# Supplementary material for: High-throughput quantum-mechanics/molecular-mechanics (ONIOM) macromolecular crystallographic refinement with PHENIX/DivCon: the impact of mixed Hamiltonian methods on ligand and protein structure
Source: Acta Crystallogr D Struct Biol. 2018 Oct 29;74(Pt 11):1063–77. doi: 10.1107/S2059798318012913 (PMC6213575; doi:10.1107/S2059798318012913)
Supplement: Supplementary file 4 [file d-74-01063-sup4.gz › results_PHENIX/1Q1G-H_refine_001.pdb]

REMARK Date 2017-01-10 Time 18:24:02 EST -0500 (1484090642.04 s)
REMARK PHENIX refinement
REMARK 
REMARK ****************** INPUT FILES AND LABELS ******************************
REMARK Reflections:
REMARK   file name      : 1Q1G.sf
REMARK   labels         : ['r1q1gsf,wavelength_id=1,_refln.F_meas_au,_refln.F_meas_sigma_au']
REMARK R-free flags:
REMARK   file name      : 1Q1G.sf
REMARK   label          : r1q1gsf,wavelength_id=1,_refln.status
REMARK   test_flag_value: 0
REMARK Model file name(s): 
REMARK   /scratch/oleg/2711084.gondor.quantumbioinc.com/1Q1G-H.pdb
REMARK 
REMARK ******************** REFINEMENT SUMMARY: QUICK FACTS *******************
REMARK Start: r_work = 0.2049 r_free = 0.2327 bonds = 0.014 angles = 1.495
REMARK Final: r_work = 0.1816 r_free = 0.2253 bonds = 0.014 angles = 1.165
REMARK ************************************************************************
REMARK 
REMARK ****************** REFINEMENT STATISTICS STEP BY STEP ******************
REMARK leading digit, like 1_, means number of macro-cycle                     
REMARK 0    : statistics at the very beginning when nothing is done yet        
REMARK 1_bss: bulk solvent correction and/or (anisotropic) scaling             
REMARK 1_xyz: refinement of coordinates                                        
REMARK 1_adp: refinement of ADPs (Atomic Displacement Parameters)              
REMARK 1_occ: refinement of occupancies                                        
REMARK ------------------------------------------------------------------------
REMARK  stage       r-work r-free bonds angles b_min b_max b_ave n_water shift
REMARK       0    : 0.3168 0.3452 0.014  1.50   4.9  71.3  29.3 1071      0.000
REMARK       1_bss: 0.2049 0.2327 0.014  1.50   4.9  71.3  29.3 1071      0.000
REMARK 1_settarget: 0.2049 0.2327 0.014  1.50   4.9  71.3  29.3 1071      0.000
REMARK       1_nqh: 0.2049 0.2327 0.014  1.50   4.9  71.3  29.3 1071      0.003
REMARK    1_weight: 0.2049 0.2327 0.014  1.50   4.9  71.3  29.3 1071      0.003
REMARK    1_checkH: 0.2052 0.2327 0.014  1.50   4.9  71.3  29.3 1071      0.478
REMARK    1_xyzrec: 0.1934 0.2315 0.014  1.14   4.9  71.3  29.3 1071      0.553
REMARK    1_checkH: 0.1934 0.2316 0.014  1.14   4.9  71.3  29.3 1071      0.554
REMARK   1_regHxyz: 0.1938 0.2316 0.014  1.14   4.9  71.3  29.3 1071      0.561
REMARK       1_adp: 0.1865 0.2305 0.014  1.14   8.7  74.0  29.5 1071      0.561
REMARK   1_regHadp: 0.1863 0.2308 0.014  1.14   8.7  74.0  29.5 1071      0.561
REMARK       2_bss: 0.1862 0.2309 0.014  1.14   8.7  74.0  29.5 1071      0.561
REMARK 2_settarget: 0.1862 0.2309 0.014  1.14   8.7  74.0  29.5 1071      0.561
REMARK 2_updatecdl: 0.1862 0.2309 0.014  1.15   8.7  74.0  29.5 1071      0.561
REMARK       2_nqh: 0.1862 0.2308 0.014  1.15   8.7  74.0  29.5 1071      0.562
REMARK    2_weight: 0.1862 0.2308 0.014  1.15   8.7  74.0  29.5 1071      0.562
REMARK    2_checkH: 0.1862 0.2309 0.014  1.15   8.7  74.0  29.5 1071      0.562
REMARK    2_xyzrec: 0.1849 0.2270 0.013  1.11   8.7  74.0  29.5 1071      0.567
REMARK    2_checkH: 0.1849 0.2270 0.013  1.11   8.7  74.0  29.5 1071      0.567
REMARK   2_regHxyz: 0.1853 0.2270 0.013  1.11   8.7  74.0  29.5 1071      0.568
REMARK       2_adp: 0.1837 0.2260 0.013  1.11   8.1  77.7  29.4 1071      0.568
REMARK   2_regHadp: 0.1839 0.2259 0.013  1.11   8.1  77.7  29.4 1071      0.568
REMARK       3_bss: 0.1838 0.2257 0.013  1.11   8.1  77.7  29.4 1071      0.568
REMARK 3_settarget: 0.1838 0.2257 0.013  1.11   8.1  77.7  29.4 1071      0.568
REMARK 3_updatecdl: 0.1838 0.2257 0.013  1.11   8.1  77.7  29.4 1071      0.568
REMARK       3_nqh: 0.1838 0.2257 0.013  1.11   8.1  77.7  29.4 1071      0.567
REMARK    3_weight: 0.1838 0.2257 0.013  1.11   8.1  77.7  29.4 1071      0.567
REMARK    3_checkH: 0.1838 0.2257 0.013  1.11   8.1  77.7  29.4 1071      0.567
REMARK    3_xyzrec: 0.1811 0.2253 0.014  1.17   8.1  77.7  29.4 1071      0.578
REMARK    3_checkH: 0.1811 0.2253 0.014  1.17   8.1  77.7  29.4 1071      0.578
REMARK   3_regHxyz: 0.1815 0.2254 0.014  1.17   8.1  77.7  29.4 1071      0.578
REMARK       3_adp: 0.1815 0.2254 0.014  1.17   8.1  77.7  29.4 1071      0.578
REMARK   3_regHadp: 0.1815 0.2254 0.014  1.17   8.1  77.7  29.4 1071      0.578
REMARK         end: 0.1816 0.2253 0.014  1.17   8.1  77.7  29.4 1071      0.578
REMARK ------------------------------------------------------------------------
REMARK MODEL CONTENT.
REMARK  ELEMENT        ATOM RECORD COUNT   OCCUPANCY SUM
REMARK        C                     7173         7173.00
REMARK        H                    12204        12204.00
REMARK        O                     2292         2292.00
REMARK        N                     1938         1938.00
REMARK        S                      124          124.00
REMARK      O1-                      262          262.00
REMARK    TOTAL                    23993        23993.00
REMARK -----------------------------------------------------------------------
REMARK r_free_flags.md5.hexdigest d315d7a4072e336c6189958b2f29af3d
REMARK 
REMARK IF THIS FILE IS FOR PDB DEPOSITION: REMOVE ALL FROM THIS LINE UP.
REMARK   3
REMARK   3 REFINEMENT.
REMARK   3   PROGRAM     : PHENIX (1.11.1_2575: ???)
REMARK   3   AUTHORS     : Adams,Afonine,Bunkoczi,Burnley,Chen,Dar,Davis,
REMARK   3               : Draizen,Echols,Gildea,Gros,Grosse-Kunstleve,Headd,
REMARK   3               : Hintze,Hung,Ioerger,Liebschner,McCoy,McKee,Moriarty,
REMARK   3               : Oeffner,Poon,Read,Richardson,Richardson,Sacchettini,
REMARK   3               : Sauter,Sobolev,Storoni,Terwilliger,Williams,Zwart
REMARK   3
REMARK   3  REFINEMENT TARGET : ML
REMARK   3  
REMARK   3  DATA USED IN REFINEMENT.
REMARK   3   RESOLUTION RANGE HIGH (ANGSTROMS) : 2.024   
REMARK   3   RESOLUTION RANGE LOW  (ANGSTROMS) : 45.867  
REMARK   3   MIN(FOBS/SIGMA_FOBS)              : 0.00  
REMARK   3   COMPLETENESS FOR RANGE        (%) : 91.45 
REMARK   3   NUMBER OF REFLECTIONS             : 113886    
REMARK   3   NUMBER OF REFLECTIONS (NON-ANOMALOUS) : 113886    
REMARK   3  
REMARK   3  FIT TO DATA USED IN REFINEMENT.
REMARK   3   R VALUE     (WORKING + TEST SET) : 0.1860
REMARK   3   R VALUE            (WORKING SET) : 0.1816
REMARK   3   FREE R VALUE                     : 0.2253
REMARK   3   FREE R VALUE TEST SET SIZE   (%) : 10.01 
REMARK   3   FREE R VALUE TEST SET COUNT      : 11400     
REMARK   3  
REMARK   3  FIT TO DATA USED IN REFINEMENT (IN BINS).
REMARK   3   BIN  RESOLUTION RANGE  COMPL.    NWORK NFREE   RWORK  RFREE  CCWORK CCFREE
REMARK   3     1 45.8783 -  6.2825    0.96     3864   440  0.1670 0.1849   0.938  0.916
REMARK   3     2  6.2825 -  4.9885    0.99     3828   437  0.1573 0.1906   0.937  0.908
REMARK   3     3  4.9885 -  4.3585    0.99     3768   406  0.1308 0.1626   0.954  0.922
REMARK   3     4  4.3585 -  3.9602    0.99     3741   446  0.1374 0.1672   0.947  0.931
REMARK   3     5  3.9602 -  3.6765    0.99     3753   392  0.1631 0.2024   0.927  0.869
REMARK   3     6  3.6765 -  3.4598    0.98     3695   432  0.1780 0.2240   0.916  0.852
REMARK   3     7  3.4598 -  3.2866    0.98     3712   374  0.1944 0.2369   0.896  0.848
REMARK   3     8  3.2866 -  3.1436    0.97     3641   410  0.1940 0.2330   0.894  0.850
REMARK   3     9  3.1436 -  3.0226    0.97     3635   407  0.1909 0.2475   0.895  0.837
REMARK   3    10  3.0226 -  2.9183    0.95     3536   368  0.1938 0.2596   0.891  0.831
REMARK   3    11  2.9183 -  2.8271    0.93     3475   401  0.1922 0.2374   0.894  0.842
REMARK   3    12  2.8271 -  2.7463    0.92     3443   338  0.1894 0.2612   0.900  0.820
REMARK   3    13  2.7463 -  2.6740    0.91     3382   377  0.1996 0.2402   0.892  0.844
REMARK   3    14  2.6740 -  2.6088    0.91     3365   392  0.1865 0.2379   0.902  0.844
REMARK   3    15  2.6088 -  2.5495    0.90     3294   400  0.1874 0.2219   0.904  0.830
REMARK   3    16  2.5495 -  2.4952    0.90     3410   368  0.1886 0.2375   0.895  0.837
REMARK   3    17  2.4952 -  2.4453    0.89     3277   382  0.1888 0.2405   0.899  0.847
REMARK   3    18  2.4453 -  2.3991    0.89     3294   356  0.1947 0.2359   0.897  0.851
REMARK   3    19  2.3991 -  2.3563    0.90     3326   356  0.1980 0.2342   0.895  0.826
REMARK   3    20  2.3563 -  2.3164    0.88     3317   340  0.1946 0.2407   0.895  0.846
REMARK   3    21  2.3164 -  2.2790    0.88     3214   347  0.2000 0.2554   0.884  0.811
REMARK   3    22  2.2790 -  2.2439    0.89     3336   331  0.2074 0.2478   0.889  0.799
REMARK   3    23  2.2439 -  2.2109    0.86     3193   357  0.2217 0.3031   0.854  0.790
REMARK   3    24  2.2109 -  2.1798    0.88     3231   384  0.2312 0.2943   0.848  0.723
REMARK   3    25  2.1798 -  2.1503    0.86     3172   370  0.2348 0.3206   0.846  0.695
REMARK   3    26  2.1503 -  2.1224    0.86     3209   351  0.2364 0.3043   0.848  0.787
REMARK   3    27  2.1224 -  2.0959    0.88     3197   389  0.2268 0.2852   0.850  0.766
REMARK   3    28  2.0959 -  2.0706    0.87     3229   349  0.2180 0.2886   0.867  0.753
REMARK   3    29  2.0706 -  2.0466    0.85     3078   394  0.2215 0.2609   0.864  0.794
REMARK   3    30  2.0466 -  2.0236    0.77     2871   306  0.2440 0.3276   0.842  0.703
REMARK   3  
REMARK   3  BULK SOLVENT MODELLING.
REMARK   3   METHOD USED        : FLAT BULK SOLVENT MODEL
REMARK   3   SOLVENT RADIUS     : 1.11    
REMARK   3   SHRINKAGE RADIUS   : 0.90    
REMARK   3   GRID STEP FACTOR   : 4.00    
REMARK   3  
REMARK   3  ERROR ESTIMATES.
REMARK   3   COORDINATE ERROR (MAXIMUM-LIKELIHOOD BASED)     : 0.23    
REMARK   3   PHASE ERROR (DEGREES, MAXIMUM-LIKELIHOOD BASED) : 22.60   
REMARK   3  
REMARK   3  STRUCTURE FACTORS CALCULATION ALGORITHM : FFT
REMARK   3  
REMARK   3  RESTRAINTS LIBRARY
REMARK   3    GEOSTD + MON.LIB. + CDL v1.2
REMARK   3  
REMARK   3  DEVIATIONS FROM IDEAL VALUES.
REMARK   3                 RMSD     MAX  COUNT
REMARK   3   BOND      :  0.014   0.119  11605
REMARK   3   ANGLE     :  1.165  10.669  15717
REMARK   3   CHIRALITY :  0.071   0.563   1794
REMARK   3   PLANARITY :  0.007   0.048   1986
REMARK   3   DIHEDRAL  : 12.801 174.353   6906
REMARK   3   MIN NONBONDED DISTANCE : 2.255 
REMARK   3  
REMARK   3  MOLPROBITY STATISTICS.
REMARK   3   ALL-ATOM CLASHSCORE : 3.97
REMARK   3   RAMACHANDRAN PLOT:
REMARK   3     OUTLIERS : 0.00  %
REMARK   3     ALLOWED  : 3.32  %
REMARK   3     FAVORED  : 96.68 %
REMARK   3   ROTAMER OUTLIERS : 2.10 %
REMARK   3   CBETA DEVIATIONS : 1
REMARK   3   PEPTIDE PLANE:
REMARK   3     CIS-PROLINE     : 0
REMARK   3     CIS-GENERAL     : 0
REMARK   3     TWISTED PROLINE : 0
REMARK   3     TWISTED GENERAL : 0
REMARK   3  
REMARK   3  ATOMIC DISPLACEMENT PARAMETERS.
REMARK   3   WILSON B : 22.95
REMARK   3   RMS(B_ISO_OR_EQUIVALENT_BONDED) : 4.62
REMARK   3   ATOMS          NUMBER OF ATOMS
REMARK   3                    ISO.  ANISO. 
REMARK   3    ALL         :  23993       0
REMARK   3    ALL (NO H)  :  11789       0
REMARK   3    SOLVENT     :    357       0
REMARK   3    NON-SOLVENT :  11432       0
REMARK   3    HYDROGENS   :  12204       0
REMARK   3
HELIX    1   1 PRO A   25  LYS A   32  1               Generated by MOE    8
HELIX    2   2 SER A   68  CYS A   79  1               Generated by MOE   12
HELIX    3   3 VAL A  117  LEU A  121  1               Generated by MOE    5
HELIX    4   4 PHE A  132  GLU A  144  1               Generated by MOE   13
HELIX    5   5 LEU A  170  LYS A  175  1               Generated by MOE    6
HELIX    6   6 LEU A  185  ARG A  195  1               Generated by MOE   11
HELIX    7   7 PRO A  209  GLU A  214  5               Generated by MOE    6
HELIX    8   8 PRO A  223  TYR A  244  1               Generated by MOE   22
HELIX    9   9 LYS B   12  GLN B   14  5               Generated by MOE    3
HELIX   10  10 PRO B   25  VAL B   34  1               Generated by MOE   10
HELIX   11  11 SER B   68  CYS B   79  1               Generated by MOE   12
HELIX   12  12 VAL B  117  LEU B  121  1               Generated by MOE    5
HELIX   13  13 PHE B  132  GLU B  144  1               Generated by MOE   13
HELIX   14  14 LEU B  170  LYS B  175  1               Generated by MOE    6
HELIX   15  15 LEU B  185  LEU B  194  1               Generated by MOE   10
HELIX   16  16 PRO B  209  GLU B  214  5               Generated by MOE    6
HELIX   17  17 PRO B  223  TYR B  244  1               Generated by MOE   22
HELIX   18  18 LYS C   12  GLN C   14  5               Generated by MOE    3
HELIX   19  19 PRO C   25  LYS C   32  1               Generated by MOE    8
HELIX   20  20 SER C   68  CYS C   79  1               Generated by MOE   12
HELIX   21  21 VAL C  117  LEU C  121  1               Generated by MOE    5
HELIX   22  22 PHE C  132  GLU C  144  1               Generated by MOE   13
HELIX   23  23 LEU C  170  LYS C  175  1               Generated by MOE    6
HELIX   24  24 LEU C  185  LEU C  194  1               Generated by MOE   10
HELIX   25  25 TRP C  212  GLU C  214  5               Generated by MOE    3
HELIX   26  26 PRO C  223  TYR C  244  1               Generated by MOE   22
HELIX   27  27 LYS D   12  GLN D   14  5               Generated by MOE    3
HELIX   28  28 PRO D   25  LYS D   32  1               Generated by MOE    8
HELIX   29  29 SER D   68  CYS D   79  1               Generated by MOE   12
HELIX   30  30 VAL D  117  LEU D  121  1               Generated by MOE    5
HELIX   31  31 PHE D  132  GLU D  144  1               Generated by MOE   13
HELIX   32  32 LEU D  170  LYS D  175  1               Generated by MOE    6
HELIX   33  33 LEU D  185  LEU D  194  1               Generated by MOE   10
HELIX   34  34 PRO D  209  GLU D  214  5               Generated by MOE    6
HELIX   35  35 PRO D  223  THR D  242  1               Generated by MOE   20
HELIX   36  36 LYS E   12  GLN E   14  5               Generated by MOE    3
HELIX   37  37 PRO E   25  LYS E   32  1               Generated by MOE    8
HELIX   38  38 SER E   68  CYS E   79  1               Generated by MOE   12
HELIX   39  39 VAL E  117  LEU E  121  1               Generated by MOE    5
HELIX   40  40 PHE E  132  GLU E  144  1               Generated by MOE   13
HELIX   41  41 LEU E  170  LYS E  175  1               Generated by MOE    6
HELIX   42  42 LEU E  185  ARG E  195  1               Generated by MOE   11
HELIX   43  43 PRO E  209  GLU E  214  5               Generated by MOE    6
HELIX   44  44 PRO E  223  THR E  242  1               Generated by MOE   20
HELIX   45  45 LYS F   12  GLN F   14  5               Generated by MOE    3
HELIX   46  46 PRO F   25  LYS F   32  1               Generated by MOE    8
HELIX   47  47 SER F   68  CYS F   79  1               Generated by MOE   12
HELIX   48  48 VAL F  117  LEU F  121  1               Generated by MOE    5
HELIX   49  49 PHE F  132  GLU F  144  1               Generated by MOE   13
HELIX   50  50 LEU F  170  LYS F  175  1               Generated by MOE    6
HELIX   51  51 LEU F  185  ARG F  195  1               Generated by MOE   11
HELIX   52  52 PRO F  209  GLU F  214  5               Generated by MOE    6
HELIX   53  53 PRO F  223  TYR F  244  1               Generated by MOE   22
SHEET    1       VAL A  18  VAL A  22                  Generated by MOE
SHEET    2       SER A  37  ASN A  44                  Generated by MOE
SHEET    3       TYR A  47  TYR A  54                  Generated by MOE
SHEET    4       GLN A  57  PHE A  59                  Generated by MOE
SHEET    5       LEU A  60  SER A  63                  Generated by MOE
SHEET    6       VAL A  85  CYS A  92                  Generated by MOE
SHEET    7       GLY A  93  SER A  94                  Generated by MOE
SHEET    8       ILE A 105  ILE A 105                  Generated by MOE
SHEET    9       CYS A 106  CYS A 108                  Generated by MOE
SHEET   10       ASN A 109  ASN A 109                  Generated by MOE
SHEET   11       ALA A 110  GLU A 114                  Generated by MOE
SHEET   12       ALA A 128  VAL A 129                  Generated by MOE
SHEET   13       PHE A 150  SER A 157                  Generated by MOE
SHEET   14       VAL A 180  GLU A 182                  Generated by MOE
SHEET   15       LYS A 198  VAL A 205                  Generated by MOE
SHEET   16       VAL B  18  VAL B  22                  Generated by MOE
SHEET   17       SER B  37  ASN B  44                  Generated by MOE
SHEET   18       TYR B  47  TYR B  54                  Generated by MOE
SHEET   19       GLN B  57  PHE B  59                  Generated by MOE
SHEET   20       LEU B  60  SER B  63                  Generated by MOE
SHEET   21       VAL B  85  CYS B  92                  Generated by MOE
SHEET   22       GLY B  93  SER B  94                  Generated by MOE
SHEET   23       ILE B 105  ILE B 105                  Generated by MOE
SHEET   24       CYS B 106  CYS B 108                  Generated by MOE
SHEET   25       ASN B 109  ASN B 109                  Generated by MOE
SHEET   26       ALA B 110  GLU B 114                  Generated by MOE
SHEET   27       ALA B 128  VAL B 129                  Generated by MOE
SHEET   28       PHE B 150  SER B 157                  Generated by MOE
SHEET   29       VAL B 180  GLU B 182                  Generated by MOE
SHEET   30       LYS B 198  VAL B 205                  Generated by MOE
SHEET   31       VAL C  18  VAL C  22                  Generated by MOE
SHEET   32       SER C  37  ASN C  44                  Generated by MOE
SHEET   33       TYR C  47  TYR C  54                  Generated by MOE
SHEET   34       GLN C  57  PHE C  59                  Generated by MOE
SHEET   35       LEU C  60  SER C  63                  Generated by MOE
SHEET   36       VAL C  85  CYS C  92                  Generated by MOE
SHEET   37       GLY C  93  SER C  94                  Generated by MOE
SHEET   38       ILE C 105  ILE C 105                  Generated by MOE
SHEET   39       CYS C 106  CYS C 108                  Generated by MOE
SHEET   40       ASN C 109  ASN C 109                  Generated by MOE
SHEET   41       ALA C 110  GLU C 114                  Generated by MOE
SHEET   42       ALA C 128  VAL C 129                  Generated by MOE
SHEET   43       PHE C 150  SER C 157                  Generated by MOE
SHEET   44       VAL C 180  GLU C 182                  Generated by MOE
SHEET   45       LYS C 198  VAL C 205                  Generated by MOE
SHEET   46       VAL D  18  VAL D  22                  Generated by MOE
SHEET   47       SER D  37  ASN D  44                  Generated by MOE
SHEET   48       TYR D  47  TYR D  54                  Generated by MOE
SHEET   49       GLN D  57  PHE D  59                  Generated by MOE
SHEET   50       LEU D  60  SER D  63                  Generated by MOE
SHEET   51       VAL D  85  CYS D  92                  Generated by MOE
SHEET   52       GLY D  93  SER D  94                  Generated by MOE
SHEET   53       ILE D 105  ILE D 105                  Generated by MOE
SHEET   54       CYS D 106  CYS D 108                  Generated by MOE
SHEET   55       ASN D 109  ASN D 109                  Generated by MOE
SHEET   56       ALA D 110  GLU D 114                  Generated by MOE
SHEET   57       ALA D 128  VAL D 129                  Generated by MOE
SHEET   58       PHE D 150  SER D 157                  Generated by MOE
SHEET   59       VAL D 180  GLU D 182                  Generated by MOE
SHEET   60       LYS D 198  VAL D 205                  Generated by MOE
SHEET   61       VAL E  18  VAL E  22                  Generated by MOE
SHEET   62       SER E  37  ASN E  44                  Generated by MOE
SHEET   63       TYR E  47  TYR E  54                  Generated by MOE
SHEET   64       GLN E  57  PHE E  59                  Generated by MOE
SHEET   65       LEU E  60  SER E  63                  Generated by MOE
SHEET   66       VAL E  85  CYS E  92                  Generated by MOE
SHEET   67       GLY E  93  SER E  94                  Generated by MOE
SHEET   68       ILE E 105  ILE E 105                  Generated by MOE
SHEET   69       CYS E 106  CYS E 108                  Generated by MOE
SHEET   70       ASN E 109  ASN E 109                  Generated by MOE
SHEET   71       ALA E 110  GLU E 114                  Generated by MOE
SHEET   72       ALA E 128  VAL E 129                  Generated by MOE
SHEET   73       PHE E 150  SER E 157                  Generated by MOE
SHEET   74       VAL E 180  GLU E 182                  Generated by MOE
SHEET   75       LYS E 198  VAL E 205                  Generated by MOE
SHEET   76       VAL F  18  VAL F  22                  Generated by MOE
SHEET   77       SER F  37  ASN F  44                  Generated by MOE
SHEET   78       TYR F  47  TYR F  54                  Generated by MOE
SHEET   79       GLN F  57  PHE F  59                  Generated by MOE
SHEET   80       LEU F  60  SER F  63                  Generated by MOE
SHEET   81       VAL F  85  CYS F  92                  Generated by MOE
SHEET   82       GLY F  93  SER F  94                  Generated by MOE
SHEET   83       ILE F 105  ILE F 105                  Generated by MOE
SHEET   84       CYS F 106  CYS F 108                  Generated by MOE
SHEET   85       ASN F 109  ASN F 109                  Generated by MOE
SHEET   86       ALA F 110  GLU F 114                  Generated by MOE
SHEET   87       ALA F 128  VAL F 129                  Generated by MOE
SHEET   88       PHE F 150  SER F 157                  Generated by MOE
SHEET   89       VAL F 180  GLU F 182                  Generated by MOE
SHEET   90       LYS F 198  VAL F 205                  Generated by MOE
CRYST1   86.443   91.733  238.939  90.00  90.00  90.00 P 21 21 21
SCALE1      0.011568  0.000000  0.000000        0.00000
SCALE2      0.000000  0.010901  0.000000        0.00000
SCALE3      0.000000  0.000000  0.004185        0.00000
ATOM      1  N   ASN A   3      14.999 -21.478  71.929  1.00 63.83           N
ATOM      2  CA  ASN A   3      15.981 -20.397  72.028  1.00 59.28           C
ATOM      3  C   ASN A   3      15.476 -19.316  72.955  1.00 57.80           C
ATOM      4  O   ASN A   3      15.166 -18.216  72.497  1.00 61.28           O
ATOM      5  CB  ASN A   3      16.270 -19.792  70.650  1.00 57.55           C
ATOM      6  CG  ASN A   3      17.120 -20.685  69.798  1.00 63.14           C
ATOM      7  OD1 ASN A   3      18.232 -21.068  70.187  1.00 67.29           O
ATOM      8  ND2 ASN A   3      16.604 -21.041  68.629  1.00 65.07           N
ATOM      9  H1  ASN A   3      14.833 -21.841  72.802  1.00 76.59           H
ATOM     10  H2  ASN A   3      15.339 -22.168  71.354  1.00 76.59           H
ATOM     11  HA  ASN A   3      16.810 -20.747  72.389  1.00 71.14           H
ATOM     12  HB2 ASN A   3      16.739 -18.951  70.766  1.00 69.05           H
ATOM     13  HB3 ASN A   3      15.431 -19.644  70.187  1.00 69.05           H
ATOM     14 HD21 ASN A   3      17.050 -21.553  68.101  1.00 78.09           H
ATOM     15 HD22 ASN A   3      15.824 -20.761  68.400  1.00 78.09           H
ATOM     16  N   LEU A   4      15.390 -19.614  74.248  1.00 52.99           N
ATOM     17  CA  LEU A   4      14.755 -18.687  75.166  1.00 51.95           C
ATOM     18  C   LEU A   4      15.750 -17.623  75.606  1.00 49.44           C
ATOM     19  O   LEU A   4      16.943 -17.884  75.757  1.00 47.05           O
ATOM     20  CB  LEU A   4      14.185 -19.404  76.393  1.00 50.47           C
ATOM     21  CG  LEU A   4      13.106 -20.473  76.177  1.00 53.37           C
ATOM     22  CD1 LEU A   4      12.557 -20.922  77.523  1.00 54.92           C
ATOM     23  CD2 LEU A   4      11.970 -19.990  75.290  1.00 52.60           C
ATOM     24  H   LEU A   4      15.688 -20.334  74.611  1.00 63.59           H
ATOM     25  HA  LEU A   4      14.022 -18.244  74.711  1.00 62.34           H
ATOM     26  HB2 LEU A   4      14.922 -19.837  76.852  1.00 60.56           H
ATOM     27  HB3 LEU A   4      13.801 -18.731  76.977  1.00 60.56           H
ATOM     28  HG  LEU A   4      13.511 -21.244  75.749  1.00 64.04           H
ATOM     29 HD11 LEU A   4      11.877 -21.597  77.377  1.00 65.90           H
ATOM     30 HD12 LEU A   4      13.282 -21.291  78.052  1.00 65.90           H
ATOM     31 HD13 LEU A   4      12.172 -20.157  77.978  1.00 65.90           H
ATOM     32 HD21 LEU A   4      11.322 -20.705  75.190  1.00 63.12           H
ATOM     33 HD22 LEU A   4      11.552 -19.219  75.705  1.00 63.12           H
ATOM     34 HD23 LEU A   4      12.329 -19.745  74.423  1.00 63.12           H
ATOM     35  N   LEU A   5      15.242 -16.406  75.788  1.00 54.52           N
ATOM     36  CA  LEU A   5      16.043 -15.350  76.384  1.00 45.04           C
ATOM     37  C   LEU A   5      16.330 -15.693  77.832  1.00 41.03           C
ATOM     38  O   LEU A   5      15.483 -16.229  78.549  1.00 42.98           O
ATOM     39  CB  LEU A   5      15.335 -13.999  76.301  1.00 39.54           C
ATOM     40  CG  LEU A   5      14.919 -13.481  74.921  1.00 46.92           C
ATOM     41  CD1 LEU A   5      14.445 -12.060  75.037  1.00 40.69           C
ATOM     42  CD2 LEU A   5      16.019 -13.562  73.905  1.00 43.96           C
ATOM     43  H   LEU A   5      14.442 -16.171  75.576  1.00 65.42           H
ATOM     44  HA  LEU A   5      16.887 -15.282  75.912  1.00 54.04           H
ATOM     45  HB2 LEU A   5      14.527 -14.054  76.836  1.00 47.44           H
ATOM     46  HB3 LEU A   5      15.923 -13.331  76.686  1.00 47.44           H
ATOM     47  HG  LEU A   5      14.177 -14.016  74.597  1.00 56.31           H
ATOM     48 HD11 LEU A   5      14.185 -11.742  74.158  1.00 48.83           H
ATOM     49 HD12 LEU A   5      13.686 -12.029  75.639  1.00 48.83           H
ATOM     50 HD13 LEU A   5      15.167 -11.514  75.386  1.00 48.83           H
ATOM     51 HD21 LEU A   5      15.692 -13.221  73.058  1.00 52.76           H
ATOM     52 HD22 LEU A   5      16.770 -13.029  74.210  1.00 52.76           H
ATOM     53 HD23 LEU A   5      16.290 -14.489  73.807  1.00 52.76           H
ATOM     54  N   ARG A   6      17.539 -15.354  78.260  1.00 40.10           N
ATOM     55  CA  ARG A   6      18.103 -15.912  79.476  1.00 39.97           C
ATOM     56  C   ARG A   6      17.211 -15.680  80.682  1.00 41.32           C
ATOM     57  O   ARG A   6      17.052 -16.576  81.518  1.00 40.52           O
ATOM     58  CB  ARG A   6      19.511 -15.316  79.685  1.00 43.13           C
ATOM     59  CG  ARG A   6      20.241 -15.756  80.926  1.00 47.63           C
ATOM     60  CD  ARG A   6      21.654 -15.187  80.927  1.00 48.19           C
ATOM     61  NE  ARG A   6      22.574 -15.916  80.066  1.00 46.78           N
ATOM     62  CZ  ARG A   6      23.865 -15.630  79.936  1.00 53.90           C
ATOM     63  NH1 ARG A   6      24.397 -14.607  80.596  1.00 54.23           N
ATOM     64  NH2 ARG A   6      24.632 -16.377  79.153  1.00 56.07           N1+
ATOM     65  H   ARG A   6      18.057 -14.797  77.858  1.00 48.12           H
ATOM     66  HA  ARG A   6      18.202 -16.871  79.362  1.00 47.96           H
ATOM     67  HB2 ARG A   6      20.061 -15.560  78.924  1.00 51.75           H
ATOM     68  HB3 ARG A   6      19.429 -14.350  79.725  1.00 51.75           H
ATOM     69  HG2 ARG A   6      19.775 -15.428  81.711  1.00 57.16           H
ATOM     70  HG3 ARG A   6      20.297 -16.724  80.943  1.00 57.16           H
ATOM     71  HD2 ARG A   6      21.623 -14.268  80.619  1.00 57.83           H
ATOM     72  HD3 ARG A   6      22.004 -15.220  81.832  1.00 57.83           H
ATOM     73  HE  ARG A   6      22.261 -16.576  79.612  1.00 56.13           H
ATOM     74 HH11 ARG A   6      23.906 -14.126  81.113  1.00 65.08           H
ATOM     75 HH12 ARG A   6      25.233 -14.424  80.505  1.00 65.08           H
ATOM     76 HH21 ARG A   6      24.291 -17.037  78.719  1.00 67.28           H
ATOM     77 HH22 ARG A   6      25.465 -16.185  79.057  1.00 67.28           H
ATOM     78  N   HIS A   7      16.618 -14.495  80.806  1.00 35.19           N
ATOM     79  CA  HIS A   7      15.836 -14.207  81.994  1.00 36.40           C
ATOM     80  C   HIS A   7      14.378 -13.887  81.711  1.00 34.44           C
ATOM     81  O   HIS A   7      13.550 -14.050  82.614  1.00 37.44           O
ATOM     82  CB  HIS A   7      16.481 -13.062  82.784  1.00 38.17           C
ATOM     83  CG  HIS A   7      17.899 -13.340  83.189  1.00 42.86           C
ATOM     84  ND1 HIS A   7      18.239 -14.335  84.082  1.00 42.15           N1+
ATOM     85  CD2 HIS A   7      19.063 -12.768  82.806  1.00 39.55           C
ATOM     86  CE1 HIS A   7      19.550 -14.362  84.233  1.00 48.49           C
ATOM     87  NE2 HIS A   7      20.075 -13.424  83.465  1.00 44.48           N
ATOM     88  H   HIS A   7      16.653 -13.858  80.229  1.00 42.23           H
ATOM     89  HA  HIS A   7      15.851 -14.993  82.562  1.00 43.67           H
ATOM     90  HB2 HIS A   7      15.965 -12.908  83.591  1.00 45.81           H
ATOM     91  HB3 HIS A   7      16.480 -12.262  82.234  1.00 45.81           H
ATOM     92  HD1 HIS A   7      17.683 -14.859  84.477  1.00 50.58           H
ATOM     93  HD2 HIS A   7      19.162 -12.068  82.202  1.00 47.46           H
ATOM     94  HE1 HIS A   7      20.023 -14.942  84.786  1.00 58.18           H
ATOM     95  HE2 HIS A   7      20.913 -13.243  83.399  1.00 53.37           H
ATOM     96  N   LEU A   8      14.035 -13.462  80.497  1.00 35.97           N
ATOM     97  CA  LEU A   8      12.631 -13.288  80.142  1.00 41.44           C
ATOM     98  C   LEU A   8      11.964 -14.624  79.841  1.00 43.27           C
ATOM     99  O   LEU A   8      10.755 -14.764  80.059  1.00 38.52           O
ATOM    100  CB  LEU A   8      12.494 -12.351  78.937  1.00 37.90           C
ATOM    101  CG  LEU A   8      12.904 -10.882  79.152  1.00 39.71           C
ATOM    102  CD1 LEU A   8      12.762 -10.076  77.856  1.00 41.65           C
ATOM    103  CD2 LEU A   8      12.110 -10.231  80.252  1.00 31.03           C
ATOM    104  H   LEU A   8      14.590 -13.270  79.869  1.00 43.16           H
ATOM    105  HA  LEU A   8      12.165 -12.883  80.890  1.00 49.73           H
ATOM    106  HB2 LEU A   8      13.045 -12.700  78.219  1.00 45.48           H
ATOM    107  HB3 LEU A   8      11.565 -12.352  78.658  1.00 45.48           H
ATOM    108  HG  LEU A   8      13.839 -10.857  79.411  1.00 47.66           H
ATOM    109 HD11 LEU A   8      13.027  -9.159  78.025  1.00 49.98           H
ATOM    110 HD12 LEU A   8      13.334 -10.467  77.178  1.00 49.98           H
ATOM    111 HD13 LEU A   8      11.837 -10.106  77.566  1.00 49.98           H
ATOM    112 HD21 LEU A   8      12.403  -9.311  80.350  1.00 37.24           H
ATOM    113 HD22 LEU A   8      11.169 -10.256  80.020  1.00 37.24           H
ATOM    114 HD23 LEU A   8      12.261 -10.715  81.079  1.00 37.24           H
ATOM    115  N   LYS A   9      12.739 -15.597  79.342  1.00 43.68           N
ATOM    116  CA  LYS A   9      12.288 -16.976  79.113  1.00 45.23           C
ATOM    117  C   LYS A   9      11.311 -17.074  77.950  1.00 48.13           C
ATOM    118  O   LYS A   9      10.392 -17.893  77.968  1.00 49.92           O
ATOM    119  CB  LYS A   9      11.647 -17.583  80.362  1.00 46.35           C
ATOM    120  CG  LYS A   9      12.551 -17.703  81.560  1.00 40.96           C
ATOM    121  CD  LYS A   9      13.749 -18.603  81.280  1.00 42.00           C
ATOM    122  CE  LYS A   9      14.580 -18.767  82.549  1.00 44.41           C
ATOM    123  NZ  LYS A   9      15.802 -19.571  82.313  1.00 53.02           N1+
ATOM    124  H   LYS A   9      13.560 -15.475  79.120  1.00 52.41           H
ATOM    125  HA  LYS A   9      13.061 -17.518  78.890  1.00 54.27           H
ATOM    126  HB2 LYS A   9      10.894 -17.030  80.620  1.00 55.62           H
ATOM    127  HB3 LYS A   9      11.334 -18.475  80.143  1.00 55.62           H
ATOM    128  HG2 LYS A   9      12.883 -16.823  81.798  1.00 49.15           H
ATOM    129  HG3 LYS A   9      12.052 -18.084  82.299  1.00 49.15           H
ATOM    130  HD2 LYS A   9      13.440 -19.478  80.997  1.00 50.40           H
ATOM    131  HD3 LYS A   9      14.306 -18.200  80.595  1.00 50.40           H
ATOM    132  HE2 LYS A   9      14.851 -17.892  82.868  1.00 53.30           H
ATOM    133  HE3 LYS A   9      14.047 -19.217  83.223  1.00 53.30           H
ATOM    134  HZ1 LYS A   9      16.265 -19.650  83.069  1.00 63.63           H
ATOM    135  HZ2 LYS A   9      15.580 -20.383  82.025  1.00 63.63           H
ATOM    136  HZ3 LYS A   9      16.313 -19.176  81.701  1.00 63.63           H
ATOM    137  N   ILE A  10      11.523 -16.239  76.943  1.00 40.37           N
ATOM    138  CA  ILE A  10      10.712 -16.181  75.745  1.00 40.73           C
ATOM    139  C   ILE A  10      11.699 -16.200  74.600  1.00 47.08           C
ATOM    140  O   ILE A  10      12.888 -15.933  74.784  1.00 51.12           O
ATOM    141  CB  ILE A  10       9.830 -14.917  75.698  1.00 40.61           C
ATOM    142  CG1 ILE A  10      10.703 -13.655  75.578  1.00 46.66           C
ATOM    143  CG2 ILE A  10       8.992 -14.847  76.951  1.00 37.80           C
ATOM    144  CD1 ILE A  10       9.941 -12.330  75.595  1.00 43.70           C
ATOM    145  H   ILE A  10      12.166 -15.669  76.936  1.00 48.44           H
ATOM    146  HA  ILE A  10      10.145 -16.966  75.688  1.00 48.88           H
ATOM    147  HB  ILE A  10       9.243 -14.970  74.927  1.00 48.73           H
ATOM    148 HG12 ILE A  10      11.327 -13.642  76.319  1.00 55.99           H
ATOM    149 HG13 ILE A  10      11.193 -13.699  74.742  1.00 55.99           H
ATOM    150 HG21 ILE A  10       8.439 -14.051  76.916  1.00 45.36           H
ATOM    151 HG22 ILE A  10       8.431 -15.637  77.000  1.00 45.36           H
ATOM    152 HG23 ILE A  10       9.579 -14.809  77.722  1.00 45.36           H
ATOM    153 HD11 ILE A  10      10.576 -11.601  75.514  1.00 52.45           H
ATOM    154 HD12 ILE A  10       9.321 -12.314  74.849  1.00 52.45           H
ATOM    155 HD13 ILE A  10       9.456 -12.256  76.431  1.00 52.45           H
ATOM    156  N   SER A  11      11.215 -16.543  73.419  1.00 44.83           N
ATOM    157  CA  SER A  11      12.118 -16.635  72.283  1.00 54.74           C
ATOM    158  C   SER A  11      12.120 -15.316  71.521  1.00 49.83           C
ATOM    159  O   SER A  11      11.260 -14.452  71.716  1.00 44.20           O
ATOM    160  CB  SER A  11      11.724 -17.788  71.354  1.00 52.59           C
ATOM    161  OG  SER A  11      10.479 -17.531  70.734  1.00 52.25           O
ATOM    162  H   SER A  11      10.391 -16.724  73.249  1.00 53.80           H
ATOM    163  HA  SER A  11      13.018 -16.800  72.605  1.00 65.69           H
ATOM    164  HB2 SER A  11      12.404 -17.888  70.669  1.00 63.11           H
ATOM    165  HB3 SER A  11      11.656 -18.604  71.875  1.00 63.11           H
ATOM    166  HG  SER A  11      10.273 -18.169  70.227  1.00 62.70           H
ATOM    167  N   LYS A  12      13.120 -15.165  70.648  1.00 50.07           N
ATOM    168  CA  LYS A  12      13.181 -13.986  69.797  1.00 50.34           C
ATOM    169  C   LYS A  12      11.959 -13.893  68.897  1.00 48.95           C
ATOM    170  O   LYS A  12      11.628 -12.800  68.429  1.00 43.51           O
ATOM    171  CB  LYS A  12      14.464 -14.007  68.956  1.00 49.64           C
ATOM    172  CG  LYS A  12      14.720 -12.704  68.176  1.00 52.68           C
ATOM    173  CD  LYS A  12      15.986 -12.766  67.324  1.00 50.59           C
ATOM    174  CE  LYS A  12      15.819 -13.729  66.121  1.00 58.33           C
ATOM    175  NZ  LYS A  12      16.985 -13.757  65.151  1.00 56.13           N1+
ATOM    176  H   LYS A  12      13.763 -15.724  70.533  1.00 60.08           H
ATOM    177  HA  LYS A  12      13.202 -13.194  70.356  1.00 60.41           H
ATOM    178  HB2 LYS A  12      15.221 -14.153  69.545  1.00 59.57           H
ATOM    179  HB3 LYS A  12      14.405 -14.730  68.313  1.00 59.57           H
ATOM    180  HG2 LYS A  12      13.969 -12.536  67.586  1.00 63.22           H
ATOM    181  HG3 LYS A  12      14.818 -11.973  68.806  1.00 63.22           H
ATOM    182  HD2 LYS A  12      16.183 -11.881  66.979  1.00 60.71           H
ATOM    183  HD3 LYS A  12      16.723 -13.085  67.868  1.00 60.71           H
ATOM    184  HE2 LYS A  12      15.701 -14.630  66.461  1.00 69.99           H
ATOM    185  HE3 LYS A  12      15.030 -13.465  65.622  1.00 69.99           H
ATOM    186  HZ1 LYS A  12      16.817 -14.329  64.491  1.00 67.36           H
ATOM    187  HZ2 LYS A  12      17.112 -12.946  64.806  1.00 67.36           H
ATOM    188  HZ3 LYS A  12      17.726 -14.011  65.574  1.00 67.36           H
ATOM    189  N   GLU A  13      11.266 -15.014  68.678  1.00 52.95           N
ATOM    190  CA  GLU A  13      10.118 -15.073  67.775  1.00 51.66           C
ATOM    191  C   GLU A  13       8.850 -14.505  68.401  1.00 44.24           C
ATOM    192  O   GLU A  13       7.931 -14.111  67.672  1.00 39.61           O
ATOM    193  CB  GLU A  13       9.848 -16.530  67.338  1.00 61.26           C
ATOM    194  CG  GLU A  13      11.067 -17.495  67.348  1.00 60.35           C
ATOM    195  CD  GLU A  13      12.260 -16.963  66.565  1.00 61.16           C
ATOM    196  OE1 GLU A  13      12.037 -16.303  65.520  1.00 63.16           O
ATOM    197  OE2 GLU A  13      13.413 -17.215  66.996  1.00 64.97           O1-
ATOM    198  H   GLU A  13      11.447 -15.768  69.049  1.00 63.54           H
ATOM    199  HA  GLU A  13      10.316 -14.554  66.980  1.00 61.99           H
ATOM    200  HB2 GLU A  13       9.180 -16.906  67.932  1.00 73.51           H
ATOM    201  HB3 GLU A  13       9.501 -16.516  66.433  1.00 73.51           H
ATOM    202  HG2 GLU A  13      11.350 -17.634  68.265  1.00 72.42           H
ATOM    203  HG3 GLU A  13      10.802 -18.340  66.952  1.00 72.42           H
ATOM    204  N   GLN A  14       8.776 -14.487  69.726  1.00 42.49           N
ATOM    205  CA  GLN A  14       7.639 -13.959  70.456  1.00 40.53           C
ATOM    206  C   GLN A  14       7.734 -12.453  70.669  1.00 43.90           C
ATOM    207  O   GLN A  14       6.771 -11.834  71.147  1.00 39.91           O
ATOM    208  CB  GLN A  14       7.529 -14.700  71.802  1.00 46.65           C
ATOM    209  CG  GLN A  14       7.504 -16.252  71.648  1.00 51.00           C
ATOM    210  CD  GLN A  14       7.405 -17.032  72.967  1.00 49.35           C
ATOM    211  OE1 GLN A  14       8.314 -17.004  73.808  1.00 47.56           O
ATOM    212  NE2 GLN A  14       6.313 -17.767  73.128  1.00 44.29           N
ATOM    213  H   GLN A  14       9.398 -14.787  70.240  1.00 50.99           H
ATOM    214  HA  GLN A  14       6.831 -14.137  69.951  1.00 48.63           H
ATOM    215  HB2 GLN A  14       8.292 -14.467  72.353  1.00 55.98           H
ATOM    216  HB3 GLN A  14       6.708 -14.430  72.243  1.00 55.98           H
ATOM    217  HG2 GLN A  14       6.738 -16.496  71.105  1.00 61.20           H
ATOM    218  HG3 GLN A  14       8.319 -16.531  71.203  1.00 61.20           H
ATOM    219 HE21 GLN A  14       5.713 -17.786  72.512  1.00 53.15           H
ATOM    220 HE22 GLN A  14       6.206 -18.225  73.848  1.00 53.15           H
ATOM    221  N   ILE A  15       8.852 -11.840  70.304  1.00 42.27           N
ATOM    222  CA  ILE A  15       9.075 -10.429  70.589  1.00 39.67           C
ATOM    223  C   ILE A  15       8.456  -9.602  69.478  1.00 32.85           C
ATOM    224  O   ILE A  15       8.875  -9.669  68.320  1.00 38.82           O
ATOM    225  CB  ILE A  15      10.572 -10.112  70.758  1.00 42.55           C
ATOM    226  CG1 ILE A  15      11.086 -10.715  72.082  1.00 40.03           C
ATOM    227  CG2 ILE A  15      10.802  -8.573  70.733  1.00 40.15           C
ATOM    228  CD1 ILE A  15      12.540 -10.489  72.330  1.00 47.83           C
ATOM    229  H   ILE A  15       9.501 -12.221  69.888  1.00 50.73           H
ATOM    230  HA  ILE A  15       8.627 -10.200  71.418  1.00 47.60           H
ATOM    231  HB  ILE A  15      11.061 -10.513  70.022  1.00 51.06           H
ATOM    232 HG12 ILE A  15      10.595 -10.316  72.817  1.00 48.04           H
ATOM    233 HG13 ILE A  15      10.934 -11.673  72.067  1.00 48.04           H
ATOM    234 HG21 ILE A  15      11.750  -8.394  70.840  1.00 48.19           H
ATOM    235 HG22 ILE A  15      10.493  -8.222  69.883  1.00 48.19           H
ATOM    236 HG23 ILE A  15      10.304  -8.168  71.460  1.00 48.19           H
ATOM    237 HD11 ILE A  15      12.782 -10.896  73.177  1.00 57.39           H
ATOM    238 HD12 ILE A  15      13.049 -10.893  71.610  1.00 57.39           H
ATOM    239 HD13 ILE A  15      12.710  -9.534  72.361  1.00 57.39           H
ATOM    240  N   THR A  16       7.493  -8.800  69.840  1.00 35.93           N
ATOM    241  CA  THR A  16       6.865  -7.874  68.929  1.00 31.44           C
ATOM    242  C   THR A  16       7.700  -6.601  68.824  1.00 32.66           C
ATOM    243  O   THR A  16       8.533  -6.324  69.687  1.00 35.91           O
ATOM    244  CB  THR A  16       5.467  -7.555  69.431  1.00 33.79           C
ATOM    245  OG1 THR A  16       5.530  -7.082  70.789  1.00 29.84           O
ATOM    246  CG2 THR A  16       4.594  -8.830  69.407  1.00 37.29           C
ATOM    247  H   THR A  16       7.171  -8.768  70.637  1.00 43.11           H
ATOM    248  HA  THR A  16       6.797  -8.275  68.049  1.00 37.72           H
ATOM    249  HB  THR A  16       5.057  -6.882  68.865  1.00 40.55           H
ATOM    250  HG1 THR A  16       6.000  -6.388  70.830  1.00 35.80           H
ATOM    251 HG21 THR A  16       3.701  -8.627  69.727  1.00 44.74           H
ATOM    252 HG22 THR A  16       4.533  -9.174  68.502  1.00 44.74           H
ATOM    253 HG23 THR A  16       4.986  -9.511  69.977  1.00 44.74           H
ATOM    254  N   PRO A  17       7.528  -5.836  67.750  1.00 33.73           N
ATOM    255  CA  PRO A  17       8.290  -4.587  67.623  1.00 34.32           C
ATOM    256  C   PRO A  17       7.941  -3.581  68.682  1.00 35.43           C
ATOM    257  O   PRO A  17       8.788  -2.779  69.066  1.00 27.55           O
ATOM    258  CB  PRO A  17       7.925  -4.083  66.218  1.00 41.17           C
ATOM    259  CG  PRO A  17       6.652  -4.780  65.876  1.00 42.53           C
ATOM    260  CD  PRO A  17       6.757  -6.134  66.527  1.00 38.89           C
ATOM    261  HA  PRO A  17       9.242  -4.770  67.659  1.00 41.18           H
ATOM    262  HB2 PRO A  17       7.795  -3.122  66.239  1.00 49.40           H
ATOM    263  HB3 PRO A  17       8.627  -4.322  65.592  1.00 49.40           H
ATOM    264  HG2 PRO A  17       5.900  -4.283  66.236  1.00 51.04           H
ATOM    265  HG3 PRO A  17       6.576  -4.868  64.913  1.00 51.04           H
ATOM    266  HD2 PRO A  17       5.877  -6.473  66.753  1.00 46.67           H
ATOM    267  HD3 PRO A  17       7.244  -6.750  65.958  1.00 46.67           H
ATOM    268  N   VAL A  18       6.734  -3.613  69.199  1.00 31.08           N
ATOM    269  CA  VAL A  18       6.312  -2.666  70.199  1.00 25.75           C
ATOM    270  C   VAL A  18       6.128  -3.449  71.480  1.00 33.11           C
ATOM    271  O   VAL A  18       5.610  -4.574  71.465  1.00 31.24           O
ATOM    272  CB  VAL A  18       5.029  -1.922  69.782  1.00 30.89           C
ATOM    273  CG1 VAL A  18       4.539  -0.973  70.875  1.00 28.38           C
ATOM    274  CG2 VAL A  18       5.272  -1.156  68.480  1.00 36.55           C
ATOM    275  H   VAL A  18       6.129  -4.186  68.983  1.00 37.29           H
ATOM    276  HA  VAL A  18       7.013  -2.011  70.339  1.00 30.90           H
ATOM    277  HB  VAL A  18       4.329  -2.573  69.617  1.00 37.07           H
ATOM    278 HG11 VAL A  18       3.733  -0.529  70.568  1.00 34.06           H
ATOM    279 HG12 VAL A  18       4.350  -1.485  71.676  1.00 34.06           H
ATOM    280 HG13 VAL A  18       5.230  -0.317  71.056  1.00 34.06           H
ATOM    281 HG21 VAL A  18       4.457  -0.693  68.230  1.00 43.86           H
ATOM    282 HG22 VAL A  18       5.987  -0.515  68.620  1.00 43.86           H
ATOM    283 HG23 VAL A  18       5.523  -1.785  67.785  1.00 43.86           H
ATOM    284  N   VAL A  19       6.587  -2.861  72.581  1.00 26.51           N
ATOM    285  CA  VAL A  19       6.573  -3.489  73.895  1.00 25.53           C
ATOM    286  C   VAL A  19       6.199  -2.434  74.912  1.00 26.76           C
ATOM    287  O   VAL A  19       6.809  -1.364  74.954  1.00 25.56           O
ATOM    288  CB  VAL A  19       7.931  -4.117  74.240  1.00 24.40           C
ATOM    289  CG1 VAL A  19       7.901  -4.769  75.596  1.00 33.43           C
ATOM    290  CG2 VAL A  19       8.293  -5.102  73.170  1.00 30.80           C
ATOM    291  H   VAL A  19       6.923  -2.069  72.590  1.00 31.81           H
ATOM    292  HA  VAL A  19       5.899  -4.187  73.913  1.00 30.64           H
ATOM    293  HB  VAL A  19       8.609  -3.422  74.253  1.00 29.28           H
ATOM    294 HG11 VAL A  19       8.772  -5.153  75.781  1.00 40.12           H
ATOM    295 HG12 VAL A  19       7.686  -4.098  76.264  1.00 40.12           H
ATOM    296 HG13 VAL A  19       7.225  -5.465  75.597  1.00 40.12           H
ATOM    297 HG21 VAL A  19       9.151  -5.500  73.386  1.00 36.97           H
ATOM    298 HG22 VAL A  19       7.610  -5.789  73.131  1.00 36.97           H
ATOM    299 HG23 VAL A  19       8.347  -4.639  72.320  1.00 36.97           H
ATOM    300  N   LEU A  20       5.176  -2.729  75.707  1.00 23.59           N
ATOM    301  CA  LEU A  20       4.773  -1.917  76.841  1.00 20.46           C
ATOM    302  C   LEU A  20       5.437  -2.540  78.052  1.00 30.31           C
ATOM    303  O   LEU A  20       5.332  -3.751  78.230  1.00 32.81           O
ATOM    304  CB  LEU A  20       3.250  -1.923  77.017  1.00 29.42           C
ATOM    305  CG  LEU A  20       2.685  -1.053  78.146  1.00 31.25           C
ATOM    306  CD1 LEU A  20       2.828   0.430  77.787  1.00 23.46           C
ATOM    307  CD2 LEU A  20       1.227  -1.390  78.443  1.00 28.59           C
ATOM    308  H   LEU A  20       4.682  -3.425  75.600  1.00 28.31           H
ATOM    309  HA  LEU A  20       5.084  -1.005  76.734  1.00 24.56           H
ATOM    310  HB2 LEU A  20       2.849  -1.615  76.190  1.00 35.30           H
ATOM    311  HB3 LEU A  20       2.969  -2.835  77.190  1.00 35.30           H
ATOM    312  HG  LEU A  20       3.198  -1.214  78.953  1.00 37.50           H
ATOM    313 HD11 LEU A  20       2.466   0.966  78.511  1.00 28.16           H
ATOM    314 HD12 LEU A  20       3.768   0.635  77.661  1.00 28.16           H
ATOM    315 HD13 LEU A  20       2.338   0.605  76.969  1.00 28.16           H
ATOM    316 HD21 LEU A  20       0.912  -0.818  79.160  1.00 34.30           H
ATOM    317 HD22 LEU A  20       0.700  -1.239  77.643  1.00 34.30           H
ATOM    318 HD23 LEU A  20       1.167  -2.320  78.710  1.00 34.30           H
ATOM    319  N   VAL A  21       6.125  -1.738  78.879  1.00 29.59           N
ATOM    320  CA  VAL A  21       6.787  -2.276  80.066  1.00 23.21           C
ATOM    321  C   VAL A  21       6.264  -1.554  81.290  1.00 21.58           C
ATOM    322  O   VAL A  21       5.953  -0.357  81.232  1.00 26.31           O
ATOM    323  CB  VAL A  21       8.336  -2.191  80.012  1.00 30.94           C
ATOM    324  CG1 VAL A  21       8.873  -3.104  78.940  1.00 20.33           C
ATOM    325  CG2 VAL A  21       8.840  -0.760  79.814  1.00 25.69           C
ATOM    326  H   VAL A  21       6.219  -0.890  78.774  1.00 35.51           H
ATOM    327  HA  VAL A  21       6.549  -3.213  80.154  1.00 27.85           H
ATOM    328  HB  VAL A  21       8.687  -2.505  80.860  1.00 37.13           H
ATOM    329 HG11 VAL A  21       9.840  -3.036  78.923  1.00 24.39           H
ATOM    330 HG12 VAL A  21       8.608  -4.015  79.141  1.00 24.39           H
ATOM    331 HG13 VAL A  21       8.506  -2.834  78.084  1.00 24.39           H
ATOM    332 HG21 VAL A  21       9.810  -0.769  79.789  1.00 30.83           H
ATOM    333 HG22 VAL A  21       8.490  -0.415  78.978  1.00 30.83           H
ATOM    334 HG23 VAL A  21       8.533  -0.213  80.553  1.00 30.83           H
ATOM    335  N   VAL A  22       6.150  -2.307  82.390  1.00 26.55           N
ATOM    336  CA  VAL A  22       5.614  -1.839  83.664  1.00 25.09           C
ATOM    337  C   VAL A  22       6.500  -2.410  84.761  1.00 21.45           C
ATOM    338  O   VAL A  22       7.209  -3.392  84.561  1.00 27.41           O
ATOM    339  CB  VAL A  22       4.141  -2.266  83.879  1.00 22.90           C
ATOM    340  CG1 VAL A  22       3.324  -1.852  82.680  1.00 27.76           C
ATOM    341  CG2 VAL A  22       4.021  -3.769  84.060  1.00 29.49           C
ATOM    342  H   VAL A  22       6.390  -3.133  82.417  1.00 31.86           H
ATOM    343  HA  VAL A  22       5.662  -0.871  83.701  1.00 30.11           H
ATOM    344  HB  VAL A  22       3.783  -1.827  84.667  1.00 27.48           H
ATOM    345 HG11 VAL A  22       2.402  -2.121  82.819  1.00 33.31           H
ATOM    346 HG12 VAL A  22       3.376  -0.889  82.580  1.00 33.31           H
ATOM    347 HG13 VAL A  22       3.680  -2.287  81.890  1.00 33.31           H
ATOM    348 HG21 VAL A  22       3.088  -3.998  84.192  1.00 35.39           H
ATOM    349 HG22 VAL A  22       4.361  -4.211  83.266  1.00 35.39           H
ATOM    350 HG23 VAL A  22       4.540  -4.036  84.836  1.00 35.39           H
ATOM    351  N   GLY A  23       6.465  -1.776  85.929  1.00 22.08           N
ATOM    352  CA  GLY A  23       7.279  -2.252  87.033  1.00 26.22           C
ATOM    353  C   GLY A  23       6.776  -3.563  87.620  1.00 33.27           C
ATOM    354  O   GLY A  23       7.534  -4.537  87.767  1.00 28.82           O
ATOM    355  H   GLY A  23       5.988  -1.081  86.102  1.00 26.50           H
ATOM    356  HA2 GLY A  23       8.190  -2.384  86.727  1.00 31.47           H
ATOM    357  HA3 GLY A  23       7.287  -1.585  87.738  1.00 31.47           H
ATOM    358  N   ASP A  24       5.494  -3.610  87.929  1.00 30.55           N
ATOM    359  CA  ASP A  24       4.928  -4.662  88.773  1.00 35.43           C
ATOM    360  C   ASP A  24       4.488  -5.850  87.933  1.00 32.72           C
ATOM    361  O   ASP A  24       3.647  -5.681  87.043  1.00 31.27           O
ATOM    362  CB  ASP A  24       3.733  -4.116  89.514  1.00 32.95           C
ATOM    363  CG  ASP A  24       3.180  -5.083  90.563  1.00 35.90           C
ATOM    364  OD1 ASP A  24       3.508  -6.299  90.486  1.00 32.48           O
ATOM    365  OD2 ASP A  24       2.414  -4.606  91.444  1.00 32.89           O1-
ATOM    366  H   ASP A  24       4.914  -3.034  87.660  1.00 36.65           H
ATOM    367  HA  ASP A  24       5.589  -4.960  89.417  1.00 42.51           H
ATOM    368  HB2 ASP A  24       3.990  -3.299  89.968  1.00 39.54           H
ATOM    369  HB3 ASP A  24       3.025  -3.931  88.877  1.00 39.54           H
ATOM    370  N   PRO A  25       4.997  -7.058  88.169  1.00 26.32           N
ATOM    371  CA  PRO A  25       4.463  -8.198  87.394  1.00 31.73           C
ATOM    372  C   PRO A  25       2.931  -8.373  87.535  1.00 27.24           C
ATOM    373  O   PRO A  25       2.279  -8.805  86.578  1.00 31.33           O
ATOM    374  CB  PRO A  25       5.272  -9.386  87.937  1.00 35.13           C
ATOM    375  CG  PRO A  25       5.715  -8.944  89.313  1.00 37.91           C
ATOM    376  CD  PRO A  25       5.988  -7.478  89.174  1.00 33.93           C
ATOM    377  HA  PRO A  25       4.676  -8.081  86.454  1.00 38.07           H
ATOM    378  HB2 PRO A  25       4.706 -10.171  87.992  1.00 42.15           H
ATOM    379  HB3 PRO A  25       6.038  -9.551  87.364  1.00 42.15           H
ATOM    380  HG2 PRO A  25       5.004  -9.103  89.953  1.00 45.49           H
ATOM    381  HG3 PRO A  25       6.521  -9.421  89.567  1.00 45.49           H
ATOM    382  HD2 PRO A  25       5.833  -7.022  90.016  1.00 40.72           H
ATOM    383  HD3 PRO A  25       6.889  -7.330  88.846  1.00 40.72           H
ATOM    384  N   GLY A  26       2.345  -7.966  88.660  1.00 25.81           N
ATOM    385  CA  GLY A  26       0.906  -8.049  88.819  1.00 32.35           C
ATOM    386  C   GLY A  26       0.191  -7.090  87.896  1.00 41.08           C
ATOM    387  O   GLY A  26      -0.915  -7.367  87.429  1.00 34.59           O
ATOM    388  H   GLY A  26       2.760  -7.641  89.340  1.00 30.97           H
ATOM    389  HA2 GLY A  26       0.608  -8.951  88.621  1.00 38.82           H
ATOM    390  HA3 GLY A  26       0.666  -7.836  89.734  1.00 38.82           H
ATOM    391  N   ARG A  27       0.822  -5.965  87.593  1.00 34.65           N
ATOM    392  CA  ARG A  27       0.204  -5.003  86.700  1.00 30.74           C
ATOM    393  C   ARG A  27       0.048  -5.577  85.306  1.00 27.75           C
ATOM    394  O   ARG A  27      -0.889  -5.211  84.586  1.00 34.02           O
ATOM    395  CB  ARG A  27       1.031  -3.719  86.683  1.00 33.68           C
ATOM    396  CG  ARG A  27       0.424  -2.587  85.915  1.00 35.87           C
ATOM    397  CD  ARG A  27      -0.916  -2.196  86.532  1.00 40.30           C
ATOM    398  NE  ARG A  27      -0.817  -1.696  87.905  1.00 39.28           N
ATOM    399  CZ  ARG A  27      -1.869  -1.522  88.699  1.00 39.46           C
ATOM    400  NH1 ARG A  27      -3.089  -1.818  88.258  1.00 43.20           N
ATOM    401  NH2 ARG A  27      -1.715  -1.052  89.922  1.00 41.07           N1+
ATOM    402  H   ARG A  27       1.597  -5.738  87.887  1.00 41.58           H
ATOM    403  HA  ARG A  27      -0.680  -4.786  87.034  1.00 36.88           H
ATOM    404  HB2 ARG A  27       1.153  -3.419  87.597  1.00 40.42           H
ATOM    405  HB3 ARG A  27       1.894  -3.913  86.286  1.00 40.42           H
ATOM    406  HG2 ARG A  27       1.015  -1.818  85.948  1.00 43.05           H
ATOM    407  HG3 ARG A  27       0.273  -2.861  84.997  1.00 43.05           H
ATOM    408  HD2 ARG A  27      -1.316  -1.497  85.991  1.00 48.36           H
ATOM    409  HD3 ARG A  27      -1.494  -2.975  86.541  1.00 48.36           H
ATOM    410  HE  ARG A  27      -0.059  -1.386  88.167  1.00 47.13           H
ATOM    411 HH11 ARG A  27      -3.196  -2.120  87.459  1.00 51.83           H
ATOM    412 HH12 ARG A  27      -3.770  -1.707  88.771  1.00 51.83           H
ATOM    413 HH21 ARG A  27      -0.928  -0.862  90.213  1.00 49.28           H
ATOM    414 HH22 ARG A  27      -2.399  -0.948  90.432  1.00 49.28           H
ATOM    415  N   VAL A  28       0.923  -6.496  84.908  1.00 33.98           N
ATOM    416  CA  VAL A  28       0.765  -7.086  83.588  1.00 29.20           C
ATOM    417  C   VAL A  28      -0.595  -7.786  83.490  1.00 39.18           C
ATOM    418  O   VAL A  28      -1.265  -7.733  82.454  1.00 33.18           O
ATOM    419  CB  VAL A  28       1.915  -8.058  83.275  1.00 32.32           C
ATOM    420  CG1 VAL A  28       1.681  -8.665  81.921  1.00 24.87           C
ATOM    421  CG2 VAL A  28       3.303  -7.366  83.299  1.00 34.28           C
ATOM    422  H   VAL A  28       1.592  -6.785  85.365  1.00 40.78           H
ATOM    423  HA  VAL A  28       0.785  -6.379  82.925  1.00 35.04           H
ATOM    424  HB  VAL A  28       1.919  -8.772  83.932  1.00 38.78           H
ATOM    425 HG11 VAL A  28       2.405  -9.279  81.721  1.00 29.84           H
ATOM    426 HG12 VAL A  28       0.836  -9.141  81.930  1.00 29.84           H
ATOM    427 HG13 VAL A  28       1.655  -7.957  81.258  1.00 29.84           H
ATOM    428 HG21 VAL A  28       3.987  -8.023  83.096  1.00 41.14           H
ATOM    429 HG22 VAL A  28       3.314  -6.659  82.635  1.00 41.14           H
ATOM    430 HG23 VAL A  28       3.454  -6.993  84.182  1.00 41.14           H
ATOM    431  N   ASP A  29      -1.019  -8.457  84.560  1.00 39.37           N
ATOM    432  CA  ASP A  29      -2.286  -9.188  84.516  1.00 42.25           C
ATOM    433  C   ASP A  29      -3.479  -8.242  84.504  1.00 34.74           C
ATOM    434  O   ASP A  29      -4.461  -8.495  83.802  1.00 48.47           O
ATOM    435  CB  ASP A  29      -2.379 -10.146  85.701  1.00 40.01           C
ATOM    436  CG  ASP A  29      -1.357 -11.256  85.628  1.00 44.73           C
ATOM    437  OD1 ASP A  29      -1.072 -11.744  84.499  1.00 43.42           O
ATOM    438  OD2 ASP A  29      -0.837 -11.622  86.709  1.00 47.89           O1-
ATOM    439  H   ASP A  29      -0.600  -8.506  85.309  1.00 47.25           H
ATOM    440  HA  ASP A  29      -2.316  -9.716  83.703  1.00 50.70           H
ATOM    441  HB2 ASP A  29      -2.228  -9.651  86.521  1.00 48.02           H
ATOM    442  HB3 ASP A  29      -3.261 -10.550  85.713  1.00 48.02           H
ATOM    443  N   LYS A  30      -3.428  -7.155  85.277  1.00 31.84           N
ATOM    444  CA  LYS A  30      -4.515  -6.192  85.248  1.00 34.32           C
ATOM    445  C   LYS A  30      -4.628  -5.506  83.891  1.00 38.94           C
ATOM    446  O   LYS A  30      -5.714  -5.021  83.533  1.00 36.57           O
ATOM    447  CB  LYS A  30      -4.341  -5.163  86.383  1.00 33.04           C
ATOM    448  CG  LYS A  30      -4.272  -5.813  87.750  1.00 35.31           C
ATOM    449  CD  LYS A  30      -3.860  -4.846  88.832  1.00 44.63           C
ATOM    450  CE  LYS A  30      -3.577  -5.552  90.176  1.00 46.03           C
ATOM    451  NZ  LYS A  30      -2.865  -4.664  91.181  1.00 53.03           N1+
ATOM    452  H   LYS A  30      -2.786  -6.959  85.814  1.00 38.20           H
ATOM    453  HA  LYS A  30      -5.348  -6.663  85.407  1.00 41.18           H
ATOM    454  HB2 LYS A  30      -3.516  -4.672  86.242  1.00 39.64           H
ATOM    455  HB3 LYS A  30      -5.096  -4.554  86.378  1.00 39.64           H
ATOM    456  HG2 LYS A  30      -5.147  -6.163  87.978  1.00 42.37           H
ATOM    457  HG3 LYS A  30      -3.622  -6.532  87.726  1.00 42.37           H
ATOM    458  HD2 LYS A  30      -3.050  -4.388  88.556  1.00 53.56           H
ATOM    459  HD3 LYS A  30      -4.573  -4.205  88.973  1.00 53.56           H
ATOM    460  HE2 LYS A  30      -4.419  -5.830  90.568  1.00 55.24           H
ATOM    461  HE3 LYS A  30      -3.017  -6.327  90.012  1.00 55.24           H
ATOM    462  HZ1 LYS A  30      -2.724  -5.113  91.937  1.00 63.64           H
ATOM    463  HZ2 LYS A  30      -2.081  -4.400  90.852  1.00 63.64           H
ATOM    464  HZ3 LYS A  30      -3.361  -3.947  91.359  1.00 63.64           H
ATOM    465  N   ILE A  31      -3.557  -5.497  83.102  1.00 31.04           N
ATOM    466  CA  ILE A  31      -3.587  -4.846  81.798  1.00 30.35           C
ATOM    467  C   ILE A  31      -4.102  -5.781  80.717  1.00 31.48           C
ATOM    468  O   ILE A  31      -4.826  -5.355  79.813  1.00 30.32           O
ATOM    469  CB  ILE A  31      -2.185  -4.326  81.434  1.00 33.06           C
ATOM    470  CG1 ILE A  31      -1.838  -3.124  82.292  1.00 31.06           C
ATOM    471  CG2 ILE A  31      -2.102  -3.986  79.973  1.00 29.25           C
ATOM    472  CD1 ILE A  31      -0.401  -2.725  82.120  1.00 33.09           C
ATOM    473  H   ILE A  31      -2.803  -5.859  83.300  1.00 37.25           H
ATOM    474  HA  ILE A  31      -4.186  -4.084  81.841  1.00 36.42           H
ATOM    475  HB  ILE A  31      -1.542  -5.028  81.620  1.00 39.67           H
ATOM    476 HG12 ILE A  31      -2.396  -2.374  82.033  1.00 37.27           H
ATOM    477 HG13 ILE A  31      -1.983  -3.345  83.226  1.00 37.27           H
ATOM    478 HG21 ILE A  31      -1.209  -3.662  79.775  1.00 35.10           H
ATOM    479 HG22 ILE A  31      -2.288  -4.783  79.452  1.00 35.10           H
ATOM    480 HG23 ILE A  31      -2.756  -3.298  79.772  1.00 35.10           H
ATOM    481 HD11 ILE A  31      -0.218  -1.956  82.682  1.00 39.70           H
ATOM    482 HD12 ILE A  31       0.166  -3.468  82.380  1.00 39.70           H
ATOM    483 HD13 ILE A  31      -0.246  -2.499  81.189  1.00 39.70           H
ATOM    484  N   LYS A  32      -3.689  -7.045  80.762  1.00 32.79           N
ATOM    485  CA  LYS A  32      -3.979  -7.949  79.661  1.00 43.56           C
ATOM    486  C   LYS A  32      -5.473  -8.165  79.527  1.00 38.43           C
ATOM    487  O   LYS A  32      -5.977  -8.352  78.419  1.00 37.45           O
ATOM    488  CB  LYS A  32      -3.279  -9.288  79.867  1.00 35.37           C
ATOM    489  CG  LYS A  32      -3.736 -10.068  81.093  1.00 39.00           C
ATOM    490  CD  LYS A  32      -2.921 -11.357  81.227  1.00 43.88           C
ATOM    491  CE  LYS A  32      -3.358 -12.175  82.431  1.00 38.98           C
ATOM    492  NZ  LYS A  32      -2.628 -13.455  82.472  1.00 42.93           N1+
ATOM    493  H   LYS A  32      -3.247  -7.397  81.409  1.00 39.35           H
ATOM    494  HA  LYS A  32      -3.653  -7.560  78.834  1.00 52.27           H
ATOM    495  HB2 LYS A  32      -3.442  -9.844  79.089  1.00 42.45           H
ATOM    496  HB3 LYS A  32      -2.327  -9.128  79.960  1.00 42.45           H
ATOM    497  HG2 LYS A  32      -3.598  -9.532  81.890  1.00 46.80           H
ATOM    498  HG3 LYS A  32      -4.672 -10.303  80.999  1.00 46.80           H
ATOM    499  HD2 LYS A  32      -3.045 -11.898  80.431  1.00 52.66           H
ATOM    500  HD3 LYS A  32      -1.984 -11.132  81.337  1.00 52.66           H
ATOM    501  HE2 LYS A  32      -3.164 -11.683  83.244  1.00 46.78           H
ATOM    502  HE3 LYS A  32      -4.308 -12.363  82.366  1.00 46.78           H
ATOM    503  HZ1 LYS A  32      -2.888 -13.931  83.178  1.00 51.52           H
ATOM    504  HZ2 LYS A  32      -2.792 -13.923  81.733  1.00 51.52           H
ATOM    505  HZ3 LYS A  32      -1.753 -13.305  82.531  1.00 51.52           H
ATOM    506  N   VAL A  33      -6.189  -8.119  80.645  1.00 32.43           N
ATOM    507  CA  VAL A  33      -7.622  -8.396  80.621  1.00 42.24           C
ATOM    508  C   VAL A  33      -8.413  -7.218  80.082  1.00 48.86           C
ATOM    509  O   VAL A  33      -9.614  -7.351  79.799  1.00 43.28           O
ATOM    510  CB  VAL A  33      -8.124  -8.800  82.027  1.00 37.18           C
ATOM    511  CG1 VAL A  33      -7.440 -10.093  82.473  1.00 34.03           C
ATOM    512  CG2 VAL A  33      -7.918  -7.676  83.078  1.00 35.65           C
ATOM    513  H   VAL A  33      -5.874  -7.933  81.423  1.00 38.92           H
ATOM    514  HA  VAL A  33      -7.780  -9.148  80.029  1.00 50.69           H
ATOM    515  HB  VAL A  33      -9.076  -8.977  81.974  1.00 44.62           H
ATOM    516 HG11 VAL A  33      -7.765 -10.333  83.355  1.00 40.84           H
ATOM    517 HG12 VAL A  33      -7.652 -10.796  81.839  1.00 40.84           H
ATOM    518 HG13 VAL A  33      -6.481  -9.949  82.500  1.00 40.84           H
ATOM    519 HG21 VAL A  33      -8.249  -7.983  83.937  1.00 42.78           H
ATOM    520 HG22 VAL A  33      -6.971  -7.473  83.141  1.00 42.78           H
ATOM    521 HG23 VAL A  33      -8.407  -6.887  82.797  1.00 42.78           H
ATOM    522  N   VAL A  34      -7.768  -6.064  79.916  1.00 42.25           N
ATOM    523  CA  VAL A  34      -8.450  -4.894  79.392  1.00 35.26           C
ATOM    524  C   VAL A  34      -8.255  -4.796  77.897  1.00 35.37           C
ATOM    525  O   VAL A  34      -8.872  -3.944  77.252  1.00 31.99           O
ATOM    526  CB  VAL A  34      -7.955  -3.631  80.117  1.00 44.10           C
ATOM    527  CG1 VAL A  34      -8.706  -2.397  79.649  1.00 48.47           C
ATOM    528  CG2 VAL A  34      -8.150  -3.806  81.609  1.00 43.57           C
ATOM    529  H   VAL A  34      -6.938  -5.938  80.100  1.00 50.70           H
ATOM    530  HA  VAL A  34      -9.401  -4.981  79.563  1.00 42.32           H
ATOM    531  HB  VAL A  34      -7.010  -3.503  79.941  1.00 52.92           H
ATOM    532 HG11 VAL A  34      -8.369  -1.623  80.126  1.00 58.16           H
ATOM    533 HG12 VAL A  34      -8.566  -2.286  78.696  1.00 58.16           H
ATOM    534 HG13 VAL A  34      -9.651  -2.515  79.834  1.00 58.16           H
ATOM    535 HG21 VAL A  34      -7.838  -3.008  82.064  1.00 52.28           H
ATOM    536 HG22 VAL A  34      -9.094  -3.941  81.790  1.00 52.28           H
ATOM    537 HG23 VAL A  34      -7.642  -4.577  81.906  1.00 52.28           H
ATOM    538  N   CYS A  35      -7.419  -5.650  77.331  1.00 36.34           N
ATOM    539  CA  CYS A  35      -7.223  -5.751  75.897  1.00 40.66           C
ATOM    540  C   CYS A  35      -8.300  -6.658  75.286  1.00 44.87           C
ATOM    541  O   CYS A  35      -9.077  -7.308  75.988  1.00 37.39           O
ATOM    542  CB  CYS A  35      -5.819  -6.287  75.599  1.00 44.55           C
ATOM    543  SG  CYS A  35      -4.414  -5.306  76.347  1.00 38.63           S
ATOM    544  H   CYS A  35      -6.935  -6.204  77.776  1.00 43.61           H
ATOM    545  HA  CYS A  35      -7.305  -4.870  75.499  1.00 48.79           H
ATOM    546  HB2 CYS A  35      -5.756  -7.192  75.941  1.00 53.45           H
ATOM    547  HB3 CYS A  35      -5.690  -6.294  74.638  1.00 53.45           H
ATOM    548  HG  CYS A  35      -3.373  -5.822  76.045  1.00 46.36           H
ATOM    549  N   ASP A  36      -8.322  -6.742  73.958  1.00 40.64           N
ATOM    550  CA  ASP A  36      -9.279  -7.623  73.301  1.00 44.64           C
ATOM    551  C   ASP A  36      -8.981  -9.083  73.635  1.00 45.99           C
ATOM    552  O   ASP A  36      -9.881  -9.841  74.001  1.00 43.61           O
ATOM    553  CB  ASP A  36      -9.272  -7.401  71.782  1.00 41.15           C
ATOM    554  CG  ASP A  36      -9.428  -5.921  71.379  1.00 39.89           C
ATOM    555  OD1 ASP A  36     -10.079  -5.140  72.109  1.00 35.83           O
ATOM    556  OD2 ASP A  36      -8.884  -5.546  70.305  1.00 38.32           O1-
ATOM    557  H   ASP A  36      -7.804  -6.310  73.425  1.00 48.77           H
ATOM    558  HA  ASP A  36     -10.169  -7.419  73.628  1.00 53.57           H
ATOM    559  HB2 ASP A  36      -8.430  -7.721  71.423  1.00 49.38           H
ATOM    560  HB3 ASP A  36     -10.008  -7.896  71.389  1.00 49.38           H
ATOM    561  N   SER A  37      -7.728  -9.504  73.515  1.00 39.03           N
ATOM    562  CA  SER A  37      -7.354 -10.853  73.920  1.00 43.70           C
ATOM    563  C   SER A  37      -5.910 -10.837  74.417  1.00 48.03           C
ATOM    564  O   SER A  37      -5.273  -9.781  74.481  1.00 45.55           O
ATOM    565  CB  SER A  37      -7.572 -11.838  72.765  1.00 47.06           C
ATOM    566  OG  SER A  37      -7.069 -11.332  71.537  1.00 47.82           O
ATOM    567  H   SER A  37      -7.079  -9.031  73.206  1.00 46.83           H
ATOM    568  HA  SER A  37      -7.921 -11.129  74.657  1.00 52.44           H
ATOM    569  HB2 SER A  37      -7.115 -12.668  72.972  1.00 56.47           H
ATOM    570  HB3 SER A  37      -8.523 -12.002  72.669  1.00 56.47           H
ATOM    571  HG  SER A  37      -7.200 -11.889  70.921  1.00 57.39           H
ATOM    572  N   TYR A  38      -5.397 -12.012  74.795  1.00 45.53           N
ATOM    573  CA  TYR A  38      -4.020 -12.098  75.260  1.00 44.86           C
ATOM    574  C   TYR A  38      -3.529 -13.543  75.227  1.00 51.70           C
ATOM    575  O   TYR A  38      -4.313 -14.492  75.235  1.00 45.17           O
ATOM    576  CB  TYR A  38      -3.878 -11.519  76.663  1.00 38.03           C
ATOM    577  CG  TYR A  38      -4.599 -12.298  77.730  1.00 46.22           C
ATOM    578  CD1 TYR A  38      -4.108 -13.524  78.164  1.00 45.81           C
ATOM    579  CD2 TYR A  38      -5.744 -11.798  78.331  1.00 46.84           C
ATOM    580  CE1 TYR A  38      -4.734 -14.238  79.141  1.00 43.34           C
ATOM    581  CE2 TYR A  38      -6.386 -12.509  79.332  1.00 47.30           C
ATOM    582  CZ  TYR A  38      -5.872 -13.737  79.729  1.00 48.40           C
ATOM    583  OH  TYR A  38      -6.470 -14.485  80.714  1.00 48.40           O
ATOM    584  H   TYR A  38      -5.822 -12.760  74.791  1.00 54.63           H
ATOM    585  HA  TYR A  38      -3.456 -11.579  74.665  1.00 53.83           H
ATOM    586  HB2 TYR A  38      -2.937 -11.500  76.898  1.00 45.64           H
ATOM    587  HB3 TYR A  38      -4.234 -10.617  76.665  1.00 45.64           H
ATOM    588  HD1 TYR A  38      -3.338 -13.869  77.773  1.00 54.98           H
ATOM    589  HD2 TYR A  38      -6.083 -10.974  78.062  1.00 56.20           H
ATOM    590  HE1 TYR A  38      -4.391 -15.058  79.413  1.00 52.01           H
ATOM    591  HE2 TYR A  38      -7.158 -12.173  79.728  1.00 56.76           H
ATOM    592  HH  TYR A  38      -7.152 -14.088  81.002  1.00 58.08           H
ATOM    593  N   VAL A  39      -2.204 -13.687  75.223  1.00 45.72           N
ATOM    594  CA  VAL A  39      -1.527 -14.981  75.232  1.00 41.67           C
ATOM    595  C   VAL A  39      -0.395 -14.894  76.237  1.00 48.02           C
ATOM    596  O   VAL A  39       0.640 -14.290  75.949  1.00 40.67           O
ATOM    597  CB  VAL A  39      -0.970 -15.348  73.843  1.00 43.00           C
ATOM    598  CG1 VAL A  39      -0.310 -16.704  73.880  1.00 43.06           C
ATOM    599  CG2 VAL A  39      -2.056 -15.294  72.800  1.00 52.58           C
ATOM    600  H   VAL A  39      -1.657 -13.023  75.214  1.00 54.86           H
ATOM    601  HA  VAL A  39      -2.145 -15.674  75.514  1.00 50.00           H
ATOM    602  HB  VAL A  39      -0.293 -14.698  73.598  1.00 51.61           H
ATOM    603 HG11 VAL A  39       0.032 -16.912  72.997  1.00 51.67           H
ATOM    604 HG12 VAL A  39       0.418 -16.683  74.521  1.00 51.67           H
ATOM    605 HG13 VAL A  39      -0.967 -17.367  74.145  1.00 51.67           H
ATOM    606 HG21 VAL A  39      -1.677 -15.529  71.939  1.00 63.10           H
ATOM    607 HG22 VAL A  39      -2.753 -15.925  73.039  1.00 63.10           H
ATOM    608 HG23 VAL A  39      -2.418 -14.395  72.769  1.00 63.10           H
ATOM    609  N   ASP A  40      -0.592 -15.466  77.422  1.00 45.19           N
ATOM    610  CA  ASP A  40       0.482 -15.581  78.389  1.00 43.50           C
ATOM    611  C   ASP A  40       1.682 -16.261  77.762  1.00 52.24           C
ATOM    612  O   ASP A  40       1.540 -17.261  77.059  1.00 49.83           O
ATOM    613  CB  ASP A  40       0.019 -16.375  79.598  1.00 41.36           C
ATOM    614  CG  ASP A  40      -1.110 -15.705  80.320  1.00 45.20           C
ATOM    615  OD1 ASP A  40      -1.396 -14.531  79.994  1.00 47.67           O
ATOM    616  OD2 ASP A  40      -1.728 -16.350  81.193  1.00 52.70           O1-
ATOM    617  H   ASP A  40      -1.341 -15.795  77.686  1.00 54.23           H
ATOM    618  HA  ASP A  40       0.748 -14.696  78.685  1.00 52.20           H
ATOM    619  HB2 ASP A  40      -0.287 -17.248  79.305  1.00 49.64           H
ATOM    620  HB3 ASP A  40       0.759 -16.471  80.217  1.00 49.64           H
ATOM    621  N   LEU A  41       2.872 -15.711  78.023  1.00 42.35           N
ATOM    622  CA  LEU A  41       4.110 -16.238  77.464  1.00 40.85           C
ATOM    623  C   LEU A  41       5.013 -16.832  78.534  1.00 43.86           C
ATOM    624  O   LEU A  41       5.406 -17.998  78.434  1.00 46.37           O
ATOM    625  CB  LEU A  41       4.871 -15.138  76.697  1.00 44.22           C
ATOM    626  CG  LEU A  41       4.138 -14.400  75.565  1.00 53.26           C
ATOM    627  CD1 LEU A  41       5.038 -13.385  74.866  1.00 46.47           C
ATOM    628  CD2 LEU A  41       3.609 -15.376  74.546  1.00 51.63           C
ATOM    629  H   LEU A  41       2.985 -15.024  78.528  1.00 50.82           H
ATOM    630  HA  LEU A  41       3.893 -16.942  76.834  1.00 49.02           H
ATOM    631  HB2 LEU A  41       5.147 -14.464  77.339  1.00 53.07           H
ATOM    632  HB3 LEU A  41       5.661 -15.541  76.304  1.00 53.07           H
ATOM    633  HG  LEU A  41       3.382 -13.921  75.939  1.00 63.92           H
ATOM    634 HD11 LEU A  41       4.533 -12.947  74.162  1.00 55.77           H
ATOM    635 HD12 LEU A  41       5.338 -12.729  75.515  1.00 55.77           H
ATOM    636 HD13 LEU A  41       5.801 -13.848  74.486  1.00 55.77           H
ATOM    637 HD21 LEU A  41       3.152 -14.884  73.845  1.00 61.96           H
ATOM    638 HD22 LEU A  41       4.352 -15.874  74.170  1.00 61.96           H
ATOM    639 HD23 LEU A  41       2.990 -15.983  74.981  1.00 61.96           H
ATOM    640  N   ALA A  42       5.339 -16.075  79.578  1.00 40.94           N
ATOM    641  CA  ALA A  42       6.250 -16.600  80.582  1.00 38.71           C
ATOM    642  C   ALA A  42       6.203 -15.739  81.834  1.00 32.17           C
ATOM    643  O   ALA A  42       5.614 -14.656  81.866  1.00 35.98           O
ATOM    644  CB  ALA A  42       7.678 -16.694  80.028  1.00 41.60           C
ATOM    645  H   ALA A  42       5.054 -15.277  79.724  1.00 49.13           H
ATOM    646  HA  ALA A  42       5.966 -17.495  80.826  1.00 46.46           H
ATOM    647  HB1 ALA A  42       8.262 -17.047  80.718  1.00 49.92           H
ATOM    648  HB2 ALA A  42       7.680 -17.285  79.259  1.00 49.92           H
ATOM    649  HB3 ALA A  42       7.973 -15.808  79.765  1.00 49.92           H
ATOM    650  N   TYR A  43       6.829 -16.255  82.876  1.00 39.26           N
ATOM    651  CA  TYR A  43       6.902 -15.547  84.145  1.00 35.70           C
ATOM    652  C   TYR A  43       8.094 -16.149  84.889  1.00 42.33           C
ATOM    653  O   TYR A  43       7.997 -17.272  85.393  1.00 37.96           O
ATOM    654  CB  TYR A  43       5.623 -15.698  84.937  1.00 35.70           C
ATOM    655  CG  TYR A  43       5.553 -14.890  86.198  1.00 37.85           C
ATOM    656  CD1 TYR A  43       4.593 -15.171  87.151  1.00 34.40           C
ATOM    657  CD2 TYR A  43       6.424 -13.827  86.441  1.00 36.89           C
ATOM    658  CE1 TYR A  43       4.493 -14.433  88.309  1.00 33.40           C
ATOM    659  CE2 TYR A  43       6.333 -13.084  87.607  1.00 34.15           C
ATOM    660  CZ  TYR A  43       5.370 -13.398  88.528  1.00 38.54           C
ATOM    661  OH  TYR A  43       5.265 -12.663  89.660  1.00 31.82           O
ATOM    662  H   TYR A  43       7.223 -17.019  82.877  1.00 47.11           H
ATOM    663  HA  TYR A  43       7.069 -14.604  83.991  1.00 42.84           H
ATOM    664  HB2 TYR A  43       4.880 -15.427  84.375  1.00 42.84           H
ATOM    665  HB3 TYR A  43       5.522 -16.631  85.182  1.00 42.84           H
ATOM    666  HD1 TYR A  43       3.999 -15.871  87.005  1.00 41.28           H
ATOM    667  HD2 TYR A  43       7.077 -13.617  85.813  1.00 44.27           H
ATOM    668  HE1 TYR A  43       3.841 -14.636  88.940  1.00 40.08           H
ATOM    669  HE2 TYR A  43       6.917 -12.377  87.761  1.00 40.98           H
ATOM    670  HH  TYR A  43       5.856 -12.066  89.671  1.00 38.18           H
ATOM    671  N   ASN A  44       9.218 -15.412  84.899  1.00 35.45           N
ATOM    672  CA  ASN A  44      10.453 -15.802  85.574  1.00 36.29           C
ATOM    673  C   ASN A  44      10.947 -14.646  86.437  1.00 31.20           C
ATOM    674  O   ASN A  44      11.052 -13.510  85.969  1.00 34.33           O
ATOM    675  CB  ASN A  44      11.535 -16.183  84.576  1.00 33.71           C
ATOM    676  CG  ASN A  44      12.742 -16.763  85.251  1.00 43.81           C
ATOM    677  OD1 ASN A  44      12.621 -17.424  86.280  1.00 44.60           O
ATOM    678  ND2 ASN A  44      13.930 -16.484  84.704  1.00 44.32           N
ATOM    679  H   ASN A  44       9.282 -14.652  84.503  1.00 42.54           H
ATOM    680  HA  ASN A  44      10.282 -16.564  86.149  1.00 43.55           H
ATOM    681  HB2 ASN A  44      11.184 -16.847  83.963  1.00 40.46           H
ATOM    682  HB3 ASN A  44      11.813 -15.392  84.089  1.00 40.46           H
ATOM    683 HD21 ASN A  44      14.650 -16.795  85.057  1.00 53.19           H
ATOM    684 HD22 ASN A  44      13.974 -15.994  83.999  1.00 53.19           H
ATOM    685  N   ARG A  45      11.243 -14.934  87.687  1.00 28.41           N
ATOM    686  CA  ARG A  45      11.613 -13.905  88.645  1.00 41.83           C
ATOM    687  C   ARG A  45      10.521 -12.838  88.588  1.00 44.56           C
ATOM    688  O   ARG A  45       9.329 -13.177  88.702  1.00 36.18           O
ATOM    689  CB  ARG A  45      13.037 -13.414  88.337  1.00 29.69           C
ATOM    690  CG  ARG A  45      14.169 -14.387  88.669  1.00 40.16           C
ATOM    691  CD  ARG A  45      15.469 -13.894  88.013  1.00 35.48           C
ATOM    692  NE  ARG A  45      16.601 -14.757  88.240  1.00 37.50           N
ATOM    693  CZ  ARG A  45      17.347 -14.743  89.335  1.00 31.29           C
ATOM    694  NH1 ARG A  45      17.073 -13.910  90.335  1.00 33.92           N
ATOM    695  NH2 ARG A  45      18.365 -15.586  89.422  1.00 38.56           N1+
ATOM    696  H   ARG A  45      11.238 -15.730  88.014  1.00 34.09           H
ATOM    697  HA  ARG A  45      11.614 -14.287  89.537  1.00 50.20           H
ATOM    698  HB2 ARG A  45      13.094 -13.218  87.389  1.00 35.63           H
ATOM    699  HB3 ARG A  45      13.196 -12.602  88.844  1.00 35.63           H
ATOM    700  HG2 ARG A  45      14.299 -14.422  89.630  1.00 48.19           H
ATOM    701  HG3 ARG A  45      13.957 -15.267  88.319  1.00 48.19           H
ATOM    702  HD2 ARG A  45      15.331 -13.832  87.055  1.00 42.58           H
ATOM    703  HD3 ARG A  45      15.687 -13.019  88.370  1.00 42.58           H
ATOM    704  HE  ARG A  45      16.806 -15.319  87.622  1.00 45.00           H
ATOM    705 HH11 ARG A  45      16.410 -13.366  90.273  1.00 40.71           H
ATOM    706 HH12 ARG A  45      17.562 -13.912  91.042  1.00 40.71           H
ATOM    707 HH21 ARG A  45      18.534 -16.124  88.772  1.00 46.27           H
ATOM    708 HH22 ARG A  45      18.857 -15.594  90.127  1.00 46.27           H
ATOM    709  N   GLU A  46      10.867 -11.562  88.398  1.00 32.16           N
ATOM    710  CA  GLU A  46       9.897 -10.482  88.381  1.00 35.41           C
ATOM    711  C   GLU A  46       9.501 -10.092  86.959  1.00 27.85           C
ATOM    712  O   GLU A  46       8.848  -9.073  86.768  1.00 30.84           O
ATOM    713  CB  GLU A  46      10.452  -9.283  89.162  1.00 35.72           C
ATOM    714  CG  GLU A  46      11.719  -8.615  88.558  1.00 36.23           C
ATOM    715  CD  GLU A  46      13.040  -9.096  89.203  1.00 38.77           C
ATOM    716  OE1 GLU A  46      13.919  -8.234  89.452  1.00 39.10           O
ATOM    717  OE2 GLU A  46      13.212 -10.317  89.451  1.00 33.47           O1-
ATOM    718  H   GLU A  46      11.677 -11.299  88.274  1.00 38.59           H
ATOM    719  HA  GLU A  46       9.095 -10.781  88.836  1.00 42.49           H
ATOM    720  HB2 GLU A  46       9.761  -8.604  89.212  1.00 42.87           H
ATOM    721  HB3 GLU A  46      10.678  -9.580  90.058  1.00 42.87           H
ATOM    722  HG2 GLU A  46      11.759  -8.820  87.611  1.00 43.48           H
ATOM    723  HG3 GLU A  46      11.658  -7.656  88.685  1.00 43.48           H
ATOM    724  N   TYR A  47       9.898 -10.873  85.961  1.00 24.84           N
ATOM    725  CA  TYR A  47       9.600 -10.587  84.571  1.00 28.20           C
ATOM    726  C   TYR A  47       8.440 -11.475  84.100  1.00 35.61           C
ATOM    727  O   TYR A  47       8.626 -12.663  83.833  1.00 31.80           O
ATOM    728  CB  TYR A  47      10.836 -10.818  83.707  1.00 27.21           C
ATOM    729  CG  TYR A  47      12.095 -10.167  84.268  1.00 27.05           C
ATOM    730  CD1 TYR A  47      13.157 -10.952  84.721  1.00 32.64           C
ATOM    731  CD2 TYR A  47      12.200  -8.784  84.403  1.00 29.34           C
ATOM    732  CE1 TYR A  47      14.292 -10.387  85.247  1.00 35.52           C
ATOM    733  CE2 TYR A  47      13.382  -8.183  84.956  1.00 26.77           C
ATOM    734  CZ  TYR A  47      14.412  -9.008  85.366  1.00 29.00           C
ATOM    735  OH  TYR A  47      15.570  -8.501  85.914  1.00 27.69           O
ATOM    736  H   TYR A  47      10.354 -11.594  86.071  1.00 29.81           H
ATOM    737  HA  TYR A  47       9.332  -9.659  84.482  1.00 33.85           H
ATOM    738  HB2 TYR A  47      10.998 -11.772  83.640  1.00 32.65           H
ATOM    739  HB3 TYR A  47      10.677 -10.448  82.825  1.00 32.65           H
ATOM    740  HD1 TYR A  47      13.103 -11.877  84.646  1.00 39.17           H
ATOM    741  HD2 TYR A  47      11.500  -8.241  84.118  1.00 35.21           H
ATOM    742  HE1 TYR A  47      14.989 -10.934  85.531  1.00 42.62           H
ATOM    743  HE2 TYR A  47      13.454  -7.259  85.034  1.00 32.12           H
ATOM    744  HH  TYR A  47      15.534  -7.662  85.937  1.00 33.23           H
ATOM    745  N   LYS A  48       7.268 -10.891  83.954  1.00 31.12           N
ATOM    746  CA  LYS A  48       6.111 -11.579  83.401  1.00 29.85           C
ATOM    747  C   LYS A  48       5.814 -11.013  82.021  1.00 33.96           C
ATOM    748  O   LYS A  48       5.653  -9.798  81.871  1.00 32.24           O
ATOM    749  CB  LYS A  48       4.927 -11.412  84.329  1.00 32.59           C
ATOM    750  CG  LYS A  48       3.636 -11.928  83.753  1.00 41.24           C
ATOM    751  CD  LYS A  48       2.558 -11.821  84.783  1.00 41.28           C
ATOM    752  CE  LYS A  48       2.754 -12.824  85.894  1.00 41.92           C
ATOM    753  NZ  LYS A  48       1.588 -12.803  86.850  1.00 44.49           N1+
ATOM    754  H   LYS A  48       7.110 -10.074  84.172  1.00 37.34           H
ATOM    755  HA  LYS A  48       6.305 -12.525  83.313  1.00 35.82           H
ATOM    756  HB2 LYS A  48       5.102 -11.898  85.150  1.00 39.11           H
ATOM    757  HB3 LYS A  48       4.811 -10.469  84.522  1.00 39.11           H
ATOM    758  HG2 LYS A  48       3.385 -11.394  82.983  1.00 49.49           H
ATOM    759  HG3 LYS A  48       3.738 -12.860  83.505  1.00 49.49           H
ATOM    760  HD2 LYS A  48       2.572 -10.931  85.170  1.00 49.53           H
ATOM    761  HD3 LYS A  48       1.699 -11.992  84.366  1.00 49.53           H
ATOM    762  HE2 LYS A  48       2.823 -13.715  85.516  1.00 50.30           H
ATOM    763  HE3 LYS A  48       3.559 -12.604  86.389  1.00 50.30           H
ATOM    764  HZ1 LYS A  48       1.506 -11.993  87.211  1.00 53.39           H
ATOM    765  HZ2 LYS A  48       0.837 -13.004  86.417  1.00 53.39           H
ATOM    766  HZ3 LYS A  48       1.716 -13.398  87.499  1.00 53.39           H
ATOM    767  N   SER A  49       5.753 -11.890  81.021  1.00 37.21           N
ATOM    768  CA  SER A  49       5.553 -11.519  79.629  1.00 33.57           C
ATOM    769  C   SER A  49       4.182 -12.005  79.158  1.00 38.94           C
ATOM    770  O   SER A  49       3.797 -13.140  79.432  1.00 41.98           O
ATOM    771  CB  SER A  49       6.648 -12.129  78.734  1.00 35.66           C
ATOM    772  OG  SER A  49       7.919 -11.560  78.952  1.00 48.88           O
ATOM    773  H   SER A  49       5.828 -12.739  81.134  1.00 44.65           H
ATOM    774  HA  SER A  49       5.585 -10.553  79.542  1.00 40.29           H
ATOM    775  HB2 SER A  49       6.701 -13.080  78.915  1.00 42.79           H
ATOM    776  HB3 SER A  49       6.403 -11.988  77.806  1.00 42.79           H
ATOM    777  HG  SER A  49       8.154 -11.677  79.750  1.00 58.65           H
ATOM    778  N   VAL A  50       3.471 -11.157  78.422  1.00 40.78           N
ATOM    779  CA  VAL A  50       2.126 -11.448  77.918  1.00 40.10           C
ATOM    780  C   VAL A  50       1.988 -10.784  76.554  1.00 44.16           C
ATOM    781  O   VAL A  50       2.242  -9.583  76.429  1.00 38.51           O
ATOM    782  CB  VAL A  50       1.042 -10.923  78.885  1.00 43.52           C
ATOM    783  CG1 VAL A  50      -0.316 -10.850  78.210  1.00 42.77           C
ATOM    784  CG2 VAL A  50       0.979 -11.788  80.147  1.00 34.38           C
ATOM    785  H   VAL A  50       3.755 -10.378  78.191  1.00 48.93           H
ATOM    786  HA  VAL A  50       2.015 -12.405  77.813  1.00 48.12           H
ATOM    787  HB  VAL A  50       1.282 -10.024  79.158  1.00 52.22           H
ATOM    788 HG11 VAL A  50      -0.967 -10.517  78.848  1.00 51.32           H
ATOM    789 HG12 VAL A  50      -0.259 -10.249  77.451  1.00 51.32           H
ATOM    790 HG13 VAL A  50      -0.569 -11.737  77.912  1.00 51.32           H
ATOM    791 HG21 VAL A  50       0.292 -11.438  80.735  1.00 41.26           H
ATOM    792 HG22 VAL A  50       0.765 -12.700  79.894  1.00 41.26           H
ATOM    793 HG23 VAL A  50       1.841 -11.761  80.592  1.00 41.26           H
ATOM    794  N   GLU A  51       1.599 -11.546  75.521  1.00 36.49           N
ATOM    795  CA  GLU A  51       1.282 -10.931  74.234  1.00 42.59           C
ATOM    796  C   GLU A  51      -0.140 -10.388  74.239  1.00 46.32           C
ATOM    797  O   GLU A  51      -1.103 -11.135  74.443  1.00 41.61           O
ATOM    798  CB  GLU A  51       1.449 -11.904  73.081  1.00 48.17           C
ATOM    799  CG  GLU A  51       1.292 -11.220  71.707  1.00 50.03           C
ATOM    800  CD  GLU A  51       1.131 -12.222  70.590  1.00 50.84           C
ATOM    801  OE1 GLU A  51       0.051 -12.858  70.535  1.00 57.04           O
ATOM    802  OE2 GLU A  51       2.084 -12.387  69.791  1.00 56.08           O1-
ATOM    803  H   GLU A  51       1.512 -12.401  75.542  1.00 43.78           H
ATOM    804  HA  GLU A  51       1.886 -10.186  74.085  1.00 51.10           H
ATOM    805  HB2 GLU A  51       2.335 -12.296  73.123  1.00 57.81           H
ATOM    806  HB3 GLU A  51       0.774 -12.597  73.151  1.00 57.81           H
ATOM    807  HG2 GLU A  51       0.504 -10.654  71.721  1.00 60.04           H
ATOM    808  HG3 GLU A  51       2.082 -10.688  71.524  1.00 60.04           H
ATOM    809  N   CYS A  52      -0.260  -9.094  73.982  1.00 39.85           N
ATOM    810  CA  CYS A  52      -1.496  -8.347  74.104  1.00 35.57           C
ATOM    811  C   CYS A  52      -2.069  -8.077  72.726  1.00 41.92           C
ATOM    812  O   CYS A  52      -1.334  -7.881  71.752  1.00 39.88           O
ATOM    813  CB  CYS A  52      -1.263  -7.024  74.825  1.00 31.00           C
ATOM    814  SG  CYS A  52      -1.061  -7.135  76.602  1.00 42.78           S
ATOM    815  H   CYS A  52       0.398  -8.605  73.722  1.00 47.82           H
ATOM    816  HA  CYS A  52      -2.141  -8.866  74.610  1.00 42.69           H
ATOM    817  HB2 CYS A  52      -0.460  -6.617  74.466  1.00 37.19           H
ATOM    818  HB3 CYS A  52      -2.023  -6.445  74.655  1.00 37.19           H
ATOM    819  HG  CYS A  52      -0.886  -6.033  77.044  1.00 51.34           H
ATOM    820  N   HIS A  53      -3.396  -8.066  72.656  1.00 44.56           N
ATOM    821  CA  HIS A  53      -4.122  -7.886  71.407  1.00 39.90           C
ATOM    822  C   HIS A  53      -5.075  -6.728  71.599  1.00 39.26           C
ATOM    823  O   HIS A  53      -5.892  -6.731  72.527  1.00 35.60           O
ATOM    824  CB  HIS A  53      -4.859  -9.148  71.018  1.00 41.03           C
ATOM    825  CG  HIS A  53      -3.949 -10.299  70.737  1.00 44.03           C
ATOM    826  ND1 HIS A  53      -3.905 -11.426  71.528  1.00 54.48           N
ATOM    827  CD2 HIS A  53      -3.036 -10.492  69.758  1.00 52.34           C
ATOM    828  CE1 HIS A  53      -3.008 -12.267  71.045  1.00 54.79           C
ATOM    829  NE2 HIS A  53      -2.465 -11.725  69.971  1.00 58.44           N
ATOM    830  H   HIS A  53      -3.910  -8.163  73.339  1.00 53.48           H
ATOM    831  HA  HIS A  53      -3.499  -7.660  70.698  1.00 47.87           H
ATOM    832  HB2 HIS A  53      -5.378  -8.975  70.216  1.00 49.23           H
ATOM    833  HB3 HIS A  53      -5.449  -9.404  71.744  1.00 49.23           H
ATOM    834  HD2 HIS A  53      -2.833  -9.902  69.069  1.00 62.81           H
ATOM    835  HE1 HIS A  53      -2.795 -13.099  71.401  1.00 65.75           H
ATOM    836  HE2 HIS A  53      -1.854 -12.084  69.483  1.00 70.13           H
ATOM    837  N   TYR A  54      -4.938  -5.718  70.758  1.00 33.70           N
ATOM    838  CA  TYR A  54      -5.661  -4.484  70.998  1.00 36.15           C
ATOM    839  C   TYR A  54      -5.851  -3.793  69.665  1.00 38.64           C
ATOM    840  O   TYR A  54      -4.887  -3.604  68.913  1.00 36.26           O
ATOM    841  CB  TYR A  54      -4.900  -3.616  71.999  1.00 35.29           C
ATOM    842  CG  TYR A  54      -5.691  -2.492  72.553  1.00 33.30           C
ATOM    843  CD1 TYR A  54      -6.900  -2.714  73.182  1.00 34.58           C
ATOM    844  CD2 TYR A  54      -5.240  -1.191  72.420  1.00 33.38           C
ATOM    845  CE1 TYR A  54      -7.621  -1.667  73.683  1.00 35.04           C
ATOM    846  CE2 TYR A  54      -5.949  -0.144  72.909  1.00 33.87           C
ATOM    847  CZ  TYR A  54      -7.137  -0.378  73.546  1.00 34.70           C
ATOM    848  OH  TYR A  54      -7.826   0.706  74.026  1.00 29.20           O
ATOM    849  H   TYR A  54      -4.443  -5.719  70.054  1.00 40.44           H
ATOM    850  HA  TYR A  54      -6.535  -4.687  71.367  1.00 43.38           H
ATOM    851  HB2 TYR A  54      -4.617  -4.172  72.741  1.00 42.35           H
ATOM    852  HB3 TYR A  54      -4.123  -3.240  71.557  1.00 42.35           H
ATOM    853  HD1 TYR A  54      -7.218  -3.583  73.277  1.00 41.49           H
ATOM    854  HD2 TYR A  54      -4.429  -1.031  71.993  1.00 40.05           H
ATOM    855  HE1 TYR A  54      -8.431  -1.820  74.113  1.00 42.05           H
ATOM    856  HE2 TYR A  54      -5.628   0.725  72.819  1.00 40.64           H
ATOM    857  HH  TYR A  54      -7.400   1.412  73.864  1.00 35.04           H
ATOM    858  N   LYS A  55      -7.106  -3.484  69.347  1.00 34.55           N
ATOM    859  CA  LYS A  55      -7.438  -2.845  68.084  1.00 30.84           C
ATOM    860  C   LYS A  55      -6.806  -3.585  66.915  1.00 28.57           C
ATOM    861  O   LYS A  55      -6.313  -2.983  65.958  1.00 38.56           O
ATOM    862  CB  LYS A  55      -7.008  -1.394  68.102  1.00 32.90           C
ATOM    863  CG  LYS A  55      -7.654  -0.618  69.201  1.00 37.86           C
ATOM    864  CD  LYS A  55      -7.117   0.785  69.222  1.00 46.12           C
ATOM    865  CE  LYS A  55      -7.804   1.625  70.272  1.00 43.39           C
ATOM    866  NZ  LYS A  55      -9.244   1.744  70.010  1.00 47.10           N1+
ATOM    867  H   LYS A  55      -7.786  -3.637  69.852  1.00 41.46           H
ATOM    868  HA  LYS A  55      -8.400  -2.868  67.965  1.00 37.00           H
ATOM    869  HB2 LYS A  55      -6.047  -1.350  68.227  1.00 39.49           H
ATOM    870  HB3 LYS A  55      -7.252  -0.981  67.259  1.00 39.49           H
ATOM    871  HG2 LYS A  55      -8.612  -0.579  69.052  1.00 45.43           H
ATOM    872  HG3 LYS A  55      -7.458  -1.036  70.053  1.00 45.43           H
ATOM    873  HD2 LYS A  55      -6.168   0.762  69.424  1.00 55.34           H
ATOM    874  HD3 LYS A  55      -7.266   1.198  68.357  1.00 55.34           H
ATOM    875  HE2 LYS A  55      -7.687   1.210  71.141  1.00 52.07           H
ATOM    876  HE3 LYS A  55      -7.421   2.516  70.271  1.00 52.07           H
ATOM    877  HZ1 LYS A  55      -9.628   2.241  70.639  1.00 56.52           H
ATOM    878  HZ2 LYS A  55      -9.378   2.126  69.217  1.00 56.52           H
ATOM    879  HZ3 LYS A  55      -9.620   0.937  70.009  1.00 56.52           H
ATOM    880  N   GLY A  56      -6.815  -4.911  66.998  1.00 36.06           N
ATOM    881  CA  GLY A  56      -6.243  -5.720  65.936  1.00 37.82           C
ATOM    882  C   GLY A  56      -4.741  -5.629  65.833  1.00 47.23           C
ATOM    883  O   GLY A  56      -4.166  -6.020  64.806  1.00 39.46           O
ATOM    884  H   GLY A  56      -7.144  -5.360  67.654  1.00 43.27           H
ATOM    885  HA2 GLY A  56      -6.479  -6.649  66.083  1.00 45.38           H
ATOM    886  HA3 GLY A  56      -6.621  -5.443  65.087  1.00 45.38           H
ATOM    887  N   GLN A  57      -4.094  -5.101  66.869  1.00 45.52           N
ATOM    888  CA  GLN A  57      -2.650  -5.016  66.940  1.00 41.22           C
ATOM    889  C   GLN A  57      -2.127  -5.962  68.008  1.00 43.09           C
ATOM    890  O   GLN A  57      -2.827  -6.313  68.963  1.00 42.77           O
ATOM    891  CB  GLN A  57      -2.209  -3.586  67.241  1.00 41.00           C
ATOM    892  CG  GLN A  57      -2.622  -2.599  66.174  1.00 41.12           C
ATOM    893  CD  GLN A  57      -2.177  -2.975  64.772  1.00 41.47           C
ATOM    894  OE1 GLN A  57      -2.774  -2.524  63.809  1.00 54.12           O
ATOM    895  NE2 GLN A  57      -1.145  -3.790  64.645  1.00 46.55           N
ATOM    896  H   GLN A  57      -4.488  -4.776  67.561  1.00 54.62           H
ATOM    897  HA  GLN A  57      -2.270  -5.279  66.087  1.00 49.46           H
ATOM    898  HB2 GLN A  57      -2.608  -3.304  68.079  1.00 49.20           H
ATOM    899  HB3 GLN A  57      -1.242  -3.563  67.311  1.00 49.20           H
ATOM    900  HG2 GLN A  57      -3.589  -2.532  66.169  1.00 49.35           H
ATOM    901  HG3 GLN A  57      -2.235  -1.734  66.384  1.00 49.35           H
ATOM    902 HE21 GLN A  57      -0.747  -4.091  65.345  1.00 55.85           H
ATOM    903 HE22 GLN A  57      -0.873  -4.019  63.862  1.00 55.85           H
ATOM    904  N   LYS A  58      -0.883  -6.376  67.805  1.00 42.63           N
ATOM    905  CA  LYS A  58      -0.197  -7.339  68.641  1.00 32.38           C
ATOM    906  C   LYS A  58       1.024  -6.652  69.243  1.00 40.32           C
ATOM    907  O   LYS A  58       1.821  -6.054  68.513  1.00 32.07           O
ATOM    908  CB  LYS A  58       0.179  -8.556  67.790  1.00 36.28           C
ATOM    909  CG  LYS A  58       1.043  -9.624  68.457  1.00 55.30           C
ATOM    910  CD  LYS A  58       2.070 -10.292  67.456  1.00 55.30           C
ATOM    911  CE  LYS A  58       1.457 -11.347  66.558  1.00 56.84           C
ATOM    912  NZ  LYS A  58       0.857 -12.474  67.361  1.00 68.95           N1+
ATOM    913  H   LYS A  58      -0.396  -6.095  67.155  1.00 51.16           H
ATOM    914  HA  LYS A  58      -0.781  -7.627  69.360  1.00 38.86           H
ATOM    915  HB2 LYS A  58      -0.640  -8.989  67.503  1.00 43.54           H
ATOM    916  HB3 LYS A  58       0.664  -8.241  67.011  1.00 43.54           H
ATOM    917  HG2 LYS A  58       1.548  -9.217  69.178  1.00 66.36           H
ATOM    918  HG3 LYS A  58       0.468 -10.322  68.807  1.00 66.36           H
ATOM    919  HD2 LYS A  58       2.446  -9.602  66.888  1.00 66.36           H
ATOM    920  HD3 LYS A  58       2.776 -10.715  67.970  1.00 66.36           H
ATOM    921  HE2 LYS A  58       0.753 -10.945  66.025  1.00 68.21           H
ATOM    922  HE3 LYS A  58       2.145 -11.717  65.982  1.00 68.21           H
ATOM    923  HZ1 LYS A  58       0.503 -13.082  66.815  1.00 82.75           H
ATOM    924  HZ2 LYS A  58       1.485 -12.863  67.857  1.00 82.75           H
ATOM    925  HZ3 LYS A  58       0.219 -12.160  67.896  1.00 82.75           H
ATOM    926  N   PHE A  59       1.140  -6.690  70.569  1.00 38.17           N
ATOM    927  CA  PHE A  59       2.346  -6.197  71.224  1.00 40.58           C
ATOM    928  C   PHE A  59       2.450  -6.783  72.616  1.00 36.89           C
ATOM    929  O   PHE A  59       1.437  -7.078  73.248  1.00 33.00           O
ATOM    930  CB  PHE A  59       2.363  -4.674  71.303  1.00 34.08           C
ATOM    931  CG  PHE A  59       1.129  -4.067  71.896  1.00 34.59           C
ATOM    932  CD1 PHE A  59       0.968  -3.999  73.261  1.00 33.30           C
ATOM    933  CD2 PHE A  59       0.151  -3.500  71.084  1.00 39.02           C
ATOM    934  CE1 PHE A  59      -0.130  -3.409  73.807  1.00 29.04           C
ATOM    935  CE2 PHE A  59      -0.957  -2.891  71.639  1.00 29.23           C
ATOM    936  CZ  PHE A  59      -1.096  -2.851  72.999  1.00 38.04           C
ATOM    937  H   PHE A  59       0.541  -6.993  71.107  1.00 45.81           H
ATOM    938  HA  PHE A  59       3.123  -6.482  70.717  1.00 48.70           H
ATOM    939  HB2 PHE A  59       3.116  -4.401  71.849  1.00 40.90           H
ATOM    940  HB3 PHE A  59       2.463  -4.318  70.406  1.00 40.90           H
ATOM    941  HD1 PHE A  59       1.618  -4.364  73.819  1.00 39.96           H
ATOM    942  HD2 PHE A  59       0.252  -3.519  70.160  1.00 46.82           H
ATOM    943  HE1 PHE A  59      -0.228  -3.381  74.731  1.00 34.84           H
ATOM    944  HE2 PHE A  59      -1.613  -2.525  71.091  1.00 35.08           H
ATOM    945  HZ  PHE A  59      -1.849  -2.459  73.377  1.00 45.65           H
ATOM    946  N   LEU A  60       3.686  -6.931  73.091  1.00 34.51           N
ATOM    947  CA  LEU A  60       3.943  -7.508  74.407  1.00 33.45           C
ATOM    948  C   LEU A  60       3.723  -6.502  75.519  1.00 30.20           C
ATOM    949  O   LEU A  60       3.870  -5.298  75.332  1.00 37.23           O
ATOM    950  CB  LEU A  60       5.368  -8.018  74.507  1.00 28.59           C
ATOM    951  CG  LEU A  60       5.763  -8.959  73.388  1.00 40.40           C
ATOM    952  CD1 LEU A  60       7.144  -9.467  73.659  1.00 35.42           C
ATOM    953  CD2 LEU A  60       4.769 -10.129  73.252  1.00 39.32           C
ATOM    954  H   LEU A  60       4.397  -6.703  72.665  1.00 41.42           H
ATOM    955  HA  LEU A  60       3.342  -8.256  74.551  1.00 40.14           H
ATOM    956  HB2 LEU A  60       5.973  -7.260  74.484  1.00 34.31           H
ATOM    957  HB3 LEU A  60       5.471  -8.495  75.346  1.00 34.31           H
ATOM    958  HG  LEU A  60       5.776  -8.472  72.549  1.00 48.48           H
ATOM    959 HD11 LEU A  60       7.403 -10.071  72.945  1.00 42.51           H
ATOM    960 HD12 LEU A  60       7.755  -8.715  73.695  1.00 42.51           H
ATOM    961 HD13 LEU A  60       7.146  -9.937  74.507  1.00 42.51           H
ATOM    962 HD21 LEU A  60       5.057 -10.705  72.527  1.00 47.18           H
ATOM    963 HD22 LEU A  60       4.752 -10.626  74.085  1.00 47.18           H
ATOM    964 HD23 LEU A  60       3.887  -9.773  73.062  1.00 47.18           H
ATOM    965  N   CYS A  61       3.370  -7.014  76.690  1.00 26.54           N
ATOM    966  CA  CYS A  61       3.462  -6.265  77.935  1.00 30.44           C
ATOM    967  C   CYS A  61       4.327  -7.095  78.864  1.00 40.42           C
ATOM    968  O   CYS A  61       4.040  -8.280  79.072  1.00 32.50           O
ATOM    969  CB  CYS A  61       2.106  -6.006  78.557  1.00 32.17           C
ATOM    970  SG  CYS A  61       2.110  -5.126  80.093  1.00 34.15           S
ATOM    971  H   CYS A  61       3.068  -7.813  76.792  1.00 31.85           H
ATOM    972  HA  CYS A  61       3.901  -5.414  77.775  1.00 36.53           H
ATOM    973  HB2 CYS A  61       1.577  -5.489  77.930  1.00 38.61           H
ATOM    974  HB3 CYS A  61       1.675  -6.860  78.715  1.00 38.61           H
ATOM    975  HG  CYS A  61       0.978  -4.992  80.469  1.00 40.99           H
ATOM    976  N   VAL A  62       5.400  -6.480  79.399  1.00 32.36           N
ATOM    977  CA  VAL A  62       6.396  -7.160  80.230  1.00 26.00           C
ATOM    978  C   VAL A  62       6.689  -6.331  81.478  1.00 29.45           C
ATOM    979  O   VAL A  62       6.829  -5.109  81.395  1.00 28.82           O
ATOM    980  CB  VAL A  62       7.695  -7.404  79.440  1.00 35.67           C
ATOM    981  CG1 VAL A  62       8.606  -8.359  80.202  1.00 34.99           C
ATOM    982  CG2 VAL A  62       7.389  -7.943  78.080  1.00 32.95           C
ATOM    983  H   VAL A  62       5.571  -5.645  79.286  1.00 38.83           H
ATOM    984  HA  VAL A  62       6.045  -8.020  80.511  1.00 31.21           H
ATOM    985  HB  VAL A  62       8.163  -6.562  79.332  1.00 42.81           H
ATOM    986 HG11 VAL A  62       9.417  -8.498  79.688  1.00 41.99           H
ATOM    987 HG12 VAL A  62       8.823  -7.968  81.063  1.00 41.99           H
ATOM    988 HG13 VAL A  62       8.144  -9.202  80.329  1.00 41.99           H
ATOM    989 HG21 VAL A  62       8.222  -8.088  77.604  1.00 39.54           H
ATOM    990 HG22 VAL A  62       6.911  -8.782  78.173  1.00 39.54           H
ATOM    991 HG23 VAL A  62       6.842  -7.301  77.602  1.00 39.54           H
ATOM    992  N   SER A  63       6.813  -6.996  82.631  1.00 27.22           N
ATOM    993  CA  SER A  63       7.196  -6.345  83.867  1.00 28.28           C
ATOM    994  C   SER A  63       8.727  -6.314  83.953  1.00 22.54           C
ATOM    995  O   SER A  63       9.400  -7.273  83.564  1.00 22.47           O
ATOM    996  CB  SER A  63       6.620  -7.068  85.087  1.00 24.58           C
ATOM    997  OG  SER A  63       6.885  -8.473  85.059  1.00 26.47           O
ATOM    998  H   SER A  63       6.675  -7.841  82.715  1.00 32.67           H
ATOM    999  HA  SER A  63       6.868  -5.432  83.867  1.00 33.94           H
ATOM   1000  HB2 SER A  63       7.018  -6.692  85.887  1.00 29.50           H
ATOM   1001  HB3 SER A  63       5.660  -6.933  85.104  1.00 29.50           H
ATOM   1002  HG  SER A  63       7.714  -8.609  85.048  1.00 31.76           H
ATOM   1003  N   HIS A  64       9.269  -5.225  84.496  1.00 28.86           N
ATOM   1004  CA  HIS A  64      10.730  -5.055  84.540  1.00 27.67           C
ATOM   1005  C   HIS A  64      11.291  -5.004  85.953  1.00 28.86           C
ATOM   1006  O   HIS A  64      12.518  -5.018  86.116  1.00 30.84           O
ATOM   1007  CB  HIS A  64      11.147  -3.797  83.741  1.00 21.42           C
ATOM   1008  CG  HIS A  64      10.558  -2.506  84.220  1.00 16.48           C
ATOM   1009  ND1 HIS A  64      10.635  -2.075  85.525  1.00 22.26           N
ATOM   1010  CD2 HIS A  64       9.931  -1.517  83.540  1.00 25.28           C
ATOM   1011  CE1 HIS A  64      10.049  -0.898  85.638  1.00 22.09           C
ATOM   1012  NE2 HIS A  64       9.621  -0.531  84.445  1.00 19.74           N
ATOM   1013  H   HIS A  64       8.824  -4.577  84.844  1.00 34.63           H
ATOM   1014  HA  HIS A  64      11.134  -5.819  84.100  1.00 33.20           H
ATOM   1015  HB2 HIS A  64      10.877  -3.916  82.818  1.00 25.70           H
ATOM   1016  HB3 HIS A  64      12.113  -3.711  83.787  1.00 25.70           H
ATOM   1017  HD1 HIS A  64      10.991  -2.515  86.172  1.00 26.71           H
ATOM   1018  HD2 HIS A  64       9.735  -1.511  82.631  1.00 30.34           H
ATOM   1019  HE1 HIS A  64       9.964  -0.404  86.421  1.00 26.51           H
ATOM   1020  N   GLY A  65      10.444  -4.966  86.970  1.00 27.24           N
ATOM   1021  CA  GLY A  65      10.900  -4.944  88.341  1.00 23.30           C
ATOM   1022  C   GLY A  65      11.267  -3.546  88.787  1.00 24.81           C
ATOM   1023  O   GLY A  65      11.383  -2.613  87.995  1.00 25.30           O
ATOM   1024  H   GLY A  65       9.588  -4.953  86.887  1.00 32.69           H
ATOM   1025  HA2 GLY A  65      10.199  -5.281  88.922  1.00 27.95           H
ATOM   1026  HA3 GLY A  65      11.679  -5.514  88.434  1.00 27.95           H
ATOM   1027  N   VAL A  66      11.456  -3.412  90.090  1.00 21.65           N
ATOM   1028  CA  VAL A  66      11.874  -2.164  90.704  1.00 23.62           C
ATOM   1029  C   VAL A  66      13.365  -1.985  90.466  1.00 27.52           C
ATOM   1030  O   VAL A  66      14.166  -2.881  90.772  1.00 23.41           O
ATOM   1031  CB  VAL A  66      11.585  -2.158  92.210  1.00 20.37           C
ATOM   1032  CG1 VAL A  66      12.023  -0.834  92.831  1.00 20.14           C
ATOM   1033  CG2 VAL A  66      10.082  -2.422  92.495  1.00 27.90           C
ATOM   1034  H   VAL A  66      11.345  -4.050  90.656  1.00 25.98           H
ATOM   1035  HA  VAL A  66      11.402  -1.423  90.293  1.00 28.35           H
ATOM   1036  HB  VAL A  66      12.096  -2.867  92.630  1.00 24.45           H
ATOM   1037 HG11 VAL A  66      11.831  -0.853  93.781  1.00 24.17           H
ATOM   1038 HG12 VAL A  66      12.975  -0.719  92.688  1.00 24.17           H
ATOM   1039 HG13 VAL A  66      11.534  -0.110  92.408  1.00 24.17           H
ATOM   1040 HG21 VAL A  66       9.936  -2.412  93.454  1.00 33.48           H
ATOM   1041 HG22 VAL A  66       9.554  -1.727  92.072  1.00 33.48           H
ATOM   1042 HG23 VAL A  66       9.840  -3.289  92.132  1.00 33.48           H
ATOM   1043  N   GLY A  67      13.732  -0.842  89.923  1.00 27.74           N
ATOM   1044  CA  GLY A  67      15.119  -0.406  89.992  1.00 18.72           C
ATOM   1045  C   GLY A  67      15.866  -0.558  88.685  1.00 17.30           C
ATOM   1046  O   GLY A  67      15.655  -1.498  87.902  1.00 19.30           O
ATOM   1047  H   GLY A  67      13.206  -0.301  89.510  1.00 33.28           H
ATOM   1048  HA2 GLY A  67      15.147   0.528  90.251  1.00 22.46           H
ATOM   1049  HA3 GLY A  67      15.583  -0.923  90.668  1.00 22.46           H
ATOM   1050  N   SER A  68      16.835   0.348  88.475  1.00 18.19           N
ATOM   1051  CA  SER A  68      17.512   0.439  87.178  1.00 17.57           C
ATOM   1052  C   SER A  68      18.279  -0.837  86.809  1.00 19.32           C
ATOM   1053  O   SER A  68      18.238  -1.280  85.657  1.00 19.57           O
ATOM   1054  CB  SER A  68      18.455   1.624  87.203  1.00 21.03           C
ATOM   1055  OG  SER A  68      19.389   1.440  88.249  1.00 17.72           O
ATOM   1056  H   SER A  68      17.113   0.912  89.061  1.00 21.83           H
ATOM   1057  HA  SER A  68      16.849   0.598  86.488  1.00 21.08           H
ATOM   1058  HB2 SER A  68      18.926   1.680  86.357  1.00 25.24           H
ATOM   1059  HB3 SER A  68      17.949   2.436  87.363  1.00 25.24           H
ATOM   1060  HG  SER A  68      19.921   2.089  88.278  1.00 21.27           H
ATOM   1061  N   ALA A  69      19.029  -1.428  87.744  1.00 21.03           N
ATOM   1062  CA  ALA A  69      19.836  -2.589  87.357  1.00 18.36           C
ATOM   1063  C   ALA A  69      18.952  -3.762  86.909  1.00 16.95           C
ATOM   1064  O   ALA A  69      19.279  -4.463  85.948  1.00 21.01           O
ATOM   1065  CB  ALA A  69      20.772  -2.980  88.509  1.00 26.20           C
ATOM   1066  H   ALA A  69      19.088  -1.191  88.569  1.00 25.24           H
ATOM   1067  HA  ALA A  69      20.392  -2.339  86.603  1.00 22.03           H
ATOM   1068  HB1 ALA A  69      21.299  -3.749  88.239  1.00 31.44           H
ATOM   1069  HB2 ALA A  69      21.356  -2.232  88.709  1.00 31.44           H
ATOM   1070  HB3 ALA A  69      20.238  -3.201  89.288  1.00 31.44           H
ATOM   1071  N   GLY A  70      17.818  -3.960  87.553  1.00 22.91           N
ATOM   1072  CA  GLY A  70      16.972  -5.079  87.182  1.00 22.38           C
ATOM   1073  C   GLY A  70      16.202  -4.835  85.908  1.00 26.34           C
ATOM   1074  O   GLY A  70      16.060  -5.733  85.062  1.00 24.91           O
ATOM   1075  H   GLY A  70      17.518  -3.473  88.195  1.00 27.49           H
ATOM   1076  HA2 GLY A  70      17.521  -5.870  87.061  1.00 26.85           H
ATOM   1077  HA3 GLY A  70      16.338  -5.253  87.895  1.00 26.85           H
ATOM   1078  N   CYS A  71      15.689  -3.613  85.755  1.00 19.83           N
ATOM   1079  CA  CYS A  71      15.005  -3.309  84.517  1.00 20.31           C
ATOM   1080  C   CYS A  71      15.969  -3.337  83.338  1.00 25.05           C
ATOM   1081  O   CYS A  71      15.544  -3.604  82.217  1.00 23.96           O
ATOM   1082  CB  CYS A  71      14.272  -1.958  84.632  1.00 27.80           C
ATOM   1083  SG  CYS A  71      15.337  -0.470  84.459  1.00 27.14           S
ATOM   1084  H   CYS A  71      15.724  -2.974  86.329  1.00 23.80           H
ATOM   1085  HA  CYS A  71      14.334  -3.992  84.361  1.00 24.37           H
ATOM   1086  HB2 CYS A  71      13.596  -1.914  83.938  1.00 33.36           H
ATOM   1087  HB3 CYS A  71      13.846  -1.912  85.502  1.00 33.36           H
ATOM   1088  HG  CYS A  71      15.862  -0.489  83.380  1.00 32.56           H
ATOM   1089  N   ALA A  72      17.275  -3.091  83.560  1.00 27.57           N
ATOM   1090  CA  ALA A  72      18.229  -3.103  82.443  1.00 21.23           C
ATOM   1091  C   ALA A  72      18.407  -4.496  81.834  1.00 17.95           C
ATOM   1092  O   ALA A  72      18.626  -4.629  80.624  1.00 20.04           O
ATOM   1093  CB  ALA A  72      19.616  -2.566  82.887  1.00 24.19           C
ATOM   1094  H   ALA A  72      17.622  -2.920  84.328  1.00 33.09           H
ATOM   1095  HA  ALA A  72      17.896  -2.517  81.745  1.00 25.47           H
ATOM   1096  HB1 ALA A  72      20.220  -2.587  82.129  1.00 29.03           H
ATOM   1097  HB2 ALA A  72      19.514  -1.655  83.204  1.00 29.03           H
ATOM   1098  HB3 ALA A  72      19.958  -3.129  83.599  1.00 29.03           H
ATOM   1099  N   VAL A  73      18.344  -5.540  82.651  1.00 20.24           N
ATOM   1100  CA  VAL A  73      18.363  -6.900  82.128  1.00 20.38           C
ATOM   1101  C   VAL A  73      17.205  -7.102  81.161  1.00 26.18           C
ATOM   1102  O   VAL A  73      17.364  -7.606  80.037  1.00 31.70           O
ATOM   1103  CB  VAL A  73      18.289  -7.895  83.293  1.00 23.07           C
ATOM   1104  CG1 VAL A  73      18.287  -9.340  82.762  1.00 27.34           C
ATOM   1105  CG2 VAL A  73      19.412  -7.655  84.225  1.00 29.43           C
ATOM   1106  H   VAL A  73      18.290  -5.489  83.508  1.00 24.29           H
ATOM   1107  HA  VAL A  73      19.192  -7.050  81.649  1.00 24.46           H
ATOM   1108  HB  VAL A  73      17.461  -7.753  83.779  1.00 27.68           H
ATOM   1109 HG11 VAL A  73      18.240  -9.952  83.513  1.00 32.81           H
ATOM   1110 HG12 VAL A  73      17.516  -9.463  82.185  1.00 32.81           H
ATOM   1111 HG13 VAL A  73      19.103  -9.493  82.261  1.00 32.81           H
ATOM   1112 HG21 VAL A  73      19.356  -8.289  84.957  1.00 35.31           H
ATOM   1113 HG22 VAL A  73      20.248  -7.774  83.748  1.00 35.31           H
ATOM   1114 HG23 VAL A  73      19.351  -6.749  84.566  1.00 35.31           H
ATOM   1115  N   CYS A  74      16.018  -6.709  81.598  1.00 27.26           N
ATOM   1116  CA  CYS A  74      14.819  -6.796  80.766  1.00 23.52           C
ATOM   1117  C   CYS A  74      14.996  -6.023  79.473  1.00 26.14           C
ATOM   1118  O   CYS A  74      14.790  -6.567  78.380  1.00 25.15           O
ATOM   1119  CB  CYS A  74      13.614  -6.287  81.567  1.00 26.41           C
ATOM   1120  SG  CYS A  74      12.057  -6.015  80.616  1.00 30.25           S
ATOM   1121  H   CYS A  74      15.875  -6.383  82.381  1.00 32.72           H
ATOM   1122  HA  CYS A  74      14.658  -7.725  80.540  1.00 28.22           H
ATOM   1123  HB2 CYS A  74      13.417  -6.933  82.263  1.00 31.69           H
ATOM   1124  HB3 CYS A  74      13.855  -5.440  81.974  1.00 31.69           H
ATOM   1125  HG  CYS A  74      11.206  -5.620  81.364  1.00 36.31           H
ATOM   1126  N   PHE A  75      15.393  -4.746  79.576  1.00 24.44           N
ATOM   1127  CA  PHE A  75      15.442  -3.879  78.403  1.00 26.33           C
ATOM   1128  C   PHE A  75      16.512  -4.315  77.418  1.00 24.95           C
ATOM   1129  O   PHE A  75      16.343  -4.124  76.207  1.00 23.43           O
ATOM   1130  CB  PHE A  75      15.693  -2.426  78.806  1.00 23.23           C
ATOM   1131  CG  PHE A  75      14.680  -1.859  79.742  1.00 25.91           C
ATOM   1132  CD1 PHE A  75      14.970  -0.721  80.477  1.00 23.92           C
ATOM   1133  CD2 PHE A  75      13.413  -2.437  79.884  1.00 30.83           C
ATOM   1134  CE1 PHE A  75      14.026  -0.175  81.371  1.00 22.70           C
ATOM   1135  CE2 PHE A  75      12.487  -1.892  80.765  1.00 22.51           C
ATOM   1136  CZ  PHE A  75      12.794  -0.775  81.509  1.00 24.03           C
ATOM   1137  H   PHE A  75      15.636  -4.367  80.309  1.00 29.33           H
ATOM   1138  HA  PHE A  75      14.585  -3.919  77.949  1.00 31.60           H
ATOM   1139  HB2 PHE A  75      16.558  -2.370  79.239  1.00 27.87           H
ATOM   1140  HB3 PHE A  75      15.692  -1.878  78.005  1.00 27.87           H
ATOM   1141  HD1 PHE A  75      15.806  -0.324  80.395  1.00 28.70           H
ATOM   1142  HD2 PHE A  75      13.196  -3.201  79.399  1.00 36.99           H
ATOM   1143  HE1 PHE A  75      14.235   0.584  81.866  1.00 27.24           H
ATOM   1144  HE2 PHE A  75      11.652  -2.291  80.858  1.00 27.01           H
ATOM   1145  HZ  PHE A  75      12.162  -0.413  82.087  1.00 28.83           H
ATOM   1146  N   GLU A  76      17.651  -4.819  77.908  1.00 23.03           N
ATOM   1147  CA  GLU A  76      18.682  -5.298  76.977  1.00 28.57           C
ATOM   1148  C   GLU A  76      18.217  -6.559  76.251  1.00 25.46           C
ATOM   1149  O   GLU A  76      18.463  -6.727  75.050  1.00 26.94           O
ATOM   1150  CB  GLU A  76      19.995  -5.570  77.712  1.00 28.69           C
ATOM   1151  CG  GLU A  76      20.727  -4.349  78.285  1.00 28.60           C
ATOM   1152  CD  GLU A  76      21.540  -3.568  77.243  1.00 27.80           C
ATOM   1153  OE1 GLU A  76      21.405  -3.808  76.031  1.00 26.91           O
ATOM   1154  OE2 GLU A  76      22.333  -2.686  77.659  1.00 27.58           O1-
ATOM   1155  H   GLU A  76      17.847  -4.894  78.742  1.00 27.64           H
ATOM   1156  HA  GLU A  76      18.848  -4.613  76.311  1.00 34.28           H
ATOM   1157  HB2 GLU A  76      19.808  -6.167  78.453  1.00 34.43           H
ATOM   1158  HB3 GLU A  76      20.603  -6.006  77.095  1.00 34.43           H
ATOM   1159  HG2 GLU A  76      20.073  -3.742  78.666  1.00 34.32           H
ATOM   1160  HG3 GLU A  76      21.339  -4.648  78.976  1.00 34.32           H
ATOM   1161  N   GLU A  77      17.580  -7.482  76.969  1.00 30.70           N
ATOM   1162  CA  GLU A  77      17.097  -8.690  76.304  1.00 31.54           C
ATOM   1163  C   GLU A  77      16.082  -8.333  75.224  1.00 25.66           C
ATOM   1164  O   GLU A  77      16.150  -8.846  74.102  1.00 27.68           O
ATOM   1165  CB  GLU A  77      16.534  -9.660  77.344  1.00 31.60           C
ATOM   1166  CG  GLU A  77      17.629 -10.459  78.099  1.00 39.13           C
ATOM   1167  CD  GLU A  77      17.065 -11.504  79.054  1.00 44.36           C
ATOM   1168  OE1 GLU A  77      15.862 -11.848  78.928  1.00 36.67           O
ATOM   1169  OE2 GLU A  77      17.829 -11.991  79.920  1.00 38.30           O1-
ATOM   1170  H   GLU A  77      17.418  -7.438  77.813  1.00 36.84           H
ATOM   1171  HA  GLU A  77      17.847  -9.127  75.870  1.00 37.85           H
ATOM   1172  HB2 GLU A  77      16.027  -9.157  78.000  1.00 37.93           H
ATOM   1173  HB3 GLU A  77      15.955 -10.297  76.897  1.00 37.93           H
ATOM   1174  HG2 GLU A  77      18.186 -10.917  77.451  1.00 46.95           H
ATOM   1175  HG3 GLU A  77      18.167  -9.840  78.618  1.00 46.95           H
ATOM   1176  N   LEU A  78      15.204  -7.372  75.506  1.00 29.01           N
ATOM   1177  CA  LEU A  78      14.238  -6.935  74.497  1.00 27.24           C
ATOM   1178  C   LEU A  78      14.906  -6.195  73.350  1.00 28.45           C
ATOM   1179  O   LEU A  78      14.571  -6.424  72.180  1.00 28.11           O
ATOM   1180  CB  LEU A  78      13.183  -6.041  75.132  1.00 27.45           C
ATOM   1181  CG  LEU A  78      12.310  -6.712  76.174  1.00 29.87           C
ATOM   1182  CD1 LEU A  78      11.462  -5.641  76.849  1.00 27.62           C
ATOM   1183  CD2 LEU A  78      11.461  -7.811  75.510  1.00 34.87           C
ATOM   1184  H   LEU A  78      15.146  -6.963  76.260  1.00 34.81           H
ATOM   1185  HA  LEU A  78      13.790  -7.713  74.131  1.00 32.69           H
ATOM   1186  HB2 LEU A  78      13.631  -5.295  75.562  1.00 32.94           H
ATOM   1187  HB3 LEU A  78      12.600  -5.709  74.432  1.00 32.94           H
ATOM   1188  HG  LEU A  78      12.872  -7.125  76.847  1.00 35.85           H
ATOM   1189 HD11 LEU A  78      10.899  -6.060  77.519  1.00 33.14           H
ATOM   1190 HD12 LEU A  78      12.049  -4.993  77.269  1.00 33.14           H
ATOM   1191 HD13 LEU A  78      10.913  -5.205  76.179  1.00 33.14           H
ATOM   1192 HD21 LEU A  78      10.906  -8.233  76.185  1.00 41.85           H
ATOM   1193 HD22 LEU A  78      10.902  -7.408  74.827  1.00 41.85           H
ATOM   1194 HD23 LEU A  78      12.052  -8.468  75.109  1.00 41.85           H
ATOM   1195  N   CYS A  79      15.818  -5.272  73.662  1.00 26.51           N
ATOM   1196  CA  CYS A  79      16.395  -4.438  72.609  1.00 28.14           C
ATOM   1197  C   CYS A  79      17.308  -5.249  71.709  1.00 27.66           C
ATOM   1198  O   CYS A  79      17.390  -4.987  70.505  1.00 30.82           O
ATOM   1199  CB  CYS A  79      17.183  -3.279  73.216  1.00 20.52           C
ATOM   1200  SG  CYS A  79      16.224  -1.983  73.871  1.00 26.71           S
ATOM   1201  H   CYS A  79      16.112  -5.113  74.454  1.00 31.81           H
ATOM   1202  HA  CYS A  79      15.681  -4.069  72.066  1.00 33.77           H
ATOM   1203  HB2 CYS A  79      17.733  -3.626  73.936  1.00 24.62           H
ATOM   1204  HB3 CYS A  79      17.751  -2.901  72.527  1.00 24.62           H
ATOM   1205  HG  CYS A  79      15.524  -2.417  74.744  1.00 32.05           H
ATOM   1206  N   GLN A  80      17.982  -6.246  72.272  1.00 22.77           N
ATOM   1207  CA  GLN A  80      18.889  -7.075  71.506  1.00 26.30           C
ATOM   1208  C   GLN A  80      18.186  -8.200  70.753  1.00 34.91           C
ATOM   1209  O   GLN A  80      18.853  -8.960  70.053  1.00 34.52           O
ATOM   1210  CB  GLN A  80      19.953  -7.621  72.456  1.00 34.83           C
ATOM   1211  CG  GLN A  80      20.782  -6.484  73.113  1.00 31.60           C
ATOM   1212  CD  GLN A  80      21.959  -6.984  73.913  1.00 37.01           C
ATOM   1213  OE1 GLN A  80      22.582  -7.985  73.562  1.00 43.71           O
ATOM   1214  NE2 GLN A  80      22.266  -6.299  75.009  1.00 41.39           N
ATOM   1215  H   GLN A  80      17.927  -6.460  73.103  1.00 27.33           H
ATOM   1216  HA  GLN A  80      19.338  -6.519  70.850  1.00 31.56           H
ATOM   1217  HB2 GLN A  80      19.521  -8.127  73.162  1.00 41.79           H
ATOM   1218  HB3 GLN A  80      20.561  -8.191  71.960  1.00 41.79           H
ATOM   1219  HG2 GLN A  80      21.122  -5.901  72.417  1.00 37.92           H
ATOM   1220  HG3 GLN A  80      20.207  -5.983  73.712  1.00 37.92           H
ATOM   1221 HE21 GLN A  80      21.801  -5.609  75.229  1.00 49.66           H
ATOM   1222 HE22 GLN A  80      22.929  -6.545  75.499  1.00 49.66           H
ATOM   1223  N   ASN A  81      16.865  -8.325  70.850  1.00 34.87           N
ATOM   1224  CA  ASN A  81      16.180  -9.466  70.242  1.00 36.24           C
ATOM   1225  C   ASN A  81      14.862  -9.051  69.609  1.00 34.03           C
ATOM   1226  O   ASN A  81      13.897  -9.820  69.582  1.00 33.94           O
ATOM   1227  CB  ASN A  81      15.979 -10.587  71.268  1.00 37.78           C
ATOM   1228  CG  ASN A  81      17.285 -11.221  71.691  1.00 37.36           C
ATOM   1229  OD1 ASN A  81      17.946 -11.882  70.892  1.00 39.62           O
ATOM   1230  ND2 ASN A  81      17.677 -11.007  72.946  1.00 38.89           N
ATOM   1231  H   ASN A  81      16.347  -7.771  71.255  1.00 41.84           H
ATOM   1232  HA  ASN A  81      16.743  -9.819  69.534  1.00 43.49           H
ATOM   1233  HB2 ASN A  81      15.552 -10.221  72.058  1.00 45.33           H
ATOM   1234  HB3 ASN A  81      15.421 -11.278  70.878  1.00 45.33           H
ATOM   1235 HD21 ASN A  81      18.414 -11.348  73.231  1.00 46.67           H
ATOM   1236 HD22 ASN A  81      17.193 -10.528  73.472  1.00 46.67           H
ATOM   1237  N   GLY A  82      14.821  -7.847  69.035  1.00 33.02           N
ATOM   1238  CA  GLY A  82      13.801  -7.470  68.076  1.00 35.69           C
ATOM   1239  C   GLY A  82      13.057  -6.204  68.427  1.00 35.13           C
ATOM   1240  O   GLY A  82      12.589  -5.501  67.524  1.00 43.04           O
ATOM   1241  H   GLY A  82      15.389  -7.222  69.193  1.00 39.63           H
ATOM   1242  HA2 GLY A  82      14.213  -7.345  67.207  1.00 42.82           H
ATOM   1243  HA3 GLY A  82      13.154  -8.189  68.003  1.00 42.82           H
ATOM   1244  N   ALA A  83      12.914  -5.909  69.715  1.00 32.89           N
ATOM   1245  CA  ALA A  83      12.092  -4.769  70.086  1.00 25.57           C
ATOM   1246  C   ALA A  83      12.544  -3.560  69.284  1.00 29.60           C
ATOM   1247  O   ALA A  83      13.739  -3.373  69.056  1.00 30.63           O
ATOM   1248  CB  ALA A  83      12.172  -4.505  71.597  1.00 30.55           C
ATOM   1249  H   ALA A  83      13.270  -6.336  70.370  1.00 39.47           H
ATOM   1250  HA  ALA A  83      11.168  -4.955  69.860  1.00 30.69           H
ATOM   1251  HB1 ALA A  83      11.614  -3.741  71.813  1.00 36.66           H
ATOM   1252  HB2 ALA A  83      11.856  -5.290  72.071  1.00 36.66           H
ATOM   1253  HB3 ALA A  83      13.093  -4.321  71.837  1.00 36.66           H
ATOM   1254  N   LYS A  84      11.568  -2.756  68.828  1.00 31.98           N
ATOM   1255  CA  LYS A  84      11.825  -1.533  68.078  1.00 24.02           C
ATOM   1256  C   LYS A  84      11.288  -0.304  68.780  1.00 28.64           C
ATOM   1257  O   LYS A  84      11.813   0.796  68.546  1.00 27.98           O
ATOM   1258  CB  LYS A  84      11.210  -1.599  66.667  1.00 23.71           C
ATOM   1259  CG  LYS A  84      11.676  -2.741  65.809  1.00 32.71           C
ATOM   1260  CD  LYS A  84      13.149  -2.625  65.413  1.00 32.82           C
ATOM   1261  CE  LYS A  84      13.665  -3.895  64.702  1.00 38.97           C
ATOM   1262  NZ  LYS A  84      15.131  -3.822  64.401  1.00 53.26           N1+
ATOM   1263  H   LYS A  84      10.731  -2.910  68.948  1.00 38.38           H
ATOM   1264  HA  LYS A  84      12.784  -1.423  67.979  1.00 28.82           H
ATOM   1265  HB2 LYS A  84      10.247  -1.676  66.755  1.00 28.45           H
ATOM   1266  HB3 LYS A  84      11.427  -0.777  66.199  1.00 28.45           H
ATOM   1267  HG2 LYS A  84      11.562  -3.570  66.299  1.00 39.26           H
ATOM   1268  HG3 LYS A  84      11.148  -2.760  64.996  1.00 39.26           H
ATOM   1269  HD2 LYS A  84      13.257  -1.875  64.808  1.00 39.38           H
ATOM   1270  HD3 LYS A  84      13.682  -2.489  66.212  1.00 39.38           H
ATOM   1271  HE2 LYS A  84      13.513  -4.663  65.274  1.00 46.76           H
ATOM   1272  HE3 LYS A  84      13.190  -4.004  63.863  1.00 46.76           H
ATOM   1273  HZ1 LYS A  84      15.395  -4.568  63.992  1.00 63.91           H
ATOM   1274  HZ2 LYS A  84      15.298  -3.127  63.870  1.00 63.91           H
ATOM   1275  HZ3 LYS A  84      15.592  -3.728  65.156  1.00 63.91           H
ATOM   1276  N   VAL A  85      10.313  -0.476  69.678  1.00 26.45           N
ATOM   1277  CA  VAL A  85       9.666   0.594  70.431  1.00 22.11           C
ATOM   1278  C   VAL A  85       9.398   0.057  71.826  1.00 25.72           C
ATOM   1279  O   VAL A  85       8.868  -1.050  71.972  1.00 33.54           O
ATOM   1280  CB  VAL A  85       8.338   1.059  69.799  1.00 25.23           C
ATOM   1281  CG1 VAL A  85       7.629   2.046  70.725  1.00 23.64           C
ATOM   1282  CG2 VAL A  85       8.553   1.698  68.430  1.00 27.53           C
ATOM   1283  H   VAL A  85       9.996  -1.251  69.875  1.00 31.74           H
ATOM   1284  HA  VAL A  85      10.263   1.355  70.499  1.00 26.53           H
ATOM   1285  HB  VAL A  85       7.758   0.290  69.682  1.00 30.28           H
ATOM   1286 HG11 VAL A  85       6.798   2.326  70.310  1.00 28.37           H
ATOM   1287 HG12 VAL A  85       7.446   1.609  71.571  1.00 28.37           H
ATOM   1288 HG13 VAL A  85       8.204   2.814  70.866  1.00 28.37           H
ATOM   1289 HG21 VAL A  85       7.694   1.973  68.072  1.00 33.04           H
ATOM   1290 HG22 VAL A  85       9.133   2.468  68.529  1.00 33.04           H
ATOM   1291 HG23 VAL A  85       8.964   1.047  67.840  1.00 33.04           H
ATOM   1292  N   ILE A  86       9.732   0.833  72.856  1.00 27.22           N
ATOM   1293  CA  ILE A  86       9.503   0.420  74.236  1.00 24.44           C
ATOM   1294  C   ILE A  86       8.930   1.602  74.994  1.00 25.23           C
ATOM   1295  O   ILE A  86       9.582   2.641  75.124  1.00 23.97           O
ATOM   1296  CB  ILE A  86      10.771  -0.094  74.926  1.00 26.19           C
ATOM   1297  CG1 ILE A  86      11.276  -1.326  74.215  1.00 22.64           C
ATOM   1298  CG2 ILE A  86      10.478  -0.428  76.387  1.00 26.43           C
ATOM   1299  CD1 ILE A  86      12.575  -1.885  74.771  1.00 23.35           C
ATOM   1300  H   ILE A  86      10.095   1.608  72.780  1.00 32.66           H
ATOM   1301  HA  ILE A  86       8.846  -0.293  74.248  1.00 29.33           H
ATOM   1302  HB  ILE A  86      11.453   0.595  74.889  1.00 31.43           H
ATOM   1303 HG12 ILE A  86      10.603  -2.021  74.283  1.00 27.16           H
ATOM   1304 HG13 ILE A  86      11.426  -1.106  73.282  1.00 27.16           H
ATOM   1305 HG21 ILE A  86      11.291  -0.750  76.806  1.00 31.72           H
ATOM   1306 HG22 ILE A  86      10.169   0.374  76.838  1.00 31.72           H
ATOM   1307 HG23 ILE A  86       9.793  -1.113  76.423  1.00 31.72           H
ATOM   1308 HD11 ILE A  86      12.826  -2.670  74.259  1.00 28.02           H
ATOM   1309 HD12 ILE A  86      13.267  -1.209  74.699  1.00 28.02           H
ATOM   1310 HD13 ILE A  86      12.442  -2.125  75.702  1.00 28.02           H
ATOM   1311  N   ILE A  87       7.713   1.447  75.492  1.00 26.51           N
ATOM   1312  CA  ILE A  87       7.055   2.469  76.290  1.00 20.08           C
ATOM   1313  C   ILE A  87       6.965   1.966  77.716  1.00 26.34           C
ATOM   1314  O   ILE A  87       6.464   0.859  77.958  1.00 23.75           O
ATOM   1315  CB  ILE A  87       5.654   2.804  75.757  1.00 27.63           C
ATOM   1316  CG1 ILE A  87       5.795   3.407  74.360  1.00 28.25           C
ATOM   1317  CG2 ILE A  87       4.940   3.755  76.727  1.00 27.29           C
ATOM   1318  CD1 ILE A  87       4.469   3.671  73.631  1.00 31.55           C
ATOM   1319  H   ILE A  87       7.236   0.741  75.379  1.00 31.81           H
ATOM   1320  HA  ILE A  87       7.588   3.279  76.283  1.00 24.10           H
ATOM   1321  HB  ILE A  87       5.142   1.983  75.691  1.00 33.16           H
ATOM   1322 HG12 ILE A  87       6.261   4.255  74.435  1.00 33.90           H
ATOM   1323 HG13 ILE A  87       6.314   2.798  73.811  1.00 33.90           H
ATOM   1324 HG21 ILE A  87       4.058   3.958  76.378  1.00 32.75           H
ATOM   1325 HG22 ILE A  87       4.862   3.323  77.592  1.00 32.75           H
ATOM   1326 HG23 ILE A  87       5.459   4.570  76.810  1.00 32.75           H
ATOM   1327 HD11 ILE A  87       4.658   4.051  72.759  1.00 37.86           H
ATOM   1328 HD12 ILE A  87       3.992   2.832  73.530  1.00 37.86           H
ATOM   1329 HD13 ILE A  87       3.939   4.292  74.155  1.00 37.86           H
ATOM   1330  N   ARG A  88       7.427   2.786  78.659  1.00 24.20           N
ATOM   1331  CA  ARG A  88       7.272   2.501  80.067  1.00 22.21           C
ATOM   1332  C   ARG A  88       6.068   3.243  80.604  1.00 21.46           C
ATOM   1333  O   ARG A  88       5.971   4.461  80.462  1.00 20.58           O
ATOM   1334  CB  ARG A  88       8.508   2.901  80.875  1.00 25.19           C
ATOM   1335  CG  ARG A  88       8.273   2.881  82.392  1.00 25.38           C
ATOM   1336  CD  ARG A  88       9.532   3.105  83.229  1.00 19.60           C
ATOM   1337  NE  ARG A  88       9.224   3.746  84.518  1.00 22.56           N
ATOM   1338  CZ  ARG A  88       8.521   3.191  85.509  1.00 23.30           C
ATOM   1339  NH1 ARG A  88       8.050   1.950  85.418  1.00 23.16           N
ATOM   1340  NH2 ARG A  88       8.298   3.879  86.612  1.00 22.33           N1+
ATOM   1341  H   ARG A  88       7.841   3.522  78.497  1.00 29.04           H
ATOM   1342  HA  ARG A  88       7.123   1.550  80.188  1.00 26.66           H
ATOM   1343  HB2 ARG A  88       9.228   2.282  80.676  1.00 30.22           H
ATOM   1344  HB3 ARG A  88       8.769   3.802  80.625  1.00 30.22           H
ATOM   1345  HG2 ARG A  88       7.641   3.581  82.617  1.00 30.46           H
ATOM   1346  HG3 ARG A  88       7.905   2.018  82.638  1.00 30.46           H
ATOM   1347  HD2 ARG A  88       9.952   2.249  83.409  1.00 23.52           H
ATOM   1348  HD3 ARG A  88      10.141   3.681  82.742  1.00 23.52           H
ATOM   1349  HE  ARG A  88       9.521   4.543  84.643  1.00 27.07           H
ATOM   1350 HH11 ARG A  88       8.184   1.490  84.704  1.00 27.80           H
ATOM   1351 HH12 ARG A  88       7.604   1.610  86.070  1.00 27.80           H
ATOM   1352 HH21 ARG A  88       8.602   4.680  86.688  1.00 26.79           H
ATOM   1353 HH22 ARG A  88       7.856   3.524  87.258  1.00 26.79           H
ATOM   1354  N   ALA A  89       5.193   2.499  81.265  1.00 18.19           N
ATOM   1355  CA  ALA A  89       4.059   3.023  82.020  1.00 20.53           C
ATOM   1356  C   ALA A  89       4.232   2.622  83.480  1.00 17.55           C
ATOM   1357  O   ALA A  89       4.358   1.441  83.780  1.00 19.86           O
ATOM   1358  CB  ALA A  89       2.762   2.457  81.455  1.00 26.82           C
ATOM   1359  H   ALA A  89       5.239   1.641  81.292  1.00 21.83           H
ATOM   1360  HA  ALA A  89       4.036   3.991  81.958  1.00 24.63           H
ATOM   1361  HB1 ALA A  89       2.015   2.811  81.963  1.00 32.19           H
ATOM   1362  HB2 ALA A  89       2.683   2.718  80.524  1.00 32.19           H
ATOM   1363  HB3 ALA A  89       2.782   1.490  81.526  1.00 32.19           H
ATOM   1364  N   GLY A  90       4.297   3.598  84.373  1.00 20.71           N
ATOM   1365  CA  GLY A  90       4.568   3.316  85.766  1.00 22.69           C
ATOM   1366  C   GLY A  90       4.080   4.451  86.640  1.00 21.32           C
ATOM   1367  O   GLY A  90       3.340   5.320  86.192  1.00 23.82           O
ATOM   1368  H   GLY A  90       4.188   4.432  84.194  1.00 24.85           H
ATOM   1369  HA2 GLY A  90       4.115   2.499  86.031  1.00 27.22           H
ATOM   1370  HA3 GLY A  90       5.522   3.204  85.900  1.00 27.22           H
ATOM   1371  N   SER A  91       4.503   4.436  87.901  1.00 20.30           N
ATOM   1372  CA  SER A  91       4.157   5.465  88.876  1.00 21.23           C
ATOM   1373  C   SER A  91       5.344   6.360  89.163  1.00 22.12           C
ATOM   1374  O   SER A  91       6.472   6.069  88.771  1.00 25.49           O
ATOM   1375  CB  SER A  91       3.700   4.835  90.204  1.00 22.45           C
ATOM   1376  OG  SER A  91       4.473   3.676  90.473  1.00 23.47           O
ATOM   1377  H   SER A  91       5.008   3.820  88.224  1.00 24.36           H
ATOM   1378  HA  SER A  91       3.435   6.011  88.529  1.00 25.48           H
ATOM   1379  HB2 SER A  91       3.825   5.476  90.921  1.00 26.94           H
ATOM   1380  HB3 SER A  91       2.765   4.587  90.135  1.00 26.94           H
ATOM   1381  HG  SER A  91       4.227   3.329  91.198  1.00 28.17           H
ATOM   1382  N   CYS A  92       5.094   7.419  89.929  1.00 20.78           N
ATOM   1383  CA  CYS A  92       6.132   8.410  90.170  1.00 15.55           C
ATOM   1384  C   CYS A  92       5.699   9.271  91.329  1.00 20.82           C
ATOM   1385  O   CYS A  92       4.536   9.266  91.736  1.00 19.76           O
ATOM   1386  CB  CYS A  92       6.395   9.257  88.920  1.00 17.15           C
ATOM   1387  SG  CYS A  92       5.093  10.463  88.482  1.00 20.84           S
ATOM   1388  H   CYS A  92       4.343   7.583  90.315  1.00 24.94           H
ATOM   1389  HA  CYS A  92       6.957   7.961  90.414  1.00 18.66           H
ATOM   1390  HB2 CYS A  92       7.216   9.755  89.056  1.00 20.58           H
ATOM   1391  HB3 CYS A  92       6.502   8.659  88.164  1.00 20.58           H
ATOM   1392  HG  CYS A  92       5.424  11.053  87.491  1.00 25.00           H
ATOM   1393  N   GLY A  93       6.638  10.016  91.848  1.00 16.55           N
ATOM   1394  CA  GLY A  93       6.337  11.050  92.795  1.00 16.24           C
ATOM   1395  C   GLY A  93       6.418  12.383  92.121  1.00 22.79           C
ATOM   1396  O   GLY A  93       7.051  12.540  91.074  1.00 16.95           O
ATOM   1397  H   GLY A  93       7.475   9.940  91.664  1.00 19.86           H
ATOM   1398  HA2 GLY A  93       5.441  10.928  93.148  1.00 19.48           H
ATOM   1399  HA3 GLY A  93       6.972  11.026  93.527  1.00 19.48           H
ATOM   1400  N   SER A  94       5.789  13.364  92.741  1.00 20.18           N
ATOM   1401  CA  SER A  94       5.786  14.702  92.195  1.00 22.48           C
ATOM   1402  C   SER A  94       6.964  15.472  92.763  1.00 24.45           C
ATOM   1403  O   SER A  94       7.196  15.453  93.977  1.00 20.22           O
ATOM   1404  CB  SER A  94       4.478  15.407  92.528  1.00 15.55           C
ATOM   1405  OG  SER A  94       4.625  16.792  92.452  1.00 21.03           O
ATOM   1406  H   SER A  94       5.357  13.280  93.480  1.00 24.22           H
ATOM   1407  HA  SER A  94       5.879  14.661  91.230  1.00 26.97           H
ATOM   1408  HB2 SER A  94       3.798  15.127  91.895  1.00 18.66           H
ATOM   1409  HB3 SER A  94       4.210  15.168  93.429  1.00 18.66           H
ATOM   1410  HG  SER A  94       3.897  17.169  92.638  1.00 25.24           H
ATOM   1411  N   LEU A  95       7.712  16.151  91.886  1.00 22.74           N
ATOM   1412  CA  LEU A  95       8.726  17.097  92.347  1.00 16.74           C
ATOM   1413  C   LEU A  95       8.228  18.528  92.321  1.00 23.87           C
ATOM   1414  O   LEU A  95       8.999  19.452  92.605  1.00 19.61           O
ATOM   1415  CB  LEU A  95      10.005  16.946  91.510  1.00 20.92           C
ATOM   1416  CG  LEU A  95      10.673  15.587  91.669  1.00 17.48           C
ATOM   1417  CD1 LEU A  95      11.997  15.623  90.925  1.00 21.57           C
ATOM   1418  CD2 LEU A  95      10.862  15.217  93.117  1.00 20.67           C
ATOM   1419  H   LEU A  95       7.652  16.081  91.031  1.00 27.29           H
ATOM   1420  HA  LEU A  95       8.952  16.884  93.266  1.00 20.08           H
ATOM   1421  HB2 LEU A  95       9.783  17.061  90.573  1.00 25.11           H
ATOM   1422  HB3 LEU A  95      10.642  17.625  91.784  1.00 25.11           H
ATOM   1423  HG  LEU A  95      10.114  14.910  91.256  1.00 20.97           H
ATOM   1424 HD11 LEU A  95      12.434  14.762  91.018  1.00 25.89           H
ATOM   1425 HD12 LEU A  95      11.828  15.809  89.988  1.00 25.89           H
ATOM   1426 HD13 LEU A  95      12.554  16.320  91.306  1.00 25.89           H
ATOM   1427 HD21 LEU A  95      11.288  14.347  93.167  1.00 24.80           H
ATOM   1428 HD22 LEU A  95      11.421  15.885  93.543  1.00 24.80           H
ATOM   1429 HD23 LEU A  95       9.994  15.186  93.550  1.00 24.80           H
ATOM   1430  N   GLN A  96       6.943  18.732  92.003  1.00 24.16           N
ATOM   1431  CA  GLN A  96       6.348  20.068  91.969  1.00 22.74           C
ATOM   1432  C   GLN A  96       5.038  20.007  92.754  1.00 24.70           C
ATOM   1433  O   GLN A  96       3.958  19.979  92.154  1.00 23.78           O
ATOM   1434  CB  GLN A  96       6.123  20.531  90.521  1.00 24.28           C
ATOM   1435  CG  GLN A  96       7.344  20.455  89.578  1.00 23.98           C
ATOM   1436  CD  GLN A  96       8.443  21.403  90.013  1.00 21.83           C
ATOM   1437  OE1 GLN A  96       8.169  22.355  90.725  1.00 19.41           O
ATOM   1438  NE2 GLN A  96       9.710  21.153  89.573  1.00 19.00           N
ATOM   1439  H   GLN A  96       6.391  18.103  91.802  1.00 28.99           H
ATOM   1440  HA  GLN A  96       6.941  20.699  92.406  1.00 27.28           H
ATOM   1441  HB2 GLN A  96       5.424  19.982  90.132  1.00 29.14           H
ATOM   1442  HB3 GLN A  96       5.831  21.456  90.540  1.00 29.14           H
ATOM   1443  HG2 GLN A  96       7.700  19.553  89.587  1.00 28.77           H
ATOM   1444  HG3 GLN A  96       7.071  20.699  88.680  1.00 28.77           H
ATOM   1445 HE21 GLN A  96       9.863  20.475  89.066  1.00 22.80           H
ATOM   1446 HE22 GLN A  96      10.355  21.672  89.803  1.00 22.80           H
ATOM   1447  N   PRO A  97       5.098  19.976  94.092  1.00 21.07           N
ATOM   1448  CA  PRO A  97       3.882  19.662  94.872  1.00 26.60           C
ATOM   1449  C   PRO A  97       2.761  20.693  94.728  1.00 31.38           C
ATOM   1450  O   PRO A  97       1.592  20.349  94.909  1.00 31.44           O
ATOM   1451  CB  PRO A  97       4.401  19.596  96.322  1.00 31.36           C
ATOM   1452  CG  PRO A  97       5.741  20.371  96.304  1.00 27.59           C
ATOM   1453  CD  PRO A  97       6.295  20.031  94.940  1.00 21.71           C
ATOM   1454  HA  PRO A  97       3.542  18.790  94.619  1.00 31.93           H
ATOM   1455  HB2 PRO A  97       3.765  20.023  96.917  1.00 37.63           H
ATOM   1456  HB3 PRO A  97       4.542  18.671  96.576  1.00 37.63           H
ATOM   1457  HG2 PRO A  97       5.578  21.323  96.389  1.00 33.11           H
ATOM   1458  HG3 PRO A  97       6.323  20.048  97.010  1.00 33.11           H
ATOM   1459  HD2 PRO A  97       6.895  20.729  94.635  1.00 26.06           H
ATOM   1460  HD3 PRO A  97       6.735  19.167  94.960  1.00 26.06           H
ATOM   1461  N   ASP A  98       3.076  21.952  94.451  1.00 31.64           N
ATOM   1462  CA  ASP A  98       2.042  22.963  94.298  1.00 37.89           C
ATOM   1463  C   ASP A  98       1.260  22.816  93.002  1.00 38.35           C
ATOM   1464  O   ASP A  98       0.176  23.395  92.887  1.00 43.65           O
ATOM   1465  CB  ASP A  98       2.669  24.349  94.376  1.00 34.02           C
ATOM   1466  CG  ASP A  98       3.111  24.703  95.777  1.00 41.07           C
ATOM   1467  OD1 ASP A  98       2.746  23.976  96.736  1.00 46.30           O
ATOM   1468  OD2 ASP A  98       3.836  25.707  95.923  1.00 48.39           O1-
ATOM   1469  H   ASP A  98       3.878  22.245  94.347  1.00 37.97           H
ATOM   1470  HA  ASP A  98       1.414  22.880  95.032  1.00 45.47           H
ATOM   1471  HB2 ASP A  98       3.448  24.378  93.798  1.00 40.82           H
ATOM   1472  HB3 ASP A  98       2.017  25.008  94.090  1.00 40.82           H
ATOM   1473  N   LEU A  99       1.735  22.011  92.064  1.00 29.36           N
ATOM   1474  CA  LEU A  99       1.131  21.887  90.740  1.00 28.58           C
ATOM   1475  C   LEU A  99       0.747  20.462  90.382  1.00 31.15           C
ATOM   1476  O   LEU A  99      -0.375  20.217  89.938  1.00 31.28           O
ATOM   1477  CB  LEU A  99       2.111  22.423  89.694  1.00 35.33           C
ATOM   1478  CG  LEU A  99       1.721  22.287  88.227  1.00 34.77           C
ATOM   1479  CD1 LEU A  99       0.520  23.184  87.942  1.00 46.63           C
ATOM   1480  CD2 LEU A  99       2.907  22.656  87.372  1.00 36.05           C
ATOM   1481  H   LEU A  99       2.426  21.510  92.171  1.00 35.24           H
ATOM   1482  HA  LEU A  99       0.329  22.431  90.708  1.00 34.30           H
ATOM   1483  HB2 LEU A  99       2.244  23.369  89.865  1.00 42.39           H
ATOM   1484  HB3 LEU A  99       2.954  21.958  89.808  1.00 42.39           H
ATOM   1485  HG  LEU A  99       1.475  21.368  88.038  1.00 41.72           H
ATOM   1486 HD11 LEU A  99       0.275  23.095  87.007  1.00 55.96           H
ATOM   1487 HD12 LEU A  99      -0.219  22.910  88.506  1.00 55.96           H
ATOM   1488 HD13 LEU A  99       0.761  24.104  88.135  1.00 55.96           H
ATOM   1489 HD21 LEU A  99       2.661  22.570  86.438  1.00 43.26           H
ATOM   1490 HD22 LEU A  99       3.161  23.573  87.565  1.00 43.26           H
ATOM   1491 HD23 LEU A  99       3.642  22.058  87.578  1.00 43.26           H
ATOM   1492  N   ILE A 100       1.648  19.512  90.574  1.00 23.45           N
ATOM   1493  CA  ILE A 100       1.461  18.116  90.189  1.00 23.96           C
ATOM   1494  C   ILE A 100       1.165  17.325  91.451  1.00 28.97           C
ATOM   1495  O   ILE A 100       1.960  17.340  92.413  1.00 19.65           O
ATOM   1496  CB  ILE A 100       2.708  17.569  89.470  1.00 25.11           C
ATOM   1497  CG1 ILE A 100       2.983  18.385  88.192  1.00 24.26           C
ATOM   1498  CG2 ILE A 100       2.559  16.055  89.160  1.00 24.54           C
ATOM   1499  CD1 ILE A 100       4.267  17.992  87.454  1.00 23.83           C
ATOM   1500  H   ILE A 100       2.412  19.656  90.942  1.00 28.14           H
ATOM   1501  HA  ILE A 100       0.700  18.042  89.592  1.00 28.75           H
ATOM   1502  HB  ILE A 100       3.467  17.678  90.063  1.00 30.13           H
ATOM   1503 HG12 ILE A 100       2.241  18.262  87.579  1.00 29.12           H
ATOM   1504 HG13 ILE A 100       3.056  19.322  88.432  1.00 29.12           H
ATOM   1505 HG21 ILE A 100       3.359  15.745  88.708  1.00 29.45           H
ATOM   1506 HG22 ILE A 100       2.440  15.573  89.993  1.00 29.45           H
ATOM   1507 HG23 ILE A 100       1.785  15.925  88.589  1.00 29.45           H
ATOM   1508 HD11 ILE A 100       4.363  18.551  86.667  1.00 28.60           H
ATOM   1509 HD12 ILE A 100       5.024  18.122  88.047  1.00 28.60           H
ATOM   1510 HD13 ILE A 100       4.208  17.059  87.192  1.00 28.60           H
ATOM   1511  N   LYS A 101       0.025  16.633  91.437  1.00 28.17           N
ATOM   1512  CA  LYS A 101      -0.533  16.019  92.625  1.00 34.57           C
ATOM   1513  C   LYS A 101      -0.935  14.582  92.307  1.00 25.78           C
ATOM   1514  O   LYS A 101      -0.969  14.161  91.153  1.00 21.30           O
ATOM   1515  CB  LYS A 101      -1.726  16.835  93.144  1.00 30.25           C
ATOM   1516  CG  LYS A 101      -1.345  18.285  93.350  1.00 34.40           C
ATOM   1517  CD  LYS A 101      -2.466  19.050  93.922  1.00 45.92           C
ATOM   1518  CE  LYS A 101      -2.108  20.509  94.085  1.00 40.44           C
ATOM   1519  NZ  LYS A 101      -1.405  20.747  95.355  1.00 47.22           N1+
ATOM   1520  H   LYS A 101      -0.449  16.507  90.731  1.00 33.81           H
ATOM   1521  HA  LYS A 101       0.143  15.997  93.320  1.00 41.49           H
ATOM   1522  HB2 LYS A 101      -2.447  16.797  92.497  1.00 36.31           H
ATOM   1523  HB3 LYS A 101      -2.018  16.472  93.995  1.00 36.31           H
ATOM   1524  HG2 LYS A 101      -0.595  18.336  93.963  1.00 41.28           H
ATOM   1525  HG3 LYS A 101      -1.110  18.680  92.495  1.00 41.28           H
ATOM   1526  HD2 LYS A 101      -3.232  18.989  93.330  1.00 55.10           H
ATOM   1527  HD3 LYS A 101      -2.687  18.692  94.796  1.00 55.10           H
ATOM   1528  HE2 LYS A 101      -1.525  20.779  93.359  1.00 48.53           H
ATOM   1529  HE3 LYS A 101      -2.919  21.041  94.081  1.00 48.53           H
ATOM   1530  HZ1 LYS A 101      -1.202  21.610  95.433  1.00 56.67           H
ATOM   1531  HZ2 LYS A 101      -1.923  20.508  96.038  1.00 56.67           H
ATOM   1532  HZ3 LYS A 101      -0.654  20.270  95.380  1.00 56.67           H
ATOM   1533  N   ARG A 102      -1.231  13.828  93.371  1.00 25.73           N
ATOM   1534  CA  ARG A 102      -1.591  12.418  93.254  1.00 25.32           C
ATOM   1535  C   ARG A 102      -2.713  12.244  92.265  1.00 21.65           C
ATOM   1536  O   ARG A 102      -3.649  13.028  92.253  1.00 25.07           O
ATOM   1537  CB  ARG A 102      -2.046  11.872  94.615  1.00 29.13           C
ATOM   1538  CG  ARG A 102      -0.978  11.778  95.620  1.00 39.58           C
ATOM   1539  CD  ARG A 102      -1.444  12.291  96.978  1.00 51.35           C
ATOM   1540  NE  ARG A 102      -2.652  11.644  97.467  1.00 53.16           N
ATOM   1541  CZ  ARG A 102      -3.446  12.166  98.401  1.00 52.25           C
ATOM   1542  NH1 ARG A 102      -3.166  13.345  98.936  1.00 49.30           N
ATOM   1543  NH2 ARG A 102      -4.525  11.509  98.794  1.00 47.90           N1+
ATOM   1544  H   ARG A 102      -1.229  14.117  94.181  1.00 30.88           H
ATOM   1545  HA  ARG A 102      -0.825  11.906  92.951  1.00 30.38           H
ATOM   1546  HB2 ARG A 102      -2.734  12.457  94.969  1.00 34.96           H
ATOM   1547  HB3 ARG A 102      -2.408  10.981  94.486  1.00 34.96           H
ATOM   1548  HG2 ARG A 102      -0.714  10.850  95.720  1.00 47.50           H
ATOM   1549  HG3 ARG A 102      -0.222  12.314  95.335  1.00 47.50           H
ATOM   1550  HD2 ARG A 102      -0.741  12.137  97.629  1.00 61.62           H
ATOM   1551  HD3 ARG A 102      -1.624  13.242  96.908  1.00 61.62           H
ATOM   1552  HE  ARG A 102      -2.919  10.933  97.063  1.00 63.79           H
ATOM   1553 HH11 ARG A 102      -2.466  13.776  98.685  1.00 59.17           H
ATOM   1554 HH12 ARG A 102      -3.683  13.678  99.537  1.00 59.17           H
ATOM   1555 HH21 ARG A 102      -4.713  10.745  98.448  1.00 57.48           H
ATOM   1556 HH22 ARG A 102      -5.039  11.848  99.394  1.00 57.48           H
ATOM   1557  N   GLY A 103      -2.619  11.197  91.450  1.00 25.65           N
ATOM   1558  CA  GLY A 103      -3.530  10.965  90.356  1.00 26.54           C
ATOM   1559  C   GLY A 103      -3.137  11.576  89.020  1.00 24.64           C
ATOM   1560  O   GLY A 103      -3.504  11.033  87.968  1.00 20.33           O
ATOM   1561  H   GLY A 103      -2.012  10.592  91.521  1.00 30.78           H
ATOM   1562  HA2 GLY A 103      -3.623  10.008  90.227  1.00 31.85           H
ATOM   1563  HA3 GLY A 103      -4.401  11.318  90.597  1.00 31.85           H
ATOM   1564  N   ASP A 104      -2.363  12.657  89.029  1.00 31.81           N
ATOM   1565  CA  ASP A 104      -2.002  13.324  87.786  1.00 29.87           C
ATOM   1566  C   ASP A 104      -1.100  12.440  86.925  1.00 26.64           C
ATOM   1567  O   ASP A 104      -0.350  11.585  87.425  1.00 22.49           O
ATOM   1568  CB  ASP A 104      -1.321  14.656  88.081  1.00 28.02           C
ATOM   1569  CG  ASP A 104      -2.269  15.658  88.693  1.00 31.31           C
ATOM   1570  OD1 ASP A 104      -3.484  15.379  88.657  1.00 36.13           O
ATOM   1571  OD2 ASP A 104      -1.829  16.699  89.228  1.00 29.60           O1-
ATOM   1572  H   ASP A 104      -2.038  13.022  89.737  1.00 38.17           H
ATOM   1573  HA  ASP A 104      -2.810  13.507  87.281  1.00 35.84           H
ATOM   1574  HB2 ASP A 104      -0.592  14.510  88.705  1.00 33.63           H
ATOM   1575  HB3 ASP A 104      -0.981  15.029  87.253  1.00 33.63           H
ATOM   1576  N   ILE A 105      -1.185  12.664  85.614  1.00 20.07           N
ATOM   1577  CA  ILE A 105      -0.477  11.886  84.604  1.00 22.85           C
ATOM   1578  C   ILE A 105       0.592  12.767  83.968  1.00 27.96           C
ATOM   1579  O   ILE A 105       0.339  13.936  83.621  1.00 20.27           O
ATOM   1580  CB  ILE A 105      -1.437  11.338  83.548  1.00 22.27           C
ATOM   1581  CG1 ILE A 105      -2.471  10.444  84.224  1.00 29.46           C
ATOM   1582  CG2 ILE A 105      -0.674  10.572  82.408  1.00 22.64           C
ATOM   1583  CD1 ILE A 105      -3.512   9.911  83.273  1.00 27.98           C
ATOM   1584  H   ILE A 105      -1.669  13.289  85.274  1.00 24.09           H
ATOM   1585  HA  ILE A 105      -0.036  11.134  85.032  1.00 27.41           H
ATOM   1586  HB  ILE A 105      -1.903  12.088  83.147  1.00 26.73           H
ATOM   1587 HG12 ILE A 105      -2.017   9.686  84.625  1.00 35.36           H
ATOM   1588 HG13 ILE A 105      -2.928  10.955  84.910  1.00 35.36           H
ATOM   1589 HG21 ILE A 105      -1.319  10.243  81.763  1.00 27.17           H
ATOM   1590 HG22 ILE A 105      -0.056  11.183  81.977  1.00 27.17           H
ATOM   1591 HG23 ILE A 105      -0.187   9.829  82.798  1.00 27.17           H
ATOM   1592 HD11 ILE A 105      -4.134   9.354  83.766  1.00 33.58           H
ATOM   1593 HD12 ILE A 105      -3.983  10.658  82.871  1.00 33.58           H
ATOM   1594 HD13 ILE A 105      -3.072   9.388  82.585  1.00 33.58           H
ATOM   1595  N   CYS A 106       1.799  12.214  83.835  1.00 22.25           N
ATOM   1596  CA  CYS A 106       2.920  12.930  83.240  1.00 19.72           C
ATOM   1597  C   CYS A 106       3.491  12.068  82.132  1.00 21.23           C
ATOM   1598  O   CYS A 106       3.776  10.881  82.339  1.00 20.67           O
ATOM   1599  CB  CYS A 106       3.999  13.287  84.281  1.00 31.09           C
ATOM   1600  SG  CYS A 106       5.179  14.562  83.693  1.00 30.40           S
ATOM   1601  H   CYS A 106       1.993  11.414  84.087  1.00 26.70           H
ATOM   1602  HA  CYS A 106       2.597  13.755  82.845  1.00 23.66           H
ATOM   1603  HB2 CYS A 106       3.566  13.627  85.079  1.00 37.31           H
ATOM   1604  HB3 CYS A 106       4.506  12.487  84.494  1.00 37.31           H
ATOM   1605  HG  CYS A 106       5.736  14.155  82.711  1.00 36.48           H
ATOM   1606  N   ILE A 107       3.612  12.666  80.948  1.00 19.76           N
ATOM   1607  CA  ILE A 107       4.331  12.092  79.812  1.00 18.38           C
ATOM   1608  C   ILE A 107       5.721  12.740  79.752  1.00 23.78           C
ATOM   1609  O   ILE A 107       5.841  13.969  79.689  1.00 24.06           O
ATOM   1610  CB  ILE A 107       3.553  12.312  78.509  1.00 21.52           C
ATOM   1611  CG1 ILE A 107       2.144  11.687  78.664  1.00 28.67           C
ATOM   1612  CG2 ILE A 107       4.271  11.711  77.331  1.00 23.35           C
ATOM   1613  CD1 ILE A 107       1.218  11.807  77.402  1.00 30.94           C
ATOM   1614  H   ILE A 107       3.271  13.436  80.773  1.00 23.71           H
ATOM   1615  HA  ILE A 107       4.442  11.138  79.947  1.00 22.06           H
ATOM   1616  HB  ILE A 107       3.456  13.265  78.361  1.00 25.82           H
ATOM   1617 HG12 ILE A 107       2.246  10.743  78.862  1.00 34.40           H
ATOM   1618 HG13 ILE A 107       1.692  12.127  79.401  1.00 34.40           H
ATOM   1619 HG21 ILE A 107       3.750  11.870  76.529  1.00 28.02           H
ATOM   1620 HG22 ILE A 107       5.143  12.128  77.247  1.00 28.02           H
ATOM   1621 HG23 ILE A 107       4.373  10.757  77.476  1.00 28.02           H
ATOM   1622 HD11 ILE A 107       0.365  11.390  77.597  1.00 37.13           H
ATOM   1623 HD12 ILE A 107       1.088  12.746  77.195  1.00 37.13           H
ATOM   1624 HD13 ILE A 107       1.644  11.359  76.655  1.00 37.13           H
ATOM   1625  N   CYS A 108       6.767  11.927  79.805  1.00 21.66           N
ATOM   1626  CA  CYS A 108       8.129  12.423  80.018  1.00 24.64           C
ATOM   1627  C   CYS A 108       8.983  12.249  78.771  1.00 20.35           C
ATOM   1628  O   CYS A 108       9.076  11.142  78.238  1.00 23.62           O
ATOM   1629  CB  CYS A 108       8.773  11.700  81.205  1.00 20.54           C
ATOM   1630  SG  CYS A 108       8.022  12.065  82.795  1.00 27.96           S
ATOM   1631  H   CYS A 108       6.718  11.073  79.719  1.00 25.99           H
ATOM   1632  HA  CYS A 108       8.093  13.370  80.228  1.00 29.57           H
ATOM   1633  HB2 CYS A 108       8.704  10.743  81.059  1.00 24.65           H
ATOM   1634  HB3 CYS A 108       9.708  11.956  81.254  1.00 24.65           H
ATOM   1635  HG  CYS A 108       8.111  13.243  83.007  1.00 33.55           H
ATOM   1636  N   ASN A 109       9.670  13.335  78.362  1.00 24.22           N
ATOM   1637  CA  ASN A 109      10.530  13.360  77.186  1.00 23.79           C
ATOM   1638  C   ASN A 109      12.017  13.119  77.482  1.00 18.04           C
ATOM   1639  O   ASN A 109      12.779  12.838  76.542  1.00 17.92           O
ATOM   1640  CB  ASN A 109      10.378  14.712  76.461  1.00 23.16           C
ATOM   1641  CG  ASN A 109      10.829  15.897  77.317  1.00 32.93           C
ATOM   1642  OD1 ASN A 109      10.545  15.973  78.522  1.00 37.03           O
ATOM   1643  ND2 ASN A 109      11.524  16.835  76.695  1.00 38.89           N
ATOM   1644  H   ASN A 109       9.644  14.090  78.773  1.00 29.07           H
ATOM   1645  HA  ASN A 109      10.237  12.665  76.576  1.00 28.55           H
ATOM   1646  HB2 ASN A 109      10.919  14.701  75.655  1.00 27.79           H
ATOM   1647  HB3 ASN A 109       9.445  14.845  76.233  1.00 27.79           H
ATOM   1648 HD21 ASN A 109      11.803  17.523  77.129  1.00 46.67           H
ATOM   1649 HD22 ASN A 109      11.698  16.757  75.856  1.00 46.67           H
ATOM   1650  N   ALA A 110      12.448  13.190  78.745  1.00 19.26           N
ATOM   1651  CA  ALA A 110      13.872  13.122  79.099  1.00 21.96           C
ATOM   1652  C   ALA A 110      13.977  12.814  80.585  1.00 18.51           C
ATOM   1653  O   ALA A 110      13.005  12.933  81.329  1.00 19.74           O
ATOM   1654  CB  ALA A 110      14.626  14.431  78.762  1.00 17.09           C
ATOM   1655  H   ALA A 110      11.928  13.279  79.424  1.00 23.11           H
ATOM   1656  HA  ALA A 110      14.290  12.397  78.608  1.00 26.36           H
ATOM   1657  HB1 ALA A 110      15.558  14.333  79.015  1.00 20.50           H
ATOM   1658  HB2 ALA A 110      14.558  14.599  77.809  1.00 20.50           H
ATOM   1659  HB3 ALA A 110      14.224  15.163  79.257  1.00 20.50           H
ATOM   1660  N   ALA A 111      15.172  12.410  81.030  1.00 16.14           N
ATOM   1661  CA  ALA A 111      15.289  11.979  82.416  1.00 14.49           C
ATOM   1662  C   ALA A 111      16.676  12.307  82.964  1.00 12.26           C
ATOM   1663  O   ALA A 111      17.637  12.435  82.212  1.00 14.40           O
ATOM   1664  CB  ALA A 111      14.969  10.465  82.535  1.00 17.11           C
ATOM   1665  H   ALA A 111      15.897  12.378  80.569  1.00 19.37           H
ATOM   1666  HA  ALA A 111      14.638  12.462  82.950  1.00 17.38           H
ATOM   1667  HB1 ALA A 111      15.053  10.197  83.463  1.00 20.53           H
ATOM   1668  HB2 ALA A 111      14.064  10.309  82.225  1.00 20.53           H
ATOM   1669  HB3 ALA A 111      15.597   9.967  81.989  1.00 20.53           H
ATOM   1670  N   VAL A 112      16.757  12.426  84.287  1.00 13.15           N
ATOM   1671  CA  VAL A 112      18.014  12.572  85.015  1.00 13.81           C
ATOM   1672  C   VAL A 112      18.588  11.180  85.282  1.00 12.17           C
ATOM   1673  O   VAL A 112      17.900  10.312  85.832  1.00 13.90           O
ATOM   1674  CB  VAL A 112      17.802  13.323  86.350  1.00 15.87           C
ATOM   1675  CG1 VAL A 112      19.111  13.485  87.107  1.00 17.17           C
ATOM   1676  CG2 VAL A 112      17.100  14.697  86.197  1.00 14.04           C
ATOM   1677  H   VAL A 112      16.069  12.426  84.803  1.00 15.77           H
ATOM   1678  HA  VAL A 112      18.648  13.071  84.476  1.00 16.57           H
ATOM   1679  HB  VAL A 112      17.225  12.777  86.906  1.00 19.04           H
ATOM   1680 HG11 VAL A 112      18.940  13.959  87.936  1.00 20.60           H
ATOM   1681 HG12 VAL A 112      19.477  12.607  87.297  1.00 20.60           H
ATOM   1682 HG13 VAL A 112      19.732  13.991  86.560  1.00 20.60           H
ATOM   1683 HG21 VAL A 112      17.005  15.102  87.073  1.00 16.84           H
ATOM   1684 HG22 VAL A 112      17.641  15.265  85.626  1.00 16.84           H
ATOM   1685 HG23 VAL A 112      16.226  14.562  85.797  1.00 16.84           H
ATOM   1686  N   ARG A 113      19.866  10.987  84.957  1.00 11.52           N
ATOM   1687  CA  ARG A 113      20.515   9.686  85.043  1.00 15.16           C
ATOM   1688  C   ARG A 113      21.145   9.494  86.422  1.00 16.14           C
ATOM   1689  O   ARG A 113      22.365   9.373  86.573  1.00 13.79           O
ATOM   1690  CB  ARG A 113      21.582   9.547  83.953  1.00 13.62           C
ATOM   1691  CG  ARG A 113      21.059   9.699  82.562  1.00 15.28           C
ATOM   1692  CD  ARG A 113      22.166   9.783  81.511  1.00 11.68           C
ATOM   1693  NE  ARG A 113      23.138   8.733  81.764  1.00 14.56           N
ATOM   1694  CZ  ARG A 113      24.324   8.620  81.182  1.00 12.79           C
ATOM   1695  NH1 ARG A 113      24.718   9.463  80.245  1.00  9.69           N
ATOM   1696  NH2 ARG A 113      25.132   7.639  81.579  1.00 13.66           N1+
ATOM   1697  H   ARG A 113      20.388  11.612  84.678  1.00 13.82           H
ATOM   1698  HA  ARG A 113      19.853   8.989  84.912  1.00 18.19           H
ATOM   1699  HB2 ARG A 113      22.258  10.229  84.091  1.00 16.35           H
ATOM   1700  HB3 ARG A 113      21.985   8.668  84.023  1.00 16.35           H
ATOM   1701  HG2 ARG A 113      20.503   8.933  82.349  1.00 18.34           H
ATOM   1702  HG3 ARG A 113      20.535  10.513  82.509  1.00 18.34           H
ATOM   1703  HD2 ARG A 113      21.790   9.654  80.627  1.00 14.01           H
ATOM   1704  HD3 ARG A 113      22.612  10.643  81.573  1.00 14.01           H
ATOM   1705  HE  ARG A 113      22.926   8.133  82.342  1.00 17.47           H
ATOM   1706 HH11 ARG A 113      24.204  10.109  80.004  1.00 11.62           H
ATOM   1707 HH12 ARG A 113      25.489   9.367  79.876  1.00 11.62           H
ATOM   1708 HH21 ARG A 113      24.870   7.083  82.180  1.00 16.39           H
ATOM   1709 HH22 ARG A 113      25.895   7.530  81.196  1.00 16.39           H
ATOM   1710  N   GLU A 114      20.294   9.431  87.439  1.00 11.68           N
ATOM   1711  CA  GLU A 114      20.762   9.147  88.797  1.00 10.19           C
ATOM   1712  C   GLU A 114      20.691   7.646  89.106  1.00 14.10           C
ATOM   1713  O   GLU A 114      20.213   7.196  90.152  1.00 15.26           O
ATOM   1714  CB  GLU A 114      19.993   9.987  89.801  1.00 15.51           C
ATOM   1715  CG  GLU A 114      20.586   9.922  91.207  1.00 18.07           C
ATOM   1716  CD  GLU A 114      20.095  10.984  92.180  1.00 21.49           C
ATOM   1717  OE1 GLU A 114      19.519  10.584  93.205  1.00 22.78           O
ATOM   1718  OE2 GLU A 114      20.339  12.192  91.972  1.00 21.07           O1-
ATOM   1719  H   GLU A 114      19.444   9.548  87.374  1.00 14.02           H
ATOM   1720  HA  GLU A 114      21.694   9.409  88.858  1.00 12.23           H
ATOM   1721  HB2 GLU A 114      20.005  10.913  89.512  1.00 18.61           H
ATOM   1722  HB3 GLU A 114      19.079   9.665  89.846  1.00 18.61           H
ATOM   1723  HG2 GLU A 114      20.373   9.057  91.590  1.00 21.68           H
ATOM   1724  HG3 GLU A 114      21.549  10.016  91.137  1.00 21.68           H
ATOM   1725  N   ASP A 115      21.250   6.870  88.166  1.00 14.28           N
ATOM   1726  CA  ASP A 115      21.499   5.431  88.260  1.00 16.10           C
ATOM   1727  C   ASP A 115      23.013   5.142  88.148  1.00 15.45           C
ATOM   1728  O   ASP A 115      23.844   6.052  88.159  1.00 16.78           O
ATOM   1729  CB  ASP A 115      20.767   4.685  87.154  1.00 16.32           C
ATOM   1730  CG  ASP A 115      21.405   4.908  85.758  1.00 21.10           C
ATOM   1731  OD1 ASP A 115      22.177   5.887  85.552  1.00 20.01           O
ATOM   1732  OD2 ASP A 115      21.141   4.087  84.859  1.00 19.44           O1-
ATOM   1733  H   ASP A 115      21.510   7.188  87.410  1.00 17.13           H
ATOM   1734  HA  ASP A 115      21.184   5.101  89.117  1.00 19.32           H
ATOM   1735  HB2 ASP A 115      20.788   3.735  87.346  1.00 19.58           H
ATOM   1736  HB3 ASP A 115      19.848   4.996  87.118  1.00 19.58           H
ATOM   1737  N   ARG A 116      23.372   3.870  87.986  1.00 14.14           N
ATOM   1738  CA  ARG A 116      24.746   3.519  87.626  1.00 16.20           C
ATOM   1739  C   ARG A 116      24.843   2.806  86.297  1.00 17.22           C
ATOM   1740  O   ARG A 116      25.751   3.092  85.507  1.00 16.89           O
ATOM   1741  CB  ARG A 116      25.381   2.657  88.724  1.00 14.22           C
ATOM   1742  CG  ARG A 116      26.896   2.292  88.483  1.00 20.36           C
ATOM   1743  CD  ARG A 116      27.815   3.514  88.711  1.00 16.95           C
ATOM   1744  NE  ARG A 116      29.237   3.218  88.459  1.00 18.11           N
ATOM   1745  CZ  ARG A 116      30.104   2.805  89.379  1.00 18.05           C
ATOM   1746  NH1 ARG A 116      29.715   2.667  90.636  1.00 19.41           N
ATOM   1747  NH2 ARG A 116      31.385   2.562  89.050  1.00 19.24           N1+
ATOM   1748  H   ARG A 116      22.846   3.197  88.078  1.00 16.97           H
ATOM   1749  HA  ARG A 116      25.265   4.336  87.558  1.00 19.44           H
ATOM   1750  HB2 ARG A 116      25.325   3.136  89.566  1.00 17.07           H
ATOM   1751  HB3 ARG A 116      24.886   1.825  88.790  1.00 17.07           H
ATOM   1752  HG2 ARG A 116      27.160   1.593  89.101  1.00 24.43           H
ATOM   1753  HG3 ARG A 116      27.011   1.992  87.567  1.00 24.43           H
ATOM   1754  HD2 ARG A 116      27.547   4.227  88.111  1.00 20.34           H
ATOM   1755  HD3 ARG A 116      27.729   3.806  89.632  1.00 20.34           H
ATOM   1756  HE  ARG A 116      29.528   3.319  87.656  1.00 21.74           H
ATOM   1757 HH11 ARG A 116      28.898   2.823  90.853  1.00 23.29           H
ATOM   1758 HH12 ARG A 116      30.276   2.405  91.234  1.00 23.29           H
ATOM   1759 HH21 ARG A 116      31.646   2.657  88.236  1.00 23.09           H
ATOM   1760 HH22 ARG A 116      31.942   2.303  89.652  1.00 23.09           H
ATOM   1761  N   VAL A 117      23.897   1.919  85.978  1.00 15.55           N
ATOM   1762  CA  VAL A 117      24.058   1.113  84.774  1.00 15.56           C
ATOM   1763  C   VAL A 117      24.144   1.968  83.492  1.00 14.63           C
ATOM   1764  O   VAL A 117      24.902   1.617  82.583  1.00 12.15           O
ATOM   1765  CB  VAL A 117      22.950   0.027  84.671  1.00 16.85           C
ATOM   1766  CG1 VAL A 117      21.598   0.612  84.551  1.00 16.44           C
ATOM   1767  CG2 VAL A 117      23.222  -0.905  83.490  1.00 17.54           C
ATOM   1768  H   VAL A 117      23.178   1.772  86.426  1.00 18.66           H
ATOM   1769  HA  VAL A 117      24.902   0.642  84.849  1.00 18.67           H
ATOM   1770  HB  VAL A 117      22.967  -0.510  85.478  1.00 20.22           H
ATOM   1771 HG11 VAL A 117      20.948  -0.105  84.490  1.00 19.73           H
ATOM   1772 HG12 VAL A 117      21.420   1.155  85.335  1.00 19.73           H
ATOM   1773 HG13 VAL A 117      21.562   1.161  83.753  1.00 19.73           H
ATOM   1774 HG21 VAL A 117      22.519  -1.572  83.447  1.00 21.05           H
ATOM   1775 HG22 VAL A 117      23.234  -0.382  82.673  1.00 21.05           H
ATOM   1776 HG23 VAL A 117      24.081  -1.336  83.620  1.00 21.05           H
ATOM   1777  N   SER A 118      23.434   3.109  83.391  1.00 13.32           N
ATOM   1778  CA  SER A 118      23.589   3.926  82.182  1.00 17.07           C
ATOM   1779  C   SER A 118      25.020   4.465  82.069  1.00 16.03           C
ATOM   1780  O   SER A 118      25.568   4.566  80.969  1.00 13.57           O
ATOM   1781  CB  SER A 118      22.587   5.086  82.153  1.00 16.86           C
ATOM   1782  OG  SER A 118      22.903   6.172  83.030  1.00 12.96           O
ATOM   1783  H   SER A 118      22.885   3.415  83.978  1.00 15.99           H
ATOM   1784  HA  SER A 118      23.420   3.370  81.406  1.00 20.49           H
ATOM   1785  HB2 SER A 118      22.547   5.429  81.247  1.00 20.23           H
ATOM   1786  HB3 SER A 118      21.716   4.739  82.403  1.00 20.23           H
ATOM   1787  HG  SER A 118      22.931   5.902  83.824  1.00 15.55           H
ATOM   1788  N   HIS A 119      25.635   4.792  83.218  1.00 14.76           N
ATOM   1789  CA  HIS A 119      27.016   5.292  83.283  1.00 19.84           C
ATOM   1790  C   HIS A 119      28.044   4.213  82.955  1.00 15.55           C
ATOM   1791  O   HIS A 119      29.148   4.530  82.486  1.00 14.70           O
ATOM   1792  CB  HIS A 119      27.280   5.867  84.670  1.00 14.57           C
ATOM   1793  CG  HIS A 119      26.455   7.096  84.980  1.00 16.10           C
ATOM   1794  ND1 HIS A 119      26.926   8.374  84.757  1.00 15.76           N
ATOM   1795  CD2 HIS A 119      25.183   7.240  85.436  1.00 19.66           C
ATOM   1796  CE1 HIS A 119      25.991   9.254  85.076  1.00 18.28           C
ATOM   1797  NE2 HIS A 119      24.916   8.596  85.481  1.00 19.01           N
ATOM   1798  H   HIS A 119      25.261   4.730  83.990  1.00 17.71           H
ATOM   1799  HA  HIS A 119      27.121   6.008  82.637  1.00 23.81           H
ATOM   1800  HB2 HIS A 119      28.216   6.113  84.734  1.00 17.48           H
ATOM   1801  HB3 HIS A 119      27.070   5.193  85.334  1.00 17.48           H
ATOM   1802  HD2 HIS A 119      24.597   6.555  85.664  1.00 23.60           H
ATOM   1803  HE1 HIS A 119      26.074  10.179  85.022  1.00 21.94           H
ATOM   1804  HE2 HIS A 119      24.182   8.953  85.753  1.00 22.81           H
ATOM   1805  N   LEU A 120      27.729   2.952  83.261  1.00 17.87           N
ATOM   1806  CA  LEU A 120      28.584   1.844  82.853  1.00 17.00           C
ATOM   1807  C   LEU A 120      28.463   1.550  81.378  1.00 17.80           C
ATOM   1808  O   LEU A 120      29.312   0.847  80.826  1.00 22.12           O
ATOM   1809  CB  LEU A 120      28.267   0.608  83.672  1.00 15.73           C
ATOM   1810  CG  LEU A 120      28.458   0.776  85.180  1.00 19.42           C
ATOM   1811  CD1 LEU A 120      27.868  -0.396  85.919  1.00 22.89           C
ATOM   1812  CD2 LEU A 120      29.966   0.926  85.548  1.00 16.41           C
ATOM   1813  H   LEU A 120      27.029   2.716  83.701  1.00 21.45           H
ATOM   1814  HA  LEU A 120      29.507   2.084  83.029  1.00 20.40           H
ATOM   1815  HB2 LEU A 120      27.341   0.363  83.518  1.00 18.88           H
ATOM   1816  HB3 LEU A 120      28.848  -0.113  83.381  1.00 18.88           H
ATOM   1817  HG  LEU A 120      27.996   1.578  85.470  1.00 23.30           H
ATOM   1818 HD11 LEU A 120      28.001  -0.267  86.871  1.00 27.46           H
ATOM   1819 HD12 LEU A 120      26.920  -0.449  85.720  1.00 27.46           H
ATOM   1820 HD13 LEU A 120      28.313  -1.208  85.629  1.00 27.46           H
ATOM   1821 HD21 LEU A 120      30.047   1.030  86.509  1.00 19.70           H
ATOM   1822 HD22 LEU A 120      30.442   0.131  85.259  1.00 19.70           H
ATOM   1823 HD23 LEU A 120      30.324   1.708  85.099  1.00 19.70           H
ATOM   1824  N   LEU A 121      27.458   2.118  80.722  1.00 18.56           N
ATOM   1825  CA  LEU A 121      27.257   1.987  79.292  1.00 15.23           C
ATOM   1826  C   LEU A 121      27.787   3.166  78.488  1.00 16.98           C
ATOM   1827  O   LEU A 121      28.251   2.963  77.367  1.00 19.51           O
ATOM   1828  CB  LEU A 121      25.748   1.817  79.010  1.00 19.00           C
ATOM   1829  CG  LEU A 121      25.036   0.481  78.747  1.00 29.34           C
ATOM   1830  CD1 LEU A 121      25.742  -0.738  79.130  1.00 23.04           C
ATOM   1831  CD2 LEU A 121      23.657   0.471  79.393  1.00 25.71           C
ATOM   1832  H   LEU A 121      26.859   2.603  81.103  1.00 22.27           H
ATOM   1833  HA  LEU A 121      27.711   1.187  78.983  1.00 18.28           H
ATOM   1834  HB2 LEU A 121      25.286   2.207  79.768  1.00 22.80           H
ATOM   1835  HB3 LEU A 121      25.556   2.364  78.232  1.00 22.80           H
ATOM   1836  HG  LEU A 121      24.889   0.419  77.791  1.00 35.21           H
ATOM   1837 HD11 LEU A 121      25.189  -1.504  78.913  1.00 27.64           H
ATOM   1838 HD12 LEU A 121      26.579  -0.784  78.641  1.00 27.64           H
ATOM   1839 HD13 LEU A 121      25.917  -0.715  80.084  1.00 27.64           H
ATOM   1840 HD21 LEU A 121      23.231  -0.381  79.212  1.00 30.85           H
ATOM   1841 HD22 LEU A 121      23.756   0.597  80.349  1.00 30.85           H
ATOM   1842 HD23 LEU A 121      23.128   1.193  79.017  1.00 30.85           H
ATOM   1843  N   ILE A 122      27.651   4.399  78.982  1.00 18.33           N
ATOM   1844  CA  ILE A 122      28.060   5.589  78.239  1.00 18.17           C
ATOM   1845  C   ILE A 122      28.358   6.711  79.234  1.00 14.36           C
ATOM   1846  O   ILE A 122      27.855   6.719  80.360  1.00 14.36           O
ATOM   1847  CB  ILE A 122      26.985   5.995  77.187  1.00 14.59           C
ATOM   1848  CG1 ILE A 122      27.488   7.070  76.232  1.00 15.97           C
ATOM   1849  CG2 ILE A 122      25.723   6.524  77.833  1.00 11.11           C
ATOM   1850  CD1 ILE A 122      28.781   6.670  75.499  1.00 18.53           C
ATOM   1851  H   ILE A 122      27.320   4.573  79.757  1.00 22.00           H
ATOM   1852  HA  ILE A 122      28.881   5.392  77.761  1.00 21.81           H
ATOM   1853  HB  ILE A 122      26.755   5.209  76.667  1.00 17.51           H
ATOM   1854 HG12 ILE A 122      26.806   7.242  75.564  1.00 19.16           H
ATOM   1855 HG13 ILE A 122      27.669   7.879  76.736  1.00 19.16           H
ATOM   1856 HG21 ILE A 122      25.089   6.762  77.138  1.00 13.33           H
ATOM   1857 HG22 ILE A 122      25.348   5.835  78.402  1.00 13.33           H
ATOM   1858 HG23 ILE A 122      25.944   7.307  78.361  1.00 13.33           H
ATOM   1859 HD11 ILE A 122      29.046   7.393  74.911  1.00 22.24           H
ATOM   1860 HD12 ILE A 122      29.476   6.503  76.155  1.00 22.24           H
ATOM   1861 HD13 ILE A 122      28.614   5.866  74.982  1.00 22.24           H
ATOM   1862  N   HIS A 123      29.218   7.646  78.825  1.00 18.45           N
ATOM   1863  CA  HIS A 123      29.611   8.756  79.690  1.00 14.75           C
ATOM   1864  C   HIS A 123      28.382   9.529  80.178  1.00 16.54           C
ATOM   1865  O   HIS A 123      27.350   9.598  79.495  1.00 14.90           O
ATOM   1866  CB  HIS A 123      30.552   9.705  78.940  1.00 13.28           C
ATOM   1867  CG  HIS A 123      31.671   9.002  78.206  1.00 18.33           C
ATOM   1868  ND1 HIS A 123      32.710   8.357  78.847  1.00 16.04           N
ATOM   1869  CD2 HIS A 123      31.903   8.858  76.884  1.00 14.04           C
ATOM   1870  CE1 HIS A 123      33.517   7.820  77.947  1.00 19.34           C
ATOM   1871  NE2 HIS A 123      33.059   8.123  76.746  1.00 17.08           N
ATOM   1872  H   HIS A 123      29.589   7.659  78.049  1.00 22.14           H
ATOM   1873  HA  HIS A 123      30.080   8.409  80.464  1.00 17.70           H
ATOM   1874  HB2 HIS A 123      30.953  10.315  79.579  1.00 15.94           H
ATOM   1875  HB3 HIS A 123      30.037  10.205  78.287  1.00 15.94           H
ATOM   1876  HD2 HIS A 123      31.375   9.188  76.193  1.00 16.85           H
ATOM   1877  HE1 HIS A 123      34.293   7.340  78.129  1.00 23.21           H
ATOM   1878  HE2 HIS A 123      33.419   7.893  76.000  1.00 20.50           H
ATOM   1879  N   GLY A 124      28.535  10.149  81.351  1.00 15.48           N
ATOM   1880  CA  GLY A 124      27.424  10.861  81.998  1.00 18.39           C
ATOM   1881  C   GLY A 124      26.912  12.075  81.240  1.00 16.91           C
ATOM   1882  O   GLY A 124      25.740  12.433  81.376  1.00 13.54           O
ATOM   1883  H   GLY A 124      29.271  10.174  81.794  1.00 18.58           H
ATOM   1884  HA2 GLY A 124      26.683  10.246  82.114  1.00 22.07           H
ATOM   1885  HA3 GLY A 124      27.710  11.156  82.877  1.00 22.07           H
ATOM   1886  N   ASP A 125      27.776  12.735  80.450  1.00 15.35           N
ATOM   1887  CA  ASP A 125      27.348  13.900  79.679  1.00 11.86           C
ATOM   1888  C   ASP A 125      26.263  13.553  78.653  1.00 13.92           C
ATOM   1889  O   ASP A 125      25.553  14.454  78.201  1.00 13.40           O
ATOM   1890  CB  ASP A 125      28.560  14.531  78.968  1.00 13.81           C
ATOM   1891  CG  ASP A 125      29.538  15.182  79.917  1.00 14.38           C
ATOM   1892  OD1 ASP A 125      29.186  15.498  81.091  1.00 12.19           O
ATOM   1893  OD2 ASP A 125      30.675  15.407  79.449  1.00 14.87           O1-
ATOM   1894  H   ASP A 125      28.604  12.527  80.348  1.00 18.42           H
ATOM   1895  HA  ASP A 125      26.981  14.562  80.287  1.00 14.23           H
ATOM   1896  HB2 ASP A 125      29.033  13.838  78.481  1.00 16.57           H
ATOM   1897  HB3 ASP A 125      28.244  15.211  78.352  1.00 16.57           H
ATOM   1898  N   PHE A 126      26.095  12.267  78.306  1.00 14.07           N
ATOM   1899  CA  PHE A 126      25.113  11.848  77.313  1.00 13.56           C
ATOM   1900  C   PHE A 126      23.685  11.990  77.863  1.00 13.38           C
ATOM   1901  O   PHE A 126      23.411  11.639  79.016  1.00 15.27           O
ATOM   1902  CB  PHE A 126      25.412  10.391  76.920  1.00 16.44           C
ATOM   1903  CG  PHE A 126      24.736   9.904  75.665  1.00 15.10           C
ATOM   1904  CD1 PHE A 126      25.328  10.104  74.429  1.00 15.45           C
ATOM   1905  CD2 PHE A 126      23.557   9.175  75.715  1.00 14.31           C
ATOM   1906  CE1 PHE A 126      24.734   9.625  73.266  1.00 17.11           C
ATOM   1907  CE2 PHE A 126      22.965   8.710  74.539  1.00 18.72           C
ATOM   1908  CZ  PHE A 126      23.551   8.935  73.335  1.00 16.00           C
ATOM   1909  H   PHE A 126      26.547  11.617  78.640  1.00 16.88           H
ATOM   1910  HA  PHE A 126      25.195  12.403  76.521  1.00 16.28           H
ATOM   1911  HB2 PHE A 126      26.369  10.298  76.790  1.00 19.73           H
ATOM   1912  HB3 PHE A 126      25.127   9.813  77.646  1.00 19.73           H
ATOM   1913  HD1 PHE A 126      26.128  10.575  74.375  1.00 18.54           H
ATOM   1914  HD2 PHE A 126      23.145   9.020  76.534  1.00 17.17           H
ATOM   1915  HE1 PHE A 126      25.134   9.783  72.441  1.00 20.54           H
ATOM   1916  HE2 PHE A 126      22.165   8.236  74.581  1.00 22.46           H
ATOM   1917  HZ  PHE A 126      23.152   8.618  72.557  1.00 19.19           H
ATOM   1918  N   PRO A 127      22.742  12.464  77.064  1.00 12.37           N
ATOM   1919  CA  PRO A 127      21.393  12.692  77.603  1.00 13.35           C
ATOM   1920  C   PRO A 127      20.563  11.425  77.627  1.00 14.75           C
ATOM   1921  O   PRO A 127      20.648  10.588  76.722  1.00 15.61           O
ATOM   1922  CB  PRO A 127      20.801  13.709  76.620  1.00 15.62           C
ATOM   1923  CG  PRO A 127      21.388  13.340  75.362  1.00 14.78           C
ATOM   1924  CD  PRO A 127      22.841  12.940  75.675  1.00 13.15           C
ATOM   1925  HA  PRO A 127      21.436  13.078  78.492  1.00 16.02           H
ATOM   1926  HB2 PRO A 127      19.835  13.620  76.593  1.00 18.74           H
ATOM   1927  HB3 PRO A 127      21.062  14.608  76.875  1.00 18.74           H
ATOM   1928  HG2 PRO A 127      20.902  12.590  74.984  1.00 17.74           H
ATOM   1929  HG3 PRO A 127      21.366  14.099  74.759  1.00 17.74           H
ATOM   1930  HD2 PRO A 127      23.131  12.224  75.088  1.00 15.78           H
ATOM   1931  HD3 PRO A 127      23.427  13.711  75.619  1.00 15.78           H
ATOM   1932  N   ALA A 128      19.759  11.291  78.685  1.00 17.41           N
ATOM   1933  CA  ALA A 128      18.641  10.342  78.709  1.00 13.56           C
ATOM   1934  C   ALA A 128      17.447  11.075  78.106  1.00 15.36           C
ATOM   1935  O   ALA A 128      16.895  11.984  78.726  1.00 11.11           O
ATOM   1936  CB  ALA A 128      18.320   9.870  80.127  1.00 13.37           C
ATOM   1937  H   ALA A 128      19.842  11.745  79.411  1.00 20.89           H
ATOM   1938  HA  ALA A 128      18.849   9.571  78.158  1.00 16.28           H
ATOM   1939  HB1 ALA A 128      17.577   9.246  80.091  1.00 16.04           H
ATOM   1940  HB2 ALA A 128      19.102   9.432  80.499  1.00 16.04           H
ATOM   1941  HB3 ALA A 128      18.081  10.638  80.669  1.00 16.04           H
ATOM   1942  N   VAL A 129      17.107  10.745  76.871  1.00 18.50           N
ATOM   1943  CA  VAL A 129      16.045  11.449  76.149  1.00 18.43           C
ATOM   1944  C   VAL A 129      15.190  10.419  75.426  1.00 21.43           C
ATOM   1945  O   VAL A 129      15.702   9.439  74.879  1.00 20.42           O
ATOM   1946  CB  VAL A 129      16.609  12.501  75.173  1.00 14.52           C
ATOM   1947  CG1 VAL A 129      17.650  11.873  74.208  1.00 19.55           C
ATOM   1948  CG2 VAL A 129      15.502  13.234  74.446  1.00 21.63           C
ATOM   1949  H   VAL A 129      17.475  10.113  76.421  1.00 22.20           H
ATOM   1950  HA  VAL A 129      15.481  11.909  76.790  1.00 22.11           H
ATOM   1951  HB  VAL A 129      17.082  13.165  75.698  1.00 17.42           H
ATOM   1952 HG11 VAL A 129      17.981  12.562  73.610  1.00 23.46           H
ATOM   1953 HG12 VAL A 129      18.382  11.506  74.728  1.00 23.46           H
ATOM   1954 HG13 VAL A 129      17.222  11.169  73.696  1.00 23.46           H
ATOM   1955 HG21 VAL A 129      15.897  13.884  73.844  1.00 25.96           H
ATOM   1956 HG22 VAL A 129      14.977  12.592  73.943  1.00 25.96           H
ATOM   1957 HG23 VAL A 129      14.941  13.683  75.097  1.00 25.96           H
ATOM   1958  N   GLY A 130      13.865  10.622  75.476  1.00 24.67           N
ATOM   1959  CA  GLY A 130      12.964   9.742  74.769  1.00 21.65           C
ATOM   1960  C   GLY A 130      12.956  10.065  73.286  1.00 25.45           C
ATOM   1961  O   GLY A 130      13.487  11.083  72.853  1.00 23.18           O
ATOM   1962  H   GLY A 130      13.479  11.256  75.911  1.00 29.61           H
ATOM   1963  HA2 GLY A 130      13.243   8.820  74.887  1.00 25.98           H
ATOM   1964  HA3 GLY A 130      12.064   9.843  75.116  1.00 25.98           H
ATOM   1965  N   ASP A 131      12.356   9.168  72.504  1.00 23.05           N
ATOM   1966  CA  ASP A 131      12.093   9.449  71.096  1.00 22.45           C
ATOM   1967  C   ASP A 131      10.907  10.402  70.955  1.00 25.33           C
ATOM   1968  O   ASP A 131       9.859  10.221  71.584  1.00 26.62           O
ATOM   1969  CB  ASP A 131      11.861   8.135  70.337  1.00 26.97           C
ATOM   1970  CG  ASP A 131      11.491   8.347  68.893  1.00 31.22           C
ATOM   1971  OD1 ASP A 131      10.293   8.606  68.616  1.00 32.10           O
ATOM   1972  OD2 ASP A 131      12.378   8.239  68.030  1.00 35.34           O1-
ATOM   1973  H   ASP A 131      12.094   8.392  72.764  1.00 27.67           H
ATOM   1974  HA  ASP A 131      12.870   9.882  70.711  1.00 26.94           H
ATOM   1975  HB2 ASP A 131      12.675   7.608  70.363  1.00 32.36           H
ATOM   1976  HB3 ASP A 131      11.137   7.649  70.762  1.00 32.36           H
ATOM   1977  N   PHE A 132      11.094  11.441  70.148  1.00 30.09           N
ATOM   1978  CA  PHE A 132      10.055  12.451  69.983  1.00 33.75           C
ATOM   1979  C   PHE A 132       8.798  11.871  69.363  1.00 30.21           C
ATOM   1980  O   PHE A 132       7.701  12.364  69.631  1.00 28.78           O
ATOM   1981  CB  PHE A 132      10.540  13.586  69.085  1.00 40.94           C
ATOM   1982  CG  PHE A 132      10.099  13.439  67.594  1.00 56.98           C
ATOM   1983  CD1 PHE A 132       8.826  13.913  67.136  1.00 53.95           C
ATOM   1984  CD2 PHE A 132      10.975  12.847  66.635  1.00 56.81           C
ATOM   1985  CE1 PHE A 132       8.434  13.785  65.760  1.00 52.61           C
ATOM   1986  CE2 PHE A 132      10.600  12.727  65.253  1.00 52.71           C
ATOM   1987  CZ  PHE A 132       9.334  13.198  64.816  1.00 54.48           C
ATOM   1988  H   PHE A 132      11.807  11.584  69.689  1.00 36.11           H
ATOM   1989  HA  PHE A 132       9.826  12.822  70.849  1.00 40.50           H
ATOM   1990  HB2 PHE A 132      10.181  14.423  69.419  1.00 49.13           H
ATOM   1991  HB3 PHE A 132      11.509  13.611  69.107  1.00 49.13           H
ATOM   1992  HD1 PHE A 132       8.240  14.303  67.743  1.00 64.73           H
ATOM   1993  HD2 PHE A 132      11.811  12.543  66.908  1.00 68.17           H
ATOM   1994  HE1 PHE A 132       7.604  14.097  65.481  1.00 63.14           H
ATOM   1995  HE2 PHE A 132      11.185  12.335  64.645  1.00 63.26           H
ATOM   1996  HZ  PHE A 132       9.084  13.108  63.924  1.00 65.38           H
ATOM   1997  N   ASP A 133       8.951  10.904  68.447  1.00 33.15           N
ATOM   1998  CA  ASP A 133       7.798  10.320  67.767  1.00 30.77           C
ATOM   1999  C   ASP A 133       6.912   9.618  68.779  1.00 32.76           C
ATOM   2000  O   ASP A 133       5.694   9.767  68.748  1.00 30.03           O
ATOM   2001  CB  ASP A 133       8.201   9.312  66.666  1.00 38.59           C
ATOM   2002  CG  ASP A 133       8.909   9.953  65.472  1.00 48.23           C
ATOM   2003  OD1 ASP A 133      10.038   9.523  65.098  1.00 55.85           O
ATOM   2004  OD2 ASP A 133       8.323  10.879  64.903  1.00 53.21           O1-
ATOM   2005  H   ASP A 133       9.708  10.575  68.207  1.00 39.78           H
ATOM   2006  HA  ASP A 133       7.282  11.029  67.353  1.00 36.93           H
ATOM   2007  HB2 ASP A 133       8.803   8.654  67.049  1.00 46.31           H
ATOM   2008  HB3 ASP A 133       7.402   8.873  66.336  1.00 46.31           H
ATOM   2009  N   VAL A 134       7.520   8.862  69.700  1.00 28.03           N
ATOM   2010  CA  VAL A 134       6.771   8.198  70.763  1.00 24.60           C
ATOM   2011  C   VAL A 134       6.136   9.207  71.712  1.00 27.10           C
ATOM   2012  O   VAL A 134       4.966   9.077  72.077  1.00 23.43           O
ATOM   2013  CB  VAL A 134       7.697   7.222  71.504  1.00 24.18           C
ATOM   2014  CG1 VAL A 134       6.994   6.503  72.601  1.00 24.20           C
ATOM   2015  CG2 VAL A 134       8.236   6.258  70.508  1.00 24.45           C
ATOM   2016  H   VAL A 134       8.368   8.720  69.727  1.00 33.63           H
ATOM   2017  HA  VAL A 134       6.055   7.679  70.363  1.00 29.52           H
ATOM   2018  HB  VAL A 134       8.441   7.713  71.887  1.00 29.02           H
ATOM   2019 HG11 VAL A 134       7.620   5.902  73.036  1.00 29.04           H
ATOM   2020 HG12 VAL A 134       6.660   7.152  73.240  1.00 29.04           H
ATOM   2021 HG13 VAL A 134       6.257   5.998  72.225  1.00 29.04           H
ATOM   2022 HG21 VAL A 134       8.824   5.633  70.960  1.00 29.33           H
ATOM   2023 HG22 VAL A 134       7.497   5.781  70.100  1.00 29.33           H
ATOM   2024 HG23 VAL A 134       8.729   6.747  69.831  1.00 29.33           H
ATOM   2025  N   TYR A 135       6.912  10.188  72.181  1.00 22.55           N
ATOM   2026  CA  TYR A 135       6.357  11.246  73.019  1.00 23.69           C
ATOM   2027  C   TYR A 135       5.181  11.927  72.337  1.00 29.13           C
ATOM   2028  O   TYR A 135       4.176  12.266  72.982  1.00 25.34           O
ATOM   2029  CB  TYR A 135       7.449  12.269  73.297  1.00 25.13           C
ATOM   2030  CG  TYR A 135       7.070  13.532  74.049  1.00 27.44           C
ATOM   2031  CD1 TYR A 135       7.059  13.569  75.440  1.00 28.93           C
ATOM   2032  CD2 TYR A 135       6.758  14.710  73.360  1.00 28.18           C
ATOM   2033  CE1 TYR A 135       6.765  14.730  76.112  1.00 29.02           C
ATOM   2034  CE2 TYR A 135       6.437  15.866  74.033  1.00 24.52           C
ATOM   2035  CZ  TYR A 135       6.467  15.875  75.391  1.00 32.78           C
ATOM   2036  OH  TYR A 135       6.166  17.030  76.043  1.00 34.96           O
ATOM   2037  H   TYR A 135       7.755  10.261  72.028  1.00 27.06           H
ATOM   2038  HA  TYR A 135       6.056  10.873  73.863  1.00 28.43           H
ATOM   2039  HB2 TYR A 135       8.143  11.831  73.815  1.00 30.15           H
ATOM   2040  HB3 TYR A 135       7.819  12.548  72.445  1.00 30.15           H
ATOM   2041  HD1 TYR A 135       7.282  12.805  75.920  1.00 34.72           H
ATOM   2042  HD2 TYR A 135       6.761  14.709  72.430  1.00 33.81           H
ATOM   2043  HE1 TYR A 135       6.764  14.748  77.042  1.00 34.83           H
ATOM   2044  HE2 TYR A 135       6.243  16.645  73.563  1.00 29.43           H
ATOM   2045  HH  TYR A 135       6.007  17.640  75.488  1.00 41.95           H
ATOM   2046  N   ASP A 136       5.300  12.156  71.025  1.00 30.71           N
ATOM   2047  CA  ASP A 136       4.226  12.810  70.296  1.00 28.41           C
ATOM   2048  C   ASP A 136       2.977  11.927  70.232  1.00 27.58           C
ATOM   2049  O   ASP A 136       1.868  12.417  70.458  1.00 31.06           O
ATOM   2050  CB  ASP A 136       4.705  13.188  68.891  1.00 36.32           C
ATOM   2051  CG  ASP A 136       3.675  14.072  68.136  1.00 37.00           C
ATOM   2052  OD1 ASP A 136       3.057  14.959  68.758  1.00 34.76           O
ATOM   2053  OD2 ASP A 136       3.483  13.864  66.933  1.00 44.31           O1-
ATOM   2054  H   ASP A 136       5.983  11.945  70.547  1.00 36.85           H
ATOM   2055  HA  ASP A 136       3.987  13.628  70.758  1.00 34.09           H
ATOM   2056  HB2 ASP A 136       5.535  13.684  68.961  1.00 43.58           H
ATOM   2057  HB3 ASP A 136       4.843  12.378  68.374  1.00 43.58           H
ATOM   2058  N   THR A 137       3.124  10.620  69.956  1.00 29.65           N
ATOM   2059  CA  THR A 137       1.921   9.776  69.878  1.00 33.70           C
ATOM   2060  C   THR A 137       1.260   9.604  71.233  1.00 35.26           C
ATOM   2061  O   THR A 137       0.022   9.547  71.320  1.00 29.66           O
ATOM   2062  CB  THR A 137       2.202   8.391  69.297  1.00 35.89           C
ATOM   2063  OG1 THR A 137       2.576   7.501  70.332  1.00 47.10           O
ATOM   2064  CG2 THR A 137       3.277   8.420  68.317  1.00 21.32           C
ATOM   2065  H   THR A 137       3.870  10.216  69.818  1.00 35.58           H
ATOM   2066  HA  THR A 137       1.279  10.211  69.294  1.00 40.44           H
ATOM   2067  HB  THR A 137       1.403   8.057  68.861  1.00 43.07           H
ATOM   2068  HG1 THR A 137       2.731   6.739  70.014  1.00 56.51           H
ATOM   2069 HG21 THR A 137       3.431   7.529  67.968  1.00 25.59           H
ATOM   2070 HG22 THR A 137       3.040   9.010  67.584  1.00 25.59           H
ATOM   2071 HG23 THR A 137       4.093   8.743  68.731  1.00 25.59           H
ATOM   2072  N   LEU A 138       2.050   9.494  72.307  1.00 22.20           N
ATOM   2073  CA  LEU A 138       1.441   9.413  73.631  1.00 21.45           C
ATOM   2074  C   LEU A 138       0.603  10.643  73.915  1.00 25.51           C
ATOM   2075  O   LEU A 138      -0.519  10.541  74.424  1.00 25.23           O
ATOM   2076  CB  LEU A 138       2.512   9.249  74.710  1.00 33.30           C
ATOM   2077  CG  LEU A 138       3.165   7.868  74.892  1.00 25.03           C
ATOM   2078  CD1 LEU A 138       4.411   8.013  75.808  1.00 22.99           C
ATOM   2079  CD2 LEU A 138       2.196   6.888  75.509  1.00 28.87           C
ATOM   2080  H   LEU A 138       2.910   9.466  72.296  1.00 26.64           H
ATOM   2081  HA  LEU A 138       0.859   8.638  73.664  1.00 25.74           H
ATOM   2082  HB2 LEU A 138       3.227   9.874  74.515  1.00 39.95           H
ATOM   2083  HB3 LEU A 138       2.112   9.484  75.562  1.00 39.95           H
ATOM   2084  HG  LEU A 138       3.450   7.525  74.031  1.00 30.04           H
ATOM   2085 HD11 LEU A 138       4.822   7.142  75.922  1.00 27.59           H
ATOM   2086 HD12 LEU A 138       5.040   8.624  75.392  1.00 27.59           H
ATOM   2087 HD13 LEU A 138       4.131   8.362  76.669  1.00 27.59           H
ATOM   2088 HD21 LEU A 138       2.637   6.030  75.610  1.00 34.64           H
ATOM   2089 HD22 LEU A 138       1.919   7.222  76.377  1.00 34.64           H
ATOM   2090 HD23 LEU A 138       1.425   6.798  74.928  1.00 34.64           H
ATOM   2091  N   ASN A 139       1.139  11.826  73.607  1.00 23.32           N
ATOM   2092  CA  ASN A 139       0.389  13.046  73.870  1.00 31.76           C
ATOM   2093  C   ASN A 139      -0.849  13.143  72.989  1.00 28.21           C
ATOM   2094  O   ASN A 139      -1.897  13.560  73.467  1.00 24.80           O
ATOM   2095  CB  ASN A 139       1.246  14.274  73.660  1.00 26.63           C
ATOM   2096  CG  ASN A 139       2.148  14.560  74.837  1.00 29.08           C
ATOM   2097  OD1 ASN A 139       1.695  14.852  75.954  1.00 28.86           O
ATOM   2098  ND2 ASN A 139       3.438  14.549  74.577  1.00 34.78           N
ATOM   2099  H   ASN A 139       1.915  11.944  73.255  1.00 27.98           H
ATOM   2100  HA  ASN A 139       0.097  13.041  74.795  1.00 38.11           H
ATOM   2101  HB2 ASN A 139       1.804  14.140  72.878  1.00 31.95           H
ATOM   2102  HB3 ASN A 139       0.669  15.043  73.529  1.00 31.95           H
ATOM   2103 HD21 ASN A 139       4.005  14.705  75.206  1.00 41.74           H
ATOM   2104 HD22 ASN A 139       3.715  14.386  73.780  1.00 41.74           H
ATOM   2105  N   LYS A 140      -0.742  12.781  71.704  1.00 29.55           N
ATOM   2106  CA  LYS A 140      -1.913  12.815  70.827  1.00 37.55           C
ATOM   2107  C   LYS A 140      -2.988  11.847  71.301  1.00 33.90           C
ATOM   2108  O   LYS A 140      -4.177  12.178  71.267  1.00 36.49           O
ATOM   2109  CB  LYS A 140      -1.519  12.502  69.386  1.00 28.56           C
ATOM   2110  CG  LYS A 140      -0.808  13.686  68.708  1.00 43.46           C
ATOM   2111  CD  LYS A 140      -0.445  13.371  67.260  1.00 45.53           C
ATOM   2112  CE  LYS A 140       0.265  14.542  66.580  1.00 45.65           C
ATOM   2113  NZ  LYS A 140       0.647  14.187  65.152  1.00 55.65           N1+
ATOM   2114  H   LYS A 140      -0.016  12.518  71.325  1.00 35.46           H
ATOM   2115  HA  LYS A 140      -2.290  13.708  70.844  1.00 45.06           H
ATOM   2116  HB2 LYS A 140      -0.915  11.743  69.380  1.00 34.27           H
ATOM   2117  HB3 LYS A 140      -2.318  12.297  68.876  1.00 34.27           H
ATOM   2118  HG2 LYS A 140      -1.396  14.457  68.713  1.00 52.15           H
ATOM   2119  HG3 LYS A 140       0.011  13.885  69.189  1.00 52.15           H
ATOM   2120  HD2 LYS A 140       0.149  12.605  67.240  1.00 54.64           H
ATOM   2121  HD3 LYS A 140      -1.256  13.179  66.764  1.00 54.64           H
ATOM   2122  HE2 LYS A 140      -0.329  15.309  66.556  1.00 54.79           H
ATOM   2123  HE3 LYS A 140       1.074  14.757  67.069  1.00 54.79           H
ATOM   2124  HZ1 LYS A 140       1.059  14.876  64.768  1.00 66.77           H
ATOM   2125  HZ2 LYS A 140       1.194  13.485  65.150  1.00 66.77           H
ATOM   2126  HZ3 LYS A 140      -0.083  13.987  64.683  1.00 66.77           H
ATOM   2127  N   CYS A 141      -2.594  10.645  71.741  1.00 34.32           N
ATOM   2128  CA  CYS A 141      -3.563   9.725  72.329  1.00 30.99           C
ATOM   2129  C   CYS A 141      -4.264  10.354  73.523  1.00 34.12           C
ATOM   2130  O   CYS A 141      -5.481  10.202  73.687  1.00 33.46           O
ATOM   2131  CB  CYS A 141      -2.888   8.418  72.727  1.00 25.64           C
ATOM   2132  SG  CYS A 141      -2.472   7.424  71.329  1.00 34.60           S
ATOM   2133  H   CYS A 141      -1.788  10.347  71.710  1.00 41.18           H
ATOM   2134  HA  CYS A 141      -4.239   9.518  71.664  1.00 37.18           H
ATOM   2135  HB2 CYS A 141      -2.070   8.617  73.209  1.00 30.77           H
ATOM   2136  HB3 CYS A 141      -3.491   7.908  73.291  1.00 30.77           H
ATOM   2137  HG  CYS A 141      -1.719   8.036  70.624  1.00 41.51           H
ATOM   2138  N   ALA A 142      -3.510  11.035  74.391  1.00 29.98           N
ATOM   2139  CA  ALA A 142      -4.124  11.721  75.521  1.00 26.20           C
ATOM   2140  C   ALA A 142      -5.062  12.821  75.038  1.00 35.41           C
ATOM   2141  O   ALA A 142      -6.111  13.061  75.646  1.00 29.89           O
ATOM   2142  CB  ALA A 142      -3.052  12.313  76.436  1.00 27.88           C
ATOM   2143  H   ALA A 142      -2.654  11.111  74.346  1.00 35.97           H
ATOM   2144  HA  ALA A 142      -4.643  11.084  76.036  1.00 31.44           H
ATOM   2145  HB1 ALA A 142      -3.485  12.763  77.178  1.00 33.46           H
ATOM   2146  HB2 ALA A 142      -2.488  11.596  76.767  1.00 33.46           H
ATOM   2147  HB3 ALA A 142      -2.520  12.947  75.930  1.00 33.46           H
ATOM   2148  N   GLN A 143      -4.678  13.515  73.961  1.00 31.24           N
ATOM   2149  CA  GLN A 143      -5.505  14.580  73.400  1.00 42.25           C
ATOM   2150  C   GLN A 143      -6.848  14.041  72.937  1.00 33.35           C
ATOM   2151  O   GLN A 143      -7.893  14.624  73.242  1.00 33.83           O
ATOM   2152  CB  GLN A 143      -4.815  15.231  72.206  1.00 38.95           C
ATOM   2153  CG  GLN A 143      -3.611  16.112  72.471  1.00 47.04           C
ATOM   2154  CD  GLN A 143      -2.963  16.571  71.144  1.00 51.04           C
ATOM   2155  OE1 GLN A 143      -1.732  16.505  70.965  1.00 58.86           O
ATOM   2156  NE2 GLN A 143      -3.804  17.018  70.200  1.00 50.46           N
ATOM   2157  H   GLN A 143      -3.941  13.385  73.537  1.00 37.48           H
ATOM   2158  HA  GLN A 143      -5.661  15.259  74.075  1.00 50.70           H
ATOM   2159  HB2 GLN A 143      -4.521  14.524  71.611  1.00 46.74           H
ATOM   2160  HB3 GLN A 143      -5.470  15.779  71.747  1.00 46.74           H
ATOM   2161  HG2 GLN A 143      -3.889  16.899  72.964  1.00 56.45           H
ATOM   2162  HG3 GLN A 143      -2.951  15.612  72.977  1.00 56.45           H
ATOM   2163 HE21 GLN A 143      -4.651  17.037  70.353  1.00 60.55           H
ATOM   2164 HE22 GLN A 143      -3.498  17.286  69.443  1.00 60.55           H
ATOM   2165  N   GLU A 144      -6.818  12.953  72.146  1.00 33.76           N
ATOM   2166  CA  GLU A 144      -8.027  12.352  71.582  1.00 42.07           C
ATOM   2167  C   GLU A 144      -8.981  11.900  72.680  1.00 42.40           C
ATOM   2168  O   GLU A 144     -10.201  12.024  72.548  1.00 41.25           O
ATOM   2169  CB  GLU A 144      -7.673  11.155  70.687  1.00 32.38           C
ATOM   2170  CG  GLU A 144      -6.824  11.505  69.491  1.00 47.26           C
ATOM   2171  CD  GLU A 144      -6.395  10.276  68.695  1.00 57.32           C
ATOM   2172  OE1 GLU A 144      -6.152   9.213  69.311  1.00 52.53           O
ATOM   2173  OE2 GLU A 144      -6.297  10.376  67.452  1.00 65.21           O1-
ATOM   2174  H   GLU A 144      -6.095  12.543  71.922  1.00 40.52           H
ATOM   2175  HA  GLU A 144      -8.485  13.011  71.037  1.00 50.48           H
ATOM   2176  HB2 GLU A 144      -7.184  10.506  71.216  1.00 38.86           H
ATOM   2177  HB3 GLU A 144      -8.495  10.758  70.360  1.00 38.86           H
ATOM   2178  HG2 GLU A 144      -7.332  12.083  68.900  1.00 56.71           H
ATOM   2179  HG3 GLU A 144      -6.023  11.961  69.793  1.00 56.71           H
ATOM   2180  N   LEU A 145      -8.447  11.344  73.753  1.00 34.94           N
ATOM   2181  CA  LEU A 145      -9.267  10.877  74.849  1.00 30.36           C
ATOM   2182  C   LEU A 145      -9.639  11.995  75.791  1.00 26.71           C
ATOM   2183  O   LEU A 145     -10.279  11.741  76.811  1.00 32.19           O
ATOM   2184  CB  LEU A 145      -8.522   9.774  75.590  1.00 35.01           C
ATOM   2185  CG  LEU A 145      -8.241   8.526  74.742  1.00 35.87           C
ATOM   2186  CD1 LEU A 145      -7.261   7.584  75.420  1.00 36.28           C
ATOM   2187  CD2 LEU A 145      -9.503   7.759  74.496  1.00 40.49           C
ATOM   2188  H   LEU A 145      -7.604  11.225  73.870  1.00 41.93           H
ATOM   2189  HA  LEU A 145     -10.087  10.500  74.493  1.00 36.43           H
ATOM   2190  HB2 LEU A 145      -7.670  10.123  75.893  1.00 42.01           H
ATOM   2191  HB3 LEU A 145      -9.053   9.498  76.354  1.00 42.01           H
ATOM   2192  HG  LEU A 145      -7.870   8.793  73.886  1.00 43.05           H
ATOM   2193 HD11 LEU A 145      -7.116   6.815  74.847  1.00 43.53           H
ATOM   2194 HD12 LEU A 145      -6.423   8.051  75.565  1.00 43.53           H
ATOM   2195 HD13 LEU A 145      -7.633   7.300  76.269  1.00 43.53           H
ATOM   2196 HD21 LEU A 145      -9.297   6.977  73.959  1.00 48.59           H
ATOM   2197 HD22 LEU A 145      -9.878   7.486  75.348  1.00 48.59           H
ATOM   2198 HD23 LEU A 145     -10.131   8.328  74.025  1.00 48.59           H
ATOM   2199  N   ASN A 146      -9.228  13.221  75.482  1.00 27.88           N
ATOM   2200  CA  ASN A 146      -9.457  14.370  76.350  1.00 32.86           C
ATOM   2201  C   ASN A 146      -9.020  14.063  77.785  1.00 40.72           C
ATOM   2202  O   ASN A 146      -9.752  14.334  78.735  1.00 32.28           O
ATOM   2203  CB  ASN A 146     -10.926  14.812  76.306  1.00 42.29           C
ATOM   2204  CG  ASN A 146     -11.383  15.151  74.895  1.00 52.48           C
ATOM   2205  OD1 ASN A 146     -11.013  16.191  74.337  1.00 51.53           O
ATOM   2206  ND2 ASN A 146     -12.195  14.269  74.306  1.00 59.62           N
ATOM   2207  H   ASN A 146      -8.805  13.416  74.759  1.00 33.46           H
ATOM   2208  HA  ASN A 146      -8.919  15.111  76.031  1.00 39.43           H
ATOM   2209  HB2 ASN A 146     -11.484  14.092  76.639  1.00 50.75           H
ATOM   2210  HB3 ASN A 146     -11.037  15.602  76.856  1.00 50.75           H
ATOM   2211 HD21 ASN A 146     -12.481  14.414  73.508  1.00 71.55           H
ATOM   2212 HD22 ASN A 146     -12.432  13.556  74.725  1.00 71.55           H
ATOM   2213  N   VAL A 147      -7.822  13.496  77.940  1.00 33.33           N
ATOM   2214  CA  VAL A 147      -7.207  13.267  79.249  1.00 26.44           C
ATOM   2215  C   VAL A 147      -6.153  14.345  79.464  1.00 27.27           C
ATOM   2216  O   VAL A 147      -5.153  14.360  78.735  1.00 27.73           O
ATOM   2217  CB  VAL A 147      -6.561  11.882  79.357  1.00 35.40           C
ATOM   2218  CG1 VAL A 147      -5.923  11.693  80.747  1.00 34.26           C
ATOM   2219  CG2 VAL A 147      -7.566  10.813  79.099  1.00 29.81           C
ATOM   2220  H   VAL A 147      -7.334  13.228  77.284  1.00 39.99           H
ATOM   2221  HA  VAL A 147      -7.879  13.349  79.943  1.00 31.72           H
ATOM   2222  HB  VAL A 147      -5.861  11.805  78.690  1.00 42.48           H
ATOM   2223 HG11 VAL A 147      -5.521  10.811  80.793  1.00 41.11           H
ATOM   2224 HG12 VAL A 147      -5.243  12.373  80.878  1.00 41.11           H
ATOM   2225 HG13 VAL A 147      -6.611  11.778  81.425  1.00 41.11           H
ATOM   2226 HG21 VAL A 147      -7.133   9.948  79.173  1.00 35.77           H
ATOM   2227 HG22 VAL A 147      -8.278  10.884  79.754  1.00 35.77           H
ATOM   2228 HG23 VAL A 147      -7.926  10.928  78.205  1.00 35.77           H
ATOM   2229  N   PRO A 148      -6.323  15.240  80.430  1.00 28.29           N
ATOM   2230  CA  PRO A 148      -5.266  16.200  80.726  1.00 28.01           C
ATOM   2231  C   PRO A 148      -4.009  15.508  81.251  1.00 32.14           C
ATOM   2232  O   PRO A 148      -4.055  14.454  81.885  1.00 21.40           O
ATOM   2233  CB  PRO A 148      -5.897  17.110  81.777  1.00 34.19           C
ATOM   2234  CG  PRO A 148      -7.007  16.323  82.352  1.00 40.58           C
ATOM   2235  CD  PRO A 148      -7.537  15.521  81.209  1.00 33.86           C
ATOM   2236  HA  PRO A 148      -5.046  16.719  79.937  1.00 33.61           H
ATOM   2237  HB2 PRO A 148      -5.242  17.327  82.458  1.00 41.03           H
ATOM   2238  HB3 PRO A 148      -6.232  17.915  81.353  1.00 41.03           H
ATOM   2239  HG2 PRO A 148      -6.670  15.742  83.052  1.00 48.70           H
ATOM   2240  HG3 PRO A 148      -7.688  16.920  82.699  1.00 48.70           H
ATOM   2241  HD2 PRO A 148      -7.937  14.696  81.527  1.00 40.63           H
ATOM   2242  HD3 PRO A 148      -8.164  16.046  80.686  1.00 40.63           H
ATOM   2243  N   VAL A 149      -2.861  16.104  80.945  1.00 24.17           N
ATOM   2244  CA  VAL A 149      -1.592  15.477  81.285  1.00 24.89           C
ATOM   2245  C   VAL A 149      -0.553  16.573  81.432  1.00 31.81           C
ATOM   2246  O   VAL A 149      -0.648  17.631  80.807  1.00 31.58           O
ATOM   2247  CB  VAL A 149      -1.155  14.415  80.239  1.00 22.22           C
ATOM   2248  CG1 VAL A 149      -2.138  13.246  80.159  1.00 28.13           C
ATOM   2249  CG2 VAL A 149      -0.869  15.051  78.829  1.00 34.20           C
ATOM   2250  H   VAL A 149      -2.791  16.863  80.546  1.00 29.01           H
ATOM   2251  HA  VAL A 149      -1.681  15.032  82.142  1.00 29.87           H
ATOM   2252  HB  VAL A 149      -0.313  14.042  80.544  1.00 26.66           H
ATOM   2253 HG11 VAL A 149      -1.821  12.613  79.495  1.00 33.75           H
ATOM   2254 HG12 VAL A 149      -2.189  12.817  81.027  1.00 33.75           H
ATOM   2255 HG13 VAL A 149      -3.010  13.584  79.904  1.00 33.75           H
ATOM   2256 HG21 VAL A 149      -0.601  14.349  78.215  1.00 41.04           H
ATOM   2257 HG22 VAL A 149      -1.677  15.481  78.507  1.00 41.04           H
ATOM   2258 HG23 VAL A 149      -0.157  15.704  78.916  1.00 41.04           H
ATOM   2259  N   PHE A 150       0.416  16.335  82.300  1.00 27.50           N
ATOM   2260  CA  PHE A 150       1.636  17.134  82.328  1.00 21.62           C
ATOM   2261  C   PHE A 150       2.696  16.518  81.416  1.00 20.73           C
ATOM   2262  O   PHE A 150       2.606  15.357  81.007  1.00 22.92           O
ATOM   2263  CB  PHE A 150       2.177  17.223  83.740  1.00 22.39           C
ATOM   2264  CG  PHE A 150       1.305  17.963  84.669  1.00 23.19           C
ATOM   2265  CD1 PHE A 150       0.381  17.300  85.428  1.00 31.35           C
ATOM   2266  CD2 PHE A 150       1.422  19.321  84.797  1.00 24.44           C
ATOM   2267  CE1 PHE A 150      -0.407  17.985  86.302  1.00 34.38           C
ATOM   2268  CE2 PHE A 150       0.637  20.014  85.668  1.00 28.12           C
ATOM   2269  CZ  PHE A 150      -0.280  19.354  86.421  1.00 28.80           C
ATOM   2270  H   PHE A 150       0.395  15.709  82.890  1.00 32.99           H
ATOM   2271  HA  PHE A 150       1.443  18.032  82.015  1.00 25.94           H
ATOM   2272  HB2 PHE A 150       2.287  16.325  84.089  1.00 26.86           H
ATOM   2273  HB3 PHE A 150       3.036  17.674  83.717  1.00 26.86           H
ATOM   2274  HD1 PHE A 150       0.297  16.377  85.354  1.00 37.62           H
ATOM   2275  HD2 PHE A 150       2.053  19.776  84.287  1.00 29.33           H
ATOM   2276  HE1 PHE A 150      -1.037  17.530  86.814  1.00 41.25           H
ATOM   2277  HE2 PHE A 150       0.725  20.937  85.742  1.00 33.74           H
ATOM   2278  HZ  PHE A 150      -0.824  19.823  87.011  1.00 34.57           H
ATOM   2279  N   ASN A 151       3.683  17.337  81.065  1.00 21.73           N
ATOM   2280  CA  ASN A 151       4.868  16.894  80.348  1.00 24.62           C
ATOM   2281  C   ASN A 151       6.092  17.447  81.056  1.00 23.65           C
ATOM   2282  O   ASN A 151       6.036  18.493  81.700  1.00 26.08           O
ATOM   2283  CB  ASN A 151       4.868  17.360  78.891  1.00 28.14           C
ATOM   2284  CG  ASN A 151       3.680  16.818  78.091  1.00 29.81           C
ATOM   2285  OD1 ASN A 151       3.626  15.648  77.725  1.00 27.51           O
ATOM   2286  ND2 ASN A 151       2.755  17.699  77.768  1.00 32.64           N
ATOM   2287  H   ASN A 151       3.686  18.180  81.238  1.00 26.07           H
ATOM   2288  HA  ASN A 151       4.913  15.925  80.362  1.00 29.55           H
ATOM   2289  HB2 ASN A 151       4.826  18.329  78.870  1.00 33.77           H
ATOM   2290  HB3 ASN A 151       5.683  17.054  78.463  1.00 33.77           H
ATOM   2291 HD21 ASN A 151       2.065  17.453  77.319  1.00 39.17           H
ATOM   2292 HD22 ASN A 151       2.842  18.521  78.007  1.00 39.17           H
ATOM   2293  N   GLY A 152       7.194  16.723  80.991  1.00 26.45           N
ATOM   2294  CA  GLY A 152       8.369  17.190  81.690  1.00 25.59           C
ATOM   2295  C   GLY A 152       9.389  16.094  81.903  1.00 19.02           C
ATOM   2296  O   GLY A 152       9.249  14.956  81.434  1.00 21.12           O
ATOM   2297  H   GLY A 152       7.285  15.983  80.563  1.00 31.75           H
ATOM   2298  HA2 GLY A 152       8.786  17.902  81.180  1.00 30.71           H
ATOM   2299  HA3 GLY A 152       8.111  17.542  82.556  1.00 30.71           H
ATOM   2300  N   ILE A 153      10.440  16.495  82.617  1.00 18.80           N
ATOM   2301  CA  ILE A 153      11.609  15.669  82.911  1.00 22.48           C
ATOM   2302  C   ILE A 153      11.362  14.841  84.169  1.00 18.22           C
ATOM   2303  O   ILE A 153      10.915  15.370  85.184  1.00 21.03           O
ATOM   2304  CB  ILE A 153      12.855  16.572  83.078  1.00 15.72           C
ATOM   2305  CG1 ILE A 153      13.183  17.239  81.731  1.00 16.72           C
ATOM   2306  CG2 ILE A 153      14.023  15.796  83.594  1.00 17.44           C
ATOM   2307  CD1 ILE A 153      14.156  18.439  81.846  1.00 12.91           C
ATOM   2308  H   ILE A 153      10.498  17.283  82.957  1.00 22.56           H
ATOM   2309  HA  ILE A 153      11.769  15.062  82.172  1.00 26.98           H
ATOM   2310  HB  ILE A 153      12.643  17.268  83.720  1.00 18.87           H
ATOM   2311 HG12 ILE A 153      13.593  16.580  81.148  1.00 20.07           H
ATOM   2312 HG13 ILE A 153      12.360  17.562  81.333  1.00 20.07           H
ATOM   2313 HG21 ILE A 153      14.782  16.392  83.686  1.00 20.92           H
ATOM   2314 HG22 ILE A 153      13.793  15.416  84.457  1.00 20.92           H
ATOM   2315 HG23 ILE A 153      14.233  15.087  82.965  1.00 20.92           H
ATOM   2316 HD11 ILE A 153      14.314  18.803  80.961  1.00 15.49           H
ATOM   2317 HD12 ILE A 153      13.757  19.114  82.417  1.00 15.49           H
ATOM   2318 HD13 ILE A 153      14.991  18.131  82.232  1.00 15.49           H
ATOM   2319  N   SER A 154      11.719  13.560  84.131  1.00 20.62           N
ATOM   2320  CA  SER A 154      11.715  12.720  85.325  1.00 19.83           C
ATOM   2321  C   SER A 154      13.121  12.582  85.918  1.00 14.90           C
ATOM   2322  O   SER A 154      14.084  12.371  85.187  1.00 15.58           O
ATOM   2323  CB  SER A 154      11.176  11.328  84.999  1.00 20.05           C
ATOM   2324  OG  SER A 154      11.128  10.545  86.162  1.00 22.82           O
ATOM   2325  H   SER A 154      11.970  13.150  83.418  1.00 24.75           H
ATOM   2326  HA  SER A 154      11.140  13.119  85.996  1.00 23.79           H
ATOM   2327  HB2 SER A 154      10.282  11.411  84.633  1.00 24.06           H
ATOM   2328  HB3 SER A 154      11.763  10.903  84.354  1.00 24.06           H
ATOM   2329  HG  SER A 154      10.832   9.780  85.981  1.00 27.38           H
ATOM   2330  N   VAL A 155      13.232  12.697  87.239  1.00 16.79           N
ATOM   2331  CA  VAL A 155      14.429  12.242  87.948  1.00 13.93           C
ATOM   2332  C   VAL A 155      14.317  10.723  88.102  1.00 16.69           C
ATOM   2333  O   VAL A 155      13.418  10.214  88.774  1.00 18.98           O
ATOM   2334  CB  VAL A 155      14.582  12.931  89.308  1.00 10.91           C
ATOM   2335  CG1 VAL A 155      15.860  12.419  90.039  1.00 14.67           C
ATOM   2336  CG2 VAL A 155      14.634  14.401  89.174  1.00 12.57           C
ATOM   2337  H   VAL A 155      12.628  13.034  87.750  1.00 20.14           H
ATOM   2338  HA  VAL A 155      15.214  12.440  87.414  1.00 16.72           H
ATOM   2339  HB  VAL A 155      13.815  12.709  89.859  1.00 13.10           H
ATOM   2340 HG11 VAL A 155      15.935  12.869  90.896  1.00 17.61           H
ATOM   2341 HG12 VAL A 155      15.784  11.461  90.174  1.00 17.61           H
ATOM   2342 HG13 VAL A 155      16.637  12.616  89.493  1.00 17.61           H
ATOM   2343 HG21 VAL A 155      14.731  14.794  90.056  1.00 15.09           H
ATOM   2344 HG22 VAL A 155      15.392  14.641  88.619  1.00 15.09           H
ATOM   2345 HG23 VAL A 155      13.811  14.709  88.763  1.00 15.09           H
ATOM   2346  N   SER A 156      15.229   9.972  87.470  1.00 19.17           N
ATOM   2347  CA  SER A 156      15.293   8.521  87.677  1.00 17.65           C
ATOM   2348  C   SER A 156      16.423   8.254  88.661  1.00 19.45           C
ATOM   2349  O   SER A 156      17.604   8.248  88.279  1.00 17.25           O
ATOM   2350  CB  SER A 156      15.503   7.768  86.376  1.00 17.71           C
ATOM   2351  OG  SER A 156      14.624   8.186  85.351  1.00 18.80           O
ATOM   2352  H   SER A 156      15.816  10.277  86.921  1.00 23.01           H
ATOM   2353  HA  SER A 156      14.463   8.216  88.076  1.00 21.18           H
ATOM   2354  HB2 SER A 156      16.415   7.912  86.079  1.00 21.26           H
ATOM   2355  HB3 SER A 156      15.360   6.822  86.539  1.00 21.26           H
ATOM   2356  HG  SER A 156      13.827   8.063  85.588  1.00 22.56           H
ATOM   2357  N   SER A 157      16.063   8.074  89.937  1.00 18.04           N
ATOM   2358  CA  SER A 157      17.025   7.935  91.030  1.00 16.93           C
ATOM   2359  C   SER A 157      16.953   6.545  91.640  1.00 24.95           C
ATOM   2360  O   SER A 157      15.857   6.040  91.935  1.00 21.54           O
ATOM   2361  CB  SER A 157      16.783   8.961  92.119  1.00 19.52           C
ATOM   2362  OG  SER A 157      17.475   8.656  93.322  1.00 22.75           O
ATOM   2363  H   SER A 157      15.245   8.029  90.197  1.00 21.64           H
ATOM   2364  HA  SER A 157      17.922   8.067  90.684  1.00 20.31           H
ATOM   2365  HB2 SER A 157      17.082   9.827  91.800  1.00 23.43           H
ATOM   2366  HB3 SER A 157      15.832   8.993  92.307  1.00 23.43           H
ATOM   2367  HG  SER A 157      18.302   8.629  93.178  1.00 27.30           H
ATOM   2368  N   ASP A 158      18.129   5.954  91.853  1.00 18.99           N
ATOM   2369  CA  ASP A 158      18.245   4.634  92.460  1.00 14.60           C
ATOM   2370  C   ASP A 158      17.989   4.668  93.957  1.00 14.11           C
ATOM   2371  O   ASP A 158      17.950   3.598  94.566  1.00 17.27           O
ATOM   2372  CB  ASP A 158      19.631   4.047  92.225  1.00 15.93           C
ATOM   2373  CG  ASP A 158      19.817   3.437  90.843  1.00 19.74           C
ATOM   2374  OD1 ASP A 158      18.966   3.580  89.933  1.00 18.03           O
ATOM   2375  OD2 ASP A 158      20.862   2.791  90.670  1.00 19.98           O1-
ATOM   2376  H   ASP A 158      18.887   6.306  91.650  1.00 22.78           H
ATOM   2377  HA  ASP A 158      17.593   4.041  92.056  1.00 17.51           H
ATOM   2378  HB2 ASP A 158      20.290   4.751  92.328  1.00 19.11           H
ATOM   2379  HB3 ASP A 158      19.790   3.350  92.880  1.00 19.11           H
ATOM   2380  N   MET A 159      17.861   5.855  94.576  1.00 16.01           N
ATOM   2381  CA  MET A 159      17.599   5.962  96.011  1.00 19.38           C
ATOM   2382  C   MET A 159      16.106   6.244  96.216  1.00 25.25           C
ATOM   2383  O   MET A 159      15.603   7.306  95.848  1.00 23.53           O
ATOM   2384  CB  MET A 159      18.436   7.028  96.713  1.00 20.17           C
ATOM   2385  CG  MET A 159      18.343   6.941  98.248  1.00 19.71           C
ATOM   2386  SD  MET A 159      19.592   7.982  99.048  1.00 29.31           S
ATOM   2387  CE  MET A 159      19.257   9.642  98.454  1.00 27.14           C
ATOM   2388  H   MET A 159      17.923   6.615  94.178  1.00 19.21           H
ATOM   2389  HA  MET A 159      17.810   5.110  96.424  1.00 23.25           H
ATOM   2390  HB2 MET A 159      19.366   6.917  96.461  1.00 24.21           H
ATOM   2391  HB3 MET A 159      18.122   7.905  96.443  1.00 24.21           H
ATOM   2392  HG2 MET A 159      17.467   7.243  98.533  1.00 23.66           H
ATOM   2393  HG3 MET A 159      18.490   6.023  98.526  1.00 23.66           H
ATOM   2394  HE1 MET A 159      19.898  10.254  98.849  1.00 32.57           H
ATOM   2395  HE2 MET A 159      19.341   9.654  97.487  1.00 32.57           H
ATOM   2396  HE3 MET A 159      18.357   9.894  98.711  1.00 32.57           H
ATOM   2397  N   TYR A 160      15.408   5.283  96.800  1.00 18.93           N
ATOM   2398  CA  TYR A 160      14.000   5.453  97.154  1.00 23.08           C
ATOM   2399  C   TYR A 160      13.844   5.908  98.600  1.00 24.87           C
ATOM   2400  O   TYR A 160      13.183   6.914  98.852  1.00 19.98           O
ATOM   2401  CB  TYR A 160      13.252   4.158  96.900  1.00 24.55           C
ATOM   2402  CG  TYR A 160      11.751   4.273  97.102  1.00 23.37           C
ATOM   2403  CD1 TYR A 160      10.928   4.783  96.103  1.00 20.60           C
ATOM   2404  CD2 TYR A 160      11.171   3.873  98.286  1.00 20.66           C
ATOM   2405  CE1 TYR A 160       9.513   4.874  96.286  1.00 27.56           C
ATOM   2406  CE2 TYR A 160       9.755   3.925  98.488  1.00 22.03           C
ATOM   2407  CZ  TYR A 160       8.932   4.437  97.493  1.00 27.07           C
ATOM   2408  OH  TYR A 160       7.543   4.507  97.684  1.00 21.80           O
ATOM   2409  H   TYR A 160      15.728   4.512  97.007  1.00 22.72           H
ATOM   2410  HA  TYR A 160      13.614   6.137  96.585  1.00 27.69           H
ATOM   2411  HB2 TYR A 160      13.409   3.881  95.984  1.00 29.46           H
ATOM   2412  HB3 TYR A 160      13.583   3.481  97.510  1.00 29.46           H
ATOM   2413  HD1 TYR A 160      11.304   5.062  95.299  1.00 24.72           H
ATOM   2414  HD2 TYR A 160      11.710   3.516  98.955  1.00 24.79           H
ATOM   2415  HE1 TYR A 160       8.976   5.208  95.605  1.00 33.07           H
ATOM   2416  HE2 TYR A 160       9.390   3.644  99.296  1.00 26.44           H
ATOM   2417  HH  TYR A 160       7.342   4.214  98.445  1.00 26.16           H
ATOM   2418  N   TYR A 161      14.507   5.220  99.554  1.00 23.23           N
ATOM   2419  CA  TYR A 161      14.502   5.643 100.949  1.00 21.98           C
ATOM   2420  C   TYR A 161      15.815   6.343 101.268  1.00 24.70           C
ATOM   2421  O   TYR A 161      16.852   5.678 101.324  1.00 28.01           O
ATOM   2422  CB  TYR A 161      14.291   4.449 101.895  1.00 25.96           C
ATOM   2423  CG  TYR A 161      12.939   3.746 101.767  1.00 23.68           C
ATOM   2424  CD1 TYR A 161      12.834   2.462 101.223  1.00 25.91           C
ATOM   2425  CD2 TYR A 161      11.762   4.364 102.227  1.00 25.26           C
ATOM   2426  CE1 TYR A 161      11.597   1.837 101.115  1.00 25.54           C
ATOM   2427  CE2 TYR A 161      10.538   3.743 102.131  1.00 18.76           C
ATOM   2428  CZ  TYR A 161      10.450   2.493 101.576  1.00 30.31           C
ATOM   2429  OH  TYR A 161       9.197   1.899 101.508  1.00 28.19           O
ATOM   2430  H   TYR A 161      14.964   4.507  99.407  1.00 27.88           H
ATOM   2431  HA  TYR A 161      13.778   6.274 101.090  1.00 26.38           H
ATOM   2432  HB2 TYR A 161      14.980   3.790 101.717  1.00 31.16           H
ATOM   2433  HB3 TYR A 161      14.371   4.763 102.809  1.00 31.16           H
ATOM   2434  HD1 TYR A 161      13.596   2.030 100.911  1.00 31.09           H
ATOM   2435  HD2 TYR A 161      11.811   5.215 102.599  1.00 30.31           H
ATOM   2436  HE1 TYR A 161      11.534   0.985 100.748  1.00 30.65           H
ATOM   2437  HE2 TYR A 161       9.771   4.172 102.435  1.00 22.51           H
ATOM   2438  HH  TYR A 161       9.260   1.135 101.165  1.00 33.83           H
ATOM   2439  N   PRO A 162      15.825   7.651 101.483  1.00 22.91           N
ATOM   2440  CA  PRO A 162      17.077   8.365 101.725  1.00 30.20           C
ATOM   2441  C   PRO A 162      17.549   8.285 103.174  1.00 30.96           C
ATOM   2442  O   PRO A 162      16.817   7.940 104.088  1.00 26.84           O
ATOM   2443  CB  PRO A 162      16.718   9.807 101.340  1.00 23.47           C
ATOM   2444  CG  PRO A 162      15.211   9.883 101.599  1.00 30.20           C
ATOM   2445  CD  PRO A 162      14.694   8.561 101.219  1.00 26.30           C
ATOM   2446  HA  PRO A 162      17.775   8.037 101.137  1.00 36.24           H
ATOM   2447  HB2 PRO A 162      17.200  10.431 101.906  1.00 28.16           H
ATOM   2448  HB3 PRO A 162      16.918   9.960 100.403  1.00 28.16           H
ATOM   2449  HG2 PRO A 162      15.049  10.058 102.540  1.00 36.24           H
ATOM   2450  HG3 PRO A 162      14.819  10.577 101.048  1.00 36.24           H
ATOM   2451  HD2 PRO A 162      13.934   8.324 101.773  1.00 31.56           H
ATOM   2452  HD3 PRO A 162      14.464   8.547 100.277  1.00 31.56           H
ATOM   2453  N   ASN A 163      18.808   8.590 103.378  1.00 25.00           N
ATOM   2454  CA  ASN A 163      19.376   8.624 104.723  1.00 25.55           C
ATOM   2455  C   ASN A 163      19.713  10.075 104.989  1.00 25.30           C
ATOM   2456  O   ASN A 163      19.410  10.938 104.172  1.00 28.25           O
ATOM   2457  CB  ASN A 163      20.581   7.670 104.840  1.00 34.67           C
ATOM   2458  CG  ASN A 163      20.806   7.137 106.269  1.00 41.21           C
ATOM   2459  OD1 ASN A 163      20.769   7.904 107.260  1.00 38.00           O
ATOM   2460  ND2 ASN A 163      21.063   5.812 106.374  1.00 36.84           N
ATOM   2461  H   ASN A 163      19.368   8.786 102.755  1.00 30.00           H
ATOM   2462  HA  ASN A 163      18.703   8.344 105.363  1.00 30.66           H
ATOM   2463  HB2 ASN A 163      20.435   6.908 104.258  1.00 41.60           H
ATOM   2464  HB3 ASN A 163      21.383   8.143 104.569  1.00 41.60           H
ATOM   2465 HD21 ASN A 163      21.197   5.460 107.148  1.00 44.21           H
ATOM   2466 HD22 ASN A 163      21.092   5.322 105.668  1.00 44.21           H
ATOM   2467  N   LYS A 164      20.330  10.376 106.127  1.00 27.99           N
ATOM   2468  CA  LYS A 164      20.520  11.775 106.482  1.00 26.88           C
ATOM   2469  C   LYS A 164      21.987  12.223 106.471  1.00 21.09           C
ATOM   2470  O   LYS A 164      22.317  13.263 107.053  1.00 28.56           O
ATOM   2471  CB  LYS A 164      19.860  12.049 107.832  1.00 32.88           C
ATOM   2472  CG  LYS A 164      19.961  10.909 108.831  1.00 46.34           C
ATOM   2473  CD  LYS A 164      18.996  11.157 109.991  1.00 46.68           C
ATOM   2474  CE  LYS A 164      18.925   9.983 110.985  1.00 53.06           C
ATOM   2475  NZ  LYS A 164      17.916  10.231 112.074  1.00 53.81           N1+
ATOM   2476  H   LYS A 164      20.639   9.808 106.695  1.00 33.59           H
ATOM   2477  HA  LYS A 164      20.055  12.316 105.824  1.00 32.26           H
ATOM   2478  HB2 LYS A 164      20.281  12.826 108.230  1.00 39.46           H
ATOM   2479  HB3 LYS A 164      18.918  12.227 107.685  1.00 39.46           H
ATOM   2480  HG2 LYS A 164      19.719  10.075 108.399  1.00 55.61           H
ATOM   2481  HG3 LYS A 164      20.863  10.863 109.183  1.00 55.61           H
ATOM   2482  HD2 LYS A 164      19.286  11.944 110.479  1.00 56.01           H
ATOM   2483  HD3 LYS A 164      18.105  11.300 109.635  1.00 56.01           H
ATOM   2484  HE2 LYS A 164      18.666   9.179 110.509  1.00 63.68           H
ATOM   2485  HE3 LYS A 164      19.794   9.863 111.398  1.00 63.68           H
ATOM   2486  HZ1 LYS A 164      17.896   9.539 112.633  1.00 64.57           H
ATOM   2487  HZ2 LYS A 164      18.134  10.964 112.530  1.00 64.57           H
ATOM   2488  HZ3 LYS A 164      17.107  10.341 111.720  1.00 64.57           H
ATOM   2489  N   ILE A 165      22.862  11.489 105.792  1.00 20.17           N
ATOM   2490  CA  ILE A 165      24.287  11.829 105.726  1.00 20.29           C
ATOM   2491  C   ILE A 165      24.588  12.616 104.454  1.00 15.01           C
ATOM   2492  O   ILE A 165      25.070  13.749 104.510  1.00 23.13           O
ATOM   2493  CB  ILE A 165      25.154  10.556 105.791  1.00 24.86           C
ATOM   2494  CG1 ILE A 165      24.803   9.712 107.010  1.00 24.73           C
ATOM   2495  CG2 ILE A 165      26.656  10.943 105.887  1.00 24.07           C
ATOM   2496  CD1 ILE A 165      25.421   8.293 107.062  1.00 26.28           C
ATOM   2497  H   ILE A 165      22.655  10.778 105.355  1.00 24.21           H
ATOM   2498  HA  ILE A 165      24.515  12.388 106.486  1.00 24.35           H
ATOM   2499  HB  ILE A 165      25.011  10.031 104.988  1.00 29.83           H
ATOM   2500 HG12 ILE A 165      25.100  10.185 107.803  1.00 29.68           H
ATOM   2501 HG13 ILE A 165      23.839   9.608 107.040  1.00 29.68           H
ATOM   2502 HG21 ILE A 165      27.188  10.133 105.927  1.00 28.89           H
ATOM   2503 HG22 ILE A 165      26.898  11.460 105.103  1.00 28.89           H
ATOM   2504 HG23 ILE A 165      26.795  11.471 106.688  1.00 28.89           H
ATOM   2505 HD11 ILE A 165      25.130   7.852 107.875  1.00 31.54           H
ATOM   2506 HD12 ILE A 165      25.122   7.791 106.287  1.00 31.54           H
ATOM   2507 HD13 ILE A 165      26.388   8.370 107.053  1.00 31.54           H
ATOM   2508  N   ILE A 166      24.264  12.028 103.312  1.00 17.31           N
ATOM   2509  CA  ILE A 166      24.436  12.647 101.996  1.00 21.41           C
ATOM   2510  C   ILE A 166      23.100  13.278 101.617  1.00 20.79           C
ATOM   2511  O   ILE A 166      22.106  12.548 101.493  1.00 16.24           O
ATOM   2512  CB  ILE A 166      24.834  11.615 100.941  1.00 18.99           C
ATOM   2513  CG1 ILE A 166      26.073  10.819 101.378  1.00 22.30           C
ATOM   2514  CG2 ILE A 166      25.055  12.265  99.592  1.00 25.85           C
ATOM   2515  CD1 ILE A 166      27.271  11.687 101.685  1.00 22.44           C
ATOM   2516  H   ILE A 166      23.928  11.238 103.268  1.00 20.78           H
ATOM   2517  HA  ILE A 166      25.114  13.339 102.037  1.00 25.69           H
ATOM   2518  HB  ILE A 166      24.098  10.989 100.849  1.00 22.79           H
ATOM   2519 HG12 ILE A 166      25.857  10.317 102.179  1.00 26.76           H
ATOM   2520 HG13 ILE A 166      26.322  10.210 100.665  1.00 26.76           H
ATOM   2521 HG21 ILE A 166      25.305  11.582  98.950  1.00 31.01           H
ATOM   2522 HG22 ILE A 166      24.234  12.698  99.312  1.00 31.01           H
ATOM   2523 HG23 ILE A 166      25.765  12.921  99.671  1.00 31.01           H
ATOM   2524 HD11 ILE A 166      28.011  11.120 101.953  1.00 26.93           H
ATOM   2525 HD12 ILE A 166      27.509  12.189 100.889  1.00 26.93           H
ATOM   2526 HD13 ILE A 166      27.043  12.296 102.405  1.00 26.93           H
ATOM   2527  N   PRO A 167      23.036  14.582 101.370  1.00 25.46           N
ATOM   2528  CA  PRO A 167      21.754  15.175 100.973  1.00 29.32           C
ATOM   2529  C   PRO A 167      21.244  14.624  99.635  1.00 22.71           C
ATOM   2530  O   PRO A 167      22.004  14.184  98.774  1.00 21.58           O
ATOM   2531  CB  PRO A 167      22.081  16.672 100.925  1.00 26.14           C
ATOM   2532  CG  PRO A 167      23.478  16.728 100.628  1.00 32.44           C
ATOM   2533  CD  PRO A 167      24.118  15.574 101.331  1.00 25.59           C
ATOM   2534  HA  PRO A 167      21.086  15.017 101.659  1.00 35.18           H
ATOM   2535  HB2 PRO A 167      21.562  17.098 100.225  1.00 31.37           H
ATOM   2536  HB3 PRO A 167      21.896  17.076 101.787  1.00 31.37           H
ATOM   2537  HG2 PRO A 167      23.607  16.653  99.669  1.00 38.93           H
ATOM   2538  HG3 PRO A 167      23.843  17.566 100.953  1.00 38.93           H
ATOM   2539  HD2 PRO A 167      24.869  15.237 100.818  1.00 30.70           H
ATOM   2540  HD3 PRO A 167      24.381  15.826 102.230  1.00 30.70           H
ATOM   2541  N   SER A 168      19.923  14.552  99.522  1.00 19.41           N
ATOM   2542  CA  SER A 168      19.249  14.169  98.299  1.00 26.40           C
ATOM   2543  C   SER A 168      19.326  15.288  97.261  1.00 17.03           C
ATOM   2544  O   SER A 168      19.202  16.464  97.604  1.00 21.12           O
ATOM   2545  CB  SER A 168      17.781  13.898  98.618  1.00 22.93           C
ATOM   2546  OG  SER A 168      17.034  13.556  97.492  1.00 20.88           O
ATOM   2547  H   SER A 168      19.382  14.728 100.166  1.00 23.29           H
ATOM   2548  HA  SER A 168      19.650  13.365  97.932  1.00 31.68           H
ATOM   2549  HB2 SER A 168      17.733  13.168  99.255  1.00 27.51           H
ATOM   2550  HB3 SER A 168      17.398  14.698  99.012  1.00 27.51           H
ATOM   2551  HG  SER A 168      16.234  13.415  97.709  1.00 25.06           H
ATOM   2552  N   ARG A 169      19.450  14.917  95.983  1.00 17.61           N
ATOM   2553  CA  ARG A 169      19.413  15.909  94.907  1.00 15.85           C
ATOM   2554  C   ARG A 169      17.980  16.274  94.467  1.00 19.75           C
ATOM   2555  O   ARG A 169      17.798  17.098  93.550  1.00 15.95           O
ATOM   2556  CB  ARG A 169      20.246  15.393  93.737  1.00 20.62           C
ATOM   2557  CG  ARG A 169      21.743  15.440  94.033  1.00 17.71           C
ATOM   2558  CD  ARG A 169      22.518  14.838  92.900  1.00 16.18           C
ATOM   2559  NE  ARG A 169      23.947  15.086  93.044  1.00 16.18           N
ATOM   2560  CZ  ARG A 169      24.847  14.753  92.122  1.00 14.81           C
ATOM   2561  NH1 ARG A 169      24.491  14.161  90.979  1.00 16.07           N
ATOM   2562  NH2 ARG A 169      26.096  15.022  92.353  1.00 21.41           N1+
ATOM   2563  H   ARG A 169      19.556  14.107  95.716  1.00 21.13           H
ATOM   2564  HA  ARG A 169      19.834  16.723  95.227  1.00 19.02           H
ATOM   2565  HB2 ARG A 169      20.002  14.472  93.555  1.00 24.74           H
ATOM   2566  HB3 ARG A 169      20.075  15.944  92.957  1.00 24.74           H
ATOM   2567  HG2 ARG A 169      22.023  16.362  94.142  1.00 21.25           H
ATOM   2568  HG3 ARG A 169      21.930  14.931  94.838  1.00 21.25           H
ATOM   2569  HD2 ARG A 169      22.375  13.879  92.888  1.00 19.41           H
ATOM   2570  HD3 ARG A 169      22.223  15.233  92.065  1.00 19.41           H
ATOM   2571  HE  ARG A 169      24.206  15.578  93.700  1.00 19.41           H
ATOM   2572 HH11 ARG A 169      23.664  13.984  90.827  1.00 19.28           H
ATOM   2573 HH12 ARG A 169      25.090  13.955  90.397  1.00 19.28           H
ATOM   2574 HH21 ARG A 169      26.325  15.404  93.088  1.00 25.69           H
ATOM   2575 HH22 ARG A 169      26.695  14.816  91.771  1.00 25.69           H
ATOM   2576  N   LEU A 170      16.962  15.776  95.164  1.00 16.07           N
ATOM   2577  CA  LEU A 170      15.592  15.982  94.693  1.00 20.54           C
ATOM   2578  C   LEU A 170      15.202  17.452  94.725  1.00 15.00           C
ATOM   2579  O   LEU A 170      14.621  17.963  93.766  1.00 20.30           O
ATOM   2580  CB  LEU A 170      14.614  15.125  95.506  1.00 18.24           C
ATOM   2581  CG  LEU A 170      14.635  13.624  95.142  1.00 17.61           C
ATOM   2582  CD1 LEU A 170      13.469  12.946  95.801  1.00 22.23           C
ATOM   2583  CD2 LEU A 170      14.612  13.347  93.670  1.00 14.80           C
ATOM   2584  H   LEU A 170      17.032  15.326  95.894  1.00 19.29           H
ATOM   2585  HA  LEU A 170      15.538  15.687  93.770  1.00 24.65           H
ATOM   2586  HB2 LEU A 170      14.838  15.204  96.447  1.00 21.88           H
ATOM   2587  HB3 LEU A 170      13.713  15.453  95.356  1.00 21.88           H
ATOM   2588  HG  LEU A 170      15.446  13.230  95.502  1.00 21.13           H
ATOM   2589 HD11 LEU A 170      13.482  12.003  95.572  1.00 26.68           H
ATOM   2590 HD12 LEU A 170      13.543  13.055  96.762  1.00 26.68           H
ATOM   2591 HD13 LEU A 170      12.648  13.352  95.483  1.00 26.68           H
ATOM   2592 HD21 LEU A 170      14.628  12.387  93.529  1.00 17.76           H
ATOM   2593 HD22 LEU A 170      13.803  13.724  93.290  1.00 17.76           H
ATOM   2594 HD23 LEU A 170      15.391  13.754  93.260  1.00 17.76           H
ATOM   2595  N   GLU A 171      15.541  18.165  95.787  1.00 17.70           N
ATOM   2596  CA  GLU A 171      15.173  19.569  95.821  1.00 20.68           C
ATOM   2597  C   GLU A 171      15.908  20.361  94.726  1.00 25.40           C
ATOM   2598  O   GLU A 171      15.316  21.242  94.094  1.00 19.62           O
ATOM   2599  CB  GLU A 171      15.432  20.126  97.214  1.00 22.49           C
ATOM   2600  CG  GLU A 171      15.195  21.659  97.340  1.00 35.05           C
ATOM   2601  CD  GLU A 171      15.595  22.277  98.688  1.00 49.84           C
ATOM   2602  OE1 GLU A 171      16.718  22.008  99.209  1.00 55.74           O
ATOM   2603  OE2 GLU A 171      14.781  23.080  99.201  1.00 48.81           O1-
ATOM   2604  H   GLU A 171      15.967  17.875  96.475  1.00 21.24           H
ATOM   2605  HA  GLU A 171      14.222  19.644  95.647  1.00 24.82           H
ATOM   2606  HB2 GLU A 171      14.840  19.683  97.841  1.00 26.98           H
ATOM   2607  HB3 GLU A 171      16.356  19.949  97.453  1.00 26.98           H
ATOM   2608  HG2 GLU A 171      15.708  22.108  96.650  1.00 42.06           H
ATOM   2609  HG3 GLU A 171      14.250  21.836  97.208  1.00 42.06           H
ATOM   2610  N   ASP A 172      17.193  20.056  94.477  1.00 17.89           N
ATOM   2611  CA  ASP A 172      17.918  20.690  93.369  1.00 18.71           C
ATOM   2612  C   ASP A 172      17.206  20.470  92.047  1.00 15.77           C
ATOM   2613  O   ASP A 172      17.082  21.383  91.219  1.00 15.41           O
ATOM   2614  CB  ASP A 172      19.352  20.127  93.217  1.00 17.43           C
ATOM   2615  CG  ASP A 172      20.274  20.458  94.377  1.00 21.97           C
ATOM   2616  OD1 ASP A 172      19.999  21.381  95.171  1.00 21.03           O
ATOM   2617  OD2 ASP A 172      21.349  19.798  94.448  1.00 27.38           O1-
ATOM   2618  H   ASP A 172      17.659  19.493  94.930  1.00 21.46           H
ATOM   2619  HA  ASP A 172      17.979  21.644  93.528  1.00 22.45           H
ATOM   2620  HB2 ASP A 172      19.302  19.161  93.146  1.00 20.92           H
ATOM   2621  HB3 ASP A 172      19.747  20.495  92.411  1.00 20.92           H
ATOM   2622  N   TYR A 173      16.777  19.241  91.803  1.00 13.05           N
ATOM   2623  CA  TYR A 173      16.150  18.963  90.535  1.00 17.47           C
ATOM   2624  C   TYR A 173      14.749  19.564  90.446  1.00 16.09           C
ATOM   2625  O   TYR A 173      14.303  19.874  89.346  1.00 18.36           O
ATOM   2626  CB  TYR A 173      16.142  17.465  90.325  1.00 16.54           C
ATOM   2627  CG  TYR A 173      17.520  16.879  90.042  1.00 17.71           C
ATOM   2628  CD1 TYR A 173      17.964  15.706  90.697  1.00 13.58           C
ATOM   2629  CD2 TYR A 173      18.375  17.475  89.114  1.00 16.45           C
ATOM   2630  CE1 TYR A 173      19.179  15.160  90.402  1.00 20.83           C
ATOM   2631  CE2 TYR A 173      19.614  16.938  88.848  1.00 13.00           C
ATOM   2632  CZ  TYR A 173      20.010  15.796  89.489  1.00 17.57           C
ATOM   2633  OH  TYR A 173      21.232  15.268  89.200  1.00 20.51           O
ATOM   2634  H   TYR A 173      16.837  18.572  92.340  1.00 15.66           H
ATOM   2635  HA  TYR A 173      16.685  19.358  89.830  1.00 20.96           H
ATOM   2636  HB2 TYR A 173      15.797  17.038  91.124  1.00 19.85           H
ATOM   2637  HB3 TYR A 173      15.571  17.258  89.568  1.00 19.85           H
ATOM   2638  HD1 TYR A 173      17.404  15.280  91.305  1.00 16.30           H
ATOM   2639  HD2 TYR A 173      18.108  18.250  88.675  1.00 19.75           H
ATOM   2640  HE1 TYR A 173      19.466  14.392  90.841  1.00 25.00           H
ATOM   2641  HE2 TYR A 173      20.174  17.343  88.226  1.00 15.60           H
ATOM   2642  HH  TYR A 173      21.352  14.563  89.642  1.00 24.61           H
ATOM   2643  N   SER A 174      14.044  19.706  91.578  1.00 20.28           N
ATOM   2644  CA  SER A 174      12.790  20.468  91.589  1.00 23.90           C
ATOM   2645  C   SER A 174      13.046  21.928  91.198  1.00 18.80           C
ATOM   2646  O   SER A 174      12.316  22.491  90.385  1.00 18.09           O
ATOM   2647  CB  SER A 174      12.116  20.375  92.982  1.00 18.21           C
ATOM   2648  OG  SER A 174      11.022  21.274  93.101  1.00 20.63           O
ATOM   2649  H   SER A 174      14.267  19.376  92.340  1.00 24.34           H
ATOM   2650  HA  SER A 174      12.183  20.086  90.936  1.00 28.69           H
ATOM   2651  HB2 SER A 174      11.792  19.470  93.113  1.00 21.85           H
ATOM   2652  HB3 SER A 174      12.773  20.591  93.663  1.00 21.85           H
ATOM   2653  HG  SER A 174      10.441  21.099  92.520  1.00 24.76           H
ATOM   2654  N   LYS A 175      14.093  22.549  91.768  1.00 17.02           N
ATOM   2655  CA  LYS A 175      14.452  23.915  91.394  1.00 18.75           C
ATOM   2656  C   LYS A 175      14.812  24.019  89.921  1.00 23.84           C
ATOM   2657  O   LYS A 175      14.544  25.051  89.288  1.00 19.80           O
ATOM   2658  CB  LYS A 175      15.621  24.416  92.251  1.00 20.36           C
ATOM   2659  CG  LYS A 175      15.269  24.564  93.728  1.00 19.90           C
ATOM   2660  CD  LYS A 175      16.463  25.082  94.559  1.00 29.51           C
ATOM   2661  CE  LYS A 175      16.124  25.101  96.051  1.00 33.48           C
ATOM   2662  NZ  LYS A 175      17.254  25.580  96.934  1.00 41.63           N1+
ATOM   2663  H   LYS A 175      14.603  22.199  92.366  1.00 20.42           H
ATOM   2664  HA  LYS A 175      13.692  24.495  91.557  1.00 22.50           H
ATOM   2665  HB2 LYS A 175      16.354  23.785  92.181  1.00 24.44           H
ATOM   2666  HB3 LYS A 175      15.900  25.285  91.923  1.00 24.44           H
ATOM   2667  HG2 LYS A 175      14.540  25.198  93.820  1.00 23.87           H
ATOM   2668  HG3 LYS A 175      15.007  23.700  94.082  1.00 23.87           H
ATOM   2669  HD2 LYS A 175      17.225  24.497  94.427  1.00 35.41           H
ATOM   2670  HD3 LYS A 175      16.679  25.986  94.284  1.00 35.41           H
ATOM   2671  HE2 LYS A 175      15.368  25.692  96.191  1.00 40.17           H
ATOM   2672  HE3 LYS A 175      15.892  24.201  96.329  1.00 40.17           H
ATOM   2673  HZ1 LYS A 175      16.999  25.569  97.787  1.00 49.95           H
ATOM   2674  HZ2 LYS A 175      17.961  25.049  96.837  1.00 49.95           H
ATOM   2675  HZ3 LYS A 175      17.483  26.410  96.711  1.00 49.95           H
ATOM   2676  N   ALA A 176      15.384  22.955  89.354  1.00 20.69           N
ATOM   2677  CA  ALA A 176      15.763  22.883  87.947  1.00 18.96           C
ATOM   2678  C   ALA A 176      14.594  22.560  87.028  1.00 16.18           C
ATOM   2679  O   ALA A 176      14.820  22.379  85.831  1.00 15.90           O
ATOM   2680  CB  ALA A 176      16.860  21.827  87.760  1.00 14.60           C
ATOM   2681  H   ALA A 176      15.569  22.235  89.786  1.00 24.83           H
ATOM   2682  HA  ALA A 176      16.126  23.741  87.677  1.00 22.76           H
ATOM   2683  HB1 ALA A 176      17.104  21.789  86.822  1.00 17.51           H
ATOM   2684  HB2 ALA A 176      17.632  22.076  88.292  1.00 17.51           H
ATOM   2685  HB3 ALA A 176      16.521  20.966  88.050  1.00 17.51           H
ATOM   2686  N   ASN A 177      13.386  22.427  87.574  1.00 15.81           N
ATOM   2687  CA  ASN A 177      12.146  22.225  86.848  1.00 16.43           C
ATOM   2688  C   ASN A 177      11.963  20.814  86.335  1.00 23.68           C
ATOM   2689  O   ASN A 177      11.221  20.618  85.376  1.00 20.85           O
ATOM   2690  CB  ASN A 177      12.027  23.250  85.730  1.00 16.15           C
ATOM   2691  CG  ASN A 177      11.932  24.645  86.278  1.00 19.99           C
ATOM   2692  OD1 ASN A 177      11.134  24.928  87.188  1.00 19.31           O
ATOM   2693  ND2 ASN A 177      12.758  25.528  85.760  1.00 19.59           N
ATOM   2694  H   ASN A 177      13.261  22.454  88.424  1.00 18.97           H
ATOM   2695  HA  ASN A 177      11.414  22.394  87.461  1.00 19.71           H
ATOM   2696  HB2 ASN A 177      12.812  23.198  85.162  1.00 19.38           H
ATOM   2697  HB3 ASN A 177      11.226  23.070  85.213  1.00 19.38           H
ATOM   2698 HD21 ASN A 177      12.746  26.342  86.037  1.00 23.51           H
ATOM   2699 HD22 ASN A 177      13.310  25.292  85.144  1.00 23.51           H
ATOM   2700  N   ALA A 178      12.583  19.824  86.983  1.00 17.15           N
ATOM   2701  CA  ALA A 178      12.141  18.455  86.812  1.00 19.36           C
ATOM   2702  C   ALA A 178      10.726  18.276  87.391  1.00 15.74           C
ATOM   2703  O   ALA A 178      10.387  18.793  88.467  1.00 16.59           O
ATOM   2704  CB  ALA A 178      13.112  17.481  87.492  1.00 16.94           C
ATOM   2705  H   ALA A 178      13.250  19.924  87.516  1.00 20.58           H
ATOM   2706  HA  ALA A 178      12.111  18.243  85.866  1.00 23.24           H
ATOM   2707  HB1 ALA A 178      12.792  16.575  87.363  1.00 20.33           H
ATOM   2708  HB2 ALA A 178      13.991  17.583  87.094  1.00 20.33           H
ATOM   2709  HB3 ALA A 178      13.152  17.686  88.440  1.00 20.33           H
ATOM   2710  N   ALA A 179       9.934  17.470  86.721  1.00 18.41           N
ATOM   2711  CA  ALA A 179       8.506  17.393  87.046  1.00 22.45           C
ATOM   2712  C   ALA A 179       8.228  16.355  88.133  1.00 23.74           C
ATOM   2713  O   ALA A 179       7.495  16.614  89.103  1.00 22.84           O
ATOM   2714  CB  ALA A 179       7.730  17.057  85.775  1.00 18.51           C
ATOM   2715  H   ALA A 179      10.184  16.956  86.079  1.00 22.09           H
ATOM   2716  HA  ALA A 179       8.204  18.257  87.367  1.00 26.94           H
ATOM   2717  HB1 ALA A 179       6.785  17.006  85.986  1.00 22.21           H
ATOM   2718  HB2 ALA A 179       7.885  17.753  85.117  1.00 22.21           H
ATOM   2719  HB3 ALA A 179       8.040  16.204  85.433  1.00 22.21           H
ATOM   2720  N   VAL A 180       8.879  15.207  87.994  1.00 16.41           N
ATOM   2721  CA  VAL A 180       8.480  13.935  88.568  1.00 19.06           C
ATOM   2722  C   VAL A 180       9.745  13.136  88.897  1.00 24.86           C
ATOM   2723  O   VAL A 180      10.809  13.365  88.302  1.00 19.40           O
ATOM   2724  CB  VAL A 180       7.614  13.244  87.509  1.00 24.78           C
ATOM   2725  CG1 VAL A 180       7.837  11.821  87.466  1.00 28.40           C
ATOM   2726  CG2 VAL A 180       6.123  13.671  87.700  1.00 20.34           C
ATOM   2727  H   VAL A 180       9.605  15.141  87.537  1.00 19.69           H
ATOM   2728  HA  VAL A 180       7.961  14.072  89.376  1.00 22.88           H
ATOM   2729  HB  VAL A 180       7.887  13.588  86.644  1.00 29.74           H
ATOM   2730 HG11 VAL A 180       7.268  11.433  86.783  1.00 34.09           H
ATOM   2731 HG12 VAL A 180       8.769  11.655  87.255  1.00 34.09           H
ATOM   2732 HG13 VAL A 180       7.621  11.442  88.332  1.00 34.09           H
ATOM   2733 HG21 VAL A 180       5.581  13.230  87.027  1.00 24.41           H
ATOM   2734 HG22 VAL A 180       5.830  13.407  88.586  1.00 24.41           H
ATOM   2735 HG23 VAL A 180       6.056  14.633  87.602  1.00 24.41           H
ATOM   2736  N   VAL A 181       9.612  12.154  89.810  1.00 18.02           N
ATOM   2737  CA  VAL A 181      10.707  11.235  90.160  1.00 18.50           C
ATOM   2738  C   VAL A 181      10.222   9.789  90.083  1.00 18.85           C
ATOM   2739  O   VAL A 181       9.144   9.447  90.582  1.00 20.15           O
ATOM   2740  CB  VAL A 181      11.299  11.545  91.559  1.00 14.36           C
ATOM   2741  CG1 VAL A 181      10.213  11.539  92.667  1.00 15.51           C
ATOM   2742  CG2 VAL A 181      12.459  10.568  91.920  1.00 14.31           C
ATOM   2743  H   VAL A 181       8.885  12.000  90.243  1.00 21.62           H
ATOM   2744  HA  VAL A 181      11.419  11.341  89.510  1.00 22.20           H
ATOM   2745  HB  VAL A 181      11.675  12.438  91.534  1.00 17.23           H
ATOM   2746 HG11 VAL A 181      10.631  11.737  93.519  1.00 18.61           H
ATOM   2747 HG12 VAL A 181       9.547  12.214  92.460  1.00 18.61           H
ATOM   2748 HG13 VAL A 181       9.798  10.663  92.697  1.00 18.61           H
ATOM   2749 HG21 VAL A 181      12.800  10.796  92.799  1.00 17.17           H
ATOM   2750 HG22 VAL A 181      12.118   9.660  91.922  1.00 17.17           H
ATOM   2751 HG23 VAL A 181      13.163  10.657  91.259  1.00 17.17           H
ATOM   2752  N   GLU A 182      11.012   8.932  89.454  1.00 19.30           N
ATOM   2753  CA  GLU A 182      10.801   7.494  89.568  1.00 24.19           C
ATOM   2754  C   GLU A 182      12.168   6.799  89.474  1.00 20.24           C
ATOM   2755  O   GLU A 182      13.202   7.399  89.779  1.00 19.35           O
ATOM   2756  CB  GLU A 182       9.757   7.033  88.534  1.00 23.66           C
ATOM   2757  CG  GLU A 182       9.911   7.547  87.122  1.00 19.41           C
ATOM   2758  CD  GLU A 182      11.056   6.931  86.361  1.00 24.09           C
ATOM   2759  OE1 GLU A 182      12.030   7.668  86.167  1.00 30.50           O
ATOM   2760  OE2 GLU A 182      11.000   5.749  85.939  1.00 23.19           O1-
ATOM   2761  H   GLU A 182      11.676   9.155  88.955  1.00 23.16           H
ATOM   2762  HA  GLU A 182      10.440   7.305  90.448  1.00 29.02           H
ATOM   2763  HB2 GLU A 182       9.784   6.065  88.489  1.00 28.39           H
ATOM   2764  HB3 GLU A 182       8.882   7.313  88.845  1.00 28.39           H
ATOM   2765  HG2 GLU A 182       9.096   7.358  86.631  1.00 23.29           H
ATOM   2766  HG3 GLU A 182      10.059   8.505  87.153  1.00 23.29           H
ATOM   2767  N   MET A 183      12.190   5.548  89.045  1.00 20.50           N
ATOM   2768  CA  MET A 183      13.397   4.754  89.200  1.00 21.72           C
ATOM   2769  C   MET A 183      13.861   3.993  87.973  1.00 20.33           C
ATOM   2770  O   MET A 183      14.863   3.270  88.078  1.00 22.86           O
ATOM   2771  CB  MET A 183      13.230   3.741  90.346  1.00 17.40           C
ATOM   2772  CG  MET A 183      12.995   4.347  91.699  1.00 14.13           C
ATOM   2773  SD  MET A 183      12.664   3.083  93.056  1.00 20.15           S
ATOM   2774  CE  MET A 183      14.296   2.351  93.270  1.00 20.17           C
ATOM   2775  H   MET A 183      11.533   5.140  88.669  1.00 24.60           H
ATOM   2776  HA  MET A 183      14.112   5.355  89.460  1.00 26.06           H
ATOM   2777  HB2 MET A 183      12.471   3.171  90.145  1.00 20.88           H
ATOM   2778  HB3 MET A 183      14.034   3.203  90.402  1.00 20.88           H
ATOM   2779  HG2 MET A 183      13.781   4.856  91.953  1.00 16.95           H
ATOM   2780  HG3 MET A 183      12.225   4.935  91.648  1.00 16.95           H
ATOM   2781  HE1 MET A 183      14.249   1.670  93.960  1.00 24.20           H
ATOM   2782  HE2 MET A 183      14.576   1.953  92.431  1.00 24.20           H
ATOM   2783  HE3 MET A 183      14.921   3.045  93.532  1.00 24.20           H
ATOM   2784  N   GLU A 184      13.206   4.120  86.809  1.00 17.35           N
ATOM   2785  CA  GLU A 184      13.670   3.351  85.652  1.00 18.36           C
ATOM   2786  C   GLU A 184      13.747   4.129  84.324  1.00 22.39           C
ATOM   2787  O   GLU A 184      14.373   3.624  83.381  1.00 18.43           O
ATOM   2788  CB  GLU A 184      12.779   2.098  85.440  1.00 22.46           C
ATOM   2789  CG  GLU A 184      12.595   1.121  86.631  1.00 17.44           C
ATOM   2790  CD  GLU A 184      11.533   1.542  87.631  1.00 27.52           C
ATOM   2791  OE1 GLU A 184      10.687   2.398  87.314  1.00 20.87           O
ATOM   2792  OE2 GLU A 184      11.548   1.043  88.777  1.00 27.94           O1-
ATOM   2793  H   GLU A 184      12.522   4.622  86.669  1.00 20.82           H
ATOM   2794  HA  GLU A 184      14.566   3.033  85.845  1.00 22.04           H
ATOM   2795  HB2 GLU A 184      11.894   2.402  85.185  1.00 26.95           H
ATOM   2796  HB3 GLU A 184      13.158   1.584  84.710  1.00 26.95           H
ATOM   2797  HG2 GLU A 184      12.343   0.252  86.283  1.00 20.93           H
ATOM   2798  HG3 GLU A 184      13.437   1.052  87.108  1.00 20.93           H
ATOM   2799  N   LEU A 185      13.132   5.307  84.175  1.00 20.69           N
ATOM   2800  CA  LEU A 185      12.999   5.888  82.832  1.00 14.65           C
ATOM   2801  C   LEU A 185      14.356   6.247  82.193  1.00 18.67           C
ATOM   2802  O   LEU A 185      14.564   5.996  80.989  1.00 17.35           O
ATOM   2803  CB  LEU A 185      12.066   7.106  82.883  1.00 19.82           C
ATOM   2804  CG  LEU A 185      11.606   7.610  81.515  1.00 21.79           C
ATOM   2805  CD1 LEU A 185      10.935   6.503  80.660  1.00 23.03           C
ATOM   2806  CD2 LEU A 185      10.655   8.798  81.711  1.00 23.91           C
ATOM   2807  H   LEU A 185      12.794   5.777  84.811  1.00 24.83           H
ATOM   2808  HA  LEU A 185      12.578   5.228  82.258  1.00 17.58           H
ATOM   2809  HB2 LEU A 185      11.274   6.870  83.391  1.00 23.78           H
ATOM   2810  HB3 LEU A 185      12.531   7.835  83.323  1.00 23.78           H
ATOM   2811  HG  LEU A 185      12.380   7.930  81.026  1.00 26.15           H
ATOM   2812 HD11 LEU A 185      10.666   6.882  79.808  1.00 27.64           H
ATOM   2813 HD12 LEU A 185      11.571   5.786  80.517  1.00 27.64           H
ATOM   2814 HD13 LEU A 185      10.157   6.167  81.133  1.00 27.64           H
ATOM   2815 HD21 LEU A 185      10.364   9.116  80.842  1.00 28.69           H
ATOM   2816 HD22 LEU A 185       9.889   8.506  82.230  1.00 28.69           H
ATOM   2817 HD23 LEU A 185      11.125   9.504  82.182  1.00 28.69           H
ATOM   2818  N   ALA A 186      15.292   6.819  82.970  1.00 18.43           N
ATOM   2819  CA  ALA A 186      16.597   7.206  82.395  1.00 15.61           C
ATOM   2820  C   ALA A 186      17.335   5.999  81.821  1.00 16.26           C
ATOM   2821  O   ALA A 186      17.956   6.075  80.748  1.00 16.03           O
ATOM   2822  CB  ALA A 186      17.483   7.872  83.448  1.00 11.21           C
ATOM   2823  H   ALA A 186      15.202   6.990  83.808  1.00 22.12           H
ATOM   2824  HA  ALA A 186      16.452   7.841  81.677  1.00 18.73           H
ATOM   2825  HB1 ALA A 186      18.330   8.113  83.040  1.00 13.46           H
ATOM   2826  HB2 ALA A 186      17.037   8.667  83.779  1.00 13.46           H
ATOM   2827  HB3 ALA A 186      17.632   7.248  84.175  1.00 13.46           H
ATOM   2828  N   THR A 187      17.271   4.877  82.521  1.00 17.81           N
ATOM   2829  CA  THR A 187      17.912   3.651  82.045  1.00 20.60           C
ATOM   2830  C   THR A 187      17.296   3.141  80.748  1.00 16.92           C
ATOM   2831  O   THR A 187      18.009   2.696  79.840  1.00 16.41           O
ATOM   2832  CB  THR A 187      17.823   2.590  83.136  1.00 17.75           C
ATOM   2833  OG1 THR A 187      18.430   3.082  84.336  1.00 19.11           O
ATOM   2834  CG2 THR A 187      18.504   1.315  82.710  1.00 16.89           C
ATOM   2835  H   THR A 187      16.865   4.794  83.274  1.00 21.38           H
ATOM   2836  HA  THR A 187      18.850   3.831  81.879  1.00 24.72           H
ATOM   2837  HB  THR A 187      16.890   2.391  83.310  1.00 21.29           H
ATOM   2838  HG1 THR A 187      19.238   3.266  84.195  1.00 22.93           H
ATOM   2839 HG21 THR A 187      18.437   0.653  83.416  1.00 20.27           H
ATOM   2840 HG22 THR A 187      18.082   0.966  81.909  1.00 20.27           H
ATOM   2841 HG23 THR A 187      19.440   1.486  82.525  1.00 20.27           H
ATOM   2842  N   LEU A 188      15.969   3.173  80.640  1.00 22.05           N
ATOM   2843  CA  LEU A 188      15.333   2.794  79.388  1.00 17.00           C
ATOM   2844  C   LEU A 188      15.793   3.684  78.253  1.00 14.15           C
ATOM   2845  O   LEU A 188      16.094   3.215  77.153  1.00 16.88           O
ATOM   2846  CB  LEU A 188      13.799   2.890  79.516  1.00 19.30           C
ATOM   2847  CG  LEU A 188      13.031   2.613  78.240  1.00 21.51           C
ATOM   2848  CD1 LEU A 188      13.350   1.223  77.684  1.00 23.05           C
ATOM   2849  CD2 LEU A 188      11.515   2.694  78.485  1.00 23.68           C
ATOM   2850  H   LEU A 188      15.427   3.407  81.265  1.00 26.46           H
ATOM   2851  HA  LEU A 188      15.566   1.877  79.173  1.00 20.40           H
ATOM   2852  HB2 LEU A 188      13.504   2.248  80.180  1.00 23.15           H
ATOM   2853  HB3 LEU A 188      13.570   3.787  79.806  1.00 23.15           H
ATOM   2854  HG  LEU A 188      13.269   3.273  77.570  1.00 25.81           H
ATOM   2855 HD11 LEU A 188      12.840   1.084  76.870  1.00 27.66           H
ATOM   2856 HD12 LEU A 188      14.299   1.170  77.494  1.00 27.66           H
ATOM   2857 HD13 LEU A 188      13.106   0.556  78.345  1.00 27.66           H
ATOM   2858 HD21 LEU A 188      11.050   2.512  77.653  1.00 28.42           H
ATOM   2859 HD22 LEU A 188      11.268   2.035  79.153  1.00 28.42           H
ATOM   2860 HD23 LEU A 188      11.293   3.584  78.801  1.00 28.42           H
ATOM   2861  N   MET A 189      15.746   4.991  78.475  1.00 18.32           N
ATOM   2862  CA  MET A 189      16.097   5.947  77.430  1.00 16.10           C
ATOM   2863  C   MET A 189      17.518   5.707  76.927  1.00 16.65           C
ATOM   2864  O   MET A 189      17.776   5.626  75.713  1.00 14.96           O
ATOM   2865  CB  MET A 189      15.931   7.366  77.992  1.00 15.00           C
ATOM   2866  CG  MET A 189      14.474   7.762  78.094  1.00 17.76           C
ATOM   2867  SD  MET A 189      14.229   9.289  78.931  1.00 19.32           S
ATOM   2868  CE  MET A 189      12.411   9.582  78.727  1.00 20.34           C
ATOM   2869  H   MET A 189      15.515   5.351  79.221  1.00 21.99           H
ATOM   2870  HA  MET A 189      15.479   5.845  76.689  1.00 19.32           H
ATOM   2871  HB2 MET A 189      16.319   7.405  78.880  1.00 18.00           H
ATOM   2872  HB3 MET A 189      16.376   7.996  77.403  1.00 18.00           H
ATOM   2873  HG2 MET A 189      14.108   7.850  77.200  1.00 21.31           H
ATOM   2874  HG3 MET A 189      13.995   7.074  78.582  1.00 21.31           H
ATOM   2875  HE1 MET A 189      12.175  10.416  79.163  1.00 24.41           H
ATOM   2876  HE2 MET A 189      12.204   9.633  77.780  1.00 24.41           H
ATOM   2877  HE3 MET A 189      11.926   8.847  79.133  1.00 24.41           H
ATOM   2878  N   VAL A 190      18.461   5.575  77.850  1.00 16.91           N
ATOM   2879  CA  VAL A 190      19.848   5.439  77.417  1.00 13.61           C
ATOM   2880  C   VAL A 190      20.027   4.134  76.653  1.00 18.48           C
ATOM   2881  O   VAL A 190      20.586   4.106  75.549  1.00 14.34           O
ATOM   2882  CB  VAL A 190      20.813   5.564  78.606  1.00 18.03           C
ATOM   2883  CG1 VAL A 190      22.238   5.190  78.148  1.00 20.14           C
ATOM   2884  CG2 VAL A 190      20.804   7.045  79.202  1.00 13.54           C
ATOM   2885  H   VAL A 190      18.335   5.561  78.700  1.00 20.30           H
ATOM   2886  HA  VAL A 190      20.050   6.163  76.804  1.00 16.33           H
ATOM   2887  HB  VAL A 190      20.544   4.949  79.307  1.00 21.63           H
ATOM   2888 HG11 VAL A 190      22.843   5.270  78.902  1.00 24.16           H
ATOM   2889 HG12 VAL A 190      22.235   4.277  77.822  1.00 24.16           H
ATOM   2890 HG13 VAL A 190      22.510   5.794  77.440  1.00 24.16           H
ATOM   2891 HG21 VAL A 190      21.422   7.088  79.949  1.00 16.25           H
ATOM   2892 HG22 VAL A 190      21.079   7.665  78.509  1.00 16.25           H
ATOM   2893 HG23 VAL A 190      19.907   7.258  79.502  1.00 16.25           H
ATOM   2894  N   ILE A 191      19.577   3.023  77.234  1.00 18.22           N
ATOM   2895  CA  ILE A 191      19.662   1.758  76.515  1.00 17.33           C
ATOM   2896  C   ILE A 191      18.994   1.892  75.155  1.00 21.69           C
ATOM   2897  O   ILE A 191      19.522   1.438  74.136  1.00 23.92           O
ATOM   2898  CB  ILE A 191      19.051   0.636  77.381  1.00 20.70           C
ATOM   2899  CG1 ILE A 191      19.961   0.393  78.565  1.00 27.04           C
ATOM   2900  CG2 ILE A 191      18.953  -0.643  76.609  1.00 18.93           C
ATOM   2901  CD1 ILE A 191      19.403  -0.506  79.617  1.00 25.81           C
ATOM   2902  H   ILE A 191      19.229   2.975  78.019  1.00 21.87           H
ATOM   2903  HA  ILE A 191      20.596   1.544  76.366  1.00 20.80           H
ATOM   2904  HB  ILE A 191      18.172   0.902  77.692  1.00 24.84           H
ATOM   2905 HG12 ILE A 191      20.784  -0.009  78.243  1.00 32.44           H
ATOM   2906 HG13 ILE A 191      20.158   1.245  78.983  1.00 32.44           H
ATOM   2907 HG21 ILE A 191      18.567  -1.326  77.179  1.00 22.72           H
ATOM   2908 HG22 ILE A 191      18.388  -0.500  75.834  1.00 22.72           H
ATOM   2909 HG23 ILE A 191      19.842  -0.910  76.328  1.00 22.72           H
ATOM   2910 HD11 ILE A 191      20.054  -0.601  80.329  1.00 30.97           H
ATOM   2911 HD12 ILE A 191      18.586  -0.115  79.965  1.00 30.97           H
ATOM   2912 HD13 ILE A 191      19.213  -1.373  79.224  1.00 30.97           H
ATOM   2913  N   GLY A 192      17.835   2.557  75.110  1.00 22.90           N
ATOM   2914  CA  GLY A 192      17.142   2.722  73.843  1.00 23.46           C
ATOM   2915  C   GLY A 192      17.962   3.454  72.802  1.00 21.71           C
ATOM   2916  O   GLY A 192      18.108   2.986  71.663  1.00 19.01           O
ATOM   2917  H   GLY A 192      17.442   2.913  75.787  1.00 27.47           H
ATOM   2918  HA2 GLY A 192      16.911   1.849  73.489  1.00 28.15           H
ATOM   2919  HA3 GLY A 192      16.322   3.218  73.990  1.00 28.15           H
ATOM   2920  N   THR A 193      18.487   4.629  73.162  1.00 18.90           N
ATOM   2921  CA  THR A 193      19.342   5.359  72.220  1.00 17.40           C
ATOM   2922  C   THR A 193      20.515   4.490  71.761  1.00 18.78           C
ATOM   2923  O   THR A 193      20.832   4.416  70.575  1.00 17.39           O
ATOM   2924  CB  THR A 193      19.831   6.650  72.867  1.00 18.37           C
ATOM   2925  OG1 THR A 193      18.700   7.446  73.257  1.00 15.35           O
ATOM   2926  CG2 THR A 193      20.695   7.459  71.921  1.00 23.23           C
ATOM   2927  H   THR A 193      18.369   5.015  73.922  1.00 22.69           H
ATOM   2928  HA  THR A 193      18.819   5.595  71.437  1.00 20.88           H
ATOM   2929  HB  THR A 193      20.357   6.435  73.653  1.00 22.04           H
ATOM   2930  HG1 THR A 193      18.226   7.022  73.806  1.00 18.42           H
ATOM   2931 HG21 THR A 193      20.992   8.272  72.357  1.00 27.88           H
ATOM   2932 HG22 THR A 193      21.472   6.941  71.658  1.00 27.88           H
ATOM   2933 HG23 THR A 193      20.189   7.693  71.128  1.00 27.88           H
ATOM   2934  N   LEU A 194      21.188   3.838  72.693  1.00 18.70           N
ATOM   2935  CA  LEU A 194      22.361   3.079  72.312  1.00 21.44           C
ATOM   2936  C   LEU A 194      22.007   1.925  71.387  1.00 23.83           C
ATOM   2937  O   LEU A 194      22.819   1.536  70.547  1.00 20.32           O
ATOM   2938  CB  LEU A 194      23.058   2.535  73.545  1.00 20.68           C
ATOM   2939  CG  LEU A 194      23.668   3.552  74.508  1.00 29.25           C
ATOM   2940  CD1 LEU A 194      24.415   2.861  75.613  1.00 24.70           C
ATOM   2941  CD2 LEU A 194      24.592   4.410  73.776  1.00 22.77           C
ATOM   2942  H   LEU A 194      20.992   3.817  73.530  1.00 22.44           H
ATOM   2943  HA  LEU A 194      22.981   3.662  71.846  1.00 25.73           H
ATOM   2944  HB2 LEU A 194      22.413   2.015  74.050  1.00 24.82           H
ATOM   2945  HB3 LEU A 194      23.777   1.953  73.252  1.00 24.82           H
ATOM   2946  HG  LEU A 194      22.968   4.102  74.895  1.00 35.10           H
ATOM   2947 HD11 LEU A 194      24.790   3.531  76.207  1.00 29.64           H
ATOM   2948 HD12 LEU A 194      23.800   2.292  76.102  1.00 29.64           H
ATOM   2949 HD13 LEU A 194      25.125   2.326  75.227  1.00 29.64           H
ATOM   2950 HD21 LEU A 194      24.977   5.055  74.390  1.00 27.32           H
ATOM   2951 HD22 LEU A 194      25.293   3.862  73.390  1.00 27.32           H
ATOM   2952 HD23 LEU A 194      24.107   4.871  73.074  1.00 27.32           H
ATOM   2953  N   ARG A 195      20.834   1.335  71.558  1.00 25.95           N
ATOM   2954  CA  ARG A 195      20.440   0.142  70.806  1.00 23.26           C
ATOM   2955  C   ARG A 195      19.522   0.446  69.630  1.00 28.84           C
ATOM   2956  O   ARG A 195      19.060  -0.489  68.953  1.00 25.90           O
ATOM   2957  CB  ARG A 195      19.758  -0.840  71.756  1.00 21.06           C
ATOM   2958  CG  ARG A 195      20.626  -1.392  72.876  1.00 28.62           C
ATOM   2959  CD  ARG A 195      21.515  -2.489  72.358  1.00 31.01           C
ATOM   2960  NE  ARG A 195      22.404  -3.034  73.371  1.00 30.44           N
ATOM   2961  CZ  ARG A 195      23.461  -3.796  73.061  1.00 40.37           C
ATOM   2962  NH1 ARG A 195      23.711  -4.092  71.788  1.00 32.66           N
ATOM   2963  NH2 ARG A 195      24.280  -4.259  74.001  1.00 35.47           N1+
ATOM   2964  H   ARG A 195      20.235   1.608  72.112  1.00 31.14           H
ATOM   2965  HA  ARG A 195      21.238  -0.286  70.458  1.00 27.92           H
ATOM   2966  HB2 ARG A 195      19.004  -0.391  72.170  1.00 25.27           H
ATOM   2967  HB3 ARG A 195      19.439  -1.595  71.238  1.00 25.27           H
ATOM   2968  HG2 ARG A 195      21.187  -0.684  73.230  1.00 34.34           H
ATOM   2969  HG3 ARG A 195      20.061  -1.759  73.573  1.00 34.34           H
ATOM   2970  HD2 ARG A 195      20.961  -3.213  72.027  1.00 37.21           H
ATOM   2971  HD3 ARG A 195      22.063  -2.137  71.639  1.00 37.21           H
ATOM   2972  HE  ARG A 195      22.370  -2.694  74.161  1.00 36.53           H
ATOM   2973 HH11 ARG A 195      23.197  -3.792  71.167  1.00 39.19           H
ATOM   2974 HH12 ARG A 195      24.388  -4.582  71.585  1.00 39.19           H
ATOM   2975 HH21 ARG A 195      24.129  -4.082  74.829  1.00 42.56           H
ATOM   2976 HH22 ARG A 195      24.947  -4.756  73.783  1.00 42.56           H
ATOM   2977  N   LYS A 196      19.233   1.723  69.378  1.00 24.85           N
ATOM   2978  CA  LYS A 196      18.415   2.130  68.245  1.00 22.38           C
ATOM   2979  C   LYS A 196      16.979   1.670  68.441  1.00 29.19           C
ATOM   2980  O   LYS A 196      16.327   1.200  67.514  1.00 26.40           O
ATOM   2981  CB  LYS A 196      18.974   1.624  66.919  1.00 25.17           C
ATOM   2982  CG  LYS A 196      20.209   2.388  66.447  1.00 26.04           C
ATOM   2983  CD  LYS A 196      20.697   1.892  65.109  1.00 31.21           C
ATOM   2984  CE  LYS A 196      21.899   2.638  64.677  1.00 29.86           C
ATOM   2985  NZ  LYS A 196      22.510   2.044  63.455  1.00 47.07           N1+
ATOM   2986  H   LYS A 196      19.506   2.381  69.861  1.00 29.82           H
ATOM   2987  HA  LYS A 196      18.407   3.099  68.206  1.00 26.86           H
ATOM   2988  HB2 LYS A 196      19.222   0.692  67.019  1.00 30.20           H
ATOM   2989  HB3 LYS A 196      18.291   1.713  66.237  1.00 30.20           H
ATOM   2990  HG2 LYS A 196      19.988   3.328  66.360  1.00 31.25           H
ATOM   2991  HG3 LYS A 196      20.923   2.270  67.093  1.00 31.25           H
ATOM   2992  HD2 LYS A 196      20.928   0.953  65.179  1.00 37.45           H
ATOM   2993  HD3 LYS A 196      20.002   2.021  64.445  1.00 37.45           H
ATOM   2994  HE2 LYS A 196      21.652   3.554  64.477  1.00 35.83           H
ATOM   2995  HE3 LYS A 196      22.560   2.617  65.387  1.00 35.83           H
ATOM   2996  HZ1 LYS A 196      23.230   2.510  63.217  1.00 56.48           H
ATOM   2997  HZ2 LYS A 196      22.751   1.202  63.614  1.00 56.48           H
ATOM   2998  HZ3 LYS A 196      21.924   2.055  62.786  1.00 56.48           H
ATOM   2999  N   VAL A 197      16.494   1.792  69.665  1.00 24.02           N
ATOM   3000  CA  VAL A 197      15.124   1.438  70.016  1.00 26.31           C
ATOM   3001  C   VAL A 197      14.440   2.704  70.523  1.00 24.51           C
ATOM   3002  O   VAL A 197      14.982   3.400  71.387  1.00 22.77           O
ATOM   3003  CB  VAL A 197      15.090   0.319  71.072  1.00 23.64           C
ATOM   3004  CG1 VAL A 197      13.690   0.118  71.620  1.00 27.25           C
ATOM   3005  CG2 VAL A 197      15.608  -1.000  70.485  1.00 26.40           C
ATOM   3006  H   VAL A 197      16.951   2.086  70.332  1.00 28.83           H
ATOM   3007  HA  VAL A 197      14.656   1.130  69.225  1.00 31.57           H
ATOM   3008  HB  VAL A 197      15.668   0.565  71.811  1.00 28.37           H
ATOM   3009 HG11 VAL A 197      13.709  -0.593  72.280  1.00 32.70           H
ATOM   3010 HG12 VAL A 197      13.391   0.944  72.031  1.00 32.70           H
ATOM   3011 HG13 VAL A 197      13.098  -0.123  70.891  1.00 32.70           H
ATOM   3012 HG21 VAL A 197      15.574  -1.685  71.171  1.00 31.68           H
ATOM   3013 HG22 VAL A 197      15.046  -1.254  69.736  1.00 31.68           H
ATOM   3014 HG23 VAL A 197      16.522  -0.874  70.186  1.00 31.68           H
ATOM   3015  N   LYS A 198      13.283   3.029  69.954  1.00 23.81           N
ATOM   3016  CA  LYS A 198      12.561   4.239  70.334  1.00 23.28           C
ATOM   3017  C   LYS A 198      11.833   4.043  71.655  1.00 22.47           C
ATOM   3018  O   LYS A 198      11.173   3.022  71.858  1.00 25.42           O
ATOM   3019  CB  LYS A 198      11.560   4.610  69.245  1.00 24.06           C
ATOM   3020  CG  LYS A 198      12.175   4.744  67.880  1.00 30.37           C
ATOM   3021  CD  LYS A 198      11.074   5.059  66.817  1.00 32.94           C
ATOM   3022  CE  LYS A 198      11.557   4.952  65.401  1.00 35.84           C
ATOM   3023  NZ  LYS A 198      12.426   6.103  65.061  1.00 47.77           N1+
ATOM   3024  H   LYS A 198      12.894   2.564  69.344  1.00 28.57           H
ATOM   3025  HA  LYS A 198      13.189   4.972  70.436  1.00 27.94           H
ATOM   3026  HB2 LYS A 198      10.880   3.920  69.198  1.00 28.87           H
ATOM   3027  HB3 LYS A 198      11.152   5.460  69.472  1.00 28.87           H
ATOM   3028  HG2 LYS A 198      12.817   5.471  67.883  1.00 36.44           H
ATOM   3029  HG3 LYS A 198      12.608   3.910  67.636  1.00 36.44           H
ATOM   3030  HD2 LYS A 198      10.342   4.433  66.929  1.00 39.52           H
ATOM   3031  HD3 LYS A 198      10.757   5.965  66.955  1.00 39.52           H
ATOM   3032  HE2 LYS A 198      12.072   4.137  65.296  1.00 43.01           H
ATOM   3033  HE3 LYS A 198      10.797   4.953  64.799  1.00 43.01           H
ATOM   3034  HZ1 LYS A 198      12.709   6.033  64.220  1.00 57.33           H
ATOM   3035  HZ2 LYS A 198      11.973   6.864  65.151  1.00 57.33           H
ATOM   3036  HZ3 LYS A 198      13.132   6.122  65.603  1.00 57.33           H
ATOM   3037  N   THR A 199      11.935   5.020  72.559  1.00 20.72           N
ATOM   3038  CA  THR A 199      11.399   4.849  73.893  1.00 19.77           C
ATOM   3039  C   THR A 199      10.549   6.030  74.293  1.00 17.37           C
ATOM   3040  O   THR A 199      10.685   7.128  73.762  1.00 28.18           O
ATOM   3041  CB  THR A 199      12.503   4.675  74.963  1.00 24.13           C
ATOM   3042  OG1 THR A 199      13.176   5.928  75.196  1.00 21.73           O
ATOM   3043  CG2 THR A 199      13.478   3.623  74.536  1.00 23.92           C
ATOM   3044  H   THR A 199      12.308   5.782  72.419  1.00 24.87           H
ATOM   3045  HA  THR A 199      10.838   4.057  73.908  1.00 23.73           H
ATOM   3046  HB  THR A 199      12.093   4.380  75.791  1.00 28.95           H
ATOM   3047  HG1 THR A 199      13.529   6.202  74.485  1.00 26.07           H
ATOM   3048 HG21 THR A 199      14.168   3.518  75.209  1.00 28.70           H
ATOM   3049 HG22 THR A 199      13.021   2.776  74.417  1.00 28.70           H
ATOM   3050 HG23 THR A 199      13.893   3.878  73.697  1.00 28.70           H
ATOM   3051  N   GLY A 200       9.709   5.788  75.298  1.00 22.35           N
ATOM   3052  CA  GLY A 200       8.942   6.836  75.937  1.00 22.17           C
ATOM   3053  C   GLY A 200       8.478   6.352  77.293  1.00 21.25           C
ATOM   3054  O   GLY A 200       8.706   5.204  77.675  1.00 20.80           O
ATOM   3055  H   GLY A 200       9.568   5.007  75.629  1.00 26.81           H
ATOM   3056  HA2 GLY A 200       9.490   7.628  76.053  1.00 26.60           H
ATOM   3057  HA3 GLY A 200       8.168   7.061  75.397  1.00 26.60           H
ATOM   3058  N   GLY A 201       7.870   7.267  78.044  1.00 22.42           N
ATOM   3059  CA  GLY A 201       7.353   6.954  79.351  1.00 23.28           C
ATOM   3060  C   GLY A 201       6.122   7.759  79.733  1.00 24.58           C
ATOM   3061  O   GLY A 201       6.045   8.973  79.496  1.00 22.52           O
ATOM   3062  H   GLY A 201       7.748   8.085  77.807  1.00 26.91           H
ATOM   3063  HA2 GLY A 201       7.121   6.013  79.384  1.00 27.93           H
ATOM   3064  HA3 GLY A 201       8.041   7.121  80.014  1.00 27.93           H
ATOM   3065  N   ILE A 202       5.143   7.090  80.330  1.00 20.44           N
ATOM   3066  CA  ILE A 202       3.954   7.758  80.872  1.00 19.37           C
ATOM   3067  C   ILE A 202       3.779   7.311  82.308  1.00 15.77           C
ATOM   3068  O   ILE A 202       3.963   6.131  82.626  1.00 21.81           O
ATOM   3069  CB  ILE A 202       2.698   7.480  80.007  1.00 21.85           C
ATOM   3070  CG1 ILE A 202       1.451   8.156  80.620  1.00 22.12           C
ATOM   3071  CG2 ILE A 202       2.519   6.015  79.784  1.00 18.74           C
ATOM   3072  CD1 ILE A 202       0.276   8.158  79.686  1.00 28.79           C
ATOM   3073  H   ILE A 202       5.139   6.236  80.437  1.00 24.53           H
ATOM   3074  HA  ILE A 202       4.107   8.716  80.875  1.00 23.24           H
ATOM   3075  HB  ILE A 202       2.849   7.887  79.140  1.00 26.23           H
ATOM   3076 HG12 ILE A 202       1.195   7.677  81.424  1.00 26.54           H
ATOM   3077 HG13 ILE A 202       1.665   9.077  80.836  1.00 26.54           H
ATOM   3078 HG21 ILE A 202       1.728   5.873  79.242  1.00 22.49           H
ATOM   3079 HG22 ILE A 202       3.301   5.668  79.327  1.00 22.49           H
ATOM   3080 HG23 ILE A 202       2.415   5.576  80.643  1.00 22.49           H
ATOM   3081 HD11 ILE A 202      -0.473   8.593  80.122  1.00 34.55           H
ATOM   3082 HD12 ILE A 202       0.515   8.641  78.879  1.00 34.55           H
ATOM   3083 HD13 ILE A 202       0.046   7.242  79.467  1.00 34.55           H
ATOM   3084  N   LEU A 203       3.476   8.264  83.185  1.00 15.24           N
ATOM   3085  CA  LEU A 203       3.555   8.026  84.620  1.00 21.41           C
ATOM   3086  C   LEU A 203       2.400   8.634  85.409  1.00 24.40           C
ATOM   3087  O   LEU A 203       1.985   9.774  85.161  1.00 24.28           O
ATOM   3088  CB  LEU A 203       4.848   8.617  85.188  1.00 22.90           C
ATOM   3089  CG  LEU A 203       6.160   8.182  84.551  1.00 19.16           C
ATOM   3090  CD1 LEU A 203       7.227   9.185  85.053  1.00 23.23           C
ATOM   3091  CD2 LEU A 203       6.583   6.757  84.925  1.00 24.73           C
ATOM   3092  H   LEU A 203       3.221   9.057  82.973  1.00 18.28           H
ATOM   3093  HA  LEU A 203       3.561   7.070  84.783  1.00 25.69           H
ATOM   3094  HB2 LEU A 203       4.798   9.583  85.104  1.00 27.48           H
ATOM   3095  HB3 LEU A 203       4.897   8.382  86.128  1.00 27.48           H
ATOM   3096  HG  LEU A 203       6.096   8.249  83.586  1.00 23.00           H
ATOM   3097 HD11 LEU A 203       8.087   8.948  84.671  1.00 27.87           H
ATOM   3098 HD12 LEU A 203       6.976  10.079  84.773  1.00 27.87           H
ATOM   3099 HD13 LEU A 203       7.271   9.141  86.021  1.00 27.87           H
ATOM   3100 HD21 LEU A 203       7.423   6.552  84.484  1.00 29.67           H
ATOM   3101 HD22 LEU A 203       6.693   6.703  85.887  1.00 29.67           H
ATOM   3102 HD23 LEU A 203       5.896   6.137  84.634  1.00 29.67           H
ATOM   3103  N   ILE A 204       1.950   7.910  86.435  1.00 20.50           N
ATOM   3104  CA  ILE A 204       0.921   8.400  87.339  1.00 22.56           C
ATOM   3105  C   ILE A 204       1.523   8.660  88.706  1.00 15.10           C
ATOM   3106  O   ILE A 204       2.256   7.823  89.231  1.00 19.73           O
ATOM   3107  CB  ILE A 204      -0.266   7.422  87.433  1.00 21.53           C
ATOM   3108  CG1 ILE A 204      -1.305   7.966  88.420  1.00 21.30           C
ATOM   3109  CG2 ILE A 204       0.142   5.978  87.831  1.00 23.40           C
ATOM   3110  CD1 ILE A 204      -2.692   7.336  88.190  1.00 24.92           C
ATOM   3111  H   ILE A 204       2.232   7.121  86.627  1.00 24.60           H
ATOM   3112  HA  ILE A 204       0.583   9.243  86.999  1.00 27.07           H
ATOM   3113  HB  ILE A 204      -0.683   7.380  86.558  1.00 25.84           H
ATOM   3114 HG12 ILE A 204      -1.024   7.761  89.325  1.00 25.56           H
ATOM   3115 HG13 ILE A 204      -1.385   8.926  88.303  1.00 25.56           H
ATOM   3116 HG21 ILE A 204      -0.654   5.424  87.870  1.00 28.08           H
ATOM   3117 HG22 ILE A 204       0.756   5.629  87.166  1.00 28.08           H
ATOM   3118 HG23 ILE A 204       0.572   6.000  88.700  1.00 28.08           H
ATOM   3119 HD11 ILE A 204      -3.317   7.707  88.833  1.00 29.90           H
ATOM   3120 HD12 ILE A 204      -2.985   7.539  87.288  1.00 29.90           H
ATOM   3121 HD13 ILE A 204      -2.625   6.376  88.309  1.00 29.90           H
ATOM   3122  N   VAL A 205       1.188   9.808  89.281  1.00 18.61           N
ATOM   3123  CA  VAL A 205       1.744  10.289  90.539  1.00 20.94           C
ATOM   3124  C   VAL A 205       1.065   9.603  91.718  1.00 31.55           C
ATOM   3125  O   VAL A 205      -0.172   9.661  91.855  1.00 19.74           O
ATOM   3126  CB  VAL A 205       1.561  11.811  90.632  1.00 17.50           C
ATOM   3127  CG1 VAL A 205       2.016  12.373  91.974  1.00 18.64           C
ATOM   3128  CG2 VAL A 205       2.266  12.485  89.472  1.00 28.33           C
ATOM   3129  H   VAL A 205       0.612  10.350  88.943  1.00 22.34           H
ATOM   3130  HA  VAL A 205       2.693  10.091  90.571  1.00 25.13           H
ATOM   3131  HB  VAL A 205       0.615  12.008  90.545  1.00 21.00           H
ATOM   3132 HG11 VAL A 205       1.879  13.333  91.977  1.00 22.37           H
ATOM   3133 HG12 VAL A 205       1.496  11.961  92.681  1.00 22.37           H
ATOM   3134 HG13 VAL A 205       2.958  12.173  92.096  1.00 22.37           H
ATOM   3135 HG21 VAL A 205       2.142  13.445  89.543  1.00 34.00           H
ATOM   3136 HG22 VAL A 205       3.211  12.269  89.509  1.00 34.00           H
ATOM   3137 HG23 VAL A 205       1.884  12.163  88.641  1.00 34.00           H
ATOM   3138  N   ASP A 206       1.871   9.049  92.635  1.00 19.75           N
ATOM   3139  CA  ASP A 206       1.335   8.371  93.807  1.00 24.23           C
ATOM   3140  C   ASP A 206       1.665   9.089  95.091  1.00 26.44           C
ATOM   3141  O   ASP A 206       1.384   8.552  96.159  1.00 33.58           O
ATOM   3142  CB  ASP A 206       1.842   6.925  93.908  1.00 23.42           C
ATOM   3143  CG  ASP A 206       3.351   6.833  94.175  1.00 27.13           C
ATOM   3144  OD1 ASP A 206       4.005   7.880  94.388  1.00 23.75           O
ATOM   3145  OD2 ASP A 206       3.863   5.712  94.179  1.00 19.01           O1-
ATOM   3146  H   ASP A 206       2.730   9.055  92.594  1.00 23.70           H
ATOM   3147  HA  ASP A 206       0.369   8.339  93.729  1.00 29.08           H
ATOM   3148  HB2 ASP A 206       1.382   6.480  94.637  1.00 28.11           H
ATOM   3149  HB3 ASP A 206       1.658   6.467  93.073  1.00 28.11           H
ATOM   3150  N   GLY A 207       2.302  10.247  95.018  1.00 21.06           N
ATOM   3151  CA  GLY A 207       2.657  11.007  96.198  1.00 21.62           C
ATOM   3152  C   GLY A 207       3.758  11.992  95.868  1.00 24.43           C
ATOM   3153  O   GLY A 207       4.132  12.160  94.715  1.00 24.69           O
ATOM   3154  H   GLY A 207       2.542  10.619  94.281  1.00 25.27           H
ATOM   3155  HA2 GLY A 207       1.884  11.496  96.522  1.00 25.95           H
ATOM   3156  HA3 GLY A 207       2.968  10.410  96.896  1.00 25.95           H
ATOM   3157  N   CYS A 208       4.286  12.610  96.920  1.00 23.07           N
ATOM   3158  CA  CYS A 208       5.406  13.543  96.824  1.00 27.71           C
ATOM   3159  C   CYS A 208       6.465  13.222  97.872  1.00 29.05           C
ATOM   3160  O   CYS A 208       6.197  13.359  99.086  1.00 24.72           O
ATOM   3161  CB  CYS A 208       4.916  14.979  97.009  1.00 22.43           C
ATOM   3162  SG  CYS A 208       6.204  16.226  97.148  1.00 27.06           S
ATOM   3163  H   CYS A 208       4.003  12.502  97.725  1.00 27.68           H
ATOM   3164  HA  CYS A 208       5.812  13.469  95.946  1.00 33.25           H
ATOM   3165  HB2 CYS A 208       4.364  15.214  96.248  1.00 26.91           H
ATOM   3166  HB3 CYS A 208       4.385  15.019  97.819  1.00 26.91           H
ATOM   3167  HG  CYS A 208       6.867  16.216  96.147  1.00 32.47           H
ATOM   3168  N   PRO A 209       7.702  12.893  97.485  1.00 27.31           N
ATOM   3169  CA  PRO A 209       8.712  12.544  98.508  1.00 19.99           C
ATOM   3170  C   PRO A 209       9.056  13.679  99.454  1.00 24.65           C
ATOM   3171  O   PRO A 209       9.583  13.421 100.537  1.00 26.95           O
ATOM   3172  CB  PRO A 209       9.929  12.110  97.669  1.00 27.44           C
ATOM   3173  CG  PRO A 209       9.734  12.795  96.331  1.00 28.20           C
ATOM   3174  CD  PRO A 209       8.226  12.748  96.107  1.00 23.08           C
ATOM   3175  HA  PRO A 209       8.404  11.786  99.028  1.00 23.99           H
ATOM   3176  HB2 PRO A 209      10.746  12.413  98.096  1.00 32.93           H
ATOM   3177  HB3 PRO A 209       9.930  11.146  97.566  1.00 32.93           H
ATOM   3178  HG2 PRO A 209      10.049  13.711  96.380  1.00 33.84           H
ATOM   3179  HG3 PRO A 209      10.202  12.304  95.637  1.00 33.84           H
ATOM   3180  HD2 PRO A 209       7.939  13.491  95.553  1.00 27.69           H
ATOM   3181  HD3 PRO A 209       7.962  11.895  95.730  1.00 27.69           H
ATOM   3182  N   PHE A 210       8.793  14.934  99.103  1.00 19.01           N
ATOM   3183  CA  PHE A 210       9.014  15.993 100.060  1.00 18.89           C
ATOM   3184  C   PHE A 210       7.986  15.950 101.209  1.00 28.23           C
ATOM   3185  O   PHE A 210       8.193  16.595 102.230  1.00 26.35           O
ATOM   3186  CB  PHE A 210       8.977  17.358  99.349  1.00 20.73           C
ATOM   3187  CG  PHE A 210       9.900  17.477  98.145  1.00 24.62           C
ATOM   3188  CD1 PHE A 210       9.404  17.906  96.913  1.00 20.27           C
ATOM   3189  CD2 PHE A 210      11.273  17.204  98.255  1.00 23.41           C
ATOM   3190  CE1 PHE A 210      10.240  18.030  95.786  1.00 23.78           C
ATOM   3191  CE2 PHE A 210      12.125  17.347  97.154  1.00 20.58           C
ATOM   3192  CZ  PHE A 210      11.603  17.761  95.902  1.00 21.10           C
ATOM   3193  H   PHE A 210       8.494  15.187  98.338  1.00 22.81           H
ATOM   3194  HA  PHE A 210       9.896  15.884 100.447  1.00 22.67           H
ATOM   3195  HB2 PHE A 210       8.072  17.522  99.041  1.00 24.88           H
ATOM   3196  HB3 PHE A 210       9.235  18.045  99.984  1.00 24.88           H
ATOM   3197  HD1 PHE A 210       8.496  18.088  96.827  1.00 24.32           H
ATOM   3198  HD2 PHE A 210      11.622  16.934  99.074  1.00 28.09           H
ATOM   3199  HE1 PHE A 210       9.888  18.312  94.973  1.00 28.53           H
ATOM   3200  HE2 PHE A 210      13.030  17.152  97.239  1.00 24.70           H
ATOM   3201  HZ  PHE A 210      12.163  17.845  95.164  1.00 25.32           H
ATOM   3202  N   LYS A 211       6.905  15.177 101.077  1.00 24.45           N
ATOM   3203  CA  LYS A 211       5.805  15.170 102.028  1.00 30.81           C
ATOM   3204  C   LYS A 211       5.446  13.753 102.463  1.00 33.90           C
ATOM   3205  O   LYS A 211       4.301  13.498 102.855  1.00 32.89           O
ATOM   3206  CB  LYS A 211       4.571  15.839 101.407  1.00 30.35           C
ATOM   3207  CG  LYS A 211       4.747  17.309 101.116  1.00 37.58           C
ATOM   3208  CD  LYS A 211       3.499  17.896 100.481  1.00 39.98           C
ATOM   3209  CE  LYS A 211       3.595  19.415 100.433  1.00 48.40           C
ATOM   3210  NZ  LYS A 211       4.781  19.900  99.628  1.00 63.46           N1+
ATOM   3211  H   LYS A 211       6.788  14.634 100.420  1.00 29.34           H
ATOM   3212  HA  LYS A 211       6.061  15.674 102.817  1.00 36.97           H
ATOM   3213  HB2 LYS A 211       4.364  15.395 100.570  1.00 36.42           H
ATOM   3214  HB3 LYS A 211       3.825  15.748 102.021  1.00 36.42           H
ATOM   3215  HG2 LYS A 211       4.920  17.782 101.944  1.00 45.09           H
ATOM   3216  HG3 LYS A 211       5.487  17.427 100.500  1.00 45.09           H
ATOM   3217  HD2 LYS A 211       3.411  17.564  99.574  1.00 47.98           H
ATOM   3218  HD3 LYS A 211       2.723  17.653 101.009  1.00 47.98           H
ATOM   3219  HE2 LYS A 211       2.790  19.770 100.025  1.00 58.08           H
ATOM   3220  HE3 LYS A 211       3.687  19.755 101.337  1.00 58.08           H
ATOM   3221  HZ1 LYS A 211       4.802  20.790  99.624  1.00 76.15           H
ATOM   3222  HZ2 LYS A 211       5.536  19.595  99.986  1.00 76.15           H
ATOM   3223  HZ3 LYS A 211       4.718  19.609  98.790  1.00 76.15           H
ATOM   3224  N   TRP A 212       6.363  12.804 102.334  1.00 28.65           N
ATOM   3225  CA  TRP A 212       6.061  11.458 102.795  1.00 33.99           C
ATOM   3226  C   TRP A 212       5.867  11.458 104.305  1.00 37.10           C
ATOM   3227  O   TRP A 212       5.068  10.681 104.832  1.00 42.23           O
ATOM   3228  CB  TRP A 212       7.168  10.484 102.403  1.00 31.33           C
ATOM   3229  CG  TRP A 212       7.161   9.933 100.967  1.00 27.51           C
ATOM   3230  CD1 TRP A 212       6.213  10.128  99.979  1.00 28.18           C
ATOM   3231  CD2 TRP A 212       8.177   9.110 100.385  1.00 25.39           C
ATOM   3232  NE1 TRP A 212       6.577   9.454  98.818  1.00 28.76           N
ATOM   3233  CE2 TRP A 212       7.786   8.835  99.041  1.00 30.89           C
ATOM   3234  CE3 TRP A 212       9.378   8.574 100.869  1.00 26.35           C
ATOM   3235  CZ2 TRP A 212       8.547   8.042  98.192  1.00 26.65           C
ATOM   3236  CZ3 TRP A 212      10.145   7.788 100.022  1.00 28.04           C
ATOM   3237  CH2 TRP A 212       9.724   7.519  98.695  1.00 31.46           C
ATOM   3238  H   TRP A 212       7.146  12.908 101.994  1.00 34.38           H
ATOM   3239  HA  TRP A 212       5.235  11.158 102.383  1.00 40.79           H
ATOM   3240  HB2 TRP A 212       8.019  10.931 102.531  1.00 37.60           H
ATOM   3241  HB3 TRP A 212       7.118   9.720 102.999  1.00 37.60           H
ATOM   3242  HD1 TRP A 212       5.437  10.631 100.080  1.00 33.82           H
ATOM   3243  HE1 TRP A 212       6.134   9.444  98.081  1.00 34.51           H
ATOM   3244  HE3 TRP A 212       9.654   8.741 101.741  1.00 31.62           H
ATOM   3245  HZ2 TRP A 212       8.275   7.869  97.320  1.00 31.98           H
ATOM   3246  HZ3 TRP A 212      10.944   7.426 100.331  1.00 33.65           H
ATOM   3247  HH2 TRP A 212      10.260   6.995  98.145  1.00 37.75           H
ATOM   3248  N   ASP A 213       6.550  12.354 105.007  1.00 39.91           N
ATOM   3249  CA  ASP A 213       6.390  12.445 106.448  1.00 44.65           C
ATOM   3250  C   ASP A 213       5.045  13.039 106.843  1.00 46.38           C
ATOM   3251  O   ASP A 213       4.727  13.044 108.032  1.00 47.01           O
ATOM   3252  CB  ASP A 213       7.545  13.252 107.044  1.00 44.11           C
ATOM   3253  CG  ASP A 213       7.570  14.711 106.572  1.00 53.32           C
ATOM   3254  OD1 ASP A 213       8.051  15.569 107.357  1.00 56.95           O
ATOM   3255  OD2 ASP A 213       7.104  15.004 105.439  1.00 48.45           O1-
ATOM   3256  H   ASP A 213       7.108  12.917 104.674  1.00 47.89           H
ATOM   3257  HA  ASP A 213       6.435  11.551 106.820  1.00 53.58           H
ATOM   3258  HB2 ASP A 213       7.462  13.252 108.010  1.00 52.93           H
ATOM   3259  HB3 ASP A 213       8.384  12.840 106.784  1.00 52.93           H
ATOM   3260  N   GLU A 214       4.246  13.506 105.877  1.00 50.02           N
ATOM   3261  CA  GLU A 214       2.878  13.968 106.115  1.00 48.49           C
ATOM   3262  C   GLU A 214       1.824  12.968 105.670  1.00 43.94           C
ATOM   3263  O   GLU A 214       0.635  13.276 105.755  1.00 50.00           O
ATOM   3264  CB  GLU A 214       2.603  15.292 105.385  1.00 40.58           C
ATOM   3265  CG  GLU A 214       3.430  16.475 105.832  1.00 45.15           C
ATOM   3266  CD  GLU A 214       3.319  17.683 104.884  1.00 53.59           C
ATOM   3267  OE1 GLU A 214       2.218  17.977 104.357  1.00 48.75           O
ATOM   3268  OE2 GLU A 214       4.355  18.340 104.651  1.00 56.25           O1-
ATOM   3269  H   GLU A 214       4.484  13.565 105.052  1.00 60.02           H
ATOM   3270  HA  GLU A 214       2.761  14.121 107.066  1.00 58.19           H
ATOM   3271  HB2 GLU A 214       2.774  15.160 104.439  1.00 48.70           H
ATOM   3272  HB3 GLU A 214       1.670  15.524 105.515  1.00 48.70           H
ATOM   3273  HG2 GLU A 214       3.129  16.756 106.710  1.00 54.18           H
ATOM   3274  HG3 GLU A 214       4.362  16.211 105.871  1.00 54.18           H
ATOM   3275  N   GLY A 215       2.216  11.805 105.165  1.00 48.35           N
ATOM   3276  CA  GLY A 215       1.266  10.873 104.582  1.00 46.27           C
ATOM   3277  C   GLY A 215       0.972  11.063 103.104  1.00 54.29           C
ATOM   3278  O   GLY A 215       0.083  10.370 102.577  1.00 37.09           O
ATOM   3279  H   GLY A 215       3.031  11.532 105.148  1.00 58.03           H
ATOM   3280  HA2 GLY A 215       1.602   9.971 104.703  1.00 55.52           H
ATOM   3281  HA3 GLY A 215       0.426  10.944 105.061  1.00 55.52           H
ATOM   3282  N   ASP A 216       1.707  11.957 102.407  1.00 53.60           N
ATOM   3283  CA  ASP A 216       1.467  12.242 100.988  1.00 48.73           C
ATOM   3284  C   ASP A 216       1.995  11.103 100.134  1.00 48.13           C
ATOM   3285  O   ASP A 216       2.912  11.277  99.312  1.00 37.85           O
ATOM   3286  CB  ASP A 216       2.113  13.561 100.547  1.00 48.71           C
ATOM   3287  CG  ASP A 216       1.624  14.032  99.161  1.00 49.07           C
ATOM   3288  OD1 ASP A 216       0.807  13.321  98.531  1.00 42.45           O
ATOM   3289  OD2 ASP A 216       2.061  15.114  98.705  1.00 38.58           O1-
ATOM   3290  H   ASP A 216       2.354  12.412 102.744  1.00 64.32           H
ATOM   3291  HA  ASP A 216       0.511  12.311 100.837  1.00 58.48           H
ATOM   3292  HB2 ASP A 216       1.893  14.251 101.193  1.00 58.45           H
ATOM   3293  HB3 ASP A 216       3.074  13.443 100.502  1.00 58.45           H
ATOM   3294  N   PHE A 217       1.407   9.931 100.349  1.00 45.43           N
ATOM   3295  CA  PHE A 217       1.709   8.741  99.574  1.00 48.26           C
ATOM   3296  C   PHE A 217       0.474   7.850  99.618  1.00 50.13           C
ATOM   3297  O   PHE A 217       0.032   7.449 100.702  1.00 47.71           O
ATOM   3298  CB  PHE A 217       2.949   7.993 100.116  1.00 41.67           C
ATOM   3299  CG  PHE A 217       3.044   6.597  99.603  1.00 40.68           C
ATOM   3300  CD1 PHE A 217       3.519   6.348  98.330  1.00 42.47           C
ATOM   3301  CD2 PHE A 217       2.592   5.537 100.364  1.00 41.69           C
ATOM   3302  CE1 PHE A 217       3.574   5.054  97.833  1.00 42.39           C
ATOM   3303  CE2 PHE A 217       2.642   4.243  99.867  1.00 45.51           C
ATOM   3304  CZ  PHE A 217       3.124   4.007  98.590  1.00 41.30           C
ATOM   3305  H   PHE A 217       0.813   9.801 100.957  1.00 54.52           H
ATOM   3306  HA  PHE A 217       1.878   8.989  98.652  1.00 57.92           H
ATOM   3307  HB2 PHE A 217       3.750   8.469  99.843  1.00 50.00           H
ATOM   3308  HB3 PHE A 217       2.898   7.955 101.084  1.00 50.00           H
ATOM   3309  HD1 PHE A 217       3.814   7.056  97.804  1.00 50.97           H
ATOM   3310  HD2 PHE A 217       2.255   5.691 101.217  1.00 50.03           H
ATOM   3311  HE1 PHE A 217       3.903   4.900  96.977  1.00 50.87           H
ATOM   3312  HE2 PHE A 217       2.344   3.534 100.389  1.00 54.61           H
ATOM   3313  HZ  PHE A 217       3.172   3.138  98.262  1.00 49.55           H
ATOM   3314  N   ASP A 218      -0.073   7.557  98.439  1.00 52.95           N
ATOM   3315  CA  ASP A 218      -1.159   6.598  98.267  1.00 54.63           C
ATOM   3316  C   ASP A 218      -0.568   5.243  97.890  1.00 46.84           C
ATOM   3317  O   ASP A 218       0.072   5.112  96.840  1.00 46.26           O
ATOM   3318  CB  ASP A 218      -2.142   7.040  97.168  1.00 58.70           C
ATOM   3319  CG  ASP A 218      -2.818   8.399  97.451  1.00 63.28           C
ATOM   3320  OD1 ASP A 218      -2.856   8.822  98.637  1.00 62.57           O
ATOM   3321  OD2 ASP A 218      -3.326   9.022  96.475  1.00 51.65           O1-
ATOM   3322  H   ASP A 218       0.180   7.914  97.699  1.00 63.54           H
ATOM   3323  HA  ASP A 218      -1.647   6.504  99.100  1.00 65.55           H
ATOM   3324  HB2 ASP A 218      -1.660   7.118  96.330  1.00 70.44           H
ATOM   3325  HB3 ASP A 218      -2.841   6.373  97.086  1.00 70.44           H
ATOM   3326  N   ASN A 219      -0.832   4.229  98.718  1.00 46.73           N
ATOM   3327  CA  ASN A 219      -0.579   2.848  98.309  1.00 53.82           C
ATOM   3328  C   ASN A 219      -1.365   2.477  97.062  1.00 51.63           C
ATOM   3329  O   ASN A 219      -0.881   1.699  96.230  1.00 51.89           O
ATOM   3330  CB  ASN A 219      -0.941   1.887  99.445  1.00 55.18           C
ATOM   3331  CG  ASN A 219      -0.178   2.187 100.705  1.00 57.84           C
ATOM   3332  OD1 ASN A 219       0.989   1.806 100.845  1.00 61.18           O
ATOM   3333  ND2 ASN A 219      -0.820   2.891 101.626  1.00 57.82           N
ATOM   3334  H   ASN A 219      -1.154   4.313  99.512  1.00 56.08           H
ATOM   3335  HA  ASN A 219       0.365   2.742  98.113  1.00 64.58           H
ATOM   3336  HB2 ASN A 219      -1.888   1.967  99.639  1.00 66.21           H
ATOM   3337  HB3 ASN A 219      -0.730   0.980  99.174  1.00 66.21           H
ATOM   3338 HD21 ASN A 219      -0.428   3.090 102.366  1.00 69.39           H
ATOM   3339 HD22 ASN A 219      -1.628   3.150 101.485  1.00 69.39           H
ATOM   3340  N   ASN A 220      -2.578   3.006  96.923  1.00 45.63           N
ATOM   3341  CA  ASN A 220      -3.434   2.717  95.784  1.00 36.18           C
ATOM   3342  C   ASN A 220      -3.420   3.875  94.795  1.00 34.65           C
ATOM   3343  O   ASN A 220      -3.468   5.045  95.184  1.00 37.77           O
ATOM   3344  CB  ASN A 220      -4.855   2.448  96.276  1.00 48.10           C
ATOM   3345  CG  ASN A 220      -4.891   1.348  97.298  1.00 47.36           C
ATOM   3346  OD1 ASN A 220      -4.802   0.169  96.947  1.00 44.05           O
ATOM   3347  ND2 ASN A 220      -4.961   1.723  98.579  1.00 48.30           N
ATOM   3348  H   ASN A 220      -2.932   3.548  97.490  1.00 54.76           H
ATOM   3349  HA  ASN A 220      -3.111   1.922  95.331  1.00 43.42           H
ATOM   3350  HB2 ASN A 220      -5.209   3.253  96.685  1.00 57.72           H
ATOM   3351  HB3 ASN A 220      -5.408   2.183  95.525  1.00 57.72           H
ATOM   3352 HD21 ASN A 220      -4.984   1.129  99.200  1.00 57.95           H
ATOM   3353 HD22 ASN A 220      -4.984   2.559  98.782  1.00 57.95           H
ATOM   3354  N   LEU A 221      -3.326   3.539  93.521  1.00 29.51           N
ATOM   3355  CA  LEU A 221      -3.406   4.541  92.471  1.00 38.38           C
ATOM   3356  C   LEU A 221      -4.871   4.904  92.225  1.00 31.46           C
ATOM   3357  O   LEU A 221      -5.740   4.037  92.260  1.00 29.70           O
ATOM   3358  CB  LEU A 221      -2.755   3.998  91.198  1.00 26.63           C
ATOM   3359  CG  LEU A 221      -1.269   3.674  91.352  1.00 28.99           C
ATOM   3360  CD1 LEU A 221      -0.778   3.052  90.115  1.00 28.48           C
ATOM   3361  CD2 LEU A 221      -0.500   4.962  91.652  1.00 31.85           C
ATOM   3362  H   LEU A 221      -3.214   2.736  93.236  1.00 35.41           H
ATOM   3363  HA  LEU A 221      -2.931   5.340  92.746  1.00 46.06           H
ATOM   3364  HB2 LEU A 221      -3.211   3.182  90.938  1.00 31.95           H
ATOM   3365  HB3 LEU A 221      -2.843   4.661  90.496  1.00 31.95           H
ATOM   3366  HG  LEU A 221      -1.141   3.054  92.087  1.00 34.79           H
ATOM   3367 HD11 LEU A 221       0.165   2.849  90.217  1.00 34.18           H
ATOM   3368 HD12 LEU A 221      -1.277   2.237  89.952  1.00 34.18           H
ATOM   3369 HD13 LEU A 221      -0.905   3.671  89.379  1.00 34.18           H
ATOM   3370 HD21 LEU A 221       0.442   4.751  91.749  1.00 38.22           H
ATOM   3371 HD22 LEU A 221      -0.627   5.583  90.918  1.00 38.22           H
ATOM   3372 HD23 LEU A 221      -0.840   5.347  92.475  1.00 38.22           H
ATOM   3373  N   VAL A 222      -5.140   6.198  92.041  1.00 41.13           N
ATOM   3374  CA  VAL A 222      -6.476   6.713  91.709  1.00 33.47           C
ATOM   3375  C   VAL A 222      -7.046   5.871  90.568  1.00 26.08           C
ATOM   3376  O   VAL A 222      -6.515   5.916  89.440  1.00 28.27           O
ATOM   3377  CB  VAL A 222      -6.413   8.203  91.324  1.00 40.11           C
ATOM   3378  CG1 VAL A 222      -7.809   8.760  91.074  1.00 32.89           C
ATOM   3379  CG2 VAL A 222      -5.722   9.013  92.396  1.00 32.01           C
ATOM   3380  H   VAL A 222      -4.547   6.817  92.105  1.00 49.36           H
ATOM   3381  HA  VAL A 222      -7.058   6.620  92.479  1.00 40.16           H
ATOM   3382  HB  VAL A 222      -5.903   8.296  90.504  1.00 48.13           H
ATOM   3383 HG11 VAL A 222      -7.736   9.698  90.834  1.00 39.47           H
ATOM   3384 HG12 VAL A 222      -8.221   8.264  90.349  1.00 39.47           H
ATOM   3385 HG13 VAL A 222      -8.336   8.665  91.883  1.00 39.47           H
ATOM   3386 HG21 VAL A 222      -5.700   9.944  92.123  1.00 38.42           H
ATOM   3387 HG22 VAL A 222      -6.215   8.924  93.226  1.00 38.42           H
ATOM   3388 HG23 VAL A 222      -4.818   8.680  92.510  1.00 38.42           H
ATOM   3389  N   PRO A 223      -8.098   5.069  90.800  1.00 30.47           N
ATOM   3390  CA  PRO A 223      -8.528   4.111  89.760  1.00 29.70           C
ATOM   3391  C   PRO A 223      -8.849   4.740  88.413  1.00 27.53           C
ATOM   3392  O   PRO A 223      -8.399   4.235  87.379  1.00 35.34           O
ATOM   3393  CB  PRO A 223      -9.775   3.451  90.385  1.00 33.56           C
ATOM   3394  CG  PRO A 223      -9.575   3.565  91.820  1.00 29.20           C
ATOM   3395  CD  PRO A 223      -8.870   4.900  92.039  1.00 31.84           C
ATOM   3396  HA  PRO A 223      -7.846   3.434  89.634  1.00 35.64           H
ATOM   3397  HB2 PRO A 223     -10.572   3.930  90.110  1.00 40.27           H
ATOM   3398  HB3 PRO A 223      -9.822   2.520  90.117  1.00 40.27           H
ATOM   3399  HG2 PRO A 223     -10.435   3.556  92.269  1.00 35.03           H
ATOM   3400  HG3 PRO A 223      -9.021   2.832  92.130  1.00 35.03           H
ATOM   3401  HD2 PRO A 223      -9.519   5.615  92.135  1.00 38.21           H
ATOM   3402  HD3 PRO A 223      -8.277   4.849  92.805  1.00 38.21           H
ATOM   3403  N   HIS A 224      -9.649   5.806  88.381  1.00 34.49           N
ATOM   3404  CA  HIS A 224     -10.038   6.363  87.088  1.00 38.33           C
ATOM   3405  C   HIS A 224      -8.812   6.905  86.348  1.00 31.63           C
ATOM   3406  O   HIS A 224      -8.647   6.662  85.150  1.00 33.06           O
ATOM   3407  CB  HIS A 224     -11.096   7.449  87.277  1.00 31.59           C
ATOM   3408  CG  HIS A 224     -11.592   8.044  85.989  1.00 35.21           C
ATOM   3409  ND1 HIS A 224     -12.011   7.275  84.925  1.00 35.27           N
ATOM   3410  CD2 HIS A 224     -11.729   9.335  85.596  1.00 34.54           C
ATOM   3411  CE1 HIS A 224     -12.393   8.064  83.934  1.00 34.03           C
ATOM   3412  NE2 HIS A 224     -12.233   9.320  84.315  1.00 35.76           N
ATOM   3413  H   HIS A 224      -9.970   6.212  89.068  1.00 41.38           H
ATOM   3414  HA  HIS A 224     -10.427   5.659  86.546  1.00 45.99           H
ATOM   3415  HB2 HIS A 224     -10.716   8.166  87.809  1.00 37.91           H
ATOM   3416  HB3 HIS A 224     -11.858   7.065  87.739  1.00 37.91           H
ATOM   3417  HD1 HIS A 224     -12.028   6.415  84.910  1.00 42.32           H
ATOM   3418  HD2 HIS A 224     -11.527  10.089  86.100  1.00 41.45           H
ATOM   3419  HE1 HIS A 224     -12.717   7.783  83.108  1.00 40.84           H
ATOM   3420  N   GLN A 225      -7.921   7.600  87.059  1.00 30.72           N
ATOM   3421  CA  GLN A 225      -6.701   8.115  86.441  1.00 31.69           C
ATOM   3422  C   GLN A 225      -5.845   6.987  85.895  1.00 28.22           C
ATOM   3423  O   GLN A 225      -5.323   7.075  84.779  1.00 25.53           O
ATOM   3424  CB  GLN A 225      -5.937   8.923  87.470  1.00 31.71           C
ATOM   3425  CG  GLN A 225      -6.484  10.298  87.699  1.00 33.58           C
ATOM   3426  CD  GLN A 225      -6.608  11.071  86.391  1.00 36.28           C
ATOM   3427  OE1 GLN A 225      -7.649  11.049  85.720  1.00 30.35           O
ATOM   3428  NE2 GLN A 225      -5.526  11.717  86.001  1.00 26.56           N
ATOM   3429  H   GLN A 225      -8.001   7.786  87.895  1.00 36.87           H
ATOM   3430  HA  GLN A 225      -6.936   8.702  85.705  1.00 38.03           H
ATOM   3431  HB2 GLN A 225      -5.960   8.451  88.317  1.00 38.05           H
ATOM   3432  HB3 GLN A 225      -5.018   9.017  87.172  1.00 38.05           H
ATOM   3433  HG2 GLN A 225      -7.366  10.230  88.097  1.00 40.29           H
ATOM   3434  HG3 GLN A 225      -5.886  10.787  88.287  1.00 40.29           H
ATOM   3435 HE21 GLN A 225      -4.811  11.684  86.477  1.00 31.87           H
ATOM   3436 HE22 GLN A 225      -5.536  12.170  85.270  1.00 31.87           H
ATOM   3437  N   LEU A 226      -5.726   5.899  86.654  1.00 29.43           N
ATOM   3438  CA  LEU A 226      -4.951   4.758  86.195  1.00 24.22           C
ATOM   3439  C   LEU A 226      -5.559   4.148  84.953  1.00 34.38           C
ATOM   3440  O   LEU A 226      -4.843   3.798  84.010  1.00 24.67           O
ATOM   3441  CB  LEU A 226      -4.846   3.705  87.305  1.00 26.88           C
ATOM   3442  CG  LEU A 226      -4.059   2.435  86.927  1.00 31.08           C
ATOM   3443  CD1 LEU A 226      -2.608   2.734  86.626  1.00 34.70           C
ATOM   3444  CD2 LEU A 226      -4.126   1.396  87.981  1.00 34.00           C
ATOM   3445  H   LEU A 226      -6.082   5.800  87.430  1.00 35.32           H
ATOM   3446  HA  LEU A 226      -4.054   5.053  85.975  1.00 29.06           H
ATOM   3447  HB2 LEU A 226      -4.403   4.106  88.069  1.00 32.26           H
ATOM   3448  HB3 LEU A 226      -5.742   3.430  87.555  1.00 32.26           H
ATOM   3449  HG  LEU A 226      -4.452   2.060  86.123  1.00 37.30           H
ATOM   3450 HD11 LEU A 226      -2.157   1.907  86.394  1.00 41.64           H
ATOM   3451 HD12 LEU A 226      -2.561   3.356  85.882  1.00 41.64           H
ATOM   3452 HD13 LEU A 226      -2.197   3.127  87.412  1.00 41.64           H
ATOM   3453 HD21 LEU A 226      -3.617   0.622  87.693  1.00 40.80           H
ATOM   3454 HD22 LEU A 226      -3.750   1.754  88.801  1.00 40.80           H
ATOM   3455 HD23 LEU A 226      -5.053   1.149  88.122  1.00 40.80           H
ATOM   3456  N   GLU A 227      -6.883   4.018  84.930  1.00 29.49           N
ATOM   3457  CA  GLU A 227      -7.567   3.524  83.753  1.00 29.57           C
ATOM   3458  C   GLU A 227      -7.300   4.417  82.542  1.00 23.67           C
ATOM   3459  O   GLU A 227      -7.088   3.937  81.420  1.00 25.33           O
ATOM   3460  CB  GLU A 227      -9.073   3.466  84.070  1.00 32.97           C
ATOM   3461  CG  GLU A 227      -9.924   2.891  82.961  1.00 36.18           C
ATOM   3462  CD  GLU A 227     -11.425   2.924  83.278  1.00 42.29           C
ATOM   3463  OE1 GLU A 227     -12.136   2.129  82.645  1.00 41.54           O
ATOM   3464  OE2 GLU A 227     -11.872   3.731  84.142  1.00 42.48           O1-
ATOM   3465  H   GLU A 227      -7.404   4.211  85.586  1.00 35.38           H
ATOM   3466  HA  GLU A 227      -7.258   2.628  83.549  1.00 35.48           H
ATOM   3467  HB2 GLU A 227      -9.203   2.913  84.857  1.00 39.56           H
ATOM   3468  HB3 GLU A 227      -9.389   4.366  84.247  1.00 39.56           H
ATOM   3469  HG2 GLU A 227      -9.778   3.406  82.153  1.00 43.42           H
ATOM   3470  HG3 GLU A 227      -9.669   1.966  82.816  1.00 43.42           H
ATOM   3471  N   ASN A 228      -7.344   5.724  82.736  1.00 22.84           N
ATOM   3472  CA  ASN A 228      -7.072   6.613  81.611  1.00 23.93           C
ATOM   3473  C   ASN A 228      -5.618   6.483  81.155  1.00 23.69           C
ATOM   3474  O   ASN A 228      -5.339   6.373  79.954  1.00 26.19           O
ATOM   3475  CB  ASN A 228      -7.419   8.055  81.990  1.00 23.67           C
ATOM   3476  CG  ASN A 228      -8.911   8.317  81.943  1.00 32.42           C
ATOM   3477  OD1 ASN A 228      -9.653   7.544  81.350  1.00 30.56           O
ATOM   3478  ND2 ASN A 228      -9.341   9.415  82.527  1.00 30.55           N
ATOM   3479  H   ASN A 228      -7.521   6.115  83.481  1.00 27.41           H
ATOM   3480  HA  ASN A 228      -7.639   6.358  80.867  1.00 28.71           H
ATOM   3481  HB2 ASN A 228      -7.111   8.229  82.894  1.00 28.41           H
ATOM   3482  HB3 ASN A 228      -6.986   8.660  81.368  1.00 28.41           H
ATOM   3483 HD21 ASN A 228     -10.181   9.602  82.524  1.00 36.65           H
ATOM   3484 HD22 ASN A 228      -8.784   9.944  82.912  1.00 36.65           H
ATOM   3485  N   MET A 229      -4.680   6.409  82.096  1.00 23.56           N
ATOM   3486  CA  MET A 229      -3.278   6.288  81.695  1.00 23.15           C
ATOM   3487  C   MET A 229      -3.068   5.063  80.823  1.00 23.32           C
ATOM   3488  O   MET A 229      -2.481   5.141  79.738  1.00 29.82           O
ATOM   3489  CB  MET A 229      -2.386   6.230  82.913  1.00 24.73           C
ATOM   3490  CG  MET A 229      -0.912   6.508  82.499  1.00 28.77           C
ATOM   3491  SD  MET A 229       0.214   6.472  83.853  1.00 32.82           S
ATOM   3492  CE  MET A 229       0.403   4.711  84.048  1.00 23.58           C
ATOM   3493  H   MET A 229      -4.820   6.425  82.944  1.00 28.27           H
ATOM   3494  HA  MET A 229      -3.031   7.077  81.187  1.00 27.78           H
ATOM   3495  HB2 MET A 229      -2.662   6.906  83.551  1.00 29.68           H
ATOM   3496  HB3 MET A 229      -2.435   5.346  83.309  1.00 29.68           H
ATOM   3497  HG2 MET A 229      -0.633   5.834  81.861  1.00 34.53           H
ATOM   3498  HG3 MET A 229      -0.862   7.388  82.092  1.00 34.53           H
ATOM   3499  HE1 MET A 229       1.015   4.539  84.781  1.00 28.30           H
ATOM   3500  HE2 MET A 229      -0.463   4.320  84.241  1.00 28.30           H
ATOM   3501  HE3 MET A 229       0.759   4.339  83.226  1.00 28.30           H
ATOM   3502  N   ILE A 230      -3.596   3.927  81.260  1.00 26.96           N
ATOM   3503  CA  ILE A 230      -3.426   2.692  80.508  1.00 21.97           C
ATOM   3504  C   ILE A 230      -4.092   2.782  79.145  1.00 31.08           C
ATOM   3505  O   ILE A 230      -3.611   2.188  78.162  1.00 28.66           O
ATOM   3506  CB  ILE A 230      -3.977   1.520  81.332  1.00 25.16           C
ATOM   3507  CG1 ILE A 230      -3.119   1.343  82.566  1.00 29.06           C
ATOM   3508  CG2 ILE A 230      -4.002   0.278  80.494  1.00 28.28           C
ATOM   3509  CD1 ILE A 230      -3.626   0.278  83.514  1.00 41.58           C
ATOM   3510  H   ILE A 230      -4.054   3.844  81.983  1.00 32.35           H
ATOM   3511  HA  ILE A 230      -2.479   2.538  80.367  1.00 26.36           H
ATOM   3512  HB  ILE A 230      -4.883   1.730  81.608  1.00 30.19           H
ATOM   3513 HG12 ILE A 230      -2.224   1.093  82.290  1.00 34.88           H
ATOM   3514 HG13 ILE A 230      -3.092   2.183  83.050  1.00 34.88           H
ATOM   3515 HG21 ILE A 230      -4.352  -0.454  81.025  1.00 33.94           H
ATOM   3516 HG22 ILE A 230      -4.572   0.429  79.723  1.00 33.94           H
ATOM   3517 HG23 ILE A 230      -3.099   0.075  80.203  1.00 33.94           H
ATOM   3518 HD11 ILE A 230      -3.027   0.223  84.276  1.00 49.89           H
ATOM   3519 HD12 ILE A 230      -4.518   0.518  83.811  1.00 49.89           H
ATOM   3520 HD13 ILE A 230      -3.649  -0.573  83.050  1.00 49.89           H
ATOM   3521  N   LYS A 231      -5.206   3.512  79.062  1.00 28.28           N
ATOM   3522  CA  LYS A 231      -5.868   3.729  77.782  1.00 30.04           C
ATOM   3523  C   LYS A 231      -4.969   4.502  76.837  1.00 26.84           C
ATOM   3524  O   LYS A 231      -4.834   4.138  75.668  1.00 26.18           O
ATOM   3525  CB  LYS A 231      -7.182   4.492  77.987  1.00 33.34           C
ATOM   3526  CG  LYS A 231      -8.446   3.648  78.196  1.00 37.05           C
ATOM   3527  CD  LYS A 231      -9.719   4.554  78.190  1.00 37.94           C
ATOM   3528  CE  LYS A 231     -11.016   3.765  78.284  1.00 49.73           C
ATOM   3529  NZ  LYS A 231     -11.061   2.880  79.495  1.00 47.79           N1+
ATOM   3530  H   LYS A 231      -5.595   3.889  79.730  1.00 33.94           H
ATOM   3531  HA  LYS A 231      -6.073   2.871  77.377  1.00 36.04           H
ATOM   3532  HB2 LYS A 231      -7.084   5.059  78.768  1.00 40.01           H
ATOM   3533  HB3 LYS A 231      -7.335   5.047  77.206  1.00 40.01           H
ATOM   3534  HG2 LYS A 231      -8.525   3.002  77.477  1.00 44.46           H
ATOM   3535  HG3 LYS A 231      -8.394   3.197  79.053  1.00 44.46           H
ATOM   3536  HD2 LYS A 231      -9.681   5.156  78.950  1.00 45.53           H
ATOM   3537  HD3 LYS A 231      -9.739   5.064  77.365  1.00 45.53           H
ATOM   3538  HE2 LYS A 231     -11.761   4.384  78.336  1.00 59.68           H
ATOM   3539  HE3 LYS A 231     -11.104   3.204  77.498  1.00 59.68           H
ATOM   3540  HZ1 LYS A 231     -11.831   2.435  79.518  1.00 57.34           H
ATOM   3541  HZ2 LYS A 231     -10.390   2.296  79.470  1.00 57.34           H
ATOM   3542  HZ3 LYS A 231     -10.989   3.372  80.234  1.00 57.34           H
ATOM   3543  N   ILE A 232      -4.394   5.611  77.318  1.00 30.83           N
ATOM   3544  CA  ILE A 232      -3.365   6.332  76.558  1.00 34.46           C
ATOM   3545  C   ILE A 232      -2.250   5.385  76.137  1.00 30.94           C
ATOM   3546  O   ILE A 232      -1.849   5.342  74.961  1.00 31.58           O
ATOM   3547  CB  ILE A 232      -2.799   7.504  77.381  1.00 26.02           C
ATOM   3548  CG1 ILE A 232      -3.920   8.468  77.767  1.00 24.40           C
ATOM   3549  CG2 ILE A 232      -1.700   8.258  76.581  1.00 25.56           C
ATOM   3550  CD1 ILE A 232      -3.530   9.526  78.773  1.00 22.08           C
ATOM   3551  H   ILE A 232      -4.581   5.965  78.079  1.00 37.00           H
ATOM   3552  HA  ILE A 232      -3.766   6.698  75.754  1.00 41.35           H
ATOM   3553  HB  ILE A 232      -2.403   7.149  78.192  1.00 31.23           H
ATOM   3554 HG12 ILE A 232      -4.225   8.923  76.967  1.00 29.28           H
ATOM   3555 HG13 ILE A 232      -4.650   7.955  78.149  1.00 29.28           H
ATOM   3556 HG21 ILE A 232      -1.362   8.989  77.121  1.00 30.67           H
ATOM   3557 HG22 ILE A 232      -0.982   7.641  76.372  1.00 30.67           H
ATOM   3558 HG23 ILE A 232      -2.088   8.604  75.761  1.00 30.67           H
ATOM   3559 HD11 ILE A 232      -4.300  10.087  78.955  1.00 26.50           H
ATOM   3560 HD12 ILE A 232      -3.236   9.092  79.589  1.00 26.50           H
ATOM   3561 HD13 ILE A 232      -2.810  10.061  78.405  1.00 26.50           H
ATOM   3562  N   ALA A 233      -1.728   4.609  77.091  1.00 32.58           N
ATOM   3563  CA  ALA A 233      -0.565   3.778  76.794  1.00 29.73           C
ATOM   3564  C   ALA A 233      -0.897   2.694  75.777  1.00 34.26           C
ATOM   3565  O   ALA A 233      -0.119   2.429  74.846  1.00 25.31           O
ATOM   3566  CB  ALA A 233      -0.021   3.160  78.082  1.00 31.86           C
ATOM   3567  H   ALA A 233      -2.022   4.548  77.897  1.00 39.09           H
ATOM   3568  HA  ALA A 233       0.132   4.337  76.416  1.00 35.68           H
ATOM   3569  HB1 ALA A 233       0.750   2.612  77.867  1.00 38.24           H
ATOM   3570  HB2 ALA A 233       0.237   3.871  78.688  1.00 38.24           H
ATOM   3571  HB3 ALA A 233      -0.713   2.614  78.486  1.00 38.24           H
ATOM   3572  N   LEU A 234      -2.046   2.038  75.939  1.00 33.31           N
ATOM   3573  CA  LEU A 234      -2.411   0.996  74.983  1.00 32.23           C
ATOM   3574  C   LEU A 234      -2.760   1.599  73.613  1.00 27.96           C
ATOM   3575  O   LEU A 234      -2.444   1.008  72.578  1.00 30.51           O
ATOM   3576  CB  LEU A 234      -3.571   0.143  75.536  1.00 36.46           C
ATOM   3577  CG  LEU A 234      -3.359  -0.748  76.772  1.00 30.41           C
ATOM   3578  CD1 LEU A 234      -4.674  -1.478  77.152  1.00 28.14           C
ATOM   3579  CD2 LEU A 234      -2.302  -1.759  76.510  1.00 33.88           C
ATOM   3580  H   LEU A 234      -2.613   2.171  76.571  1.00 39.97           H
ATOM   3581  HA  LEU A 234      -1.648   0.410  74.859  1.00 38.68           H
ATOM   3582  HB2 LEU A 234      -4.297   0.748  75.755  1.00 43.75           H
ATOM   3583  HB3 LEU A 234      -3.863  -0.446  74.822  1.00 43.75           H
ATOM   3584  HG  LEU A 234      -3.082  -0.200  77.523  1.00 36.49           H
ATOM   3585 HD11 LEU A 234      -4.513  -2.031  77.933  1.00 33.77           H
ATOM   3586 HD12 LEU A 234      -5.356  -0.817  77.349  1.00 33.77           H
ATOM   3587 HD13 LEU A 234      -4.954  -2.031  76.406  1.00 33.77           H
ATOM   3588 HD21 LEU A 234      -2.187  -2.307  77.302  1.00 40.66           H
ATOM   3589 HD22 LEU A 234      -2.574  -2.312  75.761  1.00 40.66           H
ATOM   3590 HD23 LEU A 234      -1.473  -1.301  76.301  1.00 40.66           H
ATOM   3591  N   GLY A 235      -3.416   2.762  73.580  1.00 32.68           N
ATOM   3592  CA  GLY A 235      -3.686   3.390  72.296  1.00 30.70           C
ATOM   3593  C   GLY A 235      -2.406   3.715  71.551  1.00 30.30           C
ATOM   3594  O   GLY A 235      -2.275   3.433  70.358  1.00 27.87           O
ATOM   3595  H   GLY A 235      -3.705   3.192  74.266  1.00 39.21           H
ATOM   3596  HA2 GLY A 235      -4.221   2.794  71.749  1.00 36.85           H
ATOM   3597  HA3 GLY A 235      -4.181   4.213  72.434  1.00 36.85           H
ATOM   3598  N   ALA A 236      -1.431   4.291  72.262  1.00 31.12           N
ATOM   3599  CA  ALA A 236      -0.145   4.617  71.649  1.00 30.27           C
ATOM   3600  C   ALA A 236       0.562   3.360  71.145  1.00 26.13           C
ATOM   3601  O   ALA A 236       1.122   3.358  70.044  1.00 27.04           O
ATOM   3602  CB  ALA A 236       0.720   5.382  72.656  1.00 31.69           C
ATOM   3603  H   ALA A 236      -1.490   4.501  73.094  1.00 37.35           H
ATOM   3604  HA  ALA A 236      -0.299   5.197  70.887  1.00 36.32           H
ATOM   3605  HB1 ALA A 236       1.571   5.595  72.243  1.00 38.03           H
ATOM   3606  HB2 ALA A 236       0.261   6.198  72.909  1.00 38.03           H
ATOM   3607  HB3 ALA A 236       0.861   4.825  73.438  1.00 38.03           H
ATOM   3608  N   CYS A 237       0.513   2.275  71.923  1.00 22.58           N
ATOM   3609  CA  CYS A 237       1.141   1.025  71.523  1.00 27.98           C
ATOM   3610  C   CYS A 237       0.510   0.452  70.270  1.00 33.35           C
ATOM   3611  O   CYS A 237       1.206  -0.142  69.446  1.00 29.67           O
ATOM   3612  CB  CYS A 237       1.059   0.011  72.665  1.00 33.99           C
ATOM   3613  SG  CYS A 237       2.321   0.277  73.943  1.00 30.97           S
ATOM   3614  H   CYS A 237       0.120   2.243  72.687  1.00 27.09           H
ATOM   3615  HA  CYS A 237       2.078   1.189  71.336  1.00 33.58           H
ATOM   3616  HB2 CYS A 237       0.188   0.080  73.085  1.00 40.78           H
ATOM   3617  HB3 CYS A 237       1.183  -0.881  72.304  1.00 40.78           H
ATOM   3618  HG  CYS A 237       2.178   1.373  74.411  1.00 37.17           H
ATOM   3619  N   ALA A 238      -0.809   0.605  70.119  1.00 32.94           N
ATOM   3620  CA  ALA A 238      -1.493   0.111  68.923  1.00 36.69           C
ATOM   3621  C   ALA A 238      -1.165   0.977  67.711  1.00 28.47           C
ATOM   3622  O   ALA A 238      -0.906   0.460  66.617  1.00 29.62           O
ATOM   3623  CB  ALA A 238      -3.015   0.066  69.178  1.00 30.06           C
ATOM   3624  H   ALA A 238      -1.326   0.988  70.690  1.00 39.52           H
ATOM   3625  HA  ALA A 238      -1.193  -0.793  68.737  1.00 44.03           H
ATOM   3626  HB1 ALA A 238      -3.459  -0.263  68.380  1.00 36.07           H
ATOM   3627  HB2 ALA A 238      -3.193  -0.528  69.924  1.00 36.07           H
ATOM   3628  HB3 ALA A 238      -3.327   0.961  69.385  1.00 36.07           H
ATOM   3629  N   LYS A 239      -1.141   2.294  67.890  1.00 26.00           N
ATOM   3630  CA  LYS A 239      -0.773   3.172  66.784  1.00 33.37           C
ATOM   3631  C   LYS A 239       0.634   2.888  66.297  1.00 31.09           C
ATOM   3632  O   LYS A 239       0.874   2.786  65.088  1.00 31.14           O
ATOM   3633  CB  LYS A 239      -0.904   4.624  67.208  1.00 33.17           C
ATOM   3634  CG  LYS A 239      -2.371   5.028  67.309  1.00 37.96           C
ATOM   3635  CD  LYS A 239      -2.555   6.530  67.398  1.00 43.05           C
ATOM   3636  CE  LYS A 239      -4.052   6.945  67.184  1.00 40.12           C
ATOM   3637  NZ  LYS A 239      -4.244   8.421  67.284  1.00 45.98           N1+
ATOM   3638  H   LYS A 239      -1.328   2.698  68.626  1.00 31.20           H
ATOM   3639  HA  LYS A 239      -1.382   3.020  66.045  1.00 40.04           H
ATOM   3640  HB2 LYS A 239      -0.493   4.744  68.079  1.00 39.80           H
ATOM   3641  HB3 LYS A 239      -0.475   5.192  66.550  1.00 39.80           H
ATOM   3642  HG2 LYS A 239      -2.841   4.714  66.521  1.00 45.55           H
ATOM   3643  HG3 LYS A 239      -2.755   4.631  68.106  1.00 45.55           H
ATOM   3644  HD2 LYS A 239      -2.278   6.834  68.277  1.00 51.66           H
ATOM   3645  HD3 LYS A 239      -2.020   6.958  66.712  1.00 51.66           H
ATOM   3646  HE2 LYS A 239      -4.337   6.663  66.301  1.00 48.14           H
ATOM   3647  HE3 LYS A 239      -4.600   6.523  67.863  1.00 48.14           H
ATOM   3648  HZ1 LYS A 239      -5.101   8.625  67.158  1.00 55.17           H
ATOM   3649  HZ2 LYS A 239      -3.994   8.706  68.089  1.00 55.17           H
ATOM   3650  HZ3 LYS A 239      -3.755   8.834  66.666  1.00 55.17           H
ATOM   3651  N   LEU A 240       1.578   2.729  67.222  1.00 37.60           N
ATOM   3652  CA  LEU A 240       2.947   2.450  66.798  1.00 35.84           C
ATOM   3653  C   LEU A 240       3.071   1.033  66.262  1.00 30.20           C
ATOM   3654  O   LEU A 240       3.850   0.786  65.334  1.00 28.39           O
ATOM   3655  CB  LEU A 240       3.914   2.687  67.956  1.00 35.26           C
ATOM   3656  CG  LEU A 240       4.006   4.141  68.429  1.00 27.58           C
ATOM   3657  CD1 LEU A 240       4.608   4.199  69.784  1.00 31.72           C
ATOM   3658  CD2 LEU A 240       4.840   4.946  67.499  1.00 28.60           C
ATOM   3659  H   LEU A 240       1.459   2.774  68.073  1.00 45.12           H
ATOM   3660  HA  LEU A 240       3.184   3.061  66.083  1.00 43.01           H
ATOM   3661  HB2 LEU A 240       3.627   2.150  68.712  1.00 42.31           H
ATOM   3662  HB3 LEU A 240       4.801   2.411  67.679  1.00 42.31           H
ATOM   3663  HG  LEU A 240       3.119   4.530  68.466  1.00 33.09           H
ATOM   3664 HD11 LEU A 240       4.659   5.125  70.067  1.00 38.06           H
ATOM   3665 HD12 LEU A 240       4.051   3.695  70.398  1.00 38.06           H
ATOM   3666 HD13 LEU A 240       5.497   3.813  69.751  1.00 38.06           H
ATOM   3667 HD21 LEU A 240       4.881   5.860  67.823  1.00 34.32           H
ATOM   3668 HD22 LEU A 240       5.732   4.567  67.467  1.00 34.32           H
ATOM   3669 HD23 LEU A 240       4.439   4.926  66.617  1.00 34.32           H
ATOM   3670  N   ALA A 241       2.298   0.092  66.810  1.00 28.14           N
ATOM   3671  CA  ALA A 241       2.358  -1.271  66.287  1.00 39.06           C
ATOM   3672  C   ALA A 241       1.856  -1.315  64.857  1.00 40.06           C
ATOM   3673  O   ALA A 241       2.348  -2.110  64.048  1.00 37.29           O
ATOM   3674  CB  ALA A 241       1.542  -2.225  67.155  1.00 35.34           C
ATOM   3675  H   ALA A 241       1.749   0.212  67.461  1.00 33.77           H
ATOM   3676  HA  ALA A 241       3.280  -1.573  66.293  1.00 46.87           H
ATOM   3677  HB1 ALA A 241       1.602  -3.119  66.783  1.00 42.40           H
ATOM   3678  HB2 ALA A 241       1.901  -2.217  68.056  1.00 42.40           H
ATOM   3679  HB3 ALA A 241       0.618  -1.931  67.164  1.00 42.40           H
ATOM   3680  N   THR A 242       0.901  -0.440  64.529  1.00 32.74           N
ATOM   3681  CA  THR A 242       0.382  -0.374  63.166  1.00 43.37           C
ATOM   3682  C   THR A 242       1.486   0.000  62.196  1.00 40.92           C
ATOM   3683  O   THR A 242       1.685  -0.660  61.171  1.00 36.04           O
ATOM   3684  CB  THR A 242      -0.755   0.645  63.089  1.00 39.17           C
ATOM   3685  OG1 THR A 242      -1.816   0.229  63.959  1.00 38.91           O
ATOM   3686  CG2 THR A 242      -1.284   0.781  61.649  1.00 43.08           C
ATOM   3687  H   THR A 242       0.541   0.120  65.073  1.00 39.29           H
ATOM   3688  HA  THR A 242       0.032  -1.243  62.912  1.00 52.05           H
ATOM   3689  HB  THR A 242      -0.427   1.512  63.375  1.00 47.00           H
ATOM   3690  HG1 THR A 242      -1.537   0.182  64.750  1.00 46.69           H
ATOM   3691 HG21 THR A 242      -2.003   1.431  61.621  1.00 51.70           H
ATOM   3692 HG22 THR A 242      -0.571   1.073  61.060  1.00 51.70           H
ATOM   3693 HG23 THR A 242      -1.619  -0.075  61.338  1.00 51.70           H
ATOM   3694  N   LYS A 243       2.227   1.060  62.520  1.00 43.61           N
ATOM   3695  CA  LYS A 243       3.313   1.500  61.657  1.00 41.98           C
ATOM   3696  C   LYS A 243       4.315   0.372  61.419  1.00 37.77           C
ATOM   3697  O   LYS A 243       4.739   0.139  60.285  1.00 40.68           O
ATOM   3698  CB  LYS A 243       3.987   2.732  62.268  1.00 39.81           C
ATOM   3699  CG  LYS A 243       3.009   3.901  62.609  1.00 44.76           C
ATOM   3700  CD  LYS A 243       3.728   4.999  63.451  1.00 56.70           C
ATOM   3701  CE  LYS A 243       2.792   6.108  63.974  1.00 58.47           C
ATOM   3702  NZ  LYS A 243       3.486   7.039  64.959  1.00 54.28           N1+
ATOM   3703  H   LYS A 243       2.120   1.536  63.229  1.00 52.33           H
ATOM   3704  HA  LYS A 243       2.946   1.757  60.797  1.00 50.38           H
ATOM   3705  HB2 LYS A 243       4.429   2.469  63.091  1.00 47.78           H
ATOM   3706  HB3 LYS A 243       4.643   3.071  61.639  1.00 47.78           H
ATOM   3707  HG2 LYS A 243       2.691   4.305  61.786  1.00 53.71           H
ATOM   3708  HG3 LYS A 243       2.264   3.557  63.126  1.00 53.71           H
ATOM   3709  HD2 LYS A 243       4.145   4.579  64.219  1.00 68.04           H
ATOM   3710  HD3 LYS A 243       4.405   5.421  62.900  1.00 68.04           H
ATOM   3711  HE2 LYS A 243       2.482   6.640  63.225  1.00 70.17           H
ATOM   3712  HE3 LYS A 243       2.038   5.699  64.427  1.00 70.17           H
ATOM   3713  HZ1 LYS A 243       2.917   7.664  65.239  1.00 65.14           H
ATOM   3714  HZ2 LYS A 243       3.776   6.577  65.662  1.00 65.14           H
ATOM   3715  HZ3 LYS A 243       4.180   7.435  64.567  1.00 65.14           H
ATOM   3716  N   TYR A 244       4.670  -0.375  62.464  1.00 42.81           N
ATOM   3717  CA  TYR A 244       5.623  -1.466  62.296  1.00 42.18           C
ATOM   3718  C   TYR A 244       5.020  -2.689  61.611  1.00 43.26           C
ATOM   3719  O   TYR A 244       5.762  -3.609  61.254  1.00 47.06           O
ATOM   3720  CB  TYR A 244       6.240  -1.814  63.663  1.00 36.38           C
ATOM   3721  CG  TYR A 244       7.283  -0.783  64.033  1.00 41.31           C
ATOM   3722  CD1 TYR A 244       6.916   0.417  64.628  1.00 38.99           C
ATOM   3723  CD2 TYR A 244       8.624  -0.972  63.711  1.00 41.17           C
ATOM   3724  CE1 TYR A 244       7.847   1.395  64.925  1.00 39.80           C
ATOM   3725  CE2 TYR A 244       9.568  -0.003  64.007  1.00 38.43           C
ATOM   3726  CZ  TYR A 244       9.169   1.179  64.622  1.00 37.45           C
ATOM   3727  OH  TYR A 244      10.079   2.152  64.923  1.00 41.63           O
ATOM   3728  H   TYR A 244       4.378  -0.272  63.266  1.00 51.37           H
ATOM   3729  HA  TYR A 244       6.345  -1.150  61.730  1.00 50.61           H
ATOM   3730  HB2 TYR A 244       5.548  -1.810  64.343  1.00 43.66           H
ATOM   3731  HB3 TYR A 244       6.667  -2.683  63.616  1.00 43.66           H
ATOM   3732  HD1 TYR A 244       6.021   0.565  64.832  1.00 46.79           H
ATOM   3733  HD2 TYR A 244       8.891  -1.761  63.299  1.00 49.41           H
ATOM   3734  HE1 TYR A 244       7.582   2.186  65.337  1.00 47.77           H
ATOM   3735  HE2 TYR A 244      10.464  -0.145  63.801  1.00 46.12           H
ATOM   3736  HH  TYR A 244      10.848   1.907  64.692  1.00 49.95           H
ATOM   3737  N   ALA A 245       3.715  -2.703  61.371  1.00 53.48           N
ATOM   3738  CA  ALA A 245       3.093  -3.780  60.600  1.00 49.03           C
ATOM   3739  C   ALA A 245       3.553  -3.746  59.147  1.00 40.69           C
ATOM   3740  O   ALA A 245       4.253  -4.660  58.715  1.00 40.89           O
ATOM   3741  CB  ALA A 245       1.574  -3.681  60.693  1.00 51.71           C
ATOM   3742  H   ALA A 245       3.163  -2.101  61.642  1.00 64.18           H
ATOM   3743  HA  ALA A 245       3.361  -4.632  60.978  1.00 58.83           H
ATOM   3744  HB1 ALA A 245       1.292  -2.825  60.336  1.00 62.05           H
ATOM   3745  HB2 ALA A 245       1.309  -3.756  61.623  1.00 62.05           H
ATOM   3746  HB3 ALA A 245       1.180  -4.402  60.177  1.00 62.05           H
ATOM   3747  HC  ALA A 245       3.303  -2.988  58.545  1.00 48.83           H
TER
ATOM   3748  N   ASN B   3       0.206  -0.881 110.990  1.00 60.28           N
ATOM   3749  CA  ASN B   3       0.216  -1.030 109.523  1.00 56.61           C
ATOM   3750  C   ASN B   3       1.485  -1.703 108.961  1.00 52.69           C
ATOM   3751  O   ASN B   3       2.412  -2.039 109.707  1.00 56.41           O
ATOM   3752  CB  ASN B   3      -0.014   0.333 108.817  1.00 60.81           C
ATOM   3753  CG  ASN B   3       0.867   1.470 109.354  1.00 64.87           C
ATOM   3754  OD1 ASN B   3       0.605   2.643 109.063  1.00 60.75           O
ATOM   3755  ND2 ASN B   3       1.912   1.136 110.118  1.00 63.39           N
ATOM   3756  H1  ASN B   3       0.962  -0.355 111.263  1.00 72.34           H
ATOM   3757  H2  ASN B   3       0.254  -1.747 111.400  1.00 72.34           H
ATOM   3758  HA  ASN B   3      -0.531  -1.599 109.281  1.00 67.94           H
ATOM   3759  HB2 ASN B   3      -0.940   0.594 108.937  1.00 72.97           H
ATOM   3760  HB3 ASN B   3       0.179   0.230 107.872  1.00 72.97           H
ATOM   3761 HD21 ASN B   3       2.426   1.749 110.435  1.00 76.07           H
ATOM   3762 HD22 ASN B   3       2.071   0.309 110.292  1.00 76.07           H
ATOM   3763  N   LEU B   4       1.480  -1.892 107.638  1.00 46.03           N
ATOM   3764  CA  LEU B   4       2.398  -2.762 106.913  1.00 48.21           C
ATOM   3765  C   LEU B   4       3.551  -1.982 106.277  1.00 46.05           C
ATOM   3766  O   LEU B   4       3.402  -0.820 105.892  1.00 44.41           O
ATOM   3767  CB  LEU B   4       1.637  -3.525 105.814  1.00 48.00           C
ATOM   3768  CG  LEU B   4       0.440  -4.398 106.222  1.00 42.10           C
ATOM   3769  CD1 LEU B   4      -0.265  -4.905 104.997  1.00 40.96           C
ATOM   3770  CD2 LEU B   4       0.882  -5.586 107.061  1.00 50.68           C
ATOM   3771  H   LEU B   4       0.920  -1.501 107.116  1.00 55.23           H
ATOM   3772  HA  LEU B   4       2.774  -3.411 107.528  1.00 57.85           H
ATOM   3773  HB2 LEU B   4       1.304  -2.873 105.177  1.00 57.60           H
ATOM   3774  HB3 LEU B   4       2.270  -4.108 105.366  1.00 57.60           H
ATOM   3775  HG  LEU B   4      -0.186  -3.870 106.741  1.00 50.52           H
ATOM   3776 HD11 LEU B   4      -1.017  -5.454 105.270  1.00 49.15           H
ATOM   3777 HD12 LEU B   4      -0.579  -4.148 104.478  1.00 49.15           H
ATOM   3778 HD13 LEU B   4       0.356  -5.432 104.471  1.00 49.15           H
ATOM   3779 HD21 LEU B   4       0.103  -6.112 107.298  1.00 60.81           H
ATOM   3780 HD22 LEU B   4       1.500  -6.125 106.543  1.00 60.81           H
ATOM   3781 HD23 LEU B   4       1.319  -5.260 107.863  1.00 60.81           H
ATOM   3782  N   LEU B   5       4.706  -2.644 106.165  1.00 37.61           N
ATOM   3783  CA  LEU B   5       5.791  -2.109 105.353  1.00 38.78           C
ATOM   3784  C   LEU B   5       5.284  -1.789 103.959  1.00 36.33           C
ATOM   3785  O   LEU B   5       4.606  -2.605 103.322  1.00 33.33           O
ATOM   3786  CB  LEU B   5       6.950  -3.098 105.246  1.00 35.86           C
ATOM   3787  CG  LEU B   5       7.539  -3.625 106.564  1.00 41.75           C
ATOM   3788  CD1 LEU B   5       8.843  -4.317 106.289  1.00 37.61           C
ATOM   3789  CD2 LEU B   5       7.744  -2.511 107.526  1.00 38.45           C
ATOM   3790  H   LEU B   5       4.881  -3.396 106.545  1.00 45.13           H
ATOM   3791  HA  LEU B   5       6.122  -1.291 105.755  1.00 46.53           H
ATOM   3792  HB2 LEU B   5       6.644  -3.868 104.741  1.00 43.03           H
ATOM   3793  HB3 LEU B   5       7.672  -2.666 104.763  1.00 43.03           H
ATOM   3794  HG  LEU B   5       6.928  -4.266 106.960  1.00 50.09           H
ATOM   3795 HD11 LEU B   5       9.208  -4.646 107.125  1.00 45.13           H
ATOM   3796 HD12 LEU B   5       8.685  -5.057 105.682  1.00 45.13           H
ATOM   3797 HD13 LEU B   5       9.457  -3.683 105.887  1.00 45.13           H
ATOM   3798 HD21 LEU B   5       8.115  -2.868 108.348  1.00 46.15           H
ATOM   3799 HD22 LEU B   5       8.357  -1.868 107.137  1.00 46.15           H
ATOM   3800 HD23 LEU B   5       6.889  -2.088 107.705  1.00 46.15           H
ATOM   3801  N   ARG B   6       5.670  -0.609 103.469  1.00 36.51           N
ATOM   3802  CA  ARG B   6       5.071  -0.042 102.264  1.00 26.43           C
ATOM   3803  C   ARG B   6       5.129  -1.007 101.088  1.00 30.35           C
ATOM   3804  O   ARG B   6       4.136  -1.186 100.380  1.00 33.00           O
ATOM   3805  CB  ARG B   6       5.771   1.288 101.934  1.00 33.45           C
ATOM   3806  CG  ARG B   6       5.196   2.024 100.748  1.00 29.98           C
ATOM   3807  CD  ARG B   6       5.956   3.297 100.437  1.00 34.26           C
ATOM   3808  NE  ARG B   6       5.898   4.266 101.510  1.00 32.17           N
ATOM   3809  CZ  ARG B   6       6.465   5.471 101.472  1.00 43.93           C
ATOM   3810  NH1 ARG B   6       7.145   5.878 100.389  1.00 35.43           N
ATOM   3811  NH2 ARG B   6       6.360   6.271 102.524  1.00 36.19           N1+
ATOM   3812  H   ARG B   6       6.281  -0.115 103.820  1.00 43.82           H
ATOM   3813  HA  ARG B   6       4.137   0.152 102.442  1.00 31.72           H
ATOM   3814  HB2 ARG B   6       5.702   1.874 102.704  1.00 40.14           H
ATOM   3815  HB3 ARG B   6       6.704   1.108 101.743  1.00 40.14           H
ATOM   3816  HG2 ARG B   6       5.238   1.450  99.968  1.00 35.97           H
ATOM   3817  HG3 ARG B   6       4.275   2.262 100.938  1.00 35.97           H
ATOM   3818  HD2 ARG B   6       6.888   3.078 100.281  1.00 41.12           H
ATOM   3819  HD3 ARG B   6       5.575   3.706  99.644  1.00 41.12           H
ATOM   3820  HE  ARG B   6       5.469   4.049 102.223  1.00 38.60           H
ATOM   3821 HH11 ARG B   6       7.219   5.359  99.707  1.00 42.51           H
ATOM   3822 HH12 ARG B   6       7.506   6.659 100.376  1.00 42.51           H
ATOM   3823 HH21 ARG B   6       5.923   6.014 103.219  1.00 43.42           H
ATOM   3824 HH22 ARG B   6       6.718   7.053 102.507  1.00 43.42           H
ATOM   3825  N   HIS B   7       6.282  -1.647 100.843  1.00 26.02           N
ATOM   3826  CA  HIS B   7       6.408  -2.483  99.649  1.00 27.74           C
ATOM   3827  C   HIS B   7       6.603  -3.965  99.924  1.00 27.89           C
ATOM   3828  O   HIS B   7       6.372  -4.778  99.016  1.00 33.30           O
ATOM   3829  CB  HIS B   7       7.552  -1.956  98.752  1.00 31.98           C
ATOM   3830  CG  HIS B   7       7.297  -0.568  98.254  1.00 32.18           C
ATOM   3831  ND1 HIS B   7       6.304  -0.282  97.342  1.00 30.13           N1+
ATOM   3832  CD2 HIS B   7       7.853   0.620  98.589  1.00 31.60           C
ATOM   3833  CE1 HIS B   7       6.274   1.019  97.118  1.00 31.75           C
ATOM   3834  NE2 HIS B   7       7.198   1.591  97.871  1.00 30.21           N
ATOM   3835  H   HIS B   7       6.984  -1.613 101.338  1.00 31.22           H
ATOM   3836  HA  HIS B   7       5.587  -2.398  99.140  1.00 33.29           H
ATOM   3837  HB2 HIS B   7       7.644  -2.539  97.982  1.00 38.37           H
ATOM   3838  HB3 HIS B   7       8.376  -1.947  99.262  1.00 38.37           H
ATOM   3839  HD1 HIS B   7       5.788  -0.862  96.972  1.00 36.16           H
ATOM   3840  HD2 HIS B   7       8.545   0.754  99.196  1.00 37.92           H
ATOM   3841  HE1 HIS B   7       5.700   1.458  96.533  1.00 38.10           H
ATOM   3842  HE2 HIS B   7       7.377   2.432  97.890  1.00 36.25           H
ATOM   3843  N   LEU B   8       7.070  -4.343 101.111  1.00 26.47           N
ATOM   3844  CA  LEU B   8       7.070  -5.754 101.465  1.00 33.87           C
ATOM   3845  C   LEU B   8       5.670  -6.229 101.829  1.00 32.61           C
ATOM   3846  O   LEU B   8       5.330  -7.380 101.542  1.00 34.28           O
ATOM   3847  CB  LEU B   8       8.035  -6.019 102.626  1.00 31.45           C
ATOM   3848  CG  LEU B   8       9.517  -5.892 102.266  1.00 37.09           C
ATOM   3849  CD1 LEU B   8      10.396  -6.245 103.480  1.00 33.93           C
ATOM   3850  CD2 LEU B   8       9.880  -6.732 101.057  1.00 28.43           C
ATOM   3851  H   LEU B   8       7.384  -3.815 101.714  1.00 31.77           H
ATOM   3852  HA  LEU B   8       7.372  -6.270 100.701  1.00 40.64           H
ATOM   3853  HB2 LEU B   8       7.849  -5.383 103.334  1.00 37.74           H
ATOM   3854  HB3 LEU B   8       7.888  -6.921 102.950  1.00 37.74           H
ATOM   3855  HG  LEU B   8       9.697  -4.967 102.038  1.00 44.50           H
ATOM   3856 HD11 LEU B   8      11.329  -6.158 103.230  1.00 40.71           H
ATOM   3857 HD12 LEU B   8      10.189  -5.636 104.207  1.00 40.71           H
ATOM   3858 HD13 LEU B   8      10.209  -7.158 103.751  1.00 40.71           H
ATOM   3859 HD21 LEU B   8      10.825  -6.620 100.867  1.00 34.12           H
ATOM   3860 HD22 LEU B   8       9.689  -7.663 101.251  1.00 34.12           H
ATOM   3861 HD23 LEU B   8       9.353  -6.437 100.298  1.00 34.12           H
ATOM   3862  N   LYS B   9       4.858  -5.355 102.426  1.00 33.32           N
ATOM   3863  CA  LYS B   9       3.458  -5.653 102.752  1.00 39.60           C
ATOM   3864  C   LYS B   9       3.374  -6.647 103.908  1.00 43.44           C
ATOM   3865  O   LYS B   9       2.501  -7.515 103.940  1.00 38.11           O
ATOM   3866  CB  LYS B   9       2.685  -6.179 101.529  1.00 33.56           C
ATOM   3867  CG  LYS B   9       2.568  -5.192 100.337  1.00 34.47           C
ATOM   3868  CD  LYS B   9       1.851  -3.916 100.760  1.00 40.77           C
ATOM   3869  CE  LYS B   9       1.347  -3.092  99.563  1.00 40.86           C
ATOM   3870  NZ  LYS B   9       2.377  -2.272  98.927  1.00 47.75           N1+
ATOM   3871  H   LYS B   9       5.100  -4.563 102.657  1.00 39.98           H
ATOM   3872  HA  LYS B   9       3.027  -4.833 103.040  1.00 47.51           H
ATOM   3873  HB2 LYS B   9       3.131  -6.976 101.204  1.00 40.27           H
ATOM   3874  HB3 LYS B   9       1.784  -6.404 101.809  1.00 40.27           H
ATOM   3875  HG2 LYS B   9       3.456  -4.956 100.025  1.00 41.37           H
ATOM   3876  HG3 LYS B   9       2.059  -5.608  99.623  1.00 41.37           H
ATOM   3877  HD2 LYS B   9       1.085  -4.151 101.306  1.00 48.92           H
ATOM   3878  HD3 LYS B   9       2.464  -3.363 101.268  1.00 48.92           H
ATOM   3879  HE2 LYS B   9       0.997  -3.699  98.892  1.00 49.04           H
ATOM   3880  HE3 LYS B   9       0.643  -2.499  99.867  1.00 49.04           H
ATOM   3881  HZ1 LYS B   9       2.028  -1.820  98.244  1.00 57.30           H
ATOM   3882  HZ2 LYS B   9       2.712  -1.694  99.515  1.00 57.30           H
ATOM   3883  HZ3 LYS B   9       3.035  -2.790  98.625  1.00 57.30           H
ATOM   3884  N   ILE B  10       4.326  -6.552 104.830  1.00 37.07           N
ATOM   3885  CA  ILE B  10       4.318  -7.326 106.054  1.00 36.84           C
ATOM   3886  C   ILE B  10       4.376  -6.314 107.175  1.00 35.78           C
ATOM   3887  O   ILE B  10       4.690  -5.142 106.966  1.00 33.25           O
ATOM   3888  CB  ILE B  10       5.483  -8.335 106.126  1.00 43.36           C
ATOM   3889  CG1 ILE B  10       6.821  -7.584 106.255  1.00 40.45           C
ATOM   3890  CG2 ILE B  10       5.451  -9.244 104.877  1.00 38.08           C
ATOM   3891  CD1 ILE B  10       8.076  -8.459 106.282  1.00 47.46           C
ATOM   3892  H   ILE B  10       5.005  -6.029 104.762  1.00 44.48           H
ATOM   3893  HA  ILE B  10       3.483  -7.815 106.123  1.00 44.21           H
ATOM   3894  HB  ILE B  10       5.363  -8.889 106.913  1.00 52.03           H
ATOM   3895 HG12 ILE B  10       6.906  -6.979 105.501  1.00 48.54           H
ATOM   3896 HG13 ILE B  10       6.807  -7.073 107.079  1.00 48.54           H
ATOM   3897 HG21 ILE B  10       6.185  -9.875 104.927  1.00 45.69           H
ATOM   3898 HG22 ILE B  10       4.606  -9.719 104.854  1.00 45.69           H
ATOM   3899 HG23 ILE B  10       5.542  -8.693 104.084  1.00 45.69           H
ATOM   3900 HD11 ILE B  10       8.856  -7.889 106.365  1.00 56.95           H
ATOM   3901 HD12 ILE B  10       8.024  -9.061 107.041  1.00 56.95           H
ATOM   3902 HD13 ILE B  10       8.124  -8.968 105.458  1.00 56.95           H
ATOM   3903  N   SER B  11       4.008  -6.749 108.361  1.00 39.75           N
ATOM   3904  CA  SER B  11       3.986  -5.801 109.454  1.00 38.47           C
ATOM   3905  C   SER B  11       5.317  -5.849 110.165  1.00 41.49           C
ATOM   3906  O   SER B  11       6.129  -6.747 109.941  1.00 42.58           O
ATOM   3907  CB  SER B  11       2.845  -6.102 110.420  1.00 52.49           C
ATOM   3908  OG  SER B  11       3.043  -7.365 111.030  1.00 49.02           O
ATOM   3909  H   SER B  11       3.775  -7.553 108.557  1.00 47.70           H
ATOM   3910  HA  SER B  11       3.860  -4.906 109.101  1.00 46.16           H
ATOM   3911  HB2 SER B  11       2.821  -5.417 111.106  1.00 62.99           H
ATOM   3912  HB3 SER B  11       2.008  -6.113 109.930  1.00 62.99           H
ATOM   3913  HG  SER B  11       2.414  -7.528 111.562  1.00 58.82           H
ATOM   3914  N   LYS B  12       5.549  -4.844 111.008  1.00 44.33           N
ATOM   3915  CA  LYS B  12       6.807  -4.771 111.730  1.00 41.72           C
ATOM   3916  C   LYS B  12       6.942  -5.947 112.679  1.00 47.22           C
ATOM   3917  O   LYS B  12       8.022  -6.529 112.825  1.00 37.14           O
ATOM   3918  CB  LYS B  12       6.892  -3.453 112.496  1.00 49.79           C
ATOM   3919  CG  LYS B  12       8.211  -3.262 113.217  1.00 55.22           C
ATOM   3920  CD  LYS B  12       8.314  -1.906 113.923  1.00 53.50           C
ATOM   3921  CE  LYS B  12       9.756  -1.648 114.462  1.00 53.76           C
ATOM   3922  NZ  LYS B  12      10.269  -2.706 115.417  1.00 57.73           N1+
ATOM   3923  H   LYS B  12       5.000  -4.203 111.175  1.00 53.19           H
ATOM   3924  HA  LYS B  12       7.542  -4.804 111.098  1.00 50.06           H
ATOM   3925  HB2 LYS B  12       6.785  -2.719 111.870  1.00 59.75           H
ATOM   3926  HB3 LYS B  12       6.183  -3.428 113.158  1.00 59.75           H
ATOM   3927  HG2 LYS B  12       8.307  -3.956 113.888  1.00 66.26           H
ATOM   3928  HG3 LYS B  12       8.934  -3.320 112.573  1.00 66.26           H
ATOM   3929  HD2 LYS B  12       8.094  -1.201 113.294  1.00 64.20           H
ATOM   3930  HD3 LYS B  12       7.701  -1.889 114.674  1.00 64.20           H
ATOM   3931  HE2 LYS B  12      10.367  -1.610 113.710  1.00 64.52           H
ATOM   3932  HE3 LYS B  12       9.764  -0.799 114.932  1.00 64.52           H
ATOM   3933  HZ1 LYS B  12      11.092  -2.499 115.685  1.00 69.27           H
ATOM   3934  HZ2 LYS B  12       9.737  -2.757 116.128  1.00 69.27           H
ATOM   3935  HZ3 LYS B  12      10.288  -3.498 115.011  1.00 69.27           H
ATOM   3936  N   GLU B  13       5.842  -6.317 113.324  1.00 46.89           N
ATOM   3937  CA  GLU B  13       5.837  -7.400 114.296  1.00 41.82           C
ATOM   3938  C   GLU B  13       6.078  -8.744 113.627  1.00 36.17           C
ATOM   3939  O   GLU B  13       6.465  -9.698 114.309  1.00 41.43           O
ATOM   3940  CB  GLU B  13       4.515  -7.417 115.084  1.00 50.80           C
ATOM   3941  CG  GLU B  13       3.270  -6.915 114.334  1.00 54.51           C
ATOM   3942  CD  GLU B  13       3.228  -5.391 114.166  1.00 58.62           C
ATOM   3943  OE1 GLU B  13       3.577  -4.644 115.115  1.00 57.41           O
ATOM   3944  OE2 GLU B  13       2.899  -4.950 113.043  1.00 58.95           O1-
ATOM   3945  H   GLU B  13       5.073  -5.948 113.213  1.00 56.27           H
ATOM   3946  HA  GLU B  13       6.556  -7.252 114.929  1.00 50.19           H
ATOM   3947  HB2 GLU B  13       4.337  -8.330 115.360  1.00 60.97           H
ATOM   3948  HB3 GLU B  13       4.622  -6.860 115.871  1.00 60.97           H
ATOM   3949  HG2 GLU B  13       3.255  -7.312 113.449  1.00 65.42           H
ATOM   3950  HG3 GLU B  13       2.478  -7.181 114.828  1.00 65.42           H
ATOM   3951  N   GLN B  14       5.872  -8.837 112.310  1.00 33.09           N
ATOM   3952  CA  GLN B  14       6.243 -10.032 111.553  1.00 36.62           C
ATOM   3953  C   GLN B  14       7.741 -10.108 111.247  1.00 33.00           C
ATOM   3954  O   GLN B  14       8.169 -11.076 110.610  1.00 27.71           O
ATOM   3955  CB  GLN B  14       5.457 -10.114 110.231  1.00 40.04           C
ATOM   3956  CG  GLN B  14       3.910 -10.236 110.410  1.00 44.79           C
ATOM   3957  CD  GLN B  14       3.119 -10.285 109.093  1.00 45.64           C
ATOM   3958  OE1 GLN B  14       3.172  -9.361 108.284  1.00 41.88           O
ATOM   3959  NE2 GLN B  14       2.371 -11.376 108.886  1.00 49.25           N
ATOM   3960  H   GLN B  14       5.516  -8.218 111.831  1.00 39.71           H
ATOM   3961  HA  GLN B  14       6.012 -10.813 112.079  1.00 43.94           H
ATOM   3962  HB2 GLN B  14       5.632  -9.311 109.716  1.00 48.04           H
ATOM   3963  HB3 GLN B  14       5.760 -10.892 109.738  1.00 48.04           H
ATOM   3964  HG2 GLN B  14       3.718 -11.052 110.899  1.00 53.74           H
ATOM   3965  HG3 GLN B  14       3.594  -9.471 110.915  1.00 53.74           H
ATOM   3966 HE21 GLN B  14       2.351 -12.001 109.476  1.00 59.10           H
ATOM   3967 HE22 GLN B  14       1.910 -11.450 108.164  1.00 59.10           H
ATOM   3968  N   ILE B  15       8.552  -9.135 111.672  1.00 36.36           N
ATOM   3969  CA  ILE B  15       9.972  -9.102 111.314  1.00 39.64           C
ATOM   3970  C   ILE B  15      10.771  -9.729 112.445  1.00 36.43           C
ATOM   3971  O   ILE B  15      10.742  -9.258 113.590  1.00 36.20           O
ATOM   3972  CB  ILE B  15      10.464  -7.675 111.006  1.00 40.46           C
ATOM   3973  CG1 ILE B  15       9.972  -7.254 109.622  1.00 36.77           C
ATOM   3974  CG2 ILE B  15      12.026  -7.580 111.019  1.00 38.54           C
ATOM   3975  CD1 ILE B  15      10.248  -5.856 109.308  1.00 40.13           C
ATOM   3976  H   ILE B  15       8.302  -8.480 112.170  1.00 43.63           H
ATOM   3977  HA  ILE B  15      10.108  -9.641 110.519  1.00 47.56           H
ATOM   3978  HB  ILE B  15      10.104  -7.066 111.670  1.00 48.55           H
ATOM   3979 HG12 ILE B  15      10.410  -7.802 108.953  1.00 44.12           H
ATOM   3980 HG13 ILE B  15       9.011  -7.384 109.578  1.00 44.12           H
ATOM   3981 HG21 ILE B  15      12.288  -6.667 110.820  1.00 46.25           H
ATOM   3982 HG22 ILE B  15      12.351  -7.834 111.896  1.00 46.25           H
ATOM   3983 HG23 ILE B  15      12.384  -8.180 110.346  1.00 46.25           H
ATOM   3984 HD11 ILE B  15       9.910  -5.660 108.420  1.00 48.16           H
ATOM   3985 HD12 ILE B  15       9.807  -5.292 109.962  1.00 48.16           H
ATOM   3986 HD13 ILE B  15      11.207  -5.710 109.337  1.00 48.16           H
ATOM   3987  N   THR B  16      11.470 -10.773 112.107  1.00 38.07           N
ATOM   3988  CA  THR B  16      12.366 -11.497 112.978  1.00 38.86           C
ATOM   3989  C   THR B  16      13.743 -10.824 113.013  1.00 41.33           C
ATOM   3990  O   THR B  16      14.156 -10.189 112.039  1.00 32.51           O
ATOM   3991  CB  THR B  16      12.515 -12.926 112.467  1.00 35.74           C
ATOM   3992  OG1 THR B  16      12.942 -12.915 111.093  1.00 39.78           O
ATOM   3993  CG2 THR B  16      11.184 -13.658 112.533  1.00 42.40           C
ATOM   3994  H   THR B  16      11.443 -11.110 111.317  1.00 45.69           H
ATOM   3995  HA  THR B  16      12.005 -11.520 113.878  1.00 46.63           H
ATOM   3996  HB  THR B  16      13.162 -13.404 113.009  1.00 42.89           H
ATOM   3997  HG1 THR B  16      13.682 -12.524 111.026  1.00 47.73           H
ATOM   3998 HG21 THR B  16      11.288 -14.565 112.207  1.00 50.88           H
ATOM   3999 HG22 THR B  16      10.868 -13.687 113.450  1.00 50.88           H
ATOM   4000 HG23 THR B  16      10.526 -13.199 111.987  1.00 50.88           H
ATOM   4001  N   PRO B  17      14.487 -10.971 114.109  1.00 37.94           N
ATOM   4002  CA  PRO B  17      15.853 -10.412 114.137  1.00 40.17           C
ATOM   4003  C   PRO B  17      16.740 -10.918 113.009  1.00 37.03           C
ATOM   4004  O   PRO B  17      17.629 -10.190 112.550  1.00 35.39           O
ATOM   4005  CB  PRO B  17      16.379 -10.835 115.524  1.00 31.18           C
ATOM   4006  CG  PRO B  17      15.538 -11.962 115.922  1.00 38.79           C
ATOM   4007  CD  PRO B  17      14.178 -11.713 115.338  1.00 34.25           C
ATOM   4008  HA  PRO B  17      15.814  -9.444 114.097  1.00 48.20           H
ATOM   4009  HB2 PRO B  17      17.307 -11.108 115.453  1.00 37.41           H
ATOM   4010  HB3 PRO B  17      16.284 -10.099 116.149  1.00 37.41           H
ATOM   4011  HG2 PRO B  17      15.913 -12.784 115.569  1.00 46.55           H
ATOM   4012  HG3 PRO B  17      15.488 -12.001 116.890  1.00 46.55           H
ATOM   4013  HD2 PRO B  17      13.739 -12.553 115.127  1.00 41.10           H
ATOM   4014  HD3 PRO B  17      13.644 -11.170 115.938  1.00 41.10           H
ATOM   4015  N   VAL B  18      16.498 -12.117 112.506  1.00 33.77           N
ATOM   4016  CA  VAL B  18      17.324 -12.712 111.474  1.00 24.99           C
ATOM   4017  C   VAL B  18      16.475 -12.912 110.241  1.00 32.55           C
ATOM   4018  O   VAL B  18      15.328 -13.366 110.321  1.00 29.87           O
ATOM   4019  CB  VAL B  18      17.937 -14.046 111.954  1.00 31.17           C
ATOM   4020  CG1 VAL B  18      18.758 -14.705 110.892  1.00 29.95           C
ATOM   4021  CG2 VAL B  18      18.795 -13.798 113.189  1.00 35.86           C
ATOM   4022  H   VAL B  18      15.844 -12.618 112.754  1.00 40.52           H
ATOM   4023  HA  VAL B  18      18.048 -12.106 111.252  1.00 29.99           H
ATOM   4024  HB  VAL B  18      17.221 -14.653 112.201  1.00 37.40           H
ATOM   4025 HG11 VAL B  18      19.119 -15.535 111.243  1.00 35.94           H
ATOM   4026 HG12 VAL B  18      18.194 -14.887 110.125  1.00 35.94           H
ATOM   4027 HG13 VAL B  18      19.482 -14.111 110.639  1.00 35.94           H
ATOM   4028 HG21 VAL B  18      19.176 -14.641 113.483  1.00 43.03           H
ATOM   4029 HG22 VAL B  18      19.504 -13.176 112.961  1.00 43.03           H
ATOM   4030 HG23 VAL B  18      18.239 -13.424 113.890  1.00 43.03           H
ATOM   4031  N   VAL B  19      17.030 -12.543 109.103  1.00 25.38           N
ATOM   4032  CA  VAL B  19      16.342 -12.633 107.826  1.00 25.58           C
ATOM   4033  C   VAL B  19      17.299 -13.185 106.798  1.00 25.29           C
ATOM   4034  O   VAL B  19      18.428 -12.705 106.660  1.00 20.76           O
ATOM   4035  CB  VAL B  19      15.828 -11.257 107.341  1.00 23.61           C
ATOM   4036  CG1 VAL B  19      15.094 -11.425 106.012  1.00 33.55           C
ATOM   4037  CG2 VAL B  19      14.988 -10.606 108.369  1.00 29.09           C
ATOM   4038  H   VAL B  19      17.828 -12.227 109.040  1.00 30.45           H
ATOM   4039  HA  VAL B  19      15.587 -13.237 107.904  1.00 30.69           H
ATOM   4040  HB  VAL B  19      16.592 -10.682 107.182  1.00 28.34           H
ATOM   4041 HG11 VAL B  19      14.776 -10.557 105.716  1.00 40.26           H
ATOM   4042 HG12 VAL B  19      15.708 -11.793 105.357  1.00 40.26           H
ATOM   4043 HG13 VAL B  19      14.345 -12.027 106.139  1.00 40.26           H
ATOM   4044 HG21 VAL B  19      14.684  -9.749 108.032  1.00 34.91           H
ATOM   4045 HG22 VAL B  19      14.227 -11.176 108.561  1.00 34.91           H
ATOM   4046 HG23 VAL B  19      15.517 -10.478 109.172  1.00 34.91           H
ATOM   4047  N   LEU B  20      16.809 -14.109 106.007  1.00 20.95           N
ATOM   4048  CA  LEU B  20      17.519 -14.621 104.867  1.00 22.38           C
ATOM   4049  C   LEU B  20      16.915 -13.967 103.640  1.00 33.43           C
ATOM   4050  O   LEU B  20      15.687 -13.870 103.545  1.00 31.88           O
ATOM   4051  CB  LEU B  20      17.363 -16.130 104.794  1.00 25.72           C
ATOM   4052  CG  LEU B  20      18.013 -16.876 103.660  1.00 35.09           C
ATOM   4053  CD1 LEU B  20      19.547 -16.740 103.749  1.00 31.93           C
ATOM   4054  CD2 LEU B  20      17.576 -18.329 103.767  1.00 35.23           C
ATOM   4055  H   LEU B  20      16.036 -14.469 106.116  1.00 25.14           H
ATOM   4056  HA  LEU B  20      18.460 -14.395 104.924  1.00 26.86           H
ATOM   4057  HB2 LEU B  20      17.722 -16.503 105.615  1.00 30.86           H
ATOM   4058  HB3 LEU B  20      16.414 -16.326 104.749  1.00 30.86           H
ATOM   4059  HG  LEU B  20      17.712 -16.517 102.810  1.00 42.10           H
ATOM   4060 HD11 LEU B  20      19.950 -17.225 103.012  1.00 38.31           H
ATOM   4061 HD12 LEU B  20      19.784 -15.801 103.696  1.00 38.31           H
ATOM   4062 HD13 LEU B  20      19.848 -17.111 104.593  1.00 38.31           H
ATOM   4063 HD21 LEU B  20      17.982 -18.834 103.045  1.00 42.28           H
ATOM   4064 HD22 LEU B  20      17.865 -18.683 104.623  1.00 42.28           H
ATOM   4065 HD23 LEU B  20      16.609 -18.374 103.700  1.00 42.28           H
ATOM   4066  N   VAL B  21      17.757 -13.487 102.719  1.00 27.74           N
ATOM   4067  CA  VAL B  21      17.258 -12.866 101.493  1.00 23.01           C
ATOM   4068  C   VAL B  21      17.882 -13.534 100.288  1.00 28.00           C
ATOM   4069  O   VAL B  21      19.062 -13.895 100.283  1.00 31.84           O
ATOM   4070  CB  VAL B  21      17.480 -11.341 101.440  1.00 22.31           C
ATOM   4071  CG1 VAL B  21      16.816 -10.656 102.642  1.00 21.23           C
ATOM   4072  CG2 VAL B  21      18.979 -10.990 101.353  1.00 23.46           C
ATOM   4073  H   VAL B  21      18.614 -13.510 102.781  1.00 33.28           H
ATOM   4074  HA  VAL B  21      16.301 -13.019 101.443  1.00 27.61           H
ATOM   4075  HB  VAL B  21      17.054 -10.998 100.639  1.00 26.78           H
ATOM   4076 HG11 VAL B  21      16.971  -9.700 102.584  1.00 25.47           H
ATOM   4077 HG12 VAL B  21      15.864 -10.839 102.623  1.00 25.47           H
ATOM   4078 HG13 VAL B  21      17.205 -11.006 103.459  1.00 25.47           H
ATOM   4079 HG21 VAL B  21      19.075 -10.025 101.322  1.00 28.15           H
ATOM   4080 HG22 VAL B  21      19.432 -11.344 102.134  1.00 28.15           H
ATOM   4081 HG23 VAL B  21      19.349 -11.386 100.548  1.00 28.15           H
ATOM   4082  N   VAL B  22      17.060 -13.694  99.262  1.00 24.48           N
ATOM   4083  CA  VAL B  22      17.429 -14.302  98.007  1.00 24.56           C
ATOM   4084  C   VAL B  22      16.880 -13.397  96.915  1.00 24.96           C
ATOM   4085  O   VAL B  22      16.033 -12.541  97.167  1.00 29.71           O
ATOM   4086  CB  VAL B  22      16.854 -15.724  97.897  1.00 43.53           C
ATOM   4087  CG1 VAL B  22      17.469 -16.452  96.731  1.00 48.07           C
ATOM   4088  CG2 VAL B  22      17.114 -16.493  99.198  1.00 39.07           C
ATOM   4089  H   VAL B  22      16.239 -13.440  99.278  1.00 29.37           H
ATOM   4090  HA  VAL B  22      18.395 -14.344  97.929  1.00 29.47           H
ATOM   4091  HB  VAL B  22      15.895 -15.674  97.757  1.00 52.24           H
ATOM   4092 HG11 VAL B  22      17.091 -17.344  96.682  1.00 57.69           H
ATOM   4093 HG12 VAL B  22      17.273 -15.964  95.916  1.00 57.69           H
ATOM   4094 HG13 VAL B  22      18.428 -16.505  96.863  1.00 57.69           H
ATOM   4095 HG21 VAL B  22      16.747 -17.387  99.115  1.00 46.88           H
ATOM   4096 HG22 VAL B  22      18.071 -16.542  99.350  1.00 46.88           H
ATOM   4097 HG23 VAL B  22      16.685 -16.026  99.932  1.00 46.88           H
ATOM   4098  N   GLY B  23      17.375 -13.587  95.695  1.00 28.32           N
ATOM   4099  CA  GLY B  23      16.924 -12.783  94.575  1.00 30.78           C
ATOM   4100  C   GLY B  23      15.572 -13.166  94.003  1.00 42.62           C
ATOM   4101  O   GLY B  23      14.715 -12.298  93.798  1.00 32.74           O
ATOM   4102  H   GLY B  23      17.971 -14.173  95.494  1.00 33.98           H
ATOM   4103  HA2 GLY B  23      16.876 -11.855  94.855  1.00 36.93           H
ATOM   4104  HA3 GLY B  23      17.578 -12.845  93.862  1.00 36.93           H
ATOM   4105  N   ASP B  24      15.384 -14.451  93.730  1.00 39.09           N
ATOM   4106  CA  ASP B  24      14.238 -14.918  92.969  1.00 34.73           C
ATOM   4107  C   ASP B  24      13.061 -15.176  93.907  1.00 40.25           C
ATOM   4108  O   ASP B  24      13.198 -15.953  94.861  1.00 35.29           O
ATOM   4109  CB  ASP B  24      14.643 -16.178  92.221  1.00 36.28           C
ATOM   4110  CG  ASP B  24      13.558 -16.728  91.325  1.00 39.66           C
ATOM   4111  OD1 ASP B  24      12.368 -16.351  91.487  1.00 38.03           O
ATOM   4112  OD2 ASP B  24      13.927 -17.546  90.441  1.00 36.58           O1-
ATOM   4113  H   ASP B  24      15.915 -15.080  93.979  1.00 46.91           H
ATOM   4114  HA  ASP B  24      13.978 -14.243  92.323  1.00 41.68           H
ATOM   4115  HB2 ASP B  24      15.413 -15.978  91.667  1.00 43.54           H
ATOM   4116  HB3 ASP B  24      14.872 -16.865  92.867  1.00 43.54           H
ATOM   4117  N   PRO B  25      11.898 -14.560  93.687  1.00 44.48           N
ATOM   4118  CA  PRO B  25      10.750 -14.892  94.552  1.00 36.12           C
ATOM   4119  C   PRO B  25      10.405 -16.384  94.535  1.00 33.62           C
ATOM   4120  O   PRO B  25      10.005 -16.928  95.579  1.00 36.78           O
ATOM   4121  CB  PRO B  25       9.632 -14.006  93.986  1.00 32.08           C
ATOM   4122  CG  PRO B  25       9.972 -13.863  92.581  1.00 32.20           C
ATOM   4123  CD  PRO B  25      11.475 -13.753  92.529  1.00 45.56           C
ATOM   4124  HA  PRO B  25      10.935 -14.621  95.465  1.00 43.34           H
ATOM   4125  HB2 PRO B  25       8.776 -14.448  94.092  1.00 38.49           H
ATOM   4126  HB3 PRO B  25       9.636 -13.145  94.432  1.00 38.49           H
ATOM   4127  HG2 PRO B  25       9.671 -14.645  92.093  1.00 38.64           H
ATOM   4128  HG3 PRO B  25       9.559 -13.060  92.227  1.00 38.64           H
ATOM   4129  HD2 PRO B  25      11.816 -14.135  91.706  1.00 54.67           H
ATOM   4130  HD3 PRO B  25      11.753 -12.830  92.638  1.00 54.67           H
ATOM   4131  N   GLY B  26      10.628 -17.076  93.403  1.00 31.72           N
ATOM   4132  CA  GLY B  26      10.423 -18.515  93.357  1.00 34.80           C
ATOM   4133  C   GLY B  26      11.382 -19.283  94.241  1.00 44.21           C
ATOM   4134  O   GLY B  26      11.049 -20.349  94.760  1.00 41.74           O
ATOM   4135  H   GLY B  26      10.896 -16.731  92.662  1.00 38.06           H
ATOM   4136  HA2 GLY B  26       9.518 -18.719  93.639  1.00 41.76           H
ATOM   4137  HA3 GLY B  26      10.535 -18.825  92.444  1.00 41.76           H
ATOM   4138  N   ARG B  27      12.579 -18.760  94.435  1.00 44.64           N
ATOM   4139  CA  ARG B  27      13.530 -19.447  95.288  1.00 34.74           C
ATOM   4140  C   ARG B  27      13.067 -19.469  96.727  1.00 38.78           C
ATOM   4141  O   ARG B  27      13.456 -20.369  97.474  1.00 38.79           O
ATOM   4142  CB  ARG B  27      14.903 -18.776  95.169  1.00 41.80           C
ATOM   4143  CG  ARG B  27      16.032 -19.427  95.951  1.00 46.53           C
ATOM   4144  CD  ARG B  27      16.186 -20.892  95.655  1.00 48.17           C
ATOM   4145  NE  ARG B  27      16.464 -21.135  94.245  1.00 44.29           N
ATOM   4146  CZ  ARG B  27      16.608 -22.350  93.730  1.00 44.08           C
ATOM   4147  NH1 ARG B  27      16.516 -23.420  94.524  1.00 49.70           N
ATOM   4148  NH2 ARG B  27      16.853 -22.494  92.435  1.00 48.84           N1+
ATOM   4149  H   ARG B  27      12.863 -18.025  94.091  1.00 53.57           H
ATOM   4150  HA  ARG B  27      13.618 -20.365  94.988  1.00 41.68           H
ATOM   4151  HB2 ARG B  27      15.161 -18.775  94.235  1.00 50.16           H
ATOM   4152  HB3 ARG B  27      14.824 -17.862  95.484  1.00 50.16           H
ATOM   4153  HG2 ARG B  27      16.866 -18.987  95.724  1.00 55.83           H
ATOM   4154  HG3 ARG B  27      15.855 -19.331  96.899  1.00 55.83           H
ATOM   4155  HD2 ARG B  27      16.925 -21.247  96.174  1.00 57.80           H
ATOM   4156  HD3 ARG B  27      15.364 -21.352  95.885  1.00 57.80           H
ATOM   4157  HE  ARG B  27      16.391 -20.473  93.701  1.00 53.15           H
ATOM   4158 HH11 ARG B  27      16.355 -23.320  95.364  1.00 59.64           H
ATOM   4159 HH12 ARG B  27      16.611 -24.209  94.196  1.00 59.64           H
ATOM   4160 HH21 ARG B  27      16.915 -21.801  91.929  1.00 58.61           H
ATOM   4161 HH22 ARG B  27      16.952 -23.280  92.101  1.00 58.61           H
ATOM   4162  N   VAL B  28      12.227 -18.521  97.135  1.00 40.12           N
ATOM   4163  CA  VAL B  28      11.733 -18.535  98.506  1.00 39.95           C
ATOM   4164  C   VAL B  28      10.851 -19.760  98.740  1.00 45.12           C
ATOM   4165  O   VAL B  28      10.874 -20.354  99.824  1.00 38.64           O
ATOM   4166  CB  VAL B  28      10.987 -17.229  98.824  1.00 40.79           C
ATOM   4167  CG1 VAL B  28      10.444 -17.248 100.245  1.00 42.95           C
ATOM   4168  CG2 VAL B  28      11.920 -16.044  98.649  1.00 41.28           C
ATOM   4169  H   VAL B  28      11.934 -17.874  96.649  1.00 48.14           H
ATOM   4170  HA  VAL B  28      12.490 -18.597  99.109  1.00 47.94           H
ATOM   4171  HB  VAL B  28      10.242 -17.126  98.212  1.00 48.95           H
ATOM   4172 HG11 VAL B  28       9.980 -16.413 100.416  1.00 51.54           H
ATOM   4173 HG12 VAL B  28       9.830 -17.993 100.338  1.00 51.54           H
ATOM   4174 HG13 VAL B  28      11.184 -17.348 100.864  1.00 51.54           H
ATOM   4175 HG21 VAL B  28      11.435 -15.229  98.853  1.00 49.54           H
ATOM   4176 HG22 VAL B  28      12.672 -16.143  99.253  1.00 49.54           H
ATOM   4177 HG23 VAL B  28      12.233 -16.022  97.731  1.00 49.54           H
ATOM   4178  N   ASP B  29      10.071 -20.162  97.728  1.00 46.95           N
ATOM   4179  CA  ASP B  29       9.223 -21.350  97.848  1.00 50.02           C
ATOM   4180  C   ASP B  29      10.057 -22.622  97.924  1.00 47.59           C
ATOM   4181  O   ASP B  29       9.769 -23.513  98.728  1.00 48.83           O
ATOM   4182  CB  ASP B  29       8.255 -21.453  96.655  1.00 48.00           C
ATOM   4183  CG  ASP B  29       7.182 -20.362  96.643  1.00 47.62           C
ATOM   4184  OD1 ASP B  29       6.754 -19.884  97.725  1.00 44.32           O
ATOM   4185  OD2 ASP B  29       6.757 -19.981  95.529  1.00 56.68           O1-
ATOM   4186  H   ASP B  29      10.017 -19.765  96.967  1.00 56.34           H
ATOM   4187  HA  ASP B  29       8.696 -21.285  98.660  1.00 60.03           H
ATOM   4188  HB2 ASP B  29       8.764 -21.379  95.832  1.00 57.61           H
ATOM   4189  HB3 ASP B  29       7.806 -22.312  96.689  1.00 57.61           H
ATOM   4190  N   LYS B  30      11.080 -22.729  97.071  1.00 46.37           N
ATOM   4191  CA  LYS B  30      11.991 -23.870  97.071  1.00 47.74           C
ATOM   4192  C   LYS B  30      12.722 -24.026  98.403  1.00 49.22           C
ATOM   4193  O   LYS B  30      13.171 -25.131  98.729  1.00 54.61           O
ATOM   4194  CB  LYS B  30      13.023 -23.718  95.954  1.00 49.05           C
ATOM   4195  CG  LYS B  30      12.479 -23.226  94.611  1.00 43.46           C
ATOM   4196  CD  LYS B  30      11.921 -24.334  93.787  1.00 50.64           C
ATOM   4197  CE  LYS B  30      12.953 -24.849  92.802  1.00 49.15           C
ATOM   4198  NZ  LYS B  30      14.156 -25.391  93.499  1.00 65.33           N1+
ATOM   4199  H   LYS B  30      11.267 -22.141  96.473  1.00 55.65           H
ATOM   4200  HA  LYS B  30      11.485 -24.681  96.908  1.00 57.29           H
ATOM   4201  HB2 LYS B  30      13.697 -23.083  96.244  1.00 58.86           H
ATOM   4202  HB3 LYS B  30      13.437 -24.581  95.800  1.00 58.86           H
ATOM   4203  HG2 LYS B  30      11.770 -22.584  94.772  1.00 52.15           H
ATOM   4204  HG3 LYS B  30      13.198 -22.810  94.111  1.00 52.15           H
ATOM   4205  HD2 LYS B  30      11.660 -25.066  94.366  1.00 60.76           H
ATOM   4206  HD3 LYS B  30      11.156 -24.010  93.286  1.00 60.76           H
ATOM   4207  HE2 LYS B  30      12.561 -25.562  92.273  1.00 58.97           H
ATOM   4208  HE3 LYS B  30      13.237 -24.122  92.227  1.00 58.97           H
ATOM   4209  HZ1 LYS B  30      14.746 -25.687  92.902  1.00 78.40           H
ATOM   4210  HZ2 LYS B  30      14.536 -24.753  93.990  1.00 78.40           H
ATOM   4211  HZ3 LYS B  30      13.922 -26.065  94.032  1.00 78.40           H
ATOM   4212  N   ILE B  31      12.855 -22.945  99.165  1.00 44.07           N
ATOM   4213  CA  ILE B  31      13.538 -22.971 100.449  1.00 41.78           C
ATOM   4214  C   ILE B  31      12.574 -23.258 101.601  1.00 44.75           C
ATOM   4215  O   ILE B  31      12.935 -23.920 102.578  1.00 42.53           O
ATOM   4216  CB  ILE B  31      14.269 -21.626 100.651  1.00 41.27           C
ATOM   4217  CG1 ILE B  31      15.475 -21.531  99.714  1.00 43.37           C
ATOM   4218  CG2 ILE B  31      14.692 -21.446 102.114  1.00 43.07           C
ATOM   4219  CD1 ILE B  31      16.166 -20.205  99.760  1.00 45.86           C
ATOM   4220  H   ILE B  31      12.551 -22.169  98.954  1.00 52.89           H
ATOM   4221  HA  ILE B  31      14.206 -23.674 100.436  1.00 50.14           H
ATOM   4222  HB  ILE B  31      13.653 -20.911 100.425  1.00 49.52           H
ATOM   4223 HG12 ILE B  31      16.120 -22.211  99.964  1.00 52.05           H
ATOM   4224 HG13 ILE B  31      15.176 -21.680  98.803  1.00 52.05           H
ATOM   4225 HG21 ILE B  31      15.147 -20.594 102.208  1.00 51.69           H
ATOM   4226 HG22 ILE B  31      13.901 -21.463 102.675  1.00 51.69           H
ATOM   4227 HG23 ILE B  31      15.289 -22.170 102.360  1.00 51.69           H
ATOM   4228 HD11 ILE B  31      16.915 -20.219  99.144  1.00 55.03           H
ATOM   4229 HD12 ILE B  31      15.538 -19.513  99.501  1.00 55.03           H
ATOM   4230 HD13 ILE B  31      16.482 -20.045 100.663  1.00 55.03           H
ATOM   4231  N   LYS B  32      11.360 -22.713 101.554  1.00 39.14           N
ATOM   4232  CA  LYS B  32      10.444 -22.880 102.680  1.00 49.57           C
ATOM   4233  C   LYS B  32      10.048 -24.343 102.858  1.00 45.99           C
ATOM   4234  O   LYS B  32       9.734 -24.768 103.975  1.00 41.64           O
ATOM   4235  CB  LYS B  32       9.192 -22.014 102.487  1.00 45.34           C
ATOM   4236  CG  LYS B  32       8.306 -22.478 101.325  1.00 44.37           C
ATOM   4237  CD  LYS B  32       7.088 -21.590 101.165  1.00 44.36           C
ATOM   4238  CE  LYS B  32       6.211 -21.998 100.002  1.00 44.41           C
ATOM   4239  NZ  LYS B  32       5.133 -20.968  99.766  1.00 45.70           N1+
ATOM   4240  H   LYS B  32      11.048 -22.253 100.898  1.00 46.96           H
ATOM   4241  HA  LYS B  32      10.887 -22.589 103.492  1.00 59.49           H
ATOM   4242  HB2 LYS B  32       8.661 -22.045 103.298  1.00 54.40           H
ATOM   4243  HB3 LYS B  32       9.466 -21.101 102.306  1.00 54.40           H
ATOM   4244  HG2 LYS B  32       8.816 -22.446 100.501  1.00 53.25           H
ATOM   4245  HG3 LYS B  32       8.002 -23.383 101.497  1.00 53.25           H
ATOM   4246  HD2 LYS B  32       6.554 -21.637 101.973  1.00 53.23           H
ATOM   4247  HD3 LYS B  32       7.380 -20.677 101.014  1.00 53.23           H
ATOM   4248  HE2 LYS B  32       6.751 -22.068  99.199  1.00 53.29           H
ATOM   4249  HE3 LYS B  32       5.787 -22.848 100.200  1.00 53.29           H
ATOM   4250  HZ1 LYS B  32       4.622 -21.216  99.081  1.00 54.84           H
ATOM   4251  HZ2 LYS B  32       4.625 -20.888 100.492  1.00 54.84           H
ATOM   4252  HZ3 LYS B  32       5.502 -20.179  99.582  1.00 54.84           H
ATOM   4253  N   VAL B  33      10.049 -25.115 101.770  1.00 47.60           N
ATOM   4254  CA  VAL B  33       9.701 -26.532 101.835  1.00 50.56           C
ATOM   4255  C   VAL B  33      10.661 -27.272 102.755  1.00 53.71           C
ATOM   4256  O   VAL B  33      10.244 -28.002 103.663  1.00 55.05           O
ATOM   4257  CB  VAL B  33       9.711 -27.137 100.422  1.00 45.87           C
ATOM   4258  CG1 VAL B  33       9.551 -28.652 100.480  1.00 53.15           C
ATOM   4259  CG2 VAL B  33       8.622 -26.518  99.609  1.00 50.53           C
ATOM   4260  H   VAL B  33      10.249 -24.840 100.980  1.00 57.12           H
ATOM   4261  HA  VAL B  33       8.806 -26.623 102.196  1.00 60.68           H
ATOM   4262  HB  VAL B  33      10.559 -26.938  99.995  1.00 55.05           H
ATOM   4263 HG11 VAL B  33       9.561 -29.005  99.577  1.00 63.78           H
ATOM   4264 HG12 VAL B  33      10.285 -29.027 100.991  1.00 63.78           H
ATOM   4265 HG13 VAL B  33       8.707 -28.863 100.909  1.00 63.78           H
ATOM   4266 HG21 VAL B  33       8.634 -26.904  98.719  1.00 60.63           H
ATOM   4267 HG22 VAL B  33       7.769 -26.697 100.036  1.00 60.63           H
ATOM   4268 HG23 VAL B  33       8.772 -25.561  99.556  1.00 60.63           H
ATOM   4269  N   VAL B  34      11.966 -27.099 102.522  1.00 49.96           N
ATOM   4270  CA  VAL B  34      12.984 -27.836 103.257  1.00 42.05           C
ATOM   4271  C   VAL B  34      13.119 -27.405 104.701  1.00 38.20           C
ATOM   4272  O   VAL B  34      13.828 -28.066 105.457  1.00 50.57           O
ATOM   4273  CB  VAL B  34      14.354 -27.713 102.568  1.00 50.24           C
ATOM   4274  CG1 VAL B  34      14.323 -28.388 101.223  1.00 47.82           C
ATOM   4275  CG2 VAL B  34      14.762 -26.251 102.440  1.00 49.48           C
ATOM   4276  H   VAL B  34      12.284 -26.554 101.938  1.00 59.95           H
ATOM   4277  HA  VAL B  34      12.741 -28.776 103.256  1.00 50.46           H
ATOM   4278  HB  VAL B  34      15.021 -28.161 103.112  1.00 60.29           H
ATOM   4279 HG11 VAL B  34      15.194 -28.300 100.805  1.00 57.38           H
ATOM   4280 HG12 VAL B  34      14.109 -29.326 101.346  1.00 57.38           H
ATOM   4281 HG13 VAL B  34      13.647 -27.963 100.672  1.00 57.38           H
ATOM   4282 HG21 VAL B  34      15.627 -26.202 102.004  1.00 59.37           H
ATOM   4283 HG22 VAL B  34      14.097 -25.783 101.911  1.00 59.37           H
ATOM   4284 HG23 VAL B  34      14.815 -25.859 103.326  1.00 59.37           H
ATOM   4285  N   CYS B  35      12.459 -26.337 105.124  1.00 38.07           N
ATOM   4286  CA  CYS B  35      12.468 -26.039 106.548  1.00 41.87           C
ATOM   4287  C   CYS B  35      11.532 -26.991 107.291  1.00 47.36           C
ATOM   4288  O   CYS B  35      10.783 -27.765 106.693  1.00 44.47           O
ATOM   4289  CB  CYS B  35      12.072 -24.591 106.802  1.00 47.39           C
ATOM   4290  SG  CYS B  35      13.283 -23.409 106.128  1.00 49.32           S
ATOM   4291  H   CYS B  35      12.016 -25.789 104.631  1.00 45.68           H
ATOM   4292  HA  CYS B  35      13.365 -26.170 106.893  1.00 50.25           H
ATOM   4293  HB2 CYS B  35      11.216 -24.418 106.380  1.00 56.87           H
ATOM   4294  HB3 CYS B  35      12.007 -24.443 107.758  1.00 56.87           H
ATOM   4295  HG  CYS B  35      12.912 -22.292 106.361  1.00 59.19           H
ATOM   4296  N   ASP B  36      11.605 -26.944 108.622  1.00 46.28           N
ATOM   4297  CA  ASP B  36      10.664 -27.711 109.425  1.00 47.38           C
ATOM   4298  C   ASP B  36       9.247 -27.408 108.954  1.00 50.32           C
ATOM   4299  O   ASP B  36       8.546 -28.275 108.416  1.00 42.90           O
ATOM   4300  CB  ASP B  36      10.841 -27.386 110.918  1.00 46.00           C
ATOM   4301  CG  ASP B  36      12.172 -27.937 111.514  1.00 49.43           C
ATOM   4302  OD1 ASP B  36      12.740 -28.884 110.921  1.00 43.03           O
ATOM   4303  OD2 ASP B  36      12.634 -27.434 112.582  1.00 37.91           O1-
ATOM   4304  H   ASP B  36      12.177 -26.485 109.072  1.00 55.53           H
ATOM   4305  HA  ASP B  36      10.832 -28.658 109.297  1.00 56.86           H
ATOM   4306  HB2 ASP B  36      10.840 -26.422 111.033  1.00 55.20           H
ATOM   4307  HB3 ASP B  36      10.106 -27.779 111.415  1.00 55.20           H
ATOM   4308  N   SER B  37       8.846 -26.149 109.091  1.00 51.28           N
ATOM   4309  CA  SER B  37       7.565 -25.663 108.603  1.00 46.82           C
ATOM   4310  C   SER B  37       7.721 -24.195 108.233  1.00 54.15           C
ATOM   4311  O   SER B  37       8.801 -23.610 108.388  1.00 49.24           O
ATOM   4312  CB  SER B  37       6.503 -25.816 109.662  1.00 38.11           C
ATOM   4313  OG  SER B  37       6.866 -25.032 110.792  1.00 44.59           O
ATOM   4314  H   SER B  37       9.315 -25.539 109.475  1.00 61.54           H
ATOM   4315  HA  SER B  37       7.299 -26.161 107.815  1.00 56.18           H
ATOM   4316  HB2 SER B  37       5.653 -25.505 109.314  1.00 45.73           H
ATOM   4317  HB3 SER B  37       6.441 -26.748 109.924  1.00 45.73           H
ATOM   4318  HG  SER B  37       6.284 -25.107 111.393  1.00 53.50           H
ATOM   4319  N   TYR B  38       6.621 -23.580 107.795  1.00 53.12           N
ATOM   4320  CA  TYR B  38       6.662 -22.182 107.387  1.00 51.49           C
ATOM   4321  C   TYR B  38       5.276 -21.561 107.517  1.00 52.90           C
ATOM   4322  O   TYR B  38       4.309 -22.218 107.905  1.00 50.32           O
ATOM   4323  CB  TYR B  38       7.191 -22.059 105.960  1.00 45.58           C
ATOM   4324  CG  TYR B  38       6.302 -22.700 104.945  1.00 47.12           C
ATOM   4325  CD1 TYR B  38       5.154 -22.062 104.503  1.00 49.02           C
ATOM   4326  CD2 TYR B  38       6.613 -23.942 104.422  1.00 46.00           C
ATOM   4327  CE1 TYR B  38       4.337 -22.644 103.569  1.00 48.10           C
ATOM   4328  CE2 TYR B  38       5.813 -24.531 103.480  1.00 48.20           C
ATOM   4329  CZ  TYR B  38       4.665 -23.877 103.056  1.00 52.17           C
ATOM   4330  OH  TYR B  38       3.823 -24.449 102.121  1.00 55.49           O
ATOM   4331  H   TYR B  38       5.847 -23.949 107.726  1.00 63.74           H
ATOM   4332  HA  TYR B  38       7.265 -21.698 107.973  1.00 61.79           H
ATOM   4333  HB2 TYR B  38       7.271 -21.119 105.734  1.00 54.69           H
ATOM   4334  HB3 TYR B  38       8.060 -22.487 105.908  1.00 54.69           H
ATOM   4335  HD1 TYR B  38       4.932 -21.227 104.848  1.00 58.82           H
ATOM   4336  HD2 TYR B  38       7.384 -24.378 104.705  1.00 55.20           H
ATOM   4337  HE1 TYR B  38       3.568 -22.207 103.282  1.00 57.72           H
ATOM   4338  HE2 TYR B  38       6.030 -25.368 103.138  1.00 57.84           H
ATOM   4339  HH  TYR B  38       4.125 -25.196 101.882  1.00 66.58           H
ATOM   4340  N   VAL B  39       5.203 -20.266 107.189  1.00 48.36           N
ATOM   4341  CA  VAL B  39       3.988 -19.454 107.233  1.00 45.24           C
ATOM   4342  C   VAL B  39       4.121 -18.341 106.196  1.00 50.54           C
ATOM   4343  O   VAL B  39       4.913 -17.402 106.377  1.00 41.25           O
ATOM   4344  CB  VAL B  39       3.764 -18.861 108.634  1.00 42.65           C
ATOM   4345  CG1 VAL B  39       2.498 -18.029 108.654  1.00 41.35           C
ATOM   4346  CG2 VAL B  39       3.701 -19.967 109.684  1.00 44.11           C
ATOM   4347  H   VAL B  39       5.886 -19.816 106.924  1.00 58.04           H
ATOM   4348  HA  VAL B  39       3.221 -20.002 107.002  1.00 54.29           H
ATOM   4349  HB  VAL B  39       4.509 -18.280 108.854  1.00 51.18           H
ATOM   4350 HG11 VAL B  39       2.374 -17.664 109.544  1.00 49.62           H
ATOM   4351 HG12 VAL B  39       2.583 -17.309 108.010  1.00 49.62           H
ATOM   4352 HG13 VAL B  39       1.745 -18.595 108.421  1.00 49.62           H
ATOM   4353 HG21 VAL B  39       3.560 -19.567 110.556  1.00 52.93           H
ATOM   4354 HG22 VAL B  39       2.966 -20.563 109.471  1.00 52.93           H
ATOM   4355 HG23 VAL B  39       4.538 -20.458 109.677  1.00 52.93           H
ATOM   4356  N   ASP B  40       3.376 -18.439 105.094  1.00 44.24           N
ATOM   4357  CA  ASP B  40       3.446 -17.409 104.068  1.00 41.95           C
ATOM   4358  C   ASP B  40       2.946 -16.093 104.634  1.00 43.23           C
ATOM   4359  O   ASP B  40       1.949 -16.055 105.348  1.00 44.39           O
ATOM   4360  CB  ASP B  40       2.635 -17.806 102.848  1.00 36.57           C
ATOM   4361  CG  ASP B  40       3.178 -19.028 102.171  1.00 34.59           C
ATOM   4362  OD1 ASP B  40       4.356 -19.336 102.376  1.00 45.89           O
ATOM   4363  OD2 ASP B  40       2.448 -19.684 101.416  1.00 44.06           O1-
ATOM   4364  H   ASP B  40       2.831 -19.082 104.922  1.00 53.09           H
ATOM   4365  HA  ASP B  40       4.369 -17.291 103.794  1.00 50.34           H
ATOM   4366  HB2 ASP B  40       1.724 -17.993 103.121  1.00 43.89           H
ATOM   4367  HB3 ASP B  40       2.648 -17.077 102.208  1.00 43.89           H
ATOM   4368  N   LEU B  41       3.666 -15.008 104.356  1.00 35.54           N
ATOM   4369  CA  LEU B  41       3.314 -13.710 104.919  1.00 38.72           C
ATOM   4370  C   LEU B  41       2.750 -12.750 103.883  1.00 36.19           C
ATOM   4371  O   LEU B  41       1.711 -12.132 104.125  1.00 38.38           O
ATOM   4372  CB  LEU B  41       4.532 -13.069 105.593  1.00 41.86           C
ATOM   4373  CG  LEU B  41       5.153 -13.745 106.799  1.00 43.41           C
ATOM   4374  CD1 LEU B  41       6.200 -12.793 107.402  1.00 39.35           C
ATOM   4375  CD2 LEU B  41       4.075 -14.094 107.806  1.00 42.24           C
ATOM   4376  H   LEU B  41       4.359 -14.998 103.848  1.00 42.65           H
ATOM   4377  HA  LEU B  41       2.635 -13.841 105.599  1.00 46.47           H
ATOM   4378  HB2 LEU B  41       5.232 -12.995 104.925  1.00 50.23           H
ATOM   4379  HB3 LEU B  41       4.275 -12.178 105.876  1.00 50.23           H
ATOM   4380  HG  LEU B  41       5.598 -14.562 106.523  1.00 52.10           H
ATOM   4381 HD11 LEU B  41       6.603 -13.218 108.175  1.00 47.21           H
ATOM   4382 HD12 LEU B  41       6.878 -12.607 106.734  1.00 47.21           H
ATOM   4383 HD13 LEU B  41       5.761 -11.970 107.667  1.00 47.21           H
ATOM   4384 HD21 LEU B  41       4.486 -14.525 108.571  1.00 50.69           H
ATOM   4385 HD22 LEU B  41       3.629 -13.279 108.085  1.00 50.69           H
ATOM   4386 HD23 LEU B  41       3.438 -14.695 107.390  1.00 50.69           H
ATOM   4387  N   ALA B  42       3.421 -12.592 102.743  1.00 36.27           N
ATOM   4388  CA  ALA B  42       2.948 -11.701 101.691  1.00 32.73           C
ATOM   4389  C   ALA B  42       3.714 -11.976 100.401  1.00 30.46           C
ATOM   4390  O   ALA B  42       4.734 -12.675 100.378  1.00 30.48           O
ATOM   4391  CB  ALA B  42       3.075 -10.244 102.114  1.00 31.52           C
ATOM   4392  H   ALA B  42       4.158 -12.994 102.556  1.00 43.52           H
ATOM   4393  HA  ALA B  42       2.010 -11.882 101.525  1.00 39.28           H
ATOM   4394  HB1 ALA B  42       2.753  -9.678 101.394  1.00 37.83           H
ATOM   4395  HB2 ALA B  42       2.543 -10.099 102.912  1.00 37.83           H
ATOM   4396  HB3 ALA B  42       4.007 -10.048 102.297  1.00 37.83           H
ATOM   4397  N   TYR B  43       3.176 -11.442  99.315  1.00 30.55           N
ATOM   4398  CA  TYR B  43       3.836 -11.466  98.018  1.00 26.69           C
ATOM   4399  C   TYR B  43       3.330 -10.240  97.274  1.00 40.99           C
ATOM   4400  O   TYR B  43       2.154 -10.188  96.879  1.00 30.01           O
ATOM   4401  CB  TYR B  43       3.535 -12.735  97.260  1.00 24.24           C
ATOM   4402  CG  TYR B  43       4.303 -12.967  95.994  1.00 28.88           C
ATOM   4403  CD1 TYR B  43       3.892 -13.936  95.097  1.00 33.25           C
ATOM   4404  CD2 TYR B  43       5.458 -12.259  95.692  1.00 36.58           C
ATOM   4405  CE1 TYR B  43       4.601 -14.191  93.950  1.00 38.69           C
ATOM   4406  CE2 TYR B  43       6.164 -12.516  94.532  1.00 30.09           C
ATOM   4407  CZ  TYR B  43       5.737 -13.482  93.675  1.00 28.94           C
ATOM   4408  OH  TYR B  43       6.409 -13.765  92.521  1.00 33.90           O
ATOM   4409  H   TYR B  43       2.411 -11.049  99.303  1.00 36.66           H
ATOM   4410  HA  TYR B  43       4.796 -11.389  98.135  1.00 32.02           H
ATOM   4411  HB2 TYR B  43       3.716 -13.487  97.846  1.00 29.08           H
ATOM   4412  HB3 TYR B  43       2.594 -12.731  97.026  1.00 29.08           H
ATOM   4413  HD1 TYR B  43       3.128 -14.433  95.281  1.00 39.90           H
ATOM   4414  HD2 TYR B  43       5.763 -11.606  96.280  1.00 43.90           H
ATOM   4415  HE1 TYR B  43       4.309 -14.847  93.359  1.00 46.43           H
ATOM   4416  HE2 TYR B  43       6.937 -12.035  94.343  1.00 36.11           H
ATOM   4417  HH  TYR B  43       7.086 -13.273  92.455  1.00 40.68           H
ATOM   4418  N   ASN B  44       4.216  -9.259  97.115  1.00 34.33           N
ATOM   4419  CA  ASN B  44       3.937  -7.993  96.457  1.00 32.64           C
ATOM   4420  C   ASN B  44       5.099  -7.697  95.513  1.00 36.27           C
ATOM   4421  O   ASN B  44       6.261  -7.735  95.932  1.00 28.16           O
ATOM   4422  CB  ASN B  44       3.777  -6.889  97.491  1.00 30.21           C
ATOM   4423  CG  ASN B  44       3.508  -5.537  96.862  1.00 40.10           C
ATOM   4424  OD1 ASN B  44       4.167  -4.544  97.185  1.00 35.90           O
ATOM   4425  ND2 ASN B  44       2.549  -5.492  95.954  1.00 32.80           N
ATOM   4426  H   ASN B  44       5.026  -9.312  97.398  1.00 41.19           H
ATOM   4427  HA  ASN B  44       3.120  -8.062  95.940  1.00 39.16           H
ATOM   4428  HB2 ASN B  44       3.030  -7.104  98.071  1.00 36.26           H
ATOM   4429  HB3 ASN B  44       4.593  -6.821  98.011  1.00 36.26           H
ATOM   4430 HD21 ASN B  44       2.358  -4.748  95.567  1.00 39.36           H
ATOM   4431 HD22 ASN B  44       2.117  -6.207  95.750  1.00 39.36           H
ATOM   4432  N   ARG B  45       4.793  -7.440  94.242  1.00 30.99           N
ATOM   4433  CA  ARG B  45       5.806  -7.237  93.216  1.00 33.78           C
ATOM   4434  C   ARG B  45       6.742  -8.445  93.282  1.00 38.69           C
ATOM   4435  O   ARG B  45       6.266  -9.594  93.292  1.00 32.94           O
ATOM   4436  CB  ARG B  45       6.480  -5.876  93.426  1.00 26.24           C
ATOM   4437  CG  ARG B  45       5.650  -4.627  93.150  1.00 31.24           C
ATOM   4438  CD  ARG B  45       6.345  -3.413  93.728  1.00 30.76           C
ATOM   4439  NE  ARG B  45       5.702  -2.176  93.327  1.00 29.98           N
ATOM   4440  CZ  ARG B  45       5.867  -1.605  92.134  1.00 28.94           C
ATOM   4441  NH1 ARG B  45       6.660  -2.147  91.207  1.00 26.57           N
ATOM   4442  NH2 ARG B  45       5.242  -0.482  91.866  1.00 33.28           N1+
ATOM   4443  H   ARG B  45       3.988  -7.378  93.946  1.00 37.19           H
ATOM   4444  HA  ARG B  45       5.381  -7.232  92.344  1.00 40.53           H
ATOM   4445  HB2 ARG B  45       6.770  -5.825  94.350  1.00 31.49           H
ATOM   4446  HB3 ARG B  45       7.257  -5.834  92.847  1.00 31.49           H
ATOM   4447  HG2 ARG B  45       5.557  -4.503  92.193  1.00 37.48           H
ATOM   4448  HG3 ARG B  45       4.780  -4.714  93.570  1.00 37.48           H
ATOM   4449  HD2 ARG B  45       6.323  -3.465  94.697  1.00 36.91           H
ATOM   4450  HD3 ARG B  45       7.263  -3.392  93.415  1.00 36.91           H
ATOM   4451  HE  ARG B  45       5.252  -1.746  93.920  1.00 35.97           H
ATOM   4452 HH11 ARG B  45       7.075  -2.882  91.373  1.00 31.88           H
ATOM   4453 HH12 ARG B  45       6.755  -1.763  90.443  1.00 31.88           H
ATOM   4454 HH21 ARG B  45       4.730  -0.124  92.456  1.00 39.93           H
ATOM   4455 HH22 ARG B  45       5.343  -0.106  91.099  1.00 39.93           H
ATOM   4456  N   GLU B  46       8.055  -8.242  93.353  1.00 28.24           N
ATOM   4457  CA  GLU B  46       9.034  -9.328  93.425  1.00 33.55           C
ATOM   4458  C   GLU B  46       9.415  -9.667  94.850  1.00 28.44           C
ATOM   4459  O   GLU B  46      10.268 -10.529  95.059  1.00 27.64           O
ATOM   4460  CB  GLU B  46      10.304  -8.976  92.629  1.00 39.69           C
ATOM   4461  CG  GLU B  46      11.019  -7.695  93.081  1.00 30.82           C
ATOM   4462  CD  GLU B  46      10.632  -6.493  92.186  1.00 39.79           C
ATOM   4463  OE1 GLU B  46      11.533  -5.869  91.571  1.00 32.94           O
ATOM   4464  OE2 GLU B  46       9.412  -6.202  92.062  1.00 34.70           O1-
ATOM   4465  H   GLU B  46       8.415  -7.461  93.361  1.00 33.89           H
ATOM   4466  HA  GLU B  46       8.647 -10.123  93.026  1.00 40.26           H
ATOM   4467  HB2 GLU B  46      10.934  -9.709  92.714  1.00 47.63           H
ATOM   4468  HB3 GLU B  46      10.062  -8.862  91.696  1.00 47.63           H
ATOM   4469  HG2 GLU B  46      10.764  -7.490  93.994  1.00 36.99           H
ATOM   4470  HG3 GLU B  46      11.979  -7.825  93.020  1.00 36.99           H
ATOM   4471  N   TYR B  47       8.773  -9.049  95.821  1.00 21.46           N
ATOM   4472  CA  TYR B  47       9.108  -9.223  97.212  1.00 23.46           C
ATOM   4473  C   TYR B  47       8.133 -10.235  97.828  1.00 32.87           C
ATOM   4474  O   TYR B  47       6.997  -9.889  98.192  1.00 29.07           O
ATOM   4475  CB  TYR B  47       9.050  -7.896  97.941  1.00 22.75           C
ATOM   4476  CG  TYR B  47       9.814  -6.777  97.267  1.00 34.36           C
ATOM   4477  CD1 TYR B  47       9.153  -5.625  96.834  1.00 30.99           C
ATOM   4478  CD2 TYR B  47      11.193  -6.858  97.069  1.00 29.64           C
ATOM   4479  CE1 TYR B  47       9.842  -4.579  96.235  1.00 36.82           C
ATOM   4480  CE2 TYR B  47      11.894  -5.813  96.457  1.00 28.27           C
ATOM   4481  CZ  TYR B  47      11.223  -4.675  96.058  1.00 31.44           C
ATOM   4482  OH  TYR B  47      11.869  -3.614  95.460  1.00 24.28           O
ATOM   4483  H   TYR B  47       8.118  -8.506  95.692  1.00 25.75           H
ATOM   4484  HA  TYR B  47      10.008  -9.577  97.287  1.00 28.16           H
ATOM   4485  HB2 TYR B  47       8.123  -7.619  98.010  1.00 27.30           H
ATOM   4486  HB3 TYR B  47       9.422  -8.013  98.829  1.00 27.30           H
ATOM   4487  HD1 TYR B  47       8.236  -5.550  96.966  1.00 37.18           H
ATOM   4488  HD2 TYR B  47      11.653  -7.616  97.350  1.00 35.57           H
ATOM   4489  HE1 TYR B  47       9.387  -3.816  95.961  1.00 44.19           H
ATOM   4490  HE2 TYR B  47      12.815  -5.875  96.340  1.00 33.92           H
ATOM   4491  HH  TYR B  47      12.691  -3.774  95.403  1.00 29.13           H
ATOM   4492  N   LYS B  48       8.600 -11.480  97.939  1.00 30.31           N
ATOM   4493  CA  LYS B  48       7.893 -12.574  98.594  1.00 33.70           C
ATOM   4494  C   LYS B  48       8.472 -12.792  99.978  1.00 35.20           C
ATOM   4495  O   LYS B  48       9.686 -12.973 100.119  1.00 35.68           O
ATOM   4496  CB  LYS B  48       8.012 -13.859  97.785  1.00 29.92           C
ATOM   4497  CG  LYS B  48       7.188 -15.024  98.394  1.00 42.03           C
ATOM   4498  CD  LYS B  48       7.406 -16.340  97.645  1.00 39.77           C
ATOM   4499  CE  LYS B  48       6.632 -16.405  96.365  1.00 40.84           C
ATOM   4500  NZ  LYS B  48       5.210 -16.636  96.649  1.00 45.89           N1+
ATOM   4501  H   LYS B  48       9.363 -11.722  97.625  1.00 36.37           H
ATOM   4502  HA  LYS B  48       6.954 -12.349  98.682  1.00 40.44           H
ATOM   4503  HB2 LYS B  48       7.686 -13.699  96.885  1.00 35.90           H
ATOM   4504  HB3 LYS B  48       8.943 -14.132  97.758  1.00 35.90           H
ATOM   4505  HG2 LYS B  48       7.456 -15.154  99.317  1.00 50.44           H
ATOM   4506  HG3 LYS B  48       6.245 -14.803  98.349  1.00 50.44           H
ATOM   4507  HD2 LYS B  48       8.348 -16.431  97.432  1.00 47.72           H
ATOM   4508  HD3 LYS B  48       7.119 -17.076  98.208  1.00 47.72           H
ATOM   4509  HE2 LYS B  48       6.719 -15.564  95.889  1.00 49.01           H
ATOM   4510  HE3 LYS B  48       6.962 -17.139  95.823  1.00 49.01           H
ATOM   4511  HZ1 LYS B  48       5.109 -17.404  97.088  1.00 55.07           H
ATOM   4512  HZ2 LYS B  48       4.888 -15.973  97.148  1.00 55.07           H
ATOM   4513  HZ3 LYS B  48       4.750 -16.675  95.888  1.00 55.07           H
ATOM   4514  N   SER B  49       7.603 -12.791 100.993  1.00 34.96           N
ATOM   4515  CA  SER B  49       7.996 -12.963 102.384  1.00 33.20           C
ATOM   4516  C   SER B  49       7.359 -14.212 102.990  1.00 45.64           C
ATOM   4517  O   SER B  49       6.158 -14.455 102.836  1.00 33.98           O
ATOM   4518  CB  SER B  49       7.605 -11.763 103.223  1.00 30.25           C
ATOM   4519  OG  SER B  49       8.416 -10.652 102.909  1.00 39.21           O
ATOM   4520  H   SER B  49       6.756 -12.688 100.891  1.00 41.96           H
ATOM   4521  HA  SER B  49       8.960 -13.063 102.431  1.00 39.84           H
ATOM   4522  HB2 SER B  49       6.678 -11.539 103.043  1.00 36.30           H
ATOM   4523  HB3 SER B  49       7.718 -11.982 104.161  1.00 36.30           H
ATOM   4524  HG  SER B  49       8.328 -10.453 102.097  1.00 47.05           H
ATOM   4525  N   VAL B  50       8.166 -14.969 103.722  1.00 35.58           N
ATOM   4526  CA  VAL B  50       7.752 -16.209 104.360  1.00 36.24           C
ATOM   4527  C   VAL B  50       8.471 -16.294 105.693  1.00 40.03           C
ATOM   4528  O   VAL B  50       9.660 -15.967 105.798  1.00 32.86           O
ATOM   4529  CB  VAL B  50       8.067 -17.424 103.466  1.00 34.13           C
ATOM   4530  CG1 VAL B  50       7.824 -18.731 104.219  1.00 46.10           C
ATOM   4531  CG2 VAL B  50       7.236 -17.357 102.213  1.00 37.47           C
ATOM   4532  H   VAL B  50       8.991 -14.775 103.868  1.00 42.70           H
ATOM   4533  HA  VAL B  50       6.797 -16.187 104.525  1.00 43.49           H
ATOM   4534  HB  VAL B  50       9.002 -17.394 103.209  1.00 40.96           H
ATOM   4535 HG11 VAL B  50       8.030 -19.476 103.633  1.00 55.32           H
ATOM   4536 HG12 VAL B  50       8.397 -18.756 105.001  1.00 55.32           H
ATOM   4537 HG13 VAL B  50       6.893 -18.770 104.490  1.00 55.32           H
ATOM   4538 HG21 VAL B  50       7.441 -18.125 101.657  1.00 44.96           H
ATOM   4539 HG22 VAL B  50       6.297 -17.366 102.457  1.00 44.96           H
ATOM   4540 HG23 VAL B  50       7.447 -16.538 101.738  1.00 44.96           H
ATOM   4541  N   GLU B  51       7.746 -16.697 106.717  1.00 37.03           N
ATOM   4542  CA  GLU B  51       8.358 -17.053 107.987  1.00 45.16           C
ATOM   4543  C   GLU B  51       8.825 -18.507 107.964  1.00 37.35           C
ATOM   4544  O   GLU B  51       8.064 -19.414 107.624  1.00 39.81           O
ATOM   4545  CB  GLU B  51       7.388 -16.842 109.135  1.00 38.11           C
ATOM   4546  CG  GLU B  51       8.062 -16.947 110.474  1.00 44.14           C
ATOM   4547  CD  GLU B  51       7.065 -16.973 111.576  1.00 51.28           C
ATOM   4548  OE1 GLU B  51       6.171 -17.832 111.483  1.00 53.60           O
ATOM   4549  OE2 GLU B  51       7.154 -16.146 112.510  1.00 57.69           O1-
ATOM   4550  H   GLU B  51       6.890 -16.775 106.706  1.00 44.44           H
ATOM   4551  HA  GLU B  51       9.133 -16.489 108.137  1.00 54.19           H
ATOM   4552  HB2 GLU B  51       6.997 -15.957 109.063  1.00 45.73           H
ATOM   4553  HB3 GLU B  51       6.693 -17.518 109.093  1.00 45.73           H
ATOM   4554  HG2 GLU B  51       8.578 -17.768 110.511  1.00 52.97           H
ATOM   4555  HG3 GLU B  51       8.640 -16.179 110.604  1.00 52.97           H
ATOM   4556  N   CYS B  52      10.073 -18.720 108.335  1.00 37.36           N
ATOM   4557  CA  CYS B  52      10.673 -20.045 108.317  1.00 42.61           C
ATOM   4558  C   CYS B  52      10.900 -20.545 109.744  1.00 42.17           C
ATOM   4559  O   CYS B  52      11.181 -19.771 110.672  1.00 37.85           O
ATOM   4560  CB  CYS B  52      11.974 -20.053 107.500  1.00 42.67           C
ATOM   4561  SG  CYS B  52      11.672 -19.835 105.702  1.00 41.59           S
ATOM   4562  H   CYS B  52      10.606 -18.102 108.608  1.00 44.83           H
ATOM   4563  HA  CYS B  52      10.055 -20.657 107.888  1.00 51.13           H
ATOM   4564  HB2 CYS B  52      12.542 -19.326 107.800  1.00 51.20           H
ATOM   4565  HB3 CYS B  52      12.424 -20.902 107.629  1.00 51.20           H
ATOM   4566  HG  CYS B  52      12.723 -19.851 105.124  1.00 49.91           H
ATOM   4567  N   HIS B  53      10.712 -21.849 109.907  1.00 54.44           N
ATOM   4568  CA  HIS B  53      10.866 -22.539 111.178  1.00 42.21           C
ATOM   4569  C   HIS B  53      11.932 -23.592 110.976  1.00 42.10           C
ATOM   4570  O   HIS B  53      11.778 -24.475 110.121  1.00 43.88           O
ATOM   4571  CB  HIS B  53       9.553 -23.175 111.618  1.00 43.75           C
ATOM   4572  CG  HIS B  53       8.493 -22.179 111.925  1.00 47.83           C
ATOM   4573  ND1 HIS B  53       8.645 -21.215 112.896  1.00 53.62           N
ATOM   4574  CD2 HIS B  53       7.261 -21.997 111.396  1.00 50.63           C
ATOM   4575  CE1 HIS B  53       7.546 -20.485 112.958  1.00 53.21           C
ATOM   4576  NE2 HIS B  53       6.694 -20.936 112.054  1.00 50.19           N
ATOM   4577  H   HIS B  53      10.486 -22.376 109.266  1.00 65.33           H
ATOM   4578  HA  HIS B  53      11.162 -21.916 111.861  1.00 50.65           H
ATOM   4579  HB2 HIS B  53       9.710 -23.700 112.419  1.00 52.51           H
ATOM   4580  HB3 HIS B  53       9.227 -23.748 110.907  1.00 52.51           H
ATOM   4581  HD2 HIS B  53       6.872 -22.498 110.716  1.00 60.76           H
ATOM   4582  HE1 HIS B  53       7.402 -19.767 113.531  1.00 63.86           H
ATOM   4583  HE2 HIS B  53       5.910 -20.616 111.904  1.00 60.23           H
ATOM   4584  N   TYR B  54      13.034 -23.462 111.706  1.00 37.35           N
ATOM   4585  CA  TYR B  54      14.151 -24.365 111.475  1.00 44.23           C
ATOM   4586  C   TYR B  54      14.924 -24.533 112.763  1.00 40.38           C
ATOM   4587  O   TYR B  54      15.261 -23.535 113.418  1.00 42.92           O
ATOM   4588  CB  TYR B  54      15.058 -23.827 110.375  1.00 47.20           C
ATOM   4589  CG  TYR B  54      16.047 -24.830 109.882  1.00 48.07           C
ATOM   4590  CD1 TYR B  54      15.633 -25.947 109.186  1.00 44.62           C
ATOM   4591  CD2 TYR B  54      17.404 -24.650 110.101  1.00 43.00           C
ATOM   4592  CE1 TYR B  54      16.544 -26.859 108.716  1.00 44.87           C
ATOM   4593  CE2 TYR B  54      18.312 -25.548 109.644  1.00 39.47           C
ATOM   4594  CZ  TYR B  54      17.891 -26.648 108.949  1.00 42.53           C
ATOM   4595  OH  TYR B  54      18.816 -27.558 108.516  1.00 39.94           O
ATOM   4596  H   TYR B  54      13.158 -22.876 112.323  1.00 44.82           H
ATOM   4597  HA  TYR B  54      13.816 -25.233 111.201  1.00 53.08           H
ATOM   4598  HB2 TYR B  54      14.511 -23.553 109.623  1.00 56.64           H
ATOM   4599  HB3 TYR B  54      15.551 -23.066 110.719  1.00 56.64           H
ATOM   4600  HD1 TYR B  54      14.727 -26.078 109.025  1.00 53.55           H
ATOM   4601  HD2 TYR B  54      17.697 -23.900 110.565  1.00 51.60           H
ATOM   4602  HE1 TYR B  54      16.258 -27.613 108.252  1.00 53.84           H
ATOM   4603  HE2 TYR B  54      19.219 -25.417 109.802  1.00 47.36           H
ATOM   4604  HH  TYR B  54      19.589 -27.303 108.725  1.00 47.93           H
ATOM   4605  N   LYS B  55      15.203 -25.790 113.115  1.00 41.85           N
ATOM   4606  CA  LYS B  55      15.850 -26.117 114.388  1.00 36.87           C
ATOM   4607  C   LYS B  55      15.268 -25.299 115.535  1.00 40.49           C
ATOM   4608  O   LYS B  55      15.992 -24.752 116.378  1.00 36.71           O
ATOM   4609  CB  LYS B  55      17.353 -25.912 114.315  1.00 41.96           C
ATOM   4610  CG  LYS B  55      18.019 -26.786 113.309  1.00 37.53           C
ATOM   4611  CD  LYS B  55      19.521 -26.718 113.469  1.00 47.02           C
ATOM   4612  CE  LYS B  55      20.206 -27.453 112.332  1.00 42.65           C
ATOM   4613  NZ  LYS B  55      19.718 -28.867 112.152  1.00 51.08           N1+
ATOM   4614  H   LYS B  55      15.027 -26.477 112.629  1.00 50.22           H
ATOM   4615  HA  LYS B  55      15.690 -27.054 114.585  1.00 44.24           H
ATOM   4616  HB2 LYS B  55      17.532 -24.989 114.073  1.00 50.35           H
ATOM   4617  HB3 LYS B  55      17.739 -26.107 115.183  1.00 50.35           H
ATOM   4618  HG2 LYS B  55      17.737 -27.704 113.441  1.00 45.04           H
ATOM   4619  HG3 LYS B  55      17.791 -26.484 112.416  1.00 45.04           H
ATOM   4620  HD2 LYS B  55      19.807 -25.791 113.454  1.00 56.42           H
ATOM   4621  HD3 LYS B  55      19.777 -27.138 114.305  1.00 56.42           H
ATOM   4622  HE2 LYS B  55      20.041 -26.973 111.505  1.00 51.17           H
ATOM   4623  HE3 LYS B  55      21.159 -27.487 112.509  1.00 51.17           H
ATOM   4624  HZ1 LYS B  55      20.149 -29.253 111.476  1.00 61.29           H
ATOM   4625  HZ2 LYS B  55      19.865 -29.335 112.894  1.00 61.29           H
ATOM   4626  HZ3 LYS B  55      18.845 -28.867 111.978  1.00 61.29           H
ATOM   4627  N   GLY B  56      13.930 -25.224 115.553  1.00 40.69           N
ATOM   4628  CA  GLY B  56      13.205 -24.512 116.585  1.00 38.45           C
ATOM   4629  C   GLY B  56      13.413 -23.030 116.556  1.00 36.68           C
ATOM   4630  O   GLY B  56      13.251 -22.364 117.581  1.00 30.16           O
ATOM   4631  H   GLY B  56      13.421 -25.589 114.964  1.00 48.83           H
ATOM   4632  HA2 GLY B  56      12.256 -24.686 116.485  1.00 46.14           H
ATOM   4633  HA3 GLY B  56      13.484 -24.840 117.454  1.00 46.14           H
ATOM   4634  N   GLN B  57      13.807 -22.500 115.411  1.00 39.70           N
ATOM   4635  CA  GLN B  57      14.125 -21.097 115.264  1.00 40.94           C
ATOM   4636  C   GLN B  57      13.220 -20.456 114.219  1.00 30.59           C
ATOM   4637  O   GLN B  57      12.822 -21.100 113.243  1.00 32.58           O
ATOM   4638  CB  GLN B  57      15.593 -20.962 114.876  1.00 42.36           C
ATOM   4639  CG  GLN B  57      16.422 -20.282 115.934  1.00 37.79           C
ATOM   4640  CD  GLN B  57      16.229 -20.829 117.281  1.00 39.25           C
ATOM   4641  OE1 GLN B  57      16.038 -20.074 118.234  1.00 43.12           O
ATOM   4642  NE2 GLN B  57      16.293 -22.154 117.404  1.00 48.53           N
ATOM   4643  H   GLN B  57      13.899 -22.950 114.684  1.00 47.64           H
ATOM   4644  HA  GLN B  57      13.987 -20.644 116.111  1.00 49.12           H
ATOM   4645  HB2 GLN B  57      15.963 -21.846 114.729  1.00 50.84           H
ATOM   4646  HB3 GLN B  57      15.657 -20.437 114.063  1.00 50.84           H
ATOM   4647  HG2 GLN B  57      17.360 -20.379 115.706  1.00 45.34           H
ATOM   4648  HG3 GLN B  57      16.186 -19.341 115.959  1.00 45.34           H
ATOM   4649 HE21 GLN B  57      16.441 -22.644 116.713  1.00 58.23           H
ATOM   4650 HE22 GLN B  57      16.186 -22.520 118.175  1.00 58.23           H
ATOM   4651  N   LYS B  58      12.926 -19.172 114.430  1.00 41.93           N
ATOM   4652  CA  LYS B  58      12.066 -18.373 113.557  1.00 44.24           C
ATOM   4653  C   LYS B  58      12.897 -17.289 112.872  1.00 35.84           C
ATOM   4654  O   LYS B  58      13.550 -16.497 113.557  1.00 37.48           O
ATOM   4655  CB  LYS B  58      10.943 -17.692 114.348  1.00 35.95           C
ATOM   4656  CG  LYS B  58       9.755 -18.559 114.705  1.00 54.02           C
ATOM   4657  CD  LYS B  58       8.651 -17.788 115.512  1.00 56.87           C
ATOM   4658  CE  LYS B  58       7.608 -18.761 116.167  1.00 60.20           C
ATOM   4659  NZ  LYS B  58       8.197 -19.898 117.020  1.00 62.04           N1+
ATOM   4660  H   LYS B  58      13.227 -18.726 115.101  1.00 50.32           H
ATOM   4661  HA  LYS B  58      11.670 -18.940 112.876  1.00 53.09           H
ATOM   4662  HB2 LYS B  58      11.315 -17.357 115.178  1.00 43.14           H
ATOM   4663  HB3 LYS B  58      10.608 -16.948 113.822  1.00 43.14           H
ATOM   4664  HG2 LYS B  58       9.351 -18.892 113.889  1.00 64.83           H
ATOM   4665  HG3 LYS B  58      10.059 -19.301 115.250  1.00 64.83           H
ATOM   4666  HD2 LYS B  58       9.073 -17.277 116.220  1.00 68.25           H
ATOM   4667  HD3 LYS B  58       8.174 -17.195 114.910  1.00 68.25           H
ATOM   4668  HE2 LYS B  58       7.024 -18.242 116.740  1.00 72.24           H
ATOM   4669  HE3 LYS B  58       7.086 -19.171 115.459  1.00 72.24           H
ATOM   4670  HZ1 LYS B  58       7.541 -20.400 117.352  1.00 74.45           H
ATOM   4671  HZ2 LYS B  58       8.728 -20.409 116.520  1.00 74.45           H
ATOM   4672  HZ3 LYS B  58       8.671 -19.559 117.692  1.00 74.45           H
ATOM   4673  N   PHE B  59      12.832 -17.231 111.533  1.00 39.66           N
ATOM   4674  CA  PHE B  59      13.474 -16.173 110.753  1.00 44.65           C
ATOM   4675  C   PHE B  59      12.811 -16.056 109.386  1.00 34.04           C
ATOM   4676  O   PHE B  59      12.464 -17.065 108.766  1.00 35.83           O
ATOM   4677  CB  PHE B  59      14.988 -16.440 110.574  1.00 29.39           C
ATOM   4678  CG  PHE B  59      15.302 -17.787 110.014  1.00 27.65           C
ATOM   4679  CD1 PHE B  59      15.164 -18.050 108.678  1.00 29.53           C
ATOM   4680  CD2 PHE B  59      15.751 -18.802 110.843  1.00 33.09           C
ATOM   4681  CE1 PHE B  59      15.473 -19.308 108.156  1.00 36.77           C
ATOM   4682  CE2 PHE B  59      16.054 -20.045 110.336  1.00 33.49           C
ATOM   4683  CZ  PHE B  59      15.913 -20.305 108.995  1.00 36.23           C
ATOM   4684  H   PHE B  59      12.412 -17.806 111.050  1.00 47.59           H
ATOM   4685  HA  PHE B  59      13.368 -15.327 111.215  1.00 53.58           H
ATOM   4686  HB2 PHE B  59      15.352 -15.775 109.970  1.00 35.27           H
ATOM   4687  HB3 PHE B  59      15.421 -16.370 111.439  1.00 35.27           H
ATOM   4688  HD1 PHE B  59      14.868 -17.378 108.107  1.00 35.44           H
ATOM   4689  HD2 PHE B  59      15.852 -18.640 111.753  1.00 39.71           H
ATOM   4690  HE1 PHE B  59      15.372 -19.474 107.247  1.00 44.12           H
ATOM   4691  HE2 PHE B  59      16.352 -20.716 110.907  1.00 40.19           H
ATOM   4692  HZ  PHE B  59      16.117 -21.146 108.657  1.00 43.47           H
ATOM   4693  N   LEU B  60      12.680 -14.829 108.893  1.00 36.77           N
ATOM   4694  CA  LEU B  60      12.060 -14.646 107.585  1.00 29.29           C
ATOM   4695  C   LEU B  60      12.987 -15.016 106.457  1.00 34.26           C
ATOM   4696  O   LEU B  60      14.213 -14.882 106.542  1.00 38.16           O
ATOM   4697  CB  LEU B  60      11.612 -13.205 107.383  1.00 35.30           C
ATOM   4698  CG  LEU B  60      10.688 -12.681 108.450  1.00 40.51           C
ATOM   4699  CD1 LEU B  60      10.215 -11.296 108.020  1.00 42.69           C
ATOM   4700  CD2 LEU B  60       9.532 -13.669 108.668  1.00 36.93           C
ATOM   4701  H   LEU B  60      12.935 -14.105 109.282  1.00 44.13           H
ATOM   4702  HA  LEU B  60      11.276 -15.214 107.527  1.00 35.15           H
ATOM   4703  HB2 LEU B  60      12.397 -12.636 107.367  1.00 42.36           H
ATOM   4704  HB3 LEU B  60      11.146 -13.142 106.534  1.00 42.36           H
ATOM   4705  HG  LEU B  60      11.177 -12.593 109.284  1.00 48.61           H
ATOM   4706 HD11 LEU B  60       9.618 -10.942 108.697  1.00 51.23           H
ATOM   4707 HD12 LEU B  60      10.986 -10.716 107.922  1.00 51.23           H
ATOM   4708 HD13 LEU B  60       9.748 -11.371 107.173  1.00 51.23           H
ATOM   4709 HD21 LEU B  60       8.945 -13.320 109.357  1.00 44.32           H
ATOM   4710 HD22 LEU B  60       9.043 -13.770 107.836  1.00 44.32           H
ATOM   4711 HD23 LEU B  60       9.896 -14.524 108.944  1.00 44.32           H
ATOM   4712  N   CYS B  61      12.377 -15.475 105.379  1.00 32.08           N
ATOM   4713  CA  CYS B  61      13.012 -15.536 104.078  1.00 28.80           C
ATOM   4714  C   CYS B  61      12.267 -14.587 103.148  1.00 39.68           C
ATOM   4715  O   CYS B  61      11.046 -14.715 102.976  1.00 33.36           O
ATOM   4716  CB  CYS B  61      13.003 -16.950 103.533  1.00 26.21           C
ATOM   4717  SG  CYS B  61      13.926 -17.120 102.016  1.00 36.71           S
ATOM   4718  H   CYS B  61      11.568 -15.765 105.377  1.00 38.50           H
ATOM   4719  HA  CYS B  61      13.933 -15.239 104.150  1.00 34.55           H
ATOM   4720  HB2 CYS B  61      13.397 -17.544 104.191  1.00 31.45           H
ATOM   4721  HB3 CYS B  61      12.086 -17.214 103.356  1.00 31.45           H
ATOM   4722  HG  CYS B  61      13.871 -18.261 101.650  1.00 44.05           H
ATOM   4723  N   VAL B  62      12.997 -13.630 102.557  1.00 29.19           N
ATOM   4724  CA  VAL B  62      12.423 -12.576 101.719  1.00 32.16           C
ATOM   4725  C   VAL B  62      13.161 -12.484 100.392  1.00 29.25           C
ATOM   4726  O   VAL B  62      14.397 -12.462 100.362  1.00 36.24           O
ATOM   4727  CB  VAL B  62      12.459 -11.211 102.423  1.00 33.77           C
ATOM   4728  CG1 VAL B  62      11.823 -10.177 101.522  1.00 36.84           C
ATOM   4729  CG2 VAL B  62      11.737 -11.283 103.704  1.00 31.64           C
ATOM   4730  H   VAL B  62      13.852 -13.573 102.632  1.00 35.03           H
ATOM   4731  HA  VAL B  62      11.496 -12.792 101.532  1.00 38.59           H
ATOM   4732  HB  VAL B  62      13.378 -10.953 102.595  1.00 40.52           H
ATOM   4733 HG11 VAL B  62      11.846  -9.315 101.966  1.00 44.21           H
ATOM   4734 HG12 VAL B  62      12.321 -10.134 100.690  1.00 44.21           H
ATOM   4735 HG13 VAL B  62      10.905 -10.434 101.345  1.00 44.21           H
ATOM   4736 HG21 VAL B  62      11.770 -10.415 104.134  1.00 37.97           H
ATOM   4737 HG22 VAL B  62      10.816 -11.534 103.533  1.00 37.97           H
ATOM   4738 HG23 VAL B  62      12.162 -11.948 104.268  1.00 37.97           H
ATOM   4739  N   SER B  63      12.412 -12.372  99.292  1.00 30.92           N
ATOM   4740  CA  SER B  63      13.031 -12.141  97.990  1.00 33.33           C
ATOM   4741  C   SER B  63      13.234 -10.636  97.794  1.00 27.85           C
ATOM   4742  O   SER B  63      12.407  -9.816  98.235  1.00 25.19           O
ATOM   4743  CB  SER B  63      12.186 -12.715  96.849  1.00 36.26           C
ATOM   4744  OG  SER B  63      10.904 -12.111  96.796  1.00 34.24           O
ATOM   4745  H   SER B  63      11.554 -12.427  99.275  1.00 37.11           H
ATOM   4746  HA  SER B  63      13.900 -12.570  97.969  1.00 40.00           H
ATOM   4747  HB2 SER B  63      12.643 -12.554  96.009  1.00 43.51           H
ATOM   4748  HB3 SER B  63      12.077 -13.668  96.988  1.00 43.51           H
ATOM   4749  HG  SER B  63      10.458 -12.439  96.164  1.00 41.09           H
ATOM   4750  N   HIS B  64      14.359 -10.276  97.150  1.00 31.98           N
ATOM   4751  CA  HIS B  64      14.721  -8.873  96.974  1.00 24.98           C
ATOM   4752  C   HIS B  64      14.792  -8.407  95.520  1.00 30.07           C
ATOM   4753  O   HIS B  64      14.937  -7.201  95.295  1.00 26.66           O
ATOM   4754  CB  HIS B  64      16.071  -8.566  97.675  1.00 28.60           C
ATOM   4755  CG  HIS B  64      17.232  -9.346  97.151  1.00 19.68           C
ATOM   4756  ND1 HIS B  64      17.549  -9.393  95.816  1.00 22.08           N
ATOM   4757  CD2 HIS B  64      18.184 -10.072  97.790  1.00 22.15           C
ATOM   4758  CE1 HIS B  64      18.635 -10.134  95.650  1.00 28.84           C
ATOM   4759  NE2 HIS B  64      19.031 -10.565  96.833  1.00 18.94           N
ATOM   4760  H   HIS B  64      14.922 -10.829  96.810  1.00 38.37           H
ATOM   4761  HA  HIS B  64      14.045  -8.333  97.411  1.00 29.98           H
ATOM   4762  HB2 HIS B  64      15.983  -8.768  98.619  1.00 34.32           H
ATOM   4763  HB3 HIS B  64      16.273  -7.624  97.560  1.00 34.32           H
ATOM   4764  HD1 HIS B  64      17.109  -9.008  95.186  1.00 26.49           H
ATOM   4765  HD2 HIS B  64      18.238 -10.226  98.706  1.00 26.58           H
ATOM   4766  HE1 HIS B  64      19.042 -10.327  94.836  1.00 34.61           H
ATOM   4767  N   GLY B  65      14.703  -9.305  94.539  1.00 23.39           N
ATOM   4768  CA  GLY B  65      14.673  -8.920  93.142  1.00 26.19           C
ATOM   4769  C   GLY B  65      16.069  -8.756  92.565  1.00 30.88           C
ATOM   4770  O   GLY B  65      17.062  -8.842  93.252  1.00 23.77           O
ATOM   4771  H   GLY B  65      14.657 -10.154  94.665  1.00 28.07           H
ATOM   4772  HA2 GLY B  65      14.205  -9.598  92.629  1.00 31.43           H
ATOM   4773  HA3 GLY B  65      14.199  -8.079  93.047  1.00 31.43           H
ATOM   4774  N   VAL B  66      16.134  -8.559  91.261  1.00 25.13           N
ATOM   4775  CA  VAL B  66      17.407  -8.354  90.581  1.00 26.36           C
ATOM   4776  C   VAL B  66      17.755  -6.877  90.666  1.00 28.93           C
ATOM   4777  O   VAL B  66      16.959  -6.020  90.250  1.00 23.19           O
ATOM   4778  CB  VAL B  66      17.318  -8.806  89.118  1.00 27.85           C
ATOM   4779  CG1 VAL B  66      18.587  -8.501  88.369  1.00 31.97           C
ATOM   4780  CG2 VAL B  66      16.975 -10.283  89.049  1.00 32.57           C
ATOM   4781  H   VAL B  66      15.451  -8.539  90.739  1.00 30.16           H
ATOM   4782  HA  VAL B  66      18.102  -8.865  91.024  1.00 31.63           H
ATOM   4783  HB  VAL B  66      16.599  -8.318  88.687  1.00 33.42           H
ATOM   4784 HG11 VAL B  66      18.492  -8.801  87.451  1.00 38.36           H
[truncated: 1,518,350 more chars]
