# Supplementary material for: High-throughput quantum-mechanics/molecular-mechanics (ONIOM) macromolecular crystallographic refinement with PHENIX/DivCon: the impact of mixed Hamiltonian methods on ligand and protein structure
Source: Acta Crystallogr D Struct Biol. 2018 Oct 29;74(Pt 11):1063–77. doi: 10.1107/S2059798318012913 (PMC6213575; doi:10.1107/S2059798318012913)
Supplement: Supplementary file 4 [file d-74-01063-sup4.gz › results_PHENIX/1Q41-H_refine_001.pdb]

REMARK Date 2017-01-10 Time 18:18:36 EST -0500 (1484090316.55 s)
REMARK PHENIX refinement
REMARK 
REMARK ****************** INPUT FILES AND LABELS ******************************
REMARK Reflections:
REMARK   file name      : 1Q41.sf
REMARK   labels         : ['r1q41sf,wavelength_id=1,_refln.F_meas_au,_refln.F_meas_sigma_au']
REMARK R-free flags:
REMARK   file name      : 1Q41.sf
REMARK   label          : r1q41sf,wavelength_id=1,_refln.status
REMARK   test_flag_value: 0
REMARK Model file name(s): 
REMARK   /scratch/oleg/2711085.gondor.quantumbioinc.com/1Q41-H.pdb
REMARK 
REMARK ******************** REFINEMENT SUMMARY: QUICK FACTS *******************
REMARK Start: r_work = 0.2142 r_free = 0.2084 bonds = 0.015 angles = 1.552
REMARK Final: r_work = 0.1968 r_free = 0.2180 bonds = 0.013 angles = 1.143
REMARK ************************************************************************
REMARK 
REMARK ****************** REFINEMENT STATISTICS STEP BY STEP ******************
REMARK leading digit, like 1_, means number of macro-cycle                     
REMARK 0    : statistics at the very beginning when nothing is done yet        
REMARK 1_bss: bulk solvent correction and/or (anisotropic) scaling             
REMARK 1_xyz: refinement of coordinates                                        
REMARK 1_adp: refinement of ADPs (Atomic Displacement Parameters)              
REMARK 1_occ: refinement of occupancies                                        
REMARK ------------------------------------------------------------------------
REMARK  stage       r-work r-free bonds angles b_min b_max b_ave n_water shift
REMARK       0    : 0.3962 0.3697 0.015  1.55  25.6 112.3  48.9 441      0.000
REMARK       1_bss: 0.2142 0.2084 0.015  1.55  25.6 112.3  48.9 441      0.000
REMARK 1_settarget: 0.2142 0.2084 0.015  1.55  25.6 112.3  48.9 441      0.000
REMARK       1_nqh: 0.2142 0.2084 0.015  1.55  25.6 112.3  48.9 441      0.002
REMARK    1_weight: 0.2142 0.2084 0.015  1.55  25.6 112.3  48.9 441      0.002
REMARK    1_checkH: 0.2145 0.2085 0.015  1.55  25.6 112.3  48.9 441      0.470
REMARK    1_xyzrec: 0.2070 0.2189 0.015  1.21  25.6 112.3  48.9 441      0.554
REMARK    1_checkH: 0.2070 0.2190 0.015  1.21  25.6 112.3  48.9 441      0.555
REMARK   1_regHxyz: 0.2073 0.2190 0.015  1.21  25.6 112.3  48.9 441      0.558
REMARK       1_adp: 0.2015 0.2204 0.015  1.21  24.4 115.4  49.1 441      0.558
REMARK   1_regHadp: 0.2017 0.2211 0.015  1.21  24.4 115.4  49.1 441      0.558
REMARK       2_bss: 0.2014 0.2208 0.015  1.21  24.4 115.4  49.1 441      0.558
REMARK 2_settarget: 0.2014 0.2208 0.015  1.21  24.4 115.4  49.1 441      0.558
REMARK 2_updatecdl: 0.2014 0.2208 0.015  1.22  24.4 115.4  49.1 441      0.558
REMARK       2_nqh: 0.2014 0.2208 0.015  1.22  24.4 115.4  49.1 441      0.559
REMARK    2_weight: 0.2014 0.2208 0.015  1.22  24.4 115.4  49.1 441      0.559
REMARK    2_checkH: 0.2014 0.2208 0.015  1.22  24.4 115.4  49.1 441      0.558
REMARK    2_xyzrec: 0.1998 0.2161 0.013  1.12  24.4 115.4  49.1 441      0.556
REMARK    2_checkH: 0.1998 0.2162 0.013  1.12  24.4 115.4  49.1 441      0.557
REMARK   2_regHxyz: 0.2000 0.2163 0.013  1.12  24.4 115.4  49.1 441      0.557
REMARK       2_adp: 0.1982 0.2155 0.013  1.12  24.2 120.3  49.8 441      0.557
REMARK   2_regHadp: 0.1985 0.2158 0.013  1.12  24.2 120.3  49.8 441      0.557
REMARK       3_bss: 0.1983 0.2154 0.013  1.12  24.2 120.3  49.8 441      0.557
REMARK 3_settarget: 0.1983 0.2154 0.013  1.12  24.2 120.3  49.8 441      0.557
REMARK 3_updatecdl: 0.1983 0.2154 0.013  1.13  24.2 120.3  49.8 441      0.557
REMARK       3_nqh: 0.1983 0.2154 0.013  1.13  24.2 120.3  49.8 441      0.557
REMARK    3_weight: 0.1983 0.2154 0.013  1.13  24.2 120.3  49.8 441      0.557
REMARK    3_checkH: 0.1983 0.2154 0.013  1.13  24.2 120.3  49.8 441      0.558
REMARK    3_xyzrec: 0.1963 0.2158 0.013  1.14  24.2 120.3  49.8 441      0.568
REMARK    3_checkH: 0.1964 0.2158 0.013  1.14  24.2 120.3  49.8 441      0.567
REMARK   3_regHxyz: 0.1966 0.2159 0.013  1.14  24.2 120.3  49.8 441      0.567
REMARK       3_adp: 0.1967 0.2159 0.013  1.14  23.8 120.5  49.7 441      0.567
REMARK   3_regHadp: 0.1967 0.2159 0.013  1.14  23.8 120.5  49.7 441      0.567
REMARK         end: 0.1968 0.2180 0.013  1.14  23.8 120.5  49.7 441      0.567
REMARK ------------------------------------------------------------------------
REMARK MODEL CONTENT.
REMARK  ELEMENT        ATOM RECORD COUNT   OCCUPANCY SUM
REMARK        C                     3530         3530.00
REMARK        H                     5814         5814.00
REMARK        O                     1065         1065.00
REMARK        N                      937          937.00
REMARK        S                       22           22.00
REMARK      O1-                       63           63.00
REMARK    TOTAL                    11431        11431.00
REMARK -----------------------------------------------------------------------
REMARK r_free_flags.md5.hexdigest 80e5b90bcfc499358f3bb48a9a940470
REMARK 
REMARK IF THIS FILE IS FOR PDB DEPOSITION: REMOVE ALL FROM THIS LINE UP.
REMARK   3
REMARK   3 REFINEMENT.
REMARK   3   PROGRAM     : PHENIX (1.11.1_2575: ???)
REMARK   3   AUTHORS     : Adams,Afonine,Bunkoczi,Burnley,Chen,Dar,Davis,
REMARK   3               : Draizen,Echols,Gildea,Gros,Grosse-Kunstleve,Headd,
REMARK   3               : Hintze,Hung,Ioerger,Liebschner,McCoy,McKee,Moriarty,
REMARK   3               : Oeffner,Poon,Read,Richardson,Richardson,Sacchettini,
REMARK   3               : Sauter,Sobolev,Storoni,Terwilliger,Williams,Zwart
REMARK   3
REMARK   3  REFINEMENT TARGET : ML
REMARK   3  
REMARK   3  DATA USED IN REFINEMENT.
REMARK   3   RESOLUTION RANGE HIGH (ANGSTROMS) : 2.100   
REMARK   3   RESOLUTION RANGE LOW  (ANGSTROMS) : 28.763  
REMARK   3   MIN(FOBS/SIGMA_FOBS)              : 1.33  
REMARK   3   COMPLETENESS FOR RANGE        (%) : 99.76 
REMARK   3   NUMBER OF REFLECTIONS             : 76012     
REMARK   3   NUMBER OF REFLECTIONS (NON-ANOMALOUS) : 76012     
REMARK   3  
REMARK   3  FIT TO DATA USED IN REFINEMENT.
REMARK   3   R VALUE     (WORKING + TEST SET) : 0.1979
REMARK   3   R VALUE            (WORKING SET) : 0.1968
REMARK   3   FREE R VALUE                     : 0.2180
REMARK   3   FREE R VALUE TEST SET SIZE   (%) : 5.03  
REMARK   3   FREE R VALUE TEST SET COUNT      : 3823      
REMARK   3  
REMARK   3  FIT TO DATA USED IN REFINEMENT (IN BINS).
REMARK   3   BIN  RESOLUTION RANGE  COMPL.    NWORK NFREE   RWORK  RFREE  CCWORK CCFREE
REMARK   3     1 28.7659 -  6.2789    0.97     2802   159  0.1793 0.1844   0.922  0.921
REMARK   3     2  6.2789 -  4.9922    1.00     2752   158  0.1771 0.1960   0.920  0.881
REMARK   3     3  4.9922 -  4.3637    1.00     2730   139  0.1482 0.1419   0.942  0.947
REMARK   3     4  4.3637 -  3.9658    1.00     2722   139  0.1628 0.1631   0.935  0.929
REMARK   3     5  3.9658 -  3.6822    1.00     2706   154  0.1963 0.2444   0.908  0.857
REMARK   3     6  3.6822 -  3.4655    1.00     2688   125  0.2190 0.2678   0.892  0.849
REMARK   3     7  3.4655 -  3.2922    1.00     2696   159  0.2289 0.2586   0.890  0.862
REMARK   3     8  3.2922 -  3.1490    1.00     2654   158  0.2347 0.2352   0.879  0.836
REMARK   3     9  3.1490 -  3.0279    1.00     2703   129  0.2271 0.2348   0.885  0.864
REMARK   3    10  3.0279 -  2.9236    1.00     2675   135  0.2275 0.2589   0.885  0.884
REMARK   3    11  2.9236 -  2.8322    1.00     2675   139  0.2240 0.2575   0.898  0.839
REMARK   3    12  2.8322 -  2.7513    1.00     2657   148  0.2231 0.2516   0.897  0.876
REMARK   3    13  2.7513 -  2.6790    1.00     2644   140  0.2054 0.2368   0.920  0.873
REMARK   3    14  2.6790 -  2.6136    1.00     2638   143  0.2048 0.2150   0.913  0.910
REMARK   3    15  2.6136 -  2.5543    1.00     2678   149  0.1964 0.2188   0.925  0.919
REMARK   3    16  2.5543 -  2.4999    1.00     2644   142  0.1821 0.2067   0.941  0.919
REMARK   3    17  2.4999 -  2.4500    1.00     2656   125  0.1903 0.2403   0.931  0.901
REMARK   3    18  2.4500 -  2.4037    1.00     2656   123  0.1995 0.2710   0.934  0.875
REMARK   3    19  2.4037 -  2.3608    1.00     2650   164  0.2018 0.2576   0.930  0.868
REMARK   3    20  2.3608 -  2.3208    1.00     2649   131  0.2005 0.2499   0.931  0.920
REMARK   3    21  2.3208 -  2.2834    1.00     2653   132  0.2004 0.2479   0.936  0.903
REMARK   3    22  2.2834 -  2.2483    1.00     2650   149  0.2172 0.2664   0.924  0.889
REMARK   3    23  2.2483 -  2.2152    1.00     2628   140  0.2186 0.2763   0.924  0.848
REMARK   3    24  2.2152 -  2.1841    1.00     2613   162  0.2148 0.2296   0.928  0.922
REMARK   3    25  2.1841 -  2.1545    1.00     2662   118  0.2203 0.2551   0.925  0.912
REMARK   3    26  2.1545 -  2.1266    1.00     2652   139  0.2371 0.2406   0.915  0.923
REMARK   3    27  2.1266 -  2.1000    1.00     2656   124  0.2460 0.2598   0.901  0.894
REMARK   3  
REMARK   3  BULK SOLVENT MODELLING.
REMARK   3   METHOD USED        : FLAT BULK SOLVENT MODEL
REMARK   3   SOLVENT RADIUS     : 1.11    
REMARK   3   SHRINKAGE RADIUS   : 0.90    
REMARK   3   GRID STEP FACTOR   : 4.00    
REMARK   3  
REMARK   3  ERROR ESTIMATES.
REMARK   3   COORDINATE ERROR (MAXIMUM-LIKELIHOOD BASED)     : 0.19    
REMARK   3   PHASE ERROR (DEGREES, MAXIMUM-LIKELIHOOD BASED) : 23.95   
REMARK   3  
REMARK   3  STRUCTURE FACTORS CALCULATION ALGORITHM : FFT
REMARK   3  
REMARK   3  RESTRAINTS LIBRARY
REMARK   3    GEOSTD + MON.LIB. + CDL v1.2
REMARK   3  
REMARK   3  DEVIATIONS FROM IDEAL VALUES.
REMARK   3                 RMSD     MAX  COUNT
REMARK   3   BOND      :  0.013   0.124   5612
REMARK   3   ANGLE     :  1.143  10.539   7643
REMARK   3   CHIRALITY :  0.062   0.229    858
REMARK   3   PLANARITY :  0.009   0.063    976
REMARK   3   DIHEDRAL  : 13.524 176.161   3386
REMARK   3   MIN NONBONDED DISTANCE : 2.204 
REMARK   3  
REMARK   3  MOLPROBITY STATISTICS.
REMARK   3   ALL-ATOM CLASHSCORE : 3.01
REMARK   3   RAMACHANDRAN PLOT:
REMARK   3     OUTLIERS : 1.19  %
REMARK   3     ALLOWED  : 2.98  %
REMARK   3     FAVORED  : 95.83 %
REMARK   3   ROTAMER OUTLIERS : 1.50 %
REMARK   3   CBETA DEVIATIONS : 0
REMARK   3   PEPTIDE PLANE:
REMARK   3     CIS-PROLINE     : 0
REMARK   3     CIS-GENERAL     : 0
REMARK   3     TWISTED PROLINE : 0
REMARK   3     TWISTED GENERAL : 0
REMARK   3  
REMARK   3  ATOMIC DISPLACEMENT PARAMETERS.
REMARK   3   WILSON B : 36.69
REMARK   3   RMS(B_ISO_OR_EQUIVALENT_BONDED) : 4.93
REMARK   3   ATOMS          NUMBER OF ATOMS
REMARK   3                    ISO.  ANISO. 
REMARK   3    ALL         :  11431       0
REMARK   3    ALL (NO H)  :   5617       0
REMARK   3    SOLVENT     :    147       0
REMARK   3    NON-SOLVENT :   5470       0
REMARK   3    HYDROGENS   :   5814       0
REMARK   3
HELIX    1   1 ARG A   96  ARG A  102  1               Generated by MOE    7
HELIX    2   2 VAL A  139  SER A  147  1               Generated by MOE    9
HELIX    3   3 VAL A  155  HIS A  173  1               Generated by MOE   19
HELIX    4   4 PRO A  184  ASN A  186  5               Generated by MOE    3
HELIX    5   5 ARG A  220  TYR A  222  5               Generated by MOE    3
HELIX    6   6 PRO A  225  ILE A  228  1               Generated by MOE    4
HELIX    7   7 SER A  237  LEU A  252  1               Generated by MOE   16
HELIX    8   8 GLY A  262  LEU A  273  1               Generated by MOE   12
HELIX    9   9 ARG A  278  GLU A  283  1               Generated by MOE    6
HELIX   10  10 TRP A  301  VAL A  304  1               Generated by MOE    4
HELIX   11  11 PRO A  311  LEU A  320  1               Generated by MOE   10
HELIX   12  12 PRO A  325  ALA A  327  5               Generated by MOE    3
HELIX   13  13 PRO A  331  CYS A  335  1               Generated by MOE    5
HELIX   14  14 SER A  338  ARG A  344  5               Generated by MOE    7
HELIX   15  15 THR A  364  LEU A  367  1               Generated by MOE    4
HELIX   16  16 PRO A  371  LEU A  373  5               Generated by MOE    3
HELIX   17  17 ALA A  374  LEU A  377  1               Generated by MOE    4
HELIX   18  18 PRO A  380  ARG A  383  5               Generated by MOE    4
HELIX   19  19 ARG B   96  LYS B  103  1               Generated by MOE    8
HELIX   20  20 VAL B  139  SER B  147  1               Generated by MOE    9
HELIX   21  21 VAL B  155  HIS B  173  1               Generated by MOE   19
HELIX   22  22 PRO B  184  ASN B  186  5               Generated by MOE    3
HELIX   23  23 ARG B  220  TYR B  222  5               Generated by MOE    3
HELIX   24  24 PRO B  225  ILE B  228  1               Generated by MOE    4
HELIX   25  25 SER B  237  LEU B  252  1               Generated by MOE   16
HELIX   26  26 GLY B  262  LEU B  273  1               Generated by MOE   12
HELIX   27  27 ARG B  278  MET B  284  1               Generated by MOE    7
HELIX   28  28 TRP B  301  LYS B  303  5               Generated by MOE    3
HELIX   29  29 PRO B  311  LEU B  320  1               Generated by MOE   10
HELIX   30  30 PRO B  325  ALA B  327  5               Generated by MOE    3
HELIX   31  31 PRO B  331  CYS B  335  1               Generated by MOE    5
HELIX   32  32 SER B  338  ARG B  344  5               Generated by MOE    7
HELIX   33  33 THR B  364  LEU B  367  1               Generated by MOE    4
HELIX   34  34 PRO B  371  LEU B  373  5               Generated by MOE    3
HELIX   35  35 ALA B  374  LEU B  377  1               Generated by MOE    4
SHEET    1       THR A  38  PRO A  44                  Generated by MOE
SHEET    2       GLN A  52  GLY A  63                  Generated by MOE
SHEET    3       VAL A  70  LEU A  75                  Generated by MOE
SHEET    4       LEU A  81  LEU A  88                  Generated by MOE
SHEET    5       LEU A 112  SER A 118                  Generated by MOE
SHEET    6       TYR A 127  ASP A 133                  Generated by MOE
SHEET    7       GLU A 137  THR A 138                  Generated by MOE
SHEET    8       ILE A 177  CYS A 178                  Generated by MOE
SHEET    9       LEU A 187  LEU A 189                  Generated by MOE
SHEET   10       LEU A 196  LYS A 197                  Generated by MOE
SHEET   11       LEU A 198  LEU A 198                  Generated by MOE
SHEET   12       LYS A 205  GLN A 206                  Generated by MOE
SHEET   13       THR B  38  PRO B  44                  Generated by MOE
SHEET   14       GLN B  52  GLY B  63                  Generated by MOE
SHEET   15       VAL B  69  LEU B  75                  Generated by MOE
SHEET   16       LEU B  81  LEU B  88                  Generated by MOE
SHEET   17       LEU B 112  SER B 118                  Generated by MOE
SHEET   18       TYR B 127  ASP B 133                  Generated by MOE
SHEET   19       GLU B 137  THR B 138                  Generated by MOE
SHEET   20       ILE B 177  CYS B 178                  Generated by MOE
SHEET   21       LEU B 187  ASP B 190                  Generated by MOE
SHEET   22       VAL B 195  LYS B 197                  Generated by MOE
SHEET   23       LEU B 198  LEU B 198                  Generated by MOE
SHEET   24       LYS B 205  GLN B 206                  Generated by MOE
CRYST1   83.438   86.443  178.825  90.00  90.00  90.00 P 21 21 21
SCALE1      0.011985  0.000000  0.000000        0.00000
SCALE2      0.000000  0.011568  0.000000        0.00000
SCALE3      0.000000  0.000000  0.005592        0.00000
ATOM      1  N   SER A  35      63.371  12.844  35.038  1.00 91.10           N
ATOM      2  CA  SER A  35      61.976  12.618  34.649  1.00 93.53           C
ATOM      3  C   SER A  35      61.251  13.954  34.456  1.00 90.34           C
ATOM      4  O   SER A  35      61.377  14.856  35.286  1.00 85.81           O
ATOM      5  CB  SER A  35      61.248  11.755  35.699  1.00 85.48           C
ATOM      6  OG  SER A  35      61.213  12.384  36.969  1.00 90.66           O
ATOM      7  H1  SER A  35      63.827  12.001  35.097  1.00109.32           H
ATOM      8  H2  SER A  35      63.398  13.282  35.892  1.00109.32           H
ATOM      9  HA  SER A  35      61.957  12.141  33.804  1.00112.23           H
ATOM     10  HB2 SER A  35      61.712  10.908  35.783  1.00102.57           H
ATOM     11  HB3 SER A  35      60.338  11.603  35.401  1.00102.57           H
ATOM     12  HG  SER A  35      60.811  13.120  36.915  1.00108.79           H
ATOM     13  N   LYS A  36      60.499  14.067  33.356  1.00 87.07           N
ATOM     14  CA  LYS A  36      59.786  15.300  33.028  1.00 78.98           C
ATOM     15  C   LYS A  36      58.829  15.723  34.147  1.00 85.68           C
ATOM     16  O   LYS A  36      58.117  14.900  34.736  1.00 85.70           O
ATOM     17  CB  LYS A  36      59.020  15.113  31.716  1.00 83.39           C
ATOM     18  CG  LYS A  36      58.220  16.326  31.252  1.00 75.72           C
ATOM     19  CD  LYS A  36      57.440  16.017  29.978  1.00 82.30           C
ATOM     20  CE  LYS A  36      58.382  15.705  28.807  1.00 89.79           C
ATOM     21  NZ  LYS A  36      57.690  15.611  27.484  1.00 92.40           N1+
ATOM     22  H   LYS A  36      60.388  13.437  32.781  1.00104.49           H
ATOM     23  HA  LYS A  36      60.431  16.014  32.900  1.00 94.78           H
ATOM     24  HB2 LYS A  36      59.656  14.898  31.016  1.00100.06           H
ATOM     25  HB3 LYS A  36      58.397  14.378  31.826  1.00100.06           H
ATOM     26  HG2 LYS A  36      57.588  16.578  31.943  1.00 90.87           H
ATOM     27  HG3 LYS A  36      58.827  17.060  31.068  1.00 90.87           H
ATOM     28  HD2 LYS A  36      56.874  15.244  30.128  1.00 98.76           H
ATOM     29  HD3 LYS A  36      56.901  16.787  29.737  1.00 98.76           H
ATOM     30  HE2 LYS A  36      59.047  16.408  28.745  1.00107.74           H
ATOM     31  HE3 LYS A  36      58.817  14.854  28.975  1.00107.74           H
ATOM     32  HZ1 LYS A  36      58.281  15.429  26.844  1.00110.88           H
ATOM     33  HZ2 LYS A  36      57.078  14.965  27.506  1.00110.88           H
ATOM     34  HZ3 LYS A  36      57.288  16.383  27.296  1.00110.88           H
ATOM     35  N   VAL A  37      58.823  17.027  34.436  1.00 82.17           N
ATOM     36  CA  VAL A  37      57.970  17.629  35.455  1.00 68.05           C
ATOM     37  C   VAL A  37      57.196  18.773  34.821  1.00 68.74           C
ATOM     38  O   VAL A  37      57.791  19.695  34.253  1.00 64.87           O
ATOM     39  CB  VAL A  37      58.777  18.154  36.651  1.00 66.64           C
ATOM     40  CG1 VAL A  37      57.884  19.000  37.529  1.00 67.40           C
ATOM     41  CG2 VAL A  37      59.361  17.012  37.449  1.00 76.97           C
ATOM     42  H   VAL A  37      59.325  17.601  34.038  1.00 98.60           H
ATOM     43  HA  VAL A  37      57.335  16.970  35.777  1.00 81.66           H
ATOM     44  HB  VAL A  37      59.506  18.708  36.330  1.00 79.97           H
ATOM     45 HG11 VAL A  37      58.401  19.327  38.282  1.00 80.88           H
ATOM     46 HG12 VAL A  37      57.547  19.747  37.010  1.00 80.88           H
ATOM     47 HG13 VAL A  37      57.146  18.456  37.846  1.00 80.88           H
ATOM     48 HG21 VAL A  37      59.863  17.373  38.196  1.00 92.37           H
ATOM     49 HG22 VAL A  37      58.638  16.454  37.776  1.00 92.37           H
ATOM     50 HG23 VAL A  37      59.946  16.493  36.875  1.00 92.37           H
ATOM     51  N   THR A  38      55.880  18.736  34.956  1.00 65.37           N
ATOM     52  CA  THR A  38      55.012  19.772  34.424  1.00 58.74           C
ATOM     53  C   THR A  38      54.499  20.633  35.572  1.00 61.49           C
ATOM     54  O   THR A  38      54.031  20.096  36.584  1.00 58.68           O
ATOM     55  CB  THR A  38      53.846  19.145  33.670  1.00 57.81           C
ATOM     56  OG1 THR A  38      54.366  18.299  32.639  1.00 61.65           O
ATOM     57  CG2 THR A  38      52.971  20.222  33.072  1.00 52.21           C
ATOM     58  H   THR A  38      55.457  18.107  35.361  1.00 78.45           H
ATOM     59  HA  THR A  38      55.511  20.335  33.812  1.00 70.49           H
ATOM     60  HB  THR A  38      53.311  18.617  34.283  1.00 69.37           H
ATOM     61  HG1 THR A  38      53.734  17.945  32.213  1.00 73.98           H
ATOM     62 HG21 THR A  38      52.230  19.818  32.593  1.00 62.66           H
ATOM     63 HG22 THR A  38      52.619  20.791  33.774  1.00 62.66           H
ATOM     64 HG23 THR A  38      53.487  20.764  32.455  1.00 62.66           H
ATOM     65  N   THR A  39      54.581  21.959  35.421  1.00 60.13           N
ATOM     66  CA  THR A  39      54.063  22.885  36.422  1.00 53.68           C
ATOM     67  C   THR A  39      53.068  23.830  35.774  1.00 51.41           C
ATOM     68  O   THR A  39      53.386  24.484  34.781  1.00 49.58           O
ATOM     69  CB  THR A  39      55.182  23.693  37.085  1.00 60.90           C
ATOM     70  OG1 THR A  39      56.187  22.797  37.574  1.00 62.00           O
ATOM     71  CG2 THR A  39      54.617  24.507  38.257  1.00 53.76           C
ATOM     72  H   THR A  39      54.935  22.346  34.740  1.00 72.15           H
ATOM     73  HA  THR A  39      53.601  22.384  37.113  1.00 64.42           H
ATOM     74  HB  THR A  39      55.572  24.303  36.440  1.00 73.07           H
ATOM     75  HG1 THR A  39      55.853  22.271  38.137  1.00 74.40           H
ATOM     76 HG21 THR A  39      55.326  25.019  38.677  1.00 64.52           H
ATOM     77 HG22 THR A  39      53.934  25.118  37.938  1.00 64.52           H
ATOM     78 HG23 THR A  39      54.225  23.912  38.916  1.00 64.52           H
ATOM     79  N   VAL A  40      51.875  23.909  36.353  1.00 48.54           N
ATOM     80  CA  VAL A  40      50.787  24.715  35.831  1.00 43.66           C
ATOM     81  C   VAL A  40      50.268  25.588  36.971  1.00 45.73           C
ATOM     82  O   VAL A  40      50.518  25.321  38.139  1.00 45.71           O
ATOM     83  CB  VAL A  40      49.650  23.831  35.258  1.00 50.06           C
ATOM     84  CG1 VAL A  40      50.204  22.828  34.255  1.00 56.38           C
ATOM     85  CG2 VAL A  40      48.914  23.082  36.383  1.00 51.18           C
ATOM     86  H   VAL A  40      51.669  23.488  37.074  1.00 58.25           H
ATOM     87  HA  VAL A  40      51.118  25.292  35.124  1.00 52.39           H
ATOM     88  HB  VAL A  40      49.008  24.395  34.799  1.00 60.07           H
ATOM     89 HG11 VAL A  40      49.475  22.289  33.913  1.00 67.65           H
ATOM     90 HG12 VAL A  40      50.629  23.311  33.529  1.00 67.65           H
ATOM     91 HG13 VAL A  40      50.854  22.263  34.701  1.00 67.65           H
ATOM     92 HG21 VAL A  40      48.211  22.540  35.993  1.00 61.41           H
ATOM     93 HG22 VAL A  40      49.548  22.517  36.852  1.00 61.41           H
ATOM     94 HG23 VAL A  40      48.532  23.730  36.995  1.00 61.41           H
ATOM     95  N   VAL A  41      49.486  26.601  36.626  1.00 44.14           N
ATOM     96  CA  VAL A  41      48.788  27.412  37.607  1.00 50.92           C
ATOM     97  C   VAL A  41      47.308  27.099  37.463  1.00 51.05           C
ATOM     98  O   VAL A  41      46.708  27.332  36.402  1.00 46.43           O
ATOM     99  CB  VAL A  41      49.095  28.909  37.437  1.00 57.25           C
ATOM    100  CG1 VAL A  41      48.227  29.746  38.353  1.00 50.89           C
ATOM    101  CG2 VAL A  41      50.572  29.183  37.761  1.00 60.10           C
ATOM    102  H   VAL A  41      49.343  26.843  35.813  1.00 52.97           H
ATOM    103  HA  VAL A  41      49.068  27.145  38.497  1.00 61.11           H
ATOM    104  HB  VAL A  41      48.925  29.175  36.520  1.00 68.70           H
ATOM    105 HG11 VAL A  41      48.443  30.683  38.223  1.00 61.07           H
ATOM    106 HG12 VAL A  41      47.295  29.589  38.134  1.00 61.07           H
ATOM    107 HG13 VAL A  41      48.400  29.491  39.272  1.00 61.07           H
ATOM    108 HG21 VAL A  41      50.749  30.130  37.650  1.00 72.12           H
ATOM    109 HG22 VAL A  41      50.748  28.919  38.678  1.00 72.12           H
ATOM    110 HG23 VAL A  41      51.128  28.668  37.156  1.00 72.12           H
ATOM    111  N   ALA A  42      46.724  26.543  38.525  1.00 47.35           N
ATOM    112  CA  ALA A  42      45.383  25.981  38.460  1.00 44.73           C
ATOM    113  C   ALA A  42      44.433  26.615  39.468  1.00 52.24           C
ATOM    114  O   ALA A  42      44.834  27.026  40.564  1.00 46.56           O
ATOM    115  CB  ALA A  42      45.442  24.476  38.699  1.00 54.94           C
ATOM    116  H   ALA A  42      47.090  26.481  39.301  1.00 56.82           H
ATOM    117  HA  ALA A  42      45.022  26.130  37.573  1.00 53.67           H
ATOM    118  HB1 ALA A  42      44.544  24.114  38.653  1.00 65.93           H
ATOM    119  HB2 ALA A  42      45.998  24.070  38.016  1.00 65.93           H
ATOM    120  HB3 ALA A  42      45.822  24.311  39.576  1.00 65.93           H
ATOM    121  N   THR A  43      43.149  26.663  39.085  1.00 45.76           N
ATOM    122  CA  THR A  43      42.056  27.121  39.940  1.00 49.18           C
ATOM    123  C   THR A  43      41.559  25.991  40.834  1.00 55.82           C
ATOM    124  O   THR A  43      41.302  24.888  40.333  1.00 51.02           O
ATOM    125  CB  THR A  43      40.911  27.630  39.093  1.00 49.05           C
ATOM    126  OG1 THR A  43      41.388  28.706  38.298  1.00 58.15           O
ATOM    127  CG2 THR A  43      39.729  28.104  39.968  1.00 55.91           C
ATOM    128  H   THR A  43      42.882  26.425  38.303  1.00 54.92           H
ATOM    129  HA  THR A  43      42.368  27.846  40.504  1.00 59.02           H
ATOM    130  HB  THR A  43      40.597  26.917  38.515  1.00 58.86           H
ATOM    131  HG1 THR A  43      40.767  29.006  37.818  1.00 69.78           H
ATOM    132 HG21 THR A  43      39.008  28.426  39.405  1.00 67.09           H
ATOM    133 HG22 THR A  43      39.402  27.369  40.510  1.00 67.09           H
ATOM    134 HG23 THR A  43      40.017  28.823  40.552  1.00 67.09           H
ATOM    135  N   PRO A  44      41.397  26.229  42.146  1.00 51.55           N
ATOM    136  CA  PRO A  44      40.845  25.192  43.036  1.00 47.44           C
ATOM    137  C   PRO A  44      39.461  24.733  42.605  1.00 49.33           C
ATOM    138  O   PRO A  44      38.641  25.518  42.130  1.00 49.12           O
ATOM    139  CB  PRO A  44      40.788  25.889  44.415  1.00 55.09           C
ATOM    140  CG  PRO A  44      41.823  26.953  44.352  1.00 59.96           C
ATOM    141  CD  PRO A  44      41.851  27.412  42.894  1.00 61.07           C
ATOM    142  HA  PRO A  44      41.442  24.429  43.082  1.00 56.93           H
ATOM    143  HB2 PRO A  44      39.908  26.274  44.551  1.00 66.10           H
ATOM    144  HB3 PRO A  44      40.995  25.249  45.114  1.00 66.10           H
ATOM    145  HG2 PRO A  44      41.573  27.686  44.936  1.00 71.95           H
ATOM    146  HG3 PRO A  44      42.683  26.587  44.611  1.00 71.95           H
ATOM    147  HD2 PRO A  44      41.237  28.151  42.761  1.00 73.28           H
ATOM    148  HD3 PRO A  44      42.754  27.650  42.633  1.00 73.28           H
ATOM    149  N   GLY A  45      39.196  23.437  42.817  1.00 53.70           N
ATOM    150  CA  GLY A  45      37.904  22.879  42.441  1.00 60.53           C
ATOM    151  C   GLY A  45      36.721  23.626  43.024  1.00 63.14           C
ATOM    152  O   GLY A  45      35.740  23.896  42.328  1.00 61.28           O
ATOM    153  H   GLY A  45      39.741  22.874  43.171  1.00 64.44           H
ATOM    154  HA2 GLY A  45      37.821  22.890  41.474  1.00 72.63           H
ATOM    155  HA3 GLY A  45      37.857  21.957  42.739  1.00 72.63           H
ATOM    156  N   GLN A  46      36.795  23.992  44.304  1.00 64.07           N
ATOM    157  CA  GLN A  46      35.605  24.550  44.944  1.00 71.56           C
ATOM    158  C   GLN A  46      35.858  25.708  45.901  1.00 78.17           C
ATOM    159  O   GLN A  46      34.900  26.424  46.222  1.00 86.14           O
ATOM    160  CB  GLN A  46      34.841  23.441  45.687  1.00 71.48           C
ATOM    161  CG  GLN A  46      35.736  22.365  46.317  1.00 76.27           C
ATOM    162  CD  GLN A  46      35.181  20.969  46.139  1.00 80.24           C
ATOM    163  OE1 GLN A  46      34.069  20.788  45.619  1.00 80.72           O
ATOM    164  NE2 GLN A  46      35.955  19.965  46.569  1.00 72.56           N
ATOM    165  H   GLN A  46      37.491  23.930  44.805  1.00 76.89           H
ATOM    166  HA  GLN A  46      35.019  24.882  44.246  1.00 85.87           H
ATOM    167  HB2 GLN A  46      34.322  23.845  46.399  1.00 85.77           H
ATOM    168  HB3 GLN A  46      34.248  22.999  45.059  1.00 85.77           H
ATOM    169  HG2 GLN A  46      36.611  22.396  45.899  1.00 91.53           H
ATOM    170  HG3 GLN A  46      35.816  22.537  47.268  1.00 91.53           H
ATOM    171 HE21 GLN A  46      36.720  20.134  46.923  1.00 87.07           H
ATOM    172 HE22 GLN A  46      35.687  19.152  46.492  1.00 87.07           H
ATOM    173  N   GLY A  47      37.077  25.951  46.363  1.00 67.43           N
ATOM    174  CA  GLY A  47      37.286  27.026  47.305  1.00 80.09           C
ATOM    175  C   GLY A  47      36.978  28.373  46.681  1.00 80.32           C
ATOM    176  O   GLY A  47      36.305  28.469  45.649  1.00 72.87           O
ATOM    177  H   GLY A  47      37.786  25.514  46.149  1.00 80.92           H
ATOM    178  HA2 GLY A  47      36.710  26.902  48.076  1.00 96.11           H
ATOM    179  HA3 GLY A  47      38.209  27.025  47.603  1.00 96.11           H
ATOM    180  N   PRO A  48      37.452  29.445  47.308  1.00 73.34           N
ATOM    181  CA  PRO A  48      37.576  30.720  46.591  1.00 72.29           C
ATOM    182  C   PRO A  48      38.688  30.623  45.554  1.00 64.50           C
ATOM    183  O   PRO A  48      39.586  29.786  45.658  1.00 67.89           O
ATOM    184  CB  PRO A  48      37.923  31.723  47.697  1.00 82.19           C
ATOM    185  CG  PRO A  48      37.675  30.975  49.015  1.00 82.20           C
ATOM    186  CD  PRO A  48      37.902  29.541  48.705  1.00 73.82           C
ATOM    187  HA  PRO A  48      36.740  30.966  46.166  1.00 86.75           H
ATOM    188  HB2 PRO A  48      38.854  31.983  47.621  1.00 98.63           H
ATOM    189  HB3 PRO A  48      37.343  32.497  47.628  1.00 98.63           H
ATOM    190  HG2 PRO A  48      38.303  31.283  49.687  1.00 98.64           H
ATOM    191  HG3 PRO A  48      36.762  31.122  49.307  1.00 98.64           H
ATOM    192  HD2 PRO A  48      38.844  29.322  48.776  1.00 88.58           H
ATOM    193  HD3 PRO A  48      37.358  28.979  49.278  1.00 88.58           H
ATOM    194  N   ASP A  49      38.625  31.493  44.540  1.00 71.45           N
ATOM    195  CA  ASP A  49      39.543  31.420  43.392  1.00 71.47           C
ATOM    196  C   ASP A  49      40.923  31.946  43.778  1.00 66.09           C
ATOM    197  O   ASP A  49      41.303  33.086  43.498  1.00 66.55           O
ATOM    198  CB  ASP A  49      39.011  32.195  42.194  1.00 71.84           C
ATOM    199  CG  ASP A  49      39.833  31.951  40.927  1.00 74.26           C
ATOM    200  OD1 ASP A  49      41.061  31.740  41.022  1.00 73.55           O
ATOM    201  OD2 ASP A  49      39.247  31.969  39.827  1.00 86.06           O1-
ATOM    202  H   ASP A  49      38.058  32.138  44.492  1.00 85.74           H
ATOM    203  HA  ASP A  49      39.641  30.492  43.128  1.00 85.76           H
ATOM    204  HB2 ASP A  49      38.098  31.918  42.018  1.00 86.21           H
ATOM    205  HB3 ASP A  49      39.038  33.144  42.393  1.00 86.21           H
ATOM    206  N   ARG A  50      41.698  31.079  44.409  1.00 64.22           N
ATOM    207  CA  ARG A  50      43.076  31.383  44.772  1.00 63.27           C
ATOM    208  C   ARG A  50      43.996  30.472  43.968  1.00 52.09           C
ATOM    209  O   ARG A  50      44.193  29.303  44.347  1.00 45.80           O
ATOM    210  CB  ARG A  50      43.274  31.190  46.278  1.00 57.29           C
ATOM    211  CG  ARG A  50      42.769  32.379  47.139  1.00 68.23           C
ATOM    212  CD  ARG A  50      43.750  33.568  47.063  1.00 79.35           C
ATOM    213  NE  ARG A  50      43.383  34.753  47.858  1.00 84.48           N
ATOM    214  CZ  ARG A  50      42.652  35.774  47.403  1.00 88.27           C
ATOM    215  NH1 ARG A  50      42.169  35.766  46.157  1.00 85.45           N
ATOM    216  NH2 ARG A  50      42.393  36.808  48.199  1.00 80.25           N1+
ATOM    217  H   ARG A  50      41.445  30.292  44.644  1.00 77.06           H
ATOM    218  HA  ARG A  50      43.278  32.304  44.548  1.00 75.92           H
ATOM    219  HB2 ARG A  50      42.792  30.396  46.557  1.00 68.74           H
ATOM    220  HB3 ARG A  50      44.221  31.077  46.456  1.00 68.74           H
ATOM    221  HG2 ARG A  50      41.906  32.672  46.809  1.00 81.88           H
ATOM    222  HG3 ARG A  50      42.699  32.099  48.066  1.00 81.88           H
ATOM    223  HD2 ARG A  50      44.618  33.268  47.373  1.00 95.23           H
ATOM    224  HD3 ARG A  50      43.817  33.850  46.137  1.00 95.23           H
ATOM    225  HE  ARG A  50      43.658  34.790  48.672  1.00101.38           H
ATOM    226 HH11 ARG A  50      42.337  35.103  45.635  1.00102.53           H
ATOM    227 HH12 ARG A  50      41.697  36.426  45.874  1.00102.53           H
ATOM    228 HH21 ARG A  50      42.695  36.817  49.004  1.00 96.30           H
ATOM    229 HH22 ARG A  50      41.914  37.462  47.912  1.00 96.30           H
ATOM    230  N   PRO A  51      44.592  30.959  42.868  1.00 50.35           N
ATOM    231  CA  PRO A  51      45.401  30.081  42.011  1.00 42.31           C
ATOM    232  C   PRO A  51      46.511  29.400  42.774  1.00 48.26           C
ATOM    233  O   PRO A  51      47.084  29.959  43.713  1.00 48.15           O
ATOM    234  CB  PRO A  51      45.961  31.037  40.947  1.00 49.41           C
ATOM    235  CG  PRO A  51      44.986  32.116  40.880  1.00 50.85           C
ATOM    236  CD  PRO A  51      44.507  32.315  42.303  1.00 52.49           C
ATOM    237  HA  PRO A  51      44.842  29.413  41.584  1.00 50.78           H
ATOM    238  HB2 PRO A  51      46.827  31.371  41.229  1.00 59.29           H
ATOM    239  HB3 PRO A  51      46.028  30.578  40.095  1.00 59.29           H
ATOM    240  HG2 PRO A  51      45.413  32.921  40.547  1.00 61.01           H
ATOM    241  HG3 PRO A  51      44.250  31.855  40.305  1.00 61.01           H
ATOM    242  HD2 PRO A  51      45.097  32.919  42.779  1.00 62.99           H
ATOM    243  HD3 PRO A  51      43.589  32.630  42.312  1.00 62.99           H
ATOM    244  N   GLN A  52      46.815  28.171  42.360  1.00 45.89           N
ATOM    245  CA  GLN A  52      47.836  27.354  42.998  1.00 42.16           C
ATOM    246  C   GLN A  52      48.771  26.759  41.974  1.00 45.28           C
ATOM    247  O   GLN A  52      48.349  26.348  40.884  1.00 47.74           O
ATOM    248  CB  GLN A  52      47.250  26.179  43.776  1.00 57.47           C
ATOM    249  CG  GLN A  52      46.076  26.497  44.672  1.00 77.48           C
ATOM    250  CD  GLN A  52      45.768  25.335  45.617  1.00 82.81           C
ATOM    251  OE1 GLN A  52      46.585  24.410  45.779  1.00 75.64           O
ATOM    252  NE2 GLN A  52      44.601  25.396  46.272  1.00 80.90           N
ATOM    253  H   GLN A  52      46.432  27.783  41.695  1.00 55.06           H
ATOM    254  HA  GLN A  52      48.354  27.902  43.609  1.00 50.60           H
ATOM    255  HB2 GLN A  52      46.955  25.509  43.140  1.00 68.96           H
ATOM    256  HB3 GLN A  52      47.949  25.806  44.337  1.00 68.96           H
ATOM    257  HG2 GLN A  52      46.284  27.279  45.207  1.00 92.98           H
ATOM    258  HG3 GLN A  52      45.292  26.662  44.125  1.00 92.98           H
ATOM    259 HE21 GLN A  52      44.073  26.063  46.149  1.00 97.08           H
ATOM    260 HE22 GLN A  52      44.381  24.767  46.816  1.00 97.08           H
ATOM    261  N   GLU A  53      50.028  26.637  42.366  1.00 43.43           N
ATOM    262  CA  GLU A  53      51.027  25.996  41.530  1.00 54.99           C
ATOM    263  C   GLU A  53      50.941  24.502  41.767  1.00 54.92           C
ATOM    264  O   GLU A  53      50.996  24.051  42.917  1.00 52.49           O
ATOM    265  CB  GLU A  53      52.427  26.514  41.844  1.00 53.94           C
ATOM    266  CG  GLU A  53      53.134  27.078  40.647  1.00 59.24           C
ATOM    267  CD  GLU A  53      54.440  27.777  41.000  1.00 68.05           C
ATOM    268  OE1 GLU A  53      55.307  27.141  41.640  1.00 71.89           O
ATOM    269  OE2 GLU A  53      54.588  28.964  40.631  1.00 65.31           O1-
ATOM    270  H   GLU A  53      50.331  26.920  43.119  1.00 52.12           H
ATOM    271  HA  GLU A  53      50.833  26.174  40.597  1.00 65.98           H
ATOM    272  HB2 GLU A  53      52.360  27.217  42.510  1.00 64.72           H
ATOM    273  HB3 GLU A  53      52.962  25.783  42.190  1.00 64.72           H
ATOM    274  HG2 GLU A  53      53.338  26.356  40.033  1.00 71.09           H
ATOM    275  HG3 GLU A  53      52.556  27.726  40.216  1.00 71.09           H
ATOM    276  N   VAL A  54      50.773  23.747  40.685  1.00 51.56           N
ATOM    277  CA  VAL A  54      50.641  22.295  40.734  1.00 49.87           C
ATOM    278  C   VAL A  54      51.669  21.694  39.788  1.00 50.12           C
ATOM    279  O   VAL A  54      51.676  21.998  38.584  1.00 51.56           O
ATOM    280  CB  VAL A  54      49.227  21.830  40.353  1.00 58.85           C
ATOM    281  CG1 VAL A  54      49.111  20.333  40.529  1.00 54.11           C
ATOM    282  CG2 VAL A  54      48.192  22.532  41.176  1.00 59.67           C
ATOM    283  H   VAL A  54      50.731  24.064  39.886  1.00 61.87           H
ATOM    284  HA  VAL A  54      50.833  21.984  41.633  1.00 59.85           H
ATOM    285  HB  VAL A  54      49.063  22.038  39.420  1.00 70.62           H
ATOM    286 HG11 VAL A  54      48.214  20.055  40.285  1.00 64.93           H
ATOM    287 HG12 VAL A  54      49.760  19.897  39.955  1.00 64.93           H
ATOM    288 HG13 VAL A  54      49.286  20.110  41.456  1.00 64.93           H
ATOM    289 HG21 VAL A  54      47.313  22.218  40.913  1.00 71.61           H
ATOM    290 HG22 VAL A  54      48.347  22.335  42.113  1.00 71.61           H
ATOM    291 HG23 VAL A  54      48.262  23.487  41.023  1.00 71.61           H
ATOM    292  N   SER A  55      52.513  20.826  40.329  1.00 51.65           N
ATOM    293  CA  SER A  55      53.567  20.143  39.588  1.00 53.93           C
ATOM    294  C   SER A  55      53.312  18.644  39.630  1.00 57.29           C
ATOM    295  O   SER A  55      53.071  18.086  40.709  1.00 54.40           O
ATOM    296  CB  SER A  55      54.947  20.435  40.192  1.00 58.07           C
ATOM    297  OG  SER A  55      55.346  21.760  39.932  1.00 67.15           O
ATOM    298  H   SER A  55      52.494  20.607  41.160  1.00 61.98           H
ATOM    299  HA  SER A  55      53.561  20.436  38.664  1.00 64.71           H
ATOM    300  HB2 SER A  55      54.905  20.301  41.152  1.00 69.69           H
ATOM    301  HB3 SER A  55      55.595  19.828  39.802  1.00 69.69           H
ATOM    302  HG  SER A  55      56.103  21.903  40.268  1.00 80.59           H
ATOM    303  N   TYR A  56      53.395  17.989  38.474  1.00 58.72           N
ATOM    304  CA  TYR A  56      53.155  16.554  38.414  1.00 65.86           C
ATOM    305  C   TYR A  56      54.059  15.911  37.374  1.00 60.73           C
ATOM    306  O   TYR A  56      54.650  16.584  36.525  1.00 63.39           O
ATOM    307  CB  TYR A  56      51.687  16.248  38.102  1.00 54.95           C
ATOM    308  CG  TYR A  56      51.195  16.817  36.791  1.00 57.52           C
ATOM    309  CD1 TYR A  56      51.354  16.120  35.596  1.00 59.20           C
ATOM    310  CD2 TYR A  56      50.554  18.047  36.751  1.00 58.10           C
ATOM    311  CE1 TYR A  56      50.895  16.641  34.409  1.00 50.41           C
ATOM    312  CE2 TYR A  56      50.090  18.566  35.571  1.00 50.10           C
ATOM    313  CZ  TYR A  56      50.267  17.856  34.409  1.00 58.43           C
ATOM    314  OH  TYR A  56      49.815  18.386  33.242  1.00 60.24           O
ATOM    315  H   TYR A  56      53.586  18.351  37.717  1.00 70.46           H
ATOM    316  HA  TYR A  56      53.365  16.163  39.276  1.00 79.03           H
ATOM    317  HB2 TYR A  56      51.571  15.285  38.067  1.00 65.94           H
ATOM    318  HB3 TYR A  56      51.136  16.618  38.809  1.00 65.94           H
ATOM    319  HD1 TYR A  56      51.779  15.293  35.600  1.00 71.04           H
ATOM    320  HD2 TYR A  56      50.433  18.524  37.539  1.00 69.72           H
ATOM    321  HE1 TYR A  56      51.009  16.171  33.615  1.00 60.49           H
ATOM    322  HE2 TYR A  56      49.666  19.394  35.556  1.00 60.11           H
ATOM    323  HH  TYR A  56      49.453  19.130  33.386  1.00 72.29           H
ATOM    324  N   THR A  57      54.142  14.584  37.447  1.00 65.37           N
ATOM    325  CA  THR A  57      55.011  13.795  36.578  1.00 69.05           C
ATOM    326  C   THR A  57      54.369  12.428  36.314  1.00 68.55           C
ATOM    327  O   THR A  57      53.214  12.179  36.684  1.00 64.41           O
ATOM    328  CB  THR A  57      56.393  13.666  37.230  1.00 67.18           C
ATOM    329  OG1 THR A  57      57.275  12.953  36.353  1.00 79.96           O
ATOM    330  CG2 THR A  57      56.295  12.964  38.633  1.00 66.98           C
ATOM    331  H   THR A  57      53.694  14.107  38.005  1.00 78.45           H
ATOM    332  HA  THR A  57      55.116  14.251  35.728  1.00 82.86           H
ATOM    333  HB  THR A  57      56.752  14.556  37.372  1.00 80.61           H
ATOM    334  HG1 THR A  57      57.352  13.366  35.625  1.00 95.95           H
ATOM    335 HG21 THR A  57      57.178  12.891  39.029  1.00 80.37           H
ATOM    336 HG22 THR A  57      55.726  13.482  39.223  1.00 80.37           H
ATOM    337 HG23 THR A  57      55.920  12.075  38.533  1.00 80.37           H
ATOM    338  N   ASP A  58      55.134  11.540  35.666  1.00 69.93           N
ATOM    339  CA  ASP A  58      54.782  10.121  35.474  1.00 64.13           C
ATOM    340  C   ASP A  58      53.386   9.953  34.884  1.00 57.04           C
ATOM    341  O   ASP A  58      52.563   9.185  35.384  1.00 59.63           O
ATOM    342  CB  ASP A  58      54.888   9.327  36.780  1.00 65.17           C
ATOM    343  CG  ASP A  58      56.304   9.268  37.340  1.00 79.83           C
ATOM    344  OD1 ASP A  58      57.276   9.282  36.546  1.00 83.60           O
ATOM    345  OD2 ASP A  58      56.438   9.185  38.588  1.00 76.31           O1-
ATOM    346  H   ASP A  58      55.892  11.744  35.315  1.00 83.92           H
ATOM    347  HA  ASP A  58      55.412   9.733  34.847  1.00 76.96           H
ATOM    348  HB2 ASP A  58      54.321   9.744  37.447  1.00 78.21           H
ATOM    349  HB3 ASP A  58      54.593   8.417  36.619  1.00 78.21           H
ATOM    350  N   THR A  59      53.144  10.636  33.777  1.00 59.10           N
ATOM    351  CA  THR A  59      51.837  10.662  33.142  1.00 58.33           C
ATOM    352  C   THR A  59      51.623   9.473  32.215  1.00 69.03           C
ATOM    353  O   THR A  59      52.453   9.198  31.346  1.00 68.87           O
ATOM    354  CB  THR A  59      51.698  11.961  32.364  1.00 63.45           C
ATOM    355  OG1 THR A  59      51.395  13.006  33.299  1.00 69.65           O
ATOM    356  CG2 THR A  59      50.611  11.872  31.318  1.00 67.02           C
ATOM    357  H   THR A  59      53.735  11.104  33.364  1.00 70.91           H
ATOM    358  HA  THR A  59      51.149  10.641  33.826  1.00 70.00           H
ATOM    359  HB  THR A  59      52.536  12.161  31.918  1.00 76.14           H
ATOM    360  HG1 THR A  59      51.312  13.738  32.895  1.00 83.59           H
ATOM    361 HG21 THR A  59      50.544  12.713  30.838  1.00 80.42           H
ATOM    362 HG22 THR A  59      50.815  11.164  30.687  1.00 80.42           H
ATOM    363 HG23 THR A  59      49.759  11.682  31.741  1.00 80.42           H
ATOM    364  N   LYS A  60      50.474   8.812  32.355  1.00 64.83           N
ATOM    365  CA  LYS A  60      50.117   7.730  31.443  1.00 64.63           C
ATOM    366  C   LYS A  60      48.602   7.668  31.288  1.00 63.25           C
ATOM    367  O   LYS A  60      47.851   8.001  32.216  1.00 65.39           O
ATOM    368  CB  LYS A  60      50.664   6.389  31.947  1.00 65.89           C
ATOM    369  CG  LYS A  60      50.047   5.941  33.249  1.00 61.99           C
ATOM    370  CD  LYS A  60      50.658   4.665  33.783  1.00 67.14           C
ATOM    371  CE  LYS A  60      49.853   4.148  34.962  1.00 77.38           C
ATOM    372  NZ  LYS A  60      50.559   3.091  35.751  1.00 91.63           N1+
ATOM    373  H   LYS A  60      49.890   8.970  32.965  1.00 77.80           H
ATOM    374  HA  LYS A  60      50.504   7.907  30.571  1.00 77.56           H
ATOM    375  HB2 LYS A  60      50.484   5.707  31.281  1.00 79.07           H
ATOM    376  HB3 LYS A  60      51.621   6.472  32.084  1.00 79.07           H
ATOM    377  HG2 LYS A  60      50.175   6.635  33.914  1.00 74.39           H
ATOM    378  HG3 LYS A  60      49.099   5.784  33.112  1.00 74.39           H
ATOM    379  HD2 LYS A  60      50.654   3.989  33.087  1.00 80.56           H
ATOM    380  HD3 LYS A  60      51.564   4.840  34.082  1.00 80.56           H
ATOM    381  HE2 LYS A  60      49.662   4.887  35.559  1.00 92.85           H
ATOM    382  HE3 LYS A  60      49.023   3.768  34.632  1.00 92.85           H
ATOM    383  HZ1 LYS A  60      50.046   2.823  36.427  1.00109.96           H
ATOM    384  HZ2 LYS A  60      50.739   2.392  35.230  1.00109.96           H
ATOM    385  HZ3 LYS A  60      51.322   3.413  36.077  1.00109.96           H
ATOM    386  N   VAL A  61      48.162   7.239  30.106  1.00 54.10           N
ATOM    387  CA  VAL A  61      46.738   7.113  29.822  1.00 54.01           C
ATOM    388  C   VAL A  61      46.180   5.921  30.580  1.00 54.71           C
ATOM    389  O   VAL A  61      46.798   4.851  30.622  1.00 55.85           O
ATOM    390  CB  VAL A  61      46.498   6.963  28.317  1.00 60.76           C
ATOM    391  CG1 VAL A  61      45.011   6.761  28.054  1.00 64.17           C
ATOM    392  CG2 VAL A  61      46.994   8.185  27.587  1.00 59.11           C
ATOM    393  H   VAL A  61      48.671   7.015  29.450  1.00 64.93           H
ATOM    394  HA  VAL A  61      46.278   7.911  30.126  1.00 64.82           H
ATOM    395  HB  VAL A  61      46.979   6.188  27.987  1.00 72.92           H
ATOM    396 HG11 VAL A  61      44.870   6.667  27.098  1.00 77.00           H
ATOM    397 HG12 VAL A  61      44.716   5.959  28.512  1.00 77.00           H
ATOM    398 HG13 VAL A  61      44.524   7.531  28.386  1.00 77.00           H
ATOM    399 HG21 VAL A  61      46.834   8.072  26.637  1.00 70.94           H
ATOM    400 HG22 VAL A  61      46.516   8.963  27.913  1.00 70.94           H
ATOM    401 HG23 VAL A  61      47.945   8.287  27.752  1.00 70.94           H
ATOM    402  N   ILE A  62      45.043   6.121  31.244  1.00 56.86           N
ATOM    403  CA  ILE A  62      44.350   5.033  31.921  1.00 53.89           C
ATOM    404  C   ILE A  62      42.972   4.814  31.357  1.00 54.05           C
ATOM    405  O   ILE A  62      42.357   3.774  31.642  1.00 56.34           O
ATOM    406  CB  ILE A  62      44.249   5.255  33.450  1.00 51.59           C
ATOM    407  CG1 ILE A  62      43.421   6.514  33.749  1.00 54.30           C
ATOM    408  CG2 ILE A  62      45.649   5.268  34.118  1.00 54.74           C
ATOM    409  CD1 ILE A  62      43.407   6.925  35.219  1.00 54.05           C
ATOM    410  H   ILE A  62      44.652   6.883  31.316  1.00 68.23           H
ATOM    411  HA  ILE A  62      44.854   4.216  31.780  1.00 64.67           H
ATOM    412  HB  ILE A  62      43.765   4.499  33.818  1.00 61.90           H
ATOM    413 HG12 ILE A  62      43.785   7.254  33.240  1.00 65.16           H
ATOM    414 HG13 ILE A  62      42.503   6.352  33.480  1.00 65.16           H
ATOM    415 HG21 ILE A  62      45.543   5.409  35.071  1.00 65.68           H
ATOM    416 HG22 ILE A  62      46.084   4.417  33.955  1.00 65.68           H
ATOM    417 HG23 ILE A  62      46.175   5.987  33.733  1.00 65.68           H
ATOM    418 HD11 ILE A  62      42.865   7.723  35.318  1.00 64.86           H
ATOM    419 HD12 ILE A  62      43.032   6.202  35.745  1.00 64.86           H
ATOM    420 HD13 ILE A  62      44.316   7.105  35.504  1.00 64.86           H
ATOM    421  N   GLY A  63      42.457   5.752  30.591  1.00 55.34           N
ATOM    422  CA  GLY A  63      41.116   5.657  30.091  1.00 57.20           C
ATOM    423  C   GLY A  63      41.078   6.486  28.841  1.00 70.54           C
ATOM    424  O   GLY A  63      41.802   7.480  28.732  1.00 63.67           O
ATOM    425  H   GLY A  63      42.874   6.463  30.345  1.00 66.41           H
ATOM    426  HA2 GLY A  63      40.893   4.737  29.880  1.00 68.65           H
ATOM    427  HA3 GLY A  63      40.483   6.008  30.737  1.00 68.65           H
ATOM    428  N   ASN A  64      40.293   6.047  27.868  1.00 71.11           N
ATOM    429  CA  ASN A  64      40.081   6.801  26.656  1.00 76.27           C
ATOM    430  C   ASN A  64      38.590   6.810  26.382  1.00 80.87           C
ATOM    431  O   ASN A  64      37.801   6.111  27.030  1.00 82.96           O
ATOM    432  CB  ASN A  64      40.881   6.211  25.483  1.00 79.11           C
ATOM    433  CG  ASN A  64      41.271   7.258  24.453  1.00 91.59           C
ATOM    434  OD1 ASN A  64      40.419   7.978  23.925  1.00 94.76           O
ATOM    435  ND2 ASN A  64      42.572   7.347  24.161  1.00 96.94           N
ATOM    436  H   ASN A  64      39.866   5.301  27.892  1.00 85.34           H
ATOM    437  HA  ASN A  64      40.372   7.717  26.792  1.00 91.52           H
ATOM    438  HB2 ASN A  64      41.695   5.809  25.826  1.00 94.93           H
ATOM    439  HB3 ASN A  64      40.341   5.539  25.038  1.00 94.93           H
ATOM    440 HD21 ASN A  64      42.844   7.924  23.584  1.00116.33           H
ATOM    441 HD22 ASN A  64      43.137   6.828  24.549  1.00116.33           H
ATOM    442  N   GLY A  65      38.210   7.649  25.438  1.00 78.82           N
ATOM    443  CA  GLY A  65      36.821   7.750  25.049  1.00 84.85           C
ATOM    444  C   GLY A  65      36.696   8.747  23.921  1.00 87.51           C
ATOM    445  O   GLY A  65      37.649   9.456  23.573  1.00 76.30           O
ATOM    446  H   GLY A  65      38.738   8.171  25.006  1.00 94.58           H
ATOM    447  HA2 GLY A  65      36.494   6.888  24.750  1.00101.83           H
ATOM    448  HA3 GLY A  65      36.285   8.051  25.800  1.00101.83           H
ATOM    449  N   SER A  66      35.499   8.770  23.335  1.00 82.80           N
ATOM    450  CA  SER A  66      35.133   9.863  22.441  1.00 85.05           C
ATOM    451  C   SER A  66      35.147  11.205  23.184  1.00 93.55           C
ATOM    452  O   SER A  66      35.494  12.240  22.586  1.00 78.94           O
ATOM    453  CB  SER A  66      33.758   9.568  21.825  1.00 75.54           C
ATOM    454  OG  SER A  66      32.779   9.406  22.844  1.00 71.51           O
ATOM    455  H   SER A  66      34.889   8.173  23.439  1.00 99.36           H
ATOM    456  HA  SER A  66      35.781   9.912  21.721  1.00102.06           H
ATOM    457  HB2 SER A  66      33.502  10.308  21.254  1.00 90.64           H
ATOM    458  HB3 SER A  66      33.813   8.750  21.306  1.00 90.64           H
ATOM    459  HG  SER A  66      32.030   9.245  22.499  1.00 85.81           H
ATOM    460  N   PHE A  67      34.814  11.189  24.493  1.00 83.87           N
ATOM    461  CA  PHE A  67      34.818  12.395  25.328  1.00 82.40           C
ATOM    462  C   PHE A  67      36.197  13.033  25.312  1.00 82.89           C
ATOM    463  O   PHE A  67      36.381  14.180  24.887  1.00 78.40           O
ATOM    464  CB  PHE A  67      34.438  12.051  26.792  1.00 85.31           C
ATOM    465  CG  PHE A  67      33.045  11.453  26.970  1.00 95.32           C
ATOM    466  CD1 PHE A  67      32.723  10.197  26.431  1.00 91.18           C
ATOM    467  CD2 PHE A  67      32.058  12.137  27.704  1.00 89.67           C
ATOM    468  CE1 PHE A  67      31.436   9.641  26.590  1.00 86.31           C
ATOM    469  CE2 PHE A  67      30.770  11.588  27.872  1.00 81.61           C
ATOM    470  CZ  PHE A  67      30.462  10.336  27.298  1.00 84.65           C
ATOM    471  H   PHE A  67      34.580  10.479  24.918  1.00100.65           H
ATOM    472  HA  PHE A  67      34.176  13.034  24.983  1.00 98.88           H
ATOM    473  HB2 PHE A  67      35.079  11.409  27.135  1.00102.37           H
ATOM    474  HB3 PHE A  67      34.478  12.864  27.320  1.00102.37           H
ATOM    475  HD1 PHE A  67      33.364   9.733  25.943  1.00109.42           H
ATOM    476  HD2 PHE A  67      32.254  12.969  28.071  1.00107.61           H
ATOM    477  HE1 PHE A  67      31.238   8.812  26.217  1.00103.57           H
ATOM    478  HE2 PHE A  67      30.123  12.054  28.350  1.00 97.93           H
ATOM    479  HZ  PHE A  67      29.617   9.966  27.414  1.00101.58           H
ATOM    480  N   GLY A  68      37.174  12.281  25.774  1.00 87.60           N
ATOM    481  CA  GLY A  68      38.521  12.755  25.948  1.00 78.83           C
ATOM    482  C   GLY A  68      39.218  11.917  26.987  1.00 75.73           C
ATOM    483  O   GLY A  68      38.579  11.238  27.808  1.00 75.57           O
ATOM    484  H   GLY A  68      37.072  11.458  26.002  1.00105.12           H
ATOM    485  HA2 GLY A  68      39.007  12.692  25.111  1.00 94.60           H
ATOM    486  HA3 GLY A  68      38.513  13.680  26.241  1.00 94.60           H
ATOM    487  N   VAL A  69      40.544  12.041  26.978  1.00 64.43           N
ATOM    488  CA  VAL A  69      41.469  11.112  27.615  1.00 61.65           C
ATOM    489  C   VAL A  69      41.564  11.369  29.118  1.00 53.19           C
ATOM    490  O   VAL A  69      41.646  12.515  29.572  1.00 51.85           O
ATOM    491  CB  VAL A  69      42.846  11.252  26.941  1.00 59.45           C
ATOM    492  CG1 VAL A  69      43.782  10.163  27.388  1.00 61.96           C
ATOM    493  CG2 VAL A  69      42.694  11.244  25.426  1.00 69.40           C
ATOM    494  H   VAL A  69      40.948  12.691  26.587  1.00 77.31           H
ATOM    495  HA  VAL A  69      41.155  10.205  27.480  1.00 73.98           H
ATOM    496  HB  VAL A  69      43.235  12.103  27.197  1.00 71.34           H
ATOM    497 HG11 VAL A  69      44.637  10.282  26.945  1.00 74.35           H
ATOM    498 HG12 VAL A  69      43.896  10.220  28.349  1.00 74.35           H
ATOM    499 HG13 VAL A  69      43.402   9.303  27.150  1.00 74.35           H
ATOM    500 HG21 VAL A  69      43.570  11.333  25.021  1.00 83.28           H
ATOM    501 HG22 VAL A  69      42.286  10.407  25.155  1.00 83.28           H
ATOM    502 HG23 VAL A  69      42.130  11.988  25.163  1.00 83.28           H
ATOM    503  N   VAL A  70      41.600  10.296  29.897  1.00 48.91           N
ATOM    504  CA  VAL A  70      41.887  10.371  31.327  1.00 52.44           C
ATOM    505  C   VAL A  70      43.292   9.831  31.543  1.00 53.55           C
ATOM    506  O   VAL A  70      43.622   8.728  31.078  1.00 54.16           O
ATOM    507  CB  VAL A  70      40.847   9.605  32.158  1.00 46.90           C
ATOM    508  CG1 VAL A  70      41.136   9.744  33.642  1.00 47.16           C
ATOM    509  CG2 VAL A  70      39.449  10.142  31.870  1.00 51.80           C
ATOM    510  H   VAL A  70      41.458   9.496  29.616  1.00 58.69           H
ATOM    511  HA  VAL A  70      41.874  11.300  31.607  1.00 62.93           H
ATOM    512  HB  VAL A  70      40.871   8.664  31.925  1.00 56.28           H
ATOM    513 HG11 VAL A  70      40.466   9.252  34.142  1.00 56.59           H
ATOM    514 HG12 VAL A  70      42.017   9.384  33.827  1.00 56.59           H
ATOM    515 HG13 VAL A  70      41.105  10.684  33.882  1.00 56.59           H
ATOM    516 HG21 VAL A  70      38.805   9.648  32.402  1.00 62.16           H
ATOM    517 HG22 VAL A  70      39.418  11.083  32.103  1.00 62.16           H
ATOM    518 HG23 VAL A  70      39.256  10.028  30.926  1.00 62.16           H
ATOM    519  N   TYR A  71      44.125  10.634  32.213  1.00 48.19           N
ATOM    520  CA  TYR A  71      45.483  10.282  32.595  1.00 47.50           C
ATOM    521  C   TYR A  71      45.579  10.043  34.088  1.00 51.80           C
ATOM    522  O   TYR A  71      44.833  10.627  34.885  1.00 48.13           O
ATOM    523  CB  TYR A  71      46.489  11.381  32.257  1.00 52.48           C
ATOM    524  CG  TYR A  71      46.535  11.764  30.805  1.00 52.98           C
ATOM    525  CD1 TYR A  71      45.609  12.646  30.284  1.00 52.20           C
ATOM    526  CD2 TYR A  71      47.505  11.248  29.955  1.00 60.30           C
ATOM    527  CE1 TYR A  71      45.633  13.005  28.972  1.00 56.28           C
ATOM    528  CE2 TYR A  71      47.531  11.598  28.608  1.00 47.78           C
ATOM    529  CZ  TYR A  71      46.591  12.479  28.134  1.00 55.32           C
ATOM    530  OH  TYR A  71      46.581  12.874  26.825  1.00 61.25           O
ATOM    531  H   TYR A  71      43.906  11.426  32.467  1.00 57.83           H
ATOM    532  HA  TYR A  71      45.748   9.470  32.136  1.00 57.00           H
ATOM    533  HB2 TYR A  71      46.261  12.176  32.763  1.00 62.98           H
ATOM    534  HB3 TYR A  71      47.375  11.077  32.509  1.00 62.98           H
ATOM    535  HD1 TYR A  71      44.955  13.003  30.841  1.00 62.64           H
ATOM    536  HD2 TYR A  71      48.134  10.648  30.285  1.00 72.35           H
ATOM    537  HE1 TYR A  71      45.000  13.600  28.641  1.00 67.54           H
ATOM    538  HE2 TYR A  71      48.183  11.252  28.042  1.00 57.34           H
ATOM    539  HH  TYR A  71      47.203  12.496  26.406  1.00 73.51           H
ATOM    540  N   GLN A  72      46.496   9.157  34.439  1.00 46.76           N
ATOM    541  CA  GLN A  72      47.053   9.090  35.769  1.00 55.68           C
ATOM    542  C   GLN A  72      48.303   9.955  35.798  1.00 56.10           C
ATOM    543  O   GLN A  72      49.021  10.068  34.803  1.00 53.99           O
ATOM    544  CB  GLN A  72      47.405   7.658  36.153  1.00 55.62           C
ATOM    545  CG  GLN A  72      48.018   7.534  37.564  1.00 58.45           C
ATOM    546  CD  GLN A  72      48.737   6.219  37.767  1.00 65.24           C
ATOM    547  OE1 GLN A  72      49.946   6.133  37.567  1.00 62.26           O
ATOM    548  NE2 GLN A  72      47.997   5.183  38.159  1.00 65.51           N
ATOM    549  H   GLN A  72      46.818   8.566  33.904  1.00 56.12           H
ATOM    550  HA  GLN A  72      46.416   9.439  36.411  1.00 66.81           H
ATOM    551  HB2 GLN A  72      46.597   7.120  36.131  1.00 66.74           H
ATOM    552  HB3 GLN A  72      48.049   7.311  35.516  1.00 66.74           H
ATOM    553  HG2 GLN A  72      48.659   8.251  37.695  1.00 70.14           H
ATOM    554  HG3 GLN A  72      47.310   7.596  38.224  1.00 70.14           H
ATOM    555 HE21 GLN A  72      47.152   5.282  38.284  1.00 78.62           H
ATOM    556 HE22 GLN A  72      48.364   4.416  38.286  1.00 78.62           H
ATOM    557  N   ALA A  73      48.539  10.586  36.942  1.00 54.20           N
ATOM    558  CA  ALA A  73      49.714  11.417  37.125  1.00 57.64           C
ATOM    559  C   ALA A  73      50.054  11.432  38.601  1.00 55.50           C
ATOM    560  O   ALA A  73      49.210  11.160  39.459  1.00 53.44           O
ATOM    561  CB  ALA A  73      49.494  12.842  36.599  1.00 59.85           C
ATOM    562  H   ALA A  73      48.027  10.547  37.632  1.00 65.05           H
ATOM    563  HA  ALA A  73      50.461  11.027  36.644  1.00 69.17           H
ATOM    564  HB1 ALA A  73      50.303  13.358  36.742  1.00 71.82           H
ATOM    565  HB2 ALA A  73      49.291  12.801  35.652  1.00 71.82           H
ATOM    566  HB3 ALA A  73      48.755  13.244  37.080  1.00 71.82           H
ATOM    567  N   LYS A  74      51.309  11.756  38.882  1.00 57.10           N
ATOM    568  CA  LYS A  74      51.867  11.736  40.224  1.00 57.04           C
ATOM    569  C   LYS A  74      52.225  13.169  40.608  1.00 59.53           C
ATOM    570  O   LYS A  74      52.982  13.841  39.897  1.00 59.70           O
ATOM    571  CB  LYS A  74      53.088  10.814  40.278  1.00 64.71           C
ATOM    572  CG  LYS A  74      53.697  10.648  41.668  1.00 61.71           C
ATOM    573  CD  LYS A  74      54.940   9.751  41.651  1.00 61.60           C
ATOM    574  CE  LYS A  74      55.872  10.036  42.834  1.00 82.82           C
ATOM    575  NZ  LYS A  74      56.551  11.388  42.791  1.00 86.53           N1+
ATOM    576  H   LYS A  74      51.879  12.000  38.285  1.00 68.52           H
ATOM    577  HA  LYS A  74      51.202  11.405  40.848  1.00 68.45           H
ATOM    578  HB2 LYS A  74      52.827   9.935  39.964  1.00 77.66           H
ATOM    579  HB3 LYS A  74      53.776  11.177  39.697  1.00 77.66           H
ATOM    580  HG2 LYS A  74      53.957  11.519  42.007  1.00 74.06           H
ATOM    581  HG3 LYS A  74      53.040  10.243  42.256  1.00 74.06           H
ATOM    582  HD2 LYS A  74      54.664   8.823  41.701  1.00 73.91           H
ATOM    583  HD3 LYS A  74      55.435   9.908  40.832  1.00 73.91           H
ATOM    584  HE2 LYS A  74      55.355   9.994  43.654  1.00 99.38           H
ATOM    585  HE3 LYS A  74      56.567   9.359  42.852  1.00 99.38           H
ATOM    586  HZ1 LYS A  74      57.075  11.488  43.503  1.00103.84           H
ATOM    587  HZ2 LYS A  74      57.047  11.455  42.055  1.00103.84           H
ATOM    588  HZ3 LYS A  74      55.940  12.035  42.787  1.00103.84           H
ATOM    589  N   LEU A  75      51.654  13.643  41.709  1.00 55.15           N
ATOM    590  CA  LEU A  75      51.998  14.961  42.221  1.00 59.76           C
ATOM    591  C   LEU A  75      53.398  14.923  42.834  1.00 62.25           C
ATOM    592  O   LEU A  75      53.696  14.061  43.666  1.00 64.20           O
ATOM    593  CB  LEU A  75      50.961  15.393  43.248  1.00 55.41           C
ATOM    594  CG  LEU A  75      49.520  15.527  42.746  1.00 51.68           C
ATOM    595  CD1 LEU A  75      48.619  16.010  43.880  1.00 57.11           C
ATOM    596  CD2 LEU A  75      49.451  16.472  41.566  1.00 54.04           C
ATOM    597  H   LEU A  75      51.067  13.223  42.175  1.00 66.18           H
ATOM    598  HA  LEU A  75      51.998  15.602  41.494  1.00 71.71           H
ATOM    599  HB2 LEU A  75      50.956  14.742  43.967  1.00 66.50           H
ATOM    600  HB3 LEU A  75      51.225  16.258  43.600  1.00 66.50           H
ATOM    601  HG  LEU A  75      49.202  14.658  42.456  1.00 62.02           H
ATOM    602 HD11 LEU A  75      47.711  16.090  43.549  1.00 68.53           H
ATOM    603 HD12 LEU A  75      48.651  15.365  44.605  1.00 68.53           H
ATOM    604 HD13 LEU A  75      48.936  16.872  44.190  1.00 68.53           H
ATOM    605 HD21 LEU A  75      48.531  16.538  41.269  1.00 64.84           H
ATOM    606 HD22 LEU A  75      49.775  17.344  41.841  1.00 64.84           H
ATOM    607 HD23 LEU A  75      50.006  16.123  40.851  1.00 64.84           H
ATOM    608  N   CYS A  76      54.250  15.863  42.414  1.00 58.27           N
ATOM    609  CA  CYS A  76      55.660  15.867  42.808  1.00 62.64           C
ATOM    610  C   CYS A  76      55.829  15.948  44.319  1.00 75.80           C
ATOM    611  O   CYS A  76      56.539  15.136  44.927  1.00 81.70           O
ATOM    612  CB  CYS A  76      56.360  17.047  42.147  1.00 62.79           C
ATOM    613  SG  CYS A  76      56.524  16.864  40.388  1.00 68.95           S
ATOM    614  H   CYS A  76      54.033  16.515  41.895  1.00 69.92           H
ATOM    615  HA  CYS A  76      56.081  15.050  42.498  1.00 75.17           H
ATOM    616  HB2 CYS A  76      55.847  17.853  42.316  1.00 75.34           H
ATOM    617  HB3 CYS A  76      57.249  17.136  42.523  1.00 75.34           H
ATOM    618  HG  CYS A  76      57.083  17.829  39.945  1.00 82.74           H
ATOM    619  N   ASP A  77      55.206  16.952  44.933  1.00 73.70           N
ATOM    620  CA  ASP A  77      55.309  17.200  46.364  1.00 75.68           C
ATOM    621  C   ASP A  77      54.947  15.955  47.189  1.00 83.53           C
ATOM    622  O   ASP A  77      55.839  15.263  47.698  1.00 84.83           O
ATOM    623  CB  ASP A  77      54.424  18.410  46.747  1.00 78.30           C
ATOM    624  CG  ASP A  77      53.136  18.526  45.895  1.00 86.50           C
ATOM    625  OD1 ASP A  77      53.252  18.592  44.642  1.00 83.63           O
ATOM    626  OD2 ASP A  77      52.016  18.562  46.473  1.00 76.79           O1-
ATOM    627  H   ASP A  77      54.704  17.519  44.526  1.00 88.44           H
ATOM    628  HA  ASP A  77      56.228  17.431  46.572  1.00 90.82           H
ATOM    629  HB2 ASP A  77      54.158  18.323  47.676  1.00 93.96           H
ATOM    630  HB3 ASP A  77      54.936  19.224  46.625  1.00 93.96           H
ATOM    631  N   SER A  78      53.645  15.668  47.333  1.00 75.23           N
ATOM    632  CA  SER A  78      53.156  14.572  48.171  1.00 68.85           C
ATOM    633  C   SER A  78      53.379  13.188  47.563  1.00 70.63           C
ATOM    634  O   SER A  78      53.147  12.187  48.251  1.00 71.50           O
ATOM    635  CB  SER A  78      51.656  14.764  48.447  1.00 75.61           C
ATOM    636  OG  SER A  78      50.916  15.076  47.254  1.00 72.35           O
ATOM    637  H   SER A  78      53.015  16.107  46.945  1.00 90.28           H
ATOM    638  HA  SER A  78      53.620  14.599  49.022  1.00 82.62           H
ATOM    639  HB2 SER A  78      51.303  13.945  48.827  1.00 90.73           H
ATOM    640  HB3 SER A  78      51.548  15.492  49.079  1.00 90.73           H
ATOM    641  HG  SER A  78      50.102  15.175  47.439  1.00 86.82           H
ATOM    642  N   GLY A  79      53.821  13.104  46.309  1.00 73.80           N
ATOM    643  CA  GLY A  79      53.927  11.836  45.611  1.00 73.03           C
ATOM    644  C   GLY A  79      52.606  11.143  45.351  1.00 71.31           C
ATOM    645  O   GLY A  79      52.598   9.998  44.882  1.00 73.58           O
ATOM    646  H   GLY A  79      54.067  13.780  45.839  1.00 88.56           H
ATOM    647  HA2 GLY A  79      54.361  11.982  44.756  1.00 87.63           H
ATOM    648  HA3 GLY A  79      54.483  11.235  46.131  1.00 87.63           H
ATOM    649  N   GLU A  80      51.493  11.802  45.632  1.00 63.47           N
ATOM    650  CA  GLU A  80      50.183  11.200  45.518  1.00 66.64           C
ATOM    651  C   GLU A  80      49.695  11.174  44.067  1.00 59.86           C
ATOM    652  O   GLU A  80      49.959  12.075  43.276  1.00 57.55           O
ATOM    653  CB  GLU A  80      49.233  11.976  46.418  1.00 59.57           C
ATOM    654  CG  GLU A  80      47.785  11.866  46.124  1.00 61.26           C
ATOM    655  CD  GLU A  80      47.002  12.884  46.910  1.00 72.72           C
ATOM    656  OE1 GLU A  80      47.622  13.873  47.371  1.00 78.05           O
ATOM    657  OE2 GLU A  80      45.779  12.697  47.064  1.00 77.49           O1-
ATOM    658  H   GLU A  80      51.474  12.620  45.897  1.00 76.16           H
ATOM    659  HA  GLU A  80      50.224  10.286  45.839  1.00 79.97           H
ATOM    660  HB2 GLU A  80      49.363  11.669  47.329  1.00 71.48           H
ATOM    661  HB3 GLU A  80      49.465  12.916  46.362  1.00 71.48           H
ATOM    662  HG2 GLU A  80      47.634  12.027  45.179  1.00 73.51           H
ATOM    663  HG3 GLU A  80      47.472  10.981  46.370  1.00 73.51           H
ATOM    664  N   LEU A  81      48.952  10.128  43.740  1.00 56.72           N
ATOM    665  CA  LEU A  81      48.439   9.917  42.399  1.00 58.39           C
ATOM    666  C   LEU A  81      47.122  10.651  42.184  1.00 53.16           C
ATOM    667  O   LEU A  81      46.272  10.693  43.071  1.00 54.38           O
ATOM    668  CB  LEU A  81      48.243   8.425  42.160  1.00 60.53           C
ATOM    669  CG  LEU A  81      49.526   7.605  42.103  1.00 65.09           C
ATOM    670  CD1 LEU A  81      49.191   6.134  42.019  1.00 65.03           C
ATOM    671  CD2 LEU A  81      50.335   8.026  40.896  1.00 61.81           C
ATOM    672  H   LEU A  81      48.726   9.510  44.294  1.00 68.06           H
ATOM    673  HA  LEU A  81      49.083  10.249  41.753  1.00 70.07           H
ATOM    674  HB2 LEU A  81      47.699   8.066  42.878  1.00 72.64           H
ATOM    675  HB3 LEU A  81      47.783   8.306  41.314  1.00 72.64           H
ATOM    676  HG  LEU A  81      50.052   7.761  42.902  1.00 78.11           H
ATOM    677 HD11 LEU A  81      50.015   5.625  41.984  1.00 78.04           H
ATOM    678 HD12 LEU A  81      48.679   5.883  42.804  1.00 78.04           H
ATOM    679 HD13 LEU A  81      48.668   5.975  41.218  1.00 78.04           H
ATOM    680 HD21 LEU A  81      51.150   7.502  40.865  1.00 74.17           H
ATOM    681 HD22 LEU A  81      49.810   7.872  40.095  1.00 74.17           H
ATOM    682 HD23 LEU A  81      50.550   8.969  40.975  1.00 74.17           H
ATOM    683  N   VAL A  82      46.957  11.232  40.996  1.00 46.72           N
ATOM    684  CA  VAL A  82      45.708  11.874  40.620  1.00 49.28           C
ATOM    685  C   VAL A  82      45.341  11.433  39.212  1.00 49.08           C
ATOM    686  O   VAL A  82      46.149  10.863  38.483  1.00 51.23           O
ATOM    687  CB  VAL A  82      45.777  13.415  40.696  1.00 48.71           C
ATOM    688  CG1 VAL A  82      46.054  13.876  42.130  1.00 57.09           C
ATOM    689  CG2 VAL A  82      46.806  13.949  39.754  1.00 52.22           C
ATOM    690  H   VAL A  82      47.563  11.267  40.387  1.00 56.06           H
ATOM    691  HA  VAL A  82      45.007  11.575  41.220  1.00 59.14           H
ATOM    692  HB  VAL A  82      44.917  13.778  40.431  1.00 58.45           H
ATOM    693 HG11 VAL A  82      46.092  14.845  42.148  1.00 68.51           H
ATOM    694 HG12 VAL A  82      45.340  13.562  42.706  1.00 68.51           H
ATOM    695 HG13 VAL A  82      46.902  13.506  42.422  1.00 68.51           H
ATOM    696 HG21 VAL A  82      46.826  14.917  39.824  1.00 62.67           H
ATOM    697 HG22 VAL A  82      47.672  13.582  39.992  1.00 62.67           H
ATOM    698 HG23 VAL A  82      46.572  13.688  38.850  1.00 62.67           H
ATOM    699  N   ALA A  83      44.106  11.727  38.834  1.00 45.55           N
ATOM    700  CA  ALA A  83      43.633  11.539  37.475  1.00 47.14           C
ATOM    701  C   ALA A  83      43.452  12.912  36.849  1.00 43.04           C
ATOM    702  O   ALA A  83      43.041  13.856  37.535  1.00 47.56           O
ATOM    703  CB  ALA A  83      42.322  10.768  37.447  1.00 47.59           C
ATOM    704  H   ALA A  83      43.507  12.045  39.363  1.00 54.66           H
ATOM    705  HA  ALA A  83      44.295  11.048  36.963  1.00 56.57           H
ATOM    706  HB1 ALA A  83      42.038  10.663  36.525  1.00 57.11           H
ATOM    707  HB2 ALA A  83      42.459   9.898  37.853  1.00 57.11           H
ATOM    708  HB3 ALA A  83      41.654  11.265  37.945  1.00 57.11           H
ATOM    709  N   ILE A  84      43.812  13.034  35.574  1.00 42.41           N
ATOM    710  CA  ILE A  84      43.625  14.268  34.808  1.00 40.83           C
ATOM    711  C   ILE A  84      42.759  13.938  33.604  1.00 45.89           C
ATOM    712  O   ILE A  84      43.173  13.161  32.738  1.00 48.29           O
ATOM    713  CB  ILE A  84      44.962  14.880  34.361  1.00 44.27           C
ATOM    714  CG1 ILE A  84      45.873  15.137  35.575  1.00 49.38           C
ATOM    715  CG2 ILE A  84      44.711  16.174  33.579  1.00 40.62           C
ATOM    716  CD1 ILE A  84      47.243  15.708  35.213  1.00 56.39           C
ATOM    717  H   ILE A  84      44.176  12.402  35.119  1.00 50.89           H
ATOM    718  HA  ILE A  84      43.157  14.919  35.353  1.00 49.00           H
ATOM    719  HB  ILE A  84      45.407  14.249  33.774  1.00 53.12           H
ATOM    720 HG12 ILE A  84      45.435  15.771  36.165  1.00 59.26           H
ATOM    721 HG13 ILE A  84      46.015  14.299  36.042  1.00 59.26           H
ATOM    722 HG21 ILE A  84      45.564  16.547  33.305  1.00 48.74           H
ATOM    723 HG22 ILE A  84      44.172  15.971  32.799  1.00 48.74           H
ATOM    724 HG23 ILE A  84      44.243  16.802  34.151  1.00 48.74           H
ATOM    725 HD11 ILE A  84      47.754  15.841  36.027  1.00 67.67           H
ATOM    726 HD12 ILE A  84      47.702  15.081  34.633  1.00 67.67           H
ATOM    727 HD13 ILE A  84      47.121  16.554  34.756  1.00 67.67           H
ATOM    728  N   LYS A  85      41.565  14.528  33.540  1.00 45.85           N
ATOM    729  CA  LYS A  85      40.676  14.354  32.397  1.00 43.68           C
ATOM    730  C   LYS A  85      40.803  15.582  31.518  1.00 52.34           C
ATOM    731  O   LYS A  85      40.592  16.707  31.976  1.00 47.21           O
ATOM    732  CB  LYS A  85      39.225  14.140  32.818  1.00 43.91           C
ATOM    733  CG  LYS A  85      38.209  14.094  31.655  1.00 43.12           C
ATOM    734  CD  LYS A  85      36.829  13.571  32.107  1.00 49.88           C
ATOM    735  CE  LYS A  85      35.787  13.613  30.974  1.00 49.77           C
ATOM    736  NZ  LYS A  85      34.485  12.981  31.391  1.00 51.97           N1+
ATOM    737  H   LYS A  85      41.245  15.038  34.154  1.00 55.02           H
ATOM    738  HA  LYS A  85      40.961  13.581  31.884  1.00 52.42           H
ATOM    739  HB2 LYS A  85      39.163  13.297  33.294  1.00 52.69           H
ATOM    740  HB3 LYS A  85      38.964  14.866  33.405  1.00 52.69           H
ATOM    741  HG2 LYS A  85      38.092  14.988  31.300  1.00 51.74           H
ATOM    742  HG3 LYS A  85      38.545  13.502  30.963  1.00 51.74           H
ATOM    743  HD2 LYS A  85      36.919  12.651  32.400  1.00 59.85           H
ATOM    744  HD3 LYS A  85      36.504  14.122  32.836  1.00 59.85           H
ATOM    745  HE2 LYS A  85      35.613  14.536  30.734  1.00 59.73           H
ATOM    746  HE3 LYS A  85      36.129  13.126  30.208  1.00 59.73           H
ATOM    747  HZ1 LYS A  85      33.901  13.017  30.721  1.00 62.37           H
ATOM    748  HZ2 LYS A  85      34.618  12.129  31.613  1.00 62.37           H
ATOM    749  HZ3 LYS A  85      34.148  13.413  32.092  1.00 62.37           H
ATOM    750  N   LYS A  86      41.163  15.359  30.267  1.00 41.31           N
ATOM    751  CA  LYS A  86      41.519  16.421  29.345  1.00 49.58           C
ATOM    752  C   LYS A  86      40.581  16.338  28.154  1.00 50.29           C
ATOM    753  O   LYS A  86      40.496  15.286  27.514  1.00 45.72           O
ATOM    754  CB  LYS A  86      42.977  16.248  28.921  1.00 49.14           C
ATOM    755  CG  LYS A  86      43.469  17.224  27.877  1.00 52.01           C
ATOM    756  CD  LYS A  86      44.972  17.028  27.695  1.00 55.23           C
ATOM    757  CE  LYS A  86      45.602  18.181  26.951  1.00 55.91           C
ATOM    758  NZ  LYS A  86      47.060  17.954  26.890  1.00 61.81           N1+
ATOM    759  H   LYS A  86      41.210  14.575  29.918  1.00 49.58           H
ATOM    760  HA  LYS A  86      41.414  17.285  29.774  1.00 59.50           H
ATOM    761  HB2 LYS A  86      43.539  16.351  29.705  1.00 58.97           H
ATOM    762  HB3 LYS A  86      43.087  15.354  28.559  1.00 58.97           H
ATOM    763  HG2 LYS A  86      43.026  17.052  27.031  1.00 62.41           H
ATOM    764  HG3 LYS A  86      43.306  18.133  28.174  1.00 62.41           H
ATOM    765  HD2 LYS A  86      45.394  16.964  28.566  1.00 66.28           H
ATOM    766  HD3 LYS A  86      45.129  16.217  27.186  1.00 66.28           H
ATOM    767  HE2 LYS A  86      45.252  18.220  26.047  1.00 67.09           H
ATOM    768  HE3 LYS A  86      45.433  19.010  27.423  1.00 67.09           H
ATOM    769  HZ1 LYS A  86      47.454  18.623  26.454  1.00 74.17           H
ATOM    770  HZ2 LYS A  86      47.396  17.908  27.713  1.00 74.17           H
ATOM    771  HZ3 LYS A  86      47.232  17.191  26.464  1.00 74.17           H
ATOM    772  N   VAL A  87      39.842  17.419  27.902  1.00 49.21           N
ATOM    773  CA  VAL A  87      38.874  17.500  26.817  1.00 57.18           C
ATOM    774  C   VAL A  87      39.061  18.825  26.087  1.00 63.30           C
ATOM    775  O   VAL A  87      39.489  19.829  26.667  1.00 48.92           O
ATOM    776  CB  VAL A  87      37.399  17.373  27.289  1.00 58.28           C
ATOM    777  CG1 VAL A  87      37.108  15.988  27.883  1.00 69.94           C
ATOM    778  CG2 VAL A  87      37.049  18.482  28.282  1.00 63.67           C
ATOM    779  H   VAL A  87      39.889  18.142  28.365  1.00 59.05           H
ATOM    780  HA  VAL A  87      39.049  16.784  26.186  1.00 68.61           H
ATOM    781  HB  VAL A  87      36.822  17.483  26.518  1.00 69.94           H
ATOM    782 HG11 VAL A  87      36.180  15.954  28.163  1.00 83.92           H
ATOM    783 HG12 VAL A  87      37.274  15.313  27.206  1.00 83.92           H
ATOM    784 HG13 VAL A  87      37.690  15.843  28.645  1.00 83.92           H
ATOM    785 HG21 VAL A  87      36.126  18.377  28.559  1.00 76.40           H
ATOM    786 HG22 VAL A  87      37.636  18.413  29.052  1.00 76.40           H
ATOM    787 HG23 VAL A  87      37.170  19.342  27.850  1.00 76.40           H
ATOM    788  N   LEU A  88      38.711  18.813  24.798  1.00 63.16           N
ATOM    789  CA  LEU A  88      38.714  20.016  23.972  1.00 63.07           C
ATOM    790  C   LEU A  88      37.670  20.995  24.485  1.00 64.77           C
ATOM    791  O   LEU A  88      36.546  20.598  24.809  1.00 65.02           O
ATOM    792  CB  LEU A  88      38.386  19.633  22.529  1.00 69.52           C
ATOM    793  CG  LEU A  88      39.100  20.319  21.386  1.00 71.27           C
ATOM    794  CD1 LEU A  88      40.542  19.884  21.360  1.00 65.45           C
ATOM    795  CD2 LEU A  88      38.369  19.941  20.101  1.00 71.75           C
ATOM    796  H   LEU A  88      38.465  18.106  24.375  1.00 75.79           H
ATOM    797  HA  LEU A  88      39.587  20.438  23.998  1.00 75.69           H
ATOM    798  HB2 LEU A  88      38.561  18.684  22.433  1.00 83.42           H
ATOM    799  HB3 LEU A  88      37.438  19.789  22.395  1.00 83.42           H
ATOM    800  HG  LEU A  88      39.062  21.281  21.501  1.00 85.52           H
ATOM    801 HD11 LEU A  88      40.992  20.328  20.624  1.00 78.54           H
ATOM    802 HD12 LEU A  88      40.961  20.128  22.200  1.00 78.54           H
ATOM    803 HD13 LEU A  88      40.579  18.922  21.238  1.00 78.54           H
ATOM    804 HD21 LEU A  88      38.809  20.370  19.350  1.00 86.10           H
ATOM    805 HD22 LEU A  88      38.396  18.977  19.994  1.00 86.10           H
ATOM    806 HD23 LEU A  88      37.449  20.242  20.162  1.00 86.10           H
ATOM    807  N   GLN A  89      38.021  22.283  24.543  1.00 63.61           N
ATOM    808  CA  GLN A  89      37.106  23.263  25.120  1.00 70.17           C
ATOM    809  C   GLN A  89      36.729  24.348  24.128  1.00 71.43           C
ATOM    810  O   GLN A  89      37.536  25.235  23.831  1.00 77.46           O
ATOM    811  CB  GLN A  89      37.685  23.897  26.385  1.00 76.27           C
ATOM    812  CG  GLN A  89      36.629  24.694  27.189  1.00 70.47           C
ATOM    813  CD  GLN A  89      35.193  24.132  27.047  1.00 71.83           C
ATOM    814  OE1 GLN A  89      34.973  22.902  27.001  1.00 65.66           O
ATOM    815  NE2 GLN A  89      34.218  25.041  26.938  1.00 71.49           N
ATOM    816  H   GLN A  89      38.766  22.606  24.260  1.00 76.34           H
ATOM    817  HA  GLN A  89      36.289  22.806  25.373  1.00 84.20           H
ATOM    818  HB2 GLN A  89      38.034  23.197  26.958  1.00 91.52           H
ATOM    819  HB3 GLN A  89      38.396  24.508  26.135  1.00 91.52           H
ATOM    820  HG2 GLN A  89      36.867  24.669  28.129  1.00 84.56           H
ATOM    821  HG3 GLN A  89      36.622  25.611  26.874  1.00 84.56           H
ATOM    822 HE21 GLN A  89      34.408  25.880  26.950  1.00 85.79           H
ATOM    823 HE22 GLN A  89      33.400  24.787  26.857  1.00 85.79           H
ATOM    824  N   ASP A  90      35.470  24.317  23.699  1.00 72.32           N
ATOM    825  CA  ASP A  90      34.961  25.288  22.742  1.00 82.04           C
ATOM    826  C   ASP A  90      34.743  26.632  23.421  1.00 84.34           C
ATOM    827  O   ASP A  90      34.404  26.712  24.603  1.00 76.81           O
ATOM    828  H   ASP A  90      34.887  23.738  23.951  1.00 86.78           H
ATOM    829  N   LYS A  91      34.941  27.700  22.660  1.00 87.89           N
ATOM    830  CA  LYS A  91      34.789  29.036  23.210  1.00 92.05           C
ATOM    831  C   LYS A  91      33.372  29.563  23.061  1.00 88.98           C
ATOM    832  O   LYS A  91      33.092  30.681  23.504  1.00 91.45           O
ATOM    833  CB  LYS A  91      35.814  29.976  22.566  1.00 90.08           C
ATOM    834  CG  LYS A  91      37.267  29.504  22.785  1.00 92.84           C
ATOM    835  CD  LYS A  91      37.535  29.177  24.275  1.00 92.07           C
ATOM    836  CE  LYS A  91      38.868  28.485  24.543  1.00 90.04           C
ATOM    837  NZ  LYS A  91      38.929  28.064  26.005  1.00 82.23           N1+
ATOM    838  H   LYS A  91      35.161  27.678  21.829  1.00105.47           H
ATOM    839  HA  LYS A  91      34.985  29.000  24.160  1.00110.45           H
ATOM    840  HB2 LYS A  91      35.652  30.016  21.610  1.00108.10           H
ATOM    841  HB3 LYS A  91      35.723  30.860  22.956  1.00108.10           H
ATOM    842  HG2 LYS A  91      37.425  28.702  22.264  1.00111.41           H
ATOM    843  HG3 LYS A  91      37.877  30.208  22.513  1.00111.41           H
ATOM    844  HD2 LYS A  91      37.528  30.005  24.781  1.00110.49           H
ATOM    845  HD3 LYS A  91      36.831  28.592  24.596  1.00110.49           H
ATOM    846  HE2 LYS A  91      38.943  27.693  23.988  1.00108.04           H
ATOM    847  HE3 LYS A  91      39.597  29.099  24.365  1.00108.04           H
ATOM    848  HZ1 LYS A  91      38.857  28.779  26.530  1.00 98.68           H
ATOM    849  HZ2 LYS A  91      38.263  27.503  26.188  1.00 98.68           H
ATOM    850  HZ3 LYS A  91      39.704  27.659  26.172  1.00 98.68           H
ATOM    851  N   ARG A  92      32.466  28.762  22.497  1.00 84.54           N
ATOM    852  CA  ARG A  92      31.050  29.121  22.499  1.00 89.02           C
ATOM    853  C   ARG A  92      30.457  29.023  23.907  1.00 86.72           C
ATOM    854  O   ARG A  92      29.745  29.934  24.351  1.00 85.33           O
ATOM    855  CB  ARG A  92      30.277  28.232  21.515  1.00 84.47           C
ATOM    856  H   ARG A  92      32.643  28.013  22.112  1.00101.45           H
ATOM    857  HA  ARG A  92      30.961  30.041  22.203  1.00106.82           H
ATOM    858  HB1 ARG A  92      30.717  28.259  20.651  1.00101.36           H
ATOM    859  HB3 ARG A  92      29.369  28.564  21.435  1.00101.36           H
ATOM    860  N   PHE A  93      30.749  27.933  24.630  1.00 81.00           N
ATOM    861  CA  PHE A  93      30.106  27.633  25.909  1.00 82.03           C
ATOM    862  C   PHE A  93      31.154  27.346  26.981  1.00 80.75           C
ATOM    863  O   PHE A  93      32.312  27.027  26.696  1.00 79.40           O
ATOM    864  CB  PHE A  93      29.154  26.404  25.828  1.00 84.90           C
ATOM    865  CG  PHE A  93      28.217  26.406  24.634  1.00 91.98           C
ATOM    866  CD1 PHE A  93      28.587  25.797  23.425  1.00 97.37           C
ATOM    867  CD2 PHE A  93      26.955  26.997  24.725  1.00 97.05           C
ATOM    868  CE1 PHE A  93      27.720  25.797  22.319  1.00 96.69           C
ATOM    869  CE2 PHE A  93      26.077  27.003  23.628  1.00100.29           C
ATOM    870  CZ  PHE A  93      26.462  26.399  22.420  1.00100.06           C
ATOM    871  H   PHE A  93      31.328  27.343  24.392  1.00 97.20           H
ATOM    872  HA  PHE A  93      29.586  28.402  26.192  1.00 98.43           H
ATOM    873  HB2 PHE A  93      29.691  25.598  25.778  1.00101.88           H
ATOM    874  HB3 PHE A  93      28.608  26.382  26.630  1.00101.88           H
ATOM    875  HD1 PHE A  93      29.424  25.398  23.351  1.00116.85           H
ATOM    876  HD2 PHE A  93      26.695  27.402  25.521  1.00116.46           H
ATOM    877  HE1 PHE A  93      27.981  25.393  21.523  1.00116.03           H
ATOM    878  HE2 PHE A  93      25.242  27.405  23.702  1.00120.34           H
ATOM    879  HZ  PHE A  93      25.883  26.399  21.692  1.00120.07           H
ATOM    880  N   LYS A  94      30.733  27.445  28.230  1.00 74.19           N
ATOM    881  CA  LYS A  94      31.546  26.951  29.328  1.00 71.43           C
ATOM    882  C   LYS A  94      31.252  25.457  29.488  1.00 59.22           C
ATOM    883  O   LYS A  94      30.133  25.009  29.226  1.00 59.45           O
ATOM    884  CB  LYS A  94      31.243  27.742  30.601  1.00 70.88           C
ATOM    885  CG  LYS A  94      32.192  27.480  31.776  1.00 76.01           C
ATOM    886  CD  LYS A  94      33.473  28.330  31.788  1.00 76.06           C
ATOM    887  CE  LYS A  94      34.132  28.209  33.180  1.00 78.83           C
ATOM    888  NZ  LYS A  94      35.567  28.671  33.310  1.00 72.51           N1+
ATOM    889  H   LYS A  94      29.983  27.791  28.469  1.00 89.02           H
ATOM    890  HA  LYS A  94      32.486  27.060  29.113  1.00 85.71           H
ATOM    891  HB2 LYS A  94      31.289  28.688  30.394  1.00 85.06           H
ATOM    892  HB3 LYS A  94      30.346  27.518  30.896  1.00 85.06           H
ATOM    893  HG2 LYS A  94      31.716  27.660  32.602  1.00 91.21           H
ATOM    894  HG3 LYS A  94      32.461  26.549  31.752  1.00 91.21           H
ATOM    895  HD2 LYS A  94      34.092  28.001  31.118  1.00 91.27           H
ATOM    896  HD3 LYS A  94      33.252  29.261  31.625  1.00 91.27           H
ATOM    897  HE2 LYS A  94      33.608  28.731  33.807  1.00 94.60           H
ATOM    898  HE3 LYS A  94      34.108  27.276  33.444  1.00 94.60           H
ATOM    899  HZ1 LYS A  94      35.848  28.558  34.147  1.00 87.01           H
ATOM    900  HZ2 LYS A  94      36.088  28.199  32.764  1.00 87.01           H
ATOM    901  HZ3 LYS A  94      35.630  29.532  33.097  1.00 87.01           H
ATOM    902  N   ASN A  95      32.280  24.679  29.835  1.00 54.76           N
ATOM    903  CA  ASN A  95      32.144  23.219  29.891  1.00 49.44           C
ATOM    904  C   ASN A  95      31.129  22.793  30.958  1.00 50.48           C
ATOM    905  O   ASN A  95      31.224  23.197  32.123  1.00 52.44           O
ATOM    906  CB  ASN A  95      33.516  22.601  30.164  1.00 55.71           C
ATOM    907  CG  ASN A  95      33.469  21.089  30.257  1.00 58.75           C
ATOM    908  OD1 ASN A  95      33.017  20.524  31.261  1.00 48.39           O
ATOM    909  ND2 ASN A  95      33.958  20.424  29.225  1.00 52.87           N
ATOM    910  H   ASN A  95      33.063  24.968  30.042  1.00 65.71           H
ATOM    911  HA  ASN A  95      31.833  22.896  29.032  1.00 59.32           H
ATOM    912  HB2 ASN A  95      34.119  22.839  29.443  1.00 66.86           H
ATOM    913  HB3 ASN A  95      33.854  22.943  31.006  1.00 66.86           H
ATOM    914 HD21 ASN A  95      33.955  19.565  29.227  1.00 63.44           H
ATOM    915 HD22 ASN A  95      34.278  20.852  28.551  1.00 63.44           H
ATOM    916  N   ARG A  96      30.159  21.956  30.570  1.00 41.91           N
ATOM    917  CA  ARG A  96      29.057  21.622  31.474  1.00 54.65           C
ATOM    918  C   ARG A  96      29.484  20.632  32.565  1.00 49.88           C
ATOM    919  O   ARG A  96      29.006  20.726  33.700  1.00 46.94           O
ATOM    920  CB  ARG A  96      27.866  21.065  30.687  1.00 46.58           C
ATOM    921  CG  ARG A  96      26.635  20.714  31.584  1.00 57.61           C
ATOM    922  CD  ARG A  96      25.458  20.083  30.777  1.00 61.18           C
ATOM    923  NE  ARG A  96      24.629  21.082  30.089  1.00 66.59           N
ATOM    924  CZ  ARG A  96      23.860  20.848  29.020  1.00 60.88           C
ATOM    925  NH1 ARG A  96      23.806  19.642  28.453  1.00 56.07           N
ATOM    926  NH2 ARG A  96      23.149  21.845  28.502  1.00 67.97           N1+
ATOM    927  H   ARG A  96      30.117  21.576  29.800  1.00 50.29           H
ATOM    928  HA  ARG A  96      28.763  22.434  31.915  1.00 65.58           H
ATOM    929  HB2 ARG A  96      27.582  21.728  30.039  1.00 55.90           H
ATOM    930  HB3 ARG A  96      28.143  20.255  30.231  1.00 55.90           H
ATOM    931  HG2 ARG A  96      26.909  20.076  32.261  1.00 69.14           H
ATOM    932  HG3 ARG A  96      26.309  21.524  32.005  1.00 69.14           H
ATOM    933  HD2 ARG A  96      25.821  19.483  30.107  1.00 73.41           H
ATOM    934  HD3 ARG A  96      24.887  19.591  31.388  1.00 73.41           H
ATOM    935  HE  ARG A  96      24.638  21.884  30.399  1.00 79.90           H
ATOM    936 HH11 ARG A  96      24.261  18.991  28.783  1.00 67.28           H
ATOM    937 HH12 ARG A  96      23.309  19.514  27.763  1.00 67.28           H
ATOM    938 HH21 ARG A  96      23.182  22.627  28.857  1.00 81.57           H
ATOM    939 HH22 ARG A  96      22.658  21.708  27.809  1.00 81.57           H
ATOM    940  N   GLU A  97      30.391  19.700  32.251  1.00 43.42           N
ATOM    941  CA  GLU A  97      30.939  18.819  33.269  1.00 46.28           C
ATOM    942  C   GLU A  97      31.629  19.629  34.371  1.00 44.71           C
ATOM    943  O   GLU A  97      31.455  19.351  35.564  1.00 38.67           O
ATOM    944  CB  GLU A  97      31.917  17.824  32.620  1.00 39.20           C
ATOM    945  CG  GLU A  97      32.528  16.831  33.644  1.00 42.27           C
ATOM    946  CD  GLU A  97      33.332  15.690  32.989  1.00 44.60           C
ATOM    947  OE1 GLU A  97      33.689  15.833  31.815  1.00 48.84           O
ATOM    948  OE2 GLU A  97      33.600  14.648  33.642  1.00 47.01           O1-
ATOM    949  H   GLU A  97      30.699  19.563  31.460  1.00 52.10           H
ATOM    950  HA  GLU A  97      30.217  18.313  33.674  1.00 55.53           H
ATOM    951  HB2 GLU A  97      31.444  17.308  31.948  1.00 47.04           H
ATOM    952  HB3 GLU A  97      32.644  18.317  32.210  1.00 47.04           H
ATOM    953  HG2 GLU A  97      33.126  17.317  34.233  1.00 50.72           H
ATOM    954  HG3 GLU A  97      31.810  16.431  34.159  1.00 50.72           H
ATOM    955  N   LEU A  98      32.417  20.633  33.975  1.00 41.66           N
ATOM    956  CA  LEU A  98      33.136  21.465  34.928  1.00 47.43           C
ATOM    957  C   LEU A  98      32.170  22.183  35.857  1.00 47.29           C
ATOM    958  O   LEU A  98      32.335  22.147  37.077  1.00 43.97           O
ATOM    959  CB  LEU A  98      34.011  22.467  34.173  1.00 50.55           C
ATOM    960  CG  LEU A  98      34.710  23.532  35.014  1.00 45.19           C
ATOM    961  CD1 LEU A  98      35.588  22.909  36.084  1.00 45.58           C
ATOM    962  CD2 LEU A  98      35.532  24.417  34.119  1.00 51.70           C
ATOM    963  H   LEU A  98      32.549  20.849  33.154  1.00 49.99           H
ATOM    964  HA  LEU A  98      33.714  20.904  35.468  1.00 56.92           H
ATOM    965  HB2 LEU A  98      34.702  21.973  33.704  1.00 60.66           H
ATOM    966  HB3 LEU A  98      33.454  22.929  33.528  1.00 60.66           H
ATOM    967  HG  LEU A  98      34.041  24.082  35.453  1.00 54.22           H
ATOM    968 HD11 LEU A  98      36.013  23.617  36.595  1.00 54.70           H
ATOM    969 HD12 LEU A  98      35.037  22.365  36.668  1.00 54.70           H
ATOM    970 HD13 LEU A  98      36.263  22.359  35.657  1.00 54.70           H
ATOM    971 HD21 LEU A  98      35.973  25.091  34.660  1.00 62.04           H
ATOM    972 HD22 LEU A  98      36.194  23.874  33.662  1.00 62.04           H
ATOM    973 HD23 LEU A  98      34.948  24.841  33.472  1.00 62.04           H
ATOM    974  N   GLN A  99      31.145  22.836  35.296  1.00 43.82           N
ATOM    975  CA  GLN A  99      30.212  23.600  36.124  1.00 50.43           C
ATOM    976  C   GLN A  99      29.488  22.693  37.110  1.00 49.41           C
ATOM    977  O   GLN A  99      29.194  23.106  38.234  1.00 47.12           O
ATOM    978  CB  GLN A  99      29.196  24.358  35.247  1.00 50.96           C
ATOM    979  CG  GLN A  99      29.810  25.390  34.246  1.00 56.46           C
ATOM    980  CD  GLN A  99      31.229  25.921  34.644  1.00 71.17           C
ATOM    981  OE1 GLN A  99      32.199  25.710  33.909  1.00 81.06           O
ATOM    982  NE2 GLN A  99      31.340  26.602  35.796  1.00 67.28           N
ATOM    983  H   GLN A  99      30.971  22.851  34.454  1.00 52.59           H
ATOM    984  HA  GLN A  99      30.712  24.255  36.635  1.00 60.52           H
ATOM    985  HB2 GLN A  99      28.696  23.710  34.726  1.00 61.16           H
ATOM    986  HB3 GLN A  99      28.590  24.843  35.829  1.00 61.16           H
ATOM    987  HG2 GLN A  99      29.887  24.968  33.376  1.00 67.75           H
ATOM    988  HG3 GLN A  99      29.216  26.154  34.187  1.00 67.75           H
ATOM    989 HE21 GLN A  99      30.646  26.733  36.286  1.00 80.74           H
ATOM    990 HE22 GLN A  99      32.105  26.907  36.043  1.00 80.74           H
ATOM    991  N   ILE A 100      29.162  21.462  36.697  1.00 48.17           N
ATOM    992  CA  ILE A 100      28.487  20.537  37.602  1.00 46.23           C
ATOM    993  C   ILE A 100      29.440  20.044  38.674  1.00 44.07           C
ATOM    994  O   ILE A 100      29.080  19.964  39.850  1.00 50.71           O
ATOM    995  CB  ILE A 100      27.888  19.355  36.831  1.00 44.95           C
ATOM    996  CG1 ILE A 100      26.573  19.787  36.186  1.00 46.57           C
ATOM    997  CG2 ILE A 100      27.688  18.131  37.798  1.00 39.59           C
ATOM    998  CD1 ILE A 100      26.016  18.779  35.205  1.00 48.28           C
ATOM    999  H   ILE A 100      29.319  21.148  35.912  1.00 57.81           H
ATOM   1000  HA  ILE A 100      27.760  21.004  38.042  1.00 55.47           H
ATOM   1001  HB  ILE A 100      28.507  19.097  36.129  1.00 53.94           H
ATOM   1002 HG12 ILE A 100      25.912  19.919  36.883  1.00 55.89           H
ATOM   1003 HG13 ILE A 100      26.718  20.618  35.708  1.00 55.89           H
ATOM   1004 HG21 ILE A 100      27.309  17.392  37.297  1.00 47.51           H
ATOM   1005 HG22 ILE A 100      28.548  17.875  38.165  1.00 47.51           H
ATOM   1006 HG23 ILE A 100      27.086  18.390  38.513  1.00 47.51           H
ATOM   1007 HD11 ILE A 100      25.185  19.121  34.839  1.00 57.94           H
ATOM   1008 HD12 ILE A 100      26.660  18.642  34.493  1.00 57.94           H
ATOM   1009 HD13 ILE A 100      25.854  17.943  35.669  1.00 57.94           H
ATOM   1010  N   MET A 101      30.667  19.708  38.302  1.00 37.45           N
ATOM   1011  CA  MET A 101      31.554  19.120  39.295  1.00 45.81           C
ATOM   1012  C   MET A 101      32.073  20.147  40.312  1.00 52.25           C
ATOM   1013  O   MET A 101      32.490  19.761  41.412  1.00 46.96           O
ATOM   1014  CB  MET A 101      32.689  18.419  38.576  1.00 45.25           C
ATOM   1015  CG  MET A 101      32.181  17.104  37.891  1.00 42.92           C
ATOM   1016  SD  MET A 101      33.471  15.920  37.852  1.00 54.55           S
ATOM   1017  CE  MET A 101      33.668  15.443  39.573  1.00 50.71           C
ATOM   1018  H   MET A 101      31.001  19.803  37.515  1.00 44.94           H
ATOM   1019  HA  MET A 101      31.059  18.441  39.778  1.00 54.97           H
ATOM   1020  HB2 MET A 101      33.047  19.004  37.890  1.00 54.30           H
ATOM   1021  HB3 MET A 101      33.380  18.184  39.215  1.00 54.30           H
ATOM   1022  HG2 MET A 101      31.440  16.737  38.398  1.00 51.50           H
ATOM   1023  HG3 MET A 101      31.909  17.295  36.980  1.00 51.50           H
ATOM   1024  HE1 MET A 101      34.374  14.781  39.638  1.00 60.85           H
ATOM   1025  HE2 MET A 101      33.901  16.228  40.093  1.00 60.85           H
ATOM   1026  HE3 MET A 101      32.832  15.069  39.894  1.00 60.85           H
ATOM   1027  N   ARG A 102      32.021  21.441  39.994  1.00 48.05           N
ATOM   1028  CA  ARG A 102      32.460  22.450  40.956  1.00 52.32           C
ATOM   1029  C   ARG A 102      31.522  22.527  42.155  1.00 47.58           C
ATOM   1030  O   ARG A 102      31.955  22.904  43.244  1.00 55.90           O
ATOM   1031  CB  ARG A 102      32.572  23.819  40.285  1.00 53.46           C
ATOM   1032  CG  ARG A 102      33.678  23.874  39.286  1.00 56.84           C
ATOM   1033  CD  ARG A 102      33.866  25.257  38.731  1.00 59.93           C
ATOM   1034  NE  ARG A 102      34.535  26.094  39.713  1.00 65.18           N
ATOM   1035  CZ  ARG A 102      34.855  27.359  39.500  1.00 65.54           C
ATOM   1036  NH1 ARG A 102      34.561  27.933  38.328  1.00 70.27           N
ATOM   1037  NH2 ARG A 102      35.462  28.036  40.465  1.00 72.99           N1+
ATOM   1038  H   ARG A 102      31.742  21.756  39.244  1.00 57.66           H
ATOM   1039  HA  ARG A 102      33.340  22.207  41.284  1.00 62.78           H
ATOM   1040  HB2 ARG A 102      31.741  24.015  39.825  1.00 64.15           H
ATOM   1041  HB3 ARG A 102      32.744  24.491  40.963  1.00 64.15           H
ATOM   1042  HG2 ARG A 102      34.506  23.604  39.712  1.00 68.21           H
ATOM   1043  HG3 ARG A 102      33.471  23.278  38.549  1.00 68.21           H
ATOM   1044  HD2 ARG A 102      34.417  25.215  37.934  1.00 71.91           H
ATOM   1045  HD3 ARG A 102      33.002  25.647  38.529  1.00 71.91           H
ATOM   1046  HE  ARG A 102      34.838  25.717  40.424  1.00 78.22           H
ATOM   1047 HH11 ARG A 102      34.166  27.478  37.714  1.00 84.33           H
ATOM   1048 HH12 ARG A 102      34.769  28.756  38.188  1.00 84.33           H
ATOM   1049 HH21 ARG A 102      35.643  27.651  41.213  1.00 87.59           H
ATOM   1050 HH22 ARG A 102      35.677  28.860  40.343  1.00 87.59           H
ATOM   1051  N   LYS A 103      30.252  22.153  41.990  1.00 48.83           N
ATOM   1052  CA  LYS A 103      29.289  22.244  43.074  1.00 52.84           C
ATOM   1053  C   LYS A 103      29.057  20.920  43.798  1.00 50.00           C
ATOM   1054  O   LYS A 103      28.198  20.862  44.680  1.00 52.78           O
ATOM   1055  CB  LYS A 103      27.955  22.796  42.568  1.00 54.74           C
ATOM   1056  CG  LYS A 103      27.396  22.188  41.306  1.00 66.30           C
ATOM   1057  CD  LYS A 103      25.968  22.704  41.025  1.00 64.13           C
ATOM   1058  CE  LYS A 103      24.978  22.248  42.143  1.00 73.18           C
ATOM   1059  NZ  LYS A 103      23.533  22.580  41.849  1.00 80.97           N1+
ATOM   1060  H   LYS A 103      29.928  21.842  41.256  1.00 58.59           H
ATOM   1061  HA  LYS A 103      29.631  22.873  43.729  1.00 63.40           H
ATOM   1062  HB2 LYS A 103      27.292  22.667  43.264  1.00 65.69           H
ATOM   1063  HB3 LYS A 103      28.064  23.745  42.403  1.00 65.69           H
ATOM   1064  HG2 LYS A 103      27.960  22.429  40.555  1.00 79.56           H
ATOM   1065  HG3 LYS A 103      27.358  21.224  41.403  1.00 79.56           H
ATOM   1066  HD2 LYS A 103      25.975  23.673  40.999  1.00 76.95           H
ATOM   1067  HD3 LYS A 103      25.657  22.346  40.178  1.00 76.95           H
ATOM   1068  HE2 LYS A 103      25.046  21.286  42.248  1.00 87.82           H
ATOM   1069  HE3 LYS A 103      25.220  22.688  42.973  1.00 87.82           H
ATOM   1070  HZ1 LYS A 103      23.015  22.299  42.515  1.00 97.17           H
ATOM   1071  HZ2 LYS A 103      23.436  23.460  41.757  1.00 97.17           H
ATOM   1072  HZ3 LYS A 103      23.277  22.181  41.095  1.00 97.17           H
ATOM   1073  N   LEU A 104      29.804  19.870  43.470  1.00 44.58           N
ATOM   1074  CA  LEU A 104      29.586  18.560  44.071  1.00 44.96           C
ATOM   1075  C   LEU A 104      30.625  18.309  45.153  1.00 39.50           C
ATOM   1076  O   LEU A 104      31.807  18.605  44.974  1.00 48.22           O
ATOM   1077  CB  LEU A 104      29.655  17.449  43.022  1.00 42.41           C
ATOM   1078  CG  LEU A 104      28.617  17.471  41.891  1.00 40.24           C
ATOM   1079  CD1 LEU A 104      28.794  16.229  41.025  1.00 44.41           C
ATOM   1080  CD2 LEU A 104      27.159  17.606  42.358  1.00 40.22           C
ATOM   1081  H   LEU A 104      30.446  19.891  42.898  1.00 53.49           H
ATOM   1082  HA  LEU A 104      28.708  18.537  44.481  1.00 53.95           H
ATOM   1083  HB2 LEU A 104      30.530  17.485  42.605  1.00 50.89           H
ATOM   1084  HB3 LEU A 104      29.557  16.599  43.480  1.00 50.89           H
ATOM   1085  HG  LEU A 104      28.806  18.239  41.329  1.00 48.28           H
ATOM   1086 HD11 LEU A 104      28.137  16.247  40.311  1.00 53.29           H
ATOM   1087 HD12 LEU A 104      29.689  16.230  40.651  1.00 53.29           H
ATOM   1088 HD13 LEU A 104      28.665  15.440  41.574  1.00 53.29           H
ATOM   1089 HD21 LEU A 104      26.578  17.612  41.581  1.00 48.27           H
ATOM   1090 HD22 LEU A 104      26.940  16.854  42.930  1.00 48.27           H
ATOM   1091 HD23 LEU A 104      27.061  18.436  42.850  1.00 48.27           H
ATOM   1092  N   ASP A 105      30.178  17.748  46.270  1.00 44.10           N
ATOM   1093  CA  ASP A 105      31.086  17.393  47.354  1.00 47.49           C
ATOM   1094  C   ASP A 105      30.485  16.173  48.045  1.00 46.76           C
ATOM   1095  O   ASP A 105      29.459  16.299  48.712  1.00 44.04           O
ATOM   1096  CB  ASP A 105      31.245  18.586  48.309  1.00 50.76           C
ATOM   1097  CG  ASP A 105      32.147  18.296  49.498  1.00 58.28           C
ATOM   1098  OD1 ASP A 105      31.900  18.871  50.580  1.00 62.29           O
ATOM   1099  OD2 ASP A 105      33.091  17.503  49.355  1.00 56.58           O1-
ATOM   1100  H   ASP A 105      29.353  17.561  46.425  1.00 52.92           H
ATOM   1101  HA  ASP A 105      31.956  17.156  46.995  1.00 56.99           H
ATOM   1102  HB2 ASP A 105      31.629  19.331  47.820  1.00 60.92           H
ATOM   1103  HB3 ASP A 105      30.372  18.832  48.652  1.00 60.92           H
ATOM   1104  N   HIS A 106      31.076  14.990  47.858  1.00 43.33           N
ATOM   1105  CA  HIS A 106      30.463  13.779  48.400  1.00 39.52           C
ATOM   1106  C   HIS A 106      31.486  12.657  48.355  1.00 37.18           C
ATOM   1107  O   HIS A 106      32.235  12.522  47.374  1.00 39.60           O
ATOM   1108  CB  HIS A 106      29.199  13.396  47.617  1.00 39.26           C
ATOM   1109  CG  HIS A 106      28.374  12.330  48.260  1.00 36.93           C
ATOM   1110  ND1 HIS A 106      28.672  10.987  48.161  1.00 33.64           N
ATOM   1111  CD2 HIS A 106      27.237  12.410  48.990  1.00 37.25           C
ATOM   1112  CE1 HIS A 106      27.753  10.287  48.806  1.00 38.68           C
ATOM   1113  NE2 HIS A 106      26.862  11.126  49.304  1.00 39.13           N
ATOM   1114  H   HIS A 106      31.812  14.864  47.432  1.00 51.99           H
ATOM   1115  HA  HIS A 106      30.216  13.931  49.325  1.00 47.42           H
ATOM   1116  HB2 HIS A 106      29.462  13.077  46.740  1.00 47.12           H
ATOM   1117  HB3 HIS A 106      28.641  14.185  47.524  1.00 47.12           H
ATOM   1118  HD2 HIS A 106      26.781  13.188  49.216  1.00 44.70           H
ATOM   1119  HE1 HIS A 106      27.733   9.361  48.888  1.00 46.41           H
ATOM   1120  HE2 HIS A 106      26.178  10.907  49.777  1.00 46.96           H
ATOM   1121  N   CYS A 107      31.469  11.824  49.398  1.00 34.76           N
ATOM   1122  CA  CYS A 107      32.461  10.762  49.576  1.00 33.89           C
ATOM   1123  C   CYS A 107      32.377   9.694  48.474  1.00 36.82           C
ATOM   1124  O   CYS A 107      33.357   8.990  48.247  1.00 35.57           O
ATOM   1125  CB  CYS A 107      32.262  10.121  50.971  1.00 42.52           C
ATOM   1126  SG  CYS A 107      30.483   9.542  51.421  1.00 51.85           S
ATOM   1127  H   CYS A 107      30.883  11.856  50.026  1.00 41.72           H
ATOM   1128  HA  CYS A 107      33.349  11.151  49.548  1.00 40.66           H
ATOM   1129  HB2 CYS A 107      32.839   9.343  51.031  1.00 51.02           H
ATOM   1130  HB3 CYS A 107      32.529  10.769  51.641  1.00 51.02           H
ATOM   1131  HG  CYS A 107      30.128   8.715  50.626  1.00 62.22           H
ATOM   1132  N   ASN A 108      31.225   9.544  47.809  1.00 35.60           N
ATOM   1133  CA  ASN A 108      31.038   8.543  46.752  1.00 32.37           C
ATOM   1134  C   ASN A 108      30.965   9.180  45.357  1.00 37.22           C
ATOM   1135  O   ASN A 108      30.407   8.588  44.427  1.00 34.56           O
ATOM   1136  CB  ASN A 108      29.791   7.691  47.021  1.00 30.19           C
ATOM   1137  CG  ASN A 108      29.854   6.941  48.346  1.00 33.28           C
ATOM   1138  OD1 ASN A 108      29.015   7.127  49.199  1.00 38.45           O
ATOM   1139  ND2 ASN A 108      30.817   6.064  48.490  1.00 32.45           N
ATOM   1140  H   ASN A 108      30.525  10.020  47.956  1.00 42.72           H
ATOM   1141  HA  ASN A 108      31.803   7.946  46.758  1.00 38.85           H
ATOM   1142  HB2 ASN A 108      29.013   8.270  47.043  1.00 36.23           H
ATOM   1143  HB3 ASN A 108      29.697   7.037  46.312  1.00 36.23           H
ATOM   1144 HD21 ASN A 108      30.888   5.619  49.223  1.00 38.94           H
ATOM   1145 HD22 ASN A 108      31.379   5.933  47.852  1.00 38.94           H
ATOM   1146  N   ILE A 109      31.562  10.363  45.190  1.00 33.88           N
ATOM   1147  CA  ILE A 109      31.719  11.017  43.902  1.00 35.43           C
ATOM   1148  C   ILE A 109      33.161  11.480  43.836  1.00 42.50           C
ATOM   1149  O   ILE A 109      33.680  12.051  44.795  1.00 39.26           O
ATOM   1150  CB  ILE A 109      30.746  12.200  43.709  1.00 37.08           C
ATOM   1151  CG1 ILE A 109      29.281  11.717  43.818  1.00 33.38           C
ATOM   1152  CG2 ILE A 109      30.999  12.900  42.364  1.00 41.47           C
ATOM   1153  CD1 ILE A 109      28.214  12.819  43.768  1.00 39.13           C
ATOM   1154  H   ILE A 109      31.896  10.817  45.839  1.00 40.66           H
ATOM   1155  HA  ILE A 109      31.568  10.374  43.190  1.00 42.52           H
ATOM   1156  HB  ILE A 109      30.906  12.842  44.419  1.00 44.49           H
ATOM   1157 HG12 ILE A 109      29.104  11.108  43.084  1.00 40.05           H
ATOM   1158 HG13 ILE A 109      29.175  11.248  44.661  1.00 40.05           H
ATOM   1159 HG21 ILE A 109      30.376  13.638  42.270  1.00 49.77           H
ATOM   1160 HG22 ILE A 109      31.910  13.233  42.349  1.00 49.77           H
ATOM   1161 HG23 ILE A 109      30.867  12.262  41.647  1.00 49.77           H
ATOM   1162 HD11 ILE A 109      27.337  12.412  43.844  1.00 46.96           H
ATOM   1163 HD12 ILE A 109      28.360  13.432  44.506  1.00 46.96           H
ATOM   1164 HD13 ILE A 109      28.288  13.292  42.925  1.00 46.96           H
ATOM   1165  N   VAL A 110      33.811  11.245  42.711  1.00 34.50           N
ATOM   1166  CA  VAL A 110      35.218  11.593  42.631  1.00 43.72           C
ATOM   1167  C   VAL A 110      35.345  13.117  42.691  1.00 44.60           C
ATOM   1168  O   VAL A 110      34.515  13.849  42.133  1.00 36.65           O
ATOM   1169  CB  VAL A 110      35.815  10.957  41.360  1.00 46.24           C
ATOM   1170  CG1 VAL A 110      35.336  11.674  40.060  1.00 47.31           C
ATOM   1171  CG2 VAL A 110      37.282  10.868  41.477  1.00 51.57           C
ATOM   1172  H   VAL A 110      33.476  10.896  42.000  1.00 41.40           H
ATOM   1173  HA  VAL A 110      35.681  11.222  43.398  1.00 52.47           H
ATOM   1174  HB  VAL A 110      35.487  10.045  41.308  1.00 55.48           H
ATOM   1175 HG11 VAL A 110      35.738  11.238  39.293  1.00 56.78           H
ATOM   1176 HG12 VAL A 110      34.370  11.616  40.006  1.00 56.78           H
ATOM   1177 HG13 VAL A 110      35.611  12.604  40.094  1.00 56.78           H
ATOM   1178 HG21 VAL A 110      37.639  10.466  40.669  1.00 61.89           H
ATOM   1179 HG22 VAL A 110      37.644  11.761  41.590  1.00 61.89           H
ATOM   1180 HG23 VAL A 110      37.505  10.320  42.246  1.00 61.89           H
ATOM   1181  N   ARG A 111      36.352  13.612  43.417  1.00 38.79           N
ATOM   1182  CA  ARG A 111      36.452  15.047  43.690  1.00 43.52           C
ATOM   1183  C   ARG A 111      37.246  15.788  42.621  1.00 36.95           C
ATOM   1184  O   ARG A 111      38.325  15.359  42.206  1.00 40.87           O
ATOM   1185  CB  ARG A 111      37.099  15.318  45.064  1.00 47.31           C
ATOM   1186  CG  ARG A 111      37.160  16.824  45.452  1.00 50.93           C
ATOM   1187  CD  ARG A 111      37.814  17.075  46.843  1.00 54.09           C
ATOM   1188  NE  ARG A 111      39.109  16.407  46.922  1.00 61.99           N
ATOM   1189  CZ  ARG A 111      40.170  16.875  47.566  1.00 73.37           C
ATOM   1190  NH1 ARG A 111      40.102  18.025  48.224  1.00 94.29           N
ATOM   1191  NH2 ARG A 111      41.302  16.179  47.562  1.00 67.80           N1+
ATOM   1192  H   ARG A 111      36.985  13.142  43.760  1.00 46.55           H
ATOM   1193  HA  ARG A 111      35.557  15.422  43.706  1.00 52.22           H
ATOM   1194  HB2 ARG A 111      36.586  14.858  45.747  1.00 56.78           H
ATOM   1195  HB3 ARG A 111      38.008  14.979  45.053  1.00 56.78           H
ATOM   1196  HG2 ARG A 111      37.683  17.299  44.787  1.00 61.12           H
ATOM   1197  HG3 ARG A 111      36.258  17.179  45.478  1.00 61.12           H
ATOM   1198  HD2 ARG A 111      37.950  18.027  46.970  1.00 64.90           H
ATOM   1199  HD3 ARG A 111      37.241  16.719  47.539  1.00 64.90           H
ATOM   1200  HE  ARG A 111      39.191  15.652  46.520  1.00 74.39           H
ATOM   1201 HH11 ARG A 111      39.371  18.477  48.226  1.00113.15           H
ATOM   1202 HH12 ARG A 111      40.793  18.322  48.642  1.00113.15           H
ATOM   1203 HH21 ARG A 111      41.345  15.431  47.140  1.00 81.35           H
ATOM   1204 HH22 ARG A 111      41.990  16.475  47.984  1.00 81.35           H
ATOM   1205  N   LEU A 112      36.725  16.937  42.215  1.00 36.39           N
ATOM   1206  CA  LEU A 112      37.502  17.869  41.397  1.00 38.43           C
ATOM   1207  C   LEU A 112      38.425  18.689  42.310  1.00 43.77           C
ATOM   1208  O   LEU A 112      37.956  19.518  43.099  1.00 46.97           O
ATOM   1209  CB  LEU A 112      36.564  18.770  40.598  1.00 39.44           C
ATOM   1210  CG  LEU A 112      37.264  19.819  39.733  1.00 43.17           C
ATOM   1211  CD1 LEU A 112      37.839  19.138  38.535  1.00 41.93           C
ATOM   1212  CD2 LEU A 112      36.265  20.877  39.351  1.00 43.14           C
ATOM   1213  H   LEU A 112      35.928  17.203  42.396  1.00 43.67           H
ATOM   1214  HA  LEU A 112      38.052  17.370  40.774  1.00 46.12           H
ATOM   1215  HB2 LEU A 112      36.029  18.215  40.009  1.00 47.33           H
ATOM   1216  HB3 LEU A 112      35.985  19.241  41.218  1.00 47.33           H
ATOM   1217  HG  LEU A 112      37.984  20.233  40.235  1.00 51.81           H
ATOM   1218 HD11 LEU A 112      38.286  19.798  37.982  1.00 50.32           H
ATOM   1219 HD12 LEU A 112      38.475  18.467  38.829  1.00 50.32           H
ATOM   1220 HD13 LEU A 112      37.121  18.718  38.037  1.00 50.32           H
ATOM   1221 HD21 LEU A 112      36.706  21.544  38.802  1.00 51.77           H
ATOM   1222 HD22 LEU A 112      35.543  20.463  38.853  1.00 51.77           H
ATOM   1223 HD23 LEU A 112      35.917  21.289  40.158  1.00 51.77           H
ATOM   1224  N   ARG A 113      39.734  18.444  42.219  1.00 41.13           N
ATOM   1225  CA  ARG A 113      40.711  19.194  43.013  1.00 50.02           C
ATOM   1226  C   ARG A 113      41.044  20.546  42.385  1.00 51.64           C
ATOM   1227  O   ARG A 113      40.984  21.587  43.054  1.00 44.99           O
ATOM   1228  CB  ARG A 113      41.985  18.377  43.162  1.00 46.79           C
ATOM   1229  CG  ARG A 113      41.719  16.996  43.660  1.00 54.82           C
ATOM   1230  CD  ARG A 113      42.987  16.273  43.926  1.00 58.58           C
ATOM   1231  NE  ARG A 113      42.748  15.004  44.604  1.00 64.27           N
ATOM   1232  CZ  ARG A 113      43.650  14.405  45.377  1.00 70.47           C
ATOM   1233  NH1 ARG A 113      44.839  14.967  45.586  1.00 56.70           N
ATOM   1234  NH2 ARG A 113      43.358  13.248  45.947  1.00 67.12           N1+
ATOM   1235  H   ARG A 113      40.082  17.849  41.704  1.00 49.35           H
ATOM   1236  HA  ARG A 113      40.348  19.352  43.898  1.00 60.03           H
ATOM   1237  HB2 ARG A 113      42.420  18.307  42.298  1.00 56.14           H
ATOM   1238  HB3 ARG A 113      42.572  18.818  43.796  1.00 56.14           H
ATOM   1239  HG2 ARG A 113      41.215  17.044  44.488  1.00 65.79           H
ATOM   1240  HG3 ARG A 113      41.221  16.502  42.990  1.00 65.79           H
ATOM   1241  HD2 ARG A 113      43.433  16.089  43.085  1.00 70.29           H
ATOM   1242  HD3 ARG A 113      43.553  16.819  44.494  1.00 70.29           H
ATOM   1243  HE  ARG A 113      42.043  14.560  44.392  1.00 77.13           H
ATOM   1244 HH11 ARG A 113      45.032  15.718  45.214  1.00 68.04           H
ATOM   1245 HH12 ARG A 113      45.417  14.576  46.089  1.00 68.04           H
ATOM   1246 HH21 ARG A 113      42.589  12.886  45.816  1.00 80.55           H
ATOM   1247 HH22 ARG A 113      43.935  12.860  46.453  1.00 80.55           H
ATOM   1248  N   TYR A 114      41.365  20.549  41.096  1.00 42.82           N
ATOM   1249  CA  TYR A 114      41.741  21.760  40.382  1.00 47.76           C
ATOM   1250  C   TYR A 114      41.315  21.628  38.928  1.00 46.00           C
ATOM   1251  O   TYR A 114      41.014  20.532  38.457  1.00 44.05           O
ATOM   1252  CB  TYR A 114      43.244  21.992  40.357  1.00 45.61           C
ATOM   1253  CG  TYR A 114      44.014  21.754  41.576  1.00 48.26           C
ATOM   1254  CD1 TYR A 114      44.711  20.570  41.758  1.00 49.11           C
ATOM   1255  CD2 TYR A 114      44.125  22.743  42.526  1.00 55.58           C
ATOM   1256  CE1 TYR A 114      45.464  20.365  42.890  1.00 50.31           C
ATOM   1257  CE2 TYR A 114      44.875  22.565  43.648  1.00 58.03           C
ATOM   1258  CZ  TYR A 114      45.541  21.376  43.838  1.00 61.20           C
ATOM   1259  OH  TYR A 114      46.286  21.228  44.982  1.00 72.15           O
ATOM   1260  H   TYR A 114      41.374  19.844  40.604  1.00 51.38           H
ATOM   1261  HA  TYR A 114      41.304  22.532  40.775  1.00 57.32           H
ATOM   1262  HB2 TYR A 114      43.620  21.416  39.673  1.00 54.73           H
ATOM   1263  HB3 TYR A 114      43.396  22.917  40.107  1.00 54.73           H
ATOM   1264  HD1 TYR A 114      44.652  19.898  41.118  1.00 58.93           H
ATOM   1265  HD2 TYR A 114      43.675  23.547  42.401  1.00 66.69           H
ATOM   1266  HE1 TYR A 114      45.920  19.564  43.016  1.00 60.37           H
ATOM   1267  HE2 TYR A 114      44.927  23.237  44.288  1.00 69.64           H
ATOM   1268  HH  TYR A 114      46.232  21.922  45.452  1.00 86.58           H
ATOM   1269  N   PHE A 115      41.335  22.756  38.214  1.00 41.22           N
ATOM   1270  CA  PHE A 115      41.225  22.766  36.760  1.00 44.77           C
ATOM   1271  C   PHE A 115      42.085  23.884  36.181  1.00 52.35           C
ATOM   1272  O   PHE A 115      42.354  24.899  36.841  1.00 47.35           O
ATOM   1273  CB  PHE A 115      39.771  22.896  36.288  1.00 44.65           C
ATOM   1274  CG  PHE A 115      39.127  24.217  36.574  1.00 48.89           C
ATOM   1275  CD1 PHE A 115      39.023  25.176  35.572  1.00 51.07           C
ATOM   1276  CD2 PHE A 115      38.564  24.480  37.818  1.00 48.92           C
ATOM   1277  CE1 PHE A 115      38.403  26.394  35.821  1.00 55.23           C
ATOM   1278  CE2 PHE A 115      37.940  25.689  38.077  1.00 48.49           C
ATOM   1279  CZ  PHE A 115      37.857  26.654  37.078  1.00 53.55           C
ATOM   1280  H   PHE A 115      41.412  23.540  38.558  1.00 49.46           H
ATOM   1281  HA  PHE A 115      41.569  21.926  36.419  1.00 53.73           H
ATOM   1282  HB2 PHE A 115      39.746  22.761  35.327  1.00 53.58           H
ATOM   1283  HB3 PHE A 115      39.242  22.212  36.726  1.00 53.58           H
ATOM   1284  HD1 PHE A 115      39.387  25.008  34.733  1.00 61.28           H
ATOM   1285  HD2 PHE A 115      38.618  23.839  38.490  1.00 58.70           H
ATOM   1286  HE1 PHE A 115      38.349  27.035  35.149  1.00 66.28           H
ATOM   1287  HE2 PHE A 115      37.580  25.857  38.918  1.00 58.18           H
ATOM   1288  HZ  PHE A 115      37.442  27.469  37.248  1.00 64.26           H
ATOM   1289  N   PHE A 116      42.560  23.656  34.954  1.00 49.32           N
ATOM   1290  CA  PHE A 116      43.406  24.599  34.231  1.00 46.72           C
ATOM   1291  C   PHE A 116      43.266  24.354  32.735  1.00 56.35           C
ATOM   1292  O   PHE A 116      42.946  23.242  32.298  1.00 50.10           O
ATOM   1293  CB  PHE A 116      44.882  24.488  34.659  1.00 42.82           C
ATOM   1294  CG  PHE A 116      45.514  23.164  34.367  1.00 41.89           C
ATOM   1295  CD1 PHE A 116      46.163  22.950  33.167  1.00 50.89           C
ATOM   1296  CD2 PHE A 116      45.450  22.121  35.269  1.00 41.57           C
ATOM   1297  CE1 PHE A 116      46.748  21.739  32.895  1.00 49.59           C
ATOM   1298  CE2 PHE A 116      46.032  20.895  34.987  1.00 45.41           C
ATOM   1299  CZ  PHE A 116      46.673  20.708  33.803  1.00 48.70           C
ATOM   1300  H   PHE A 116      42.397  22.939  34.509  1.00 59.18           H
ATOM   1301  HA  PHE A 116      43.106  25.503  34.418  1.00 56.06           H
ATOM   1302  HB2 PHE A 116      45.393  25.167  34.192  1.00 51.39           H
ATOM   1303  HB3 PHE A 116      44.939  24.637  35.616  1.00 51.39           H
ATOM   1304  HD1 PHE A 116      46.220  23.639  32.545  1.00 61.07           H
ATOM   1305  HD2 PHE A 116      45.012  22.244  36.080  1.00 49.89           H
ATOM   1306  HE1 PHE A 116      47.183  21.608  32.084  1.00 59.50           H
ATOM   1307  HE2 PHE A 116      45.985  20.203  35.606  1.00 54.49           H
ATOM   1308  HZ  PHE A 116      47.068  19.889  33.612  1.00 58.44           H
ATOM   1309  N   TYR A 117      43.508  25.404  31.964  1.00 52.62           N
ATOM   1310  CA  TYR A 117      43.463  25.326  30.512  1.00 57.43           C
ATOM   1311  C   TYR A 117      44.876  25.239  29.940  1.00 59.18           C
ATOM   1312  O   TYR A 117      45.834  25.741  30.534  1.00 56.68           O
ATOM   1313  CB  TYR A 117      42.729  26.531  29.934  1.00 56.62           C
ATOM   1314  CG  TYR A 117      41.290  26.634  30.376  1.00 57.31           C
ATOM   1315  CD1 TYR A 117      40.955  27.285  31.555  1.00 56.77           C
ATOM   1316  CD2 TYR A 117      40.269  26.088  29.616  1.00 57.26           C
ATOM   1317  CE1 TYR A 117      39.646  27.391  31.961  1.00 50.86           C
ATOM   1318  CE2 TYR A 117      38.960  26.187  30.013  1.00 57.83           C
ATOM   1319  CZ  TYR A 117      38.656  26.838  31.196  1.00 52.83           C
ATOM   1320  OH  TYR A 117      37.346  26.940  31.612  1.00 57.07           O
ATOM   1321  H   TYR A 117      43.704  26.186  32.263  1.00 63.14           H
ATOM   1322  HA  TYR A 117      42.982  24.525  30.251  1.00 68.91           H
ATOM   1323  HB2 TYR A 117      43.185  27.339  30.216  1.00 67.94           H
ATOM   1324  HB3 TYR A 117      42.739  26.468  28.967  1.00 67.94           H
ATOM   1325  HD1 TYR A 117      41.627  27.660  32.077  1.00 68.12           H
ATOM   1326  HD2 TYR A 117      40.474  25.649  28.822  1.00 68.71           H
ATOM   1327  HE1 TYR A 117      39.435  27.826  32.755  1.00 61.03           H
ATOM   1328  HE2 TYR A 117      38.284  25.812  29.496  1.00 69.40           H
ATOM   1329  HH  TYR A 117      36.839  26.562  31.059  1.00 68.49           H
ATOM   1330  N   SER A 118      45.004  24.568  28.793  1.00 58.58           N
ATOM   1331  CA  SER A 118      46.298  24.386  28.140  1.00 60.49           C
ATOM   1332  C   SER A 118      46.087  24.158  26.642  1.00 64.25           C
ATOM   1333  O   SER A 118      44.959  24.187  26.140  1.00 60.64           O
ATOM   1334  CB  SER A 118      47.075  23.218  28.749  1.00 55.62           C
ATOM   1335  OG  SER A 118      46.533  21.963  28.358  1.00 51.56           O
ATOM   1336  H   SER A 118      44.348  24.206  28.370  1.00 70.29           H
ATOM   1337  HA  SER A 118      46.827  25.192  28.252  1.00 72.59           H
ATOM   1338  HB2 SER A 118      47.997  23.266  28.453  1.00 66.75           H
ATOM   1339  HB3 SER A 118      47.037  23.287  29.716  1.00 66.75           H
ATOM   1340  HG  SER A 118      45.734  21.903  28.611  1.00 61.87           H
ATOM   1341  N   SER A 119      47.198  23.910  25.936  1.00 67.39           N
ATOM   1342  CA  SER A 119      47.203  23.566  24.498  1.00 79.30           C
ATOM   1343  C   SER A 119      48.630  23.351  24.018  1.00 78.34           C
ATOM   1344  O   SER A 119      49.254  22.342  24.345  1.00 85.03           O
ATOM   1345  CB  SER A 119      46.538  24.654  23.634  1.00 70.85           C
ATOM   1346  OG  SER A 119      47.063  25.945  23.912  1.00 78.27           O
ATOM   1347  H   SER A 119      47.987  23.936  26.277  1.00 80.87           H
ATOM   1348  HA  SER A 119      46.714  22.738  24.369  1.00 95.15           H
ATOM   1349  HB2 SER A 119      45.585  24.658  23.815  1.00 85.02           H
ATOM   1350  HB3 SER A 119      46.693  24.448  22.699  1.00 85.02           H
ATOM   1351  HG  SER A 119      46.934  26.140  24.719  1.00 93.92           H
ATOM   1352  HC  SER A 119      49.083  24.023  23.432  1.00 94.01           H
ATOM   1353  N   VAL A 126      42.732  24.691  22.366  1.00 64.26           N
ATOM   1354  CA  VAL A 126      42.629  24.830  23.835  1.00 68.88           C
ATOM   1355  C   VAL A 126      41.924  23.651  24.509  1.00 63.82           C
ATOM   1356  O   VAL A 126      40.802  23.273  24.148  1.00 63.17           O
ATOM   1357  CB  VAL A 126      41.896  26.113  24.240  1.00 64.40           C
ATOM   1358  CG1 VAL A 126      41.774  26.197  25.768  1.00 65.88           C
ATOM   1359  CG2 VAL A 126      42.585  27.333  23.650  1.00 74.23           C
ATOM   1360  H1  VAL A 126      43.314  25.372  22.020  1.00 77.11           H
ATOM   1361  H2  VAL A 126      41.861  24.787  21.973  1.00 77.11           H
ATOM   1362  HA  VAL A 126      43.526  24.879  24.201  1.00 82.66           H
ATOM   1363  HB  VAL A 126      40.998  26.081  23.877  1.00 77.28           H
ATOM   1364 HG11 VAL A 126      42.189  25.414  26.161  1.00 79.06           H
ATOM   1365 HG12 VAL A 126      42.222  27.000  26.076  1.00 79.06           H
ATOM   1366 HG13 VAL A 126      40.834  26.229  26.007  1.00 79.06           H
ATOM   1367 HG21 VAL A 126      43.353  27.043  23.134  1.00 89.07           H
ATOM   1368 HG22 VAL A 126      41.959  27.802  23.076  1.00 89.07           H
ATOM   1369 HG23 VAL A 126      42.871  27.914  24.372  1.00 89.07           H
ATOM   1370  N   TYR A 127      42.583  23.124  25.535  1.00 60.29           N
ATOM   1371  CA  TYR A 127      42.101  21.986  26.304  1.00 56.89           C
ATOM   1372  C   TYR A 127      41.750  22.420  27.728  1.00 59.06           C
ATOM   1373  O   TYR A 127      42.473  23.208  28.339  1.00 56.93           O
ATOM   1374  CB  TYR A 127      43.162  20.885  26.341  1.00 56.43           C
ATOM   1375  CG  TYR A 127      43.380  20.181  25.009  1.00 65.61           C
ATOM   1376  CD1 TYR A 127      44.377  20.598  24.117  1.00 67.01           C
ATOM   1377  CD2 TYR A 127      42.591  19.098  24.644  1.00 60.74           C
ATOM   1378  CE1 TYR A 127      44.574  19.950  22.899  1.00 68.98           C
ATOM   1379  CE2 TYR A 127      42.781  18.447  23.419  1.00 70.13           C
ATOM   1380  CZ  TYR A 127      43.770  18.877  22.556  1.00 70.41           C
ATOM   1381  OH  TYR A 127      43.943  18.224  21.349  1.00 73.72           O
ATOM   1382  H   TYR A 127      43.340  23.421  25.813  1.00 72.35           H
ATOM   1383  HA  TYR A 127      41.302  21.629  25.886  1.00 68.27           H
ATOM   1384  HB2 TYR A 127      44.008  21.276  26.610  1.00 67.71           H
ATOM   1385  HB3 TYR A 127      42.892  20.214  26.989  1.00 67.71           H
ATOM   1386  HD1 TYR A 127      44.918  21.320  24.343  1.00 80.41           H
ATOM   1387  HD2 TYR A 127      41.922  18.805  25.219  1.00 72.89           H
ATOM   1388  HE1 TYR A 127      45.238  20.242  22.317  1.00 82.78           H
ATOM   1389  HE2 TYR A 127      42.243  17.725  23.187  1.00 84.15           H
ATOM   1390  HH  TYR A 127      43.388  17.598  21.279  1.00 88.46           H
ATOM   1391  N   LEU A 128      40.611  21.934  28.229  1.00 58.08           N
ATOM   1392  CA  LEU A 128      40.272  21.989  29.647  1.00 50.73           C
ATOM   1393  C   LEU A 128      40.834  20.740  30.315  1.00 56.91           C
ATOM   1394  O   LEU A 128      40.696  19.629  29.784  1.00 46.77           O
ATOM   1395  CB  LEU A 128      38.757  22.078  29.832  1.00 53.20           C
ATOM   1396  CG  LEU A 128      38.211  21.868  31.251  1.00 50.04           C
ATOM   1397  CD1 LEU A 128      38.795  22.848  32.278  1.00 47.24           C
ATOM   1398  CD2 LEU A 128      36.742  22.027  31.208  1.00 50.67           C
ATOM   1399  H   LEU A 128      40.004  21.557  27.750  1.00 69.69           H
ATOM   1400  HA  LEU A 128      40.681  22.769  30.052  1.00 60.88           H
ATOM   1401  HB2 LEU A 128      38.470  22.959  29.544  1.00 63.85           H
ATOM   1402  HB3 LEU A 128      38.344  21.408  29.266  1.00 63.85           H
ATOM   1403  HG  LEU A 128      38.413  20.965  31.543  1.00 60.05           H
ATOM   1404 HD11 LEU A 128      38.409  22.660  33.148  1.00 56.69           H
ATOM   1405 HD12 LEU A 128      39.757  22.734  32.311  1.00 56.69           H
ATOM   1406 HD13 LEU A 128      38.577  23.754  32.008  1.00 56.69           H
ATOM   1407 HD21 LEU A 128      36.385  21.896  32.101  1.00 60.81           H
ATOM   1408 HD22 LEU A 128      36.530  22.920  30.894  1.00 60.81           H
ATOM   1409 HD23 LEU A 128      36.371  21.366  30.603  1.00 60.81           H
ATOM   1410  N   ASN A 129      41.510  20.930  31.451  1.00 45.07           N
ATOM   1411  CA  ASN A 129      42.119  19.846  32.210  1.00 42.81           C
ATOM   1412  C   ASN A 129      41.478  19.816  33.587  1.00 48.97           C
ATOM   1413  O   ASN A 129      41.546  20.805  34.321  1.00 42.91           O
ATOM   1414  CB  ASN A 129      43.630  20.031  32.338  1.00 41.76           C
ATOM   1415  CG  ASN A 129      44.317  20.127  30.997  1.00 52.41           C
ATOM   1416  OD1 ASN A 129      44.283  21.158  30.314  1.00 52.11           O
ATOM   1417  ND2 ASN A 129      44.952  19.046  30.613  1.00 45.87           N
ATOM   1418  H   ASN A 129      41.631  21.703  31.808  1.00 54.08           H
ATOM   1419  HA  ASN A 129      41.946  19.000  31.768  1.00 51.37           H
ATOM   1420  HB2 ASN A 129      43.809  20.850  32.826  1.00 50.11           H
ATOM   1421  HB3 ASN A 129      44.004  19.273  32.814  1.00 50.11           H
ATOM   1422 HD21 ASN A 129      45.364  19.035  29.859  1.00 55.04           H
ATOM   1423 HD22 ASN A 129      44.957  18.349  31.116  1.00 55.04           H
ATOM   1424  N   LEU A 130      40.857  18.698  33.931  1.00 45.56           N
ATOM   1425  CA  LEU A 130      40.220  18.518  35.223  1.00 42.48           C
ATOM   1426  C   LEU A 130      41.092  17.578  36.028  1.00 43.92           C
ATOM   1427  O   LEU A 130      41.333  16.449  35.603  1.00 45.66           O
ATOM   1428  CB  LEU A 130      38.813  17.953  35.071  1.00 44.37           C
ATOM   1429  CG  LEU A 130      37.880  18.666  34.101  1.00 45.29           C
ATOM   1430  CD1 LEU A 130      36.622  17.859  33.987  1.00 48.26           C
ATOM   1431  CD2 LEU A 130      37.528  20.039  34.529  1.00 47.24           C
ATOM   1432  H   LEU A 130      40.790  18.010  33.418  1.00 54.67           H
ATOM   1433  HA  LEU A 130      40.167  19.370  35.684  1.00 50.98           H
ATOM   1434  HB2 LEU A 130      38.888  17.034  34.771  1.00 53.24           H
ATOM   1435  HB3 LEU A 130      38.386  17.971  35.942  1.00 53.24           H
ATOM   1436  HG  LEU A 130      38.296  18.713  33.226  1.00 54.35           H
ATOM   1437 HD11 LEU A 130      36.017  18.302  33.371  1.00 57.92           H
ATOM   1438 HD12 LEU A 130      36.843  16.975  33.655  1.00 57.92           H
ATOM   1439 HD13 LEU A 130      36.210  17.791  34.863  1.00 57.92           H
ATOM   1440 HD21 LEU A 130      36.935  20.432  33.869  1.00 56.69           H
ATOM   1441 HD22 LEU A 130      37.083  19.996  35.390  1.00 56.69           H
ATOM   1442 HD23 LEU A 130      38.339  20.565  34.600  1.00 56.69           H
ATOM   1443  N   VAL A 131      41.576  18.046  37.178  1.00 44.86           N
ATOM   1444  CA  VAL A 131      42.403  17.238  38.071  1.00 42.28           C
ATOM   1445  C   VAL A 131      41.493  16.639  39.143  1.00 45.64           C
ATOM   1446  O   VAL A 131      40.818  17.368  39.891  1.00 42.84           O
ATOM   1447  CB  VAL A 131      43.561  18.055  38.682  1.00 41.19           C
ATOM   1448  CG1 VAL A 131      44.569  17.145  39.324  1.00 47.07           C
ATOM   1449  CG2 VAL A 131      44.281  18.865  37.633  1.00 46.15           C
ATOM   1450  H   VAL A 131      41.436  18.844  37.468  1.00 53.83           H
ATOM   1451  HA  VAL A 131      42.790  16.506  37.566  1.00 50.74           H
ATOM   1452  HB  VAL A 131      43.214  18.659  39.357  1.00 49.43           H
ATOM   1453 HG11 VAL A 131      45.284  17.681  39.699  1.00 56.49           H
ATOM   1454 HG12 VAL A 131      44.133  16.637  40.026  1.00 56.49           H
ATOM   1455 HG13 VAL A 131      44.924  16.543  38.651  1.00 56.49           H
ATOM   1456 HG21 VAL A 131      44.998  19.362  38.057  1.00 55.38           H
ATOM   1457 HG22 VAL A 131      44.644  18.263  36.965  1.00 55.38           H
ATOM   1458 HG23 VAL A 131      43.652  19.477  37.221  1.00 55.38           H
ATOM   1459  N   LEU A 132      41.482  15.307  39.209  1.00 44.01           N
ATOM   1460  CA  LEU A 132      40.497  14.549  39.963  1.00 42.12           C
ATOM   1461  C   LEU A 132      41.199  13.529  40.835  1.00 44.82           C
ATOM   1462  O   LEU A 132      42.351  13.161  40.586  1.00 44.36           O
ATOM   1463  CB  LEU A 132      39.514  13.839  39.023  1.00 45.24           C
ATOM   1464  CG  LEU A 132      38.684  14.816  38.207  1.00 41.78           C
ATOM   1465  CD1 LEU A 132      38.692  14.388  36.753  1.00 50.81           C
ATOM   1466  CD2 LEU A 132      37.274  14.930  38.706  1.00 40.46           C
ATOM   1467  H   LEU A 132      42.059  14.809  38.810  1.00 52.81           H
ATOM   1468  HA  LEU A 132      39.995  15.150  40.535  1.00 50.55           H
ATOM   1469  HB2 LEU A 132      40.013  13.279  38.407  1.00 54.28           H
ATOM   1470  HB3 LEU A 132      38.908  13.296  39.551  1.00 54.28           H
ATOM   1471  HG  LEU A 132      39.091  15.695  38.260  1.00 50.14           H
ATOM   1472 HD11 LEU A 132      38.162  15.014  36.236  1.00 60.97           H
ATOM   1473 HD12 LEU A 132      39.607  14.384  36.431  1.00 60.97           H
ATOM   1474 HD13 LEU A 132      38.314  13.497  36.685  1.00 60.97           H
ATOM   1475 HD21 LEU A 132      36.793  15.564  38.151  1.00 48.55           H
ATOM   1476 HD22 LEU A 132      36.851  14.059  38.657  1.00 48.55           H
ATOM   1477 HD23 LEU A 132      37.289  15.240  39.625  1.00 48.55           H
ATOM   1478  N   ASP A 133      40.497  13.085  41.880  1.00 48.89           N
ATOM   1479  CA  ASP A 133      40.974  11.931  42.631  1.00 54.53           C
ATOM   1480  C   ASP A 133      41.227  10.776  41.671  1.00 45.05           C
ATOM   1481  O   ASP A 133      40.482  10.569  40.707  1.00 48.17           O
ATOM   1482  CB  ASP A 133      39.970  11.445  43.700  1.00 49.96           C
ATOM   1483  CG  ASP A 133      39.666  12.463  44.797  1.00 60.64           C
ATOM   1484  OD1 ASP A 133      40.570  13.217  45.250  1.00 53.01           O
ATOM   1485  OD2 ASP A 133      38.476  12.443  45.221  1.00 62.88           O1-
ATOM   1486  H   ASP A 133      39.760  13.425  42.165  1.00 58.67           H
ATOM   1487  HA  ASP A 133      41.809  12.155  43.072  1.00 65.43           H
ATOM   1488  HB2 ASP A 133      39.133  11.227  43.261  1.00 59.96           H
ATOM   1489  HB3 ASP A 133      40.331  10.652  44.127  1.00 59.96           H
ATOM   1490  N   TYR A 134      42.262   9.999  41.977  1.00 48.77           N
ATOM   1491  CA  TYR A 134      42.563   8.735  41.321  1.00 53.87           C
ATOM   1492  C   TYR A 134      42.089   7.562  42.178  1.00 50.31           C
ATOM   1493  O   TYR A 134      42.270   7.558  43.393  1.00 47.82           O
ATOM   1494  CB  TYR A 134      44.060   8.599  41.081  1.00 58.36           C
ATOM   1495  CG  TYR A 134      44.437   7.232  40.586  1.00 53.35           C
ATOM   1496  CD1 TYR A 134      44.162   6.859  39.291  1.00 52.20           C
ATOM   1497  CD2 TYR A 134      45.050   6.304  41.428  1.00 59.67           C
ATOM   1498  CE1 TYR A 134      44.490   5.610  38.822  1.00 53.22           C
ATOM   1499  CE2 TYR A 134      45.393   5.044  40.959  1.00 58.36           C
ATOM   1500  CZ  TYR A 134      45.098   4.708  39.658  1.00 50.34           C
ATOM   1501  OH  TYR A 134      45.421   3.467  39.181  1.00 64.57           O
ATOM   1502  H   TYR A 134      42.830  10.196  42.592  1.00 58.53           H
ATOM   1503  HA  TYR A 134      42.108   8.696  40.465  1.00 64.65           H
ATOM   1504  HB2 TYR A 134      44.334   9.248  40.414  1.00 70.03           H
ATOM   1505  HB3 TYR A 134      44.531   8.759  41.914  1.00 70.03           H
ATOM   1506  HD1 TYR A 134      43.748   7.466  38.721  1.00 62.65           H
ATOM   1507  HD2 TYR A 134      45.244   6.537  42.307  1.00 71.61           H
ATOM   1508  HE1 TYR A 134      44.298   5.377  37.942  1.00 63.87           H
ATOM   1509  HE2 TYR A 134      45.802   4.427  41.523  1.00 70.03           H
ATOM   1510  HH  TYR A 134      45.785   3.012  39.786  1.00 77.48           H
ATOM   1511  N   VAL A 135      41.483   6.567  41.539  1.00 50.68           N
ATOM   1512  CA  VAL A 135      41.038   5.341  42.206  1.00 46.30           C
ATOM   1513  C   VAL A 135      41.546   4.196  41.333  1.00 47.93           C
ATOM   1514  O   VAL A 135      41.490   4.309  40.107  1.00 46.94           O
ATOM   1515  CB  VAL A 135      39.514   5.323  42.368  1.00 43.15           C
ATOM   1516  CG1 VAL A 135      39.071   4.184  43.230  1.00 43.77           C
ATOM   1517  CG2 VAL A 135      39.018   6.631  42.944  1.00 45.52           C
ATOM   1518  H   VAL A 135      41.313   6.577  40.696  1.00 60.81           H
ATOM   1519  HA  VAL A 135      41.448   5.274  43.083  1.00 55.56           H
ATOM   1520  HB  VAL A 135      39.108   5.211  41.494  1.00 51.78           H
ATOM   1521 HG11 VAL A 135      38.104   4.205  43.308  1.00 52.52           H
ATOM   1522 HG12 VAL A 135      39.351   3.350  42.819  1.00 52.52           H
ATOM   1523 HG13 VAL A 135      39.477   4.275  44.106  1.00 52.52           H
ATOM   1524 HG21 VAL A 135      38.053   6.590  43.034  1.00 54.63           H
ATOM   1525 HG22 VAL A 135      39.427   6.768  43.813  1.00 54.63           H
ATOM   1526 HG23 VAL A 135      39.264   7.353  42.345  1.00 54.63           H
ATOM   1527  N   PRO A 136      42.097   3.106  41.869  1.00 50.47           N
ATOM   1528  CA  PRO A 136      42.853   2.187  41.004  1.00 53.32           C
ATOM   1529  C   PRO A 136      42.051   1.095  40.301  1.00 46.82           C
ATOM   1530  O   PRO A 136      42.627   0.358  39.500  1.00 47.55           O
ATOM   1531  CB  PRO A 136      43.854   1.573  41.997  1.00 52.75           C
ATOM   1532  CG  PRO A 136      43.180   1.576  43.235  1.00 50.72           C
ATOM   1533  CD  PRO A 136      42.314   2.788  43.286  1.00 53.26           C
ATOM   1534  HA  PRO A 136      43.343   2.693  40.337  1.00 63.99           H
ATOM   1535  HB2 PRO A 136      44.071   0.667  41.726  1.00 63.30           H
ATOM   1536  HB3 PRO A 136      44.653   2.121  42.039  1.00 63.30           H
ATOM   1537  HG2 PRO A 136      42.637   0.775  43.303  1.00 60.86           H
ATOM   1538  HG3 PRO A 136      43.832   1.601  43.952  1.00 60.86           H
ATOM   1539  HD2 PRO A 136      41.471   2.585  43.721  1.00 63.92           H
ATOM   1540  HD3 PRO A 136      42.777   3.516  43.729  1.00 63.92           H
ATOM   1541  N   GLU A 137      40.763   0.925  40.573  1.00 39.42           N
ATOM   1542  CA  GLU A 137      39.990  -0.121  39.933  1.00 39.80           C
ATOM   1543  C   GLU A 137      38.651   0.458  39.508  1.00 39.60           C
ATOM   1544  O   GLU A 137      38.257   1.550  39.918  1.00 38.13           O
ATOM   1545  CB  GLU A 137      39.769  -1.326  40.852  1.00 46.11           C
ATOM   1546  CG  GLU A 137      40.910  -2.302  40.875  1.00 56.90           C
ATOM   1547  CD  GLU A 137      41.179  -2.916  39.509  1.00 54.48           C
ATOM   1548  OE1 GLU A 137      40.309  -2.821  38.609  1.00 47.94           O
ATOM   1549  OE2 GLU A 137      42.264  -3.505  39.341  1.00 57.64           O1-
ATOM   1550  H   GLU A 137      40.314   1.406  41.128  1.00 47.30           H
ATOM   1551  HA  GLU A 137      40.457  -0.425  39.139  1.00 47.76           H
ATOM   1552  HB2 GLU A 137      39.637  -1.005  41.758  1.00 55.33           H
ATOM   1553  HB3 GLU A 137      38.979  -1.803  40.555  1.00 55.33           H
ATOM   1554  HG2 GLU A 137      41.714  -1.842  41.162  1.00 68.29           H
ATOM   1555  HG3 GLU A 137      40.699  -3.020  41.492  1.00 68.29           H
ATOM   1556  N   THR A 138      37.966  -0.298  38.672  1.00 38.74           N
ATOM   1557  CA  THR A 138      36.601  -0.013  38.281  1.00 41.81           C
ATOM   1558  C   THR A 138      35.780  -1.281  38.456  1.00 39.82           C
ATOM   1559  O   THR A 138      36.310  -2.396  38.431  1.00 39.01           O
ATOM   1560  CB  THR A 138      36.539   0.453  36.821  1.00 38.39           C
ATOM   1561  OG1 THR A 138      36.837  -0.646  35.951  1.00 38.94           O
ATOM   1562  CG2 THR A 138      37.537   1.573  36.560  1.00 34.57           C
ATOM   1563  H   THR A 138      38.283  -1.008  38.305  1.00 46.49           H
ATOM   1564  HA  THR A 138      36.232   0.681  38.849  1.00 50.17           H
ATOM   1565  HB  THR A 138      35.648   0.785  36.627  1.00 46.07           H
ATOM   1566  HG1 THR A 138      36.804  -0.395  35.150  1.00 46.72           H
ATOM   1567 HG21 THR A 138      37.483   1.855  35.633  1.00 41.49           H
ATOM   1568 HG22 THR A 138      37.340   2.332  37.132  1.00 41.49           H
ATOM   1569 HG23 THR A 138      38.437   1.264  36.744  1.00 41.49           H
ATOM   1570  N   VAL A 139      34.470  -1.107  38.595  1.00 34.86           N
ATOM   1571  CA  VAL A 139      33.557  -2.250  38.637  1.00 36.43           C
ATOM   1572  C   VAL A 139      33.682  -3.081  37.362  1.00 37.69           C
ATOM   1573  O   VAL A 139      33.569  -4.314  37.392  1.00 39.36           O
ATOM   1574  CB  VAL A 139      32.101  -1.778  38.850  1.00 36.09           C
ATOM   1575  CG1 VAL A 139      31.101  -2.936  38.605  1.00 35.85           C
ATOM   1576  CG2 VAL A 139      31.913  -1.228  40.276  1.00 34.65           C
ATOM   1577  H   VAL A 139      34.083  -0.342  38.668  1.00 41.83           H
ATOM   1578  HA  VAL A 139      33.799  -2.817  39.386  1.00 43.71           H
ATOM   1579  HB  VAL A 139      31.901  -1.067  38.222  1.00 43.31           H
ATOM   1580 HG11 VAL A 139      30.199  -2.608  38.747  1.00 43.02           H
ATOM   1581 HG12 VAL A 139      31.200  -3.250  37.693  1.00 43.02           H
ATOM   1582 HG13 VAL A 139      31.293  -3.655  39.227  1.00 43.02           H
ATOM   1583 HG21 VAL A 139      30.993  -0.940  40.384  1.00 41.58           H
ATOM   1584 HG22 VAL A 139      32.117  -1.930  40.914  1.00 41.58           H
ATOM   1585 HG23 VAL A 139      32.513  -0.477  40.406  1.00 41.58           H
ATOM   1586  N   TYR A 140      33.867  -2.421  36.224  1.00 33.75           N
ATOM   1587  CA  TYR A 140      33.981  -3.130  34.958  1.00 34.08           C
ATOM   1588  C   TYR A 140      35.117  -4.148  35.005  1.00 36.47           C
ATOM   1589  O   TYR A 140      34.923  -5.323  34.714  1.00 36.20           O
ATOM   1590  CB  TYR A 140      34.236  -2.142  33.831  1.00 37.07           C
ATOM   1591  CG  TYR A 140      34.422  -2.826  32.475  1.00 41.01           C
ATOM   1592  CD1 TYR A 140      33.327  -3.275  31.739  1.00 45.36           C
ATOM   1593  CD2 TYR A 140      35.686  -3.043  31.959  1.00 47.12           C
ATOM   1594  CE1 TYR A 140      33.482  -3.900  30.518  1.00 51.49           C
ATOM   1595  CE2 TYR A 140      35.846  -3.680  30.734  1.00 50.52           C
ATOM   1596  CZ  TYR A 140      34.739  -4.095  30.026  1.00 52.44           C
ATOM   1597  OH  TYR A 140      34.897  -4.724  28.825  1.00 66.27           O
ATOM   1598  H   TYR A 140      33.929  -1.565  36.159  1.00 40.49           H
ATOM   1599  HA  TYR A 140      33.153  -3.601  34.774  1.00 40.89           H
ATOM   1600  HB2 TYR A 140      33.478  -1.540  33.762  1.00 44.48           H
ATOM   1601  HB3 TYR A 140      35.042  -1.640  34.027  1.00 44.48           H
ATOM   1602  HD1 TYR A 140      32.470  -3.138  32.073  1.00 54.43           H
ATOM   1603  HD2 TYR A 140      36.434  -2.760  32.434  1.00 56.54           H
ATOM   1604  HE1 TYR A 140      32.739  -4.188  30.040  1.00 61.79           H
ATOM   1605  HE2 TYR A 140      36.698  -3.818  30.389  1.00 60.62           H
ATOM   1606  HH  TYR A 140      35.714  -4.782  28.636  1.00 79.52           H
ATOM   1607  N   ARG A 141      36.310  -3.699  35.381  1.00 36.46           N
ATOM   1608  CA  ARG A 141      37.476  -4.584  35.442  1.00 45.03           C
ATOM   1609  C   ARG A 141      37.311  -5.674  36.491  1.00 42.71           C
ATOM   1610  O   ARG A 141      37.602  -6.841  36.223  1.00 41.29           O
ATOM   1611  CB  ARG A 141      38.725  -3.764  35.719  1.00 41.25           C
ATOM   1612  CG  ARG A 141      39.140  -2.897  34.539  1.00 46.56           C
ATOM   1613  CD  ARG A 141      40.009  -1.737  34.987  1.00 46.93           C
ATOM   1614  NE  ARG A 141      41.057  -2.161  35.919  1.00 46.45           N
ATOM   1615  CZ  ARG A 141      42.342  -2.308  35.601  1.00 56.63           C
ATOM   1616  NH1 ARG A 141      42.748  -2.073  34.360  1.00 61.07           N
ATOM   1617  NH2 ARG A 141      43.219  -2.690  36.529  1.00 67.98           N1+
ATOM   1618  H   ARG A 141      36.474  -2.886  35.607  1.00 43.75           H
ATOM   1619  HA  ARG A 141      37.588  -5.015  34.580  1.00 54.03           H
ATOM   1620  HB2 ARG A 141      38.557  -3.180  36.475  1.00 49.50           H
ATOM   1621  HB3 ARG A 141      39.459  -4.366  35.921  1.00 49.50           H
ATOM   1622  HG2 ARG A 141      39.647  -3.433  33.909  1.00 55.87           H
ATOM   1623  HG3 ARG A 141      38.347  -2.536  34.111  1.00 55.87           H
ATOM   1624  HD2 ARG A 141      40.436  -1.342  34.211  1.00 56.31           H
ATOM   1625  HD3 ARG A 141      39.455  -1.079  35.434  1.00 56.31           H
ATOM   1626  HE  ARG A 141      40.826  -2.326  36.730  1.00 55.74           H
ATOM   1627 HH11 ARG A 141      42.182  -1.824  33.763  1.00 73.28           H
ATOM   1628 HH12 ARG A 141      43.578  -2.168  34.154  1.00 73.28           H
ATOM   1629 HH21 ARG A 141      42.955  -2.844  37.333  1.00 81.57           H
ATOM   1630 HH22 ARG A 141      44.048  -2.788  36.323  1.00 81.57           H
ATOM   1631  N   VAL A 142      36.797  -5.335  37.673  1.00 37.74           N
ATOM   1632  CA  VAL A 142      36.608  -6.347  38.710  1.00 40.91           C
ATOM   1633  C   VAL A 142      35.582  -7.380  38.274  1.00 39.26           C
ATOM   1634  O   VAL A 142      35.811  -8.585  38.401  1.00 42.17           O
ATOM   1635  CB  VAL A 142      36.219  -5.696  40.049  1.00 46.77           C
ATOM   1636  CG1 VAL A 142      35.915  -6.766  41.120  1.00 42.46           C
ATOM   1637  CG2 VAL A 142      37.345  -4.835  40.526  1.00 46.27           C
ATOM   1638  H   VAL A 142      36.554  -4.541  37.897  1.00 45.29           H
ATOM   1639  HA  VAL A 142      37.449  -6.811  38.844  1.00 49.09           H
ATOM   1640  HB  VAL A 142      35.432  -5.141  39.929  1.00 56.13           H
ATOM   1641 HG11 VAL A 142      35.675  -6.323  41.949  1.00 50.95           H
ATOM   1642 HG12 VAL A 142      35.179  -7.318  40.814  1.00 50.95           H
ATOM   1643 HG13 VAL A 142      36.705  -7.312  41.254  1.00 50.95           H
ATOM   1644 HG21 VAL A 142      37.095  -4.427  41.370  1.00 55.52           H
ATOM   1645 HG22 VAL A 142      38.134  -5.386  40.645  1.00 55.52           H
ATOM   1646 HG23 VAL A 142      37.518  -4.147  39.864  1.00 55.52           H
ATOM   1647  N   ALA A 143      34.435  -6.942  37.756  1.00 34.15           N
ATOM   1648  CA  ALA A 143      33.450  -7.917  37.299  1.00 37.01           C
ATOM   1649  C   ALA A 143      34.011  -8.830  36.199  1.00 46.93           C
ATOM   1650  O   ALA A 143      33.633 -10.004  36.116  1.00 43.38           O
ATOM   1651  CB  ALA A 143      32.194  -7.223  36.769  1.00 40.17           C
ATOM   1652  H   ALA A 143      34.209  -6.117  37.661  1.00 40.98           H
ATOM   1653  HA  ALA A 143      33.189  -8.476  38.048  1.00 44.41           H
ATOM   1654  HB1 ALA A 143      31.561  -7.897  36.474  1.00 48.21           H
ATOM   1655  HB2 ALA A 143      31.803  -6.691  37.479  1.00 48.21           H
ATOM   1656  HB3 ALA A 143      32.440  -6.652  36.024  1.00 48.21           H
ATOM   1657  N   ARG A 144      34.881  -8.304  35.324  1.00 45.56           N
ATOM   1658  CA  ARG A 144      35.420  -9.111  34.232  1.00 47.85           C
ATOM   1659  C   ARG A 144      36.443 -10.128  34.752  1.00 48.00           C
ATOM   1660  O   ARG A 144      36.512 -11.254  34.252  1.00 51.09           O
ATOM   1661  CB  ARG A 144      36.040  -8.199  33.168  1.00 52.49           C
ATOM   1662  CG  ARG A 144      36.793  -8.957  32.095  1.00 63.12           C
ATOM   1663  CD  ARG A 144      37.360  -8.057  31.008  1.00 69.35           C
ATOM   1664  NE  ARG A 144      38.286  -7.061  31.563  1.00 72.18           N
ATOM   1665  CZ  ARG A 144      38.735  -5.996  30.898  1.00 77.13           C
ATOM   1666  NH1 ARG A 144      38.346  -5.776  29.629  1.00 75.46           N
ATOM   1667  NH2 ARG A 144      39.567  -5.148  31.506  1.00 63.31           N1+
ATOM   1668  H   ARG A 144      35.168  -7.494  35.345  1.00 54.68           H
ATOM   1669  HA  ARG A 144      34.695  -9.603  33.817  1.00 57.42           H
ATOM   1670  HB2 ARG A 144      35.333  -7.694  32.736  1.00 62.98           H
ATOM   1671  HB3 ARG A 144      36.663  -7.592  33.598  1.00 62.98           H
ATOM   1672  HG2 ARG A 144      37.532  -9.432  32.506  1.00 75.74           H
ATOM   1673  HG3 ARG A 144      36.189  -9.589  31.674  1.00 75.74           H
ATOM   1674  HD2 ARG A 144      37.845  -8.598  30.365  1.00 83.22           H
ATOM   1675  HD3 ARG A 144      36.634  -7.586  30.570  1.00 83.22           H
ATOM   1676  HE  ARG A 144      38.557  -7.172  32.372  1.00 86.61           H
ATOM   1677 HH11 ARG A 144      37.807  -6.325  29.243  1.00 90.55           H
ATOM   1678 HH12 ARG A 144      38.638  -5.089  29.202  1.00 90.55           H
ATOM   1679 HH21 ARG A 144      39.813  -5.294  32.317  1.00 75.97           H
ATOM   1680 HH22 ARG A 144      39.864  -4.460  31.084  1.00 75.97           H
ATOM   1681  N   HIS A 145      37.231  -9.756  35.760  1.00 46.63           N
ATOM   1682  CA  HIS A 145      38.103 -10.725  36.426  1.00 53.53           C
ATOM   1683  C   HIS A 145      37.301 -11.911  36.948  1.00 51.98           C
ATOM   1684  O   HIS A 145      37.667 -13.067  36.723  1.00 51.89           O
ATOM   1685  CB  HIS A 145      38.875 -10.053  37.570  1.00 55.04           C
ATOM   1686  CG  HIS A 145      39.979  -9.137  37.107  1.00 68.25           C
ATOM   1687  ND1 HIS A 145      40.824  -9.459  36.060  1.00 75.56           N
ATOM   1688  CD2 HIS A 145      40.379  -7.915  37.548  1.00 64.29           C
ATOM   1689  CE1 HIS A 145      41.690  -8.477  35.873  1.00 70.79           C
ATOM   1690  NE2 HIS A 145      41.440  -7.526  36.759  1.00 74.96           N
ATOM   1691  H   HIS A 145      37.280  -8.958  36.076  1.00 55.95           H
ATOM   1692  HA  HIS A 145      38.750 -11.059  35.785  1.00 64.24           H
ATOM   1693  HB2 HIS A 145      39.274 -10.741  38.125  1.00 66.04           H
ATOM   1694  HB3 HIS A 145      38.254  -9.525  38.097  1.00 66.04           H
ATOM   1695  HD2 HIS A 145      40.001  -7.429  38.245  1.00 77.15           H
ATOM   1696  HE1 HIS A 145      42.360  -8.457  35.227  1.00 84.95           H
ATOM   1697  HE2 HIS A 145      41.875  -6.789  36.836  1.00 89.96           H
ATOM   1698  N   TYR A 146      36.201 -11.652  37.658  1.00 48.10           N
ATOM   1699  CA  TYR A 146      35.405 -12.759  38.174  1.00 44.37           C
ATOM   1700  C   TYR A 146      34.761 -13.540  37.045  1.00 54.02           C
ATOM   1701  O   TYR A 146      34.739 -14.773  37.076  1.00 57.23           O
ATOM   1702  CB  TYR A 146      34.345 -12.265  39.155  1.00 50.80           C
ATOM   1703  CG  TYR A 146      34.935 -11.977  40.519  1.00 40.54           C
ATOM   1704  CD1 TYR A 146      35.601 -10.792  40.757  1.00 42.55           C
ATOM   1705  CD2 TYR A 146      34.847 -12.895  41.550  1.00 42.80           C
ATOM   1706  CE1 TYR A 146      36.151 -10.510  42.000  1.00 44.27           C
ATOM   1707  CE2 TYR A 146      35.394 -12.619  42.811  1.00 40.21           C
ATOM   1708  CZ  TYR A 146      36.038 -11.430  43.021  1.00 43.00           C
ATOM   1709  OH  TYR A 146      36.619 -11.138  44.235  1.00 43.80           O
ATOM   1710  H   TYR A 146      35.904 -10.867  37.850  1.00 57.71           H
ATOM   1711  HA  TYR A 146      35.991 -13.364  38.654  1.00 53.24           H
ATOM   1712  HB2 TYR A 146      33.953 -11.446  38.815  1.00 60.95           H
ATOM   1713  HB3 TYR A 146      33.663 -12.947  39.257  1.00 60.95           H
ATOM   1714  HD1 TYR A 146      35.673 -10.165  40.074  1.00 51.06           H
ATOM   1715  HD2 TYR A 146      34.402 -13.700  41.411  1.00 51.36           H
ATOM   1716  HE1 TYR A 146      36.595  -9.706  42.143  1.00 53.13           H
ATOM   1717  HE2 TYR A 146      35.329 -13.244  43.497  1.00 48.25           H
ATOM   1718  HH  TYR A 146      36.486 -11.766  44.776  1.00 52.56           H
ATOM   1719  N   SER A 147      34.233 -12.845  36.036  1.00 48.41           N
ATOM   1720  CA  SER A 147      33.432 -13.517  35.016  1.00 51.03           C
ATOM   1721  C   SER A 147      34.282 -14.471  34.172  1.00 55.65           C
ATOM   1722  O   SER A 147      33.833 -15.569  33.813  1.00 47.49           O
ATOM   1723  CB  SER A 147      32.750 -12.483  34.117  1.00 51.23           C
ATOM   1724  OG  SER A 147      31.719 -13.098  33.373  1.00 68.53           O
ATOM   1725  H   SER A 147      34.322 -11.997  35.921  1.00 58.10           H
ATOM   1726  HA  SER A 147      32.740 -14.038  35.452  1.00 61.24           H
ATOM   1727  HB2 SER A 147      32.370 -11.782  34.670  1.00 61.48           H
ATOM   1728  HB3 SER A 147      33.405 -12.110  33.507  1.00 61.48           H
ATOM   1729  HG  SER A 147      31.344 -12.531  32.880  1.00 82.24           H
ATOM   1730  N   ARG A 148      35.508 -14.081  33.849  1.00 49.19           N
ATOM   1731  CA  ARG A 148      36.334 -14.975  33.054  1.00 67.38           C
ATOM   1732  C   ARG A 148      37.075 -15.993  33.907  1.00 67.48           C
ATOM   1733  O   ARG A 148      37.825 -16.808  33.367  1.00 68.05           O
ATOM   1734  CB  ARG A 148      37.303 -14.178  32.176  1.00 60.70           C
ATOM   1735  CG  ARG A 148      38.349 -13.355  32.848  1.00 65.05           C
ATOM   1736  CD  ARG A 148      39.014 -12.423  31.798  1.00 75.16           C
ATOM   1737  NE  ARG A 148      39.689 -11.278  32.415  1.00 89.05           N
ATOM   1738  CZ  ARG A 148      40.208 -10.248  31.742  1.00 90.18           C
ATOM   1739  NH1 ARG A 148      40.141 -10.193  30.406  1.00 83.60           N
ATOM   1740  NH2 ARG A 148      40.792  -9.261  32.419  1.00 86.92           N1+
ATOM   1741  H   ARG A 148      35.873 -13.333  34.067  1.00 59.03           H
ATOM   1742  HA  ARG A 148      35.752 -15.473  32.459  1.00 80.86           H
ATOM   1743  HB2 ARG A 148      37.767 -14.805  31.599  1.00 72.84           H
ATOM   1744  HB3 ARG A 148      36.779 -13.573  31.628  1.00 72.84           H
ATOM   1745  HG2 ARG A 148      37.943 -12.807  33.538  1.00 78.06           H
ATOM   1746  HG3 ARG A 148      39.030 -13.934  33.226  1.00 78.06           H
ATOM   1747  HD2 ARG A 148      39.674 -12.929  31.299  1.00 90.19           H
ATOM   1748  HD3 ARG A 148      38.332 -12.083  31.199  1.00 90.19           H
ATOM   1749  HE  ARG A 148      39.756 -11.269  33.272  1.00106.86           H
ATOM   1750 HH11 ARG A 148      39.762 -10.829  29.968  1.00100.32           H
ATOM   1751 HH12 ARG A 148      40.479  -9.524  29.985  1.00100.32           H
ATOM   1752 HH21 ARG A 148      40.836  -9.295  33.277  1.00104.30           H
ATOM   1753 HH22 ARG A 148      41.131  -8.593  31.997  1.00104.30           H
ATOM   1754  N   ALA A 149      36.867 -15.983  35.214  1.00 57.18           N
ATOM   1755  CA  ALA A 149      37.248 -17.092  36.068  1.00 57.61           C
ATOM   1756  C   ALA A 149      36.045 -17.933  36.479  1.00 56.73           C
ATOM   1757  O   ALA A 149      36.146 -18.725  37.417  1.00 64.86           O
ATOM   1758  CB  ALA A 149      37.988 -16.570  37.300  1.00 61.51           C
ATOM   1759  H   ALA A 149      36.498 -15.331  35.638  1.00 68.62           H
ATOM   1760  HA  ALA A 149      37.857 -17.667  35.579  1.00 69.13           H
ATOM   1761  HB1 ALA A 149      38.237 -17.322  37.861  1.00 73.81           H
ATOM   1762  HB2 ALA A 149      38.783 -16.094  37.013  1.00 73.81           H
ATOM   1763  HB3 ALA A 149      37.402 -15.971  37.790  1.00 73.81           H
ATOM   1764  N   LYS A 150      34.913 -17.781  35.791  1.00 65.00           N
ATOM   1765  CA  LYS A 150      33.707 -18.560  36.068  1.00 71.01           C
ATOM   1766  C   LYS A 150      33.226 -18.418  37.515  1.00 64.35           C
ATOM   1767  O   LYS A 150      32.675 -19.363  38.087  1.00 69.90           O
ATOM   1768  CB  LYS A 150      33.940 -20.033  35.735  1.00 76.64           C
ATOM   1769  CG  LYS A 150      34.274 -20.278  34.265  1.00 72.85           C
ATOM   1770  CD  LYS A 150      33.046 -20.204  33.393  1.00 71.07           C
ATOM   1771  CE  LYS A 150      33.410 -20.530  31.943  1.00 86.73           C
ATOM   1772  NZ  LYS A 150      32.237 -20.799  31.077  1.00 81.26           N1+
ATOM   1773  H   LYS A 150      34.817 -17.221  35.145  1.00 78.00           H
ATOM   1774  HA  LYS A 150      32.995 -18.239  35.492  1.00 85.21           H
ATOM   1775  HB2 LYS A 150      34.681 -20.362  36.268  1.00 91.96           H
ATOM   1776  HB3 LYS A 150      33.135 -20.533  35.945  1.00 91.96           H
ATOM   1777  HG2 LYS A 150      34.901 -19.602  33.964  1.00 87.42           H
ATOM   1778  HG3 LYS A 150      34.661 -21.162  34.169  1.00 87.42           H
ATOM   1779  HD2 LYS A 150      32.391 -20.850  33.699  1.00 85.29           H
ATOM   1780  HD3 LYS A 150      32.680 -19.306  33.425  1.00 85.29           H
ATOM   1781  HE2 LYS A 150      33.891 -19.777  31.565  1.00104.08           H
ATOM   1782  HE3 LYS A 150      33.974 -21.319  31.933  1.00104.08           H
ATOM   1783  HZ1 LYS A 150      32.506 -20.982  30.249  1.00 97.51           H
ATOM   1784  HZ2 LYS A 150      31.779 -21.494  31.393  1.00 97.51           H
ATOM   1785  HZ3 LYS A 150      31.704 -20.087  31.057  1.00 97.51           H
ATOM   1786  N   GLN A 151      33.413 -17.242  38.120  1.00 65.97           N
ATOM   1787  CA  GLN A 151      32.923 -16.961  39.466  1.00 58.57           C
ATOM   1788  C   GLN A 151      32.172 -15.631  39.488  1.00 54.83           C
ATOM   1789  O   GLN A 151      32.330 -14.795  38.593  1.00 53.70           O
ATOM   1790  CB  GLN A 151      34.060 -16.874  40.468  1.00 64.17           C
ATOM   1791  CG  GLN A 151      35.133 -17.922  40.336  1.00 64.23           C
ATOM   1792  CD  GLN A 151      36.466 -17.357  40.778  1.00 76.15           C
ATOM   1793  OE1 GLN A 151      37.504 -17.609  40.165  1.00 74.51           O
ATOM   1794  NE2 GLN A 151      36.436 -16.550  41.841  1.00 80.47           N
ATOM   1795  H   GLN A 151      33.830 -16.581  37.761  1.00 79.16           H
ATOM   1796  HA  GLN A 151      32.316 -17.664  39.746  1.00 70.29           H
ATOM   1797  HB2 GLN A 151      34.487 -16.009  40.371  1.00 77.01           H
ATOM   1798  HB3 GLN A 151      33.688 -16.952  41.360  1.00 77.01           H
ATOM   1799  HG2 GLN A 151      34.917 -18.681  40.900  1.00 77.07           H
ATOM   1800  HG3 GLN A 151      35.206 -18.197  39.408  1.00 77.07           H
ATOM   1801 HE21 GLN A 151      35.688 -16.379  42.231  1.00 96.57           H
ATOM   1802 HE22 GLN A 151      37.164 -16.200  42.137  1.00 96.57           H
ATOM   1803  N   THR A 152      31.398 -15.412  40.551  1.00 59.91           N
ATOM   1804  CA  THR A 152      30.751 -14.125  40.780  1.00 56.12           C
ATOM   1805  C   THR A 152      31.322 -13.452  42.026  1.00 51.23           C
ATOM   1806  O   THR A 152      31.798 -14.106  42.960  1.00 48.06           O
ATOM   1807  CB  THR A 152      29.232 -14.267  40.910  1.00 54.31           C
ATOM   1808  OG1 THR A 152      28.937 -15.322  41.806  1.00 60.89           O
ATOM   1809  CG2 THR A 152      28.572 -14.579  39.515  1.00 55.46           C
ATOM   1810  H   THR A 152      31.233 -15.998  41.158  1.00 71.89           H
ATOM   1811  HA  THR A 152      30.931 -13.547  40.023  1.00 67.34           H
ATOM   1812  HB  THR A 152      28.857 -13.440  41.250  1.00 65.17           H
ATOM   1813  HG1 THR A 152      29.266 -15.159  42.561  1.00 73.07           H
ATOM   1814 HG21 THR A 152      27.611 -14.666  39.615  1.00 66.56           H
ATOM   1815 HG22 THR A 152      28.760 -13.860  38.891  1.00 66.56           H
ATOM   1816 HG23 THR A 152      28.928 -15.408  39.158  1.00 66.56           H
ATOM   1817  N   LEU A 153      31.323 -12.128  41.988  1.00 44.82           N
ATOM   1818  CA  LEU A 153      31.765 -11.325  43.115  1.00 49.56           C
ATOM   1819  C   LEU A 153      30.998 -11.726  44.382  1.00 48.78           C
ATOM   1820  O   LEU A 153      29.774 -11.889  44.331  1.00 43.31           O
ATOM   1821  CB  LEU A 153      31.518  -9.858  42.775  1.00 46.15           C
ATOM   1822  CG  LEU A 153      31.927  -8.734  43.709  1.00 47.51           C
ATOM   1823  CD1 LEU A 153      33.431  -8.553  43.697  1.00 44.20           C
ATOM   1824  CD2 LEU A 153      31.228  -7.476  43.231  1.00 46.54           C
ATOM   1825  H   LEU A 153      31.069 -11.665  41.310  1.00 53.78           H
ATOM   1826  HA  LEU A 153      32.713 -11.458  43.265  1.00 59.47           H
ATOM   1827  HB2 LEU A 153      31.968  -9.684  41.934  1.00 55.37           H
ATOM   1828  HB3 LEU A 153      30.564  -9.757  42.637  1.00 55.37           H
ATOM   1829  HG  LEU A 153      31.639  -8.931  44.613  1.00 57.01           H
ATOM   1830 HD11 LEU A 153      33.667  -7.830  44.300  1.00 53.04           H
ATOM   1831 HD12 LEU A 153      33.850  -9.377  43.989  1.00 53.04           H
ATOM   1832 HD13 LEU A 153      33.716  -8.338  42.795  1.00 53.04           H
ATOM   1833 HD21 LEU A 153      31.473  -6.739  43.812  1.00 55.85           H
ATOM   1834 HD22 LEU A 153      31.506  -7.287  42.321  1.00 55.85           H
ATOM   1835 HD23 LEU A 153      30.269  -7.617  43.261  1.00 55.85           H
ATOM   1836  N   PRO A 154      31.679 -11.911  45.528  1.00 43.22           N
ATOM   1837  CA  PRO A 154      30.962 -12.204  46.762  1.00 46.10           C
ATOM   1838  C   PRO A 154      29.928 -11.139  47.074  1.00 51.90           C
ATOM   1839  O   PRO A 154      30.140  -9.941  46.854  1.00 41.29           O
ATOM   1840  CB  PRO A 154      32.065 -12.220  47.827  1.00 53.09           C
ATOM   1841  CG  PRO A 154      33.287 -12.508  47.061  1.00 48.34           C
ATOM   1842  CD  PRO A 154      33.128 -11.848  45.764  1.00 46.91           C
ATOM   1843  HA  PRO A 154      30.536 -13.074  46.716  1.00 55.32           H
ATOM   1844  HB2 PRO A 154      32.121 -11.353  48.257  1.00 63.71           H
ATOM   1845  HB3 PRO A 154      31.888 -12.920  48.475  1.00 63.71           H
ATOM   1846  HG2 PRO A 154      34.055 -12.149  47.532  1.00 58.01           H
ATOM   1847  HG3 PRO A 154      33.377 -13.467  46.945  1.00 58.01           H
ATOM   1848  HD2 PRO A 154      33.423 -10.926  45.815  1.00 56.29           H
ATOM   1849  HD3 PRO A 154      33.604 -12.337  45.075  1.00 56.29           H
ATOM   1850  N   VAL A 155      28.820 -11.601  47.650  1.00 45.63           N
ATOM   1851  CA  VAL A 155      27.629 -10.778  47.776  1.00 51.29           C
ATOM   1852  C   VAL A 155      27.864  -9.615  48.718  1.00 41.85           C
ATOM   1853  O   VAL A 155      27.269  -8.550  48.539  1.00 44.20           O
ATOM   1854  CB  VAL A 155      26.443 -11.651  48.207  1.00 51.25           C
ATOM   1855  CG1 VAL A 155      25.217 -10.811  48.452  1.00 54.61           C
ATOM   1856  CG2 VAL A 155      26.147 -12.665  47.089  1.00 54.46           C
ATOM   1857  H   VAL A 155      28.736 -12.392  47.977  1.00 54.76           H
ATOM   1858  HA  VAL A 155      27.417 -10.409  46.905  1.00 61.55           H
ATOM   1859  HB  VAL A 155      26.663 -12.133  49.020  1.00 61.50           H
ATOM   1860 HG11 VAL A 155      24.487 -11.390  48.722  1.00 65.54           H
ATOM   1861 HG12 VAL A 155      25.409 -10.171  49.155  1.00 65.54           H
ATOM   1862 HG13 VAL A 155      24.985 -10.345  47.634  1.00 65.54           H
ATOM   1863 HG21 VAL A 155      25.397 -13.220  47.356  1.00 65.35           H
ATOM   1864 HG22 VAL A 155      25.929 -12.183  46.276  1.00 65.35           H
ATOM   1865 HG23 VAL A 155      26.932 -13.216  46.947  1.00 65.35           H
ATOM   1866  N   ILE A 156      28.765  -9.757  49.684  1.00 38.23           N
ATOM   1867  CA  ILE A 156      29.034  -8.651  50.581  1.00 38.73           C
ATOM   1868  C   ILE A 156      29.588  -7.450  49.808  1.00 39.03           C
ATOM   1869  O   ILE A 156      29.293  -6.293  50.139  1.00 36.39           O
ATOM   1870  CB  ILE A 156      29.974  -9.103  51.717  1.00 45.46           C
ATOM   1871  CG1 ILE A 156      30.271  -7.962  52.673  1.00 41.70           C
ATOM   1872  CG2 ILE A 156      31.263  -9.631  51.177  1.00 45.40           C
ATOM   1873  CD1 ILE A 156      29.043  -7.480  53.389  1.00 46.62           C
ATOM   1874  H   ILE A 156      29.222 -10.469  49.836  1.00 45.87           H
ATOM   1875  HA  ILE A 156      28.198  -8.374  50.988  1.00 46.47           H
ATOM   1876  HB  ILE A 156      29.536  -9.813  52.212  1.00 54.55           H
ATOM   1877 HG12 ILE A 156      30.909  -8.263  53.339  1.00 50.04           H
ATOM   1878 HG13 ILE A 156      30.639  -7.216  52.173  1.00 50.04           H
ATOM   1879 HG21 ILE A 156      31.826  -9.905  51.918  1.00 54.47           H
ATOM   1880 HG22 ILE A 156      31.078 -10.391  50.604  1.00 54.47           H
ATOM   1881 HG23 ILE A 156      31.702  -8.931  50.669  1.00 54.47           H
ATOM   1882 HD11 ILE A 156      29.288  -6.755  53.984  1.00 55.94           H
ATOM   1883 HD12 ILE A 156      28.398  -7.168  52.734  1.00 55.94           H
ATOM   1884 HD13 ILE A 156      28.667  -8.215  53.899  1.00 55.94           H
ATOM   1885  N   TYR A 157      30.386  -7.698  48.769  1.00 37.64           N
ATOM   1886  CA  TYR A 157      30.887  -6.594  47.938  1.00 39.21           C
ATOM   1887  C   TYR A 157      29.801  -6.027  47.019  1.00 37.89           C
ATOM   1888  O   TYR A 157      29.798  -4.823  46.720  1.00 37.49           O
ATOM   1889  CB  TYR A 157      32.076  -7.041  47.089  1.00 37.19           C
ATOM   1890  CG  TYR A 157      33.273  -7.316  47.896  1.00 39.13           C
ATOM   1891  CD1 TYR A 157      33.913  -6.292  48.593  1.00 47.18           C
ATOM   1892  CD2 TYR A 157      33.761  -8.603  48.007  1.00 42.81           C
ATOM   1893  CE1 TYR A 157      35.006  -6.548  49.365  1.00 47.24           C
ATOM   1894  CE2 TYR A 157      34.848  -8.865  48.777  1.00 45.38           C
ATOM   1895  CZ  TYR A 157      35.466  -7.838  49.454  1.00 46.52           C
ATOM   1896  OH  TYR A 157      36.569  -8.113  50.202  1.00 57.05           O
ATOM   1897  H   TYR A 157      30.650  -8.479  48.526  1.00 45.16           H
ATOM   1898  HA  TYR A 157      31.189  -5.878  48.518  1.00 47.05           H
ATOM   1899  HB2 TYR A 157      31.839  -7.854  46.616  1.00 44.62           H
ATOM   1900  HB3 TYR A 157      32.294  -6.339  46.456  1.00 44.62           H
ATOM   1901  HD1 TYR A 157      33.588  -5.423  48.532  1.00 56.62           H
ATOM   1902  HD2 TYR A 157      33.337  -9.297  47.555  1.00 51.37           H
ATOM   1903  HE1 TYR A 157      35.434  -5.860  49.822  1.00 56.69           H
ATOM   1904  HE2 TYR A 157      35.177  -9.732  48.841  1.00 54.46           H
ATOM   1905  HH  TYR A 157      36.740  -8.935  50.170  1.00 68.45           H
ATOM   1906  N   VAL A 158      28.886  -6.871  46.540  1.00 34.01           N
ATOM   1907  CA  VAL A 158      27.756  -6.361  45.769  1.00 38.85           C
ATOM   1908  C   VAL A 158      26.966  -5.367  46.621  1.00 41.83           C
ATOM   1909  O   VAL A 158      26.579  -4.276  46.163  1.00 34.86           O
ATOM   1910  CB  VAL A 158      26.865  -7.521  45.288  1.00 36.70           C
ATOM   1911  CG1 VAL A 158      25.626  -6.996  44.522  1.00 37.83           C
ATOM   1912  CG2 VAL A 158      27.657  -8.522  44.453  1.00 39.80           C
ATOM   1913  H   VAL A 158      28.896  -7.725  46.645  1.00 40.81           H
ATOM   1914  HA  VAL A 158      28.089  -5.892  44.989  1.00 46.62           H
ATOM   1915  HB  VAL A 158      26.539  -7.995  46.068  1.00 44.04           H
ATOM   1916 HG11 VAL A 158      25.089  -7.751  44.234  1.00 45.40           H
ATOM   1917 HG12 VAL A 158      25.108  -6.427  45.113  1.00 45.40           H
ATOM   1918 HG13 VAL A 158      25.924  -6.488  43.751  1.00 45.40           H
ATOM   1919 HG21 VAL A 158      27.063  -9.235  44.169  1.00 47.76           H
ATOM   1920 HG22 VAL A 158      28.022  -8.068  43.678  1.00 47.76           H
ATOM   1921 HG23 VAL A 158      28.375  -8.885  44.994  1.00 47.76           H
ATOM   1922  N   LYS A 159      26.680  -5.755  47.870  1.00 33.99           N
ATOM   1923  CA  LYS A 159      25.967  -4.878  48.799  1.00 30.92           C
ATOM   1924  C   LYS A 159      26.700  -3.562  48.971  1.00 31.01           C
ATOM   1925  O   LYS A 159      26.116  -2.492  48.812  1.00 31.58           O
ATOM   1926  CB  LYS A 159      25.816  -5.552  50.167  1.00 35.29           C
ATOM   1927  CG  LYS A 159      24.733  -6.581  50.204  1.00 35.72           C
ATOM   1928  CD  LYS A 159      24.670  -7.303  51.519  1.00 41.16           C
ATOM   1929  CE  LYS A 159      23.844  -8.562  51.337  1.00 37.34           C
ATOM   1930  NZ  LYS A 159      23.669  -9.216  52.624  1.00 42.10           N1+
ATOM   1931  H   LYS A 159      26.889  -6.521  48.200  1.00 40.78           H
ATOM   1932  HA  LYS A 159      25.081  -4.692  48.450  1.00 37.11           H
ATOM   1933  HB2 LYS A 159      26.651  -5.990  50.395  1.00 42.35           H
ATOM   1934  HB3 LYS A 159      25.607  -4.875  50.829  1.00 42.35           H
ATOM   1935  HG2 LYS A 159      23.879  -6.147  50.058  1.00 42.86           H
ATOM   1936  HG3 LYS A 159      24.896  -7.238  49.509  1.00 42.86           H
ATOM   1937  HD2 LYS A 159      25.564  -7.552  51.802  1.00 49.39           H
ATOM   1938  HD3 LYS A 159      24.242  -6.740  52.183  1.00 49.39           H
ATOM   1939  HE2 LYS A 159      22.971  -8.332  50.985  1.00 44.81           H
ATOM   1940  HE3 LYS A 159      24.305  -9.172  50.740  1.00 44.81           H
ATOM   1941  HZ1 LYS A 159      23.186  -9.956  52.525  1.00 50.52           H
ATOM   1942  HZ2 LYS A 159      24.462  -9.432  52.965  1.00 50.52           H
ATOM   1943  HZ3 LYS A 159      23.251  -8.670  53.188  1.00 50.52           H
ATOM   1944  N   LEU A 160      27.986  -3.627  49.289  1.00 29.35           N
ATOM   1945  CA  LEU A 160      28.739  -2.420  49.589  1.00 32.84           C
ATOM   1946  C   LEU A 160      28.804  -1.503  48.383  1.00 35.30           C
ATOM   1947  O   LEU A 160      28.673  -0.277  48.504  1.00 33.55           O
ATOM   1948  CB  LEU A 160      30.160  -2.779  50.030  1.00 35.65           C
ATOM   1949  CG  LEU A 160      30.411  -3.177  51.464  1.00 42.25           C
ATOM   1950  CD1 LEU A 160      31.813  -3.833  51.630  1.00 40.65           C
ATOM   1951  CD2 LEU A 160      30.323  -1.916  52.295  1.00 44.75           C
ATOM   1952  H   LEU A 160      28.443  -4.354  49.338  1.00 35.22           H
ATOM   1953  HA  LEU A 160      28.306  -1.942  50.314  1.00 39.40           H
ATOM   1954  HB2 LEU A 160      30.458  -3.521  49.480  1.00 42.78           H
ATOM   1955  HB3 LEU A 160      30.725  -2.011  49.852  1.00 42.78           H
ATOM   1956  HG  LEU A 160      29.731  -3.801  51.761  1.00 50.70           H
ATOM   1957 HD11 LEU A 160      31.940  -4.075  52.560  1.00 48.78           H
ATOM   1958 HD12 LEU A 160      31.858  -4.625  51.072  1.00 48.78           H
ATOM   1959 HD13 LEU A 160      32.493  -3.197  51.357  1.00 48.78           H
ATOM   1960 HD21 LEU A 160      30.480  -2.140  53.226  1.00 53.70           H
ATOM   1961 HD22 LEU A 160      30.994  -1.287  51.987  1.00 53.70           H
ATOM   1962 HD23 LEU A 160      29.438  -1.532  52.192  1.00 53.70           H
ATOM   1963  N   TYR A 161      29.112  -2.068  47.214  1.00 33.11           N
ATOM   1964  CA  TYR A 161      29.279  -1.224  46.039  1.00 31.19           C
ATOM   1965  C   TYR A 161      27.945  -0.637  45.614  1.00 29.32           C
ATOM   1966  O   TYR A 161      27.849   0.557  45.309  1.00 31.56           O
ATOM   1967  CB  TYR A 161      29.918  -2.042  44.896  1.00 33.80           C
ATOM   1968  CG  TYR A 161      31.309  -2.561  45.183  1.00 32.09           C
ATOM   1969  CD1 TYR A 161      32.110  -1.990  46.146  1.00 35.40           C
ATOM   1970  CD2 TYR A 161      31.818  -3.636  44.457  1.00 39.75           C
ATOM   1971  CE1 TYR A 161      33.398  -2.484  46.390  1.00 43.39           C
ATOM   1972  CE2 TYR A 161      33.059  -4.118  44.679  1.00 41.89           C
ATOM   1973  CZ  TYR A 161      33.848  -3.558  45.640  1.00 44.46           C
ATOM   1974  OH  TYR A 161      35.095  -4.097  45.806  1.00 52.95           O
ATOM   1975  H   TYR A 161      29.225  -2.910  47.080  1.00 39.73           H
ATOM   1976  HA  TYR A 161      29.876  -0.491  46.256  1.00 37.43           H
ATOM   1977  HB2 TYR A 161      29.352  -2.808  44.711  1.00 40.56           H
ATOM   1978  HB3 TYR A 161      29.972  -1.480  44.107  1.00 40.56           H
ATOM   1979  HD1 TYR A 161      31.791  -1.272  46.643  1.00 42.48           H
ATOM   1980  HD2 TYR A 161      31.290  -4.029  43.800  1.00 47.71           H
ATOM   1981  HE1 TYR A 161      33.938  -2.100  47.042  1.00 52.07           H
ATOM   1982  HE2 TYR A 161      33.374  -4.838  44.182  1.00 50.26           H
ATOM   1983  HH  TYR A 161      35.204  -4.738  45.273  1.00 63.54           H
ATOM   1984  N   MET A 162      26.892  -1.442  45.618  1.00 28.95           N
ATOM   1985  CA  MET A 162      25.604  -0.928  45.159  1.00 29.14           C
ATOM   1986  C   MET A 162      25.032   0.096  46.134  1.00 34.23           C
ATOM   1987  O   MET A 162      24.377   1.064  45.722  1.00 28.24           O
ATOM   1988  CB  MET A 162      24.624  -2.076  44.965  1.00 28.50           C
ATOM   1989  CG  MET A 162      24.949  -2.956  43.707  1.00 36.34           C
ATOM   1990  SD  MET A 162      25.100  -2.045  42.162  1.00 34.36           S
ATOM   1991  CE  MET A 162      23.510  -1.217  42.177  1.00 35.69           C
ATOM   1992  H   MET A 162      26.890  -2.263  45.872  1.00 34.74           H
ATOM   1993  HA  MET A 162      25.731  -0.500  44.298  1.00 34.97           H
ATOM   1994  HB2 MET A 162      24.651  -2.650  45.747  1.00 34.20           H
ATOM   1995  HB3 MET A 162      23.732  -1.712  44.853  1.00 34.20           H
ATOM   1996  HG2 MET A 162      25.790  -3.414  43.860  1.00 43.61           H
ATOM   1997  HG3 MET A 162      24.240  -3.608  43.594  1.00 43.61           H
ATOM   1998  HE1 MET A 162      23.434  -0.666  41.382  1.00 42.83           H
ATOM   1999  HE2 MET A 162      22.807  -1.884  42.186  1.00 42.83           H
ATOM   2000  HE3 MET A 162      23.451  -0.662  42.970  1.00 42.83           H
ATOM   2001  N   TYR A 163      25.254  -0.097  47.440  1.00 30.61           N
ATOM   2002  CA  TYR A 163      24.767   0.887  48.395  1.00 28.98           C
ATOM   2003  C   TYR A 163      25.405   2.234  48.156  1.00 28.12           C
ATOM   2004  O   TYR A 163      24.727   3.267  48.196  1.00 30.37           O
ATOM   2005  CB  TYR A 163      25.060   0.424  49.829  1.00 31.80           C
ATOM   2006  CG  TYR A 163      24.654   1.389  50.935  1.00 33.85           C
ATOM   2007  CD1 TYR A 163      23.433   1.270  51.552  1.00 30.86           C
ATOM   2008  CD2 TYR A 163      25.527   2.377  51.382  1.00 30.37           C
ATOM   2009  CE1 TYR A 163      23.066   2.121  52.634  1.00 35.89           C
ATOM   2010  CE2 TYR A 163      25.170   3.233  52.417  1.00 35.16           C
ATOM   2011  CZ  TYR A 163      23.929   3.099  53.040  1.00 36.07           C
ATOM   2012  OH  TYR A 163      23.577   3.951  54.082  1.00 39.25           O
ATOM   2013  H   TYR A 163      25.669  -0.768  47.783  1.00 36.74           H
ATOM   2014  HA  TYR A 163      23.806   0.982  48.296  1.00 34.78           H
ATOM   2015  HB2 TYR A 163      24.587  -0.409  49.984  1.00 38.16           H
ATOM   2016  HB3 TYR A 163      26.015   0.273  49.912  1.00 38.16           H
ATOM   2017  HD1 TYR A 163      22.849   0.599  51.281  1.00 37.03           H
ATOM   2018  HD2 TYR A 163      26.360   2.470  50.978  1.00 36.44           H
ATOM   2019  HE1 TYR A 163      22.231   2.035  53.036  1.00 43.07           H
ATOM   2020  HE2 TYR A 163      25.763   3.890  52.701  1.00 42.19           H
ATOM   2021  HH  TYR A 163      24.197   4.500  54.225  1.00 47.11           H
ATOM   2022  N   GLN A 164      26.721   2.247  47.959  1.00 26.86           N
ATOM   2023  CA  GLN A 164      27.438   3.502  47.749  1.00 32.37           C
ATOM   2024  C   GLN A 164      27.016   4.173  46.439  1.00 34.82           C
ATOM   2025  O   GLN A 164      26.995   5.415  46.333  1.00 27.79           O
ATOM   2026  CB  GLN A 164      28.946   3.245  47.771  1.00 30.07           C
ATOM   2027  CG  GLN A 164      29.447   2.804  49.214  1.00 35.73           C
ATOM   2028  CD  GLN A 164      30.897   2.412  49.212  1.00 34.75           C
ATOM   2029  OE1 GLN A 164      31.775   3.255  49.296  1.00 34.50           O
ATOM   2030  NE2 GLN A 164      31.157   1.128  49.040  1.00 38.21           N
ATOM   2031  H   GLN A 164      27.220   1.547  47.943  1.00 32.23           H
ATOM   2032  HA  GLN A 164      27.228   4.109  48.476  1.00 38.84           H
ATOM   2033  HB2 GLN A 164      29.158   2.534  47.146  1.00 36.08           H
ATOM   2034  HB3 GLN A 164      29.412   4.059  47.524  1.00 36.08           H
ATOM   2035  HG2 GLN A 164      29.335   3.545  49.830  1.00 42.88           H
ATOM   2036  HG3 GLN A 164      28.928   2.040  49.512  1.00 42.88           H
ATOM   2037 HE21 GLN A 164      30.512   0.569  48.938  1.00 45.85           H
ATOM   2038 HE22 GLN A 164      31.972   0.852  49.031  1.00 45.85           H
ATOM   2039  N   LEU A 165      26.682   3.372  45.423  1.00 31.03           N
ATOM   2040  CA  LEU A 165      26.243   3.967  44.158  1.00 31.68           C
ATOM   2041  C   LEU A 165      24.905   4.682  44.371  1.00 28.58           C
ATOM   2042  O   LEU A 165      24.691   5.796  43.877  1.00 31.67           O
ATOM   2043  CB  LEU A 165      26.126   2.897  43.057  1.00 25.63           C
ATOM   2044  CG  LEU A 165      25.303   3.287  41.826  1.00 31.39           C
ATOM   2045  CD1 LEU A 165      25.834   4.554  41.203  1.00 31.38           C
ATOM   2046  CD2 LEU A 165      25.310   2.112  40.793  1.00 32.46           C
ATOM   2047  H   LEU A 165      26.699   2.512  45.437  1.00 37.24           H
ATOM   2048  HA  LEU A 165      26.895   4.626  43.872  1.00 38.02           H
ATOM   2049  HB2 LEU A 165      27.020   2.678  42.750  1.00 30.75           H
ATOM   2050  HB3 LEU A 165      25.715   2.107  43.442  1.00 30.75           H
ATOM   2051  HG  LEU A 165      24.385   3.445  42.096  1.00 37.66           H
ATOM   2052 HD11 LEU A 165      25.294   4.775  40.428  1.00 37.66           H
ATOM   2053 HD12 LEU A 165      25.786   5.270  41.855  1.00 37.66           H
ATOM   2054 HD13 LEU A 165      26.756   4.411  40.935  1.00 37.66           H
ATOM   2055 HD21 LEU A 165      24.786   2.370  40.018  1.00 38.95           H
ATOM   2056 HD22 LEU A 165      26.225   1.930  40.528  1.00 38.95           H
ATOM   2057 HD23 LEU A 165      24.923   1.325  41.208  1.00 38.95           H
ATOM   2058  N   PHE A 166      24.001   4.050  45.108  1.00 29.33           N
ATOM   2059  CA  PHE A 166      22.700   4.653  45.378  1.00 37.43           C
ATOM   2060  C   PHE A 166      22.801   5.911  46.254  1.00 33.80           C
ATOM   2061  O   PHE A 166      22.032   6.856  46.037  1.00 33.59           O
ATOM   2062  CB  PHE A 166      21.780   3.620  46.011  1.00 33.25           C
ATOM   2063  CG  PHE A 166      21.206   2.628  45.032  1.00 35.76           C
ATOM   2064  CD1 PHE A 166      20.527   3.042  43.882  1.00 33.24           C
ATOM   2065  CD2 PHE A 166      21.299   1.278  45.290  1.00 37.37           C
ATOM   2066  CE1 PHE A 166      19.980   2.120  43.015  1.00 35.23           C
ATOM   2067  CE2 PHE A 166      20.774   0.367  44.416  1.00 36.64           C
ATOM   2068  CZ  PHE A 166      20.127   0.784  43.275  1.00 35.77           C
ATOM   2069  H   PHE A 166      24.114   3.275  45.463  1.00 35.20           H
ATOM   2070  HA  PHE A 166      22.303   4.918  44.533  1.00 44.91           H
ATOM   2071  HB2 PHE A 166      22.281   3.123  46.676  1.00 39.89           H
ATOM   2072  HB3 PHE A 166      21.039   4.081  46.435  1.00 39.89           H
ATOM   2073  HD1 PHE A 166      20.441   3.950  43.701  1.00 39.89           H
ATOM   2074  HD2 PHE A 166      21.747   0.983  46.050  1.00 44.85           H
ATOM   2075  HE1 PHE A 166      19.546   2.403  42.242  1.00 42.27           H
ATOM   2076  HE2 PHE A 166      20.856  -0.542  44.593  1.00 43.97           H
ATOM   2077  HZ  PHE A 166      19.761   0.156  42.695  1.00 42.92           H
ATOM   2078  N   ARG A 167      23.747   5.961  47.198  1.00 30.20           N
ATOM   2079  CA  ARG A 167      24.023   7.202  47.947  1.00 35.46           C
ATOM   2080  C   ARG A 167      24.490   8.323  47.018  1.00 35.18           C
ATOM   2081  O   ARG A 167      24.060   9.474  47.158  1.00 33.24           O
ATOM   2082  CB  ARG A 167      25.105   6.999  49.021  1.00 31.96           C
ATOM   2083  CG  ARG A 167      24.684   6.649  50.451  1.00 49.69           C
ATOM   2084  CD  ARG A 167      25.856   6.865  51.455  1.00 36.79           C
ATOM   2085  NE  ARG A 167      25.941   8.225  51.956  1.00 39.46           N
ATOM   2086  CZ  ARG A 167      26.752   8.605  52.944  1.00 49.49           C
ATOM   2087  NH1 ARG A 167      27.603   7.747  53.506  1.00 37.67           N
ATOM   2088  NH2 ARG A 167      26.720   9.856  53.379  1.00 51.75           N1+
ATOM   2089  H   ARG A 167      24.242   5.296  47.425  1.00 36.23           H
ATOM   2090  HA  ARG A 167      23.210   7.494  48.388  1.00 42.55           H
ATOM   2091  HB2 ARG A 167      25.686   6.283  48.720  1.00 38.35           H
ATOM   2092  HB3 ARG A 167      25.621   7.818  49.076  1.00 38.35           H
ATOM   2093  HG2 ARG A 167      23.946   7.220  50.716  1.00 59.63           H
ATOM   2094  HG3 ARG A 167      24.419   5.717  50.488  1.00 59.63           H
ATOM   2095  HD2 ARG A 167      25.731   6.275  52.215  1.00 44.15           H
ATOM   2096  HD3 ARG A 167      26.693   6.658  51.011  1.00 44.15           H
ATOM   2097  HE  ARG A 167      25.384   8.803  51.648  1.00 47.35           H
ATOM   2098 HH11 ARG A 167      27.623   6.927  53.245  1.00 45.21           H
ATOM   2099 HH12 ARG A 167      28.126   8.010  54.136  1.00 45.21           H
ATOM   2100 HH21 ARG A 167      26.186  10.424  53.015  1.00 62.10           H
ATOM   2101 HH22 ARG A 167      27.261  10.110  53.997  1.00 62.10           H
ATOM   2102  N   SER A 168      25.433   8.026  46.111  1.00 31.19           N
ATOM   2103  CA  SER A 168      25.887   9.048  45.175  1.00 31.48           C
ATOM   2104  C   SER A 168      24.729   9.587  44.322  1.00 32.82           C
ATOM   2105  O   SER A 168      24.658  10.792  44.065  1.00 29.84           O
ATOM   2106  CB  SER A 168      27.017   8.508  44.284  1.00 34.02           C
ATOM   2107  OG  SER A 168      26.535   7.587  43.317  1.00 35.47           O
ATOM   2108  H   SER A 168      25.813   7.260  46.024  1.00 37.43           H
ATOM   2109  HA  SER A 168      26.246   9.792  45.683  1.00 37.78           H
ATOM   2110  HB2 SER A 168      27.435   9.253  43.824  1.00 40.82           H
ATOM   2111  HB3 SER A 168      27.670   8.060  44.844  1.00 40.82           H
ATOM   2112  HG  SER A 168      26.172   6.933  43.699  1.00 42.56           H
ATOM   2113  N   LEU A 169      23.803   8.716  43.899  1.00 30.96           N
ATOM   2114  CA  LEU A 169      22.647   9.147  43.120  1.00 31.69           C
ATOM   2115  C   LEU A 169      21.650   9.960  43.955  1.00 34.36           C
ATOM   2116  O   LEU A 169      21.101  10.958  43.471  1.00 33.15           O
ATOM   2117  CB  LEU A 169      21.960   7.928  42.513  1.00 28.35           C
ATOM   2118  CG  LEU A 169      22.771   7.130  41.447  1.00 33.49           C
ATOM   2119  CD1 LEU A 169      21.933   5.961  40.926  1.00 29.57           C
ATOM   2120  CD2 LEU A 169      23.279   8.025  40.321  1.00 31.22           C
ATOM   2121  H   LEU A 169      23.826   7.870  44.052  1.00 37.15           H
ATOM   2122  HA  LEU A 169      22.953   9.710  42.392  1.00 38.03           H
ATOM   2123  HB2 LEU A 169      21.746   7.312  43.231  1.00 34.02           H
ATOM   2124  HB3 LEU A 169      21.139   8.223  42.088  1.00 34.02           H
ATOM   2125  HG  LEU A 169      23.550   6.751  41.883  1.00 40.18           H
ATOM   2126 HD11 LEU A 169      22.448   5.474  40.264  1.00 35.48           H
ATOM   2127 HD12 LEU A 169      21.710   5.378  41.668  1.00 35.48           H
ATOM   2128 HD13 LEU A 169      21.122   6.310  40.523  1.00 35.48           H
ATOM   2129 HD21 LEU A 169      23.775   7.484  39.687  1.00 37.46           H
ATOM   2130 HD22 LEU A 169      22.520   8.439  39.880  1.00 37.46           H
ATOM   2131 HD23 LEU A 169      23.857   8.708  40.696  1.00 37.46           H
ATOM   2132  N   ALA A 170      21.338   9.517  45.178  1.00 34.56           N
ATOM   2133  CA  ALA A 170      20.507  10.343  46.064  1.00 31.78           C
ATOM   2134  C   ALA A 170      21.080  11.762  46.158  1.00 33.80           C
ATOM   2135  O   ALA A 170      20.345  12.753  46.042  1.00 36.22           O
ATOM   2136  CB  ALA A 170      20.369   9.673  47.461  1.00 32.53           C
ATOM   2137  H   ALA A 170      21.586   8.764  45.511  1.00 41.47           H
ATOM   2138  HA  ALA A 170      19.618  10.410  45.682  1.00 38.13           H
ATOM   2139  HB1 ALA A 170      19.818  10.236  48.028  1.00 39.03           H
ATOM   2140  HB2 ALA A 170      19.954   8.803  47.354  1.00 39.03           H
ATOM   2141  HB3 ALA A 170      21.252   9.573  47.852  1.00 39.03           H
ATOM   2142  N   TYR A 171      22.402  11.884  46.278  1.00 30.30           N
ATOM   2143  CA  TYR A 171      23.014  13.210  46.357  1.00 32.61           C
ATOM   2144  C   TYR A 171      22.864  14.030  45.073  1.00 42.72           C
ATOM   2145  O   TYR A 171      22.431  15.193  45.130  1.00 36.86           O
ATOM   2146  CB  TYR A 171      24.472  13.076  46.744  1.00 32.44           C
ATOM   2147  CG  TYR A 171      25.224  14.388  46.829  1.00 34.09           C
ATOM   2148  CD1 TYR A 171      26.097  14.753  45.819  1.00 34.79           C
ATOM   2149  CD2 TYR A 171      25.094  15.254  47.956  1.00 39.38           C
ATOM   2150  CE1 TYR A 171      26.789  15.920  45.839  1.00 39.19           C
ATOM   2151  CE2 TYR A 171      25.830  16.464  48.009  1.00 38.05           C
ATOM   2152  CZ  TYR A 171      26.667  16.788  46.942  1.00 42.35           C
ATOM   2153  OH  TYR A 171      27.420  17.932  46.876  1.00 40.88           O
ATOM   2154  H   TYR A 171      22.957  11.228  46.316  1.00 36.36           H
ATOM   2155  HA  TYR A 171      22.574  13.705  47.065  1.00 39.13           H
ATOM   2156  HB2 TYR A 171      24.524  12.650  47.614  1.00 38.93           H
ATOM   2157  HB3 TYR A 171      24.919  12.523  46.083  1.00 38.93           H
ATOM   2158  HD1 TYR A 171      26.182  14.196  45.080  1.00 41.74           H
ATOM   2159  HD2 TYR A 171      24.525  15.025  48.656  1.00 47.26           H
ATOM   2160  HE1 TYR A 171      27.359  16.136  45.137  1.00 47.03           H
ATOM   2161  HE2 TYR A 171      25.741  17.041  48.733  1.00 45.67           H
ATOM   2162  HH  TYR A 171      27.296  18.398  47.564  1.00 49.05           H
ATOM   2163  N   ILE A 172      23.292  13.495  43.907  1.00 36.09           N
ATOM   2164  CA  ILE A 172      23.230  14.348  42.707  1.00 31.80           C
ATOM   2165  C   ILE A 172      21.785  14.607  42.336  1.00 32.21           C
ATOM   2166  O   ILE A 172      21.438  15.688  41.845  1.00 36.60           O
ATOM   2167  CB  ILE A 172      24.023  13.779  41.505  1.00 30.38           C
ATOM   2168  CG1 ILE A 172      23.510  12.414  41.101  1.00 32.86           C
ATOM   2169  CG2 ILE A 172      25.497  13.728  41.848  1.00 38.44           C
ATOM   2170  CD1 ILE A 172      24.079  11.909  39.706  1.00 36.20           C
ATOM   2171  H   ILE A 172      23.600  12.701  43.792  1.00 43.31           H
ATOM   2172  HA  ILE A 172      23.626  15.205  42.927  1.00 38.16           H
ATOM   2173  HB  ILE A 172      23.907  14.381  40.754  1.00 36.46           H
ATOM   2174 HG12 ILE A 172      23.767  11.769  41.778  1.00 39.43           H
ATOM   2175 HG13 ILE A 172      22.543  12.451  41.032  1.00 39.43           H
ATOM   2176 HG21 ILE A 172      25.985  13.371  41.089  1.00 46.13           H
ATOM   2177 HG22 ILE A 172      25.806  14.626  42.047  1.00 46.13           H
ATOM   2178 HG23 ILE A 172      25.621  13.156  42.621  1.00 46.13           H
ATOM   2179 HD11 ILE A 172      23.709  11.033  39.513  1.00 43.44           H
ATOM   2180 HD12 ILE A 172      23.820  12.537  39.014  1.00 43.44           H
ATOM   2181 HD13 ILE A 172      25.046  11.855  39.760  1.00 43.44           H
ATOM   2182  N   HIS A 173      20.902  13.663  42.613  1.00 30.34           N
ATOM   2183  CA  HIS A 173      19.516  13.885  42.263  1.00 29.04           C
ATOM   2184  C   HIS A 173      18.823  14.907  43.161  1.00 41.33           C
ATOM   2185  O   HIS A 173      17.820  15.480  42.728  1.00 33.61           O
ATOM   2186  CB  HIS A 173      18.696  12.610  42.337  1.00 32.21           C
ATOM   2187  CG  HIS A 173      19.017  11.590  41.276  1.00 30.95           C
ATOM   2188  ND1 HIS A 173      18.327  10.400  41.169  1.00 34.30           N
ATOM   2189  CD2 HIS A 173      19.957  11.571  40.300  1.00 33.95           C
ATOM   2190  CE1 HIS A 173      18.833   9.695  40.173  1.00 34.38           C
ATOM   2191  NE2 HIS A 173      19.828  10.378  39.642  1.00 30.54           N
ATOM   2192  H   HIS A 173      21.073  12.910  42.992  1.00 36.41           H
ATOM   2193  HA  HIS A 173      19.473  14.213  41.351  1.00 34.85           H
ATOM   2194  HB2 HIS A 173      17.758  12.840  42.247  1.00 38.66           H
ATOM   2195  HB3 HIS A 173      18.848  12.194  43.199  1.00 38.66           H
ATOM   2196  HD2 HIS A 173      20.585  12.234  40.126  1.00 40.73           H
ATOM   2197  HE1 HIS A 173      18.539   8.857  39.897  1.00 41.26           H
ATOM   2198  HE2 HIS A 173      20.302  10.127  38.969  1.00 36.65           H
ATOM   2199  N   SER A 174      19.295  15.110  44.410  1.00 37.43           N
ATOM   2200  CA  SER A 174      18.710  16.138  45.270  1.00 42.16           C
ATOM   2201  C   SER A 174      18.955  17.536  44.720  1.00 49.08           C
ATOM   2202  O   SER A 174      18.252  18.469  45.121  1.00 42.32           O
ATOM   2203  CB  SER A 174      19.289  16.042  46.689  1.00 32.73           C
ATOM   2204  OG  SER A 174      20.599  16.620  46.740  1.00 37.34           O
ATOM   2205  H   SER A 174      19.941  14.669  44.769  1.00 44.92           H
ATOM   2206  HA  SER A 174      17.752  15.999  45.324  1.00 50.59           H
ATOM   2207  HB2 SER A 174      18.708  16.521  47.301  1.00 39.28           H
ATOM   2208  HB3 SER A 174      19.345  15.108  46.945  1.00 39.28           H
ATOM   2209  HG  SER A 174      21.112  16.214  46.213  1.00 44.81           H
ATOM   2210  N   PHE A 175      19.949  17.692  43.828  1.00 45.41           N
ATOM   2211  CA  PHE A 175      20.182  18.907  43.043  1.00 44.08           C
ATOM   2212  C   PHE A 175      19.471  18.912  41.698  1.00 39.95           C
ATOM   2213  O   PHE A 175      19.633  19.871  40.942  1.00 42.99           O
ATOM   2214  CB  PHE A 175      21.678  19.115  42.791  1.00 44.14           C
ATOM   2215  CG  PHE A 175      22.457  19.338  44.033  1.00 52.49           C
ATOM   2216  CD1 PHE A 175      23.353  18.385  44.489  1.00 45.95           C
ATOM   2217  CD2 PHE A 175      22.265  20.494  44.779  1.00 57.92           C
ATOM   2218  CE1 PHE A 175      24.044  18.583  45.664  1.00 51.23           C
ATOM   2219  CE2 PHE A 175      22.950  20.696  45.967  1.00 56.93           C
ATOM   2220  CZ  PHE A 175      23.847  19.743  46.405  1.00 51.91           C
ATOM   2221  H   PHE A 175      20.524  17.076  43.659  1.00 54.49           H
ATOM   2222  HA  PHE A 175      19.859  19.669  43.549  1.00 52.89           H
ATOM   2223  HB2 PHE A 175      22.035  18.327  42.353  1.00 52.97           H
ATOM   2224  HB3 PHE A 175      21.796  19.891  42.222  1.00 52.97           H
ATOM   2225  HD1 PHE A 175      23.483  17.604  44.002  1.00 55.14           H
ATOM   2226  HD2 PHE A 175      21.654  21.132  44.487  1.00 69.51           H
ATOM   2227  HE1 PHE A 175      24.649  17.941  45.960  1.00 61.48           H
ATOM   2228  HE2 PHE A 175      22.821  21.477  46.455  1.00 68.31           H
ATOM   2229  HZ  PHE A 175      24.322  19.879  47.193  1.00 62.29           H
ATOM   2230  N   GLY A 176      18.693  17.880  41.385  1.00 46.56           N
ATOM   2231  CA  GLY A 176      18.106  17.710  40.065  1.00 45.15           C
ATOM   2232  C   GLY A 176      19.060  17.284  38.962  1.00 41.78           C
ATOM   2233  O   GLY A 176      18.674  17.314  37.790  1.00 45.14           O
ATOM   2234  H   GLY A 176      18.487  17.251  41.935  1.00 55.88           H
ATOM   2235  HA2 GLY A 176      17.403  17.044  40.121  1.00 54.18           H
ATOM   2236  HA3 GLY A 176      17.700  18.549  39.796  1.00 54.18           H
ATOM   2237  N   ILE A 177      20.301  16.922  39.300  1.00 37.78           N
ATOM   2238  CA  ILE A 177      21.311  16.497  38.347  1.00 37.10           C
ATOM   2239  C   ILE A 177      21.145  14.996  38.102  1.00 40.25           C
ATOM   2240  O   ILE A 177      21.075  14.197  39.052  1.00 35.20           O
ATOM   2241  CB  ILE A 177      22.714  16.833  38.859  1.00 38.51           C
ATOM   2242  CG1 ILE A 177      22.887  18.352  39.009  1.00 41.85           C
ATOM   2243  CG2 ILE A 177      23.770  16.296  37.937  1.00 39.29           C
ATOM   2244  CD1 ILE A 177      24.167  18.746  39.721  1.00 44.93           C
ATOM   2245  H   ILE A 177      20.585  16.918  40.112  1.00 45.34           H
ATOM   2246  HA  ILE A 177      21.175  16.960  37.506  1.00 44.52           H
ATOM   2247  HB  ILE A 177      22.829  16.423  39.731  1.00 46.21           H
ATOM   2248 HG12 ILE A 177      22.902  18.755  38.127  1.00 50.22           H
ATOM   2249 HG13 ILE A 177      22.142  18.704  39.520  1.00 50.22           H
ATOM   2250 HG21 ILE A 177      24.643  16.527  38.291  1.00 47.14           H
ATOM   2251 HG22 ILE A 177      23.679  15.332  37.881  1.00 47.14           H
ATOM   2252 HG23 ILE A 177      23.653  16.692  37.060  1.00 47.14           H
ATOM   2253 HD11 ILE A 177      24.210  19.714  39.780  1.00 53.92           H
ATOM   2254 HD12 ILE A 177      24.165  18.360  40.611  1.00 53.92           H
ATOM   2255 HD13 ILE A 177      24.925  18.411  39.216  1.00 53.92           H
ATOM   2256  N   CYS A 178      21.005  14.624  36.825  1.00 38.61           N
ATOM   2257  CA  CYS A 178      20.908  13.230  36.390  1.00 33.65           C
ATOM   2258  C   CYS A 178      22.225  12.891  35.718  1.00 34.23           C
ATOM   2259  O   CYS A 178      22.728  13.683  34.914  1.00 37.66           O
ATOM   2260  CB  CYS A 178      19.737  13.017  35.424  1.00 40.94           C
ATOM   2261  SG  CYS A 178      19.478  11.280  34.827  1.00 36.79           S
ATOM   2262  H   CYS A 178      20.963  15.183  36.173  1.00 46.33           H
ATOM   2263  HA  CYS A 178      20.790  12.652  37.159  1.00 40.38           H
ATOM   2264  HB2 CYS A 178      18.921  13.294  35.869  1.00 49.13           H
ATOM   2265  HB3 CYS A 178      19.882  13.573  34.642  1.00 49.13           H
ATOM   2266  HG  CYS A 178      18.536  11.259  34.084  1.00 44.15           H
ATOM   2267  N   HIS A 179      22.802  11.728  36.054  1.00 29.61           N
ATOM   2268  CA  HIS A 179      24.130  11.404  35.515  1.00 27.99           C
ATOM   2269  C   HIS A 179      24.043  11.015  34.032  1.00 29.65           C
ATOM   2270  O   HIS A 179      24.897  11.415  33.221  1.00 31.19           O
ATOM   2271  CB  HIS A 179      24.753  10.275  36.354  1.00 31.59           C
ATOM   2272  CG  HIS A 179      26.143   9.881  35.932  1.00 35.35           C
ATOM   2273  ND1 HIS A 179      26.389   9.097  34.824  1.00 35.33           N
ATOM   2274  CD2 HIS A 179      27.358  10.165  36.466  1.00 33.54           C
ATOM   2275  CE1 HIS A 179      27.686   8.872  34.729  1.00 28.76           C
ATOM   2276  NE2 HIS A 179      28.301   9.519  35.700  1.00 33.69           N
ATOM   2277  H   HIS A 179      22.461  11.131  36.571  1.00 35.54           H
ATOM   2278  HA  HIS A 179      24.701  12.184  35.588  1.00 33.58           H
ATOM   2279  HB2 HIS A 179      24.189   9.489  36.284  1.00 37.91           H
ATOM   2280  HB3 HIS A 179      24.797  10.564  37.279  1.00 37.91           H
ATOM   2281  HD2 HIS A 179      27.520  10.675  37.226  1.00 40.24           H
ATOM   2282  HE1 HIS A 179      28.103   8.379  34.059  1.00 34.51           H
ATOM   2283  HE2 HIS A 179      29.151   9.542  35.827  1.00 40.43           H
ATOM   2284  N   ARG A 180      23.017  10.234  33.668  1.00 28.83           N
ATOM   2285  CA  ARG A 180      22.657   9.799  32.302  1.00 35.85           C
ATOM   2286  C   ARG A 180      23.638   8.810  31.663  1.00 33.86           C
ATOM   2287  O   ARG A 180      23.411   8.424  30.498  1.00 38.18           O
ATOM   2288  CB  ARG A 180      22.445  10.985  31.336  1.00 32.81           C
ATOM   2289  CG  ARG A 180      21.355  11.969  31.875  1.00 34.99           C
ATOM   2290  CD  ARG A 180      20.759  12.888  30.797  1.00 34.39           C
ATOM   2291  NE  ARG A 180      21.770  13.733  30.164  1.00 34.10           N
ATOM   2292  CZ  ARG A 180      21.517  14.575  29.171  1.00 32.75           C
ATOM   2293  NH1 ARG A 180      20.307  14.684  28.689  1.00 36.15           N
ATOM   2294  NH2 ARG A 180      22.484  15.302  28.652  1.00 33.95           N1+
ATOM   2295  H   ARG A 180      22.468   9.917  34.249  1.00 34.59           H
ATOM   2296  HA  ARG A 180      21.806   9.338  32.362  1.00 43.03           H
ATOM   2297  HB2 ARG A 180      23.278  11.474  31.242  1.00 39.37           H
ATOM   2298  HB3 ARG A 180      22.153  10.648  30.475  1.00 39.37           H
ATOM   2299  HG2 ARG A 180      20.630  11.452  32.258  1.00 41.98           H
ATOM   2300  HG3 ARG A 180      21.753  12.532  32.557  1.00 41.98           H
ATOM   2301  HD2 ARG A 180      20.347  12.343  30.109  1.00 41.26           H
ATOM   2302  HD3 ARG A 180      20.095  13.466  31.205  1.00 41.26           H
ATOM   2303  HE  ARG A 180      22.588  13.634  30.409  1.00 40.92           H
ATOM   2304 HH11 ARG A 180      19.668  14.212  29.020  1.00 43.38           H
ATOM   2305 HH12 ARG A 180      20.148  15.230  28.044  1.00 43.38           H
ATOM   2306 HH21 ARG A 180      23.284  15.236  28.960  1.00 40.74           H
ATOM   2307 HH22 ARG A 180      22.315  15.845  28.007  1.00 40.74           H
ATOM   2308  N   ASP A 181      24.669   8.335  32.368  1.00 33.81           N
ATOM   2309  CA  ASP A 181      25.585   7.323  31.815  1.00 30.39           C
ATOM   2310  C   ASP A 181      26.098   6.369  32.898  1.00 30.96           C
ATOM   2311  O   ASP A 181      27.298   6.105  33.003  1.00 36.66           O
ATOM   2312  CB  ASP A 181      26.753   8.002  31.108  1.00 35.81           C
ATOM   2313  CG  ASP A 181      27.457   7.084  30.035  1.00 42.70           C
ATOM   2314  OD1 ASP A 181      26.916   6.015  29.653  1.00 37.34           O
ATOM   2315  OD2 ASP A 181      28.572   7.454  29.609  1.00 46.32           O1-
ATOM   2316  H   ASP A 181      24.861   8.580  33.170  1.00 40.58           H
ATOM   2317  HA  ASP A 181      25.107   6.795  31.157  1.00 36.47           H
ATOM   2318  HB2 ASP A 181      26.427   8.794  30.653  1.00 42.97           H
ATOM   2319  HB3 ASP A 181      27.418   8.251  31.769  1.00 42.97           H
ATOM   2320  N   ILE A 182      25.196   5.804  33.699  1.00 32.06           N
ATOM   2321  CA  ILE A 182      25.604   4.886  34.757  1.00 31.97           C
ATOM   2322  C   ILE A 182      25.933   3.554  34.091  1.00 35.05           C
ATOM   2323  O   ILE A 182      25.092   2.982  33.392  1.00 30.31           O
ATOM   2324  CB  ILE A 182      24.512   4.722  35.821  1.00 31.13           C
ATOM   2325  CG1 ILE A 182      24.222   6.070  36.524  1.00 31.76           C
ATOM   2326  CG2 ILE A 182      24.886   3.612  36.850  1.00 30.00           C
ATOM   2327  CD1 ILE A 182      25.308   6.587  37.374  1.00 32.42           C
ATOM   2328  H   ILE A 182      24.348   5.937  33.651  1.00 38.47           H
ATOM   2329  HA  ILE A 182      26.405   5.222  35.187  1.00 38.37           H
ATOM   2330  HB  ILE A 182      23.699   4.444  35.369  1.00 37.36           H
ATOM   2331 HG12 ILE A 182      24.041   6.738  35.845  1.00 38.11           H
ATOM   2332 HG13 ILE A 182      23.439   5.960  37.087  1.00 38.11           H
ATOM   2333 HG21 ILE A 182      24.175   3.537  37.505  1.00 36.00           H
ATOM   2334 HG22 ILE A 182      24.994   2.770  36.381  1.00 36.00           H
ATOM   2335 HG23 ILE A 182      25.716   3.856  37.289  1.00 36.00           H
ATOM   2336 HD11 ILE A 182      25.029   7.429  37.766  1.00 38.90           H
ATOM   2337 HD12 ILE A 182      25.496   5.941  38.074  1.00 38.90           H
ATOM   2338 HD13 ILE A 182      26.099   6.721  36.828  1.00 38.90           H
ATOM   2339  N   LYS A 183      27.150   3.064  34.316  1.00 33.27           N
ATOM   2340  CA  LYS A 183      27.601   1.790  33.775  1.00 39.89           C
ATOM   2341  C   LYS A 183      28.848   1.378  34.527  1.00 33.55           C
ATOM   2342  O   LYS A 183      29.505   2.232  35.130  1.00 32.78           O
ATOM   2343  CB  LYS A 183      27.903   1.900  32.268  1.00 33.92           C
ATOM   2344  CG  LYS A 183      29.058   2.846  31.971  1.00 33.68           C
ATOM   2345  CD  LYS A 183      29.189   3.106  30.469  1.00 41.66           C
ATOM   2346  CE  LYS A 183      30.226   4.142  30.147  1.00 42.50           C
ATOM   2347  NZ  LYS A 183      30.341   4.234  28.672  1.00 50.97           N1+
ATOM   2348  H   LYS A 183      27.745   3.464  34.791  1.00 39.92           H
ATOM   2349  HA  LYS A 183      26.917   1.115  33.908  1.00 47.86           H
ATOM   2350  HB2 LYS A 183      28.138   1.023  31.927  1.00 40.70           H
ATOM   2351  HB3 LYS A 183      27.116   2.235  31.811  1.00 40.70           H
ATOM   2352  HG2 LYS A 183      28.901   3.694  32.414  1.00 40.42           H
ATOM   2353  HG3 LYS A 183      29.886   2.450  32.285  1.00 40.42           H
ATOM   2354  HD2 LYS A 183      29.442   2.281  30.026  1.00 50.00           H
ATOM   2355  HD3 LYS A 183      28.337   3.419  30.127  1.00 50.00           H
ATOM   2356  HE2 LYS A 183      29.951   5.004  30.496  1.00 51.00           H
ATOM   2357  HE3 LYS A 183      31.083   3.876  30.514  1.00 51.00           H
ATOM   2358  HZ1 LYS A 183      30.952   4.844  28.452  1.00 61.16           H
ATOM   2359  HZ2 LYS A 183      30.585   3.447  28.336  1.00 61.16           H
ATOM   2360  HZ3 LYS A 183      29.559   4.469  28.320  1.00 61.16           H
ATOM   2361  N   PRO A 184      29.243   0.096  34.457  1.00 32.77           N
ATOM   2362  CA  PRO A 184      30.383  -0.367  35.273  1.00 34.16           C
ATOM   2363  C   PRO A 184      31.691   0.360  35.032  1.00 35.26           C
ATOM   2364  O   PRO A 184      32.470   0.523  35.975  1.00 32.65           O
ATOM   2365  CB  PRO A 184      30.499  -1.850  34.907  1.00 36.27           C
ATOM   2366  CG  PRO A 184      29.116  -2.219  34.505  1.00 33.60           C
ATOM   2367  CD  PRO A 184      28.493  -1.034  33.877  1.00 28.90           C
ATOM   2368  HA  PRO A 184      30.160  -0.297  36.215  1.00 41.00           H
ATOM   2369  HB2 PRO A 184      31.117  -1.961  34.167  1.00 43.53           H
ATOM   2370  HB3 PRO A 184      30.785  -2.362  35.680  1.00 43.53           H
ATOM   2371  HG2 PRO A 184      29.153  -2.953  33.872  1.00 40.32           H
ATOM   2372  HG3 PRO A 184      28.615  -2.482  35.293  1.00 40.32           H
ATOM   2373  HD2 PRO A 184      28.612  -1.060  32.915  1.00 34.68           H
ATOM   2374  HD3 PRO A 184      27.556  -0.977  34.118  1.00 34.68           H
ATOM   2375  N   GLN A 185      31.970   0.835  33.818  1.00 34.01           N
ATOM   2376  CA  GLN A 185      33.221   1.573  33.635  1.00 35.90           C
ATOM   2377  C   GLN A 185      33.234   2.911  34.379  1.00 31.65           C
ATOM   2378  O   GLN A 185      34.302   3.491  34.544  1.00 32.99           O
ATOM   2379  CB  GLN A 185      33.480   1.807  32.141  1.00 44.19           C
ATOM   2380  CG  GLN A 185      33.657   0.488  31.336  1.00 44.71           C
ATOM   2381  CD  GLN A 185      33.410   0.666  29.864  1.00 60.08           C
ATOM   2382  OE1 GLN A 185      32.353   0.303  29.353  1.00 62.12           O
ATOM   2383  NE2 GLN A 185      34.386   1.232  29.172  1.00 70.49           N
ATOM   2384  H   GLN A 185      31.480   0.751  33.116  1.00 40.82           H
ATOM   2385  HA  GLN A 185      33.951   1.036  33.981  1.00 43.08           H
ATOM   2386  HB2 GLN A 185      32.727   2.289  31.763  1.00 53.02           H
ATOM   2387  HB3 GLN A 185      34.291   2.329  32.041  1.00 53.02           H
ATOM   2388  HG2 GLN A 185      34.565   0.168  31.451  1.00 53.65           H
ATOM   2389  HG3 GLN A 185      33.028  -0.171  31.668  1.00 53.65           H
ATOM   2390 HE21 GLN A 185      35.110   1.473  29.568  1.00 84.59           H
ATOM   2391 HE22 GLN A 185      34.297   1.357  28.326  1.00 84.59           H
ATOM   2392  N   ASN A 186      32.078   3.451  34.765  1.00 31.65           N
ATOM   2393  CA  ASN A 186      32.033   4.748  35.444  1.00 33.37           C
ATOM   2394  C   ASN A 186      31.900   4.622  36.964  1.00 33.19           C
ATOM   2395  O   ASN A 186      31.622   5.623  37.635  1.00 31.25           O
ATOM   2396  CB  ASN A 186      30.904   5.613  34.866  1.00 30.33           C
ATOM   2397  CG  ASN A 186      31.244   6.144  33.486  1.00 34.18           C
ATOM   2398  OD1 ASN A 186      32.415   6.291  33.145  1.00 36.79           O
ATOM   2399  ND2 ASN A 186      30.232   6.438  32.698  1.00 37.18           N
ATOM   2400  H   ASN A 186      31.307   3.088  34.647  1.00 37.98           H
ATOM   2401  HA  ASN A 186      32.867   5.211  35.267  1.00 40.04           H
ATOM   2402  HB2 ASN A 186      30.098   5.078  34.794  1.00 36.39           H
ATOM   2403  HB3 ASN A 186      30.751   6.370  35.452  1.00 36.39           H
ATOM   2404 HD21 ASN A 186      30.377   6.742  31.906  1.00 44.62           H
ATOM   2405 HD22 ASN A 186      29.425   6.325  32.974  1.00 44.62           H
ATOM   2406  N   LEU A 187      32.146   3.434  37.513  1.00 33.33           N
ATOM   2407  CA  LEU A 187      32.083   3.160  38.942  1.00 31.97           C
ATOM   2408  C   LEU A 187      33.486   2.783  39.397  1.00 37.20           C
ATOM   2409  O   LEU A 187      33.971   1.687  39.087  1.00 35.38           O
ATOM   2410  CB  LEU A 187      31.073   2.056  39.244  1.00 31.71           C
ATOM   2411  CG  LEU A 187      29.710   2.338  38.636  1.00 33.72           C
ATOM   2412  CD1 LEU A 187      28.785   1.144  38.809  1.00 30.89           C
ATOM   2413  CD2 LEU A 187      29.089   3.612  39.227  1.00 33.47           C
ATOM   2414  H   LEU A 187      32.361   2.741  37.052  1.00 39.99           H
ATOM   2415  HA  LEU A 187      31.812   3.963  39.414  1.00 38.37           H
ATOM   2416  HB2 LEU A 187      31.399   1.218  38.879  1.00 38.05           H
ATOM   2417  HB3 LEU A 187      30.964   1.980  40.205  1.00 38.05           H
ATOM   2418  HG  LEU A 187      29.823   2.483  37.683  1.00 40.47           H
ATOM   2419 HD11 LEU A 187      27.925   1.352  38.412  1.00 37.07           H
ATOM   2420 HD12 LEU A 187      29.177   0.375  38.366  1.00 37.07           H
ATOM   2421 HD13 LEU A 187      28.678   0.963  39.756  1.00 37.07           H
ATOM   2422 HD21 LEU A 187      28.222   3.760  38.817  1.00 40.16           H
ATOM   2423 HD22 LEU A 187      28.986   3.497  40.185  1.00 40.16           H
ATOM   2424 HD23 LEU A 187      29.675   4.363  39.045  1.00 40.16           H
ATOM   2425  N   LEU A 188      34.155   3.716  40.086  1.00 34.00           N
ATOM   2426  CA  LEU A 188      35.516   3.494  40.540  1.00 36.17           C
ATOM   2427  C   LEU A 188      35.481   2.814  41.891  1.00 37.61           C
ATOM   2428  O   LEU A 188      34.586   3.066  42.699  1.00 37.19           O
ATOM   2429  CB  LEU A 188      36.292   4.805  40.636  1.00 34.61           C
ATOM   2430  CG  LEU A 188      36.239   5.662  39.365  1.00 41.35           C
ATOM   2431  CD1 LEU A 188      37.000   6.959  39.592  1.00 42.67           C
ATOM   2432  CD2 LEU A 188      36.836   4.902  38.195  1.00 40.84           C
ATOM   2433  H   LEU A 188      33.835   4.485  40.299  1.00 40.80           H
ATOM   2434  HA  LEU A 188      35.974   2.911  39.915  1.00 43.40           H
ATOM   2435  HB2 LEU A 188      35.925   5.332  41.363  1.00 41.53           H
ATOM   2436  HB3 LEU A 188      37.224   4.603  40.817  1.00 41.53           H
ATOM   2437  HG  LEU A 188      35.317   5.878  39.156  1.00 49.62           H
ATOM   2438 HD11 LEU A 188      36.960   7.493  38.784  1.00 51.21           H
ATOM   2439 HD12 LEU A 188      36.590   7.440  40.328  1.00 51.21           H
ATOM   2440 HD13 LEU A 188      37.922   6.750  39.806  1.00 51.21           H
ATOM   2441 HD21 LEU A 188      36.793   5.460  37.402  1.00 49.01           H
ATOM   2442 HD22 LEU A 188      37.759   4.685  38.397  1.00 49.01           H
ATOM   2443 HD23 LEU A 188      36.327   4.088  38.055  1.00 49.01           H
ATOM   2444  N   LEU A 189      36.489   1.967  42.134  1.00 39.12           N
ATOM   2445  CA  LEU A 189      36.578   1.099  43.308  1.00 40.42           C
ATOM   2446  C   LEU A 189      37.968   1.143  43.915  1.00 36.94           C
ATOM   2447  O   LEU A 189      38.949   0.919  43.206  1.00 38.96           O
ATOM   2448  CB  LEU A 189      36.332  -0.364  42.953  1.00 44.61           C
ATOM   2449  CG  LEU A 189      34.979  -0.792  42.462  1.00 47.97           C
ATOM   2450  CD1 LEU A 189      35.056  -2.238  42.046  1.00 43.68           C
ATOM   2451  CD2 LEU A 189      34.051  -0.586  43.676  1.00 47.68           C
ATOM   2452  H   LEU A 189      37.162   1.877  41.605  1.00 46.94           H
ATOM   2453  HA  LEU A 189      35.932   1.376  43.977  1.00 48.50           H
ATOM   2454  HB2 LEU A 189      36.967  -0.607  42.260  1.00 53.53           H
ATOM   2455  HB3 LEU A 189      36.519  -0.892  43.745  1.00 53.53           H
ATOM   2456  HG  LEU A 189      34.686  -0.242  41.719  1.00 57.56           H
ATOM   2457 HD11 LEU A 189      34.184  -2.521  41.727  1.00 52.41           H
ATOM   2458 HD12 LEU A 189      35.712  -2.328  41.337  1.00 52.41           H
ATOM   2459 HD13 LEU A 189      35.319  -2.773  42.811  1.00 52.41           H
ATOM   2460 HD21 LEU A 189      33.149  -0.845  43.431  1.00 57.22           H
ATOM   2461 HD22 LEU A 189      34.366  -1.137  44.410  1.00 57.22           H
ATOM   2462 HD23 LEU A 189      34.070   0.349  43.932  1.00 57.22           H
ATOM   2463  N   ASP A 190      38.046   1.306  45.235  1.00 43.20           N
ATOM   2464  CA  ASP A 190      39.288   1.031  45.948  1.00 46.78           C
ATOM   2465  C   ASP A 190      39.274  -0.404  46.464  1.00 44.20           C
ATOM   2466  O   ASP A 190      38.426  -0.741  47.304  1.00 46.84           O
ATOM   2467  CB  ASP A 190      39.490   1.985  47.087  1.00 47.45           C
ATOM   2468  CG  ASP A 190      40.852   1.802  47.726  1.00 58.34           C
ATOM   2469  OD1 ASP A 190      41.096   0.732  48.308  1.00 57.81           O
ATOM   2470  OD2 ASP A 190      41.697   2.699  47.587  1.00 61.03           O1-
ATOM   2471  H   ASP A 190      37.400   1.572  45.736  1.00 51.84           H
ATOM   2472  HA  ASP A 190      40.035   1.126  45.336  1.00 56.13           H
ATOM   2473  HB2 ASP A 190      39.428   2.895  46.757  1.00 56.94           H
ATOM   2474  HB3 ASP A 190      38.813   1.825  47.762  1.00 56.94           H
ATOM   2475  N   PRO A 191      40.166  -1.271  45.994  1.00 53.92           N
ATOM   2476  CA  PRO A 191      40.116  -2.690  46.393  1.00 57.73           C
ATOM   2477  C   PRO A 191      40.241  -2.942  47.883  1.00 58.45           C
ATOM   2478  O   PRO A 191      39.634  -3.885  48.408  1.00 61.14           O
ATOM   2479  CB  PRO A 191      41.319  -3.289  45.653  1.00 66.71           C
ATOM   2480  CG  PRO A 191      41.515  -2.422  44.479  1.00 61.07           C
ATOM   2481  CD  PRO A 191      41.142  -1.029  44.917  1.00 49.76           C
ATOM   2482  HA  PRO A 191      39.302  -3.103  46.065  1.00 69.27           H
ATOM   2483  HB2 PRO A 191      42.100  -3.270  46.228  1.00 80.05           H
ATOM   2484  HB3 PRO A 191      41.116  -4.197  45.379  1.00 80.05           H
ATOM   2485  HG2 PRO A 191      42.445  -2.454  44.205  1.00 73.29           H
ATOM   2486  HG3 PRO A 191      40.938  -2.718  43.759  1.00 73.29           H
ATOM   2487  HD2 PRO A 191      41.919  -0.562  45.262  1.00 59.72           H
ATOM   2488  HD3 PRO A 191      40.728  -0.543  44.186  1.00 59.72           H
ATOM   2489  N   ASP A 192      41.024  -2.142  48.590  1.00 53.31           N
ATOM   2490  CA  ASP A 192      41.286  -2.453  49.987  1.00 54.73           C
ATOM   2491  C   ASP A 192      40.251  -1.871  50.941  1.00 60.08           C
ATOM   2492  O   ASP A 192      39.922  -2.523  51.942  1.00 54.05           O
ATOM   2493  CB  ASP A 192      42.688  -1.972  50.353  1.00 52.26           C
ATOM   2494  CG  ASP A 192      43.770  -2.644  49.499  1.00 68.33           C
ATOM   2495  OD1 ASP A 192      43.691  -3.874  49.286  1.00 60.49           O
ATOM   2496  OD2 ASP A 192      44.674  -1.930  49.017  1.00 74.71           O1-
ATOM   2497  H   ASP A 192      41.407  -1.431  48.296  1.00 63.97           H
ATOM   2498  HA  ASP A 192      41.271  -3.417  50.095  1.00 65.68           H
ATOM   2499  HB2 ASP A 192      42.742  -1.014  50.212  1.00 62.71           H
ATOM   2500  HB3 ASP A 192      42.863  -2.183  51.284  1.00 62.71           H
ATOM   2501  N   THR A 193      39.713  -0.680  50.652  1.00 51.33           N
ATOM   2502  CA  THR A 193      38.754  -0.027  51.538  1.00 48.80           C
ATOM   2503  C   THR A 193      37.307  -0.266  51.131  1.00 44.24           C
ATOM   2504  O   THR A 193      36.403   0.088  51.895  1.00 43.26           O
ATOM   2505  CB  THR A 193      39.008   1.481  51.580  1.00 52.86           C
ATOM   2506  OG1 THR A 193      38.844   2.044  50.261  1.00 47.97           O
ATOM   2507  CG2 THR A 193      40.394   1.750  52.060  1.00 52.84           C
ATOM   2508  H   THR A 193      39.892  -0.229  49.941  1.00 61.60           H
ATOM   2509  HA  THR A 193      38.871  -0.374  52.437  1.00 58.56           H
ATOM   2510  HB  THR A 193      38.383   1.899  52.192  1.00 63.43           H
ATOM   2511  HG1 THR A 193      38.983   2.872  50.283  1.00 57.56           H
ATOM   2512 HG21 THR A 193      40.555   2.706  52.086  1.00 63.41           H
ATOM   2513 HG22 THR A 193      40.513   1.386  52.951  1.00 63.41           H
ATOM   2514 HG23 THR A 193      41.037   1.338  51.462  1.00 63.41           H
ATOM   2515  N   ALA A 194      37.080  -0.830  49.941  1.00 43.86           N
ATOM   2516  CA  ALA A 194      35.765  -1.098  49.357  1.00 41.38           C
ATOM   2517  C   ALA A 194      34.950   0.171  49.151  1.00 37.42           C
ATOM   2518  O   ALA A 194      33.721   0.110  49.051  1.00 36.04           O
ATOM   2519  CB  ALA A 194      34.966  -2.105  50.175  1.00 41.55           C
ATOM   2520  H   ALA A 194      37.719  -1.082  49.423  1.00 52.63           H
ATOM   2521  HA  ALA A 194      35.903  -1.491  48.481  1.00 49.65           H
ATOM   2522  HB1 ALA A 194      34.107  -2.247  49.749  1.00 49.86           H
ATOM   2523  HB2 ALA A 194      35.458  -2.940  50.215  1.00 49.86           H
ATOM   2524  HB3 ALA A 194      34.837  -1.754  51.070  1.00 49.86           H
ATOM   2525  N   VAL A 195      35.627   1.311  49.059  1.00 37.73           N
ATOM   2526  CA  VAL A 195      34.998   2.571  48.692  1.00 38.89           C
ATOM   2527  C   VAL A 195      34.724   2.575  47.191  1.00 37.37           C
ATOM   2528  O   VAL A 195      35.602   2.228  46.386  1.00 37.33           O
ATOM   2529  CB  VAL A 195      35.900   3.747  49.080  1.00 42.11           C
ATOM   2530  CG1 VAL A 195      35.407   5.060  48.461  1.00 40.61           C
ATOM   2531  CG2 VAL A 195      35.943   3.880  50.582  1.00 42.91           C
ATOM   2532  H   VAL A 195      36.471   1.379  49.208  1.00 45.28           H
ATOM   2533  HA  VAL A 195      34.154   2.661  49.160  1.00 46.67           H
ATOM   2534  HB  VAL A 195      36.801   3.580  48.762  1.00 50.53           H
ATOM   2535 HG11 VAL A 195      36.002   5.778  48.729  1.00 48.73           H
ATOM   2536 HG12 VAL A 195      35.408   4.973  47.495  1.00 48.73           H
ATOM   2537 HG13 VAL A 195      34.508   5.240  48.777  1.00 48.73           H
ATOM   2538 HG21 VAL A 195      36.516   4.627  50.817  1.00 51.50           H
ATOM   2539 HG22 VAL A 195      35.044   4.036  50.911  1.00 51.50           H
ATOM   2540 HG23 VAL A 195      36.296   3.060  50.961  1.00 51.50           H
ATOM   2541  N   LEU A 196      33.510   2.976  46.815  1.00 34.55           N
ATOM   2542  CA  LEU A 196      33.125   3.194  45.433  1.00 32.34           C
ATOM   2543  C   LEU A 196      32.901   4.687  45.197  1.00 40.01           C
ATOM   2544  O   LEU A 196      32.257   5.359  46.015  1.00 35.95           O
ATOM   2545  CB  LEU A 196      31.856   2.398  45.076  1.00 34.11           C
ATOM   2546  CG  LEU A 196      31.263   2.600  43.661  1.00 35.15           C
ATOM   2547  CD1 LEU A 196      30.580   1.316  43.166  1.00 34.22           C
ATOM   2548  CD2 LEU A 196      30.260   3.743  43.685  1.00 31.12           C
ATOM   2549  H   LEU A 196      32.872   3.132  47.370  1.00 41.46           H
ATOM   2550  HA  LEU A 196      33.842   2.899  44.850  1.00 38.80           H
ATOM   2551  HB2 LEU A 196      32.059   1.454  45.168  1.00 40.93           H
ATOM   2552  HB3 LEU A 196      31.164   2.638  45.711  1.00 40.93           H
ATOM   2553  HG  LEU A 196      31.974   2.828  43.042  1.00 42.17           H
ATOM   2554 HD11 LEU A 196      30.219   1.472  42.280  1.00 41.06           H
ATOM   2555 HD12 LEU A 196      31.236   0.602  43.136  1.00 41.06           H
ATOM   2556 HD13 LEU A 196      29.865   1.083  43.779  1.00 41.06           H
ATOM   2557 HD21 LEU A 196      29.895   3.861  42.794  1.00 37.35           H
ATOM   2558 HD22 LEU A 196      29.549   3.526  44.308  1.00 37.35           H
ATOM   2559 HD23 LEU A 196      30.712   4.554  43.967  1.00 37.35           H
ATOM   2560  N   LYS A 197      33.382   5.189  44.048  1.00 35.51           N
ATOM   2561  CA  LYS A 197      33.153   6.571  43.646  1.00 32.94           C
ATOM   2562  C   LYS A 197      32.593   6.613  42.219  1.00 32.85           C
ATOM   2563  O   LYS A 197      33.140   6.004  41.297  1.00 32.47           O
ATOM   2564  CB  LYS A 197      34.450   7.413  43.734  1.00 36.10           C
ATOM   2565  CG  LYS A 197      35.050   7.648  45.141  1.00 38.64           C
ATOM   2566  CD  LYS A 197      36.389   8.485  45.078  1.00 43.64           C
ATOM   2567  CE  LYS A 197      37.061   8.630  46.508  1.00 45.31           C
ATOM   2568  NZ  LYS A 197      36.104   9.132  47.457  1.00 55.36           N1+
ATOM   2569  H   LYS A 197      33.847   4.738  43.483  1.00 42.61           H
ATOM   2570  HA  LYS A 197      32.497   6.969  44.239  1.00 39.53           H
ATOM   2571  HB2 LYS A 197      35.132   6.970  43.205  1.00 43.32           H
ATOM   2572  HB3 LYS A 197      34.268   8.286  43.353  1.00 43.32           H
ATOM   2573  HG2 LYS A 197      34.412   8.139  45.682  1.00 46.37           H
ATOM   2574  HG3 LYS A 197      35.248   6.791  45.551  1.00 46.37           H
ATOM   2575  HD2 LYS A 197      37.018   8.037  44.491  1.00 52.37           H
ATOM   2576  HD3 LYS A 197      36.194   9.374  44.743  1.00 52.37           H
ATOM   2577  HE2 LYS A 197      37.370   7.762  46.811  1.00 54.38           H
ATOM   2578  HE3 LYS A 197      37.801   9.255  46.456  1.00 54.38           H
ATOM   2579  HZ1 LYS A 197      36.484   9.212  48.258  1.00 66.43           H
ATOM   2580  HZ2 LYS A 197      35.807   9.929  47.196  1.00 66.43           H
ATOM   2581  HZ3 LYS A 197      35.415   8.572  47.519  1.00 66.43           H
ATOM   2582  N   LEU A 198      31.508   7.358  42.050  1.00 30.99           N
ATOM   2583  CA  LEU A 198      30.949   7.670  40.741  1.00 32.55           C
ATOM   2584  C   LEU A 198      31.831   8.692  40.015  1.00 35.37           C
ATOM   2585  O   LEU A 198      32.360   9.626  40.637  1.00 35.92           O
ATOM   2586  CB  LEU A 198      29.526   8.189  40.980  1.00 30.93           C
ATOM   2587  CG  LEU A 198      28.660   8.585  39.788  1.00 35.09           C
ATOM   2588  CD1 LEU A 198      28.477   7.399  38.873  1.00 36.01           C
ATOM   2589  CD2 LEU A 198      27.315   9.045  40.314  1.00 40.59           C
ATOM   2590  H   LEU A 198      31.065   7.706  42.700  1.00 37.18           H
ATOM   2591  HA  LEU A 198      30.900   6.863  40.204  1.00 39.06           H
ATOM   2592  HB2 LEU A 198      29.040   7.499  41.459  1.00 37.11           H
ATOM   2593  HB3 LEU A 198      29.593   8.974  41.546  1.00 37.11           H
ATOM   2594  HG  LEU A 198      29.076   9.309  39.295  1.00 42.11           H
ATOM   2595 HD11 LEU A 198      27.926   7.664  38.120  1.00 43.21           H
ATOM   2596 HD12 LEU A 198      29.347   7.106  38.559  1.00 43.21           H
ATOM   2597 HD13 LEU A 198      28.045   6.684  39.365  1.00 43.21           H
ATOM   2598 HD21 LEU A 198      26.754   9.300  39.565  1.00 48.71           H
ATOM   2599 HD22 LEU A 198      26.902   8.317  40.804  1.00 48.71           H
ATOM   2600 HD23 LEU A 198      27.450   9.806  40.900  1.00 48.71           H
ATOM   2601  N   CYS A 199      32.047   8.496  38.702  1.00 32.56           N
ATOM   2602  CA  CYS A 199      32.840   9.429  37.910  1.00 34.73           C
ATOM   2603  C   CYS A 199      32.217   9.657  36.520  1.00 35.65           C
ATOM   2604  O   CYS A 199      31.183   9.084  36.154  1.00 33.89           O
ATOM   2605  CB  CYS A 199      34.278   8.947  37.732  1.00 43.04           C
ATOM   2606  SG  CYS A 199      34.458   7.552  36.591  1.00 38.44           S
ATOM   2607  H   CYS A 199      31.741   7.829  38.255  1.00 39.07           H
ATOM   2608  HA  CYS A 199      32.867  10.283  38.368  1.00 41.67           H
ATOM   2609  HB2 CYS A 199      34.812   9.681  37.388  1.00 51.65           H
ATOM   2610  HB3 CYS A 199      34.622   8.669  38.596  1.00 51.65           H
ATOM   2611  HG  CYS A 199      35.617   7.251  36.521  1.00 46.13           H
ATOM   2612  N   ASP A 200      32.859  10.546  35.772  1.00 34.28           N
ATOM   2613  CA  ASP A 200      32.544  10.897  34.374  1.00 33.06           C
ATOM   2614  C   ASP A 200      31.197  11.571  34.277  1.00 40.82           C
ATOM   2615  O   ASP A 200      30.178  10.913  34.025  1.00 41.02           O
ATOM   2616  CB  ASP A 200      32.541   9.683  33.441  1.00 37.52           C
ATOM   2617  CG  ASP A 200      32.437  10.094  31.945  1.00 59.80           C
ATOM   2618  OD1 ASP A 200      32.196  11.306  31.666  1.00 49.21           O
ATOM   2619  OD2 ASP A 200      32.604   9.209  31.063  1.00 55.69           O1-
ATOM   2620  H   ASP A 200      33.531  10.993  36.070  1.00 41.14           H
ATOM   2621  HA  ASP A 200      33.213  11.520  34.050  1.00 39.67           H
ATOM   2622  HB2 ASP A 200      33.366   9.187  33.562  1.00 45.02           H
ATOM   2623  HB3 ASP A 200      31.779   9.121  33.654  1.00 45.02           H
ATOM   2624  N   PHE A 201      31.176  12.884  34.487  1.00 33.60           N
ATOM   2625  CA  PHE A 201      29.934  13.637  34.426  1.00 33.63           C
ATOM   2626  C   PHE A 201      29.763  14.332  33.070  1.00 37.49           C
ATOM   2627  O   PHE A 201      29.061  15.348  32.974  1.00 38.06           O
ATOM   2628  CB  PHE A 201      29.860  14.631  35.599  1.00 36.93           C
ATOM   2629  CG  PHE A 201      29.515  13.952  36.922  1.00 35.35           C
ATOM   2630  CD1 PHE A 201      30.454  13.201  37.569  1.00 38.33           C
ATOM   2631  CD2 PHE A 201      28.245  14.006  37.454  1.00 34.35           C
ATOM   2632  CE1 PHE A 201      30.146  12.553  38.749  1.00 38.43           C
ATOM   2633  CE2 PHE A 201      27.936  13.362  38.668  1.00 33.92           C
ATOM   2634  CZ  PHE A 201      28.877  12.630  39.282  1.00 35.93           C
ATOM   2635  H   PHE A 201      31.869  13.361  34.666  1.00 40.32           H
ATOM   2636  HA  PHE A 201      29.195  13.015  34.526  1.00 40.36           H
ATOM   2637  HB2 PHE A 201      30.722  15.065  35.700  1.00 44.32           H
ATOM   2638  HB3 PHE A 201      29.175  15.291  35.412  1.00 44.32           H
ATOM   2639  HD1 PHE A 201      31.312  13.134  37.218  1.00 46.00           H
ATOM   2640  HD2 PHE A 201      27.591  14.508  37.025  1.00 41.22           H
ATOM   2641  HE1 PHE A 201      30.799  12.056  39.185  1.00 46.11           H
ATOM   2642  HE2 PHE A 201      27.077  13.414  39.021  1.00 40.71           H
ATOM   2643  HZ  PHE A 201      28.683  12.199  40.083  1.00 43.12           H
ATOM   2644  N   GLY A 202      30.371  13.769  32.020  1.00 39.81           N
ATOM   2645  CA  GLY A 202      30.300  14.317  30.665  1.00 39.79           C
ATOM   2646  C   GLY A 202      28.929  14.280  30.036  1.00 41.35           C
ATOM   2647  O   GLY A 202      28.683  15.034  29.100  1.00 38.47           O
ATOM   2648  H   GLY A 202      30.842  13.052  32.071  1.00 47.77           H
ATOM   2649  HA2 GLY A 202      30.596  15.240  30.683  1.00 47.75           H
ATOM   2650  HA3 GLY A 202      30.905  13.819  30.092  1.00 47.75           H
ATOM   2651  N   SER A 203      28.024  13.435  30.530  1.00 40.18           N
ATOM   2652  CA  SER A 203      26.643  13.404  30.048  1.00 37.22           C
ATOM   2653  C   SER A 203      25.650  14.022  31.017  1.00 40.02           C
ATOM   2654  O   SER A 203      24.460  14.093  30.694  1.00 35.10           O
ATOM   2655  CB  SER A 203      26.200  11.956  29.773  1.00 38.73           C
ATOM   2656  OG  SER A 203      27.044  11.347  28.817  1.00 40.96           O
ATOM   2657  H   SER A 203      28.187  12.863  31.151  1.00 48.22           H
ATOM   2658  HA  SER A 203      26.591  13.896  29.213  1.00 44.66           H
ATOM   2659  HB2 SER A 203      26.243  11.450  30.600  1.00 46.47           H
ATOM   2660  HB3 SER A 203      25.291  11.962  29.434  1.00 46.47           H
ATOM   2661  HG  SER A 203      26.795  10.558  28.675  1.00 49.15           H
ATOM   2662  N   ALA A 204      26.095  14.423  32.208  1.00 36.15           N
ATOM   2663  CA  ALA A 204      25.165  14.792  33.261  1.00 40.55           C
ATOM   2664  C   ALA A 204      24.480  16.098  32.917  1.00 39.14           C
ATOM   2665  O   ALA A 204      25.056  16.956  32.245  1.00 36.09           O
ATOM   2666  CB  ALA A 204      25.891  14.956  34.603  1.00 35.40           C
ATOM   2667  H   ALA A 204      26.924  14.488  32.426  1.00 43.38           H
ATOM   2668  HA  ALA A 204      24.489  14.103  33.356  1.00 48.66           H
ATOM   2669  HB1 ALA A 204      25.244  15.201  35.283  1.00 42.48           H
ATOM   2670  HB2 ALA A 204      26.314  14.115  34.837  1.00 42.48           H
ATOM   2671  HB3 ALA A 204      26.561  15.652  34.516  1.00 42.48           H
ATOM   2672  N   LYS A 205      23.272  16.268  33.453  1.00 38.79           N
ATOM   2673  CA  LYS A 205      22.509  17.469  33.180  1.00 40.32           C
ATOM   2674  C   LYS A 205      21.418  17.676  34.208  1.00 39.80           C
ATOM   2675  O   LYS A 205      20.764  16.720  34.642  1.00 38.31           O
ATOM   2676  CB  LYS A 205      21.871  17.382  31.797  1.00 43.13           C
ATOM   2677  CG  LYS A 205      21.284  18.685  31.315  1.00 46.61           C
ATOM   2678  CD  LYS A 205      20.421  18.432  30.081  1.00 53.22           C
ATOM   2679  CE  LYS A 205      19.636  19.665  29.705  1.00 52.31           C
ATOM   2680  NZ  LYS A 205      18.547  19.210  28.827  1.00 59.26           N1+
ATOM   2681  H   LYS A 205      22.881  15.706  33.973  1.00 46.55           H
ATOM   2682  HA  LYS A 205      23.099  18.239  33.198  1.00 48.38           H
ATOM   2683  HB2 LYS A 205      22.546  17.107  31.158  1.00 51.76           H
ATOM   2684  HB3 LYS A 205      21.156  16.727  31.823  1.00 51.76           H
ATOM   2685  HG2 LYS A 205      20.727  19.069  32.010  1.00 55.93           H
ATOM   2686  HG3 LYS A 205      21.999  19.295  31.073  1.00 55.93           H
ATOM   2687  HD2 LYS A 205      20.991  18.193  29.333  1.00 63.87           H
ATOM   2688  HD3 LYS A 205      19.794  17.717  30.268  1.00 63.87           H
ATOM   2689  HE2 LYS A 205      19.258  20.077  30.497  1.00 62.77           H
ATOM   2690  HE3 LYS A 205      20.200  20.287  29.219  1.00 62.77           H
ATOM   2691  HZ1 LYS A 205      18.050  19.904  28.574  1.00 71.11           H
ATOM   2692  HZ2 LYS A 205      18.885  18.817  28.103  1.00 71.11           H
ATOM   2693  HZ3 LYS A 205      18.032  18.627  29.259  1.00 71.11           H
ATOM   2694  N   GLN A 206      21.169  18.939  34.542  1.00 42.28           N
ATOM   2695  CA  GLN A 206      20.009  19.244  35.368  1.00 42.01           C
ATOM   2696  C   GLN A 206      18.741  19.063  34.571  1.00 40.59           C
ATOM   2697  O   GLN A 206      18.529  19.742  33.563  1.00 53.64           O
ATOM   2698  CB  GLN A 206      20.079  20.666  35.912  1.00 49.74           C
ATOM   2699  CG  GLN A 206      18.825  20.966  36.705  1.00 65.20           C
ATOM   2700  CD  GLN A 206      18.999  22.063  37.709  1.00 63.74           C
ATOM   2701  OE1 GLN A 206      18.369  22.036  38.756  1.00 66.69           O
ATOM   2702  NE2 GLN A 206      19.844  23.036  37.401  1.00 60.71           N
ATOM   2703  H   GLN A 206      21.642  19.619  34.309  1.00 50.74           H
ATOM   2704  HA  GLN A 206      19.984  18.633  36.121  1.00 50.41           H
ATOM   2705  HB2 GLN A 206      20.846  20.753  36.500  1.00 59.68           H
ATOM   2706  HB3 GLN A 206      20.138  21.294  35.176  1.00 59.68           H
ATOM   2707  HG2 GLN A 206      18.123  21.234  36.091  1.00 78.24           H
ATOM   2708  HG3 GLN A 206      18.557  20.166  37.182  1.00 78.24           H
ATOM   2709 HE21 GLN A 206      20.264  23.018  36.651  1.00 72.85           H
ATOM   2710 HE22 GLN A 206      19.972  23.684  37.951  1.00 72.85           H
ATOM   2711  N   LEU A 207      17.882  18.169  35.022  1.00 43.22           N
ATOM   2712  CA  LEU A 207      16.637  17.904  34.334  1.00 40.80           C
ATOM   2713  C   LEU A 207      15.570  18.841  34.885  1.00 51.08           C
ATOM   2714  O   LEU A 207      15.384  18.909  36.094  1.00 52.25           O
ATOM   2715  CB  LEU A 207      16.235  16.442  34.500  1.00 40.55           C
ATOM   2716  CG  LEU A 207      17.254  15.447  33.870  1.00 39.39           C
ATOM   2717  CD1 LEU A 207      16.654  14.067  33.794  1.00 39.06           C
ATOM   2718  CD2 LEU A 207      17.762  15.875  32.493  1.00 44.44           C
ATOM   2719  H   LEU A 207      17.998  17.698  35.732  1.00 51.87           H
ATOM   2720  HA  LEU A 207      16.746  18.087  33.387  1.00 48.96           H
ATOM   2721  HB2 LEU A 207      16.167  16.241  35.446  1.00 48.66           H
ATOM   2722  HB3 LEU A 207      15.377  16.302  34.070  1.00 48.66           H
ATOM   2723  HG  LEU A 207      18.025  15.393  34.456  1.00 47.27           H
ATOM   2724 HD11 LEU A 207      17.303  13.463  33.400  1.00 46.87           H
ATOM   2725 HD12 LEU A 207      16.427  13.772  34.689  1.00 46.87           H
ATOM   2726 HD13 LEU A 207      15.856  14.101  33.244  1.00 46.87           H
ATOM   2727 HD21 LEU A 207      18.389  15.210  32.167  1.00 53.33           H
ATOM   2728 HD22 LEU A 207      17.009  15.945  31.887  1.00 53.33           H
ATOM   2729 HD23 LEU A 207      18.204  16.735  32.573  1.00 53.33           H
ATOM   2730  N   VAL A 208      14.904  19.588  34.004  1.00 53.43           N
ATOM   2731  CA  VAL A 208      13.868  20.541  34.391  1.00 56.53           C
ATOM   2732  C   VAL A 208      12.550  20.133  33.751  1.00 50.58           C
ATOM   2733  O   VAL A 208      12.464  19.990  32.521  1.00 51.00           O
ATOM   2734  CB  VAL A 208      14.246  21.972  33.978  1.00 61.14           C
ATOM   2735  CG1 VAL A 208      13.105  22.936  34.278  1.00 65.76           C
ATOM   2736  CG2 VAL A 208      15.489  22.404  34.689  1.00 57.23           C
ATOM   2737  H   VAL A 208      15.039  19.559  33.155  1.00 64.12           H
ATOM   2738  HA  VAL A 208      13.757  20.521  35.354  1.00 67.84           H
ATOM   2739  HB  VAL A 208      14.419  21.994  33.024  1.00 73.37           H
ATOM   2740 HG11 VAL A 208      13.369  23.830  34.009  1.00 78.91           H
ATOM   2741 HG12 VAL A 208      12.319  22.659  33.781  1.00 78.91           H
ATOM   2742 HG13 VAL A 208      12.919  22.918  35.230  1.00 78.91           H
ATOM   2743 HG21 VAL A 208      15.710  23.308  34.415  1.00 68.68           H
ATOM   2744 HG22 VAL A 208      15.332  22.377  35.645  1.00 68.68           H
ATOM   2745 HG23 VAL A 208      16.212  21.801  34.455  1.00 68.68           H
ATOM   2746  N   ARG A 209      11.518  19.988  34.581  1.00 49.18           N
ATOM   2747  CA  ARG A 209      10.155  19.739  34.124  1.00 64.16           C
ATOM   2748  C   ARG A 209       9.851  20.550  32.879  1.00 62.92           C
ATOM   2749  O   ARG A 209      10.187  21.735  32.792  1.00 62.48           O
ATOM   2750  CB  ARG A 209       9.143  20.111  35.209  1.00 73.20           C
ATOM   2751  CG  ARG A 209       8.969  19.097  36.293  1.00 73.70           C
ATOM   2752  CD  ARG A 209       8.066  17.972  35.841  1.00 85.22           C
ATOM   2753  NE  ARG A 209       7.389  17.361  36.987  1.00 94.27           N
ATOM   2754  CZ  ARG A 209       6.435  16.436  36.891  1.00 97.04           C
ATOM   2755  NH1 ARG A 209       6.040  16.011  35.690  1.00 93.55           N
ATOM   2756  NH2 ARG A 209       5.875  15.939  37.995  1.00 92.38           N1+
ATOM   2757  H   ARG A 209      11.587  20.031  35.437  1.00 59.01           H
ATOM   2758  HA  ARG A 209      10.050  18.798  33.914  1.00 76.99           H
ATOM   2759  HB2 ARG A 209       9.430  20.938  35.627  1.00 87.84           H
ATOM   2760  HB3 ARG A 209       8.277  20.243  34.791  1.00 87.84           H
ATOM   2761  HG2 ARG A 209       9.833  18.721  36.523  1.00 88.44           H
ATOM   2762  HG3 ARG A 209       8.567  19.519  37.068  1.00 88.44           H
ATOM   2763  HD2 ARG A 209       7.393  18.322  35.237  1.00102.26           H
ATOM   2764  HD3 ARG A 209       8.596  17.290  35.399  1.00102.26           H
ATOM   2765  HE  ARG A 209       7.622  17.617  37.774  1.00113.12           H
ATOM   2766 HH11 ARG A 209       6.401  16.333  34.979  1.00112.25           H
ATOM   2767 HH12 ARG A 209       5.424  15.414  35.627  1.00112.25           H
ATOM   2768 HH21 ARG A 209       6.131  16.214  38.769  1.00110.85           H
ATOM   2769 HH22 ARG A 209       5.259  15.341  37.933  1.00110.85           H
ATOM   2770  N   GLY A 210       9.231  19.891  31.906  1.00 61.05           N
ATOM   2771  CA  GLY A 210       8.831  20.558  30.697  1.00 60.01           C
ATOM   2772  C   GLY A 210       9.950  20.917  29.756  1.00 59.33           C
ATOM   2773  O   GLY A 210       9.676  21.470  28.689  1.00 62.67           O
ATOM   2774  H   GLY A 210       9.034  19.054  31.931  1.00 73.26           H
ATOM   2775  HA2 GLY A 210       8.210  19.989  30.217  1.00 72.01           H
ATOM   2776  HA3 GLY A 210       8.366  21.376  30.931  1.00 72.01           H
ATOM   2777  N   GLU A 211      11.175  20.663  30.106  1.00 56.28           N
ATOM   2778  CA  GLU A 211      12.231  20.932  29.142  1.00 53.40           C
ATOM   2779  C   GLU A 211      12.657  19.622  28.485  1.00 56.99           C
ATOM   2780  O   GLU A 211      12.937  18.643  29.200  1.00 49.19           O
ATOM   2781  CB  GLU A 211      13.425  21.605  29.810  1.00 56.88           C
ATOM   2782  CG  GLU A 211      13.052  22.909  30.511  1.00 68.88           C
ATOM   2783  CD  GLU A 211      14.261  23.721  31.008  1.00 74.64           C
ATOM   2784  OE1 GLU A 211      15.407  23.221  30.931  1.00 77.13           O
ATOM   2785  OE2 GLU A 211      14.050  24.866  31.479  1.00 79.54           O1-
ATOM   2786  H   GLU A 211      11.431  20.346  30.864  1.00 67.54           H
ATOM   2787  HA  GLU A 211      11.893  21.524  28.453  1.00 64.08           H
ATOM   2788  HB2 GLU A 211      13.796  21.003  30.474  1.00 68.26           H
ATOM   2789  HB3 GLU A 211      14.092  21.807  29.136  1.00 68.26           H
ATOM   2790  HG2 GLU A 211      12.557  23.466  29.890  1.00 82.66           H
ATOM   2791  HG3 GLU A 211      12.498  22.702  31.280  1.00 82.66           H
ATOM   2792  N   PRO A 212      12.684  19.535  27.152  1.00 50.79           N
ATOM   2793  CA  PRO A 212      13.027  18.261  26.507  1.00 42.82           C
ATOM   2794  C   PRO A 212      14.498  17.922  26.678  1.00 42.60           C
ATOM   2795  O   PRO A 212      15.357  18.806  26.718  1.00 37.29           O
ATOM   2796  CB  PRO A 212      12.700  18.514  25.021  1.00 54.46           C
ATOM   2797  CG  PRO A 212      11.880  19.742  25.002  1.00 62.51           C
ATOM   2798  CD  PRO A 212      12.346  20.561  26.153  1.00 54.09           C
ATOM   2799  HA  PRO A 212      12.477  17.539  26.849  1.00 51.39           H
ATOM   2800  HB2 PRO A 212      13.523  18.644  24.524  1.00 65.36           H
ATOM   2801  HB3 PRO A 212      12.200  17.763  24.665  1.00 65.36           H
ATOM   2802  HG2 PRO A 212      12.022  20.216  24.168  1.00 75.01           H
ATOM   2803  HG3 PRO A 212      10.944  19.510  25.106  1.00 75.01           H
ATOM   2804  HD2 PRO A 212      13.132  21.073  25.911  1.00 64.90           H
ATOM   2805  HD3 PRO A 212      11.631  21.130  26.478  1.00 64.90           H
ATOM   2806  N   ASN A 213      14.787  16.613  26.713  1.00 42.51           N
ATOM   2807  CA  ASN A 213      16.161  16.120  26.730  1.00 40.55           C
ATOM   2808  C   ASN A 213      16.385  15.030  25.676  1.00 37.42           C
ATOM   2809  O   ASN A 213      15.477  14.265  25.338  1.00 38.52           O
ATOM   2810  CB  ASN A 213      16.501  15.597  28.167  1.00 36.55           C
ATOM   2811  CG  ASN A 213      16.304  16.687  29.221  1.00 41.07           C
ATOM   2812  OD1 ASN A 213      17.104  17.617  29.311  1.00 42.90           O
ATOM   2813  ND2 ASN A 213      15.211  16.606  29.966  1.00 42.94           N
ATOM   2814  H   ASN A 213      14.195  15.990  26.728  1.00 51.02           H
ATOM   2815  HA  ASN A 213      16.761  16.856  26.531  1.00 48.66           H
ATOM   2816  HB2 ASN A 213      15.915  14.855  28.384  1.00 43.87           H
ATOM   2817  HB3 ASN A 213      17.428  15.312  28.193  1.00 43.87           H
ATOM   2818 HD21 ASN A 213      15.059  17.197  30.572  1.00 51.53           H
ATOM   2819 HD22 ASN A 213      14.654  15.962  29.843  1.00 51.53           H
ATOM   2820  N   VAL A 214      17.634  14.903  25.228  1.00 41.33           N
ATOM   2821  CA  VAL A 214      17.947  13.963  24.151  1.00 40.77           C
ATOM   2822  C   VAL A 214      17.867  12.528  24.655  1.00 42.02           C
ATOM   2823  O   VAL A 214      18.252  12.206  25.794  1.00 38.09           O
ATOM   2824  CB  VAL A 214      19.324  14.250  23.534  1.00 43.35           C
ATOM   2825  CG1 VAL A 214      19.345  15.649  22.894  1.00 48.74           C
ATOM   2826  CG2 VAL A 214      20.437  14.079  24.526  1.00 43.30           C
ATOM   2827  H   VAL A 214      18.310  15.344  25.526  1.00 49.60           H
ATOM   2828  HA  VAL A 214      17.285  14.065  23.449  1.00 48.92           H
ATOM   2829  HB  VAL A 214      19.476  13.609  22.823  1.00 52.02           H
ATOM   2830 HG11 VAL A 214      20.222  15.809  22.512  1.00 58.49           H
ATOM   2831 HG12 VAL A 214      18.669  15.688  22.199  1.00 58.49           H
ATOM   2832 HG13 VAL A 214      19.155  16.311  23.577  1.00 58.49           H
ATOM   2833 HG21 VAL A 214      21.281  14.271  24.088  1.00 51.95           H
ATOM   2834 HG22 VAL A 214      20.299  14.693  25.264  1.00 51.95           H
ATOM   2835 HG23 VAL A 214      20.432  13.165  24.850  1.00 51.95           H
ATOM   2836  N   SER A 215      17.380  11.645  23.803  1.00 38.65           N
ATOM   2837  CA  SER A 215      17.206  10.272  24.223  1.00 38.05           C
ATOM   2838  C   SER A 215      18.388   9.393  23.848  1.00 36.40           C
ATOM   2839  O   SER A 215      18.369   8.198  24.163  1.00 42.98           O
ATOM   2840  CB  SER A 215      15.926   9.701  23.626  1.00 48.33           C
ATOM   2841  OG  SER A 215      15.994   9.735  22.217  1.00 53.93           O
ATOM   2842  H   SER A 215      17.146  11.811  22.992  1.00 46.38           H
ATOM   2843  HA  SER A 215      17.118  10.251  25.189  1.00 45.65           H
ATOM   2844  HB2 SER A 215      15.821   8.782  23.918  1.00 57.99           H
ATOM   2845  HB3 SER A 215      15.172  10.234  23.921  1.00 57.99           H
ATOM   2846  HG  SER A 215      15.288   9.420  21.888  1.00 64.72           H
ATOM   2847  N   TYR A 216      19.430   9.938  23.216  1.00 35.92           N
ATOM   2848  CA  TYR A 216      20.540   9.099  22.764  1.00 38.78           C
ATOM   2849  C   TYR A 216      21.731   9.083  23.723  1.00 35.76           C
ATOM   2850  O   TYR A 216      22.839   8.687  23.318  1.00 33.46           O
ATOM   2851  CB  TYR A 216      21.016   9.515  21.368  1.00 33.79           C
ATOM   2852  CG  TYR A 216      21.284  10.991  21.158  1.00 39.49           C
ATOM   2853  CD1 TYR A 216      22.494  11.553  21.508  1.00 38.71           C
ATOM   2854  CD2 TYR A 216      20.313  11.813  20.593  1.00 36.98           C
ATOM   2855  CE1 TYR A 216      22.740  12.900  21.294  1.00 42.68           C
ATOM   2856  CE2 TYR A 216      20.549  13.153  20.397  1.00 34.80           C
ATOM   2857  CZ  TYR A 216      21.766  13.673  20.728  1.00 45.45           C
ATOM   2858  OH  TYR A 216      22.001  14.997  20.520  1.00 48.45           O
ATOM   2859  H   TYR A 216      19.518  10.775  23.040  1.00 43.10           H
ATOM   2860  HA  TYR A 216      20.217   8.187  22.695  1.00 46.54           H
ATOM   2861  HB2 TYR A 216      21.841   9.042  21.176  1.00 40.54           H
ATOM   2862  HB3 TYR A 216      20.339   9.251  20.726  1.00 40.54           H
ATOM   2863  HD1 TYR A 216      23.159  11.018  21.877  1.00 46.45           H
ATOM   2864  HD2 TYR A 216      19.490  11.452  20.353  1.00 44.38           H
ATOM   2865  HE1 TYR A 216      23.560  13.271  21.526  1.00 51.21           H
ATOM   2866  HE2 TYR A 216      19.898  13.692  20.009  1.00 41.77           H
ATOM   2867  HH  TYR A 216      21.328  15.356  20.168  1.00 58.13           H
ATOM   2868  N   ILE A 217      21.537   9.516  24.965  1.00 37.24           N
ATOM   2869  CA  ILE A 217      22.546   9.313  25.998  1.00 35.49           C
ATOM   2870  C   ILE A 217      22.407   7.900  26.571  1.00 32.98           C
ATOM   2871  O   ILE A 217      21.443   7.175  26.277  1.00 32.48           O
ATOM   2872  CB  ILE A 217      22.447  10.395  27.117  1.00 33.98           C
ATOM   2873  CG1 ILE A 217      21.018  10.748  27.509  1.00 32.11           C
ATOM   2874  CG2 ILE A 217      23.131  11.679  26.689  1.00 39.20           C
ATOM   2875  CD1 ILE A 217      20.220   9.628  28.135  1.00 32.55           C
ATOM   2876  H   ILE A 217      20.832   9.928  25.234  1.00 44.69           H
ATOM   2877  HA  ILE A 217      23.426   9.384  25.595  1.00 42.59           H
ATOM   2878  HB  ILE A 217      22.902  10.057  27.905  1.00 40.77           H
ATOM   2879 HG12 ILE A 217      21.046  11.477  28.149  1.00 38.54           H
ATOM   2880 HG13 ILE A 217      20.543  11.034  26.713  1.00 38.54           H
ATOM   2881 HG21 ILE A 217      23.053  12.331  27.403  1.00 47.03           H
ATOM   2882 HG22 ILE A 217      24.066  11.494  26.511  1.00 47.03           H
ATOM   2883 HG23 ILE A 217      22.701  12.014  25.887  1.00 47.03           H
ATOM   2884 HD11 ILE A 217      19.331   9.954  28.346  1.00 39.06           H
ATOM   2885 HD12 ILE A 217      20.162   8.893  27.505  1.00 39.06           H
ATOM   2886 HD13 ILE A 217      20.667   9.337  28.945  1.00 39.06           H
ATOM   2887  N   CYS A 218      23.377   7.521  27.401  1.00 35.32           N
ATOM   2888  CA  CYS A 218      23.381   6.288  28.180  1.00 30.36           C
ATOM   2889  C   CYS A 218      23.837   5.116  27.313  1.00 38.72           C
ATOM   2890  O   CYS A 218      23.482   5.023  26.130  1.00 37.93           O
ATOM   2891  CB  CYS A 218      22.022   5.989  28.799  1.00 34.09           C
ATOM   2892  SG  CYS A 218      22.201   4.734  30.083  1.00 40.22           S
ATOM   2893  H   CYS A 218      24.084   7.993  27.533  1.00 42.38           H
ATOM   2894  HA  CYS A 218      24.019   6.383  28.905  1.00 36.43           H
ATOM   2895  HB2 CYS A 218      21.663   6.795  29.202  1.00 40.90           H
ATOM   2896  HB3 CYS A 218      21.421   5.651  28.117  1.00 40.90           H
ATOM   2897  HG  CYS A 218      21.124   4.509  30.562  1.00 48.26           H
ATOM   2898  N   SER A 219      24.621   4.224  27.899  1.00 33.35           N
ATOM   2899  CA  SER A 219      25.281   3.160  27.160  1.00 39.76           C
ATOM   2900  C   SER A 219      24.382   1.946  27.011  1.00 42.07           C
ATOM   2901  O   SER A 219      23.649   1.581  27.931  1.00 33.37           O
ATOM   2902  CB  SER A 219      26.578   2.798  27.846  1.00 36.41           C
ATOM   2903  OG  SER A 219      27.450   3.910  27.607  1.00 47.70           O
ATOM   2904  H   SER A 219      24.790   4.213  28.743  1.00 40.02           H
ATOM   2905  HA  SER A 219      25.495   3.482  26.270  1.00 47.71           H
ATOM   2906  HB2 SER A 219      26.432   2.688  28.799  1.00 43.70           H
ATOM   2907  HB3 SER A 219      26.950   1.993  27.453  1.00 43.70           H
ATOM   2908  HG  SER A 219      27.118   4.610  27.930  1.00 57.24           H
ATOM   2909  N   ARG A 220      24.515   1.293  25.853  1.00 37.03           N
ATOM   2910  CA  ARG A 220      23.651   0.245  25.302  1.00 52.77           C
ATOM   2911  C   ARG A 220      22.818  -0.585  26.290  1.00 41.47           C
ATOM   2912  O   ARG A 220      21.575  -0.450  26.413  1.00 45.15           O
ATOM   2913  CB  ARG A 220      24.564  -0.693  24.451  1.00 58.43           C
ATOM   2914  CG  ARG A 220      26.066  -0.808  24.983  1.00 65.72           C
ATOM   2915  CD  ARG A 220      26.179  -0.974  26.604  1.00 57.50           C
ATOM   2916  NE  ARG A 220      27.366  -0.485  27.304  1.00 64.54           N
ATOM   2917  CZ  ARG A 220      28.547  -1.099  27.328  1.00 73.38           C
ATOM   2918  NH1 ARG A 220      28.734  -2.226  26.627  1.00 81.04           N
ATOM   2919  NH2 ARG A 220      29.543  -0.548  28.038  1.00 68.69           N1+
ATOM   2920  H   ARG A 220      25.168   1.463  25.319  1.00 44.44           H
ATOM   2921  HA  ARG A 220      23.025   0.665  24.692  1.00 63.32           H
ATOM   2922  HB2 ARG A 220      24.181  -1.584  24.452  1.00 70.12           H
ATOM   2923  HB3 ARG A 220      24.598  -0.352  23.543  1.00 70.12           H
ATOM   2924  HG2 ARG A 220      26.483  -1.584  24.576  1.00 78.86           H
ATOM   2925  HG3 ARG A 220      26.550  -0.006  24.733  1.00 78.86           H
ATOM   2926  HD2 ARG A 220      25.420  -0.517  26.997  1.00 69.00           H
ATOM   2927  HD3 ARG A 220      26.111  -1.920  26.805  1.00 69.00           H
ATOM   2928  HE  ARG A 220      27.296   0.257  27.733  1.00 77.45           H
ATOM   2929 HH11 ARG A 220      28.083  -2.568  26.182  1.00 97.25           H
ATOM   2930 HH12 ARG A 220      29.500  -2.616  26.637  1.00 97.25           H
ATOM   2931 HH21 ARG A 220      29.409   0.182  28.472  1.00 82.43           H
ATOM   2932 HH22 ARG A 220      30.319  -0.920  28.050  1.00 82.43           H
ATOM   2933  N   TYR A 221      23.484  -1.551  26.887  1.00 31.96           N
ATOM   2934  CA  TYR A 221      22.880  -2.481  27.833  1.00 34.35           C
ATOM   2935  C   TYR A 221      22.223  -1.811  29.044  1.00 36.78           C
ATOM   2936  O   TYR A 221      21.445  -2.469  29.755  1.00 32.50           O
ATOM   2937  CB  TYR A 221      23.971  -3.458  28.341  1.00 41.01           C
ATOM   2938  CG  TYR A 221      24.736  -4.217  27.259  1.00 43.44           C
ATOM   2939  CD1 TYR A 221      25.896  -4.922  27.563  1.00 51.97           C
ATOM   2940  CD2 TYR A 221      24.323  -4.191  25.934  1.00 48.91           C
ATOM   2941  CE1 TYR A 221      26.617  -5.613  26.556  1.00 50.36           C
ATOM   2942  CE2 TYR A 221      25.033  -4.868  24.926  1.00 62.20           C
ATOM   2943  CZ  TYR A 221      26.167  -5.578  25.250  1.00 58.50           C
ATOM   2944  OH  TYR A 221      26.835  -6.231  24.228  1.00 74.05           O
ATOM   2945  H   TYR A 221      24.321  -1.698  26.759  1.00 38.35           H
ATOM   2946  HA  TYR A 221      22.201  -3.001  27.374  1.00 41.22           H
ATOM   2947  HB2 TYR A 221      24.619  -2.952  28.855  1.00 49.21           H
ATOM   2948  HB3 TYR A 221      23.548  -4.117  28.914  1.00 49.21           H
ATOM   2949  HD1 TYR A 221      26.197  -4.951  28.443  1.00 62.36           H
ATOM   2950  HD2 TYR A 221      23.554  -3.718  25.708  1.00 58.70           H
ATOM   2951  HE1 TYR A 221      27.385  -6.089  26.773  1.00 60.43           H
ATOM   2952  HE2 TYR A 221      24.732  -4.846  24.047  1.00 74.63           H
ATOM   2953  HH  TYR A 221      26.433  -6.111  23.500  1.00 88.86           H
ATOM   2954  N   TYR A 222      22.561  -0.560  29.357  1.00 34.75           N
ATOM   2955  CA  TYR A 222      22.143   0.034  30.645  1.00 33.20           C
ATOM   2956  C   TYR A 222      21.015   1.046  30.493  1.00 34.82           C
ATOM   2957  O   TYR A 222      20.592   1.649  31.499  1.00 33.74           O
ATOM   2958  CB  TYR A 222      23.340   0.662  31.358  1.00 28.44           C
ATOM   2959  CG  TYR A 222      24.413  -0.374  31.508  1.00 31.68           C
ATOM   2960  CD1 TYR A 222      24.376  -1.316  32.544  1.00 30.11           C
ATOM   2961  CD2 TYR A 222      25.426  -0.462  30.557  1.00 31.11           C
ATOM   2962  CE1 TYR A 222      25.321  -2.288  32.633  1.00 33.34           C
ATOM   2963  CE2 TYR A 222      26.372  -1.431  30.619  1.00 36.47           C
ATOM   2964  CZ  TYR A 222      26.329  -2.341  31.667  1.00 38.17           C
ATOM   2965  OH  TYR A 222      27.285  -3.306  31.706  1.00 36.51           O
ATOM   2966  H   TYR A 222      23.023  -0.036  28.855  1.00 41.70           H
ATOM   2967  HA  TYR A 222      21.813  -0.680  31.213  1.00 39.84           H
ATOM   2968  HB2 TYR A 222      23.688   1.397  30.830  1.00 34.13           H
ATOM   2969  HB3 TYR A 222      23.074   0.966  32.240  1.00 34.13           H
ATOM   2970  HD1 TYR A 222      23.696  -1.275  33.177  1.00 36.13           H
ATOM   2971  HD2 TYR A 222      25.442   0.145  29.852  1.00 37.33           H
ATOM   2972  HE1 TYR A 222      25.297  -2.907  33.326  1.00 40.00           H
ATOM   2973  HE2 TYR A 222      27.048  -1.474  29.982  1.00 43.77           H
ATOM   2974  HH  TYR A 222      27.156  -3.812  32.364  1.00 43.81           H
ATOM   2975  N   ARG A 223      20.419   1.130  29.294  1.00 31.35           N
ATOM   2976  CA  ARG A 223      19.425   2.161  28.986  1.00 33.35           C
ATOM   2977  C   ARG A 223      18.041   1.766  29.432  1.00 31.45           C
ATOM   2978  O   ARG A 223      17.586   0.645  29.203  1.00 31.18           O
ATOM   2979  CB  ARG A 223      19.373   2.448  27.477  1.00 32.49           C
ATOM   2980  CG  ARG A 223      20.701   2.549  26.900  1.00 43.45           C
ATOM   2981  CD  ARG A 223      20.793   3.559  25.791  1.00 55.77           C
ATOM   2982  NE  ARG A 223      19.845   3.360  24.728  1.00 50.84           N
ATOM   2983  CZ  ARG A 223      19.251   4.362  24.071  1.00 56.43           C
ATOM   2984  NH1 ARG A 223      19.490   5.629  24.399  1.00 46.22           N
ATOM   2985  NH2 ARG A 223      18.410   4.104  23.080  1.00 47.44           N1+
ATOM   2986  H   ARG A 223      20.578   0.595  28.639  1.00 37.62           H
ATOM   2987  HA  ARG A 223      19.667   2.982  29.441  1.00 40.02           H
ATOM   2988  HB2 ARG A 223      18.903   1.726  27.032  1.00 38.99           H
ATOM   2989  HB3 ARG A 223      18.913   3.289  27.328  1.00 38.99           H
ATOM   2990  HG2 ARG A 223      21.326   2.811  27.594  1.00 52.14           H
ATOM   2991  HG3 ARG A 223      20.953   1.685  26.538  1.00 52.14           H
ATOM   2992  HD2 ARG A 223      20.639   4.442  26.162  1.00 66.92           H
ATOM   2993  HD3 ARG A 223      21.682   3.517  25.406  1.00 66.92           H
ATOM   2994  HE  ARG A 223      19.748   2.563  24.420  1.00 61.00           H
ATOM   2995 HH11 ARG A 223      20.040   5.812  25.035  1.00 55.47           H
ATOM   2996 HH12 ARG A 223      19.099   6.265  23.972  1.00 55.47           H
ATOM   2997 HH21 ARG A 223      18.239   3.290  22.861  1.00 56.93           H
ATOM   2998 HH22 ARG A 223      18.019   4.750  22.669  1.00 56.93           H
ATOM   2999  N   ALA A 224      17.368   2.708  30.059  1.00 32.27           N
ATOM   3000  CA  ALA A 224      16.003   2.500  30.502  1.00 33.71           C
ATOM   3001  C   ALA A 224      15.084   2.339  29.291  1.00 32.09           C
ATOM   3002  O   ALA A 224      15.336   2.914  28.249  1.00 33.07           O
ATOM   3003  CB  ALA A 224      15.537   3.683  31.360  1.00 32.90           C
ATOM   3004  H   ALA A 224      17.682   3.487  30.244  1.00 38.73           H
ATOM   3005  HA  ALA A 224      15.954   1.692  31.037  1.00 40.45           H
ATOM   3006  HB1 ALA A 224      14.624   3.525  31.646  1.00 39.48           H
ATOM   3007  HB2 ALA A 224      16.118   3.759  32.133  1.00 39.48           H
ATOM   3008  HB3 ALA A 224      15.583   4.494  30.830  1.00 39.48           H
ATOM   3009  N   PRO A 225      14.029   1.539  29.411  1.00 32.67           N
ATOM   3010  CA  PRO A 225      13.163   1.301  28.252  1.00 37.41           C
ATOM   3011  C   PRO A 225      12.623   2.578  27.634  1.00 44.15           C
ATOM   3012  O   PRO A 225      12.518   2.670  26.400  1.00 38.03           O
ATOM   3013  CB  PRO A 225      12.037   0.438  28.812  1.00 39.98           C
ATOM   3014  CG  PRO A 225      12.365   0.131  30.198  1.00 38.31           C
ATOM   3015  CD  PRO A 225      13.510   0.949  30.652  1.00 35.47           C
ATOM   3016  HA  PRO A 225      13.642   0.798  27.575  1.00 44.89           H
ATOM   3017  HB2 PRO A 225      11.203   0.932  28.766  1.00 47.97           H
ATOM   3018  HB3 PRO A 225      11.972  -0.379  28.293  1.00 47.97           H
ATOM   3019  HG2 PRO A 225      11.590   0.320  30.750  1.00 45.97           H
ATOM   3020  HG3 PRO A 225      12.590  -0.810  30.263  1.00 45.97           H
ATOM   3021  HD2 PRO A 225      13.209   1.645  31.257  1.00 42.56           H
ATOM   3022  HD3 PRO A 225      14.183   0.386  31.065  1.00 42.56           H
ATOM   3023  N   GLU A 226      12.331   3.594  28.453  1.00 38.73           N
ATOM   3024  CA  GLU A 226      11.817   4.847  27.902  1.00 39.01           C
ATOM   3025  C   GLU A 226      12.848   5.548  27.032  1.00 40.67           C
ATOM   3026  O   GLU A 226      12.470   6.223  26.078  1.00 39.34           O
ATOM   3027  CB  GLU A 226      11.324   5.791  29.020  1.00 39.09           C
ATOM   3028  CG  GLU A 226      12.396   6.246  30.038  1.00 40.34           C
ATOM   3029  CD  GLU A 226      12.488   5.377  31.276  1.00 37.10           C
ATOM   3030  OE1 GLU A 226      12.152   4.176  31.179  1.00 35.97           O
ATOM   3031  OE2 GLU A 226      12.927   5.907  32.344  1.00 36.27           O1-
ATOM   3032  H   GLU A 226      12.420   3.583  29.308  1.00 46.48           H
ATOM   3033  HA  GLU A 226      11.054   4.642  27.338  1.00 46.81           H
ATOM   3034  HB2 GLU A 226      10.958   6.589  28.608  1.00 46.91           H
ATOM   3035  HB3 GLU A 226      10.626   5.336  29.518  1.00 46.91           H
ATOM   3036  HG2 GLU A 226      13.263   6.233  29.603  1.00 48.41           H
ATOM   3037  HG3 GLU A 226      12.188   7.149  30.326  1.00 48.41           H
ATOM   3038  N   LEU A 227      14.150   5.397  27.315  1.00 31.85           N
ATOM   3039  CA  LEU A 227      15.139   5.926  26.385  1.00 32.32           C
ATOM   3040  C   LEU A 227      15.135   5.124  25.086  1.00 40.82           C
ATOM   3041  O   LEU A 227      15.262   5.696  24.003  1.00 34.71           O
ATOM   3042  CB  LEU A 227      16.551   5.926  26.973  1.00 36.70           C
ATOM   3043  CG  LEU A 227      16.843   6.798  28.216  1.00 36.64           C
ATOM   3044  CD1 LEU A 227      18.335   6.670  28.604  1.00 32.82           C
ATOM   3045  CD2 LEU A 227      16.521   8.234  27.941  1.00 32.83           C
ATOM   3046  H   LEU A 227      14.471   5.007  28.011  1.00 38.22           H
ATOM   3047  HA  LEU A 227      14.906   6.843  26.170  1.00 38.79           H
ATOM   3048  HB2 LEU A 227      16.769   5.012  27.216  1.00 44.04           H
ATOM   3049  HB3 LEU A 227      17.159   6.219  26.277  1.00 44.04           H
ATOM   3050  HG  LEU A 227      16.301   6.496  28.962  1.00 43.97           H
ATOM   3051 HD11 LEU A 227      18.506   7.221  29.384  1.00 39.38           H
ATOM   3052 HD12 LEU A 227      18.530   5.742  28.805  1.00 39.38           H
ATOM   3053 HD13 LEU A 227      18.880   6.970  27.860  1.00 39.38           H
ATOM   3054 HD21 LEU A 227      16.713   8.758  28.734  1.00 39.40           H
ATOM   3055 HD22 LEU A 227      17.067   8.543  27.200  1.00 39.40           H
ATOM   3056 HD23 LEU A 227      15.581   8.309  27.714  1.00 39.40           H
ATOM   3057  N   ILE A 228      14.994   3.803  25.178  1.00 40.38           N
ATOM   3058  CA  ILE A 228      14.962   2.984  23.970  1.00 36.39           C
ATOM   3059  C   ILE A 228      13.793   3.414  23.102  1.00 36.10           C
ATOM   3060  O   ILE A 228      13.929   3.582  21.886  1.00 40.19           O
ATOM   3061  CB  ILE A 228      14.877   1.486  24.324  1.00 33.35           C
ATOM   3062  CG1 ILE A 228      16.083   1.060  25.162  1.00 32.14           C
ATOM   3063  CG2 ILE A 228      14.891   0.618  23.054  1.00 38.04           C
ATOM   3064  CD1 ILE A 228      15.964  -0.336  25.723  1.00 36.16           C
ATOM   3065  H   ILE A 228      14.916   3.364  25.913  1.00 48.46           H
ATOM   3066  HA  ILE A 228      15.779   3.128  23.467  1.00 43.66           H
ATOM   3067  HB  ILE A 228      14.062   1.317  24.822  1.00 40.02           H
ATOM   3068 HG12 ILE A 228      16.877   1.091  24.606  1.00 38.56           H
ATOM   3069 HG13 ILE A 228      16.178   1.673  25.907  1.00 38.56           H
ATOM   3070 HG21 ILE A 228      14.837  -0.316  23.310  1.00 45.65           H
ATOM   3071 HG22 ILE A 228      14.130   0.855  22.502  1.00 45.65           H
ATOM   3072 HG23 ILE A 228      15.715   0.782  22.569  1.00 45.65           H
ATOM   3073 HD11 ILE A 228      16.760  -0.536  26.240  1.00 43.39           H
ATOM   3074 HD12 ILE A 228      15.179  -0.381  26.291  1.00 43.39           H
ATOM   3075 HD13 ILE A 228      15.879  -0.964  24.989  1.00 43.39           H
ATOM   3076  N   PHE A 229      12.631   3.600  23.712  1.00 37.16           N
ATOM   3077  CA  PHE A 229      11.439   4.122  23.032  1.00 38.26           C
ATOM   3078  C   PHE A 229      11.556   5.588  22.636  1.00 39.70           C
ATOM   3079  O   PHE A 229      10.549   6.121  22.130  1.00 42.79           O
ATOM   3080  CB  PHE A 229      10.190   3.928  23.891  1.00 40.67           C
ATOM   3081  CG  PHE A 229       9.760   2.488  24.043  1.00 40.71           C
ATOM   3082  CD1 PHE A 229       9.297   1.752  22.956  1.00 46.62           C
ATOM   3083  CD2 PHE A 229       9.767   1.885  25.279  1.00 42.88           C
ATOM   3084  CE1 PHE A 229       8.887   0.413  23.108  1.00 42.89           C
ATOM   3085  CE2 PHE A 229       9.360   0.553  25.428  1.00 40.17           C
ATOM   3086  CZ  PHE A 229       8.928  -0.177  24.337  1.00 41.42           C
ATOM   3087  H   PHE A 229      12.499   3.428  24.544  1.00 44.59           H
ATOM   3088  HA  PHE A 229      11.309   3.614  22.216  1.00 45.91           H
ATOM   3089  HB2 PHE A 229      10.365   4.279  24.778  1.00 48.80           H
ATOM   3090  HB3 PHE A 229       9.455   4.414  23.485  1.00 48.80           H
ATOM   3091  HD1 PHE A 229       9.278   2.144  22.113  1.00 55.94           H
ATOM   3092  HD2 PHE A 229      10.067   2.360  26.020  1.00 51.45           H
ATOM   3093  HE1 PHE A 229       8.593  -0.070  22.370  1.00 51.46           H
ATOM   3094  HE2 PHE A 229       9.384   0.155  26.268  1.00 48.20           H
ATOM   3095  HZ  PHE A 229       8.650  -1.059  24.444  1.00 49.70           H
ATOM   3096  N   GLY A 230      12.710   6.235  22.770  1.00 35.60           N
ATOM   3097  CA  GLY A 230      12.884   7.601  22.310  1.00 36.15           C
ATOM   3098  C   GLY A 230      12.276   8.714  23.156  1.00 43.57           C
ATOM   3099  O   GLY A 230      12.100   9.818  22.641  1.00 40.47           O
ATOM   3100  H   GLY A 230      13.415   5.896  23.129  1.00 42.72           H
ATOM   3101  HA2 GLY A 230      13.835   7.779  22.238  1.00 43.38           H
ATOM   3102  HA3 GLY A 230      12.505   7.674  21.421  1.00 43.38           H
ATOM   3103  N   ALA A 231      11.989   8.501  24.442  1.00 39.05           N
ATOM   3104  CA  ALA A 231      11.368   9.582  25.210  1.00 40.35           C
ATOM   3105  C   ALA A 231      12.360  10.720  25.399  1.00 36.46           C
ATOM   3106  O   ALA A 231      13.571  10.513  25.488  1.00 35.95           O
ATOM   3107  CB  ALA A 231      10.836   9.091  26.564  1.00 44.99           C
ATOM   3108  H   ALA A 231      12.136   7.774  24.877  1.00 46.85           H
ATOM   3109  HA  ALA A 231      10.615   9.928  24.706  1.00 48.42           H
ATOM   3110  HB1 ALA A 231      10.435   9.838  27.035  1.00 53.98           H
ATOM   3111  HB2 ALA A 231      10.171   8.401  26.410  1.00 53.98           H
ATOM   3112  HB3 ALA A 231      11.573   8.731  27.081  1.00 53.98           H
ATOM   3113  N   THR A 232      11.838  11.946  25.378  1.00 36.88           N
ATOM   3114  CA  THR A 232      12.609  13.143  25.690  1.00 41.63           C
ATOM   3115  C   THR A 232      12.084  13.828  26.961  1.00 37.36           C
ATOM   3116  O   THR A 232      12.600  14.879  27.344  1.00 36.70           O
ATOM   3117  CB  THR A 232      12.576  14.144  24.526  1.00 46.91           C
ATOM   3118  OG1 THR A 232      11.236  14.611  24.377  1.00 45.09           O
ATOM   3119  CG2 THR A 232      13.056  13.531  23.193  1.00 41.98           C
ATOM   3120  H   THR A 232      11.017  12.111  25.181  1.00 44.26           H
ATOM   3121  HA  THR A 232      13.533  12.892  25.844  1.00 49.96           H
ATOM   3122  HB  THR A 232      13.152  14.895  24.737  1.00 56.29           H
ATOM   3123  HG1 THR A 232      11.193  15.162  23.744  1.00 54.10           H
ATOM   3124 HG21 THR A 232      13.018  14.197  22.489  1.00 50.38           H
ATOM   3125 HG22 THR A 232      13.970  13.218  23.282  1.00 50.38           H
ATOM   3126 HG23 THR A 232      12.489  12.783  22.949  1.00 50.38           H
ATOM   3127  N   ASP A 233      11.051  13.281  27.595  1.00 38.40           N
ATOM   3128  CA  ASP A 233      10.527  13.799  28.853  1.00 49.10           C
ATOM   3129  C   ASP A 233      10.872  12.886  30.040  1.00 41.96           C
ATOM   3130  O   ASP A 233      10.136  12.845  31.024  1.00 39.13           O
ATOM   3131  CB  ASP A 233       9.010  13.977  28.746  1.00 47.44           C
ATOM   3132  CG  ASP A 233       8.294  12.668  28.633  1.00 48.61           C
ATOM   3133  OD1 ASP A 233       7.090  12.596  28.976  1.00 60.38           O
ATOM   3134  OD2 ASP A 233       8.960  11.686  28.236  1.00 53.75           O1-
ATOM   3135  H   ASP A 233      10.627  12.590  27.308  1.00 46.08           H
ATOM   3136  HA  ASP A 233      10.919  14.670  29.022  1.00 58.92           H
ATOM   3137  HB2 ASP A 233       8.686  14.430  29.541  1.00 56.93           H
ATOM   3138  HB3 ASP A 233       8.806  14.502  27.956  1.00 56.93           H
ATOM   3139  N   TYR A 234      11.988  12.155  29.965  1.00 35.87           N
ATOM   3140  CA  TYR A 234      12.386  11.253  31.032  1.00 36.60           C
ATOM   3141  C   TYR A 234      12.889  12.032  32.267  1.00 37.68           C
ATOM   3142  O   TYR A 234      13.239  13.218  32.194  1.00 33.90           O
ATOM   3143  CB  TYR A 234      13.484  10.299  30.561  1.00 32.29           C
ATOM   3144  CG  TYR A 234      14.676  10.981  29.969  1.00 32.64           C
ATOM   3145  CD1 TYR A 234      15.697  11.388  30.757  1.00 33.66           C
ATOM   3146  CD2 TYR A 234      14.792  11.184  28.589  1.00 36.31           C
ATOM   3147  CE1 TYR A 234      16.815  12.011  30.218  1.00 36.92           C
ATOM   3148  CE2 TYR A 234      15.894  11.823  28.050  1.00 29.28           C
ATOM   3149  CZ  TYR A 234      16.919  12.203  28.878  1.00 33.14           C
ATOM   3150  OH  TYR A 234      18.047  12.841  28.377  1.00 34.73           O
ATOM   3151  H   TYR A 234      12.531  12.168  29.298  1.00 43.04           H
ATOM   3152  HA  TYR A 234      11.621  10.722  31.302  1.00 43.92           H
ATOM   3153  HB2 TYR A 234      13.789   9.777  31.319  1.00 38.75           H
ATOM   3154  HB3 TYR A 234      13.115   9.710  29.884  1.00 38.75           H
ATOM   3155  HD1 TYR A 234      15.648  11.253  31.676  1.00 40.39           H
ATOM   3156  HD2 TYR A 234      14.100  10.915  28.028  1.00 43.57           H
ATOM   3157  HE1 TYR A 234      17.505  12.285  30.778  1.00 44.31           H
ATOM   3158  HE2 TYR A 234      15.961  11.950  27.131  1.00 35.14           H
ATOM   3159  HH  TYR A 234      17.996  12.901  27.541  1.00 41.67           H
ATOM   3160  N   THR A 235      12.978  11.323  33.402  1.00 37.74           N
ATOM   3161  CA  THR A 235      13.465  11.882  34.662  1.00 41.17           C
ATOM   3162  C   THR A 235      14.743  11.168  35.129  1.00 41.10           C
ATOM   3163  O   THR A 235      15.293  10.295  34.456  1.00 36.09           O
ATOM   3164  CB  THR A 235      12.408  11.748  35.746  1.00 39.66           C
ATOM   3165  OG1 THR A 235      12.287  10.356  36.091  1.00 42.09           O
ATOM   3166  CG2 THR A 235      11.021  12.284  35.257  1.00 41.85           C
ATOM   3167  H   THR A 235      12.756  10.494  33.463  1.00 45.29           H
ATOM   3168  HA  THR A 235      13.665  12.823  34.542  1.00 49.41           H
ATOM   3169  HB  THR A 235      12.677  12.254  36.528  1.00 47.60           H
ATOM   3170  HG1 THR A 235      12.059   9.911  35.415  1.00 50.51           H
ATOM   3171 HG21 THR A 235      10.362  12.190  35.962  1.00 50.22           H
ATOM   3172 HG22 THR A 235      11.094  13.221  35.017  1.00 50.22           H
ATOM   3173 HG23 THR A 235      10.727  11.782  34.481  1.00 50.22           H
ATOM   3174  N   SER A 236      15.193  11.561  36.319  1.00 34.70           N
ATOM   3175  CA  SER A 236      16.383  11.002  36.954  1.00 33.16           C
ATOM   3176  C   SER A 236      16.222   9.515  37.226  1.00 30.70           C
ATOM   3177  O   SER A 236      17.204   8.830  37.522  1.00 33.51           O
ATOM   3178  CB  SER A 236      16.662  11.748  38.276  1.00 41.04           C
ATOM   3179  OG  SER A 236      17.172  13.063  38.035  1.00 44.22           O
ATOM   3180  H   SER A 236      14.812  12.170  36.792  1.00 41.64           H
ATOM   3181  HA  SER A 236      17.146  11.124  36.368  1.00 39.79           H
ATOM   3182  HB2 SER A 236      15.835  11.818  38.777  1.00 49.24           H
ATOM   3183  HB3 SER A 236      17.316  11.246  38.787  1.00 49.24           H
ATOM   3184  HG  SER A 236      16.615  13.511  37.593  1.00 53.06           H
ATOM   3185  N   SER A 237      15.006   9.004  37.177  1.00 28.76           N
ATOM   3186  CA  SER A 237      14.832   7.575  37.385  1.00 33.14           C
ATOM   3187  C   SER A 237      15.429   6.698  36.247  1.00 32.59           C
ATOM   3188  O   SER A 237      15.454   5.458  36.414  1.00 34.17           O
ATOM   3189  CB  SER A 237      13.354   7.272  37.571  1.00 31.70           C
ATOM   3190  OG  SER A 237      12.625   7.421  36.341  1.00 36.28           O
ATOM   3191  H   SER A 237      14.283   9.445  37.029  1.00 34.52           H
ATOM   3192  HA  SER A 237      15.285   7.329  38.207  1.00 39.77           H
ATOM   3193  HB2 SER A 237      13.258   6.358  37.884  1.00 38.04           H
ATOM   3194  HB3 SER A 237      12.988   7.885  38.228  1.00 38.04           H
ATOM   3195  HG  SER A 237      12.697   8.208  36.058  1.00 43.53           H
ATOM   3196  N   ILE A 238      15.955   7.286  35.164  1.00 30.74           N
ATOM   3197  CA  ILE A 238      16.730   6.485  34.206  1.00 31.60           C
ATOM   3198  C   ILE A 238      18.025   6.003  34.852  1.00 36.19           C
ATOM   3199  O   ILE A 238      18.510   4.916  34.518  1.00 29.07           O
ATOM   3200  CB  ILE A 238      17.030   7.244  32.889  1.00 28.39           C
ATOM   3201  CG1 ILE A 238      17.930   8.455  33.127  1.00 34.36           C
ATOM   3202  CG2 ILE A 238      15.707   7.629  32.159  1.00 32.90           C
ATOM   3203  CD1 ILE A 238      18.562   9.055  31.887  1.00 39.01           C
ATOM   3204  H   ILE A 238      15.881   8.120  34.966  1.00 36.89           H
ATOM   3205  HA  ILE A 238      16.210   5.699  33.975  1.00 37.92           H
ATOM   3206  HB  ILE A 238      17.514   6.635  32.308  1.00 34.07           H
ATOM   3207 HG12 ILE A 238      17.402   9.151  33.549  1.00 41.23           H
ATOM   3208 HG13 ILE A 238      18.650   8.190  33.721  1.00 41.23           H
ATOM   3209 HG21 ILE A 238      15.925   8.102  31.340  1.00 39.48           H
ATOM   3210 HG22 ILE A 238      15.213   6.820  31.953  1.00 39.48           H
ATOM   3211 HG23 ILE A 238      15.181   8.200  32.740  1.00 39.48           H
ATOM   3212 HD11 ILE A 238      19.109   9.813  32.147  1.00 46.81           H
ATOM   3213 HD12 ILE A 238      19.111   8.382  31.456  1.00 46.81           H
ATOM   3214 HD13 ILE A 238      17.860   9.345  31.284  1.00 46.81           H
ATOM   3215  N   ASP A 239      18.594   6.785  35.798  1.00 31.60           N
ATOM   3216  CA  ASP A 239      19.795   6.366  36.525  1.00 32.05           C
ATOM   3217  C   ASP A 239      19.517   5.170  37.421  1.00 35.02           C
ATOM   3218  O   ASP A 239      20.410   4.335  37.640  1.00 32.35           O
ATOM   3219  CB  ASP A 239      20.335   7.489  37.401  1.00 34.69           C
ATOM   3220  CG  ASP A 239      21.038   8.580  36.632  1.00 35.13           C
ATOM   3221  OD1 ASP A 239      21.416   8.414  35.455  1.00 31.81           O
ATOM   3222  OD2 ASP A 239      21.287   9.645  37.254  1.00 35.85           O1-
ATOM   3223  H   ASP A 239      18.297   7.559  36.031  1.00 37.92           H
ATOM   3224  HA  ASP A 239      20.484   6.117  35.889  1.00 38.47           H
ATOM   3225  HB2 ASP A 239      19.595   7.894  37.880  1.00 41.63           H
ATOM   3226  HB3 ASP A 239      20.970   7.115  38.032  1.00 41.63           H
ATOM   3227  N   VAL A 240      18.300   5.091  37.964  1.00 30.09           N
ATOM   3228  CA  VAL A 240      17.921   3.985  38.824  1.00 30.52           C
ATOM   3229  C   VAL A 240      17.814   2.703  38.032  1.00 32.91           C
ATOM   3230  O   VAL A 240      18.275   1.650  38.494  1.00 30.14           O
ATOM   3231  CB  VAL A 240      16.600   4.285  39.556  1.00 32.78           C
ATOM   3232  CG1 VAL A 240      16.133   3.043  40.278  1.00 34.63           C
ATOM   3233  CG2 VAL A 240      16.825   5.393  40.539  1.00 37.26           C
ATOM   3234  H   VAL A 240      17.677   5.673  37.846  1.00 36.11           H
ATOM   3235  HA  VAL A 240      18.610   3.861  39.495  1.00 36.62           H
ATOM   3236  HB  VAL A 240      15.921   4.558  38.920  1.00 39.34           H
ATOM   3237 HG11 VAL A 240      15.301   3.240  40.736  1.00 41.55           H
ATOM   3238 HG12 VAL A 240      15.995   2.335  39.630  1.00 41.55           H
ATOM   3239 HG13 VAL A 240      16.810   2.778  40.920  1.00 41.55           H
ATOM   3240 HG21 VAL A 240      15.992   5.581  40.999  1.00 44.71           H
ATOM   3241 HG22 VAL A 240      17.501   5.116  41.177  1.00 44.71           H
ATOM   3242 HG23 VAL A 240      17.125   6.183  40.061  1.00 44.71           H
ATOM   3243  N   TRP A 241      17.163   2.762  36.856  1.00 30.98           N
ATOM   3244  CA  TRP A 241      17.170   1.630  35.913  1.00 29.33           C
ATOM   3245  C   TRP A 241      18.592   1.180  35.644  1.00 25.28           C
ATOM   3246  O   TRP A 241      18.912  -0.008  35.784  1.00 31.19           O
ATOM   3247  CB  TRP A 241      16.481   1.983  34.576  1.00 32.36           C
ATOM   3248  CG  TRP A 241      16.494   0.778  33.584  1.00 29.52           C
ATOM   3249  CD1 TRP A 241      17.519   0.384  32.791  1.00 29.15           C
ATOM   3250  CD2 TRP A 241      15.454  -0.208  33.394  1.00 30.48           C
ATOM   3251  NE1 TRP A 241      17.178  -0.749  32.095  1.00 31.98           N
ATOM   3252  CE2 TRP A 241      15.920  -1.138  32.447  1.00 29.30           C
ATOM   3253  CE3 TRP A 241      14.185  -0.377  33.919  1.00 31.88           C
ATOM   3254  CZ2 TRP A 241      15.150  -2.223  32.005  1.00 29.45           C
ATOM   3255  CZ3 TRP A 241      13.406  -1.467  33.481  1.00 38.99           C
ATOM   3256  CH2 TRP A 241      13.897  -2.368  32.528  1.00 36.38           C
ATOM   3257  H   TRP A 241      16.712   3.442  36.584  1.00 37.18           H
ATOM   3258  HA  TRP A 241      16.690   0.886  36.310  1.00 35.20           H
ATOM   3259  HB2 TRP A 241      15.557   2.225  34.746  1.00 38.83           H
ATOM   3260  HB3 TRP A 241      16.950   2.723  34.160  1.00 38.83           H
ATOM   3261  HD1 TRP A 241      18.334   0.826  32.719  1.00 34.98           H
ATOM   3262  HE1 TRP A 241      17.682  -1.153  31.527  1.00 38.37           H
ATOM   3263  HE3 TRP A 241      13.849   0.221  34.547  1.00 38.25           H
ATOM   3264  HZ2 TRP A 241      15.480  -2.820  31.373  1.00 35.34           H
ATOM   3265  HZ3 TRP A 241      12.551  -1.586  33.825  1.00 46.78           H
ATOM   3266  HH2 TRP A 241      13.366  -3.081  32.255  1.00 43.65           H
ATOM   3267  N   SER A 242      19.475   2.115  35.268  1.00 25.42           N
ATOM   3268  CA  SER A 242      20.849   1.737  34.974  1.00 25.85           C
ATOM   3269  C   SER A 242      21.510   1.073  36.172  1.00 33.18           C
ATOM   3270  O   SER A 242      22.218   0.072  36.006  1.00 29.30           O
ATOM   3271  CB  SER A 242      21.675   2.941  34.505  1.00 29.10           C
ATOM   3272  OG  SER A 242      21.074   3.603  33.404  1.00 31.70           O
ATOM   3273  H   SER A 242      19.302   2.953  35.179  1.00 30.50           H
ATOM   3274  HA  SER A 242      20.840   1.091  34.251  1.00 31.02           H
ATOM   3275  HB2 SER A 242      21.757   3.569  35.240  1.00 34.92           H
ATOM   3276  HB3 SER A 242      22.555   2.630  34.239  1.00 34.92           H
ATOM   3277  HG  SER A 242      20.998   3.074  32.757  1.00 38.04           H
ATOM   3278  N   ALA A 243      21.283   1.601  37.397  1.00 30.02           N
ATOM   3279  CA  ALA A 243      21.902   1.004  38.573  1.00 28.47           C
ATOM   3280  C   ALA A 243      21.360  -0.403  38.819  1.00 26.67           C
ATOM   3281  O   ALA A 243      22.124  -1.310  39.197  1.00 30.29           O
ATOM   3282  CB  ALA A 243      21.714   1.895  39.818  1.00 29.30           C
ATOM   3283  H   ALA A 243      20.787   2.286  37.558  1.00 36.02           H
ATOM   3284  HA  ALA A 243      22.855   0.925  38.412  1.00 34.16           H
ATOM   3285  HB1 ALA A 243      22.137   1.467  40.579  1.00 35.16           H
ATOM   3286  HB2 ALA A 243      22.124   2.758  39.653  1.00 35.16           H
ATOM   3287  HB3 ALA A 243      20.765   2.006  39.986  1.00 35.16           H
ATOM   3288  N   GLY A 244      20.070  -0.616  38.557  1.00 27.52           N
ATOM   3289  CA  GLY A 244      19.508  -1.962  38.609  1.00 28.00           C
ATOM   3290  C   GLY A 244      20.173  -2.929  37.631  1.00 32.98           C
ATOM   3291  O   GLY A 244      20.367  -4.117  37.939  1.00 31.02           O
ATOM   3292  H   GLY A 244      19.504  -0.002  38.349  1.00 33.02           H
ATOM   3293  HA2 GLY A 244      19.610  -2.318  39.506  1.00 33.60           H
ATOM   3294  HA3 GLY A 244      18.561  -1.923  38.403  1.00 33.60           H
ATOM   3295  N   CYS A 245      20.519  -2.440  36.437  1.00 31.78           N
ATOM   3296  CA  CYS A 245      21.196  -3.276  35.449  1.00 33.23           C
ATOM   3297  C   CYS A 245      22.575  -3.685  35.952  1.00 35.23           C
ATOM   3298  O   CYS A 245      23.005  -4.825  35.722  1.00 31.39           O
ATOM   3299  CB  CYS A 245      21.305  -2.533  34.112  1.00 30.99           C
ATOM   3300  SG  CYS A 245      19.776  -2.444  33.192  1.00 33.73           S
ATOM   3301  H   CYS A 245      20.374  -1.633  36.178  1.00 38.14           H
ATOM   3302  HA  CYS A 245      20.676  -4.082  35.305  1.00 39.88           H
ATOM   3303  HB2 CYS A 245      21.598  -1.625  34.285  1.00 37.19           H
ATOM   3304  HB3 CYS A 245      21.957  -2.987  33.557  1.00 37.19           H
ATOM   3305  HG  CYS A 245      18.955  -1.869  33.853  1.00 40.48           H
ATOM   3306  N   VAL A 246      23.247  -2.790  36.696  1.00 26.79           N
ATOM   3307  CA  VAL A 246      24.571  -3.095  37.218  1.00 28.37           C
ATOM   3308  C   VAL A 246      24.464  -4.149  38.328  1.00 31.27           C
ATOM   3309  O   VAL A 246      25.243  -5.113  38.373  1.00 32.62           O
ATOM   3310  CB  VAL A 246      25.261  -1.805  37.702  1.00 30.62           C
ATOM   3311  CG1 VAL A 246      26.510  -2.111  38.584  1.00 32.68           C
ATOM   3312  CG2 VAL A 246      25.601  -0.869  36.523  1.00 31.32           C
ATOM   3313  H   VAL A 246      22.953  -2.010  36.906  1.00 32.15           H
ATOM   3314  HA  VAL A 246      25.110  -3.470  36.504  1.00 34.04           H
ATOM   3315  HB  VAL A 246      24.632  -1.327  38.265  1.00 36.75           H
ATOM   3316 HG11 VAL A 246      26.911  -1.273  38.864  1.00 39.22           H
ATOM   3317 HG12 VAL A 246      26.231  -2.621  39.360  1.00 39.22           H
ATOM   3318 HG13 VAL A 246      27.147  -2.624  38.062  1.00 39.22           H
ATOM   3319 HG21 VAL A 246      26.032  -0.072  36.868  1.00 37.59           H
ATOM   3320 HG22 VAL A 246      26.198  -1.332  35.915  1.00 37.59           H
ATOM   3321 HG23 VAL A 246      24.780  -0.630  36.064  1.00 37.59           H
ATOM   3322  N   LEU A 247      23.493  -3.997  39.230  1.00 32.11           N
ATOM   3323  CA  LEU A 247      23.270  -5.002  40.277  1.00 30.39           C
ATOM   3324  C   LEU A 247      23.012  -6.380  39.661  1.00 35.45           C
ATOM   3325  O   LEU A 247      23.680  -7.369  39.987  1.00 34.37           O
ATOM   3326  CB  LEU A 247      22.087  -4.582  41.144  1.00 31.49           C
ATOM   3327  CG  LEU A 247      21.574  -5.606  42.200  1.00 30.54           C
ATOM   3328  CD1 LEU A 247      22.612  -5.997  43.191  1.00 32.98           C
ATOM   3329  CD2 LEU A 247      20.258  -5.157  42.872  1.00 33.78           C
ATOM   3330  H   LEU A 247      22.954  -3.328  39.259  1.00 38.53           H
ATOM   3331  HA  LEU A 247      24.057  -5.061  40.840  1.00 36.47           H
ATOM   3332  HB2 LEU A 247      22.339  -3.779  41.626  1.00 37.79           H
ATOM   3333  HB3 LEU A 247      21.341  -4.381  40.557  1.00 37.79           H
ATOM   3334  HG  LEU A 247      21.357  -6.418  41.716  1.00 36.65           H
ATOM   3335 HD11 LEU A 247      22.229  -6.632  43.815  1.00 39.58           H
ATOM   3336 HD12 LEU A 247      23.359  -6.402  42.722  1.00 39.58           H
ATOM   3337 HD13 LEU A 247      22.910  -5.204  43.665  1.00 39.58           H
ATOM   3338 HD21 LEU A 247      19.988  -5.829  43.517  1.00 40.53           H
ATOM   3339 HD22 LEU A 247      20.406  -4.309  43.320  1.00 40.53           H
ATOM   3340 HD23 LEU A 247      19.575  -5.057  42.191  1.00 40.53           H
ATOM   3341  N   ALA A 248      22.038  -6.457  38.772  1.00 31.44           N
ATOM   3342  CA  ALA A 248      21.717  -7.726  38.137  1.00 33.28           C
ATOM   3343  C   ALA A 248      22.942  -8.335  37.473  1.00 36.00           C
ATOM   3344  O   ALA A 248      23.182  -9.537  37.611  1.00 38.83           O
ATOM   3345  CB  ALA A 248      20.585  -7.526  37.150  1.00 38.07           C
ATOM   3346  H   ALA A 248      21.550  -5.796  38.518  1.00 37.73           H
ATOM   3347  HA  ALA A 248      21.410  -8.346  38.816  1.00 39.94           H
ATOM   3348  HB1 ALA A 248      20.378  -8.376  36.732  1.00 45.68           H
ATOM   3349  HB2 ALA A 248      19.808  -7.192  37.625  1.00 45.68           H
ATOM   3350  HB3 ALA A 248      20.863  -6.885  36.477  1.00 45.68           H
ATOM   3351  N   GLU A 249      23.781  -7.504  36.822  1.00 35.66           N
ATOM   3352  CA  GLU A 249      24.983  -7.994  36.155  1.00 36.68           C
ATOM   3353  C   GLU A 249      26.011  -8.545  37.149  1.00 37.68           C
ATOM   3354  O   GLU A 249      26.673  -9.553  36.876  1.00 36.36           O
ATOM   3355  CB  GLU A 249      25.610  -6.875  35.319  1.00 39.54           C
ATOM   3356  CG  GLU A 249      26.838  -7.298  34.526  1.00 36.29           C
ATOM   3357  CD  GLU A 249      27.303  -6.233  33.530  1.00 41.55           C
ATOM   3358  OE1 GLU A 249      26.494  -5.355  33.165  1.00 39.84           O
ATOM   3359  OE2 GLU A 249      28.479  -6.256  33.119  1.00 41.23           O1-
ATOM   3360  H   GLU A 249      23.667  -6.654  36.758  1.00 42.79           H
ATOM   3361  HA  GLU A 249      24.736  -8.713  35.552  1.00 44.01           H
ATOM   3362  HB2 GLU A 249      24.949  -6.550  34.688  1.00 47.45           H
ATOM   3363  HB3 GLU A 249      25.877  -6.156  35.913  1.00 47.45           H
ATOM   3364  HG2 GLU A 249      27.568  -7.470  35.141  1.00 43.55           H
ATOM   3365  HG3 GLU A 249      26.629  -8.103  34.026  1.00 43.55           H
ATOM   3366  N   LEU A 250      26.187  -7.888  38.287  1.00 34.91           N
ATOM   3367  CA  LEU A 250      27.126  -8.391  39.273  1.00 32.06           C
ATOM   3368  C   LEU A 250      26.635  -9.707  39.879  1.00 38.32           C
ATOM   3369  O   LEU A 250      27.444 -10.584  40.200  1.00 41.69           O
ATOM   3370  CB  LEU A 250      27.337  -7.343  40.352  1.00 33.86           C
ATOM   3371  CG  LEU A 250      28.069  -6.071  39.938  1.00 32.10           C
ATOM   3372  CD1 LEU A 250      28.091  -5.124  41.084  1.00 38.33           C
ATOM   3373  CD2 LEU A 250      29.486  -6.334  39.453  1.00 36.00           C
ATOM   3374  H   LEU A 250      25.782  -7.162  38.509  1.00 41.89           H
ATOM   3375  HA  LEU A 250      27.979  -8.557  38.843  1.00 38.47           H
ATOM   3376  HB2 LEU A 250      26.467  -7.077  40.689  1.00 40.64           H
ATOM   3377  HB3 LEU A 250      27.848  -7.747  41.070  1.00 40.64           H
ATOM   3378  HG  LEU A 250      27.580  -5.649  39.214  1.00 38.53           H
ATOM   3379 HD11 LEU A 250      28.557  -4.317  40.817  1.00 46.00           H
ATOM   3380 HD12 LEU A 250      27.178  -4.912  41.336  1.00 46.00           H
ATOM   3381 HD13 LEU A 250      28.552  -5.542  41.829  1.00 46.00           H
ATOM   3382 HD21 LEU A 250      29.896  -5.491  39.206  1.00 43.20           H
ATOM   3383 HD22 LEU A 250      29.991  -6.751  40.168  1.00 43.20           H
ATOM   3384 HD23 LEU A 250      29.451  -6.924  38.684  1.00 43.20           H
ATOM   3385  N   LEU A 251      25.319  -9.890  39.963  1.00 36.35           N
ATOM   3386  CA  LEU A 251      24.756 -11.115  40.515  1.00 39.54           C
ATOM   3387  C   LEU A 251      24.840 -12.251  39.516  1.00 38.36           C
ATOM   3388  O   LEU A 251      25.187 -13.380  39.877  1.00 41.41           O
ATOM   3389  CB  LEU A 251      23.293 -10.881  40.925  1.00 34.51           C
ATOM   3390  CG  LEU A 251      23.078  -9.934  42.113  1.00 36.86           C
ATOM   3391  CD1 LEU A 251      21.581  -9.643  42.204  1.00 39.35           C
ATOM   3392  CD2 LEU A 251      23.549 -10.558  43.453  1.00 40.21           C
ATOM   3393  H   LEU A 251      24.732  -9.318  39.706  1.00 43.62           H
ATOM   3394  HA  LEU A 251      25.256 -11.369  41.306  1.00 47.44           H
ATOM   3395  HB2 LEU A 251      22.818 -10.507  40.167  1.00 41.41           H
ATOM   3396  HB3 LEU A 251      22.901 -11.736  41.162  1.00 41.41           H
ATOM   3397  HG  LEU A 251      23.554  -9.101  41.966  1.00 44.23           H
ATOM   3398 HD11 LEU A 251      21.420  -9.045  42.950  1.00 47.22           H
ATOM   3399 HD12 LEU A 251      21.289  -9.228  41.377  1.00 47.22           H
ATOM   3400 HD13 LEU A 251      21.105 -10.478  42.341  1.00 47.22           H
ATOM   3401 HD21 LEU A 251      23.392  -9.922  44.169  1.00 48.26           H
ATOM   3402 HD22 LEU A 251      23.046 -11.371  43.616  1.00 48.26           H
ATOM   3403 HD23 LEU A 251      24.496 -10.760  43.391  1.00 48.26           H
ATOM   3404  N   LEU A 252      24.635 -11.950  38.242  1.00 40.89           N
ATOM   3405  CA  LEU A 252      24.550 -12.966  37.208  1.00 39.69           C
ATOM   3406  C   LEU A 252      25.882 -13.373  36.612  1.00 44.70           C
ATOM   3407  O   LEU A 252      26.016 -14.511  36.170  1.00 45.35           O
ATOM   3408  CB  LEU A 252      23.698 -12.466  36.050  1.00 47.22           C
ATOM   3409  CG  LEU A 252      22.238 -12.831  36.091  1.00 61.92           C
ATOM   3410  CD1 LEU A 252      21.472 -11.887  35.158  1.00 59.46           C
ATOM   3411  CD2 LEU A 252      22.059 -14.275  35.669  1.00 61.14           C
ATOM   3412  H   LEU A 252      24.541 -11.148  37.947  1.00 49.06           H
ATOM   3413  HA  LEU A 252      24.128 -13.759  37.574  1.00 47.63           H
ATOM   3414  HB2 LEU A 252      23.753 -11.498  36.029  1.00 56.66           H
ATOM   3415  HB3 LEU A 252      24.063 -12.827  35.227  1.00 56.66           H
ATOM   3416  HG  LEU A 252      21.897 -12.724  36.992  1.00 74.31           H
ATOM   3417 HD11 LEU A 252      20.530 -12.117  35.180  1.00 71.36           H
ATOM   3418 HD12 LEU A 252      21.596 -10.974  35.461  1.00 71.36           H
ATOM   3419 HD13 LEU A 252      21.816 -11.986  34.256  1.00 71.36           H
ATOM   3420 HD21 LEU A 252      21.115 -14.497  35.699  1.00 73.37           H
ATOM   3421 HD22 LEU A 252      22.396 -14.383  34.766  1.00 73.37           H
ATOM   3422 HD23 LEU A 252      22.553 -14.845  36.278  1.00 73.37           H
ATOM   3423  N   GLY A 253      26.834 -12.454  36.502  1.00 41.08           N
ATOM   3424  CA  GLY A 253      28.083 -12.718  35.836  1.00 41.52           C
ATOM   3425  C   GLY A 253      28.144 -12.236  34.398  1.00 47.08           C
ATOM   3426  O   GLY A 253      29.194 -12.387  33.765  1.00 45.03           O
ATOM   3427  H   GLY A 253      26.771 -11.656  36.815  1.00 49.29           H
ATOM   3428  HA2 GLY A 253      28.800 -12.288  36.327  1.00 49.83           H
ATOM   3429  HA3 GLY A 253      28.247 -13.674  35.839  1.00 49.83           H
ATOM   3430  N   GLN A 254      27.054 -11.689  33.868  1.00 41.23           N
ATOM   3431  CA  GLN A 254      27.022 -11.090  32.536  1.00 39.08           C
ATOM   3432  C   GLN A 254      25.904 -10.066  32.514  1.00 40.23           C
ATOM   3433  O   GLN A 254      25.050 -10.033  33.416  1.00 35.77           O
ATOM   3434  CB  GLN A 254      26.788 -12.157  31.458  1.00 39.36           C
ATOM   3435  CG  GLN A 254      25.581 -13.027  31.740  1.00 47.47           C
ATOM   3436  CD  GLN A 254      25.443 -14.211  30.761  1.00 61.54           C
ATOM   3437  OE1 GLN A 254      25.967 -15.299  30.995  1.00 60.62           O
ATOM   3438  NE2 GLN A 254      24.710 -14.000  29.690  1.00 51.97           N
ATOM   3439  H   GLN A 254      26.296 -11.652  34.274  1.00 49.48           H
ATOM   3440  HA  GLN A 254      27.863 -10.641  32.356  1.00 46.90           H
ATOM   3441  HB2 GLN A 254      26.648 -11.717  30.605  1.00 47.23           H
ATOM   3442  HB3 GLN A 254      27.567 -12.732  31.410  1.00 47.23           H
ATOM   3443  HG2 GLN A 254      25.656 -13.388  32.637  1.00 56.96           H
ATOM   3444  HG3 GLN A 254      24.779 -12.485  31.668  1.00 56.96           H
ATOM   3445 HE21 GLN A 254      24.339 -13.234  29.567  1.00 62.37           H
ATOM   3446 HE22 GLN A 254      24.601 -14.628  29.112  1.00 62.37           H
ATOM   3447  N   PRO A 255      25.847  -9.225  31.486  1.00 35.69           N
ATOM   3448  CA  PRO A 255      24.765  -8.234  31.411  1.00 35.88           C
ATOM   3449  C   PRO A 255      23.405  -8.900  31.331  1.00 35.87           C
ATOM   3450  O   PRO A 255      23.249  -9.965  30.745  1.00 40.08           O
ATOM   3451  CB  PRO A 255      25.093  -7.445  30.146  1.00 40.09           C
ATOM   3452  CG  PRO A 255      26.533  -7.579  29.995  1.00 46.74           C
ATOM   3453  CD  PRO A 255      26.916  -8.931  30.517  1.00 37.50           C
ATOM   3454  HA  PRO A 255      24.792  -7.642  32.179  1.00 43.05           H
ATOM   3455  HB2 PRO A 255      24.629  -7.832  29.387  1.00 48.11           H
ATOM   3456  HB3 PRO A 255      24.844  -6.515  30.265  1.00 48.11           H
ATOM   3457  HG2 PRO A 255      26.765  -7.503  29.056  1.00 56.09           H
ATOM   3458  HG3 PRO A 255      26.975  -6.883  30.508  1.00 56.09           H
ATOM   3459  HD2 PRO A 255      26.914  -9.585  29.800  1.00 45.00           H
ATOM   3460  HD3 PRO A 255      27.777  -8.892  30.963  1.00 45.00           H
ATOM   3461  N   ILE A 256      22.416  -8.289  31.969  1.00 34.79           N
ATOM   3462  CA  ILE A 256      21.108  -8.925  32.010  1.00 38.85           C
ATOM   3463  C   ILE A 256      20.272  -8.641  30.759  1.00 39.79           C
ATOM   3464  O   ILE A 256      19.458  -9.486  30.367  1.00 37.99           O
ATOM   3465  CB  ILE A 256      20.341  -8.531  33.282  1.00 41.03           C
ATOM   3466  CG1 ILE A 256      19.078  -9.385  33.421  1.00 40.47           C
ATOM   3467  CG2 ILE A 256      19.993  -7.002  33.339  1.00 39.09           C
ATOM   3468  CD1 ILE A 256      18.354  -9.182  34.705  1.00 48.91           C
ATOM   3469  H   ILE A 256      22.472  -7.532  32.373  1.00 41.75           H
ATOM   3470  HA  ILE A 256      21.243  -9.885  32.047  1.00 46.62           H
ATOM   3471  HB  ILE A 256      20.913  -8.728  34.041  1.00 49.24           H
ATOM   3472 HG12 ILE A 256      18.469  -9.162  32.700  1.00 48.57           H
ATOM   3473 HG13 ILE A 256      19.325 -10.321  33.365  1.00 48.57           H
ATOM   3474 HG21 ILE A 256      19.512  -6.819  34.161  1.00 46.90           H
ATOM   3475 HG22 ILE A 256      20.816  -6.490  33.315  1.00 46.90           H
ATOM   3476 HG23 ILE A 256      19.440  -6.776  32.575  1.00 46.90           H
ATOM   3477 HD11 ILE A 256      17.570  -9.754  34.718  1.00 58.69           H
ATOM   3478 HD12 ILE A 256      18.944  -9.412  35.439  1.00 58.69           H
ATOM   3479 HD13 ILE A 256      18.087  -8.252  34.773  1.00 58.69           H
ATOM   3480  N   PHE A 257      20.453  -7.481  30.118  1.00 32.90           N
ATOM   3481  CA  PHE A 257      19.629  -7.077  28.968  1.00 42.10           C
ATOM   3482  C   PHE A 257      20.502  -6.747  27.758  1.00 38.60           C
ATOM   3483  O   PHE A 257      20.484  -5.623  27.247  1.00 40.94           O
ATOM   3484  CB  PHE A 257      18.760  -5.873  29.341  1.00 39.26           C
ATOM   3485  CG  PHE A 257      17.753  -6.144  30.450  1.00 37.36           C
ATOM   3486  CD1 PHE A 257      17.019  -7.334  30.474  1.00 40.08           C
ATOM   3487  CD2 PHE A 257      17.507  -5.193  31.430  1.00 35.06           C
ATOM   3488  CE1 PHE A 257      16.075  -7.581  31.462  1.00 36.35           C
ATOM   3489  CE2 PHE A 257      16.553  -5.434  32.464  1.00 36.67           C
ATOM   3490  CZ  PHE A 257      15.837  -6.611  32.478  1.00 36.13           C
ATOM   3491  H   PHE A 257      21.053  -6.903  30.332  1.00 39.48           H
ATOM   3492  HA  PHE A 257      19.041  -7.809  28.725  1.00 50.52           H
ATOM   3493  HB2 PHE A 257      19.339  -5.153  29.637  1.00 47.12           H
ATOM   3494  HB3 PHE A 257      18.265  -5.592  28.555  1.00 47.12           H
ATOM   3495  HD1 PHE A 257      17.165  -7.973  29.814  1.00 48.10           H
ATOM   3496  HD2 PHE A 257      17.985  -4.396  31.425  1.00 42.07           H
ATOM   3497  HE1 PHE A 257      15.604  -8.383  31.466  1.00 43.62           H
ATOM   3498  HE2 PHE A 257      16.403  -4.791  33.119  1.00 44.00           H
ATOM   3499  HZ  PHE A 257      15.213  -6.774  33.147  1.00 43.36           H
ATOM   3500  N   PRO A 258      21.309  -7.689  27.291  1.00 39.74           N
ATOM   3501  CA  PRO A 258      22.166  -7.403  26.129  1.00 40.97           C
ATOM   3502  C   PRO A 258      21.337  -7.353  24.854  1.00 33.31           C
ATOM   3503  O   PRO A 258      20.165  -7.708  24.838  1.00 36.62           O
ATOM   3504  CB  PRO A 258      23.145  -8.579  26.093  1.00 42.49           C
ATOM   3505  CG  PRO A 258      22.312  -9.712  26.612  1.00 43.94           C
ATOM   3506  CD  PRO A 258      21.471  -9.081  27.746  1.00 43.31           C
ATOM   3507  HA  PRO A 258      22.649  -6.571  26.248  1.00 49.16           H
ATOM   3508  HB2 PRO A 258      23.434  -8.745  25.182  1.00 50.99           H
ATOM   3509  HB3 PRO A 258      23.900  -8.403  26.676  1.00 50.99           H
ATOM   3510  HG2 PRO A 258      21.741 -10.051  25.906  1.00 52.73           H
ATOM   3511  HG3 PRO A 258      22.888 -10.412  26.958  1.00 52.73           H
ATOM   3512  HD2 PRO A 258      20.608  -9.520  27.814  1.00 51.97           H
ATOM   3513  HD3 PRO A 258      21.955  -9.111  28.586  1.00 51.97           H
ATOM   3514  N   GLY A 259      21.966  -6.845  23.801  1.00 40.23           N
ATOM   3515  CA  GLY A 259      21.407  -6.774  22.457  1.00 39.45           C
ATOM   3516  C   GLY A 259      22.123  -5.717  21.637  1.00 41.19           C
ATOM   3517  O   GLY A 259      22.502  -4.670  22.173  1.00 42.34           O
ATOM   3518  H   GLY A 259      22.761  -6.518  23.846  1.00 48.27           H
ATOM   3519  HA2 GLY A 259      21.503  -7.632  22.014  1.00 47.34           H
ATOM   3520  HA3 GLY A 259      20.465  -6.549  22.503  1.00 47.34           H
ATOM   3521  N   ASP A 260      22.310  -5.963  20.337  1.00 44.00           N
ATOM   3522  CA  ASP A 260      22.955  -4.989  19.453  1.00 46.20           C
ATOM   3523  C   ASP A 260      21.988  -3.935  18.910  1.00 37.37           C
ATOM   3524  O   ASP A 260      22.431  -2.867  18.490  1.00 38.60           O
ATOM   3525  CB  ASP A 260      23.622  -5.688  18.249  1.00 59.87           C
ATOM   3526  CG  ASP A 260      24.752  -6.641  18.657  1.00 66.51           C
ATOM   3527  OD1 ASP A 260      25.108  -7.520  17.840  1.00 77.26           O
ATOM   3528  OD2 ASP A 260      25.262  -6.526  19.792  1.00 67.47           O1-
ATOM   3529  H   ASP A 260      22.070  -6.688  19.942  1.00 52.80           H
ATOM   3530  HA  ASP A 260      23.648  -4.527  19.951  1.00 55.44           H
ATOM   3531  HB2 ASP A 260      22.952  -6.204  17.774  1.00 71.85           H
ATOM   3532  HB3 ASP A 260      23.998  -5.013  17.662  1.00 71.85           H
ATOM   3533  N   SER A 261      20.692  -4.212  18.890  1.00 40.65           N
ATOM   3534  CA  SER A 261      19.672  -3.237  18.549  1.00 38.02           C
ATOM   3535  C   SER A 261      18.753  -3.001  19.741  1.00 32.67           C
ATOM   3536  O   SER A 261      18.656  -3.825  20.650  1.00 35.35           O
ATOM   3537  CB  SER A 261      18.814  -3.713  17.354  1.00 32.56           C
ATOM   3538  OG  SER A 261      18.060  -4.845  17.746  1.00 37.28           O
ATOM   3539  H   SER A 261      20.370  -4.987  19.077  1.00 48.78           H
ATOM   3540  HA  SER A 261      20.092  -2.395  18.312  1.00 45.62           H
ATOM   3541  HB2 SER A 261      18.212  -3.002  17.088  1.00 39.08           H
ATOM   3542  HB3 SER A 261      19.397  -3.955  16.618  1.00 39.08           H
ATOM   3543  HG  SER A 261      17.589  -5.113  17.104  1.00 44.74           H
ATOM   3544  N   GLY A 262      18.039  -1.872  19.687  1.00 34.72           N
ATOM   3545  CA  GLY A 262      16.964  -1.625  20.625  1.00 31.44           C
ATOM   3546  C   GLY A 262      15.941  -2.744  20.668  1.00 37.90           C
ATOM   3547  O   GLY A 262      15.464  -3.118  21.736  1.00 33.81           O
ATOM   3548  H   GLY A 262      18.164  -1.241  19.116  1.00 41.67           H
ATOM   3549  HA2 GLY A 262      17.334  -1.516  21.515  1.00 37.73           H
ATOM   3550  HA3 GLY A 262      16.508  -0.805  20.381  1.00 37.73           H
ATOM   3551  N   VAL A 263      15.564  -3.268  19.502  1.00 35.77           N
ATOM   3552  CA  VAL A 263      14.626  -4.388  19.417  1.00 36.15           C
ATOM   3553  C   VAL A 263      15.127  -5.571  20.235  1.00 34.16           C
ATOM   3554  O   VAL A 263      14.380  -6.172  21.005  1.00 39.90           O
ATOM   3555  CB  VAL A 263      14.417  -4.807  17.936  1.00 44.49           C
ATOM   3556  CG1 VAL A 263      13.390  -5.911  17.836  1.00 45.18           C
ATOM   3557  CG2 VAL A 263      13.991  -3.654  17.090  1.00 42.00           C
ATOM   3558  H   VAL A 263      15.841  -2.989  18.737  1.00 42.92           H
ATOM   3559  HA  VAL A 263      13.768  -4.113  19.777  1.00 43.38           H
ATOM   3560  HB  VAL A 263      15.255  -5.144  17.583  1.00 53.39           H
ATOM   3561 HG11 VAL A 263      13.278  -6.154  16.904  1.00 54.22           H
ATOM   3562 HG12 VAL A 263      13.700  -6.678  18.343  1.00 54.22           H
ATOM   3563 HG13 VAL A 263      12.548  -5.593  18.199  1.00 54.22           H
ATOM   3564 HG21 VAL A 263      13.873  -3.960  16.177  1.00 50.40           H
ATOM   3565 HG22 VAL A 263      13.154  -3.304  17.433  1.00 50.40           H
ATOM   3566 HG23 VAL A 263      14.676  -2.969  17.124  1.00 50.40           H
ATOM   3567  N   ASP A 264      16.373  -5.984  20.009  1.00 37.07           N
ATOM   3568  CA  ASP A 264      16.924  -7.130  20.747  1.00 37.92           C
ATOM   3569  C   ASP A 264      16.975  -6.850  22.252  1.00 39.75           C
ATOM   3570  O   ASP A 264      16.716  -7.743  23.066  1.00 37.89           O
ATOM   3571  CB  ASP A 264      18.325  -7.478  20.234  1.00 36.91           C
ATOM   3572  CG  ASP A 264      18.332  -7.978  18.765  1.00 48.08           C
ATOM   3573  OD1 ASP A 264      17.298  -8.503  18.274  1.00 48.38           O
ATOM   3574  OD2 ASP A 264      19.385  -7.819  18.117  1.00 51.40           O1-
ATOM   3575  H   ASP A 264      16.915  -5.627  19.444  1.00 44.48           H
ATOM   3576  HA  ASP A 264      16.352  -7.901  20.605  1.00 45.50           H
ATOM   3577  HB2 ASP A 264      18.883  -6.686  20.283  1.00 44.29           H
ATOM   3578  HB3 ASP A 264      18.698  -8.180  20.790  1.00 44.29           H
ATOM   3579  N   GLN A 265      17.293  -5.616  22.634  1.00 36.87           N
ATOM   3580  CA  GLN A 265      17.299  -5.260  24.055  1.00 37.17           C
ATOM   3581  C   GLN A 265      15.913  -5.412  24.656  1.00 35.75           C
ATOM   3582  O   GLN A 265      15.745  -6.012  25.731  1.00 37.81           O
ATOM   3583  CB  GLN A 265      17.827  -3.823  24.249  1.00 35.21           C
ATOM   3584  CG  GLN A 265      19.328  -3.713  24.001  1.00 34.83           C
ATOM   3585  CD  GLN A 265      19.867  -2.282  23.789  1.00 43.66           C
ATOM   3586  OE1 GLN A 265      19.194  -1.282  24.042  1.00 43.05           O
ATOM   3587  NE2 GLN A 265      21.083  -2.199  23.255  1.00 55.08           N
ATOM   3588  H   GLN A 265      17.505  -4.974  22.102  1.00 44.24           H
ATOM   3589  HA  GLN A 265      17.895  -5.862  24.526  1.00 44.61           H
ATOM   3590  HB2 GLN A 265      17.376  -3.233  23.626  1.00 42.26           H
ATOM   3591  HB3 GLN A 265      17.652  -3.542  25.160  1.00 42.26           H
ATOM   3592  HG2 GLN A 265      19.793  -4.089  24.765  1.00 41.80           H
ATOM   3593  HG3 GLN A 265      19.545  -4.226  23.207  1.00 41.80           H
ATOM   3594 HE21 GLN A 265      21.513  -2.915  23.052  1.00 66.09           H
ATOM   3595 HE22 GLN A 265      21.438  -1.428  23.112  1.00 66.09           H
ATOM   3596  N   LEU A 266      14.910  -4.830  23.997  1.00 33.35           N
ATOM   3597  CA  LEU A 266      13.531  -4.911  24.471  1.00 40.10           C
ATOM   3598  C   LEU A 266      13.042  -6.358  24.572  1.00 43.33           C
ATOM   3599  O   LEU A 266      12.296  -6.714  25.497  1.00 40.86           O
ATOM   3600  CB  LEU A 266      12.619  -4.107  23.555  1.00 41.36           C
ATOM   3601  CG  LEU A 266      12.764  -2.595  23.720  1.00 42.35           C
ATOM   3602  CD1 LEU A 266      11.999  -1.849  22.622  1.00 45.43           C
ATOM   3603  CD2 LEU A 266      12.277  -2.147  25.073  1.00 41.22           C
ATOM   3604  H   LEU A 266      15.004  -4.380  23.271  1.00 40.02           H
ATOM   3605  HA  LEU A 266      13.482  -4.519  25.357  1.00 48.12           H
ATOM   3606  HB2 LEU A 266      12.828  -4.327  22.634  1.00 49.63           H
ATOM   3607  HB3 LEU A 266      11.697  -4.340  23.748  1.00 49.63           H
ATOM   3608  HG  LEU A 266      13.702  -2.358  23.645  1.00 50.82           H
ATOM   3609 HD11 LEU A 266      12.110  -0.894  22.753  1.00 54.51           H
ATOM   3610 HD12 LEU A 266      12.355  -2.108  21.758  1.00 54.51           H
ATOM   3611 HD13 LEU A 266      11.060  -2.084  22.677  1.00 54.51           H
ATOM   3612 HD21 LEU A 266      12.383  -1.185  25.144  1.00 49.46           H
ATOM   3613 HD22 LEU A 266      11.341  -2.384  25.166  1.00 49.46           H
ATOM   3614 HD23 LEU A 266      12.800  -2.589  25.759  1.00 49.46           H
ATOM   3615  N   VAL A 267      13.444  -7.209  23.643  1.00 42.21           N
ATOM   3616  CA  VAL A 267      13.089  -8.625  23.740  1.00 49.49           C
ATOM   3617  C   VAL A 267      13.643  -9.247  25.017  1.00 40.71           C
ATOM   3618  O   VAL A 267      12.955 -10.026  25.682  1.00 44.76           O
ATOM   3619  CB  VAL A 267      13.576  -9.387  22.499  1.00 43.92           C
ATOM   3620  CG1 VAL A 267      13.542 -10.887  22.764  1.00 43.22           C
ATOM   3621  CG2 VAL A 267      12.719  -8.979  21.302  1.00 50.49           C
ATOM   3622  H   VAL A 267      13.916  -7.002  22.954  1.00 50.65           H
ATOM   3623  HA  VAL A 267      12.122  -8.701  23.771  1.00 59.39           H
ATOM   3624  HB  VAL A 267      14.494  -9.134  22.312  1.00 52.71           H
ATOM   3625 HG11 VAL A 267      13.852 -11.354  21.973  1.00 51.87           H
ATOM   3626 HG12 VAL A 267      14.122 -11.088  23.516  1.00 51.87           H
ATOM   3627 HG13 VAL A 267      12.631 -11.151  22.969  1.00 51.87           H
ATOM   3628 HG21 VAL A 267      13.025  -9.460  20.517  1.00 60.59           H
ATOM   3629 HG22 VAL A 267      11.793  -9.203  21.486  1.00 60.59           H
ATOM   3630 HG23 VAL A 267      12.807  -8.024  21.161  1.00 60.59           H
ATOM   3631  N   GLU A 268      14.919  -8.977  25.340  1.00 42.20           N
ATOM   3632  CA  GLU A 268      15.499  -9.505  26.582  1.00 40.73           C
ATOM   3633  C   GLU A 268      14.791  -8.951  27.811  1.00 42.15           C
ATOM   3634  O   GLU A 268      14.635  -9.658  28.816  1.00 43.63           O
ATOM   3635  CB  GLU A 268      17.001  -9.196  26.655  1.00 39.23           C
ATOM   3636  CG  GLU A 268      17.855  -9.868  25.571  1.00 40.68           C
ATOM   3637  CD  GLU A 268      17.644 -11.389  25.517  1.00 57.65           C
ATOM   3638  OE1 GLU A 268      17.588 -11.941  24.400  1.00 60.66           O
ATOM   3639  OE2 GLU A 268      17.502 -12.031  26.588  1.00 54.11           O1-
ATOM   3640  H   GLU A 268      15.457  -8.501  24.866  1.00 50.64           H
ATOM   3641  HA  GLU A 268      15.395 -10.469  26.590  1.00 48.88           H
ATOM   3642  HB2 GLU A 268      17.123  -8.237  26.571  1.00 47.08           H
ATOM   3643  HB3 GLU A 268      17.335  -9.492  27.516  1.00 47.08           H
ATOM   3644  HG2 GLU A 268      17.616  -9.501  24.706  1.00 48.81           H
ATOM   3645  HG3 GLU A 268      18.792  -9.701  25.757  1.00 48.81           H
ATOM   3646  N   ILE A 269      14.371  -7.682  27.759  1.00 38.16           N
ATOM   3647  CA  ILE A 269      13.655  -7.074  28.874  1.00 36.21           C
ATOM   3648  C   ILE A 269      12.305  -7.749  29.059  1.00 44.47           C
ATOM   3649  O   ILE A 269      11.890  -8.041  30.191  1.00 39.74           O
ATOM   3650  CB  ILE A 269      13.506  -5.558  28.661  1.00 33.90           C
ATOM   3651  CG1 ILE A 269      14.866  -4.864  28.818  1.00 34.20           C
ATOM   3652  CG2 ILE A 269      12.478  -4.971  29.643  1.00 38.14           C
ATOM   3653  CD1 ILE A 269      14.925  -3.469  28.267  1.00 31.42           C
ATOM   3654  H   ILE A 269      14.491  -7.157  27.089  1.00 45.79           H
ATOM   3655  HA  ILE A 269      14.168  -7.210  29.686  1.00 43.45           H
ATOM   3656  HB  ILE A 269      13.187  -5.406  27.757  1.00 40.68           H
ATOM   3657 HG12 ILE A 269      15.082  -4.816  29.763  1.00 41.04           H
ATOM   3658 HG13 ILE A 269      15.538  -5.391  28.357  1.00 41.04           H
ATOM   3659 HG21 ILE A 269      12.404  -4.016  29.488  1.00 45.76           H
ATOM   3660 HG22 ILE A 269      11.620  -5.398  29.496  1.00 45.76           H
ATOM   3661 HG23 ILE A 269      12.779  -5.136  30.551  1.00 45.76           H
ATOM   3662 HD11 ILE A 269      15.815  -3.111  28.409  1.00 37.71           H
ATOM   3663 HD12 ILE A 269      14.726  -3.496  27.318  1.00 37.71           H
ATOM   3664 HD13 ILE A 269      14.270  -2.920  28.726  1.00 37.71           H
ATOM   3665  N   ILE A 270      11.619  -8.031  27.950  1.00 38.71           N
ATOM   3666  CA  ILE A 270      10.270  -8.596  27.984  1.00 41.50           C
ATOM   3667  C   ILE A 270      10.307 -10.030  28.477  1.00 39.45           C
ATOM   3668  O   ILE A 270       9.439 -10.452  29.242  1.00 49.76           O
ATOM   3669  CB  ILE A 270       9.607  -8.482  26.593  1.00 51.14           C
ATOM   3670  CG1 ILE A 270       9.295  -7.024  26.291  1.00 49.25           C
ATOM   3671  CG2 ILE A 270       8.305  -9.298  26.507  1.00 53.87           C
ATOM   3672  CD1 ILE A 270       9.007  -6.748  24.822  1.00 52.53           C
ATOM   3673  H   ILE A 270      11.919  -7.903  27.155  1.00 46.45           H
ATOM   3674  HA  ILE A 270       9.734  -8.083  28.609  1.00 49.79           H
ATOM   3675  HB  ILE A 270      10.226  -8.813  25.924  1.00 61.36           H
ATOM   3676 HG12 ILE A 270       8.513  -6.760  26.801  1.00 59.10           H
ATOM   3677 HG13 ILE A 270      10.056  -6.482  26.551  1.00 59.10           H
ATOM   3678 HG21 ILE A 270       7.927  -9.196  25.620  1.00 64.65           H
ATOM   3679 HG22 ILE A 270       8.507 -10.231  26.676  1.00 64.65           H
ATOM   3680 HG23 ILE A 270       7.682  -8.968  27.173  1.00 64.65           H
ATOM   3681 HD11 ILE A 270       8.819  -5.803  24.709  1.00 63.03           H
ATOM   3682 HD12 ILE A 270       9.784  -6.996  24.296  1.00 63.03           H
ATOM   3683 HD13 ILE A 270       8.240  -7.274  24.547  1.00 63.03           H
ATOM   3684  N   LYS A 271      11.327 -10.795  28.090  1.00 40.00           N
ATOM   3685  CA  LYS A 271      11.509 -12.119  28.684  1.00 44.59           C
ATOM   3686  C   LYS A 271      11.496 -12.083  30.217  1.00 56.99           C
ATOM   3687  O   LYS A 271      10.978 -13.004  30.863  1.00 48.26           O
ATOM   3688  CB  LYS A 271      12.810 -12.739  28.195  1.00 43.92           C
ATOM   3689  CG  LYS A 271      12.779 -13.161  26.721  1.00 52.31           C
ATOM   3690  CD  LYS A 271      14.117 -13.816  26.340  1.00 63.03           C
ATOM   3691  CE  LYS A 271      14.198 -14.160  24.867  1.00 68.00           C
ATOM   3692  NZ  LYS A 271      15.553 -14.606  24.471  1.00 77.43           N1+
ATOM   3693  H   LYS A 271      11.914 -10.578  27.501  1.00 48.00           H
ATOM   3694  HA  LYS A 271      10.781 -12.692  28.395  1.00 53.50           H
ATOM   3695  HB2 LYS A 271      13.525 -12.092  28.303  1.00 52.70           H
ATOM   3696  HB3 LYS A 271      12.999 -13.529  28.725  1.00 52.70           H
ATOM   3697  HG2 LYS A 271      12.068 -13.806  26.582  1.00 62.77           H
ATOM   3698  HG3 LYS A 271      12.645 -12.380  26.161  1.00 62.77           H
ATOM   3699  HD2 LYS A 271      14.840 -13.202  26.545  1.00 75.64           H
ATOM   3700  HD3 LYS A 271      14.224 -14.637  26.846  1.00 75.64           H
ATOM   3701  HE2 LYS A 271      13.575 -14.878  24.674  1.00 81.60           H
ATOM   3702  HE3 LYS A 271      13.974 -13.374  24.345  1.00 81.60           H
ATOM   3703  HZ1 LYS A 271      15.568 -14.800  23.602  1.00 92.92           H
ATOM   3704  HZ2 LYS A 271      16.145 -13.962  24.633  1.00 92.92           H
ATOM   3705  HZ3 LYS A 271      15.782 -15.332  24.933  1.00 92.92           H
ATOM   3706  N   VAL A 272      12.066 -11.046  30.825  1.00 49.08           N
ATOM   3707  CA  VAL A 272      12.118 -11.006  32.281  1.00 48.06           C
ATOM   3708  C   VAL A 272      10.894 -10.323  32.854  1.00 50.89           C
ATOM   3709  O   VAL A 272      10.233 -10.875  33.733  1.00 49.69           O
ATOM   3710  CB  VAL A 272      13.418 -10.343  32.781  1.00 42.22           C
ATOM   3711  CG1 VAL A 272      13.394 -10.240  34.300  1.00 50.19           C
ATOM   3712  CG2 VAL A 272      14.592 -11.179  32.351  1.00 45.60           C
ATOM   3713  H   VAL A 272      12.420 -10.369  30.430  1.00 58.90           H
ATOM   3714  HA  VAL A 272      12.117 -11.919  32.609  1.00 57.67           H
ATOM   3715  HB  VAL A 272      13.506  -9.453  32.404  1.00 50.66           H
ATOM   3716 HG11 VAL A 272      14.216  -9.821  34.600  1.00 60.23           H
ATOM   3717 HG12 VAL A 272      12.632  -9.703  34.567  1.00 60.23           H
ATOM   3718 HG13 VAL A 272      13.320 -11.131  34.675  1.00 60.23           H
ATOM   3719 HG21 VAL A 272      15.409 -10.761  32.666  1.00 54.72           H
ATOM   3720 HG22 VAL A 272      14.504 -12.066  32.733  1.00 54.72           H
ATOM   3721 HG23 VAL A 272      14.601 -11.235  31.382  1.00 54.72           H
ATOM   3722  N   LEU A 273      10.550  -9.136  32.358  1.00 44.99           N
ATOM   3723  CA  LEU A 273       9.505  -8.337  32.976  1.00 41.98           C
ATOM   3724  C   LEU A 273       8.129  -8.674  32.441  1.00 53.03           C
ATOM   3725  O   LEU A 273       7.141  -8.160  32.959  1.00 56.27           O
ATOM   3726  CB  LEU A 273       9.744  -6.836  32.749  1.00 42.50           C
ATOM   3727  CG  LEU A 273      11.067  -6.159  33.173  1.00 45.43           C
ATOM   3728  CD1 LEU A 273      10.809  -4.674  33.330  1.00 35.27           C
ATOM   3729  CD2 LEU A 273      11.630  -6.699  34.406  1.00 53.40           C
ATOM   3730  H   LEU A 273      10.908  -8.775  31.665  1.00 53.98           H
ATOM   3731  HA  LEU A 273       9.505  -8.500  33.932  1.00 50.38           H
ATOM   3732  HB2 LEU A 273       9.649  -6.673  31.798  1.00 51.00           H
ATOM   3733  HB3 LEU A 273       9.037  -6.361  33.213  1.00 51.00           H
ATOM   3734  HG  LEU A 273      11.722  -6.276  32.467  1.00 54.51           H
ATOM   3735 HD11 LEU A 273      11.633  -4.237  33.596  1.00 42.32           H
ATOM   3736 HD12 LEU A 273      10.503  -4.315  32.482  1.00 42.32           H
ATOM   3737 HD13 LEU A 273      10.129  -4.542  34.010  1.00 42.32           H
ATOM   3738 HD21 LEU A 273      12.454  -6.229  34.609  1.00 64.08           H
ATOM   3739 HD22 LEU A 273      10.992  -6.575  35.125  1.00 64.08           H
ATOM   3740 HD23 LEU A 273      11.810  -7.645  34.282  1.00 64.08           H
ATOM   3741  N   GLY A 274       8.044  -9.477  31.392  1.00 56.79           N
ATOM   3742  CA  GLY A 274       6.789  -9.658  30.700  1.00 66.84           C
ATOM   3743  C   GLY A 274       6.487  -8.506  29.753  1.00 64.66           C
ATOM   3744  O   GLY A 274       7.186  -7.487  29.687  1.00 52.20           O
ATOM   3745  H   GLY A 274       8.699  -9.926  31.064  1.00 68.15           H
ATOM   3746  HA2 GLY A 274       6.817 -10.480  30.186  1.00 80.21           H
ATOM   3747  HA3 GLY A 274       6.068  -9.722  31.346  1.00 80.21           H
ATOM   3748  N   THR A 275       5.404  -8.679  29.013  1.00 63.89           N
ATOM   3749  CA  THR A 275       5.054  -7.720  27.976  1.00 62.47           C
ATOM   3750  C   THR A 275       4.523  -6.447  28.624  1.00 59.97           C
ATOM   3751  O   THR A 275       3.696  -6.527  29.546  1.00 58.14           O
ATOM   3752  CB  THR A 275       4.008  -8.311  27.021  1.00 75.28           C
ATOM   3753  OG1 THR A 275       4.612  -9.341  26.223  1.00 65.95           O
ATOM   3754  CG2 THR A 275       3.432  -7.237  26.100  1.00 66.34           C
ATOM   3755  H   THR A 275       4.858  -9.339  29.089  1.00 76.66           H
ATOM   3756  HA  THR A 275       5.846  -7.496  27.462  1.00 74.96           H
ATOM   3757  HB  THR A 275       3.280  -8.691  27.538  1.00 90.33           H
ATOM   3758  HG1 THR A 275       4.909  -9.951  26.718  1.00 79.14           H
ATOM   3759 HG21 THR A 275       2.774  -7.629  25.505  1.00 79.61           H
ATOM   3760 HG22 THR A 275       3.008  -6.542  26.627  1.00 79.61           H
ATOM   3761 HG23 THR A 275       4.141  -6.841  25.569  1.00 79.61           H
ATOM   3762  N   PRO A 276       4.964  -5.266  28.185  1.00 53.06           N
ATOM   3763  CA  PRO A 276       4.421  -4.018  28.745  1.00 61.78           C
ATOM   3764  C   PRO A 276       2.937  -3.870  28.449  1.00 65.35           C
ATOM   3765  O   PRO A 276       2.501  -4.042  27.309  1.00 68.86           O
ATOM   3766  CB  PRO A 276       5.224  -2.918  28.033  1.00 57.90           C
ATOM   3767  CG  PRO A 276       6.355  -3.589  27.382  1.00 55.72           C
ATOM   3768  CD  PRO A 276       5.976  -5.006  27.149  1.00 54.28           C
ATOM   3769  HA  PRO A 276       4.574  -3.973  29.701  1.00 74.13           H
ATOM   3770  HB2 PRO A 276       4.663  -2.482  27.374  1.00 69.48           H
ATOM   3771  HB3 PRO A 276       5.542  -2.276  28.687  1.00 69.48           H
ATOM   3772  HG2 PRO A 276       6.543  -3.150  26.538  1.00 66.87           H
ATOM   3773  HG3 PRO A 276       7.131  -3.542  27.963  1.00 66.87           H
ATOM   3774  HD2 PRO A 276       5.590  -5.112  26.266  1.00 65.14           H
ATOM   3775  HD3 PRO A 276       6.743  -5.586  27.274  1.00 65.14           H
ATOM   3776  N   THR A 277       2.173  -3.497  29.474  1.00 73.20           N
ATOM   3777  CA  THR A 277       0.790  -3.104  29.260  1.00 68.95           C
ATOM   3778  C   THR A 277       0.747  -1.792  28.475  1.00 73.09           C
ATOM   3779  O   THR A 277       1.700  -1.005  28.466  1.00 68.23           O
ATOM   3780  CB  THR A 277       0.047  -2.949  30.592  1.00 70.30           C
ATOM   3781  OG1 THR A 277       0.383  -1.690  31.189  1.00 69.52           O
ATOM   3782  CG2 THR A 277       0.388  -4.098  31.570  1.00 67.93           C
ATOM   3783  H   THR A 277       2.432  -3.463  30.294  1.00 87.84           H
ATOM   3784  HA  THR A 277       0.340  -3.787  28.738  1.00 82.74           H
ATOM   3785  HB  THR A 277      -0.908  -2.973  30.424  1.00 84.35           H
ATOM   3786  HG1 THR A 277      -0.023  -1.602  31.920  1.00 83.42           H
ATOM   3787 HG21 THR A 277      -0.093  -3.977  32.404  1.00 81.52           H
ATOM   3788 HG22 THR A 277       0.136  -4.950  31.181  1.00 81.52           H
ATOM   3789 HG23 THR A 277       1.340  -4.104  31.754  1.00 81.52           H
ATOM   3790  N   ARG A 278      -0.375  -1.567  27.788  1.00 75.40           N
ATOM   3791  CA  ARG A 278      -0.538  -0.321  27.044  1.00 76.90           C
ATOM   3792  C   ARG A 278      -0.315   0.887  27.944  1.00 71.16           C
ATOM   3793  O   ARG A 278       0.251   1.901  27.513  1.00 77.38           O
ATOM   3794  CB  ARG A 278      -1.935  -0.258  26.423  1.00 87.10           C
ATOM   3795  CG  ARG A 278      -2.131   0.887  25.426  1.00 89.70           C
ATOM   3796  CD  ARG A 278      -3.608   1.259  25.293  1.00100.05           C
ATOM   3797  NE  ARG A 278      -4.444   0.082  25.053  1.00104.10           N
ATOM   3798  CZ  ARG A 278      -5.771   0.107  24.957  1.00102.13           C
ATOM   3799  NH1 ARG A 278      -6.430   1.257  25.080  1.00100.02           N
ATOM   3800  NH2 ARG A 278      -6.440  -1.023  24.735  1.00 99.42           N1+
ATOM   3801  H   ARG A 278      -1.042  -2.107  27.738  1.00 90.48           H
ATOM   3802  HA  ARG A 278       0.115  -0.289  26.327  1.00 92.27           H
ATOM   3803  HB2 ARG A 278      -2.104  -1.090  25.953  1.00104.52           H
ATOM   3804  HB3 ARG A 278      -2.586  -0.145  27.133  1.00104.52           H
ATOM   3805  HG2 ARG A 278      -1.647   1.669  25.735  1.00107.64           H
ATOM   3806  HG3 ARG A 278      -1.806   0.613  24.554  1.00107.64           H
ATOM   3807  HD2 ARG A 278      -3.906   1.680  26.114  1.00120.06           H
ATOM   3808  HD3 ARG A 278      -3.718   1.866  24.545  1.00120.06           H
ATOM   3809  HE  ARG A 278      -4.051  -0.678  24.968  1.00124.92           H
ATOM   3810 HH11 ARG A 278      -5.999   1.987  25.223  1.00120.02           H
ATOM   3811 HH12 ARG A 278      -7.288   1.270  25.018  1.00120.02           H
ATOM   3812 HH21 ARG A 278      -6.014  -1.766  24.656  1.00119.30           H
ATOM   3813 HH22 ARG A 278      -7.297  -1.010  24.673  1.00119.30           H
ATOM   3814  N   GLU A 279      -0.756   0.792  29.203  1.00 70.17           N
ATOM   3815  CA  GLU A 279      -0.607   1.900  30.140  1.00 77.25           C
ATOM   3816  C   GLU A 279       0.849   2.064  30.579  1.00 70.67           C
ATOM   3817  O   GLU A 279       1.289   3.177  30.894  1.00 70.22           O
ATOM   3818  CB  GLU A 279      -1.517   1.683  31.357  1.00 73.21           C
ATOM   3819  CG  GLU A 279      -1.585   2.881  32.318  1.00 81.94           C
ATOM   3820  CD  GLU A 279      -1.807   4.224  31.601  1.00 91.39           C
ATOM   3821  OE1 GLU A 279      -2.471   4.235  30.538  1.00 92.23           O
ATOM   3822  OE2 GLU A 279      -1.303   5.268  32.090  1.00 95.08           O1-
ATOM   3823  H   GLU A 279      -1.142   0.098  29.534  1.00 84.21           H
ATOM   3824  HA  GLU A 279      -0.882   2.722  29.703  1.00 92.70           H
ATOM   3825  HB2 GLU A 279      -2.418   1.506  31.043  1.00 87.85           H
ATOM   3826  HB3 GLU A 279      -1.189   0.920  31.858  1.00 87.85           H
ATOM   3827  HG2 GLU A 279      -2.321   2.747  32.936  1.00 98.32           H
ATOM   3828  HG3 GLU A 279      -0.749   2.938  32.808  1.00 98.32           H
ATOM   3829  N   GLN A 280       1.602   0.966  30.638  1.00 65.68           N
ATOM   3830  CA  GLN A 280       3.037   1.074  30.887  1.00 62.55           C
ATOM   3831  C   GLN A 280       3.754   1.772  29.729  1.00 62.20           C
ATOM   3832  O   GLN A 280       4.614   2.633  29.955  1.00 57.08           O
ATOM   3833  CB  GLN A 280       3.615  -0.314  31.159  1.00 58.45           C
ATOM   3834  CG  GLN A 280       3.241  -0.848  32.554  1.00 61.42           C
ATOM   3835  CD  GLN A 280       3.696  -2.270  32.777  1.00 59.42           C
ATOM   3836  OE1 GLN A 280       3.662  -3.096  31.854  1.00 60.46           O
ATOM   3837  NE2 GLN A 280       4.131  -2.572  34.001  1.00 56.11           N
ATOM   3838  H   GLN A 280       1.313   0.162  30.539  1.00 78.81           H
ATOM   3839  HA  GLN A 280       3.174   1.611  31.684  1.00 75.06           H
ATOM   3840  HB2 GLN A 280       3.272  -0.935  30.498  1.00 70.14           H
ATOM   3841  HB3 GLN A 280       4.583  -0.270  31.104  1.00 70.14           H
ATOM   3842  HG2 GLN A 280       3.659  -0.290  33.228  1.00 73.71           H
ATOM   3843  HG3 GLN A 280       2.277  -0.823  32.653  1.00 73.71           H
ATOM   3844 HE21 GLN A 280       4.142  -1.969  34.614  1.00 67.33           H
ATOM   3845 HE22 GLN A 280       4.401  -3.369  34.177  1.00 67.33           H
ATOM   3846  N   ILE A 281       3.394   1.442  28.482  1.00 64.57           N
ATOM   3847  CA  ILE A 281       4.041   2.066  27.326  1.00 62.50           C
ATOM   3848  C   ILE A 281       3.795   3.567  27.322  1.00 61.71           C
ATOM   3849  O   ILE A 281       4.689   4.366  27.004  1.00 56.17           O
ATOM   3850  CB  ILE A 281       3.541   1.406  26.024  1.00 68.66           C
ATOM   3851  CG1 ILE A 281       4.015  -0.054  25.970  1.00 73.89           C
ATOM   3852  CG2 ILE A 281       4.040   2.167  24.804  1.00 64.96           C
ATOM   3853  CD1 ILE A 281       3.518  -0.852  24.784  1.00 71.06           C
ATOM   3854  H   ILE A 281       2.786   0.867  28.282  1.00 77.48           H
ATOM   3855  HA  ILE A 281       4.998   1.921  27.385  1.00 75.00           H
ATOM   3856  HB  ILE A 281       2.571   1.418  26.022  1.00 82.40           H
ATOM   3857 HG12 ILE A 281       4.984  -0.061  25.941  1.00 88.67           H
ATOM   3858 HG13 ILE A 281       3.711  -0.505  26.773  1.00 88.67           H
ATOM   3859 HG21 ILE A 281       3.710   1.730  24.003  1.00 77.96           H
ATOM   3860 HG22 ILE A 281       3.710   3.078  24.844  1.00 77.96           H
ATOM   3861 HG23 ILE A 281       5.010   2.166  24.807  1.00 77.96           H
ATOM   3862 HD11 ILE A 281       3.870  -1.754  24.841  1.00 85.28           H
ATOM   3863 HD12 ILE A 281       2.548  -0.873  24.802  1.00 85.28           H
ATOM   3864 HD13 ILE A 281       3.825  -0.428  23.967  1.00 85.28           H
ATOM   3865  N   ARG A 282       2.576   3.971  27.685  1.00 66.42           N
ATOM   3866  CA  ARG A 282       2.235   5.388  27.747  1.00 66.75           C
ATOM   3867  C   ARG A 282       3.104   6.123  28.766  1.00 68.39           C
ATOM   3868  O   ARG A 282       3.576   7.237  28.509  1.00 62.64           O
ATOM   3869  CB  ARG A 282       0.755   5.527  28.097  1.00 77.52           C
ATOM   3870  CG  ARG A 282       0.273   6.943  28.408  1.00 82.79           C
ATOM   3871  CD  ARG A 282      -1.133   6.913  28.992  1.00 86.47           C
ATOM   3872  NE  ARG A 282      -2.108   6.431  28.015  1.00 91.22           N
ATOM   3873  CZ  ARG A 282      -3.413   6.285  28.251  1.00100.40           C
ATOM   3874  NH1 ARG A 282      -3.922   6.580  29.447  1.00102.73           N
ATOM   3875  NH2 ARG A 282      -4.216   5.842  27.289  1.00 95.23           N1+
ATOM   3876  H   ARG A 282       1.931   3.444  27.899  1.00 79.70           H
ATOM   3877  HA  ARG A 282       2.381   5.791  26.877  1.00 80.10           H
ATOM   3878  HB2 ARG A 282       0.232   5.201  27.347  1.00 93.03           H
ATOM   3879  HB3 ARG A 282       0.573   4.981  28.878  1.00 93.03           H
ATOM   3880  HG2 ARG A 282       0.866   7.351  29.059  1.00 99.35           H
ATOM   3881  HG3 ARG A 282       0.255   7.466  27.591  1.00 99.35           H
ATOM   3882  HD2 ARG A 282      -1.150   6.317  29.757  1.00103.77           H
ATOM   3883  HD3 ARG A 282      -1.389   7.810  29.259  1.00103.77           H
ATOM   3884  HE  ARG A 282      -1.820   6.227  27.231  1.00109.46           H
ATOM   3885 HH11 ARG A 282      -3.408   6.869  30.073  1.00123.27           H
ATOM   3886 HH12 ARG A 282      -4.764   6.483  29.591  1.00123.27           H
ATOM   3887 HH21 ARG A 282      -3.894   5.649  26.515  1.00114.27           H
ATOM   3888 HH22 ARG A 282      -5.057   5.746  27.441  1.00114.27           H
ATOM   3889  N   GLU A 283       3.336   5.503  29.930  1.00 65.36           N
ATOM   3890  CA  GLU A 283       4.135   6.148  30.973  1.00 64.22           C
ATOM   3891  C   GLU A 283       5.610   6.241  30.592  1.00 62.95           C
ATOM   3892  O   GLU A 283       6.294   7.170  31.035  1.00 57.34           O
ATOM   3893  CB  GLU A 283       3.959   5.407  32.295  1.00 64.37           C
ATOM   3894  CG  GLU A 283       2.536   5.549  32.830  1.00 71.59           C
ATOM   3895  CD  GLU A 283       2.173   4.503  33.857  1.00 85.20           C
ATOM   3896  OE1 GLU A 283       2.476   3.305  33.608  1.00 79.82           O
ATOM   3897  OE2 GLU A 283       1.589   4.879  34.907  1.00 86.62           O1-
ATOM   3898  H   GLU A 283       3.045   4.720  30.137  1.00 78.43           H
ATOM   3899  HA  GLU A 283       3.808   7.053  31.098  1.00 77.07           H
ATOM   3900  HB2 GLU A 283       4.140   4.464  32.160  1.00 77.24           H
ATOM   3901  HB3 GLU A 283       4.569   5.776  32.953  1.00 77.24           H
ATOM   3902  HG2 GLU A 283       2.443   6.420  33.248  1.00 85.91           H
ATOM   3903  HG3 GLU A 283       1.913   5.470  32.091  1.00 85.91           H
ATOM   3904  N   MET A 284       6.102   5.320  29.755  1.00 61.83           N
ATOM   3905  CA  MET A 284       7.469   5.382  29.226  1.00 56.28           C
ATOM   3906  C   MET A 284       7.602   6.390  28.086  1.00 64.24           C
ATOM   3907  O   MET A 284       8.469   7.261  28.126  1.00 56.18           O
ATOM   3908  CB  MET A 284       7.910   3.997  28.740  1.00 55.70           C
ATOM   3909  CG  MET A 284       8.028   2.988  29.881  1.00 54.00           C
ATOM   3910  SD  MET A 284       8.739   1.394  29.430  1.00 51.97           S
ATOM   3911  CE  MET A 284       7.364   0.532  28.622  1.00 49.52           C
ATOM   3912  H   MET A 284       5.656   4.639  29.475  1.00 74.19           H
ATOM   3913  HA  MET A 284       8.066   5.645  29.943  1.00 67.53           H
ATOM   3914  HB2 MET A 284       8.778   4.073  28.314  1.00 66.84           H
ATOM   3915  HB3 MET A 284       7.256   3.661  28.107  1.00 66.84           H
ATOM   3916  HG2 MET A 284       7.141   2.821  30.237  1.00 64.80           H
ATOM   3917  HG3 MET A 284       8.589   3.371  30.574  1.00 64.80           H
ATOM   3918  HE1 MET A 284       7.664  -0.348  28.343  1.00 59.42           H
ATOM   3919  HE2 MET A 284       7.080   1.045  27.850  1.00 59.42           H
ATOM   3920  HE3 MET A 284       6.631   0.447  29.252  1.00 59.42           H
ATOM   3921  HC  MET A 284       6.984   6.363  27.300  1.00 77.09           H
ATOM   3922  N   LYS A 292       4.876  -3.859  18.733  1.00 91.82           N
ATOM   3923  CA  LYS A 292       4.585  -5.013  17.893  1.00 96.40           C
ATOM   3924  C   LYS A 292       5.335  -6.265  18.328  1.00 99.31           C
ATOM   3925  O   LYS A 292       5.765  -7.051  17.482  1.00 97.59           O
ATOM   3926  CB  LYS A 292       4.943  -4.706  16.448  1.00 93.82           C
ATOM   3927  H1  LYS A 292       4.314  -3.125  18.474  1.00110.19           H
ATOM   3928  H2  LYS A 292       5.797  -3.610  18.627  1.00110.19           H
ATOM   3929  HA  LYS A 292       3.635  -5.202  17.934  1.00115.68           H
ATOM   3930  HB1 LYS A 292       4.386  -3.977  16.133  1.00112.58           H
ATOM   3931  HB3 LYS A 292       4.788  -5.498  15.910  1.00112.58           H
ATOM   3932  N   PHE A 293       5.482  -6.465  19.687  1.00100.28           N
ATOM   3933  CA  PHE A 293       6.327  -7.523  20.227  1.00 98.56           C
ATOM   3934  C   PHE A 293       5.503  -8.745  20.626  1.00104.08           C
ATOM   3935  O   PHE A 293       4.350  -8.616  21.052  1.00 98.52           O
ATOM   3936  CB  PHE A 293       7.094  -7.037  21.460  1.00 98.74           C
ATOM   3937  CG  PHE A 293       8.237  -6.125  21.151  1.00 95.58           C
ATOM   3938  CD1 PHE A 293       8.034  -4.767  21.040  1.00 93.45           C
ATOM   3939  CD2 PHE A 293       9.520  -6.627  20.998  1.00 91.85           C
ATOM   3940  CE1 PHE A 293       9.074  -3.931  20.764  1.00 92.11           C
ATOM   3941  CE2 PHE A 293      10.567  -5.793  20.720  1.00 88.57           C
ATOM   3942  CZ  PHE A 293      10.346  -4.443  20.600  1.00 89.60           C
ATOM   3943  H   PHE A 293       5.094  -5.989  20.289  1.00120.33           H
ATOM   3944  HA  PHE A 293       6.970  -7.795  19.554  1.00118.28           H
ATOM   3945  HB2 PHE A 293       6.481  -6.557  22.039  1.00118.49           H
ATOM   3946  HB3 PHE A 293       7.451  -7.809  21.928  1.00118.49           H
ATOM   3947  HD1 PHE A 293       7.178  -4.419  21.144  1.00112.14           H
ATOM   3948  HD2 PHE A 293       9.668  -7.542  21.074  1.00110.23           H
ATOM   3949  HE1 PHE A 293       8.926  -3.017  20.684  1.00110.53           H
ATOM   3950  HE2 PHE A 293      11.424  -6.138  20.612  1.00106.28           H
ATOM   3951  HZ  PHE A 293      11.056  -3.871  20.415  1.00107.52           H
ATOM   3952  N   PRO A 294       6.086  -9.941  20.513  1.00104.75           N
ATOM   3953  CA  PRO A 294       5.399 -11.158  20.984  1.00107.73           C
ATOM   3954  C   PRO A 294       5.068 -11.123  22.476  1.00107.11           C
ATOM   3955  O   PRO A 294       5.910 -10.788  23.315  1.00100.60           O
ATOM   3956  CB  PRO A 294       6.398 -12.269  20.638  1.00105.97           C
ATOM   3957  CG  PRO A 294       7.094 -11.732  19.400  1.00107.03           C
ATOM   3958  CD  PRO A 294       7.245 -10.260  19.657  1.00104.41           C
ATOM   3959  HA  PRO A 294       4.582 -11.297  20.480  1.00129.27           H
ATOM   3960  HB2 PRO A 294       7.027 -12.391  21.367  1.00127.16           H
ATOM   3961  HB3 PRO A 294       5.925 -13.093  20.443  1.00127.16           H
ATOM   3962  HG2 PRO A 294       7.961 -12.155  19.301  1.00128.44           H
ATOM   3963  HG3 PRO A 294       6.541 -11.890  18.619  1.00128.44           H
ATOM   3964  HD2 PRO A 294       8.073 -10.083  20.130  1.00125.29           H
ATOM   3965  HD3 PRO A 294       7.197  -9.765  18.825  1.00125.29           H
ATOM   3966  N   GLN A 295       3.829 -11.525  22.796  1.00109.40           N
ATOM   3967  CA  GLN A 295       3.238 -11.382  24.135  1.00105.44           C
ATOM   3968  C   GLN A 295       3.661 -12.526  25.067  1.00104.12           C
ATOM   3969  O   GLN A 295       2.865 -13.375  25.474  1.00102.70           O
ATOM   3970  CB  GLN A 295       1.720 -11.306  24.008  1.00103.24           C
ATOM   3971  CG  GLN A 295       0.989 -10.989  25.303  1.00109.53           C
ATOM   3972  CD  GLN A 295      -0.511 -11.137  25.162  1.00116.34           C
ATOM   3973  OE1 GLN A 295      -1.156 -11.799  25.974  1.00120.51           O
ATOM   3974  NE2 GLN A 295      -1.077 -10.515  24.130  1.00109.15           N
ATOM   3975  H   GLN A 295       3.295 -11.895  22.233  1.00131.28           H
ATOM   3976  HA  GLN A 295       3.546 -10.550  24.527  1.00126.53           H
ATOM   3977  HB2 GLN A 295       1.498 -10.611  23.368  1.00123.89           H
ATOM   3978  HB3 GLN A 295       1.393 -12.161  23.688  1.00123.89           H
ATOM   3979  HG2 GLN A 295       1.288 -11.599  25.995  1.00131.43           H
ATOM   3980  HG3 GLN A 295       1.179 -10.073  25.560  1.00131.43           H
ATOM   3981 HE21 GLN A 295      -0.593 -10.059  23.585  1.00130.98           H
ATOM   3982 HE22 GLN A 295      -1.927 -10.570  24.008  1.00130.98           H
ATOM   3983  N   ILE A 296       4.950 -12.522  25.423  1.00102.78           N
ATOM   3984  CA  ILE A 296       5.447 -13.377  26.498  1.00107.03           C
ATOM   3985  C   ILE A 296       5.086 -12.720  27.835  1.00101.12           C
ATOM   3986  O   ILE A 296       4.919 -11.498  27.921  1.00 96.76           O
ATOM   3987  CB  ILE A 296       6.970 -13.634  26.332  1.00100.43           C
ATOM   3988  CG1 ILE A 296       7.238 -14.398  25.015  1.00 98.65           C
ATOM   3989  CG2 ILE A 296       7.551 -14.401  27.530  1.00101.00           C
ATOM   3990  CD1 ILE A 296       8.665 -14.857  24.791  1.00 92.86           C
ATOM   3991  H   ILE A 296       5.554 -12.032  25.055  1.00123.33           H
ATOM   3992  HA  ILE A 296       4.994 -14.234  26.454  1.00128.43           H
ATOM   3993  HB  ILE A 296       7.417 -12.775  26.279  1.00120.51           H
ATOM   3994 HG12 ILE A 296       6.675 -15.188  25.001  1.00118.38           H
ATOM   3995 HG13 ILE A 296       7.001 -13.820  24.273  1.00118.38           H
ATOM   3996 HG21 ILE A 296       8.500 -14.540  27.386  1.00121.20           H
ATOM   3997 HG22 ILE A 296       7.411 -13.880  28.336  1.00121.20           H
ATOM   3998 HG23 ILE A 296       7.099 -15.256  27.606  1.00121.20           H
ATOM   3999 HD11 ILE A 296       8.717 -15.321  23.941  1.00111.43           H
ATOM   4000 HD12 ILE A 296       9.248 -14.082  24.782  1.00111.43           H
ATOM   4001 HD13 ILE A 296       8.921 -15.455  25.511  1.00111.43           H
ATOM   4002  N   LYS A 297       4.909 -13.533  28.887  1.00104.99           N
ATOM   4003  CA  LYS A 297       4.361 -13.071  30.163  1.00107.12           C
ATOM   4004  C   LYS A 297       5.461 -12.948  31.234  1.00108.97           C
ATOM   4005  O   LYS A 297       6.663 -12.985  30.933  1.00104.66           O
ATOM   4006  CB  LYS A 297       3.235 -14.012  30.624  1.00106.26           C
ATOM   4007  CG  LYS A 297       1.971 -13.944  29.781  1.00108.84           C
ATOM   4008  CD  LYS A 297       0.851 -14.753  30.411  1.00106.26           C
ATOM   4009  CE  LYS A 297      -0.439 -14.625  29.621  1.00102.74           C
ATOM   4010  NZ  LYS A 297      -1.515 -15.449  30.223  1.00101.78           N1+
ATOM   4011  H   LYS A 297       5.105 -14.370  28.881  1.00125.99           H
ATOM   4012  HA  LYS A 297       3.975 -12.191  30.035  1.00128.55           H
ATOM   4013  HB2 LYS A 297       3.561 -14.925  30.592  1.00127.51           H
ATOM   4014  HB3 LYS A 297       2.993 -13.783  31.535  1.00127.51           H
ATOM   4015  HG2 LYS A 297       1.680 -13.022  29.711  1.00130.60           H
ATOM   4016  HG3 LYS A 297       2.152 -14.308  28.900  1.00130.60           H
ATOM   4017  HD2 LYS A 297       1.104 -15.689  30.430  1.00127.51           H
ATOM   4018  HD3 LYS A 297       0.690 -14.430  31.311  1.00127.51           H
ATOM   4019  HE2 LYS A 297      -0.726 -13.698  29.622  1.00123.29           H
ATOM   4020  HE3 LYS A 297      -0.292 -14.931  28.712  1.00123.29           H
ATOM   4021  HZ1 LYS A 297      -2.264 -15.364  29.750  1.00122.14           H
ATOM   4022  HZ2 LYS A 297      -1.274 -16.305  30.231  1.00122.14           H
ATOM   4023  HZ3 LYS A 297      -1.669 -15.184  31.059  1.00122.14           H
ATOM   4024  N   ALA A 298       5.039 -12.808  32.503  1.00102.58           N
ATOM   4025  CA  ALA A 298       5.940 -12.455  33.603  1.00 98.42           C
ATOM   4026  C   ALA A 298       6.857 -13.624  33.968  1.00100.46           C
ATOM   4027  O   ALA A 298       6.384 -14.704  34.342  1.00100.00           O
ATOM   4028  CB  ALA A 298       5.124 -12.017  34.818  1.00 95.91           C
ATOM   4029  H   ALA A 298       4.222 -12.915  32.750  1.00123.10           H
ATOM   4030  HA  ALA A 298       6.497 -11.710  33.329  1.00118.11           H
ATOM   4031  HB1 ALA A 298       5.730 -11.786  35.539  1.00115.09           H
ATOM   4032  HB2 ALA A 298       4.587 -11.246  34.577  1.00115.09           H
ATOM   4033  HB3 ALA A 298       4.548 -12.748  35.092  1.00115.09           H
ATOM   4034  N   HIS A 299       8.175 -13.393  33.886  1.00 96.93           N
ATOM   4035  CA  HIS A 299       9.177 -14.420  34.159  1.00 97.71           C
ATOM   4036  C   HIS A 299       9.599 -14.376  35.626  1.00 97.75           C
ATOM   4037  O   HIS A 299      10.209 -13.378  36.055  1.00 89.25           O
ATOM   4038  CB  HIS A 299      10.378 -14.210  33.261  1.00 94.94           C
ATOM   4039  CG  HIS A 299      11.457 -15.233  33.410  1.00 92.53           C
ATOM   4040  ND1 HIS A 299      12.643 -14.972  34.061  1.00 93.43           N
ATOM   4041  CD2 HIS A 299      11.556 -16.495  32.933  1.00 98.16           C
ATOM   4042  CE1 HIS A 299      13.415 -16.044  34.007  1.00 99.55           C
ATOM   4043  NE2 HIS A 299      12.779 -16.981  33.326  1.00104.77           N
ATOM   4044  H   HIS A 299       8.513 -12.633  33.669  1.00116.31           H
ATOM   4045  HA  HIS A 299       8.803 -15.295  33.973  1.00117.25           H
ATOM   4046  HB2 HIS A 299      10.766 -13.343  33.461  1.00113.93           H
ATOM   4047  HB3 HIS A 299      10.081 -14.229  32.338  1.00113.93           H
ATOM   4048  HD1 HIS A 299      12.844 -14.234  34.452  1.00112.11           H
ATOM   4049  HD2 HIS A 299      10.912 -16.953  32.444  1.00117.80           H
ATOM   4050  HE1 HIS A 299      14.262 -16.124  34.383  1.00119.46           H
ATOM   4051  N   PRO A 300       9.318 -15.424  36.426  1.00101.46           N
ATOM   4052  CA  PRO A 300       9.711 -15.391  37.844  1.00102.62           C
ATOM   4053  C   PRO A 300      11.191 -15.091  37.987  1.00 95.27           C
ATOM   4054  O   PRO A 300      12.055 -15.938  37.727  1.00 97.17           O
ATOM   4055  CB  PRO A 300       9.354 -16.795  38.354  1.00 94.23           C
ATOM   4056  CG  PRO A 300       8.295 -17.275  37.411  1.00100.89           C
ATOM   4057  CD  PRO A 300       8.687 -16.705  36.068  1.00101.87           C
ATOM   4058  HA  PRO A 300       9.194 -14.727  38.327  1.00123.15           H
ATOM   4059  HB2 PRO A 300      10.136 -17.368  38.315  1.00113.08           H
ATOM   4060  HB3 PRO A 300       9.010 -16.739  39.259  1.00113.08           H
ATOM   4061  HG2 PRO A 300       8.294 -18.244  37.386  1.00121.06           H
ATOM   4062  HG3 PRO A 300       7.430 -16.935  37.689  1.00121.06           H
ATOM   4063  HD2 PRO A 300       9.326 -17.286  35.626  1.00122.24           H
ATOM   4064  HD3 PRO A 300       7.901 -16.555  35.520  1.00122.24           H
ATOM   4065  N   TRP A 301      11.477 -13.848  38.358  1.00 86.22           N
ATOM   4066  CA  TRP A 301      12.828 -13.377  38.591  1.00 70.15           C
ATOM   4067  C   TRP A 301      13.722 -14.396  39.314  1.00 72.95           C
ATOM   4068  O   TRP A 301      14.951 -14.301  39.217  1.00 71.68           O
ATOM   4069  CB  TRP A 301      12.756 -12.100  39.405  1.00 65.57           C
ATOM   4070  CG  TRP A 301      12.634 -10.805  38.686  1.00 60.85           C
ATOM   4071  CD1 TRP A 301      11.508 -10.052  38.537  1.00 60.12           C
ATOM   4072  CD2 TRP A 301      13.701 -10.052  38.101  1.00 52.68           C
ATOM   4073  NE1 TRP A 301      11.810  -8.879  37.881  1.00 52.91           N
ATOM   4074  CE2 TRP A 301      13.149  -8.859  37.610  1.00 49.66           C
ATOM   4075  CE3 TRP A 301      15.070 -10.274  37.949  1.00 51.74           C
ATOM   4076  CZ2 TRP A 301      13.909  -7.902  36.980  1.00 51.47           C
ATOM   4077  CZ3 TRP A 301      15.825  -9.327  37.322  1.00 51.95           C
ATOM   4078  CH2 TRP A 301      15.245  -8.156  36.830  1.00 53.22           C
ATOM   4079  H   TRP A 301      10.880 -13.241  38.485  1.00103.46           H
ATOM   4080  HA  TRP A 301      13.241 -13.168  37.739  1.00 84.18           H
ATOM   4081  HB2 TRP A 301      11.987 -12.167  39.993  1.00 78.69           H
ATOM   4082  HB3 TRP A 301      13.560 -12.047  39.944  1.00 78.69           H
ATOM   4083  HD1 TRP A 301      10.663 -10.289  38.844  1.00 72.15           H
ATOM   4084  HE1 TRP A 301      11.248  -8.262  37.675  1.00 63.49           H
ATOM   4085  HE3 TRP A 301      15.464 -11.048  38.282  1.00 62.09           H
ATOM   4086  HZ2 TRP A 301      13.523  -7.127  36.638  1.00 61.76           H
ATOM   4087  HZ3 TRP A 301      16.738  -9.467  37.213  1.00 62.34           H
ATOM   4088  HH2 TRP A 301      15.781  -7.530  36.399  1.00 63.87           H
ATOM   4089  N   THR A 302      13.143 -15.359  40.058  1.00 80.17           N
ATOM   4090  CA  THR A 302      13.960 -16.364  40.754  1.00 74.76           C
ATOM   4091  C   THR A 302      14.663 -17.276  39.765  1.00 80.72           C
ATOM   4092  O   THR A 302      15.820 -17.670  39.981  1.00 81.38           O
ATOM   4093  CB  THR A 302      13.107 -17.206  41.705  1.00 86.11           C
ATOM   4094  OG1 THR A 302      12.425 -16.351  42.629  1.00 78.37           O
ATOM   4095  CG2 THR A 302      13.981 -18.193  42.499  1.00 85.15           C
ATOM   4096  H   THR A 302      12.295 -15.449  40.171  1.00 96.21           H
ATOM   4097  HA  THR A 302      14.638 -15.911  41.280  1.00 89.71           H
ATOM   4098  HB  THR A 302      12.457 -17.713  41.193  1.00103.34           H
ATOM   4099  HG1 THR A 302      11.956 -16.810  43.152  1.00 94.04           H
ATOM   4100 HG21 THR A 302      13.426 -18.719  43.096  1.00102.18           H
ATOM   4101 HG22 THR A 302      14.443 -18.790  41.890  1.00102.18           H
ATOM   4102 HG23 THR A 302      14.636 -17.707  43.023  1.00102.18           H
ATOM   4103  N   LYS A 303      13.967 -17.616  38.674  1.00 82.87           N
ATOM   4104  CA  LYS A 303      14.544 -18.357  37.557  1.00 74.72           C
ATOM   4105  C   LYS A 303      15.734 -17.629  36.923  1.00 70.03           C
ATOM   4106  O   LYS A 303      16.521 -18.249  36.202  1.00 69.10           O
ATOM   4107  CB  LYS A 303      13.421 -18.604  36.527  1.00 86.32           C
ATOM   4108  CG  LYS A 303      13.591 -19.808  35.582  1.00 93.43           C
ATOM   4109  CD  LYS A 303      13.258 -21.163  36.245  1.00 90.06           C
ATOM   4110  CE  LYS A 303      13.505 -22.340  35.278  1.00 85.46           C
ATOM   4111  NZ  LYS A 303      13.334 -23.678  35.929  1.00 83.77           N1+
ATOM   4112  H   LYS A 303      13.137 -17.421  38.560  1.00 99.44           H
ATOM   4113  HA  LYS A 303      14.854 -19.219  37.875  1.00 89.66           H
ATOM   4114  HB2 LYS A 303      12.591 -18.737  37.011  1.00103.58           H
ATOM   4115  HB3 LYS A 303      13.343 -17.813  35.971  1.00103.58           H
ATOM   4116  HG2 LYS A 303      13.000 -19.696  34.821  1.00112.12           H
ATOM   4117  HG3 LYS A 303      14.512 -19.843  35.280  1.00112.12           H
ATOM   4118  HD2 LYS A 303      13.823 -21.285  37.024  1.00108.07           H
ATOM   4119  HD3 LYS A 303      12.323 -21.172  36.503  1.00108.07           H
ATOM   4120  HE2 LYS A 303      12.875 -22.282  34.543  1.00102.55           H
ATOM   4121  HE3 LYS A 303      14.413 -22.286  34.941  1.00102.55           H
ATOM   4122  HZ1 LYS A 303      13.486 -24.326  35.337  1.00100.52           H
ATOM   4123  HZ2 LYS A 303      13.907 -23.764  36.604  1.00100.52           H
ATOM   4124  HZ3 LYS A 303      12.505 -23.761  36.242  1.00100.52           H
ATOM   4125  N   VAL A 304      15.894 -16.332  37.175  1.00 59.82           N
ATOM   4126  CA  VAL A 304      16.937 -15.572  36.498  1.00 53.40           C
ATOM   4127  C   VAL A 304      18.309 -15.891  37.076  1.00 53.48           C
ATOM   4128  O   VAL A 304      19.277 -16.071  36.326  1.00 49.08           O
ATOM   4129  CB  VAL A 304      16.614 -14.066  36.574  1.00 57.73           C
ATOM   4130  CG1 VAL A 304      17.763 -13.243  36.095  1.00 50.80           C
ATOM   4131  CG2 VAL A 304      15.356 -13.737  35.753  1.00 54.87           C
ATOM   4132  H   VAL A 304      15.418 -15.876  37.727  1.00 71.78           H
ATOM   4133  HA  VAL A 304      16.946 -15.824  35.561  1.00 64.08           H
ATOM   4134  HB  VAL A 304      16.439 -13.827  37.498  1.00 69.28           H
ATOM   4135 HG11 VAL A 304      17.526 -12.305  36.156  1.00 60.96           H
ATOM   4136 HG12 VAL A 304      18.536 -13.427  36.651  1.00 60.96           H
ATOM   4137 HG13 VAL A 304      17.955 -13.477  35.173  1.00 60.96           H
ATOM   4138 HG21 VAL A 304      15.177 -12.786  35.819  1.00 65.85           H
ATOM   4139 HG22 VAL A 304      15.510 -13.982  34.827  1.00 65.85           H
ATOM   4140 HG23 VAL A 304      14.607 -14.240  36.108  1.00 65.85           H
ATOM   4141  N   PHE A 305      18.426 -15.956  38.408  1.00 54.60           N
ATOM   4142  CA  PHE A 305      19.724 -16.007  39.059  1.00 52.00           C
ATOM   4143  C   PHE A 305      20.045 -17.426  39.516  1.00 55.73           C
ATOM   4144  O   PHE A 305      19.188 -18.309  39.548  1.00 52.80           O
ATOM   4145  CB  PHE A 305      19.757 -15.015  40.228  1.00 51.87           C
ATOM   4146  CG  PHE A 305      19.533 -13.583  39.795  1.00 45.27           C
ATOM   4147  CD1 PHE A 305      20.546 -12.868  39.176  1.00 45.04           C
ATOM   4148  CD2 PHE A 305      18.299 -12.982  39.958  1.00 48.72           C
ATOM   4149  CE1 PHE A 305      20.330 -11.551  38.744  1.00 40.01           C
ATOM   4150  CE2 PHE A 305      18.078 -11.672  39.556  1.00 48.42           C
ATOM   4151  CZ  PHE A 305      19.096 -10.958  38.942  1.00 43.55           C
ATOM   4152  H   PHE A 305      17.761 -15.972  38.953  1.00 65.51           H
ATOM   4153  HA  PHE A 305      20.405 -15.739  38.423  1.00 62.40           H
ATOM   4154  HB2 PHE A 305      19.058 -15.249  40.860  1.00 62.25           H
ATOM   4155  HB3 PHE A 305      20.624 -15.065  40.660  1.00 62.25           H
ATOM   4156  HD1 PHE A 305      21.376 -13.265  39.044  1.00 54.05           H
ATOM   4157  HD2 PHE A 305      17.613 -13.453  40.372  1.00 58.47           H
ATOM   4158  HE1 PHE A 305      21.019 -11.073  38.341  1.00 48.01           H
ATOM   4159  HE2 PHE A 305      17.244 -11.281  39.682  1.00 58.10           H
ATOM   4160  HZ  PHE A 305      18.949 -10.083  38.664  1.00 52.26           H
ATOM   4161  N   ARG A 306      21.313 -17.632  39.860  1.00 51.18           N
ATOM   4162  CA  ARG A 306      21.791 -18.939  40.256  1.00 58.72           C
ATOM   4163  C   ARG A 306      21.165 -19.334  41.589  1.00 57.99           C
ATOM   4164  O   ARG A 306      20.730 -18.474  42.365  1.00 56.85           O
ATOM   4165  CB  ARG A 306      23.314 -18.932  40.354  1.00 61.44           C
ATOM   4166  CG  ARG A 306      23.822 -18.164  41.548  1.00 62.29           C
ATOM   4167  CD  ARG A 306      25.317 -18.084  41.589  1.00 62.61           C
ATOM   4168  NE  ARG A 306      25.718 -17.336  42.780  1.00 71.52           N
ATOM   4169  CZ  ARG A 306      26.976 -17.095  43.130  1.00 81.76           C
ATOM   4170  NH1 ARG A 306      27.971 -17.545  42.361  1.00 89.83           N
ATOM   4171  NH2 ARG A 306      27.240 -16.408  44.247  1.00 84.33           N1+
ATOM   4172  H   ARG A 306      21.917 -17.020  39.870  1.00 61.41           H
ATOM   4173  HA  ARG A 306      21.530 -19.594  39.589  1.00 70.47           H
ATOM   4174  HB2 ARG A 306      23.629 -19.846  40.430  1.00 73.72           H
ATOM   4175  HB3 ARG A 306      23.679 -18.521  39.556  1.00 73.72           H
ATOM   4176  HG2 ARG A 306      23.474 -17.259  41.514  1.00 74.75           H
ATOM   4177  HG3 ARG A 306      23.523 -18.604  42.359  1.00 74.75           H
ATOM   4178  HD2 ARG A 306      25.692 -18.977  41.640  1.00 75.13           H
ATOM   4179  HD3 ARG A 306      25.643 -17.617  40.803  1.00 75.13           H
ATOM   4180  HE  ARG A 306      25.096 -17.030  43.289  1.00 85.83           H
ATOM   4181 HH11 ARG A 306      27.794 -17.989  41.646  1.00107.80           H
ATOM   4182 HH12 ARG A 306      28.788 -17.392  42.581  1.00107.80           H
ATOM   4183 HH21 ARG A 306      26.595 -16.119  44.737  1.00101.20           H
ATOM   4184 HH22 ARG A 306      28.055 -16.249  44.471  1.00101.20           H
ATOM   4185  N   PRO A 307      21.081 -20.632  41.873  1.00 61.04           N
ATOM   4186  CA  PRO A 307      20.518 -21.041  43.160  1.00 63.02           C
ATOM   4187  C   PRO A 307      21.364 -20.471  44.290  1.00 61.86           C
ATOM   4188  O   PRO A 307      22.587 -20.352  44.176  1.00 63.37           O
ATOM   4189  CB  PRO A 307      20.585 -22.567  43.105  1.00 71.93           C
ATOM   4190  CG  PRO A 307      21.784 -22.821  42.284  1.00 73.51           C
ATOM   4191  CD  PRO A 307      21.752 -21.767  41.208  1.00 61.73           C
ATOM   4192  HA  PRO A 307      19.597 -20.749  43.248  1.00 75.63           H
ATOM   4193  HB2 PRO A 307      20.692 -22.927  43.999  1.00 86.31           H
ATOM   4194  HB3 PRO A 307      19.789 -22.920  42.677  1.00 86.31           H
ATOM   4195  HG2 PRO A 307      22.580 -22.730  42.831  1.00 88.21           H
ATOM   4196  HG3 PRO A 307      21.733 -23.709  41.897  1.00 88.21           H
ATOM   4197  HD2 PRO A 307      22.653 -21.522  40.946  1.00 74.08           H
ATOM   4198  HD3 PRO A 307      21.230 -22.072  40.449  1.00 74.08           H
ATOM   4199  N   ARG A 308      20.691 -20.078  45.366  1.00 57.69           N
ATOM   4200  CA  ARG A 308      21.251 -19.518  46.604  1.00 66.34           C
ATOM   4201  C   ARG A 308      21.440 -18.006  46.476  1.00 57.83           C
ATOM   4202  O   ARG A 308      21.938 -17.379  47.419  1.00 56.60           O
ATOM   4203  CB  ARG A 308      22.582 -20.184  47.045  1.00 67.57           C
ATOM   4204  CG  ARG A 308      22.513 -21.730  47.269  1.00 78.85           C
ATOM   4205  CD  ARG A 308      21.448 -22.127  48.330  1.00 90.81           C
ATOM   4206  NE  ARG A 308      20.764 -23.417  48.085  1.00106.10           N
ATOM   4207  CZ  ARG A 308      19.561 -23.575  47.509  1.00 94.45           C
ATOM   4208  NH1 ARG A 308      18.849 -22.533  47.079  1.00 89.69           N
ATOM   4209  NH2 ARG A 308      19.055 -24.798  47.358  1.00 91.35           N1+
ATOM   4210  H   ARG A 308      19.833 -20.131  45.406  1.00 69.22           H
ATOM   4211  HA  ARG A 308      20.610 -19.665  47.317  1.00 79.61           H
ATOM   4212  HB2 ARG A 308      23.250 -20.018  46.361  1.00 81.08           H
ATOM   4213  HB3 ARG A 308      22.866 -19.781  47.880  1.00 81.08           H
ATOM   4214  HG2 ARG A 308      22.280 -22.162  46.432  1.00 94.62           H
ATOM   4215  HG3 ARG A 308      23.377 -22.045  47.577  1.00 94.62           H
ATOM   4216  HD2 ARG A 308      21.883 -22.187  49.195  1.00108.97           H
ATOM   4217  HD3 ARG A 308      20.767 -21.437  48.356  1.00108.97           H
ATOM   4218  HE  ARG A 308      21.175 -24.131  48.335  1.00127.32           H
ATOM   4219 HH11 ARG A 308      19.157 -21.735  47.170  1.00107.63           H
ATOM   4220 HH12 ARG A 308      18.082 -22.658  46.712  1.00107.63           H
ATOM   4221 HH21 ARG A 308      19.500 -25.483  47.627  1.00109.63           H
ATOM   4222 HH22 ARG A 308      18.287 -24.903  46.985  1.00109.63           H
ATOM   4223  N   THR A 309      21.045 -17.401  45.370  1.00 59.08           N
ATOM   4224  CA  THR A 309      21.038 -15.952  45.296  1.00 57.03           C
ATOM   4225  C   THR A 309      20.125 -15.422  46.393  1.00 50.07           C
ATOM   4226  O   THR A 309      18.987 -15.887  46.518  1.00 56.10           O
ATOM   4227  CB  THR A 309      20.555 -15.467  43.927  1.00 55.63           C
ATOM   4228  OG1 THR A 309      21.426 -15.970  42.912  1.00 47.82           O
ATOM   4229  CG2 THR A 309      20.536 -13.941  43.856  1.00 52.93           C
ATOM   4230  H   THR A 309      20.779 -17.800  44.657  1.00 70.90           H
ATOM   4231  HA  THR A 309      21.934 -15.613  45.448  1.00 68.44           H
ATOM   4232  HB  THR A 309      19.655 -15.792  43.769  1.00 66.76           H
ATOM   4233  HG1 THR A 309      21.426 -16.810  42.924  1.00 57.38           H
ATOM   4234 HG21 THR A 309      20.228 -13.654  42.983  1.00 63.52           H
ATOM   4235 HG22 THR A 309      19.939 -13.586  44.534  1.00 63.52           H
ATOM   4236 HG23 THR A 309      21.428 -13.591  44.007  1.00 63.52           H
ATOM   4237  N   PRO A 310      20.571 -14.470  47.199  1.00 51.32           N
ATOM   4238  CA  PRO A 310      19.722 -13.951  48.274  1.00 54.04           C
ATOM   4239  C   PRO A 310      18.373 -13.491  47.745  1.00 52.59           C
ATOM   4240  O   PRO A 310      18.296 -12.705  46.788  1.00 48.85           O
ATOM   4241  CB  PRO A 310      20.540 -12.779  48.833  1.00 48.50           C
ATOM   4242  CG  PRO A 310      21.944 -13.197  48.589  1.00 48.11           C
ATOM   4243  CD  PRO A 310      21.936 -13.919  47.260  1.00 51.46           C
ATOM   4244  HA  PRO A 310      19.594 -14.620  48.965  1.00 64.84           H
ATOM   4245  HB2 PRO A 310      20.330 -11.966  48.348  1.00 58.20           H
ATOM   4246  HB3 PRO A 310      20.367 -12.675  49.782  1.00 58.20           H
ATOM   4247  HG2 PRO A 310      22.514 -12.413  48.548  1.00 57.74           H
ATOM   4248  HG3 PRO A 310      22.233 -13.793  49.299  1.00 57.74           H
ATOM   4249  HD2 PRO A 310      22.083 -13.294  46.533  1.00 61.75           H
ATOM   4250  HD3 PRO A 310      22.592 -14.633  47.257  1.00 61.75           H
ATOM   4251  N   PRO A 311      17.278 -13.934  48.357  1.00 48.56           N
ATOM   4252  CA  PRO A 311      15.960 -13.477  47.892  1.00 49.36           C
ATOM   4253  C   PRO A 311      15.787 -11.974  47.940  1.00 47.57           C
ATOM   4254  O   PRO A 311      15.024 -11.430  47.133  1.00 48.81           O
ATOM   4255  CB  PRO A 311      14.982 -14.160  48.865  1.00 57.31           C
ATOM   4256  CG  PRO A 311      15.798 -15.229  49.562  1.00 59.94           C
ATOM   4257  CD  PRO A 311      17.178 -14.703  49.612  1.00 57.13           C
ATOM   4258  HA  PRO A 311      15.790 -13.793  46.990  1.00 59.24           H
ATOM   4259  HB2 PRO A 311      14.651 -13.511  49.505  1.00 68.77           H
ATOM   4260  HB3 PRO A 311      14.250 -14.558  48.368  1.00 68.77           H
ATOM   4261  HG2 PRO A 311      15.453 -15.370  50.457  1.00 71.92           H
ATOM   4262  HG3 PRO A 311      15.765 -16.051  49.048  1.00 71.92           H
ATOM   4263  HD2 PRO A 311      17.292 -14.119  50.378  1.00 68.56           H
ATOM   4264  HD3 PRO A 311      17.820 -15.430  49.618  1.00 68.56           H
ATOM   4265  N   GLU A 312      16.424 -11.293  48.905  1.00 47.20           N
ATOM   4266  CA  GLU A 312      16.321  -9.839  48.992  1.00 46.91           C
ATOM   4267  C   GLU A 312      17.019  -9.156  47.810  1.00 42.58           C
ATOM   4268  O   GLU A 312      16.660  -8.032  47.450  1.00 39.33           O
ATOM   4269  CB  GLU A 312      16.937  -9.340  50.301  1.00 45.04           C
ATOM   4270  CG  GLU A 312      16.323  -9.905  51.611  1.00 52.03           C
ATOM   4271  CD  GLU A 312      16.813 -11.325  51.978  1.00 66.48           C
ATOM   4272  OE1 GLU A 312      16.193 -11.912  52.890  1.00 74.85           O
ATOM   4273  OE2 GLU A 312      17.793 -11.862  51.377  1.00 53.43           O1-
ATOM   4274  H   GLU A 312      16.916 -11.650  49.513  1.00 56.65           H
ATOM   4275  HA  GLU A 312      15.385  -9.584  48.980  1.00 56.29           H
ATOM   4276  HB2 GLU A 312      17.879  -9.572  50.301  1.00 54.04           H
ATOM   4277  HB3 GLU A 312      16.844  -8.375  50.332  1.00 54.04           H
ATOM   4278  HG2 GLU A 312      16.556  -9.314  52.344  1.00 62.44           H
ATOM   4279  HG3 GLU A 312      15.359  -9.941  51.513  1.00 62.44           H
ATOM   4280  N   ALA A 313      18.033  -9.809  47.228  1.00 42.42           N
ATOM   4281  CA  ALA A 313      18.723  -9.268  46.052  1.00 43.33           C
ATOM   4282  C   ALA A 313      17.808  -9.319  44.852  1.00 39.86           C
ATOM   4283  O   ALA A 313      17.672  -8.336  44.119  1.00 42.18           O
ATOM   4284  CB  ALA A 313      20.011 -10.056  45.777  1.00 40.64           C
ATOM   4285  H   ALA A 313      18.339 -10.567  47.496  1.00 50.90           H
ATOM   4286  HA  ALA A 313      18.960  -8.342  46.217  1.00 52.00           H
ATOM   4287  HB1 ALA A 313      20.449  -9.681  44.997  1.00 48.77           H
ATOM   4288  HB2 ALA A 313      20.594  -9.987  46.549  1.00 48.77           H
ATOM   4289  HB3 ALA A 313      19.784 -10.985  45.614  1.00 48.77           H
ATOM   4290  N   ILE A 314      17.099 -10.434  44.696  1.00 44.80           N
ATOM   4291  CA  ILE A 314      16.115 -10.559  43.631  1.00 45.08           C
ATOM   4292  C   ILE A 314      15.001  -9.529  43.792  1.00 47.45           C
ATOM   4293  O   ILE A 314      14.547  -8.933  42.808  1.00 42.81           O
ATOM   4294  CB  ILE A 314      15.559 -11.991  43.608  1.00 52.00           C
ATOM   4295  CG1 ILE A 314      16.705 -12.984  43.444  1.00 51.79           C
ATOM   4296  CG2 ILE A 314      14.555 -12.137  42.501  1.00 61.15           C
ATOM   4297  CD1 ILE A 314      16.299 -14.434  43.523  1.00 58.53           C
ATOM   4298  H   ILE A 314      17.171 -11.131  45.195  1.00 53.76           H
ATOM   4299  HA  ILE A 314      16.551 -10.396  42.780  1.00 54.09           H
ATOM   4300  HB  ILE A 314      15.116 -12.165  44.453  1.00 62.41           H
ATOM   4301 HG12 ILE A 314      17.117 -12.841  42.578  1.00 62.15           H
ATOM   4302 HG13 ILE A 314      17.356 -12.823  44.145  1.00 62.15           H
ATOM   4303 HG21 ILE A 314      14.215 -13.045  42.502  1.00 73.38           H
ATOM   4304 HG22 ILE A 314      13.829 -11.511  42.649  1.00 73.38           H
ATOM   4305 HG23 ILE A 314      14.989 -11.946  41.655  1.00 73.38           H
ATOM   4306 HD11 ILE A 314      17.086 -14.989  43.409  1.00 70.24           H
ATOM   4307 HD12 ILE A 314      15.898 -14.602  44.390  1.00 70.24           H
ATOM   4308 HD13 ILE A 314      15.658 -14.621  42.819  1.00 70.24           H
ATOM   4309  N   ALA A 315      14.523  -9.317  45.021  1.00 44.79           N
ATOM   4310  CA  ALA A 315      13.419  -8.375  45.230  1.00 46.82           C
ATOM   4311  C   ALA A 315      13.858  -6.944  44.935  1.00 43.70           C
ATOM   4312  O   ALA A 315      13.131  -6.180  44.284  1.00 39.77           O
ATOM   4313  CB  ALA A 315      12.890  -8.484  46.664  1.00 48.14           C
ATOM   4314  H   ALA A 315      14.813  -9.697  45.736  1.00 53.74           H
ATOM   4315  HA  ALA A 315      12.695  -8.597  44.625  1.00 56.18           H
ATOM   4316  HB1 ALA A 315      12.162  -7.854  46.781  1.00 57.77           H
ATOM   4317  HB2 ALA A 315      12.573  -9.389  46.815  1.00 57.77           H
ATOM   4318  HB3 ALA A 315      13.609  -8.278  47.282  1.00 57.77           H
ATOM   4319  N   LEU A 316      15.044  -6.559  45.403  1.00 38.65           N
ATOM   4320  CA  LEU A 316      15.586  -5.259  45.011  1.00 39.85           C
ATOM   4321  C   LEU A 316      15.643  -5.117  43.480  1.00 38.95           C
ATOM   4322  O   LEU A 316      15.157  -4.124  42.922  1.00 35.52           O
ATOM   4323  CB  LEU A 316      16.963  -5.045  45.646  1.00 32.73           C
ATOM   4324  CG  LEU A 316      17.579  -3.702  45.268  1.00 38.14           C
ATOM   4325  CD1 LEU A 316      16.661  -2.517  45.601  1.00 38.52           C
ATOM   4326  CD2 LEU A 316      18.857  -3.588  45.996  1.00 39.59           C
ATOM   4327  H   LEU A 316      15.543  -7.017  45.933  1.00 46.38           H
ATOM   4328  HA  LEU A 316      14.997  -4.566  45.348  1.00 47.82           H
ATOM   4329  HB2 LEU A 316      16.875  -5.075  46.612  1.00 39.28           H
ATOM   4330  HB3 LEU A 316      17.563  -5.746  45.345  1.00 39.28           H
ATOM   4331  HG  LEU A 316      17.765  -3.688  44.317  1.00 45.77           H
ATOM   4332 HD11 LEU A 316      17.102  -1.694  45.341  1.00 46.23           H
ATOM   4333 HD12 LEU A 316      15.829  -2.616  45.113  1.00 46.23           H
ATOM   4334 HD13 LEU A 316      16.486  -2.512  46.555  1.00 46.23           H
ATOM   4335 HD21 LEU A 316      19.271  -2.739  45.774  1.00 47.51           H
ATOM   4336 HD22 LEU A 316      18.682  -3.631  46.949  1.00 47.51           H
ATOM   4337 HD23 LEU A 316      19.437  -4.319  45.732  1.00 47.51           H
ATOM   4338  N   CYS A 317      16.214  -6.104  42.776  1.00 40.16           N
ATOM   4339  CA  CYS A 317      16.264  -6.012  41.313  1.00 37.57           C
ATOM   4340  C   CYS A 317      14.890  -5.728  40.726  1.00 41.74           C
ATOM   4341  O   CYS A 317      14.748  -4.850  39.868  1.00 37.89           O
ATOM   4342  CB  CYS A 317      16.803  -7.284  40.668  1.00 44.38           C
ATOM   4343  SG  CYS A 317      18.541  -7.478  40.750  1.00 47.01           S
ATOM   4344  H   CYS A 317      16.567  -6.813  43.110  1.00 48.19           H
ATOM   4345  HA  CYS A 317      16.851  -5.281  41.065  1.00 45.08           H
ATOM   4346  HB2 CYS A 317      16.403  -8.048  41.112  1.00 53.25           H
ATOM   4347  HB3 CYS A 317      16.553  -7.284  39.731  1.00 53.25           H
ATOM   4348  HG  CYS A 317      18.845  -8.507  40.214  1.00 56.41           H
ATOM   4349  N   SER A 318      13.859  -6.465  41.171  1.00 38.74           N
ATOM   4350  CA  SER A 318      12.521  -6.299  40.599  1.00 43.89           C
ATOM   4351  C   SER A 318      11.891  -4.943  40.910  1.00 42.33           C
ATOM   4352  O   SER A 318      11.000  -4.503  40.174  1.00 43.39           O
ATOM   4353  CB  SER A 318      11.572  -7.387  41.089  1.00 45.04           C
ATOM   4354  OG  SER A 318      11.291  -7.242  42.461  1.00 48.70           O
ATOM   4355  H   SER A 318      13.910  -7.057  41.793  1.00 46.49           H
ATOM   4356  HA  SER A 318      12.586  -6.378  39.634  1.00 52.67           H
ATOM   4357  HB2 SER A 318      10.742  -7.328  40.590  1.00 54.04           H
ATOM   4358  HB3 SER A 318      11.985  -8.253  40.943  1.00 54.04           H
ATOM   4359  HG  SER A 318      12.001  -7.292  42.907  1.00 58.43           H
ATOM   4360  N   ARG A 319      12.345  -4.251  41.953  1.00 38.64           N
ATOM   4361  CA  ARG A 319      11.804  -2.930  42.278  1.00 41.28           C
ATOM   4362  C   ARG A 319      12.582  -1.795  41.627  1.00 38.65           C
ATOM   4363  O   ARG A 319      12.120  -0.642  41.635  1.00 38.28           O
ATOM   4364  CB  ARG A 319      11.787  -2.738  43.798  1.00 42.40           C
ATOM   4365  CG  ARG A 319      10.897  -3.720  44.530  1.00 45.31           C
ATOM   4366  CD  ARG A 319       9.401  -3.566  44.207  1.00 51.53           C
ATOM   4367  NE  ARG A 319       8.937  -2.186  43.995  1.00 68.38           N
ATOM   4368  CZ  ARG A 319       8.720  -1.289  44.958  1.00 53.46           C
ATOM   4369  NH1 ARG A 319       8.957  -1.577  46.234  1.00 78.90           N
ATOM   4370  NH2 ARG A 319       8.281  -0.073  44.628  1.00 64.90           N1+
ATOM   4371  H   ARG A 319      12.963  -4.521  42.487  1.00 46.36           H
ATOM   4372  HA  ARG A 319      10.889  -2.881  41.962  1.00 49.54           H
ATOM   4373  HB2 ARG A 319      12.690  -2.848  44.136  1.00 50.88           H
ATOM   4374  HB3 ARG A 319      11.468  -1.844  43.997  1.00 50.88           H
ATOM   4375  HG2 ARG A 319      11.161  -4.622  44.288  1.00 54.37           H
ATOM   4376  HG3 ARG A 319      11.008  -3.591  45.485  1.00 54.37           H
ATOM   4377  HD2 ARG A 319       9.209  -4.065  43.397  1.00 61.84           H
ATOM   4378  HD3 ARG A 319       8.888  -3.936  44.943  1.00 61.84           H
ATOM   4379  HE  ARG A 319       8.795  -1.938  43.184  1.00 82.06           H
ATOM   4380 HH11 ARG A 319       9.238  -2.360  46.453  1.00 94.68           H
ATOM   4381 HH12 ARG A 319       8.818  -0.984  46.842  1.00 94.68           H
ATOM   4382 HH21 ARG A 319       8.134   0.121  43.803  1.00 77.88           H
ATOM   4383 HH22 ARG A 319       8.150   0.517  45.239  1.00 77.88           H
ATOM   4384  N   LEU A 320      13.741  -2.091  41.052  1.00 35.69           N
ATOM   4385  CA  LEU A 320      14.484  -1.091  40.324  1.00 34.11           C
ATOM   4386  C   LEU A 320      14.146  -1.145  38.837  1.00 33.92           C
ATOM   4387  O   LEU A 320      14.015  -0.106  38.184  1.00 36.50           O
ATOM   4388  CB  LEU A 320      15.975  -1.322  40.534  1.00 33.21           C
ATOM   4389  CG  LEU A 320      16.523  -1.302  41.947  1.00 35.65           C
ATOM   4390  CD1 LEU A 320      17.981  -1.791  41.910  1.00 31.67           C
ATOM   4391  CD2 LEU A 320      16.441   0.080  42.515  1.00 33.41           C
ATOM   4392  H   LEU A 320      14.114  -2.866  41.072  1.00 42.83           H
ATOM   4393  HA  LEU A 320      14.257  -0.210  40.660  1.00 40.93           H
ATOM   4394  HB2 LEU A 320      16.195  -2.190  40.161  1.00 39.85           H
ATOM   4395  HB3 LEU A 320      16.452  -0.637  40.040  1.00 39.85           H
ATOM   4396  HG  LEU A 320      16.007  -1.902  42.508  1.00 42.78           H
ATOM   4397 HD11 LEU A 320      18.340  -1.781  42.811  1.00 38.00           H
ATOM   4398 HD12 LEU A 320      18.002  -2.693  41.554  1.00 38.00           H
ATOM   4399 HD13 LEU A 320      18.498  -1.199  41.341  1.00 38.00           H
ATOM   4400 HD21 LEU A 320      16.796   0.072  43.418  1.00 40.09           H
ATOM   4401 HD22 LEU A 320      16.962   0.681  41.960  1.00 40.09           H
ATOM   4402 HD23 LEU A 320      15.513   0.361  42.527  1.00 40.09           H
ATOM   4403  N   LEU A 321      14.010  -2.356  38.316  1.00 35.45           N
ATOM   4404  CA  LEU A 321      13.814  -2.608  36.899  1.00 38.43           C
ATOM   4405  C   LEU A 321      12.326  -2.813  36.626  1.00 40.22           C
ATOM   4406  O   LEU A 321      11.833  -3.912  36.378  1.00 39.24           O
ATOM   4407  CB  LEU A 321      14.643  -3.809  36.465  1.00 36.30           C
ATOM   4408  CG  LEU A 321      16.146  -3.654  36.713  1.00 38.18           C
ATOM   4409  CD1 LEU A 321      16.861  -4.964  36.415  1.00 38.59           C
ATOM   4410  CD2 LEU A 321      16.751  -2.521  35.866  1.00 36.02           C
ATOM   4411  H   LEU A 321      14.030  -3.076  38.785  1.00 42.54           H
ATOM   4412  HA  LEU A 321      14.112  -1.836  36.393  1.00 46.12           H
ATOM   4413  HB2 LEU A 321      14.342  -4.589  36.957  1.00 43.57           H
ATOM   4414  HB3 LEU A 321      14.513  -3.950  35.515  1.00 43.57           H
ATOM   4415  HG  LEU A 321      16.291  -3.439  37.647  1.00 45.82           H
ATOM   4416 HD11 LEU A 321      17.811  -4.848  36.576  1.00 46.31           H
ATOM   4417 HD12 LEU A 321      16.508  -5.655  36.996  1.00 46.31           H
ATOM   4418 HD13 LEU A 321      16.709  -5.202  35.487  1.00 46.31           H
ATOM   4419 HD21 LEU A 321      17.700  -2.459  36.055  1.00 43.22           H
ATOM   4420 HD22 LEU A 321      16.612  -2.720  34.927  1.00 43.22           H
ATOM   4421 HD23 LEU A 321      16.312  -1.687  36.096  1.00 43.22           H
ATOM   4422  N   GLU A 322      11.633  -1.691  36.651  1.00 36.45           N
ATOM   4423  CA  GLU A 322      10.201  -1.597  36.408  1.00 45.10           C
ATOM   4424  C   GLU A 322       9.973  -0.729  35.184  1.00 37.94           C
ATOM   4425  O   GLU A 322      10.662   0.276  34.996  1.00 38.18           O
ATOM   4426  CB  GLU A 322       9.458  -0.956  37.609  1.00 40.18           C
ATOM   4427  CG  GLU A 322       9.661  -1.656  38.910  1.00 50.04           C
ATOM   4428  CD  GLU A 322       8.522  -2.620  39.281  1.00 52.23           C
ATOM   4429  OE1 GLU A 322       8.351  -2.849  40.499  1.00 52.68           O
ATOM   4430  OE2 GLU A 322       7.854  -3.167  38.363  1.00 55.82           O1-
ATOM   4431  H   GLU A 322      11.990  -0.926  36.816  1.00 43.74           H
ATOM   4432  HA  GLU A 322       9.834  -2.479  36.243  1.00 54.12           H
ATOM   4433  HB2 GLU A 322       9.769  -0.043  37.715  1.00 48.22           H
ATOM   4434  HB3 GLU A 322       8.507  -0.956  37.421  1.00 48.22           H
ATOM   4435  HG2 GLU A 322      10.482  -2.171  38.863  1.00 60.04           H
ATOM   4436  HG3 GLU A 322       9.729  -0.993  39.615  1.00 60.04           H
ATOM   4437  N   TYR A 323       8.988  -1.100  34.362  1.00 43.73           N
ATOM   4438  CA  TYR A 323       8.671  -0.311  33.171  1.00 41.08           C
ATOM   4439  C   TYR A 323       8.243   1.107  33.526  1.00 40.31           C
ATOM   4440  O   TYR A 323       8.764   2.095  32.984  1.00 38.63           O
ATOM   4441  CB  TYR A 323       7.545  -0.984  32.375  1.00 43.16           C
ATOM   4442  CG  TYR A 323       7.922  -2.206  31.588  1.00 41.86           C
ATOM   4443  CD1 TYR A 323       7.278  -3.420  31.797  1.00 47.95           C
ATOM   4444  CD2 TYR A 323       8.911  -2.142  30.624  1.00 39.62           C
ATOM   4445  CE1 TYR A 323       7.612  -4.538  31.041  1.00 46.74           C
ATOM   4446  CE2 TYR A 323       9.254  -3.243  29.886  1.00 45.84           C
ATOM   4447  CZ  TYR A 323       8.603  -4.432  30.095  1.00 49.72           C
ATOM   4448  OH  TYR A 323       8.952  -5.517  29.339  1.00 51.26           O
ATOM   4449  H   TYR A 323       8.494  -1.796  34.471  1.00 52.47           H
ATOM   4450  HA  TYR A 323       9.456  -0.259  32.603  1.00 49.30           H
ATOM   4451  HB2 TYR A 323       6.849  -1.247  32.997  1.00 51.79           H
ATOM   4452  HB3 TYR A 323       7.188  -0.336  31.748  1.00 51.79           H
ATOM   4453  HD1 TYR A 323       6.602  -3.479  32.434  1.00 57.55           H
ATOM   4454  HD2 TYR A 323       9.350  -1.336  30.473  1.00 47.55           H
ATOM   4455  HE1 TYR A 323       7.179  -5.349  31.182  1.00 56.09           H
ATOM   4456  HE2 TYR A 323       9.919  -3.182  29.238  1.00 55.01           H
ATOM   4457  HH  TYR A 323       8.484  -6.180  29.554  1.00 61.52           H
ATOM   4458  N   THR A 324       7.262   1.219  34.388  1.00 41.79           N
ATOM   4459  CA  THR A 324       6.718   2.511  34.774  1.00 44.99           C
ATOM   4460  C   THR A 324       7.767   3.283  35.555  1.00 41.65           C
ATOM   4461  O   THR A 324       8.161   2.841  36.636  1.00 40.78           O
ATOM   4462  CB  THR A 324       5.461   2.314  35.624  1.00 48.59           C
ATOM   4463  OG1 THR A 324       4.468   1.606  34.854  1.00 50.22           O
ATOM   4464  CG2 THR A 324       4.915   3.672  36.102  1.00 48.08           C
ATOM   4465  H   THR A 324       6.882   0.552  34.775  1.00 50.15           H
ATOM   4466  HA  THR A 324       6.482   3.018  33.981  1.00 53.99           H
ATOM   4467  HB  THR A 324       5.688   1.790  36.408  1.00 58.30           H
ATOM   4468  HG1 THR A 324       4.271   2.045  34.166  1.00 60.27           H
ATOM   4469 HG21 THR A 324       4.119   3.539  36.640  1.00 57.69           H
ATOM   4470 HG22 THR A 324       5.584   4.129  36.636  1.00 57.69           H
ATOM   4471 HG23 THR A 324       4.690   4.226  35.338  1.00 57.69           H
ATOM   4472  N   PRO A 325       8.242   4.422  35.059  1.00 43.58           N
ATOM   4473  CA  PRO A 325       9.410   5.034  35.684  1.00 36.85           C
ATOM   4474  C   PRO A 325       9.166   5.524  37.117  1.00 41.33           C
ATOM   4475  O   PRO A 325      10.070   5.405  37.954  1.00 39.48           O
ATOM   4476  CB  PRO A 325       9.742   6.175  34.726  1.00 34.37           C
ATOM   4477  CG  PRO A 325       9.256   5.734  33.394  1.00 45.77           C
ATOM   4478  CD  PRO A 325       7.996   4.963  33.703  1.00 44.54           C
ATOM   4479  HA  PRO A 325      10.148   4.404  35.690  1.00 44.22           H
ATOM   4480  HB2 PRO A 325       9.281   6.981  35.007  1.00 41.24           H
ATOM   4481  HB3 PRO A 325      10.701   6.318  34.709  1.00 41.24           H
ATOM   4482  HG2 PRO A 325       9.063   6.506  32.840  1.00 54.92           H
ATOM   4483  HG3 PRO A 325       9.918   5.162  32.974  1.00 54.92           H
ATOM   4484  HD2 PRO A 325       7.229   5.558  33.711  1.00 53.45           H
ATOM   4485  HD3 PRO A 325       7.877   4.240  33.067  1.00 53.45           H
ATOM   4486  N   THR A 326       7.974   6.062  37.420  1.00 40.97           N
ATOM   4487  CA  THR A 326       7.614   6.525  38.767  1.00 42.09           C
ATOM   4488  C   THR A 326       7.417   5.374  39.744  1.00 37.93           C
ATOM   4489  O   THR A 326       7.380   5.603  40.962  1.00 43.45           O
ATOM   4490  CB  THR A 326       6.302   7.325  38.714  1.00 47.01           C
ATOM   4491  OG1 THR A 326       5.295   6.491  38.124  1.00 51.62           O
ATOM   4492  CG2 THR A 326       6.419   8.584  37.876  1.00 46.93           C
ATOM   4493  H   THR A 326       7.344   6.172  36.845  1.00 49.16           H
ATOM   4494  HA  THR A 326       8.314   7.103  39.109  1.00 50.51           H
ATOM   4495  HB  THR A 326       6.034   7.573  39.613  1.00 56.42           H
ATOM   4496  HG1 THR A 326       4.566   6.906  38.083  1.00 61.94           H
ATOM   4497 HG21 THR A 326       5.573   9.058  37.869  1.00 56.31           H
ATOM   4498 HG22 THR A 326       7.103   9.165  38.246  1.00 56.31           H
ATOM   4499 HG23 THR A 326       6.660   8.355  36.965  1.00 56.31           H
ATOM   4500  N   ALA A 327       7.273   4.147  39.243  1.00 39.86           N
ATOM   4501  CA  ALA A 327       7.162   2.966  40.094  1.00 40.63           C
ATOM   4502  C   ALA A 327       8.514   2.490  40.652  1.00 45.69           C
ATOM   4503  O   ALA A 327       8.544   1.799  41.683  1.00 43.85           O
ATOM   4504  CB  ALA A 327       6.496   1.836  39.307  1.00 38.49           C
ATOM   4505  H   ALA A 327       7.237   3.972  38.402  1.00 47.83           H
ATOM   4506  HA  ALA A 327       6.590   3.178  40.848  1.00 48.76           H
ATOM   4507  HB1 ALA A 327       6.425   1.054  39.877  1.00 46.19           H
ATOM   4508  HB2 ALA A 327       5.613   2.124  39.028  1.00 46.19           H
ATOM   4509  HB3 ALA A 327       7.039   1.631  38.530  1.00 46.19           H
ATOM   4510  N   ARG A 328       9.627   2.884  40.038  1.00 37.51           N
ATOM   4511  CA  ARG A 328      10.936   2.478  40.530  1.00 39.64           C
ATOM   4512  C   ARG A 328      11.241   3.123  41.894  1.00 41.44           C
ATOM   4513  O   ARG A 328      10.902   4.281  42.163  1.00 39.07           O
ATOM   4514  CB  ARG A 328      12.034   2.871  39.521  1.00 35.19           C
ATOM   4515  CG  ARG A 328      11.818   2.322  38.123  1.00 33.70           C
ATOM   4516  CD  ARG A 328      12.858   2.797  37.088  1.00 35.58           C
ATOM   4517  NE  ARG A 328      12.362   2.368  35.775  1.00 32.10           N
ATOM   4518  CZ  ARG A 328      12.499   3.040  34.652  1.00 34.74           C
ATOM   4519  NH1 ARG A 328      13.185   4.174  34.620  1.00 31.40           N
ATOM   4520  NH2 ARG A 328      11.930   2.556  33.538  1.00 37.63           N1+
ATOM   4521  H   ARG A 328       9.649   3.384  39.339  1.00 45.01           H
ATOM   4522  HA  ARG A 328      10.952   1.515  40.639  1.00 47.57           H
ATOM   4523  HB2 ARG A 328      12.066   3.838  39.457  1.00 42.23           H
ATOM   4524  HB3 ARG A 328      12.885   2.535  39.842  1.00 42.23           H
ATOM   4525  HG2 ARG A 328      11.859   1.353  38.159  1.00 40.44           H
ATOM   4526  HG3 ARG A 328      10.943   2.600  37.811  1.00 40.44           H
ATOM   4527  HD2 ARG A 328      12.928   3.764  37.103  1.00 42.69           H
ATOM   4528  HD3 ARG A 328      13.716   2.379  37.258  1.00 42.69           H
ATOM   4529  HE  ARG A 328      11.948   1.615  35.736  1.00 38.52           H
ATOM   4530 HH11 ARG A 328      13.532   4.488  35.342  1.00 37.68           H
ATOM   4531 HH12 ARG A 328      13.277   4.600  33.878  1.00 37.68           H
ATOM   4532 HH21 ARG A 328      11.500   1.812  33.563  1.00 45.16           H
ATOM   4533 HH22 ARG A 328      12.035   2.966  32.789  1.00 45.16           H
ATOM   4534  N   LEU A 329      11.954   2.390  42.733  1.00 37.84           N
ATOM   4535  CA  LEU A 329      12.491   2.987  43.960  1.00 36.21           C
ATOM   4536  C   LEU A 329      13.326   4.223  43.641  1.00 37.40           C
ATOM   4537  O   LEU A 329      14.018   4.290  42.613  1.00 35.27           O
ATOM   4538  CB  LEU A 329      13.364   1.983  44.702  1.00 34.76           C
ATOM   4539  CG  LEU A 329      12.756   0.666  45.121  1.00 41.41           C
ATOM   4540  CD1 LEU A 329      13.881  -0.150  45.746  1.00 45.87           C
ATOM   4541  CD2 LEU A 329      11.622   0.847  46.167  1.00 50.56           C
ATOM   4542  H   LEU A 329      12.143   1.558  42.625  1.00 45.41           H
ATOM   4543  HA  LEU A 329      11.759   3.250  44.541  1.00 43.45           H
ATOM   4544  HB2 LEU A 329      14.121   1.773  44.133  1.00 41.71           H
ATOM   4545  HB3 LEU A 329      13.686   2.412  45.509  1.00 41.71           H
ATOM   4546  HG  LEU A 329      12.409   0.194  44.349  1.00 49.69           H
ATOM   4547 HD11 LEU A 329      13.528  -1.008  46.030  1.00 55.05           H
ATOM   4548 HD12 LEU A 329      14.580  -0.282  45.086  1.00 55.05           H
ATOM   4549 HD13 LEU A 329      14.234   0.332  46.510  1.00 55.05           H
ATOM   4550 HD21 LEU A 329      11.267  -0.025  46.401  1.00 60.67           H
ATOM   4551 HD22 LEU A 329      11.985   1.280  46.955  1.00 60.67           H
ATOM   4552 HD23 LEU A 329      10.921   1.396  45.781  1.00 60.67           H
ATOM   4553  N   THR A 330      13.305   5.187  44.557  1.00 34.98           N
ATOM   4554  CA  THR A 330      14.253   6.289  44.513  1.00 29.81           C
ATOM   4555  C   THR A 330      15.571   5.771  45.046  1.00 31.90           C
ATOM   4556  O   THR A 330      15.624   4.702  45.641  1.00 34.41           O
ATOM   4557  CB  THR A 330      13.800   7.461  45.376  1.00 38.32           C
ATOM   4558  OG1 THR A 330      13.756   7.018  46.751  1.00 37.71           O
ATOM   4559  CG2 THR A 330      12.400   7.974  44.945  1.00 39.00           C
ATOM   4560  H   THR A 330      12.751   5.224  45.213  1.00 41.98           H
ATOM   4561  HA  THR A 330      14.374   6.592  43.600  1.00 35.77           H
ATOM   4562  HB  THR A 330      14.435   8.189  45.291  1.00 45.99           H
ATOM   4563  HG1 THR A 330      13.508   7.648  47.248  1.00 45.25           H
ATOM   4564 HG21 THR A 330      12.133   8.719  45.507  1.00 46.80           H
ATOM   4565 HG22 THR A 330      12.425   8.270  44.022  1.00 46.80           H
ATOM   4566 HG23 THR A 330      11.746   7.264  45.032  1.00 46.80           H
ATOM   4567  N   PRO A 331      16.646   6.518  44.855  1.00 31.55           N
ATOM   4568  CA  PRO A 331      17.941   6.080  45.383  1.00 34.66           C
ATOM   4569  C   PRO A 331      17.958   5.931  46.902  1.00 38.08           C
ATOM   4570  O   PRO A 331      18.507   4.945  47.411  1.00 33.64           O
ATOM   4571  CB  PRO A 331      18.877   7.190  44.918  1.00 32.31           C
ATOM   4572  CG  PRO A 331      18.235   7.709  43.686  1.00 31.51           C
ATOM   4573  CD  PRO A 331      16.786   7.581  43.845  1.00 39.04           C
ATOM   4574  HA  PRO A 331      18.207   5.242  44.974  1.00 41.60           H
ATOM   4575  HB2 PRO A 331      18.934   7.881  45.597  1.00 38.77           H
ATOM   4576  HB3 PRO A 331      19.753   6.822  44.723  1.00 38.77           H
ATOM   4577  HG2 PRO A 331      18.477   8.641  43.569  1.00 37.81           H
ATOM   4578  HG3 PRO A 331      18.535   7.188  42.926  1.00 37.81           H
ATOM   4579  HD2 PRO A 331      16.407   8.411  44.174  1.00 46.85           H
ATOM   4580  HD3 PRO A 331      16.377   7.309  43.009  1.00 46.85           H
ATOM   4581  N   LEU A 332      17.382   6.891  47.641  1.00 35.89           N
ATOM   4582  CA  LEU A 332      17.319   6.783  49.109  1.00 35.04           C
ATOM   4583  C   LEU A 332      16.485   5.585  49.530  1.00 31.77           C
ATOM   4584  O   LEU A 332      16.893   4.789  50.387  1.00 37.96           O
ATOM   4585  CB  LEU A 332      16.766   8.089  49.678  1.00 41.87           C
ATOM   4586  CG  LEU A 332      17.306   8.604  50.979  1.00 46.46           C
ATOM   4587  CD1 LEU A 332      18.813   8.822  50.919  1.00 41.13           C
ATOM   4588  CD2 LEU A 332      16.544   9.906  51.286  1.00 48.17           C
ATOM   4589  H   LEU A 332      17.025   7.605  47.322  1.00 43.07           H
ATOM   4590  HA  LEU A 332      18.216   6.660  49.456  1.00 42.05           H
ATOM   4591  HB2 LEU A 332      16.919   8.784  49.019  1.00 50.25           H
ATOM   4592  HB3 LEU A 332      15.811   7.975  49.799  1.00 50.25           H
ATOM   4593  HG  LEU A 332      17.116   7.965  51.683  1.00 55.75           H
ATOM   4594 HD11 LEU A 332      19.118   9.154  51.778  1.00 49.36           H
ATOM   4595 HD12 LEU A 332      19.246   7.978  50.718  1.00 49.36           H
ATOM   4596 HD13 LEU A 332      19.011   9.470  50.224  1.00 49.36           H
ATOM   4597 HD21 LEU A 332      16.868  10.271  52.125  1.00 57.81           H
ATOM   4598 HD22 LEU A 332      16.699  10.540  50.568  1.00 57.81           H
ATOM   4599 HD23 LEU A 332      15.597   9.709  51.354  1.00 57.81           H
ATOM   4600  N   GLU A 333      15.337   5.388  48.905  1.00 34.82           N
ATOM   4601  CA  GLU A 333      14.586   4.164  49.189  1.00 32.31           C
ATOM   4602  C   GLU A 333      15.366   2.883  48.876  1.00 43.96           C
ATOM   4603  O   GLU A 333      15.150   1.866  49.538  1.00 39.21           O
ATOM   4604  CB  GLU A 333      13.277   4.143  48.413  1.00 31.45           C
ATOM   4605  CG  GLU A 333      12.214   5.192  48.864  1.00 39.02           C
ATOM   4606  CD  GLU A 333      11.078   5.396  47.853  1.00 46.26           C
ATOM   4607  OE1 GLU A 333      10.164   6.174  48.208  1.00 43.04           O
ATOM   4608  OE2 GLU A 333      11.126   4.842  46.694  1.00 38.72           O1-
ATOM   4609  H   GLU A 333      14.977   5.919  48.332  1.00 41.78           H
ATOM   4610  HA  GLU A 333      14.367   4.150  50.134  1.00 38.77           H
ATOM   4611  HB2 GLU A 333      13.472   4.310  47.477  1.00 37.74           H
ATOM   4612  HB3 GLU A 333      12.878   3.264  48.509  1.00 37.74           H
ATOM   4613  HG2 GLU A 333      11.819   4.898  49.699  1.00 46.83           H
ATOM   4614  HG3 GLU A 333      12.654   6.047  48.992  1.00 46.83           H
ATOM   4615  N   ALA A 334      16.209   2.873  47.833  1.00 37.50           N
ATOM   4616  CA  ALA A 334      17.005   1.675  47.553  1.00 40.68           C
ATOM   4617  C   ALA A 334      18.010   1.430  48.680  1.00 31.94           C
ATOM   4618  O   ALA A 334      18.178   0.299  49.151  1.00 30.00           O
ATOM   4619  CB  ALA A 334      17.738   1.822  46.200  1.00 33.48           C
ATOM   4620  H   ALA A 334      16.334   3.527  47.289  1.00 45.00           H
ATOM   4621  HA  ALA A 334      16.416   0.906  47.498  1.00 48.81           H
ATOM   4622  HB1 ALA A 334      18.258   1.020  46.034  1.00 40.17           H
ATOM   4623  HB2 ALA A 334      17.081   1.942  45.496  1.00 40.17           H
ATOM   4624  HB3 ALA A 334      18.324   2.594  46.241  1.00 40.17           H
ATOM   4625  N   CYS A 335      18.683   2.487  49.121  1.00 32.38           N
ATOM   4626  CA  CYS A 335      19.625   2.381  50.232  1.00 35.97           C
ATOM   4627  C   CYS A 335      18.990   1.759  51.462  1.00 38.35           C
ATOM   4628  O   CYS A 335      19.679   1.097  52.274  1.00 36.03           O
ATOM   4629  CB  CYS A 335      20.156   3.771  50.616  1.00 38.11           C
ATOM   4630  SG  CYS A 335      21.393   4.459  49.516  1.00 37.94           S
ATOM   4631  H   CYS A 335      18.613   3.279  48.794  1.00 38.85           H
ATOM   4632  HA  CYS A 335      20.377   1.830  49.964  1.00 43.16           H
ATOM   4633  HB2 CYS A 335      19.410   4.389  50.637  1.00 45.73           H
ATOM   4634  HB3 CYS A 335      20.553   3.713  51.500  1.00 45.73           H
ATOM   4635  HG  CYS A 335      21.722   5.538  49.925  1.00 45.53           H
ATOM   4636  N   ALA A 336      17.701   2.011  51.649  1.00 38.95           N
ATOM   4637  CA  ALA A 336      16.965   1.575  52.827  1.00 38.74           C
ATOM   4638  C   ALA A 336      16.400   0.177  52.649  1.00 41.45           C
ATOM   4639  O   ALA A 336      15.791  -0.333  53.569  1.00 35.33           O
ATOM   4640  CB  ALA A 336      15.819   2.552  53.134  1.00 37.39           C
ATOM   4641  H   ALA A 336      17.216   2.447  51.089  1.00 46.74           H
ATOM   4642  HA  ALA A 336      17.565   1.563  53.590  1.00 46.48           H
ATOM   4643  HB1 ALA A 336      15.343   2.243  53.920  1.00 44.87           H
ATOM   4644  HB2 ALA A 336      16.191   3.433  53.296  1.00 44.87           H
ATOM   4645  HB3 ALA A 336      15.218   2.582  52.373  1.00 44.87           H
ATOM   4646  N   HIS A 337      16.627  -0.463  51.502  1.00 37.05           N
ATOM   4647  CA  HIS A 337      16.093  -1.797  51.233  1.00 38.47           C
ATOM   4648  C   HIS A 337      16.756  -2.861  52.117  1.00 37.37           C
ATOM   4649  O   HIS A 337      17.914  -2.734  52.505  1.00 34.10           O
ATOM   4650  CB  HIS A 337      16.304  -2.140  49.743  1.00 38.86           C
ATOM   4651  CG  HIS A 337      15.540  -3.342  49.269  1.00 35.71           C
ATOM   4652  ND1 HIS A 337      16.052  -4.623  49.331  1.00 39.10           N
ATOM   4653  CD2 HIS A 337      14.302  -3.459  48.725  1.00 34.21           C
ATOM   4654  CE1 HIS A 337      15.160  -5.479  48.844  1.00 38.39           C
ATOM   4655  NE2 HIS A 337      14.090  -4.797  48.471  1.00 39.69           N
ATOM   4656  H   HIS A 337      17.093  -0.141  50.855  1.00 44.46           H
ATOM   4657  HA  HIS A 337      15.140  -1.803  51.414  1.00 46.16           H
ATOM   4658  HB2 HIS A 337      17.246  -2.313  49.594  1.00 46.63           H
ATOM   4659  HB3 HIS A 337      16.022  -1.383  49.207  1.00 46.63           H
ATOM   4660  HD2 HIS A 337      13.706  -2.765  48.556  1.00 41.05           H
ATOM   4661  HE1 HIS A 337      15.269  -6.400  48.778  1.00 46.07           H
ATOM   4662  HE2 HIS A 337      13.379  -5.134  48.125  1.00 47.63           H
ATOM   4663  N   SER A 338      16.014  -3.945  52.389  1.00 38.87           N
ATOM   4664  CA  SER A 338      16.493  -5.018  53.274  1.00 46.11           C
ATOM   4665  C   SER A 338      17.743  -5.725  52.761  1.00 44.91           C
ATOM   4666  O   SER A 338      18.499  -6.283  53.570  1.00 40.90           O
ATOM   4667  CB  SER A 338      15.383  -6.045  53.433  1.00 48.76           C
ATOM   4668  OG  SER A 338      14.930  -6.387  52.127  1.00 51.75           O
ATOM   4669  H   SER A 338      15.227  -4.082  52.072  1.00 46.64           H
ATOM   4670  HA  SER A 338      16.691  -4.647  54.148  1.00 55.33           H
ATOM   4671  HB2 SER A 338      15.730  -6.835  53.875  1.00 58.51           H
ATOM   4672  HB3 SER A 338      14.652  -5.660  53.941  1.00 58.51           H
ATOM   4673  HG  SER A 338      14.313  -6.955  52.176  1.00 62.10           H
ATOM   4674  N   PHE A 339      17.959  -5.749  51.441  1.00 41.39           N
ATOM   4675  CA  PHE A 339      19.192  -6.303  50.885  1.00 36.70           C
ATOM   4676  C   PHE A 339      20.401  -5.664  51.541  1.00 35.87           C
ATOM   4677  O   PHE A 339      21.442  -6.313  51.705  1.00 33.79           O
ATOM   4678  CB  PHE A 339      19.196  -6.116  49.328  1.00 40.02           C
ATOM   4679  CG  PHE A 339      20.473  -6.575  48.630  1.00 39.60           C
ATOM   4680  CD1 PHE A 339      20.892  -7.901  48.682  1.00 36.67           C
ATOM   4681  CD2 PHE A 339      21.253  -5.667  47.919  1.00 39.23           C
ATOM   4682  CE1 PHE A 339      22.085  -8.298  48.060  1.00 42.41           C
ATOM   4683  CE2 PHE A 339      22.422  -6.057  47.291  1.00 40.54           C
ATOM   4684  CZ  PHE A 339      22.835  -7.366  47.346  1.00 35.61           C
ATOM   4685  H   PHE A 339      17.409  -5.451  50.851  1.00 49.67           H
ATOM   4686  HA  PHE A 339      19.221  -7.255  51.071  1.00 44.05           H
ATOM   4687  HB2 PHE A 339      18.459  -6.624  48.954  1.00 48.02           H
ATOM   4688  HB3 PHE A 339      19.076  -5.174  49.130  1.00 48.02           H
ATOM   4689  HD1 PHE A 339      20.392  -8.523  49.159  1.00 44.00           H
ATOM   4690  HD2 PHE A 339      20.987  -4.777  47.872  1.00 47.08           H
ATOM   4691  HE1 PHE A 339      22.356  -9.187  48.095  1.00 50.90           H
ATOM   4692  HE2 PHE A 339      22.925  -5.433  46.821  1.00 48.65           H
ATOM   4693  HZ  PHE A 339      23.621  -7.625  46.922  1.00 42.74           H
ATOM   4694  N   PHE A 340      20.287  -4.408  51.964  1.00 36.56           N
ATOM   4695  CA  PHE A 340      21.417  -3.756  52.611  1.00 40.20           C
ATOM   4696  C   PHE A 340      21.410  -3.887  54.147  1.00 36.22           C
ATOM   4697  O   PHE A 340      22.300  -3.333  54.795  1.00 40.92           O
ATOM   4698  CB  PHE A 340      21.487  -2.280  52.208  1.00 35.09           C
ATOM   4699  CG  PHE A 340      21.620  -2.074  50.686  1.00 33.97           C
ATOM   4700  CD1 PHE A 340      22.736  -2.543  50.016  1.00 31.32           C
ATOM   4701  CD2 PHE A 340      20.621  -1.477  49.944  1.00 30.66           C
ATOM   4702  CE1 PHE A 340      22.879  -2.391  48.635  1.00 33.85           C
ATOM   4703  CE2 PHE A 340      20.775  -1.338  48.559  1.00 36.94           C
ATOM   4704  CZ  PHE A 340      21.929  -1.799  47.933  1.00 28.78           C
ATOM   4705  H   PHE A 340      19.582  -3.921  51.890  1.00 43.87           H
ATOM   4706  HA  PHE A 340      22.231  -4.179  52.294  1.00 48.24           H
ATOM   4707  HB2 PHE A 340      20.676  -1.835  52.500  1.00 42.11           H
ATOM   4708  HB3 PHE A 340      22.258  -1.874  52.633  1.00 42.11           H
ATOM   4709  HD1 PHE A 340      23.416  -2.954  50.499  1.00 37.58           H
ATOM   4710  HD2 PHE A 340      19.852  -1.162  50.362  1.00 36.79           H
ATOM   4711  HE1 PHE A 340      23.645  -2.702  48.211  1.00 40.62           H
ATOM   4712  HE2 PHE A 340      20.110  -0.922  48.059  1.00 44.33           H
ATOM   4713  HZ  PHE A 340      22.025  -1.704  47.013  1.00 34.54           H
ATOM   4714  N   ASP A 341      20.492  -4.647  54.746  1.00 39.32           N
ATOM   4715  CA  ASP A 341      20.460  -4.693  56.231  1.00 40.43           C
ATOM   4716  C   ASP A 341      21.796  -5.143  56.832  1.00 40.68           C
ATOM   4717  O   ASP A 341      22.246  -4.582  57.841  1.00 38.22           O
ATOM   4718  CB  ASP A 341      19.349  -5.607  56.736  1.00 41.10           C
ATOM   4719  CG  ASP A 341      17.962  -5.020  56.547  1.00 42.88           C
ATOM   4720  OD1 ASP A 341      17.831  -3.777  56.370  1.00 44.15           O
ATOM   4721  OD2 ASP A 341      17.006  -5.833  56.558  1.00 48.08           O1-
ATOM   4722  H   ASP A 341      19.900  -5.128  54.349  1.00 47.18           H
ATOM   4723  HA  ASP A 341      20.277  -3.800  56.562  1.00 48.51           H
ATOM   4724  HB2 ASP A 341      19.388  -6.446  56.251  1.00 49.32           H
ATOM   4725  HB3 ASP A 341      19.480  -5.767  57.684  1.00 49.32           H
ATOM   4726  N   GLU A 342      22.459  -6.134  56.218  1.00 41.21           N
ATOM   4727  CA  GLU A 342      23.764  -6.565  56.709  1.00 40.23           C
ATOM   4728  C   GLU A 342      24.734  -5.403  56.910  1.00 42.32           C
ATOM   4729  O   GLU A 342      25.549  -5.426  57.847  1.00 36.90           O
ATOM   4730  CB  GLU A 342      24.380  -7.582  55.749  1.00 44.21           C
ATOM   4731  CG  GLU A 342      25.647  -8.206  56.316  1.00 48.97           C
ATOM   4732  CD  GLU A 342      26.291  -9.245  55.415  1.00 50.86           C
ATOM   4733  OE1 GLU A 342      25.784  -9.511  54.306  1.00 51.24           O
ATOM   4734  OE2 GLU A 342      27.330  -9.785  55.833  1.00 56.95           O1-
ATOM   4735  H   GLU A 342      22.177  -6.562  55.528  1.00 49.45           H
ATOM   4736  HA  GLU A 342      23.645  -7.002  57.567  1.00 48.28           H
ATOM   4737  HB2 GLU A 342      23.741  -8.292  55.584  1.00 53.06           H
ATOM   4738  HB3 GLU A 342      24.607  -7.137  54.918  1.00 53.06           H
ATOM   4739  HG2 GLU A 342      26.299  -7.503  56.467  1.00 58.77           H
ATOM   4740  HG3 GLU A 342      25.432  -8.638  57.157  1.00 58.77           H
ATOM   4741  N   LEU A 343      24.656  -4.365  56.072  1.00 34.81           N
ATOM   4742  CA  LEU A 343      25.591  -3.246  56.193  1.00 34.88           C
ATOM   4743  C   LEU A 343      25.292  -2.381  57.411  1.00 31.75           C
ATOM   4744  O   LEU A 343      26.144  -1.585  57.821  1.00 33.60           O
ATOM   4745  CB  LEU A 343      25.536  -2.357  54.941  1.00 34.84           C
ATOM   4746  CG  LEU A 343      25.807  -3.022  53.587  1.00 36.40           C
ATOM   4747  CD1 LEU A 343      25.782  -1.922  52.481  1.00 33.45           C
ATOM   4748  CD2 LEU A 343      27.138  -3.744  53.636  1.00 28.55           C
ATOM   4749  H   LEU A 343      24.081  -4.286  55.437  1.00 41.78           H
ATOM   4750  HA  LEU A 343      26.493  -3.592  56.281  1.00 41.85           H
ATOM   4751  HB2 LEU A 343      24.651  -1.964  54.891  1.00 41.81           H
ATOM   4752  HB3 LEU A 343      26.192  -1.651  55.046  1.00 41.81           H
ATOM   4753  HG  LEU A 343      25.110  -3.669  53.397  1.00 43.68           H
ATOM   4754 HD11 LEU A 343      25.954  -2.336  51.621  1.00 40.15           H
ATOM   4755 HD12 LEU A 343      24.910  -1.498  52.477  1.00 40.15           H
ATOM   4756 HD13 LEU A 343      26.469  -1.264  52.675  1.00 40.15           H
ATOM   4757 HD21 LEU A 343      27.302  -4.161  52.776  1.00 34.26           H
ATOM   4758 HD22 LEU A 343      27.838  -3.102  53.832  1.00 34.26           H
ATOM   4759 HD23 LEU A 343      27.104  -4.419  54.332  1.00 34.26           H
ATOM   4760  N   ARG A 344      24.086  -2.473  57.936  1.00 32.58           N
ATOM   4761  CA  ARG A 344      23.692  -1.711  59.110  1.00 44.02           C
ATOM   4762  C   ARG A 344      23.925  -2.488  60.403  1.00 44.96           C
ATOM   4763  O   ARG A 344      23.737  -1.930  61.487  1.00 41.48           O
ATOM   4764  CB  ARG A 344      22.214  -1.313  58.987  1.00 40.53           C
ATOM   4765  CG  ARG A 344      21.967  -0.192  57.957  1.00 34.71           C
ATOM   4766  CD  ARG A 344      20.505   0.139  57.794  1.00 35.44           C
ATOM   4767  NE  ARG A 344      19.792  -0.783  56.918  1.00 38.80           N
ATOM   4768  CZ  ARG A 344      19.601  -0.614  55.624  1.00 34.98           C
ATOM   4769  NH1 ARG A 344      20.101   0.440  54.997  1.00 32.97           N
ATOM   4770  NH2 ARG A 344      18.922  -1.538  54.983  1.00 40.33           N1+
ATOM   4771  H   ARG A 344      23.464  -2.980  57.627  1.00 39.09           H
ATOM   4772  HA  ARG A 344      24.219  -0.898  59.150  1.00 52.82           H
ATOM   4773  HB2 ARG A 344      21.702  -2.089  58.711  1.00 48.64           H
ATOM   4774  HB3 ARG A 344      21.900  -1.000  59.850  1.00 48.64           H
ATOM   4775  HG2 ARG A 344      22.426   0.612  58.248  1.00 41.65           H
ATOM   4776  HG3 ARG A 344      22.309  -0.475  57.094  1.00 41.65           H
ATOM   4777  HD2 ARG A 344      20.078   0.111  58.665  1.00 42.53           H
ATOM   4778  HD3 ARG A 344      20.425   1.029  57.416  1.00 42.53           H
ATOM   4779  HE  ARG A 344      19.470  -1.496  57.275  1.00 46.56           H
ATOM   4780 HH11 ARG A 344      20.541   1.034  55.438  1.00 39.56           H
ATOM   4781 HH12 ARG A 344      19.975   0.538  54.152  1.00 39.56           H
ATOM   4782 HH21 ARG A 344      18.613  -2.218  55.409  1.00 48.40           H
ATOM   4783 HH22 ARG A 344      18.789  -1.464  54.136  1.00 48.40           H
ATOM   4784  N   ASP A 345      24.344  -3.750  60.300  1.00 44.61           N
ATOM   4785  CA  ASP A 345      24.673  -4.537  61.488  1.00 43.66           C
ATOM   4786  C   ASP A 345      25.878  -3.921  62.189  1.00 43.09           C
ATOM   4787  O   ASP A 345      26.878  -3.614  61.529  1.00 45.24           O
ATOM   4788  CB  ASP A 345      24.962  -5.996  61.107  1.00 47.32           C
ATOM   4789  CG  ASP A 345      25.237  -6.889  62.344  1.00 49.30           C
ATOM   4790  OD1 ASP A 345      26.143  -6.565  63.126  1.00 45.50           O
ATOM   4791  OD2 ASP A 345      24.562  -7.908  62.508  1.00 50.38           O1-
ATOM   4792  H   ASP A 345      24.446  -4.172  59.558  1.00 53.53           H
ATOM   4793  HA  ASP A 345      23.922  -4.524  62.102  1.00 52.40           H
ATOM   4794  HB2 ASP A 345      24.195  -6.359  60.638  1.00 56.78           H
ATOM   4795  HB3 ASP A 345      25.745  -6.025  60.535  1.00 56.78           H
ATOM   4796  N   PRO A 346      25.834  -3.749  63.524  1.00 43.30           N
ATOM   4797  CA  PRO A 346      26.966  -3.132  64.232  1.00 42.03           C
ATOM   4798  C   PRO A 346      28.285  -3.883  64.085  1.00 37.60           C
ATOM   4799  O   PRO A 346      29.346  -3.271  64.238  1.00 40.59           O
ATOM   4800  CB  PRO A 346      26.497  -3.128  65.715  1.00 42.36           C
ATOM   4801  CG  PRO A 346      25.103  -3.397  65.719  1.00 56.84           C
ATOM   4802  CD  PRO A 346      24.740  -4.122  64.440  1.00 44.24           C
ATOM   4803  HA  PRO A 346      27.086  -2.216  63.935  1.00 50.43           H
ATOM   4804  HB2 PRO A 346      26.974  -3.818  66.203  1.00 50.83           H
ATOM   4805  HB3 PRO A 346      26.673  -2.258  66.104  1.00 50.83           H
ATOM   4806  HG2 PRO A 346      24.891  -3.952  66.486  1.00 68.20           H
ATOM   4807  HG3 PRO A 346      24.620  -2.558  65.774  1.00 68.20           H
ATOM   4808  HD2 PRO A 346      24.731  -5.081  64.585  1.00 53.08           H
ATOM   4809  HD3 PRO A 346      23.890  -3.803  64.100  1.00 53.08           H
ATOM   4810  N   ASN A 347      28.267  -5.188  63.841  1.00 36.96           N
ATOM   4811  CA  ASN A 347      29.515  -5.954  63.795  1.00 47.81           C
ATOM   4812  C   ASN A 347      30.042  -6.225  62.394  1.00 53.04           C
ATOM   4813  O   ASN A 347      31.101  -6.854  62.266  1.00 44.52           O
ATOM   4814  CB  ASN A 347      29.335  -7.306  64.508  1.00 54.30           C
ATOM   4815  CG  ASN A 347      28.856  -7.149  65.944  1.00 54.32           C
ATOM   4816  OD1 ASN A 347      29.375  -6.319  66.695  1.00 53.32           O
ATOM   4817  ND2 ASN A 347      27.817  -7.901  66.305  1.00 64.97           N
ATOM   4818  H   ASN A 347      27.557  -5.652  63.700  1.00 44.35           H
ATOM   4819  HA  ASN A 347      30.198  -5.458  64.273  1.00 57.37           H
ATOM   4820  HB2 ASN A 347      28.677  -7.833  64.027  1.00 65.16           H
ATOM   4821  HB3 ASN A 347      30.186  -7.771  64.524  1.00 65.16           H
ATOM   4822 HD21 ASN A 347      27.507  -7.850  67.106  1.00 77.97           H
ATOM   4823 HD22 ASN A 347      27.456  -8.437  65.737  1.00 77.97           H
ATOM   4824  N   VAL A 348      29.353  -5.769  61.342  1.00 49.52           N
ATOM   4825  CA  VAL A 348      29.793  -6.080  59.983  1.00 43.39           C
ATOM   4826  C   VAL A 348      31.242  -5.651  59.773  1.00 43.55           C
ATOM   4827  O   VAL A 348      31.645  -4.542  60.144  1.00 46.21           O
ATOM   4828  CB  VAL A 348      28.860  -5.409  58.957  1.00 42.56           C
ATOM   4829  CG1 VAL A 348      29.034  -3.889  58.993  1.00 32.20           C
ATOM   4830  CG2 VAL A 348      29.117  -5.962  57.552  1.00 44.21           C
ATOM   4831  H   VAL A 348      28.642  -5.288  61.389  1.00 59.42           H
ATOM   4832  HA  VAL A 348      29.744  -7.040  59.848  1.00 52.06           H
ATOM   4833  HB  VAL A 348      27.940  -5.609  59.192  1.00 51.07           H
ATOM   4834 HG11 VAL A 348      28.438  -3.488  58.341  1.00 38.64           H
ATOM   4835 HG12 VAL A 348      28.817  -3.568  59.882  1.00 38.64           H
ATOM   4836 HG13 VAL A 348      29.955  -3.672  58.778  1.00 38.64           H
ATOM   4837 HG21 VAL A 348      28.518  -5.524  56.927  1.00 53.05           H
ATOM   4838 HG22 VAL A 348      30.038  -5.784  57.307  1.00 53.05           H
ATOM   4839 HG23 VAL A 348      28.952  -6.918  57.554  1.00 53.05           H
ATOM   4840  N   LYS A 349      32.018  -6.515  59.104  1.00 47.74           N
ATOM   4841  CA  LYS A 349      33.377  -6.203  58.666  1.00 50.78           C
ATOM   4842  C   LYS A 349      33.611  -6.606  57.205  1.00 45.13           C
ATOM   4843  O   LYS A 349      32.939  -7.484  56.662  1.00 48.68           O
ATOM   4844  CB  LYS A 349      34.402  -6.925  59.567  1.00 57.50           C
ATOM   4845  CG  LYS A 349      34.377  -6.473  61.033  1.00 56.08           C
ATOM   4846  CD  LYS A 349      35.086  -5.121  61.234  1.00 59.74           C
ATOM   4847  CE  LYS A 349      35.030  -4.674  62.698  1.00 70.40           C
ATOM   4848  NZ  LYS A 349      35.852  -5.560  63.580  1.00 79.17           N1+
ATOM   4849  H   LYS A 349      31.767  -7.308  58.888  1.00 57.29           H
ATOM   4850  HA  LYS A 349      33.526  -5.247  58.744  1.00 60.94           H
ATOM   4851  HB2 LYS A 349      34.216  -7.877  59.548  1.00 69.00           H
ATOM   4852  HB3 LYS A 349      35.292  -6.758  59.221  1.00 69.00           H
ATOM   4853  HG2 LYS A 349      33.456  -6.377  61.321  1.00 67.30           H
ATOM   4854  HG3 LYS A 349      34.831  -7.136  61.578  1.00 67.30           H
ATOM   4855  HD2 LYS A 349      36.018  -5.206  60.977  1.00 71.68           H
ATOM   4856  HD3 LYS A 349      34.648  -4.446  60.692  1.00 71.68           H
ATOM   4857  HE2 LYS A 349      35.375  -3.770  62.770  1.00 84.48           H
ATOM   4858  HE3 LYS A 349      34.111  -4.707  63.007  1.00 84.48           H
ATOM   4859  HZ1 LYS A 349      35.803  -5.280  64.424  1.00 95.01           H
ATOM   4860  HZ2 LYS A 349      35.552  -6.397  63.535  1.00 95.01           H
ATOM   4861  HZ3 LYS A 349      36.703  -5.543  63.319  1.00 95.01           H
ATOM   4862  N   LEU A 350      34.604  -5.982  56.569  1.00 50.06           N
ATOM   4863  CA  LEU A 350      35.074  -6.479  55.276  1.00 47.02           C
ATOM   4864  C   LEU A 350      35.702  -7.867  55.440  1.00 57.22           C
ATOM   4865  O   LEU A 350      36.162  -8.224  56.527  1.00 60.52           O
ATOM   4866  CB  LEU A 350      36.097  -5.528  54.655  1.00 53.10           C
[truncated: 518,814 more chars]
