# Supplementary material for: High-throughput quantum-mechanics/molecular-mechanics (ONIOM) macromolecular crystallographic refinement with PHENIX/DivCon: the impact of mixed Hamiltonian methods on ligand and protein structure
Source: Acta Crystallogr D Struct Biol. 2018 Oct 29;74(Pt 11):1063–77. doi: 10.1107/S2059798318012913 (PMC6213575; doi:10.1107/S2059798318012913)
Supplement: Supplementary file 4 [file d-74-01063-sup4.gz › results_PHENIX/1Q4G-H_refine_001.pdb]

REMARK Date 2017-01-11 Time 19:40:06 EST -0500 (1484181606.32 s)
REMARK PHENIX refinement
REMARK 
REMARK ****************** INPUT FILES AND LABELS ******************************
REMARK Reflections:
REMARK   file name      : 1Q4G.mtz
REMARK   labels         : ['F-obs,SIGF-obs']
REMARK R-free flags:
REMARK   file name      : 1Q4G.mtz
REMARK   label          : R-free-flags
REMARK   test_flag_value: 1
REMARK Model file name(s): 
REMARK   /scratch/oleg/2711320.gondor.quantumbioinc.com/1Q4G-H.pdb
REMARK 
REMARK ******************** REFINEMENT SUMMARY: QUICK FACTS *******************
REMARK Start: r_work = 0.2071 r_free = 0.1995 bonds = 0.018 angles = 2.219
REMARK Final: r_work = 0.1771 r_free = 0.1952 bonds = 0.015 angles = 1.460
REMARK ************************************************************************
REMARK 
REMARK ****************** REFINEMENT STATISTICS STEP BY STEP ******************
REMARK leading digit, like 1_, means number of macro-cycle                     
REMARK 0    : statistics at the very beginning when nothing is done yet        
REMARK 1_bss: bulk solvent correction and/or (anisotropic) scaling             
REMARK 1_xyz: refinement of coordinates                                        
REMARK 1_adp: refinement of ADPs (Atomic Displacement Parameters)              
REMARK 1_occ: refinement of occupancies                                        
REMARK ------------------------------------------------------------------------
REMARK  stage       r-work r-free bonds angles b_min b_max b_ave n_water shift
REMARK       0    : 0.3458 0.3748 0.018  2.22  27.1 117.4  44.1 1962      0.000
REMARK       1_bss: 0.2071 0.1995 0.018  2.22  27.3 117.6  44.3 1962      0.000
REMARK 1_settarget: 0.2071 0.1995 0.018  2.22  27.3 117.6  44.3 1962      0.000
REMARK       1_nqh: 0.2072 0.1996 0.018  2.22  27.3 117.6  44.3 1962      0.002
REMARK    1_weight: 0.2072 0.1996 0.018  2.22  27.3 117.6  44.3 1962      0.002
REMARK    1_checkH: 0.2075 0.2006 0.018  2.22  27.3 117.6  44.3 1962      0.396
REMARK    1_xyzrec: 0.1988 0.2055 0.016  1.46  27.3 117.6  44.3 1962      0.467
REMARK    1_checkH: 0.1988 0.2055 0.016  1.46  27.3 117.6  44.3 1962      0.466
REMARK   1_regHxyz: 0.1990 0.2057 0.016  1.46  27.3 117.6  44.3 1962      0.471
REMARK       1_adp: 0.1880 0.2021 0.016  1.46  25.2 116.5  44.6 1962      0.471
REMARK   1_regHadp: 0.1872 0.2011 0.016  1.46  25.2 116.5  44.6 1962      0.471
REMARK       1_occ: 0.1844 0.1970 0.016  1.46  25.2 116.5  44.6 1962      0.471
REMARK       2_bss: 0.1855 0.1980 0.016  1.46  25.4 116.7  44.8 1962      0.471
REMARK 2_settarget: 0.1855 0.1980 0.016  1.46  25.4 116.7  44.8 1962      0.471
REMARK 2_updatecdl: 0.1855 0.1980 0.016  1.47  25.4 116.7  44.8 1962      0.471
REMARK       2_nqh: 0.1855 0.1980 0.016  1.47  25.4 116.7  44.8 1962      0.471
REMARK    2_weight: 0.1855 0.1980 0.016  1.47  25.4 116.7  44.8 1962      0.471
REMARK    2_checkH: 0.1855 0.1981 0.016  1.47  25.4 116.7  44.8 1962      0.471
REMARK    2_xyzrec: 0.1815 0.1981 0.014  1.42  25.4 116.7  44.8 1962      0.478
REMARK    2_checkH: 0.1815 0.1982 0.014  1.42  25.4 116.7  44.8 1962      0.479
REMARK   2_regHxyz: 0.1817 0.1982 0.014  1.42  25.4 116.7  44.8 1962      0.481
REMARK       2_adp: 0.1796 0.1953 0.014  1.42  26.3 117.0  44.8 1962      0.481
REMARK   2_regHadp: 0.1800 0.1955 0.014  1.42  26.3 117.0  44.8 1962      0.481
REMARK       2_occ: 0.1799 0.1952 0.014  1.42  26.3 117.0  44.8 1962      0.481
REMARK       3_bss: 0.1798 0.1947 0.014  1.42  26.5 117.2  45.0 1962      0.481
REMARK 3_settarget: 0.1798 0.1947 0.014  1.42  26.5 117.2  45.0 1962      0.481
REMARK 3_updatecdl: 0.1798 0.1947 0.014  1.42  26.5 117.2  45.0 1962      0.481
REMARK       3_nqh: 0.1798 0.1947 0.014  1.42  26.5 117.2  45.0 1962      0.481
REMARK    3_weight: 0.1798 0.1947 0.014  1.42  26.5 117.2  45.0 1962      0.481
REMARK    3_checkH: 0.1799 0.1946 0.014  1.42  26.5 117.2  45.0 1962      0.481
REMARK    3_xyzrec: 0.1769 0.1955 0.015  1.46  26.5 117.2  45.0 1962      0.491
REMARK    3_checkH: 0.1769 0.1953 0.015  1.46  26.5 117.2  45.0 1962      0.491
REMARK   3_regHxyz: 0.1772 0.1953 0.015  1.46  26.5 117.2  45.0 1962      0.492
REMARK       3_adp: 0.1771 0.1953 0.015  1.46  26.4 117.2  45.0 1962      0.492
REMARK   3_regHadp: 0.1771 0.1953 0.015  1.46  26.4 117.2  45.0 1962      0.492
REMARK       3_occ: 0.1771 0.1953 0.015  1.46  26.4 117.2  45.0 1962      0.492
REMARK         end: 0.1771 0.1952 0.015  1.46  26.5 117.3  45.1 1962      0.492
REMARK ------------------------------------------------------------------------
REMARK MODEL CONTENT.
REMARK  ELEMENT        ATOM RECORD COUNT   OCCUPANCY SUM
REMARK        C                     6205         6197.87
REMARK        H                    10722        10714.55
REMARK        O                     2308         2306.25
REMARK        N                     1540         1538.95
REMARK        S                       56           55.82
REMARK       Fe                        2            1.81
REMARK      O1-                      115          114.61
REMARK    TOTAL                    20948        20929.86
REMARK -----------------------------------------------------------------------
REMARK r_free_flags.md5.hexdigest 4a0bcac7906c027c49f790a671b2b5c8
REMARK 
REMARK IF THIS FILE IS FOR PDB DEPOSITION: REMOVE ALL FROM THIS LINE UP.
REMARK   3
REMARK   3 REFINEMENT.
REMARK   3   PROGRAM     : PHENIX (1.11.1_2575: ???)
REMARK   3   AUTHORS     : Adams,Afonine,Bunkoczi,Burnley,Chen,Dar,Davis,
REMARK   3               : Draizen,Echols,Gildea,Gros,Grosse-Kunstleve,Headd,
REMARK   3               : Hintze,Hung,Ioerger,Liebschner,McCoy,McKee,Moriarty,
REMARK   3               : Oeffner,Poon,Read,Richardson,Richardson,Sacchettini,
REMARK   3               : Sauter,Sobolev,Storoni,Terwilliger,Williams,Zwart
REMARK   3
REMARK   3  REFINEMENT TARGET : ML
REMARK   3  
REMARK   3  DATA USED IN REFINEMENT.
REMARK   3   RESOLUTION RANGE HIGH (ANGSTROMS) : 1.982   
REMARK   3   RESOLUTION RANGE LOW  (ANGSTROMS) : 43.681  
REMARK   3   MIN(FOBS/SIGMA_FOBS)              : 1.33  
REMARK   3   COMPLETENESS FOR RANGE        (%) : 93.10 
REMARK   3   NUMBER OF REFLECTIONS             : 144129    
REMARK   3   NUMBER OF REFLECTIONS (NON-ANOMALOUS) : 144129    
REMARK   3  
REMARK   3  FIT TO DATA USED IN REFINEMENT.
REMARK   3   R VALUE     (WORKING + TEST SET) : 0.1773
REMARK   3   R VALUE            (WORKING SET) : 0.1771
REMARK   3   FREE R VALUE                     : 0.1952
REMARK   3   FREE R VALUE TEST SET SIZE   (%) : 1.39  
REMARK   3   FREE R VALUE TEST SET COUNT      : 2000      
REMARK   3  
REMARK   3  FIT TO DATA USED IN REFINEMENT (IN BINS).
REMARK   3   BIN  RESOLUTION RANGE  COMPL.    NWORK NFREE   RWORK  RFREE  CCWORK CCFREE
REMARK   3     1 43.6917 -  4.7749    0.99    11237   158  0.1608 0.1580   0.935  0.943
REMARK   3     2  4.7749 -  3.7907    1.00    10957   155  0.1434 0.1638   0.946  0.941
REMARK   3     3  3.7907 -  3.3117    1.00    10949   154  0.1663 0.1896   0.933  0.900
REMARK   3     4  3.3117 -  3.0090    0.99    10862   152  0.1943 0.2351   0.907  0.866
REMARK   3     5  3.0090 -  2.7934    0.99    10802   152  0.1984 0.1860   0.903  0.900
REMARK   3     6  2.7934 -  2.6287    1.00    10863   153  0.1897 0.2127   0.908  0.875
REMARK   3     7  2.6287 -  2.4971    1.00    10811   153  0.1864 0.1967   0.900  0.890
REMARK   3     8  2.4971 -  2.3884    1.00    10803   151  0.1827 0.2281   0.904  0.866
REMARK   3     9  2.3884 -  2.2964    1.00    10777   152  0.1950 0.2281   0.888  0.876
REMARK   3    10  2.2964 -  2.2172    0.99    10767   152  0.2082 0.2299   0.869  0.856
REMARK   3    11  2.2172 -  2.1479    0.95    10254   144  0.2329 0.2778   0.818  0.824
REMARK   3    12  2.1479 -  2.0865    0.84     9092   127  0.2543 0.3218   0.786  0.672
REMARK   3    13  2.0865 -  2.0315    0.75     8090   115  0.2662 0.2907   0.753  0.672
REMARK   3    14  2.0315 -  1.9820    0.54     5865    82  0.2719 0.3033   0.737  0.621
REMARK   3  
REMARK   3  BULK SOLVENT MODELLING.
REMARK   3   METHOD USED        : FLAT BULK SOLVENT MODEL
REMARK   3   SOLVENT RADIUS     : 1.11    
REMARK   3   SHRINKAGE RADIUS   : 0.90    
REMARK   3   GRID STEP FACTOR   : 4.00    
REMARK   3  
REMARK   3  ERROR ESTIMATES.
REMARK   3   COORDINATE ERROR (MAXIMUM-LIKELIHOOD BASED)     : 0.22    
REMARK   3   PHASE ERROR (DEGREES, MAXIMUM-LIKELIHOOD BASED) : 21.42   
REMARK   3  
REMARK   3  STRUCTURE FACTORS CALCULATION ALGORITHM : FFT
REMARK   3  
REMARK   3  RESTRAINTS LIBRARY
REMARK   3    GEOSTD + MON.LIB. + CDL v1.2
REMARK   3  
REMARK   3  DEVIATIONS FROM IDEAL VALUES.
REMARK   3                 RMSD     MAX  COUNT
REMARK   3   BOND      :  0.015   0.173   9893
REMARK   3   ANGLE     :  1.460  27.423  13449
REMARK   3   CHIRALITY :  0.083   1.774   1462
REMARK   3   PLANARITY :  0.008   0.045   1660
REMARK   3   DIHEDRAL  : 17.509 179.554   5586
REMARK   3   MIN NONBONDED DISTANCE : 2.178 
REMARK   3  
REMARK   3  MOLPROBITY STATISTICS.
REMARK   3   ALL-ATOM CLASHSCORE : 4.61
REMARK   3   RAMACHANDRAN PLOT:
REMARK   3     OUTLIERS : 0.00  %
REMARK   3     ALLOWED  : 2.00  %
REMARK   3     FAVORED  : 98.00 %
REMARK   3   ROTAMER OUTLIERS : 6.25 %
REMARK   3   CBETA DEVIATIONS : 0
REMARK   3   PEPTIDE PLANE:
REMARK   3     CIS-PROLINE     : 2
REMARK   3     CIS-GENERAL     : 0
REMARK   3     TWISTED PROLINE : 0
REMARK   3     TWISTED GENERAL : 0
REMARK   3  
REMARK   3  ATOMIC DISPLACEMENT PARAMETERS.
REMARK   3   WILSON B : 39.82
REMARK   3   RMS(B_ISO_OR_EQUIVALENT_BONDED) : 4.35
REMARK   3   ATOMS          NUMBER OF ATOMS
REMARK   3                    ISO.  ANISO. 
REMARK   3    ALL         :  20948       0
REMARK   3    ALL (NO H)  :  10226       0
REMARK   3    SOLVENT     :    654       0
REMARK   3    NON-SOLVENT :   9572       0
REMARK   3    HYDROGENS   :  10722       0
REMARK   3
HELIX    1   1 PRO A   35  TYR A   38  5               Generated by MOE    4
HELIX    2   2 ILE A   74  LEU A   82  1               Generated by MOE    9
HELIX    3   3 PRO A   86  LEU A   93  1               Generated by MOE    8
HELIX    4   4 ARG A   97  VAL A  103  1               Generated by MOE    7
HELIX    5   5 ILE A  108  SER A  121  1               Generated by MOE   14
HELIX    6   6 TRP A  139  SER A  143  1               Generated by MOE    5
HELIX    7   7 ALA A  174  PHE A  181  1               Generated by MOE    8
HELIX    8   8 LEU A  196  THR A  206  1               Generated by MOE   11
HELIX    9   9 GLY A  231  TYR A  234  1               Generated by MOE    4
HELIX   10  10 LEU A  238  LEU A  244  1               Generated by MOE    7
HELIX   11  11 PRO A  281  SER A  283  5               Generated by MOE    3
HELIX   12  12 PHE A  292  LEU A  294  5               Generated by MOE    3
HELIX   13  13 PRO A  296  GLU A  319  1               Generated by MOE   24
HELIX   14  14 ASP A  325  GLU A  346  1               Generated by MOE   22
HELIX   15  15 TYR A  348  SER A  353  1               Generated by MOE    6
HELIX   16  16 PRO A  363  LEU A  366  5               Generated by MOE    4
HELIX   17  17 MET A  379  LEU A  384  1               Generated by MOE    6
HELIX   18  18 HIS A  388  LEU A  390  5               Generated by MOE    3
HELIX   19  19 TYR A  404  PHE A  407  1               Generated by MOE    4
HELIX   20  20 MET A  413  TYR A  417  1               Generated by MOE    5
HELIX   21  21 VAL A  419  ARG A  428  1               Generated by MOE   10
HELIX   22  22 LEU A  445  VAL A  457  1               Generated by MOE   13
HELIX   23  23 PHE A  463  ARG A  469  1               Generated by MOE    7
HELIX   24  24 PHE A  478  THR A  482  1               Generated by MOE    5
HELIX   25  25 GLU A  486  TYR A  495  1               Generated by MOE   10
HELIX   26  26 ILE A  498  ALA A  500  5               Generated by MOE    3
HELIX   27  27 PHE A  503  LEU A  509  1               Generated by MOE    7
HELIX   28  28 GLU A  520  LEU A  535  1               Generated by MOE   16
HELIX   29  29 PRO A  538  CYS A  540  5               Generated by MOE    3
HELIX   30  30 ALA A  547  PHE A  550  5               Generated by MOE    4
HELIX   31  31 GLU A  553  LYS A  560  1               Generated by MOE    8
HELIX   32  32 LEU A  564  CYS A  569  1               Generated by MOE    6
HELIX   33  33 PRO B   35  TYR B   38  5               Generated by MOE    4
HELIX   34  34 ILE B   74  LEU B   82  1               Generated by MOE    9
HELIX   35  35 PRO B   86  LEU B   93  1               Generated by MOE    8
HELIX   36  36 ARG B   97  ASN B  104  1               Generated by MOE    8
HELIX   37  37 ILE B  108  SER B  121  1               Generated by MOE   14
HELIX   38  38 TRP B  139  SER B  143  1               Generated by MOE    5
HELIX   39  39 ALA B  174  PHE B  181  1               Generated by MOE    8
HELIX   40  40 LEU B  196  THR B  206  1               Generated by MOE   11
HELIX   41  41 GLY B  231  TYR B  234  1               Generated by MOE    4
HELIX   42  42 LEU B  238  LEU B  244  1               Generated by MOE    7
HELIX   43  43 PRO B  281  SER B  283  5               Generated by MOE    3
HELIX   44  44 PHE B  292  LEU B  294  5               Generated by MOE    3
HELIX   45  45 PRO B  296  GLU B  319  1               Generated by MOE   24
HELIX   46  46 ASP B  325  GLU B  346  1               Generated by MOE   22
HELIX   47  47 TYR B  348  SER B  353  1               Generated by MOE    6
HELIX   48  48 PRO B  363  LEU B  366  5               Generated by MOE    4
HELIX   49  49 MET B  379  LEU B  384  1               Generated by MOE    6
HELIX   50  50 HIS B  388  LEU B  390  5               Generated by MOE    3
HELIX   51  51 TYR B  404  PHE B  407  1               Generated by MOE    4
HELIX   52  52 MET B  413  TYR B  417  1               Generated by MOE    5
HELIX   53  53 VAL B  419  ARG B  428  1               Generated by MOE   10
HELIX   54  54 HIS B  442  ILE B  444  5               Generated by MOE    3
HELIX   55  55 LEU B  445  VAL B  457  1               Generated by MOE   13
HELIX   56  56 PHE B  463  ARG B  469  1               Generated by MOE    7
HELIX   57  57 PHE B  478  THR B  482  1               Generated by MOE    5
HELIX   58  58 GLU B  486  TYR B  495  1               Generated by MOE   10
HELIX   59  59 ILE B  498  ALA B  500  5               Generated by MOE    3
HELIX   60  60 PHE B  503  LEU B  509  1               Generated by MOE    7
HELIX   61  61 GLU B  520  LEU B  535  1               Generated by MOE   16
HELIX   62  62 PRO B  538  CYS B  540  5               Generated by MOE    3
HELIX   63  63 ALA B  547  PHE B  550  5               Generated by MOE    4
HELIX   64  64 GLU B  553  LYS B  560  1               Generated by MOE    8
HELIX   65  65 LEU B  564  CYS B  569  1               Generated by MOE    6
SHEET    1       ILE A  46  PHE A  50                  Generated by MOE
SHEET    2       ARG A  54  ASP A  58                  Generated by MOE
SHEET    3       TYR A  64  SER A  65                  Generated by MOE
SHEET    4       ILE A  71  PRO A  72                  Generated by MOE
SHEET    5       TYR A 130  ASN A 131                  Generated by MOE
SHEET    6       THR A 149  THR A 149                  Generated by MOE
SHEET    7       ARG A 150  ARG A 150                  Generated by MOE
SHEET    8       GLN A 255  LEU A 257                  Generated by MOE
SHEET    9       GLU A 260  TYR A 262                  Generated by MOE
SHEET   10       PHE A 395  VAL A 397                  Generated by MOE
SHEET   11       GLN A 400  TYR A 402                  Generated by MOE
SHEET   12       ILE B  46  PHE B  50                  Generated by MOE
SHEET   13       ARG B  54  ASP B  58                  Generated by MOE
SHEET   14       TYR B  64  SER B  65                  Generated by MOE
SHEET   15       ILE B  71  PRO B  72                  Generated by MOE
SHEET   16       TYR B 130  ASN B 131                  Generated by MOE
SHEET   17       THR B 149  THR B 149                  Generated by MOE
SHEET   18       ARG B 150  ARG B 150                  Generated by MOE
SHEET   19       GLN B 255  LEU B 257                  Generated by MOE
SHEET   20       GLU B 260  TYR B 262                  Generated by MOE
SHEET   21       PHE B 395  VAL B 397                  Generated by MOE
SHEET   22       GLN B 400  TYR B 402                  Generated by MOE
LINK         O6  BMA A 683                 C1  BMA A 684 
LINK         O4  NAG A 671                 C1  NDG A 672 
LINK         O4  NDG A 672                 C1  BMA A 673 
LINK         O6  MAN A 674                 C1  BMA A 675 
LINK         O6  BMA B1683                 C1  BMA B1684 
LINK         O4  NAG B1671                 C1  NDG B1672 
LINK         O4  NDG B1672                 C1  BMA B1673 
LINK         O6  BMA B1674                 C1  BMA B1675 
LINK         C1  NDG A 662                 O4  NAG A 661 
LINK         C1  NDG B1662                 O4  NAG B1661 
LINK         C1  MAN A 674                 O6  BMA A 673 
LINK         C1  NAG A 682                 O4  NAG A 681 
LINK         C1  BMA A 683                 O4  NAG A 682 
LINK         C1  NAG B1682                 O4  NAG B1681 
LINK         C1  BMA B1683                 O4  NAG B1682 
LINK         C1  BMA B1674                 O6  BMA B1673 
LINK         C1  NAG A 661                 ND2 ASN A  68 
LINK         C1  NAG A 671                 ND2 ASN A 144 
LINK         C1  NAG A 681                 ND2 ASN A 410 
LINK         C1  NAG B1661                 ND2 ASN B  68 
LINK         C1  NAG B1671                 ND2 ASN B 144 
LINK         C1  NAG B1681                 ND2 ASN B 410 
SSBOND   1 CYS A   36    CYS A   47 
SSBOND   2 CYS A   37    CYS A  159 
SSBOND   3 CYS A   41    CYS A   57 
SSBOND   4 CYS A   59    CYS A   69 
SSBOND   5 CYS A  569    CYS A  575 
SSBOND   6 CYS B   36    CYS B   47 
SSBOND   7 CYS B   37    CYS B  159 
SSBOND   8 CYS B   41    CYS B   57 
SSBOND   9 CYS B   59    CYS B   69 
SSBOND  10 CYS B  569    CYS B  575 
CRYST1   98.147  203.859  223.599  90.00  90.00  90.00 I 2 2 2
SCALE1      0.010189  0.000000  0.000000        0.00000
SCALE2      0.000000  0.004905  0.000000        0.00000
SCALE3      0.000000  0.000000  0.004472        0.00000
ATOM      1  N   PRO A  32      23.229   8.413 167.023  1.00 65.22           N1+
ATOM      2  CA  PRO A  32      23.507   8.007 168.418  1.00 66.33           C
ATOM      3  C   PRO A  32      23.411   9.195 169.384  1.00 63.28           C
ATOM      4  O   PRO A  32      24.133  10.172 169.163  1.00 64.52           O
ATOM      5  CB  PRO A  32      24.952   7.461 168.367  1.00 59.28           C
ATOM      6  CG  PRO A  32      25.237   7.228 166.916  1.00 65.36           C
ATOM      7  CD  PRO A  32      24.417   8.263 166.163  1.00 65.92           C
ATOM      8  H2  PRO A  32      23.046   9.355 166.994  1.00 78.25           H
ATOM      9  H3  PRO A  32      22.492   7.933 166.638  1.00 78.25           H
ATOM     10  HA  PRO A  32      22.901   7.305 168.699  1.00 79.58           H
ATOM     11  HB2 PRO A  32      25.003   6.629 168.864  1.00 71.12           H
ATOM     12  HB3 PRO A  32      25.562   8.119 168.735  1.00 71.12           H
ATOM     13  HG2 PRO A  32      24.963   6.330 166.670  1.00 78.41           H
ATOM     14  HG3 PRO A  32      26.184   7.354 166.747  1.00 78.41           H
ATOM     15  HD2 PRO A  32      24.900   9.101 166.099  1.00 79.09           H
ATOM     16  HD3 PRO A  32      24.164   7.927 165.288  1.00 79.09           H
ATOM     17  N   VAL A  33      22.541   9.131 170.403  1.00 62.59           N
ATOM     18  CA  VAL A  33      22.388  10.256 171.328  1.00 58.80           C
ATOM     19  C   VAL A  33      23.660  10.413 172.149  1.00 57.57           C
ATOM     20  O   VAL A  33      24.281   9.424 172.566  1.00 55.16           O
ATOM     21  CB  VAL A  33      21.179  10.063 172.256  1.00 58.06           C
ATOM     22  CG1 VAL A  33      19.883  10.028 171.458  1.00 59.85           C
ATOM     23  CG2 VAL A  33      21.364   8.792 173.094  1.00 67.92           C
ATOM     24  H   VAL A  33      22.036   8.456 170.575  1.00 75.09           H
ATOM     25  HA  VAL A  33      22.252  11.071 170.820  1.00 70.55           H
ATOM     26  HB  VAL A  33      21.130  10.816 172.867  1.00 69.66           H
ATOM     27 HG11 VAL A  33      19.140   9.905 172.069  1.00 71.80           H
ATOM     28 HG12 VAL A  33      19.785  10.866 170.980  1.00 71.80           H
ATOM     29 HG13 VAL A  33      19.921   9.290 170.830  1.00 71.80           H
ATOM     30 HG21 VAL A  33      20.596   8.683 173.675  1.00 81.49           H
ATOM     31 HG22 VAL A  33      21.441   8.031 172.498  1.00 81.49           H
ATOM     32 HG23 VAL A  33      22.171   8.880 173.625  1.00 81.49           H
ATOM     33  N   ASN A  34      24.061  11.659 172.369  1.00 55.53           N
ATOM     34  CA  ASN A  34      25.234  11.978 173.170  1.00 51.26           C
ATOM     35  C   ASN A  34      24.994  11.471 174.596  1.00 44.48           C
ATOM     36  O   ASN A  34      24.100  11.962 175.285  1.00 42.69           O
ATOM     37  CB  ASN A  34      25.485  13.487 173.137  1.00 51.30           C
ATOM     38  CG  ASN A  34      26.787  13.886 173.808  1.00 50.32           C
ATOM     39  OD1 ASN A  34      27.385  13.133 174.589  1.00 45.81           O
ATOM     40  ND2 ASN A  34      27.229  15.086 173.500  1.00 47.35           N
ATOM     41  H   ASN A  34      23.659  12.352 172.057  1.00 66.62           H
ATOM     42  HA  ASN A  34      26.011  11.526 172.806  1.00 61.49           H
ATOM     43  HB2 ASN A  34      25.522  13.780 172.213  1.00 61.54           H
ATOM     44  HB3 ASN A  34      24.760  13.937 173.598  1.00 61.54           H
ATOM     45 HD21 ASN A  34      27.961  15.376 173.845  1.00 56.80           H
ATOM     46 HD22 ASN A  34      26.785  15.581 172.954  1.00 56.80           H
ATOM     47  N   PRO A  35      25.734  10.470 175.061  1.00 46.25           N
ATOM     48  CA  PRO A  35      25.498   9.953 176.422  1.00 47.46           C
ATOM     49  C   PRO A  35      25.674  10.985 177.519  1.00 49.17           C
ATOM     50  O   PRO A  35      25.072  10.822 178.595  1.00 41.70           O
ATOM     51  CB  PRO A  35      26.524   8.816 176.552  1.00 47.59           C
ATOM     52  CG  PRO A  35      27.557   9.119 175.515  1.00 48.26           C
ATOM     53  CD  PRO A  35      26.809   9.742 174.366  1.00 43.79           C
ATOM     54  HA  PRO A  35      24.605   9.578 176.483  1.00 56.94           H
ATOM     55  HB2 PRO A  35      26.915   8.827 177.440  1.00 57.09           H
ATOM     56  HB3 PRO A  35      26.096   7.965 176.374  1.00 57.09           H
ATOM     57  HG2 PRO A  35      28.208   9.741 175.875  1.00 57.89           H
ATOM     58  HG3 PRO A  35      27.988   8.297 175.235  1.00 57.89           H
ATOM     59  HD2 PRO A  35      27.380  10.357 173.880  1.00 52.53           H
ATOM     60  HD3 PRO A  35      26.440   9.057 173.787  1.00 52.53           H
ATOM     61  N   CYS A  36      26.443  12.058 177.291  1.00 46.04           N
ATOM     62  CA  CYS A  36      26.578  13.073 178.333  1.00 48.17           C
ATOM     63  C   CYS A  36      25.366  13.997 178.428  1.00 48.58           C
ATOM     64  O   CYS A  36      25.269  14.763 179.398  1.00 43.64           O
ATOM     65  CB  CYS A  36      27.900  13.862 178.150  1.00 58.15           C
ATOM     66  SG  CYS A  36      29.487  12.780 178.479  1.00 85.73           S
ATOM     67  H   CYS A  36      26.880  12.215 176.568  1.00 55.23           H
ATOM     68  HA  CYS A  36      26.643  12.613 179.184  1.00 57.79           H
ATOM     69  HB2 CYS A  36      27.946  14.192 177.239  1.00 69.77           H
ATOM     70  HB3 CYS A  36      27.911  14.606 178.773  1.00 69.77           H
ATOM     71  N   CYS A  37      24.406  13.891 177.498  1.00 46.12           N
ATOM     72  CA  CYS A  37      23.133  14.608 177.606  1.00 47.46           C
ATOM     73  C   CYS A  37      22.273  14.146 178.770  1.00 44.50           C
ATOM     74  O   CYS A  37      21.371  14.889 179.176  1.00 45.43           O
ATOM     75  CB  CYS A  37      22.322  14.442 176.322  1.00 50.10           C
ATOM     76  SG  CYS A  37      23.060  15.289 174.908  1.00 60.67           S
ATOM     77  H   CYS A  37      24.472  13.407 176.791  1.00 55.33           H
ATOM     78  HA  CYS A  37      23.313  15.553 177.725  1.00 56.94           H
ATOM     79  HB2 CYS A  37      22.261  13.498 176.107  1.00 60.10           H
ATOM     80  HB3 CYS A  37      21.434  14.808 176.460  1.00 60.10           H
ATOM     81  N   TYR A  38      22.513  12.931 179.284  1.00 44.32           N
ATOM     82  CA  TYR A  38      21.826  12.358 180.428  1.00 39.77           C
ATOM     83  C   TYR A  38      22.496  12.692 181.753  1.00 45.36           C
ATOM     84  O   TYR A  38      22.080  12.148 182.774  1.00 39.82           O
ATOM     85  CB  TYR A  38      21.776  10.830 180.325  1.00 45.59           C
ATOM     86  CG  TYR A  38      21.051  10.292 179.131  1.00 50.23           C
ATOM     87  CD1 TYR A  38      21.715  10.074 177.935  1.00 51.33           C
ATOM     88  CD2 TYR A  38      19.702   9.976 179.203  1.00 56.29           C
ATOM     89  CE1 TYR A  38      21.057   9.572 176.832  1.00 51.63           C
ATOM     90  CE2 TYR A  38      19.026   9.467 178.099  1.00 55.64           C
ATOM     91  CZ  TYR A  38      19.719   9.272 176.922  1.00 57.40           C
ATOM     92  OH  TYR A  38      19.065   8.783 175.834  1.00 60.85           O
ATOM     93  H   TYR A  38      23.106  12.399 178.960  1.00 53.17           H
ATOM     94  HA  TYR A  38      20.915  12.692 180.455  1.00 47.70           H
ATOM     95  HB2 TYR A  38      22.686  10.494 180.289  1.00 54.69           H
ATOM     96  HB3 TYR A  38      21.334  10.483 181.116  1.00 54.69           H
ATOM     97  HD1 TYR A  38      22.621  10.278 177.872  1.00 61.58           H
ATOM     98  HD2 TYR A  38      19.242  10.111 179.999  1.00 67.53           H
ATOM     99  HE1 TYR A  38      21.514   9.438 176.034  1.00 61.94           H
ATOM    100  HE2 TYR A  38      18.120   9.264 178.153  1.00 66.75           H
ATOM    101  HH  TYR A  38      18.259   8.642 176.022  1.00 73.00           H
ATOM    102  N   TYR A  39      23.543  13.517 181.754  1.00 44.13           N
ATOM    103  CA  TYR A  39      24.256  13.908 182.968  1.00 44.08           C
ATOM    104  C   TYR A  39      24.525  12.690 183.853  1.00 42.49           C
ATOM    105  O   TYR A  39      24.155  12.681 185.035  1.00 41.07           O
ATOM    106  CB  TYR A  39      23.480  14.970 183.733  1.00 42.24           C
ATOM    107  CG  TYR A  39      23.052  16.118 182.854  1.00 42.68           C
ATOM    108  CD1 TYR A  39      23.977  16.815 182.092  1.00 41.04           C
ATOM    109  CD2 TYR A  39      21.714  16.478 182.752  1.00 41.46           C
ATOM    110  CE1 TYR A  39      23.594  17.843 181.258  1.00 41.25           C
ATOM    111  CE2 TYR A  39      21.329  17.509 181.951  1.00 42.82           C
ATOM    112  CZ  TYR A  39      22.271  18.182 181.189  1.00 44.74           C
ATOM    113  OH  TYR A  39      21.889  19.215 180.364  1.00 40.67           O
ATOM    114  H   TYR A  39      23.868  13.873 181.041  1.00 52.94           H
ATOM    115  HA  TYR A  39      25.113  14.289 182.719  1.00 52.89           H
ATOM    116  HB2 TYR A  39      22.682  14.568 184.112  1.00 50.67           H
ATOM    117  HB3 TYR A  39      24.041  15.325 184.440  1.00 50.67           H
ATOM    118  HD1 TYR A  39      24.874  16.575 182.135  1.00 49.23           H
ATOM    119  HD2 TYR A  39      21.077  16.025 183.256  1.00 49.74           H
ATOM    120  HE1 TYR A  39      24.227  18.304 180.757  1.00 49.48           H
ATOM    121  HE2 TYR A  39      20.431  17.741 181.890  1.00 51.36           H
ATOM    122  HH  TYR A  39      21.058  19.326 180.409  1.00 48.79           H
ATOM    123  N   PRO A  40      25.177  11.652 183.327  1.00 38.55           N
ATOM    124  CA  PRO A  40      25.264  10.402 184.091  1.00 38.32           C
ATOM    125  C   PRO A  40      26.164  10.490 185.289  1.00 41.60           C
ATOM    126  O   PRO A  40      25.922   9.793 186.280  1.00 41.96           O
ATOM    127  CB  PRO A  40      25.808   9.400 183.065  1.00 39.32           C
ATOM    128  CG  PRO A  40      26.498  10.241 182.066  1.00 40.63           C
ATOM    129  CD  PRO A  40      25.715  11.498 181.970  1.00 38.65           C
ATOM    130  HA  PRO A  40      24.380  10.121 184.375  1.00 45.97           H
ATOM    131  HB2 PRO A  40      26.431   8.793 183.495  1.00 47.17           H
ATOM    132  HB3 PRO A  40      25.074   8.913 182.659  1.00 47.17           H
ATOM    133  HG2 PRO A  40      27.401  10.426 182.367  1.00 48.75           H
ATOM    134  HG3 PRO A  40      26.511   9.784 181.211  1.00 48.75           H
ATOM    135  HD2 PRO A  40      26.295  12.244 181.748  1.00 46.36           H
ATOM    136  HD3 PRO A  40      24.994  11.402 181.328  1.00 46.36           H
ATOM    137  N   CYS A  41      27.201  11.313 185.244  1.00 40.81           N
ATOM    138  CA  CYS A  41      28.210  11.274 186.299  1.00 39.63           C
ATOM    139  C   CYS A  41      27.787  12.117 187.483  1.00 43.79           C
ATOM    140  O   CYS A  41      27.524  13.310 187.336  1.00 38.20           O
ATOM    141  CB  CYS A  41      29.569  11.774 185.814  1.00 44.12           C
ATOM    142  SG  CYS A  41      30.171  10.951 184.330  1.00 52.79           S
ATOM    143  H   CYS A  41      27.346  11.894 184.628  1.00 48.96           H
ATOM    144  HA  CYS A  41      28.316  10.359 186.603  1.00 47.54           H
ATOM    145  HB2 CYS A  41      29.500  12.722 185.619  1.00 52.92           H
ATOM    146  HB3 CYS A  41      30.222  11.631 186.517  1.00 52.92           H
ATOM    147  N   GLN A  42      27.802  11.495 188.661  1.00 36.78           N
ATOM    148  CA  GLN A  42      27.442  12.114 189.926  1.00 38.28           C
ATOM    149  C   GLN A  42      28.679  12.566 190.687  1.00 38.91           C
ATOM    150  O   GLN A  42      29.810  12.167 190.387  1.00 36.00           O
ATOM    151  CB  GLN A  42      26.644  11.132 190.794  1.00 36.83           C
ATOM    152  CG  GLN A  42      25.484  10.498 190.049  1.00 43.69           C
ATOM    153  CD  GLN A  42      24.573  11.553 189.558  1.00 49.57           C
ATOM    154  OE1 GLN A  42      24.215  12.456 190.318  1.00 58.58           O
ATOM    155  NE2 GLN A  42      24.260  11.525 188.266  1.00 51.78           N
ATOM    156  H   GLN A  42      28.029  10.671 188.751  1.00 44.12           H
ATOM    157  HA  GLN A  42      26.887  12.892 189.757  1.00 45.92           H
ATOM    158  HB2 GLN A  42      27.234  10.422 191.091  1.00 44.18           H
ATOM    159  HB3 GLN A  42      26.285  11.607 191.560  1.00 44.18           H
ATOM    160  HG2 GLN A  42      25.820   9.999 189.288  1.00 52.41           H
ATOM    161  HG3 GLN A  42      24.991   9.917 190.649  1.00 52.41           H
ATOM    162 HE21 GLN A  42      24.585  10.912 187.758  1.00 62.12           H
ATOM    163 HE22 GLN A  42      23.733  12.121 187.939  1.00 62.12           H
ATOM    164  N   HIS A  43      28.419  13.404 191.692  1.00 35.66           N
ATOM    165  CA  HIS A  43      29.354  13.768 192.739  1.00 37.93           C
ATOM    166  C   HIS A  43      30.649  14.328 192.181  1.00 37.45           C
ATOM    167  O   HIS A  43      31.722  14.057 192.714  1.00 37.25           O
ATOM    168  CB  HIS A  43      29.627  12.571 193.657  1.00 36.87           C
ATOM    169  CG  HIS A  43      28.406  12.083 194.359  1.00 39.83           C
ATOM    170  ND1 HIS A  43      27.803  10.877 194.061  1.00 44.21           N
ATOM    171  CD2 HIS A  43      27.641  12.664 195.318  1.00 35.88           C
ATOM    172  CE1 HIS A  43      26.731  10.724 194.818  1.00 40.79           C
ATOM    173  NE2 HIS A  43      26.611  11.792 195.588  1.00 40.21           N
ATOM    174  H   HIS A  43      27.658  13.794 191.785  1.00 42.77           H
ATOM    175  HA  HIS A  43      28.949  14.462 193.282  1.00 45.49           H
ATOM    176  HB2 HIS A  43      30.275  12.831 194.330  1.00 44.23           H
ATOM    177  HB3 HIS A  43      29.978  11.840 193.125  1.00 44.23           H
ATOM    178  HD1 HIS A  43      28.085  10.311 193.478  1.00 53.04           H
ATOM    179  HD2 HIS A  43      27.789  13.489 195.721  1.00 43.05           H
ATOM    180  HE1 HIS A  43      26.161   9.989 194.813  1.00 48.93           H
ATOM    181  N   GLN A  44      30.532  15.151 191.132  1.00 35.53           N
ATOM    182  CA  GLN A  44      31.634  15.847 190.474  1.00 35.69           C
ATOM    183  C   GLN A  44      32.494  14.900 189.654  1.00 40.32           C
ATOM    184  O   GLN A  44      33.563  15.291 189.184  1.00 38.66           O
ATOM    185  CB  GLN A  44      32.498  16.618 191.482  1.00 39.68           C
ATOM    186  CG  GLN A  44      31.681  17.650 192.264  1.00 43.20           C
ATOM    187  CD  GLN A  44      32.516  18.496 193.267  1.00 47.27           C
ATOM    188  OE1 GLN A  44      32.090  18.710 194.406  1.00 48.78           O
ATOM    189  NE2 GLN A  44      33.681  18.992 192.832  1.00 46.35           N
ATOM    190  H   GLN A  44      29.774  15.328 190.767  1.00 42.62           H
ATOM    191  HA  GLN A  44      31.258  16.497 189.860  1.00 42.81           H
ATOM    192  HB2 GLN A  44      32.883  15.993 192.116  1.00 47.61           H
ATOM    193  HB3 GLN A  44      33.201  17.087 191.005  1.00 47.61           H
ATOM    194  HG2 GLN A  44      31.268  18.261 191.634  1.00 51.82           H
ATOM    195  HG3 GLN A  44      30.995  17.185 192.768  1.00 51.82           H
ATOM    196 HE21 GLN A  44      33.940  18.837 192.027  1.00 55.61           H
ATOM    197 HE22 GLN A  44      34.170  19.465 193.359  1.00 55.61           H
ATOM    198  N   GLY A  45      32.059  13.660 189.443  1.00 38.31           N
ATOM    199  CA  GLY A  45      32.699  12.852 188.418  1.00 33.12           C
ATOM    200  C   GLY A  45      32.642  13.548 187.065  1.00 39.06           C
ATOM    201  O   GLY A  45      31.708  14.290 186.754  1.00 39.19           O
ATOM    202  H   GLY A  45      31.417  13.275 189.866  1.00 45.95           H
ATOM    203  HA2 GLY A  45      33.628  12.700 188.652  1.00 39.72           H
ATOM    204  HA3 GLY A  45      32.251  11.995 188.348  1.00 39.72           H
ATOM    205  N   ILE A  46      33.658  13.318 186.242  1.00 39.05           N
ATOM    206  CA  ILE A  46      33.794  13.998 184.944  1.00 38.51           C
ATOM    207  C   ILE A  46      33.451  13.018 183.822  1.00 38.71           C
ATOM    208  O   ILE A  46      34.140  12.007 183.634  1.00 38.90           O
ATOM    209  CB  ILE A  46      35.207  14.583 184.783  1.00 30.84           C
ATOM    210  CG1 ILE A  46      35.444  15.573 185.950  1.00 40.08           C
ATOM    211  CG2 ILE A  46      35.405  15.251 183.402  1.00 35.96           C
ATOM    212  CD1 ILE A  46      36.835  15.843 186.124  1.00 48.64           C
ATOM    213  H   ILE A  46      34.296  12.766 186.409  1.00 46.84           H
ATOM    214  HA  ILE A  46      33.160  14.731 184.904  1.00 46.19           H
ATOM    215  HB  ILE A  46      35.847  13.859 184.864  1.00 36.99           H
ATOM    216 HG12 ILE A  46      34.992  16.410 185.759  1.00 48.08           H
ATOM    217 HG13 ILE A  46      35.103  15.187 186.773  1.00 48.08           H
ATOM    218 HG21 ILE A  46      36.307  15.604 183.349  1.00 43.13           H
ATOM    219 HG22 ILE A  46      35.267  14.588 182.708  1.00 43.13           H
ATOM    220 HG23 ILE A  46      34.762  15.971 183.304  1.00 43.13           H
ATOM    221 HD11 ILE A  46      36.946  16.464 186.861  1.00 58.35           H
ATOM    222 HD12 ILE A  46      37.296  15.012 186.319  1.00 58.35           H
ATOM    223 HD13 ILE A  46      37.185  16.232 185.307  1.00 58.35           H
ATOM    224  N   CYS A  47      32.419  13.354 183.059  1.00 40.39           N
ATOM    225  CA  CYS A  47      31.921  12.558 181.936  1.00 44.61           C
ATOM    226  C   CYS A  47      32.767  12.807 180.693  1.00 39.91           C
ATOM    227  O   CYS A  47      32.820  13.936 180.203  1.00 41.87           O
ATOM    228  CB  CYS A  47      30.467  12.940 181.619  1.00 45.54           C
ATOM    229  SG  CYS A  47      29.586  11.863 180.425  1.00 54.02           S
ATOM    230  H   CYS A  47      31.967  14.076 183.177  1.00 48.46           H
ATOM    231  HA  CYS A  47      31.957  11.615 182.158  1.00 53.52           H
ATOM    232  HB2 CYS A  47      29.962  12.927 182.447  1.00 54.63           H
ATOM    233  HB3 CYS A  47      30.462  13.839 181.254  1.00 54.63           H
ATOM    234  N   VAL A  48      33.376  11.754 180.155  1.00 39.32           N
ATOM    235  CA  VAL A  48      34.168  11.831 178.927  1.00 37.53           C
ATOM    236  C   VAL A  48      33.629  10.824 177.896  1.00 38.10           C
ATOM    237  O   VAL A  48      33.379   9.656 178.212  1.00 43.28           O
ATOM    238  CB  VAL A  48      35.660  11.562 179.206  1.00 42.74           C
ATOM    239  CG1 VAL A  48      36.463  11.643 177.906  1.00 39.83           C
ATOM    240  CG2 VAL A  48      36.231  12.567 180.248  1.00 41.26           C
ATOM    241  H   VAL A  48      33.344  10.963 180.491  1.00 47.17           H
ATOM    242  HA  VAL A  48      34.087  12.721 178.551  1.00 45.01           H
ATOM    243  HB  VAL A  48      35.759  10.666 179.565  1.00 51.27           H
ATOM    244 HG11 VAL A  48      37.398  11.472 178.102  1.00 47.79           H
ATOM    245 HG12 VAL A  48      36.127  10.978 177.285  1.00 47.79           H
ATOM    246 HG13 VAL A  48      36.362  12.531 177.528  1.00 47.79           H
ATOM    247 HG21 VAL A  48      37.168  12.367 180.398  1.00 49.50           H
ATOM    248 HG22 VAL A  48      36.135  13.468 179.902  1.00 49.50           H
ATOM    249 HG23 VAL A  48      35.736  12.475 181.077  1.00 49.50           H
ATOM    250  N   ARG A  49      33.489  11.281 176.663  1.00 38.21           N
ATOM    251  CA  ARG A  49      33.052  10.462 175.540  1.00 42.02           C
ATOM    252  C   ARG A  49      34.210   9.630 175.008  1.00 44.20           C
ATOM    253  O   ARG A  49      35.285  10.160 174.728  1.00 37.71           O
ATOM    254  CB  ARG A  49      32.533  11.376 174.446  1.00 45.39           C
ATOM    255  CG  ARG A  49      31.384  10.945 173.690  1.00 55.50           C
ATOM    256  CD  ARG A  49      30.365  12.003 173.744  1.00 48.70           C
ATOM    257  NE  ARG A  49      29.691  12.312 172.495  1.00 53.93           N
ATOM    258  CZ  ARG A  49      29.088  11.465 171.678  1.00 47.31           C
ATOM    259  NH1 ARG A  49      29.113  10.184 171.827  1.00 53.31           N
ATOM    260  NH2 ARG A  49      28.467  11.959 170.669  1.00 50.24           N1+
ATOM    261  H   ARG A  49      33.647  12.097 176.442  1.00 45.84           H
ATOM    262  HA  ARG A  49      32.339   9.868 175.820  1.00 50.41           H
ATOM    263  HB2 ARG A  49      32.300  12.225 174.853  1.00 54.46           H
ATOM    264  HB3 ARG A  49      33.252  11.517 173.810  1.00 54.46           H
ATOM    265  HG2 ARG A  49      31.635  10.798 172.765  1.00 66.59           H
ATOM    266  HG3 ARG A  49      31.018  10.136 174.081  1.00 66.59           H
ATOM    267  HD2 ARG A  49      29.683  11.736 174.381  1.00 58.43           H
ATOM    268  HD3 ARG A  49      30.790  12.819 174.052  1.00 58.43           H
ATOM    269  HE  ARG A  49      29.683  13.139 172.260  1.00 64.70           H
ATOM    270 HH11 ARG A  49      29.506   9.838 172.510  1.00 63.96           H
ATOM    271 HH12 ARG A  49      28.719   9.677 171.255  1.00 63.96           H
ATOM    272 HH21 ARG A  49      28.462  12.809 170.541  1.00 60.27           H
ATOM    273 HH22 ARG A  49      28.102  11.436 170.091  1.00 60.27           H
ATOM    274  N   PHE A  50      33.984   8.323 174.879  1.00 38.67           N
ATOM    275  CA  PHE A  50      34.914   7.394 174.264  1.00 38.53           C
ATOM    276  C   PHE A  50      34.234   6.661 173.103  1.00 42.21           C
ATOM    277  O   PHE A  50      33.048   6.329 173.173  1.00 40.39           O
ATOM    278  CB  PHE A  50      35.391   6.392 175.305  1.00 42.00           C
ATOM    279  CG  PHE A  50      36.424   6.929 176.263  1.00 41.81           C
ATOM    280  CD1 PHE A  50      37.770   6.741 176.014  1.00 42.18           C
ATOM    281  CD2 PHE A  50      36.042   7.586 177.433  1.00 37.88           C
ATOM    282  CE1 PHE A  50      38.723   7.216 176.903  1.00 40.36           C
ATOM    283  CE2 PHE A  50      36.977   8.055 178.316  1.00 40.62           C
ATOM    284  CZ  PHE A  50      38.327   7.874 178.039  1.00 45.39           C
ATOM    285  H   PHE A  50      33.264   7.942 175.154  1.00 46.39           H
ATOM    286  HA  PHE A  50      35.682   7.877 173.921  1.00 46.22           H
ATOM    287  HB2 PHE A  50      34.628   6.102 175.828  1.00 50.38           H
ATOM    288  HB3 PHE A  50      35.781   5.632 174.847  1.00 50.38           H
ATOM    289  HD1 PHE A  50      38.040   6.299 175.242  1.00 50.61           H
ATOM    290  HD2 PHE A  50      35.138   7.710 177.613  1.00 45.44           H
ATOM    291  HE1 PHE A  50      39.627   7.096 176.726  1.00 48.41           H
ATOM    292  HE2 PHE A  50      36.712   8.502 179.088  1.00 48.73           H
ATOM    293  HZ  PHE A  50      38.967   8.191 178.635  1.00 54.45           H
ATOM    294  N   GLY A  51      34.991   6.384 172.047  1.00 39.64           N
ATOM    295  CA  GLY A  51      34.392   5.734 170.893  1.00 39.50           C
ATOM    296  C   GLY A  51      33.260   6.549 170.294  1.00 40.11           C
ATOM    297  O   GLY A  51      33.073   7.729 170.586  1.00 39.14           O
ATOM    298  H   GLY A  51      35.830   6.557 171.975  1.00 47.55           H
ATOM    299  HA2 GLY A  51      35.068   5.598 170.210  1.00 47.39           H
ATOM    300  HA3 GLY A  51      34.041   4.868 171.155  1.00 47.39           H
ATOM    301  N   LEU A  52      32.438   5.875 169.476  1.00 46.11           N
ATOM    302  CA  LEU A  52      31.332   6.580 168.833  1.00 46.25           C
ATOM    303  C   LEU A  52      30.144   6.779 169.760  1.00 45.09           C
ATOM    304  O   LEU A  52      29.382   7.726 169.555  1.00 47.79           O
ATOM    305  CB  LEU A  52      30.872   5.841 167.581  1.00 50.69           C
ATOM    306  CG  LEU A  52      31.857   5.816 166.412  1.00 52.96           C
ATOM    307  CD1 LEU A  52      31.336   4.877 165.370  1.00 56.13           C
ATOM    308  CD2 LEU A  52      32.038   7.197 165.808  1.00 47.78           C
ATOM    309  H   LEU A  52      32.500   5.038 169.284  1.00 55.31           H
ATOM    310  HA  LEU A  52      31.641   7.457 168.560  1.00 55.48           H
ATOM    311  HB2 LEU A  52      30.687   4.920 167.822  1.00 60.82           H
ATOM    312  HB3 LEU A  52      30.057   6.260 167.263  1.00 60.82           H
ATOM    313  HG  LEU A  52      32.720   5.494 166.717  1.00 63.54           H
ATOM    314 HD11 LEU A  52      31.957   4.857 164.625  1.00 67.33           H
ATOM    315 HD12 LEU A  52      31.253   3.992 165.757  1.00 67.33           H
ATOM    316 HD13 LEU A  52      30.469   5.190 165.070  1.00 67.33           H
ATOM    317 HD21 LEU A  52      32.668   7.139 165.073  1.00 57.32           H
ATOM    318 HD22 LEU A  52      31.180   7.515 165.486  1.00 57.32           H
ATOM    319 HD23 LEU A  52      32.379   7.797 166.490  1.00 57.32           H
ATOM    320  N   ASP A  53      29.947   5.932 170.771  1.00 42.73           N
ATOM    321  CA  ASP A  53      28.720   6.048 171.553  1.00 52.35           C
ATOM    322  C   ASP A  53      28.845   5.756 173.044  1.00 51.47           C
ATOM    323  O   ASP A  53      27.835   5.853 173.752  1.00 48.82           O
ATOM    324  CB  ASP A  53      27.647   5.132 170.944  1.00 55.87           C
ATOM    325  CG  ASP A  53      27.995   3.646 171.048  1.00 63.21           C
ATOM    326  OD1 ASP A  53      27.073   2.798 170.949  1.00 76.30           O
ATOM    327  OD2 ASP A  53      29.183   3.315 171.243  1.00 64.87           O1-
ATOM    328  H   ASP A  53      30.484   5.307 171.015  1.00 51.26           H
ATOM    329  HA  ASP A  53      28.398   6.959 171.469  1.00 62.81           H
ATOM    330  HB2 ASP A  53      26.809   5.276 171.410  1.00 67.03           H
ATOM    331  HB3 ASP A  53      27.545   5.349 170.004  1.00 67.03           H
ATOM    332  N   ARG A  54      30.036   5.450 173.547  1.00 42.80           N
ATOM    333  CA  ARG A  54      30.268   5.154 174.952  1.00 44.92           C
ATOM    334  C   ARG A  54      30.695   6.406 175.740  1.00 48.24           C
ATOM    335  O   ARG A  54      31.027   7.455 175.173  1.00 40.26           O
ATOM    336  CB  ARG A  54      31.324   4.072 175.046  1.00 44.87           C
ATOM    337  CG  ARG A  54      30.925   2.760 174.296  1.00 52.70           C
ATOM    338  CD  ARG A  54      32.088   1.758 174.258  1.00 58.51           C
ATOM    339  NE  ARG A  54      32.979   2.018 175.385  1.00 64.65           N
ATOM    340  CZ  ARG A  54      34.173   2.613 175.309  1.00 68.70           C
ATOM    341  NH1 ARG A  54      34.690   2.970 174.108  1.00 56.78           N
ATOM    342  NH2 ARG A  54      34.853   2.832 176.455  1.00 59.68           N1+
ATOM    343  H   ARG A  54      30.752   5.407 173.072  1.00 51.34           H
ATOM    344  HA  ARG A  54      29.449   4.813 175.346  1.00 53.89           H
ATOM    345  HB2 ARG A  54      32.148   4.401 174.655  1.00 53.83           H
ATOM    346  HB3 ARG A  54      31.467   3.851 175.980  1.00 53.83           H
ATOM    347  HG2 ARG A  54      30.180   2.343 174.755  1.00 63.22           H
ATOM    348  HG3 ARG A  54      30.680   2.975 173.383  1.00 63.22           H
ATOM    349  HD2 ARG A  54      31.745   0.854 174.334  1.00 70.20           H
ATOM    350  HD3 ARG A  54      32.588   1.867 173.434  1.00 70.20           H
ATOM    351  HE  ARG A  54      32.713   1.768 176.163  1.00 77.57           H
ATOM    352 HH11 ARG A  54      34.239   2.835 173.389  1.00 68.12           H
ATOM    353 HH12 ARG A  54      35.464   3.343 174.067  1.00 68.12           H
ATOM    354 HH21 ARG A  54      34.517   2.586 177.207  1.00 71.60           H
ATOM    355 HH22 ARG A  54      35.635   3.188 176.429  1.00 71.60           H
ATOM    356  N   TYR A  55      30.688   6.277 177.074  1.00 43.71           N
ATOM    357  CA  TYR A  55      31.222   7.300 177.959  1.00 41.62           C
ATOM    358  C   TYR A  55      31.925   6.627 179.130  1.00 43.95           C
ATOM    359  O   TYR A  55      31.757   5.429 179.381  1.00 40.80           O
ATOM    360  CB  TYR A  55      30.115   8.260 178.471  1.00 43.08           C
ATOM    361  CG  TYR A  55      29.200   7.647 179.526  1.00 40.81           C
ATOM    362  CD1 TYR A  55      29.483   7.769 180.881  1.00 38.98           C
ATOM    363  CD2 TYR A  55      28.069   6.928 179.163  1.00 42.63           C
ATOM    364  CE1 TYR A  55      28.668   7.207 181.833  1.00 41.51           C
ATOM    365  CE2 TYR A  55      27.240   6.379 180.116  1.00 45.99           C
ATOM    366  CZ  TYR A  55      27.553   6.513 181.444  1.00 44.00           C
ATOM    367  OH  TYR A  55      26.739   5.946 182.400  1.00 46.76           O
ATOM    368  H   TYR A  55      30.374   5.592 177.489  1.00 52.43           H
ATOM    369  HA  TYR A  55      31.878   7.827 177.476  1.00 49.92           H
ATOM    370  HB2 TYR A  55      30.537   9.041 178.863  1.00 51.68           H
ATOM    371  HB3 TYR A  55      29.563   8.528 177.720  1.00 51.68           H
ATOM    372  HD1 TYR A  55      30.240   8.238 181.148  1.00 46.76           H
ATOM    373  HD2 TYR A  55      27.856   6.836 178.262  1.00 51.13           H
ATOM    374  HE1 TYR A  55      28.871   7.299 182.736  1.00 49.80           H
ATOM    375  HE2 TYR A  55      26.486   5.898 179.859  1.00 55.17           H
ATOM    376  HH  TYR A  55      27.043   6.104 183.167  1.00 56.10           H
ATOM    377  N   GLN A  56      32.743   7.414 179.837  1.00 42.54           N
ATOM    378  CA  GLN A  56      33.380   6.982 181.076  1.00 42.11           C
ATOM    379  C   GLN A  56      33.379   8.137 182.062  1.00 39.36           C
ATOM    380  O   GLN A  56      33.502   9.288 181.653  1.00 37.65           O
ATOM    381  CB  GLN A  56      34.786   6.519 180.808  1.00 39.12           C
ATOM    382  CG  GLN A  56      34.817   5.352 179.839  1.00 50.01           C
ATOM    383  CD  GLN A  56      36.208   4.790 179.568  1.00 56.50           C
ATOM    384  OE1 GLN A  56      36.375   3.967 178.650  1.00 57.77           O
ATOM    385  NE2 GLN A  56      37.205   5.213 180.359  1.00 51.84           N
ATOM    386  H   GLN A  56      32.946   8.218 179.610  1.00 51.03           H
ATOM    387  HA  GLN A  56      32.879   6.245 181.461  1.00 50.52           H
ATOM    388  HB2 GLN A  56      35.294   7.249 180.419  1.00 46.93           H
ATOM    389  HB3 GLN A  56      35.193   6.233 181.640  1.00 46.93           H
ATOM    390  HG2 GLN A  56      34.275   4.634 180.202  1.00 59.99           H
ATOM    391  HG3 GLN A  56      34.447   5.643 178.991  1.00 59.99           H
ATOM    392 HE21 GLN A  56      37.045   5.778 180.988  1.00 62.19           H
ATOM    393 HE22 GLN A  56      38.004   4.920 180.239  1.00 62.19           H
ATOM    394  N   CYS A  57      33.197   7.845 183.346  1.00 42.24           N
ATOM    395  CA  CYS A  57      33.227   8.876 184.381  1.00 43.69           C
ATOM    396  C   CYS A  57      34.561   8.787 185.099  1.00 42.32           C
ATOM    397  O   CYS A  57      34.954   7.709 185.552  1.00 43.83           O
ATOM    398  CB  CYS A  57      32.087   8.741 185.397  1.00 47.74           C
ATOM    399  SG  CYS A  57      30.423   8.959 184.645  1.00 55.39           S
ATOM    400  H   CYS A  57      33.052   7.053 183.647  1.00 50.67           H
ATOM    401  HA  CYS A  57      33.163   9.750 183.965  1.00 52.41           H
ATOM    402  HB2 CYS A  57      32.122   7.857 185.795  1.00 57.28           H
ATOM    403  HB3 CYS A  57      32.196   9.418 186.084  1.00 57.28           H
ATOM    404  N   ASP A  58      35.258   9.908 185.173  1.00 41.22           N
ATOM    405  CA  ASP A  58      36.489   9.996 185.940  1.00 40.41           C
ATOM    406  C   ASP A  58      36.100  10.381 187.365  1.00 35.22           C
ATOM    407  O   ASP A  58      35.670  11.506 187.611  1.00 33.91           O
ATOM    408  CB  ASP A  58      37.441  11.019 185.328  1.00 37.71           C
ATOM    409  CG  ASP A  58      38.753  11.150 186.117  1.00 36.20           C
ATOM    410  OD1 ASP A  58      38.958  10.484 187.155  1.00 39.89           O
ATOM    411  OD2 ASP A  58      39.584  11.959 185.710  1.00 40.74           O1-
ATOM    412  H   ASP A  58      35.036  10.642 184.784  1.00 49.45           H
ATOM    413  HA  ASP A  58      36.928   9.132 185.957  1.00 48.48           H
ATOM    414  HB2 ASP A  58      37.660  10.747 184.423  1.00 45.23           H
ATOM    415  HB3 ASP A  58      37.009  11.888 185.318  1.00 45.23           H
ATOM    416  N   CYS A  59      36.234   9.434 188.297  1.00 33.71           N
ATOM    417  CA  CYS A  59      35.822   9.594 189.689  1.00 40.45           C
ATOM    418  C   CYS A  59      36.969  10.043 190.594  1.00 40.54           C
ATOM    419  O   CYS A  59      36.823  10.042 191.826  1.00 31.49           O
ATOM    420  CB  CYS A  59      35.273   8.272 190.232  1.00 38.07           C
ATOM    421  SG  CYS A  59      33.898   7.529 189.303  1.00 47.72           S
ATOM    422  H   CYS A  59      36.574   8.661 188.136  1.00 40.43           H
ATOM    423  HA  CYS A  59      35.118  10.259 189.740  1.00 48.52           H
ATOM    424  HB2 CYS A  59      35.996   7.625 190.244  1.00 45.67           H
ATOM    425  HB3 CYS A  59      34.961   8.422 191.138  1.00 45.67           H
ATOM    426  N   THR A  60      38.112  10.392 190.016  1.00 34.79           N
ATOM    427  CA  THR A  60      39.292  10.728 190.817  1.00 33.23           C
ATOM    428  C   THR A  60      38.947  11.716 191.918  1.00 32.69           C
ATOM    429  O   THR A  60      38.396  12.785 191.657  1.00 34.24           O
ATOM    430  CB  THR A  60      40.381  11.322 189.920  1.00 36.49           C
ATOM    431  OG1 THR A  60      40.673  10.416 188.856  1.00 36.77           O
ATOM    432  CG2 THR A  60      41.637  11.558 190.708  1.00 34.62           C
ATOM    433  H   THR A  60      38.234  10.444 189.166  1.00 41.73           H
ATOM    434  HA  THR A  60      39.642   9.922 191.228  1.00 39.86           H
ATOM    435  HB  THR A  60      40.079  12.168 189.555  1.00 43.77           H
ATOM    436  HG1 THR A  60      39.983  10.280 188.398  1.00 44.10           H
ATOM    437 HG21 THR A  60      42.322  11.934 190.133  1.00 41.53           H
ATOM    438 HG22 THR A  60      41.461  12.176 191.435  1.00 41.53           H
ATOM    439 HG23 THR A  60      41.959  10.721 191.076  1.00 41.53           H
ATOM    440  N   ARG A  61      39.289  11.342 193.149  1.00 32.53           N
ATOM    441  CA  ARG A  61      39.159  12.161 194.356  1.00 38.34           C
ATOM    442  C   ARG A  61      37.742  12.679 194.580  1.00 39.67           C
ATOM    443  O   ARG A  61      37.565  13.638 195.301  1.00 35.88           O
ATOM    444  CB  ARG A  61      40.162  13.336 194.355  1.00 41.03           C
ATOM    445  CG  ARG A  61      41.615  12.901 194.666  1.00 39.08           C
ATOM    446  CD  ARG A  61      42.629  14.076 194.708  1.00 41.94           C
ATOM    447  NE  ARG A  61      42.724  14.713 193.397  1.00 40.33           N
ATOM    448  CZ  ARG A  61      43.432  14.202 192.390  1.00 38.38           C
ATOM    449  NH1 ARG A  61      44.092  13.067 192.551  1.00 41.75           N
ATOM    450  NH2 ARG A  61      43.441  14.810 191.206  1.00 34.88           N1+
ATOM    451  H   ARG A  61      39.621  10.567 193.319  1.00 39.02           H
ATOM    452  HA  ARG A  61      39.379  11.603 195.119  1.00 45.99           H
ATOM    453  HB2 ARG A  61      40.157  13.753 193.478  1.00 49.22           H
ATOM    454  HB3 ARG A  61      39.893  13.981 195.028  1.00 49.22           H
ATOM    455  HG2 ARG A  61      41.631  12.466 195.533  1.00 46.88           H
ATOM    456  HG3 ARG A  61      41.909  12.280 193.981  1.00 46.88           H
ATOM    457  HD2 ARG A  61      42.330  14.738 195.350  1.00 50.31           H
ATOM    458  HD3 ARG A  61      43.505  13.739 194.950  1.00 50.31           H
ATOM    459  HE  ARG A  61      42.443  15.522 193.322  1.00 48.38           H
ATOM    460 HH11 ARG A  61      44.075  12.664 193.311  1.00 50.08           H
ATOM    461 HH12 ARG A  61      44.547  12.738 191.900  1.00 50.08           H
ATOM    462 HH21 ARG A  61      43.015  15.549 191.099  1.00 41.84           H
ATOM    463 HH22 ARG A  61      43.906  14.485 190.560  1.00 41.84           H
ATOM    464  N   THR A  62      36.705  12.055 193.996  1.00 38.85           N
ATOM    465  CA  THR A  62      35.346  12.438 194.363  1.00 33.16           C
ATOM    466  C   THR A  62      34.915  11.856 195.698  1.00 41.32           C
ATOM    467  O   THR A  62      33.934  12.341 196.279  1.00 37.64           O
ATOM    468  CB  THR A  62      34.337  11.986 193.306  1.00 38.06           C
ATOM    469  OG1 THR A  62      34.358  10.546 193.202  1.00 32.05           O
ATOM    470  CG2 THR A  62      34.662  12.583 191.964  1.00 39.68           C
ATOM    471  H   THR A  62      36.763  11.431 193.407  1.00 46.60           H
ATOM    472  HA  THR A  62      35.299  13.404 194.429  1.00 39.77           H
ATOM    473  HB  THR A  62      33.448  12.277 193.564  1.00 45.66           H
ATOM    474  HG1 THR A  62      35.125  10.285 192.980  1.00 38.44           H
ATOM    475 HG21 THR A  62      34.014  12.288 191.305  1.00 47.60           H
ATOM    476 HG22 THR A  62      34.638  13.551 192.018  1.00 47.60           H
ATOM    477 HG23 THR A  62      35.547  12.304 191.683  1.00 47.60           H
ATOM    478  N   GLY A  63      35.595  10.810 196.166  1.00 36.49           N
ATOM    479  CA  GLY A  63      35.103  10.017 197.277  1.00 38.13           C
ATOM    480  C   GLY A  63      34.151   8.897 196.910  1.00 38.79           C
ATOM    481  O   GLY A  63      33.645   8.219 197.808  1.00 40.42           O
ATOM    482  H   GLY A  63      36.349  10.541 195.852  1.00 43.77           H
ATOM    483  HA2 GLY A  63      35.860   9.623 197.739  1.00 45.74           H
ATOM    484  HA3 GLY A  63      34.646  10.603 197.901  1.00 45.74           H
ATOM    485  N   TYR A  64      33.930   8.665 195.623  1.00 35.15           N
ATOM    486  CA  TYR A  64      32.997   7.684 195.103  1.00 35.78           C
ATOM    487  C   TYR A  64      33.664   6.877 193.996  1.00 40.30           C
ATOM    488  O   TYR A  64      34.632   7.317 193.378  1.00 37.80           O
ATOM    489  CB  TYR A  64      31.736   8.343 194.542  1.00 37.40           C
ATOM    490  CG  TYR A  64      30.871   9.044 195.583  1.00 38.31           C
ATOM    491  CD1 TYR A  64      31.180  10.311 196.005  1.00 35.22           C
ATOM    492  CD2 TYR A  64      29.750   8.427 196.150  1.00 39.05           C
ATOM    493  CE1 TYR A  64      30.418  10.969 196.955  1.00 40.12           C
ATOM    494  CE2 TYR A  64      28.990   9.060 197.106  1.00 36.85           C
ATOM    495  CZ  TYR A  64      29.334  10.340 197.510  1.00 41.51           C
ATOM    496  OH  TYR A  64      28.604  11.033 198.443  1.00 45.22           O
ATOM    497  H   TYR A  64      34.337   9.093 194.998  1.00 42.17           H
ATOM    498  HA  TYR A  64      32.737   7.076 195.813  1.00 42.91           H
ATOM    499  HB2 TYR A  64      32.000   9.006 193.885  1.00 44.87           H
ATOM    500  HB3 TYR A  64      31.192   7.661 194.118  1.00 44.87           H
ATOM    501  HD1 TYR A  64      31.920  10.741 195.642  1.00 42.25           H
ATOM    502  HD2 TYR A  64      29.525   7.563 195.888  1.00 46.85           H
ATOM    503  HE1 TYR A  64      30.649  11.828 197.227  1.00 48.12           H
ATOM    504  HE2 TYR A  64      28.248   8.636 197.472  1.00 44.21           H
ATOM    505  HH  TYR A  64      27.967  10.560 198.718  1.00 54.25           H
ATOM    506  N   SER A  65      33.089   5.721 193.685  1.00 35.46           N
ATOM    507  CA  SER A  65      33.570   4.924 192.568  1.00 33.15           C
ATOM    508  C   SER A  65      32.360   4.415 191.806  1.00 44.12           C
ATOM    509  O   SER A  65      31.217   4.745 192.131  1.00 38.08           O
ATOM    510  CB  SER A  65      34.445   3.761 193.041  1.00 39.39           C
ATOM    511  OG  SER A  65      33.679   2.872 193.835  1.00 46.42           O
ATOM    512  H   SER A  65      32.421   5.378 194.105  1.00 42.54           H
ATOM    513  HA  SER A  65      34.096   5.483 191.974  1.00 39.77           H
ATOM    514  HB2 SER A  65      34.787   3.284 192.268  1.00 47.25           H
ATOM    515  HB3 SER A  65      35.180   4.110 193.570  1.00 47.25           H
ATOM    516  HG  SER A  65      34.159   2.233 194.095  1.00 55.68           H
ATOM    517  N   GLY A  66      32.619   3.591 190.793  1.00 40.57           N
ATOM    518  CA  GLY A  66      31.582   3.044 189.952  1.00 39.26           C
ATOM    519  C   GLY A  66      31.381   3.772 188.639  1.00 42.31           C
ATOM    520  O   GLY A  66      31.865   4.894 188.430  1.00 40.69           O
ATOM    521  H   GLY A  66      33.410   3.334 190.575  1.00 48.66           H
ATOM    522  HA2 GLY A  66      31.793   2.119 189.751  1.00 47.09           H
ATOM    523  HA3 GLY A  66      30.741   3.062 190.435  1.00 47.09           H
ATOM    524  N   PRO A  67      30.638   3.131 187.726  1.00 42.39           N
ATOM    525  CA  PRO A  67      30.431   3.709 186.384  1.00 42.44           C
ATOM    526  C   PRO A  67      29.888   5.115 186.397  1.00 42.11           C
ATOM    527  O   PRO A  67      30.205   5.877 185.482  1.00 39.79           O
ATOM    528  CB  PRO A  67      29.419   2.747 185.743  1.00 45.43           C
ATOM    529  CG  PRO A  67      29.492   1.531 186.537  1.00 48.44           C
ATOM    530  CD  PRO A  67      29.845   1.903 187.917  1.00 43.53           C
ATOM    531  HA  PRO A  67      31.258   3.688 185.877  1.00 50.91           H
ATOM    532  HB2 PRO A  67      28.530   3.132 185.788  1.00 54.50           H
ATOM    533  HB3 PRO A  67      29.672   2.572 184.824  1.00 54.50           H
ATOM    534  HG2 PRO A  67      28.629   1.089 186.521  1.00 58.11           H
ATOM    535  HG3 PRO A  67      30.172   0.948 186.164  1.00 58.11           H
ATOM    536  HD2 PRO A  67      29.046   2.090 188.434  1.00 52.22           H
ATOM    537  HD3 PRO A  67      30.385   1.210 188.329  1.00 52.22           H
ATOM    538  N   ASN A  68      29.033   5.486 187.363  1.00 41.31           N
ATOM    539  CA  ASN A  68      28.512   6.857 187.437  1.00 38.36           C
ATOM    540  C   ASN A  68      28.987   7.630 188.677  1.00 37.38           C
ATOM    541  O   ASN A  68      28.380   8.642 189.029  1.00 36.95           O
ATOM    542  CB  ASN A  68      26.986   6.850 187.405  1.00 44.65           C
ATOM    543  CG  ASN A  68      26.425   6.323 186.119  1.00 40.20           C
ATOM    544  OD1 ASN A  68      27.035   6.417 185.058  1.00 41.97           O
ATOM    545  ND2 ASN A  68      25.245   5.732 186.208  1.00 51.43           N
ATOM    546  H   ASN A  68      28.742   4.965 187.983  1.00 49.55           H
ATOM    547  HA  ASN A  68      28.818   7.344 186.655  1.00 46.02           H
ATOM    548  HB2 ASN A  68      26.665   7.757 187.522  1.00 53.57           H
ATOM    549  HB3 ASN A  68      26.660   6.288 188.126  1.00 53.57           H
ATOM    550 HD21 ASN A  68      24.844   5.691 186.968  1.00 61.70           H
ATOM    551  N   CYS A  69      30.054   7.168 189.342  0.88 32.38           N
ATOM    552  CA  CYS A  69      30.626   7.779 190.559  0.88 33.69           C
ATOM    553  C   CYS A  69      29.564   7.921 191.649  0.88 33.54           C
ATOM    554  O   CYS A  69      29.384   8.984 192.233  0.88 29.41           O
ATOM    555  CB  CYS A  69      31.321   9.130 190.281  0.88 39.28           C
ATOM    556  SG  CYS A  69      32.503   9.081 189.000  0.88 69.19           S
ATOM    557  H   CYS A  69      30.486   6.466 189.095  0.88 38.84           H
ATOM    558  HA  CYS A  69      31.305   7.179 190.903  0.88 40.41           H
ATOM    559  HB2 CYS A  69      30.646   9.782 190.035  0.88 47.12           H
ATOM    560  HB3 CYS A  69      31.774   9.418 191.089  0.88 47.12           H
ATOM    561  N   THR A  70      28.910   6.795 191.969  1.00 36.25           N
ATOM    562  CA  THR A  70      27.864   6.726 192.974  1.00 36.68           C
ATOM    563  C   THR A  70      28.143   5.796 194.152  1.00 40.70           C
ATOM    564  O   THR A  70      27.362   5.813 195.106  1.00 41.91           O
ATOM    565  CB  THR A  70      26.533   6.261 192.344  1.00 40.38           C
ATOM    566  OG1 THR A  70      26.723   4.986 191.705  1.00 42.86           O
ATOM    567  CG2 THR A  70      26.048   7.258 191.342  1.00 42.17           C
ATOM    568  H   THR A  70      29.068   6.036 191.597  1.00 43.48           H
ATOM    569  HA  THR A  70      27.724   7.616 193.332  1.00 43.99           H
ATOM    570  HB  THR A  70      25.861   6.176 193.039  1.00 48.44           H
ATOM    571  HG1 THR A  70      27.305   5.050 191.103  1.00 51.42           H
ATOM    572 HG21 THR A  70      25.212   6.957 190.953  1.00 50.58           H
ATOM    573 HG22 THR A  70      25.904   8.116 191.771  1.00 50.58           H
ATOM    574 HG23 THR A  70      26.704   7.364 190.636  1.00 50.58           H
ATOM    575  N   ILE A  71      29.190   4.979 194.124  1.00 40.70           N
ATOM    576  CA  ILE A  71      29.483   4.041 195.209  1.00 40.46           C
ATOM    577  C   ILE A  71      30.403   4.750 196.204  1.00 36.93           C
ATOM    578  O   ILE A  71      31.558   5.038 195.856  1.00 36.10           O
ATOM    579  CB  ILE A  71      30.141   2.754 194.697  1.00 43.24           C
ATOM    580  CG1 ILE A  71      29.480   2.190 193.426  1.00 41.42           C
ATOM    581  CG2 ILE A  71      30.169   1.704 195.819  1.00 45.81           C
ATOM    582  CD1 ILE A  71      28.053   1.963 193.535  1.00 52.06           C
ATOM    583  H   ILE A  71      29.757   4.946 193.478  1.00 48.82           H
ATOM    584  HA  ILE A  71      28.659   3.806 195.665  1.00 48.54           H
ATOM    585  HB  ILE A  71      31.061   2.968 194.475  1.00 51.87           H
ATOM    586 HG12 ILE A  71      29.624   2.815 192.699  1.00 49.69           H
ATOM    587 HG13 ILE A  71      29.897   1.340 193.212  1.00 49.69           H
ATOM    588 HG21 ILE A  71      30.588   0.896 195.483  1.00 54.96           H
ATOM    589 HG22 ILE A  71      30.679   2.055 196.566  1.00 54.96           H
ATOM    590 HG23 ILE A  71      29.260   1.516 196.097  1.00 54.96           H
ATOM    591 HD11 ILE A  71      27.725   1.610 192.693  1.00 62.45           H
ATOM    592 HD12 ILE A  71      27.888   1.327 194.248  1.00 62.45           H
ATOM    593 HD13 ILE A  71      27.614   2.805 193.734  1.00 62.45           H
ATOM    594  N   PRO A  72      29.965   5.010 197.435  1.00 36.69           N
ATOM    595  CA  PRO A  72      30.790   5.785 198.362  1.00 38.03           C
ATOM    596  C   PRO A  72      31.891   4.949 198.984  1.00 38.37           C
ATOM    597  O   PRO A  72      31.742   3.751 199.198  1.00 42.54           O
ATOM    598  CB  PRO A  72      29.795   6.232 199.442  1.00 41.94           C
ATOM    599  CG  PRO A  72      28.792   5.126 199.464  1.00 46.76           C
ATOM    600  CD  PRO A  72      28.659   4.665 198.020  1.00 47.29           C
ATOM    601  HA  PRO A  72      31.170   6.562 197.922  1.00 45.62           H
ATOM    602  HB2 PRO A  72      30.246   6.310 200.297  1.00 50.31           H
ATOM    603  HB3 PRO A  72      29.383   7.072 199.186  1.00 50.31           H
ATOM    604  HG2 PRO A  72      29.115   4.404 200.025  1.00 56.10           H
ATOM    605  HG3 PRO A  72      27.944   5.463 199.794  1.00 56.10           H
ATOM    606  HD2 PRO A  72      28.514   3.706 197.983  1.00 56.74           H
ATOM    607  HD3 PRO A  72      27.949   5.151 197.573  1.00 56.74           H
ATOM    608  N   GLU A  73      33.011   5.599 199.270  1.00 39.50           N
ATOM    609  CA  GLU A  73      33.973   5.033 200.208  1.00 41.87           C
ATOM    610  C   GLU A  73      33.423   5.149 201.630  1.00 41.50           C
ATOM    611  O   GLU A  73      32.496   5.921 201.906  1.00 38.12           O
ATOM    612  CB  GLU A  73      35.309   5.758 200.088  1.00 44.08           C
ATOM    613  CG  GLU A  73      35.889   5.670 198.695  1.00 51.22           C
ATOM    614  CD  GLU A  73      36.936   6.750 198.401  1.00 62.32           C
ATOM    615  OE1 GLU A  73      37.350   6.868 197.215  1.00 63.89           O
ATOM    616  OE2 GLU A  73      37.311   7.496 199.341  1.00 66.78           O1-
ATOM    617  H   GLU A  73      33.237   6.361 198.940  1.00 47.38           H
ATOM    618  HA  GLU A  73      34.111   4.094 200.006  1.00 50.23           H
ATOM    619  HB2 GLU A  73      35.181   6.695 200.302  1.00 52.88           H
ATOM    620  HB3 GLU A  73      35.943   5.359 200.704  1.00 52.88           H
ATOM    621  HG2 GLU A  73      36.315   4.805 198.586  1.00 61.45           H
ATOM    622  HG3 GLU A  73      35.172   5.767 198.049  1.00 61.45           H
ATOM    623  N   ILE A  74      34.013   4.382 202.546  1.00 41.32           N
ATOM    624  CA  ILE A  74      33.467   4.307 203.905  1.00 43.18           C
ATOM    625  C   ILE A  74      33.402   5.691 204.553  1.00 45.21           C
ATOM    626  O   ILE A  74      32.408   6.036 205.206  1.00 46.12           O
ATOM    627  CB  ILE A  74      34.279   3.333 204.786  1.00 51.42           C
ATOM    628  CG1 ILE A  74      33.638   3.212 206.169  1.00 50.15           C
ATOM    629  CG2 ILE A  74      35.716   3.778 204.966  1.00 48.88           C
ATOM    630  CD1 ILE A  74      32.219   2.658 206.127  1.00 54.36           C
ATOM    631  H   ILE A  74      34.716   3.905 202.413  1.00 49.57           H
ATOM    632  HA  ILE A  74      32.560   3.966 203.854  1.00 51.80           H
ATOM    633  HB  ILE A  74      34.276   2.459 204.365  1.00 61.69           H
ATOM    634 HG12 ILE A  74      34.176   2.616 206.713  1.00 60.16           H
ATOM    635 HG13 ILE A  74      33.603   4.091 206.577  1.00 60.16           H
ATOM    636 HG21 ILE A  74      36.178   3.133 205.525  1.00 58.63           H
ATOM    637 HG22 ILE A  74      36.142   3.828 204.096  1.00 58.63           H
ATOM    638 HG23 ILE A  74      35.725   4.650 205.391  1.00 58.63           H
ATOM    639 HD11 ILE A  74      31.874   2.607 207.032  1.00 65.22           H
ATOM    640 HD12 ILE A  74      31.665   3.249 205.593  1.00 65.22           H
ATOM    641 HD13 ILE A  74      32.238   1.773 205.730  1.00 65.22           H
ATOM    642  N   TRP A  75      34.469   6.492 204.425  1.00 43.93           N
ATOM    643  CA  TRP A  75      34.477   7.801 205.082  1.00 44.08           C
ATOM    644  C   TRP A  75      33.496   8.738 204.404  1.00 46.69           C
ATOM    645  O   TRP A  75      32.790   9.501 205.076  1.00 46.29           O
ATOM    646  CB  TRP A  75      35.891   8.383 205.103  1.00 51.36           C
ATOM    647  CG  TRP A  75      36.760   7.638 206.094  1.00 55.29           C
ATOM    648  CD1 TRP A  75      37.807   6.802 205.827  1.00 60.42           C
ATOM    649  CD2 TRP A  75      36.606   7.639 207.513  1.00 62.19           C
ATOM    650  NE1 TRP A  75      38.313   6.279 207.000  1.00 60.39           N
ATOM    651  CE2 TRP A  75      37.587   6.779 208.046  1.00 62.52           C
ATOM    652  CE3 TRP A  75      35.721   8.284 208.389  1.00 65.58           C
ATOM    653  CZ2 TRP A  75      37.714   6.552 209.410  1.00 65.27           C
ATOM    654  CZ3 TRP A  75      35.846   8.057 209.732  1.00 63.75           C
ATOM    655  CH2 TRP A  75      36.836   7.194 210.234  1.00 62.68           C
ATOM    656  H   TRP A  75      35.180   6.305 203.978  1.00 52.70           H
ATOM    657  HA  TRP A  75      34.190   7.689 206.002  1.00 52.88           H
ATOM    658  HB2 TRP A  75      36.289   8.299 204.223  1.00 61.62           H
ATOM    659  HB3 TRP A  75      35.853   9.315 205.369  1.00 61.62           H
ATOM    660  HD1 TRP A  75      38.124   6.604 204.976  1.00 72.48           H
ATOM    661  HE1 TRP A  75      38.975   5.734 207.062  1.00 72.45           H
ATOM    662  HE3 TRP A  75      35.054   8.844 208.063  1.00 78.68           H
ATOM    663  HZ2 TRP A  75      38.375   5.992 209.748  1.00 78.31           H
ATOM    664  HZ3 TRP A  75      35.264   8.478 210.323  1.00 76.48           H
ATOM    665  HH2 TRP A  75      36.905   7.070 211.153  1.00 75.20           H
ATOM    666  N   THR A  76      33.390   8.634 203.079  1.00 41.88           N
ATOM    667  CA  THR A  76      32.401   9.410 202.340  1.00 41.64           C
ATOM    668  C   THR A  76      31.008   9.118 202.860  1.00 43.01           C
ATOM    669  O   THR A  76      30.195  10.025 203.046  1.00 40.22           O
ATOM    670  CB  THR A  76      32.454   9.059 200.845  1.00 38.56           C
ATOM    671  OG1 THR A  76      33.756   9.305 200.320  1.00 44.80           O
ATOM    672  CG2 THR A  76      31.437   9.869 200.090  1.00 42.38           C
ATOM    673  H   THR A  76      33.879   8.124 202.588  1.00 50.24           H
ATOM    674  HA  THR A  76      32.582  10.357 202.446  1.00 49.95           H
ATOM    675  HB  THR A  76      32.238   8.120 200.731  1.00 46.26           H
ATOM    676  HG1 THR A  76      33.777   9.112 199.503  1.00 53.75           H
ATOM    677 HG21 THR A  76      31.471   9.646 199.146  1.00 50.84           H
ATOM    678 HG22 THR A  76      30.547   9.680 200.426  1.00 50.84           H
ATOM    679 HG23 THR A  76      31.620  10.815 200.198  1.00 50.84           H
ATOM    680  N   TRP A  77      30.697   7.835 203.026  1.00 43.76           N
ATOM    681  CA  TRP A  77      29.383   7.438 203.521  1.00 45.68           C
ATOM    682  C   TRP A  77      29.162   7.942 204.941  1.00 43.84           C
ATOM    683  O   TRP A  77      28.095   8.457 205.273  1.00 46.58           O
ATOM    684  CB  TRP A  77      29.242   5.918 203.461  1.00 47.19           C
ATOM    685  CG  TRP A  77      27.950   5.448 203.975  1.00 54.75           C
ATOM    686  CD1 TRP A  77      26.769   5.370 203.296  1.00 56.18           C
ATOM    687  CD2 TRP A  77      27.690   4.976 205.300  1.00 53.93           C
ATOM    688  NE1 TRP A  77      25.784   4.886 204.124  1.00 56.30           N
ATOM    689  CE2 TRP A  77      26.329   4.629 205.356  1.00 57.35           C
ATOM    690  CE3 TRP A  77      28.479   4.828 206.452  1.00 57.09           C
ATOM    691  CZ2 TRP A  77      25.736   4.138 206.511  1.00 54.55           C
ATOM    692  CZ3 TRP A  77      27.885   4.342 207.594  1.00 58.62           C
ATOM    693  CH2 TRP A  77      26.528   4.005 207.614  1.00 51.51           C
ATOM    694  H   TRP A  77      31.226   7.178 202.859  1.00 52.49           H
ATOM    695  HA  TRP A  77      28.699   7.827 202.954  1.00 54.80           H
ATOM    696  HB2 TRP A  77      29.320   5.630 202.538  1.00 56.61           H
ATOM    697  HB3 TRP A  77      29.943   5.514 203.995  1.00 56.61           H
ATOM    698  HD1 TRP A  77      26.649   5.608 202.405  1.00 67.40           H
ATOM    699  HE1 TRP A  77      24.966   4.748 203.900  1.00 67.55           H
ATOM    700  HE3 TRP A  77      29.382   5.051 206.443  1.00 68.49           H
ATOM    701  HZ2 TRP A  77      24.833   3.917 206.534  1.00 65.45           H
ATOM    702  HZ3 TRP A  77      28.396   4.229 208.363  1.00 70.32           H
ATOM    703  HH2 TRP A  77      26.157   3.674 208.400  1.00 61.79           H
ATOM    704  N   LEU A  78      30.161   7.782 205.793  1.00 46.73           N
ATOM    705  CA  LEU A  78      30.101   8.309 207.151  1.00 49.97           C
ATOM    706  C   LEU A  78      29.739   9.788 207.163  1.00 53.16           C
ATOM    707  O   LEU A  78      28.820  10.226 207.869  1.00 53.50           O
ATOM    708  CB  LEU A  78      31.463   8.108 207.803  1.00 54.47           C
ATOM    709  CG  LEU A  78      31.497   7.643 209.231  1.00 63.09           C
ATOM    710  CD1 LEU A  78      30.519   8.484 210.037  1.00 62.16           C
ATOM    711  CD2 LEU A  78      31.179   6.173 209.267  1.00 63.47           C
ATOM    712  H   LEU A  78      30.893   7.369 205.610  1.00 56.06           H
ATOM    713  HA  LEU A  78      29.436   7.822 207.662  1.00 59.94           H
ATOM    714  HB2 LEU A  78      31.951   7.452 207.281  1.00 65.35           H
ATOM    715  HB3 LEU A  78      31.937   8.954 207.771  1.00 65.35           H
ATOM    716  HG  LEU A  78      32.387   7.774 209.594  1.00 75.69           H
ATOM    717 HD11 LEU A  78      30.535   8.189 210.960  1.00 74.57           H
ATOM    718 HD12 LEU A  78      30.785   9.415 209.982  1.00 74.57           H
ATOM    719 HD13 LEU A  78      29.629   8.372 209.668  1.00 74.57           H
ATOM    720 HD21 LEU A  78      31.200   5.868 210.188  1.00 76.15           H
ATOM    721 HD22 LEU A  78      30.296   6.032 208.891  1.00 76.15           H
ATOM    722 HD23 LEU A  78      31.842   5.694 208.745  1.00 76.15           H
ATOM    723  N   ARG A  79      30.468  10.577 206.381  1.00 50.69           N
ATOM    724  CA  ARG A  79      30.261  12.014 206.388  1.00 52.38           C
ATOM    725  C   ARG A  79      28.874  12.373 205.875  1.00 53.80           C
ATOM    726  O   ARG A  79      28.196  13.223 206.459  1.00 54.53           O
ATOM    727  CB  ARG A  79      31.370  12.658 205.564  1.00 58.25           C
ATOM    728  CG  ARG A  79      31.312  14.155 205.430  1.00 67.60           C
ATOM    729  CD  ARG A  79      32.501  14.704 204.580  1.00 74.35           C
ATOM    730  NE  ARG A  79      32.616  14.092 203.239  1.00 82.00           N
ATOM    731  CZ  ARG A  79      31.708  14.197 202.251  1.00 80.84           C
ATOM    732  NH1 ARG A  79      30.568  14.889 202.427  1.00 77.50           N
ATOM    733  NH2 ARG A  79      31.934  13.595 201.074  1.00 71.36           N1+
ATOM    734  H   ARG A  79      31.083  10.306 205.844  1.00 60.81           H
ATOM    735  HA  ARG A  79      30.337  12.340 207.299  1.00 62.84           H
ATOM    736  HB2 ARG A  79      32.221  12.438 205.974  1.00 69.88           H
ATOM    737  HB3 ARG A  79      31.339  12.287 204.669  1.00 69.88           H
ATOM    738  HG2 ARG A  79      30.484  14.404 204.990  1.00 81.10           H
ATOM    739  HG3 ARG A  79      31.358  14.557 206.312  1.00 81.10           H
ATOM    740  HD2 ARG A  79      32.384  15.659 204.461  1.00 89.20           H
ATOM    741  HD3 ARG A  79      33.329  14.532 205.056  1.00 89.20           H
ATOM    742  HE  ARG A  79      33.323  13.630 203.076  1.00 98.39           H
ATOM    743 HH11 ARG A  79      30.414  15.279 203.178  1.00 92.99           H
ATOM    744 HH12 ARG A  79      29.996  14.945 201.788  1.00 92.99           H
ATOM    745 HH21 ARG A  79      32.659  13.148 200.953  1.00 85.61           H
ATOM    746 HH22 ARG A  79      31.355  13.656 200.442  1.00 85.61           H
ATOM    747  N   THR A  80      28.393  11.699 204.829  1.00 49.63           N
ATOM    748  CA  THR A  80      27.089  12.080 204.304  1.00 56.87           C
ATOM    749  C   THR A  80      25.961  11.633 205.224  1.00 55.17           C
ATOM    750  O   THR A  80      24.939  12.318 205.312  1.00 56.52           O
ATOM    751  CB  THR A  80      26.867  11.518 202.892  1.00 54.44           C
ATOM    752  OG1 THR A  80      26.935  10.095 202.922  1.00 55.78           O
ATOM    753  CG2 THR A  80      27.903  12.072 201.905  1.00 56.68           C
ATOM    754  H   THR A  80      28.783  11.048 204.424  1.00 59.54           H
ATOM    755  HA  THR A  80      27.052  13.048 204.243  1.00 68.23           H
ATOM    756  HB  THR A  80      25.987  11.785 202.582  1.00 65.32           H
ATOM    757  HG1 THR A  80      27.689   9.849 203.199  1.00 66.92           H
ATOM    758 HG21 THR A  80      27.747  11.707 201.021  1.00 68.00           H
ATOM    759 HG22 THR A  80      27.836  13.039 201.863  1.00 68.00           H
ATOM    760 HG23 THR A  80      28.797  11.830 202.193  1.00 68.00           H
ATOM    761  N   THR A  81      26.114  10.503 205.918  1.00 51.98           N
ATOM    762  CA  THR A  81      25.039  10.069 206.806  1.00 59.42           C
ATOM    763  C   THR A  81      24.975  10.953 208.049  1.00 58.50           C
ATOM    764  O   THR A  81      23.883  11.286 208.517  1.00 62.44           O
ATOM    765  CB  THR A  81      25.194   8.595 207.188  1.00 55.19           C
ATOM    766  OG1 THR A  81      26.412   8.382 207.905  1.00 67.56           O
ATOM    767  CG2 THR A  81      25.196   7.751 205.962  1.00 56.21           C
ATOM    768  H   THR A  81      26.803   9.989 205.895  1.00 62.36           H
ATOM    769  HA  THR A  81      24.195  10.162 206.336  1.00 71.29           H
ATOM    770  HB  THR A  81      24.444   8.326 207.741  1.00 66.21           H
ATOM    771  HG1 THR A  81      27.068   8.605 207.431  1.00 81.06           H
ATOM    772 HG21 THR A  81      25.294   6.817 206.203  1.00 67.43           H
ATOM    773 HG22 THR A  81      24.363   7.866 205.479  1.00 67.43           H
ATOM    774 HG23 THR A  81      25.933   8.007 205.385  1.00 67.43           H
ATOM    775  N   LEU A  82      26.127  11.376 208.575  1.00 56.99           N
ATOM    776  CA  LEU A  82      26.153  12.279 209.722  1.00 59.53           C
ATOM    777  C   LEU A  82      25.897  13.744 209.371  1.00 60.64           C
ATOM    778  O   LEU A  82      25.671  14.550 210.281  1.00 60.40           O
ATOM    779  CB  LEU A  82      27.503  12.184 210.433  1.00 56.55           C
ATOM    780  CG  LEU A  82      27.617  11.025 211.419  1.00 60.54           C
ATOM    781  CD1 LEU A  82      27.164   9.722 210.815  1.00 62.63           C
ATOM    782  CD2 LEU A  82      29.056  10.943 211.894  1.00 62.15           C
ATOM    783  H   LEU A  82      26.906  11.154 208.284  1.00 68.37           H
ATOM    784  HA  LEU A  82      25.468  12.003 210.350  1.00 71.42           H
ATOM    785  HB2 LEU A  82      28.198  12.072 209.765  1.00 67.85           H
ATOM    786  HB3 LEU A  82      27.652  13.006 210.926  1.00 67.85           H
ATOM    787  HG  LEU A  82      27.057  11.209 212.189  1.00 72.63           H
ATOM    788 HD11 LEU A  82      27.255   9.019 211.477  1.00 75.14           H
ATOM    789 HD12 LEU A  82      26.236   9.805 210.546  1.00 75.14           H
ATOM    790 HD13 LEU A  82      27.716   9.523 210.043  1.00 75.14           H
ATOM    791 HD21 LEU A  82      29.139  10.209 212.522  1.00 74.56           H
ATOM    792 HD22 LEU A  82      29.633  10.792 211.129  1.00 74.56           H
ATOM    793 HD23 LEU A  82      29.292  11.778 212.328  1.00 74.56           H
ATOM    794  N   ARG A  83      25.919  14.116 208.106  1.00 61.27           N
ATOM    795  CA  ARG A  83      25.783  15.525 207.759  1.00 58.57           C
ATOM    796  C   ARG A  83      24.352  15.980 208.014  1.00 61.11           C
ATOM    797  O   ARG A  83      23.420  15.397 207.440  1.00 59.54           O
ATOM    798  CB  ARG A  83      26.152  15.751 206.302  1.00 63.38           C
ATOM    799  CG  ARG A  83      25.804  17.139 205.749  1.00 60.64           C
ATOM    800  CD  ARG A  83      26.075  17.214 204.247  1.00 67.20           C
ATOM    801  NE  ARG A  83      27.517  17.112 203.937  1.00 85.65           N
ATOM    802  CZ  ARG A  83      28.382  18.133 204.020  1.00 86.91           C
ATOM    803  NH1 ARG A  83      27.940  19.338 204.397  1.00 81.69           N
ATOM    804  NH2 ARG A  83      29.678  17.952 203.726  1.00 74.44           N1+
ATOM    805  H   ARG A  83      26.010  13.585 207.435  1.00 73.50           H
ATOM    806  HA  ARG A  83      26.378  16.054 208.313  1.00 70.27           H
ATOM    807  HB2 ARG A  83      27.110  15.629 206.205  1.00 76.04           H
ATOM    808  HB3 ARG A  83      25.685  15.095 205.761  1.00 76.04           H
ATOM    809  HG2 ARG A  83      24.863  17.319 205.899  1.00 72.75           H
ATOM    810  HG3 ARG A  83      26.350  17.808 206.191  1.00 72.75           H
ATOM    811  HD2 ARG A  83      25.618  16.482 203.804  1.00 80.62           H
ATOM    812  HD3 ARG A  83      25.752  18.064 203.907  1.00 80.62           H
ATOM    813  HE  ARG A  83      27.821  16.348 203.687  1.00102.77           H
ATOM    814 HH11 ARG A  83      27.109  19.452 204.586  1.00 98.01           H
ATOM    815 HH12 ARG A  83      28.487  19.999 204.452  1.00 98.01           H
ATOM    816 HH21 ARG A  83      29.960  17.177 203.482  1.00 89.32           H
ATOM    817 HH22 ARG A  83      30.227  18.612 203.778  1.00 89.32           H
ATOM    818  N   PRO A  84      24.122  16.993 208.849  1.00 58.26           N
ATOM    819  CA  PRO A  84      22.768  17.552 208.972  1.00 56.74           C
ATOM    820  C   PRO A  84      22.429  18.371 207.735  1.00 58.86           C
ATOM    821  O   PRO A  84      23.314  18.832 207.007  1.00 59.61           O
ATOM    822  CB  PRO A  84      22.858  18.424 210.230  1.00 53.00           C
ATOM    823  CG  PRO A  84      24.285  18.820 210.282  1.00 63.42           C
ATOM    824  CD  PRO A  84      25.064  17.645 209.774  1.00 59.88           C
ATOM    825  HA  PRO A  84      22.111  16.850 209.100  1.00 68.07           H
ATOM    826  HB2 PRO A  84      22.285  19.201 210.135  1.00 63.58           H
ATOM    827  HB3 PRO A  84      22.613  17.905 211.012  1.00 63.58           H
ATOM    828  HG2 PRO A  84      24.427  19.593 209.713  1.00 76.09           H
ATOM    829  HG3 PRO A  84      24.532  19.022 211.198  1.00 76.09           H
ATOM    830  HD2 PRO A  84      25.855  17.942 209.299  1.00 71.84           H
ATOM    831  HD3 PRO A  84      25.290  17.047 210.504  1.00 71.84           H
ATOM    832  N   SER A  85      21.131  18.523 207.478  1.00 55.56           N
ATOM    833  CA  SER A  85      20.690  19.173 206.260  1.00 53.65           C
ATOM    834  C   SER A  85      20.961  20.680 206.300  1.00 56.48           C
ATOM    835  O   SER A  85      21.086  21.272 207.374  1.00 51.92           O
ATOM    836  CB  SER A  85      19.205  18.935 206.037  1.00 50.14           C
ATOM    837  OG  SER A  85      18.395  19.737 206.877  1.00 59.25           O
ATOM    838  H   SER A  85      20.494  18.258 207.992  1.00 66.65           H
ATOM    839  HA  SER A  85      21.173  18.799 205.506  1.00 64.36           H
ATOM    840  HB2 SER A  85      18.993  19.141 205.113  1.00 60.15           H
ATOM    841  HB3 SER A  85      19.010  18.002 206.216  1.00 60.15           H
ATOM    842  HG  SER A  85      17.583  19.581 206.728  1.00 71.08           H
ATOM    843  N   PRO A  86      21.037  21.327 205.134  1.00 54.98           N
ATOM    844  CA  PRO A  86      21.182  22.796 205.124  1.00 61.35           C
ATOM    845  C   PRO A  86      20.106  23.510 205.930  1.00 55.79           C
ATOM    846  O   PRO A  86      20.385  24.545 206.542  1.00 51.39           O
ATOM    847  CB  PRO A  86      21.097  23.148 203.622  1.00 58.64           C
ATOM    848  CG  PRO A  86      21.529  21.887 202.909  1.00 58.09           C
ATOM    849  CD  PRO A  86      20.973  20.775 203.766  1.00 59.18           C
ATOM    850  HA  PRO A  86      22.055  23.050 205.462  1.00 73.61           H
ATOM    851  HB2 PRO A  86      20.184  23.379 203.390  1.00 70.36           H
ATOM    852  HB3 PRO A  86      21.700  23.881 203.422  1.00 70.36           H
ATOM    853  HG2 PRO A  86      21.145  21.863 202.019  1.00 69.69           H
ATOM    854  HG3 PRO A  86      22.497  21.844 202.871  1.00 69.69           H
ATOM    855  HD2 PRO A  86      20.054  20.587 203.521  1.00 70.99           H
ATOM    856  HD3 PRO A  86      21.530  19.984 203.696  1.00 70.99           H
ATOM    857  N   SER A  87      18.879  22.977 205.926  1.00 57.71           N
ATOM    858  CA  SER A  87      17.748  23.580 206.635  1.00 62.32           C
ATOM    859  C   SER A  87      17.944  23.532 208.146  1.00 52.92           C
ATOM    860  O   SER A  87      17.616  24.490 208.856  1.00 48.81           O
ATOM    861  CB  SER A  87      16.464  22.836 206.269  1.00 52.48           C
ATOM    862  OG  SER A  87      16.477  22.473 204.905  1.00 71.89           O
ATOM    863  H   SER A  87      18.675  22.252 205.511  1.00 69.24           H
ATOM    864  HA  SER A  87      17.654  24.508 206.366  1.00 74.77           H
ATOM    865  HB2 SER A  87      16.398  22.033 206.810  1.00 62.96           H
ATOM    866  HB3 SER A  87      15.703  23.414 206.437  1.00 62.96           H
ATOM    867  HG  SER A  87      15.769  22.065 204.710  1.00 86.25           H
ATOM    868  N   PHE A  88      18.431  22.398 208.650  1.00 52.36           N
ATOM    869  CA  PHE A  88      18.728  22.264 210.073  1.00 53.06           C
ATOM    870  C   PHE A  88      19.894  23.165 210.490  1.00 50.51           C
ATOM    871  O   PHE A  88      19.840  23.828 211.533  1.00 47.43           O
ATOM    872  CB  PHE A  88      19.033  20.799 210.380  1.00 48.66           C
ATOM    873  CG  PHE A  88      19.297  20.529 211.807  1.00 57.33           C
ATOM    874  CD1 PHE A  88      20.593  20.436 212.280  1.00 54.91           C
ATOM    875  CD2 PHE A  88      18.252  20.363 212.690  1.00 56.39           C
ATOM    876  CE1 PHE A  88      20.835  20.183 213.600  1.00 56.37           C
ATOM    877  CE2 PHE A  88      18.501  20.112 214.018  1.00 55.82           C
ATOM    878  CZ  PHE A  88      19.791  20.020 214.467  1.00 52.84           C
ATOM    879  H   PHE A  88      18.598  21.693 208.188  1.00 62.81           H
ATOM    880  HA  PHE A  88      17.947  22.524 210.587  1.00 63.65           H
ATOM    881  HB2 PHE A  88      18.273  20.259 210.112  1.00 58.38           H
ATOM    882  HB3 PHE A  88      19.819  20.531 209.877  1.00 58.38           H
ATOM    883  HD1 PHE A  88      21.307  20.544 211.693  1.00 65.87           H
ATOM    884  HD2 PHE A  88      17.376  20.424 212.386  1.00 67.66           H
ATOM    885  HE1 PHE A  88      21.710  20.122 213.910  1.00 67.63           H
ATOM    886  HE2 PHE A  88      17.793  20.000 214.610  1.00 66.97           H
ATOM    887  HZ  PHE A  88      19.958  19.850 215.366  1.00 63.39           H
ATOM    888  N   ILE A  89      20.964  23.200 209.698  1.00 50.75           N
ATOM    889  CA  ILE A  89      22.085  24.084 210.015  1.00 52.74           C
ATOM    890  C   ILE A  89      21.611  25.528 210.030  1.00 52.30           C
ATOM    891  O   ILE A  89      21.923  26.296 210.950  1.00 48.76           O
ATOM    892  CB  ILE A  89      23.222  23.849 209.010  1.00 51.68           C
ATOM    893  CG1 ILE A  89      23.709  22.395 209.175  1.00 55.22           C
ATOM    894  CG2 ILE A  89      24.341  24.839 209.226  1.00 53.36           C
ATOM    895  CD1 ILE A  89      24.764  21.986 208.210  1.00 60.13           C
ATOM    896  H   ILE A  89      21.066  22.730 208.985  1.00 60.89           H
ATOM    897  HA  ILE A  89      22.417  23.869 210.900  1.00 63.27           H
ATOM    898  HB  ILE A  89      22.874  23.962 208.112  1.00 62.00           H
ATOM    899 HG12 ILE A  89      24.071  22.289 210.069  1.00 66.25           H
ATOM    900 HG13 ILE A  89      22.953  21.799 209.056  1.00 66.25           H
ATOM    901 HG21 ILE A  89      25.043  24.667 208.580  1.00 64.01           H
ATOM    902 HG22 ILE A  89      23.994  25.737 209.108  1.00 64.01           H
ATOM    903 HG23 ILE A  89      24.686  24.733 210.127  1.00 64.01           H
ATOM    904 HD11 ILE A  89      25.010  21.064 208.384  1.00 72.14           H
ATOM    905 HD12 ILE A  89      24.416  22.071 207.309  1.00 72.14           H
ATOM    906 HD13 ILE A  89      25.536  22.562 208.324  1.00 72.14           H
ATOM    907  N   HIS A  90      20.797  25.898 209.042  1.00 50.36           N
ATOM    908  CA  HIS A  90      20.204  27.228 209.017  1.00 53.19           C
ATOM    909  C   HIS A  90      19.416  27.501 210.292  1.00 52.39           C
ATOM    910  O   HIS A  90      19.490  28.594 210.858  1.00 47.05           O
ATOM    911  CB  HIS A  90      19.291  27.374 207.808  1.00 49.14           C
ATOM    912  CG  HIS A  90      18.770  28.757 207.636  1.00 45.19           C
ATOM    913  ND1 HIS A  90      19.543  29.773 207.116  1.00 51.74           N
ATOM    914  CD2 HIS A  90      17.582  29.313 207.967  1.00 47.85           C
ATOM    915  CE1 HIS A  90      18.840  30.893 207.106  1.00 53.70           C
ATOM    916  NE2 HIS A  90      17.649  30.641 207.618  1.00 56.89           N
ATOM    917  H   HIS A  90      20.574  25.398 208.378  1.00 60.41           H
ATOM    918  HA  HIS A  90      20.908  27.891 208.948  1.00 63.81           H
ATOM    919  HB2 HIS A  90      18.532  26.779 207.913  1.00 58.96           H
ATOM    920  HB3 HIS A  90      19.788  27.140 207.009  1.00 58.96           H
ATOM    921  HD2 HIS A  90      16.854  28.876 208.346  1.00 57.40           H
ATOM    922  HE1 HIS A  90      19.135  31.717 206.794  1.00 64.42           H
ATOM    923  HE2 HIS A  90      17.015  31.214 207.714  1.00 68.25           H
ATOM    924  N   PHE A  91      18.628  26.531 210.738  1.00 47.13           N
ATOM    925  CA  PHE A  91      17.925  26.680 212.005  1.00 48.78           C
ATOM    926  C   PHE A  91      18.896  26.923 213.167  1.00 48.86           C
ATOM    927  O   PHE A  91      18.692  27.823 213.987  1.00 49.72           O
ATOM    928  CB  PHE A  91      17.097  25.426 212.241  1.00 52.73           C
ATOM    929  CG  PHE A  91      16.364  25.433 213.547  1.00 57.14           C
ATOM    930  CD1 PHE A  91      15.140  26.061 213.651  1.00 55.39           C
ATOM    931  CD2 PHE A  91      16.903  24.826 214.666  1.00 52.45           C
ATOM    932  CE1 PHE A  91      14.455  26.080 214.856  1.00 62.68           C
ATOM    933  CE2 PHE A  91      16.223  24.843 215.871  1.00 57.02           C
ATOM    934  CZ  PHE A  91      15.005  25.462 215.968  1.00 55.89           C
ATOM    935  H   PHE A  91      18.485  25.786 210.332  1.00 56.54           H
ATOM    936  HA  PHE A  91      17.322  27.437 211.950  1.00 58.51           H
ATOM    937  HB2 PHE A  91      16.440  25.346 211.532  1.00 63.26           H
ATOM    938  HB3 PHE A  91      17.685  24.655 212.234  1.00 63.26           H
ATOM    939  HD1 PHE A  91      14.769  26.474 212.904  1.00 66.45           H
ATOM    940  HD2 PHE A  91      17.729  24.402 214.609  1.00 62.92           H
ATOM    941  HE1 PHE A  91      13.629  26.502 214.917  1.00 75.20           H
ATOM    942  HE2 PHE A  91      16.593  24.428 216.618  1.00 68.41           H
ATOM    943  HZ  PHE A  91      14.550  25.472 216.779  1.00 67.05           H
ATOM    944  N   LEU A  92      19.956  26.116 213.265  1.00 46.84           N
ATOM    945  CA  LEU A  92      20.895  26.276 214.383  1.00 48.86           C
ATOM    946  C   LEU A  92      21.516  27.660 214.392  1.00 47.76           C
ATOM    947  O   LEU A  92      21.742  28.240 215.462  1.00 48.92           O
ATOM    948  CB  LEU A  92      21.993  25.220 214.326  1.00 52.20           C
ATOM    949  CG  LEU A  92      21.763  23.913 215.076  1.00 54.39           C
ATOM    950  CD1 LEU A  92      20.493  23.303 214.648  1.00 63.95           C
ATOM    951  CD2 LEU A  92      22.888  22.955 214.771  1.00 57.34           C
ATOM    952  H   LEU A  92      20.153  25.486 212.714  1.00 56.19           H
ATOM    953  HA  LEU A  92      20.413  26.160 215.217  1.00 58.62           H
ATOM    954  HB2 LEU A  92      22.138  24.990 213.395  1.00 62.62           H
ATOM    955  HB3 LEU A  92      22.804  25.613 214.685  1.00 62.62           H
ATOM    956  HG  LEU A  92      21.733  24.075 216.032  1.00 65.25           H
ATOM    957 HD11 LEU A  92      20.361  22.474 215.134  1.00 76.73           H
ATOM    958 HD12 LEU A  92      19.767  23.918 214.840  1.00 76.73           H
ATOM    959 HD13 LEU A  92      20.534  23.126 213.695  1.00 76.73           H
ATOM    960 HD21 LEU A  92      22.735  22.126 215.251  1.00 68.79           H
ATOM    961 HD22 LEU A  92      22.907  22.786 213.816  1.00 68.79           H
ATOM    962 HD23 LEU A  92      23.726  23.353 215.055  1.00 68.79           H
ATOM    963  N   LEU A  93      21.797  28.205 213.209  1.00 46.07           N
ATOM    964  CA  LEU A  93      22.449  29.504 213.088  1.00 50.50           C
ATOM    965  C   LEU A  93      21.514  30.675 213.355  1.00 47.91           C
ATOM    966  O   LEU A  93      21.998  31.798 213.543  1.00 49.60           O
ATOM    967  CB  LEU A  93      23.064  29.642 211.684  1.00 50.98           C
ATOM    968  CG  LEU A  93      24.245  28.711 211.416  1.00 48.69           C
ATOM    969  CD1 LEU A  93      24.449  28.568 209.910  1.00 51.32           C
ATOM    970  CD2 LEU A  93      25.498  29.258 212.094  1.00 52.26           C
ATOM    971  H   LEU A  93      21.616  27.837 212.454  1.00 55.26           H
ATOM    972  HA  LEU A  93      23.172  29.550 213.733  1.00 60.58           H
ATOM    973  HB2 LEU A  93      22.380  29.446 211.025  1.00 61.16           H
ATOM    974  HB3 LEU A  93      23.376  30.553 211.570  1.00 61.16           H
ATOM    975  HG  LEU A  93      24.055  27.834 211.785  1.00 58.41           H
ATOM    976 HD11 LEU A  93      25.201  27.976 209.748  1.00 61.56           H
ATOM    977 HD12 LEU A  93      23.644  28.196 209.517  1.00 61.56           H
ATOM    978 HD13 LEU A  93      24.629  29.442 209.531  1.00 61.56           H
ATOM    979 HD21 LEU A  93      26.240  28.659 211.917  1.00 62.70           H
ATOM    980 HD22 LEU A  93      25.691  30.139 211.736  1.00 62.70           H
ATOM    981 HD23 LEU A  93      25.340  29.316 213.049  1.00 62.70           H
ATOM    982  N   THR A  94      20.198  30.445 213.402  1.00 48.21           N
ATOM    983  CA  THR A  94      19.220  31.523 213.563  1.00 51.10           C
ATOM    984  C   THR A  94      18.386  31.361 214.826  1.00 49.89           C
ATOM    985  O   THR A  94      17.300  31.940 214.928  1.00 49.66           O
ATOM    986  CB  THR A  94      18.316  31.604 212.329  1.00 51.44           C
ATOM    987  OG1 THR A  94      17.655  30.353 212.115  1.00 49.31           O
ATOM    988  CG2 THR A  94      19.132  31.928 211.096  1.00 53.05           C
ATOM    989  H   THR A  94      19.843  29.664 213.342  1.00 57.83           H
ATOM    990  HA  THR A  94      19.697  32.365 213.632  1.00 61.31           H
ATOM    991  HB  THR A  94      17.655  32.303 212.455  1.00 61.71           H
ATOM    992  HG1 THR A  94      18.222  29.745 211.995  1.00 59.16           H
ATOM    993 HG21 THR A  94      18.554  31.978 210.319  1.00 63.64           H
ATOM    994 HG22 THR A  94      19.580  32.781 211.210  1.00 63.64           H
ATOM    995 HG23 THR A  94      19.799  31.239 210.950  1.00 63.64           H
ATOM    996  N   HIS A  95      18.872  30.580 215.789  1.00 49.52           N
ATOM    997  CA  HIS A  95      18.149  30.359 217.029  1.00 54.53           C
ATOM    998  C   HIS A  95      19.158  30.225 218.163  1.00 57.33           C
ATOM    999  O   HIS A  95      20.360  30.035 217.938  1.00 51.54           O
ATOM   1000  CB  HIS A  95      17.234  29.134 216.905  1.00 58.21           C
ATOM   1001  CG  HIS A  95      16.128  29.322 215.904  1.00 60.92           C
ATOM   1002  ND1 HIS A  95      14.891  29.829 216.247  1.00 60.72           N1+
ATOM   1003  CD2 HIS A  95      16.092  29.123 214.562  1.00 56.09           C
ATOM   1004  CE1 HIS A  95      14.131  29.910 215.166  1.00 56.78           C
ATOM   1005  NE2 HIS A  95      14.837  29.494 214.130  1.00 60.80           N
ATOM   1006  H   HIS A  95      19.624  30.165 215.743  1.00 59.41           H
ATOM   1007  HA  HIS A  95      17.592  31.131 217.213  1.00 65.42           H
ATOM   1008  HB2 HIS A  95      16.829  28.955 217.768  1.00 69.83           H
ATOM   1009  HB3 HIS A  95      17.765  28.372 216.624  1.00 69.83           H
ATOM   1010  HD1 HIS A  95      14.648  30.047 217.043  1.00 72.84           H
ATOM   1011  HD2 HIS A  95      16.782  28.793 214.033  1.00 67.29           H
ATOM   1012  HE1 HIS A  95      13.252  30.213 215.140  1.00 68.12           H
ATOM   1013  HE2 HIS A  95      14.556  29.450 213.319  1.00 72.95           H
ATOM   1014  N   GLY A  96      18.653  30.375 219.388  1.00 60.01           N
ATOM   1015  CA  GLY A  96      19.446  30.225 220.596  1.00 56.16           C
ATOM   1016  C   GLY A  96      20.409  31.366 220.832  1.00 49.78           C
ATOM   1017  O   GLY A  96      21.600  31.124 221.038  1.00 54.34           O
ATOM   1018  H   GLY A  96      17.830  30.568 219.544  1.00 72.00           H
ATOM   1019  HA2 GLY A  96      18.853  30.165 221.361  1.00 67.37           H
ATOM   1020  HA3 GLY A  96      19.958  29.402 220.542  1.00 67.37           H
ATOM   1021  N   ARG A  97      19.908  32.605 220.786  1.00 52.81           N
ATOM   1022  CA  ARG A  97      20.759  33.785 220.969  1.00 55.79           C
ATOM   1023  C   ARG A  97      21.682  33.624 222.173  1.00 61.64           C
ATOM   1024  O   ARG A  97      22.880  33.923 222.098  1.00 61.64           O
ATOM   1025  CB  ARG A  97      19.900  35.044 221.139  1.00 55.96           C
ATOM   1026  CG  ARG A  97      19.971  36.109 220.016  1.00 61.85           C
ATOM   1027  CD  ARG A  97      21.380  36.604 219.799  1.00 66.44           C
ATOM   1028  NE  ARG A  97      21.568  37.399 218.570  1.00 68.37           N
ATOM   1029  CZ  ARG A  97      22.735  37.494 217.906  1.00 76.32           C
ATOM   1030  NH1 ARG A  97      23.854  36.842 218.328  1.00 69.64           N
ATOM   1031  NH2 ARG A  97      22.798  38.230 216.794  1.00 75.01           N1+
ATOM   1032  H   ARG A  97      19.079  32.789 220.649  1.00 63.36           H
ATOM   1033  HA  ARG A  97      21.312  33.902 220.180  1.00 66.93           H
ATOM   1034  HB2 ARG A  97      18.973  34.768 221.212  1.00 67.14           H
ATOM   1035  HB3 ARG A  97      20.168  35.482 221.963  1.00 67.14           H
ATOM   1036  HG2 ARG A  97      19.657  35.718 219.186  1.00 74.21           H
ATOM   1037  HG3 ARG A  97      19.418  36.867 220.259  1.00 74.21           H
ATOM   1038  HD2 ARG A  97      21.632  37.162 220.552  1.00 79.71           H
ATOM   1039  HD3 ARG A  97      21.973  35.838 219.748  1.00 79.71           H
ATOM   1040  HE  ARG A  97      20.874  37.769 218.221  1.00 82.03           H
ATOM   1041 HH11 ARG A  97      23.828  36.360 219.040  1.00 83.55           H
ATOM   1042 HH12 ARG A  97      24.588  36.917 217.886  1.00 83.55           H
ATOM   1043 HH21 ARG A  97      22.100  38.648 216.514  1.00 90.00           H
ATOM   1044 HH22 ARG A  97      23.540  38.297 216.364  1.00 90.00           H
ATOM   1045  N   TRP A  98      21.133  33.158 223.302  1.00 61.72           N
ATOM   1046  CA  TRP A  98      21.918  33.022 224.527  1.00 63.26           C
ATOM   1047  C   TRP A  98      23.166  32.171 224.283  1.00 62.83           C
ATOM   1048  O   TRP A  98      24.255  32.464 224.800  1.00 61.05           O
ATOM   1049  CB  TRP A  98      21.037  32.422 225.654  1.00 63.92           C
ATOM   1050  CG  TRP A  98      20.638  30.982 225.393  1.00 67.59           C
ATOM   1051  CD1 TRP A  98      19.634  30.538 224.560  1.00 71.62           C
ATOM   1052  CD2 TRP A  98      21.254  29.802 225.938  1.00 68.84           C
ATOM   1053  NE1 TRP A  98      19.595  29.149 224.558  1.00 74.98           N
ATOM   1054  CE2 TRP A  98      20.577  28.678 225.393  1.00 74.86           C
ATOM   1055  CE3 TRP A  98      22.310  29.584 226.834  1.00 74.23           C
ATOM   1056  CZ2 TRP A  98      20.927  27.359 225.724  1.00 72.99           C
ATOM   1057  CZ3 TRP A  98      22.656  28.280 227.158  1.00 71.82           C
ATOM   1058  CH2 TRP A  98      21.963  27.185 226.606  1.00 74.60           C
ATOM   1059  H   TRP A  98      20.311  32.915 223.380  1.00 74.05           H
ATOM   1060  HA  TRP A  98      22.209  33.902 224.812  1.00 75.90           H
ATOM   1061  HB2 TRP A  98      21.531  32.449 226.488  1.00 76.69           H
ATOM   1062  HB3 TRP A  98      20.225  32.947 225.732  1.00 76.69           H
ATOM   1063  HD1 TRP A  98      19.073  31.087 224.061  1.00 85.92           H
ATOM   1064  HE1 TRP A  98      19.044  28.664 224.110  1.00 89.96           H
ATOM   1065  HE3 TRP A  98      22.776  30.301 227.199  1.00 89.06           H
ATOM   1066  HZ2 TRP A  98      20.469  26.633 225.367  1.00 87.57           H
ATOM   1067  HZ3 TRP A  98      23.356  28.126 227.750  1.00 86.17           H
ATOM   1068  HH2 TRP A  98      22.215  26.322 226.844  1.00 89.50           H
ATOM   1069  N   LEU A  99      23.042  31.123 223.482  1.00 59.89           N
ATOM   1070  CA  LEU A  99      24.206  30.285 223.262  1.00 56.39           C
ATOM   1071  C   LEU A  99      25.213  30.940 222.307  1.00 54.50           C
ATOM   1072  O   LEU A  99      26.423  30.864 222.544  1.00 50.13           O
ATOM   1073  CB  LEU A  99      23.749  28.940 222.737  1.00 57.82           C
ATOM   1074  CG  LEU A  99      24.846  27.907 222.662  1.00 65.58           C
ATOM   1075  CD1 LEU A  99      25.408  27.629 224.061  1.00 67.69           C
ATOM   1076  CD2 LEU A  99      24.248  26.656 222.071  1.00 73.04           C
ATOM   1077  H   LEU A  99      22.326  30.884 223.070  1.00 71.85           H
ATOM   1078  HA  LEU A  99      24.653  30.138 224.110  1.00 67.66           H
ATOM   1079  HB2 LEU A  99      23.057  28.596 223.323  1.00 69.37           H
ATOM   1080  HB3 LEU A  99      23.393  29.059 221.842  1.00 69.37           H
ATOM   1081  HG  LEU A  99      25.562  28.220 222.087  1.00 78.68           H
ATOM   1082 HD11 LEU A  99      26.110  26.964 223.992  1.00 81.22           H
ATOM   1083 HD12 LEU A  99      25.767  28.453 224.426  1.00 81.22           H
ATOM   1084 HD13 LEU A  99      24.694  27.299 224.628  1.00 81.22           H
ATOM   1085 HD21 LEU A  99      24.935  25.975 222.012  1.00 87.63           H
ATOM   1086 HD22 LEU A  99      23.526  26.350 222.643  1.00 87.63           H
ATOM   1087 HD23 LEU A  99      23.905  26.858 221.186  1.00 87.63           H
ATOM   1088  N   TRP A 100      24.727  31.582 221.226  1.00 51.80           N
ATOM   1089  CA  TRP A 100      25.615  32.279 220.292  1.00 50.15           C
ATOM   1090  C   TRP A 100      26.310  33.451 220.969  1.00 50.30           C
ATOM   1091  O   TRP A 100      27.459  33.766 220.641  1.00 46.42           O
ATOM   1092  CB  TRP A 100      24.829  32.747 219.043  1.00 48.06           C
ATOM   1093  CG  TRP A 100      24.436  31.601 218.203  1.00 43.29           C
ATOM   1094  CD1 TRP A 100      23.188  31.096 218.051  1.00 46.13           C
ATOM   1095  CD2 TRP A 100      25.304  30.761 217.441  1.00 42.73           C
ATOM   1096  NE1 TRP A 100      23.215  29.994 217.244  1.00 48.94           N
ATOM   1097  CE2 TRP A 100      24.502  29.763 216.849  1.00 48.99           C
ATOM   1098  CE3 TRP A 100      26.671  30.748 217.211  1.00 45.57           C
ATOM   1099  CZ2 TRP A 100      25.020  28.766 216.037  1.00 52.45           C
ATOM   1100  CZ3 TRP A 100      27.192  29.747 216.395  1.00 46.48           C
ATOM   1101  CH2 TRP A 100      26.366  28.773 215.822  1.00 48.78           C
ATOM   1102  H   TRP A 100      23.894  31.625 221.019  1.00 62.14           H
ATOM   1103  HA  TRP A 100      26.301  31.661 219.994  1.00 60.17           H
ATOM   1104  HB2 TRP A 100      24.024  33.209 219.325  1.00 57.65           H
ATOM   1105  HB3 TRP A 100      25.389  33.336 218.514  1.00 57.65           H
ATOM   1106  HD1 TRP A 100      22.422  31.444 218.448  1.00 55.35           H
ATOM   1107  HE1 TRP A 100      22.530  29.529 217.010  1.00 58.71           H
ATOM   1108  HE3 TRP A 100      27.227  31.384 217.600  1.00 54.67           H
ATOM   1109  HZ2 TRP A 100      24.471  28.125 215.647  1.00 62.92           H
ATOM   1110  HZ3 TRP A 100      28.107  29.726 216.227  1.00 55.76           H
ATOM   1111  HH2 TRP A 100      26.742  28.126 215.270  1.00 58.52           H
ATOM   1112  N   ASP A 101      25.653  34.089 221.944  1.00 52.31           N
ATOM   1113  CA  ASP A 101      26.306  35.191 222.637  1.00 55.79           C
ATOM   1114  C   ASP A 101      27.522  34.716 223.427  1.00 53.86           C
ATOM   1115  O   ASP A 101      28.497  35.464 223.569  1.00 54.72           O
ATOM   1116  CB  ASP A 101      25.308  35.886 223.542  1.00 61.39           C
ATOM   1117  CG  ASP A 101      24.228  36.616 222.742  1.00 67.09           C
ATOM   1118  OD1 ASP A 101      24.552  37.130 221.641  1.00 63.12           O
ATOM   1119  OD2 ASP A 101      23.067  36.650 223.205  1.00 75.17           O1-
ATOM   1120  H   ASP A 101      24.856  33.908 222.212  1.00 62.76           H
ATOM   1121  HA  ASP A 101      26.612  35.837 221.980  1.00 66.94           H
ATOM   1122  HB2 ASP A 101      24.874  35.225 224.104  1.00 73.65           H
ATOM   1123  HB3 ASP A 101      25.773  36.538 224.088  1.00 73.65           H
ATOM   1124  N   PHE A 102      27.473  33.486 223.949  1.00 50.05           N
ATOM   1125  CA  PHE A 102      28.649  32.865 224.546  1.00 51.05           C
ATOM   1126  C   PHE A 102      29.671  32.505 223.472  1.00 53.45           C
ATOM   1127  O   PHE A 102      30.854  32.838 223.598  1.00 47.07           O
ATOM   1128  CB  PHE A 102      28.244  31.617 225.336  1.00 53.84           C
ATOM   1129  CG  PHE A 102      29.364  30.623 225.511  1.00 52.38           C
ATOM   1130  CD1 PHE A 102      29.322  29.374 224.883  1.00 52.54           C
ATOM   1131  CD2 PHE A 102      30.475  30.952 226.280  1.00 51.08           C
ATOM   1132  CE1 PHE A 102      30.374  28.459 225.028  1.00 54.43           C
ATOM   1133  CE2 PHE A 102      31.533  30.063 226.430  1.00 55.32           C
ATOM   1134  CZ  PHE A 102      31.491  28.807 225.806  1.00 54.34           C
ATOM   1135  H   PHE A 102      26.768  32.994 223.967  1.00 60.04           H
ATOM   1136  HA  PHE A 102      29.063  33.491 225.161  1.00 61.24           H
ATOM   1137  HB2 PHE A 102      27.946  31.887 226.219  1.00 64.59           H
ATOM   1138  HB3 PHE A 102      27.521  31.170 224.868  1.00 64.59           H
ATOM   1139  HD1 PHE A 102      28.585  29.147 224.363  1.00 63.03           H
ATOM   1140  HD2 PHE A 102      30.516  31.785 226.692  1.00 61.28           H
ATOM   1141  HE1 PHE A 102      30.334  27.630 224.610  1.00 65.30           H
ATOM   1142  HE2 PHE A 102      32.267  30.297 226.952  1.00 66.37           H
ATOM   1143  HZ  PHE A 102      32.192  28.206 225.914  1.00 65.19           H
ATOM   1144  N   VAL A 103      29.225  31.812 222.410  1.00 49.03           N
ATOM   1145  CA  VAL A 103      30.122  31.376 221.333  1.00 47.28           C
ATOM   1146  C   VAL A 103      30.891  32.559 220.767  1.00 43.01           C
ATOM   1147  O   VAL A 103      32.098  32.474 220.548  1.00 43.72           O
ATOM   1148  CB  VAL A 103      29.324  30.662 220.229  1.00 48.95           C
ATOM   1149  CG1 VAL A 103      30.122  30.566 218.940  1.00 47.32           C
ATOM   1150  CG2 VAL A 103      28.929  29.276 220.694  1.00 54.17           C
ATOM   1151  H   VAL A 103      28.404  31.582 222.294  1.00 58.82           H
ATOM   1152  HA  VAL A 103      30.765  30.745 221.694  1.00 56.72           H
ATOM   1153  HB  VAL A 103      28.514  31.163 220.047  1.00 58.72           H
ATOM   1154 HG11 VAL A 103      29.587  30.112 218.271  1.00 56.77           H
ATOM   1155 HG12 VAL A 103      30.341  31.462 218.638  1.00 56.77           H
ATOM   1156 HG13 VAL A 103      30.936  30.066 219.110  1.00 56.77           H
ATOM   1157 HG21 VAL A 103      28.428  28.838 219.988  1.00 64.99           H
ATOM   1158 HG22 VAL A 103      29.732  28.770 220.893  1.00 64.99           H
ATOM   1159 HG23 VAL A 103      28.381  29.355 221.490  1.00 64.99           H
ATOM   1160  N   ASN A 104      30.197  33.687 220.524  1.00 42.94           N
ATOM   1161  CA  ASN A 104      30.775  34.808 219.787  1.00 42.74           C
ATOM   1162  C   ASN A 104      31.867  35.543 220.561  1.00 48.25           C
ATOM   1163  O   ASN A 104      32.657  36.266 219.940  1.00 46.29           O
ATOM   1164  CB  ASN A 104      29.680  35.789 219.386  1.00 42.79           C
ATOM   1165  CG  ASN A 104      28.870  35.273 218.219  1.00 42.78           C
ATOM   1166  OD1 ASN A 104      29.363  34.452 217.458  1.00 45.15           O
ATOM   1167  ND2 ASN A 104      27.638  35.727 218.080  1.00 42.65           N
ATOM   1168  H   ASN A 104      29.387  33.821 220.780  1.00 51.52           H
ATOM   1169  HA  ASN A 104      31.175  34.467 218.972  1.00 51.27           H
ATOM   1170  HB2 ASN A 104      29.080  35.923 220.137  1.00 51.33           H
ATOM   1171  HB3 ASN A 104      30.085  36.631 219.126  1.00 51.33           H
ATOM   1172 HD21 ASN A 104      27.151  35.453 217.427  1.00 51.16           H
ATOM   1173 HD22 ASN A 104      27.324  36.296 218.643  1.00 51.16           H
ATOM   1174  N   ALA A 105      31.938  35.359 221.885  1.00 45.13           N
ATOM   1175  CA  ALA A 105      32.954  35.980 222.739  1.00 48.40           C
ATOM   1176  C   ALA A 105      34.130  35.074 223.015  1.00 49.54           C
ATOM   1177  O   ALA A 105      34.986  35.428 223.832  1.00 53.61           O
ATOM   1178  CB  ALA A 105      32.332  36.417 224.074  1.00 47.81           C
ATOM   1179  H   ALA A 105      31.389  34.863 222.323  1.00 54.14           H
ATOM   1180  HA  ALA A 105      33.290  36.774 222.295  1.00 58.07           H
ATOM   1181  HB1 ALA A 105      33.020  36.825 224.623  1.00 57.35           H
ATOM   1182  HB2 ALA A 105      31.626  37.058 223.897  1.00 57.35           H
ATOM   1183  HB3 ALA A 105      31.968  35.638 224.522  1.00 57.35           H
ATOM   1184  N   THR A 106      34.192  33.918 222.358  1.00 49.79           N
ATOM   1185  CA  THR A 106      35.244  32.939 222.545  1.00 46.18           C
ATOM   1186  C   THR A 106      35.854  32.551 221.201  1.00 48.38           C
ATOM   1187  O   THR A 106      35.410  32.982 220.129  1.00 44.79           O
ATOM   1188  CB  THR A 106      34.717  31.678 223.207  1.00 45.83           C
ATOM   1189  OG1 THR A 106      33.945  30.941 222.251  1.00 44.39           O
ATOM   1190  CG2 THR A 106      33.865  32.027 224.434  1.00 57.18           C
ATOM   1191  H   THR A 106      33.607  33.675 221.776  1.00 59.73           H
ATOM   1192  HA  THR A 106      35.942  33.314 223.104  1.00 55.40           H
ATOM   1193  HB  THR A 106      35.465  31.135 223.501  1.00 54.98           H
ATOM   1194  HG1 THR A 106      33.301  31.407 221.981  1.00 53.25           H
ATOM   1195 HG21 THR A 106      33.534  31.215 224.849  1.00 68.60           H
ATOM   1196 HG22 THR A 106      34.399  32.516 225.080  1.00 68.60           H
ATOM   1197 HG23 THR A 106      33.110  32.576 224.169  1.00 68.60           H
ATOM   1198  N   PHE A 107      36.865  31.692 221.301  1.00 47.85           N
ATOM   1199  CA  PHE A 107      37.574  31.118 220.169  1.00 49.48           C
ATOM   1200  C   PHE A 107      36.693  30.178 219.358  1.00 50.61           C
ATOM   1201  O   PHE A 107      37.093  29.800 218.253  1.00 42.31           O
ATOM   1202  CB  PHE A 107      38.851  30.373 220.655  1.00 50.50           C
ATOM   1203  CG  PHE A 107      38.634  28.873 220.996  1.00 66.70           C
ATOM   1204  CD1 PHE A 107      38.565  27.889 219.988  1.00 63.63           C
ATOM   1205  CD2 PHE A 107      38.538  28.441 222.332  1.00 73.82           C
ATOM   1206  CE1 PHE A 107      38.358  26.516 220.293  1.00 58.41           C
ATOM   1207  CE2 PHE A 107      38.350  27.060 222.641  1.00 70.33           C
ATOM   1208  CZ  PHE A 107      38.263  26.105 221.605  1.00 61.79           C
ATOM   1209  H   PHE A 107      37.170  31.416 222.056  1.00 57.40           H
ATOM   1210  HA  PHE A 107      37.857  31.837 219.582  1.00 59.36           H
ATOM   1211  HB2 PHE A 107      39.523  30.422 219.957  1.00 60.59           H
ATOM   1212  HB3 PHE A 107      39.180  30.812 221.455  1.00 60.59           H
ATOM   1213  HD1 PHE A 107      38.622  28.151 219.097  1.00 76.34           H
ATOM   1214  HD2 PHE A 107      38.591  29.063 223.021  1.00 88.57           H
ATOM   1215  HE1 PHE A 107      38.311  25.891 219.606  1.00 70.08           H
ATOM   1216  HE2 PHE A 107      38.279  26.789 223.528  1.00 84.38           H
ATOM   1217  HZ  PHE A 107      38.138  25.205 221.806  1.00 74.13           H
ATOM   1218  N   ILE A 108      35.534  29.763 219.883  1.00 46.64           N
ATOM   1219  CA  ILE A 108      34.628  28.925 219.101  1.00 42.34           C
ATOM   1220  C   ILE A 108      34.151  29.683 217.867  1.00 38.43           C
ATOM   1221  O   ILE A 108      33.859  29.079 216.834  1.00 45.27           O
ATOM   1222  CB  ILE A 108      33.431  28.466 219.970  1.00 43.94           C
ATOM   1223  CG1 ILE A 108      33.919  27.612 221.136  1.00 45.73           C
ATOM   1224  CG2 ILE A 108      32.355  27.713 219.149  1.00 42.36           C
ATOM   1225  CD1 ILE A 108      32.810  27.384 222.213  1.00 51.23           C
ATOM   1226  H   ILE A 108      35.256  29.950 220.675  1.00 55.96           H
ATOM   1227  HA  ILE A 108      35.104  28.134 218.803  1.00 50.79           H
ATOM   1228  HB  ILE A 108      33.016  29.261 220.340  1.00 52.71           H
ATOM   1229 HG12 ILE A 108      34.195  26.745 220.800  1.00 54.86           H
ATOM   1230 HG13 ILE A 108      34.667  28.056 221.564  1.00 54.86           H
ATOM   1231 HG21 ILE A 108      31.633  27.451 219.741  1.00 50.81           H
ATOM   1232 HG22 ILE A 108      32.018  28.302 218.456  1.00 50.81           H
ATOM   1233 HG23 ILE A 108      32.757  26.927 218.748  1.00 50.81           H
ATOM   1234 HD11 ILE A 108      33.172  26.838 222.928  1.00 61.45           H
ATOM   1235 HD12 ILE A 108      32.529  28.244 222.563  1.00 61.45           H
ATOM   1236 HD13 ILE A 108      32.057  26.933 221.800  1.00 61.45           H
ATOM   1237  N   ARG A 109      33.980  31.006 217.989  1.00 41.92           N
ATOM   1238  CA  ARG A 109      33.597  31.841 216.854  1.00 47.65           C
ATOM   1239  C   ARG A 109      34.583  31.643 215.705  1.00 48.54           C
ATOM   1240  O   ARG A 109      34.179  31.402 214.566  1.00 41.50           O
ATOM   1241  CB  ARG A 109      33.548  33.315 217.291  1.00 43.00           C
ATOM   1242  CG  ARG A 109      33.186  34.348 216.210  1.00 42.80           C
ATOM   1243  CD  ARG A 109      33.598  35.787 216.601  1.00 42.65           C
ATOM   1244  NE  ARG A 109      33.368  36.758 215.531  1.00 39.41           N
ATOM   1245  CZ  ARG A 109      33.902  37.981 215.462  1.00 42.85           C
ATOM   1246  NH1 ARG A 109      34.719  38.448 216.416  1.00 43.94           N
ATOM   1247  NH2 ARG A 109      33.629  38.750 214.412  1.00 44.64           N1+
ATOM   1248  H   ARG A 109      34.082  31.442 218.724  1.00 50.28           H
ATOM   1249  HA  ARG A 109      32.713  31.582 216.547  1.00 57.17           H
ATOM   1250  HB2 ARG A 109      32.890  33.399 217.999  1.00 51.58           H
ATOM   1251  HB3 ARG A 109      34.422  33.557 217.636  1.00 51.58           H
ATOM   1252  HG2 ARG A 109      33.643  34.118 215.387  1.00 51.34           H
ATOM   1253  HG3 ARG A 109      32.226  34.338 216.072  1.00 51.34           H
ATOM   1254  HD2 ARG A 109      33.080  36.064 217.373  1.00 51.16           H
ATOM   1255  HD3 ARG A 109      34.544  35.796 216.816  1.00 51.16           H
ATOM   1256  HE  ARG A 109      32.844  36.522 214.892  1.00 47.28           H
ATOM   1257 HH11 ARG A 109      34.911  37.957 217.095  1.00 52.72           H
ATOM   1258 HH12 ARG A 109      35.049  39.239 216.350  1.00 52.72           H
ATOM   1259 HH21 ARG A 109      33.103  38.464 213.794  1.00 53.56           H
ATOM   1260 HH22 ARG A 109      33.959  39.542 214.362  1.00 53.56           H
ATOM   1261  N   ASP A 110      35.889  31.704 216.014  1.00 43.72           N
ATOM   1262  CA  ASP A 110      36.951  31.495 215.024  1.00 41.42           C
ATOM   1263  C   ASP A 110      36.936  30.072 214.456  1.00 45.29           C
ATOM   1264  O   ASP A 110      37.115  29.869 213.240  1.00 39.43           O
ATOM   1265  CB  ASP A 110      38.295  31.832 215.676  1.00 44.19           C
ATOM   1266  CG  ASP A 110      38.308  33.248 216.273  1.00 55.27           C
ATOM   1267  OD1 ASP A 110      39.006  34.133 215.736  1.00 59.86           O
ATOM   1268  OD2 ASP A 110      37.559  33.491 217.260  1.00 66.76           O1-
ATOM   1269  H   ASP A 110      36.185  31.869 216.804  1.00 52.45           H
ATOM   1270  HA  ASP A 110      36.817  32.110 214.286  1.00 49.68           H
ATOM   1271  HB2 ASP A 110      38.469  31.200 216.391  1.00 53.01           H
ATOM   1272  HB3 ASP A 110      38.996  31.779 215.007  1.00 53.01           H
ATOM   1273  N   THR A 111      36.692  29.074 215.307  1.00 44.16           N
ATOM   1274  CA  THR A 111      36.656  27.693 214.835  1.00 41.99           C
ATOM   1275  C   THR A 111      35.545  27.506 213.809  1.00 43.29           C
ATOM   1276  O   THR A 111      35.743  26.873 212.758  1.00 39.62           O
ATOM   1277  CB  THR A 111      36.446  26.743 216.021  1.00 47.21           C
ATOM   1278  OG1 THR A 111      37.500  26.929 216.972  1.00 50.00           O
ATOM   1279  CG2 THR A 111      36.456  25.322 215.574  1.00 47.34           C
ATOM   1280  H   THR A 111      36.546  29.170 216.149  1.00 52.97           H
ATOM   1281  HA  THR A 111      37.502  27.474 214.414  1.00 50.37           H
ATOM   1282  HB  THR A 111      35.592  26.929 216.440  1.00 56.64           H
ATOM   1283  HG1 THR A 111      37.499  27.722 217.249  1.00 59.99           H
ATOM   1284 HG21 THR A 111      36.322  24.735 216.335  1.00 56.79           H
ATOM   1285 HG22 THR A 111      35.745  25.172 214.931  1.00 56.79           H
ATOM   1286 HG23 THR A 111      37.307  25.111 215.159  1.00 56.79           H
ATOM   1287  N   LEU A 112      34.370  28.057 214.106  1.00 40.00           N
ATOM   1288  CA  LEU A 112      33.223  27.918 213.219  1.00 41.76           C
ATOM   1289  C   LEU A 112      33.407  28.722 211.937  1.00 44.22           C
ATOM   1290  O   LEU A 112      32.995  28.280 210.861  1.00 40.91           O
ATOM   1291  CB  LEU A 112      31.960  28.378 213.932  1.00 42.39           C
ATOM   1292  CG  LEU A 112      31.554  27.474 215.092  1.00 49.33           C
ATOM   1293  CD1 LEU A 112      30.340  28.088 215.831  1.00 44.53           C
ATOM   1294  CD2 LEU A 112      31.234  26.065 214.576  1.00 47.15           C
ATOM   1295  H   LEU A 112      34.213  28.516 214.816  1.00 47.99           H
ATOM   1296  HA  LEU A 112      33.115  26.984 212.980  1.00 50.10           H
ATOM   1297  HB2 LEU A 112      32.106  29.269 214.287  1.00 50.85           H
ATOM   1298  HB3 LEU A 112      31.228  28.392 213.296  1.00 50.85           H
ATOM   1299  HG  LEU A 112      32.290  27.408 215.719  1.00 59.18           H
ATOM   1300 HD11 LEU A 112      30.091  27.506 216.566  1.00 53.42           H
ATOM   1301 HD12 LEU A 112      30.588  28.963 216.171  1.00 53.42           H
ATOM   1302 HD13 LEU A 112      29.601  28.172 215.209  1.00 53.42           H
ATOM   1303 HD21 LEU A 112      30.978  25.505 215.325  1.00 56.56           H
ATOM   1304 HD22 LEU A 112      30.505  26.120 213.939  1.00 56.56           H
ATOM   1305 HD23 LEU A 112      32.023  25.701 214.144  1.00 56.56           H
ATOM   1306  N   MET A 113      33.958  29.928 212.042  1.00 37.31           N
ATOM   1307  CA  MET A 113      34.192  30.718 210.847  1.00 39.93           C
ATOM   1308  C   MET A 113      35.135  29.988 209.911  1.00 43.49           C
ATOM   1309  O   MET A 113      34.933  30.000 208.695  1.00 40.44           O
ATOM   1310  CB  MET A 113      34.756  32.086 211.209  1.00 38.24           C
ATOM   1311  CG  MET A 113      34.795  33.075 210.032  1.00 44.07           C
ATOM   1312  SD  MET A 113      33.112  33.539 209.458  1.00 45.40           S
ATOM   1313  CE  MET A 113      33.486  33.860 207.734  1.00 47.75           C
ATOM   1314  H   MET A 113      34.198  30.302 212.778  1.00 44.76           H
ATOM   1315  HA  MET A 113      33.346  30.857 210.393  1.00 47.90           H
ATOM   1316  HB2 MET A 113      34.205  32.476 211.905  1.00 45.88           H
ATOM   1317  HB3 MET A 113      35.664  31.974 211.532  1.00 45.88           H
ATOM   1318  HG2 MET A 113      35.252  33.883 210.312  1.00 52.87           H
ATOM   1319  HG3 MET A 113      35.266  32.666 209.289  1.00 52.87           H
ATOM   1320  HE1 MET A 113      32.672  34.126 207.279  1.00 57.29           H
ATOM   1321  HE2 MET A 113      34.142  34.573 207.682  1.00 57.29           H
ATOM   1322  HE3 MET A 113      33.842  33.052 207.333  1.00 57.29           H
ATOM   1323  N   ARG A 114      36.177  29.337 210.466  1.00 37.13           N
ATOM   1324  CA  ARG A 114      37.131  28.633 209.632  1.00 40.06           C
ATOM   1325  C   ARG A 114      36.436  27.490 208.941  1.00 45.02           C
ATOM   1326  O   ARG A 114      36.680  27.211 207.761  1.00 38.63           O
ATOM   1327  CB  ARG A 114      38.321  28.117 210.472  1.00 38.02           C
ATOM   1328  CG  ARG A 114      39.289  27.221 209.701  1.00 48.10           C
ATOM   1329  CD  ARG A 114      40.611  26.986 210.462  1.00 45.65           C
ATOM   1330  NE  ARG A 114      40.336  26.772 211.853  1.00 57.07           N
ATOM   1331  CZ  ARG A 114      40.715  27.566 212.848  1.00 53.21           C
ATOM   1332  NH1 ARG A 114      41.474  28.631 212.667  1.00 55.86           N
ATOM   1333  NH2 ARG A 114      40.332  27.238 214.061  1.00 58.72           N1+
ATOM   1334  H   ARG A 114      36.340  29.297 211.310  1.00 44.54           H
ATOM   1335  HA  ARG A 114      37.473  29.237 208.955  1.00 48.06           H
ATOM   1336  HB2 ARG A 114      38.823  28.879 210.802  1.00 45.61           H
ATOM   1337  HB3 ARG A 114      37.976  27.604 211.220  1.00 45.61           H
ATOM   1338  HG2 ARG A 114      38.871  26.359 209.551  1.00 57.71           H
ATOM   1339  HG3 ARG A 114      39.501  27.640 208.853  1.00 57.71           H
ATOM   1340  HD2 ARG A 114      41.054  26.199 210.110  1.00 54.77           H
ATOM   1341  HD3 ARG A 114      41.180  27.766 210.376  1.00 54.77           H
ATOM   1342  HE  ARG A 114      39.887  26.069 212.061  1.00 68.46           H
ATOM   1343 HH11 ARG A 114      41.720  28.855 211.874  1.00 67.01           H
ATOM   1344 HH12 ARG A 114      41.708  29.112 213.341  1.00 67.01           H
ATOM   1345 HH21 ARG A 114      39.851  26.536 214.185  1.00 70.45           H
ATOM   1346 HH22 ARG A 114      40.581  27.713 214.734  1.00 70.45           H
ATOM   1347  N   LEU A 115      35.535  26.832 209.665  1.00 44.42           N
ATOM   1348  CA  LEU A 115      34.794  25.726 209.096  1.00 43.41           C
ATOM   1349  C   LEU A 115      33.922  26.199 207.938  1.00 44.12           C
ATOM   1350  O   LEU A 115      33.937  25.611 206.855  1.00 42.17           O
ATOM   1351  CB  LEU A 115      33.970  25.090 210.208  1.00 44.49           C
ATOM   1352  CG  LEU A 115      33.162  23.869 209.800  1.00 50.38           C
ATOM   1353  CD1 LEU A 115      34.095  22.751 209.412  1.00 48.35           C
ATOM   1354  CD2 LEU A 115      32.280  23.484 210.961  1.00 54.06           C
ATOM   1355  H   LEU A 115      35.339  27.009 210.484  1.00 53.29           H
ATOM   1356  HA  LEU A 115      35.416  25.062 208.758  1.00 52.07           H
ATOM   1357  HB2 LEU A 115      34.572  24.817 210.918  1.00 53.37           H
ATOM   1358  HB3 LEU A 115      33.348  25.752 210.546  1.00 53.37           H
ATOM   1359  HG  LEU A 115      32.600  24.086 209.040  1.00 60.44           H
ATOM   1360 HD11 LEU A 115      33.570  21.977 209.154  1.00 58.00           H
ATOM   1361 HD12 LEU A 115      34.644  23.042 208.667  1.00 58.00           H
ATOM   1362 HD13 LEU A 115      34.657  22.531 210.172  1.00 58.00           H
ATOM   1363 HD21 LEU A 115      31.758  22.705 210.715  1.00 64.85           H
ATOM   1364 HD22 LEU A 115      32.839  23.279 211.727  1.00 64.85           H
ATOM   1365 HD23 LEU A 115      31.691  24.226 211.169  1.00 64.85           H
ATOM   1366  N   VAL A 116      33.174  27.285 208.151  1.00 41.80           N
ATOM   1367  CA  VAL A 116      32.373  27.895 207.088  1.00 44.56           C
ATOM   1368  C   VAL A 116      33.246  28.135 205.867  1.00 45.21           C
ATOM   1369  O   VAL A 116      32.937  27.714 204.750  1.00 41.15           O
ATOM   1370  CB  VAL A 116      31.739  29.217 207.582  1.00 45.37           C
ATOM   1371  CG1 VAL A 116      31.063  29.973 206.421  1.00 45.23           C
ATOM   1372  CG2 VAL A 116      30.739  28.961 208.716  1.00 47.69           C
ATOM   1373  H   VAL A 116      33.114  27.690 208.907  1.00 50.14           H
ATOM   1374  HA  VAL A 116      31.659  27.289 206.838  1.00 53.46           H
ATOM   1375  HB  VAL A 116      32.442  29.785 207.934  1.00 54.43           H
ATOM   1376 HG11 VAL A 116      30.677  30.794 206.762  1.00 54.26           H
ATOM   1377 HG12 VAL A 116      31.731  30.176 205.747  1.00 54.26           H
ATOM   1378 HG13 VAL A 116      30.369  29.412 206.042  1.00 54.26           H
ATOM   1379 HG21 VAL A 116      30.362  29.808 209.001  1.00 57.21           H
ATOM   1380 HG22 VAL A 116      30.036  28.378 208.391  1.00 57.21           H
ATOM   1381 HG23 VAL A 116      31.203  28.539 209.456  1.00 57.21           H
ATOM   1382  N   LEU A 117      34.363  28.815 206.084  1.00 38.01           N
ATOM   1383  CA  LEU A 117      35.234  29.224 204.995  1.00 40.57           C
ATOM   1384  C   LEU A 117      35.688  28.015 204.189  1.00 42.11           C
ATOM   1385  O   LEU A 117      35.545  27.978 202.962  1.00 43.79           O
ATOM   1386  CB  LEU A 117      36.430  29.972 205.565  1.00 42.84           C
ATOM   1387  CG  LEU A 117      36.587  31.496 205.450  1.00 51.88           C
ATOM   1388  CD1 LEU A 117      35.328  32.242 205.179  1.00 50.49           C
ATOM   1389  CD2 LEU A 117      37.244  32.039 206.726  1.00 48.29           C
ATOM   1390  H   LEU A 117      34.641  29.054 206.862  1.00 45.59           H
ATOM   1391  HA  LEU A 117      34.751  29.822 204.404  1.00 48.66           H
ATOM   1392  HB2 LEU A 117      36.458  29.774 206.514  1.00 51.40           H
ATOM   1393  HB3 LEU A 117      37.221  29.592 205.152  1.00 51.40           H
ATOM   1394  HG  LEU A 117      37.192  31.682 204.715  1.00 62.24           H
ATOM   1395 HD11 LEU A 117      35.528  33.190 205.124  1.00 60.57           H
ATOM   1396 HD12 LEU A 117      34.953  31.934 204.340  1.00 60.57           H
ATOM   1397 HD13 LEU A 117      34.702  32.077 205.902  1.00 60.57           H
ATOM   1398 HD21 LEU A 117      37.340  33.001 206.646  1.00 57.94           H
ATOM   1399 HD22 LEU A 117      36.681  31.824 207.486  1.00 57.94           H
ATOM   1400 HD23 LEU A 117      38.116  31.627 206.832  1.00 57.94           H
ATOM   1401  N   THR A 118      36.285  27.031 204.856  1.00 41.06           N
ATOM   1402  CA  THR A 118      36.872  25.918 204.123  1.00 42.92           C
ATOM   1403  C   THR A 118      35.800  25.082 203.447  1.00 44.24           C
ATOM   1404  O   THR A 118      35.964  24.673 202.296  1.00 40.65           O
ATOM   1405  CB  THR A 118      37.720  25.042 205.049  1.00 41.88           C
ATOM   1406  OG1 THR A 118      36.886  24.505 206.076  1.00 50.52           O
ATOM   1407  CG2 THR A 118      38.843  25.869 205.710  1.00 42.12           C
ATOM   1408  H   THR A 118      36.361  26.985 205.711  1.00 49.26           H
ATOM   1409  HA  THR A 118      37.454  26.270 203.432  1.00 51.48           H
ATOM   1410  HB  THR A 118      38.122  24.319 204.541  1.00 50.23           H
ATOM   1411  HG1 THR A 118      36.540  25.128 206.520  1.00 60.61           H
ATOM   1412 HG21 THR A 118      39.372  25.303 206.293  1.00 50.53           H
ATOM   1413 HG22 THR A 118      39.420  26.247 205.029  1.00 50.53           H
ATOM   1414 HG23 THR A 118      38.459  26.590 206.233  1.00 50.53           H
ATOM   1415  N   VAL A 119      34.700  24.790 204.157  1.00 43.00           N
ATOM   1416  CA  VAL A 119      33.674  23.910 203.608  1.00 39.52           C
ATOM   1417  C   VAL A 119      32.974  24.565 202.412  1.00 42.72           C
ATOM   1418  O   VAL A 119      32.734  23.926 201.385  1.00 45.53           O
ATOM   1419  CB  VAL A 119      32.685  23.520 204.720  1.00 42.79           C
ATOM   1420  CG1 VAL A 119      31.584  22.637 204.174  1.00 48.04           C
ATOM   1421  CG2 VAL A 119      33.430  22.793 205.828  1.00 46.93           C
ATOM   1422  H   VAL A 119      34.532  25.086 204.947  1.00 51.59           H
ATOM   1423  HA  VAL A 119      34.098  23.096 203.291  1.00 47.41           H
ATOM   1424  HB  VAL A 119      32.283  24.320 205.092  1.00 51.33           H
ATOM   1425 HG11 VAL A 119      30.977  22.408 204.895  1.00 57.63           H
ATOM   1426 HG12 VAL A 119      31.107  23.120 203.481  1.00 57.63           H
ATOM   1427 HG13 VAL A 119      31.979  21.832 203.805  1.00 57.63           H
ATOM   1428 HG21 VAL A 119      32.800  22.551 206.525  1.00 56.30           H
ATOM   1429 HG22 VAL A 119      33.841  21.995 205.461  1.00 56.30           H
ATOM   1430 HG23 VAL A 119      34.112  23.382 206.188  1.00 56.30           H
ATOM   1431  N   ARG A 120      32.641  25.842 202.519  1.00 40.95           N
ATOM   1432  CA  ARG A 120      32.014  26.538 201.395  1.00 38.68           C
ATOM   1433  C   ARG A 120      32.965  26.620 200.197  1.00 44.45           C
ATOM   1434  O   ARG A 120      32.623  26.214 199.083  1.00 35.62           O
ATOM   1435  CB  ARG A 120      31.590  27.935 201.841  1.00 42.54           C
ATOM   1436  CG  ARG A 120      30.075  28.167 201.949  1.00 57.05           C
ATOM   1437  CD  ARG A 120      29.457  27.247 202.881  1.00 48.62           C
ATOM   1438  NE  ARG A 120      28.142  27.713 203.326  1.00 48.58           N
ATOM   1439  CZ  ARG A 120      26.966  27.208 202.958  1.00 44.94           C
ATOM   1440  NH1 ARG A 120      26.887  26.236 202.068  1.00 49.87           N
ATOM   1441  NH2 ARG A 120      25.856  27.681 203.499  1.00 49.28           N1+
ATOM   1442  H   ARG A 120      32.764  26.327 203.218  1.00 49.12           H
ATOM   1443  HA  ARG A 120      31.221  26.052 201.121  1.00 46.40           H
ATOM   1444  HB2 ARG A 120      31.973  28.107 202.716  1.00 51.03           H
ATOM   1445  HB3 ARG A 120      31.937  28.578 201.204  1.00 51.03           H
ATOM   1446  HG2 ARG A 120      29.912  29.071 202.261  1.00 68.45           H
ATOM   1447  HG3 ARG A 120      29.669  28.035 201.078  1.00 68.45           H
ATOM   1448  HD2 ARG A 120      29.342  26.386 202.449  1.00 58.33           H
ATOM   1449  HD3 ARG A 120      30.025  27.156 203.662  1.00 58.33           H
ATOM   1450  HE  ARG A 120      28.128  28.374 203.876  1.00 58.28           H
ATOM   1451 HH11 ARG A 120      27.605  25.908 201.725  1.00 59.83           H
ATOM   1452 HH12 ARG A 120      26.119  25.927 201.835  1.00 59.83           H
ATOM   1453 HH21 ARG A 120      25.896  28.325 204.068  1.00 59.12           H
ATOM   1454 HH22 ARG A 120      25.091  27.380 203.244  1.00 59.12           H
ATOM   1455  N   SER A 121      34.178  27.139 200.409  1.00 39.51           N
ATOM   1456  CA  SER A 121      35.047  27.433 199.270  1.00 40.17           C
ATOM   1457  C   SER A 121      35.537  26.156 198.578  1.00 41.73           C
ATOM   1458  O   SER A 121      35.854  26.196 197.386  1.00 40.59           O
ATOM   1459  CB  SER A 121      36.215  28.296 199.719  1.00 35.49           C
ATOM   1460  OG  SER A 121      37.063  27.570 200.568  1.00 47.20           O
ATOM   1461  H   SER A 121      34.513  27.323 201.180  1.00 47.40           H
ATOM   1462  HA  SER A 121      34.540  27.943 198.618  1.00 48.19           H
ATOM   1463  HB2 SER A 121      36.716  28.582 198.940  1.00 42.57           H
ATOM   1464  HB3 SER A 121      35.873  29.067 200.197  1.00 42.57           H
ATOM   1465  HG  SER A 121      36.640  27.315 201.247  1.00 56.62           H
ATOM   1466  N   ASN A 122      35.564  25.016 199.282  1.00 40.09           N
ATOM   1467  CA  ASN A 122      35.928  23.738 198.652  1.00 48.70           C
ATOM   1468  C   ASN A 122      34.981  23.314 197.533  1.00 43.38           C
ATOM   1469  O   ASN A 122      35.326  22.389 196.798  1.00 42.99           O
ATOM   1470  CB  ASN A 122      35.962  22.591 199.672  1.00 45.94           C
ATOM   1471  CG  ASN A 122      37.337  22.418 200.306  1.00 62.58           C
ATOM   1472  OD1 ASN A 122      38.366  22.504 199.614  1.00 66.64           O
ATOM   1473  ND2 ASN A 122      37.366  22.189 201.622  1.00 62.60           N
ATOM   1474  H   ASN A 122      35.377  24.955 200.119  1.00 48.09           H
ATOM   1475  HA  ASN A 122      36.816  23.822 198.271  1.00 58.43           H
ATOM   1476  HB2 ASN A 122      35.326  22.777 200.380  1.00 55.11           H
ATOM   1477  HB3 ASN A 122      35.731  21.762 199.225  1.00 55.11           H
ATOM   1478 HD21 ASN A 122      38.120  22.085 202.024  1.00 75.10           H
ATOM   1479 HD22 ASN A 122      36.632  22.147 202.068  1.00 75.10           H
ATOM   1480  N   LEU A 123      33.787  23.911 197.421  1.00 40.90           N
ATOM   1481  CA  LEU A 123      32.895  23.531 196.324  1.00 42.75           C
ATOM   1482  C   LEU A 123      33.280  24.206 195.002  1.00 38.95           C
ATOM   1483  O   LEU A 123      32.769  23.818 193.944  1.00 40.82           O
ATOM   1484  CB  LEU A 123      31.426  23.859 196.665  1.00 38.01           C
ATOM   1485  CG  LEU A 123      30.576  22.986 197.602  1.00 44.37           C
ATOM   1486  CD1 LEU A 123      30.288  21.665 196.941  1.00 52.41           C
ATOM   1487  CD2 LEU A 123      31.298  22.731 198.899  1.00 54.57           C
ATOM   1488  H   LEU A 123      33.481  24.518 197.947  1.00 49.06           H
ATOM   1489  HA  LEU A 123      32.958  22.572 196.193  1.00 51.28           H
ATOM   1490  HB2 LEU A 123      31.420  24.748 197.054  1.00 45.60           H
ATOM   1491  HB3 LEU A 123      30.943  23.893 195.824  1.00 45.60           H
ATOM   1492  HG  LEU A 123      29.735  23.430 197.794  1.00 53.22           H
ATOM   1493 HD11 LEU A 123      29.752  21.123 197.541  1.00 62.88           H
ATOM   1494 HD12 LEU A 123      29.804  21.825 196.116  1.00 62.88           H
ATOM   1495 HD13 LEU A 123      31.128  21.218 196.751  1.00 62.88           H
ATOM   1496 HD21 LEU A 123      30.738  22.179 199.467  1.00 65.47           H
ATOM   1497 HD22 LEU A 123      32.132  22.273 198.710  1.00 65.47           H
ATOM   1498 HD23 LEU A 123      31.476  23.580 199.333  1.00 65.47           H
ATOM   1499  N   ILE A 124      34.166  25.192 195.032  1.00 35.26           N
ATOM   1500  CA  ILE A 124      34.513  25.990 193.859  1.00 38.36           C
ATOM   1501  C   ILE A 124      35.849  25.485 193.313  1.00 41.30           C
ATOM   1502  O   ILE A 124      36.854  25.538 194.041  1.00 37.43           O
ATOM   1503  CB  ILE A 124      34.601  27.485 194.192  1.00 40.03           C
ATOM   1504  CG1 ILE A 124      33.294  27.932 194.841  1.00 42.32           C
ATOM   1505  CG2 ILE A 124      34.919  28.307 192.910  1.00 43.97           C
ATOM   1506  CD1 ILE A 124      32.022  27.676 193.984  1.00 42.53           C
ATOM   1507  H   ILE A 124      34.593  25.426 195.741  1.00 42.30           H
ATOM   1508  HA  ILE A 124      33.837  25.869 193.174  1.00 46.01           H
ATOM   1509  HB  ILE A 124      35.322  27.617 194.828  1.00 48.02           H
ATOM   1510 HG12 ILE A 124      33.185  27.454 195.679  1.00 50.77           H
ATOM   1511 HG13 ILE A 124      33.345  28.885 195.014  1.00 50.77           H
ATOM   1512 HG21 ILE A 124      34.970  29.247 193.143  1.00 52.75           H
ATOM   1513 HG22 ILE A 124      35.768  28.009 192.547  1.00 52.75           H
ATOM   1514 HG23 ILE A 124      34.213  28.165 192.261  1.00 52.75           H
ATOM   1515 HD11 ILE A 124      31.245  27.989 194.473  1.00 51.02           H
ATOM   1516 HD12 ILE A 124      32.104  28.158 193.147  1.00 51.02           H
ATOM   1517 HD13 ILE A 124      31.944  26.724 193.812  1.00 51.02           H
ATOM   1518  N   PRO A 125      35.918  25.029 192.056  1.00 41.48           N
ATOM   1519  CA  PRO A 125      37.197  24.553 191.505  1.00 41.29           C
ATOM   1520  C   PRO A 125      38.214  25.681 191.392  1.00 39.91           C
ATOM   1521  O   PRO A 125      37.891  26.812 191.017  1.00 39.74           O
ATOM   1522  CB  PRO A 125      36.806  23.984 190.132  1.00 45.53           C
ATOM   1523  CG  PRO A 125      35.501  24.572 189.816  1.00 48.16           C
ATOM   1524  CD  PRO A 125      34.805  24.787 191.123  1.00 40.33           C
ATOM   1525  HA  PRO A 125      37.561  23.844 192.058  1.00 49.53           H
ATOM   1526  HB2 PRO A 125      37.466  24.245 189.471  1.00 54.62           H
ATOM   1527  HB3 PRO A 125      36.741  23.018 190.187  1.00 54.62           H
ATOM   1528  HG2 PRO A 125      35.630  25.416 189.357  1.00 57.77           H
ATOM   1529  HG3 PRO A 125      34.996  23.957 189.261  1.00 57.77           H
ATOM   1530  HD2 PRO A 125      34.227  25.564 191.075  1.00 48.38           H
ATOM   1531  HD3 PRO A 125      34.314  23.991 191.381  1.00 48.38           H
ATOM   1532  N   SER A 126      39.451  25.362 191.740  1.00 40.25           N
ATOM   1533  CA  SER A 126      40.559  26.300 191.733  1.00 39.38           C
ATOM   1534  C   SER A 126      41.838  25.498 191.567  1.00 41.53           C
ATOM   1535  O   SER A 126      42.139  24.678 192.432  1.00 38.16           O
ATOM   1536  CB  SER A 126      40.597  27.096 193.037  1.00 42.61           C
ATOM   1537  OG  SER A 126      41.452  28.215 192.896  1.00 46.45           O
ATOM   1538  H   SER A 126      39.681  24.573 191.994  1.00 48.28           H
ATOM   1539  HA  SER A 126      40.471  26.915 190.988  1.00 47.24           H
ATOM   1540  HB2 SER A 126      39.701  27.404 193.248  1.00 51.12           H
ATOM   1541  HB3 SER A 126      40.930  26.527 193.748  1.00 51.12           H
ATOM   1542  HG  SER A 126      41.174  28.714 192.280  1.00 55.72           H
ATOM   1543  N   PRO A 127      42.592  25.651 190.460  1.00 37.06           N
ATOM   1544  CA  PRO A 127      42.303  26.584 189.354  1.00 34.96           C
ATOM   1545  C   PRO A 127      40.999  26.278 188.602  1.00 35.38           C
ATOM   1546  O   PRO A 127      40.407  25.202 188.783  1.00 33.09           O
ATOM   1547  CB  PRO A 127      43.522  26.417 188.415  1.00 36.00           C
ATOM   1548  CG  PRO A 127      44.040  25.020 188.730  1.00 43.13           C
ATOM   1549  CD  PRO A 127      43.812  24.852 190.207  1.00 37.38           C
ATOM   1550  HA  PRO A 127      42.276  27.496 189.684  1.00 41.93           H
ATOM   1551  HB2 PRO A 127      43.237  26.481 187.489  1.00 43.19           H
ATOM   1552  HB3 PRO A 127      44.191  27.089 188.619  1.00 43.19           H
ATOM   1553  HG2 PRO A 127      43.536  24.361 188.227  1.00 51.74           H
ATOM   1554  HG3 PRO A 127      44.986  24.965 188.519  1.00 51.74           H
ATOM   1555  HD2 PRO A 127      43.656  23.919 190.421  1.00 44.84           H
ATOM   1556  HD3 PRO A 127      44.561  25.212 190.708  1.00 44.84           H
ATOM   1557  N   PRO A 128      40.525  27.259 187.832  1.00 35.58           N
ATOM   1558  CA  PRO A 128      39.196  27.152 187.227  1.00 37.24           C
ATOM   1559  C   PRO A 128      39.173  26.152 186.095  1.00 36.75           C
ATOM   1560  O   PRO A 128      40.198  25.838 185.502  1.00 34.51           O
ATOM   1561  CB  PRO A 128      38.933  28.552 186.694  1.00 34.85           C
ATOM   1562  CG  PRO A 128      40.273  29.112 186.453  1.00 37.68           C
ATOM   1563  CD  PRO A 128      41.130  28.571 187.565  1.00 36.70           C
ATOM   1564  HA  PRO A 128      38.529  26.918 187.892  1.00 44.67           H
ATOM   1565  HB2 PRO A 128      38.427  28.500 185.868  1.00 41.80           H
ATOM   1566  HB3 PRO A 128      38.456  29.073 187.360  1.00 41.80           H
ATOM   1567  HG2 PRO A 128      40.601  28.814 185.590  1.00 45.20           H
ATOM   1568  HG3 PRO A 128      40.234  30.081 186.490  1.00 45.20           H
ATOM   1569  HD2 PRO A 128      42.048  28.468 187.268  1.00 44.02           H
ATOM   1570  HD3 PRO A 128      41.069  29.140 188.349  1.00 44.02           H
ATOM   1571  N   THR A 129      37.965  25.671 185.781  1.00 36.56           N
ATOM   1572  CA  THR A 129      37.837  24.572 184.832  1.00 36.49           C
ATOM   1573  C   THR A 129      37.334  25.025 183.456  1.00 33.17           C
ATOM   1574  O   THR A 129      38.127  25.217 182.533  1.00 36.88           O
ATOM   1575  CB  THR A 129      36.951  23.493 185.463  1.00 30.48           C
ATOM   1576  OG1 THR A 129      35.724  24.068 185.949  1.00 39.24           O
ATOM   1577  CG2 THR A 129      37.677  22.889 186.648  1.00 38.22           C
ATOM   1578  H   THR A 129      37.220  25.960 186.100  1.00 43.86           H
ATOM   1579  HA  THR A 129      38.715  24.182 184.701  1.00 43.78           H
ATOM   1580  HB  THR A 129      36.760  22.796 184.817  1.00 36.56           H
ATOM   1581  HG1 THR A 129      35.890  24.652 186.530  1.00 47.08           H
ATOM   1582 HG21 THR A 129      37.127  22.203 187.058  1.00 45.85           H
ATOM   1583 HG22 THR A 129      38.512  22.491 186.356  1.00 45.85           H
ATOM   1584 HG23 THR A 129      37.867  23.576 187.305  1.00 45.85           H
ATOM   1585  N   TYR A 130      36.040  25.225 183.291  1.00 32.56           N
ATOM   1586  CA  TYR A 130      35.467  25.337 181.953  1.00 30.74           C
ATOM   1587  C   TYR A 130      35.133  26.786 181.612  1.00 34.20           C
ATOM   1588  O   TYR A 130      35.158  27.667 182.467  1.00 32.85           O
ATOM   1589  CB  TYR A 130      34.239  24.469 181.840  1.00 34.52           C
ATOM   1590  CG  TYR A 130      34.407  23.084 182.396  1.00 30.59           C
ATOM   1591  CD1 TYR A 130      33.436  22.527 183.225  1.00 40.79           C
ATOM   1592  CD2 TYR A 130      35.524  22.318 182.101  1.00 37.20           C
ATOM   1593  CE1 TYR A 130      33.575  21.233 183.744  1.00 41.66           C
ATOM   1594  CE2 TYR A 130      35.678  21.014 182.611  1.00 37.04           C
ATOM   1595  CZ  TYR A 130      34.694  20.493 183.431  1.00 39.73           C
ATOM   1596  OH  TYR A 130      34.842  19.250 183.941  1.00 44.16           O
ATOM   1597  H   TYR A 130      35.469  25.300 183.930  1.00 39.05           H
ATOM   1598  HA  TYR A 130      36.116  25.020 181.305  1.00 36.88           H
ATOM   1599  HB2 TYR A 130      33.513  24.894 182.323  1.00 41.41           H
ATOM   1600  HB3 TYR A 130      34.004  24.383 180.903  1.00 41.41           H
ATOM   1601  HD1 TYR A 130      32.678  23.023 183.435  1.00 48.93           H
ATOM   1602  HD2 TYR A 130      36.182  22.670 181.546  1.00 44.62           H
ATOM   1603  HE1 TYR A 130      32.918  20.878 184.298  1.00 49.98           H
ATOM   1604  HE2 TYR A 130      36.435  20.514 182.407  1.00 44.43           H
ATOM   1605  HH  TYR A 130      35.563  18.913 183.672  1.00 52.98           H
ATOM   1606  N   ASN A 131      34.850  27.033 180.331  1.00 30.72           N
ATOM   1607  CA  ASN A 131      34.310  28.326 179.932  1.00 36.91           C
ATOM   1608  C   ASN A 131      33.379  28.085 178.757  1.00 35.08           C
ATOM   1609  O   ASN A 131      33.142  26.947 178.362  1.00 34.19           O
ATOM   1610  CB  ASN A 131      35.451  29.318 179.612  1.00 29.38           C
ATOM   1611  CG  ASN A 131      36.300  28.855 178.423  1.00 34.48           C
ATOM   1612  OD1 ASN A 131      35.835  28.180 177.497  1.00 34.21           O
ATOM   1613  ND2 ASN A 131      37.532  29.273 178.433  1.00 33.76           N
ATOM   1614  H   ASN A 131      34.960  26.476 179.686  1.00 36.85           H
ATOM   1615  HA  ASN A 131      33.787  28.693 180.662  1.00 44.27           H
ATOM   1616  HB2 ASN A 131      35.070  30.182 179.391  1.00 35.24           H
ATOM   1617  HB3 ASN A 131      36.031  29.396 180.385  1.00 35.24           H
ATOM   1618 HD21 ASN A 131      38.066  29.051 177.797  1.00 40.50           H
ATOM   1619 HD22 ASN A 131      37.812  29.771 179.076  1.00 40.50           H
ATOM   1620  N   ILE A 132      32.866  29.175 178.187  1.00 32.65           N
ATOM   1621  CA  ILE A 132      31.859  29.057 177.144  1.00 34.99           C
ATOM   1622  C   ILE A 132      32.381  28.342 175.904  1.00 37.78           C
ATOM   1623  O   ILE A 132      31.596  27.731 175.185  1.00 40.29           O
ATOM   1624  CB  ILE A 132      31.268  30.452 176.798  1.00 32.71           C
ATOM   1625  CG1 ILE A 132      30.035  30.325 175.868  1.00 39.88           C
ATOM   1626  CG2 ILE A 132      32.290  31.358 176.087  1.00 32.47           C
ATOM   1627  CD1 ILE A 132      29.003  29.235 176.321  1.00 45.12           C
ATOM   1628  H   ILE A 132      33.084  29.983 178.385  1.00 39.17           H
ATOM   1629  HA  ILE A 132      31.130  28.520 177.493  1.00 41.97           H
ATOM   1630  HB  ILE A 132      30.992  30.883 177.622  1.00 39.23           H
ATOM   1631 HG12 ILE A 132      29.573  31.178 175.845  1.00 47.84           H
ATOM   1632 HG13 ILE A 132      30.339  30.092 174.977  1.00 47.84           H
ATOM   1633 HG21 ILE A 132      31.873  32.213 175.895  1.00 38.95           H
ATOM   1634 HG22 ILE A 132      33.055  31.487 176.669  1.00 38.95           H
ATOM   1635 HG23 ILE A 132      32.569  30.932 175.262  1.00 38.95           H
ATOM   1636 HD11 ILE A 132      28.266  29.218 175.691  1.00 54.13           H
ATOM   1637 HD12 ILE A 132      29.444  28.372 176.339  1.00 54.13           H
ATOM   1638 HD13 ILE A 132      28.677  29.459 177.207  1.00 54.13           H
ATOM   1639  N   ALA A 133      33.692  28.370 175.645  1.00 35.93           N
ATOM   1640  CA  ALA A 133      34.229  27.676 174.476  1.00 38.38           C
ATOM   1641  C   ALA A 133      34.634  26.240 174.772  1.00 41.86           C
ATOM   1642  O   ALA A 133      34.561  25.397 173.875  1.00 36.52           O
ATOM   1643  CB  ALA A 133      35.445  28.433 173.926  1.00 38.51           C
ATOM   1644  H   ALA A 133      34.281  28.776 176.123  1.00 43.11           H
ATOM   1645  HA  ALA A 133      33.551  27.657 173.783  1.00 46.03           H
ATOM   1646  HB1 ALA A 133      35.788  27.959 173.152  1.00 46.19           H
ATOM   1647  HB2 ALA A 133      35.171  29.328 173.672  1.00 46.19           H
ATOM   1648  HB3 ALA A 133      36.127  28.478 174.615  1.00 46.19           H
ATOM   1649  N   HIS A 134      35.048  25.935 176.011  1.00 36.24           N
ATOM   1650  CA  HIS A 134      35.640  24.639 176.338  1.00 33.04           C
ATOM   1651  C   HIS A 134      34.901  24.001 177.509  1.00 32.07           C
ATOM   1652  O   HIS A 134      35.009  24.473 178.650  1.00 29.99           O
ATOM   1653  CB  HIS A 134      37.118  24.784 176.684  1.00 32.59           C
ATOM   1654  CG  HIS A 134      37.931  25.325 175.557  1.00 38.40           C
ATOM   1655  ND1 HIS A 134      39.050  26.093 175.746  1.00 45.64           N
ATOM   1656  CD2 HIS A 134      37.758  25.235 174.215  1.00 45.59           C
ATOM   1657  CE1 HIS A 134      39.563  26.414 174.573  1.00 45.76           C
ATOM   1658  NE2 HIS A 134      38.780  25.936 173.629  1.00 39.95           N
ATOM   1659  H   HIS A 134      34.993  26.470 176.682  1.00 43.47           H
ATOM   1660  HA  HIS A 134      35.563  24.049 175.572  1.00 39.63           H
ATOM   1661  HB2 HIS A 134      37.474  23.912 176.917  1.00 39.09           H
ATOM   1662  HB3 HIS A 134      37.208  25.391 177.435  1.00 39.09           H
ATOM   1663  HD2 HIS A 134      37.073  24.786 173.775  1.00 54.69           H
ATOM   1664  HE1 HIS A 134      40.321  26.936 174.437  1.00 54.89           H
ATOM   1665  HE2 HIS A 134      38.908  26.020 172.783  1.00 47.93           H
ATOM   1666  N   ASP A 135      34.220  22.888 177.248  1.00 33.75           N
ATOM   1667  CA  ASP A 135      33.624  22.066 178.309  1.00 31.61           C
ATOM   1668  C   ASP A 135      34.579  21.007 178.759  1.00 32.71           C
ATOM   1669  O   ASP A 135      34.212  19.866 179.004  1.00 34.07           O
ATOM   1670  CB  ASP A 135      32.333  21.457 177.802  1.00 35.34           C
ATOM   1671  CG  ASP A 135      31.260  22.519 177.557  1.00 43.97           C
ATOM   1672  OD1 ASP A 135      31.024  23.363 178.465  1.00 40.18           O
ATOM   1673  OD2 ASP A 135      30.677  22.512 176.442  1.00 47.71           O1-
ATOM   1674  H   ASP A 135      34.085  22.581 176.456  1.00 40.48           H
ATOM   1675  HA  ASP A 135      33.416  22.630 179.071  1.00 37.91           H
ATOM   1676  HB2 ASP A 135      32.503  20.999 176.964  1.00 42.39           H
ATOM   1677  HB3 ASP A 135      31.994  20.832 178.462  1.00 42.39           H
ATOM   1678  N   TYR A 136      35.846  21.383 178.830  1.00 35.60           N
ATOM   1679  CA  TYR A 136      36.910  20.526 179.309  1.00 29.25           C
ATOM   1680  C   TYR A 136      38.044  21.428 179.736  1.00 30.93           C
ATOM   1681  O   TYR A 136      38.155  22.581 179.299  1.00 29.67           O
ATOM   1682  CB  TYR A 136      37.407  19.563 178.233  1.00 30.79           C
ATOM   1683  CG  TYR A 136      37.613  20.298 176.891  1.00 27.48           C
ATOM   1684  CD1 TYR A 136      38.831  20.874 176.562  1.00 35.68           C
ATOM   1685  CD2 TYR A 136      36.561  20.420 175.985  1.00 35.63           C
ATOM   1686  CE1 TYR A 136      38.995  21.530 175.376  1.00 30.46           C
ATOM   1687  CE2 TYR A 136      36.716  21.092 174.789  1.00 31.89           C
ATOM   1688  CZ  TYR A 136      37.946  21.628 174.486  1.00 31.85           C
ATOM   1689  OH  TYR A 136      38.089  22.290 173.292  1.00 33.87           O
ATOM   1690  H   TYR A 136      36.121  22.163 178.595  1.00 42.70           H
ATOM   1691  HA  TYR A 136      36.607  20.016 180.075  1.00 35.08           H
ATOM   1692  HB2 TYR A 136      38.256  19.184 178.508  1.00 36.93           H
ATOM   1693  HB3 TYR A 136      36.750  18.862 178.100  1.00 36.93           H
ATOM   1694  HD1 TYR A 136      39.547  20.805 177.152  1.00 42.79           H
ATOM   1695  HD2 TYR A 136      35.735  20.047 176.194  1.00 42.75           H
ATOM   1696  HE1 TYR A 136      39.820  21.905 175.163  1.00 36.53           H
ATOM   1697  HE2 TYR A 136      36.010  21.157 174.188  1.00 38.25           H
ATOM   1698  HH  TYR A 136      37.369  22.265 172.861  1.00 40.62           H
ATOM   1699  N   ILE A 137      38.891  20.877 180.588  1.00 30.11           N
ATOM   1700  CA  ILE A 137      40.052  21.631 181.035  1.00 30.88           C
ATOM   1701  C   ILE A 137      40.941  21.879 179.829  1.00 34.73           C
ATOM   1702  O   ILE A 137      41.107  21.002 178.984  1.00 30.81           O
ATOM   1703  CB  ILE A 137      40.762  20.864 182.163  1.00 32.78           C
ATOM   1704  CG1 ILE A 137      39.871  20.929 183.433  1.00 41.16           C
ATOM   1705  CG2 ILE A 137      42.155  21.430 182.423  1.00 32.15           C
ATOM   1706  CD1 ILE A 137      40.439  20.137 184.563  1.00 44.95           C
ATOM   1707  H   ILE A 137      38.821  20.085 180.918  1.00 36.12           H
ATOM   1708  HA  ILE A 137      39.764  22.489 181.384  1.00 37.04           H
ATOM   1709  HB  ILE A 137      40.852  19.935 181.896  1.00 39.31           H
ATOM   1710 HG12 ILE A 137      39.794  21.852 183.720  1.00 49.38           H
ATOM   1711 HG13 ILE A 137      38.994  20.570 183.224  1.00 49.38           H
ATOM   1712 HG21 ILE A 137      42.572  20.924 183.138  1.00 38.56           H
ATOM   1713 HG22 ILE A 137      42.682  21.355 181.613  1.00 38.56           H
ATOM   1714 HG23 ILE A 137      42.073  22.361 182.681  1.00 38.56           H
ATOM   1715 HD11 ILE A 137      39.848  20.210 185.329  1.00 53.92           H
ATOM   1716 HD12 ILE A 137      40.515  19.209 184.291  1.00 53.92           H
ATOM   1717 HD13 ILE A 137      41.315  20.489 184.787  1.00 53.92           H
ATOM   1718  N   SER A 138      41.461  23.096 179.725  1.00 32.86           N
ATOM   1719  CA  SER A 138      42.352  23.466 178.633  1.00 32.01           C
ATOM   1720  C   SER A 138      43.251  24.593 179.080  1.00 30.15           C
ATOM   1721  O   SER A 138      42.901  25.380 179.968  1.00 29.76           O
ATOM   1722  CB  SER A 138      41.590  23.915 177.389  1.00 34.51           C
ATOM   1723  OG  SER A 138      41.112  25.235 177.507  1.00 36.99           O
ATOM   1724  H   SER A 138      41.310  23.734 180.281  1.00 39.42           H
ATOM   1725  HA  SER A 138      42.907  22.706 178.397  1.00 38.40           H
ATOM   1726  HB2 SER A 138      42.186  23.866 176.625  1.00 41.40           H
ATOM   1727  HB3 SER A 138      40.836  23.320 177.254  1.00 41.40           H
ATOM   1728  HG  SER A 138      40.698  25.454 176.810  1.00 44.37           H
ATOM   1729  N   TRP A 139      44.424  24.654 178.449  1.00 33.37           N
ATOM   1730  CA  TRP A 139      45.340  25.753 178.714  1.00 35.51           C
ATOM   1731  C   TRP A 139      44.693  27.105 178.389  1.00 29.82           C
ATOM   1732  O   TRP A 139      44.890  28.088 179.108  1.00 32.22           O
ATOM   1733  CB  TRP A 139      46.677  25.553 177.950  1.00 28.51           C
ATOM   1734  CG  TRP A 139      47.575  26.599 178.496  1.00 37.73           C
ATOM   1735  CD1 TRP A 139      47.779  27.808 177.975  1.00 32.49           C
ATOM   1736  CD2 TRP A 139      48.255  26.567 179.757  1.00 31.09           C
ATOM   1737  NE1 TRP A 139      48.569  28.549 178.814  1.00 37.43           N
ATOM   1738  CE2 TRP A 139      48.864  27.801 179.923  1.00 32.82           C
ATOM   1739  CE3 TRP A 139      48.402  25.592 180.768  1.00 38.94           C
ATOM   1740  CZ2 TRP A 139      49.631  28.116 181.054  1.00 44.09           C
ATOM   1741  CZ3 TRP A 139      49.163  25.883 181.859  1.00 38.37           C
ATOM   1742  CH2 TRP A 139      49.763  27.154 182.007  1.00 38.87           C
ATOM   1743  H   TRP A 139      44.706  24.080 177.873  1.00 40.03           H
ATOM   1744  HA  TRP A 139      45.548  25.754 179.662  1.00 42.59           H
ATOM   1745  HB2 TRP A 139      47.048  24.676 178.135  1.00 34.19           H
ATOM   1746  HB3 TRP A 139      46.551  25.697 176.999  1.00 34.19           H
ATOM   1747  HD1 TRP A 139      47.419  28.112 177.173  1.00 38.97           H
ATOM   1748  HE1 TRP A 139      48.832  29.355 178.670  1.00 44.90           H
ATOM   1749  HE3 TRP A 139      47.983  24.765 180.691  1.00 46.71           H
ATOM   1750  HZ2 TRP A 139      50.062  28.936 181.133  1.00 52.89           H
ATOM   1751  HZ3 TRP A 139      49.256  25.251 182.535  1.00 46.03           H
ATOM   1752  HH2 TRP A 139      50.290  27.324 182.755  1.00 46.63           H
ATOM   1753  N   GLU A 140      43.885  27.162 177.333  1.00 31.00           N
ATOM   1754  CA  GLU A 140      43.251  28.413 176.944  1.00 31.14           C
ATOM   1755  C   GLU A 140      42.230  28.845 178.002  1.00 35.14           C
ATOM   1756  O   GLU A 140      42.096  30.032 178.311  1.00 35.84           O
ATOM   1757  CB  GLU A 140      42.583  28.230 175.568  1.00 33.89           C
ATOM   1758  CG  GLU A 140      41.783  29.423 175.043  1.00 36.01           C
ATOM   1759  CD  GLU A 140      42.627  30.672 174.786  1.00 45.12           C
ATOM   1760  OE1 GLU A 140      43.860  30.592 174.953  1.00 43.94           O
ATOM   1761  OE2 GLU A 140      42.053  31.730 174.410  1.00 36.89           O1-
ATOM   1762  H   GLU A 140      43.690  26.493 176.829  1.00 37.19           H
ATOM   1763  HA  GLU A 140      43.925  29.107 176.868  1.00 37.35           H
ATOM   1764  HB2 GLU A 140      43.276  28.038 174.917  1.00 40.65           H
ATOM   1765  HB3 GLU A 140      41.975  27.476 175.623  1.00 40.65           H
ATOM   1766  HG2 GLU A 140      41.363  29.172 174.205  1.00 43.19           H
ATOM   1767  HG3 GLU A 140      41.103  29.654 175.695  1.00 43.19           H
ATOM   1768  N   SER A 141      41.519  27.889 178.583  1.00 33.76           N
ATOM   1769  CA  SER A 141      40.558  28.222 179.638  1.00 34.22           C
ATOM   1770  C   SER A 141      41.283  28.697 180.887  1.00 32.59           C
ATOM   1771  O   SER A 141      40.848  29.644 181.559  1.00 35.47           O
ATOM   1772  CB  SER A 141      39.674  27.007 179.944  1.00 33.84           C
ATOM   1773  OG  SER A 141      38.760  27.301 180.984  1.00 43.03           O
ATOM   1774  H   SER A 141      41.568  27.052 178.393  1.00 40.50           H
ATOM   1775  HA  SER A 141      39.985  28.942 179.330  1.00 41.05           H
ATOM   1776  HB2 SER A 141      39.177  26.767 179.146  1.00 40.59           H
ATOM   1777  HB3 SER A 141      40.238  26.267 180.219  1.00 40.59           H
ATOM   1778  HG  SER A 141      38.282  26.629 181.144  1.00 51.62           H
ATOM   1779  N   PHE A 142      42.397  28.056 181.213  1.00 29.36           N
ATOM   1780  CA  PHE A 142      43.180  28.535 182.337  1.00 31.64           C
ATOM   1781  C   PHE A 142      43.697  29.958 182.090  1.00 31.17           C
ATOM   1782  O   PHE A 142      43.590  30.815 182.968  1.00 32.03           O
ATOM   1783  CB  PHE A 142      44.325  27.573 182.650  1.00 32.84           C
ATOM   1784  CG  PHE A 142      45.243  28.096 183.728  1.00 30.06           C
ATOM   1785  CD1 PHE A 142      44.861  28.054 185.055  1.00 34.55           C
ATOM   1786  CD2 PHE A 142      46.441  28.724 183.387  1.00 33.25           C
ATOM   1787  CE1 PHE A 142      45.679  28.604 186.054  1.00 38.16           C
ATOM   1788  CE2 PHE A 142      47.273  29.250 184.348  1.00 33.18           C
ATOM   1789  CZ  PHE A 142      46.896  29.198 185.695  1.00 37.46           C
ATOM   1790  H   PHE A 142      42.712  27.363 180.813  1.00 35.21           H
ATOM   1791  HA  PHE A 142      42.606  28.567 183.119  1.00 37.95           H
ATOM   1792  HB2 PHE A 142      43.956  26.729 182.954  1.00 39.39           H
ATOM   1793  HB3 PHE A 142      44.852  27.436 181.847  1.00 39.39           H
ATOM   1794  HD1 PHE A 142      44.050  27.663 185.288  1.00 41.44           H
ATOM   1795  HD2 PHE A 142      46.695  28.764 182.493  1.00 39.88           H
ATOM   1796  HE1 PHE A 142      45.428  28.553 186.948  1.00 45.78           H
ATOM   1797  HE2 PHE A 142      48.077  29.649 184.103  1.00 39.80           H
ATOM   1798  HZ  PHE A 142      47.454  29.550 186.350  1.00 44.93           H
ATOM   1799  N   SER A 143      44.233  30.247 180.897  1.00 30.60           N
ATOM   1800  CA  SER A 143      45.039  31.460 180.755  1.00 34.26           C
ATOM   1801  C   SER A 143      44.258  32.667 180.246  1.00 35.05           C
ATOM   1802  O   SER A 143      44.657  33.806 180.523  1.00 36.09           O
ATOM   1803  CB  SER A 143      46.214  31.215 179.827  1.00 37.56           C
ATOM   1804  OG  SER A 143      45.791  30.872 178.571  1.00 42.72           O
ATOM   1805  H   SER A 143      44.147  29.777 180.182  1.00 36.70           H
ATOM   1806  HA  SER A 143      45.399  31.692 181.626  1.00 41.09           H
ATOM   1807  HB2 SER A 143      46.744  32.026 179.770  1.00 45.05           H
ATOM   1808  HB3 SER A 143      46.753  30.493 180.185  1.00 45.05           H
ATOM   1809  HG  SER A 143      45.331  30.170 178.605  1.00 51.25           H
ATOM   1810  N   ASN A 144      43.135  32.481 179.557  1.00 37.29           N
ATOM   1811  CA  ASN A 144      42.469  33.624 178.921  1.00 31.75           C
ATOM   1812  C   ASN A 144      41.388  34.147 179.872  1.00 31.68           C
ATOM   1813  O   ASN A 144      40.272  33.616 179.938  1.00 32.55           O
ATOM   1814  CB  ASN A 144      41.916  33.221 177.564  1.00 34.42           C
ATOM   1815  CG  ASN A 144      41.262  34.403 176.815  1.00 33.08           C
ATOM   1816  OD1 ASN A 144      40.824  35.371 177.410  1.00 31.33           O
ATOM   1817  ND2 ASN A 144      41.224  34.302 175.494  1.00 36.04           N
ATOM   1818  H   ASN A 144      42.743  31.724 179.443  1.00 44.73           H
ATOM   1819  HA  ASN A 144      43.117  34.333 178.783  1.00 38.08           H
ATOM   1820  HB2 ASN A 144      41.242  32.535 177.688  1.00 41.29           H
ATOM   1821  HB3 ASN A 144      42.640  32.881 177.016  1.00 41.29           H
ATOM   1822 HD21 ASN A 144      41.527  33.589 175.119  1.00 43.23           H
ATOM   1823  N   VAL A 145      41.710  35.237 180.566  1.00 29.32           N
ATOM   1824  CA  VAL A 145      40.848  35.760 181.621  1.00 31.40           C
ATOM   1825  C   VAL A 145      39.746  36.638 181.071  1.00 29.31           C
ATOM   1826  O   VAL A 145      38.954  37.153 181.865  1.00 30.24           O
ATOM   1827  CB  VAL A 145      41.641  36.540 182.694  1.00 31.35           C
ATOM   1828  CG1 VAL A 145      42.462  35.594 183.463  1.00 35.42           C
ATOM   1829  CG2 VAL A 145      42.550  37.615 182.063  1.00 31.72           C
ATOM   1830  H   VAL A 145      42.428  35.694 180.443  1.00 35.17           H
ATOM   1831  HA  VAL A 145      40.423  35.009 182.065  1.00 37.66           H
ATOM   1832  HB  VAL A 145      41.023  36.976 183.301  1.00 37.60           H
ATOM   1833 HG11 VAL A 145      42.960  36.083 184.136  1.00 42.49           H
ATOM   1834 HG12 VAL A 145      41.880  34.945 183.888  1.00 42.49           H
ATOM   1835 HG13 VAL A 145      43.074  35.144 182.860  1.00 42.49           H
ATOM   1836 HG21 VAL A 145      43.028  38.078 182.769  1.00 38.05           H
ATOM   1837 HG22 VAL A 145      43.181  37.184 181.465  1.00 38.05           H
ATOM   1838 HG23 VAL A 145      42.000  38.242 181.568  1.00 38.05           H
ATOM   1839  N   SER A 146      39.646  36.792 179.729  1.00 30.04           N
ATOM   1840  CA  SER A 146      38.492  37.458 179.149  1.00 33.13           C
ATOM   1841  C   SER A 146      37.247  36.599 179.266  1.00 31.03           C
ATOM   1842  O   SER A 146      36.132  37.101 179.099  1.00 29.77           O
ATOM   1843  CB  SER A 146      38.732  37.821 177.676  1.00 32.92           C
ATOM   1844  OG  SER A 146      39.587  38.944 177.632  1.00 33.40           O
ATOM   1845  H   SER A 146      40.228  36.521 179.157  1.00 36.03           H
ATOM   1846  HA  SER A 146      38.330  38.283 179.634  1.00 39.74           H
ATOM   1847  HB2 SER A 146      39.155  37.074 177.223  1.00 39.49           H
ATOM   1848  HB3 SER A 146      37.887  38.040 177.254  1.00 39.49           H
ATOM   1849  HG  SER A 146      39.734  39.162 176.835  1.00 40.06           H
ATOM   1850  N   TYR A 147      37.415  35.337 179.574  1.00 34.11           N
ATOM   1851  CA  TYR A 147      36.287  34.440 179.751  1.00 31.91           C
ATOM   1852  C   TYR A 147      35.835  34.401 181.205  1.00 32.42           C
ATOM   1853  O   TYR A 147      36.658  34.378 182.125  1.00 29.89           O
ATOM   1854  CB  TYR A 147      36.661  33.019 179.396  1.00 32.27           C
ATOM   1855  CG  TYR A 147      36.861  32.647 177.957  1.00 31.60           C
ATOM   1856  CD1 TYR A 147      35.781  32.246 177.152  1.00 37.16           C
ATOM   1857  CD2 TYR A 147      38.124  32.603 177.411  1.00 33.45           C
ATOM   1858  CE1 TYR A 147      35.977  31.815 175.859  1.00 35.93           C
ATOM   1859  CE2 TYR A 147      38.331  32.173 176.096  1.00 38.09           C
ATOM   1860  CZ  TYR A 147      37.258  31.780 175.337  1.00 38.78           C
ATOM   1861  OH  TYR A 147      37.506  31.358 174.051  1.00 39.50           O
ATOM   1862  H   TYR A 147      38.181  34.963 179.689  1.00 40.92           H
ATOM   1863  HA  TYR A 147      35.544  34.723 179.194  1.00 38.27           H
ATOM   1864  HB2 TYR A 147      37.491  32.812 179.854  1.00 38.70           H
ATOM   1865  HB3 TYR A 147      35.963  32.439 179.738  1.00 38.70           H
ATOM   1866  HD1 TYR A 147      34.922  32.243 177.509  1.00 44.58           H
ATOM   1867  HD2 TYR A 147      38.855  32.843 177.933  1.00 40.12           H
ATOM   1868  HE1 TYR A 147      35.253  31.554 175.338  1.00 43.10           H
ATOM   1869  HE2 TYR A 147      39.190  32.147 175.742  1.00 45.69           H
ATOM   1870  HH  TYR A 147      38.329  31.396 173.890  1.00 47.38           H
ATOM   1871  N   TYR A 148      34.520  34.380 181.398  1.00 30.71           N
ATOM   1872  CA  TYR A 148      33.967  33.892 182.645  1.00 30.45           C
ATOM   1873  C   TYR A 148      34.220  32.392 182.701  1.00 29.49           C
ATOM   1874  O   TYR A 148      34.221  31.714 181.679  1.00 33.61           O
ATOM   1875  CB  TYR A 148      32.465  34.143 182.721  1.00 31.14           C
ATOM   1876  CG  TYR A 148      32.023  35.562 182.933  1.00 33.49           C
ATOM   1877  CD1 TYR A 148      32.402  36.257 184.062  1.00 35.77           C
ATOM   1878  CD2 TYR A 148      31.189  36.186 182.010  1.00 31.62           C
ATOM   1879  CE1 TYR A 148      31.970  37.548 184.282  1.00 36.37           C
ATOM   1880  CE2 TYR A 148      30.735  37.486 182.219  1.00 31.29           C
ATOM   1881  CZ  TYR A 148      31.114  38.157 183.353  1.00 34.74           C
ATOM   1882  OH  TYR A 148      30.696  39.440 183.580  1.00 37.58           O
ATOM   1883  H   TYR A 148      33.934  34.642 180.825  1.00 36.83           H
ATOM   1884  HA  TYR A 148      34.403  34.319 183.398  1.00 36.52           H
ATOM   1885  HB2 TYR A 148      32.066  33.840 181.891  1.00 37.35           H
ATOM   1886  HB3 TYR A 148      32.109  33.621 183.457  1.00 37.35           H
ATOM   1887  HD1 TYR A 148      32.952  35.846 184.689  1.00 42.90           H
ATOM   1888  HD2 TYR A 148      30.915  35.721 181.252  1.00 37.93           H
ATOM   1889  HE1 TYR A 148      32.229  38.005 185.050  1.00 43.63           H
ATOM   1890  HE2 TYR A 148      30.176  37.894 181.597  1.00 37.54           H
ATOM   1891  HH  TYR A 148      30.190  39.691 182.957  1.00 45.09           H
ATOM   1892  N   THR A 149      34.432  31.867 183.892  1.00 28.42           N
ATOM   1893  CA  THR A 149      34.531  30.427 184.019  1.00 28.64           C
ATOM   1894  C   THR A 149      33.120  29.870 184.168  1.00 31.64           C
ATOM   1895  O   THR A 149      32.140  30.611 184.207  1.00 31.35           O
ATOM   1896  CB  THR A 149      35.458  30.033 185.178  1.00 27.91           C
ATOM   1897  OG1 THR A 149      35.713  28.641 185.149  1.00 32.25           O
ATOM   1898  CG2 THR A 149      34.862  30.382 186.590  1.00 31.64           C
ATOM   1899  H   THR A 149      34.520  32.308 184.625  1.00 34.09           H
ATOM   1900  HA  THR A 149      34.908  30.065 183.201  1.00 34.35           H
ATOM   1901  HB  THR A 149      36.298  30.508 185.083  1.00 33.48           H
ATOM   1902  HG1 THR A 149      36.081  28.432 184.424  1.00 38.69           H
ATOM   1903 HG21 THR A 149      35.482  30.115 187.287  1.00 37.95           H
ATOM   1904 HG22 THR A 149      34.705  31.337 186.656  1.00 37.95           H
ATOM   1905 HG23 THR A 149      34.022  29.915 186.720  1.00 37.95           H
ATOM   1906  N   ARG A 150      33.013  28.550 184.266  1.00 33.87           N
ATOM   1907  CA  ARG A 150      31.762  27.942 184.672  1.00 36.29           C
ATOM   1908  C   ARG A 150      32.025  26.671 185.464  1.00 34.64           C
ATOM   1909  O   ARG A 150      33.052  26.005 185.284  1.00 32.66           O
ATOM   1910  CB  ARG A 150      30.897  27.678 183.437  1.00 30.15           C
ATOM   1911  CG  ARG A 150      31.419  26.632 182.481  1.00 32.32           C
ATOM   1912  CD  ARG A 150      30.197  25.939 181.770  1.00 45.89           C
ATOM   1913  NE  ARG A 150      29.894  26.581 180.577  1.00 46.06           N
ATOM   1914  CZ  ARG A 150      28.668  26.728 180.071  1.00 40.49           C
ATOM   1915  NH1 ARG A 150      27.525  26.298 180.629  1.00 41.12           N
ATOM   1916  NH2 ARG A 150      28.646  27.348 178.913  1.00 37.40           N1+
ATOM   1917  H   ARG A 150      33.647  27.992 184.103  1.00 40.63           H
ATOM   1918  HA  ARG A 150      31.283  28.560 185.247  1.00 43.53           H
ATOM   1919  HB2 ARG A 150      30.020  27.387 183.735  1.00 36.16           H
ATOM   1920  HB3 ARG A 150      30.810  28.507 182.941  1.00 36.16           H
ATOM   1921  HG2 ARG A 150      31.975  27.052 181.806  1.00 38.76           H
ATOM   1922  HG3 ARG A 150      31.919  25.959 182.970  1.00 38.76           H
ATOM   1923  HD2 ARG A 150      30.419  25.015 181.573  1.00 55.06           H
ATOM   1924  HD3 ARG A 150      29.419  25.983 182.349  1.00 55.06           H
ATOM   1925  HE  ARG A 150      30.549  26.912 180.129  1.00 55.25           H
ATOM   1926 HH11 ARG A 150      27.544  25.886 181.384  1.00 49.32           H
ATOM   1927 HH12 ARG A 150      26.775  26.438 180.234  1.00 49.32           H
ATOM   1928 HH21 ARG A 150      29.380  27.626 178.560  1.00 44.87           H
ATOM   1929 HH22 ARG A 150      27.896  27.496 178.518  1.00 44.87           H
ATOM   1930  N   ILE A 151      31.069  26.338 186.327  1.00 37.43           N
ATOM   1931  CA  ILE A 151      31.212  25.201 187.238  1.00 34.57           C
ATOM   1932  C   ILE A 151      30.739  23.900 186.599  1.00 38.12           C
ATOM   1933  O   ILE A 151      31.362  22.854 186.782  1.00 36.61           O
ATOM   1934  CB  ILE A 151      30.447  25.475 188.557  1.00 39.71           C
ATOM   1935  CG1 ILE A 151      30.871  26.794 189.154  1.00 44.35           C
ATOM   1936  CG2 ILE A 151      30.708  24.366 189.576  1.00 47.58           C
ATOM   1937  CD1 ILE A 151      32.345  26.924 189.339  1.00 46.33           C
ATOM   1938  H   ILE A 151      30.322  26.757 186.406  1.00 44.90           H
ATOM   1939  HA  ILE A 151      32.151  25.096 187.458  1.00 41.47           H
ATOM   1940  HB  ILE A 151      29.496  25.509 188.367  1.00 47.63           H
ATOM   1941 HG12 ILE A 151      30.582  27.510 188.566  1.00 53.20           H
ATOM   1942 HG13 ILE A 151      30.453  26.893 190.023  1.00 53.20           H
ATOM   1943 HG21 ILE A 151      30.218  24.563 190.390  1.00 57.08           H
ATOM   1944 HG22 ILE A 151      30.408  23.521 189.205  1.00 57.08           H
ATOM   1945 HG23 ILE A 151      31.659  24.327 189.763  1.00 57.08           H
ATOM   1946 HD11 ILE A 151      32.539  27.793 189.724  1.00 55.58           H
ATOM   1947 HD12 ILE A 151      32.651  26.222 189.934  1.00 55.58           H
ATOM   1948 HD13 ILE A 151      32.780  26.840 188.476  1.00 55.58           H
ATOM   1949  N   LEU A 152      29.630  23.931 185.909  1.00 33.69           N
ATOM   1950  CA  LEU A 152      29.177  22.771 185.140  1.00 35.96           C
ATOM   1951  C   LEU A 152      29.337  23.012 183.644  1.00 37.09           C
ATOM   1952  O   LEU A 152      29.075  24.122 183.185  1.00 37.66           O
ATOM   1953  CB  LEU A 152      27.698  22.445 185.426  1.00 36.82           C
ATOM   1954  CG  LEU A 152      27.355  21.927 186.832  1.00 36.62           C
ATOM   1955  CD1 LEU A 152      25.846  21.714 186.927  1.00 34.62           C
ATOM   1956  CD2 LEU A 152      28.098  20.675 187.145  1.00 33.80           C
ATOM   1957  H   LEU A 152      29.107  24.612 185.861  1.00 40.41           H
ATOM   1958  HA  LEU A 152      29.711  21.998 185.382  1.00 43.13           H
ATOM   1959  HB2 LEU A 152      27.179  23.252 185.285  1.00 44.16           H
ATOM   1960  HB3 LEU A 152      27.412  21.767 184.795  1.00 44.16           H
ATOM   1961  HG  LEU A 152      27.606  22.598 187.487  1.00 43.93           H
ATOM   1962 HD11 LEU A 152      25.629  21.387 187.814  1.00 41.53           H
ATOM   1963 HD12 LEU A 152      25.397  22.559 186.766  1.00 41.53           H
ATOM   1964 HD13 LEU A 152      25.577  21.063 186.259  1.00 41.53           H
ATOM   1965 HD21 LEU A 152      27.856  20.380 188.037  1.00 40.55           H
ATOM   1966 HD22 LEU A 152      27.860  19.996 186.495  1.00 40.55           H
ATOM   1967 HD23 LEU A 152      29.050  20.855 187.102  1.00 40.55           H
ATOM   1968  N   PRO A 153      29.684  21.987 182.865  1.00 35.86           N
ATOM   1969  CA  PRO A 153      29.766  22.159 181.417  1.00 37.90           C
ATOM   1970  C   PRO A 153      28.413  22.517 180.828  1.00 36.64           C
ATOM   1971  O   PRO A 153      27.365  22.393 181.463  1.00 33.46           O
ATOM   1972  CB  PRO A 153      30.243  20.794 180.925  1.00 37.06           C
ATOM   1973  CG  PRO A 153      29.802  19.872 181.957  1.00 41.24           C
ATOM   1974  CD  PRO A 153      29.917  20.587 183.247  1.00 39.46           C
ATOM   1975  HA  PRO A 153      30.418  22.839 181.186  1.00 45.46           H
ATOM   1976  HB2 PRO A 153      29.826  20.586 180.074  1.00 44.45           H
ATOM   1977  HB3 PRO A 153      31.210  20.790 180.847  1.00 44.45           H
ATOM   1978  HG2 PRO A 153      28.880  19.620 181.792  1.00 49.47           H
ATOM   1979  HG3 PRO A 153      30.373  19.088 181.954  1.00 49.47           H
ATOM   1980  HD2 PRO A 153      29.234  20.285 183.865  1.00 47.33           H
ATOM   1981  HD3 PRO A 153      30.808  20.480 183.616  1.00 47.33           H
ATOM   1982  N   SER A 154      28.457  23.004 179.598  1.00 34.98           N
ATOM   1983  CA  SER A 154      27.236  23.405 178.934  1.00 36.94           C
ATOM   1984  C   SER A 154      26.396  22.184 178.599  1.00 37.87           C
ATOM   1985  O   SER A 154      26.872  21.040 178.608  1.00 37.18           O
ATOM   1986  CB  SER A 154      27.547  24.193 177.660  1.00 34.54           C
ATOM   1987  OG  SER A 154      28.041  23.345 176.677  1.00 42.19           O
ATOM   1988  H   SER A 154      29.173  23.110 179.133  1.00 41.96           H
ATOM   1989  HA  SER A 154      26.722  23.975 179.526  1.00 44.32           H
ATOM   1990  HB2 SER A 154      26.734  24.611 177.339  1.00 41.43           H
ATOM   1991  HB3 SER A 154      28.214  24.869 177.860  1.00 41.43           H
ATOM   1992  HG  SER A 154      28.745  22.974 176.944  1.00 50.61           H
ATOM   1993  N   VAL A 155      25.118  22.436 178.324  1.00 39.38           N
ATOM   1994  CA  VAL A 155      24.262  21.407 177.724  1.00 36.86           C
ATOM   1995  C   VAL A 155      24.880  21.134 176.352  1.00 36.27           C
ATOM   1996  O   VAL A 155      25.018  22.073 175.562  1.00 35.39           O
ATOM   1997  CB  VAL A 155      22.797  21.868 177.600  1.00 40.29           C
ATOM   1998  CG1 VAL A 155      21.974  20.756 177.006  1.00 41.33           C
ATOM   1999  CG2 VAL A 155      22.248  22.289 178.961  1.00 34.11           C
ATOM   2000  H   VAL A 155      24.723  23.185 178.472  1.00 47.24           H
ATOM   2001  HA  VAL A 155      24.296  20.596 178.254  1.00 44.22           H
ATOM   2002  HB  VAL A 155      22.751  22.631 177.003  1.00 48.33           H
ATOM   2003 HG11 VAL A 155      21.053  21.051 176.930  1.00 49.57           H
ATOM   2004 HG12 VAL A 155      22.325  20.537 176.129  1.00 49.57           H
ATOM   2005 HG13 VAL A 155      22.027  19.980 177.587  1.00 49.57           H
ATOM   2006 HG21 VAL A 155      21.327  22.573 178.855  1.00 40.92           H
ATOM   2007 HG22 VAL A 155      22.294  21.533 179.567  1.00 40.92           H
ATOM   2008 HG23 VAL A 155      22.784  23.021 179.304  1.00 40.92           H
ATOM   2009  N   PRO A 156      25.285  19.912 176.027  1.00 37.57           N
ATOM   2010  CA  PRO A 156      25.838  19.652 174.687  1.00 42.86           C
ATOM   2011  C   PRO A 156      24.901  20.113 173.576  1.00 43.24           C
ATOM   2012  O   PRO A 156      23.684  19.983 173.674  1.00 43.09           O
ATOM   2013  CB  PRO A 156      26.007  18.133 174.663  1.00 43.85           C
ATOM   2014  CG  PRO A 156      26.163  17.751 176.086  1.00 41.08           C
ATOM   2015  CD  PRO A 156      25.284  18.706 176.869  1.00 37.78           C
ATOM   2016  HA  PRO A 156      26.703  20.079 174.584  1.00 51.41           H
ATOM   2017  HB2 PRO A 156      25.217  17.720 174.281  1.00 52.60           H
ATOM   2018  HB3 PRO A 156      26.799  17.899 174.155  1.00 52.60           H
ATOM   2019  HG2 PRO A 156      25.868  16.835 176.211  1.00 49.28           H
ATOM   2020  HG3 PRO A 156      27.092  17.849 176.349  1.00 49.28           H
ATOM   2021  HD2 PRO A 156      24.385  18.351 176.952  1.00 45.32           H
ATOM   2022  HD3 PRO A 156      25.675  18.896 177.736  1.00 45.32           H
ATOM   2023  N   ARG A 157      25.485  20.655 172.509  1.00 40.01           N
ATOM   2024  CA  ARG A 157      24.713  21.225 171.414  1.00 46.43           C
ATOM   2025  C   ARG A 157      23.936  20.183 170.617  1.00 53.75           C
ATOM   2026  O   ARG A 157      23.043  20.563 169.857  1.00 50.03           O
ATOM   2027  CB  ARG A 157      25.625  22.002 170.471  1.00 45.42           C
ATOM   2028  CG  ARG A 157      25.918  23.415 170.952  1.00 57.82           C
ATOM   2029  CD  ARG A 157      26.673  24.205 169.905  1.00 58.20           C
ATOM   2030  NE  ARG A 157      26.936  25.567 170.346  1.00 68.16           N
ATOM   2031  CZ  ARG A 157      26.005  26.519 170.476  1.00 73.59           C
ATOM   2032  NH1 ARG A 157      24.719  26.268 170.214  1.00 71.60           N
ATOM   2033  NH2 ARG A 157      26.363  27.732 170.885  1.00 73.17           N1+
ATOM   2034  H   ARG A 157      26.336  20.704 172.397  1.00 48.00           H
ATOM   2035  HA  ARG A 157      24.070  21.850 171.783  1.00 55.70           H
ATOM   2036  HB2 ARG A 157      26.470  21.533 170.391  1.00 54.49           H
ATOM   2037  HB3 ARG A 157      25.199  22.066 169.602  1.00 54.49           H
ATOM   2038  HG2 ARG A 157      25.083  23.872 171.135  1.00 69.37           H
ATOM   2039  HG3 ARG A 157      26.463  23.374 171.754  1.00 69.37           H
ATOM   2040  HD2 ARG A 157      27.523  23.772 169.730  1.00 69.83           H
ATOM   2041  HD3 ARG A 157      26.144  24.246 169.093  1.00 69.83           H
ATOM   2042  HE  ARG A 157      27.749  25.775 170.537  1.00 81.78           H
ATOM   2043 HH11 ARG A 157      24.479  25.486 169.949  1.00 85.90           H
ATOM   2044 HH12 ARG A 157      24.133  26.890 170.305  1.00 85.90           H
ATOM   2045 HH21 ARG A 157      27.188  27.902 171.059  1.00 87.79           H
ATOM   2046 HH22 ARG A 157      25.769  28.348 170.975  1.00 87.79           H
ATOM   2047  N   ASP A 158      24.235  18.897 170.775  1.00 46.54           N
ATOM   2048  CA  ASP A 158      23.571  17.841 170.021  1.00 52.49           C
ATOM   2049  C   ASP A 158      22.586  17.040 170.879  1.00 55.47           C
ATOM   2050  O   ASP A 158      22.335  15.864 170.612  1.00 55.25           O
ATOM   2051  CB  ASP A 158      24.608  16.904 169.394  1.00 52.55           C
ATOM   2052  CG  ASP A 158      25.465  16.180 170.428  1.00 59.92           C
ATOM   2053  OD1 ASP A 158      25.599  16.689 171.568  1.00 57.54           O
ATOM   2054  OD2 ASP A 158      26.025  15.105 170.085  1.00 66.69           O1-
ATOM   2055  H   ASP A 158      24.830  18.607 171.323  1.00 55.83           H
ATOM   2056  HA  ASP A 158      23.067  18.247 169.298  1.00 62.97           H
ATOM   2057  HB2 ASP A 158      24.147  16.234 168.865  1.00 63.04           H
ATOM   2058  HB3 ASP A 158      25.199  17.424 168.827  1.00 63.04           H
ATOM   2059  N   CYS A 159      22.036  17.656 171.923  1.00 50.85           N
ATOM   2060  CA  CYS A 159      21.120  16.950 172.803  1.00 50.84           C
ATOM   2061  C   CYS A 159      19.710  16.911 172.229  1.00 46.55           C
ATOM   2062  O   CYS A 159      19.310  17.792 171.477  1.00 49.39           O
ATOM   2063  CB  CYS A 159      21.096  17.611 174.180  1.00 54.94           C
ATOM   2064  SG  CYS A 159      22.625  17.299 175.153  1.00 71.12           S
ATOM   2065  H   CYS A 159      22.177  18.476 172.139  1.00 61.00           H
ATOM   2066  HA  CYS A 159      21.427  16.036 172.912  1.00 61.00           H
ATOM   2067  HB2 CYS A 159      21.003  18.570 174.068  1.00 65.92           H
ATOM   2068  HB3 CYS A 159      20.344  17.261 174.684  1.00 65.92           H
ATOM   2069  N   PRO A 160      18.913  15.911 172.612  1.00 48.42           N
ATOM   2070  CA  PRO A 160      17.510  15.866 172.146  1.00 51.09           C
ATOM   2071  C   PRO A 160      16.698  17.096 172.484  1.00 51.60           C
ATOM   2072  O   PRO A 160      15.867  17.519 171.675  1.00 50.68           O
ATOM   2073  CB  PRO A 160      16.948  14.638 172.874  1.00 53.09           C
ATOM   2074  CG  PRO A 160      18.125  13.808 173.174  1.00 48.69           C
ATOM   2075  CD  PRO A 160      19.237  14.746 173.451  1.00 48.54           C
ATOM   2076  HA  PRO A 160      17.478  15.714 171.189  1.00 61.29           H
ATOM   2077  HB2 PRO A 160      16.506  14.915 173.692  1.00 63.69           H
ATOM   2078  HB3 PRO A 160      16.333  14.165 172.293  1.00 63.69           H
ATOM   2079  HG2 PRO A 160      17.943  13.258 173.952  1.00 58.41           H
ATOM   2080  HG3 PRO A 160      18.333  13.252 172.407  1.00 58.41           H
ATOM   2081  HD2 PRO A 160      19.244  14.996 174.388  1.00 58.23           H
ATOM   2082  HD3 PRO A 160      20.083  14.358 173.179  1.00 58.23           H
ATOM   2083  N   THR A 161      16.876  17.662 173.669  1.00 49.85           N
ATOM   2084  CA  THR A 161      16.116  18.823 174.110  1.00 50.23           C
ATOM   2085  C   THR A 161      17.077  19.910 174.555  1.00 47.77           C
ATOM   2086  O   THR A 161      18.243  19.636 174.845  1.00 43.95           O
ATOM   2087  CB  THR A 161      15.165  18.514 175.280  1.00 47.74           C
ATOM   2088  OG1 THR A 161      15.925  18.138 176.437  1.00 51.31           O
ATOM   2089  CG2 THR A 161      14.181  17.387 174.911  1.00 48.87           C
ATOM   2090  H   THR A 161      17.445  17.385 174.251  1.00 59.81           H
ATOM   2091  HA  THR A 161      15.589  19.164 173.370  1.00 60.26           H
ATOM   2092  HB  THR A 161      14.648  19.309 175.486  1.00 57.27           H
ATOM   2093  HG1 THR A 161      15.408  17.969 177.078  1.00 61.56           H
ATOM   2094 HG21 THR A 161      13.590  17.205 175.659  1.00 58.63           H
ATOM   2095 HG22 THR A 161      13.648  17.651 174.145  1.00 58.63           H
ATOM   2096 HG23 THR A 161      14.670  16.579 174.692  1.00 58.63           H
ATOM   2097  N   PRO A 162      16.602  21.148 174.649  1.00 43.29           N
ATOM   2098  CA  PRO A 162      17.473  22.242 175.087  1.00 42.62           C
ATOM   2099  C   PRO A 162      18.125  22.025 176.458  1.00 41.53           C
ATOM   2100  O   PRO A 162      19.229  22.516 176.671  1.00 46.08           O
ATOM   2101  CB  PRO A 162      16.521  23.436 175.105  1.00 48.03           C
ATOM   2102  CG  PRO A 162      15.462  23.083 174.080  1.00 47.66           C
ATOM   2103  CD  PRO A 162      15.287  21.619 174.172  1.00 49.10           C
ATOM   2104  HA  PRO A 162      18.167  22.399 174.428  1.00 51.13           H
ATOM   2105  HB2 PRO A 162      16.130  23.532 175.987  1.00 57.62           H
ATOM   2106  HB3 PRO A 162      16.997  24.241 174.848  1.00 57.62           H
ATOM   2107  HG2 PRO A 162      14.634  23.540 174.297  1.00 57.17           H
ATOM   2108  HG3 PRO A 162      15.769  23.335 173.195  1.00 57.17           H
ATOM   2109  HD2 PRO A 162      14.595  21.400 174.816  1.00 58.90           H
ATOM   2110  HD3 PRO A 162      15.091  21.246 173.298  1.00 58.90           H
ATOM   2111  N   MET A 163      17.489  21.333 177.405  1.00 39.86           N
ATOM   2112  CA  MET A 163      18.050  21.158 178.745  1.00 48.65           C
ATOM   2113  C   MET A 163      18.754  19.826 178.912  1.00 45.50           C
ATOM   2114  O   MET A 163      19.206  19.504 180.021  1.00 42.66           O
ATOM   2115  CB  MET A 163      16.959  21.319 179.807  1.00 40.72           C
ATOM   2116  CG  MET A 163      16.407  22.702 179.890  1.00 40.66           C
ATOM   2117  SD  MET A 163      17.569  23.987 180.356  1.00 59.36           S
ATOM   2118  CE  MET A 163      17.957  24.529 178.753  1.00 58.91           C
ATOM   2119  H   MET A 163      16.726  20.952 177.294  1.00 47.81           H
ATOM   2120  HA  MET A 163      18.699  21.863 178.893  1.00 58.37           H
ATOM   2121  HB2 MET A 163      16.227  20.719 179.597  1.00 48.85           H
ATOM   2122  HB3 MET A 163      17.331  21.095 180.674  1.00 48.85           H
ATOM   2123  HG2 MET A 163      16.047  22.939 179.021  1.00 48.78           H
ATOM   2124  HG3 MET A 163      15.693  22.706 180.546  1.00 48.78           H
ATOM   2125  HE1 MET A 163      18.600  25.253 178.812  1.00 70.68           H
ATOM   2126  HE2 MET A 163      18.336  23.789 178.253  1.00 70.68           H
ATOM   2127  HE3 MET A 163      17.146  24.840 178.320  1.00 70.68           H
ATOM   2128  N   GLY A 164      18.895  19.070 177.828  1.00 45.30           N
ATOM   2129  CA  GLY A 164      19.520  17.761 177.864  1.00 44.02           C
ATOM   2130  C   GLY A 164      18.651  16.717 177.195  1.00 48.33           C
ATOM   2131  O   GLY A 164      18.612  16.594 175.964  1.00 48.73           O
ATOM   2132  H   GLY A 164      18.629  19.303 177.044  1.00 54.34           H
ATOM   2133  HA2 GLY A 164      20.374  17.794 177.406  1.00 52.81           H
ATOM   2134  HA3 GLY A 164      19.671  17.496 178.785  1.00 52.81           H
ATOM   2135  N   THR A 165      17.960  15.948 178.014  1.00 45.09           N
ATOM   2136  CA  THR A 165      16.985  14.983 177.531  1.00 51.06           C
ATOM   2137  C   THR A 165      15.592  15.200 178.089  1.00 49.76           C
ATOM   2138  O   THR A 165      14.662  14.547 177.621  1.00 52.11           O
ATOM   2139  CB  THR A 165      17.420  13.552 177.875  1.00 44.95           C
ATOM   2140  OG1 THR A 165      17.341  13.359 179.293  1.00 48.30           O
ATOM   2141  CG2 THR A 165      18.851  13.301 177.396  1.00 50.13           C
ATOM   2142  H   THR A 165      18.037  15.964 178.871  1.00 54.10           H
ATOM   2143  HA  THR A 165      16.931  15.053 176.565  1.00 61.26           H
ATOM   2144  HB  THR A 165      16.833  12.921 177.431  1.00 53.92           H
ATOM   2145  HG1 THR A 165      17.578  12.578 179.490  1.00 57.94           H
ATOM   2146 HG21 THR A 165      19.120  12.396 177.617  1.00 60.14           H
ATOM   2147 HG22 THR A 165      18.905  13.421 176.435  1.00 60.14           H
ATOM   2148 HG23 THR A 165      19.459  13.924 177.826  1.00 60.14           H
ATOM   2149  N   LYS A 166      15.415  16.089 179.059  1.00 48.13           N
ATOM   2150  CA  LYS A 166      14.126  16.277 179.703  1.00 49.63           C
ATOM   2151  C   LYS A 166      13.438  17.547 179.193  1.00 51.44           C
ATOM   2152  O   LYS A 166      14.066  18.443 178.622  1.00 45.55           O
ATOM   2153  CB  LYS A 166      14.302  16.336 181.218  1.00 53.84           C
ATOM   2154  CG  LYS A 166      14.843  15.044 181.847  1.00 52.55           C
ATOM   2155  CD  LYS A 166      13.825  13.985 181.835  1.00 52.09           C
ATOM   2156  CE  LYS A 166      14.208  12.849 182.726  1.00 58.58           C
ATOM   2157  NZ  LYS A 166      15.507  12.343 182.287  1.00 69.43           N1+
ATOM   2158  H   LYS A 166      16.035  16.601 179.365  1.00 57.74           H
ATOM   2159  HA  LYS A 166      13.555  15.521 179.495  1.00 59.54           H
ATOM   2160  HB2 LYS A 166      14.923  17.049 181.431  1.00 64.59           H
ATOM   2161  HB3 LYS A 166      13.440  16.521 181.624  1.00 64.59           H
ATOM   2162  HG2 LYS A 166      15.610  14.736 181.340  1.00 63.04           H
ATOM   2163  HG3 LYS A 166      15.095  15.215 182.768  1.00 63.04           H
ATOM   2164  HD2 LYS A 166      12.982  14.347 182.150  1.00 62.49           H
ATOM   2165  HD3 LYS A 166      13.728  13.644 180.932  1.00 62.49           H
ATOM   2166  HE2 LYS A 166      14.284  13.159 183.642  1.00 70.28           H
ATOM   2167  HE3 LYS A 166      13.553  12.137 182.655  1.00 70.28           H
ATOM   2168  HZ1 LYS A 166      15.759  11.663 182.803  1.00 83.30           H
ATOM   2169  HZ2 LYS A 166      15.455  12.062 181.444  1.00 83.30           H
ATOM   2170  HZ3 LYS A 166      16.118  12.988 182.339  1.00 83.30           H
ATOM   2171  N   GLY A 167      12.120  17.597 179.381  1.00 50.50           N
ATOM   2172  CA  GLY A 167      11.358  18.766 178.990  1.00 48.49           C
ATOM   2173  C   GLY A 167      10.960  18.713 177.526  1.00 45.79           C
ATOM   2174  O   GLY A 167      11.051  17.684 176.858  1.00 44.05           O
ATOM   2175  H   GLY A 167      11.650  16.967 179.732  1.00 60.58           H
ATOM   2176  HA2 GLY A 167      10.553  18.825 179.528  1.00 58.17           H
ATOM   2177  HA3 GLY A 167      11.888  19.564 179.138  1.00 58.17           H
ATOM   2178  N   LYS A 168      10.570  19.878 177.023  1.00 40.41           N
ATOM   2179  CA  LYS A 168      10.080  20.040 175.666  1.00 50.84           C
ATOM   2180  C   LYS A 168      11.188  20.471 174.711  1.00 45.17           C
ATOM   2181  O   LYS A 168      12.257  20.947 175.108  1.00 50.70           O
ATOM   2182  CB  LYS A 168       8.958  21.070 175.641  1.00 49.32           C
ATOM   2183  CG  LYS A 168       7.832  20.754 176.574  1.00 48.87           C
ATOM   2184  CD  LYS A 168       6.799  21.824 176.557  1.00 47.20           C
ATOM   2185  CE  LYS A 168       5.663  21.444 177.519  1.00 50.73           C
ATOM   2186  NZ  LYS A 168       4.751  22.595 177.652  1.00 57.77           N1+
ATOM   2187  H   LYS A 168      10.582  20.614 177.468  1.00 48.48           H
ATOM   2188  HA  LYS A 168       9.722  19.194 175.353  1.00 61.00           H
ATOM   2189  HB2 LYS A 168       9.320  21.933 175.894  1.00 59.16           H
ATOM   2190  HB3 LYS A 168       8.595  21.115 174.742  1.00 59.16           H
ATOM   2191  HG2 LYS A 168       7.413  19.922 176.302  1.00 58.63           H
ATOM   2192  HG3 LYS A 168       8.176  20.678 177.478  1.00 58.63           H
ATOM   2193  HD2 LYS A 168       7.190  22.662 176.852  1.00 56.63           H
ATOM   2194  HD3 LYS A 168       6.434  21.912 175.662  1.00 56.63           H
ATOM   2195  HE2 LYS A 168       5.166  20.692 177.161  1.00 60.86           H
ATOM   2196  HE3 LYS A 168       6.028  21.232 178.392  1.00 60.86           H
ATOM   2197  HZ1 LYS A 168       4.085  22.394 178.207  1.00 69.30           H
ATOM   2198  HZ2 LYS A 168       5.194  23.297 177.974  1.00 69.30           H
ATOM   2199  HZ3 LYS A 168       4.412  22.808 176.857  1.00 69.30           H
ATOM   2200  N   LYS A 169      10.887  20.338 173.418  1.00 50.46           N
ATOM   2201  CA  LYS A 169      11.828  20.708 172.371  1.00 53.60           C
ATOM   2202  C   LYS A 169      12.079  22.201 172.304  1.00 49.36           C
ATOM   2203  O   LYS A 169      13.087  22.614 171.728  1.00 50.31           O
ATOM   2204  CB  LYS A 169      11.316  20.209 171.023  1.00 57.23           C
ATOM   2205  CG  LYS A 169      11.583  18.737 170.798  1.00 59.54           C
ATOM   2206  CD  LYS A 169      13.054  18.475 170.473  1.00 63.07           C
ATOM   2207  CE  LYS A 169      13.343  16.963 170.312  1.00 67.71           C
ATOM   2208  NZ  LYS A 169      13.184  16.202 171.623  1.00 70.29           N1+
ATOM   2209  H   LYS A 169      10.139  20.032 173.123  1.00 60.54           H
ATOM   2210  HA  LYS A 169      12.677  20.272 172.546  1.00 64.30           H
ATOM   2211  HB2 LYS A 169      10.358  20.349 170.978  1.00 68.66           H
ATOM   2212  HB3 LYS A 169      11.757  20.704 170.315  1.00 68.66           H
ATOM   2213  HG2 LYS A 169      11.357  18.245 171.603  1.00 71.43           H
ATOM   2214  HG3 LYS A 169      11.047  18.426 170.052  1.00 71.43           H
ATOM   2215  HD2 LYS A 169      13.281  18.917 169.640  1.00 75.66           H
ATOM   2216  HD3 LYS A 169      13.607  18.814 171.194  1.00 75.66           H
ATOM   2217  HE2 LYS A 169      12.722  16.587 169.669  1.00 81.23           H
ATOM   2218  HE3 LYS A 169      14.255  16.844 170.003  1.00 81.23           H
ATOM   2219  HZ1 LYS A 169      13.357  15.338 171.496  1.00 84.33           H
ATOM   2220  HZ2 LYS A 169      13.749  16.523 172.231  1.00 84.33           H
ATOM   2221  HZ3 LYS A 169      12.352  16.289 171.926  1.00 84.33           H
ATOM   2222  N   GLN A 170      11.206  23.007 172.896  1.00 50.49           N
ATOM   2223  CA  GLN A 170      11.330  24.456 172.901  1.00 49.92           C
ATOM   2224  C   GLN A 170      11.064  24.947 174.318  1.00 50.65           C
ATOM   2225  O   GLN A 170      10.076  24.542 174.941  1.00 45.53           O
ATOM   2226  CB  GLN A 170      10.331  25.059 171.919  1.00 57.53           C
ATOM   2227  CG  GLN A 170      10.497  26.512 171.646  1.00 60.47           C
ATOM   2228  CD  GLN A 170       9.277  27.061 170.921  1.00 74.03           C
ATOM   2229  OE1 GLN A 170       8.730  26.414 170.019  1.00 76.94           O
ATOM   2230  NE2 GLN A 170       8.810  28.238 171.345  1.00 79.56           N
ATOM   2231  H   GLN A 170      10.509  22.726 173.315  1.00 60.57           H
ATOM   2232  HA  GLN A 170      12.227  24.715 172.640  1.00 59.89           H
ATOM   2233  HB2 GLN A 170      10.415  24.593 171.072  1.00 69.03           H
ATOM   2234  HB3 GLN A 170       9.437  24.930 172.273  1.00 69.03           H
ATOM   2235  HG2 GLN A 170      10.597  26.989 172.485  1.00 72.55           H
ATOM   2236  HG3 GLN A 170      11.276  26.648 171.084  1.00 72.55           H
ATOM   2237 HE21 GLN A 170       9.197  28.644 171.997  1.00 95.45           H
ATOM   2238 HE22 GLN A 170       8.123  28.590 170.967  1.00 95.45           H
ATOM   2239  N   LEU A 171      11.946  25.788 174.841  1.00 51.02           N
ATOM   2240  CA  LEU A 171      11.741  26.313 176.189  1.00 46.09           C
ATOM   2241  C   LEU A 171      10.661  27.394 176.194  1.00 48.21           C
ATOM   2242  O   LEU A 171      10.387  27.996 175.167  1.00 41.15           O
ATOM   2243  CB  LEU A 171      13.033  26.920 176.712  1.00 48.07           C
ATOM   2244  CG  LEU A 171      13.945  26.103 177.639  1.00 51.69           C
ATOM   2245  CD1 LEU A 171      13.923  24.638 177.397  1.00 61.29           C
ATOM   2246  CD2 LEU A 171      15.364  26.641 177.411  1.00 50.75           C
ATOM   2247  H   LEU A 171      12.658  26.068 174.449  1.00 61.21           H
ATOM   2248  HA  LEU A 171      11.469  25.596 176.783  1.00 55.29           H
ATOM   2249  HB2 LEU A 171      13.571  27.166 175.944  1.00 57.67           H
ATOM   2250  HB3 LEU A 171      12.799  27.727 177.198  1.00 57.67           H
ATOM   2251  HG  LEU A 171      13.698  26.267 178.563  1.00 62.01           H
ATOM   2252 HD11 LEU A 171      14.525  24.206 178.024  1.00 73.53           H
ATOM   2253 HD12 LEU A 171      13.019  24.310 177.526  1.00 73.53           H
ATOM   2254 HD13 LEU A 171      14.212  24.464 176.488  1.00 73.53           H
ATOM   2255 HD21 LEU A 171      15.981  26.153 177.978  1.00 60.89           H
ATOM   2256 HD22 LEU A 171      15.602  26.518 176.479  1.00 60.89           H
ATOM   2257 HD23 LEU A 171      15.383  27.584 177.636  1.00 60.89           H
ATOM   2258  N   PRO A 172      10.097  27.713 177.357  1.00 46.62           N
ATOM   2259  CA  PRO A 172       9.128  28.811 177.425  1.00 44.71           C
ATOM   2260  C   PRO A 172       9.739  30.143 177.032  1.00 46.66           C
ATOM   2261  O   PRO A 172      10.891  30.438 177.324  1.00 39.39           O
ATOM   2262  CB  PRO A 172       8.709  28.822 178.900  1.00 44.54           C
ATOM   2263  CG  PRO A 172       9.127  27.469 179.432  1.00 46.29           C
ATOM   2264  CD  PRO A 172      10.324  27.090 178.674  1.00 42.97           C
ATOM   2265  HA  PRO A 172       8.358  28.625 176.866  1.00 53.64           H
ATOM   2266  HB2 PRO A 172       9.173  29.534 179.368  1.00 53.44           H
ATOM   2267  HB3 PRO A 172       7.748  28.936 178.966  1.00 53.44           H
ATOM   2268  HG2 PRO A 172       9.331  27.541 180.377  1.00 55.53           H
ATOM   2269  HG3 PRO A 172       8.414  26.828 179.284  1.00 55.53           H
ATOM   2270  HD2 PRO A 172      11.120  27.458 179.091  1.00 51.55           H
ATOM   2271  HD3 PRO A 172      10.380  26.126 178.588  1.00 51.55           H
ATOM   2272  N   ASP A 173       8.920  30.983 176.427  1.00 41.01           N
ATOM   2273  CA  ASP A 173       9.345  32.326 176.065  1.00 42.92           C
ATOM   2274  C   ASP A 173       9.833  33.098 177.290  1.00 40.29           C
ATOM   2275  O   ASP A 173       9.166  33.136 178.318  1.00 39.23           O
ATOM   2276  CB  ASP A 173       8.167  33.051 175.418  1.00 46.60           C
ATOM   2277  CG  ASP A 173       8.516  34.445 174.991  1.00 54.15           C
ATOM   2278  OD1 ASP A 173       9.279  34.584 174.008  1.00 59.63           O
ATOM   2279  OD2 ASP A 173       8.031  35.399 175.646  1.00 61.63           O1-
ATOM   2280  H   ASP A 173       8.108  30.801 176.213  1.00 49.20           H
ATOM   2281  HA  ASP A 173      10.069  32.276 175.422  1.00 51.48           H
ATOM   2282  HB2 ASP A 173       7.884  32.557 174.632  1.00 55.90           H
ATOM   2283  HB3 ASP A 173       7.439  33.105 176.057  1.00 55.90           H
ATOM   2284  N   ALA A 174      10.974  33.758 177.161  1.00 43.73           N
ATOM   2285  CA  ALA A 174      11.601  34.403 178.318  1.00 39.01           C
ATOM   2286  C   ALA A 174      10.753  35.561 178.845  1.00 42.78           C
ATOM   2287  O   ALA A 174      10.631  35.749 180.064  1.00 39.31           O
ATOM   2288  CB  ALA A 174      13.004  34.896 177.949  1.00 43.48           C
ATOM   2289  H   ALA A 174      11.407  33.850 176.424  1.00 52.47           H
ATOM   2290  HA  ALA A 174      11.691  33.751 179.031  1.00 46.79           H
ATOM   2291  HB1 ALA A 174      13.403  35.319 178.725  1.00 52.16           H
ATOM   2292  HB2 ALA A 174      13.542  34.138 177.672  1.00 52.16           H
ATOM   2293  HB3 ALA A 174      12.932  35.535 177.223  1.00 52.16           H
ATOM   2294  N   GLU A 175      10.151  36.341 177.941  1.00 42.92           N
ATOM   2295  CA  GLU A 175       9.305  37.465 178.336  1.00 47.15           C
ATOM   2296  C   GLU A 175       8.069  36.974 179.088  1.00 42.07           C
ATOM   2297  O   GLU A 175       7.686  37.535 180.118  1.00 44.62           O
ATOM   2298  CB  GLU A 175       8.933  38.270 177.072  1.00 47.74           C
ATOM   2299  CG  GLU A 175       7.657  39.092 177.113  1.00 61.37           C
ATOM   2300  CD  GLU A 175       7.710  40.304 178.056  1.00 78.28           C
ATOM   2301  OE1 GLU A 175       6.638  40.983 178.209  1.00 74.53           O
ATOM   2302  OE2 GLU A 175       8.810  40.572 178.631  1.00 78.11           O1-
ATOM   2303  H   GLU A 175      10.219  36.237 177.090  1.00 51.48           H
ATOM   2304  HA  GLU A 175       9.806  38.047 178.929  1.00 56.56           H
ATOM   2305  HB2 GLU A 175       9.660  38.884 176.883  1.00 57.27           H
ATOM   2306  HB3 GLU A 175       8.845  37.646 176.334  1.00 57.27           H
ATOM   2307  HG2 GLU A 175       7.472  39.422 176.219  1.00 73.63           H
ATOM   2308  HG3 GLU A 175       6.929  38.521 177.407  1.00 73.63           H
ATOM   2309  N   PHE A 176       7.451  35.915 178.591  1.00 41.74           N
ATOM   2310  CA  PHE A 176       6.282  35.354 179.244  1.00 40.25           C
ATOM   2311  C   PHE A 176       6.632  34.870 180.644  1.00 42.76           C
ATOM   2312  O   PHE A 176       5.941  35.174 181.618  1.00 44.66           O
ATOM   2313  CB  PHE A 176       5.733  34.209 178.388  1.00 38.26           C
ATOM   2314  CG  PHE A 176       4.461  33.615 178.893  1.00 45.80           C
ATOM   2315  CD1 PHE A 176       3.272  34.332 178.864  1.00 40.09           C
ATOM   2316  CD2 PHE A 176       4.445  32.319 179.363  1.00 49.18           C
ATOM   2317  CE1 PHE A 176       2.121  33.771 179.305  1.00 43.87           C
ATOM   2318  CE2 PHE A 176       3.272  31.751 179.827  1.00 48.82           C
ATOM   2319  CZ  PHE A 176       2.111  32.479 179.789  1.00 44.29           C
ATOM   2320  H   PHE A 176       7.689  35.502 177.875  1.00 50.07           H
ATOM   2321  HA  PHE A 176       5.597  36.036 179.319  1.00 48.29           H
ATOM   2322  HB2 PHE A 176       5.567  34.543 177.493  1.00 45.90           H
ATOM   2323  HB3 PHE A 176       6.396  33.501 178.355  1.00 45.90           H
ATOM   2324  HD1 PHE A 176       3.266  35.203 178.539  1.00 48.09           H
ATOM   2325  HD2 PHE A 176       5.235  31.828 179.387  1.00 59.00           H
ATOM   2326  HE1 PHE A 176       1.333  34.263 179.289  1.00 52.63           H
ATOM   2327  HE2 PHE A 176       3.268  30.879 180.148  1.00 58.57           H
ATOM   2328  HZ  PHE A 176       1.317  32.104 180.096  1.00 53.13           H
ATOM   2329  N   LEU A 177       7.687  34.073 180.756  1.00 38.52           N
ATOM   2330  CA  LEU A 177       8.153  33.641 182.069  1.00 43.66           C
ATOM   2331  C   LEU A 177       8.301  34.827 183.015  1.00 39.88           C
ATOM   2332  O   LEU A 177       7.846  34.792 184.169  1.00 41.29           O
ATOM   2333  CB  LEU A 177       9.479  32.923 181.885  1.00 39.81           C
ATOM   2334  CG  LEU A 177       9.707  31.523 182.384  1.00 53.26           C
ATOM   2335  CD1 LEU A 177       8.509  30.628 182.175  1.00 55.93           C
ATOM   2336  CD2 LEU A 177      10.938  30.919 181.655  1.00 51.18           C
ATOM   2337  H   LEU A 177       8.148  33.771 180.096  1.00 46.20           H
ATOM   2338  HA  LEU A 177       7.515  33.018 182.451  1.00 52.38           H
ATOM   2339  HB2 LEU A 177       9.657  32.899 180.932  1.00 47.76           H
ATOM   2340  HB3 LEU A 177      10.158  33.471 182.309  1.00 47.76           H
ATOM   2341  HG  LEU A 177       9.901  31.551 183.334  1.00 63.90           H
ATOM   2342 HD11 LEU A 177       8.714  29.742 182.514  1.00 67.10           H
ATOM   2343 HD12 LEU A 177       7.751  30.998 182.653  1.00 67.10           H
ATOM   2344 HD13 LEU A 177       8.311  30.581 181.226  1.00 67.10           H
ATOM   2345 HD21 LEU A 177      11.084  30.016 181.978  1.00 61.40           H
ATOM   2346 HD22 LEU A 177      10.765  30.905 180.701  1.00 61.40           H
ATOM   2347 HD23 LEU A 177      11.716  31.467 181.842  1.00 61.40           H
ATOM   2348  N   SER A 178       8.926  35.904 182.544  1.00 36.08           N
ATOM   2349  CA  SER A 178       9.222  37.005 183.452  1.00 39.03           C
ATOM   2350  C   SER A 178       7.944  37.718 183.878  1.00 47.00           C
ATOM   2351  O   SER A 178       7.785  38.090 185.053  1.00 36.72           O
ATOM   2352  CB  SER A 178      10.177  37.986 182.797  1.00 42.02           C
ATOM   2353  OG  SER A 178      11.410  37.350 182.542  1.00 45.77           O
ATOM   2354  H   SER A 178       9.181  36.019 181.731  1.00 43.28           H
ATOM   2355  HA  SER A 178       9.650  36.653 184.248  1.00 46.81           H
ATOM   2356  HB2 SER A 178       9.796  38.292 181.959  1.00 50.41           H
ATOM   2357  HB3 SER A 178      10.323  38.737 183.394  1.00 50.41           H
ATOM   2358  HG  SER A 178      11.294  36.695 182.029  1.00 54.90           H
ATOM   2359  N   ARG A 179       7.020  37.915 182.930  1.00 40.09           N
ATOM   2360  CA  ARG A 179       5.778  38.586 183.265  1.00 46.58           C
ATOM   2361  C   ARG A 179       4.968  37.708 184.203  1.00 36.54           C
ATOM   2362  O   ARG A 179       4.457  38.178 185.227  1.00 39.77           O
ATOM   2363  CB  ARG A 179       4.986  38.924 181.982  1.00 45.33           C
ATOM   2364  CG  ARG A 179       5.590  40.017 181.046  1.00 56.83           C
ATOM   2365  CD  ARG A 179       5.401  41.498 181.545  1.00 72.74           C
ATOM   2366  NE  ARG A 179       6.381  42.450 180.955  1.00 84.77           N
ATOM   2367  CZ  ARG A 179       6.544  43.738 181.316  1.00 80.19           C
ATOM   2368  NH1 ARG A 179       5.764  44.284 182.251  1.00 77.29           N
ATOM   2369  NH2 ARG A 179       7.506  44.487 180.756  1.00 71.22           N1+
ATOM   2370  H   ARG A 179       7.093  37.674 182.107  1.00 48.09           H
ATOM   2371  HA  ARG A 179       5.977  39.417 183.724  1.00 55.88           H
ATOM   2372  HB2 ARG A 179       4.903  38.112 181.457  1.00 54.38           H
ATOM   2373  HB3 ARG A 179       4.103  39.227 182.243  1.00 54.38           H
ATOM   2374  HG2 ARG A 179       6.543  39.857 180.959  1.00 68.18           H
ATOM   2375  HG3 ARG A 179       5.168  39.945 180.176  1.00 68.18           H
ATOM   2376  HD2 ARG A 179       4.511  41.799 181.303  1.00 87.27           H
ATOM   2377  HD3 ARG A 179       5.506  41.520 182.509  1.00 87.27           H
ATOM   2378  HE  ARG A 179       6.889  42.151 180.329  1.00101.71           H
ATOM   2379 HH11 ARG A 179       5.154  43.812 182.632  1.00 92.74           H
ATOM   2380 HH12 ARG A 179       5.870  45.108 182.473  1.00 92.74           H
ATOM   2381 HH21 ARG A 179       8.009  44.152 180.144  1.00 85.45           H
ATOM   2382 HH22 ARG A 179       7.588  45.314 180.975  1.00 85.45           H
ATOM   2383  N   ARG A 180       4.899  36.408 183.908  1.00 36.53           N
ATOM   2384  CA  ARG A 180       4.097  35.505 184.725  1.00 40.96           C
ATOM   2385  C   ARG A 180       4.652  35.378 186.142  1.00 43.90           C
ATOM   2386  O   ARG A 180       3.897  35.455 187.119  1.00 38.15           O
ATOM   2387  CB  ARG A 180       4.023  34.141 184.045  1.00 35.91           C
ATOM   2388  CG  ARG A 180       3.110  34.098 182.811  1.00 42.08           C
ATOM   2389  CD  ARG A 180       1.640  33.719 183.195  1.00 45.64           C
ATOM   2390  NE  ARG A 180       1.038  34.784 183.951  1.00 50.45           N
ATOM   2391  CZ  ARG A 180       0.405  34.647 185.104  1.00 44.73           C
ATOM   2392  NH1 ARG A 180      -0.049  35.755 185.643  1.00 49.41           N
ATOM   2393  NH2 ARG A 180       0.201  33.467 185.697  1.00 46.26           N1+
ATOM   2394  H   ARG A 180       5.302  36.032 183.249  1.00 43.82           H
ATOM   2395  HA  ARG A 180       3.195  35.856 184.789  1.00 49.14           H
ATOM   2396  HB2 ARG A 180       4.915  33.886 183.761  1.00 43.07           H
ATOM   2397  HB3 ARG A 180       3.685  33.493 184.683  1.00 43.07           H
ATOM   2398  HG2 ARG A 180       3.098  34.973 182.391  1.00 50.48           H
ATOM   2399  HG3 ARG A 180       3.443  33.432 182.189  1.00 50.48           H
ATOM   2400  HD2 ARG A 180       1.119  33.581 182.388  1.00 54.75           H
ATOM   2401  HD3 ARG A 180       1.643  32.917 183.740  1.00 54.75           H
ATOM   2402  HE  ARG A 180       1.094  35.578 183.626  1.00 60.52           H
ATOM   2403 HH11 ARG A 180       0.078  36.509 185.250  1.00 59.27           H
ATOM   2404 HH12 ARG A 180      -0.483  35.725 186.385  1.00 59.27           H
ATOM   2405 HH21 ARG A 180       0.506  32.747 185.339  1.00 55.50           H
ATOM   2406 HH22 ARG A 180      -0.224  33.429 186.444  1.00 55.50           H
ATOM   2407  N   PHE A 181       5.967  35.183 186.292  1.00 36.63           N
ATOM   2408  CA  PHE A 181       6.491  34.761 187.597  1.00 38.23           C
ATOM   2409  C   PHE A 181       7.438  35.717 188.281  1.00 38.49           C
ATOM   2410  O   PHE A 181       7.646  35.576 189.491  1.00 39.62           O
ATOM   2411  CB  PHE A 181       7.186  33.402 187.466  1.00 36.65           C
ATOM   2412  CG  PHE A 181       6.315  32.370 186.857  1.00 43.62           C
ATOM   2413  CD1 PHE A 181       6.546  31.933 185.573  1.00 44.34           C
ATOM   2414  CD2 PHE A 181       5.211  31.875 187.549  1.00 43.85           C
ATOM   2415  CE1 PHE A 181       5.723  31.008 184.995  1.00 45.05           C
ATOM   2416  CE2 PHE A 181       4.382  30.956 186.957  1.00 49.88           C
ATOM   2417  CZ  PHE A 181       4.646  30.522 185.680  1.00 48.33           C
ATOM   2418  H   PHE A 181       6.559  35.285 185.677  1.00 43.95           H
ATOM   2419  HA  PHE A 181       5.736  34.637 188.194  1.00 45.86           H
ATOM   2420  HB2 PHE A 181       7.971  33.501 186.905  1.00 43.97           H
ATOM   2421  HB3 PHE A 181       7.446  33.093 188.348  1.00 43.97           H
ATOM   2422  HD1 PHE A 181       7.275  32.263 185.098  1.00 53.19           H
ATOM   2423  HD2 PHE A 181       5.032  32.175 188.411  1.00 52.61           H
ATOM   2424  HE1 PHE A 181       5.894  30.712 184.131  1.00 54.04           H
ATOM   2425  HE2 PHE A 181       3.653  30.616 187.425  1.00 59.84           H
ATOM   2426  HZ  PHE A 181       4.093  29.889 185.283  1.00 57.98           H
ATOM   2427  N   LEU A 182       8.007  36.682 187.578  1.00 39.27           N
ATOM   2428  CA  LEU A 182       8.979  37.569 188.191  1.00 35.24           C
ATOM   2429  C   LEU A 182       8.503  38.991 188.365  1.00 33.75           C
ATOM   2430  O   LEU A 182       9.040  39.683 189.223  1.00 35.25           O
ATOM   2431  CB  LEU A 182      10.259  37.589 187.359  1.00 40.53           C
ATOM   2432  CG  LEU A 182      10.897  36.220 187.191  1.00 36.05           C
ATOM   2433  CD1 LEU A 182      12.144  36.315 186.328  1.00 38.57           C
ATOM   2434  CD2 LEU A 182      11.219  35.640 188.567  1.00 38.92           C
ATOM   2435  H   LEU A 182       7.850  36.843 186.748  1.00 47.10           H
ATOM   2436  HA  LEU A 182       9.203  37.224 189.069  1.00 42.28           H
ATOM   2437  HB2 LEU A 182      10.052  37.930 186.475  1.00 48.62           H
ATOM   2438  HB3 LEU A 182      10.905  38.167 187.793  1.00 48.62           H
ATOM   2439  HG  LEU A 182      10.269  35.626 186.752  1.00 43.25           H
ATOM   2440 HD11 LEU A 182      12.533  35.431 186.236  1.00 46.27           H
ATOM   2441 HD12 LEU A 182      11.898  36.662 185.456  1.00 46.27           H
ATOM   2442 HD13 LEU A 182      12.778  36.913 186.755  1.00 46.27           H
ATOM   2443 HD21 LEU A 182      11.626  34.767 188.453  1.00 46.69           H
ATOM   2444 HD22 LEU A 182      11.833  36.235 189.024  1.00 46.69           H
ATOM   2445 HD23 LEU A 182      10.397  35.559 189.075  1.00 46.69           H
ATOM   2446  N   LEU A 183       7.499  39.415 187.603  1.00 39.34           N
ATOM   2447  CA  LEU A 183       7.020  40.790 187.636  1.00 38.39           C
ATOM   2448  C   LEU A 183       6.335  41.108 188.963  1.00 35.90           C
ATOM   2449  O   LEU A 183       5.439  40.382 189.398  1.00 38.31           O
ATOM   2450  CB  LEU A 183       6.032  41.014 186.486  1.00 44.11           C
ATOM   2451  CG  LEU A 183       5.808  42.419 185.899  1.00 50.88           C
ATOM   2452  CD1 LEU A 183       4.473  42.403 185.132  1.00 51.34           C
ATOM   2453  CD2 LEU A 183       5.822  43.515 186.880  1.00 50.72           C
ATOM   2454  H   LEU A 183       7.072  38.915 187.049  1.00 47.20           H
ATOM   2455  HA  LEU A 183       7.768  41.396 187.522  1.00 46.05           H
ATOM   2456  HB2 LEU A 183       6.318  40.454 185.748  1.00 52.92           H
ATOM   2457  HB3 LEU A 183       5.164  40.704 186.789  1.00 52.92           H
ATOM   2458  HG  LEU A 183       6.511  42.598 185.255  1.00 61.04           H
ATOM   2459 HD11 LEU A 183       4.316  43.283 184.755  1.00 61.59           H
ATOM   2460 HD12 LEU A 183       4.525  41.743 184.423  1.00 61.59           H
ATOM   2461 HD13 LEU A 183       3.759  42.174 185.747  1.00 61.59           H
ATOM   2462 HD21 LEU A 183       5.673  44.355 186.417  1.00 60.85           H
ATOM   2463 HD22 LEU A 183       5.117  43.366 187.529  1.00 60.85           H
ATOM   2464 HD23 LEU A 183       6.684  43.530 187.324  1.00 60.85           H
ATOM   2465  N   ARG A 184       6.764  42.200 189.592  1.00 36.23           N
ATOM   2466  CA  ARG A 184       6.142  42.684 190.811  1.00 36.90           C
ATOM   2467  C   ARG A 184       4.725  43.183 190.529  1.00 43.77           C
ATOM   2468  O   ARG A 184       4.490  43.933 189.579  1.00 42.28           O
ATOM   2469  CB  ARG A 184       6.961  43.828 191.413  1.00 38.13           C
ATOM   2470  CG  ARG A 184       6.267  44.506 192.605  1.00 39.78           C
ATOM   2471  CD  ARG A 184       7.188  45.595 193.220  1.00 40.70           C
ATOM   2472  NE  ARG A 184       8.426  45.005 193.703  1.00 43.84           N
ATOM   2473  CZ  ARG A 184       9.559  45.684 193.841  1.00 38.83           C
ATOM   2474  NH1 ARG A 184       9.628  46.997 193.565  1.00 36.01           N
ATOM   2475  NH2 ARG A 184      10.623  45.051 194.269  1.00 35.12           N1+
ATOM   2476  H   ARG A 184       7.424  42.682 189.324  1.00 43.46           H
ATOM   2477  HA  ARG A 184       6.094  41.964 191.460  1.00 44.27           H
ATOM   2478  HB2 ARG A 184       7.811  43.478 191.722  1.00 45.74           H
ATOM   2479  HB3 ARG A 184       7.109  44.502 190.731  1.00 45.74           H
ATOM   2480  HG2 ARG A 184       5.448  44.930 192.305  1.00 47.72           H
ATOM   2481  HG3 ARG A 184       6.076  43.844 193.288  1.00 47.72           H
ATOM   2482  HD2 ARG A 184       7.406  46.254 192.543  1.00 48.82           H
ATOM   2483  HD3 ARG A 184       6.736  46.015 193.969  1.00 48.82           H
ATOM   2484  HE  ARG A 184       8.395  44.206 194.020  1.00 52.59           H
ATOM   2485 HH11 ARG A 184       8.931  47.413 193.281  1.00 43.19           H
ATOM   2486 HH12 ARG A 184      10.370  47.419 193.666  1.00 43.19           H
ATOM   2487 HH21 ARG A 184      10.579  44.212 194.452  1.00 42.13           H
ATOM   2488 HH22 ARG A 184      11.363  45.476 194.374  1.00 42.13           H
ATOM   2489  N   ARG A 185       3.786  42.775 191.378  1.00 42.84           N
ATOM   2490  CA  ARG A 185       2.443  43.336 191.405  1.00 50.78           C
ATOM   2491  C   ARG A 185       2.280  44.257 192.597  1.00 48.49           C
ATOM   2492  O   ARG A 185       1.893  45.414 192.459  1.00 58.55           O
ATOM   2493  CB  ARG A 185       1.422  42.180 191.422  1.00 47.02           C
ATOM   2494  CG  ARG A 185       1.848  41.200 190.342  1.00 54.64           C
ATOM   2495  CD  ARG A 185       1.040  40.018 190.261  1.00 60.97           C
ATOM   2496  NE  ARG A 185       1.751  39.023 189.457  1.00 57.76           N
ATOM   2497  CZ  ARG A 185       2.033  39.157 188.167  1.00 56.57           C
ATOM   2498  NH1 ARG A 185       1.690  40.251 187.495  1.00 71.77           N
ATOM   2499  NH2 ARG A 185       2.658  38.203 187.536  1.00 58.77           N1+
ATOM   2500  H   ARG A 185       3.909  42.157 191.964  1.00 51.39           H
ATOM   2501  HA  ARG A 185       2.298  43.856 190.598  1.00 60.93           H
ATOM   2502  HB2 ARG A 185       1.438  41.733 192.283  1.00 56.41           H
ATOM   2503  HB3 ARG A 185       0.535  42.514 191.217  1.00 56.41           H
ATOM   2504  HG2 ARG A 185       1.803  41.647 189.482  1.00 65.55           H
ATOM   2505  HG3 ARG A 185       2.761  40.921 190.519  1.00 65.55           H
ATOM   2506  HD2 ARG A 185       0.895  39.657 191.150  1.00 73.15           H
ATOM   2507  HD3 ARG A 185       0.196  40.224 189.830  1.00 73.15           H
ATOM   2508  HE  ARG A 185       2.005  38.300 189.848  1.00 69.30           H
ATOM   2509 HH11 ARG A 185       1.273  40.889 187.895  1.00 86.11           H
ATOM   2510 HH12 ARG A 185       1.883  40.321 186.660  1.00 86.11           H
ATOM   2511 HH21 ARG A 185       2.891  37.490 187.957  1.00 70.51           H
ATOM   2512 HH22 ARG A 185       2.848  38.292 186.702  1.00 70.51           H
ATOM   2513  N   LYS A 186       2.645  43.761 193.756  1.00 46.29           N
ATOM   2514  CA  LYS A 186       2.602  44.491 195.001  1.00 53.54           C
ATOM   2515  C   LYS A 186       3.976  44.372 195.645  1.00 48.69           C
ATOM   2516  O   LYS A 186       4.471  43.256 195.808  1.00 44.98           O
ATOM   2517  CB  LYS A 186       1.515  43.886 195.901  1.00 54.98           C
ATOM   2518  CG  LYS A 186       1.265  44.624 197.181  1.00 58.01           C
ATOM   2519  CD  LYS A 186       0.665  45.996 196.936  1.00 66.78           C
ATOM   2520  CE  LYS A 186      -0.833  45.927 196.562  1.00 68.84           C
ATOM   2521  NZ  LYS A 186      -1.128  45.482 195.140  1.00 78.50           N1+
ATOM   2522  H   LYS A 186       2.937  42.958 193.852  1.00 55.53           H
ATOM   2523  HA  LYS A 186       2.402  45.426 194.839  1.00 64.24           H
ATOM   2524  HB2 LYS A 186       0.681  43.867 195.407  1.00 65.96           H
ATOM   2525  HB3 LYS A 186       1.776  42.980 196.133  1.00 65.96           H
ATOM   2526  HG2 LYS A 186       0.644  44.116 197.726  1.00 69.59           H
ATOM   2527  HG3 LYS A 186       2.105  44.741 197.652  1.00 69.59           H
ATOM   2528  HD2 LYS A 186       0.750  46.528 197.742  1.00 80.12           H
ATOM   2529  HD3 LYS A 186       1.139  46.423 196.204  1.00 80.12           H
ATOM   2530  HE2 LYS A 186      -1.270  45.300 197.160  1.00 82.59           H
ATOM   2531  HE3 LYS A 186      -1.219  46.809 196.678  1.00 82.59           H
ATOM   2532  HZ1 LYS A 186      -2.007  45.468 195.003  1.00 94.19           H
ATOM   2533  HZ2 LYS A 186      -0.754  46.046 194.562  1.00 94.19           H
ATOM   2534  HZ3 LYS A 186      -0.800  44.667 195.003  1.00 94.19           H
ATOM   2535  N   PHE A 187       4.582  45.507 196.012  1.00 43.03           N
ATOM   2536  CA  PHE A 187       5.920  45.493 196.594  1.00 46.41           C
ATOM   2537  C   PHE A 187       5.949  44.592 197.820  1.00 49.24           C
ATOM   2538  O   PHE A 187       5.135  44.756 198.737  1.00 42.63           O
ATOM   2539  CB  PHE A 187       6.357  46.907 196.961  1.00 42.16           C
ATOM   2540  CG  PHE A 187       7.668  46.980 197.707  1.00 46.14           C
ATOM   2541  CD1 PHE A 187       7.711  47.376 199.016  1.00 40.62           C
ATOM   2542  CD2 PHE A 187       8.861  46.667 197.078  1.00 40.43           C
ATOM   2543  CE1 PHE A 187       8.899  47.441 199.705  1.00 41.95           C
ATOM   2544  CE2 PHE A 187      10.067  46.746 197.769  1.00 45.62           C
ATOM   2545  CZ  PHE A 187      10.082  47.136 199.074  1.00 46.83           C
ATOM   2546  H   PHE A 187       4.239  46.291 195.933  1.00 51.62           H
ATOM   2547  HA  PHE A 187       6.548  45.140 195.944  1.00 55.68           H
ATOM   2548  HB2 PHE A 187       6.453  47.424 196.146  1.00 50.57           H
ATOM   2549  HB3 PHE A 187       5.675  47.307 197.523  1.00 50.57           H
ATOM   2550  HD1 PHE A 187       6.918  47.587 199.455  1.00 48.73           H
ATOM   2551  HD2 PHE A 187       8.858  46.403 196.186  1.00 48.50           H
ATOM   2552  HE1 PHE A 187       8.905  47.712 200.595  1.00 50.32           H
ATOM   2553  HE2 PHE A 187      10.863  46.531 197.340  1.00 54.73           H
ATOM   2554  HZ  PHE A 187      10.886  47.183 199.539  1.00 56.18           H
ATOM   2555  N   ILE A 188       6.896  43.648 197.826  1.00 48.11           N
ATOM   2556  CA  ILE A 188       7.161  42.758 198.951  1.00 41.44           C
ATOM   2557  C   ILE A 188       8.466  43.193 199.616  1.00 45.18           C
ATOM   2558  O   ILE A 188       9.549  42.978 199.045  1.00 40.89           O
ATOM   2559  CB  ILE A 188       7.244  41.294 198.514  1.00 44.19           C
ATOM   2560  CG1 ILE A 188       6.004  40.878 197.714  1.00 48.33           C
ATOM   2561  CG2 ILE A 188       7.438  40.407 199.778  1.00 47.14           C
ATOM   2562  CD1 ILE A 188       6.128  39.491 197.085  1.00 47.97           C
ATOM   2563  H   ILE A 188       7.418  43.503 197.158  1.00 57.71           H
ATOM   2564  HA  ILE A 188       6.445  42.841 199.601  1.00 49.72           H
ATOM   2565  HB  ILE A 188       8.023  41.189 197.946  1.00 53.01           H
ATOM   2566 HG12 ILE A 188       5.236  40.869 198.306  1.00 57.98           H
ATOM   2567 HG13 ILE A 188       5.863  41.518 196.999  1.00 57.98           H
ATOM   2568 HG21 ILE A 188       7.492  39.478 199.506  1.00 56.55           H
ATOM   2569 HG22 ILE A 188       8.258  40.669 200.224  1.00 56.55           H
ATOM   2570 HG23 ILE A 188       6.682  40.535 200.372  1.00 56.55           H
ATOM   2571 HD11 ILE A 188       5.314  39.293 196.596  1.00 57.55           H
ATOM   2572 HD12 ILE A 188       6.887  39.486 196.481  1.00 57.55           H
ATOM   2573 HD13 ILE A 188       6.260  38.837 197.788  1.00 57.55           H
ATOM   2574  N   PRO A 189       8.423  43.783 200.813  1.00 41.92           N
ATOM   2575  CA  PRO A 189       9.663  44.203 201.466  1.00 43.65           C
ATOM   2576  C   PRO A 189      10.404  43.006 202.021  1.00 44.44           C
ATOM   2577  O   PRO A 189       9.819  41.952 202.310  1.00 41.07           O
ATOM   2578  CB  PRO A 189       9.181  45.132 202.592  1.00 41.94           C
ATOM   2579  CG  PRO A 189       7.857  44.575 202.956  1.00 40.72           C
ATOM   2580  CD  PRO A 189       7.245  44.084 201.655  1.00 43.66           C
ATOM   2581  HA  PRO A 189      10.232  44.692 200.851  1.00 52.36           H
ATOM   2582  HB2 PRO A 189       9.794  45.090 203.343  1.00 50.31           H
ATOM   2583  HB3 PRO A 189       9.098  46.040 202.260  1.00 50.31           H
ATOM   2584  HG2 PRO A 189       7.973  43.840 203.577  1.00 48.85           H
ATOM   2585  HG3 PRO A 189       7.309  45.272 203.349  1.00 48.85           H
ATOM   2586  HD2 PRO A 189       6.724  43.281 201.809  1.00 52.37           H
ATOM   2587  HD3 PRO A 189       6.709  44.783 201.249  1.00 52.37           H
ATOM   2588  N   ASP A 190      11.708  43.163 202.145  1.00 41.44           N
ATOM   2589  CA  ASP A 190      12.505  42.102 202.717  1.00 47.48           C
ATOM   2590  C   ASP A 190      12.220  41.941 204.207  1.00 43.40           C
ATOM   2591  O   ASP A 190      12.418  42.905 204.968  1.00 39.23           O
ATOM   2592  CB  ASP A 190      13.982  42.381 202.553  1.00 40.16           C
ATOM   2593  CG  ASP A 190      14.830  41.456 203.450  1.00 50.92           C
ATOM   2594  OD1 ASP A 190      14.481  40.236 203.534  1.00 51.67           O
ATOM   2595  OD2 ASP A 190      15.811  41.936 204.093  1.00 47.80           O1-
ATOM   2596  H   ASP A 190      12.149  43.863 201.910  1.00 49.71           H
ATOM   2597  HA  ASP A 190      12.298  41.266 202.272  1.00 56.96           H
ATOM   2598  HB2 ASP A 190      14.237  42.228 201.630  1.00 48.17           H
ATOM   2599  HB3 ASP A 190      14.165  43.300 202.805  1.00 48.17           H
ATOM   2600  N   PRO A 191      11.842  40.742 204.673  1.00 43.13           N
ATOM   2601  CA  PRO A 191      11.536  40.554 206.106  1.00 41.10           C
ATOM   2602  C   PRO A 191      12.732  40.663 207.035  1.00 47.11           C
ATOM   2603  O   PRO A 191      12.526  40.755 208.245  1.00 46.40           O
ATOM   2604  CB  PRO A 191      10.935  39.142 206.140  1.00 47.85           C
ATOM   2605  CG  PRO A 191      11.504  38.466 204.953  1.00 48.35           C
ATOM   2606  CD  PRO A 191      11.501  39.537 203.903  1.00 43.60           C
ATOM   2607  HA  PRO A 191      10.860  41.191 206.386  1.00 49.31           H
ATOM   2608  HB2 PRO A 191      11.203  38.691 206.956  1.00 57.40           H
ATOM   2609  HB3 PRO A 191       9.968  39.195 206.077  1.00 57.40           H
ATOM   2610  HG2 PRO A 191      12.408  38.168 205.143  1.00 58.01           H
ATOM   2611  HG3 PRO A 191      10.939  37.722 204.692  1.00 58.01           H
ATOM   2612  HD2 PRO A 191      12.178  39.358 203.232  1.00 52.30           H
ATOM   2613  HD3 PRO A 191      10.619  39.623 203.508  1.00 52.30           H
ATOM   2614  N   GLN A 192      13.971  40.654 206.539  1.00 40.92           N
ATOM   2615  CA  GLN A 192      15.122  40.815 207.416  1.00 39.59           C
ATOM   2616  C   GLN A 192      15.490  42.280 207.623  1.00 37.86           C
ATOM   2617  O   GLN A 192      16.520  42.575 208.238  1.00 44.42           O
ATOM   2618  CB  GLN A 192      16.352  40.062 206.852  1.00 46.98           C
ATOM   2619  CG  GLN A 192      16.183  38.578 206.646  1.00 47.84           C
ATOM   2620  CD  GLN A 192      17.416  37.920 205.973  1.00 52.10           C
ATOM   2621  OE1 GLN A 192      17.352  36.775 205.505  1.00 45.61           O
ATOM   2622  NE2 GLN A 192      18.543  38.645 205.943  1.00 53.67           N
ATOM   2623  H   GLN A 192      14.166  40.557 205.708  1.00 49.09           H
ATOM   2624  HA  GLN A 192      14.911  40.435 208.284  1.00 47.49           H
ATOM   2625  HB2 GLN A 192      16.577  40.449 205.991  1.00 56.36           H
ATOM   2626  HB3 GLN A 192      17.093  40.186 207.465  1.00 56.36           H
ATOM   2627  HG2 GLN A 192      16.049  38.153 207.508  1.00 57.40           H
ATOM   2628  HG3 GLN A 192      15.412  38.424 206.077  1.00 57.40           H
ATOM   2629 HE21 GLN A 192      18.556  39.433 206.286  1.00 64.39           H
ATOM   2630 HE22 GLN A 192      19.252  38.322 205.580  1.00 64.39           H
ATOM   2631  N   GLY A 193      14.715  43.206 207.096  1.00 38.02           N
ATOM   2632  CA  GLY A 193      14.990  44.605 207.330  1.00 43.22           C
ATOM   2633  C   GLY A 193      15.986  45.250 206.388  1.00 42.18           C
ATOM   2634  O   GLY A 193      16.374  46.400 206.616  1.00 42.45           O
ATOM   2635  H   GLY A 193      14.027  43.052 206.603  1.00 45.61           H
ATOM   2636  HA2 GLY A 193      14.159  45.100 207.265  1.00 51.85           H
ATOM   2637  HA3 GLY A 193      15.328  44.709 208.233  1.00 51.85           H
ATOM   2638  N   THR A 194      16.414  44.547 205.350  1.00 39.64           N
ATOM   2639  CA  THR A 194      17.393  45.081 204.410  1.00 35.34           C
ATOM   2640  C   THR A 194      16.855  46.334 203.725  1.00 38.53           C
ATOM   2641  O   THR A 194      15.683  46.394 203.348  1.00 39.20           O
ATOM   2642  CB  THR A 194      17.722  44.005 203.375  1.00 37.54           C
ATOM   2643  OG1 THR A 194      18.145  42.814 204.058  1.00 38.12           O
ATOM   2644  CG2 THR A 194      18.825  44.467 202.436  1.00 42.87           C
ATOM   2645  H   THR A 194      16.152  43.749 205.165  1.00 47.56           H
ATOM   2646  HA  THR A 194      18.207  45.313 204.884  1.00 42.39           H
ATOM   2647  HB  THR A 194      16.931  43.811 202.848  1.00 45.03           H
ATOM   2648  HG1 THR A 194      17.532  42.539 204.563  1.00 45.73           H
ATOM   2649 HG21 THR A 194      19.020  43.773 201.787  1.00 51.43           H
ATOM   2650 HG22 THR A 194      18.545  45.269 201.966  1.00 51.43           H
ATOM   2651 HG23 THR A 194      19.630  44.663 202.941  1.00 51.43           H
ATOM   2652  N   ASN A 195      17.731  47.333 203.567  1.00 36.05           N
ATOM   2653  CA  ASN A 195      17.397  48.647 203.038  1.00 34.40           C
ATOM   2654  C   ASN A 195      18.091  48.905 201.689  1.00 39.10           C
ATOM   2655  O   ASN A 195      18.751  48.038 201.111  1.00 36.35           O
ATOM   2656  CB  ASN A 195      17.773  49.712 204.058  1.00 37.24           C
ATOM   2657  CG  ASN A 195      19.236  49.683 204.422  1.00 42.73           C
ATOM   2658  OD1 ASN A 195      20.079  49.253 203.641  1.00 37.08           O
ATOM   2659  ND2 ASN A 195      19.550  50.128 205.633  1.00 36.38           N
ATOM   2660  H   ASN A 195      18.563  47.262 203.772  1.00 43.25           H
ATOM   2661  HA  ASN A 195      16.438  48.695 202.895  1.00 41.27           H
ATOM   2662  HB2 ASN A 195      17.573  50.587 203.690  1.00 44.67           H
ATOM   2663  HB3 ASN A 195      17.260  49.568 204.869  1.00 44.67           H
ATOM   2664 HD21 ASN A 195      20.370  50.133 205.891  1.00 43.64           H
ATOM   2665 HD22 ASN A 195      18.932  50.411 206.160  1.00 43.64           H
ATOM   2666  N   LEU A 196      17.903  50.117 201.166  1.00 35.75           N
ATOM   2667  CA  LEU A 196      18.495  50.496 199.892  1.00 36.65           C
ATOM   2668  C   LEU A 196      19.961  50.839 200.031  1.00 37.76           C
ATOM   2669  O   LEU A 196      20.694  50.811 199.037  1.00 35.75           O
ATOM   2670  CB  LEU A 196      17.771  51.688 199.273  1.00 35.10           C
ATOM   2671  CG  LEU A 196      16.288  51.524 198.946  1.00 40.02           C
ATOM   2672  CD1 LEU A 196      15.836  52.722 198.085  1.00 44.41           C
ATOM   2673  CD2 LEU A 196      15.970  50.224 198.238  1.00 41.17           C
ATOM   2674  H   LEU A 196      17.434  50.738 201.534  1.00 42.88           H
ATOM   2675  HA  LEU A 196      18.420  49.749 199.278  1.00 43.96           H
ATOM   2676  HB2 LEU A 196      17.844  52.435 199.887  1.00 42.11           H
ATOM   2677  HB3 LEU A 196      18.220  51.914 198.444  1.00 42.11           H
ATOM   2678  HG  LEU A 196      15.780  51.544 199.772  1.00 48.00           H
ATOM   2679 HD11 LEU A 196      14.895  52.622 197.875  1.00 53.27           H
ATOM   2680 HD12 LEU A 196      15.979  53.541 198.585  1.00 53.27           H
ATOM   2681 HD13 LEU A 196      16.359  52.738 197.268  1.00 53.27           H
ATOM   2682 HD21 LEU A 196      15.017  50.185 198.061  1.00 49.38           H
ATOM   2683 HD22 LEU A 196      16.463  50.190 197.403  1.00 49.38           H
ATOM   2684 HD23 LEU A 196      16.232  49.483 198.807  1.00 49.38           H
ATOM   2685  N   MET A 197      20.400  51.183 201.231  1.00 35.49           N
ATOM   2686  CA  MET A 197      21.826  51.352 201.431  1.00 38.21           C
ATOM   2687  C   MET A 197      22.536  50.036 201.128  1.00 35.12           C
ATOM   2688  O   MET A 197      23.551  50.016 200.441  1.00 36.04           O
ATOM   2689  CB  MET A 197      22.088  51.828 202.845  1.00 36.67           C
ATOM   2690  CG  MET A 197      23.499  52.254 203.153  1.00 39.90           C
ATOM   2691  SD  MET A 197      23.939  53.773 202.290  1.00 44.82           S
ATOM   2692  CE  MET A 197      25.669  53.929 202.851  1.00 47.81           C
ATOM   2693  H   MET A 197      19.911  51.321 201.925  1.00 42.57           H
ATOM   2694  HA  MET A 197      22.151  52.033 200.821  1.00 45.84           H
ATOM   2695  HB2 MET A 197      21.512  52.588 203.022  1.00 43.99           H
ATOM   2696  HB3 MET A 197      21.864  51.107 203.455  1.00 43.99           H
ATOM   2697  HG2 MET A 197      23.585  52.411 204.106  1.00 47.87           H
ATOM   2698  HG3 MET A 197      24.112  51.557 202.871  1.00 47.87           H
ATOM   2699  HE1 MET A 197      26.057  54.726 202.459  1.00 57.36           H
ATOM   2700  HE2 MET A 197      25.682  53.996 203.819  1.00 57.36           H
ATOM   2701  HE3 MET A 197      26.165  53.145 202.567  1.00 57.36           H
ATOM   2702  N   PHE A 198      21.954  48.923 201.559  1.00 34.71           N
ATOM   2703  CA  PHE A 198      22.468  47.609 201.220  1.00 36.95           C
ATOM   2704  C   PHE A 198      22.383  47.347 199.714  1.00 36.98           C
ATOM   2705  O   PHE A 198      23.356  46.894 199.086  1.00 37.58           O
ATOM   2706  CB  PHE A 198      21.666  46.567 201.980  1.00 34.79           C
ATOM   2707  CG  PHE A 198      22.030  45.141 201.609  1.00 36.99           C
ATOM   2708  CD1 PHE A 198      23.033  44.484 202.274  1.00 42.92           C
ATOM   2709  CD2 PHE A 198      21.377  44.484 200.570  1.00 37.77           C
ATOM   2710  CE1 PHE A 198      23.383  43.201 201.928  1.00 46.51           C
ATOM   2711  CE2 PHE A 198      21.732  43.213 200.202  1.00 38.96           C
ATOM   2712  CZ  PHE A 198      22.736  42.566 200.889  1.00 40.98           C
ATOM   2713  H   PHE A 198      21.252  48.905 202.056  1.00 41.64           H
ATOM   2714  HA  PHE A 198      23.396  47.543 201.492  1.00 44.33           H
ATOM   2715  HB2 PHE A 198      21.827  46.679 202.930  1.00 41.73           H
ATOM   2716  HB3 PHE A 198      20.724  46.694 201.787  1.00 41.73           H
ATOM   2717  HD1 PHE A 198      23.479  44.910 202.970  1.00 51.48           H
ATOM   2718  HD2 PHE A 198      20.707  44.926 200.100  1.00 45.31           H
ATOM   2719  HE1 PHE A 198      24.063  42.765 202.388  1.00 55.80           H
ATOM   2720  HE2 PHE A 198      21.283  42.782 199.510  1.00 46.74           H
ATOM   2721  HZ  PHE A 198      22.970  41.695 200.660  1.00 49.16           H
ATOM   2722  N   ALA A 199      21.210  47.598 199.126  1.00 35.27           N
ATOM   2723  CA  ALA A 199      20.988  47.286 197.718  1.00 35.68           C
ATOM   2724  C   ALA A 199      21.992  48.013 196.823  1.00 37.20           C
ATOM   2725  O   ALA A 199      22.581  47.416 195.907  1.00 36.08           O
ATOM   2726  CB  ALA A 199      19.544  47.667 197.333  1.00 34.48           C
ATOM   2727  H   ALA A 199      20.531  47.947 199.522  1.00 42.30           H
ATOM   2728  HA  ALA A 199      21.096  46.332 197.582  1.00 42.80           H
ATOM   2729  HB1 ALA A 199      19.402  47.457 196.396  1.00 41.36           H
ATOM   2730  HB2 ALA A 199      18.926  47.160 197.883  1.00 41.36           H
ATOM   2731  HB3 ALA A 199      19.418  48.617 197.482  1.00 41.36           H
ATOM   2732  N   PHE A 200      22.195  49.313 197.067  1.00 32.50           N
ATOM   2733  CA  PHE A 200      23.132  50.070 196.252  1.00 35.89           C
ATOM   2734  C   PHE A 200      24.566  49.657 196.535  1.00 38.64           C
ATOM   2735  O   PHE A 200      25.408  49.696 195.634  1.00 35.14           O
ATOM   2736  CB  PHE A 200      22.952  51.570 196.495  1.00 39.40           C
ATOM   2737  CG  PHE A 200      21.684  52.123 195.875  1.00 43.90           C
ATOM   2738  CD1 PHE A 200      21.363  51.841 194.563  1.00 47.02           C
ATOM   2739  CD2 PHE A 200      20.797  52.898 196.612  1.00 43.09           C
ATOM   2740  CE1 PHE A 200      20.181  52.334 193.989  1.00 48.29           C
ATOM   2741  CE2 PHE A 200      19.626  53.381 196.051  1.00 45.93           C
ATOM   2742  CZ  PHE A 200      19.323  53.102 194.742  1.00 39.14           C
ATOM   2743  H   PHE A 200      21.808  49.766 197.686  1.00 38.98           H
ATOM   2744  HA  PHE A 200      22.949  49.895 195.316  1.00 43.05           H
ATOM   2745  HB2 PHE A 200      22.913  51.732 197.450  1.00 47.26           H
ATOM   2746  HB3 PHE A 200      23.705  52.044 196.109  1.00 47.26           H
ATOM   2747  HD1 PHE A 200      21.939  51.320 194.052  1.00 56.41           H
ATOM   2748  HD2 PHE A 200      20.990  53.091 197.500  1.00 51.69           H
ATOM   2749  HE1 PHE A 200      19.978  52.142 193.102  1.00 57.93           H
ATOM   2750  HE2 PHE A 200      19.049  53.904 196.559  1.00 55.10           H
ATOM   2751  HZ  PHE A 200      18.540  53.433 194.365  1.00 46.95           H
ATOM   2752  N   PHE A 201      24.866  49.277 197.784  1.00 39.59           N
ATOM   2753  CA  PHE A 201      26.184  48.733 198.087  1.00 36.42           C
ATOM   2754  C   PHE A 201      26.428  47.487 197.253  1.00 33.91           C
ATOM   2755  O   PHE A 201      27.456  47.364 196.577  1.00 37.82           O
ATOM   2756  CB  PHE A 201      26.317  48.406 199.570  1.00 37.28           C
ATOM   2757  CG  PHE A 201      27.701  48.010 199.952  1.00 36.62           C
ATOM   2758  CD1 PHE A 201      28.524  48.888 200.630  1.00 42.23           C
ATOM   2759  CD2 PHE A 201      28.198  46.771 199.608  1.00 40.06           C
ATOM   2760  CE1 PHE A 201      29.805  48.532 200.957  1.00 45.11           C
ATOM   2761  CE2 PHE A 201      29.495  46.425 199.926  1.00 40.81           C
ATOM   2762  CZ  PHE A 201      30.284  47.303 200.587  1.00 35.59           C
ATOM   2763  H   PHE A 201      24.332  49.326 198.456  1.00 47.50           H
ATOM   2764  HA  PHE A 201      26.862  49.389 197.859  1.00 43.69           H
ATOM   2765  HB2 PHE A 201      26.075  49.189 200.089  1.00 44.72           H
ATOM   2766  HB3 PHE A 201      25.724  47.669 199.785  1.00 44.72           H
ATOM   2767  HD1 PHE A 201      28.205  49.730 200.866  1.00 50.66           H
ATOM   2768  HD2 PHE A 201      27.663  46.173 199.138  1.00 48.05           H
ATOM   2769  HE1 PHE A 201      30.353  49.129 201.413  1.00 54.11           H
ATOM   2770  HE2 PHE A 201      29.823  45.587 199.694  1.00 48.95           H
ATOM   2771  HZ  PHE A 201      31.150  47.058 200.821  1.00 42.69           H
ATOM   2772  N   ALA A 202      25.461  46.571 197.262  1.00 32.95           N
ATOM   2773  CA  ALA A 202      25.559  45.345 196.477  1.00 36.53           C
ATOM   2774  C   ALA A 202      25.738  45.656 194.996  1.00 39.73           C
ATOM   2775  O   ALA A 202      26.600  45.090 194.325  1.00 37.85           O
ATOM   2776  CB  ALA A 202      24.306  44.496 196.665  1.00 39.06           C
ATOM   2777  H   ALA A 202      24.735  46.638 197.719  1.00 39.52           H
ATOM   2778  HA  ALA A 202      26.325  44.832 196.777  1.00 43.82           H
ATOM   2779  HB1 ALA A 202      24.391  43.687 196.136  1.00 46.86           H
ATOM   2780  HB2 ALA A 202      24.217  44.269 197.604  1.00 46.86           H
ATOM   2781  HB3 ALA A 202      23.533  45.004 196.373  1.00 46.86           H
ATOM   2782  N   GLN A 203      24.919  46.543 194.455  1.00 34.38           N
ATOM   2783  CA  GLN A 203      25.048  46.838 193.038  1.00 37.80           C
ATOM   2784  C   GLN A 203      26.419  47.441 192.738  1.00 33.73           C
ATOM   2785  O   GLN A 203      27.088  47.048 191.767  1.00 33.17           O
ATOM   2786  CB  GLN A 203      23.919  47.766 192.607  1.00 33.32           C
ATOM   2787  CG  GLN A 203      23.817  48.009 191.109  1.00 46.25           C
ATOM   2788  CD  GLN A 203      22.739  49.036 190.778  1.00 48.32           C
ATOM   2789  OE1 GLN A 203      22.151  49.638 191.673  1.00 49.41           O
ATOM   2790  NE2 GLN A 203      22.491  49.243 189.487  1.00 50.91           N
ATOM   2791  H   GLN A 203      24.300  46.974 194.869  1.00 41.25           H
ATOM   2792  HA  GLN A 203      24.967  46.013 192.535  1.00 45.34           H
ATOM   2793  HB2 GLN A 203      23.077  47.382 192.898  1.00 39.96           H
ATOM   2794  HB3 GLN A 203      24.047  48.627 193.034  1.00 39.96           H
ATOM   2795  HG2 GLN A 203      24.666  48.343 190.781  1.00 55.49           H
ATOM   2796  HG3 GLN A 203      23.590  47.177 190.664  1.00 55.49           H
ATOM   2797 HE21 GLN A 203      22.929  48.807 188.889  1.00 61.08           H
ATOM   2798 HE22 GLN A 203      21.891  49.813 189.251  1.00 61.08           H
ATOM   2799  N   HIS A 204      26.872  48.361 193.594  1.00 30.74           N
ATOM   2800  CA  HIS A 204      28.164  49.014 193.419  1.00 32.29           C
ATOM   2801  C   HIS A 204      29.327  48.014 193.505  1.00 37.37           C
ATOM   2802  O   HIS A 204      30.173  47.947 192.609  1.00 35.36           O
ATOM   2803  CB  HIS A 204      28.279  50.111 194.488  1.00 34.13           C
ATOM   2804  CG  HIS A 204      29.535  50.884 194.393  1.00 35.38           C
ATOM   2805  ND1 HIS A 204      30.650  50.593 195.159  1.00 33.49           N
ATOM   2806  CD2 HIS A 204      29.879  51.915 193.583  1.00 34.56           C
ATOM   2807  CE1 HIS A 204      31.621  51.435 194.838  1.00 38.11           C
ATOM   2808  NE2 HIS A 204      31.173  52.253 193.891  1.00 32.88           N
ATOM   2809  H   HIS A 204      26.442  48.624 194.291  1.00 36.87           H
ATOM   2810  HA  HIS A 204      28.192  49.437 192.547  1.00 38.73           H
ATOM   2811  HB2 HIS A 204      28.248  49.700 195.366  1.00 40.94           H
ATOM   2812  HB3 HIS A 204      27.539  50.730 194.386  1.00 40.94           H
ATOM   2813  HD2 HIS A 204      29.333  52.331 192.956  1.00 41.46           H
ATOM   2814  HE1 HIS A 204      32.470  51.455 195.217  1.00 45.72           H
ATOM   2815  HE2 HIS A 204      31.626  52.883 193.520  1.00 39.44           H
ATOM   2816  N   PHE A 205      29.340  47.207 194.566  1.00 35.44           N
ATOM   2817  CA  PHE A 205      30.372  46.193 194.827  1.00 37.85           C
ATOM   2818  C   PHE A 205      30.447  45.161 193.714  1.00 32.31           C
ATOM   2819  O   PHE A 205      31.529  44.855 193.209  1.00 35.16           O
ATOM   2820  CB  PHE A 205      30.064  45.534 196.191  1.00 32.24           C
ATOM   2821  CG  PHE A 205      30.887  44.337 196.518  1.00 39.72           C
ATOM   2822  CD1 PHE A 205      32.178  44.481 196.900  1.00 34.67           C
ATOM   2823  CD2 PHE A 205      30.324  43.068 196.505  1.00 43.75           C
ATOM   2824  CE1 PHE A 205      32.922  43.424 197.225  1.00 35.16           C
ATOM   2825  CE2 PHE A 205      31.067  41.969 196.846  1.00 35.33           C
ATOM   2826  CZ  PHE A 205      32.397  42.154 197.214  1.00 35.78           C
ATOM   2827  H   PHE A 205      28.735  47.228 195.177  1.00 42.52           H
ATOM   2828  HA  PHE A 205      31.236  46.630 194.892  1.00 45.41           H
ATOM   2829  HB2 PHE A 205      30.212  46.189 196.890  1.00 38.67           H
ATOM   2830  HB3 PHE A 205      29.134  45.259 196.197  1.00 38.67           H
ATOM   2831  HD1 PHE A 205      32.557  45.330 196.919  1.00 41.59           H
ATOM   2832  HD2 PHE A 205      29.433  42.962 196.260  1.00 52.48           H
ATOM   2833  HE1 PHE A 205      33.809  43.548 197.473  1.00 42.18           H
ATOM   2834  HE2 PHE A 205      30.694  41.117 196.824  1.00 42.39           H
ATOM   2835  HZ  PHE A 205      32.928  41.425 197.440  1.00 42.92           H
ATOM   2836  N   THR A 206      29.316  44.598 193.329  1.00 34.57           N
ATOM   2837  CA  THR A 206      29.364  43.528 192.339  1.00 35.93           C
ATOM   2838  C   THR A 206      29.763  44.031 190.961  1.00 38.48           C
ATOM   2839  O   THR A 206      30.212  43.230 190.132  1.00 35.64           O
ATOM   2840  CB  THR A 206      28.034  42.804 192.221  1.00 37.57           C
ATOM   2841  OG1 THR A 206      27.024  43.714 191.776  1.00 35.85           O
ATOM   2842  CG2 THR A 206      27.642  42.164 193.577  1.00 41.41           C
ATOM   2843  H   THR A 206      28.531  44.805 193.612  1.00 41.47           H
ATOM   2844  HA  THR A 206      30.028  42.879 192.618  1.00 43.10           H
ATOM   2845  HB  THR A 206      28.122  42.091 191.570  1.00 45.07           H
ATOM   2846  HG1 THR A 206      26.944  44.346 192.325  1.00 43.00           H
ATOM   2847 HG21 THR A 206      26.793  41.704 193.494  1.00 49.67           H
ATOM   2848 HG22 THR A 206      28.320  41.527 193.851  1.00 49.67           H
ATOM   2849 HG23 THR A 206      27.563  42.852 194.257  1.00 49.67           H
ATOM   2850  N   HIS A 207      29.612  45.326 190.686  1.00 39.62           N
ATOM   2851  CA  HIS A 207      29.929  45.758 189.336  1.00 38.23           C
ATOM   2852  C   HIS A 207      31.416  45.938 189.112  1.00 36.17           C
ATOM   2853  O   HIS A 207      31.813  46.261 187.997  1.00 38.31           O
ATOM   2854  CB  HIS A 207      29.164  47.022 188.997  1.00 38.31           C
ATOM   2855  CG  HIS A 207      27.796  46.726 188.475  1.00 45.08           C
ATOM   2856  ND1 HIS A 207      26.873  45.982 189.190  1.00 50.20           N1+
ATOM   2857  CD2 HIS A 207      27.215  47.005 187.288  1.00 49.67           C
ATOM   2858  CE1 HIS A 207      25.770  45.848 188.475  1.00 48.17           C
ATOM   2859  NE2 HIS A 207      25.951  46.464 187.320  1.00 51.11           N
ATOM   2860  H   HIS A 207      29.345  45.938 191.228  1.00 47.53           H
ATOM   2861  HA  HIS A 207      29.630  45.070 188.722  1.00 45.86           H
ATOM   2862  HB2 HIS A 207      29.647  47.514 188.314  1.00 45.96           H
ATOM   2863  HB3 HIS A 207      29.072  47.563 189.797  1.00 45.96           H
ATOM   2864  HD1 HIS A 207      26.993  45.667 189.982  1.00 60.22           H
ATOM   2865  HD2 HIS A 207      27.590  47.492 186.590  1.00 59.58           H
ATOM   2866  HE1 HIS A 207      24.997  45.403 188.740  1.00 57.79           H
ATOM   2867  HE2 HIS A 207      25.372  46.514 186.686  1.00 61.31           H
ATOM   2868  N   GLN A 208      32.246  45.690 190.126  1.00 34.41           N
ATOM   2869  CA  GLN A 208      33.673  45.608 189.873  1.00 36.86           C
ATOM   2870  C   GLN A 208      34.080  44.271 189.293  1.00 35.66           C
ATOM   2871  O   GLN A 208      35.135  44.199 188.665  1.00 37.36           O
ATOM   2872  CB  GLN A 208      34.455  45.875 191.159  1.00 35.98           C
ATOM   2873  CG  GLN A 208      34.515  44.691 192.112  1.00 35.76           C
ATOM   2874  CD  GLN A 208      35.062  45.111 193.457  1.00 35.33           C
ATOM   2875  OE1 GLN A 208      36.245  45.342 193.592  1.00 33.11           O
ATOM   2876  NE2 GLN A 208      34.183  45.254 194.443  1.00 36.24           N
ATOM   2877  H   GLN A 208      32.013  45.570 190.945  1.00 41.28           H
ATOM   2878  HA  GLN A 208      33.915  46.295 189.232  1.00 44.22           H
ATOM   2879  HB2 GLN A 208      35.366  46.112 190.926  1.00 43.16           H
ATOM   2880  HB3 GLN A 208      34.035  46.612 191.631  1.00 43.16           H
ATOM   2881  HG2 GLN A 208      33.622  44.336 192.242  1.00 42.89           H
ATOM   2882  HG3 GLN A 208      35.100  44.010 191.743  1.00 42.89           H
ATOM   2883 HE21 GLN A 208      33.348  45.110 194.298  1.00 43.47           H
ATOM   2884 HE22 GLN A 208      34.449  45.492 195.225  1.00 43.47           H
ATOM   2885  N   PHE A 209      33.265  43.220 189.437  1.00 32.47           N
ATOM   2886  CA  PHE A 209      33.640  41.925 188.893  1.00 32.07           C
ATOM   2887  C   PHE A 209      32.604  41.318 187.947  1.00 34.70           C
ATOM   2888  O   PHE A 209      32.887  40.278 187.325  1.00 33.99           O
ATOM   2889  CB  PHE A 209      34.047  40.939 190.014  1.00 37.59           C
ATOM   2890  CG  PHE A 209      33.124  40.881 191.209  1.00 36.07           C
ATOM   2891  CD1 PHE A 209      33.538  41.380 192.432  1.00 35.25           C
ATOM   2892  CD2 PHE A 209      31.907  40.270 191.122  1.00 38.96           C
ATOM   2893  CE1 PHE A 209      32.723  41.314 193.538  1.00 37.83           C
ATOM   2894  CE2 PHE A 209      31.069  40.196 192.239  1.00 40.88           C
ATOM   2895  CZ  PHE A 209      31.484  40.734 193.450  1.00 37.14           C
ATOM   2896  H   PHE A 209      32.505  43.236 189.838  1.00 38.94           H
ATOM   2897  HA  PHE A 209      34.437  42.064 188.358  1.00 38.47           H
ATOM   2898  HB2 PHE A 209      34.087  40.047 189.636  1.00 45.10           H
ATOM   2899  HB3 PHE A 209      34.925  41.192 190.338  1.00 45.10           H
ATOM   2900  HD1 PHE A 209      34.371  41.788 192.502  1.00 42.29           H
ATOM   2901  HD2 PHE A 209      31.623  39.921 190.309  1.00 46.74           H
ATOM   2902  HE1 PHE A 209      33.010  41.673 194.347  1.00 45.38           H
ATOM   2903  HE2 PHE A 209      30.232  39.796 192.169  1.00 49.03           H
ATOM   2904  HZ  PHE A 209      30.935  40.684 194.199  1.00 44.55           H
ATOM   2905  N   PHE A 210      31.478  41.972 187.721  1.00 34.41           N
ATOM   2906  CA  PHE A 210      30.539  41.597 186.646  1.00 37.10           C
ATOM   2907  C   PHE A 210      30.538  42.740 185.630  1.00 36.39           C
ATOM   2908  O   PHE A 210      29.929  43.785 185.871  1.00 39.60           O
ATOM   2909  CB  PHE A 210      29.137  41.337 187.197  1.00 41.36           C
ATOM   2910  CG  PHE A 210      29.055  40.190 188.176  1.00 37.25           C
ATOM   2911  CD1 PHE A 210      29.678  38.958 187.914  1.00 36.54           C
ATOM   2912  CD2 PHE A 210      28.327  40.321 189.359  1.00 37.37           C
ATOM   2913  CE1 PHE A 210      29.590  37.924 188.802  1.00 34.74           C
ATOM   2914  CE2 PHE A 210      28.245  39.272 190.268  1.00 40.62           C
ATOM   2915  CZ  PHE A 210      28.889  38.071 189.991  1.00 34.65           C
ATOM   2916  H   PHE A 210      31.220  42.653 188.179  1.00 41.27           H
ATOM   2917  HA  PHE A 210      30.853  40.791 186.206  1.00 44.50           H
ATOM   2918  HB2 PHE A 210      28.830  42.136 187.653  1.00 49.62           H
ATOM   2919  HB3 PHE A 210      28.545  41.135 186.456  1.00 49.62           H
ATOM   2920  HD1 PHE A 210      30.163  38.848 187.128  1.00 43.84           H
ATOM   2921  HD2 PHE A 210      27.908  41.129 189.552  1.00 44.82           H
ATOM   2922  HE1 PHE A 210      30.019  37.120 188.617  1.00 41.67           H
ATOM   2923  HE2 PHE A 210      27.765  39.374 191.058  1.00 48.73           H
ATOM   2924  HZ  PHE A 210      28.828  37.360 190.587  1.00 41.57           H
ATOM   2925  N   LYS A 211      31.255  42.553 184.495  1.00 34.83           N
ATOM   2926  CA  LYS A 211      31.325  43.554 183.414  1.00 35.97           C
ATOM   2927  C   LYS A 211      31.305  42.796 182.095  1.00 32.89           C
ATOM   2928  O   LYS A 211      32.302  42.648 181.386  1.00 33.34           O
ATOM   2929  CB  LYS A 211      32.573  44.442 183.514  1.00 33.06           C
ATOM   2930  CG  LYS A 211      32.635  45.242 184.805  1.00 40.52           C
ATOM   2931  CD  LYS A 211      33.794  46.210 184.833  1.00 45.01           C
ATOM   2932  CE  LYS A 211      33.584  47.264 183.752  1.00 45.28           C
ATOM   2933  NZ  LYS A 211      34.649  48.287 183.843  1.00 44.88           N1+
ATOM   2934  H   LYS A 211      31.712  41.843 184.332  1.00 41.78           H
ATOM   2935  HA  LYS A 211      30.541  44.124 183.451  1.00 43.15           H
ATOM   2936  HB2 LYS A 211      33.363  43.881 183.473  1.00 39.66           H
ATOM   2937  HB3 LYS A 211      32.573  45.069 182.774  1.00 39.66           H
ATOM   2938  HG2 LYS A 211      31.815  45.752 184.901  1.00 48.61           H
ATOM   2939  HG3 LYS A 211      32.736  44.631 185.551  1.00 48.61           H
ATOM   2940  HD2 LYS A 211      33.833  46.652 185.696  1.00 53.99           H
ATOM   2941  HD3 LYS A 211      34.622  45.737 184.651  1.00 53.99           H
ATOM   2942  HE2 LYS A 211      33.629  46.848 182.877  1.00 54.32           H
ATOM   2943  HE3 LYS A 211      32.726  47.698 183.881  1.00 54.32           H
ATOM   2944  HZ1 LYS A 211      34.531  48.906 183.214  1.00 53.84           H
ATOM   2945  HZ2 LYS A 211      34.626  48.679 184.642  1.00 53.84           H
ATOM   2946  HZ3 LYS A 211      35.446  47.908 183.730  1.00 53.84           H
ATOM   2947  N   THR A 212      30.134  42.289 181.753  1.00 36.29           N
ATOM   2948  CA  THR A 212      30.014  41.480 180.555  1.00 38.11           C
ATOM   2949  C   THR A 212      30.296  42.328 179.315  1.00 41.54           C
ATOM   2950  O   THR A 212      29.840  43.458 179.193  1.00 43.30           O
ATOM   2951  CB  THR A 212      28.650  40.824 180.502  1.00 43.43           C
ATOM   2952  OG1 THR A 212      28.509  39.995 181.666  1.00 34.88           O
ATOM   2953  CG2 THR A 212      28.501  39.947 179.242  1.00 42.95           C
ATOM   2954  H   THR A 212      29.402  42.396 182.191  1.00 43.53           H
ATOM   2955  HA  THR A 212      30.679  40.775 180.587  1.00 45.72           H
ATOM   2956  HB  THR A 212      27.958  41.503 180.495  1.00 52.10           H
ATOM   2957  HG1 THR A 212      28.575  40.463 182.361  1.00 41.83           H
ATOM   2958 HG21 THR A 212      27.622  39.537 179.226  1.00 51.52           H
ATOM   2959 HG22 THR A 212      28.609  40.490 178.445  1.00 51.52           H
ATOM   2960 HG23 THR A 212      29.175  39.249 179.242  1.00 51.52           H
ATOM   2961  N   SER A 213      31.098  41.784 178.419  1.00 38.22           N
ATOM   2962  CA  SER A 213      31.536  42.506 177.234  1.00 45.88           C
ATOM   2963  C   SER A 213      30.447  42.469 176.160  1.00 48.57           C
ATOM   2964  O   SER A 213      30.094  41.395 175.671  1.00 50.52           O
ATOM   2965  CB  SER A 213      32.829  41.870 176.735  1.00 50.59           C
ATOM   2966  OG  SER A 213      33.100  42.217 175.413  1.00 56.45           O
ATOM   2967  H   SER A 213      31.409  40.984 178.473  1.00 45.85           H
ATOM   2968  HA  SER A 213      31.714  43.431 177.464  1.00 55.04           H
ATOM   2969  HB2 SER A 213      33.562  42.172 177.294  1.00 60.69           H
ATOM   2970  HB3 SER A 213      32.746  40.905 176.795  1.00 60.69           H
ATOM   2971  HG  SER A 213      33.815  41.855 175.162  1.00 67.73           H
ATOM   2972  N   GLY A 214      29.901  43.633 175.795  1.00 52.37           N
ATOM   2973  CA  GLY A 214      28.951  43.672 174.687  1.00 55.83           C
ATOM   2974  C   GLY A 214      29.562  43.217 173.367  1.00 54.43           C
ATOM   2975  O   GLY A 214      28.961  42.439 172.625  1.00 55.86           O
ATOM   2976  H   GLY A 214      30.060  44.394 176.163  1.00 62.83           H
ATOM   2977  HA2 GLY A 214      28.197  43.096 174.890  1.00 66.97           H
ATOM   2978  HA3 GLY A 214      28.623  44.578 174.576  1.00 66.97           H
ATOM   2979  N   LYS A 215      30.781  43.671 173.074  1.00 52.61           N
ATOM   2980  CA  LYS A 215      31.402  43.381 171.778  1.00 57.27           C
ATOM   2981  C   LYS A 215      31.702  41.887 171.618  1.00 58.13           C
ATOM   2982  O   LYS A 215      31.351  41.278 170.601  1.00 55.55           O
ATOM   2983  CB  LYS A 215      32.680  44.227 171.625  1.00 60.88           C
ATOM   2984  CG  LYS A 215      33.746  44.084 172.755  1.00 71.54           C
ATOM   2985  CD  LYS A 215      33.866  45.332 173.711  1.00 72.28           C
ATOM   2986  CE  LYS A 215      32.639  45.520 174.657  1.00 63.92           C
ATOM   2987  NZ  LYS A 215      32.713  46.600 175.653  1.00 65.96           N1+
ATOM   2988  H   LYS A 215      31.267  44.145 173.602  1.00 63.12           H
ATOM   2989  HA  LYS A 215      30.788  43.638 171.072  1.00 68.71           H
ATOM   2990  HB2 LYS A 215      33.110  43.979 170.791  1.00 73.04           H
ATOM   2991  HB3 LYS A 215      32.423  45.161 171.588  1.00 73.04           H
ATOM   2992  HG2 LYS A 215      33.516  43.317 173.302  1.00 85.83           H
ATOM   2993  HG3 LYS A 215      34.614  43.944 172.346  1.00 85.83           H
ATOM   2994  HD2 LYS A 215      34.655  45.227 174.265  1.00 86.72           H
ATOM   2995  HD3 LYS A 215      33.949  46.133 173.170  1.00 86.72           H
ATOM   2996  HE2 LYS A 215      31.859  45.693 174.107  1.00 76.69           H
ATOM   2997  HE3 LYS A 215      32.506  44.692 175.145  1.00 76.69           H
ATOM   2998  HZ1 LYS A 215      31.966  46.619 176.137  1.00 79.13           H
ATOM   2999  HZ2 LYS A 215      33.406  46.467 176.195  1.00 79.13           H
ATOM   3000  HZ3 LYS A 215      32.812  47.384 175.244  1.00 79.13           H
ATOM   3001  N   MET A 216      32.332  41.272 172.636  1.00 56.67           N
ATOM   3002  CA  MET A 216      32.690  39.859 172.573  1.00 51.02           C
ATOM   3003  C   MET A 216      31.485  38.951 172.804  1.00 51.82           C
ATOM   3004  O   MET A 216      31.430  37.838 172.265  1.00 55.65           O
ATOM   3005  CB  MET A 216      33.783  39.553 173.607  1.00 49.38           C
ATOM   3006  CG  MET A 216      35.172  40.061 173.232  1.00 53.16           C
ATOM   3007  SD  MET A 216      36.524  39.430 174.313  1.00 59.01           S
ATOM   3008  CE  MET A 216      36.510  40.825 175.379  1.00 56.39           C
ATOM   3009  H   MET A 216      32.559  41.658 173.370  1.00 67.98           H
ATOM   3010  HA  MET A 216      33.056  39.670 171.695  1.00 61.21           H
ATOM   3011  HB2 MET A 216      33.536  39.967 174.449  1.00 59.25           H
ATOM   3012  HB3 MET A 216      33.842  38.592 173.721  1.00 59.25           H
ATOM   3013  HG2 MET A 216      35.368  39.786 172.323  1.00 63.77           H
ATOM   3014  HG3 MET A 216      35.175  41.029 173.290  1.00 63.77           H
ATOM   3015  HE1 MET A 216      37.184  40.703 176.067  1.00 67.65           H
ATOM   3016  HE2 MET A 216      36.707  41.620 174.860  1.00 67.65           H
ATOM   3017  HE3 MET A 216      35.633  40.903 175.785  1.00 67.65           H
ATOM   3018  N   GLY A 217      30.523  39.391 173.602  1.00 54.00           N
ATOM   3019  CA  GLY A 217      29.323  38.629 173.807  1.00 46.99           C
ATOM   3020  C   GLY A 217      29.240  37.922 175.146  1.00 52.68           C
ATOM   3021  O   GLY A 217      30.085  38.076 176.044  1.00 44.85           O
ATOM   3022  H   GLY A 217      30.549  40.133 174.035  1.00 64.78           H
ATOM   3023  HA2 GLY A 217      28.558  39.221 173.734  1.00 56.37           H
ATOM   3024  HA3 GLY A 217      29.252  37.959 173.110  1.00 56.37           H
ATOM   3025  N   PRO A 218      28.174  37.146 175.310  1.00 49.50           N
ATOM   3026  CA  PRO A 218      28.015  36.368 176.535  1.00 45.59           C
ATOM   3027  C   PRO A 218      29.236  35.487 176.742  1.00 38.25           C
ATOM   3028  O   PRO A 218      29.875  35.010 175.787  1.00 44.78           O
ATOM   3029  CB  PRO A 218      26.761  35.532 176.264  1.00 52.02           C
ATOM   3030  CG  PRO A 218      26.031  36.312 175.209  1.00 55.59           C
ATOM   3031  CD  PRO A 218      27.117  36.851 174.332  1.00 53.84           C
ATOM   3032  HA  PRO A 218      27.877  36.944 177.303  1.00 54.69           H
ATOM   3033  HB2 PRO A 218      27.013  34.655 175.935  1.00 62.41           H
ATOM   3034  HB3 PRO A 218      26.230  35.460 177.073  1.00 62.41           H
ATOM   3035  HG2 PRO A 218      25.444  35.722 174.710  1.00 66.70           H
ATOM   3036  HG3 PRO A 218      25.529  37.033 175.621  1.00 66.70           H
ATOM   3037  HD2 PRO A 218      27.413  36.178 173.700  1.00 64.59           H
ATOM   3038  HD3 PRO A 218      26.826  37.663 173.886  1.00 64.59           H
ATOM   3039  N   GLY A 219      29.559  35.286 178.000  1.00 36.96           N
ATOM   3040  CA  GLY A 219      30.679  34.444 178.362  1.00 37.81           C
ATOM   3041  C   GLY A 219      31.972  35.192 178.539  1.00 34.91           C
ATOM   3042  O   GLY A 219      32.950  34.596 179.014  1.00 33.52           O
ATOM   3043  H   GLY A 219      29.143  35.628 178.671  1.00 44.33           H
ATOM   3044  HA2 GLY A 219      30.478  33.987 179.193  1.00 45.35           H
ATOM   3045  HA3 GLY A 219      30.810  33.775 177.671  1.00 45.35           H
ATOM   3046  N   PHE A 220      31.999  36.475 178.196  1.00 32.19           N
ATOM   3047  CA  PHE A 220      33.214  37.272 178.228  1.00 32.21           C
ATOM   3048  C   PHE A 220      33.043  38.479 179.126  1.00 30.45           C
ATOM   3049  O   PHE A 220      31.973  39.080 179.200  1.00 33.94           O
ATOM   3050  CB  PHE A 220      33.596  37.738 176.819  1.00 34.39           C
ATOM   3051  CG  PHE A 220      33.966  36.629 175.904  1.00 35.20           C
ATOM   3052  CD1 PHE A 220      33.022  36.097 175.043  1.00 37.44           C
ATOM   3053  CD2 PHE A 220      35.253  36.141 175.875  1.00 34.17           C
ATOM   3054  CE1 PHE A 220      33.337  35.077 174.194  1.00 34.39           C
ATOM   3055  CE2 PHE A 220      35.589  35.105 174.992  1.00 40.27           C
ATOM   3056  CZ  PHE A 220      34.629  34.580 174.164  1.00 38.95           C
ATOM   3057  H   PHE A 220      31.308  36.914 177.934  1.00 38.61           H
ATOM   3058  HA  PHE A 220      33.942  36.734 178.577  1.00 38.63           H
ATOM   3059  HB2 PHE A 220      32.841  38.205 176.428  1.00 41.25           H
ATOM   3060  HB3 PHE A 220      34.356  38.337 176.882  1.00 41.25           H
ATOM   3061  HD1 PHE A 220      32.151  36.424 175.062  1.00 44.92           H
ATOM   3062  HD2 PHE A 220      35.899  36.498 176.442  1.00 40.99           H
ATOM   3063  HE1 PHE A 220      32.690  34.727 173.626  1.00 41.25           H
ATOM   3064  HE2 PHE A 220      36.455  34.766 174.977  1.00 48.31           H
ATOM   3065  HZ  PHE A 220      34.847  33.890 173.580  1.00 46.73           H
ATOM   3066  N   THR A 221      34.147  38.875 179.753  1.00 35.31           N
ATOM   3067  CA  THR A 221      34.145  39.924 180.746  1.00 31.20           C
ATOM   3068  C   THR A 221      35.288  40.899 180.474  1.00 32.00           C
ATOM   3069  O   THR A 221      36.320  40.531 179.923  1.00 33.87           O
ATOM   3070  CB  THR A 221      34.286  39.327 182.202  1.00 35.27           C
ATOM   3071  OG1 THR A 221      34.223  40.362 183.174  1.00 36.61           O
ATOM   3072  CG2 THR A 221      35.601  38.609 182.395  1.00 33.65           C
ATOM   3073  H   THR A 221      34.925  38.538 179.612  1.00 42.35           H
ATOM   3074  HA  THR A 221      33.308  40.412 180.695  1.00 37.42           H
ATOM   3075  HB  THR A 221      33.568  38.694 182.361  1.00 42.30           H
ATOM   3076  HG1 THR A 221      34.299  40.038 183.945  1.00 43.92           H
ATOM   3077 HG21 THR A 221      35.657  38.255 183.297  1.00 40.37           H
ATOM   3078 HG22 THR A 221      35.674  37.876 181.764  1.00 40.37           H
ATOM   3079 HG23 THR A 221      36.338  39.223 182.251  1.00 40.37           H
ATOM   3080  N   LYS A 222      35.067  42.150 180.865  1.00 33.79           N
ATOM   3081  CA  LYS A 222      36.061  43.213 180.892  1.00 35.95           C
ATOM   3082  C   LYS A 222      36.731  43.347 182.258  1.00 34.27           C
ATOM   3083  O   LYS A 222      37.748  44.037 182.383  1.00 37.25           O
ATOM   3084  CB  LYS A 222      35.386  44.548 180.529  1.00 40.90           C
ATOM   3085  CG  LYS A 222      34.933  44.690 179.063  1.00 44.69           C
ATOM   3086  CD  LYS A 222      36.091  45.126 178.165  1.00 60.70           C
ATOM   3087  CE  LYS A 222      36.554  43.978 177.214  1.00 72.23           C
ATOM   3088  NZ  LYS A 222      35.566  43.710 176.106  1.00 70.61           N
ATOM   3089  H   LYS A 222      34.297  42.419 181.135  1.00 40.54           H
ATOM   3090  HA  LYS A 222      36.747  43.028 180.232  1.00 43.12           H
ATOM   3091  HB2 LYS A 222      36.012  45.267 180.710  1.00 49.07           H
ATOM   3092  HB3 LYS A 222      34.600  44.656 181.087  1.00 49.07           H
ATOM   3093  HG2 LYS A 222      34.234  45.361 179.006  1.00 53.61           H
ATOM   3094  HG3 LYS A 222      34.605  43.835 178.744  1.00 53.61           H
ATOM   3095  HD2 LYS A 222      36.845  45.382 178.719  1.00 72.82           H
ATOM   3096  HD3 LYS A 222      35.807  45.875 177.619  1.00 72.82           H
ATOM   3097  HE2 LYS A 222      36.657  43.162 177.729  1.00 86.66           H
ATOM   3098  HE3 LYS A 222      37.400  44.224 176.809  1.00 86.66           H
ATOM   3099  HZ1 LYS A 222      35.922  43.154 175.510  1.00 84.71           H
ATOM   3100  HZ2 LYS A 222      35.350  44.471 175.700  1.00 84.71           H
ATOM   3101  N   ALA A 223      36.152  42.744 183.289  1.00 35.75           N
ATOM   3102  CA  ALA A 223      36.652  42.860 184.658  1.00 36.07           C
ATOM   3103  C   ALA A 223      37.683  41.766 184.899  1.00 37.46           C
ATOM   3104  O   ALA A 223      37.451  40.782 185.587  1.00 35.55           O
ATOM   3105  CB  ALA A 223      35.505  42.790 185.643  1.00 33.42           C
ATOM   3106  H   ALA A 223      35.452  42.250 183.222  1.00 42.88           H
ATOM   3107  HA  ALA A 223      37.091  43.718 184.766  1.00 43.27           H
ATOM   3108  HB1 ALA A 223      35.858  42.868 186.543  1.00 40.09           H
ATOM   3109  HB2 ALA A 223      34.890  43.518 185.463  1.00 40.09           H
ATOM   3110  HB3 ALA A 223      35.051  41.939 185.538  1.00 40.09           H
ATOM   3111  N   LEU A 224      38.866  41.986 184.300  1.00 33.61           N
ATOM   3112  CA  LEU A 224      39.924  40.992 184.241  1.00 35.83           C
ATOM   3113  C   LEU A 224      40.543  40.716 185.594  1.00 33.55           C
ATOM   3114  O   LEU A 224      41.277  39.751 185.708  1.00 35.14           O
ATOM   3115  CB  LEU A 224      41.007  41.435 183.257  1.00 37.50           C
ATOM   3116  CG  LEU A 224      40.510  41.771 181.835  1.00 31.54           C
ATOM   3117  CD1 LEU A 224      41.695  41.905 180.865  1.00 39.24           C
ATOM   3118  CD2 LEU A 224      39.620  40.728 181.312  1.00 38.28           C
ATOM   3119  H   LEU A 224      39.074  42.727 183.915  1.00 40.31           H
ATOM   3120  HA  LEU A 224      39.550  40.159 183.913  1.00 42.98           H
ATOM   3121  HB2 LEU A 224      41.437  42.229 183.610  1.00 44.98           H
ATOM   3122  HB3 LEU A 224      41.660  40.722 183.177  1.00 44.98           H
ATOM   3123  HG  LEU A 224      40.026  42.611 181.850  1.00 37.83           H
ATOM   3124 HD11 LEU A 224      41.356  42.116 179.980  1.00 47.07           H
ATOM   3125 HD12 LEU A 224      42.277  42.616 181.175  1.00 47.07           H
ATOM   3126 HD13 LEU A 224      42.181  41.066 180.842  1.00 47.07           H
ATOM   3127 HD21 LEU A 224      39.332  40.977 180.420  1.00 45.92           H
ATOM   3128 HD22 LEU A 224      40.103  39.887 181.281  1.00 45.92           H
ATOM   3129 HD23 LEU A 224      38.851  40.646 181.898  1.00 45.92           H
ATOM   3130  N   GLY A 225      40.272  41.528 186.611  1.00 38.81           N
ATOM   3131  CA  GLY A 225      40.717  41.189 187.955  1.00 40.80           C
ATOM   3132  C   GLY A 225      39.918  40.080 188.626  1.00 37.33           C
ATOM   3133  O   GLY A 225      40.414  39.488 189.588  1.00 32.23           O
ATOM   3134  H   GLY A 225      39.840  42.269 186.551  1.00 46.55           H
ATOM   3135  HA2 GLY A 225      41.645  40.910 187.919  1.00 48.95           H
ATOM   3136  HA3 GLY A 225      40.662  41.979 188.514  1.00 48.95           H
ATOM   3137  N   HIS A 226      38.721  39.755 188.111  1.00 30.58           N
ATOM   3138  CA  HIS A 226      37.961  38.591 188.574  1.00 32.83           C
ATOM   3139  C   HIS A 226      37.760  38.579 190.083  1.00 36.10           C
ATOM   3140  O   HIS A 226      37.800  37.521 190.704  1.00 33.57           O
ATOM   3141  CB  HIS A 226      38.631  37.285 188.125  1.00 31.71           C
ATOM   3142  CG  HIS A 226      38.352  36.974 186.703  1.00 34.97           C
ATOM   3143  ND1 HIS A 226      37.196  36.337 186.294  1.00 30.32           N
ATOM   3144  CD2 HIS A 226      39.012  37.318 185.576  1.00 31.79           C
ATOM   3145  CE1 HIS A 226      37.184  36.257 184.973  1.00 30.67           C
ATOM   3146  NE2 HIS A 226      38.260  36.866 184.512  1.00 31.51           N
ATOM   3147  H   HIS A 226      38.329  40.199 187.488  1.00 36.68           H
ATOM   3148  HA  HIS A 226      37.082  38.620 188.165  1.00 39.38           H
ATOM   3149  HB2 HIS A 226      38.296  36.554 188.666  1.00 38.04           H
ATOM   3150  HB3 HIS A 226      39.592  37.368 188.233  1.00 38.04           H
ATOM   3151  HD2 HIS A 226      39.817  37.781 185.527  1.00 38.14           H
ATOM   3152  HE1 HIS A 226      36.521  35.857 184.457  1.00 36.79           H
ATOM   3153  HE2 HIS A 226      38.482  36.929 183.683  1.00 37.80           H
ATOM   3154  N   GLY A 227      37.586  39.748 190.694  1.00 33.87           N
ATOM   3155  CA  GLY A 227      37.363  39.761 192.130  1.00 32.07           C
ATOM   3156  C   GLY A 227      37.371  41.157 192.712  1.00 33.89           C
ATOM   3157  O   GLY A 227      37.049  42.136 192.033  1.00 34.04           O
ATOM   3158  H   GLY A 227      37.592  40.519 190.314  1.00 40.63           H
ATOM   3159  HA2 GLY A 227      36.505  39.353 192.327  1.00 38.47           H
ATOM   3160  HA3 GLY A 227      38.056  39.243 192.568  1.00 38.47           H
ATOM   3161  N   VAL A 228      37.710  41.230 193.999  1.00 33.02           N
ATOM   3162  CA  VAL A 228      37.706  42.495 194.713  1.00 35.28           C
ATOM   3163  C   VAL A 228      39.030  43.211 194.466  1.00 38.34           C
ATOM   3164  O   VAL A 228      39.963  43.136 195.275  1.00 35.62           O
ATOM   3165  CB  VAL A 228      37.403  42.275 196.209  1.00 35.30           C
ATOM   3166  CG1 VAL A 228      37.162  43.638 196.933  1.00 32.50           C
ATOM   3167  CG2 VAL A 228      36.175  41.411 196.350  1.00 34.04           C
ATOM   3168  H   VAL A 228      37.947  40.556 194.478  1.00 39.60           H
ATOM   3169  HA  VAL A 228      37.000  43.053 194.351  1.00 42.32           H
ATOM   3170  HB  VAL A 228      38.151  41.825 196.633  1.00 42.34           H
ATOM   3171 HG11 VAL A 228      36.974  43.469 197.870  1.00 38.99           H
ATOM   3172 HG12 VAL A 228      37.958  44.186 196.848  1.00 38.99           H
ATOM   3173 HG13 VAL A 228      36.407  44.085 196.519  1.00 38.99           H
ATOM   3174 HG21 VAL A 228      35.990  41.276 197.292  1.00 40.84           H
ATOM   3175 HG22 VAL A 228      35.425  41.857 195.926  1.00 40.84           H
ATOM   3176 HG23 VAL A 228      36.339  40.557 195.919  1.00 40.84           H
ATOM   3177  N   ASP A 229      39.118  43.902 193.325  1.00 33.13           N
ATOM   3178  CA  ASP A 229      40.278  44.713 192.979  1.00 31.23           C
ATOM   3179  C   ASP A 229      39.980  46.204 193.034  1.00 33.10           C
ATOM   3180  O   ASP A 229      40.891  47.018 192.881  1.00 33.11           O
ATOM   3181  CB  ASP A 229      40.794  44.318 191.578  1.00 37.92           C
ATOM   3182  CG  ASP A 229      39.802  44.654 190.414  1.00 37.56           C
ATOM   3183  OD1 ASP A 229      38.595  44.926 190.626  1.00 37.93           O
ATOM   3184  OD2 ASP A 229      40.267  44.566 189.242  1.00 46.87           O1-
ATOM   3185  H   ASP A 229      38.502  43.914 192.726  1.00 39.75           H
ATOM   3186  HA  ASP A 229      40.986  44.531 193.617  1.00 37.47           H
ATOM   3187  HB2 ASP A 229      41.623  44.792 191.406  1.00 45.48           H
ATOM   3188  HB3 ASP A 229      40.954  43.361 191.563  1.00 45.48           H
ATOM   3189  N   LEU A 230      38.726  46.566 193.303  1.00 37.87           N
ATOM   3190  CA  LEU A 230      38.241  47.941 193.340  1.00 33.54           C
ATOM   3191  C   LEU A 230      38.434  48.636 191.988  1.00 33.18           C
ATOM   3192  O   LEU A 230      38.619  49.858 191.913  1.00 32.59           O
ATOM   3193  CB  LEU A 230      38.910  48.704 194.495  1.00 32.85           C
ATOM   3194  CG  LEU A 230      38.050  48.614 195.780  1.00 31.92           C
ATOM   3195  CD1 LEU A 230      37.708  47.201 196.145  1.00 34.10           C
ATOM   3196  CD2 LEU A 230      38.765  49.235 196.901  1.00 35.50           C
ATOM   3197  H   LEU A 230      38.106  45.996 193.478  1.00 45.43           H
ATOM   3198  HA  LEU A 230      37.289  47.922 193.520  1.00 40.23           H
ATOM   3199  HB2 LEU A 230      39.779  48.314 194.679  1.00 39.41           H
ATOM   3200  HB3 LEU A 230      39.003  49.639 194.253  1.00 39.41           H
ATOM   3201  HG  LEU A 230      37.221  49.099 195.643  1.00 38.29           H
ATOM   3202 HD11 LEU A 230      37.171  47.205 196.953  1.00 40.91           H
ATOM   3203 HD12 LEU A 230      37.208  46.799 195.418  1.00 40.91           H
ATOM   3204 HD13 LEU A 230      38.529  46.706 196.295  1.00 40.91           H
ATOM   3205 HD21 LEU A 230      38.216  49.172 197.699  1.00 42.58           H
ATOM   3206 HD22 LEU A 230      39.603  48.767 197.039  1.00 42.58           H
ATOM   3207 HD23 LEU A 230      38.935  50.166 196.690  1.00 42.58           H
ATOM   3208  N   GLY A 231      38.335  47.856 190.911  1.00 30.56           N
ATOM   3209  CA  GLY A 231      38.358  48.405 189.560  1.00 34.05           C
ATOM   3210  C   GLY A 231      37.197  49.349 189.275  1.00 37.93           C
ATOM   3211  O   GLY A 231      37.297  50.199 188.377  1.00 34.15           O
ATOM   3212  H   GLY A 231      38.252  47.001 190.938  1.00 36.65           H
ATOM   3213  HA2 GLY A 231      39.186  48.892 189.426  1.00 40.84           H
ATOM   3214  HA3 GLY A 231      38.324  47.679 188.918  1.00 40.84           H
ATOM   3215  N   HIS A 232      36.116  49.254 190.055  1.00 30.59           N
ATOM   3216  CA  HIS A 232      35.018  50.207 189.902  1.00 32.43           C
ATOM   3217  C   HIS A 232      35.323  51.577 190.491  1.00 35.46           C
ATOM   3218  O   HIS A 232      34.550  52.529 190.272  1.00 34.84           O
ATOM   3219  CB  HIS A 232      33.753  49.625 190.527  1.00 35.98           C
ATOM   3220  CG  HIS A 232      33.869  49.293 191.995  1.00 31.48           C
ATOM   3221  ND1 HIS A 232      35.072  49.142 192.645  1.00 33.23           N
ATOM   3222  CD2 HIS A 232      32.914  49.037 192.921  1.00 35.73           C
ATOM   3223  CE1 HIS A 232      34.858  48.838 193.916  1.00 35.41           C
ATOM   3224  NE2 HIS A 232      33.559  48.771 194.112  1.00 35.23           N
ATOM   3225  H   HIS A 232      35.997  48.661 190.666  1.00 36.69           H
ATOM   3226  HA  HIS A 232      34.847  50.329 188.955  1.00 38.91           H
ATOM   3227  HB2 HIS A 232      33.524  48.808 190.058  1.00 43.16           H
ATOM   3228  HB3 HIS A 232      33.035  50.269 190.428  1.00 43.16           H
ATOM   3229  HD2 HIS A 232      31.994  49.059 192.786  1.00 42.86           H
ATOM   3230  HE1 HIS A 232      35.514  48.694 194.560  1.00 42.48           H
ATOM   3231  HE2 HIS A 232      33.174  48.583 194.858  1.00 42.26           H
ATOM   3232  N   ILE A 233      36.412  51.702 191.231  1.00 34.70           N
ATOM   3233  CA  ILE A 233      36.914  52.991 191.738  1.00 32.57           C
ATOM   3234  C   ILE A 233      38.099  53.463 190.912  1.00 34.34           C
ATOM   3235  O   ILE A 233      38.214  54.632 190.571  1.00 31.49           O
ATOM   3236  CB  ILE A 233      37.333  52.815 193.221  1.00 32.27           C
ATOM   3237  CG1 ILE A 233      36.129  52.425 194.066  1.00 35.73           C
ATOM   3238  CG2 ILE A 233      38.026  54.057 193.799  1.00 31.54           C
ATOM   3239  CD1 ILE A 233      36.495  51.989 195.486  1.00 42.56           C
ATOM   3240  H   ILE A 233      36.901  51.035 191.467  1.00 41.63           H
ATOM   3241  HA  ILE A 233      36.213  53.659 191.688  1.00 39.07           H
ATOM   3242  HB  ILE A 233      37.968  52.083 193.261  1.00 38.71           H
ATOM   3243 HG12 ILE A 233      35.533  53.187 194.134  1.00 42.86           H
ATOM   3244 HG13 ILE A 233      35.671  51.686 193.637  1.00 42.86           H
ATOM   3245 HG21 ILE A 233      38.262  53.885 194.724  1.00 37.84           H
ATOM   3246 HG22 ILE A 233      38.826  54.241 193.282  1.00 37.84           H
ATOM   3247 HG23 ILE A 233      37.417  54.811 193.747  1.00 37.84           H
ATOM   3248 HD11 ILE A 233      35.684  51.756 195.964  1.00 51.06           H
ATOM   3249 HD12 ILE A 233      37.083  51.219 195.438  1.00 51.06           H
ATOM   3250 HD13 ILE A 233      36.945  52.722 195.935  1.00 51.06           H
ATOM   3251  N   TYR A 234      39.027  52.554 190.623  1.00 32.70           N
ATOM   3252  CA  TYR A 234      40.294  52.884 189.986  1.00 31.99           C
ATOM   3253  C   TYR A 234      40.317  52.598 188.491  1.00 35.45           C
ATOM   3254  O   TYR A 234      41.303  52.937 187.834  1.00 35.83           O
ATOM   3255  CB  TYR A 234      41.418  52.112 190.669  1.00 31.32           C
ATOM   3256  CG  TYR A 234      41.473  52.366 192.168  1.00 32.44           C
ATOM   3257  CD1 TYR A 234      41.910  53.573 192.674  1.00 33.50           C
ATOM   3258  CD2 TYR A 234      41.107  51.383 193.073  1.00 31.00           C
ATOM   3259  CE1 TYR A 234      41.980  53.804 194.049  1.00 30.31           C
ATOM   3260  CE2 TYR A 234      41.160  51.618 194.455  1.00 34.18           C
ATOM   3261  CZ  TYR A 234      41.596  52.838 194.915  1.00 33.67           C
ATOM   3262  OH  TYR A 234      41.653  53.074 196.259  1.00 32.85           O
ATOM   3263  H   TYR A 234      38.940  51.715 190.792  1.00 39.23           H
ATOM   3264  HA  TYR A 234      40.467  53.831 190.109  1.00 38.37           H
ATOM   3265  HB2 TYR A 234      41.280  51.162 190.530  1.00 37.57           H
ATOM   3266  HB3 TYR A 234      42.267  52.385 190.287  1.00 37.57           H
ATOM   3267  HD1 TYR A 234      42.171  54.245 192.086  1.00 40.18           H
ATOM   3268  HD2 TYR A 234      40.806  50.561 192.760  1.00 37.18           H
ATOM   3269  HE1 TYR A 234      42.268  54.629 194.369  1.00 36.35           H
ATOM   3270  HE2 TYR A 234      40.905  50.954 195.055  1.00 40.99           H
ATOM   3271  HH  TYR A 234      41.941  53.849 196.403  1.00 39.40           H
ATOM   3272  N   GLY A 235      39.278  51.978 187.946  1.00 32.31           N
ATOM   3273  CA  GLY A 235      39.268  51.634 186.534  1.00 32.97           C
ATOM   3274  C   GLY A 235      39.772  50.231 186.303  1.00 36.75           C
ATOM   3275  O   GLY A 235      40.561  49.694 187.070  1.00 32.35           O
ATOM   3276  H   GLY A 235      38.568  51.746 188.373  1.00 38.76           H
ATOM   3277  HA2 GLY A 235      38.364  51.699 186.188  1.00 39.54           H
ATOM   3278  HA3 GLY A 235      39.833  52.251 186.044  1.00 39.54           H
ATOM   3279  N   ASP A 236      39.219  49.589 185.272  1.00 33.54           N
ATOM   3280  CA  ASP A 236      39.592  48.223 184.924  1.00 33.93           C
ATOM   3281  C   ASP A 236      40.781  48.176 183.966  1.00 33.86           C
ATOM   3282  O   ASP A 236      41.197  47.090 183.584  1.00 34.62           O
ATOM   3283  CB  ASP A 236      38.390  47.452 184.317  1.00 43.16           C
ATOM   3284  CG  ASP A 236      38.009  47.909 182.855  1.00 49.33           C
ATOM   3285  OD1 ASP A 236      38.823  48.550 182.156  1.00 51.83           O
ATOM   3286  OD2 ASP A 236      36.874  47.582 182.393  1.00 48.51           O1-
ATOM   3287  H   ASP A 236      38.621  49.929 184.755  1.00 40.23           H
ATOM   3288  HA  ASP A 236      39.853  47.761 185.736  1.00 40.70           H
ATOM   3289  HB2 ASP A 236      38.610  46.508 184.284  1.00 51.78           H
ATOM   3290  HB3 ASP A 236      37.614  47.589 184.881  1.00 51.78           H
ATOM   3291  N   ASN A 237      41.313  49.316 183.548  1.00 32.57           N
ATOM   3292  CA  ASN A 237      42.535  49.341 182.770  1.00 30.61           C
ATOM   3293  C   ASN A 237      43.389  50.515 183.226  1.00 30.90           C
ATOM   3294  O   ASN A 237      42.914  51.489 183.827  1.00 31.82           O
ATOM   3295  CB  ASN A 237      42.250  49.400 181.243  1.00 34.91           C
ATOM   3296  CG  ASN A 237      41.537  50.678 180.829  1.00 36.52           C
ATOM   3297  OD1 ASN A 237      42.182  51.656 180.505  1.00 36.81           O
ATOM   3298  ND2 ASN A 237      40.209  50.691 180.906  1.00 41.74           N
ATOM   3299  H   ASN A 237      40.981  50.094 183.705  1.00 39.07           H
ATOM   3300  HA  ASN A 237      43.033  48.527 182.946  1.00 36.71           H
ATOM   3301  HB2 ASN A 237      43.091  49.356 180.762  1.00 41.87           H
ATOM   3302  HB3 ASN A 237      41.687  48.649 180.997  1.00 41.87           H
ATOM   3303 HD21 ASN A 237      39.772  51.396 180.680  1.00 50.07           H
ATOM   3304 HD22 ASN A 237      39.788  49.993 181.181  1.00 50.07           H
ATOM   3305  N   LEU A 238      44.679  50.387 182.943  1.00 33.21           N
ATOM   3306  CA  LEU A 238      45.669  51.314 183.476  1.00 37.96           C
ATOM   3307  C   LEU A 238      45.484  52.718 182.935  1.00 35.04           C
ATOM   3308  O   LEU A 238      45.655  53.706 183.667  1.00 35.45           O
ATOM   3309  CB  LEU A 238      47.054  50.819 183.102  1.00 40.69           C
ATOM   3310  CG  LEU A 238      48.222  50.860 184.085  1.00 45.64           C
ATOM   3311  CD1 LEU A 238      49.443  51.332 183.366  1.00 41.38           C
ATOM   3312  CD2 LEU A 238      47.969  51.609 185.344  1.00 36.27           C
ATOM   3313  H   LEU A 238      45.009  49.769 182.444  1.00 39.83           H
ATOM   3314  HA  LEU A 238      45.601  51.343 184.443  1.00 45.53           H
ATOM   3315  HB2 LEU A 238      46.961  49.891 182.836  1.00 48.81           H
ATOM   3316  HB3 LEU A 238      47.338  51.331 182.328  1.00 48.81           H
ATOM   3317  HG  LEU A 238      48.403  49.945 184.351  1.00 54.76           H
ATOM   3318 HD11 LEU A 238      50.186  51.359 183.989  1.00 49.64           H
ATOM   3319 HD12 LEU A 238      49.640  50.718 182.641  1.00 49.64           H
ATOM   3320 HD13 LEU A 238      49.276  52.220 183.011  1.00 49.64           H
ATOM   3321 HD21 LEU A 238      48.765  51.576 185.896  1.00 43.51           H
ATOM   3322 HD22 LEU A 238      47.755  52.530 185.125  1.00 43.51           H
ATOM   3323 HD23 LEU A 238      47.224  51.198 185.811  1.00 43.51           H
ATOM   3324  N   GLU A 239      45.230  52.818 181.628  1.00 37.07           N
ATOM   3325  CA  GLU A 239      45.053  54.108 180.970  1.00 43.06           C
ATOM   3326  C   GLU A 239      43.930  54.880 181.632  1.00 32.93           C
ATOM   3327  O   GLU A 239      44.049  56.076 181.917  1.00 36.73           O
ATOM   3328  CB  GLU A 239      44.755  53.898 179.477  1.00 40.68           C
ATOM   3329  CG  GLU A 239      45.843  53.097 178.621  1.00 57.55           C
ATOM   3330  CD  GLU A 239      46.314  51.614 179.147  1.00 74.58           C
ATOM   3331  OE1 GLU A 239      45.467  50.731 179.617  1.00 49.62           O
ATOM   3332  OE2 GLU A 239      47.581  51.349 179.051  1.00 68.55           O1-
ATOM   3333  H   GLU A 239      45.154  52.144 181.098  1.00 44.47           H
ATOM   3334  HA  GLU A 239      45.870  54.625 181.050  1.00 51.65           H
ATOM   3335  HB2 GLU A 239      43.919  53.411 179.403  1.00 48.80           H
ATOM   3336  HB3 GLU A 239      44.653  54.770 179.065  1.00 48.80           H
ATOM   3337  HG2 GLU A 239      45.487  52.978 177.726  1.00 69.05           H
ATOM   3338  HG3 GLU A 239      46.643  53.645 178.571  1.00 69.05           H
ATOM   3339  N   ARG A 240      42.814  54.200 181.885  1.00 36.59           N
ATOM   3340  CA  ARG A 240      41.723  54.819 182.611  1.00 29.10           C
ATOM   3341  C   ARG A 240      42.152  55.237 184.017  1.00 33.25           C
ATOM   3342  O   ARG A 240      41.857  56.351 184.452  1.00 32.81           O
ATOM   3343  CB  ARG A 240      40.546  53.853 182.658  1.00 34.16           C
ATOM   3344  CG  ARG A 240      39.291  54.453 183.167  1.00 36.48           C
ATOM   3345  CD  ARG A 240      38.188  53.387 183.197  1.00 35.41           C
ATOM   3346  NE  ARG A 240      36.921  53.966 183.611  1.00 38.32           N
ATOM   3347  CZ  ARG A 240      36.022  54.503 182.786  1.00 40.41           C
ATOM   3348  NH1 ARG A 240      36.208  54.539 181.464  1.00 38.06           N
ATOM   3349  NH2 ARG A 240      34.923  55.013 183.301  1.00 36.59           N1+
ATOM   3350  H   ARG A 240      42.669  53.387 181.647  1.00 43.89           H
ATOM   3351  HA  ARG A 240      41.439  55.615 182.135  1.00 34.90           H
ATOM   3352  HB2 ARG A 240      40.374  53.527 181.761  1.00 40.98           H
ATOM   3353  HB3 ARG A 240      40.775  53.111 183.239  1.00 40.98           H
ATOM   3354  HG2 ARG A 240      39.429  54.782 184.069  1.00 43.76           H
ATOM   3355  HG3 ARG A 240      39.011  55.172 182.580  1.00 43.76           H
ATOM   3356  HD2 ARG A 240      38.078  53.012 182.309  1.00 42.47           H
ATOM   3357  HD3 ARG A 240      38.429  52.692 183.830  1.00 42.47           H
ATOM   3358  HE  ARG A 240      36.737  53.962 184.452  1.00 45.97           H
ATOM   3359 HH11 ARG A 240      36.927  54.214 181.122  1.00 45.65           H
ATOM   3360 HH12 ARG A 240      35.610  54.890 180.955  1.00 45.65           H
ATOM   3361 HH21 ARG A 240      34.795  54.988 184.151  1.00 43.90           H
ATOM   3362 HH22 ARG A 240      34.326  55.356 182.786  1.00 43.90           H
ATOM   3363  N   GLN A 241      42.858  54.363 184.737  1.00 30.27           N
ATOM   3364  CA  GLN A 241      43.325  54.704 186.084  1.00 32.77           C
ATOM   3365  C   GLN A 241      44.161  55.985 186.068  1.00 33.67           C
ATOM   3366  O   GLN A 241      44.035  56.841 186.958  1.00 34.29           O
ATOM   3367  CB  GLN A 241      44.165  53.564 186.700  1.00 29.95           C
ATOM   3368  CG  GLN A 241      44.786  53.945 188.034  1.00 35.02           C
ATOM   3369  CD  GLN A 241      45.968  53.053 188.442  1.00 34.00           C
ATOM   3370  OE1 GLN A 241      47.087  53.520 188.697  1.00 32.73           O
ATOM   3371  NE2 GLN A 241      45.717  51.773 188.494  1.00 30.79           N
ATOM   3372  H   GLN A 241      43.077  53.575 184.473  1.00 36.31           H
ATOM   3373  HA  GLN A 241      42.557  54.854 186.657  1.00 39.31           H
ATOM   3374  HB2 GLN A 241      43.594  52.793 186.844  1.00 35.92           H
ATOM   3375  HB3 GLN A 241      44.883  53.335 186.089  1.00 35.92           H
ATOM   3376  HG2 GLN A 241      45.108  54.858 187.979  1.00 42.01           H
ATOM   3377  HG3 GLN A 241      44.109  53.876 188.725  1.00 42.01           H
ATOM   3378 HE21 GLN A 241      44.930  51.481 188.306  1.00 36.94           H
ATOM   3379 HE22 GLN A 241      46.338  51.222 188.717  1.00 36.94           H
ATOM   3380  N   TYR A 242      45.017  56.128 185.065  1.00 32.52           N
ATOM   3381  CA  TYR A 242      45.898  57.291 184.984  1.00 37.20           C
ATOM   3382  C   TYR A 242      45.140  58.570 184.724  1.00 37.21           C
ATOM   3383  O   TYR A 242      45.547  59.627 185.191  1.00 42.05           O
ATOM   3384  CB  TYR A 242      46.939  57.074 183.891  1.00 35.01           C
ATOM   3385  CG  TYR A 242      48.134  56.200 184.323  1.00 37.13           C
ATOM   3386  CD1 TYR A 242      49.195  55.954 183.461  1.00 41.71           C
ATOM   3387  CD2 TYR A 242      48.176  55.620 185.573  1.00 36.59           C
ATOM   3388  CE1 TYR A 242      50.270  55.172 183.841  1.00 39.27           C
ATOM   3389  CE2 TYR A 242      49.256  54.832 185.976  1.00 38.42           C
ATOM   3390  CZ  TYR A 242      50.294  54.613 185.100  1.00 40.54           C
ATOM   3391  OH  TYR A 242      51.367  53.830 185.475  1.00 40.92           O
ATOM   3392  H   TYR A 242      45.109  55.569 184.418  1.00 39.01           H
ATOM   3393  HA  TYR A 242      46.367  57.389 185.827  1.00 44.63           H
ATOM   3394  HB2 TYR A 242      46.511  56.639 183.137  1.00 41.99           H
ATOM   3395  HB3 TYR A 242      47.287  57.937 183.618  1.00 41.99           H
ATOM   3396  HD1 TYR A 242      49.186  56.333 182.611  1.00 50.04           H
ATOM   3397  HD2 TYR A 242      47.477  55.771 186.168  1.00 43.89           H
ATOM   3398  HE1 TYR A 242      50.973  55.024 183.250  1.00 47.10           H
ATOM   3399  HE2 TYR A 242      49.270  54.452 186.825  1.00 46.09           H
ATOM   3400  HH  TYR A 242      51.259  53.552 186.260  1.00 49.09           H
ATOM   3401  N   GLN A 243      44.030  58.488 184.004  1.00 33.28           N
ATOM   3402  CA  GLN A 243      43.184  59.649 183.769  1.00 39.07           C
ATOM   3403  C   GLN A 243      42.413  60.053 185.020  1.00 38.21           C
ATOM   3404  O   GLN A 243      42.061  61.231 185.195  1.00 35.39           O
ATOM   3405  CB  GLN A 243      42.246  59.299 182.624  1.00 38.95           C
ATOM   3406  CG  GLN A 243      42.122  60.289 181.583  1.00 55.65           C
ATOM   3407  CD  GLN A 243      43.435  60.806 181.088  1.00 54.06           C
ATOM   3408  OE1 GLN A 243      43.794  61.952 181.343  1.00 59.96           O
ATOM   3409  NE2 GLN A 243      44.153  59.980 180.355  1.00 64.45           N
ATOM   3410  H   GLN A 243      43.743  57.766 183.636  1.00 39.92           H
ATOM   3411  HA  GLN A 243      43.734  60.399 183.495  1.00 46.87           H
ATOM   3412  HB2 GLN A 243      42.564  58.482 182.209  1.00 46.72           H
ATOM   3413  HB3 GLN A 243      41.360  59.150 182.990  1.00 46.72           H
ATOM   3414  HG2 GLN A 243      41.654  59.894 180.830  1.00 66.76           H
ATOM   3415  HG3 GLN A 243      41.616  61.042 181.927  1.00 66.76           H
ATOM   3416 HE21 GLN A 243      43.859  59.190 180.186  1.00 77.32           H
ATOM   3417 HE22 GLN A 243      44.916  60.231 180.047  1.00 77.32           H
ATOM   3418  N   LEU A 244      42.144  59.096 185.903  1.00 36.24           N
ATOM   3419  CA  LEU A 244      41.416  59.365 187.136  1.00 34.25           C
ATOM   3420  C   LEU A 244      42.314  59.867 188.256  1.00 32.58           C
ATOM   3421  O   LEU A 244      41.816  60.489 189.203  1.00 33.90           O
ATOM   3422  CB  LEU A 244      40.704  58.080 187.603  1.00 35.81           C
ATOM   3423  CG  LEU A 244      39.246  57.795 187.259  1.00 42.87           C
ATOM   3424  CD1 LEU A 244      38.726  58.585 186.172  1.00 46.88           C
ATOM   3425  CD2 LEU A 244      39.085  56.337 186.958  1.00 36.21           C
ATOM   3426  H   LEU A 244      42.376  58.273 185.808  1.00 43.47           H
ATOM   3427  HA  LEU A 244      40.741  60.040 186.965  1.00 41.08           H
ATOM   3428  HB2 LEU A 244      41.212  57.331 187.253  1.00 42.96           H
ATOM   3429  HB3 LEU A 244      40.758  58.061 188.571  1.00 42.96           H
ATOM   3430  HG  LEU A 244      38.705  57.990 188.040  1.00 51.43           H
ATOM   3431 HD11 LEU A 244      37.799  58.342 186.021  1.00 56.24           H
ATOM   3432 HD12 LEU A 244      38.788  59.524 186.407  1.00 56.24           H
ATOM   3433 HD13 LEU A 244      39.249  58.408 185.375  1.00 56.24           H
ATOM   3434 HD21 LEU A 244      38.156  56.161 186.740  1.00 43.44           H
ATOM   3435 HD22 LEU A 244      39.651  56.105 186.206  1.00 43.44           H
ATOM   3436 HD23 LEU A 244      39.345  55.824 187.739  1.00 43.44           H
ATOM   3437  N   ARG A 245      43.613  59.607 188.175  1.00 34.45           N
ATOM   3438  CA  ARG A 245      44.532  59.935 189.263  1.00 35.29           C
ATOM   3439  C   ARG A 245      45.028  61.370 189.165  1.00 33.59           C
ATOM   3440  O   ARG A 245      45.225  61.914 188.081  1.00 39.17           O
ATOM   3441  CB  ARG A 245      45.736  58.988 189.294  1.00 33.59           C
ATOM   3442  CG  ARG A 245      45.399  57.630 189.849  1.00 36.82           C
ATOM   3443  CD  ARG A 245      46.508  56.679 189.708  1.00 36.20           C
ATOM   3444  NE  ARG A 245      47.717  57.179 190.355  1.00 32.57           N
ATOM   3445  CZ  ARG A 245      48.887  56.539 190.350  1.00 38.05           C
ATOM   3446  NH1 ARG A 245      49.033  55.338 189.775  1.00 36.60           N
ATOM   3447  NH2 ARG A 245      49.909  57.098 190.954  1.00 33.62           N1+
ATOM   3448  H   ARG A 245      43.992  59.238 187.496  1.00 41.33           H
ATOM   3449  HA  ARG A 245      44.061  59.842 190.106  1.00 42.33           H
ATOM   3450  HB2 ARG A 245      46.067  58.868 188.390  1.00 40.29           H
ATOM   3451  HB3 ARG A 245      46.428  59.376 189.852  1.00 40.29           H
ATOM   3452  HG2 ARG A 245      45.193  57.715 190.793  1.00 44.16           H
ATOM   3453  HG3 ARG A 245      44.634  57.274 189.372  1.00 44.16           H
ATOM   3454  HD2 ARG A 245      46.264  55.837 190.124  1.00 43.42           H
ATOM   3455  HD3 ARG A 245      46.699  56.545 188.766  1.00 43.42           H
ATOM   3456  HE  ARG A 245      47.684  57.955 190.723  1.00 39.06           H
ATOM   3457 HH11 ARG A 245      48.366  54.968 189.376  1.00 43.91           H
ATOM   3458 HH12 ARG A 245      49.796  54.943 189.792  1.00 43.91           H
ATOM   3459 HH21 ARG A 245      49.819  57.864 191.333  1.00 40.32           H
ATOM   3460 HH22 ARG A 245      50.669  56.695 190.974  1.00 40.32           H
ATOM   3461  N   LEU A 246      45.220  61.970 190.330  1.00 36.22           N
ATOM   3462  CA  LEU A 246      45.815  63.292 190.436  1.00 38.18           C
ATOM   3463  C   LEU A 246      47.318  63.252 190.242  1.00 40.90           C
ATOM   3464  O   LEU A 246      47.908  64.266 189.897  1.00 40.59           O
ATOM   3465  CB  LEU A 246      45.517  63.878 191.816  1.00 40.49           C
ATOM   3466  CG  LEU A 246      45.049  65.329 192.009  1.00 49.56           C
ATOM   3467  CD1 LEU A 246      45.367  65.758 193.428  1.00 47.81           C
ATOM   3468  CD2 LEU A 246      45.618  66.264 190.986  1.00 49.52           C
ATOM   3469  H   LEU A 246      45.010  61.625 191.089  1.00 43.44           H
ATOM   3470  HA  LEU A 246      45.432  63.876 189.763  1.00 45.80           H
ATOM   3471  HB2 LEU A 246      44.831  63.322 192.217  1.00 48.57           H
ATOM   3472  HB3 LEU A 246      46.327  63.788 192.342  1.00 48.57           H
ATOM   3473  HG  LEU A 246      44.084  65.351 191.912  1.00 59.46           H
ATOM   3474 HD11 LEU A 246      45.072  66.674 193.553  1.00 57.36           H
ATOM   3475 HD12 LEU A 246      44.902  65.173 194.046  1.00 57.36           H
ATOM   3476 HD13 LEU A 246      46.324  65.695 193.569  1.00 57.36           H
ATOM   3477 HD21 LEU A 246      45.287  67.160 191.160  1.00 59.41           H
ATOM   3478 HD22 LEU A 246      46.585  66.250 191.050  1.00 59.41           H
ATOM   3479 HD23 LEU A 246      45.340  65.974 190.104  1.00 59.41           H
ATOM   3480  N   PHE A 247      47.954  62.116 190.513  1.00 41.09           N
ATOM   3481  CA  PHE A 247      49.413  62.020 190.499  1.00 41.12           C
ATOM   3482  C   PHE A 247      50.056  63.035 191.449  1.00 43.28           C
ATOM   3483  O   PHE A 247      51.194  63.438 191.269  1.00 44.14           O
ATOM   3484  CB  PHE A 247      49.958  62.172 189.081  1.00 38.74           C
ATOM   3485  CG  PHE A 247      49.599  61.018 188.188  1.00 33.53           C
ATOM   3486  CD1 PHE A 247      48.680  61.165 187.190  1.00 38.12           C
ATOM   3487  CD2 PHE A 247      50.151  59.771 188.387  1.00 44.58           C
ATOM   3488  CE1 PHE A 247      48.348  60.109 186.400  1.00 43.54           C
ATOM   3489  CE2 PHE A 247      49.809  58.714 187.596  1.00 42.23           C
ATOM   3490  CZ  PHE A 247      48.911  58.887 186.608  1.00 36.41           C
ATOM   3491  H   PHE A 247      47.560  61.377 190.710  1.00 49.29           H
ATOM   3492  HA  PHE A 247      49.662  61.136 190.811  1.00 49.33           H
ATOM   3493  HB2 PHE A 247      49.593  62.980 188.688  1.00 46.47           H
ATOM   3494  HB3 PHE A 247      50.926  62.231 189.120  1.00 46.47           H
ATOM   3495  HD1 PHE A 247      48.289  61.995 187.040  1.00 45.72           H
ATOM   3496  HD2 PHE A 247      50.771  59.649 189.070  1.00 53.48           H
ATOM   3497  HE1 PHE A 247      47.727  60.221 185.717  1.00 52.23           H
ATOM   3498  HE2 PHE A 247      50.197  57.881 187.735  1.00 50.66           H
ATOM   3499  HZ  PHE A 247      48.679  58.170 186.062  1.00 43.67           H
ATOM   3500  N   LYS A 248      49.317  63.451 192.466  1.00 41.27           N
ATOM   3501  CA  LYS A 248      49.836  64.239 193.572  1.00 42.69           C
ATOM   3502  C   LYS A 248      49.329  63.586 194.848  1.00 45.90           C
ATOM   3503  O   LYS A 248      48.125  63.330 194.974  1.00 41.25           O
ATOM   3504  CB  LYS A 248      49.350  65.676 193.439  1.00 42.61           C
ATOM   3505  CG  LYS A 248      49.808  66.665 194.461  1.00 60.11           C
ATOM   3506  CD  LYS A 248      49.482  68.118 193.915  1.00 68.79           C
ATOM   3507  CE  LYS A 248      48.480  68.900 194.806  1.00 67.45           C
ATOM   3508  NZ  LYS A 248      49.045  69.212 196.156  1.00 67.53           N1+
ATOM   3509  H   LYS A 248      48.477  63.282 192.540  1.00 49.50           H
ATOM   3510  HA  LYS A 248      50.806  64.226 193.569  1.00 51.21           H
ATOM   3511  HB2 LYS A 248      49.637  66.009 192.574  1.00 51.11           H
ATOM   3512  HB3 LYS A 248      48.380  65.667 193.468  1.00 51.11           H
ATOM   3513  HG2 LYS A 248      49.330  66.527 195.294  1.00 72.11           H
ATOM   3514  HG3 LYS A 248      50.766  66.586 194.593  1.00 72.11           H
ATOM   3515  HD2 LYS A 248      50.305  68.630 193.872  1.00 82.53           H
ATOM   3516  HD3 LYS A 248      49.094  68.041 193.029  1.00 82.53           H
ATOM   3517  HE2 LYS A 248      48.256  69.738 194.373  1.00 80.92           H
ATOM   3518  HE3 LYS A 248      47.681  68.365 194.931  1.00 80.92           H
ATOM   3519  HZ1 LYS A 248      48.447  69.659 196.640  1.00 81.02           H
ATOM   3520  HZ2 LYS A 248      49.254  68.458 196.579  1.00 81.02           H
ATOM   3521  HZ3 LYS A 248      49.778  69.709 196.071  1.00 81.02           H
ATOM   3522  N   ASP A 249      50.244  63.248 195.751  1.00 37.86           N
ATOM   3523  CA  ASP A 249      49.926  62.739 197.097  1.00 41.60           C
ATOM   3524  C   ASP A 249      49.174  61.399 197.081  1.00 33.25           C
ATOM   3525  O   ASP A 249      48.538  61.035 198.060  1.00 34.74           O
ATOM   3526  CB  ASP A 249      49.137  63.780 197.903  1.00 41.00           C
ATOM   3527  CG  ASP A 249      49.932  65.071 198.119  1.00 56.83           C
ATOM   3528  OD1 ASP A 249      49.310  66.160 198.201  1.00 59.10           O
ATOM   3529  OD2 ASP A 249      51.186  64.986 198.172  1.00 54.88           O1-
ATOM   3530  H   ASP A 249      51.090  63.306 195.607  1.00 45.42           H
ATOM   3531  HA  ASP A 249      50.762  62.589 197.567  1.00 49.90           H
ATOM   3532  HB2 ASP A 249      48.324  64.003 197.423  1.00 49.18           H
ATOM   3533  HB3 ASP A 249      48.920  63.410 198.773  1.00 49.18           H
ATOM   3534  N   GLY A 250      49.280  60.640 195.992  1.00 35.59           N
ATOM   3535  CA  GLY A 250      48.587  59.371 195.847  1.00 35.67           C
ATOM   3536  C   GLY A 250      47.119  59.503 195.518  1.00 39.06           C
ATOM   3537  O   GLY A 250      46.408  58.484 195.421  1.00 35.64           O
ATOM   3538  H   GLY A 250      49.760  60.848 195.310  1.00 42.70           H
ATOM   3539  HA2 GLY A 250      49.009  58.858 195.140  1.00 42.79           H
ATOM   3540  HA3 GLY A 250      48.666  58.869 196.673  1.00 42.79           H
ATOM   3541  N   LYS A 251      46.645  60.721 195.290  1.00 32.90           N
ATOM   3542  CA  LYS A 251      45.226  60.954 195.381  1.00 33.97           C
ATOM   3543  C   LYS A 251      44.569  60.765 194.030  1.00 37.50           C
ATOM   3544  O   LYS A 251      45.222  60.706 192.986  1.00 31.85           O
ATOM   3545  CB  LYS A 251      44.928  62.352 195.928  1.00 39.74           C
ATOM   3546  CG  LYS A 251      45.267  62.443 197.419  1.00 39.96           C
ATOM   3547  CD  LYS A 251      44.916  63.769 198.002  1.00 43.85           C
ATOM   3548  CE  LYS A 251      45.358  63.798 199.444  1.00 47.16           C
ATOM   3549  NZ  LYS A 251      44.947  65.014 200.156  1.00 47.98           N1+
ATOM   3550  H   LYS A 251      47.117  61.410 195.086  1.00 39.46           H
ATOM   3551  HA  LYS A 251      44.841  60.307 195.993  1.00 40.75           H
ATOM   3552  HB2 LYS A 251      45.465  63.005 195.452  1.00 47.67           H
ATOM   3553  HB3 LYS A 251      43.984  62.546 195.817  1.00 47.67           H
ATOM   3554  HG2 LYS A 251      44.771  61.762 197.899  1.00 47.93           H
ATOM   3555  HG3 LYS A 251      46.220  62.306 197.536  1.00 47.93           H
ATOM   3556  HD2 LYS A 251      45.377  64.473 197.520  1.00 52.60           H
ATOM   3557  HD3 LYS A 251      43.955  63.899 197.967  1.00 52.60           H
ATOM   3558  HE2 LYS A 251      44.972  63.038 199.907  1.00 56.58           H
ATOM   3559  HE3 LYS A 251      46.326  63.747 199.477  1.00 56.58           H
ATOM   3560  HZ1 LYS A 251      45.230  64.983 200.999  1.00 57.55           H
ATOM   3561  HZ2 LYS A 251      45.295  65.730 199.759  1.00 57.55           H
ATOM   3562  HZ3 LYS A 251      44.060  65.083 200.151  1.00 57.55           H
ATOM   3563  N   LEU A 252      43.256  60.580 194.102  1.00 33.84           N
ATOM   3564  CA  LEU A 252      42.354  60.634 192.961  1.00 33.93           C
ATOM   3565  C   LEU A 252      41.864  62.069 192.736  1.00 36.64           C
ATOM   3566  O   LEU A 252      41.568  62.796 193.698  1.00 37.16           O
ATOM   3567  CB  LEU A 252      41.159  59.726 193.229  1.00 30.46           C
ATOM   3568  CG  LEU A 252      40.940  58.318 192.727  1.00 39.80           C
ATOM   3569  CD1 LEU A 252      42.104  57.710 192.208  1.00 41.44           C
ATOM   3570  CD2 LEU A 252      40.291  57.536 193.861  1.00 41.93           C
ATOM   3571  H   LEU A 252      42.847  60.414 194.840  1.00 40.59           H
ATOM   3572  HA  LEU A 252      42.811  60.327 192.162  1.00 40.71           H
ATOM   3573  HB2 LEU A 252      41.097  59.654 194.194  1.00 36.54           H
ATOM   3574  HB3 LEU A 252      40.382  60.219 192.922  1.00 36.54           H
ATOM   3575  HG  LEU A 252      40.295  58.356 192.003  1.00 47.75           H
ATOM   3576 HD11 LEU A 252      41.885  56.814 191.908  1.00 49.72           H
ATOM   3577 HD12 LEU A 252      42.431  58.238 191.463  1.00 49.72           H
ATOM   3578 HD13 LEU A 252      42.777  57.670 192.906  1.00 49.72           H
ATOM   3579 HD21 LEU A 252      40.137  56.624 193.567  1.00 50.30           H
ATOM   3580 HD22 LEU A 252      40.884  57.541 194.628  1.00 50.30           H
ATOM   3581 HD23 LEU A 252      39.448  57.956 194.092  1.00 50.30           H
ATOM   3582  N   LYS A 253      41.761  62.447 191.458  1.00 39.14           N
ATOM   3583  CA  LYS A 253      41.149  63.703 191.056  1.00 36.94           C
ATOM   3584  C   LYS A 253      39.769  63.844 191.683  1.00 36.93           C
ATOM   3585  O   LYS A 253      39.062  62.860 191.926  1.00 33.96           O
ATOM   3586  CB  LYS A 253      41.035  63.781 189.530  1.00 36.43           C
ATOM   3587  CG  LYS A 253      42.360  64.054 188.761  1.00 36.82           C
ATOM   3588  CD  LYS A 253      42.128  64.147 187.250  1.00 40.03           C
ATOM   3589  CE  LYS A 253      43.427  64.241 186.467  1.00 41.38           C
ATOM   3590  NZ  LYS A 253      43.224  63.936 185.003  1.00 40.85           N1+
ATOM   3591  H   LYS A 253      42.047  61.978 190.796  1.00 46.95           H
ATOM   3592  HA  LYS A 253      41.700  64.441 191.360  1.00 44.31           H
ATOM   3593  HB2 LYS A 253      40.681  62.938 189.206  1.00 43.70           H
ATOM   3594  HB3 LYS A 253      40.418  64.496 189.306  1.00 43.70           H
ATOM   3595  HG2 LYS A 253      42.737  64.896 189.063  1.00 44.16           H
ATOM   3596  HG3 LYS A 253      42.982  63.329 188.929  1.00 44.16           H
ATOM   3597  HD2 LYS A 253      41.655  63.354 186.953  1.00 48.02           H
ATOM   3598  HD3 LYS A 253      41.603  64.939 187.058  1.00 48.02           H
ATOM   3599  HE2 LYS A 253      43.781  65.142 186.543  1.00 49.65           H
ATOM   3600  HE3 LYS A 253      44.063  63.602 186.825  1.00 49.65           H
ATOM   3601  HZ1 LYS A 253      43.999  63.999 184.569  1.00 49.01           H
ATOM   3602  HZ2 LYS A 253      42.904  63.112 184.907  1.00 49.01           H
ATOM   3603  HZ3 LYS A 253      42.647  64.514 184.650  1.00 49.01           H
ATOM   3604  N   TYR A 254      39.390  65.091 191.949  1.00 38.20           N
ATOM   3605  CA  TYR A 254      38.092  65.393 192.535  1.00 36.99           C
ATOM   3606  C   TYR A 254      37.706  66.834 192.172  1.00 42.97           C
ATOM   3607  O   TYR A 254      38.490  67.589 191.597  1.00 39.45           O
ATOM   3608  CB  TYR A 254      38.127  65.190 194.048  1.00 39.43           C
ATOM   3609  CG  TYR A 254      39.074  66.139 194.729  1.00 45.81           C
ATOM   3610  CD1 TYR A 254      38.614  67.308 195.327  1.00 45.19           C
ATOM   3611  CD2 TYR A 254      40.439  65.891 194.725  1.00 42.73           C
ATOM   3612  CE1 TYR A 254      39.491  68.181 195.943  1.00 48.80           C
ATOM   3613  CE2 TYR A 254      41.322  66.749 195.325  1.00 50.11           C
ATOM   3614  CZ  TYR A 254      40.857  67.904 195.922  1.00 55.25           C
ATOM   3615  OH  TYR A 254      41.777  68.731 196.533  1.00 55.94           O
ATOM   3616  H   TYR A 254      39.874  65.786 191.798  1.00 45.82           H
ATOM   3617  HA  TYR A 254      37.425  64.796 192.162  1.00 44.37           H
ATOM   3618  HB2 TYR A 254      37.239  65.340 194.409  1.00 47.30           H
ATOM   3619  HB3 TYR A 254      38.416  64.284 194.240  1.00 47.30           H
ATOM   3620  HD1 TYR A 254      37.702  67.492 195.333  1.00 54.21           H
ATOM   3621  HD2 TYR A 254      40.760  65.119 194.320  1.00 51.25           H
ATOM   3622  HE1 TYR A 254      39.175  68.956 196.349  1.00 58.55           H
ATOM   3623  HE2 TYR A 254      42.233  66.560 195.321  1.00 60.12           H
ATOM   3624  HH  TYR A 254      42.552  68.425 196.429  1.00 67.11           H
ATOM   3625  N   GLN A 255      36.473  67.191 192.503  1.00 39.45           N
ATOM   3626  CA  GLN A 255      36.022  68.566 192.389  1.00 46.64           C
ATOM   3627  C   GLN A 255      35.264  68.947 193.656  1.00 43.23           C
ATOM   3628  O   GLN A 255      34.719  68.091 194.359  1.00 41.36           O
ATOM   3629  CB  GLN A 255      35.163  68.763 191.151  1.00 42.37           C
ATOM   3630  CG  GLN A 255      33.824  68.027 191.205  1.00 42.31           C
ATOM   3631  CD  GLN A 255      33.017  68.217 189.942  1.00 44.38           C
ATOM   3632  OE1 GLN A 255      32.796  69.342 189.518  1.00 44.16           O
ATOM   3633  NE2 GLN A 255      32.596  67.116 189.317  1.00 44.40           N
ATOM   3634  H   GLN A 255      35.874  66.650 192.798  1.00 47.32           H
ATOM   3635  HA  GLN A 255      36.795  69.147 192.314  1.00 55.96           H
ATOM   3636  HB2 GLN A 255      34.977  69.709 191.048  1.00 50.83           H
ATOM   3637  HB3 GLN A 255      35.650  68.437 190.378  1.00 50.83           H
ATOM   3638  HG2 GLN A 255      33.988  67.077 191.318  1.00 50.76           H
ATOM   3639  HG3 GLN A 255      33.304  68.367 191.949  1.00 50.76           H
ATOM   3640 HE21 GLN A 255      32.787  66.340 189.636  1.00 53.27           H
ATOM   3641 HE22 GLN A 255      32.134  67.182 188.594  1.00 53.27           H
ATOM   3642  N   MET A 256      35.246  70.239 193.946  1.00 45.94           N
ATOM   3643  CA  MET A 256      34.534  70.777 195.103  1.00 44.32           C
ATOM   3644  C   MET A 256      33.231  71.360 194.613  1.00 48.49           C
ATOM   3645  O   MET A 256      33.223  72.121 193.648  1.00 46.65           O
ATOM   3646  CB  MET A 256      35.334  71.872 195.802  1.00 48.54           C
ATOM   3647  CG  MET A 256      36.674  71.424 196.286  1.00 50.40           C
ATOM   3648  SD  MET A 256      36.506  70.186 197.572  1.00 57.99           S
ATOM   3649  CE  MET A 256      35.864  71.113 198.989  1.00 53.05           C
ATOM   3650  H   MET A 256      35.647  70.840 193.480  1.00 55.11           H
ATOM   3651  HA  MET A 256      34.356  70.066 195.738  1.00 53.17           H
ATOM   3652  HB2 MET A 256      35.472  72.604 195.181  1.00 58.23           H
ATOM   3653  HB3 MET A 256      34.831  72.185 196.571  1.00 58.23           H
ATOM   3654  HG2 MET A 256      37.168  71.034 195.548  1.00 60.47           H
ATOM   3655  HG3 MET A 256      37.155  72.182 196.652  1.00 60.47           H
ATOM   3656  HE1 MET A 256      35.744  70.505 199.735  1.00 63.64           H
ATOM   3657  HE2 MET A 256      36.498  71.807 199.226  1.00 63.64           H
ATOM   3658  HE3 MET A 256      35.013  71.511 198.746  1.00 63.64           H
ATOM   3659  N   LEU A 257      32.135  70.992 195.263  1.00 49.14           N
ATOM   3660  CA  LEU A 257      30.827  71.529 194.922  1.00 54.09           C
ATOM   3661  C   LEU A 257      30.126  71.773 196.237  1.00 54.37           C
ATOM   3662  O   LEU A 257      30.034  70.849 197.053  1.00 54.39           O
ATOM   3663  CB  LEU A 257      30.029  70.564 194.038  1.00 49.83           C
ATOM   3664  CG  LEU A 257      30.643  70.315 192.663  1.00 50.36           C
ATOM   3665  CD1 LEU A 257      29.984  69.131 191.999  1.00 47.23           C
ATOM   3666  CD2 LEU A 257      30.507  71.568 191.816  1.00 47.05           C
ATOM   3667  H   LEU A 257      32.123  70.426 195.911  1.00 58.95           H
ATOM   3668  HA  LEU A 257      30.927  72.374 194.456  1.00 64.89           H
ATOM   3669  HB2 LEU A 257      29.965  69.709 194.492  1.00 59.79           H
ATOM   3670  HB3 LEU A 257      29.140  70.929 193.903  1.00 59.79           H
ATOM   3671  HG  LEU A 257      31.587  70.118 192.765  1.00 60.42           H
ATOM   3672 HD11 LEU A 257      30.389  68.992 191.128  1.00 56.66           H
ATOM   3673 HD12 LEU A 257      30.113  68.346 192.554  1.00 56.66           H
ATOM   3674 HD13 LEU A 257      29.036  69.313 191.898  1.00 56.66           H
ATOM   3675 HD21 LEU A 257      30.899  71.403 190.944  1.00 56.44           H
ATOM   3676 HD22 LEU A 257      29.566  71.784 191.721  1.00 56.44           H
ATOM   3677 HD23 LEU A 257      30.972  72.297 192.256  1.00 56.44           H
ATOM   3678  N   ASN A 258      29.710  73.017 196.477  1.00 54.66           N
ATOM   3679  CA  ASN A 258      29.040  73.356 197.728  1.00 49.36           C
ATOM   3680  C   ASN A 258      29.899  73.005 198.926  1.00 45.52           C
ATOM   3681  O   ASN A 258      29.397  72.497 199.924  1.00 47.83           O
ATOM   3682  CB  ASN A 258      27.697  72.640 197.819  1.00 53.03           C
ATOM   3683  CG  ASN A 258      26.818  72.954 196.638  1.00 55.20           C
ATOM   3684  OD1 ASN A 258      26.822  74.087 196.152  1.00 57.12           O
ATOM   3685  ND2 ASN A 258      26.081  71.958 196.146  1.00 51.72           N
ATOM   3686  H   ASN A 258      29.804  73.677 195.935  1.00 65.58           H
ATOM   3687  HA  ASN A 258      28.873  74.311 197.748  1.00 59.22           H
ATOM   3688  HB2 ASN A 258      27.846  71.682 197.839  1.00 63.61           H
ATOM   3689  HB3 ASN A 258      27.237  72.925 198.624  1.00 63.61           H
ATOM   3690 HD21 ASN A 258      25.565  72.097 195.472  1.00 62.05           H
ATOM   3691 HD22 ASN A 258      26.121  71.177 196.503  1.00 62.05           H
ATOM   3692  N   GLY A 259      31.204  73.261 198.821  1.00 48.75           N
ATOM   3693  CA  GLY A 259      32.122  72.932 199.896  1.00 49.12           C
ATOM   3694  C   GLY A 259      32.400  71.461 200.111  1.00 51.53           C
ATOM   3695  O   GLY A 259      33.095  71.125 201.072  1.00 50.19           O
ATOM   3696  H   GLY A 259      31.576  73.625 198.136  1.00 58.49           H
ATOM   3697  HA2 GLY A 259      32.971  73.369 199.723  1.00 58.92           H
ATOM   3698  HA3 GLY A 259      31.769  73.289 200.726  1.00 58.92           H
ATOM   3699  N   GLU A 260      31.915  70.575 199.235  1.00 48.82           N
ATOM   3700  CA  GLU A 260      32.015  69.130 199.437  1.00 50.13           C
ATOM   3701  C   GLU A 260      32.764  68.454 198.286  1.00 44.81           C
ATOM   3702  O   GLU A 260      32.708  68.899 197.137  1.00 40.49           O
ATOM   3703  CB  GLU A 260      30.629  68.496 199.557  1.00 48.48           C
ATOM   3704  CG  GLU A 260      29.781  68.991 200.726  1.00 51.18           C
ATOM   3705  CD  GLU A 260      30.262  68.520 202.090  1.00 63.03           C
ATOM   3706  OE1 GLU A 260      30.752  67.367 202.228  1.00 61.29           O
ATOM   3707  OE2 GLU A 260      30.122  69.311 203.045  1.00 73.15           O1-
ATOM   3708  H   GLU A 260      31.518  70.793 198.504  1.00 58.56           H
ATOM   3709  HA  GLU A 260      32.500  68.956 200.258  1.00 60.15           H
ATOM   3710  HB2 GLU A 260      30.136  68.679 198.742  1.00 58.17           H
ATOM   3711  HB3 GLU A 260      30.738  67.538 199.662  1.00 58.17           H
ATOM   3712  HG2 GLU A 260      29.790  69.961 200.729  1.00 61.40           H
ATOM   3713  HG3 GLU A 260      28.872  68.673 200.608  1.00 61.40           H
ATOM   3714  N   VAL A 261      33.407  67.334 198.597  1.00 42.30           N
ATOM   3715  CA  VAL A 261      34.244  66.610 197.648  1.00 39.07           C
ATOM   3716  C   VAL A 261      33.419  65.607 196.838  1.00 38.19           C
ATOM   3717  O   VAL A 261      32.741  64.740 197.413  1.00 39.30           O
ATOM   3718  CB  VAL A 261      35.372  65.888 198.393  1.00 42.93           C
ATOM   3719  CG1 VAL A 261      36.184  65.078 197.407  1.00 42.07           C
ATOM   3720  CG2 VAL A 261      36.227  66.915 199.123  1.00 39.89           C
ATOM   3721  H   VAL A 261      33.372  66.963 199.373  1.00 50.74           H
ATOM   3722  HA  VAL A 261      34.644  67.241 197.030  1.00 46.87           H
ATOM   3723  HB  VAL A 261      34.991  65.282 199.049  1.00 51.50           H
ATOM   3724 HG11 VAL A 261      36.897  64.623 197.884  1.00 50.47           H
ATOM   3725 HG12 VAL A 261      35.605  64.428 196.979  1.00 50.47           H
ATOM   3726 HG13 VAL A 261      36.560  65.676 196.742  1.00 50.47           H
ATOM   3727 HG21 VAL A 261      36.939  66.456 199.594  1.00 47.85           H
ATOM   3728 HG22 VAL A 261      36.602  67.531 198.474  1.00 47.85           H
ATOM   3729 HG23 VAL A 261      35.670  67.397 199.754  1.00 47.85           H
ATOM   3730  N   TYR A 262      33.550  65.664 195.512  1.00 35.37           N
ATOM   3731  CA  TYR A 262      32.874  64.757 194.592  1.00 34.86           C
ATOM   3732  C   TYR A 262      33.849  64.269 193.536  1.00 37.64           C
ATOM   3733  O   TYR A 262      34.890  64.894 193.304  1.00 32.41           O
ATOM   3734  CB  TYR A 262      31.678  65.429 193.884  1.00 36.95           C
ATOM   3735  CG  TYR A 262      30.591  65.802 194.853  1.00 32.99           C
ATOM   3736  CD1 TYR A 262      30.490  67.082 195.380  1.00 44.48           C
ATOM   3737  CD2 TYR A 262      29.683  64.859 195.285  1.00 35.89           C
ATOM   3738  CE1 TYR A 262      29.469  67.392 196.302  1.00 43.58           C
ATOM   3739  CE2 TYR A 262      28.716  65.151 196.157  1.00 37.09           C
ATOM   3740  CZ  TYR A 262      28.592  66.412 196.682  1.00 38.30           C
ATOM   3741  OH  TYR A 262      27.588  66.646 197.609  1.00 43.59           O
ATOM   3742  H   TYR A 262      34.044  66.242 195.111  1.00 42.42           H
ATOM   3743  HA  TYR A 262      32.545  63.988 195.083  1.00 41.82           H
ATOM   3744  HB2 TYR A 262      31.981  66.238 193.444  1.00 44.32           H
ATOM   3745  HB3 TYR A 262      31.305  64.814 193.234  1.00 44.32           H
ATOM   3746  HD1 TYR A 262      31.091  67.741 195.115  1.00 53.36           H
ATOM   3747  HD2 TYR A 262      29.740  63.994 194.948  1.00 43.05           H
ATOM   3748  HE1 TYR A 262      29.399  68.249 196.657  1.00 52.28           H
ATOM   3749  HE2 TYR A 262      28.124  64.484 196.423  1.00 44.50           H
ATOM   3750  HH  TYR A 262      27.620  67.444 197.871  1.00 52.29           H
ATOM   3751  N   PRO A 263      33.504  63.198 192.821  1.00 35.05           N
ATOM   3752  CA  PRO A 263      34.342  62.786 191.692  1.00 34.20           C
ATOM   3753  C   PRO A 263      34.480  63.901 190.679  1.00 39.92           C
ATOM   3754  O   PRO A 263      33.627  64.804 190.602  1.00 41.77           O
ATOM   3755  CB  PRO A 263      33.585  61.584 191.113  1.00 37.36           C
ATOM   3756  CG  PRO A 263      32.822  61.013 192.311  1.00 35.59           C
ATOM   3757  CD  PRO A 263      32.373  62.281 193.032  1.00 41.13           C
ATOM   3758  HA  PRO A 263      35.219  62.507 191.997  1.00 41.03           H
ATOM   3759  HB2 PRO A 263      32.972  61.881 190.422  1.00 44.81           H
ATOM   3760  HB3 PRO A 263      34.215  60.935 190.762  1.00 44.81           H
ATOM   3761  HG2 PRO A 263      32.062  60.492 192.008  1.00 42.69           H
ATOM   3762  HG3 PRO A 263      33.416  60.484 192.866  1.00 42.69           H
ATOM   3763  HD2 PRO A 263      31.567  62.637 192.624  1.00 49.34           H
ATOM   3764  HD3 PRO A 263      32.248  62.108 193.978  1.00 49.34           H
ATOM   3765  N   PRO A 264      35.547  63.895 189.886  1.00 37.06           N
ATOM   3766  CA  PRO A 264      35.766  64.966 188.917  1.00 41.95           C
ATOM   3767  C   PRO A 264      34.863  64.791 187.707  1.00 38.13           C
ATOM   3768  O   PRO A 264      34.251  63.747 187.494  1.00 35.58           O
ATOM   3769  CB  PRO A 264      37.231  64.788 188.519  1.00 38.24           C
ATOM   3770  CG  PRO A 264      37.401  63.254 188.540  1.00 38.50           C
ATOM   3771  CD  PRO A 264      36.529  62.802 189.722  1.00 37.73           C
ATOM   3772  HA  PRO A 264      35.629  65.838 189.318  1.00 50.33           H
ATOM   3773  HB2 PRO A 264      37.381  65.146 187.630  1.00 45.87           H
ATOM   3774  HB3 PRO A 264      37.808  65.214 189.172  1.00 45.87           H
ATOM   3775  HG2 PRO A 264      37.079  62.875 187.707  1.00 46.18           H
ATOM   3776  HG3 PRO A 264      38.332  63.027 188.689  1.00 46.18           H
ATOM   3777  HD2 PRO A 264      36.075  61.973 189.506  1.00 45.26           H
ATOM   3778  HD3 PRO A 264      37.069  62.712 190.522  1.00 45.26           H
ATOM   3779  N   SER A 265      34.846  65.821 186.884  1.00 38.43           N
ATOM   3780  CA  SER A 265      34.111  65.769 185.630  1.00 35.14           C
ATOM   3781  C   SER A 265      34.962  65.101 184.555  1.00 41.43           C
ATOM   3782  O   SER A 265      36.193  65.032 184.655  1.00 39.24           O
ATOM   3783  CB  SER A 265      33.701  67.189 185.187  1.00 40.50           C
ATOM   3784  OG  SER A 265      34.785  67.815 184.537  1.00 44.34           O
ATOM   3785  H   SER A 265      35.252  66.566 187.026  1.00 46.10           H
ATOM   3786  HA  SER A 265      33.306  65.243 185.752  1.00 42.15           H
ATOM   3787  HB2 SER A 265      32.953  67.128 184.573  1.00 48.59           H
ATOM   3788  HB3 SER A 265      33.453  67.708 185.968  1.00 48.59           H
ATOM   3789  HG  SER A 265      34.566  68.589 184.294  1.00 53.19           H
ATOM   3790  N   VAL A 266      34.279  64.569 183.531  1.00 39.13           N
ATOM   3791  CA  VAL A 266      34.950  63.949 182.387  1.00 39.56           C
ATOM   3792  C   VAL A 266      35.791  64.972 181.632  1.00 40.88           C
ATOM   3793  O   VAL A 266      36.832  64.629 181.046  1.00 44.41           O
ATOM   3794  CB  VAL A 266      33.903  63.268 181.490  1.00 41.94           C
ATOM   3795  CG1 VAL A 266      34.493  62.838 180.126  1.00 39.09           C
ATOM   3796  CG2 VAL A 266      33.251  62.065 182.244  1.00 39.72           C
ATOM   3797  H   VAL A 266      33.421  64.557 183.478  1.00 46.94           H
ATOM   3798  HA  VAL A 266      35.550  63.260 182.715  1.00 47.45           H
ATOM   3799  HB  VAL A 266      33.197  63.909 181.307  1.00 50.31           H
ATOM   3800 HG11 VAL A 266      33.796  62.416 179.600  1.00 46.89           H
ATOM   3801 HG12 VAL A 266      34.827  63.624 179.665  1.00 46.89           H
ATOM   3802 HG13 VAL A 266      35.218  62.212 180.280  1.00 46.89           H
ATOM   3803 HG21 VAL A 266      32.594  61.648 181.664  1.00 47.65           H
ATOM   3804 HG22 VAL A 266      33.943  61.425 182.474  1.00 47.65           H
ATOM   3805 HG23 VAL A 266      32.821  62.393 183.049  1.00 47.65           H
ATOM   3806  N   GLU A 267      35.401  66.245 181.662  1.00 36.59           N
ATOM   3807  CA  GLU A 267      36.259  67.271 181.084  1.00 42.44           C
ATOM   3808  C   GLU A 267      37.640  67.299 181.753  1.00 44.01           C
ATOM   3809  O   GLU A 267      38.648  67.507 181.083  1.00 50.85           O
ATOM   3810  CB  GLU A 267      35.586  68.634 181.201  1.00 53.00           C
ATOM   3811  CG  GLU A 267      36.425  69.753 180.601  1.00 59.19           C
ATOM   3812  CD  GLU A 267      35.671  71.071 180.537  1.00 64.41           C
ATOM   3813  OE1 GLU A 267      34.627  71.113 179.839  1.00 73.36           O
ATOM   3814  OE2 GLU A 267      36.111  72.053 181.175  1.00 72.75           O1-
ATOM   3815  H   GLU A 267      34.665  66.533 182.001  1.00 43.90           H
ATOM   3816  HA  GLU A 267      36.387  67.081 180.142  1.00 50.91           H
ATOM   3817  HB2 GLU A 267      34.738  68.609 180.732  1.00 63.58           H
ATOM   3818  HB3 GLU A 267      35.442  68.836 182.139  1.00 63.58           H
ATOM   3819  HG2 GLU A 267      37.215  69.885 181.148  1.00 71.01           H
ATOM   3820  HG3 GLU A 267      36.681  69.508 179.698  1.00 71.01           H
ATOM   3821  N   GLU A 268      37.698  67.107 183.067  1.00 42.47           N
ATOM   3822  CA  GLU A 268      38.960  67.101 183.836  1.00 46.56           C
ATOM   3823  C   GLU A 268      39.638  65.733 183.909  1.00 44.71           C
ATOM   3824  O   GLU A 268      40.866  65.664 184.058  1.00 46.82           O
ATOM   3825  CB  GLU A 268      38.729  67.547 185.281  1.00 43.73           C
ATOM   3826  CG  GLU A 268      38.078  68.943 185.453  1.00 61.65           C
ATOM   3827  CD  GLU A 268      38.927  70.099 184.915  1.00 68.90           C
ATOM   3828  OE1 GLU A 268      38.354  71.204 184.724  1.00 75.04           O
ATOM   3829  OE2 GLU A 268      40.152  69.905 184.693  1.00 68.68           O1-
ATOM   3830  H   GLU A 268      37.004  66.973 183.557  1.00 50.95           H
ATOM   3831  HA  GLU A 268      39.582  67.722 183.426  1.00 55.86           H
ATOM   3832  HB2 GLU A 268      38.149  66.900 185.712  1.00 52.46           H
ATOM   3833  HB3 GLU A 268      39.585  67.567 185.737  1.00 52.46           H
ATOM   3834  HG2 GLU A 268      37.231  68.952 184.980  1.00 73.96           H
ATOM   3835  HG3 GLU A 268      37.927  69.102 186.398  1.00 73.96           H
ATOM   3836  N   ALA A 269      38.856  64.652 183.872  1.00 43.74           N
ATOM   3837  CA  ALA A 269      39.342  63.265 183.864  1.00 39.83           C
ATOM   3838  C   ALA A 269      38.691  62.577 182.666  1.00 40.18           C
ATOM   3839  O   ALA A 269      37.617  61.976 182.795  1.00 38.63           O
ATOM   3840  CB  ALA A 269      38.996  62.571 185.177  1.00 41.14           C
ATOM   3841  H   ALA A 269      37.998  64.700 183.850  1.00 52.47           H
ATOM   3842  HA  ALA A 269      40.305  63.254 183.748  1.00 47.78           H
ATOM   3843  HB1 ALA A 269      39.326  61.659 185.148  1.00 49.35           H
ATOM   3844  HB2 ALA A 269      39.415  63.052 185.908  1.00 49.35           H
ATOM   3845  HB3 ALA A 269      38.033  62.571 185.289  1.00 49.35           H
ATOM   3846  N   PRO A 270      39.281  62.697 181.458  1.00 42.62           N
ATOM   3847  CA  PRO A 270      38.594  62.284 180.195  1.00 42.17           C
ATOM   3848  C   PRO A 270      38.583  60.779 179.972  1.00 43.71           C
ATOM   3849  O   PRO A 270      39.350  60.220 179.219  1.00 51.13           O
ATOM   3850  CB  PRO A 270      39.421  62.989 179.116  1.00 46.58           C
ATOM   3851  CG  PRO A 270      40.152  64.063 179.821  1.00 50.73           C
ATOM   3852  CD  PRO A 270      40.475  63.514 181.168  1.00 44.66           C
ATOM   3853  HA  PRO A 270      37.685  62.621 180.177  1.00 50.58           H
ATOM   3854  HB2 PRO A 270      40.040  62.359 178.716  1.00 55.88           H
ATOM   3855  HB3 PRO A 270      38.829  63.362 178.444  1.00 55.88           H
ATOM   3856  HG2 PRO A 270      40.965  64.276 179.335  1.00 60.86           H
ATOM   3857  HG3 PRO A 270      39.585  64.847 179.898  1.00 60.86           H
ATOM   3858  HD2 PRO A 270      41.269  62.959 181.131  1.00 53.57           H
ATOM   3859  HD3 PRO A 270      40.565  64.230 181.817  1.00 53.57           H
ATOM   3860  N   VAL A 271      37.671  60.109 180.674  1.00 43.54           N
ATOM   3861  CA  VAL A 271      37.463  58.683 180.523  1.00 38.44           C
ATOM   3862  C   VAL A 271      36.087  58.492 179.910  1.00 43.03           C
ATOM   3863  O   VAL A 271      35.176  59.318 180.084  1.00 42.71           O
ATOM   3864  CB  VAL A 271      37.564  57.939 181.859  1.00 42.00           C
ATOM   3865  CG1 VAL A 271      38.900  58.174 182.492  1.00 47.43           C
ATOM   3866  CG2 VAL A 271      36.424  58.394 182.782  1.00 39.72           C
ATOM   3867  H   VAL A 271      37.153  60.472 181.256  1.00 52.23           H
ATOM   3868  HA  VAL A 271      38.126  58.320 179.915  1.00 46.11           H
ATOM   3869  HB  VAL A 271      37.466  56.987 181.703  1.00 50.38           H
ATOM   3870 HG11 VAL A 271      38.939  57.694 183.334  1.00 56.90           H
ATOM   3871 HG12 VAL A 271      39.593  57.852 181.894  1.00 56.90           H
ATOM   3872 HG13 VAL A 271      39.012  59.125 182.647  1.00 56.90           H
ATOM   3873 HG21 VAL A 271      36.492  57.920 183.625  1.00 47.65           H
ATOM   3874 HG22 VAL A 271      36.501  59.349 182.931  1.00 47.65           H
ATOM   3875 HG23 VAL A 271      35.575  58.193 182.357  1.00 47.65           H
ATOM   3876  N   LEU A 272      35.925  57.394 179.196  1.00 35.97           N
ATOM   3877  CA  LEU A 272      34.611  57.070 178.656  1.00 37.34           C
ATOM   3878  C   LEU A 272      33.649  56.776 179.817  1.00 45.05           C
ATOM   3879  O   LEU A 272      33.923  55.921 180.670  1.00 38.39           O
ATOM   3880  CB  LEU A 272      34.729  55.879 177.720  1.00 41.94           C
ATOM   3881  CG  LEU A 272      33.561  55.430 176.837  1.00 43.00           C
ATOM   3882  CD1 LEU A 272      32.696  54.444 177.593  1.00 52.59           C
ATOM   3883  CD2 LEU A 272      32.760  56.619 176.348  1.00 44.79           C
ATOM   3884  H   LEU A 272      36.544  56.827 179.009  1.00 43.15           H
ATOM   3885  HA  LEU A 272      34.269  57.826 178.154  1.00 44.79           H
ATOM   3886  HB2 LEU A 272      35.466  56.063 177.117  1.00 50.32           H
ATOM   3887  HB3 LEU A 272      34.964  55.111 178.265  1.00 50.32           H
ATOM   3888  HG  LEU A 272      33.917  54.973 176.058  1.00 51.58           H
ATOM   3889 HD11 LEU A 272      31.961  54.167 177.024  1.00 63.09           H
ATOM   3890 HD12 LEU A 272      33.234  53.674 177.837  1.00 63.09           H
ATOM   3891 HD13 LEU A 272      32.353  54.874 178.392  1.00 63.09           H
ATOM   3892 HD21 LEU A 272      32.030  56.301 175.793  1.00 53.73           H
ATOM   3893 HD22 LEU A 272      32.408  57.099 177.114  1.00 53.73           H
ATOM   3894 HD23 LEU A 272      33.340  57.199 175.831  1.00 53.73           H
ATOM   3895  N   MET A 273      32.551  57.509 179.876  1.00 35.95           N
ATOM   3896  CA  MET A 273      31.419  57.194 180.742  1.00 35.74           C
ATOM   3897  C   MET A 273      30.184  56.997 179.863  1.00 39.86           C
ATOM   3898  O   MET A 273      30.046  57.677 178.855  1.00 41.35           O
ATOM   3899  CB  MET A 273      31.162  58.327 181.758  1.00 37.09           C
ATOM   3900  CG  MET A 273      32.309  58.605 182.761  1.00 39.31           C
ATOM   3901  SD  MET A 273      32.516  57.222 183.920  1.00 35.51           S
ATOM   3902  CE  MET A 273      30.950  57.158 184.858  1.00 36.53           C
ATOM   3903  H   MET A 273      32.431  58.221 179.408  1.00 43.12           H
ATOM   3904  HA  MET A 273      31.603  56.377 181.232  1.00 42.88           H
ATOM   3905  HB2 MET A 273      31.001  59.148 181.266  1.00 44.49           H
ATOM   3906  HB3 MET A 273      30.373  58.101 182.275  1.00 44.49           H
ATOM   3907  HG2 MET A 273      33.140  58.722 182.274  1.00 47.15           H
ATOM   3908  HG3 MET A 273      32.103  59.404 183.272  1.00 47.15           H
ATOM   3909  HE1 MET A 273      30.997  56.433 185.501  1.00 43.82           H
ATOM   3910  HE2 MET A 273      30.825  58.002 185.319  1.00 43.82           H
ATOM   3911  HE3 MET A 273      30.219  57.007 184.240  1.00 43.82           H
ATOM   3912  N   HIS A 274      29.286  56.077 180.236  1.00 38.20           N
ATOM   3913  CA  HIS A 274      28.077  55.795 179.463  1.00 39.96           C
ATOM   3914  C   HIS A 274      27.000  56.719 180.002  1.00 43.23           C
ATOM   3915  O   HIS A 274      26.353  56.424 180.998  1.00 43.88           O
ATOM   3916  CB  HIS A 274      27.600  54.349 179.605  1.00 40.66           C
ATOM   3917  CG  HIS A 274      28.529  53.314 179.055  1.00 44.26           C
ATOM   3918  ND1 HIS A 274      29.565  53.597 178.190  1.00 57.34           N
ATOM   3919  CD2 HIS A 274      28.551  51.975 179.242  1.00 54.84           C
ATOM   3920  CE1 HIS A 274      30.202  52.474 177.891  1.00 55.24           C
ATOM   3921  NE2 HIS A 274      29.608  51.478 178.517  1.00 55.30           N
ATOM   3922  H   HIS A 274      29.359  55.597 180.945  1.00 45.82           H
ATOM   3923  HA  HIS A 274      28.226  55.992 178.525  1.00 47.94           H
ATOM   3924  HB2 HIS A 274      26.754  54.257 179.140  1.00 48.78           H
ATOM   3925  HB3 HIS A 274      27.475  54.157 180.547  1.00 48.78           H
ATOM   3926  HD2 HIS A 274      27.973  51.484 179.780  1.00 65.79           H
ATOM   3927  HE1 HIS A 274      30.938  52.400 177.327  1.00 66.27           H
ATOM   3928  HE2 HIS A 274      29.836  50.651 178.469  1.00 66.35           H
ATOM   3929  N   TYR A 275      26.828  57.857 179.365  1.00 46.43           N
ATOM   3930  CA  TYR A 275      25.747  58.772 179.678  1.00 38.86           C
ATOM   3931  C   TYR A 275      24.891  58.879 178.436  1.00 41.50           C
ATOM   3932  O   TYR A 275      25.379  58.638 177.331  1.00 38.78           O
ATOM   3933  CB  TYR A 275      26.255  60.165 180.062  1.00 40.67           C
ATOM   3934  CG  TYR A 275      26.694  60.321 181.489  1.00 40.83           C
ATOM   3935  CD1 TYR A 275      25.816  60.765 182.458  1.00 38.88           C
ATOM   3936  CD2 TYR A 275      27.991  60.080 181.860  1.00 40.29           C
ATOM   3937  CE1 TYR A 275      26.211  60.944 183.759  1.00 42.63           C
ATOM   3938  CE2 TYR A 275      28.399  60.249 183.185  1.00 40.08           C
ATOM   3939  CZ  TYR A 275      27.500  60.684 184.123  1.00 41.19           C
ATOM   3940  OH  TYR A 275      27.870  60.883 185.429  1.00 42.92           O
ATOM   3941  H   TYR A 275      27.337  58.132 178.729  1.00 55.70           H
ATOM   3942  HA  TYR A 275      25.210  58.418 180.404  1.00 46.62           H
ATOM   3943  HB2 TYR A 275      27.014  60.381 179.499  1.00 48.78           H
ATOM   3944  HB3 TYR A 275      25.543  60.805 179.905  1.00 48.78           H
ATOM   3945  HD1 TYR A 275      24.935  60.948 182.223  1.00 46.64           H
ATOM   3946  HD2 TYR A 275      28.603  59.785 181.225  1.00 48.33           H
ATOM   3947  HE1 TYR A 275      25.600  61.239 184.394  1.00 51.14           H
ATOM   3948  HE2 TYR A 275      29.280  60.078 183.427  1.00 48.08           H
ATOM   3949  HH  TYR A 275      28.681  60.690 185.531  1.00 51.49           H
ATOM   3950  N   PRO A 276      23.622  59.254 178.569  1.00 41.70           N
ATOM   3951  CA  PRO A 276      22.800  59.455 177.371  1.00 46.44           C
ATOM   3952  C   PRO A 276      23.426  60.502 176.466  1.00 43.52           C
ATOM   3953  O   PRO A 276      24.131  61.412 176.921  1.00 39.57           O
ATOM   3954  CB  PRO A 276      21.453  59.917 177.934  1.00 44.00           C
ATOM   3955  CG  PRO A 276      21.420  59.346 179.321  1.00 52.96           C
ATOM   3956  CD  PRO A 276      22.845  59.420 179.817  1.00 42.97           C
ATOM   3957  HA  PRO A 276      22.687  58.623 176.886  1.00 55.72           H
ATOM   3958  HB2 PRO A 276      21.421  60.886 177.958  1.00 52.78           H
ATOM   3959  HB3 PRO A 276      20.731  59.559 177.395  1.00 52.78           H
ATOM   3960  HG2 PRO A 276      20.835  59.880 179.880  1.00 63.54           H
ATOM   3961  HG3 PRO A 276      21.117  58.425 179.288  1.00 63.54           H
ATOM   3962  HD2 PRO A 276      23.023  60.286 180.216  1.00 51.55           H
ATOM   3963  HD3 PRO A 276      23.030  58.694 180.433  1.00 51.55           H
ATOM   3964  N   ARG A 277      23.203  60.340 175.164  1.00 47.68           N
ATOM   3965  CA  ARG A 277      23.813  61.257 174.208  1.00 52.22           C
ATOM   3966  C   ARG A 277      23.296  62.669 174.439  1.00 43.69           C
ATOM   3967  O   ARG A 277      22.113  62.883 174.712  1.00 40.88           O
ATOM   3968  CB  ARG A 277      23.527  60.812 172.765  1.00 53.01           C
ATOM   3969  CG  ARG A 277      24.589  59.860 172.177  1.00 62.01           C
ATOM   3970  CD  ARG A 277      26.051  60.444 172.294  1.00 75.12           C
ATOM   3971  NE  ARG A 277      26.271  61.675 171.491  1.00 83.27           N
ATOM   3972  CZ  ARG A 277      26.936  62.778 171.891  1.00 76.14           C
ATOM   3973  NH1 ARG A 277      27.442  62.886 173.130  1.00 69.53           N
ATOM   3974  NH2 ARG A 277      27.073  63.807 171.038  1.00 71.22           N1+
ATOM   3975  H   ARG A 277      22.715  59.724 174.815  1.00 57.19           H
ATOM   3976  HA  ARG A 277      24.774  61.261 174.339  1.00 62.65           H
ATOM   3977  HB2 ARG A 277      22.673  60.352 172.744  1.00 63.60           H
ATOM   3978  HB3 ARG A 277      23.490  61.599 172.199  1.00 63.60           H
ATOM   3979  HG2 ARG A 277      24.561  59.018 172.658  1.00 74.39           H
ATOM   3980  HG3 ARG A 277      24.397  59.713 171.237  1.00 74.39           H
ATOM   3981  HD2 ARG A 277      26.228  60.661 173.223  1.00 90.13           H
ATOM   3982  HD3 ARG A 277      26.682  59.774 171.987  1.00 90.13           H
ATOM   3983  HE  ARG A 277      25.943  61.684 170.696  1.00 99.91           H
ATOM   3984 HH11 ARG A 277      27.365  62.233 173.685  1.00 83.42           H
ATOM   3985 HH12 ARG A 277      27.855  63.603 173.365  1.00 83.42           H
ATOM   3986 HH21 ARG A 277      26.744  63.755 170.245  1.00 85.45           H
ATOM   3987 HH22 ARG A 277      27.481  64.522 171.288  1.00 85.45           H
ATOM   3988  N   GLY A 278      24.199  63.623 174.368  1.00 42.63           N
ATOM   3989  CA  GLY A 278      23.868  65.004 174.600  1.00 44.54           C
ATOM   3990  C   GLY A 278      24.222  65.514 175.981  1.00 50.27           C
ATOM   3991  O   GLY A 278      24.116  66.727 176.212  1.00 50.54           O
ATOM   3992  H   GLY A 278      25.029  63.490 174.182  1.00 51.14           H
ATOM   3993  HA2 GLY A 278      24.333  65.553 173.950  1.00 53.44           H
ATOM   3994  HA3 GLY A 278      22.915  65.126 174.471  1.00 53.44           H
ATOM   3995  N   ILE A 279      24.594  64.638 176.916  1.00 45.83           N
ATOM   3996  CA  ILE A 279      25.100  65.120 178.201  1.00 43.04           C
ATOM   3997  C   ILE A 279      26.584  65.439 178.021  1.00 41.23           C
ATOM   3998  O   ILE A 279      27.371  64.541 177.701  1.00 42.28           O
ATOM   3999  CB  ILE A 279      24.834  64.107 179.324  1.00 44.94           C
ATOM   4000  CG1 ILE A 279      23.306  63.980 179.530  1.00 44.19           C
ATOM   4001  CG2 ILE A 279      25.538  64.567 180.624  1.00 42.56           C
ATOM   4002  CD1 ILE A 279      22.943  63.114 180.670  1.00 58.79           C
ATOM   4003  H   ILE A 279      24.565  63.783 176.834  1.00 54.98           H
ATOM   4004  HA  ILE A 279      24.644  65.944 178.430  1.00 51.64           H
ATOM   4005  HB  ILE A 279      25.190  63.244 179.061  1.00 53.92           H
ATOM   4006 HG12 ILE A 279      22.937  64.861 179.696  1.00 53.01           H
ATOM   4007 HG13 ILE A 279      22.911  63.601 178.730  1.00 53.01           H
ATOM   4008 HG21 ILE A 279      25.361  63.919 181.324  1.00 51.06           H
ATOM   4009 HG22 ILE A 279      26.492  64.627 180.462  1.00 51.06           H
ATOM   4010 HG23 ILE A 279      25.190  65.435 180.881  1.00 51.06           H
ATOM   4011 HD11 ILE A 279      21.977  63.077 180.743  1.00 70.53           H
ATOM   4012 HD12 ILE A 279      23.297  62.224 180.515  1.00 70.53           H
ATOM   4013 HD13 ILE A 279      23.323  63.485 181.482  1.00 70.53           H
ATOM   4014  N   PRO A 280      27.003  66.695 178.149  1.00 38.91           N
ATOM   4015  CA  PRO A 280      28.379  67.047 177.819  1.00 42.49           C
ATOM   4016  C   PRO A 280      29.348  66.613 178.911  1.00 39.01           C
ATOM   4017  O   PRO A 280      28.956  66.382 180.067  1.00 38.68           O
ATOM   4018  CB  PRO A 280      28.334  68.581 177.698  1.00 39.62           C
ATOM   4019  CG  PRO A 280      27.268  68.965 178.685  1.00 44.21           C
ATOM   4020  CD  PRO A 280      26.206  67.890 178.493  1.00 42.57           C
ATOM   4021  HA  PRO A 280      28.641  66.657 176.970  1.00 50.97           H
ATOM   4022  HB2 PRO A 280      29.192  68.960 177.945  1.00 47.53           H
ATOM   4023  HB3 PRO A 280      28.083  68.837 176.797  1.00 47.53           H
ATOM   4024  HG2 PRO A 280      27.627  68.943 179.586  1.00 53.04           H
ATOM   4025  HG3 PRO A 280      26.917  69.843 178.470  1.00 53.04           H
ATOM   4026  HD2 PRO A 280      25.716  67.746 179.318  1.00 51.07           H
ATOM   4027  HD3 PRO A 280      25.613  68.125 177.762  1.00 51.07           H
ATOM   4028  N   PRO A 281      30.634  66.511 178.576  1.00 40.56           N
ATOM   4029  CA  PRO A 281      31.639  66.034 179.556  1.00 42.07           C
ATOM   4030  C   PRO A 281      31.700  66.829 180.851  1.00 44.02           C
ATOM   4031  O   PRO A 281      31.901  66.238 181.922  1.00 42.64           O
ATOM   4032  CB  PRO A 281      32.952  66.164 178.771  1.00 42.10           C
ATOM   4033  CG  PRO A 281      32.536  65.985 177.353  1.00 44.72           C
ATOM   4034  CD  PRO A 281      31.222  66.678 177.227  1.00 41.67           C
ATOM   4035  HA  PRO A 281      31.484  65.100 179.764  1.00 50.46           H
ATOM   4036  HB2 PRO A 281      33.337  67.043 178.912  1.00 50.51           H
ATOM   4037  HB3 PRO A 281      33.570  65.466 179.042  1.00 50.51           H
ATOM   4038  HG2 PRO A 281      33.194  66.392 176.767  1.00 53.64           H
ATOM   4039  HG3 PRO A 281      32.443  65.039 177.158  1.00 53.64           H
ATOM   4040  HD2 PRO A 281      31.351  67.618 177.026  1.00 49.98           H
ATOM   4041  HD3 PRO A 281      30.670  66.242 176.559  1.00 49.98           H
ATOM   4042  N   GLN A 282      31.603  68.160 180.788  1.00 37.92           N
ATOM   4043  CA  GLN A 282      31.636  68.971 182.002  1.00 43.38           C
ATOM   4044  C   GLN A 282      30.494  68.640 182.961  1.00 43.34           C
ATOM   4045  O   GLN A 282      30.557  69.029 184.133  1.00 46.87           O
ATOM   4046  CB  GLN A 282      31.640  70.482 181.642  1.00 41.79           C
ATOM   4047  CG  GLN A 282      30.361  71.007 180.982  1.00 45.87           C
ATOM   4048  CD  GLN A 282      30.359  70.865 179.473  1.00 42.52           C
ATOM   4049  OE1 GLN A 282      30.992  69.969 178.889  1.00 39.30           O
ATOM   4050  NE2 GLN A 282      29.613  71.735 178.826  1.00 42.66           N
ATOM   4051  H   GLN A 282      31.518  68.611 180.061  1.00 45.49           H
ATOM   4052  HA  GLN A 282      32.466  68.785 182.469  1.00 52.04           H
ATOM   4053  HB2 GLN A 282      31.776  70.991 182.457  1.00 50.13           H
ATOM   4054  HB3 GLN A 282      32.373  70.650 181.029  1.00 50.13           H
ATOM   4055  HG2 GLN A 282      29.603  70.511 181.328  1.00 55.03           H
ATOM   4056  HG3 GLN A 282      30.263  71.948 181.192  1.00 55.03           H
ATOM   4057 HE21 GLN A 282      29.171  72.329 179.262  1.00 51.18           H
ATOM   4058 HE22 GLN A 282      29.569  71.709 177.968  1.00 51.18           H
ATOM   4059  N   SER A 283      29.470  67.914 182.510  1.00 40.77           N
ATOM   4060  CA  SER A 283      28.323  67.570 183.342  1.00 40.99           C
ATOM   4061  C   SER A 283      28.282  66.086 183.716  1.00 46.64           C
ATOM   4062  O   SER A 283      27.365  65.644 184.407  1.00 44.75           O
ATOM   4063  CB  SER A 283      27.056  67.989 182.604  1.00 45.48           C
ATOM   4064  OG  SER A 283      27.048  69.412 182.490  1.00 43.83           O
ATOM   4065  H   SER A 283      29.418  67.604 181.710  1.00 48.91           H
ATOM   4066  HA  SER A 283      28.370  68.082 184.165  1.00 49.17           H
ATOM   4067  HB2 SER A 283      27.053  67.594 181.718  1.00 54.56           H
ATOM   4068  HB3 SER A 283      26.279  67.700 183.107  1.00 54.56           H
ATOM   4069  HG  SER A 283      26.357  69.664 182.086  1.00 52.58           H
ATOM   4070  N   GLN A 284      29.260  65.314 183.263  1.00 43.47           N
ATOM   4071  CA  GLN A 284      29.425  63.911 183.603  1.00 38.99           C
ATOM   4072  C   GLN A 284      30.412  63.798 184.765  1.00 41.57           C
ATOM   4073  O   GLN A 284      31.323  64.611 184.881  1.00 43.60           O
ATOM   4074  CB  GLN A 284      29.978  63.182 182.394  1.00 36.32           C
ATOM   4075  CG  GLN A 284      29.118  63.208 181.156  1.00 38.45           C
ATOM   4076  CD  GLN A 284      29.778  62.459 180.008  1.00 46.96           C
ATOM   4077  OE1 GLN A 284      30.621  61.558 180.216  1.00 37.65           O
ATOM   4078  NE2 GLN A 284      29.415  62.828 178.789  1.00 46.86           N
ATOM   4079  H   GLN A 284      29.871  65.599 182.730  1.00 52.14           H
ATOM   4080  HA  GLN A 284      28.575  63.520 183.858  1.00 46.78           H
ATOM   4081  HB2 GLN A 284      30.832  63.581 182.161  1.00 43.57           H
ATOM   4082  HB3 GLN A 284      30.112  62.252 182.634  1.00 43.57           H
ATOM   4083  HG2 GLN A 284      28.267  62.783 181.348  1.00 46.13           H
ATOM   4084  HG3 GLN A 284      28.980  64.128 180.881  1.00 46.13           H
ATOM   4085 HE21 GLN A 284      28.838  63.457 178.684  1.00 56.22           H
ATOM   4086 HE22 GLN A 284      29.756  62.439 178.102  1.00 56.22           H
ATOM   4087  N   MET A 285      30.239  62.804 185.626  1.00 37.73           N
ATOM   4088  CA  MET A 285      31.258  62.486 186.628  1.00 38.45           C
ATOM   4089  C   MET A 285      32.048  61.266 186.180  1.00 33.49           C
ATOM   4090  O   MET A 285      31.463  60.267 185.738  1.00 36.59           O
ATOM   4091  CB  MET A 285      30.633  62.245 188.003  1.00 44.54           C
ATOM   4092  CG  MET A 285      30.414  63.532 188.790  1.00 44.42           C
ATOM   4093  SD  MET A 285      29.663  63.238 190.407  1.00 50.23           S
ATOM   4094  CE  MET A 285      29.332  64.931 190.936  1.00 46.61           C
ATOM   4095  H   MET A 285      29.545  62.296 185.653  1.00 45.26           H
ATOM   4096  HA  MET A 285      31.865  63.239 186.707  1.00 46.13           H
ATOM   4097  HB2 MET A 285      29.772  61.814 187.887  1.00 53.43           H
ATOM   4098  HB3 MET A 285      31.222  61.674 188.522  1.00 53.43           H
ATOM   4099  HG2 MET A 285      31.270  63.967 188.930  1.00 53.29           H
ATOM   4100  HG3 MET A 285      29.824  64.115 188.286  1.00 53.29           H
ATOM   4101  HE1 MET A 285      28.918  64.912 191.813  1.00 55.92           H
ATOM   4102  HE2 MET A 285      30.169  65.418 190.975  1.00 55.92           H
ATOM   4103  HE3 MET A 285      28.734  65.350 190.296  1.00 55.92           H
ATOM   4104  N   ALA A 286      33.370  61.372 186.266  1.00 37.57           N
ATOM   4105  CA  ALA A 286      34.298  60.324 185.865  1.00 39.69           C
ATOM   4106  C   ALA A 286      34.621  59.447 187.074  1.00 36.07           C
ATOM   4107  O   ALA A 286      35.143  59.944 188.079  1.00 36.56           O
ATOM   4108  CB  ALA A 286      35.580  60.938 185.319  1.00 35.99           C
ATOM   4109  H   ALA A 286      33.767  62.073 186.567  1.00 45.06           H
ATOM   4110  HA  ALA A 286      33.895  59.773 185.175  1.00 47.62           H
ATOM   4111  HB1 ALA A 286      36.184  60.226 185.057  1.00 43.17           H
ATOM   4112  HB2 ALA A 286      35.364  61.488 184.550  1.00 43.17           H
ATOM   4113  HB3 ALA A 286      35.989  61.482 186.010  1.00 43.17           H
ATOM   4114  N   VAL A 287      34.303  58.156 186.994  1.00 34.86           N
ATOM   4115  CA  VAL A 287      34.679  57.210 188.028  1.00 31.71           C
ATOM   4116  C   VAL A 287      35.204  55.939 187.359  1.00 37.18           C
ATOM   4117  O   VAL A 287      35.250  55.834 186.132  1.00 38.83           O
ATOM   4118  CB  VAL A 287      33.517  56.906 188.994  1.00 35.34           C
ATOM   4119  CG1 VAL A 287      33.238  58.138 189.857  1.00 40.25           C
ATOM   4120  CG2 VAL A 287      32.233  56.439 188.232  1.00 36.58           C
ATOM   4121  H   VAL A 287      33.865  57.805 186.342  1.00 41.82           H
ATOM   4122  HA  VAL A 287      35.403  57.591 188.549  1.00 38.03           H
ATOM   4123  HB  VAL A 287      33.786  56.186 189.586  1.00 42.39           H
ATOM   4124 HG11 VAL A 287      32.507  57.940 190.462  1.00 48.28           H
ATOM   4125 HG12 VAL A 287      34.037  58.356 190.363  1.00 48.28           H
ATOM   4126 HG13 VAL A 287      32.999  58.880 189.280  1.00 48.28           H
ATOM   4127 HG21 VAL A 287      31.531  56.260 188.877  1.00 43.88           H
ATOM   4128 HG22 VAL A 287      31.954  57.142 187.625  1.00 43.88           H
ATOM   4129 HG23 VAL A 287      32.439  55.633 187.733  1.00 43.88           H
ATOM   4130  N   GLY A 288      35.658  54.981 188.187  1.00 34.21           N
ATOM   4131  CA  GLY A 288      36.264  53.767 187.659  1.00 36.79           C
ATOM   4132  C   GLY A 288      35.308  52.980 186.769  1.00 34.84           C
ATOM   4133  O   GLY A 288      35.702  52.466 185.726  1.00 36.14           O
ATOM   4134  H   GLY A 288      35.623  55.018 189.045  1.00 41.03           H
ATOM   4135  HA2 GLY A 288      37.049  53.998 187.138  1.00 44.13           H
ATOM   4136  HA3 GLY A 288      36.539  53.198 188.394  1.00 44.13           H
ATOM   4137  N   GLN A 289      34.044  52.909 187.148  1.00 32.91           N
ATOM   4138  CA  GLN A 289      33.078  52.064 186.456  1.00 36.81           C
ATOM   4139  C   GLN A 289      32.246  52.947 185.517  1.00 42.36           C
ATOM   4140  O   GLN A 289      31.549  53.872 185.967  1.00 39.76           O
ATOM   4141  CB  GLN A 289      32.190  51.295 187.443  1.00 32.09           C
ATOM   4142  CG  GLN A 289      32.147  49.795 187.197  1.00 33.89           C
ATOM   4143  CD  GLN A 289      31.259  49.438 186.001  1.00 40.90           C
ATOM   4144  OE1 GLN A 289      30.931  50.302 185.183  1.00 37.94           O
ATOM   4145  NE2 GLN A 289      30.822  48.174 185.930  1.00 39.56           N
ATOM   4146  H   GLN A 289      33.713  53.344 187.812  1.00 39.48           H
ATOM   4147  HA  GLN A 289      33.555  51.416 185.914  1.00 44.16           H
ATOM   4148  HB2 GLN A 289      32.527  51.439 188.341  1.00 38.49           H
ATOM   4149  HB3 GLN A 289      31.283  51.633 187.375  1.00 38.49           H
ATOM   4150  HG2 GLN A 289      33.044  49.476 187.014  1.00 40.65           H
ATOM   4151  HG3 GLN A 289      31.788  49.354 187.983  1.00 40.65           H
ATOM   4152 HE21 GLN A 289      31.044  47.608 186.539  1.00 47.46           H
ATOM   4153 HE22 GLN A 289      30.321  47.928 185.276  1.00 47.46           H
ATOM   4154  N   GLU A 290      32.335  52.660 184.215  1.00 39.15           N
ATOM   4155  CA  GLU A 290      31.711  53.465 183.173  1.00 41.72           C
ATOM   4156  C   GLU A 290      30.211  53.592 183.331  1.00 41.63           C
ATOM   4157  O   GLU A 290      29.643  54.542 182.790  1.00 39.77           O
ATOM   4158  CB  GLU A 290      31.936  52.883 181.758  1.00 40.85           C
ATOM   4159  CG  GLU A 290      33.276  52.300 181.496  1.00 58.95           C
ATOM   4160  CD  GLU A 290      33.301  50.848 181.915  1.00 57.97           C
ATOM   4161  OE1 GLU A 290      32.597  50.011 181.284  1.00 66.00           O
ATOM   4162  OE2 GLU A 290      33.980  50.581 182.911  1.00 51.81           O1-
ATOM   4163  H   GLU A 290      32.766  51.982 183.907  1.00 46.97           H
ATOM   4164  HA  GLU A 290      32.091  54.357 183.194  1.00 50.05           H
ATOM   4165  HB2 GLU A 290      31.282  52.183 181.610  1.00 49.00           H
ATOM   4166  HB3 GLU A 290      31.799  53.594 181.112  1.00 49.00           H
ATOM   4167  HG2 GLU A 290      33.472  52.351 180.547  1.00 70.73           H
ATOM   4168  HG3 GLU A 290      33.945  52.781 182.008  1.00 70.73           H
ATOM   4169  N   VAL A 291      29.532  52.653 184.006  1.00 37.09           N
ATOM   4170  CA  VAL A 291      28.071  52.712 184.027  1.00 42.19           C
ATOM   4171  C   VAL A 291      27.513  53.459 185.234  1.00 38.56           C
ATOM   4172  O   VAL A 291      26.283  53.537 185.370  1.00 39.18           O
ATOM   4173  CB  VAL A 291      27.438  51.290 183.961  1.00 43.51           C
ATOM   4174  CG1 VAL A 291      28.070  50.460 182.822  1.00 40.39           C
ATOM   4175  CG2 VAL A 291      27.550  50.567 185.291  1.00 48.94           C
ATOM   4176  H   VAL A 291      29.881  51.998 184.441  1.00 44.49           H
ATOM   4177  HA  VAL A 291      27.778  53.191 183.236  1.00 50.61           H
ATOM   4178  HB  VAL A 291      26.493  51.384 183.761  1.00 52.20           H
ATOM   4179 HG11 VAL A 291      27.658  49.582 182.805  1.00 48.45           H
ATOM   4180 HG12 VAL A 291      27.918  50.914 181.978  1.00 48.45           H
ATOM   4181 HG13 VAL A 291      29.023  50.375 182.985  1.00 48.45           H
ATOM   4182 HG21 VAL A 291      27.146  49.689 185.208  1.00 58.71           H
ATOM   4183 HG22 VAL A 291      28.488  50.479 185.524  1.00 58.71           H
ATOM   4184 HG23 VAL A 291      27.087  51.082 185.970  1.00 58.71           H
ATOM   4185  N   PHE A 292      28.354  54.049 186.091  1.00 35.36           N
ATOM   4186  CA  PHE A 292      27.849  54.521 187.377  1.00 37.40           C
ATOM   4187  C   PHE A 292      27.111  55.862 187.335  1.00 42.95           C
ATOM   4188  O   PHE A 292      26.487  56.219 188.347  1.00 40.99           O
ATOM   4189  CB  PHE A 292      28.987  54.622 188.394  1.00 37.38           C
ATOM   4190  CG  PHE A 292      29.404  53.285 189.016  1.00 36.73           C
ATOM   4191  CD1 PHE A 292      28.782  52.100 188.670  1.00 35.41           C
ATOM   4192  CD2 PHE A 292      30.424  53.239 189.957  1.00 39.81           C
ATOM   4193  CE1 PHE A 292      29.183  50.874 189.251  1.00 36.25           C
ATOM   4194  CE2 PHE A 292      30.824  52.023 190.536  1.00 35.98           C
ATOM   4195  CZ  PHE A 292      30.163  50.846 190.183  1.00 34.07           C
ATOM   4196  H   PHE A 292      29.193  54.183 185.956  1.00 42.42           H
ATOM   4197  HA  PHE A 292      27.222  53.862 187.712  1.00 44.87           H
ATOM   4198  HB2 PHE A 292      29.765  54.997 187.953  1.00 44.84           H
ATOM   4199  HB3 PHE A 292      28.707  55.206 189.116  1.00 44.84           H
ATOM   4200  HD1 PHE A 292      28.096  52.109 188.042  1.00 42.48           H
ATOM   4201  HD2 PHE A 292      30.855  54.026 190.204  1.00 47.75           H
ATOM   4202  HE1 PHE A 292      28.749  50.086 189.013  1.00 43.48           H
ATOM   4203  HE2 PHE A 292      31.504  52.007 191.170  1.00 43.16           H
ATOM   4204  HZ  PHE A 292      30.428  50.035 190.555  1.00 40.87           H
ATOM   4205  N   GLY A 293      27.171  56.611 186.235  1.00 43.26           N
ATOM   4206  CA  GLY A 293      26.288  57.758 186.069  1.00 42.79           C
ATOM   4207  C   GLY A 293      24.821  57.390 185.998  1.00 42.50           C
ATOM   4208  O   GLY A 293      23.962  58.263 186.153  1.00 45.94           O
ATOM   4209  H   GLY A 293      27.709  56.476 185.577  1.00 51.90           H
ATOM   4210  HA2 GLY A 293      26.413  58.367 186.813  1.00 51.33           H
ATOM   4211  HA3 GLY A 293      26.523  58.226 185.252  1.00 51.33           H
ATOM   4212  N   LEU A 294      24.521  56.108 185.833  1.00 40.72           N
ATOM   4213  CA  LEU A 294      23.144  55.679 185.647  1.00 45.08           C
ATOM   4214  C   LEU A 294      22.271  55.998 186.850  1.00 47.46           C
ATOM   4215  O   LEU A 294      21.077  56.269 186.688  1.00 44.57           O
ATOM   4216  CB  LEU A 294      23.110  54.177 185.398  1.00 49.61           C
ATOM   4217  CG  LEU A 294      21.781  53.398 185.556  1.00 58.41           C
ATOM   4218  CD1 LEU A 294      20.909  53.571 184.336  1.00 56.20           C
ATOM   4219  CD2 LEU A 294      21.985  51.871 185.887  1.00 56.82           C
ATOM   4220  H   LEU A 294      25.096  55.468 185.826  1.00 48.85           H
ATOM   4221  HA  LEU A 294      22.770  56.126 184.872  1.00 54.08           H
ATOM   4222  HB2 LEU A 294      23.411  54.025 184.489  1.00 59.51           H
ATOM   4223  HB3 LEU A 294      23.743  53.767 186.008  1.00 59.51           H
ATOM   4224  HG  LEU A 294      21.298  53.785 186.303  1.00 70.07           H
ATOM   4225 HD11 LEU A 294      20.086  53.074 184.464  1.00 67.42           H
ATOM   4226 HD12 LEU A 294      20.712  54.514 184.221  1.00 67.42           H
ATOM   4227 HD13 LEU A 294      21.383  53.234 183.560  1.00 67.42           H
ATOM   4228 HD21 LEU A 294      21.116  51.448 185.972  1.00 68.17           H
ATOM   4229 HD22 LEU A 294      22.486  51.457 185.167  1.00 68.17           H
ATOM   4230 HD23 LEU A 294      22.475  51.792 186.720  1.00 68.17           H
ATOM   4231  N   LEU A 295      22.820  55.869 188.062  1.00 40.69           N
ATOM   4232  CA  LEU A 295      22.044  55.930 189.321  1.00 42.21           C
ATOM   4233  C   LEU A 295      22.774  56.762 190.365  1.00 43.62           C
ATOM   4234  O   LEU A 295      23.969  56.498 190.652  1.00 41.50           O
ATOM   4235  CB  LEU A 295      21.756  54.569 189.955  1.00 48.12           C
ATOM   4236  CG  LEU A 295      20.988  53.602 189.113  1.00 54.81           C
ATOM   4237  CD1 LEU A 295      21.051  52.227 189.729  1.00 53.62           C
ATOM   4238  CD2 LEU A 295      19.562  54.119 188.994  1.00 56.11           C
ATOM   4239  H   LEU A 295      23.661  55.742 188.190  1.00 48.82           H
ATOM   4240  HA  LEU A 295      21.192  56.359 189.142  1.00 50.63           H
ATOM   4241  HB2 LEU A 295      22.603  54.151 190.175  1.00 57.72           H
ATOM   4242  HB3 LEU A 295      21.247  54.713 190.768  1.00 57.72           H
ATOM   4243  HG  LEU A 295      21.378  53.562 188.226  1.00 65.75           H
ATOM   4244 HD11 LEU A 295      20.549  51.610 189.174  1.00 64.33           H
ATOM   4245 HD12 LEU A 295      21.978  51.947 189.781  1.00 64.33           H
ATOM   4246 HD13 LEU A 295      20.665  52.262 190.619  1.00 64.33           H
ATOM   4247 HD21 LEU A 295      19.047  53.503 188.450  1.00 67.31           H
ATOM   4248 HD22 LEU A 295      19.174  54.181 189.881  1.00 67.31           H
ATOM   4249 HD23 LEU A 295      19.577  54.995 188.578  1.00 67.31           H
ATOM   4250  N   PRO A 296      22.068  57.687 191.016  1.00 44.95           N
ATOM   4251  CA  PRO A 296      22.632  58.366 192.186  1.00 44.70           C
ATOM   4252  C   PRO A 296      23.107  57.433 193.290  1.00 44.41           C
ATOM   4253  O   PRO A 296      24.055  57.776 193.982  1.00 43.74           O
ATOM   4254  CB  PRO A 296      21.469  59.247 192.648  1.00 47.82           C
ATOM   4255  CG  PRO A 296      20.716  59.528 191.358  1.00 46.57           C
ATOM   4256  CD  PRO A 296      20.766  58.244 190.625  1.00 46.19           C
ATOM   4257  HA  PRO A 296      23.370  58.935 191.915  1.00 53.62           H
ATOM   4258  HB2 PRO A 296      20.913  58.762 193.278  1.00 57.37           H
ATOM   4259  HB3 PRO A 296      21.808  60.067 193.040  1.00 57.37           H
ATOM   4260  HG2 PRO A 296      19.800  59.778 191.558  1.00 55.87           H
ATOM   4261  HG3 PRO A 296      21.165  60.229 190.859  1.00 55.87           H
ATOM   4262  HD2 PRO A 296      20.047  57.660 190.915  1.00 55.41           H
ATOM   4263  HD3 PRO A 296      20.737  58.398 189.668  1.00 55.41           H
ATOM   4264  N   GLY A 297      22.473  56.282 193.501  1.00 42.13           N
ATOM   4265  CA  GLY A 297      22.957  55.388 194.538  1.00 45.20           C
ATOM   4266  C   GLY A 297      24.366  54.880 194.266  1.00 41.15           C
ATOM   4267  O   GLY A 297      25.152  54.685 195.192  1.00 39.48           O
ATOM   4268  H   GLY A 297      21.782  56.004 193.070  1.00 50.54           H
ATOM   4269  HA2 GLY A 297      22.959  55.854 195.389  1.00 54.22           H
ATOM   4270  HA3 GLY A 297      22.364  54.624 194.608  1.00 54.22           H
ATOM   4271  N   LEU A 298      24.701  54.689 192.991  1.00 38.38           N
ATOM   4272  CA  LEU A 298      26.022  54.225 192.585  1.00 38.79           C
ATOM   4273  C   LEU A 298      27.059  55.328 192.727  1.00 38.19           C
ATOM   4274  O   LEU A 298      28.143  55.114 193.271  1.00 35.76           O
ATOM   4275  CB  LEU A 298      25.961  53.732 191.139  1.00 31.72           C
ATOM   4276  CG  LEU A 298      25.804  52.248 190.777  1.00 44.27           C
ATOM   4277  CD1 LEU A 298      25.295  51.438 191.883  1.00 45.14           C
ATOM   4278  CD2 LEU A 298      24.948  52.093 189.550  1.00 40.77           C
ATOM   4279  H   LEU A 298      24.167  54.825 192.330  1.00 46.04           H
ATOM   4280  HA  LEU A 298      26.288  53.483 193.149  1.00 46.54           H
ATOM   4281  HB2 LEU A 298      25.215  54.188 190.718  1.00 38.05           H
ATOM   4282  HB3 LEU A 298      26.779  54.025 190.708  1.00 38.05           H
ATOM   4283  HG  LEU A 298      26.682  51.901 190.555  1.00 53.11           H
ATOM   4284 HD11 LEU A 298      25.220  50.516 191.590  1.00 54.15           H
ATOM   4285 HD12 LEU A 298      25.912  51.499 192.629  1.00 54.15           H
ATOM   4286 HD13 LEU A 298      24.424  51.774 192.146  1.00 54.15           H
ATOM   4287 HD21 LEU A 298      24.864  51.149 189.341  1.00 48.91           H
ATOM   4288 HD22 LEU A 298      24.073  52.472 189.725  1.00 48.91           H
ATOM   4289 HD23 LEU A 298      25.369  52.559 188.811  1.00 48.91           H
ATOM   4290  N   MET A 299      26.749  56.516 192.227  1.00 37.24           N
ATOM   4291  CA  MET A 299      27.665  57.640 192.378  1.00 39.31           C
ATOM   4292  C   MET A 299      27.810  58.049 193.839  1.00 39.17           C
ATOM   4293  O   MET A 299      28.832  58.609 194.218  1.00 37.86           O
ATOM   4294  CB  MET A 299      27.177  58.799 191.497  1.00 36.43           C
ATOM   4295  CG  MET A 299      28.276  59.785 191.110  1.00 49.91           C
ATOM   4296  SD  MET A 299      29.652  59.064 190.138  1.00 48.48           S
ATOM   4297  CE  MET A 299      28.819  58.449 188.716  1.00 45.74           C
ATOM   4298  H   MET A 299      26.025  56.698 191.801  1.00 44.68           H
ATOM   4299  HA  MET A 299      28.537  57.372 192.049  1.00 47.15           H
ATOM   4300  HB2 MET A 299      26.805  58.434 190.679  1.00 43.70           H
ATOM   4301  HB3 MET A 299      26.493  59.291 191.978  1.00 43.70           H
ATOM   4302  HG2 MET A 299      27.882  60.494 190.578  1.00 59.87           H
ATOM   4303  HG3 MET A 299      28.655  60.159 191.921  1.00 59.87           H
ATOM   4304  HE1 MET A 299      29.468  58.039 188.124  1.00 54.88           H
ATOM   4305  HE2 MET A 299      28.163  57.791 188.995  1.00 54.88           H
ATOM   4306  HE3 MET A 299      28.378  59.186 188.266  1.00 54.88           H
ATOM   4307  N   LEU A 300      26.780  57.813 194.667  1.00 34.70           N
ATOM   4308  CA  LEU A 300      26.927  58.005 196.101  1.00 40.15           C
ATOM   4309  C   LEU A 300      28.088  57.187 196.632  1.00 34.33           C
ATOM   4310  O   LEU A 300      28.965  57.704 197.332  1.00 35.65           O
ATOM   4311  CB  LEU A 300      25.655  57.574 196.820  1.00 39.73           C
ATOM   4312  CG  LEU A 300      25.345  58.019 198.246  1.00 44.44           C
ATOM   4313  CD1 LEU A 300      24.582  56.916 199.027  1.00 44.62           C
ATOM   4314  CD2 LEU A 300      26.487  58.449 198.949  1.00 47.44           C
ATOM   4315  H   LEU A 300      26.001  57.545 194.420  1.00 41.62           H
ATOM   4316  HA  LEU A 300      27.092  58.942 196.292  1.00 48.16           H
ATOM   4317  HB2 LEU A 300      24.908  57.872 196.278  1.00 47.66           H
ATOM   4318  HB3 LEU A 300      25.654  56.604 196.836  1.00 47.66           H
ATOM   4319  HG  LEU A 300      24.749  58.783 198.192  1.00 53.32           H
ATOM   4320 HD11 LEU A 300      24.403  57.233 199.926  1.00 53.53           H
ATOM   4321 HD12 LEU A 300      23.748  56.727 198.570  1.00 53.53           H
ATOM   4322 HD13 LEU A 300      25.131  56.117 199.061  1.00 53.53           H
ATOM   4323 HD21 LEU A 300      26.224  58.718 199.843  1.00 56.92           H
ATOM   4324 HD22 LEU A 300      27.123  57.718 198.995  1.00 56.92           H
ATOM   4325 HD23 LEU A 300      26.881  59.202 198.479  1.00 56.92           H
ATOM   4326  N   TYR A 301      28.080  55.885 196.343  1.00 34.06           N
ATOM   4327  CA  TYR A 301      29.161  55.050 196.831  1.00 32.29           C
ATOM   4328  C   TYR A 301      30.468  55.374 196.143  1.00 34.67           C
ATOM   4329  O   TYR A 301      31.516  55.316 196.784  1.00 31.67           O
ATOM   4330  CB  TYR A 301      28.831  53.570 196.673  1.00 33.18           C
ATOM   4331  CG  TYR A 301      28.020  53.042 197.800  1.00 33.31           C
ATOM   4332  CD1 TYR A 301      28.607  52.806 199.031  1.00 37.36           C
ATOM   4333  CD2 TYR A 301      26.650  52.807 197.664  1.00 35.16           C
ATOM   4334  CE1 TYR A 301      27.865  52.317 200.091  1.00 42.85           C
ATOM   4335  CE2 TYR A 301      25.890  52.304 198.731  1.00 37.75           C
ATOM   4336  CZ  TYR A 301      26.527  52.066 199.947  1.00 45.68           C
ATOM   4337  OH  TYR A 301      25.861  51.563 201.025  1.00 42.16           O
ATOM   4338  H   TYR A 301      27.479  55.478 195.883  1.00 40.85           H
ATOM   4339  HA  TYR A 301      29.280  55.222 197.778  1.00 38.73           H
ATOM   4340  HB2 TYR A 301      28.325  53.444 195.855  1.00 39.80           H
ATOM   4341  HB3 TYR A 301      29.657  53.063 196.635  1.00 39.80           H
ATOM   4342  HD1 TYR A 301      29.517  52.962 199.142  1.00 44.82           H
ATOM   4343  HD2 TYR A 301      26.240  52.962 196.844  1.00 42.17           H
ATOM   4344  HE1 TYR A 301      28.281  52.147 200.905  1.00 51.40           H
ATOM   4345  HE2 TYR A 301      24.981  52.135 198.629  1.00 45.29           H
ATOM   4346  HH  TYR A 301      25.052  51.446 200.834  1.00 50.58           H
ATOM   4347  N   ALA A 302      30.436  55.750 194.859  1.00 33.51           N
ATOM   4348  CA  ALA A 302      31.668  56.204 194.212  1.00 33.17           C
ATOM   4349  C   ALA A 302      32.271  57.397 194.935  1.00 36.31           C
ATOM   4350  O   ALA A 302      33.495  57.494 195.085  1.00 35.23           O
ATOM   4351  CB  ALA A 302      31.405  56.580 192.760  1.00 38.17           C
ATOM   4352  H   ALA A 302      29.738  55.751 194.357  1.00 40.20           H
ATOM   4353  HA  ALA A 302      32.317  55.484 194.224  1.00 39.78           H
ATOM   4354  HB1 ALA A 302      32.235  56.877 192.356  1.00 45.79           H
ATOM   4355  HB2 ALA A 302      31.066  55.803 192.289  1.00 45.79           H
ATOM   4356  HB3 ALA A 302      30.749  57.295 192.733  1.00 45.79           H
ATOM   4357  N   THR A 303      31.417  58.294 195.430  1.00 37.46           N
ATOM   4358  CA  THR A 303      31.874  59.486 196.154  1.00 34.34           C
ATOM   4359  C   THR A 303      32.460  59.131 197.518  1.00 33.93           C
ATOM   4360  O   THR A 303      33.500  59.665 197.908  1.00 34.29           O
ATOM   4361  CB  THR A 303      30.697  60.451 196.321  1.00 36.78           C
ATOM   4362  OG1 THR A 303      30.254  60.860 195.018  1.00 38.67           O
ATOM   4363  CG2 THR A 303      31.081  61.681 197.141  1.00 32.81           C
ATOM   4364  H   THR A 303      30.562  58.237 195.360  1.00 44.94           H
ATOM   4365  HA  THR A 303      32.561  59.931 195.635  1.00 41.19           H
ATOM   4366  HB  THR A 303      29.973  59.996 196.778  1.00 44.12           H
ATOM   4367  HG1 THR A 303      30.009  60.190 194.575  1.00 46.39           H
ATOM   4368 HG21 THR A 303      30.317  62.272 197.230  1.00 39.35           H
ATOM   4369 HG22 THR A 303      31.375  61.411 198.026  1.00 39.35           H
ATOM   4370 HG23 THR A 303      31.801  62.160 196.703  1.00 39.35           H
ATOM   4371  N   ILE A 304      31.783  58.264 198.261  1.00 35.65           N
ATOM   4372  CA  ILE A 304      32.266  57.829 199.569  1.00 33.16           C
ATOM   4373  C   ILE A 304      33.633  57.156 199.441  1.00 34.16           C
ATOM   4374  O   ILE A 304      34.579  57.480 200.171  1.00 34.36           O
ATOM   4375  CB  ILE A 304      31.237  56.886 200.213  1.00 38.84           C
ATOM   4376  CG1 ILE A 304      29.985  57.672 200.617  1.00 40.60           C
ATOM   4377  CG2 ILE A 304      31.805  56.213 201.443  1.00 44.24           C
ATOM   4378  CD1 ILE A 304      28.828  56.768 201.010  1.00 42.89           C
ATOM   4379  H   ILE A 304      31.034  57.909 198.030  1.00 42.76           H
ATOM   4380  HA  ILE A 304      32.365  58.604 200.144  1.00 39.78           H
ATOM   4381  HB  ILE A 304      30.987  56.205 199.569  1.00 46.59           H
ATOM   4382 HG12 ILE A 304      30.197  58.236 201.377  1.00 48.71           H
ATOM   4383 HG13 ILE A 304      29.698  58.218 199.868  1.00 48.71           H
ATOM   4384 HG21 ILE A 304      31.131  55.628 201.822  1.00 53.07           H
ATOM   4385 HG22 ILE A 304      32.586  55.697 201.188  1.00 53.07           H
ATOM   4386 HG23 ILE A 304      32.053  56.893 202.088  1.00 53.07           H
ATOM   4387 HD11 ILE A 304      28.067  57.317 201.255  1.00 51.45           H
ATOM   4388 HD12 ILE A 304      28.599  56.202 200.256  1.00 51.45           H
ATOM   4389 HD13 ILE A 304      29.097  56.221 201.764  1.00 51.45           H
ATOM   4390  N   TRP A 305      33.772  56.230 198.480  1.00 38.36           N
ATOM   4391  CA  TRP A 305      35.043  55.517 198.376  1.00 37.27           C
ATOM   4392  C   TRP A 305      36.156  56.443 197.908  1.00 36.38           C
ATOM   4393  O   TRP A 305      37.303  56.294 198.338  1.00 32.64           O
ATOM   4394  CB  TRP A 305      34.930  54.311 197.457  1.00 31.00           C
ATOM   4395  CG  TRP A 305      34.252  53.163 198.157  1.00 32.76           C
ATOM   4396  CD1 TRP A 305      33.000  52.685 197.926  1.00 34.39           C
ATOM   4397  CD2 TRP A 305      34.795  52.372 199.231  1.00 32.78           C
ATOM   4398  NE1 TRP A 305      32.730  51.636 198.786  1.00 37.44           N
ATOM   4399  CE2 TRP A 305      33.811  51.444 199.609  1.00 34.72           C
ATOM   4400  CE3 TRP A 305      36.017  52.373 199.911  1.00 35.61           C
ATOM   4401  CZ2 TRP A 305      34.016  50.513 200.624  1.00 38.16           C
ATOM   4402  CZ3 TRP A 305      36.220  51.457 200.912  1.00 32.25           C
ATOM   4403  CH2 TRP A 305      35.226  50.534 201.262  1.00 35.79           C
ATOM   4404  H   TRP A 305      33.173  56.007 197.903  1.00 46.02           H
ATOM   4405  HA  TRP A 305      35.286  55.191 199.257  1.00 44.71           H
ATOM   4406  HB2 TRP A 305      34.403  54.549 196.678  1.00 37.18           H
ATOM   4407  HB3 TRP A 305      35.817  54.025 197.190  1.00 37.18           H
ATOM   4408  HD1 TRP A 305      32.412  53.017 197.287  1.00 41.26           H
ATOM   4409  HE1 TRP A 305      31.993  51.194 198.819  1.00 44.91           H
ATOM   4410  HE3 TRP A 305      36.679  52.988 199.691  1.00 42.72           H
ATOM   4411  HZ2 TRP A 305      33.361  49.891 200.849  1.00 45.78           H
ATOM   4412  HZ3 TRP A 305      37.028  51.455 201.372  1.00 38.68           H
ATOM   4413  HH2 TRP A 305      35.391  49.924 201.945  1.00 42.93           H
ATOM   4414  N   LEU A 306      35.839  57.392 197.021  1.00 33.08           N
ATOM   4415  CA  LEU A 306      36.842  58.356 196.583  1.00 34.44           C
ATOM   4416  C   LEU A 306      37.328  59.183 197.753  1.00 32.33           C
ATOM   4417  O   LEU A 306      38.521  59.434 197.889  1.00 34.29           O
ATOM   4418  CB  LEU A 306      36.286  59.271 195.496  1.00 35.74           C
ATOM   4419  CG  LEU A 306      37.263  60.326 194.945  1.00 45.98           C
ATOM   4420  CD1 LEU A 306      36.953  60.637 193.495  1.00 46.86           C
ATOM   4421  CD2 LEU A 306      37.168  61.601 195.710  1.00 40.73           C
ATOM   4422  H   LEU A 306      35.062  57.495 196.665  1.00 39.68           H
ATOM   4423  HA  LEU A 306      37.602  57.878 196.215  1.00 41.31           H
ATOM   4424  HB2 LEU A 306      36.002  58.721 194.749  1.00 42.87           H
ATOM   4425  HB3 LEU A 306      35.520  59.745 195.857  1.00 42.87           H
ATOM   4426  HG  LEU A 306      38.172  59.994 195.005  1.00 55.16           H
ATOM   4427 HD11 LEU A 306      37.581  61.303 193.173  1.00 56.21           H
ATOM   4428 HD12 LEU A 306      37.036  59.823 192.973  1.00 56.21           H
ATOM   4429 HD13 LEU A 306      36.047  60.979 193.432  1.00 56.21           H
ATOM   4430 HD21 LEU A 306      37.796  62.240 195.337  1.00 48.85           H
ATOM   4431 HD22 LEU A 306      36.264  61.945 195.639  1.00 48.85           H
ATOM   4432 HD23 LEU A 306      37.385  61.428 196.639  1.00 48.85           H
ATOM   4433  N   ARG A 307      36.408  59.693 198.566  1.00 31.73           N
ATOM   4434  CA  ARG A 307      36.806  60.427 199.766  1.00 33.53           C
ATOM   4435  C   ARG A 307      37.657  59.565 200.689  1.00 34.40           C
ATOM   4436  O   ARG A 307      38.644  60.044 201.253  1.00 34.26           O
ATOM   4437  CB  ARG A 307      35.573  60.924 200.519  1.00 33.89           C
ATOM   4438  CG  ARG A 307      34.774  61.948 199.741  1.00 33.44           C
ATOM   4439  CD  ARG A 307      33.619  62.475 200.592  1.00 38.19           C
ATOM   4440  NE  ARG A 307      32.783  63.413 199.838  1.00 36.24           N
ATOM   4441  CZ  ARG A 307      31.648  63.938 200.300  1.00 38.43           C
ATOM   4442  NH1 ARG A 307      31.197  63.632 201.512  1.00 36.38           N
ATOM   4443  NH2 ARG A 307      30.961  64.745 199.522  1.00 42.23           N1+
ATOM   4444  H   ARG A 307      35.558  59.629 198.450  1.00 38.07           H
ATOM   4445  HA  ARG A 307      37.331  61.199 199.505  1.00 40.22           H
ATOM   4446  HB2 ARG A 307      34.992  60.169 200.705  1.00 40.65           H
ATOM   4447  HB3 ARG A 307      35.857  61.335 201.351  1.00 40.65           H
ATOM   4448  HG2 ARG A 307      35.347  62.694 199.503  1.00 40.11           H
ATOM   4449  HG3 ARG A 307      34.406  61.535 198.944  1.00 40.11           H
ATOM   4450  HD2 ARG A 307      33.063  61.732 200.875  1.00 45.82           H
ATOM   4451  HD3 ARG A 307      33.976  62.940 201.365  1.00 45.82           H
ATOM   4452  HE  ARG A 307      33.004  63.584 199.025  1.00 43.47           H
ATOM   4453 HH11 ARG A 307      31.643  63.095 202.014  1.00 43.64           H
ATOM   4454 HH12 ARG A 307      30.463  63.978 201.797  1.00 43.64           H
ATOM   4455 HH21 ARG A 307      31.257  64.943 198.740  1.00 50.66           H
ATOM   4456 HH22 ARG A 307      30.231  65.099 199.808  1.00 50.66           H
ATOM   4457  N   GLU A 308      37.259  58.310 200.902  1.00 32.05           N
ATOM   4458  CA  GLU A 308      38.047  57.412 201.728  1.00 33.14           C
ATOM   4459  C   GLU A 308      39.448  57.255 201.153  1.00 36.62           C
ATOM   4460  O   GLU A 308      40.440  57.386 201.872  1.00 34.16           O
ATOM   4461  CB  GLU A 308      37.340  56.062 201.848  1.00 32.74           C
ATOM   4462  CG  GLU A 308      38.042  55.042 202.714  1.00 41.93           C
ATOM   4463  CD  GLU A 308      38.190  55.469 204.173  1.00 45.26           C
ATOM   4464  OE1 GLU A 308      38.889  54.750 204.907  1.00 44.56           O
ATOM   4465  OE2 GLU A 308      37.621  56.520 204.573  1.00 46.82           O1-
ATOM   4466  H   GLU A 308      36.542  57.961 200.580  1.00 38.45           H
ATOM   4467  HA  GLU A 308      38.128  57.789 202.618  1.00 39.76           H
ATOM   4468  HB2 GLU A 308      36.459  56.209 202.227  1.00 39.27           H
ATOM   4469  HB3 GLU A 308      37.252  55.681 200.961  1.00 39.27           H
ATOM   4470  HG2 GLU A 308      37.536  54.215 202.696  1.00 50.30           H
ATOM   4471  HG3 GLU A 308      38.932  54.890 202.358  1.00 50.30           H
ATOM   4472  N   HIS A 309      39.554  57.036 199.840  1.00 37.17           N
ATOM   4473  CA  HIS A 309      40.878  56.903 199.261  1.00 34.02           C
ATOM   4474  C   HIS A 309      41.742  58.107 199.620  1.00 35.84           C
ATOM   4475  O   HIS A 309      42.855  57.946 200.111  1.00 33.37           O
ATOM   4476  CB  HIS A 309      40.793  56.739 197.739  1.00 32.75           C
ATOM   4477  CG  HIS A 309      42.127  56.716 197.082  1.00 35.49           C
ATOM   4478  ND1 HIS A 309      42.813  55.554 196.856  1.00 33.02           N
ATOM   4479  CD2 HIS A 309      42.926  57.715 196.634  1.00 33.19           C
ATOM   4480  CE1 HIS A 309      43.963  55.825 196.270  1.00 33.08           C
ATOM   4481  NE2 HIS A 309      44.070  57.135 196.153  1.00 33.86           N
ATOM   4482  H   HIS A 309      38.899  56.965 199.288  1.00 44.59           H
ATOM   4483  HA  HIS A 309      41.303  56.110 199.624  1.00 40.81           H
ATOM   4484  HB2 HIS A 309      40.290  57.481 197.369  1.00 39.28           H
ATOM   4485  HB3 HIS A 309      40.346  55.902 197.537  1.00 39.28           H
ATOM   4486  HD2 HIS A 309      42.740  58.626 196.665  1.00 39.81           H
ATOM   4487  HE1 HIS A 309      44.606  55.202 196.018  1.00 39.68           H
ATOM   4488  HE2 HIS A 309      44.730  57.553 195.794  1.00 40.61           H
ATOM   4489  N   ASN A 310      41.240  59.332 199.383  1.00 35.40           N
ATOM   4490  CA  ASN A 310      42.067  60.512 199.630  1.00 35.60           C
ATOM   4491  C   ASN A 310      42.307  60.756 201.125  1.00 35.86           C
ATOM   4492  O   ASN A 310      43.357  61.289 201.501  1.00 38.55           O
ATOM   4493  CB  ASN A 310      41.458  61.748 198.974  1.00 34.03           C
ATOM   4494  CG  ASN A 310      41.584  61.715 197.425  1.00 39.30           C
ATOM   4495  OD1 ASN A 310      42.235  60.834 196.844  1.00 37.34           O
ATOM   4496  ND2 ASN A 310      40.958  62.664 196.771  1.00 36.34           N
ATOM   4497  H   ASN A 310      40.449  59.496 199.090  1.00 42.46           H
ATOM   4498  HA  ASN A 310      42.933  60.366 199.219  1.00 42.70           H
ATOM   4499  HB2 ASN A 310      40.516  61.796 199.199  1.00 40.83           H
ATOM   4500  HB3 ASN A 310      41.919  62.538 199.298  1.00 40.83           H
ATOM   4501 HD21 ASN A 310      40.995  62.691 195.912  1.00 43.59           H
ATOM   4502 HD22 ASN A 310      40.509  63.258 197.201  1.00 43.59           H
ATOM   4503  N   ARG A 311      41.355  60.389 201.986  1.00 35.74           N
ATOM   4504  CA  ARG A 311      41.563  60.461 203.429  1.00 35.23           C
ATOM   4505  C   ARG A 311      42.695  59.543 203.852  1.00 40.17           C
ATOM   4506  O   ARG A 311      43.588  59.944 204.605  1.00 35.21           O
ATOM   4507  CB  ARG A 311      40.267  60.095 204.132  1.00 39.85           C
ATOM   4508  CG  ARG A 311      40.311  60.134 205.619  1.00 42.88           C
ATOM   4509  CD  ARG A 311      39.104  59.347 206.203  1.00 37.76           C
ATOM   4510  NE  ARG A 311      39.448  58.924 207.525  1.00 58.67           N
ATOM   4511  CZ  ARG A 311      39.836  57.704 207.854  1.00 49.60           C
ATOM   4512  NH1 ARG A 311      39.881  56.715 206.994  1.00 55.42           N
ATOM   4513  NH2 ARG A 311      40.140  57.477 209.096  1.00 58.90           N1+
ATOM   4514  H   ARG A 311      40.580  60.094 201.757  1.00 42.87           H
ATOM   4515  HA  ARG A 311      41.798  61.369 203.675  1.00 42.26           H
ATOM   4516  HB2 ARG A 311      39.577  60.714 203.845  1.00 47.80           H
ATOM   4517  HB3 ARG A 311      40.021  59.193 203.871  1.00 47.80           H
ATOM   4518  HG2 ARG A 311      41.131  59.719 205.931  1.00 51.44           H
ATOM   4519  HG3 ARG A 311      40.257  61.053 205.922  1.00 51.44           H
ATOM   4520  HD2 ARG A 311      38.325  59.923 206.250  1.00 45.29           H
ATOM   4521  HD3 ARG A 311      38.925  58.564 205.659  1.00 45.29           H
ATOM   4522  HE  ARG A 311      39.398  59.508 208.154  1.00 70.39           H
ATOM   4523 HH11 ARG A 311      39.684  56.854 206.168  1.00 66.49           H
ATOM   4524 HH12 ARG A 311      40.128  55.932 207.251  1.00 66.49           H
ATOM   4525 HH21 ARG A 311      40.101  58.114 209.672  1.00 70.66           H
ATOM   4526 HH22 ARG A 311      40.376  56.688 209.344  1.00 70.66           H
ATOM   4527  N   VAL A 312      42.693  58.306 203.339  1.00 35.83           N
ATOM   4528  CA  VAL A 312      43.759  57.361 203.670  1.00 34.23           C
ATOM   4529  C   VAL A 312      45.110  57.864 203.147  1.00 37.82           C
ATOM   4530  O   VAL A 312      46.140  57.708 203.804  1.00 35.13           O
ATOM   4531  CB  VAL A 312      43.430  55.959 203.119  1.00 34.87           C
ATOM   4532  CG1 VAL A 312      44.650  55.082 203.152  1.00 39.78           C
ATOM   4533  CG2 VAL A 312      42.242  55.302 203.905  1.00 36.11           C
ATOM   4534  H   VAL A 312      42.094  57.996 202.806  1.00 42.99           H
ATOM   4535  HA  VAL A 312      43.824  57.290 204.635  1.00 41.06           H
ATOM   4536  HB  VAL A 312      43.156  56.047 202.193  1.00 41.82           H
ATOM   4537 HG11 VAL A 312      44.419  54.207 202.802  1.00 47.71           H
ATOM   4538 HG12 VAL A 312      45.343  55.485 202.606  1.00 47.71           H
ATOM   4539 HG13 VAL A 312      44.956  55.001 204.069  1.00 47.71           H
ATOM   4540 HG21 VAL A 312      42.064  54.424 203.532  1.00 43.32           H
ATOM   4541 HG22 VAL A 312      42.488  55.220 204.840  1.00 43.32           H
ATOM   4542 HG23 VAL A 312      41.456  55.865 203.818  1.00 43.32           H
ATOM   4543  N   CYS A 313      45.137  58.458 201.952  1.00 34.17           N
ATOM   4544  CA  CYS A 313      46.388  59.041 201.472  1.00 35.78           C
ATOM   4545  C   CYS A 313      46.953  60.022 202.483  1.00 39.80           C
ATOM   4546  O   CYS A 313      48.172  60.084 202.661  1.00 38.34           O
ATOM   4547  CB  CYS A 313      46.198  59.724 200.119  1.00 40.21           C
ATOM   4548  SG  CYS A 313      45.979  58.583 198.724  1.00 39.98           S
ATOM   4549  H   CYS A 313      44.468  58.536 201.417  1.00 40.99           H
ATOM   4550  HA  CYS A 313      47.038  58.330 201.356  1.00 42.92           H
ATOM   4551  HB2 CYS A 313      45.410  60.289 200.164  1.00 48.24           H
ATOM   4552  HB3 CYS A 313      46.979  60.269 199.934  1.00 48.24           H
ATOM   4553  HG  CYS A 313      45.006  57.909 198.920  1.00 47.96           H
ATOM   4554  N   ASP A 314      46.083  60.807 203.143  1.00 42.29           N
ATOM   4555  CA  ASP A 314      46.549  61.789 204.129  1.00 44.63           C
ATOM   4556  C   ASP A 314      47.168  61.104 205.334  1.00 38.94           C
ATOM   4557  O   ASP A 314      48.187  61.551 205.859  1.00 41.30           O
ATOM   4558  CB  ASP A 314      45.402  62.666 204.629  1.00 44.77           C
ATOM   4559  CG  ASP A 314      44.852  63.599 203.578  1.00 48.44           C
ATOM   4560  OD1 ASP A 314      43.627  63.892 203.660  1.00 52.18           O
ATOM   4561  OD2 ASP A 314      45.619  64.025 202.691  1.00 48.21           O1-
ATOM   4562  H   ASP A 314      45.230  60.787 203.038  1.00 50.73           H
ATOM   4563  HA  ASP A 314      47.219  62.361 203.723  1.00 53.54           H
ATOM   4564  HB2 ASP A 314      44.678  62.093 204.927  1.00 53.71           H
ATOM   4565  HB3 ASP A 314      45.721  63.206 205.369  1.00 53.71           H
ATOM   4566  N   LEU A 315      46.497  60.077 205.851  1.00 38.74           N
ATOM   4567  CA  LEU A 315      47.038  59.339 206.977  1.00 42.36           C
ATOM   4568  C   LEU A 315      48.368  58.691 206.620  1.00 42.72           C
ATOM   4569  O   LEU A 315      49.294  58.675 207.437  1.00 51.10           O
ATOM   4570  CB  LEU A 315      46.038  58.292 207.436  1.00 41.28           C
ATOM   4571  CG  LEU A 315      44.713  58.802 207.968  1.00 44.75           C
ATOM   4572  CD1 LEU A 315      43.799  57.651 208.173  1.00 45.60           C
ATOM   4573  CD2 LEU A 315      44.904  59.589 209.285  1.00 48.14           C
ATOM   4574  H   LEU A 315      45.735  59.794 205.569  1.00 46.47           H
ATOM   4575  HA  LEU A 315      47.191  59.952 207.713  1.00 50.81           H
ATOM   4576  HB2 LEU A 315      45.841  57.712 206.684  1.00 49.51           H
ATOM   4577  HB3 LEU A 315      46.449  57.770 208.143  1.00 49.51           H
ATOM   4578  HG  LEU A 315      44.312  59.395 207.314  1.00 53.68           H
ATOM   4579 HD11 LEU A 315      42.952  57.977 208.514  1.00 54.70           H
ATOM   4580 HD12 LEU A 315      43.664  57.200 207.325  1.00 54.70           H
ATOM   4581 HD13 LEU A 315      44.200  57.040 208.812  1.00 54.70           H
ATOM   4582 HD21 LEU A 315      44.039  59.899 209.595  1.00 57.76           H
ATOM   4583 HD22 LEU A 315      45.303  59.004 209.947  1.00 57.76           H
ATOM   4584 HD23 LEU A 315      45.487  60.346 209.117  1.00 57.76           H
ATOM   4585  N   LEU A 316      48.500  58.176 205.397  1.00 39.12           N
ATOM   4586  CA  LEU A 316      49.758  57.545 204.991  1.00 38.19           C
ATOM   4587  C   LEU A 316      50.885  58.570 204.872  1.00 38.48           C
ATOM   4588  O   LEU A 316      52.040  58.285 205.219  1.00 37.41           O
ATOM   4589  CB  LEU A 316      49.553  56.823 203.653  1.00 39.30           C
ATOM   4590  CG  LEU A 316      49.416  55.302 203.485  1.00 44.00           C
ATOM   4591  CD1 LEU A 316      49.217  54.544 204.704  1.00 41.90           C
ATOM   4592  CD2 LEU A 316      48.310  55.028 202.472  1.00 37.65           C
ATOM   4593  H   LEU A 316      47.889  58.178 204.792  1.00 46.92           H
ATOM   4594  HA  LEU A 316      50.015  56.886 205.655  1.00 45.81           H
ATOM   4595  HB2 LEU A 316      48.747  57.197 203.264  1.00 47.15           H
ATOM   4596  HB3 LEU A 316      50.301  57.076 203.090  1.00 47.15           H
ATOM   4597  HG  LEU A 316      50.240  54.977 203.091  1.00 52.79           H
ATOM   4598 HD11 LEU A 316      49.144  53.603 204.482  1.00 50.26           H
ATOM   4599 HD12 LEU A 316      49.976  54.688 205.292  1.00 50.26           H
ATOM   4600 HD13 LEU A 316      48.403  54.847 205.135  1.00 50.26           H
ATOM   4601 HD21 LEU A 316      48.217  54.069 202.360  1.00 45.17           H
ATOM   4602 HD22 LEU A 316      47.480  55.406 202.802  1.00 45.17           H
ATOM   4603 HD23 LEU A 316      48.549  55.439 201.627  1.00 45.17           H
ATOM   4604  N   LYS A 317      50.586  59.757 204.348  1.00 39.41           N
ATOM   4605  CA  LYS A 317      51.640  60.754 204.156  1.00 43.65           C
ATOM   4606  C   LYS A 317      52.157  61.274 205.503  1.00 47.75           C
ATOM   4607  O   LYS A 317      53.352  61.574 205.648  1.00 47.82           O
ATOM   4608  CB  LYS A 317      51.110  61.889 203.286  1.00 42.79           C
ATOM   4609  CG  LYS A 317      52.119  62.919 202.913  1.00 49.17           C
ATOM   4610  CD  LYS A 317      51.576  63.834 201.819  1.00 49.41           C
ATOM   4611  CE  LYS A 317      52.682  64.602 201.154  1.00 58.71           C
ATOM   4612  NZ  LYS A 317      53.750  63.716 200.560  1.00 57.39           N1+
ATOM   4613  H   LYS A 317      49.801  60.007 204.100  1.00 47.27           H
ATOM   4614  HA  LYS A 317      52.383  60.341 203.689  1.00 52.37           H
ATOM   4615  HB2 LYS A 317      50.760  61.511 202.465  1.00 51.33           H
ATOM   4616  HB3 LYS A 317      50.397  62.339 203.767  1.00 51.33           H
ATOM   4617  HG2 LYS A 317      52.330  63.461 203.689  1.00 58.99           H
ATOM   4618  HG3 LYS A 317      52.918  62.482 202.578  1.00 58.99           H
ATOM   4619  HD2 LYS A 317      51.129  63.298 201.145  1.00 59.28           H
ATOM   4620  HD3 LYS A 317      50.957  64.469 202.211  1.00 59.28           H
ATOM   4621  HE2 LYS A 317      52.306  65.137 200.438  1.00 70.44           H
ATOM   4622  HE3 LYS A 317      53.104  65.178 201.811  1.00 70.44           H
ATOM   4623  HZ1 LYS A 317      54.381  64.214 200.179  1.00 68.85           H
ATOM   4624  HZ2 LYS A 317      54.121  63.217 201.197  1.00 68.85           H
ATOM   4625  HZ3 LYS A 317      53.394  63.180 199.945  1.00 68.85           H
ATOM   4626  N   ALA A 318      51.264  61.385 206.497  1.00 44.48           N
ATOM   4627  CA  ALA A 318      51.670  61.785 207.842  1.00 47.39           C
ATOM   4628  C   ALA A 318      52.689  60.811 208.420  1.00 47.81           C
ATOM   4629  O   ALA A 318      53.682  61.215 209.028  1.00 53.85           O
ATOM   4630  CB  ALA A 318      50.445  61.864 208.756  1.00 42.59           C
ATOM   4631  H   ALA A 318      50.421  61.234 206.414  1.00 53.36           H
ATOM   4632  HA  ALA A 318      52.078  62.664 207.804  1.00 56.85           H
ATOM   4633  HB1 ALA A 318      50.732  62.130 209.644  1.00 51.10           H
ATOM   4634  HB2 ALA A 318      49.826  62.519 208.398  1.00 51.10           H
ATOM   4635  HB3 ALA A 318      50.022  60.992 208.792  1.00 51.10           H
ATOM   4636  N   GLU A 319      52.458  59.525 208.228  1.00 43.70           N
ATOM   4637  CA  GLU A 319      53.364  58.485 208.674  1.00 42.31           C
ATOM   4638  C   GLU A 319      54.608  58.388 207.781  1.00 45.40           C
ATOM   4639  O   GLU A 319      55.716  58.142 208.277  1.00 42.52           O
ATOM   4640  CB  GLU A 319      52.571  57.183 208.685  1.00 45.40           C
ATOM   4641  CG  GLU A 319      52.989  56.153 209.654  1.00 63.33           C
ATOM   4642  CD  GLU A 319      52.356  56.345 211.032  1.00 64.68           C
ATOM   4643  OE1 GLU A 319      52.519  55.432 211.876  1.00 61.96           O
ATOM   4644  OE2 GLU A 319      51.704  57.401 211.260  1.00 69.46           O1-
ATOM   4645  H   GLU A 319      51.760  59.220 207.828  1.00 52.43           H
ATOM   4646  HA  GLU A 319      53.652  58.676 209.581  1.00 50.76           H
ATOM   4647  HB2 GLU A 319      51.644  57.396 208.876  1.00 54.47           H
ATOM   4648  HB3 GLU A 319      52.632  56.786 207.802  1.00 54.47           H
ATOM   4649  HG2 GLU A 319      52.725  55.281 209.322  1.00 75.98           H
ATOM   4650  HG3 GLU A 319      53.952  56.191 209.759  1.00 75.98           H
ATOM   4651  N   HIS A 320      54.458  58.595 206.463  1.00 39.09           N
ATOM   4652  CA  HIS A 320      55.519  58.348 205.483  1.00 37.02           C
ATOM   4653  C   HIS A 320      55.765  59.573 204.612  1.00 41.18           C
ATOM   4654  O   HIS A 320      55.384  59.603 203.424  1.00 39.14           O
ATOM   4655  CB  HIS A 320      55.190  57.147 204.590  1.00 38.66           C
ATOM   4656  CG  HIS A 320      54.749  55.937 205.342  1.00 40.22           C
ATOM   4657  ND1 HIS A 320      55.627  55.082 205.973  1.00 42.64           N1+
ATOM   4658  CD2 HIS A 320      53.517  55.414 205.526  1.00 37.95           C
ATOM   4659  CE1 HIS A 320      54.946  54.109 206.552  1.00 39.46           C
ATOM   4660  NE2 HIS A 320      53.667  54.281 206.287  1.00 42.97           N
ATOM   4661  H   HIS A 320      53.731  58.886 206.109  1.00 46.90           H
ATOM   4662  HA  HIS A 320      56.342  58.149 205.956  1.00 44.40           H
ATOM   4663  HB2 HIS A 320      55.983  56.908 204.084  1.00 46.38           H
ATOM   4664  HB3 HIS A 320      54.476  57.395 203.983  1.00 46.38           H
ATOM   4665  HD1 HIS A 320      56.480  55.185 206.012  1.00 51.15           H
ATOM   4666  HD2 HIS A 320      52.716  55.767 205.213  1.00 45.52           H
ATOM   4667  HE1 HIS A 320      55.311  53.407 207.041  1.00 47.33           H
ATOM   4668  HE2 HIS A 320      53.029  53.768 206.550  1.00 51.55           H
ATOM   4669  N   PRO A 321      56.426  60.597 205.159  1.00 42.98           N
ATOM   4670  CA  PRO A 321      56.709  61.796 204.363  1.00 39.82           C
ATOM   4671  C   PRO A 321      57.628  61.554 203.203  1.00 36.68           C
ATOM   4672  O   PRO A 321      57.612  62.354 202.259  1.00 38.71           O
ATOM   4673  CB  PRO A 321      57.350  62.755 205.388  1.00 45.63           C
ATOM   4674  CG  PRO A 321      57.966  61.857 206.388  1.00 42.07           C
ATOM   4675  CD  PRO A 321      56.932  60.748 206.537  1.00 45.31           C
ATOM   4676  HA  PRO A 321      55.881  62.185 204.038  1.00 47.77           H
ATOM   4677  HB2 PRO A 321      58.023  63.301 204.952  1.00 54.74           H
ATOM   4678  HB3 PRO A 321      56.665  63.308 205.795  1.00 54.74           H
ATOM   4679  HG2 PRO A 321      58.806  61.508 206.050  1.00 50.47           H
ATOM   4680  HG3 PRO A 321      58.094  62.330 207.225  1.00 50.47           H
ATOM   4681  HD2 PRO A 321      57.353  59.928 206.837  1.00 54.36           H
ATOM   4682  HD3 PRO A 321      56.219  61.025 207.133  1.00 54.36           H
ATOM   4683  N   THR A 322      58.459  60.511 203.227  1.00 38.16           N
ATOM   4684  CA  THR A 322      59.350  60.257 202.088  1.00 36.46           C
ATOM   4685  C   THR A 322      58.685  59.528 200.917  1.00 37.62           C
ATOM   4686  O   THR A 322      59.274  59.472 199.837  1.00 37.62           O
ATOM   4687  CB  THR A 322      60.566  59.431 202.536  1.00 44.81           C
ATOM   4688  OG1 THR A 322      60.134  58.138 202.996  1.00 41.35           O
ATOM   4689  CG2 THR A 322      61.343  60.166 203.691  1.00 43.87           C
ATOM   4690  H   THR A 322      58.527  59.947 203.873  1.00 45.78           H
ATOM   4691  HA  THR A 322      59.678  61.108 201.757  1.00 43.73           H
ATOM   4692  HB  THR A 322      61.170  59.319 201.786  1.00 53.75           H
ATOM   4693  HG1 THR A 322      59.608  58.225 203.645  1.00 49.60           H
ATOM   4694 HG21 THR A 322      62.107  59.636 203.966  1.00 52.63           H
ATOM   4695 HG22 THR A 322      61.654  61.032 203.383  1.00 52.63           H
ATOM   4696 HG23 THR A 322      60.758  60.295 204.455  1.00 52.63           H
ATOM   4697  N   TRP A 323      57.502  58.943 201.098  1.00 40.34           N
ATOM   4698  CA  TRP A 323      56.876  58.192 200.006  1.00 39.20           C
ATOM   4699  C   TRP A 323      56.471  59.099 198.853  1.00 39.01           C
ATOM   4700  O   TRP A 323      55.983  60.215 199.056  1.00 39.10           O
ATOM   4701  CB  TRP A 323      55.627  57.479 200.494  1.00 37.74           C
ATOM   4702  CG  TRP A 323      55.857  56.231 201.263  1.00 37.34           C
ATOM   4703  CD1 TRP A 323      57.039  55.755 201.750  1.00 36.50           C
ATOM   4704  CD2 TRP A 323      54.848  55.296 201.649  1.00 32.91           C
ATOM   4705  NE1 TRP A 323      56.827  54.556 202.410  1.00 37.63           N
ATOM   4706  CE2 TRP A 323      55.488  54.262 202.373  1.00 34.15           C
ATOM   4707  CE3 TRP A 323      53.466  55.228 201.438  1.00 36.18           C
ATOM   4708  CZ2 TRP A 323      54.795  53.168 202.878  1.00 33.55           C
ATOM   4709  CZ3 TRP A 323      52.770  54.160 201.943  1.00 38.39           C
ATOM   4710  CH2 TRP A 323      53.439  53.129 202.658  1.00 35.38           C
ATOM   4711  H   TRP A 323      57.048  58.964 201.827  1.00 48.39           H
ATOM   4712  HA  TRP A 323      57.499  57.528 199.672  1.00 47.03           H
ATOM   4713  HB2 TRP A 323      55.132  58.085 201.066  1.00 45.27           H
ATOM   4714  HB3 TRP A 323      55.086  57.248 199.723  1.00 45.27           H
ATOM   4715  HD1 TRP A 323      57.864  56.172 201.651  1.00 43.78           H
ATOM   4716  HE1 TRP A 323      57.432  54.085 202.799  1.00 45.14           H
ATOM   4717  HE3 TRP A 323      53.026  55.898 200.967  1.00 43.40           H
ATOM   4718  HZ2 TRP A 323      55.229  52.494 203.350  1.00 40.24           H
ATOM   4719  HZ3 TRP A 323      51.850  54.108 201.814  1.00 46.05           H
ATOM   4720  HH2 TRP A 323      52.945  52.417 202.996  1.00 42.44           H
ATOM   4721  N   GLY A 324      56.589  58.572 197.639  1.00 39.55           N
ATOM   4722  CA  GLY A 324      56.098  59.260 196.465  1.00 34.28           C
ATOM   4723  C   GLY A 324      54.599  59.017 196.226  1.00 38.40           C
ATOM   4724  O   GLY A 324      53.919  58.275 196.942  1.00 37.39           O
ATOM   4725  H   GLY A 324      56.953  57.811 197.474  1.00 47.45           H
ATOM   4726  HA2 GLY A 324      56.242  60.214 196.566  1.00 41.12           H
ATOM   4727  HA3 GLY A 324      56.587  58.956 195.685  1.00 41.12           H
ATOM   4728  N   ASP A 325      54.099  59.664 195.176  1.00 36.64           N
ATOM   4729  CA  ASP A 325      52.684  59.557 194.805  1.00 35.68           C
ATOM   4730  C   ASP A 325      52.312  58.125 194.434  1.00 33.26           C
ATOM   4731  O   ASP A 325      51.274  57.622 194.857  1.00 37.21           O
ATOM   4732  CB  ASP A 325      52.377  60.501 193.636  1.00 39.91           C
ATOM   4733  CG  ASP A 325      51.038  60.196 192.932  1.00 43.29           C
ATOM   4734  OD1 ASP A 325      49.965  60.689 193.375  1.00 42.08           O
ATOM   4735  OD2 ASP A 325      51.074  59.470 191.914  1.00 39.32           O1-
ATOM   4736  H   ASP A 325      54.558  60.174 194.657  1.00 43.96           H
ATOM   4737  HA  ASP A 325      52.137  59.825 195.561  1.00 42.80           H
ATOM   4738  HB2 ASP A 325      52.337  61.411 193.970  1.00 47.88           H
ATOM   4739  HB3 ASP A 325      53.085  60.423 192.977  1.00 47.88           H
ATOM   4740  N   GLU A 326      53.165  57.434 193.687  1.00 33.32           N
ATOM   4741  CA  GLU A 326      52.801  56.087 193.279  1.00 38.57           C
ATOM   4742  C   GLU A 326      52.621  55.176 194.493  1.00 31.68           C
ATOM   4743  O   GLU A 326      51.641  54.437 194.568  1.00 33.96           O
ATOM   4744  CB  GLU A 326      53.847  55.536 192.311  1.00 34.78           C
ATOM   4745  CG  GLU A 326      53.494  54.105 191.798  1.00 33.37           C
ATOM   4746  CD  GLU A 326      52.380  54.022 190.726  1.00 43.91           C
ATOM   4747  OE1 GLU A 326      52.060  52.881 190.303  1.00 46.66           O
ATOM   4748  OE2 GLU A 326      51.842  55.054 190.273  1.00 41.78           O1-
ATOM   4749  H   GLU A 326      53.931  57.710 193.412  1.00 39.97           H
ATOM   4750  HA  GLU A 326      51.953  56.122 192.809  1.00 46.27           H
ATOM   4751  HB2 GLU A 326      53.908  56.125 191.542  1.00 41.72           H
ATOM   4752  HB3 GLU A 326      54.704  55.490 192.763  1.00 41.72           H
ATOM   4753  HG2 GLU A 326      54.294  53.713 191.414  1.00 40.03           H
ATOM   4754  HG3 GLU A 326      53.206  53.572 192.555  1.00 40.03           H
ATOM   4755  N   GLN A 327      53.541  55.214 195.470  1.00 35.61           N
ATOM   4756  CA  GLN A 327      53.411  54.284 196.594  1.00 32.51           C
ATOM   4757  C   GLN A 327      52.260  54.674 197.520  1.00 33.75           C
ATOM   4758  O   GLN A 327      51.622  53.796 198.141  1.00 33.71           O
ATOM   4759  CB  GLN A 327      54.733  54.172 197.380  1.00 34.40           C
ATOM   4760  CG  GLN A 327      54.667  53.092 198.475  1.00 32.85           C
ATOM   4761  CD  GLN A 327      56.048  52.853 199.146  1.00 33.97           C
ATOM   4762  OE1 GLN A 327      57.015  53.545 198.847  1.00 35.03           O
ATOM   4763  NE2 GLN A 327      56.120  51.855 200.009  1.00 33.87           N
ATOM   4764  H   GLN A 327      54.218  55.744 195.504  1.00 42.71           H
ATOM   4765  HA  GLN A 327      53.210  53.404 196.239  1.00 39.00           H
ATOM   4766  HB2 GLN A 327      55.448  53.937 196.768  1.00 41.26           H
ATOM   4767  HB3 GLN A 327      54.923  55.022 197.805  1.00 41.26           H
ATOM   4768  HG2 GLN A 327      54.043  53.374 199.162  1.00 39.40           H
ATOM   4769  HG3 GLN A 327      54.375  52.256 198.081  1.00 39.40           H
ATOM   4770 HE21 GLN A 327      55.424  51.377 200.172  1.00 40.63           H
ATOM   4771 HE22 GLN A 327      56.863  51.683 200.406  1.00 40.63           H
ATOM   4772  N   LEU A 328      51.945  55.964 197.606  1.00 34.59           N
ATOM   4773  CA  LEU A 328      50.785  56.374 198.388  1.00 32.47           C
ATOM   4774  C   LEU A 328      49.518  55.856 197.748  1.00 27.20           C
ATOM   4775  O   LEU A 328      48.640  55.324 198.436  1.00 30.13           O
ATOM   4776  CB  LEU A 328      50.736  57.905 198.510  1.00 31.76           C
ATOM   4777  CG  LEU A 328      51.795  58.541 199.431  1.00 34.59           C
ATOM   4778  CD1 LEU A 328      51.958  60.019 199.086  1.00 40.88           C
ATOM   4779  CD2 LEU A 328      51.448  58.324 200.970  1.00 33.23           C
ATOM   4780  H   LEU A 328      52.376  56.607 197.230  1.00 41.49           H
ATOM   4781  HA  LEU A 328      50.851  55.999 199.280  1.00 38.95           H
ATOM   4782  HB2 LEU A 328      50.855  58.286 197.626  1.00 38.10           H
ATOM   4783  HB3 LEU A 328      49.865  58.156 198.855  1.00 38.10           H
ATOM   4784  HG  LEU A 328      52.647  58.109 199.263  1.00 41.49           H
ATOM   4785 HD11 LEU A 328      52.626  60.408 199.672  1.00 49.04           H
ATOM   4786 HD12 LEU A 328      52.241  60.097 198.162  1.00 49.04           H
ATOM   4787 HD13 LEU A 328      51.107  60.467 199.211  1.00 49.04           H
ATOM   4788 HD21 LEU A 328      52.138  58.739 201.511  1.00 39.86           H
ATOM   4789 HD22 LEU A 328      50.588  58.732 201.159  1.00 39.86           H
ATOM   4790 HD23 LEU A 328      51.410  57.373 201.154  1.00 39.86           H
ATOM   4791  N   PHE A 329      49.420  55.992 196.424  1.00 29.77           N
ATOM   4792  CA  PHE A 329      48.241  55.539 195.690  1.00 32.41           C
ATOM   4793  C   PHE A 329      48.055  54.037 195.860  1.00 31.62           C
ATOM   4794  O   PHE A 329      46.977  53.572 196.252  1.00 30.00           O
ATOM   4795  CB  PHE A 329      48.380  55.869 194.197  1.00 30.35           C
ATOM   4796  CG  PHE A 329      47.355  55.199 193.367  1.00 34.32           C
ATOM   4797  CD1 PHE A 329      46.095  55.739 193.271  1.00 32.71           C
ATOM   4798  CD2 PHE A 329      47.613  53.983 192.746  1.00 31.88           C
ATOM   4799  CE1 PHE A 329      45.091  55.108 192.539  1.00 34.96           C
ATOM   4800  CE2 PHE A 329      46.601  53.348 192.003  1.00 31.15           C
ATOM   4801  CZ  PHE A 329      45.340  53.936 191.916  1.00 33.16           C
ATOM   4802  H   PHE A 329      50.027  56.344 195.927  1.00 35.71           H
ATOM   4803  HA  PHE A 329      47.453  55.989 196.033  1.00 38.88           H
ATOM   4804  HB2 PHE A 329      48.287  56.826 194.074  1.00 36.41           H
ATOM   4805  HB3 PHE A 329      49.252  55.578 193.888  1.00 36.41           H
ATOM   4806  HD1 PHE A 329      45.910  56.544 193.699  1.00 39.24           H
ATOM   4807  HD2 PHE A 329      48.456  53.595 192.813  1.00 38.24           H
ATOM   4808  HE1 PHE A 329      44.250  55.499 192.473  1.00 41.93           H
ATOM   4809  HE2 PHE A 329      46.772  52.541 191.572  1.00 37.36           H
ATOM   4810  HZ  PHE A 329      44.670  53.524 191.420  1.00 39.77           H
ATOM   4811  N   GLN A 330      49.129  53.267 195.584  1.00 29.56           N
ATOM   4812  CA  GLN A 330      49.059  51.810 195.629  1.00 31.94           C
ATOM   4813  C   GLN A 330      48.734  51.290 197.043  1.00 28.82           C
ATOM   4814  O   GLN A 330      48.004  50.299 197.206  1.00 30.20           O
ATOM   4815  CB  GLN A 330      50.375  51.214 195.131  1.00 31.29           C
ATOM   4816  CG  GLN A 330      50.784  51.556 193.663  1.00 31.91           C
ATOM   4817  CD  GLN A 330      49.792  51.011 192.605  1.00 34.02           C
ATOM   4818  OE1 GLN A 330      48.991  50.113 192.871  1.00 31.60           O
ATOM   4819  NE2 GLN A 330      49.912  51.531 191.376  1.00 35.74           N
ATOM   4820  H   GLN A 330      49.904  53.573 195.369  1.00 35.46           H
ATOM   4821  HA  GLN A 330      48.353  51.512 195.034  1.00 38.31           H
ATOM   4822  HB2 GLN A 330      51.088  51.529 195.708  1.00 37.53           H
ATOM   4823  HB3 GLN A 330      50.314  50.248 195.195  1.00 37.53           H
ATOM   4824  HG2 GLN A 330      50.824  52.520 193.565  1.00 38.28           H
ATOM   4825  HG3 GLN A 330      51.655  51.169 193.482  1.00 38.28           H
ATOM   4826 HE21 GLN A 330      50.511  52.127 191.218  1.00 42.87           H
ATOM   4827 HE22 GLN A 330      49.390  51.268 190.745  1.00 42.87           H
ATOM   4828  N   THR A 331      49.311  51.893 198.069  1.00 30.94           N
ATOM   4829  CA  THR A 331      49.061  51.424 199.437  1.00 26.53           C
[truncated: 1,273,782 more chars]
