# Supplementary material for: High-throughput quantum-mechanics/molecular-mechanics (ONIOM) macromolecular crystallographic refinement with PHENIX/DivCon: the impact of mixed Hamiltonian methods on ligand and protein structure
Source: Acta Crystallogr D Struct Biol. 2018 Oct 29;74(Pt 11):1063–77. doi: 10.1107/S2059798318012913 (PMC6213575; doi:10.1107/S2059798318012913)
Supplement: Supplementary file 4 [file d-74-01063-sup4.gz › results_PHENIX/1R1H-H_refine_001.pdb]

REMARK Date 2017-01-10 Time 18:26:03 EST -0500 (1484090763.76 s)
REMARK PHENIX refinement
REMARK 
REMARK ****************** INPUT FILES AND LABELS ******************************
REMARK Reflections:
REMARK   file name      : 1R1H.sf
REMARK   labels         : ['r1r1hsf,wavelength_id=1,_refln.F_meas_au,_refln.F_meas_sigma_au']
REMARK R-free flags:
REMARK   file name      : 1R1H.sf
REMARK   label          : r1r1hsf,wavelength_id=1,_refln.status
REMARK   test_flag_value: 0
REMARK Model file name(s): 
REMARK   /scratch/oleg/2711087.gondor.quantumbioinc.com/1R1H-H.pdb
REMARK 
REMARK ******************** REFINEMENT SUMMARY: QUICK FACTS *******************
REMARK Start: r_work = 0.2076 r_free = 0.2614 bonds = 0.012 angles = 1.270
REMARK Final: r_work = 0.1898 r_free = 0.2499 bonds = 0.014 angles = 1.215
REMARK ************************************************************************
REMARK 
REMARK ****************** REFINEMENT STATISTICS STEP BY STEP ******************
REMARK leading digit, like 1_, means number of macro-cycle                     
REMARK 0    : statistics at the very beginning when nothing is done yet        
REMARK 1_bss: bulk solvent correction and/or (anisotropic) scaling             
REMARK 1_xyz: refinement of coordinates                                        
REMARK 1_adp: refinement of ADPs (Atomic Displacement Parameters)              
REMARK 1_occ: refinement of occupancies                                        
REMARK ------------------------------------------------------------------------
REMARK  stage       r-work r-free bonds angles b_min b_max b_ave n_water shift
REMARK       0    : 0.2817 0.3263 0.012  1.27   3.0  78.5  28.4 885      0.000
REMARK       1_bss: 0.2076 0.2614 0.012  1.27   3.5  79.0  28.9 885      0.000
REMARK 1_settarget: 0.2076 0.2614 0.012  1.27   3.5  79.0  28.9 885      0.000
REMARK       1_nqh: 0.2076 0.2614 0.012  1.27   3.5  79.0  28.9 885      0.001
REMARK    1_weight: 0.2076 0.2614 0.012  1.27   3.5  79.0  28.9 885      0.001
REMARK    1_checkH: 0.2073 0.2620 0.012  1.27   3.5  79.0  28.9 885      0.446
REMARK    1_xyzrec: 0.1977 0.2587 0.014  1.20   3.5  79.0  28.9 885      0.526
REMARK    1_checkH: 0.1977 0.2588 0.014  1.20   3.5  79.0  28.9 885      0.526
REMARK   1_regHxyz: 0.1980 0.2587 0.014  1.20   3.5  79.0  28.9 885      0.532
REMARK       1_adp: 0.1924 0.2563 0.014  1.20  10.6  74.0  29.2 885      0.532
REMARK   1_regHadp: 0.1921 0.2555 0.014  1.20  10.6  74.0  29.2 885      0.532
REMARK       2_bss: 0.1919 0.2560 0.014  1.20  10.5  73.9  29.1 885      0.532
REMARK 2_settarget: 0.1919 0.2560 0.014  1.20  10.5  73.9  29.1 885      0.532
REMARK 2_updatecdl: 0.1919 0.2560 0.014  1.20  10.5  73.9  29.1 885      0.532
REMARK       2_nqh: 0.1919 0.2560 0.014  1.20  10.5  73.9  29.1 885      0.532
REMARK    2_weight: 0.1919 0.2560 0.014  1.20  10.5  73.9  29.1 885      0.532
REMARK    2_checkH: 0.1919 0.2560 0.014  1.20  10.5  73.9  29.1 885      0.532
REMARK    2_xyzrec: 0.1916 0.2513 0.013  1.16  10.5  73.9  29.1 885      0.531
REMARK    2_checkH: 0.1916 0.2514 0.013  1.16  10.5  73.9  29.1 885      0.530
REMARK   2_regHxyz: 0.1919 0.2513 0.013  1.16  10.5  73.9  29.1 885      0.531
REMARK       2_adp: 0.1917 0.2511 0.013  1.16  11.2  71.8  28.9 885      0.531
REMARK   2_regHadp: 0.1920 0.2513 0.013  1.16  11.2  71.8  28.9 885      0.531
REMARK       3_bss: 0.1919 0.2511 0.013  1.16  11.2  71.8  29.0 885      0.531
REMARK 3_settarget: 0.1919 0.2511 0.013  1.16  11.2  71.8  29.0 885      0.531
REMARK 3_updatecdl: 0.1919 0.2511 0.013  1.16  11.2  71.8  29.0 885      0.531
REMARK       3_nqh: 0.1919 0.2511 0.013  1.16  11.2  71.8  29.0 885      0.531
REMARK    3_weight: 0.1919 0.2511 0.013  1.16  11.2  71.8  29.0 885      0.531
REMARK    3_checkH: 0.1919 0.2511 0.013  1.16  11.2  71.8  29.0 885      0.531
REMARK    3_xyzrec: 0.1895 0.2503 0.014  1.22  11.2  71.8  29.0 885      0.540
REMARK    3_checkH: 0.1895 0.2503 0.014  1.22  11.2  71.8  29.0 885      0.540
REMARK   3_regHxyz: 0.1899 0.2503 0.014  1.22  11.2  71.8  29.0 885      0.540
REMARK       3_adp: 0.1898 0.2502 0.014  1.22  11.2  71.8  28.9 885      0.540
REMARK   3_regHadp: 0.1898 0.2502 0.014  1.22  11.2  71.8  28.9 885      0.540
REMARK         end: 0.1898 0.2499 0.014  1.22  11.2  71.8  29.0 885      0.540
REMARK ------------------------------------------------------------------------
REMARK MODEL CONTENT.
REMARK  ELEMENT        ATOM RECORD COUNT   OCCUPANCY SUM
REMARK        C                     3583         3583.00
REMARK        H                     6109         6109.00
REMARK        O                     1295         1295.00
REMARK        N                      962          962.00
REMARK        P                        1            1.00
REMARK        S                       26           26.00
REMARK     Zn2+                        1            1.00
REMARK      O1-                       94           94.00
REMARK    TOTAL                    12071        12071.00
REMARK -----------------------------------------------------------------------
REMARK r_free_flags.md5.hexdigest 0c78557aaa81a0e3a87fd13088c18d5f
REMARK 
REMARK IF THIS FILE IS FOR PDB DEPOSITION: REMOVE ALL FROM THIS LINE UP.
REMARK   3
REMARK   3 REFINEMENT.
REMARK   3   PROGRAM     : PHENIX (1.11.1_2575: ???)
REMARK   3   AUTHORS     : Adams,Afonine,Bunkoczi,Burnley,Chen,Dar,Davis,
REMARK   3               : Draizen,Echols,Gildea,Gros,Grosse-Kunstleve,Headd,
REMARK   3               : Hintze,Hung,Ioerger,Liebschner,McCoy,McKee,Moriarty,
REMARK   3               : Oeffner,Poon,Read,Richardson,Richardson,Sacchettini,
REMARK   3               : Sauter,Sobolev,Storoni,Terwilliger,Williams,Zwart
REMARK   3
REMARK   3  REFINEMENT TARGET : ML
REMARK   3  
REMARK   3  DATA USED IN REFINEMENT.
REMARK   3   RESOLUTION RANGE HIGH (ANGSTROMS) : 1.950   
REMARK   3   RESOLUTION RANGE LOW  (ANGSTROMS) : 17.921  
REMARK   3   MIN(FOBS/SIGMA_FOBS)              : 1.35  
REMARK   3   COMPLETENESS FOR RANGE        (%) : 96.02 
REMARK   3   NUMBER OF REFLECTIONS             : 53435     
REMARK   3   NUMBER OF REFLECTIONS (NON-ANOMALOUS) : 53435     
REMARK   3  
REMARK   3  FIT TO DATA USED IN REFINEMENT.
REMARK   3   R VALUE     (WORKING + TEST SET) : 0.1928
REMARK   3   R VALUE            (WORKING SET) : 0.1898
REMARK   3   FREE R VALUE                     : 0.2499
REMARK   3   FREE R VALUE TEST SET SIZE   (%) : 5.07  
REMARK   3   FREE R VALUE TEST SET COUNT      : 2707      
REMARK   3  
REMARK   3  FIT TO DATA USED IN REFINEMENT (IN BINS).
REMARK   3   BIN  RESOLUTION RANGE  COMPL.    NWORK NFREE   RWORK  RFREE  CCWORK CCFREE
REMARK   3     1 17.9221 -  5.1639    0.99     2907   172  0.1778 0.2244   0.931  0.919
REMARK   3     2  5.1639 -  4.1150    0.99     2816   144  0.1507 0.2057   0.939  0.889
REMARK   3     3  4.1150 -  3.5997    0.98     2756   149  0.1637 0.2127   0.926  0.885
REMARK   3     4  3.5997 -  3.2727    0.98     2749   152  0.1912 0.2654   0.904  0.829
REMARK   3     5  3.2727 -  3.0394    0.98     2724   139  0.2061 0.2804   0.888  0.775
REMARK   3     6  3.0394 -  2.8609    0.97     2733   141  0.2045 0.2626   0.887  0.780
REMARK   3     7  2.8609 -  2.7182    0.97     2663   144  0.2036 0.2674   0.886  0.834
REMARK   3     8  2.7182 -  2.6002    0.96     2666   139  0.2010 0.2712   0.888  0.762
REMARK   3     9  2.6002 -  2.5004    0.96     2689   146  0.1994 0.2668   0.891  0.819
REMARK   3    10  2.5004 -  2.4143    0.96     2652   142  0.1919 0.2327   0.901  0.843
REMARK   3    11  2.4143 -  2.3390    0.96     2621   151  0.1920 0.2768   0.894  0.742
REMARK   3    12  2.3390 -  2.2723    0.95     2659   105  0.1984 0.2535   0.892  0.809
REMARK   3    13  2.2723 -  2.2126    0.95     2636   135  0.2048 0.2639   0.885  0.758
REMARK   3    14  2.2126 -  2.1587    0.95     2578   158  0.2082 0.2683   0.873  0.711
REMARK   3    15  2.1587 -  2.1097    0.94     2598   131  0.2119 0.2900   0.882  0.787
REMARK   3    16  2.1097 -  2.0648    0.94     2590   140  0.2234 0.2647   0.864  0.815
REMARK   3    17  2.0648 -  2.0236    0.94     2577   127  0.2210 0.2539   0.841  0.748
REMARK   3    18  2.0236 -  1.9855    0.94     2584   139  0.2256 0.3121   0.840  0.681
REMARK   3    19  1.9855 -  1.9500    0.93     2530   153  0.2515 0.3235   0.819  0.664
REMARK   3  
REMARK   3  BULK SOLVENT MODELLING.
REMARK   3   METHOD USED        : FLAT BULK SOLVENT MODEL
REMARK   3   SOLVENT RADIUS     : 1.11    
REMARK   3   SHRINKAGE RADIUS   : 0.90    
REMARK   3   GRID STEP FACTOR   : 4.00    
REMARK   3  
REMARK   3  ERROR ESTIMATES.
REMARK   3   COORDINATE ERROR (MAXIMUM-LIKELIHOOD BASED)     : 0.24    
REMARK   3   PHASE ERROR (DEGREES, MAXIMUM-LIKELIHOOD BASED) : 24.52   
REMARK   3  
REMARK   3  STRUCTURE FACTORS CALCULATION ALGORITHM : FFT
REMARK   3  
REMARK   3  RESTRAINTS LIBRARY
REMARK   3    GEOSTD + MON.LIB. + CDL v1.2
REMARK   3  
REMARK   3  DEVIATIONS FROM IDEAL VALUES.
REMARK   3                 RMSD     MAX  COUNT
REMARK   3   BOND      :  0.014   0.220   5794
REMARK   3   ANGLE     :  1.215  12.137   7849
REMARK   3   CHIRALITY :  0.061   0.320    846
REMARK   3   PLANARITY :  0.007   0.052   1017
REMARK   3   DIHEDRAL  : 18.424 178.738   3454
REMARK   3   MIN NONBONDED DISTANCE : 1.741 
REMARK   3  
REMARK   3  MOLPROBITY STATISTICS.
REMARK   3   ALL-ATOM CLASHSCORE : 8.41
REMARK   3   RAMACHANDRAN PLOT:
REMARK   3     OUTLIERS : 0.43  %
REMARK   3     ALLOWED  : 2.59  %
REMARK   3     FAVORED  : 96.97 %
REMARK   3   ROTAMER OUTLIERS : 7.60 %
REMARK   3   CBETA DEVIATIONS : 0
REMARK   3   PEPTIDE PLANE:
REMARK   3     CIS-PROLINE     : 2
REMARK   3     CIS-GENERAL     : 0
REMARK   3     TWISTED PROLINE : 0
REMARK   3     TWISTED GENERAL : 0
REMARK   3  
REMARK   3  ATOMIC DISPLACEMENT PARAMETERS.
REMARK   3   WILSON B : 25.17
REMARK   3   RMS(B_ISO_OR_EQUIVALENT_BONDED) : 4.32
REMARK   3   ATOMS          NUMBER OF ATOMS
REMARK   3                    ISO.  ANISO. 
REMARK   3    ALL         :  12071       0
REMARK   3    ALL (NO H)  :   5962       0
REMARK   3    SOLVENT     :    295       0
REMARK   3    NON-SOLVENT :   5667       0
REMARK   3    HYDROGENS   :   6109       0
REMARK   3
HELIX    1   1 SER A   59  ASN A   71  1               Generated by MOE   13
HELIX    2   2 PHE A   82  ARG A   93  1               Generated by MOE   12
HELIX    3   3 ASN A  105  LEU A  121  1               Generated by MOE   17
HELIX    4   4 VAL A  130  ILE A  143  1               Generated by MOE   14
HELIX    5   5 GLU A  145  SER A  150  1               Generated by MOE    6
HELIX    6   6 GLU A  154  LEU A  157  1               Generated by MOE    4
HELIX    7   7 LEU A  160  ILE A  163  5               Generated by MOE    4
HELIX    8   8 PRO A  167  ALA A  169  5               Generated by MOE    3
HELIX    9   9 TRP A  173  LYS A  176  1               Generated by MOE    4
HELIX   10  10 ALA A  183  TYR A  194  1               Generated by MOE   12
HELIX   11  11 ARG A  228  GLU A  232  5               Generated by MOE    5
HELIX   12  12 GLY A  235  TYR A  237  5               Generated by MOE    3
HELIX   13  13 LYS A  238  GLU A  258  1               Generated by MOE   21
HELIX   14  14 GLU A  265  ALA A  285  1               Generated by MOE   21
HELIX   15  15 PRO A  289  ASP A  291  5               Generated by MOE    3
HELIX   16  16 PRO A  295  LEU A  298  1               Generated by MOE    4
HELIX   17  17 LEU A  304  ASN A  310  1               Generated by MOE    7
HELIX   18  18 TRP A  322  MET A  330  1               Generated by MOE    9
HELIX   19  19 SER A  331  VAL A  333  5               Generated by MOE    3
HELIX   20  20 PRO A  348  LEU A  358  1               Generated by MOE   11
HELIX   21  21 ALA A  363  LEU A  378  1               Generated by MOE   16
HELIX   22  22 VAL A  379  SER A  381  5               Generated by MOE    3
HELIX   23  23 ARG A  384  GLU A  388  1               Generated by MOE    5
HELIX   24  24 ASN A  391  TYR A  398  1               Generated by MOE    8
HELIX   25  25 THR A  406  ASN A  417  1               Generated by MOE   12
HELIX   26  26 GLU A  419  ALA A  430  1               Generated by MOE   12
HELIX   27  27 SER A  435  THR A  453  1               Generated by MOE   19
HELIX   28  28 LEU A  454  ASP A  456  5               Generated by MOE    3
HELIX   29  29 ALA A  462  LEU A  473  1               Generated by MOE   12
HELIX   30  30 ASP A  484  SER A  487  1               Generated by MOE    4
HELIX   31  31 ASP A  489  GLU A  495  1               Generated by MOE    7
HELIX   32  32 TYR A  506  LEU A  522  1               Generated by MOE   17
HELIX   33  33 ALA A  556  ILE A  558  5               Generated by MOE    3
HELIX   34  34 ASN A  570  GLY A  575  1               Generated by MOE    6
HELIX   35  35 ILE A  577  THR A  586  1               Generated by MOE   10
HELIX   36  36 HIS A  587  PHE A  589  5               Generated by MOE    3
HELIX   37  37 GLN A  608  GLY A  626  1               Generated by MOE   19
HELIX   38  38 ASP A  631  ALA A  633  5               Generated by MOE    3
HELIX   39  39 LEU A  644  ASN A  668  1               Generated by MOE   25
HELIX   40  40 HIS A  681  GLN A  691  1               Generated by MOE   11
HELIX   41  41 PRO A  699  THR A  708  1               Generated by MOE   10
HELIX   42  42 GLY A  714  GLN A  723  1               Generated by MOE   10
HELIX   43  43 ALA A  726  ALA A  731  1               Generated by MOE    6
SHEET    1       ARG A 102  GLY A 104                  Generated by MOE
SHEET    2       ASN A 201  ASP A 207                  Generated by MOE
SHEET    3       ASN A 210  VAL A 215                  Generated by MOE
SHEET    4       ILE A 216  ILE A 218                  Generated by MOE
SHEET    5       ASP A 219  ASP A 219                  Generated by MOE
SHEET    6       LYS A 301  THR A 303                  Generated by MOE
SHEET    7       ASP A 342  ASP A 342                  Generated by MOE
SHEET    8       VAL A 343  VAL A 345                  Generated by MOE
SHEET    9       LYS A 476  GLY A 480                  Generated by MOE
SHEET   10       PHE A 544  SER A 546                  Generated by MOE
SHEET   11       GLN A 551  PRO A 555                  Generated by MOE
SHEET   12       GLY A 695  TYR A 697                  Generated by MOE
LINK         C1  NAG A 752                 ND2 ASN A 144 
LINK         C1  NAG A 753                 ND2 ASN A 324 
LINK         C1  NAG A 754                 ND2 ASN A 627 
SSBOND   1 CYS A   56    CYS A   61 
SSBOND   2 CYS A   79    CYS A  734 
SSBOND   3 CYS A   87    CYS A  694 
SSBOND   4 CYS A  142    CYS A  410 
SSBOND   5 CYS A  233    CYS A  241 
SSBOND   6 CYS A  620    CYS A  746 
CRYST1  107.791  107.791  113.090  90.00  90.00 120.00 P 32 2 1
SCALE1      0.009277  0.005356  0.000000        0.00000
SCALE2      0.000000  0.010712  0.000000        0.00000
SCALE3      0.000000  0.000000  0.008843        0.00000
ATOM      1  N   GLY A  54      45.313  72.107  51.146  1.00 39.96           N
ATOM      2  CA  GLY A  54      44.509  71.853  49.960  1.00 40.19           C
ATOM      3  C   GLY A  54      43.736  70.548  50.080  1.00 38.78           C
ATOM      4  O   GLY A  54      43.706  69.733  49.158  1.00 33.81           O
ATOM      5  H1  GLY A  54      45.716  72.976  51.080  1.00 47.95           H
ATOM      6  H2  GLY A  54      46.000  71.440  51.215  1.00 47.95           H
ATOM      7  HA2 GLY A  54      45.084  71.803  49.180  1.00 48.23           H
ATOM      8  HA3 GLY A  54      43.876  72.578  49.833  1.00 48.23           H
ATOM      9  N   ILE A  55      43.109  70.363  51.235  1.00 41.17           N
ATOM     10  CA  ILE A  55      42.353  69.152  51.555  1.00 39.12           C
ATOM     11  C   ILE A  55      40.861  69.449  51.434  1.00 40.76           C
ATOM     12  O   ILE A  55      40.334  70.325  52.130  1.00 41.17           O
ATOM     13  CB  ILE A  55      42.692  68.646  52.965  1.00 39.91           C
ATOM     14  CG1 ILE A  55      44.221  68.478  53.148  1.00 40.37           C
ATOM     15  CG2 ILE A  55      41.948  67.358  53.271  1.00 32.75           C
ATOM     16  CD1 ILE A  55      44.948  67.865  51.971  1.00 38.69           C
ATOM     17  H   ILE A  55      43.106  70.942  51.871  1.00 49.40           H
ATOM     18  HA  ILE A  55      42.578  68.456  50.919  1.00 46.94           H
ATOM     19  HB  ILE A  55      42.393  69.317  53.599  1.00 47.88           H
ATOM     20 HG12 ILE A  55      44.610  69.352  53.309  1.00 48.43           H
ATOM     21 HG13 ILE A  55      44.378  67.907  53.917  1.00 48.43           H
ATOM     22 HG21 ILE A  55      42.182  67.064  54.165  1.00 39.29           H
ATOM     23 HG22 ILE A  55      40.994  67.525  53.216  1.00 39.29           H
ATOM     24 HG23 ILE A  55      42.205  66.684  52.623  1.00 39.29           H
ATOM     25 HD11 ILE A  55      45.893  67.802  52.182  1.00 46.43           H
ATOM     26 HD12 ILE A  55      44.587  66.981  51.802  1.00 46.43           H
ATOM     27 HD13 ILE A  55      44.820  68.430  51.193  1.00 46.43           H
ATOM     28  N   CYS A  56      40.186  68.716  50.551  1.00 32.77           N
ATOM     29  CA  CYS A  56      38.729  68.707  50.515  1.00 31.36           C
ATOM     30  C   CYS A  56      38.141  68.242  51.849  1.00 36.90           C
ATOM     31  O   CYS A  56      38.373  67.107  52.293  1.00 35.92           O
ATOM     32  CB  CYS A  56      38.234  67.796  49.392  1.00 31.24           C
ATOM     33  SG  CYS A  56      36.443  67.833  49.331  1.00 30.58           S
ATOM     34  H   CYS A  56      40.553  68.212  49.958  1.00 39.32           H
ATOM     35  HA  CYS A  56      38.409  69.606  50.340  1.00 37.62           H
ATOM     36  HB2 CYS A  56      38.580  68.111  48.541  1.00 37.48           H
ATOM     37  HB3 CYS A  56      38.520  66.885  49.561  1.00 37.48           H
ATOM     38  N   LYS A  57      37.326  69.095  52.466  1.00 35.97           N
ATOM     39  CA  LYS A  57      36.717  68.788  53.758  1.00 34.58           C
ATOM     40  C   LYS A  57      35.184  68.736  53.690  1.00 32.18           C
ATOM     41  O   LYS A  57      34.519  68.834  54.733  1.00 34.17           O
ATOM     42  CB  LYS A  57      37.187  69.808  54.798  1.00 34.65           C
ATOM     43  CG  LYS A  57      36.849  71.262  54.395  1.00 48.17           C
ATOM     44  CD  LYS A  57      37.832  72.305  54.924  1.00 52.11           C
ATOM     45  CE  LYS A  57      37.096  73.372  55.757  1.00 53.71           C
ATOM     46  NZ  LYS A  57      37.899  74.618  55.982  1.00 56.85           N1+
ATOM     47  H   LYS A  57      37.108  69.866  52.153  1.00 43.16           H
ATOM     48  HA  LYS A  57      37.026  67.914  54.045  1.00 41.49           H
ATOM     49  HB2 LYS A  57      36.751  69.621  55.644  1.00 41.57           H
ATOM     50  HB3 LYS A  57      38.149  69.740  54.897  1.00 41.57           H
ATOM     51  HG2 LYS A  57      36.845  71.324  53.427  1.00 57.80           H
ATOM     52  HG3 LYS A  57      35.970  71.484  54.740  1.00 57.80           H
ATOM     53  HD2 LYS A  57      38.488  71.871  55.492  1.00 62.53           H
ATOM     54  HD3 LYS A  57      38.268  72.745  54.178  1.00 62.53           H
ATOM     55  HE2 LYS A  57      36.281  73.624  55.294  1.00 64.44           H
ATOM     56  HE3 LYS A  57      36.879  72.998  56.625  1.00 64.44           H
ATOM     57  HZ1 LYS A  57      37.430  75.199  56.466  1.00 68.21           H
ATOM     58  HZ2 LYS A  57      38.651  74.421  56.415  1.00 68.21           H
ATOM     59  HZ3 LYS A  57      38.105  74.992  55.201  1.00 68.21           H
ATOM     60  N   SER A  58      34.611  68.561  52.496  1.00 29.40           N
ATOM     61  CA  SER A  58      33.155  68.475  52.339  1.00 29.24           C
ATOM     62  C   SER A  58      32.614  67.155  52.882  1.00 37.40           C
ATOM     63  O   SER A  58      33.329  66.159  52.971  1.00 28.57           O
ATOM     64  CB  SER A  58      32.751  68.571  50.875  1.00 29.44           C
ATOM     65  OG  SER A  58      32.985  67.347  50.175  1.00 35.40           O
ATOM     66  H   SER A  58      35.045  68.489  51.758  1.00 35.28           H
ATOM     67  HA  SER A  58      32.734  69.203  52.822  1.00 35.08           H
ATOM     68  HB2 SER A  58      31.806  68.783  50.825  1.00 35.32           H
ATOM     69  HB3 SER A  58      33.268  69.275  50.454  1.00 35.32           H
ATOM     70  HG  SER A  58      33.801  67.150  50.205  1.00 42.47           H
ATOM     71  N   SER A  59      31.316  67.156  53.220  1.00 26.29           N
ATOM     72  CA  SER A  59      30.640  65.924  53.627  1.00 29.47           C
ATOM     73  C   SER A  59      30.852  64.812  52.624  1.00 27.52           C
ATOM     74  O   SER A  59      31.047  63.647  52.993  1.00 22.41           O
ATOM     75  CB  SER A  59      29.129  66.155  53.788  1.00 31.43           C
ATOM     76  OG  SER A  59      28.837  66.471  55.121  1.00 42.49           O
ATOM     77  H   SER A  59      30.812  67.852  53.220  1.00 31.54           H
ATOM     78  HA  SER A  59      30.995  65.633  54.482  1.00 35.36           H
ATOM     79  HB2 SER A  59      28.857  66.891  53.218  1.00 37.71           H
ATOM     80  HB3 SER A  59      28.655  65.346  53.540  1.00 37.71           H
ATOM     81  HG  SER A  59      28.011  66.598  55.211  1.00 50.98           H
ATOM     82  N   ASP A  60      30.754  65.138  51.339  1.00 31.16           N
ATOM     83  CA  ASP A  60      30.886  64.102  50.332  1.00 32.75           C
ATOM     84  C   ASP A  60      32.310  63.585  50.276  1.00 32.65           C
ATOM     85  O   ASP A  60      32.532  62.385  50.061  1.00 23.37           O
ATOM     86  CB  ASP A  60      30.442  64.645  48.990  1.00 33.93           C
ATOM     87  CG  ASP A  60      29.002  65.108  49.022  1.00 39.82           C
ATOM     88  OD1 ASP A  60      28.126  64.276  49.331  1.00 43.19           O
ATOM     89  OD2 ASP A  60      28.757  66.308  48.786  1.00 44.26           O1-
ATOM     90  H   ASP A  60      30.615  65.930  51.034  1.00 37.38           H
ATOM     91  HA  ASP A  60      30.306  63.360  50.563  1.00 39.30           H
ATOM     92  HB2 ASP A  60      30.999  65.403  48.752  1.00 40.71           H
ATOM     93  HB3 ASP A  60      30.522  63.948  48.321  1.00 40.71           H
ATOM     94  N   CYS A  61      33.287  64.477  50.475  1.00 25.70           N
ATOM     95  CA  CYS A  61      34.676  64.033  50.538  1.00 27.19           C
ATOM     96  C   CYS A  61      34.906  63.137  51.739  1.00 21.92           C
ATOM     97  O   CYS A  61      35.666  62.175  51.647  1.00 24.87           O
ATOM     98  CB  CYS A  61      35.634  65.233  50.568  1.00 28.94           C
ATOM     99  SG  CYS A  61      35.925  65.917  48.911  1.00 35.68           S
ATOM    100  H   CYS A  61      33.173  65.323  50.573  1.00 30.83           H
ATOM    101  HA  CYS A  61      34.874  63.516  49.742  1.00 32.63           H
ATOM    102  HB2 CYS A  61      35.251  65.932  51.120  1.00 34.72           H
ATOM    103  HB3 CYS A  61      36.487  64.950  50.932  1.00 34.72           H
ATOM    104  N   ILE A  62      34.251  63.440  52.860  1.00 25.39           N
ATOM    105  CA  ILE A  62      34.402  62.664  54.084  1.00 19.61           C
ATOM    106  C   ILE A  62      33.857  61.252  53.890  1.00 21.23           C
ATOM    107  O   ILE A  62      34.477  60.263  54.318  1.00 20.74           O
ATOM    108  CB  ILE A  62      33.708  63.400  55.248  1.00 24.84           C
ATOM    109  CG1 ILE A  62      34.573  64.500  55.887  1.00 27.78           C
ATOM    110  CG2 ILE A  62      33.258  62.439  56.384  1.00 22.46           C
ATOM    111  CD1 ILE A  62      35.897  64.789  55.255  1.00 31.79           C
ATOM    112  H   ILE A  62      33.707  64.101  52.934  1.00 30.46           H
ATOM    113  HA  ILE A  62      35.346  62.592  54.297  1.00 23.53           H
ATOM    114  HB  ILE A  62      32.912  63.825  54.891  1.00 29.81           H
ATOM    115 HG12 ILE A  62      34.066  65.327  55.874  1.00 33.34           H
ATOM    116 HG13 ILE A  62      34.747  64.248  56.807  1.00 33.34           H
ATOM    117 HG21 ILE A  62      32.831  62.957  57.084  1.00 26.95           H
ATOM    118 HG22 ILE A  62      32.633  61.793  56.021  1.00 26.95           H
ATOM    119 HG23 ILE A  62      34.038  61.984  56.738  1.00 26.95           H
ATOM    120 HD11 ILE A  62      36.336  65.496  55.752  1.00 38.15           H
ATOM    121 HD12 ILE A  62      36.438  63.984  55.276  1.00 38.15           H
ATOM    122 HD13 ILE A  62      35.754  65.068  54.337  1.00 38.15           H
ATOM    123  N   LYS A  63      32.720  61.132  53.212  1.00 21.35           N
ATOM    124  CA  LYS A  63      32.121  59.812  53.002  1.00 22.67           C
ATOM    125  C   LYS A  63      32.999  58.971  52.102  1.00 23.22           C
ATOM    126  O   LYS A  63      33.246  57.795  52.402  1.00 18.59           O
ATOM    127  CB  LYS A  63      30.727  59.951  52.415  1.00 25.25           C
ATOM    128  CG  LYS A  63      29.679  60.611  53.308  1.00 33.65           C
ATOM    129  CD  LYS A  63      28.476  61.013  52.453  1.00 36.53           C
ATOM    130  CE  LYS A  63      27.182  60.900  53.213  1.00 40.85           C
ATOM    131  NZ  LYS A  63      26.051  61.471  52.424  1.00 43.10           N1+
ATOM    132  H   LYS A  63      32.280  61.785  52.867  1.00 25.61           H
ATOM    133  HA  LYS A  63      32.044  59.360  53.857  1.00 27.20           H
ATOM    134  HB2 LYS A  63      30.790  60.481  51.605  1.00 30.29           H
ATOM    135  HB3 LYS A  63      30.400  59.065  52.194  1.00 30.29           H
ATOM    136  HG2 LYS A  63      29.383  59.983  53.986  1.00 40.37           H
ATOM    137  HG3 LYS A  63      30.051  61.408  53.717  1.00 40.37           H
ATOM    138  HD2 LYS A  63      28.581  61.935  52.170  1.00 43.83           H
ATOM    139  HD3 LYS A  63      28.426  60.429  51.680  1.00 43.83           H
ATOM    140  HE2 LYS A  63      26.991  59.965  53.388  1.00 49.02           H
ATOM    141  HE3 LYS A  63      27.253  61.391  54.046  1.00 49.02           H
ATOM    142  HZ1 LYS A  63      25.292  61.399  52.883  1.00 51.71           H
ATOM    143  HZ2 LYS A  63      26.204  62.331  52.252  1.00 51.71           H
ATOM    144  HZ3 LYS A  63      25.966  61.034  51.653  1.00 51.71           H
ATOM    145  N   SER A  64      33.494  59.571  51.010  1.00 27.02           N
ATOM    146  CA  SER A  64      34.363  58.854  50.087  1.00 26.01           C
ATOM    147  C   SER A  64      35.592  58.392  50.829  1.00 24.90           C
ATOM    148  O   SER A  64      35.899  57.193  50.862  1.00 22.80           O
ATOM    149  CB  SER A  64      34.765  59.746  48.904  1.00 23.08           C
ATOM    150  OG  SER A  64      33.685  60.513  48.480  1.00 33.96           O
ATOM    151  H   SER A  64      33.338  60.387  50.788  1.00 32.42           H
ATOM    152  HA  SER A  64      33.900  58.075  49.743  1.00 31.20           H
ATOM    153  HB2 SER A  64      35.483  60.336  49.183  1.00 27.69           H
ATOM    154  HB3 SER A  64      35.062  59.185  48.171  1.00 27.69           H
ATOM    155  HG  SER A  64      33.418  61.003  49.108  1.00 40.75           H
ATOM    156  N   ALA A  65      36.263  59.333  51.509  1.00 20.84           N
ATOM    157  CA  ALA A  65      37.516  58.993  52.177  1.00 25.47           C
ATOM    158  C   ALA A  65      37.309  57.865  53.180  1.00 18.76           C
ATOM    159  O   ALA A  65      38.074  56.899  53.209  1.00 20.43           O
ATOM    160  CB  ALA A  65      38.108  60.220  52.868  1.00 27.53           C
ATOM    161  H   ALA A  65      36.018  60.153  51.594  1.00 25.01           H
ATOM    162  HA  ALA A  65      38.154  58.688  51.513  1.00 30.56           H
ATOM    163  HB1 ALA A  65      38.937  59.968  53.303  1.00 33.03           H
ATOM    164  HB2 ALA A  65      38.278  60.905  52.203  1.00 33.03           H
ATOM    165  HB3 ALA A  65      37.475  60.547  53.526  1.00 33.03           H
ATOM    166  N   ALA A  66      36.260  57.957  54.007  1.00 20.34           N
ATOM    167  CA  ALA A  66      36.091  56.954  55.051  1.00 19.26           C
ATOM    168  C   ALA A  66      35.882  55.573  54.447  1.00 23.02           C
ATOM    169  O   ALA A  66      36.387  54.581  54.977  1.00 19.38           O
ATOM    170  CB  ALA A  66      34.924  57.289  55.986  1.00 18.98           C
ATOM    171  H   ALA A  66      35.656  58.569  53.983  1.00 24.40           H
ATOM    172  HA  ALA A  66      36.899  56.924  55.586  1.00 23.10           H
ATOM    173  HB1 ALA A  66      34.851  56.596  56.660  1.00 22.77           H
ATOM    174  HB2 ALA A  66      35.094  58.146  56.408  1.00 22.77           H
ATOM    175  HB3 ALA A  66      34.106  57.333  55.466  1.00 22.77           H
ATOM    176  N   ARG A  67      35.159  55.490  53.325  1.00 22.37           N
ATOM    177  CA  ARG A  67      34.939  54.189  52.677  1.00 21.10           C
ATOM    178  C   ARG A  67      36.235  53.617  52.126  1.00 21.56           C
ATOM    179  O   ARG A  67      36.526  52.429  52.323  1.00 23.12           O
ATOM    180  CB  ARG A  67      33.888  54.328  51.572  1.00 27.96           C
ATOM    181  CG  ARG A  67      33.531  53.032  50.874  1.00 25.88           C
ATOM    182  CD  ARG A  67      34.276  52.898  49.551  1.00 23.64           C
ATOM    183  NE  ARG A  67      33.989  53.977  48.593  1.00 21.72           N
ATOM    184  CZ  ARG A  67      34.619  54.105  47.434  1.00 26.68           C
ATOM    185  NH1 ARG A  67      35.562  53.175  47.099  1.00 20.60           N
ATOM    186  NH2 ARG A  67      34.309  55.151  46.613  1.00 26.95           N1+
ATOM    187  H   ARG A  67      34.792  56.157  52.925  1.00 26.84           H
ATOM    188  HA  ARG A  67      34.596  53.566  53.336  1.00 25.31           H
ATOM    189  HB2 ARG A  67      33.075  54.686  51.962  1.00 33.55           H
ATOM    190  HB3 ARG A  67      34.225  54.941  50.900  1.00 33.55           H
ATOM    191  HG2 ARG A  67      33.777  52.283  51.439  1.00 31.06           H
ATOM    192  HG3 ARG A  67      32.579  53.017  50.690  1.00 31.06           H
ATOM    193  HD2 ARG A  67      35.230  52.906  49.728  1.00 28.36           H
ATOM    194  HD3 ARG A  67      34.026  52.058  49.135  1.00 28.36           H
ATOM    195  HE  ARG A  67      33.287  54.455  48.725  1.00 26.06           H
ATOM    196 HH11 ARG A  67      35.742  52.531  47.640  1.00 24.71           H
ATOM    197 HH12 ARG A  67      35.981  53.237  46.350  1.00 24.71           H
ATOM    198 HH21 ARG A  67      33.706  55.718  46.847  1.00 32.34           H
ATOM    199 HH22 ARG A  67      34.705  55.234  45.854  1.00 32.34           H
ATOM    200  N   LEU A  68      37.053  54.464  51.498  1.00 18.87           N
ATOM    201  CA  LEU A  68      38.339  54.028  50.953  1.00 17.73           C
ATOM    202  C   LEU A  68      39.258  53.546  52.062  1.00 23.00           C
ATOM    203  O   LEU A  68      39.912  52.500  51.928  1.00 18.69           O
ATOM    204  CB  LEU A  68      38.972  55.173  50.183  1.00 16.37           C
ATOM    205  CG  LEU A  68      38.205  55.569  48.920  1.00 21.05           C
ATOM    206  CD1 LEU A  68      38.642  56.939  48.407  1.00 20.77           C
ATOM    207  CD2 LEU A  68      38.412  54.529  47.816  1.00 25.25           C
ATOM    208  H   LEU A  68      36.885  55.299  51.374  1.00 22.64           H
ATOM    209  HA  LEU A  68      38.193  53.292  50.339  1.00 21.27           H
ATOM    210  HB2 LEU A  68      39.016  55.952  50.760  1.00 19.63           H
ATOM    211  HB3 LEU A  68      39.868  54.912  49.916  1.00 19.63           H
ATOM    212  HG  LEU A  68      37.257  55.610  49.123  1.00 25.26           H
ATOM    213 HD11 LEU A  68      38.135  57.153  47.609  1.00 24.92           H
ATOM    214 HD12 LEU A  68      38.474  57.602  49.095  1.00 24.92           H
ATOM    215 HD13 LEU A  68      39.589  56.910  48.199  1.00 24.92           H
ATOM    216 HD21 LEU A  68      37.916  54.803  47.028  1.00 30.29           H
ATOM    217 HD22 LEU A  68      39.358  54.473  47.609  1.00 30.29           H
ATOM    218 HD23 LEU A  68      38.089  53.669  48.128  1.00 30.29           H
ATOM    219  N   ILE A  69      39.313  54.295  53.175  1.00 17.04           N
ATOM    220  CA  ILE A  69      40.162  53.913  54.293  1.00 24.73           C
ATOM    221  C   ILE A  69      39.726  52.574  54.875  1.00 24.45           C
ATOM    222  O   ILE A  69      40.547  51.686  55.110  1.00 20.44           O
ATOM    223  CB  ILE A  69      40.142  55.012  55.360  1.00 22.98           C
ATOM    224  CG1 ILE A  69      40.688  56.298  54.765  1.00 21.45           C
ATOM    225  CG2 ILE A  69      40.910  54.562  56.612  1.00 24.66           C
ATOM    226  CD1 ILE A  69      40.373  57.491  55.611  1.00 21.93           C
ATOM    227  H   ILE A  69      38.868  55.021  53.298  1.00 20.44           H
ATOM    228  HA  ILE A  69      41.074  53.819  53.977  1.00 29.67           H
ATOM    229  HB  ILE A  69      39.219  55.168  55.614  1.00 27.57           H
ATOM    230 HG12 ILE A  69      41.652  56.228  54.688  1.00 25.73           H
ATOM    231 HG13 ILE A  69      40.292  56.436  53.890  1.00 25.73           H
ATOM    232 HG21 ILE A  69      40.883  55.274  57.271  1.00 29.58           H
ATOM    233 HG22 ILE A  69      40.490  53.764  56.970  1.00 29.58           H
ATOM    234 HG23 ILE A  69      41.829  54.372  56.367  1.00 29.58           H
ATOM    235 HD11 ILE A  69      40.742  58.283  55.189  1.00 26.31           H
ATOM    236 HD12 ILE A  69      39.410  57.576  55.691  1.00 26.31           H
ATOM    237 HD13 ILE A  69      40.769  57.369  56.488  1.00 26.31           H
ATOM    238  N   GLN A  70      38.428  52.415  55.142  1.00 16.89           N
ATOM    239  CA  GLN A  70      37.978  51.201  55.805  1.00 29.17           C
ATOM    240  C   GLN A  70      38.197  49.947  54.958  1.00 23.82           C
ATOM    241  O   GLN A  70      38.414  48.872  55.518  1.00 24.09           O
ATOM    242  CB  GLN A  70      36.506  51.340  56.191  1.00 26.85           C
ATOM    243  CG  GLN A  70      36.294  52.317  57.376  1.00 37.63           C
ATOM    244  CD  GLN A  70      34.902  52.971  57.381  1.00 48.77           C
ATOM    245  OE1 GLN A  70      34.727  54.091  57.883  1.00 47.90           O
ATOM    246  NE2 GLN A  70      33.912  52.272  56.831  1.00 44.40           N
ATOM    247  H   GLN A  70      37.808  52.980  54.955  1.00 20.26           H
ATOM    248  HA  GLN A  70      38.486  51.091  56.624  1.00 35.00           H
ATOM    249  HB2 GLN A  70      36.009  51.678  55.430  1.00 32.21           H
ATOM    250  HB3 GLN A  70      36.164  50.471  56.453  1.00 32.21           H
ATOM    251  HG2 GLN A  70      36.398  51.829  58.208  1.00 45.15           H
ATOM    252  HG3 GLN A  70      36.956  53.024  57.323  1.00 45.15           H
ATOM    253 HE21 GLN A  70      34.068  51.495  56.496  1.00 53.27           H
ATOM    254 HE22 GLN A  70      33.116  52.597  56.811  1.00 53.27           H
ATOM    255  N   ASN A  71      38.156  50.038  53.631  1.00 20.65           N
ATOM    256  CA  ASN A  71      38.347  48.833  52.823  1.00 17.38           C
ATOM    257  C   ASN A  71      39.804  48.396  52.696  1.00 21.60           C
ATOM    258  O   ASN A  71      40.076  47.194  52.537  1.00 17.21           O
ATOM    259  CB  ASN A  71      37.747  49.067  51.436  1.00 19.84           C
ATOM    260  CG  ASN A  71      36.212  49.125  51.490  1.00 21.95           C
ATOM    261  OD1 ASN A  71      35.620  48.581  52.420  1.00 26.57           O
ATOM    262  ND2 ASN A  71      35.588  49.740  50.516  1.00 20.73           N
ATOM    263  H   ASN A  71      38.023  50.761  53.185  1.00 24.77           H
ATOM    264  HA  ASN A  71      37.858  48.104  53.235  1.00 20.85           H
ATOM    265  HB2 ASN A  71      38.071  49.911  51.085  1.00 23.81           H
ATOM    266  HB3 ASN A  71      38.003  48.339  50.849  1.00 23.81           H
ATOM    267 HD21 ASN A  71      34.730  49.789  50.519  1.00 24.87           H
ATOM    268 HD22 ASN A  71      36.037  50.095  49.875  1.00 24.87           H
ATOM    269  N   MET A  72      40.726  49.345  52.700  1.00 19.37           N
ATOM    270  CA  MET A  72      42.108  49.081  52.345  1.00 22.60           C
ATOM    271  C   MET A  72      42.876  48.482  53.521  1.00 27.59           C
ATOM    272  O   MET A  72      42.436  48.521  54.660  1.00 21.52           O
ATOM    273  CB  MET A  72      42.768  50.384  51.859  1.00 18.91           C
ATOM    274  CG  MET A  72      42.985  51.410  52.893  1.00 19.80           C
ATOM    275  SD  MET A  72      43.521  52.964  52.104  1.00 26.91           S
ATOM    276  CE  MET A  72      45.063  52.522  51.342  1.00 29.65           C
ATOM    277  H   MET A  72      40.572  50.165  52.909  1.00 23.24           H
ATOM    278  HA  MET A  72      42.125  48.450  51.609  1.00 27.11           H
ATOM    279  HB2 MET A  72      43.633  50.166  51.479  1.00 22.69           H
ATOM    280  HB3 MET A  72      42.203  50.776  51.175  1.00 22.69           H
ATOM    281  HG2 MET A  72      42.157  51.574  53.370  1.00 23.76           H
ATOM    282  HG3 MET A  72      43.679  51.117  53.504  1.00 23.76           H
ATOM    283  HE1 MET A  72      45.427  53.300  50.891  1.00 35.58           H
ATOM    284  HE2 MET A  72      45.679  52.219  52.028  1.00 35.58           H
ATOM    285  HE3 MET A  72      44.906  51.811  50.700  1.00 35.58           H
ATOM    286  N   ASP A  73      44.001  47.843  53.211  1.00 24.78           N
ATOM    287  CA  ASP A  73      44.936  47.343  54.216  1.00 25.77           C
ATOM    288  C   ASP A  73      46.276  47.982  53.882  1.00 30.91           C
ATOM    289  O   ASP A  73      47.069  47.443  53.095  1.00 27.31           O
ATOM    290  CB  ASP A  73      45.045  45.859  54.225  1.00 26.40           C
ATOM    291  CG  ASP A  73      46.219  45.372  55.082  1.00 33.00           C
ATOM    292  OD1 ASP A  73      46.748  46.159  55.909  1.00 27.96           O
ATOM    293  OD2 ASP A  73      46.642  44.231  54.885  1.00 31.60           O1-
ATOM    294  H   ASP A  73      44.252  47.683  52.404  1.00 29.73           H
ATOM    295  HA  ASP A  73      44.660  47.641  55.097  1.00 30.92           H
ATOM    296  HB2 ASP A  73      44.228  45.482  54.588  1.00 31.67           H
ATOM    297  HB3 ASP A  73      45.183  45.545  53.317  1.00 31.67           H
ATOM    298  N   ALA A  74      46.522  49.153  54.478  1.00 30.76           N
ATOM    299  CA  ALA A  74      47.772  49.849  54.220  1.00 35.24           C
ATOM    300  C   ALA A  74      49.005  49.090  54.732  1.00 30.46           C
ATOM    301  O   ALA A  74      50.120  49.517  54.409  1.00 35.32           O
ATOM    302  CB  ALA A  74      47.727  51.266  54.823  1.00 34.84           C
ATOM    303  H   ALA A  74      45.991  49.553  55.023  1.00 36.91           H
ATOM    304  HA  ALA A  74      47.873  49.947  53.260  1.00 42.28           H
ATOM    305  HB1 ALA A  74      48.569  51.713  54.641  1.00 41.80           H
ATOM    306  HB2 ALA A  74      46.996  51.758  54.418  1.00 41.80           H
ATOM    307  HB3 ALA A  74      47.590  51.197  55.781  1.00 41.80           H
ATOM    308  N   THR A  75      48.859  47.981  55.494  1.00 33.40           N
ATOM    309  CA  THR A  75      50.062  47.215  55.877  1.00 33.87           C
ATOM    310  C   THR A  75      50.611  46.360  54.738  1.00 34.67           C
ATOM    311  O   THR A  75      51.706  45.804  54.877  1.00 34.44           O
ATOM    312  CB  THR A  75      49.832  46.289  57.084  1.00 29.30           C
ATOM    313  OG1 THR A  75      49.033  45.174  56.722  1.00 38.74           O
ATOM    314  CG2 THR A  75      49.191  47.008  58.208  1.00 35.27           C
ATOM    315  H   THR A  75      48.114  47.668  55.787  1.00 40.08           H
ATOM    316  HA  THR A  75      50.756  47.845  56.125  1.00 40.64           H
ATOM    317  HB  THR A  75      50.693  45.966  57.395  1.00 35.16           H
ATOM    318  HG1 THR A  75      48.286  45.435  56.441  1.00 46.48           H
ATOM    319 HG21 THR A  75      49.057  46.404  58.955  1.00 42.32           H
ATOM    320 HG22 THR A  75      49.753  47.745  58.495  1.00 42.32           H
ATOM    321 HG23 THR A  75      48.330  47.359  57.929  1.00 42.32           H
ATOM    322  N   THR A  76      49.891  46.240  53.629  1.00 28.01           N
ATOM    323  CA  THR A  76      50.327  45.482  52.467  1.00 32.15           C
ATOM    324  C   THR A  76      50.907  46.439  51.431  1.00 27.86           C
ATOM    325  O   THR A  76      50.364  47.522  51.197  1.00 28.38           O
ATOM    326  CB  THR A  76      49.160  44.688  51.851  1.00 34.38           C
ATOM    327  OG1 THR A  76      48.731  43.663  52.749  1.00 34.60           O
ATOM    328  CG2 THR A  76      49.579  44.016  50.541  1.00 33.76           C
ATOM    329  H   THR A  76      49.118  46.603  53.524  1.00 33.61           H
ATOM    330  HA  THR A  76      51.019  44.856  52.730  1.00 38.57           H
ATOM    331  HB  THR A  76      48.420  45.288  51.667  1.00 41.25           H
ATOM    332  HG1 THR A  76      48.474  44.003  53.473  1.00 41.51           H
ATOM    333 HG21 THR A  76      48.832  43.521  50.169  1.00 40.51           H
ATOM    334 HG22 THR A  76      49.863  44.687  49.901  1.00 40.51           H
ATOM    335 HG23 THR A  76      50.313  43.403  50.704  1.00 40.51           H
ATOM    336  N   GLU A  77      52.006  46.025  50.800  1.00 24.75           N
ATOM    337  CA  GLU A  77      52.654  46.812  49.750  1.00 28.98           C
ATOM    338  C   GLU A  77      51.803  46.855  48.484  1.00 23.45           C
ATOM    339  O   GLU A  77      51.516  45.800  47.921  1.00 26.43           O
ATOM    340  CB  GLU A  77      54.031  46.220  49.412  1.00 32.10           C
ATOM    341  CG  GLU A  77      54.669  46.762  48.130  1.00 30.97           C
ATOM    342  CD  GLU A  77      54.760  48.255  48.128  1.00 31.21           C
ATOM    343  OE1 GLU A  77      54.382  48.871  47.114  1.00 29.85           O
ATOM    344  OE2 GLU A  77      55.182  48.817  49.160  1.00 38.06           O1-
ATOM    345  H   GLU A  77      52.401  45.279  50.965  1.00 29.70           H
ATOM    346  HA  GLU A  77      52.781  47.721  50.063  1.00 34.78           H
ATOM    347  HB2 GLU A  77      54.638  46.411  50.144  1.00 38.51           H
ATOM    348  HB3 GLU A  77      53.938  45.260  49.309  1.00 38.51           H
ATOM    349  HG2 GLU A  77      55.567  46.405  48.047  1.00 37.16           H
ATOM    350  HG3 GLU A  77      54.131  46.491  47.369  1.00 37.16           H
ATOM    351  N   PRO A  78      51.432  48.028  47.974  1.00 25.85           N
ATOM    352  CA  PRO A  78      50.606  48.063  46.752  1.00 25.88           C
ATOM    353  C   PRO A  78      51.173  47.264  45.579  1.00 33.90           C
ATOM    354  O   PRO A  78      50.404  46.737  44.745  1.00 27.03           O
ATOM    355  CB  PRO A  78      50.539  49.566  46.438  1.00 24.56           C
ATOM    356  CG  PRO A  78      50.668  50.209  47.704  1.00 25.04           C
ATOM    357  CD  PRO A  78      51.530  49.365  48.592  1.00 28.15           C
ATOM    358  HA  PRO A  78      49.712  47.742  46.948  1.00 31.05           H
ATOM    359  HB2 PRO A  78      51.270  49.811  45.851  1.00 29.47           H
ATOM    360  HB3 PRO A  78      49.684  49.777  46.031  1.00 29.47           H
ATOM    361  HG2 PRO A  78      51.078  51.079  47.575  1.00 30.04           H
ATOM    362  HG3 PRO A  78      49.788  50.313  48.097  1.00 30.04           H
ATOM    363  HD2 PRO A  78      52.447  49.680  48.575  1.00 33.77           H
ATOM    364  HD3 PRO A  78      51.173  49.349  49.494  1.00 33.77           H
ATOM    365  N   CYS A  79      52.506  47.178  45.484  1.00 32.09           N
ATOM    366  CA  CYS A  79      53.178  46.561  44.347  1.00 27.56           C
ATOM    367  C   CYS A  79      53.367  45.056  44.534  1.00 24.47           C
ATOM    368  O   CYS A  79      53.733  44.365  43.584  1.00 24.41           O
ATOM    369  CB  CYS A  79      54.532  47.264  44.107  1.00 22.03           C
ATOM    370  SG  CYS A  79      54.369  49.049  43.807  1.00 29.85           S
ATOM    371  H   CYS A  79      53.049  47.478  46.080  1.00 38.50           H
ATOM    372  HA  CYS A  79      52.633  46.692  43.555  1.00 33.07           H
ATOM    373  HB2 CYS A  79      55.092  47.143  44.889  1.00 26.43           H
ATOM    374  HB3 CYS A  79      54.959  46.869  43.331  1.00 26.43           H
ATOM    375  N   THR A  80      53.130  44.542  45.738  1.00 27.21           N
ATOM    376  CA  THR A  80      53.117  43.106  45.996  1.00 27.13           C
ATOM    377  C   THR A  80      51.753  42.491  45.682  1.00 25.67           C
ATOM    378  O   THR A  80      51.682  41.412  45.103  1.00 25.36           O
ATOM    379  CB  THR A  80      53.511  42.847  47.467  1.00 26.82           C
ATOM    380  OG1 THR A  80      54.837  43.321  47.691  1.00 30.77           O
ATOM    381  CG2 THR A  80      53.442  41.360  47.837  1.00 25.96           C
ATOM    382  H   THR A  80      52.971  45.016  46.438  1.00 32.65           H
ATOM    383  HA  THR A  80      53.776  42.677  45.428  1.00 32.55           H
ATOM    384  HB  THR A  80      52.901  43.329  48.047  1.00 32.18           H
ATOM    385  HG1 THR A  80      55.060  43.184  48.489  1.00 36.92           H
ATOM    386 HG21 THR A  80      53.696  41.237  48.765  1.00 31.14           H
ATOM    387 HG22 THR A  80      52.539  41.028  47.710  1.00 31.14           H
ATOM    388 HG23 THR A  80      54.047  40.850  47.275  1.00 31.14           H
ATOM    389  N   ASP A  81      50.659  43.169  46.051  1.00 29.73           N
ATOM    390  CA  ASP A  81      49.314  42.637  45.803  1.00 22.45           C
ATOM    391  C   ASP A  81      48.350  43.811  45.961  1.00 21.16           C
ATOM    392  O   ASP A  81      47.968  44.147  47.085  1.00 23.76           O
ATOM    393  CB  ASP A  81      48.982  41.515  46.765  1.00 18.90           C
ATOM    394  CG  ASP A  81      47.606  40.914  46.534  1.00 25.39           C
ATOM    395  OD1 ASP A  81      46.688  41.611  46.058  1.00 25.47           O
ATOM    396  OD2 ASP A  81      47.433  39.745  46.867  1.00 24.44           O1-
ATOM    397  H   ASP A  81      50.669  43.934  46.444  1.00 35.67           H
ATOM    398  HA  ASP A  81      49.253  42.301  44.895  1.00 26.93           H
ATOM    399  HB2 ASP A  81      49.638  40.808  46.661  1.00 22.68           H
ATOM    400  HB3 ASP A  81      49.008  41.860  47.671  1.00 22.68           H
ATOM    401  N   PHE A  82      48.002  44.451  44.850  1.00 23.71           N
ATOM    402  CA  PHE A  82      47.149  45.614  44.989  1.00 23.99           C
ATOM    403  C   PHE A  82      45.735  45.260  45.422  1.00 18.99           C
ATOM    404  O   PHE A  82      45.045  46.117  46.001  1.00 22.80           O
ATOM    405  CB  PHE A  82      47.099  46.398  43.703  1.00 20.80           C
ATOM    406  CG  PHE A  82      46.587  47.793  43.898  1.00 23.78           C
ATOM    407  CD1 PHE A  82      47.398  48.761  44.487  1.00 25.27           C
ATOM    408  CD2 PHE A  82      45.288  48.132  43.539  1.00 20.63           C
ATOM    409  CE1 PHE A  82      46.935  50.036  44.676  1.00 21.57           C
ATOM    410  CE2 PHE A  82      44.817  49.420  43.729  1.00 19.19           C
ATOM    411  CZ  PHE A  82      45.610  50.371  44.286  1.00 17.57           C
ATOM    412  H   PHE A  82      48.232  44.244  44.048  1.00 28.44           H
ATOM    413  HA  PHE A  82      47.526  46.192  45.670  1.00 28.78           H
ATOM    414  HB2 PHE A  82      47.993  46.456  43.332  1.00 24.96           H
ATOM    415  HB3 PHE A  82      46.509  45.946  43.079  1.00 24.96           H
ATOM    416  HD1 PHE A  82      48.268  48.545  44.737  1.00 30.32           H
ATOM    417  HD2 PHE A  82      44.737  47.493  43.150  1.00 24.75           H
ATOM    418  HE1 PHE A  82      47.485  50.680  45.061  1.00 25.88           H
ATOM    419  HE2 PHE A  82      43.949  49.635  43.474  1.00 23.03           H
ATOM    420  HZ  PHE A  82      45.287  51.233  44.416  1.00 21.07           H
ATOM    421  N   PHE A  83      45.273  44.031  45.170  1.00 20.91           N
ATOM    422  CA  PHE A  83      43.937  43.663  45.644  1.00 19.32           C
ATOM    423  C   PHE A  83      43.882  43.624  47.174  1.00 17.23           C
ATOM    424  O   PHE A  83      42.939  44.140  47.785  1.00 18.25           O
ATOM    425  CB  PHE A  83      43.526  42.327  45.042  1.00 19.70           C
ATOM    426  CG  PHE A  83      42.178  41.875  45.463  1.00 24.84           C
ATOM    427  CD1 PHE A  83      42.042  40.854  46.356  1.00 19.83           C
ATOM    428  CD2 PHE A  83      41.035  42.481  44.948  1.00 22.17           C
ATOM    429  CE1 PHE A  83      40.750  40.411  46.759  1.00 25.00           C
ATOM    430  CE2 PHE A  83      39.756  42.051  45.341  1.00 22.53           C
ATOM    431  CZ  PHE A  83      39.620  41.018  46.246  1.00 22.28           C
ATOM    432  H   PHE A  83      45.695  43.414  44.745  1.00 25.09           H
ATOM    433  HA  PHE A  83      43.303  44.332  45.342  1.00 23.17           H
ATOM    434  HB2 PHE A  83      43.524  42.408  44.075  1.00 23.64           H
ATOM    435  HB3 PHE A  83      44.165  41.651  45.314  1.00 23.64           H
ATOM    436  HD1 PHE A  83      42.800  40.442  46.703  1.00 23.79           H
ATOM    437  HD2 PHE A  83      41.119  43.177  44.337  1.00 26.60           H
ATOM    438  HE1 PHE A  83      40.668  39.714  47.370  1.00 29.99           H
ATOM    439  HE2 PHE A  83      39.000  42.465  44.991  1.00 27.04           H
ATOM    440  HZ  PHE A  83      38.775  40.733  46.508  1.00 26.73           H
ATOM    441  N   LYS A  84      44.902  43.039  47.813  1.00 22.28           N
ATOM    442  CA  LYS A  84      44.961  42.999  49.276  1.00 23.70           C
ATOM    443  C   LYS A  84      45.156  44.389  49.864  1.00 15.55           C
ATOM    444  O   LYS A  84      44.536  44.745  50.869  1.00 21.79           O
ATOM    445  CB  LYS A  84      46.110  42.075  49.714  1.00 26.38           C
ATOM    446  CG  LYS A  84      46.135  41.799  51.219  1.00 36.08           C
ATOM    447  CD  LYS A  84      47.353  40.925  51.620  1.00 40.03           C
ATOM    448  CE  LYS A  84      47.221  40.377  53.030  1.00 36.45           C
ATOM    449  NZ  LYS A  84      48.052  39.131  53.148  1.00 52.57           N1+
ATOM    450  H   LYS A  84      45.568  42.661  47.422  1.00 26.73           H
ATOM    451  HA  LYS A  84      44.130  42.637  49.621  1.00 28.43           H
ATOM    452  HB2 LYS A  84      46.019  41.225  49.257  1.00 31.65           H
ATOM    453  HB3 LYS A  84      46.954  42.490  49.474  1.00 31.65           H
ATOM    454  HG2 LYS A  84      46.194  42.641  51.697  1.00 43.29           H
ATOM    455  HG3 LYS A  84      45.326  41.327  51.470  1.00 43.29           H
ATOM    456  HD2 LYS A  84      47.421  40.175  51.010  1.00 48.03           H
ATOM    457  HD3 LYS A  84      48.158  41.464  51.580  1.00 48.03           H
ATOM    458  HE2 LYS A  84      47.546  41.031  53.668  1.00 43.74           H
ATOM    459  HE3 LYS A  84      46.295  40.152  53.209  1.00 43.74           H
ATOM    460  HZ1 LYS A  84      47.985  38.798  53.970  1.00 63.08           H
ATOM    461  HZ2 LYS A  84      47.771  38.521  52.565  1.00 63.08           H
ATOM    462  HZ3 LYS A  84      48.906  39.319  52.981  1.00 63.08           H
ATOM    463  N   TYR A  85      46.030  45.184  49.258  1.00 22.91           N
ATOM    464  CA  TYR A  85      46.158  46.584  49.657  1.00 27.90           C
ATOM    465  C   TYR A  85      44.820  47.318  49.592  1.00 21.89           C
ATOM    466  O   TYR A  85      44.456  48.039  50.526  1.00 20.37           O
ATOM    467  CB  TYR A  85      47.163  47.278  48.752  1.00 21.79           C
ATOM    468  CG  TYR A  85      47.329  48.784  48.987  1.00 23.60           C
ATOM    469  CD1 TYR A  85      48.128  49.270  50.023  1.00 26.09           C
ATOM    470  CD2 TYR A  85      46.727  49.712  48.147  1.00 24.90           C
ATOM    471  CE1 TYR A  85      48.317  50.639  50.211  1.00 30.24           C
ATOM    472  CE2 TYR A  85      46.895  51.071  48.339  1.00 24.19           C
ATOM    473  CZ  TYR A  85      47.691  51.529  49.362  1.00 29.97           C
ATOM    474  OH  TYR A  85      47.859  52.880  49.540  1.00 25.88           O
ATOM    475  H   TYR A  85      46.555  44.943  48.622  1.00 27.49           H
ATOM    476  HA  TYR A  85      46.487  46.629  50.568  1.00 33.47           H
ATOM    477  HB2 TYR A  85      48.031  46.865  48.884  1.00 26.14           H
ATOM    478  HB3 TYR A  85      46.883  47.156  47.832  1.00 26.14           H
ATOM    479  HD1 TYR A  85      48.556  48.669  50.589  1.00 31.30           H
ATOM    480  HD2 TYR A  85      46.193  49.413  47.447  1.00 29.88           H
ATOM    481  HE1 TYR A  85      48.848  50.949  50.909  1.00 36.29           H
ATOM    482  HE2 TYR A  85      46.481  51.675  47.766  1.00 29.02           H
ATOM    483  HH  TYR A  85      47.425  53.303  48.959  1.00 31.05           H
ATOM    484  N   ALA A  86      44.123  47.213  48.460  1.00 20.27           N
ATOM    485  CA  ALA A  86      42.864  47.947  48.269  1.00 22.48           C
ATOM    486  C   ALA A  86      41.733  47.407  49.130  1.00 24.98           C
ATOM    487  O   ALA A  86      40.831  48.173  49.509  1.00 18.54           O
ATOM    488  CB  ALA A  86      42.405  47.862  46.818  1.00 18.80           C
ATOM    489  H   ALA A  86      44.353  46.727  47.790  1.00 24.32           H
ATOM    490  HA  ALA A  86      42.999  48.881  48.493  1.00 26.97           H
ATOM    491  HB1 ALA A  86      41.575  48.354  46.720  1.00 22.55           H
ATOM    492  HB2 ALA A  86      43.088  48.250  46.248  1.00 22.55           H
ATOM    493  HB3 ALA A  86      42.268  46.931  46.585  1.00 22.55           H
ATOM    494  N   CYS A  87      41.747  46.103  49.425  1.00 19.75           N
ATOM    495  CA  CYS A  87      40.569  45.381  49.914  1.00 21.39           C
ATOM    496  C   CYS A  87      40.816  44.572  51.187  1.00 23.90           C
ATOM    497  O   CYS A  87      39.869  44.007  51.740  1.00 17.96           O
ATOM    498  CB  CYS A  87      40.024  44.447  48.806  1.00 23.58           C
ATOM    499  SG  CYS A  87      39.348  45.363  47.385  1.00 16.99           S
ATOM    500  H   CYS A  87      42.444  45.605  49.348  1.00 23.70           H
ATOM    501  HA  CYS A  87      39.876  46.030  50.114  1.00 25.67           H
ATOM    502  HB2 CYS A  87      40.744  43.883  48.484  1.00 28.29           H
ATOM    503  HB3 CYS A  87      39.313  43.900  49.175  1.00 28.29           H
ATOM    504  N   GLY A  88      42.041  44.544  51.708  1.00 22.91           N
ATOM    505  CA  GLY A  88      42.304  43.709  52.878  1.00 21.85           C
ATOM    506  C   GLY A  88      41.477  44.090  54.091  1.00 25.08           C
ATOM    507  O   GLY A  88      41.098  43.229  54.884  1.00 24.93           O
ATOM    508  H   GLY A  88      42.718  44.985  51.413  1.00 27.49           H
ATOM    509  HA2 GLY A  88      42.114  42.783  52.659  1.00 26.21           H
ATOM    510  HA3 GLY A  88      43.242  43.779  53.116  1.00 26.21           H
ATOM    511  N   GLY A  89      41.175  45.380  54.258  1.00 23.27           N
ATOM    512  CA  GLY A  89      40.316  45.775  55.369  1.00 23.91           C
ATOM    513  C   GLY A  89      38.918  45.192  55.246  1.00 21.56           C
ATOM    514  O   GLY A  89      38.338  44.696  56.221  1.00 21.73           O
ATOM    515  H   GLY A  89      41.447  46.026  53.759  1.00 27.92           H
ATOM    516  HA2 GLY A  89      40.705  45.470  56.203  1.00 28.69           H
ATOM    517  HA3 GLY A  89      40.246  46.742  55.396  1.00 28.69           H
ATOM    518  N   TRP A  90      38.366  45.235  54.043  1.00 18.31           N
ATOM    519  CA  TRP A  90      37.058  44.657  53.810  1.00 17.73           C
ATOM    520  C   TRP A  90      37.084  43.160  54.089  1.00 17.46           C
ATOM    521  O   TRP A  90      36.214  42.618  54.777  1.00 15.61           O
ATOM    522  CB  TRP A  90      36.623  44.948  52.355  1.00 18.17           C
ATOM    523  CG  TRP A  90      35.216  44.539  52.104  1.00 20.49           C
ATOM    524  CD1 TRP A  90      34.116  45.354  52.129  1.00 24.66           C
ATOM    525  CD2 TRP A  90      34.726  43.209  51.844  1.00 17.09           C
ATOM    526  NE1 TRP A  90      32.984  44.624  51.903  1.00 17.75           N
ATOM    527  CE2 TRP A  90      33.328  43.302  51.717  1.00 20.93           C
ATOM    528  CE3 TRP A  90      35.330  41.956  51.704  1.00 21.51           C
ATOM    529  CZ2 TRP A  90      32.515  42.175  51.498  1.00 16.33           C
ATOM    530  CZ3 TRP A  90      34.526  40.842  51.438  1.00 21.48           C
ATOM    531  CH2 TRP A  90      33.129  40.965  51.327  1.00 19.10           C
ATOM    532  H   TRP A  90      38.727  45.592  53.350  1.00 21.97           H
ATOM    533  HA  TRP A  90      36.414  45.067  54.408  1.00 21.27           H
ATOM    534  HB2 TRP A  90      36.697  45.900  52.185  1.00 21.80           H
ATOM    535  HB3 TRP A  90      37.195  44.454  51.747  1.00 21.80           H
ATOM    536  HD1 TRP A  90      34.135  46.269  52.293  1.00 29.59           H
ATOM    537  HE1 TRP A  90      32.184  44.938  51.880  1.00 21.29           H
ATOM    538  HE3 TRP A  90      36.252  41.865  51.786  1.00 25.81           H
ATOM    539  HZ2 TRP A  90      31.596  42.264  51.389  1.00 19.59           H
ATOM    540  HZ3 TRP A  90      34.920  40.004  51.350  1.00 25.77           H
ATOM    541  HH2 TRP A  90      32.614  40.210  51.154  1.00 22.91           H
ATOM    542  N   LEU A  91      38.079  42.474  53.547  1.00 19.51           N
ATOM    543  CA  LEU A  91      38.155  41.028  53.701  1.00 25.21           C
ATOM    544  C   LEU A  91      38.193  40.615  55.176  1.00 29.14           C
ATOM    545  O   LEU A  91      37.552  39.634  55.571  1.00 25.17           O
ATOM    546  CB  LEU A  91      39.398  40.502  52.977  1.00 25.29           C
ATOM    547  CG  LEU A  91      39.417  40.024  51.524  1.00 30.52           C
ATOM    548  CD1 LEU A  91      38.065  39.865  50.890  1.00 26.95           C
ATOM    549  CD2 LEU A  91      40.244  40.916  50.705  1.00 31.49           C
ATOM    550  H   LEU A  91      38.720  42.817  53.088  1.00 23.40           H
ATOM    551  HA  LEU A  91      37.373  40.623  53.294  1.00 30.24           H
ATOM    552  HB2 LEU A  91      40.061  41.209  53.024  1.00 30.34           H
ATOM    553  HB3 LEU A  91      39.723  39.752  53.499  1.00 30.34           H
ATOM    554  HG  LEU A  91      39.840  39.151  51.504  1.00 36.62           H
ATOM    555 HD11 LEU A  91      38.179  39.560  49.977  1.00 32.33           H
ATOM    556 HD12 LEU A  91      37.555  39.213  51.396  1.00 32.33           H
ATOM    557 HD13 LEU A  91      37.610  40.722  50.900  1.00 32.33           H
ATOM    558 HD21 LEU A  91      40.242  40.596  49.790  1.00 37.78           H
ATOM    559 HD22 LEU A  91      39.874  41.812  50.743  1.00 37.78           H
ATOM    560 HD23 LEU A  91      41.148  40.916  51.055  1.00 37.78           H
ATOM    561  N   LYS A  92      38.915  41.361  56.010  1.00 25.17           N
ATOM    562  CA  LYS A  92      39.034  40.980  57.414  1.00 27.62           C
ATOM    563  C   LYS A  92      37.739  41.216  58.166  1.00 29.46           C
ATOM    564  O   LYS A  92      37.440  40.509  59.129  1.00 27.74           O
ATOM    565  CB  LYS A  92      40.150  41.761  58.092  1.00 32.02           C
ATOM    566  CG  LYS A  92      40.334  41.406  59.592  1.00 35.07           C
ATOM    567  CD  LYS A  92      40.637  42.645  60.436  1.00 40.94           C
ATOM    568  CE  LYS A  92      41.212  42.290  61.842  1.00 48.94           C
ATOM    569  NZ  LYS A  92      41.140  40.822  62.179  1.00 49.88           N1+
ATOM    570  H   LYS A  92      39.338  42.078  55.793  1.00 30.20           H
ATOM    571  HA  LYS A  92      39.248  40.036  57.470  1.00 33.14           H
ATOM    572  HB2 LYS A  92      40.985  41.572  57.637  1.00 38.42           H
ATOM    573  HB3 LYS A  92      39.950  42.708  58.034  1.00 38.42           H
ATOM    574  HG2 LYS A  92      39.519  41.002  59.927  1.00 42.08           H
ATOM    575  HG3 LYS A  92      41.076  40.788  59.685  1.00 42.08           H
ATOM    576  HD2 LYS A  92      41.291  43.191  59.973  1.00 49.12           H
ATOM    577  HD3 LYS A  92      39.817  43.148  60.565  1.00 49.12           H
ATOM    578  HE2 LYS A  92      42.144  42.555  61.874  1.00 58.72           H
ATOM    579  HE3 LYS A  92      40.709  42.773  62.516  1.00 58.72           H
ATOM    580  HZ1 LYS A  92      41.480  40.679  62.989  1.00 59.86           H
ATOM    581  HZ2 LYS A  92      40.293  40.549  62.169  1.00 59.86           H
ATOM    582  HZ3 LYS A  92      41.603  40.350  61.583  1.00 59.86           H
ATOM    583  N   ARG A  93      36.986  42.223  57.775  1.00 23.47           N
ATOM    584  CA  ARG A  93      35.799  42.591  58.513  1.00 26.30           C
ATOM    585  C   ARG A  93      34.572  41.805  58.095  1.00 30.31           C
ATOM    586  O   ARG A  93      33.638  41.682  58.887  1.00 25.88           O
ATOM    587  CB  ARG A  93      35.540  44.097  58.352  1.00 33.51           C
ATOM    588  CG  ARG A  93      36.455  44.895  59.276  1.00 36.94           C
ATOM    589  CD  ARG A  93      36.373  46.391  59.116  1.00 46.59           C
ATOM    590  NE  ARG A  93      37.614  46.915  58.539  1.00 52.93           N
ATOM    591  CZ  ARG A  93      38.139  48.129  58.770  1.00 56.49           C
ATOM    592  NH1 ARG A  93      37.556  49.004  59.600  1.00 57.29           N
ATOM    593  NH2 ARG A  93      39.281  48.473  58.168  1.00 50.32           N1+
ATOM    594  H   ARG A  93      37.141  42.711  57.084  1.00 28.16           H
ATOM    595  HA  ARG A  93      35.952  42.417  59.455  1.00 31.55           H
ATOM    596  HB2 ARG A  93      35.721  44.361  57.437  1.00 40.20           H
ATOM    597  HB3 ARG A  93      34.619  44.294  58.586  1.00 40.20           H
ATOM    598  HG2 ARG A  93      36.224  44.686  60.194  1.00 44.33           H
ATOM    599  HG3 ARG A  93      37.372  44.633  59.103  1.00 44.33           H
ATOM    600  HD2 ARG A  93      35.639  46.613  58.521  1.00 55.90           H
ATOM    601  HD3 ARG A  93      36.241  46.802  59.985  1.00 55.90           H
ATOM    602  HE  ARG A  93      38.044  46.398  58.003  1.00 63.51           H
ATOM    603 HH11 ARG A  93      36.821  48.797  59.996  1.00 68.74           H
ATOM    604 HH12 ARG A  93      37.914  49.774  59.734  1.00 68.74           H
ATOM    605 HH21 ARG A  93      39.670  47.921  57.635  1.00 60.38           H
ATOM    606 HH22 ARG A  93      39.628  49.247  58.314  1.00 60.38           H
ATOM    607  N   ASN A  94      34.557  41.232  56.897  1.00 25.47           N
ATOM    608  CA  ASN A  94      33.337  40.634  56.386  1.00 22.08           C
ATOM    609  C   ASN A  94      33.422  39.122  56.278  1.00 25.07           C
ATOM    610  O   ASN A  94      34.482  38.542  56.035  1.00 22.83           O
ATOM    611  CB  ASN A  94      32.976  41.252  55.033  1.00 21.29           C
ATOM    612  CG  ASN A  94      32.495  42.672  55.177  1.00 23.50           C
ATOM    613  OD1 ASN A  94      31.294  42.894  55.320  1.00 25.84           O
ATOM    614  ND2 ASN A  94      33.427  43.638  55.212  1.00 23.17           N
ATOM    615  H   ASN A  94      35.233  41.178  56.368  1.00 30.55           H
ATOM    616  HA  ASN A  94      32.615  40.840  57.001  1.00 26.49           H
ATOM    617  HB2 ASN A  94      33.761  41.255  54.464  1.00 25.54           H
ATOM    618  HB3 ASN A  94      32.267  40.732  54.624  1.00 25.54           H
ATOM    619 HD21 ASN A  94      33.191  44.461  55.293  1.00 27.79           H
ATOM    620 HD22 ASN A  94      34.260  43.433  55.152  1.00 27.79           H
ATOM    621  N   VAL A  95      32.261  38.498  56.449  1.00 24.07           N
ATOM    622  CA  VAL A  95      32.076  37.068  56.255  1.00 21.98           C
ATOM    623  C   VAL A  95      30.933  36.930  55.259  1.00 25.48           C
ATOM    624  O   VAL A  95      29.978  37.711  55.291  1.00 26.08           O
ATOM    625  CB  VAL A  95      31.769  36.349  57.588  1.00 18.88           C
ATOM    626  CG1 VAL A  95      31.571  34.844  57.407  1.00 24.65           C
ATOM    627  CG2 VAL A  95      32.893  36.582  58.571  1.00 23.13           C
ATOM    628  H   VAL A  95      31.540  38.900  56.688  1.00 28.88           H
ATOM    629  HA  VAL A  95      32.878  36.681  55.867  1.00 26.37           H
ATOM    630  HB  VAL A  95      30.955  36.717  57.967  1.00 22.65           H
ATOM    631 HG11 VAL A  95      31.381  34.445  58.270  1.00 29.57           H
ATOM    632 HG12 VAL A  95      30.827  34.695  56.803  1.00 29.57           H
ATOM    633 HG13 VAL A  95      32.381  34.462  57.036  1.00 29.57           H
ATOM    634 HG21 VAL A  95      32.685  36.125  59.402  1.00 27.75           H
ATOM    635 HG22 VAL A  95      33.717  36.232  58.198  1.00 27.75           H
ATOM    636 HG23 VAL A  95      32.980  37.535  58.730  1.00 27.75           H
ATOM    637  N   ILE A  96      31.061  35.994  54.334  1.00 15.55           N
ATOM    638  CA  ILE A  96      30.048  35.764  53.310  1.00 18.85           C
ATOM    639  C   ILE A  96      28.732  35.376  53.982  1.00 14.18           C
ATOM    640  O   ILE A  96      28.708  34.353  54.672  1.00 16.35           O
ATOM    641  CB  ILE A  96      30.512  34.656  52.340  1.00 20.91           C
ATOM    642  CG1 ILE A  96      31.792  35.027  51.660  1.00 24.09           C
ATOM    643  CG2 ILE A  96      29.436  34.255  51.227  1.00 24.33           C
ATOM    644  CD1 ILE A  96      32.310  33.886  50.665  1.00 24.91           C
ATOM    645  H   ILE A  96      31.738  35.467  54.275  1.00 18.66           H
ATOM    646  HA  ILE A  96      29.908  36.579  52.803  1.00 22.62           H
ATOM    647  HB  ILE A  96      30.685  33.863  52.871  1.00 25.09           H
ATOM    648 HG12 ILE A  96      31.654  35.836  51.144  1.00 28.90           H
ATOM    649 HG13 ILE A  96      32.477  35.173  52.332  1.00 28.90           H
ATOM    650 HG21 ILE A  96      29.808  33.557  50.665  1.00 29.20           H
ATOM    651 HG22 ILE A  96      28.632  33.934  51.665  1.00 29.20           H
ATOM    652 HG23 ILE A  96      29.231  35.037  50.691  1.00 29.20           H
ATOM    653 HD11 ILE A  96      33.139  34.179  50.254  1.00 29.89           H
ATOM    654 HD12 ILE A  96      32.460  33.072  51.169  1.00 29.89           H
ATOM    655 HD13 ILE A  96      31.638  33.734  49.982  1.00 29.89           H
ATOM    656  N   PRO A  97      27.612  36.110  53.806  1.00 17.00           N
ATOM    657  CA  PRO A  97      26.360  35.642  54.409  1.00 17.76           C
ATOM    658  C   PRO A  97      25.990  34.242  53.964  1.00 17.02           C
ATOM    659  O   PRO A  97      26.416  33.761  52.909  1.00 20.59           O
ATOM    660  CB  PRO A  97      25.335  36.667  53.929  1.00 15.31           C
ATOM    661  CG  PRO A  97      26.066  37.856  53.753  1.00 20.01           C
ATOM    662  CD  PRO A  97      27.424  37.491  53.292  1.00 23.74           C
ATOM    663  HA  PRO A  97      26.417  35.671  55.377  1.00 21.31           H
ATOM    664  HB2 PRO A  97      24.948  36.374  53.089  1.00 18.36           H
ATOM    665  HB3 PRO A  97      24.647  36.783  54.603  1.00 18.36           H
ATOM    666  HG2 PRO A  97      25.624  38.407  53.088  1.00 24.01           H
ATOM    667  HG3 PRO A  97      26.115  38.328  54.599  1.00 24.01           H
ATOM    668  HD2 PRO A  97      27.465  37.499  52.323  1.00 28.48           H
ATOM    669  HD3 PRO A  97      28.084  38.088  53.680  1.00 28.48           H
ATOM    670  N   GLU A  98      25.200  33.572  54.822  1.00 16.51           N
ATOM    671  CA  GLU A  98      24.732  32.215  54.532  1.00 13.29           C
ATOM    672  C   GLU A  98      23.872  32.176  53.267  1.00 17.46           C
ATOM    673  O   GLU A  98      23.818  31.153  52.578  1.00 14.89           O
ATOM    674  CB  GLU A  98      23.945  31.645  55.740  1.00 19.00           C
ATOM    675  CG  GLU A  98      24.820  31.420  57.002  1.00 20.61           C
ATOM    676  CD  GLU A  98      26.030  30.547  56.745  1.00 17.43           C
ATOM    677  OE1 GLU A  98      25.840  29.348  56.424  1.00 20.99           O
ATOM    678  OE2 GLU A  98      27.163  31.035  56.818  1.00 26.90           O1-
ATOM    679  H   GLU A  98      24.925  33.884  55.575  1.00 19.81           H
ATOM    680  HA  GLU A  98      25.502  31.645  54.384  1.00 15.94           H
ATOM    681  HB2 GLU A  98      23.238  32.266  55.976  1.00 22.80           H
ATOM    682  HB3 GLU A  98      23.561  30.790  55.489  1.00 22.80           H
ATOM    683  HG2 GLU A  98      25.135  32.280  57.322  1.00 24.73           H
ATOM    684  HG3 GLU A  98      24.282  30.991  57.685  1.00 24.73           H
ATOM    685  N   THR A  99      23.244  33.288  52.923  1.00 16.08           N
ATOM    686  CA  THR A  99      22.374  33.350  51.757  1.00 19.55           C
ATOM    687  C   THR A  99      23.091  33.829  50.485  1.00 23.47           C
ATOM    688  O   THR A  99      22.436  33.973  49.448  1.00 17.78           O
ATOM    689  CB  THR A  99      21.205  34.303  52.028  1.00 18.42           C
ATOM    690  OG1 THR A  99      21.753  35.572  52.364  1.00 15.90           O
ATOM    691  CG2 THR A  99      20.326  33.866  53.207  1.00 20.47           C
ATOM    692  H   THR A  99      23.303  34.030  53.354  1.00 19.29           H
ATOM    693  HA  THR A  99      22.011  32.467  51.584  1.00 23.45           H
ATOM    694  HB  THR A  99      20.652  34.382  51.235  1.00 22.10           H
ATOM    695  HG1 THR A  99      22.220  35.861  51.729  1.00 19.07           H
ATOM    696 HG21 THR A  99      19.604  34.502  53.335  1.00 24.56           H
ATOM    697 HG22 THR A  99      19.948  32.990  53.033  1.00 24.56           H
ATOM    698 HG23 THR A  99      20.857  33.825  54.018  1.00 24.56           H
ATOM    699  N   SER A 100      24.395  34.128  50.541  1.00 16.95           N
ATOM    700  CA  SER A 100      25.143  34.629  49.383  1.00 18.04           C
ATOM    701  C   SER A 100      26.176  33.607  48.886  1.00 18.11           C
ATOM    702  O   SER A 100      26.852  32.955  49.684  1.00 17.31           O
ATOM    703  CB  SER A 100      25.908  35.917  49.746  1.00 22.42           C
ATOM    704  OG  SER A 100      25.113  36.998  50.290  1.00 26.55           O
ATOM    705  H   SER A 100      24.874  34.048  51.250  1.00 20.34           H
ATOM    706  HA  SER A 100      24.528  34.826  48.659  1.00 21.64           H
ATOM    707  HB2 SER A 100      26.586  35.687  50.400  1.00 26.89           H
ATOM    708  HB3 SER A 100      26.342  36.242  48.942  1.00 26.89           H
ATOM    709  HG  SER A 100      24.736  36.749  50.998  1.00 31.85           H
ATOM    710  N   SER A 101      26.344  33.527  47.562  1.00 16.65           N
ATOM    711  CA  SER A 101      27.382  32.721  46.937  1.00 19.04           C
ATOM    712  C   SER A 101      28.616  33.553  46.616  1.00 15.19           C
ATOM    713  O   SER A 101      29.716  33.018  46.583  1.00 14.79           O
ATOM    714  CB  SER A 101      26.828  32.049  45.665  1.00 17.73           C
ATOM    715  OG  SER A 101      26.348  33.042  44.792  1.00 27.13           O
ATOM    716  H   SER A 101      25.851  33.945  46.995  1.00 19.97           H
ATOM    717  HA  SER A 101      27.648  32.019  47.552  1.00 22.84           H
ATOM    718  HB2 SER A 101      27.538  31.553  45.229  1.00 21.27           H
ATOM    719  HB3 SER A 101      26.101  31.455  45.907  1.00 21.27           H
ATOM    720  HG  SER A 101      25.737  33.481  45.164  1.00 32.55           H
ATOM    721  N   ARG A 102      28.456  34.866  46.495  1.00 16.83           N
ATOM    722  CA  ARG A 102      29.531  35.824  46.293  1.00 22.81           C
ATOM    723  C   ARG A 102      29.120  37.052  47.070  1.00 17.79           C
ATOM    724  O   ARG A 102      27.939  37.384  47.100  1.00 18.20           O
ATOM    725  CB  ARG A 102      29.715  36.192  44.834  1.00 21.61           C
ATOM    726  CG  ARG A 102      30.911  37.092  44.541  1.00 23.62           C
ATOM    727  CD  ARG A 102      30.928  37.563  43.063  1.00 21.26           C
ATOM    728  NE  ARG A 102      29.839  38.477  42.765  1.00 21.04           N
ATOM    729  CZ  ARG A 102      29.475  38.852  41.542  1.00 28.57           C
ATOM    730  NH1 ARG A 102      30.085  38.380  40.460  1.00 23.99           N
ATOM    731  NH2 ARG A 102      28.447  39.666  41.400  1.00 25.48           N1+
ATOM    732  H   ARG A 102      27.684  35.244  46.528  1.00 20.19           H
ATOM    733  HA  ARG A 102      30.365  35.479  46.649  1.00 27.36           H
ATOM    734  HB2 ARG A 102      29.831  35.376  44.322  1.00 25.93           H
ATOM    735  HB3 ARG A 102      28.919  36.655  44.530  1.00 25.93           H
ATOM    736  HG2 ARG A 102      30.867  37.877  45.109  1.00 28.34           H
ATOM    737  HG3 ARG A 102      31.730  36.601  44.712  1.00 28.34           H
ATOM    738  HD2 ARG A 102      31.764  38.022  42.885  1.00 25.50           H
ATOM    739  HD3 ARG A 102      30.841  36.791  42.482  1.00 25.50           H
ATOM    740  HE  ARG A 102      29.396  38.799  43.429  1.00 25.24           H
ATOM    741 HH11 ARG A 102      30.749  37.840  40.542  1.00 28.79           H
ATOM    742 HH12 ARG A 102      29.830  38.632  39.678  1.00 28.79           H
ATOM    743 HH21 ARG A 102      28.043  39.974  42.094  1.00 30.57           H
ATOM    744 HH22 ARG A 102      28.202  39.916  40.614  1.00 30.57           H
ATOM    745  N   TYR A 103      30.077  37.718  47.696  1.00 18.08           N
ATOM    746  CA  TYR A 103      29.749  38.894  48.481  1.00 18.83           C
ATOM    747  C   TYR A 103      30.892  39.869  48.391  1.00 16.83           C
ATOM    748  O   TYR A 103      32.045  39.464  48.278  1.00 18.55           O
ATOM    749  CB  TYR A 103      29.470  38.513  49.917  1.00 21.06           C
ATOM    750  CG  TYR A 103      28.831  39.565  50.773  1.00 19.04           C
ATOM    751  CD1 TYR A 103      27.550  39.974  50.500  1.00 18.45           C
ATOM    752  CD2 TYR A 103      29.472  40.098  51.884  1.00 21.73           C
ATOM    753  CE1 TYR A 103      26.918  40.906  51.279  1.00 18.19           C
ATOM    754  CE2 TYR A 103      28.839  41.038  52.682  1.00 21.58           C
ATOM    755  CZ  TYR A 103      27.547  41.433  52.360  1.00 24.09           C
ATOM    756  OH  TYR A 103      26.851  42.374  53.108  1.00 22.34           O
ATOM    757  H   TYR A 103      30.912  37.513  47.684  1.00 21.70           H
ATOM    758  HA  TYR A 103      28.955  39.316  48.115  1.00 22.60           H
ATOM    759  HB2 TYR A 103      28.880  37.743  49.918  1.00 25.27           H
ATOM    760  HB3 TYR A 103      30.311  38.273  50.336  1.00 25.27           H
ATOM    761  HD1 TYR A 103      27.104  39.617  49.766  1.00 22.13           H
ATOM    762  HD2 TYR A 103      30.335  39.823  52.094  1.00 26.07           H
ATOM    763  HE1 TYR A 103      26.052  41.174  51.069  1.00 21.82           H
ATOM    764  HE2 TYR A 103      29.274  41.401  53.419  1.00 25.89           H
ATOM    765  HH  TYR A 103      27.324  42.637  53.751  1.00 26.80           H
ATOM    766  N   GLY A 104      30.555  41.143  48.400  1.00 13.46           N
ATOM    767  CA  GLY A 104      31.520  42.165  48.075  1.00 14.55           C
ATOM    768  C   GLY A 104      30.804  43.480  47.886  1.00 20.27           C
ATOM    769  O   GLY A 104      29.573  43.543  47.893  1.00 18.57           O
ATOM    770  H   GLY A 104      29.771  41.441  48.591  1.00 16.14           H
ATOM    771  HA2 GLY A 104      32.165  42.255  48.794  1.00 17.46           H
ATOM    772  HA3 GLY A 104      31.986  41.935  47.256  1.00 17.46           H
ATOM    773  N   ASN A 105      31.604  44.548  47.711  1.00 16.97           N
ATOM    774  CA  ASN A 105      31.013  45.873  47.559  1.00 16.20           C
ATOM    775  C   ASN A 105      29.976  45.878  46.448  1.00 19.43           C
ATOM    776  O   ASN A 105      28.941  46.542  46.548  1.00 16.62           O
ATOM    777  CB  ASN A 105      32.098  46.918  47.300  1.00 15.56           C
ATOM    778  CG  ASN A 105      32.934  47.201  48.547  1.00 24.21           C
ATOM    779  OD1 ASN A 105      32.413  47.128  49.676  1.00 21.43           O
ATOM    780  ND2 ASN A 105      34.219  47.567  48.354  1.00 19.24           N
ATOM    781  H   ASN A 105      32.464  44.526  47.678  1.00 20.36           H
ATOM    782  HA  ASN A 105      30.564  46.111  48.385  1.00 19.43           H
ATOM    783  HB2 ASN A 105      32.692  46.593  46.605  1.00 18.67           H
ATOM    784  HB3 ASN A 105      31.680  47.748  47.021  1.00 18.67           H
ATOM    785 HD21 ASN A 105      34.725  47.736  49.029  1.00 23.09           H
ATOM    786 HD22 ASN A 105      34.533  47.632  47.555  1.00 23.09           H
ATOM    787  N   PHE A 106      30.256  45.168  45.365  1.00 17.17           N
ATOM    788  CA  PHE A 106      29.364  45.172  44.223  1.00 13.39           C
ATOM    789  C   PHE A 106      28.043  44.490  44.556  1.00 19.28           C
ATOM    790  O   PHE A 106      26.964  45.002  44.229  1.00 13.40           O
ATOM    791  CB  PHE A 106      30.069  44.495  43.062  1.00 20.72           C
ATOM    792  CG  PHE A 106      29.303  44.541  41.794  1.00 17.43           C
ATOM    793  CD1 PHE A 106      29.216  45.717  41.067  1.00 21.85           C
ATOM    794  CD2 PHE A 106      28.635  43.430  41.353  1.00 22.41           C
ATOM    795  CE1 PHE A 106      28.480  45.789  39.926  1.00 14.39           C
ATOM    796  CE2 PHE A 106      27.911  43.479  40.176  1.00 21.96           C
ATOM    797  CZ  PHE A 106      27.821  44.677  39.471  1.00 21.21           C
ATOM    798  H   PHE A 106      30.956  44.677  45.269  1.00 20.60           H
ATOM    799  HA  PHE A 106      29.176  46.089  43.969  1.00 16.07           H
ATOM    800  HB2 PHE A 106      30.920  44.937  42.912  1.00 24.86           H
ATOM    801  HB3 PHE A 106      30.217  43.563  43.286  1.00 24.86           H
ATOM    802  HD1 PHE A 106      29.651  46.478  41.377  1.00 26.21           H
ATOM    803  HD2 PHE A 106      28.689  42.635  41.832  1.00 26.89           H
ATOM    804  HE1 PHE A 106      28.439  46.585  39.447  1.00 17.26           H
ATOM    805  HE2 PHE A 106      27.458  42.724  39.875  1.00 26.35           H
ATOM    806  HZ  PHE A 106      27.334  44.716  38.679  1.00 25.44           H
ATOM    807  N   ASP A 107      28.109  43.337  45.229  1.00 15.33           N
ATOM    808  CA  ASP A 107      26.908  42.627  45.630  1.00 17.19           C
ATOM    809  C   ASP A 107      26.136  43.393  46.708  1.00 15.49           C
ATOM    810  O   ASP A 107      24.900  43.321  46.765  1.00 15.94           O
ATOM    811  CB  ASP A 107      27.303  41.234  46.111  1.00 15.66           C
ATOM    812  CG  ASP A 107      27.944  40.398  44.994  1.00 24.31           C
ATOM    813  OD1 ASP A 107      27.284  40.173  43.972  1.00 23.86           O
ATOM    814  OD2 ASP A 107      29.123  40.056  45.106  1.00 24.63           O1-
ATOM    815  H   ASP A 107      28.841  42.951  45.463  1.00 18.39           H
ATOM    816  HA  ASP A 107      26.328  42.526  44.859  1.00 20.62           H
ATOM    817  HB2 ASP A 107      27.945  41.317  46.833  1.00 18.78           H
ATOM    818  HB3 ASP A 107      26.511  40.768  46.421  1.00 18.78           H
ATOM    819  N   ILE A 108      26.841  44.161  47.528  1.00 16.06           N
ATOM    820  CA  ILE A 108      26.171  44.999  48.513  1.00 16.30           C
ATOM    821  C   ILE A 108      25.300  46.047  47.813  1.00 18.44           C
ATOM    822  O   ILE A 108      24.161  46.296  48.225  1.00 16.08           O
ATOM    823  CB  ILE A 108      27.233  45.595  49.468  1.00 17.11           C
ATOM    824  CG1 ILE A 108      27.794  44.467  50.339  1.00 19.78           C
ATOM    825  CG2 ILE A 108      26.652  46.731  50.326  1.00 19.58           C
ATOM    826  CD1 ILE A 108      28.924  44.852  51.213  1.00 18.93           C
ATOM    827  H   ILE A 108      27.700  44.216  47.536  1.00 19.26           H
ATOM    828  HA  ILE A 108      25.583  44.439  49.044  1.00 19.55           H
ATOM    829  HB  ILE A 108      27.956  45.956  48.933  1.00 20.53           H
ATOM    830 HG12 ILE A 108      27.083  44.135  50.909  1.00 23.73           H
ATOM    831 HG13 ILE A 108      28.104  43.755  49.758  1.00 23.73           H
ATOM    832 HG21 ILE A 108      27.348  47.075  50.908  1.00 23.49           H
ATOM    833 HG22 ILE A 108      26.331  47.436  49.742  1.00 23.49           H
ATOM    834 HG23 ILE A 108      25.919  46.382  50.857  1.00 23.49           H
ATOM    835 HD11 ILE A 108      29.208  44.077  51.721  1.00 22.71           H
ATOM    836 HD12 ILE A 108      29.654  45.172  50.661  1.00 22.71           H
ATOM    837 HD13 ILE A 108      28.631  45.554  51.815  1.00 22.71           H
ATOM    838  N   LEU A 109      25.795  46.661  46.734  1.00 17.49           N
ATOM    839  CA  LEU A 109      24.945  47.612  45.987  1.00 20.65           C
ATOM    840  C   LEU A 109      23.663  46.952  45.485  1.00 17.58           C
ATOM    841  O   LEU A 109      22.584  47.561  45.498  1.00 15.36           O
ATOM    842  CB  LEU A 109      25.680  48.180  44.783  1.00 18.29           C
ATOM    843  CG  LEU A 109      26.718  49.224  45.000  1.00 25.29           C
ATOM    844  CD1 LEU A 109      27.289  49.557  43.654  1.00 25.44           C
ATOM    845  CD2 LEU A 109      26.075  50.465  45.625  1.00 27.02           C
ATOM    846  H   LEU A 109      26.588  46.554  46.419  1.00 20.99           H
ATOM    847  HA  LEU A 109      24.701  48.348  46.570  1.00 24.77           H
ATOM    848  HB2 LEU A 109      26.116  47.442  44.329  1.00 21.94           H
ATOM    849  HB3 LEU A 109      25.017  48.566  44.189  1.00 21.94           H
ATOM    850  HG  LEU A 109      27.421  48.892  45.580  1.00 30.34           H
ATOM    851 HD11 LEU A 109      27.972  50.238  43.761  1.00 30.52           H
ATOM    852 HD12 LEU A 109      27.677  48.756  43.269  1.00 30.52           H
ATOM    853 HD13 LEU A 109      26.578  49.889  43.083  1.00 30.52           H
ATOM    854 HD21 LEU A 109      26.758  51.139  45.762  1.00 32.42           H
ATOM    855 HD22 LEU A 109      25.392  50.803  45.024  1.00 32.42           H
ATOM    856 HD23 LEU A 109      25.676  50.219  46.474  1.00 32.42           H
ATOM    857  N   ARG A 110      23.769  45.710  45.014  1.00 12.67           N
ATOM    858  CA  ARG A 110      22.574  44.981  44.603  1.00 13.03           C
ATOM    859  C   ARG A 110      21.648  44.753  45.784  1.00 19.22           C
ATOM    860  O   ARG A 110      20.444  45.028  45.693  1.00 17.06           O
ATOM    861  CB  ARG A 110      22.961  43.657  43.927  1.00 14.65           C
ATOM    862  CG  ARG A 110      23.690  43.892  42.617  1.00 20.20           C
ATOM    863  CD  ARG A 110      23.844  42.627  41.792  1.00 27.10           C
ATOM    864  NE  ARG A 110      24.215  42.943  40.385  1.00 27.86           N
ATOM    865  CZ  ARG A 110      24.674  42.054  39.499  1.00 32.27           C
ATOM    866  NH1 ARG A 110      24.878  40.788  39.870  1.00 27.20           N
ATOM    867  NH2 ARG A 110      24.967  42.437  38.241  1.00 29.78           N1+
ATOM    868  H   ARG A 110      24.506  45.276  44.924  1.00 15.20           H
ATOM    869  HA  ARG A 110      22.094  45.515  43.951  1.00 15.63           H
ATOM    870  HB2 ARG A 110      23.547  43.157  44.515  1.00 17.57           H
ATOM    871  HB3 ARG A 110      22.157  43.147  43.740  1.00 17.57           H
ATOM    872  HG2 ARG A 110      23.191  44.535  42.089  1.00 24.23           H
ATOM    873  HG3 ARG A 110      24.577  44.235  42.807  1.00 24.23           H
ATOM    874  HD2 ARG A 110      24.545  42.077  42.175  1.00 32.52           H
ATOM    875  HD3 ARG A 110      23.003  42.144  41.784  1.00 32.52           H
ATOM    876  HE  ARG A 110      24.128  43.758  40.123  1.00 33.43           H
ATOM    877 HH11 ARG A 110      24.690  40.539  40.672  1.00 32.64           H
ATOM    878 HH12 ARG A 110      25.181  40.217  39.303  1.00 32.64           H
ATOM    879 HH21 ARG A 110      24.847  43.254  38.001  1.00 35.73           H
ATOM    880 HH22 ARG A 110      25.277  41.865  37.679  1.00 35.73           H
ATOM    881  N   ASP A 111      22.195  44.296  46.927  1.00 19.09           N
ATOM    882  CA  ASP A 111      21.377  44.159  48.135  1.00 17.63           C
ATOM    883  C   ASP A 111      20.676  45.467  48.497  1.00 17.09           C
ATOM    884  O   ASP A 111      19.512  45.460  48.900  1.00 18.38           O
ATOM    885  CB  ASP A 111      22.224  43.699  49.312  1.00 17.26           C
ATOM    886  CG  ASP A 111      22.688  42.254  49.175  1.00 19.99           C
ATOM    887  OD1 ASP A 111      23.494  41.865  50.012  1.00 20.40           O
ATOM    888  OD2 ASP A 111      22.267  41.532  48.262  1.00 15.90           O1-
ATOM    889  H   ASP A 111      23.018  44.066  47.022  1.00 22.90           H
ATOM    890  HA  ASP A 111      20.694  43.488  47.977  1.00 21.15           H
ATOM    891  HB2 ASP A 111      23.012  44.262  49.374  1.00 20.71           H
ATOM    892  HB3 ASP A 111      21.700  43.770  50.125  1.00 20.71           H
ATOM    893  N   GLU A 112      21.393  46.592  48.415  1.00 17.23           N
ATOM    894  CA  GLU A 112      20.829  47.887  48.770  1.00 16.27           C
ATOM    895  C   GLU A 112      19.761  48.353  47.782  1.00 18.40           C
ATOM    896  O   GLU A 112      18.814  49.044  48.174  1.00 16.08           O
ATOM    897  CB  GLU A 112      21.948  48.922  48.864  1.00 13.32           C
ATOM    898  CG  GLU A 112      22.774  48.708  50.146  1.00 18.23           C
ATOM    899  CD  GLU A 112      24.032  49.564  50.242  1.00 21.35           C
ATOM    900  OE1 GLU A 112      24.400  50.237  49.267  1.00 23.08           O
ATOM    901  OE2 GLU A 112      24.670  49.492  51.297  1.00 16.45           O1-
ATOM    902  H   GLU A 112      22.212  46.627  48.154  1.00 20.67           H
ATOM    903  HA  GLU A 112      20.414  47.818  49.644  1.00 19.52           H
ATOM    904  HB2 GLU A 112      22.538  48.830  48.100  1.00 15.97           H
ATOM    905  HB3 GLU A 112      21.564  49.812  48.891  1.00 15.97           H
ATOM    906  HG2 GLU A 112      22.217  48.919  50.912  1.00 21.87           H
ATOM    907  HG3 GLU A 112      23.047  47.779  50.187  1.00 21.87           H
ATOM    908  N   LEU A 113      19.885  47.966  46.518  1.00 15.38           N
ATOM    909  CA  LEU A 113      18.861  48.295  45.531  1.00 13.66           C
ATOM    910  C   LEU A 113      17.574  47.558  45.848  1.00 17.19           C
ATOM    911  O   LEU A 113      16.487  48.135  45.751  1.00 17.03           O
ATOM    912  CB  LEU A 113      19.347  47.967  44.108  1.00 16.40           C
ATOM    913  CG  LEU A 113      18.348  48.389  42.988  1.00 16.89           C
ATOM    914  CD1 LEU A 113      19.015  48.933  41.726  1.00 18.80           C
ATOM    915  CD2 LEU A 113      17.472  47.238  42.654  1.00 20.55           C
ATOM    916  H   LEU A 113      20.548  47.515  46.206  1.00 18.45           H
ATOM    917  HA  LEU A 113      18.678  49.247  45.572  1.00 16.39           H
ATOM    918  HB2 LEU A 113      20.184  48.431  43.949  1.00 19.67           H
ATOM    919  HB3 LEU A 113      19.484  47.010  44.037  1.00 19.67           H
ATOM    920  HG  LEU A 113      17.778  49.092  43.338  1.00 20.27           H
ATOM    921 HD11 LEU A 113      18.328  49.171  41.084  1.00 22.55           H
ATOM    922 HD12 LEU A 113      19.537  49.717  41.959  1.00 22.55           H
ATOM    923 HD13 LEU A 113      19.593  48.249  41.355  1.00 22.55           H
ATOM    924 HD21 LEU A 113      16.853  47.505  41.957  1.00 24.66           H
ATOM    925 HD22 LEU A 113      18.023  46.503  42.344  1.00 24.66           H
ATOM    926 HD23 LEU A 113      16.983  46.973  43.449  1.00 24.66           H
ATOM    927  N   GLU A 114      17.678  46.295  46.273  1.00 17.61           N
ATOM    928  CA  GLU A 114      16.482  45.550  46.684  1.00 15.05           C
ATOM    929  C   GLU A 114      15.730  46.275  47.800  1.00 17.37           C
ATOM    930  O   GLU A 114      14.498  46.234  47.859  1.00 14.28           O
ATOM    931  CB  GLU A 114      16.868  44.139  47.129  1.00 18.13           C
ATOM    932  CG  GLU A 114      17.472  43.346  46.016  1.00 15.15           C
ATOM    933  CD  GLU A 114      18.120  42.037  46.442  1.00 19.07           C
ATOM    934  OE1 GLU A 114      18.215  41.764  47.646  1.00 17.82           O
ATOM    935  OE2 GLU A 114      18.480  41.263  45.533  1.00 18.23           O1-
ATOM    936  H   GLU A 114      18.414  45.854  46.332  1.00 21.12           H
ATOM    937  HA  GLU A 114      15.884  45.470  45.924  1.00 18.05           H
ATOM    938  HB2 GLU A 114      17.519  44.198  47.846  1.00 21.76           H
ATOM    939  HB3 GLU A 114      16.074  43.673  47.436  1.00 21.76           H
ATOM    940  HG2 GLU A 114      16.775  43.133  45.375  1.00 18.17           H
ATOM    941  HG3 GLU A 114      18.154  43.886  45.587  1.00 18.17           H
ATOM    942  N   VAL A 115      16.457  46.912  48.720  1.00 17.06           N
ATOM    943  CA  VAL A 115      15.797  47.625  49.823  1.00 16.04           C
ATOM    944  C   VAL A 115      14.904  48.734  49.272  1.00 17.72           C
ATOM    945  O   VAL A 115      13.806  48.974  49.800  1.00 16.32           O
ATOM    946  CB  VAL A 115      16.832  48.201  50.817  1.00 14.65           C
ATOM    947  CG1 VAL A 115      16.165  49.167  51.824  1.00 19.06           C
ATOM    948  CG2 VAL A 115      17.535  47.106  51.562  1.00 14.64           C
ATOM    949  H   VAL A 115      17.317  46.949  48.731  1.00 20.47           H
ATOM    950  HA  VAL A 115      15.233  47.002  50.307  1.00 19.24           H
ATOM    951  HB  VAL A 115      17.500  48.700  50.321  1.00 17.57           H
ATOM    952 HG11 VAL A 115      16.842  49.508  52.429  1.00 22.87           H
ATOM    953 HG12 VAL A 115      15.758  49.900  51.335  1.00 22.87           H
ATOM    954 HG13 VAL A 115      15.487  48.684  52.322  1.00 22.87           H
ATOM    955 HG21 VAL A 115      18.175  47.502  52.174  1.00 17.56           H
ATOM    956 HG22 VAL A 115      16.879  46.590  52.057  1.00 17.56           H
ATOM    957 HG23 VAL A 115      17.994  46.536  50.926  1.00 17.56           H
ATOM    958  N   VAL A 116      15.369  49.440  48.214  1.00 15.37           N
ATOM    959  CA  VAL A 116      14.561  50.464  47.554  1.00 17.40           C
ATOM    960  C   VAL A 116      13.330  49.841  46.922  1.00 17.46           C
ATOM    961  O   VAL A 116      12.199  50.328  47.082  1.00 15.37           O
ATOM    962  CB  VAL A 116      15.397  51.221  46.504  1.00 15.91           C
ATOM    963  CG1 VAL A 116      14.518  52.294  45.778  1.00 17.42           C
ATOM    964  CG2 VAL A 116      16.616  51.891  47.134  1.00 20.48           C
ATOM    965  H   VAL A 116      16.150  49.336  47.868  1.00 18.44           H
ATOM    966  HA  VAL A 116      14.263  51.106  48.218  1.00 20.88           H
ATOM    967  HB  VAL A 116      15.712  50.591  45.837  1.00 19.09           H
ATOM    968 HG11 VAL A 116      15.063  52.757  45.123  1.00 20.90           H
ATOM    969 HG12 VAL A 116      13.777  51.849  45.338  1.00 20.90           H
ATOM    970 HG13 VAL A 116      14.183  52.924  46.436  1.00 20.90           H
ATOM    971 HG21 VAL A 116      17.114  52.355  46.442  1.00 24.58           H
ATOM    972 HG22 VAL A 116      16.317  52.523  47.806  1.00 24.58           H
ATOM    973 HG23 VAL A 116      17.173  51.211  47.543  1.00 24.58           H
ATOM    974  N   LEU A 117      13.535  48.749  46.195  1.00 14.80           N
ATOM    975  CA  LEU A 117      12.426  48.062  45.564  1.00 14.23           C
ATOM    976  C   LEU A 117      11.348  47.721  46.587  1.00 20.87           C
ATOM    977  O   LEU A 117      10.156  47.891  46.314  1.00 14.63           O
ATOM    978  CB  LEU A 117      12.919  46.795  44.854  1.00 17.67           C
ATOM    979  CG  LEU A 117      13.938  47.005  43.737  1.00 21.28           C
ATOM    980  CD1 LEU A 117      14.098  45.713  42.937  1.00 23.06           C
ATOM    981  CD2 LEU A 117      13.563  48.173  42.827  1.00 18.38           C
ATOM    982  H   LEU A 117      14.304  48.391  46.054  1.00 17.75           H
ATOM    983  HA  LEU A 117      12.032  48.645  44.897  1.00 17.08           H
ATOM    984  HB2 LEU A 117      13.330  46.215  45.514  1.00 21.20           H
ATOM    985  HB3 LEU A 117      12.152  46.346  44.464  1.00 21.20           H
ATOM    986  HG  LEU A 117      14.797  47.211  44.138  1.00 25.53           H
ATOM    987 HD11 LEU A 117      14.747  45.858  42.231  1.00 27.67           H
ATOM    988 HD12 LEU A 117      14.406  45.011  43.531  1.00 27.67           H
ATOM    989 HD13 LEU A 117      13.240  45.471  42.554  1.00 27.67           H
ATOM    990 HD21 LEU A 117      14.239  48.265  42.137  1.00 22.06           H
ATOM    991 HD22 LEU A 117      12.700  47.993  42.423  1.00 22.06           H
ATOM    992 HD23 LEU A 117      13.518  48.984  43.356  1.00 22.06           H
ATOM    993  N   LYS A 118      11.748  47.188  47.753  1.00 18.08           N
ATOM    994  CA  LYS A 118      10.777  46.883  48.810  1.00 12.74           C
ATOM    995  C   LYS A 118       9.980  48.130  49.191  1.00 15.10           C
ATOM    996  O   LYS A 118       8.751  48.088  49.301  1.00 17.16           O
ATOM    997  CB  LYS A 118      11.510  46.300  50.029  1.00 17.97           C
ATOM    998  CG  LYS A 118      10.636  45.958  51.252  1.00 22.72           C
ATOM    999  CD  LYS A 118      11.471  45.656  52.504  1.00 23.11           C
ATOM   1000  CE  LYS A 118      10.510  45.091  53.585  1.00 28.72           C
ATOM   1001  NZ  LYS A 118      10.672  45.759  54.880  1.00 47.68           N1+
ATOM   1002  H   LYS A 118      12.563  46.997  47.951  1.00 21.69           H
ATOM   1003  HA  LYS A 118      10.153  46.214  48.485  1.00 15.28           H
ATOM   1004  HB2 LYS A 118      11.953  45.482  49.754  1.00 21.56           H
ATOM   1005  HB3 LYS A 118      12.174  46.943  50.320  1.00 21.56           H
ATOM   1006  HG2 LYS A 118      10.060  46.713  51.450  1.00 27.26           H
ATOM   1007  HG3 LYS A 118      10.102  45.175  51.050  1.00 27.26           H
ATOM   1008  HD2 LYS A 118      12.145  44.989  52.300  1.00 27.73           H
ATOM   1009  HD3 LYS A 118      11.877  46.471  52.837  1.00 27.73           H
ATOM   1010  HE2 LYS A 118       9.594  45.218  53.293  1.00 34.46           H
ATOM   1011  HE3 LYS A 118      10.692  44.146  53.709  1.00 34.46           H
ATOM   1012  HZ1 LYS A 118      10.107  45.411  55.474  1.00 57.21           H
ATOM   1013  HZ2 LYS A 118      11.504  45.652  55.175  1.00 57.21           H
ATOM   1014  HZ3 LYS A 118      10.503  46.629  54.796  1.00 57.21           H
ATOM   1015  N   ASP A 119      10.662  49.250  49.392  1.00 17.11           N
ATOM   1016  CA  ASP A 119       9.983  50.467  49.809  1.00 16.73           C
ATOM   1017  C   ASP A 119       8.971  50.918  48.762  1.00 22.75           C
ATOM   1018  O   ASP A 119       7.884  51.387  49.116  1.00 24.59           O
ATOM   1019  CB  ASP A 119      10.993  51.573  50.037  1.00 20.35           C
ATOM   1020  CG  ASP A 119      11.797  51.393  51.287  1.00 37.18           C
ATOM   1021  OD1 ASP A 119      11.407  50.599  52.188  1.00 37.91           O
ATOM   1022  OD2 ASP A 119      12.838  52.080  51.353  1.00 39.35           O1-
ATOM   1023  H   ASP A 119      11.512  49.331  49.294  1.00 20.53           H
ATOM   1024  HA  ASP A 119       9.512  50.305  50.641  1.00 20.07           H
ATOM   1025  HB2 ASP A 119      11.608  51.597  49.287  1.00 24.42           H
ATOM   1026  HB3 ASP A 119      10.522  52.419  50.104  1.00 24.42           H
ATOM   1027  N   VAL A 120       9.306  50.788  47.471  1.00 18.22           N
ATOM   1028  CA  VAL A 120       8.417  51.327  46.442  1.00 18.88           C
ATOM   1029  C   VAL A 120       7.340  50.333  46.026  1.00 20.78           C
ATOM   1030  O   VAL A 120       6.355  50.747  45.409  1.00 24.06           O
ATOM   1031  CB  VAL A 120       9.153  51.814  45.173  1.00 16.77           C
ATOM   1032  CG1 VAL A 120      10.193  52.846  45.489  1.00 20.92           C
ATOM   1033  CG2 VAL A 120       9.747  50.649  44.335  1.00 18.94           C
ATOM   1034  H   VAL A 120      10.018  50.405  47.176  1.00 21.86           H
ATOM   1035  HA  VAL A 120       7.961  52.097  46.817  1.00 22.65           H
ATOM   1036  HB  VAL A 120       8.497  52.251  44.608  1.00 20.11           H
ATOM   1037 HG11 VAL A 120      10.626  53.120  44.665  1.00 25.09           H
ATOM   1038 HG12 VAL A 120       9.765  53.609  45.907  1.00 25.09           H
ATOM   1039 HG13 VAL A 120      10.846  52.460  46.094  1.00 25.09           H
ATOM   1040 HG21 VAL A 120      10.194  51.016  43.556  1.00 22.72           H
ATOM   1041 HG22 VAL A 120      10.382  50.159  44.881  1.00 22.72           H
ATOM   1042 HG23 VAL A 120       9.027  50.061  44.057  1.00 22.72           H
ATOM   1043  N   LEU A 121       7.494  49.045  46.330  1.00 15.58           N
ATOM   1044  CA  LEU A 121       6.460  48.088  45.948  1.00 17.26           C
ATOM   1045  C   LEU A 121       5.467  47.763  47.052  1.00 20.41           C
ATOM   1046  O   LEU A 121       4.345  47.346  46.747  1.00 22.53           O
ATOM   1047  CB  LEU A 121       7.092  46.784  45.502  1.00 15.19           C
ATOM   1048  CG  LEU A 121       7.879  46.924  44.242  1.00 19.34           C
ATOM   1049  CD1 LEU A 121       8.703  45.688  44.085  1.00 16.57           C
ATOM   1050  CD2 LEU A 121       6.929  47.133  43.064  1.00 20.02           C
ATOM   1051  H   LEU A 121       8.168  48.708  46.745  1.00 18.69           H
ATOM   1052  HA  LEU A 121       5.962  48.449  45.198  1.00 20.71           H
ATOM   1053  HB2 LEU A 121       7.692  46.469  46.197  1.00 18.23           H
ATOM   1054  HB3 LEU A 121       6.392  46.130  45.347  1.00 18.23           H
ATOM   1055  HG  LEU A 121       8.472  47.689  44.307  1.00 23.20           H
ATOM   1056 HD11 LEU A 121       9.224  45.758  43.270  1.00 19.88           H
ATOM   1057 HD12 LEU A 121       9.293  45.604  44.850  1.00 19.88           H
ATOM   1058 HD13 LEU A 121       8.112  44.920  44.037  1.00 19.88           H
ATOM   1059 HD21 LEU A 121       7.450  47.223  42.250  1.00 24.01           H
ATOM   1060 HD22 LEU A 121       6.337  46.367  42.995  1.00 24.01           H
ATOM   1061 HD23 LEU A 121       6.411  47.939  43.216  1.00 24.01           H
ATOM   1062  N   GLN A 122       5.841  47.923  48.313  1.00 22.96           N
ATOM   1063  CA  GLN A 122       5.098  47.286  49.390  1.00 22.11           C
ATOM   1064  C   GLN A 122       3.895  48.089  49.856  1.00 22.07           C
ATOM   1065  O   GLN A 122       3.106  47.572  50.654  1.00 23.90           O
ATOM   1066  CB  GLN A 122       6.018  47.031  50.610  1.00 20.89           C
ATOM   1067  CG  GLN A 122       6.505  48.289  51.345  1.00 18.01           C
ATOM   1068  CD  GLN A 122       7.512  47.957  52.477  1.00 20.43           C
ATOM   1069  OE1 GLN A 122       7.742  46.794  52.837  1.00 18.71           O
ATOM   1070  NE2 GLN A 122       8.090  48.984  53.038  1.00 20.81           N
ATOM   1071  H   GLN A 122       6.515  48.392  48.571  1.00 27.55           H
ATOM   1072  HA  GLN A 122       4.776  46.426  49.079  1.00 26.53           H
ATOM   1073  HB2 GLN A 122       5.533  46.489  51.252  1.00 25.06           H
ATOM   1074  HB3 GLN A 122       6.803  46.549  50.307  1.00 25.06           H
ATOM   1075  HG2 GLN A 122       6.946  48.876  50.711  1.00 21.61           H
ATOM   1076  HG3 GLN A 122       5.743  48.739  51.741  1.00 21.61           H
ATOM   1077 HE21 GLN A 122       7.903  49.781  52.773  1.00 24.96           H
ATOM   1078 HE22 GLN A 122       8.659  48.865  53.672  1.00 24.96           H
ATOM   1079  N   GLU A 123       3.749  49.339  49.425  1.00 25.30           N
ATOM   1080  CA  GLU A 123       2.642  50.162  49.928  1.00 31.93           C
ATOM   1081  C   GLU A 123       1.784  50.635  48.770  1.00 23.69           C
ATOM   1082  O   GLU A 123       2.289  51.362  47.896  1.00 20.56           O
ATOM   1083  CB  GLU A 123       3.168  51.363  50.714  1.00 41.61           C
ATOM   1084  CG  GLU A 123       2.589  51.462  52.135  1.00 47.14           C
ATOM   1085  CD  GLU A 123       2.768  52.856  52.736  1.00 53.13           C
ATOM   1086  OE1 GLU A 123       3.795  53.085  53.429  1.00 59.83           O
ATOM   1087  OE2 GLU A 123       1.894  53.729  52.491  1.00 52.84           O1-
ATOM   1088  H   GLU A 123       4.261  49.729  48.856  1.00 30.36           H
ATOM   1089  HA  GLU A 123       2.088  49.629  50.519  1.00 38.31           H
ATOM   1090  HB2 GLU A 123       4.133  51.291  50.790  1.00 49.93           H
ATOM   1091  HB3 GLU A 123       2.935  52.176  50.240  1.00 49.93           H
ATOM   1092  HG2 GLU A 123       1.640  51.266  52.105  1.00 56.56           H
ATOM   1093  HG3 GLU A 123       3.043  50.825  52.708  1.00 56.56           H
ATOM   1094  N   PRO A 124       0.520  50.240  48.706  1.00 28.41           N
ATOM   1095  CA  PRO A 124      -0.377  50.809  47.699  1.00 26.91           C
ATOM   1096  C   PRO A 124      -0.480  52.306  47.893  1.00 25.89           C
ATOM   1097  O   PRO A 124      -0.301  52.821  48.997  1.00 28.63           O
ATOM   1098  CB  PRO A 124      -1.706  50.114  47.979  1.00 27.16           C
ATOM   1099  CG  PRO A 124      -1.321  48.826  48.606  1.00 32.98           C
ATOM   1100  CD  PRO A 124      -0.101  49.107  49.407  1.00 32.32           C
ATOM   1101  HA  PRO A 124      -0.073  50.605  46.801  1.00 32.29           H
ATOM   1102  HB2 PRO A 124      -2.236  50.650  48.589  1.00 32.59           H
ATOM   1103  HB3 PRO A 124      -2.181  49.965  47.147  1.00 32.59           H
ATOM   1104  HG2 PRO A 124      -2.041  48.517  49.178  1.00 39.57           H
ATOM   1105  HG3 PRO A 124      -1.131  48.173  47.914  1.00 39.57           H
ATOM   1106  HD2 PRO A 124      -0.343  49.361  50.312  1.00 38.78           H
ATOM   1107  HD3 PRO A 124       0.492  48.339  49.400  1.00 38.78           H
ATOM   1108  N   LYS A 125      -0.693  53.000  46.791  1.00 28.01           N
ATOM   1109  CA  LYS A 125      -0.907  54.444  46.785  1.00 34.49           C
ATOM   1110  C   LYS A 125      -2.088  54.724  45.871  1.00 34.86           C
ATOM   1111  O   LYS A 125      -2.248  54.071  44.834  1.00 30.84           O
ATOM   1112  CB  LYS A 125       0.324  55.231  46.318  1.00 29.42           C
ATOM   1113  CG  LYS A 125       1.333  55.504  47.449  1.00 43.50           C
ATOM   1114  CD  LYS A 125       1.735  57.006  47.563  1.00 54.81           C
ATOM   1115  CE  LYS A 125       2.470  57.359  48.915  1.00 56.21           C
ATOM   1116  NZ  LYS A 125       3.617  58.369  48.790  1.00 51.25           N1+
ATOM   1117  H   LYS A 125      -0.721  52.649  46.007  1.00 33.60           H
ATOM   1118  HA  LYS A 125      -1.136  54.740  47.680  1.00 41.39           H
ATOM   1119  HB2 LYS A 125       0.779  54.723  45.628  1.00 35.30           H
ATOM   1120  HB3 LYS A 125       0.035  56.086  45.963  1.00 35.30           H
ATOM   1121  HG2 LYS A 125       0.940  55.235  48.294  1.00 52.20           H
ATOM   1122  HG3 LYS A 125       2.139  54.991  47.282  1.00 52.20           H
ATOM   1123  HD2 LYS A 125       2.334  57.227  46.832  1.00 65.77           H
ATOM   1124  HD3 LYS A 125       0.934  57.550  47.509  1.00 65.77           H
ATOM   1125  HE2 LYS A 125       1.819  57.731  49.531  1.00 67.44           H
ATOM   1126  HE3 LYS A 125       2.839  56.543  49.287  1.00 67.44           H
ATOM   1127  HZ1 LYS A 125       3.981  58.517  49.589  1.00 61.50           H
ATOM   1128  HZ2 LYS A 125       4.243  58.053  48.242  1.00 61.50           H
ATOM   1129  HZ3 LYS A 125       3.311  59.139  48.465  1.00 61.50           H
ATOM   1130  N   THR A 126      -2.915  55.695  46.262  1.00 40.40           N
ATOM   1131  CA  THR A 126      -4.212  55.864  45.604  1.00 38.10           C
ATOM   1132  C   THR A 126      -4.043  56.288  44.145  1.00 29.94           C
ATOM   1133  O   THR A 126      -4.841  55.892  43.289  1.00 35.46           O
ATOM   1134  CB  THR A 126      -5.073  56.882  46.390  1.00 37.29           C
ATOM   1135  OG1 THR A 126      -5.474  56.335  47.662  1.00 40.86           O
ATOM   1136  CG2 THR A 126      -6.325  57.256  45.619  1.00 39.51           C
ATOM   1137  H   THR A 126      -2.754  56.258  46.892  1.00 48.47           H
ATOM   1138  HA  THR A 126      -4.679  55.014  45.612  1.00 45.72           H
ATOM   1139  HB  THR A 126      -4.557  57.689  46.539  1.00 44.74           H
ATOM   1140  HG1 THR A 126      -5.941  56.894  48.081  1.00 49.03           H
ATOM   1141 HG21 THR A 126      -6.849  57.893  46.128  1.00 47.41           H
ATOM   1142 HG22 THR A 126      -6.083  57.654  44.768  1.00 47.41           H
ATOM   1143 HG23 THR A 126      -6.862  56.465  45.455  1.00 47.41           H
ATOM   1144  N   GLU A 127      -3.001  57.051  43.833  1.00 32.17           N
ATOM   1145  CA  GLU A 127      -2.819  57.549  42.477  1.00 43.76           C
ATOM   1146  C   GLU A 127      -2.142  56.550  41.554  1.00 32.52           C
ATOM   1147  O   GLU A 127      -1.922  56.879  40.392  1.00 30.97           O
ATOM   1148  CB  GLU A 127      -1.998  58.849  42.493  1.00 43.70           C
ATOM   1149  CG  GLU A 127      -0.556  58.734  43.022  1.00 47.47           C
ATOM   1150  CD  GLU A 127       0.386  57.926  42.107  1.00 61.06           C
ATOM   1151  OE1 GLU A 127       1.054  56.997  42.633  1.00 52.92           O
ATOM   1152  OE2 GLU A 127       0.449  58.204  40.870  1.00 65.62           O1-
ATOM   1153  H   GLU A 127      -2.388  57.293  44.386  1.00 38.60           H
ATOM   1154  HA  GLU A 127      -3.689  57.753  42.102  1.00 52.51           H
ATOM   1155  HB2 GLU A 127      -1.947  59.188  41.585  1.00 52.44           H
ATOM   1156  HB3 GLU A 127      -2.460  59.494  43.051  1.00 52.44           H
ATOM   1157  HG2 GLU A 127      -0.186  59.626  43.114  1.00 56.96           H
ATOM   1158  HG3 GLU A 127      -0.576  58.297  43.887  1.00 56.96           H
ATOM   1159  N   ASP A 128      -1.788  55.357  42.035  1.00 32.85           N
ATOM   1160  CA  ASP A 128      -1.020  54.422  41.216  1.00 27.87           C
ATOM   1161  C   ASP A 128      -1.744  54.124  39.917  1.00 24.63           C
ATOM   1162  O   ASP A 128      -2.890  53.684  39.926  1.00 21.27           O
ATOM   1163  CB  ASP A 128      -0.794  53.101  41.961  1.00 26.26           C
ATOM   1164  CG  ASP A 128       0.281  53.187  43.017  1.00 22.73           C
ATOM   1165  OD1 ASP A 128       1.020  54.183  43.079  1.00 23.75           O
ATOM   1166  OD2 ASP A 128       0.416  52.235  43.774  1.00 24.74           O1-
ATOM   1167  H   ASP A 128      -1.978  55.070  42.823  1.00 39.42           H
ATOM   1168  HA  ASP A 128      -0.156  54.809  41.006  1.00 33.43           H
ATOM   1169  HB2 ASP A 128      -1.621  52.841  42.398  1.00 31.50           H
ATOM   1170  HB3 ASP A 128      -0.530  52.421  41.322  1.00 31.50           H
ATOM   1171  N   ILE A 129      -1.068  54.322  38.796  1.00 23.39           N
ATOM   1172  CA  ILE A 129      -1.592  53.827  37.520  1.00 26.56           C
ATOM   1173  C   ILE A 129      -1.622  52.297  37.500  1.00 27.85           C
ATOM   1174  O   ILE A 129      -1.002  51.632  38.337  1.00 22.56           O
ATOM   1175  CB  ILE A 129      -0.769  54.398  36.363  1.00 26.44           C
ATOM   1176  CG1 ILE A 129       0.689  53.895  36.464  1.00 23.26           C
ATOM   1177  CG2 ILE A 129      -0.848  55.940  36.425  1.00 27.59           C
ATOM   1178  CD1 ILE A 129       1.514  54.261  35.340  1.00 25.85           C
ATOM   1179  H   ILE A 129      -0.314  54.733  38.741  1.00 28.06           H
ATOM   1180  HA  ILE A 129      -2.504  54.141  37.416  1.00 31.86           H
ATOM   1181  HB  ILE A 129      -1.150  54.095  35.524  1.00 31.73           H
ATOM   1182 HG12 ILE A 129       1.093  54.269  37.262  1.00 27.91           H
ATOM   1183 HG13 ILE A 129       0.681  52.927  36.522  1.00 27.91           H
ATOM   1184 HG21 ILE A 129      -0.329  56.312  35.695  1.00 33.11           H
ATOM   1185 HG22 ILE A 129      -1.776  56.211  36.344  1.00 33.11           H
ATOM   1186 HG23 ILE A 129      -0.488  56.240  37.275  1.00 33.11           H
ATOM   1187 HD11 ILE A 129       2.408  53.911  35.477  1.00 31.02           H
ATOM   1188 HD12 ILE A 129       1.131  53.885  34.532  1.00 31.02           H
ATOM   1189 HD13 ILE A 129       1.544  55.229  35.272  1.00 31.02           H
ATOM   1190  N   VAL A 130      -2.349  51.720  36.542  1.00 22.96           N
ATOM   1191  CA  VAL A 130      -2.608  50.279  36.547  1.00 21.94           C
ATOM   1192  C   VAL A 130      -1.301  49.504  36.483  1.00 22.30           C
ATOM   1193  O   VAL A 130      -1.150  48.448  37.098  1.00 22.57           O
ATOM   1194  CB  VAL A 130      -3.531  49.887  35.372  1.00 20.17           C
ATOM   1195  CG1 VAL A 130      -3.505  48.411  35.101  1.00 20.27           C
ATOM   1196  CG2 VAL A 130      -4.983  50.288  35.670  1.00 26.14           C
ATOM   1197  H   VAL A 130      -2.702  52.140  35.879  1.00 27.55           H
ATOM   1198  HA  VAL A 130      -3.058  50.041  37.374  1.00 26.33           H
ATOM   1199  HB  VAL A 130      -3.245  50.350  34.569  1.00 24.20           H
ATOM   1200 HG11 VAL A 130      -4.097  48.216  34.359  1.00 24.32           H
ATOM   1201 HG12 VAL A 130      -2.598  48.147  34.880  1.00 24.32           H
ATOM   1202 HG13 VAL A 130      -3.803  47.940  35.895  1.00 24.32           H
ATOM   1203 HG21 VAL A 130      -5.541  50.032  34.919  1.00 31.36           H
ATOM   1204 HG22 VAL A 130      -5.278  49.831  36.473  1.00 31.36           H
ATOM   1205 HG23 VAL A 130      -5.023  51.248  35.801  1.00 31.36           H
ATOM   1206  N   ALA A 131      -0.359  49.975  35.688  1.00 23.31           N
ATOM   1207  CA  ALA A 131       0.881  49.227  35.579  1.00 24.25           C
ATOM   1208  C   ALA A 131       1.550  49.092  36.941  1.00 24.24           C
ATOM   1209  O   ALA A 131       2.159  48.064  37.250  1.00 21.29           O
ATOM   1210  CB  ALA A 131       1.804  49.917  34.618  1.00 20.72           C
ATOM   1211  H   ALA A 131      -0.405  50.694  35.219  1.00 27.96           H
ATOM   1212  HA  ALA A 131       0.693  48.338  35.240  1.00 29.10           H
ATOM   1213  HB1 ALA A 131       2.628  49.410  34.552  1.00 24.86           H
ATOM   1214  HB2 ALA A 131       1.376  49.967  33.749  1.00 24.86           H
ATOM   1215  HB3 ALA A 131       1.991  50.811  34.946  1.00 24.86           H
ATOM   1216  N   VAL A 132       1.477  50.133  37.749  1.00 17.82           N
ATOM   1217  CA  VAL A 132       2.081  50.079  39.073  1.00 25.66           C
ATOM   1218  C   VAL A 132       1.221  49.243  39.998  1.00 26.14           C
ATOM   1219  O   VAL A 132       1.740  48.437  40.776  1.00 21.06           O
ATOM   1220  CB  VAL A 132       2.313  51.505  39.600  1.00 23.02           C
ATOM   1221  CG1 VAL A 132       2.514  51.532  41.066  1.00 22.99           C
ATOM   1222  CG2 VAL A 132       3.482  52.143  38.879  1.00 21.70           C
ATOM   1223  H   VAL A 132       1.089  50.877  37.561  1.00 21.38           H
ATOM   1224  HA  VAL A 132       2.946  49.646  39.003  1.00 30.79           H
ATOM   1225  HB  VAL A 132       1.526  52.036  39.405  1.00 27.62           H
ATOM   1226 HG11 VAL A 132       2.656  52.449  41.348  1.00 27.59           H
ATOM   1227 HG12 VAL A 132       1.725  51.170  41.499  1.00 27.59           H
ATOM   1228 HG13 VAL A 132       3.290  50.993  41.288  1.00 27.59           H
ATOM   1229 HG21 VAL A 132       3.613  53.040  39.224  1.00 26.04           H
ATOM   1230 HG22 VAL A 132       4.277  51.609  39.033  1.00 26.04           H
ATOM   1231 HG23 VAL A 132       3.286  52.178  37.930  1.00 26.04           H
ATOM   1232  N   GLN A 133      -0.102  49.368  39.893  1.00 22.02           N
ATOM   1233  CA  GLN A 133      -0.965  48.467  40.655  1.00 22.87           C
ATOM   1234  C   GLN A 133      -0.634  47.020  40.356  1.00 22.17           C
ATOM   1235  O   GLN A 133      -0.710  46.165  41.248  1.00 18.71           O
ATOM   1236  CB  GLN A 133      -2.453  48.709  40.363  1.00 21.50           C
ATOM   1237  CG  GLN A 133      -2.956  50.052  40.755  1.00 20.08           C
ATOM   1238  CD  GLN A 133      -4.327  50.308  40.156  1.00 26.31           C
ATOM   1239  OE1 GLN A 133      -5.160  49.421  40.159  1.00 30.38           O
ATOM   1240  NE2 GLN A 133      -4.550  51.514  39.624  1.00 24.57           N
ATOM   1241  H   GLN A 133      -0.513  49.945  39.406  1.00 26.41           H
ATOM   1242  HA  GLN A 133      -0.818  48.617  41.602  1.00 27.44           H
ATOM   1243  HB2 GLN A 133      -2.601  48.607  39.409  1.00 25.80           H
ATOM   1244  HB3 GLN A 133      -2.974  48.048  40.845  1.00 25.80           H
ATOM   1245  HG2 GLN A 133      -3.031  50.099  41.721  1.00 24.09           H
ATOM   1246  HG3 GLN A 133      -2.347  50.733  40.430  1.00 24.09           H
ATOM   1247 HE21 GLN A 133      -3.928  52.109  39.631  1.00 29.48           H
ATOM   1248 HE22 GLN A 133      -5.314  51.695  39.275  1.00 29.48           H
ATOM   1249  N   LYS A 134      -0.323  46.703  39.089  1.00 15.95           N
ATOM   1250  CA  LYS A 134      -0.048  45.308  38.762  1.00 19.16           C
ATOM   1251  C   LYS A 134       1.270  44.852  39.366  1.00 18.37           C
ATOM   1252  O   LYS A 134       1.391  43.714  39.819  1.00 19.95           O
ATOM   1253  CB  LYS A 134      -0.041  45.098  37.243  1.00 24.44           C
ATOM   1254  CG  LYS A 134      -1.491  45.032  36.642  1.00 19.91           C
ATOM   1255  CD  LYS A 134      -1.543  44.949  35.088  1.00 24.74           C
ATOM   1256  CE  LYS A 134      -3.011  44.873  34.570  1.00 20.40           C
ATOM   1257  NZ  LYS A 134      -3.027  44.734  33.070  1.00 25.48           N1+
ATOM   1258  H   LYS A 134      -0.268  47.255  38.432  1.00 19.14           H
ATOM   1259  HA  LYS A 134      -0.752  44.755  39.135  1.00 22.98           H
ATOM   1260  HB2 LYS A 134       0.426  45.836  36.823  1.00 29.33           H
ATOM   1261  HB3 LYS A 134       0.407  44.261  37.041  1.00 29.33           H
ATOM   1262  HG2 LYS A 134      -1.937  44.246  36.993  1.00 23.88           H
ATOM   1263  HG3 LYS A 134      -1.974  45.829  36.910  1.00 23.88           H
ATOM   1264  HD2 LYS A 134      -1.128  45.741  34.711  1.00 29.69           H
ATOM   1265  HD3 LYS A 134      -1.075  44.152  34.794  1.00 29.69           H
ATOM   1266  HE2 LYS A 134      -3.451  44.100  34.956  1.00 24.47           H
ATOM   1267  HE3 LYS A 134      -3.482  45.687  34.809  1.00 24.47           H
ATOM   1268  HZ1 LYS A 134      -3.866  44.691  32.778  1.00 30.57           H
ATOM   1269  HZ2 LYS A 134      -2.626  45.435  32.696  1.00 30.57           H
ATOM   1270  HZ3 LYS A 134      -2.598  43.992  32.829  1.00 30.57           H
ATOM   1271  N   ALA A 135       2.292  45.700  39.334  1.00 17.94           N
ATOM   1272  CA  ALA A 135       3.553  45.267  39.930  1.00 22.35           C
ATOM   1273  C   ALA A 135       3.386  45.044  41.430  1.00 18.92           C
ATOM   1274  O   ALA A 135       3.873  44.040  41.976  1.00 18.56           O
ATOM   1275  CB  ALA A 135       4.642  46.285  39.631  1.00 21.53           C
ATOM   1276  H   ALA A 135       2.288  46.490  38.993  1.00 21.52           H
ATOM   1277  HA  ALA A 135       3.816  44.423  39.530  1.00 26.81           H
ATOM   1278  HB1 ALA A 135       5.473  45.985  40.032  1.00 25.83           H
ATOM   1279  HB2 ALA A 135       4.747  46.362  38.670  1.00 25.83           H
ATOM   1280  HB3 ALA A 135       4.384  47.142  40.005  1.00 25.83           H
ATOM   1281  N   LYS A 136       2.684  45.952  42.117  1.00 16.45           N
ATOM   1282  CA  LYS A 136       2.470  45.784  43.560  1.00 19.27           C
ATOM   1283  C   LYS A 136       1.627  44.559  43.877  1.00 20.42           C
ATOM   1284  O   LYS A 136       1.908  43.837  44.846  1.00 16.54           O
ATOM   1285  CB  LYS A 136       1.844  47.047  44.140  1.00 17.21           C
ATOM   1286  CG  LYS A 136       2.818  48.246  44.106  1.00 19.12           C
ATOM   1287  CD  LYS A 136       2.236  49.518  44.739  1.00 23.73           C
ATOM   1288  CE  LYS A 136       3.208  50.643  44.585  1.00 19.59           C
ATOM   1289  NZ  LYS A 136       2.864  51.814  45.398  1.00 20.34           N1+
ATOM   1290  H   LYS A 136       2.327  46.658  41.780  1.00 19.73           H
ATOM   1291  HA  LYS A 136       3.333  45.663  43.987  1.00 23.12           H
ATOM   1292  HB2 LYS A 136       1.059  47.280  43.620  1.00 20.65           H
ATOM   1293  HB3 LYS A 136       1.597  46.884  45.063  1.00 20.65           H
ATOM   1294  HG2 LYS A 136       3.623  48.011  44.593  1.00 22.94           H
ATOM   1295  HG3 LYS A 136       3.038  48.446  43.182  1.00 22.94           H
ATOM   1296  HD2 LYS A 136       1.410  49.757  44.290  1.00 28.47           H
ATOM   1297  HD3 LYS A 136       2.081  49.369  45.685  1.00 28.47           H
ATOM   1298  HE2 LYS A 136       4.088  50.339  44.856  1.00 23.50           H
ATOM   1299  HE3 LYS A 136       3.225  50.919  43.655  1.00 23.50           H
ATOM   1300  HZ1 LYS A 136       3.467  52.457  45.276  1.00 24.40           H
ATOM   1301  HZ2 LYS A 136       2.062  52.121  45.165  1.00 24.40           H
ATOM   1302  HZ3 LYS A 136       2.849  51.592  46.260  1.00 24.40           H
ATOM   1303  N   ALA A 137       0.606  44.280  43.064  1.00 21.41           N
ATOM   1304  CA  ALA A 137      -0.155  43.055  43.270  1.00 17.58           C
ATOM   1305  C   ALA A 137       0.719  41.828  43.038  1.00 17.01           C
ATOM   1306  O   ALA A 137       0.571  40.801  43.711  1.00 17.88           O
ATOM   1307  CB  ALA A 137      -1.358  43.008  42.327  1.00 23.41           C
ATOM   1308  H   ALA A 137       0.342  44.769  42.408  1.00 25.69           H
ATOM   1309  HA  ALA A 137      -0.482  43.029  44.183  1.00 21.09           H
ATOM   1310  HB1 ALA A 137      -1.848  42.185  42.482  1.00 28.09           H
ATOM   1311  HB2 ALA A 137      -1.929  43.771  42.505  1.00 28.09           H
ATOM   1312  HB3 ALA A 137      -1.042  43.037  41.410  1.00 28.09           H
ATOM   1313  N   LEU A 138       1.583  41.887  42.046  1.00 21.33           N
ATOM   1314  CA  LEU A 138       2.439  40.743  41.772  1.00 18.65           C
ATOM   1315  C   LEU A 138       3.352  40.504  42.959  1.00 19.01           C
ATOM   1316  O   LEU A 138       3.479  39.381  43.446  1.00 16.60           O
ATOM   1317  CB  LEU A 138       3.245  41.013  40.500  1.00 20.25           C
ATOM   1318  CG  LEU A 138       4.119  39.843  40.007  1.00 16.88           C
ATOM   1319  CD1 LEU A 138       3.362  38.477  39.757  1.00 16.62           C
ATOM   1320  CD2 LEU A 138       4.764  40.268  38.708  1.00 15.13           C
ATOM   1321  H   LEU A 138       1.696  42.560  41.524  1.00 25.60           H
ATOM   1322  HA  LEU A 138       1.895  39.952  41.634  1.00 22.37           H
ATOM   1323  HB2 LEU A 138       2.627  41.235  39.787  1.00 24.29           H
ATOM   1324  HB3 LEU A 138       3.834  41.766  40.665  1.00 24.29           H
ATOM   1325  HG  LEU A 138       4.825  39.681  40.652  1.00 20.25           H
ATOM   1326 HD11 LEU A 138       4.000  37.814  39.451  1.00 19.93           H
ATOM   1327 HD12 LEU A 138       2.955  38.185  40.588  1.00 19.93           H
ATOM   1328 HD13 LEU A 138       2.678  38.614  39.083  1.00 19.93           H
ATOM   1329 HD21 LEU A 138       5.319  39.544  38.380  1.00 18.15           H
ATOM   1330 HD22 LEU A 138       4.069  40.471  38.062  1.00 18.15           H
ATOM   1331 HD23 LEU A 138       5.307  41.055  38.868  1.00 18.15           H
ATOM   1332  N   TYR A 139       3.931  41.591  43.470  1.00 21.02           N
ATOM   1333  CA  TYR A 139       4.728  41.558  44.695  1.00 20.82           C
ATOM   1334  C   TYR A 139       3.957  40.928  45.850  1.00 16.36           C
ATOM   1335  O   TYR A 139       4.436  39.994  46.517  1.00 17.63           O
ATOM   1336  CB  TYR A 139       5.143  42.996  45.027  1.00 16.38           C
ATOM   1337  CG  TYR A 139       6.010  43.077  46.250  1.00 20.14           C
ATOM   1338  CD1 TYR A 139       7.342  42.691  46.192  1.00 16.70           C
ATOM   1339  CD2 TYR A 139       5.500  43.511  47.449  1.00 16.85           C
ATOM   1340  CE1 TYR A 139       8.132  42.748  47.299  1.00 15.28           C
ATOM   1341  CE2 TYR A 139       6.273  43.591  48.568  1.00 22.14           C
ATOM   1342  CZ  TYR A 139       7.594  43.181  48.505  1.00 17.04           C
ATOM   1343  OH  TYR A 139       8.416  43.213  49.606  1.00 18.96           O
ATOM   1344  H   TYR A 139       3.876  42.373  43.117  1.00 25.22           H
ATOM   1345  HA  TYR A 139       5.531  41.036  44.543  1.00 24.98           H
ATOM   1346  HB2 TYR A 139       5.642  43.362  44.280  1.00 19.65           H
ATOM   1347  HB3 TYR A 139       4.347  43.526  45.187  1.00 19.65           H
ATOM   1348  HD1 TYR A 139       7.697  42.387  45.388  1.00 20.04           H
ATOM   1349  HD2 TYR A 139       4.608  43.773  47.494  1.00 20.22           H
ATOM   1350  HE1 TYR A 139       9.021  42.478  47.253  1.00 18.33           H
ATOM   1351  HE2 TYR A 139       5.907  43.876  49.373  1.00 26.56           H
ATOM   1352  HH  TYR A 139       7.989  43.488  50.275  1.00 22.75           H
ATOM   1353  N   ARG A 140       2.736  41.434  46.100  1.00 17.31           N
ATOM   1354  CA  ARG A 140       1.962  40.952  47.230  1.00 20.29           C
ATOM   1355  C   ARG A 140       1.699  39.464  47.120  1.00 18.33           C
ATOM   1356  O   ARG A 140       1.736  38.762  48.123  1.00 17.41           O
ATOM   1357  CB  ARG A 140       0.658  41.756  47.368  1.00 21.54           C
ATOM   1358  CG  ARG A 140       0.913  43.099  47.992  1.00 21.19           C
ATOM   1359  CD  ARG A 140      -0.379  43.825  48.440  1.00 23.55           C
ATOM   1360  NE  ARG A 140      -1.352  43.880  47.349  1.00 23.91           N
ATOM   1361  CZ  ARG A 140      -1.457  44.861  46.462  1.00 21.61           C
ATOM   1362  NH1 ARG A 140      -0.695  45.965  46.503  1.00 19.23           N
ATOM   1363  NH2 ARG A 140      -2.391  44.750  45.538  1.00 23.56           N1+
ATOM   1364  H   ARG A 140       2.350  42.045  45.634  1.00 20.77           H
ATOM   1365  HA  ARG A 140       2.478  41.096  48.038  1.00 24.34           H
ATOM   1366  HB2 ARG A 140       0.272  41.896  46.489  1.00 25.85           H
ATOM   1367  HB3 ARG A 140       0.039  41.269  47.934  1.00 25.85           H
ATOM   1368  HG2 ARG A 140       1.474  42.980  48.774  1.00 25.42           H
ATOM   1369  HG3 ARG A 140       1.364  43.665  47.346  1.00 25.42           H
ATOM   1370  HD2 ARG A 140      -0.778  43.343  49.181  1.00 28.25           H
ATOM   1371  HD3 ARG A 140      -0.163  44.733  48.704  1.00 28.25           H
ATOM   1372  HE  ARG A 140      -1.901  43.222  47.276  1.00 28.69           H
ATOM   1373 HH11 ARG A 140      -0.086  46.044  47.106  1.00 23.07           H
ATOM   1374 HH12 ARG A 140      -0.801  46.583  45.915  1.00 23.07           H
ATOM   1375 HH21 ARG A 140      -2.889  44.050  45.512  1.00 28.27           H
ATOM   1376 HH22 ARG A 140      -2.494  45.374  44.955  1.00 28.27           H
ATOM   1377  N   SER A 141       1.434  38.961  45.911  1.00 18.07           N
ATOM   1378  CA  SER A 141       1.118  37.547  45.738  1.00 17.57           C
ATOM   1379  C   SER A 141       2.332  36.686  46.005  1.00 20.76           C
ATOM   1380  O   SER A 141       2.200  35.557  46.480  1.00 19.58           O
ATOM   1381  CB  SER A 141       0.615  37.266  44.321  1.00 18.98           C
ATOM   1382  OG  SER A 141       1.661  37.211  43.362  1.00 21.84           O
ATOM   1383  H   SER A 141       1.430  39.417  45.182  1.00 21.68           H
ATOM   1384  HA  SER A 141       0.422  37.295  46.365  1.00 21.07           H
ATOM   1385  HB2 SER A 141       0.152  36.414  44.322  1.00 22.78           H
ATOM   1386  HB3 SER A 141      -0.000  37.971  44.067  1.00 22.78           H
ATOM   1387  HG  SER A 141       2.071  37.944  43.343  1.00 26.20           H
ATOM   1388  N   CYS A 142       3.505  37.238  45.746  1.00 21.95           N
ATOM   1389  CA  CYS A 142       4.757  36.504  45.910  1.00 21.45           C
ATOM   1390  C   CYS A 142       5.171  36.420  47.368  1.00 18.97           C
ATOM   1391  O   CYS A 142       5.705  35.393  47.807  1.00 20.33           O
ATOM   1392  CB  CYS A 142       5.820  37.197  45.066  1.00 19.87           C
ATOM   1393  SG  CYS A 142       7.421  36.461  45.034  1.00 18.29           S
ATOM   1394  H   CYS A 142       3.609  38.046  45.471  1.00 26.34           H
ATOM   1395  HA  CYS A 142       4.644  35.600  45.575  1.00 25.73           H
ATOM   1396  HB2 CYS A 142       5.503  37.230  44.150  1.00 23.84           H
ATOM   1397  HB3 CYS A 142       5.927  38.101  45.399  1.00 23.84           H
ATOM   1398  N   ILE A 143       4.893  37.460  48.159  1.00 18.34           N
ATOM   1399  CA  ILE A 143       5.338  37.446  49.539  1.00 23.64           C
ATOM   1400  C   ILE A 143       4.321  36.780  50.446  1.00 19.61           C
ATOM   1401  O   ILE A 143       4.603  36.598  51.633  1.00 22.05           O
ATOM   1402  CB  ILE A 143       5.692  38.860  50.045  1.00 19.32           C
ATOM   1403  CG1 ILE A 143       4.489  39.813  50.063  1.00 18.04           C
ATOM   1404  CG2 ILE A 143       6.808  39.483  49.196  1.00 22.12           C
ATOM   1405  CD1 ILE A 143       4.669  41.018  50.969  1.00 26.69           C
ATOM   1406  H   ILE A 143       4.460  38.164  47.923  1.00 22.00           H
ATOM   1407  HA  ILE A 143       6.149  36.917  49.586  1.00 28.37           H
ATOM   1408  HB  ILE A 143       6.020  38.776  50.955  1.00 23.18           H
ATOM   1409 HG12 ILE A 143       4.337  40.140  49.163  1.00 21.65           H
ATOM   1410 HG13 ILE A 143       3.709  39.325  50.371  1.00 21.65           H
ATOM   1411 HG21 ILE A 143       7.008  40.368  49.539  1.00 26.54           H
ATOM   1412 HG22 ILE A 143       7.597  38.921  49.251  1.00 26.54           H
ATOM   1413 HG23 ILE A 143       6.508  39.543  48.276  1.00 26.54           H
ATOM   1414 HD11 ILE A 143       3.871  41.567  50.925  1.00 32.02           H
ATOM   1415 HD12 ILE A 143       4.810  40.710  51.878  1.00 32.02           H
ATOM   1416 HD13 ILE A 143       5.439  41.526  50.668  1.00 32.02           H
ATOM   1417  N   ASN A 144       3.163  36.375  49.929  1.00 19.21           N
ATOM   1418  CA  ASN A 144       2.169  35.748  50.814  1.00 21.21           C
ATOM   1419  C   ASN A 144       2.447  34.244  50.885  1.00 18.54           C
ATOM   1420  O   ASN A 144       1.865  33.445  50.167  1.00 18.97           O
ATOM   1421  CB  ASN A 144       0.762  36.071  50.345  1.00 23.18           C
ATOM   1422  CG  ASN A 144      -0.311  35.661  51.367  1.00 28.09           C
ATOM   1423  OD1 ASN A 144      -0.076  34.831  52.268  1.00 25.40           O
ATOM   1424  ND2 ASN A 144      -1.490  36.252  51.226  1.00 31.86           N
ATOM   1425  H   ASN A 144       2.930  36.444  49.104  1.00 23.05           H
ATOM   1426  HA  ASN A 144       2.273  36.111  51.707  1.00 25.45           H
ATOM   1427  HB2 ASN A 144       0.587  35.593  49.518  1.00 27.81           H
ATOM   1428  HB3 ASN A 144       0.689  37.027  50.198  1.00 27.81           H
ATOM   1429 HD21 ASN A 144      -1.610  36.804  50.579  1.00 38.22           H
ATOM   1430  N   GLU A 145       3.370  33.860  51.773  1.00 23.74           N
ATOM   1431  CA  GLU A 145       3.786  32.458  51.892  1.00 27.89           C
ATOM   1432  C   GLU A 145       2.691  31.573  52.480  1.00 24.64           C
ATOM   1433  O   GLU A 145       2.673  30.359  52.219  1.00 24.80           O
ATOM   1434  CB  GLU A 145       5.037  32.327  52.761  1.00 26.51           C
ATOM   1435  CG  GLU A 145       6.140  33.316  52.486  1.00 37.15           C
ATOM   1436  CD  GLU A 145       7.421  33.005  53.284  1.00 48.59           C
ATOM   1437  OE1 GLU A 145       8.246  33.937  53.441  1.00 47.69           O
ATOM   1438  OE2 GLU A 145       7.583  31.851  53.771  1.00 49.69           O1-
ATOM   1439  H   GLU A 145       3.770  34.392  52.318  1.00 28.49           H
ATOM   1440  HA  GLU A 145       4.000  32.120  51.009  1.00 33.47           H
ATOM   1441  HB2 GLU A 145       4.777  32.435  53.689  1.00 31.81           H
ATOM   1442  HB3 GLU A 145       5.406  31.439  52.632  1.00 31.81           H
ATOM   1443  HG2 GLU A 145       6.360  33.290  51.541  1.00 44.58           H
ATOM   1444  HG3 GLU A 145       5.839  34.204  52.734  1.00 44.58           H
ATOM   1445  N   SER A 146       1.788  32.142  53.290  1.00 27.51           N
ATOM   1446  CA  SER A 146       0.716  31.323  53.839  1.00 27.23           C
ATOM   1447  C   SER A 146      -0.227  30.863  52.729  1.00 28.32           C
ATOM   1448  O   SER A 146      -0.590  29.677  52.651  1.00 24.23           O
ATOM   1449  CB  SER A 146      -0.035  32.100  54.931  1.00 28.05           C
ATOM   1450  OG  SER A 146      -1.076  32.879  54.372  1.00 46.01           O
ATOM   1451  H   SER A 146       1.778  32.968  53.527  1.00 33.01           H
ATOM   1452  HA  SER A 146       1.102  30.532  54.247  1.00 32.66           H
ATOM   1453  HB2 SER A 146      -0.417  31.469  55.561  1.00 33.65           H
ATOM   1454  HB3 SER A 146       0.588  32.687  55.387  1.00 33.65           H
ATOM   1455  HG  SER A 146      -0.759  33.430  53.824  1.00 55.20           H
ATOM   1456  N   ALA A 147      -0.592  31.771  51.820  1.00 24.51           N
ATOM   1457  CA  ALA A 147      -1.409  31.373  50.675  1.00 22.96           C
ATOM   1458  C   ALA A 147      -0.698  30.332  49.807  1.00 28.62           C
ATOM   1459  O   ALA A 147      -1.332  29.386  49.319  1.00 22.40           O
ATOM   1460  CB  ALA A 147      -1.780  32.615  49.859  1.00 22.61           C
ATOM   1461  H   ALA A 147      -0.384  32.605  51.843  1.00 29.40           H
ATOM   1462  HA  ALA A 147      -2.232  30.975  51.000  1.00 27.55           H
ATOM   1463  HB1 ALA A 147      -2.321  32.345  49.101  1.00 27.12           H
ATOM   1464  HB2 ALA A 147      -2.280  33.225  50.424  1.00 27.12           H
ATOM   1465  HB3 ALA A 147      -0.966  33.043  49.549  1.00 27.12           H
ATOM   1466  N   ILE A 148       0.623  30.479  49.609  1.00 22.32           N
ATOM   1467  CA  ILE A 148       1.372  29.503  48.816  1.00 28.04           C
ATOM   1468  C   ILE A 148       1.462  28.164  49.555  1.00 21.84           C
ATOM   1469  O   ILE A 148       1.185  27.108  48.971  1.00 24.90           O
ATOM   1470  CB  ILE A 148       2.769  30.057  48.453  1.00 21.30           C
ATOM   1471  CG1 ILE A 148       2.623  31.254  47.471  1.00 20.38           C
ATOM   1472  CG2 ILE A 148       3.696  28.930  47.892  1.00 21.87           C
ATOM   1473  CD1 ILE A 148       3.848  32.184  47.432  1.00 21.67           C
ATOM   1474  H   ILE A 148       1.098  31.125  49.920  1.00 26.78           H
ATOM   1475  HA  ILE A 148       0.894  29.348  47.986  1.00 33.65           H
ATOM   1476  HB  ILE A 148       3.174  30.393  49.268  1.00 25.55           H
ATOM   1477 HG12 ILE A 148       2.487  30.908  46.575  1.00 24.45           H
ATOM   1478 HG13 ILE A 148       1.857  31.786  47.737  1.00 24.45           H
ATOM   1479 HG21 ILE A 148       4.561  29.312  47.675  1.00 26.24           H
ATOM   1480 HG22 ILE A 148       3.797  28.240  48.566  1.00 26.24           H
ATOM   1481 HG23 ILE A 148       3.290  28.556  47.094  1.00 26.24           H
ATOM   1482 HD11 ILE A 148       3.680  32.900  46.800  1.00 26.00           H
ATOM   1483 HD12 ILE A 148       3.993  32.551  48.318  1.00 26.00           H
ATOM   1484 HD13 ILE A 148       4.624  31.672  47.154  1.00 26.00           H
ATOM   1485  N   ASP A 149       1.834  28.177  50.850  1.00 24.19           N
ATOM   1486  CA  ASP A 149       1.950  26.904  51.572  1.00 22.31           C
ATOM   1487  C   ASP A 149       0.618  26.160  51.594  1.00 25.60           C
ATOM   1488  O   ASP A 149       0.588  24.934  51.506  1.00 22.59           O
ATOM   1489  CB  ASP A 149       2.470  27.134  52.991  1.00 23.72           C
ATOM   1490  CG  ASP A 149       3.977  27.380  53.038  1.00 24.93           C
ATOM   1491  OD1 ASP A 149       4.443  28.021  53.998  1.00 29.21           O
ATOM   1492  OD2 ASP A 149       4.711  26.911  52.121  1.00 31.72           O1-
ATOM   1493  H   ASP A 149       2.017  28.879  51.312  1.00 29.03           H
ATOM   1494  HA  ASP A 149       2.592  26.343  51.110  1.00 26.76           H
ATOM   1495  HB2 ASP A 149       2.028  27.910  53.368  1.00 28.45           H
ATOM   1496  HB3 ASP A 149       2.278  26.349  53.529  1.00 28.45           H
ATOM   1497  N   SER A 150      -0.491  26.892  51.672  1.00 22.24           N
ATOM   1498  CA  SER A 150      -1.813  26.274  51.686  1.00 27.69           C
ATOM   1499  C   SER A 150      -2.131  25.514  50.395  1.00 28.70           C
ATOM   1500  O   SER A 150      -3.018  24.651  50.399  1.00 30.81           O
ATOM   1501  CB  SER A 150      -2.873  27.366  51.951  1.00 22.57           C
ATOM   1502  OG  SER A 150      -4.167  26.851  51.819  1.00 45.90           O
ATOM   1503  H   SER A 150      -0.505  27.751  51.718  1.00 26.69           H
ATOM   1504  HA  SER A 150      -1.852  25.640  52.419  1.00 33.23           H
ATOM   1505  HB2 SER A 150      -2.758  27.704  52.853  1.00 27.08           H
ATOM   1506  HB3 SER A 150      -2.752  28.084  51.310  1.00 27.08           H
ATOM   1507  HG  SER A 150      -4.733  27.455  51.966  1.00 55.07           H
ATOM   1508  N   ARG A 151      -1.472  25.813  49.278  1.00 24.39           N
ATOM   1509  CA  ARG A 151      -1.807  25.124  48.039  1.00 24.40           C
ATOM   1510  C   ARG A 151      -0.961  23.866  47.803  1.00 26.45           C
ATOM   1511  O   ARG A 151      -1.208  23.119  46.837  1.00 26.38           O
ATOM   1512  CB  ARG A 151      -1.695  26.108  46.874  1.00 20.42           C
ATOM   1513  CG  ARG A 151      -2.681  27.265  47.027  1.00 25.34           C
ATOM   1514  CD  ARG A 151      -2.460  28.417  46.067  1.00 30.05           C
ATOM   1515  NE  ARG A 151      -2.672  28.094  44.651  1.00 51.91           N
ATOM   1516  CZ  ARG A 151      -3.852  27.795  44.094  1.00 51.86           C
ATOM   1517  NH1 ARG A 151      -4.961  27.741  44.826  1.00 58.72           N
ATOM   1518  NH2 ARG A 151      -3.924  27.540  42.785  1.00 52.64           N1+
ATOM   1519  H   ARG A 151      -0.843  26.395  49.213  1.00 29.26           H
ATOM   1520  HA  ARG A 151      -2.733  24.841  48.090  1.00 29.28           H
ATOM   1521  HB2 ARG A 151      -0.798  26.474  46.849  1.00 24.50           H
ATOM   1522  HB3 ARG A 151      -1.894  25.646  46.044  1.00 24.50           H
ATOM   1523  HG2 ARG A 151      -3.579  26.929  46.879  1.00 30.41           H
ATOM   1524  HG3 ARG A 151      -2.609  27.617  47.928  1.00 30.41           H
ATOM   1525  HD2 ARG A 151      -3.072  29.133  46.298  1.00 36.05           H
ATOM   1526  HD3 ARG A 151      -1.546  28.727  46.162  1.00 36.05           H
ATOM   1527  HE  ARG A 151      -1.982  28.098  44.137  1.00 62.28           H
ATOM   1528 HH11 ARG A 151      -4.928  27.909  45.669  1.00 70.46           H
ATOM   1529 HH12 ARG A 151      -5.711  27.544  44.456  1.00 70.46           H
ATOM   1530 HH21 ARG A 151      -3.213  27.566  42.302  1.00 63.16           H
ATOM   1531 HH22 ARG A 151      -4.680  27.337  42.427  1.00 63.16           H
ATOM   1532  N   GLY A 152       0.003  23.580  48.675  1.00 28.11           N
ATOM   1533  CA  GLY A 152       0.846  22.412  48.447  1.00 27.79           C
ATOM   1534  C   GLY A 152       1.485  22.453  47.069  1.00 28.97           C
ATOM   1535  O   GLY A 152       2.009  23.489  46.638  1.00 25.66           O
ATOM   1536  H   GLY A 152       0.186  24.030  49.384  1.00 33.72           H
ATOM   1537  HA2 GLY A 152       1.549  22.381  49.114  1.00 33.34           H
ATOM   1538  HA3 GLY A 152       0.313  21.605  48.519  1.00 33.34           H
ATOM   1539  N   GLY A 153       1.478  21.308  46.378  1.00 24.46           N
ATOM   1540  CA  GLY A 153       1.945  21.211  45.011  1.00 26.71           C
ATOM   1541  C   GLY A 153       0.832  21.230  43.995  1.00 29.38           C
ATOM   1542  O   GLY A 153       1.087  21.068  42.793  1.00 25.32           O
ATOM   1543  H   GLY A 153       1.198  20.560  46.697  1.00 29.35           H
ATOM   1544  HA2 GLY A 153       2.540  21.954  44.823  1.00 32.05           H
ATOM   1545  HA3 GLY A 153       2.444  20.387  44.900  1.00 32.05           H
ATOM   1546  N   GLU A 154      -0.402  21.430  44.459  1.00 29.39           N
ATOM   1547  CA  GLU A 154      -1.570  21.424  43.588  1.00 25.41           C
ATOM   1548  C   GLU A 154      -1.398  22.276  42.343  1.00 28.07           C
ATOM   1549  O   GLU A 154      -1.765  21.817  41.248  1.00 29.56           O
ATOM   1550  CB  GLU A 154      -2.770  21.893  44.438  1.00 38.51           C
ATOM   1551  CG  GLU A 154      -4.092  21.986  43.714  1.00 43.94           C
ATOM   1552  CD  GLU A 154      -4.672  20.630  43.408  1.00 53.38           C
ATOM   1553  OE1 GLU A 154      -5.614  20.605  42.591  1.00 58.97           O
ATOM   1554  OE2 GLU A 154      -4.193  19.607  43.979  1.00 53.42           O1-
ATOM   1555  H   GLU A 154      -0.587  21.572  45.286  1.00 35.26           H
ATOM   1556  HA  GLU A 154      -1.745  20.514  43.303  1.00 30.48           H
ATOM   1557  HB2 GLU A 154      -2.886  21.270  45.173  1.00 46.20           H
ATOM   1558  HB3 GLU A 154      -2.569  22.774  44.790  1.00 46.20           H
ATOM   1559  HG2 GLU A 154      -4.725  22.467  44.270  1.00 52.73           H
ATOM   1560  HG3 GLU A 154      -3.962  22.455  42.875  1.00 52.73           H
ATOM   1561  N   PRO A 155      -0.878  23.493  42.415  1.00 24.07           N
ATOM   1562  CA  PRO A 155      -0.734  24.253  41.179  1.00 21.94           C
ATOM   1563  C   PRO A 155       0.159  23.528  40.169  1.00 29.11           C
ATOM   1564  O   PRO A 155      -0.089  23.616  38.963  1.00 24.42           O
ATOM   1565  CB  PRO A 155      -0.141  25.589  41.653  1.00 29.58           C
ATOM   1566  CG  PRO A 155      -0.448  25.644  43.169  1.00 27.07           C
ATOM   1567  CD  PRO A 155      -0.349  24.214  43.588  1.00 27.98           C
ATOM   1568  HA  PRO A 155      -1.604  24.412  40.780  1.00 26.32           H
ATOM   1569  HB2 PRO A 155       0.816  25.597  41.495  1.00 35.48           H
ATOM   1570  HB3 PRO A 155      -0.573  26.322  41.188  1.00 35.48           H
ATOM   1571  HG2 PRO A 155       0.216  26.187  43.623  1.00 32.48           H
ATOM   1572  HG3 PRO A 155      -1.342  25.990  43.315  1.00 32.48           H
ATOM   1573  HD2 PRO A 155       0.576  23.970  43.748  1.00 33.57           H
ATOM   1574  HD3 PRO A 155      -0.904  24.049  44.366  1.00 33.57           H
ATOM   1575  N   LEU A 156       1.165  22.774  40.632  1.00 25.95           N
ATOM   1576  CA  LEU A 156       1.995  21.987  39.714  1.00 25.67           C
ATOM   1577  C   LEU A 156       1.225  20.782  39.184  1.00 23.46           C
ATOM   1578  O   LEU A 156       1.263  20.486  37.986  1.00 29.20           O
ATOM   1579  CB  LEU A 156       3.292  21.534  40.415  1.00 27.21           C
ATOM   1580  CG  LEU A 156       4.457  21.050  39.513  1.00 28.22           C
ATOM   1581  CD1 LEU A 156       5.486  20.359  40.381  1.00 29.24           C
ATOM   1582  CD2 LEU A 156       4.080  20.093  38.491  1.00 41.05           C
ATOM   1583  H   LEU A 156       1.384  22.702  41.461  1.00 31.14           H
ATOM   1584  HA  LEU A 156       2.241  22.541  38.957  1.00 30.80           H
ATOM   1585  HB2 LEU A 156       3.627  22.279  40.937  1.00 32.65           H
ATOM   1586  HB3 LEU A 156       3.071  20.801  41.011  1.00 32.65           H
ATOM   1587  HG  LEU A 156       4.876  21.813  39.085  1.00 33.86           H
ATOM   1588 HD11 LEU A 156       6.217  20.055  39.821  1.00 35.08           H
ATOM   1589 HD12 LEU A 156       5.814  20.988  41.042  1.00 35.08           H
ATOM   1590 HD13 LEU A 156       5.069  19.602  40.822  1.00 35.08           H
ATOM   1591 HD21 LEU A 156       4.868  19.850  37.981  1.00 49.26           H
ATOM   1592 HD22 LEU A 156       3.707  19.306  38.918  1.00 49.26           H
ATOM   1593 HD23 LEU A 156       3.420  20.498  37.908  1.00 49.26           H
ATOM   1594  N   LEU A 157       0.542  20.056  40.065  1.00 27.55           N
ATOM   1595  CA  LEU A 157      -0.201  18.882  39.613  1.00 29.46           C
ATOM   1596  C   LEU A 157      -1.195  19.243  38.511  1.00 37.95           C
ATOM   1597  O   LEU A 157      -1.401  18.457  37.577  1.00 31.78           O
ATOM   1598  CB  LEU A 157      -0.936  18.224  40.773  1.00 29.29           C
ATOM   1599  CG  LEU A 157      -0.108  17.812  41.988  1.00 32.54           C
ATOM   1600  CD1 LEU A 157      -0.961  17.299  43.190  1.00 34.86           C
ATOM   1601  CD2 LEU A 157       0.876  16.744  41.566  1.00 32.26           C
ATOM   1602  H   LEU A 157       0.492  20.215  40.909  1.00 33.05           H
ATOM   1603  HA  LEU A 157       0.424  18.235  39.250  1.00 35.35           H
ATOM   1604  HB2 LEU A 157      -1.614  18.842  41.087  1.00 35.15           H
ATOM   1605  HB3 LEU A 157      -1.368  17.423  40.438  1.00 35.15           H
ATOM   1606  HG  LEU A 157       0.402  18.579  42.293  1.00 39.04           H
ATOM   1607 HD11 LEU A 157      -0.368  17.058  43.918  1.00 41.82           H
ATOM   1608 HD12 LEU A 157      -1.563  18.005  43.473  1.00 41.82           H
ATOM   1609 HD13 LEU A 157      -1.470  16.523  42.907  1.00 41.82           H
ATOM   1610 HD21 LEU A 157       1.404  16.479  42.335  1.00 38.70           H
ATOM   1611 HD22 LEU A 157       0.385  15.981  41.223  1.00 38.70           H
ATOM   1612 HD23 LEU A 157       1.454  17.103  40.875  1.00 38.70           H
ATOM   1613  N   LYS A 158      -1.804  20.431  38.583  1.00 33.10           N
ATOM   1614  CA  LYS A 158      -2.723  20.854  37.534  1.00 37.22           C
ATOM   1615  C   LYS A 158      -2.000  21.198  36.255  1.00 33.07           C
ATOM   1616  O   LYS A 158      -2.599  21.161  35.178  1.00 37.44           O
ATOM   1617  CB  LYS A 158      -3.540  22.047  38.013  1.00 37.12           C
ATOM   1618  CG  LYS A 158      -4.981  21.736  38.462  1.00 53.67           C
ATOM   1619  CD  LYS A 158      -5.347  20.208  38.687  1.00 58.88           C
ATOM   1620  CE  LYS A 158      -4.991  19.720  40.072  1.00 56.32           C
ATOM   1621  NZ  LYS A 158      -4.455  18.292  40.132  1.00 53.68           N1+
ATOM   1622  H   LYS A 158      -1.702  21.000  39.221  1.00 39.72           H
ATOM   1623  HA  LYS A 158      -3.337  20.128  37.343  1.00 44.66           H
ATOM   1624  HB2 LYS A 158      -3.082  22.448  38.768  1.00 44.54           H
ATOM   1625  HB3 LYS A 158      -3.595  22.691  37.290  1.00 44.54           H
ATOM   1626  HG2 LYS A 158      -5.142  22.196  39.301  1.00 64.39           H
ATOM   1627  HG3 LYS A 158      -5.588  22.080  37.788  1.00 64.39           H
ATOM   1628  HD2 LYS A 158      -6.302  20.090  38.564  1.00 70.65           H
ATOM   1629  HD3 LYS A 158      -4.860  19.668  38.045  1.00 70.65           H
ATOM   1630  HE2 LYS A 158      -4.310  20.304  40.440  1.00 67.58           H
ATOM   1631  HE3 LYS A 158      -5.786  19.757  40.627  1.00 67.58           H
ATOM   1632  HZ1 LYS A 158      -4.267  18.072  40.973  1.00 64.41           H
ATOM   1633  HZ2 LYS A 158      -5.063  17.725  39.813  1.00 64.41           H
ATOM   1634  HZ3 LYS A 158      -3.714  18.225  39.643  1.00 64.41           H
ATOM   1635  N   LEU A 159      -0.722  21.496  36.341  1.00 33.76           N
ATOM   1636  CA  LEU A 159       0.017  21.856  35.150  1.00 35.48           C
ATOM   1637  C   LEU A 159       0.473  20.623  34.401  1.00 25.97           C
ATOM   1638  O   LEU A 159       0.559  20.639  33.175  1.00 27.38           O
ATOM   1639  CB  LEU A 159       1.234  22.708  35.547  1.00 32.14           C
ATOM   1640  CG  LEU A 159       1.942  23.502  34.464  1.00 34.23           C
ATOM   1641  CD1 LEU A 159       0.935  24.141  33.561  1.00 46.69           C
ATOM   1642  CD2 LEU A 159       2.784  24.614  35.090  1.00 35.35           C
ATOM   1643  H   LEU A 159      -0.261  21.498  37.067  1.00 40.50           H
ATOM   1644  HA  LEU A 159      -0.550  22.382  34.563  1.00 42.57           H
ATOM   1645  HB2 LEU A 159       0.944  23.345  36.219  1.00 38.56           H
ATOM   1646  HB3 LEU A 159       1.895  22.116  35.939  1.00 38.56           H
ATOM   1647  HG  LEU A 159       2.517  22.921  33.942  1.00 41.07           H
ATOM   1648 HD11 LEU A 159       1.401  24.644  32.875  1.00 56.03           H
ATOM   1649 HD12 LEU A 159       0.393  23.448  33.153  1.00 56.03           H
ATOM   1650 HD13 LEU A 159       0.374  24.735  34.084  1.00 56.03           H
ATOM   1651 HD21 LEU A 159       3.228  25.110  34.384  1.00 42.42           H
ATOM   1652 HD22 LEU A 159       2.203  25.205  35.594  1.00 42.42           H
ATOM   1653 HD23 LEU A 159       3.444  24.217  35.680  1.00 42.42           H
ATOM   1654  N   LEU A 160       0.823  19.579  35.138  1.00 27.04           N
ATOM   1655  CA  LEU A 160       1.524  18.432  34.558  1.00 32.86           C
ATOM   1656  C   LEU A 160       0.819  17.810  33.358  1.00 34.62           C
ATOM   1657  O   LEU A 160       1.485  17.526  32.346  1.00 37.79           O
ATOM   1658  CB  LEU A 160       1.732  17.390  35.670  1.00 31.65           C
ATOM   1659  CG  LEU A 160       3.105  17.164  36.274  1.00 33.54           C
ATOM   1660  CD1 LEU A 160       4.139  18.191  35.855  1.00 32.91           C
ATOM   1661  CD2 LEU A 160       2.949  17.094  37.730  1.00 34.80           C
ATOM   1662  H   LEU A 160       0.668  19.506  35.981  1.00 32.44           H
ATOM   1663  HA  LEU A 160       2.400  18.724  34.262  1.00 39.43           H
ATOM   1664  HB2 LEU A 160       1.148  17.633  36.406  1.00 37.97           H
ATOM   1665  HB3 LEU A 160       1.445  16.533  35.318  1.00 37.97           H
ATOM   1666  HG  LEU A 160       3.427  16.298  35.978  1.00 40.24           H
ATOM   1667 HD11 LEU A 160       4.984  17.979  36.280  1.00 39.48           H
ATOM   1668 HD12 LEU A 160       4.237  18.164  34.890  1.00 39.48           H
ATOM   1669 HD13 LEU A 160       3.839  19.071  36.133  1.00 39.48           H
ATOM   1670 HD21 LEU A 160       3.819  16.950  38.134  1.00 41.76           H
ATOM   1671 HD22 LEU A 160       2.571  17.930  38.046  1.00 41.76           H
ATOM   1672 HD23 LEU A 160       2.356  16.359  37.948  1.00 41.76           H
ATOM   1673  N   PRO A 161      -0.479  17.572  33.385  1.00 34.56           N
ATOM   1674  CA  PRO A 161      -1.133  17.059  32.175  1.00 34.88           C
ATOM   1675  C   PRO A 161      -0.872  17.925  30.943  1.00 30.98           C
ATOM   1676  O   PRO A 161      -0.848  17.400  29.827  1.00 37.00           O
ATOM   1677  CB  PRO A 161      -2.625  17.024  32.581  1.00 36.37           C
ATOM   1678  CG  PRO A 161      -2.615  16.952  34.087  1.00 43.48           C
ATOM   1679  CD  PRO A 161      -1.418  17.775  34.508  1.00 34.65           C
ATOM   1680  HA  PRO A 161      -0.833  16.154  31.995  1.00 41.85           H
ATOM   1681  HB2 PRO A 161      -3.066  17.834  32.278  1.00 43.64           H
ATOM   1682  HB3 PRO A 161      -3.050  16.239  32.201  1.00 43.64           H
ATOM   1683  HG2 PRO A 161      -3.434  17.332  34.440  1.00 52.18           H
ATOM   1684  HG3 PRO A 161      -2.514  16.029  34.370  1.00 52.18           H
ATOM   1685  HD2 PRO A 161      -1.659  18.711  34.586  1.00 41.57           H
ATOM   1686  HD3 PRO A 161      -1.041  17.431  35.333  1.00 41.57           H
ATOM   1687  N   ASP A 162      -0.591  19.221  31.110  1.00 32.97           N
ATOM   1688  CA  ASP A 162      -0.429  20.109  29.959  1.00 32.49           C
ATOM   1689  C   ASP A 162       0.960  20.056  29.330  1.00 29.10           C
ATOM   1690  O   ASP A 162       1.190  20.734  28.327  1.00 33.28           O
ATOM   1691  CB  ASP A 162      -0.743  21.550  30.367  1.00 38.69           C
ATOM   1692  CG  ASP A 162      -0.979  22.458  29.177  1.00 38.65           C
ATOM   1693  OD1 ASP A 162      -0.363  23.539  29.135  1.00 37.65           O
ATOM   1694  OD2 ASP A 162      -1.741  22.080  28.260  1.00 39.26           O1-
ATOM   1695  H   ASP A 162      -0.490  19.606  31.872  1.00 39.56           H
ATOM   1696  HA  ASP A 162      -1.069  19.850  29.278  1.00 38.98           H
ATOM   1697  HB2 ASP A 162      -1.544  21.556  30.914  1.00 46.42           H
ATOM   1698  HB3 ASP A 162       0.005  21.905  30.872  1.00 46.42           H
ATOM   1699  N   ILE A 163       1.898  19.310  29.898  1.00 35.98           N
ATOM   1700  CA  ILE A 163       3.215  19.145  29.296  1.00 36.69           C
ATOM   1701  C   ILE A 163       3.490  17.673  28.958  1.00 32.33           C
ATOM   1702  O   ILE A 163       4.640  17.263  28.833  1.00 32.29           O
ATOM   1703  CB  ILE A 163       4.314  19.742  30.202  1.00 27.58           C
ATOM   1704  CG1 ILE A 163       4.259  19.121  31.591  1.00 29.41           C
ATOM   1705  CG2 ILE A 163       4.138  21.273  30.335  1.00 29.19           C
ATOM   1706  CD1 ILE A 163       5.324  19.625  32.491  1.00 28.37           C
ATOM   1707  H   ILE A 163       1.796  18.885  30.639  1.00 43.17           H
ATOM   1708  HA  ILE A 163       3.232  19.639  28.461  1.00 44.02           H
ATOM   1709  HB  ILE A 163       5.181  19.558  29.808  1.00 33.09           H
ATOM   1710 HG12 ILE A 163       3.402  19.328  31.995  1.00 35.29           H
ATOM   1711 HG13 ILE A 163       4.365  18.160  31.511  1.00 35.29           H
ATOM   1712 HG21 ILE A 163       4.839  21.622  30.907  1.00 35.02           H
ATOM   1713 HG22 ILE A 163       4.199  21.675  29.454  1.00 35.02           H
ATOM   1714 HG23 ILE A 163       3.269  21.458  30.724  1.00 35.02           H
ATOM   1715 HD11 ILE A 163       5.236  19.194  33.356  1.00 34.04           H
ATOM   1716 HD12 ILE A 163       6.189  19.418  32.104  1.00 34.04           H
ATOM   1717 HD13 ILE A 163       5.226  20.585  32.588  1.00 34.04           H
ATOM   1718  N   TYR A 164       2.440  16.881  28.778  1.00 29.20           N
ATOM   1719  CA  TYR A 164       2.536  15.445  28.533  1.00 31.23           C
ATOM   1720  C   TYR A 164       3.025  14.676  29.755  1.00 38.45           C
ATOM   1721  O   TYR A 164       3.483  13.541  29.622  1.00 35.27           O
ATOM   1722  CB  TYR A 164       3.416  15.124  27.317  1.00 37.72           C
ATOM   1723  CG  TYR A 164       2.808  15.647  26.047  1.00 39.02           C
ATOM   1724  CD1 TYR A 164       3.120  16.913  25.594  1.00 35.22           C
ATOM   1725  CD2 TYR A 164       1.882  14.896  25.320  1.00 39.22           C
ATOM   1726  CE1 TYR A 164       2.556  17.424  24.454  1.00 42.79           C
ATOM   1727  CE2 TYR A 164       1.307  15.403  24.165  1.00 39.50           C
ATOM   1728  CZ  TYR A 164       1.649  16.674  23.738  1.00 43.93           C
ATOM   1729  OH  TYR A 164       1.105  17.245  22.603  1.00 46.21           O
ATOM   1730  H   TYR A 164       1.628  17.165  28.795  1.00 35.03           H
ATOM   1731  HA  TYR A 164       1.645  15.117  28.332  1.00 37.47           H
ATOM   1732  HB2 TYR A 164       4.285  15.539  27.432  1.00 45.26           H
ATOM   1733  HB3 TYR A 164       3.511  14.162  27.235  1.00 45.26           H
ATOM   1734  HD1 TYR A 164       3.727  17.430  26.072  1.00 42.25           H
ATOM   1735  HD2 TYR A 164       1.652  14.043  25.613  1.00 47.06           H
ATOM   1736  HE1 TYR A 164       2.783  18.279  24.166  1.00 51.34           H
ATOM   1737  HE2 TYR A 164       0.693  14.895  23.684  1.00 47.40           H
ATOM   1738  HH  TYR A 164       0.567  16.710  22.242  1.00 55.44           H
ATOM   1739  N   GLY A 165       2.896  15.254  30.951  1.00 28.31           N
ATOM   1740  CA  GLY A 165       3.100  14.527  32.181  1.00 29.76           C
ATOM   1741  C   GLY A 165       4.554  14.484  32.601  1.00 26.95           C
ATOM   1742  O   GLY A 165       5.452  14.961  31.906  1.00 30.20           O
ATOM   1743  H   GLY A 165       2.688  16.081  31.067  1.00 33.97           H
ATOM   1744  HA2 GLY A 165       2.588  14.945  32.891  1.00 35.71           H
ATOM   1745  HA3 GLY A 165       2.785  13.616  32.073  1.00 35.71           H
ATOM   1746  N   TRP A 166       4.778  13.901  33.779  1.00 22.02           N
ATOM   1747  CA  TRP A 166       6.110  13.475  34.229  1.00 30.01           C
ATOM   1748  C   TRP A 166       6.049  11.971  34.506  1.00 26.90           C
ATOM   1749  O   TRP A 166       5.599  11.560  35.589  1.00 24.71           O
ATOM   1750  CB  TRP A 166       6.559  14.239  35.483  1.00 26.40           C
ATOM   1751  CG  TRP A 166       8.042  14.139  35.759  1.00 27.70           C
ATOM   1752  CD1 TRP A 166       9.053  13.896  34.837  1.00 27.79           C
ATOM   1753  CD2 TRP A 166       8.698  14.311  37.020  1.00 22.60           C
ATOM   1754  NE1 TRP A 166      10.274  13.898  35.461  1.00 28.84           N
ATOM   1755  CE2 TRP A 166      10.092  14.132  36.797  1.00 24.80           C
ATOM   1756  CE3 TRP A 166       8.255  14.574  38.322  1.00 20.71           C
ATOM   1757  CZ2 TRP A 166      11.037  14.228  37.829  1.00 26.85           C
ATOM   1758  CZ3 TRP A 166       9.205  14.653  39.342  1.00 25.03           C
ATOM   1759  CH2 TRP A 166      10.578  14.484  39.082  1.00 22.87           C
ATOM   1760  H   TRP A 166       4.158  13.735  34.352  1.00 26.41           H
ATOM   1761  HA  TRP A 166       6.757  13.632  33.524  1.00 36.00           H
ATOM   1762  HB2 TRP A 166       6.341  15.178  35.372  1.00 31.68           H
ATOM   1763  HB3 TRP A 166       6.089  13.882  36.252  1.00 31.68           H
ATOM   1764  HD1 TRP A 166       8.920  13.755  33.928  1.00 33.35           H
ATOM   1765  HE1 TRP A 166      11.031  13.758  35.077  1.00 34.60           H
ATOM   1766  HE3 TRP A 166       7.350  14.682  38.505  1.00 24.85           H
ATOM   1767  HZ2 TRP A 166      11.945  14.115  37.662  1.00 32.22           H
ATOM   1768  HZ3 TRP A 166       8.925  14.830  40.211  1.00 30.03           H
ATOM   1769  HH2 TRP A 166      11.185  14.549  39.784  1.00 27.44           H
ATOM   1770  N   PRO A 167       6.518  11.113  33.577  1.00 25.94           N
ATOM   1771  CA  PRO A 167       6.275   9.654  33.712  1.00 31.55           C
ATOM   1772  C   PRO A 167       6.559   9.063  35.088  1.00 27.38           C
ATOM   1773  O   PRO A 167       5.699   8.374  35.653  1.00 31.82           O
ATOM   1774  CB  PRO A 167       7.199   9.051  32.641  1.00 30.14           C
ATOM   1775  CG  PRO A 167       7.332  10.118  31.619  1.00 28.33           C
ATOM   1776  CD  PRO A 167       7.213  11.447  32.330  1.00 25.26           C
ATOM   1777  HA  PRO A 167       5.356   9.454  33.475  1.00 37.86           H
ATOM   1778  HB2 PRO A 167       8.061   8.839  33.032  1.00 36.16           H
ATOM   1779  HB3 PRO A 167       6.787   8.259  32.261  1.00 36.16           H
ATOM   1780  HG2 PRO A 167       8.198  10.043  31.189  1.00 33.99           H
ATOM   1781  HG3 PRO A 167       6.623  10.023  30.964  1.00 33.99           H
ATOM   1782  HD2 PRO A 167       8.094  11.807  32.520  1.00 30.31           H
ATOM   1783  HD3 PRO A 167       6.683  12.065  31.803  1.00 30.31           H
ATOM   1784  N   VAL A 168       7.766   9.276  35.630  1.00 28.19           N
ATOM   1785  CA  VAL A 168       8.153   8.859  36.977  1.00 26.64           C
ATOM   1786  C   VAL A 168       7.059   9.068  38.015  1.00 25.95           C
ATOM   1787  O   VAL A 168       6.949   8.305  38.980  1.00 27.58           O
ATOM   1788  CB  VAL A 168       9.435   9.598  37.457  1.00 34.46           C
ATOM   1789  CG1 VAL A 168       9.778  10.793  36.624  1.00 38.02           C
ATOM   1790  CG2 VAL A 168       9.273  10.178  38.805  1.00 41.27           C
ATOM   1791  H   VAL A 168       8.401   9.679  35.213  1.00 33.82           H
ATOM   1792  HA  VAL A 168       8.355   7.910  36.957  1.00 31.96           H
ATOM   1793  HB  VAL A 168      10.190   8.989  37.463  1.00 41.34           H
ATOM   1794 HG11 VAL A 168      10.583  11.203  36.976  1.00 45.61           H
ATOM   1795 HG12 VAL A 168       9.925  10.507  35.708  1.00 45.61           H
ATOM   1796 HG13 VAL A 168       9.041  11.423  36.659  1.00 45.61           H
ATOM   1797 HG21 VAL A 168      10.096  10.625  39.057  1.00 49.52           H
ATOM   1798 HG22 VAL A 168       8.542  10.814  38.789  1.00 49.52           H
ATOM   1799 HG23 VAL A 168       9.078   9.465  39.434  1.00 49.52           H
ATOM   1800  N   ALA A 169       6.310  10.159  37.891  1.00 32.03           N
ATOM   1801  CA  ALA A 169       5.339  10.541  38.902  1.00 35.05           C
ATOM   1802  C   ALA A 169       3.916  10.313  38.422  1.00 38.53           C
ATOM   1803  O   ALA A 169       2.978  10.897  38.975  1.00 34.90           O
ATOM   1804  CB  ALA A 169       5.533  12.000  39.315  1.00 31.70           C
ATOM   1805  H   ALA A 169       6.348  10.698  37.222  1.00 38.43           H
ATOM   1806  HA  ALA A 169       5.476   9.991  39.689  1.00 42.06           H
ATOM   1807  HB1 ALA A 169       4.874  12.228  39.989  1.00 38.04           H
ATOM   1808  HB2 ALA A 169       6.427  12.109  39.676  1.00 38.04           H
ATOM   1809  HB3 ALA A 169       5.420  12.567  38.536  1.00 38.04           H
ATOM   1810  N   THR A 170       3.749   9.485  37.393  1.00 37.52           N
ATOM   1811  CA  THR A 170       2.440   9.055  36.951  1.00 38.74           C
ATOM   1812  C   THR A 170       2.394   7.546  36.824  1.00 45.96           C
ATOM   1813  O   THR A 170       3.407   6.850  36.699  1.00 42.04           O
ATOM   1814  CB  THR A 170       2.028   9.635  35.606  1.00 36.31           C
ATOM   1815  OG1 THR A 170       2.822  10.778  35.314  1.00 39.09           O
ATOM   1816  CG2 THR A 170       0.555  10.034  35.658  1.00 42.83           C
ATOM   1817  H   THR A 170       4.395   9.157  36.930  1.00 45.02           H
ATOM   1818  HA  THR A 170       1.780   9.322  37.610  1.00 46.49           H
ATOM   1819  HB  THR A 170       2.145   8.967  34.912  1.00 43.56           H
ATOM   1820  HG1 THR A 170       2.597  11.101  34.572  1.00 46.90           H
ATOM   1821 HG21 THR A 170       0.281  10.404  34.805  1.00 51.39           H
ATOM   1822 HG22 THR A 170       0.008   9.257  35.854  1.00 51.39           H
ATOM   1823 HG23 THR A 170       0.416  10.699  36.350  1.00 51.39           H
ATOM   1824  N   GLU A 171       1.165   7.074  36.846  1.00 49.51           N
ATOM   1825  CA  GLU A 171       0.799   5.703  36.542  1.00 47.55           C
ATOM   1826  C   GLU A 171       0.361   5.588  35.086  1.00 41.52           C
ATOM   1827  O   GLU A 171      -0.214   6.513  34.504  1.00 40.83           O
ATOM   1828  CB  GLU A 171      -0.328   5.258  37.460  1.00 48.25           C
ATOM   1829  CG  GLU A 171      -1.459   6.274  37.471  1.00 51.14           C
ATOM   1830  CD  GLU A 171      -2.387   6.118  38.653  1.00 47.36           C
ATOM   1831  OE1 GLU A 171      -3.331   6.931  38.751  1.00 45.29           O
ATOM   1832  OE2 GLU A 171      -2.213   5.166  39.455  1.00 52.74           O1-
ATOM   1833  H   GLU A 171       0.484   7.560  37.048  1.00 59.41           H
ATOM   1834  HA  GLU A 171       1.563   5.122  36.683  1.00 57.06           H
ATOM   1835  HB2 GLU A 171      -0.682   4.411  37.147  1.00 57.89           H
ATOM   1836  HB3 GLU A 171       0.010   5.169  38.364  1.00 57.89           H
ATOM   1837  HG2 GLU A 171      -1.081   7.167  37.505  1.00 61.36           H
ATOM   1838  HG3 GLU A 171      -1.985   6.169  36.663  1.00 61.36           H
ATOM   1839  N   ASN A 172       0.674   4.447  34.491  1.00 40.89           N
ATOM   1840  CA  ASN A 172       0.222   4.134  33.145  1.00 47.93           C
ATOM   1841  C   ASN A 172       0.478   5.300  32.189  1.00 43.45           C
ATOM   1842  O   ASN A 172      -0.330   5.612  31.310  1.00 37.34           O
ATOM   1843  CB  ASN A 172      -1.254   3.723  33.183  1.00 48.97           C
ATOM   1844  CG  ASN A 172      -1.451   2.376  33.869  1.00 44.57           C
ATOM   1845  OD1 ASN A 172      -0.915   1.367  33.412  1.00 47.17           O
ATOM   1846  ND2 ASN A 172      -2.189   2.357  34.983  1.00 40.28           N
ATOM   1847  H   ASN A 172       1.153   3.830  34.851  1.00 49.07           H
ATOM   1848  HA  ASN A 172       0.729   3.374  32.819  1.00 57.51           H
ATOM   1849  HB2 ASN A 172      -1.759   4.390  33.675  1.00 58.76           H
ATOM   1850  HB3 ASN A 172      -1.590   3.652  32.275  1.00 58.76           H
ATOM   1851 HD21 ASN A 172      -2.323   1.615  35.397  1.00 48.33           H
ATOM   1852 HD22 ASN A 172      -2.531   3.086  35.284  1.00 48.33           H
ATOM   1853  N   TRP A 173       1.651   5.927  32.341  1.00 43.11           N
ATOM   1854  CA  TRP A 173       2.005   7.061  31.492  1.00 38.88           C
ATOM   1855  C   TRP A 173       1.948   6.695  30.012  1.00 31.79           C
ATOM   1856  O   TRP A 173       1.555   7.514  29.171  1.00 31.98           O
ATOM   1857  CB  TRP A 173       3.407   7.591  31.854  1.00 38.98           C
ATOM   1858  CG  TRP A 173       3.800   8.785  31.003  1.00 30.38           C
ATOM   1859  CD1 TRP A 173       3.585  10.119  31.298  1.00 28.16           C
ATOM   1860  CD2 TRP A 173       4.438   8.765  29.720  1.00 29.54           C
ATOM   1861  NE1 TRP A 173       4.046  10.898  30.282  1.00 29.65           N
ATOM   1862  CE2 TRP A 173       4.580  10.099  29.303  1.00 29.70           C
ATOM   1863  CE3 TRP A 173       4.915   7.753  28.888  1.00 33.39           C
ATOM   1864  CZ2 TRP A 173       5.181  10.449  28.082  1.00 36.42           C
ATOM   1865  CZ3 TRP A 173       5.512   8.107  27.668  1.00 32.85           C
ATOM   1866  CH2 TRP A 173       5.622   9.434  27.275  1.00 33.39           C
ATOM   1867  H   TRP A 173       2.249   5.716  32.922  1.00 51.72           H
ATOM   1868  HA  TRP A 173       1.369   7.777  31.645  1.00 46.65           H
ATOM   1869  HB2 TRP A 173       3.413   7.867  32.784  1.00 46.78           H
ATOM   1870  HB3 TRP A 173       4.061   6.889  31.710  1.00 46.78           H
ATOM   1871  HD1 TRP A 173       3.171  10.436  32.069  1.00 33.78           H
ATOM   1872  HE1 TRP A 173       4.016  11.758  30.260  1.00 35.58           H
ATOM   1873  HE3 TRP A 173       4.831   6.860  29.134  1.00 40.07           H
ATOM   1874  HZ2 TRP A 173       5.264  11.339  27.825  1.00 43.70           H
ATOM   1875  HZ3 TRP A 173       5.824   7.438  27.103  1.00 39.42           H
ATOM   1876  HH2 TRP A 173       6.032   9.639  26.466  1.00 40.06           H
ATOM   1877  N   GLU A 174       2.394   5.493  29.654  1.00 33.58           N
ATOM   1878  CA  GLU A 174       2.454   5.177  28.230  1.00 40.82           C
ATOM   1879  C   GLU A 174       1.057   5.152  27.636  1.00 37.41           C
ATOM   1880  O   GLU A 174       0.851   5.525  26.474  1.00 35.30           O
ATOM   1881  CB  GLU A 174       3.157   3.839  28.005  1.00 42.55           C
ATOM   1882  CG  GLU A 174       4.667   3.853  28.231  1.00 38.89           C
ATOM   1883  CD  GLU A 174       5.063   3.844  29.712  1.00 43.01           C
ATOM   1884  OE1 GLU A 174       4.187   3.807  30.610  1.00 44.45           O
ATOM   1885  OE2 GLU A 174       6.283   3.848  29.972  1.00 45.13           O1-
ATOM   1886  H   GLU A 174       2.655   4.870  30.186  1.00 40.29           H
ATOM   1887  HA  GLU A 174       2.963   5.866  27.774  1.00 48.98           H
ATOM   1888  HB2 GLU A 174       2.776   3.185  28.612  1.00 51.05           H
ATOM   1889  HB3 GLU A 174       3.001   3.560  27.089  1.00 51.05           H
ATOM   1890  HG2 GLU A 174       5.053   3.067  27.815  1.00 46.66           H
ATOM   1891  HG3 GLU A 174       5.037   4.654  27.829  1.00 46.66           H
ATOM   1892  N   GLN A 175       0.084   4.765  28.435  1.00 40.16           N
ATOM   1893  CA  GLN A 175      -1.264   4.630  27.918  1.00 49.29           C
ATOM   1894  C   GLN A 175      -1.977   5.991  27.872  1.00 43.87           C
ATOM   1895  O   GLN A 175      -2.593   6.344  26.860  1.00 45.88           O
ATOM   1896  CB  GLN A 175      -1.979   3.586  28.773  1.00 48.65           C
ATOM   1897  CG  GLN A 175      -3.165   2.950  28.089  1.00 56.46           C
ATOM   1898  CD  GLN A 175      -4.361   3.829  28.281  1.00 65.24           C
ATOM   1899  OE1 GLN A 175      -4.327   4.681  29.174  1.00 59.97           O
ATOM   1900  NE2 GLN A 175      -5.402   3.682  27.440  1.00 61.52           N
ATOM   1901  H   GLN A 175       0.173   4.575  29.269  1.00 48.18           H
ATOM   1902  HA  GLN A 175      -1.219   4.289  27.011  1.00 59.15           H
ATOM   1903  HB2 GLN A 175      -1.352   2.881  28.996  1.00 58.37           H
ATOM   1904  HB3 GLN A 175      -2.298   4.011  29.585  1.00 58.37           H
ATOM   1905  HG2 GLN A 175      -2.990   2.865  27.138  1.00 67.74           H
ATOM   1906  HG3 GLN A 175      -3.348   2.084  28.484  1.00 67.74           H
ATOM   1907 HE21 GLN A 175      -5.368   3.094  26.813  1.00 73.81           H
ATOM   1908 HE22 GLN A 175      -6.100   4.175  27.530  1.00 73.81           H
ATOM   1909  N   LYS A 176      -1.846   6.804  28.924  1.00 43.84           N
ATOM   1910  CA  LYS A 176      -2.460   8.137  28.903  1.00 44.81           C
ATOM   1911  C   LYS A 176      -1.820   9.032  27.847  1.00 43.04           C
ATOM   1912  O   LYS A 176      -2.511   9.653  27.033  1.00 42.33           O
ATOM   1913  CB  LYS A 176      -2.327   8.807  30.265  1.00 35.27           C
ATOM   1914  CG  LYS A 176      -2.761   8.004  31.451  1.00 44.16           C
ATOM   1915  CD  LYS A 176      -2.711   8.891  32.727  1.00 49.66           C
ATOM   1916  CE  LYS A 176      -2.992   8.096  33.993  1.00 44.20           C
ATOM   1917  NZ  LYS A 176      -4.408   7.563  33.922  1.00 51.79           N1+
ATOM   1918  H   LYS A 176      -1.418   6.615  29.645  1.00 52.60           H
ATOM   1919  HA  LYS A 176      -3.403   8.050  28.697  1.00 53.77           H
ATOM   1920  HB2 LYS A 176      -1.395   9.038  30.400  1.00 42.32           H
ATOM   1921  HB3 LYS A 176      -2.860   9.618  30.257  1.00 42.32           H
ATOM   1922  HG2 LYS A 176      -3.672   7.697  31.322  1.00 52.98           H
ATOM   1923  HG3 LYS A 176      -2.161   7.252  31.573  1.00 52.98           H
ATOM   1924  HD2 LYS A 176      -1.828   9.284  32.807  1.00 59.59           H
ATOM   1925  HD3 LYS A 176      -3.381   9.589  32.655  1.00 59.59           H
ATOM   1926  HE2 LYS A 176      -2.378   7.347  34.054  1.00 53.04           H
ATOM   1927  HE3 LYS A 176      -2.913   8.672  34.769  1.00 53.04           H
ATOM   1928  HZ1 LYS A 176      -4.593   7.093  34.655  1.00 62.15           H
ATOM   1929  HZ2 LYS A 176      -4.984   8.239  33.858  1.00 62.15           H
ATOM   1930  HZ3 LYS A 176      -4.499   7.037  33.210  1.00 62.15           H
ATOM   1931  N   TYR A 177      -0.496   9.104  27.849  1.00 48.73           N
ATOM   1932  CA  TYR A 177       0.268  10.139  27.166  1.00 42.75           C
ATOM   1933  C   TYR A 177       1.131   9.602  26.043  1.00 42.39           C
ATOM   1934  O   TYR A 177       1.261  10.258  25.013  1.00 48.29           O
ATOM   1935  CB  TYR A 177       1.182  10.862  28.170  1.00 40.35           C
ATOM   1936  CG  TYR A 177       0.467  11.628  29.256  1.00 39.12           C
ATOM   1937  CD1 TYR A 177      -0.149  12.841  28.987  1.00 37.04           C
ATOM   1938  CD2 TYR A 177       0.454  11.159  30.566  1.00 36.23           C
ATOM   1939  CE1 TYR A 177      -0.787  13.546  29.983  1.00 37.06           C
ATOM   1940  CE2 TYR A 177      -0.180  11.857  31.570  1.00 34.83           C
ATOM   1941  CZ  TYR A 177      -0.798  13.055  31.274  1.00 38.39           C
ATOM   1942  OH  TYR A 177      -1.441  13.763  32.269  1.00 38.85           O
ATOM   1943  H   TYR A 177       0.004   8.536  28.258  1.00 58.47           H
ATOM   1944  HA  TYR A 177      -0.345  10.790  26.791  1.00 51.29           H
ATOM   1945  HB2 TYR A 177       1.747  10.202  28.602  1.00 48.41           H
ATOM   1946  HB3 TYR A 177       1.735  11.494  27.683  1.00 48.41           H
ATOM   1947  HD1 TYR A 177      -0.145  13.175  28.119  1.00 44.44           H
ATOM   1948  HD2 TYR A 177       0.870  10.351  30.764  1.00 43.48           H
ATOM   1949  HE1 TYR A 177      -1.206  14.353  29.788  1.00 44.46           H
ATOM   1950  HE2 TYR A 177      -0.190  11.525  32.439  1.00 41.79           H
ATOM   1951  HH  TYR A 177      -1.372  13.356  33.001  1.00 46.62           H
ATOM   1952  N   GLY A 178       1.739   8.431  26.227  1.00 47.85           N
ATOM   1953  CA  GLY A 178       2.591   7.875  25.184  1.00 43.06           C
ATOM   1954  C   GLY A 178       1.889   7.739  23.844  1.00 49.56           C
ATOM   1955  O   GLY A 178       2.498   7.953  22.789  1.00 44.61           O
ATOM   1956  H   GLY A 178       1.674   7.947  26.935  1.00 57.42           H
ATOM   1957  HA2 GLY A 178       3.366   8.446  25.065  1.00 51.67           H
ATOM   1958  HA3 GLY A 178       2.899   6.996  25.457  1.00 51.67           H
ATOM   1959  N   ALA A 179       0.598   7.379  23.863  1.00 53.18           N
ATOM   1960  CA  ALA A 179      -0.182   7.270  22.632  1.00 46.45           C
ATOM   1961  C   ALA A 179      -0.027   8.510  21.765  1.00 52.06           C
ATOM   1962  O   ALA A 179       0.431   8.432  20.620  1.00 54.38           O
ATOM   1963  CB  ALA A 179      -1.651   7.051  22.971  1.00 52.65           C
ATOM   1964  H   ALA A 179       0.156   7.194  24.577  1.00 63.81           H
ATOM   1965  HA  ALA A 179       0.129   6.505  22.124  1.00 55.73           H
ATOM   1966  HB1 ALA A 179      -2.158   6.981  22.147  1.00 63.17           H
ATOM   1967  HB2 ALA A 179      -1.737   6.233  23.485  1.00 63.17           H
ATOM   1968  HB3 ALA A 179      -1.970   7.804  23.493  1.00 63.17           H
ATOM   1969  N   SER A 180      -0.413   9.672  22.303  1.00 56.61           N
ATOM   1970  CA  SER A 180      -0.393  10.937  21.575  1.00 56.73           C
ATOM   1971  C   SER A 180       0.951  11.660  21.632  1.00 57.44           C
ATOM   1972  O   SER A 180       1.115  12.682  20.956  1.00 54.67           O
ATOM   1973  CB  SER A 180      -1.464  11.883  22.131  1.00 55.49           C
ATOM   1974  OG  SER A 180      -1.205  12.224  23.480  1.00 54.66           O
ATOM   1975  H   SER A 180      -0.697   9.750  23.111  1.00 67.93           H
ATOM   1976  HA  SER A 180      -0.600  10.765  20.643  1.00 68.07           H
ATOM   1977  HB2 SER A 180      -1.473  12.695  21.599  1.00 66.58           H
ATOM   1978  HB3 SER A 180      -2.328  11.445  22.078  1.00 66.58           H
ATOM   1979  HG  SER A 180      -1.802  12.742  23.765  1.00 65.59           H
ATOM   1980  N   TRP A 181       1.882  11.194  22.459  1.00 55.59           N
ATOM   1981  CA  TRP A 181       3.221  11.770  22.539  1.00 48.40           C
ATOM   1982  C   TRP A 181       3.942  11.749  21.194  1.00 43.41           C
ATOM   1983  O   TRP A 181       3.981  10.722  20.517  1.00 45.99           O
ATOM   1984  CB  TRP A 181       4.035  10.970  23.568  1.00 53.56           C
ATOM   1985  CG  TRP A 181       5.272  11.633  24.038  1.00 44.97           C
ATOM   1986  CD1 TRP A 181       5.408  12.399  25.150  1.00 43.80           C
ATOM   1987  CD2 TRP A 181       6.565  11.571  23.428  1.00 44.19           C
ATOM   1988  NE1 TRP A 181       6.696  12.836  25.263  1.00 37.02           N
ATOM   1989  CE2 TRP A 181       7.433  12.335  24.224  1.00 40.33           C
ATOM   1990  CE3 TRP A 181       7.073  10.947  22.286  1.00 45.46           C
ATOM   1991  CZ2 TRP A 181       8.780  12.495  23.915  1.00 39.42           C
ATOM   1992  CZ3 TRP A 181       8.411  11.107  21.981  1.00 41.65           C
ATOM   1993  CH2 TRP A 181       9.246  11.880  22.787  1.00 42.45           C
ATOM   1994  H   TRP A 181       1.760  10.532  22.994  1.00 66.70           H
ATOM   1995  HA  TRP A 181       3.161  12.690  22.841  1.00 58.08           H
ATOM   1996  HB2 TRP A 181       3.476  10.808  24.345  1.00 64.26           H
ATOM   1997  HB3 TRP A 181       4.290  10.123  23.169  1.00 64.26           H
ATOM   1998  HD1 TRP A 181       4.721  12.608  25.741  1.00 52.55           H
ATOM   1999  HE1 TRP A 181       6.999  13.334  25.895  1.00 44.42           H
ATOM   2000  HE3 TRP A 181       6.521  10.434  21.741  1.00 54.55           H
ATOM   2001  HZ2 TRP A 181       9.340  13.009  24.450  1.00 47.30           H
ATOM   2002  HZ3 TRP A 181       8.759  10.698  21.222  1.00 49.97           H
ATOM   2003  HH2 TRP A 181      10.143  11.968  22.559  1.00 50.94           H
ATOM   2004  N   THR A 182       4.508  12.895  20.807  1.00 41.33           N
ATOM   2005  CA  THR A 182       5.654  12.925  19.906  1.00 38.70           C
ATOM   2006  C   THR A 182       6.636  14.017  20.344  1.00 43.77           C
ATOM   2007  O   THR A 182       6.250  15.035  20.936  1.00 37.24           O
ATOM   2008  CB  THR A 182       5.255  13.158  18.460  1.00 43.95           C
ATOM   2009  OG1 THR A 182       4.891  14.531  18.289  1.00 35.18           O
ATOM   2010  CG2 THR A 182       4.087  12.230  18.055  1.00 45.24           C
ATOM   2011  H   THR A 182       4.241  13.674  21.056  1.00 49.59           H
ATOM   2012  HA  THR A 182       6.114  12.072  19.955  1.00 46.44           H
ATOM   2013  HB  THR A 182       6.011  12.958  17.887  1.00 52.73           H
ATOM   2014  HG1 THR A 182       4.668  14.672  17.492  1.00 42.21           H
ATOM   2015 HG21 THR A 182       3.843  12.389  17.130  1.00 54.28           H
ATOM   2016 HG22 THR A 182       4.351  11.302  18.156  1.00 54.28           H
ATOM   2017 HG23 THR A 182       3.316  12.401  18.619  1.00 54.28           H
ATOM   2018  N   ALA A 183       7.923  13.790  20.049  1.00 42.02           N
ATOM   2019  CA  ALA A 183       8.960  14.746  20.437  1.00 39.94           C
ATOM   2020  C   ALA A 183       8.693  16.130  19.854  1.00 34.96           C
ATOM   2021  O   ALA A 183       8.968  17.152  20.492  1.00 32.18           O
ATOM   2022  CB  ALA A 183      10.329  14.232  19.985  1.00 38.52           C
ATOM   2023  H   ALA A 183       8.216  13.099  19.629  1.00 50.42           H
ATOM   2024  HA  ALA A 183       8.972  14.825  21.404  1.00 47.93           H
ATOM   2025  HB1 ALA A 183      11.009  14.873  20.247  1.00 46.22           H
ATOM   2026  HB2 ALA A 183      10.500  13.376  20.408  1.00 46.22           H
ATOM   2027  HB3 ALA A 183      10.325  14.130  19.021  1.00 46.22           H
ATOM   2028  N   GLU A 184       8.170  16.173  18.635  1.00 24.75           N
ATOM   2029  CA  GLU A 184       7.810  17.428  17.996  1.00 31.97           C
ATOM   2030  C   GLU A 184       6.822  18.194  18.870  1.00 35.61           C
ATOM   2031  O   GLU A 184       6.974  19.400  19.095  1.00 34.05           O
ATOM   2032  CB  GLU A 184       7.196  17.164  16.607  1.00 36.11           C
ATOM   2033  CG  GLU A 184       8.034  16.357  15.620  1.00 32.28           C
ATOM   2034  CD  GLU A 184       8.139  14.852  15.911  1.00 37.61           C
ATOM   2035  OE1 GLU A 184       7.636  14.336  16.937  1.00 45.60           O
ATOM   2036  OE2 GLU A 184       8.753  14.169  15.072  1.00 52.34           O1-
ATOM   2037  H   GLU A 184       8.013  15.480  18.151  1.00 29.70           H
ATOM   2038  HA  GLU A 184       8.605  17.973  17.883  1.00 38.36           H
ATOM   2039  HB2 GLU A 184       6.363  16.685  16.733  1.00 43.32           H
ATOM   2040  HB3 GLU A 184       7.012  18.021  16.192  1.00 43.32           H
ATOM   2041  HG2 GLU A 184       7.646  16.456  14.737  1.00 38.73           H
ATOM   2042  HG3 GLU A 184       8.935  16.716  15.619  1.00 38.73           H
ATOM   2043  N   LYS A 185       5.801  17.493  19.374  1.00 36.59           N
ATOM   2044  CA  LYS A 185       4.722  18.115  20.140  1.00 37.00           C
ATOM   2045  C   LYS A 185       5.154  18.401  21.573  1.00 31.57           C
ATOM   2046  O   LYS A 185       4.859  19.474  22.101  1.00 34.54           O
ATOM   2047  CB  LYS A 185       3.466  17.213  20.146  1.00 40.25           C
ATOM   2048  CG  LYS A 185       2.667  17.127  18.798  1.00 39.52           C
ATOM   2049  CD  LYS A 185       1.318  16.386  18.956  1.00 41.77           C
ATOM   2050  CE  LYS A 185       1.467  14.949  19.443  1.00 44.21           C
ATOM   2051  NZ  LYS A 185       0.142  14.269  19.642  1.00 46.07           N1+
ATOM   2052  H   LYS A 185       5.713  16.642  19.284  1.00 43.90           H
ATOM   2053  HA  LYS A 185       4.484  18.959  19.724  1.00 44.40           H
ATOM   2054  HB2 LYS A 185       3.741  16.311  20.376  1.00 48.29           H
ATOM   2055  HB3 LYS A 185       2.856  17.546  20.822  1.00 48.29           H
ATOM   2056  HG2 LYS A 185       2.482  18.025  18.481  1.00 47.42           H
ATOM   2057  HG3 LYS A 185       3.199  16.647  18.144  1.00 47.42           H
ATOM   2058  HD2 LYS A 185       0.773  16.863  19.601  1.00 50.12           H
ATOM   2059  HD3 LYS A 185       0.870  16.364  18.097  1.00 50.12           H
ATOM   2060  HE2 LYS A 185       1.969  14.443  18.785  1.00 53.05           H
ATOM   2061  HE3 LYS A 185       1.936  14.949  20.292  1.00 53.05           H
ATOM   2062  HZ1 LYS A 185       0.268  13.434  19.926  1.00 55.27           H
ATOM   2063  HZ2 LYS A 185      -0.339  14.710  20.248  1.00 55.27           H
ATOM   2064  HZ3 LYS A 185      -0.308  14.249  18.875  1.00 55.27           H
ATOM   2065  N   ALA A 186       5.850  17.454  22.217  1.00 32.05           N
ATOM   2066  CA  ALA A 186       6.232  17.632  23.617  1.00 34.03           C
ATOM   2067  C   ALA A 186       7.312  18.708  23.768  1.00 31.31           C
ATOM   2068  O   ALA A 186       7.166  19.627  24.577  1.00 29.66           O
ATOM   2069  CB  ALA A 186       6.690  16.308  24.211  1.00 36.24           C
ATOM   2070  H   ALA A 186       6.107  16.711  21.869  1.00 38.46           H
ATOM   2071  HA  ALA A 186       5.454  17.925  24.116  1.00 40.83           H
ATOM   2072  HB1 ALA A 186       6.939  16.447  25.138  1.00 43.49           H
ATOM   2073  HB2 ALA A 186       5.962  15.669  24.156  1.00 43.49           H
ATOM   2074  HB3 ALA A 186       7.454  15.983  23.708  1.00 43.49           H
ATOM   2075  N   ILE A 187       8.375  18.651  22.960  1.00 28.71           N
ATOM   2076  CA  ILE A 187       9.373  19.719  22.989  1.00 25.79           C
ATOM   2077  C   ILE A 187       8.718  21.059  22.710  1.00 33.39           C
ATOM   2078  O   ILE A 187       9.024  22.070  23.363  1.00 26.42           O
ATOM   2079  CB  ILE A 187      10.510  19.461  21.973  1.00 31.04           C
ATOM   2080  CG1 ILE A 187      11.218  18.156  22.235  1.00 35.61           C
ATOM   2081  CG2 ILE A 187      11.589  20.580  22.018  1.00 30.57           C
ATOM   2082  CD1 ILE A 187      12.157  17.801  21.088  1.00 30.16           C
ATOM   2083  H   ILE A 187       8.537  18.020  22.399  1.00 34.45           H
ATOM   2084  HA  ILE A 187       9.766  19.757  23.875  1.00 30.94           H
ATOM   2085  HB  ILE A 187      10.129  19.434  21.082  1.00 37.25           H
ATOM   2086 HG12 ILE A 187      11.744  18.233  23.047  1.00 42.73           H
ATOM   2087 HG13 ILE A 187      10.563  17.447  22.324  1.00 42.73           H
ATOM   2088 HG21 ILE A 187      12.280  20.377  21.367  1.00 36.68           H
ATOM   2089 HG22 ILE A 187      11.172  21.429  21.805  1.00 36.68           H
ATOM   2090 HG23 ILE A 187      11.972  20.613  22.908  1.00 36.68           H
ATOM   2091 HD11 ILE A 187      12.595  16.959  21.288  1.00 36.19           H
ATOM   2092 HD12 ILE A 187      11.640  17.719  20.271  1.00 36.19           H
ATOM   2093 HD13 ILE A 187      12.819  18.504  20.992  1.00 36.19           H
ATOM   2094  N   ALA A 188       7.831  21.104  21.711  1.00 31.09           N
ATOM   2095  CA  ALA A 188       7.254  22.384  21.305  1.00 29.76           C
ATOM   2096  C   ALA A 188       6.316  22.947  22.375  1.00 21.30           C
ATOM   2097  O   ALA A 188       6.260  24.164  22.567  1.00 30.35           O
ATOM   2098  CB  ALA A 188       6.536  22.227  19.961  1.00 30.51           C
ATOM   2099  H   ALA A 188       7.554  20.424  21.264  1.00 37.31           H
ATOM   2100  HA  ALA A 188       7.974  23.023  21.180  1.00 35.70           H
ATOM   2101  HB1 ALA A 188       6.158  23.083  19.704  1.00 36.60           H
ATOM   2102  HB2 ALA A 188       7.175  21.933  19.294  1.00 36.60           H
ATOM   2103  HB3 ALA A 188       5.830  21.569  20.056  1.00 36.60           H
ATOM   2104  N   GLN A 189       5.558  22.096  23.064  1.00 26.14           N
ATOM   2105  CA  GLN A 189       4.679  22.575  24.132  1.00 27.67           C
ATOM   2106  C   GLN A 189       5.467  23.319  25.202  1.00 35.04           C
ATOM   2107  O   GLN A 189       5.136  24.453  25.567  1.00 35.09           O
ATOM   2108  CB  GLN A 189       3.937  21.419  24.800  1.00 28.69           C
ATOM   2109  CG  GLN A 189       2.471  21.266  24.529  1.00 39.85           C
ATOM   2110  CD  GLN A 189       1.644  22.513  24.769  1.00 34.74           C
ATOM   2111  OE1 GLN A 189       1.630  23.413  23.947  1.00 40.34           O
ATOM   2112  NE2 GLN A 189       0.913  22.542  25.869  1.00 37.04           N
ATOM   2113  H   GLN A 189       5.533  21.246  22.936  1.00 31.36           H
ATOM   2114  HA  GLN A 189       4.022  23.183  23.758  1.00 33.19           H
ATOM   2115  HB2 GLN A 189       4.362  20.593  24.521  1.00 34.42           H
ATOM   2116  HB3 GLN A 189       4.037  21.517  25.760  1.00 34.42           H
ATOM   2117  HG2 GLN A 189       2.353  21.011  23.600  1.00 47.81           H
ATOM   2118  HG3 GLN A 189       2.122  20.568  25.104  1.00 47.81           H
ATOM   2119 HE21 GLN A 189       0.921  21.872  26.409  1.00 44.45           H
ATOM   2120 HE22 GLN A 189       0.428  23.230  26.045  1.00 44.45           H
ATOM   2121  N   LEU A 190       6.479  22.656  25.765  1.00 28.58           N
ATOM   2122  CA  LEU A 190       7.314  23.278  26.782  1.00 27.13           C
ATOM   2123  C   LEU A 190       7.944  24.551  26.262  1.00 26.46           C
ATOM   2124  O   LEU A 190       8.058  25.541  27.000  1.00 30.85           O
ATOM   2125  CB  LEU A 190       8.397  22.293  27.237  1.00 29.29           C
ATOM   2126  CG  LEU A 190       8.055  21.232  28.294  1.00 33.80           C
ATOM   2127  CD1 LEU A 190       9.156  20.176  28.338  1.00 25.72           C
ATOM   2128  CD2 LEU A 190       7.855  21.860  29.665  1.00 28.33           C
ATOM   2129  H   LEU A 190       6.700  21.847  25.572  1.00 34.29           H
ATOM   2130  HA  LEU A 190       6.766  23.503  27.551  1.00 32.55           H
ATOM   2131  HB2 LEU A 190       8.705  21.813  26.452  1.00 35.15           H
ATOM   2132  HB3 LEU A 190       9.134  22.812  27.594  1.00 35.15           H
ATOM   2133  HG  LEU A 190       7.228  20.792  28.043  1.00 40.55           H
ATOM   2134 HD11 LEU A 190       8.930  19.512  29.008  1.00 30.85           H
ATOM   2135 HD12 LEU A 190       9.226  19.756  27.466  1.00 30.85           H
ATOM   2136 HD13 LEU A 190       9.996  20.604  28.567  1.00 30.85           H
ATOM   2137 HD21 LEU A 190       7.641  21.162  30.304  1.00 34.00           H
ATOM   2138 HD22 LEU A 190       8.673  22.311  29.928  1.00 34.00           H
ATOM   2139 HD23 LEU A 190       7.127  22.499  29.616  1.00 34.00           H
ATOM   2140  N   ASN A 191       8.393  24.545  25.000  1.00 26.46           N
ATOM   2141  CA  ASN A 191       9.042  25.729  24.437  1.00 28.34           C
ATOM   2142  C   ASN A 191       8.060  26.888  24.289  1.00 28.98           C
ATOM   2143  O   ASN A 191       8.339  28.011  24.730  1.00 30.79           O
ATOM   2144  CB  ASN A 191       9.680  25.382  23.089  1.00 23.79           C
ATOM   2145  CG  ASN A 191      10.279  26.584  22.371  1.00 28.53           C
ATOM   2146  OD1 ASN A 191       9.628  27.604  22.165  1.00 34.76           O
ATOM   2147  ND2 ASN A 191      11.528  26.445  21.937  1.00 33.74           N
ATOM   2148  H   ASN A 191       8.334  23.878  24.461  1.00 31.75           H
ATOM   2149  HA  ASN A 191       9.750  26.014  25.037  1.00 34.01           H
ATOM   2150  HB2 ASN A 191      10.391  24.739  23.235  1.00 28.54           H
ATOM   2151  HB3 ASN A 191       9.002  24.998  22.511  1.00 28.54           H
ATOM   2152 HD21 ASN A 191      11.915  27.093  21.524  1.00 40.48           H
ATOM   2153 HD22 ASN A 191      11.950  25.707  22.068  1.00 40.48           H
ATOM   2154  N   SER A 192       6.894  26.635  23.691  1.00 34.73           N
ATOM   2155  CA  SER A 192       6.047  27.728  23.199  1.00 37.14           C
ATOM   2156  C   SER A 192       5.120  28.255  24.269  1.00 25.91           C
ATOM   2157  O   SER A 192       4.808  29.442  24.286  1.00 22.74           O
ATOM   2158  CB  SER A 192       5.191  27.261  22.018  1.00 33.51           C
ATOM   2159  OG  SER A 192       4.172  26.425  22.512  1.00 25.74           O
ATOM   2160  H   SER A 192       6.572  25.849  23.559  1.00 41.68           H
ATOM   2161  HA  SER A 192       6.610  28.458  22.897  1.00 44.56           H
ATOM   2162  HB2 SER A 192       4.794  28.031  21.582  1.00 40.21           H
ATOM   2163  HB3 SER A 192       5.743  26.765  21.394  1.00 40.21           H
ATOM   2164  HG  SER A 192       3.688  26.157  21.879  1.00 30.89           H
ATOM   2165  N   LYS A 193       4.669  27.381  25.150  1.00 26.02           N
ATOM   2166  CA  LYS A 193       3.791  27.799  26.226  1.00 29.11           C
ATOM   2167  C   LYS A 193       4.560  28.299  27.456  1.00 29.78           C
ATOM   2168  O   LYS A 193       4.113  29.246  28.114  1.00 33.31           O
ATOM   2169  CB  LYS A 193       2.868  26.628  26.576  1.00 32.84           C
ATOM   2170  CG  LYS A 193       1.531  27.029  27.164  1.00 39.52           C
ATOM   2171  CD  LYS A 193       0.554  25.849  27.069  1.00 48.17           C
ATOM   2172  CE  LYS A 193      -0.906  26.260  27.088  1.00 38.68           C
ATOM   2173  NZ  LYS A 193      -1.592  25.780  28.336  1.00 38.72           N1+
ATOM   2174  H   LYS A 193       4.855  26.542  25.148  1.00 31.22           H
ATOM   2175  HA  LYS A 193       3.236  28.529  25.909  1.00 34.92           H
ATOM   2176  HB2 LYS A 193       2.693  26.121  25.768  1.00 39.40           H
ATOM   2177  HB3 LYS A 193       3.317  26.064  27.225  1.00 39.40           H
ATOM   2178  HG2 LYS A 193       1.643  27.265  28.098  1.00 47.42           H
ATOM   2179  HG3 LYS A 193       1.166  27.776  26.664  1.00 47.42           H
ATOM   2180  HD2 LYS A 193       0.717  25.374  26.239  1.00 57.79           H
ATOM   2181  HD3 LYS A 193       0.705  25.257  27.822  1.00 57.79           H
ATOM   2182  HE2 LYS A 193      -0.967  27.228  27.060  1.00 46.41           H
ATOM   2183  HE3 LYS A 193      -1.359  25.872  26.324  1.00 46.41           H
ATOM   2184  HZ1 LYS A 193      -2.446  26.030  28.329  1.00 46.46           H
ATOM   2185  HZ2 LYS A 193      -1.551  24.892  28.383  1.00 46.46           H
ATOM   2186  HZ3 LYS A 193      -1.195  26.126  29.054  1.00 46.46           H
ATOM   2187  N   TYR A 194       5.702  27.681  27.794  1.00 32.25           N
ATOM   2188  CA  TYR A 194       6.388  27.911  29.069  1.00 25.89           C
ATOM   2189  C   TYR A 194       7.815  28.425  28.932  1.00 25.21           C
ATOM   2190  O   TYR A 194       8.478  28.641  29.948  1.00 26.39           O
ATOM   2191  CB  TYR A 194       6.377  26.615  29.895  1.00 20.66           C
ATOM   2192  CG  TYR A 194       4.957  26.109  30.147  1.00 28.43           C
ATOM   2193  CD1 TYR A 194       4.116  26.768  31.012  1.00 27.86           C
ATOM   2194  CD2 TYR A 194       4.450  25.006  29.480  1.00 29.15           C
ATOM   2195  CE1 TYR A 194       2.812  26.325  31.249  1.00 27.74           C
ATOM   2196  CE2 TYR A 194       3.136  24.568  29.696  1.00 29.88           C
ATOM   2197  CZ  TYR A 194       2.332  25.235  30.592  1.00 34.79           C
ATOM   2198  OH  TYR A 194       1.036  24.826  30.832  1.00 30.58           O
ATOM   2199  H   TYR A 194       6.104  27.114  27.288  1.00 38.69           H
ATOM   2200  HA  TYR A 194       5.888  28.577  29.567  1.00 31.06           H
ATOM   2201  HB2 TYR A 194       6.863  25.926  29.415  1.00 24.79           H
ATOM   2202  HB3 TYR A 194       6.796  26.781  30.754  1.00 24.79           H
ATOM   2203  HD1 TYR A 194       4.433  27.512  31.473  1.00 33.43           H
ATOM   2204  HD2 TYR A 194       4.991  24.549  28.877  1.00 34.97           H
ATOM   2205  HE1 TYR A 194       2.267  26.784  31.846  1.00 33.28           H
ATOM   2206  HE2 TYR A 194       2.814  23.818  29.250  1.00 35.85           H
ATOM   2207  HH  TYR A 194       0.859  24.147  30.370  1.00 36.69           H
ATOM   2208  N   GLY A 195       8.298  28.646  27.713  1.00 30.42           N
ATOM   2209  CA  GLY A 195       9.653  29.138  27.504  1.00 30.10           C
ATOM   2210  C   GLY A 195      10.750  28.180  27.899  1.00 30.42           C
ATOM   2211  O   GLY A 195      11.908  28.593  28.020  1.00 29.74           O
ATOM   2212  H   GLY A 195       7.857  28.517  26.987  1.00 36.50           H
ATOM   2213  HA2 GLY A 195       9.768  29.351  26.565  1.00 36.12           H
ATOM   2214  HA3 GLY A 195       9.772  29.954  28.014  1.00 36.12           H
ATOM   2215  N   LYS A 196      10.423  26.911  28.112  1.00 27.93           N
ATOM   2216  CA  LYS A 196      11.391  25.927  28.569  1.00 25.19           C
ATOM   2217  C   LYS A 196      11.917  25.132  27.363  1.00 26.49           C
ATOM   2218  O   LYS A 196      11.147  24.485  26.660  1.00 23.68           O
ATOM   2219  CB  LYS A 196      10.730  25.024  29.610  1.00 24.90           C
ATOM   2220  CG  LYS A 196      11.623  23.940  30.181  1.00 30.76           C
ATOM   2221  CD  LYS A 196      13.049  24.441  30.520  1.00 29.10           C
ATOM   2222  CE  LYS A 196      13.073  25.277  31.753  1.00 25.11           C
ATOM   2223  NZ  LYS A 196      14.317  24.982  32.453  1.00 28.61           N1+
ATOM   2224  H   LYS A 196       9.632  26.591  27.996  1.00 33.51           H
ATOM   2225  HA  LYS A 196      12.139  26.380  28.987  1.00 30.22           H
ATOM   2226  HB2 LYS A 196      10.430  25.575  30.350  1.00 29.87           H
ATOM   2227  HB3 LYS A 196       9.967  24.588  29.200  1.00 29.87           H
ATOM   2228  HG2 LYS A 196      11.224  23.601  30.997  1.00 36.90           H
ATOM   2229  HG3 LYS A 196      11.705  23.225  29.531  1.00 36.90           H
ATOM   2230  HD2 LYS A 196      13.629  23.676  30.663  1.00 34.92           H
ATOM   2231  HD3 LYS A 196      13.381  24.978  29.784  1.00 34.92           H
ATOM   2232  HE2 LYS A 196      13.057  26.218  31.517  1.00 30.12           H
ATOM   2233  HE3 LYS A 196      12.324  25.048  32.325  1.00 30.12           H
ATOM   2234  HZ1 LYS A 196      14.368  25.465  33.199  1.00 34.32           H
ATOM   2235  HZ2 LYS A 196      14.349  24.118  32.665  1.00 34.32           H
ATOM   2236  HZ3 LYS A 196      15.012  25.178  31.933  1.00 34.32           H
ATOM   2237  N   LYS A 197      13.215  25.228  27.096  1.00 23.63           N
ATOM   2238  CA  LYS A 197      13.823  24.714  25.875  1.00 26.31           C
ATOM   2239  C   LYS A 197      14.664  23.499  26.248  1.00 24.70           C
ATOM   2240  O   LYS A 197      15.707  23.635  26.905  1.00 23.59           O
ATOM   2241  CB  LYS A 197      14.703  25.764  25.203  1.00 28.30           C
ATOM   2242  CG  LYS A 197      14.242  27.245  25.285  1.00 38.73           C
ATOM   2243  CD  LYS A 197      13.083  27.538  24.404  1.00 35.70           C
ATOM   2244  CE  LYS A 197      12.999  29.049  23.944  1.00 31.67           C
ATOM   2245  NZ  LYS A 197      13.847  29.977  24.750  1.00 44.80           N1+
ATOM   2246  H   LYS A 197      13.782  25.599  27.625  1.00 28.36           H
ATOM   2247  HA  LYS A 197      13.131  24.438  25.252  1.00 31.57           H
ATOM   2248  HB2 LYS A 197      15.584  25.718  25.606  1.00 33.96           H
ATOM   2249  HB3 LYS A 197      14.772  25.540  24.262  1.00 33.96           H
ATOM   2250  HG2 LYS A 197      13.982  27.444  26.198  1.00 46.47           H
ATOM   2251  HG3 LYS A 197      14.975  27.819  25.016  1.00 46.47           H
ATOM   2252  HD2 LYS A 197      13.149  26.988  23.608  1.00 42.83           H
ATOM   2253  HD3 LYS A 197      12.265  27.328  24.882  1.00 42.83           H
ATOM   2254  HE2 LYS A 197      13.290  29.110  23.020  1.00 38.00           H
ATOM   2255  HE3 LYS A 197      12.080  29.348  24.019  1.00 38.00           H
ATOM   2256  HZ1 LYS A 197      13.760  30.809  24.447  1.00 53.75           H
ATOM   2257  HZ2 LYS A 197      13.597  29.953  25.604  1.00 53.75           H
ATOM   2258  HZ3 LYS A 197      14.702  29.736  24.692  1.00 53.75           H
ATOM   2259  N   VAL A 198      14.187  22.320  25.883  1.00 24.24           N
ATOM   2260  CA  VAL A 198      14.842  21.054  26.212  1.00 27.09           C
ATOM   2261  C   VAL A 198      15.152  20.300  24.908  1.00 30.83           C
ATOM   2262  O   VAL A 198      14.419  20.416  23.918  1.00 29.34           O
ATOM   2263  CB  VAL A 198      13.957  20.239  27.182  1.00 31.67           C
ATOM   2264  CG1 VAL A 198      13.717  21.049  28.484  1.00 26.20           C
ATOM   2265  CG2 VAL A 198      12.623  19.952  26.567  1.00 31.02           C
ATOM   2266  H   VAL A 198      13.462  22.220  25.430  1.00 29.08           H
ATOM   2267  HA  VAL A 198      15.683  21.240  26.658  1.00 32.51           H
ATOM   2268  HB  VAL A 198      14.391  19.400  27.405  1.00 38.00           H
ATOM   2269 HG11 VAL A 198      13.161  20.526  29.083  1.00 31.44           H
ATOM   2270 HG12 VAL A 198      14.572  21.234  28.903  1.00 31.44           H
ATOM   2271 HG13 VAL A 198      13.271  21.881  28.260  1.00 31.44           H
ATOM   2272 HG21 VAL A 198      12.089  19.440  27.195  1.00 37.22           H
ATOM   2273 HG22 VAL A 198      12.181  20.792  26.365  1.00 37.22           H
ATOM   2274 HG23 VAL A 198      12.754  19.442  25.752  1.00 37.22           H
ATOM   2275  N   LEU A 199      16.284  19.568  24.909  1.00 28.89           N
ATOM   2276  CA  LEU A 199      16.825  18.762  23.807  1.00 27.18           C
ATOM   2277  C   LEU A 199      17.240  19.571  22.592  1.00 24.99           C
ATOM   2278  O   LEU A 199      18.357  19.414  22.081  1.00 24.85           O
ATOM   2279  CB  LEU A 199      15.835  17.687  23.384  1.00 24.20           C
ATOM   2280  CG  LEU A 199      15.456  16.596  24.385  1.00 26.77           C
ATOM   2281  CD1 LEU A 199      14.610  15.561  23.641  1.00 30.31           C
ATOM   2282  CD2 LEU A 199      16.677  15.912  25.013  1.00 29.24           C
ATOM   2283  H   LEU A 199      16.791  19.526  25.602  1.00 34.66           H
ATOM   2284  HA  LEU A 199      17.619  18.307  24.131  1.00 32.61           H
ATOM   2285  HB2 LEU A 199      15.011  18.130  23.129  1.00 29.03           H
ATOM   2286  HB3 LEU A 199      16.203  17.237  22.607  1.00 29.03           H
ATOM   2287  HG  LEU A 199      14.919  16.980  25.095  1.00 32.12           H
ATOM   2288 HD11 LEU A 199      14.358  14.857  24.258  1.00 36.36           H
ATOM   2289 HD12 LEU A 199      13.816  15.995  23.291  1.00 36.36           H
ATOM   2290 HD13 LEU A 199      15.133  15.191  22.912  1.00 36.36           H
ATOM   2291 HD21 LEU A 199      16.372  15.233  25.636  1.00 35.08           H
ATOM   2292 HD22 LEU A 199      17.206  15.503  24.310  1.00 35.08           H
ATOM   2293 HD23 LEU A 199      17.206  16.577  25.481  1.00 35.08           H
ATOM   2294  N   ILE A 200      16.361  20.436  22.103  1.00 18.66           N
ATOM   2295  CA  ILE A 200      16.665  21.277  20.956  1.00 18.70           C
ATOM   2296  C   ILE A 200      16.179  22.673  21.274  1.00 24.78           C
ATOM   2297  O   ILE A 200      14.999  22.854  21.576  1.00 27.49           O
ATOM   2298  CB  ILE A 200      15.975  20.771  19.671  1.00 26.03           C
ATOM   2299  CG1 ILE A 200      16.465  19.370  19.295  1.00 25.74           C
ATOM   2300  CG2 ILE A 200      16.183  21.740  18.515  1.00 30.64           C
ATOM   2301  CD1 ILE A 200      15.521  18.656  18.362  1.00 33.95           C
ATOM   2302  H   ILE A 200      15.572  20.557  22.423  1.00 22.39           H
ATOM   2303  HA  ILE A 200      17.624  21.303  20.810  1.00 22.44           H
ATOM   2304  HB  ILE A 200      15.023  20.717  19.846  1.00 31.23           H
ATOM   2305 HG12 ILE A 200      17.326  19.444  18.852  1.00 30.88           H
ATOM   2306 HG13 ILE A 200      16.551  18.838  20.101  1.00 30.88           H
ATOM   2307 HG21 ILE A 200      15.738  21.391  17.728  1.00 36.76           H
ATOM   2308 HG22 ILE A 200      15.807  22.601  18.755  1.00 36.76           H
ATOM   2309 HG23 ILE A 200      17.134  21.829  18.346  1.00 36.76           H
ATOM   2310 HD11 ILE A 200      15.881  17.778  18.160  1.00 40.74           H
ATOM   2311 HD12 ILE A 200      14.657  18.567  18.795  1.00 40.74           H
ATOM   2312 HD13 ILE A 200      15.431  19.173  17.547  1.00 40.74           H
ATOM   2313  N   ASN A 201      17.069  23.648  21.203  1.00 28.35           N
ATOM   2314  CA  ASN A 201      16.779  25.024  21.629  1.00 33.30           C
ATOM   2315  C   ASN A 201      16.439  25.847  20.399  1.00 27.68           C
ATOM   2316  O   ASN A 201      17.329  26.350  19.704  1.00 35.81           O
ATOM   2317  CB  ASN A 201      17.966  25.625  22.389  1.00 29.32           C
ATOM   2318  CG  ASN A 201      17.732  27.064  22.847  1.00 29.82           C
ATOM   2319  OD1 ASN A 201      16.620  27.573  22.848  1.00 25.40           O
ATOM   2320  ND2 ASN A 201      18.811  27.719  23.229  1.00 39.41           N
ATOM   2321  H   ASN A 201      17.870  23.543  20.906  1.00 34.01           H
ATOM   2322  HA  ASN A 201      16.008  25.023  22.218  1.00 39.96           H
ATOM   2323  HB2 ASN A 201      18.138  25.087  23.177  1.00 35.18           H
ATOM   2324  HB3 ASN A 201      18.744  25.620  21.810  1.00 35.18           H
ATOM   2325 HD21 ASN A 201      18.746  28.534  23.498  1.00 47.29           H
ATOM   2326 HD22 ASN A 201      19.578  27.333  23.209  1.00 47.29           H
ATOM   2327  N   LEU A 202      15.141  25.976  20.151  1.00 30.08           N
ATOM   2328  CA  LEU A 202      14.587  26.786  19.076  1.00 33.27           C
ATOM   2329  C   LEU A 202      14.066  28.095  19.652  1.00 27.41           C
ATOM   2330  O   LEU A 202      13.236  28.082  20.566  1.00 29.31           O
ATOM   2331  CB  LEU A 202      13.458  26.013  18.384  1.00 34.75           C
ATOM   2332  CG  LEU A 202      12.772  26.618  17.146  1.00 40.13           C
ATOM   2333  CD1 LEU A 202      11.863  27.836  17.412  1.00 36.55           C
ATOM   2334  CD2 LEU A 202      13.780  27.024  16.231  1.00 42.80           C
ATOM   2335  H   LEU A 202      14.534  25.582  20.616  1.00 36.09           H
ATOM   2336  HA  LEU A 202      15.277  26.984  18.424  1.00 39.92           H
ATOM   2337  HB2 LEU A 202      13.818  25.155  18.109  1.00 41.70           H
ATOM   2338  HB3 LEU A 202      12.761  25.862  19.041  1.00 41.70           H
ATOM   2339  HG  LEU A 202      12.236  25.933  16.716  1.00 48.15           H
ATOM   2340 HD11 LEU A 202      11.484  28.136  16.571  1.00 43.86           H
ATOM   2341 HD12 LEU A 202      11.154  27.575  18.020  1.00 43.86           H
ATOM   2342 HD13 LEU A 202      12.394  28.545  17.807  1.00 43.86           H
ATOM   2343 HD21 LEU A 202      13.358  27.407  15.446  1.00 51.35           H
ATOM   2344 HD22 LEU A 202      14.346  27.685  16.659  1.00 51.35           H
ATOM   2345 HD23 LEU A 202      14.308  26.250  15.979  1.00 51.35           H
ATOM   2346  N   PHE A 203      14.573  29.217  19.150  1.00 30.04           N
ATOM   2347  CA  PHE A 203      14.113  30.522  19.604  1.00 34.09           C
ATOM   2348  C   PHE A 203      14.054  31.485  18.430  1.00 34.51           C
ATOM   2349  O   PHE A 203      14.824  31.368  17.466  1.00 27.81           O
ATOM   2350  CB  PHE A 203      15.017  31.133  20.712  1.00 33.67           C
ATOM   2351  CG  PHE A 203      16.486  31.292  20.323  1.00 30.62           C
ATOM   2352  CD1 PHE A 203      16.977  32.493  19.877  1.00 23.75           C
ATOM   2353  CD2 PHE A 203      17.370  30.240  20.427  1.00 31.27           C
ATOM   2354  CE1 PHE A 203      18.296  32.638  19.538  1.00 29.05           C
ATOM   2355  CE2 PHE A 203      18.710  30.406  20.090  1.00 22.79           C
ATOM   2356  CZ  PHE A 203      19.159  31.584  19.658  1.00 27.70           C
ATOM   2357  H   PHE A 203      15.185  29.249  18.545  1.00 36.04           H
ATOM   2358  HA  PHE A 203      13.217  30.432  19.963  1.00 40.90           H
ATOM   2359  HB2 PHE A 203      14.676  32.013  20.939  1.00 40.40           H
ATOM   2360  HB3 PHE A 203      14.980  30.558  21.493  1.00 40.40           H
ATOM   2361  HD1 PHE A 203      16.403  33.221  19.797  1.00 28.50           H
ATOM   2362  HD2 PHE A 203      17.071  29.415  20.736  1.00 37.52           H
ATOM   2363  HE1 PHE A 203      18.609  33.460  19.237  1.00 34.86           H
ATOM   2364  HE2 PHE A 203      19.296  29.688  20.162  1.00 27.34           H
ATOM   2365  HZ  PHE A 203      20.053  31.684  19.422  1.00 33.24           H
ATOM   2366  N   VAL A 204      13.147  32.458  18.531  1.00 33.21           N
ATOM   2367  CA  VAL A 204      13.207  33.636  17.673  1.00 29.53           C
ATOM   2368  C   VAL A 204      14.182  34.641  18.262  1.00 32.77           C
ATOM   2369  O   VAL A 204      14.115  34.981  19.454  1.00 26.13           O
ATOM   2370  CB  VAL A 204      11.812  34.253  17.496  1.00 30.18           C
ATOM   2371  CG1 VAL A 204      11.885  35.557  16.695  1.00 34.00           C
ATOM   2372  CG2 VAL A 204      10.898  33.268  16.806  1.00 38.31           C
ATOM   2373  H   VAL A 204      12.490  32.457  19.085  1.00 39.85           H
ATOM   2374  HA  VAL A 204      13.534  33.376  16.798  1.00 35.43           H
ATOM   2375  HB  VAL A 204      11.439  34.454  18.368  1.00 36.21           H
ATOM   2376 HG11 VAL A 204      10.991  35.920  16.601  1.00 40.79           H
ATOM   2377 HG12 VAL A 204      12.450  36.187  17.169  1.00 40.79           H
ATOM   2378 HG13 VAL A 204      12.260  35.369  15.820  1.00 40.79           H
ATOM   2379 HG21 VAL A 204      10.022  33.671  16.701  1.00 45.97           H
ATOM   2380 HG22 VAL A 204      11.268  33.049  15.936  1.00 45.97           H
ATOM   2381 HG23 VAL A 204      10.830  32.466  17.348  1.00 45.97           H
ATOM   2382  N   GLY A 205      15.069  35.159  17.411  1.00 26.07           N
ATOM   2383  CA  GLY A 205      16.039  36.136  17.837  1.00 29.50           C
ATOM   2384  C   GLY A 205      16.372  37.070  16.696  1.00 33.98           C
ATOM   2385  O   GLY A 205      15.826  36.968  15.597  1.00 35.33           O
ATOM   2386  H   GLY A 205      15.121  34.952  16.578  1.00 31.28           H
ATOM   2387  HA2 GLY A 205      15.684  36.655  18.575  1.00 35.40           H
ATOM   2388  HA3 GLY A 205      16.851  35.691  18.127  1.00 35.40           H
ATOM   2389  N   THR A 206      17.267  38.002  16.976  1.00 29.72           N
ATOM   2390  CA  THR A 206      17.751  38.921  15.963  1.00 31.67           C
ATOM   2391  C   THR A 206      18.686  38.192  14.992  1.00 36.74           C
ATOM   2392  O   THR A 206      19.419  37.264  15.366  1.00 30.17           O
ATOM   2393  CB  THR A 206      18.468  40.090  16.644  1.00 26.63           C
ATOM   2394  OG1 THR A 206      17.564  40.749  17.528  1.00 33.51           O
ATOM   2395  CG2 THR A 206      19.000  41.136  15.648  1.00 33.05           C
ATOM   2396  H   THR A 206      17.612  38.124  17.754  1.00 35.66           H
ATOM   2397  HA  THR A 206      17.000  39.272  15.460  1.00 38.00           H
ATOM   2398  HB  THR A 206      19.220  39.749  17.154  1.00 31.95           H
ATOM   2399  HG1 THR A 206      17.950  41.393  17.906  1.00 40.21           H
ATOM   2400 HG21 THR A 206      19.444  41.854  16.126  1.00 39.65           H
ATOM   2401 HG22 THR A 206      19.633  40.723  15.040  1.00 39.65           H
ATOM   2402 HG23 THR A 206      18.266  41.507  15.134  1.00 39.65           H
ATOM   2403  N   ASP A 207      18.664  38.632  13.739  1.00 30.92           N
ATOM   2404  CA  ASP A 207      19.528  38.056  12.705  1.00 32.77           C
ATOM   2405  C   ASP A 207      20.895  38.702  12.799  1.00 28.20           C
ATOM   2406  O   ASP A 207      21.048  39.881  12.467  1.00 32.87           O
ATOM   2407  CB  ASP A 207      18.928  38.271  11.316  1.00 34.39           C
ATOM   2408  CG  ASP A 207      19.568  37.378  10.244  1.00 40.65           C
ATOM   2409  OD1 ASP A 207      18.864  37.017   9.264  1.00 34.75           O
ATOM   2410  OD2 ASP A 207      20.760  37.020  10.408  1.00 31.00           O1-
ATOM   2411  H   ASP A 207      18.157  39.267  13.457  1.00 37.09           H
ATOM   2412  HA  ASP A 207      19.625  37.102  12.856  1.00 39.32           H
ATOM   2413  HB2 ASP A 207      17.979  38.068  11.347  1.00 41.27           H
ATOM   2414  HB3 ASP A 207      19.061  39.195  11.054  1.00 41.27           H
ATOM   2415  N   ASP A 208      21.902  37.942  13.253  1.00 29.37           N
ATOM   2416  CA  ASP A 208      23.252  38.504  13.357  1.00 28.14           C
ATOM   2417  C   ASP A 208      23.678  39.212  12.075  1.00 28.49           C
ATOM   2418  O   ASP A 208      24.405  40.206  12.137  1.00 25.70           O
ATOM   2419  CB  ASP A 208      24.316  37.441  13.663  1.00 28.15           C
ATOM   2420  CG  ASP A 208      24.094  36.750  14.969  1.00 33.61           C
ATOM   2421  OD1 ASP A 208      24.354  35.526  15.014  1.00 24.15           O
ATOM   2422  OD2 ASP A 208      23.620  37.423  15.915  1.00 30.48           O1-
ATOM   2423  H   ASP A 208      21.832  37.122  13.500  1.00 35.24           H
ATOM   2424  HA  ASP A 208      23.266  39.155  14.075  1.00 33.76           H
ATOM   2425  HB2 ASP A 208      24.301  36.770  12.963  1.00 33.78           H
ATOM   2426  HB3 ASP A 208      25.187  37.867  13.694  1.00 33.78           H
ATOM   2427  N   LYS A 209      23.273  38.707  10.905  1.00 29.80           N
ATOM   2428  CA  LYS A 209      23.703  39.350   9.660  1.00 36.10           C
ATOM   2429  C   LYS A 209      22.711  40.362   9.087  1.00 38.21           C
ATOM   2430  O   LYS A 209      23.052  41.046   8.111  1.00 34.77           O
ATOM   2431  CB  LYS A 209      24.024  38.303   8.589  1.00 28.03           C
ATOM   2432  CG  LYS A 209      25.401  37.683   8.804  1.00 32.56           C
ATOM   2433  CD  LYS A 209      25.889  36.938   7.536  1.00 31.73           C
ATOM   2434  CE  LYS A 209      26.326  35.529   7.819  1.00 40.19           C
ATOM   2435  NZ  LYS A 209      27.780  35.258   7.647  1.00 41.13           N1+
ATOM   2436  H   LYS A 209      22.767  38.019  10.806  1.00 35.76           H
ATOM   2437  HA  LYS A 209      24.525  39.831   9.842  1.00 43.32           H
ATOM   2438  HB2 LYS A 209      23.362  37.595   8.627  1.00 33.63           H
ATOM   2439  HB3 LYS A 209      24.014  38.726   7.716  1.00 33.63           H
ATOM   2440  HG2 LYS A 209      26.039  38.383   9.010  1.00 39.06           H
ATOM   2441  HG3 LYS A 209      25.355  37.044   9.533  1.00 39.06           H
ATOM   2442  HD2 LYS A 209      25.165  36.904   6.892  1.00 38.07           H
ATOM   2443  HD3 LYS A 209      26.645  37.417   7.161  1.00 38.07           H
ATOM   2444  HE2 LYS A 209      26.098  35.316   8.738  1.00 48.23           H
ATOM   2445  HE3 LYS A 209      25.848  34.934   7.221  1.00 48.23           H
ATOM   2446  HZ1 LYS A 209      27.955  34.406   7.833  1.00 49.35           H
ATOM   2447  HZ2 LYS A 209      28.024  35.427   6.808  1.00 49.35           H
ATOM   2448  HZ3 LYS A 209      28.253  35.777   8.195  1.00 49.35           H
ATOM   2449  N   ASN A 210      21.503  40.478   9.633  1.00 32.39           N
ATOM   2450  CA  ASN A 210      20.595  41.560   9.236  1.00 35.66           C
ATOM   2451  C   ASN A 210      19.871  42.064  10.489  1.00 31.51           C
ATOM   2452  O   ASN A 210      18.783  41.588  10.813  1.00 30.34           O
ATOM   2453  CB  ASN A 210      19.616  41.091   8.169  1.00 38.99           C
ATOM   2454  CG  ASN A 210      18.918  42.249   7.489  1.00 45.83           C
ATOM   2455  OD1 ASN A 210      18.861  43.356   8.030  1.00 44.75           O
ATOM   2456  ND2 ASN A 210      18.413  42.012   6.291  1.00 49.47           N
ATOM   2457  H   ASN A 210      21.185  39.950  10.232  1.00 38.87           H
ATOM   2458  HA  ASN A 210      21.113  42.294   8.869  1.00 42.79           H
ATOM   2459  HB2 ASN A 210      20.099  40.589   7.493  1.00 46.78           H
ATOM   2460  HB3 ASN A 210      18.940  40.530   8.581  1.00 46.78           H
ATOM   2461 HD21 ASN A 210      18.007  42.638   5.864  1.00 59.35           H
ATOM   2462 HD22 ASN A 210      18.491  41.231   5.939  1.00 59.35           H
ATOM   2463  N   SER A 211      20.466  43.065  11.142  1.00 36.18           N
ATOM   2464  CA  SER A 211      20.121  43.457  12.510  1.00 39.92           C
ATOM   2465  C   SER A 211      18.744  44.106  12.642  1.00 39.84           C
ATOM   2466  O   SER A 211      18.321  44.389  13.767  1.00 29.52           O
ATOM   2467  CB  SER A 211      21.196  44.395  13.046  1.00 32.19           C
ATOM   2468  OG  SER A 211      21.248  45.630  12.359  1.00 36.87           O
ATOM   2469  H   SER A 211      21.092  43.545  10.801  1.00 43.41           H
ATOM   2470  HA  SER A 211      20.122  42.663  13.067  1.00 47.90           H
ATOM   2471  HB2 SER A 211      21.013  44.571  13.982  1.00 38.62           H
ATOM   2472  HB3 SER A 211      22.057  43.958  12.960  1.00 38.62           H
ATOM   2473  HG  SER A 211      21.852  46.115  12.685  1.00 44.24           H
ATOM   2474  N   VAL A 212      18.026  44.333  11.545  1.00 37.70           N
ATOM   2475  CA  VAL A 212      16.669  44.849  11.642  1.00 31.85           C
ATOM   2476  C   VAL A 212      15.630  43.746  11.687  1.00 28.13           C
ATOM   2477  O   VAL A 212      14.465  44.019  11.993  1.00 37.31           O
ATOM   2478  CB  VAL A 212      16.365  45.781  10.460  1.00 33.83           C
ATOM   2479  CG1 VAL A 212      17.452  46.786  10.337  1.00 34.07           C
ATOM   2480  CG2 VAL A 212      16.225  44.962   9.186  1.00 37.55           C
ATOM   2481  H   VAL A 212      18.300  44.198  10.741  1.00 45.23           H
ATOM   2482  HA  VAL A 212      16.588  45.367  12.459  1.00 38.21           H
ATOM   2483  HB  VAL A 212      15.530  46.248  10.620  1.00 40.59           H
ATOM   2484 HG11 VAL A 212      17.256  47.372   9.590  1.00 40.88           H
ATOM   2485 HG12 VAL A 212      17.500  47.301  11.158  1.00 40.88           H
ATOM   2486 HG13 VAL A 212      18.292  46.325  10.186  1.00 40.88           H
ATOM   2487 HG21 VAL A 212      16.034  45.560   8.446  1.00 45.05           H
ATOM   2488 HG22 VAL A 212      17.056  44.489   9.022  1.00 45.05           H
ATOM   2489 HG23 VAL A 212      15.499  44.329   9.296  1.00 45.05           H
ATOM   2490  N   ASN A 213      16.003  42.517  11.343  1.00 27.26           N
ATOM   2491  CA  ASN A 213      15.070  41.415  11.210  1.00 31.78           C
ATOM   2492  C   ASN A 213      15.247  40.413  12.333  1.00 30.40           C
ATOM   2493  O   ASN A 213      16.301  40.333  12.970  1.00 34.76           O
ATOM   2494  CB  ASN A 213      15.269  40.684   9.879  1.00 34.22           C
ATOM   2495  CG  ASN A 213      14.979  41.581   8.691  1.00 43.44           C
ATOM   2496  OD1 ASN A 213      14.132  42.474   8.780  1.00 37.08           O
ATOM   2497  ND2 ASN A 213      15.692  41.365   7.579  1.00 50.00           N
ATOM   2498  H   ASN A 213      16.817  42.295  11.178  1.00 32.71           H
ATOM   2499  HA  ASN A 213      14.162  41.755  11.242  1.00 38.13           H
ATOM   2500  HB2 ASN A 213      16.190  40.384   9.814  1.00 41.06           H
ATOM   2501  HB3 ASN A 213      14.667  39.925   9.839  1.00 41.06           H
ATOM   2502 HD21 ASN A 213      15.559  41.851   6.882  1.00 60.00           H
ATOM   2503 HD22 ASN A 213      16.282  40.740   7.561  1.00 60.00           H
ATOM   2504  N   HIS A 214      14.208  39.623  12.530  1.00 31.83           N
ATOM   2505  CA  HIS A 214      14.273  38.459  13.388  1.00 36.32           C
ATOM   2506  C   HIS A 214      14.304  37.209  12.528  1.00 37.17           C
ATOM   2507  O   HIS A 214      13.832  37.207  11.386  1.00 33.95           O
ATOM   2508  CB  HIS A 214      13.089  38.408  14.364  1.00 30.39           C
ATOM   2509  CG  HIS A 214      13.026  39.598  15.277  1.00 37.10           C
ATOM   2510  ND1 HIS A 214      12.154  40.646  15.076  1.00 40.95           N
ATOM   2511  CD2 HIS A 214      13.762  39.926  16.364  1.00 38.30           C
ATOM   2512  CE1 HIS A 214      12.349  41.564  16.009  1.00 37.54           C
ATOM   2513  NE2 HIS A 214      13.320  41.151  16.801  1.00 38.51           N
ATOM   2514  H   HIS A 214      13.437  39.743  12.168  1.00 38.19           H
ATOM   2515  HA  HIS A 214      15.092  38.490  13.907  1.00 43.58           H
ATOM   2516  HB2 HIS A 214      13.168  37.613  14.914  1.00 36.46           H
ATOM   2517  HB3 HIS A 214      12.263  38.377  13.856  1.00 36.46           H
ATOM   2518  HD1 HIS A 214      11.576  40.697  14.442  1.00 49.13           H
ATOM   2519  HD2 HIS A 214      14.442  39.417  16.744  1.00 45.95           H
ATOM   2520  HE1 HIS A 214      11.876  42.360  16.096  1.00 45.04           H
ATOM   2521  N   VAL A 215      14.888  36.155  13.087  1.00 27.76           N
ATOM   2522  CA  VAL A 215      14.937  34.856  12.452  1.00 26.80           C
ATOM   2523  C   VAL A 215      14.808  33.779  13.507  1.00 34.12           C
ATOM   2524  O   VAL A 215      15.162  33.959  14.670  1.00 34.99           O
ATOM   2525  CB  VAL A 215      16.253  34.622  11.675  1.00 37.66           C
ATOM   2526  CG1 VAL A 215      16.195  33.297  10.951  1.00 36.13           C
ATOM   2527  CG2 VAL A 215      16.458  35.703  10.681  1.00 42.91           C
ATOM   2528  H   VAL A 215      15.273  36.174  13.856  1.00 33.31           H
ATOM   2529  HA  VAL A 215      14.196  34.771  11.832  1.00 32.15           H
ATOM   2530  HB  VAL A 215      17.003  34.613  12.289  1.00 45.19           H
ATOM   2531 HG11 VAL A 215      17.026  33.164  10.469  1.00 43.35           H
ATOM   2532 HG12 VAL A 215      16.072  32.588  11.602  1.00 43.35           H
ATOM   2533 HG13 VAL A 215      15.450  33.309  10.331  1.00 43.35           H
ATOM   2534 HG21 VAL A 215      17.287  35.540  10.204  1.00 51.48           H
ATOM   2535 HG22 VAL A 215      15.713  35.705  10.060  1.00 51.48           H
ATOM   2536 HG23 VAL A 215      16.505  36.553  11.146  1.00 51.48           H
ATOM   2537  N   ILE A 216      14.326  32.632  13.069  1.00 33.20           N
ATOM   2538  CA  ILE A 216      14.345  31.453  13.905  1.00 32.89           C
ATOM   2539  C   ILE A 216      15.774  30.918  14.006  1.00 33.28           C
ATOM   2540  O   ILE A 216      16.540  30.931  13.032  1.00 29.54           O
ATOM   2541  CB  ILE A 216      13.372  30.425  13.321  1.00 34.01           C
ATOM   2542  CG1 ILE A 216      11.954  31.000  13.267  1.00 36.15           C
ATOM   2543  CG2 ILE A 216      13.382  29.170  14.133  1.00 35.51           C
ATOM   2544  CD1 ILE A 216      10.961  30.017  12.714  1.00 36.90           C
ATOM   2545  H   ILE A 216      13.982  32.511  12.290  1.00 39.83           H
ATOM   2546  HA  ILE A 216      14.043  31.686  14.796  1.00 39.46           H
ATOM   2547  HB  ILE A 216      13.654  30.211  12.417  1.00 40.81           H
ATOM   2548 HG12 ILE A 216      11.674  31.238  14.165  1.00 43.37           H
ATOM   2549 HG13 ILE A 216      11.951  31.785  12.697  1.00 43.37           H
ATOM   2550 HG21 ILE A 216      12.759  28.537  13.742  1.00 42.61           H
ATOM   2551 HG22 ILE A 216      14.278  28.798  14.128  1.00 42.61           H
ATOM   2552 HG23 ILE A 216      13.115  29.380  15.041  1.00 42.61           H
ATOM   2553 HD11 ILE A 216      10.083  30.430  12.702  1.00 44.27           H
ATOM   2554 HD12 ILE A 216      11.225  29.775  11.813  1.00 44.27           H
ATOM   2555 HD13 ILE A 216      10.949  29.229  13.279  1.00 44.27           H
ATOM   2556  N   HIS A 217      16.146  30.467  15.206  1.00 33.18           N
ATOM   2557  CA  HIS A 217      17.467  29.945  15.525  1.00 26.08           C
ATOM   2558  C   HIS A 217      17.340  28.540  16.076  1.00 26.04           C
ATOM   2559  O   HIS A 217      16.356  28.216  16.745  1.00 30.00           O
ATOM   2560  CB  HIS A 217      18.165  30.764  16.606  1.00 25.76           C
ATOM   2561  CG  HIS A 217      18.531  32.134  16.190  1.00 26.46           C
ATOM   2562  ND1 HIS A 217      19.836  32.531  16.063  1.00 28.36           N1+
ATOM   2563  CD2 HIS A 217      17.773  33.210  15.876  1.00 22.24           C
ATOM   2564  CE1 HIS A 217      19.872  33.797  15.695  1.00 29.58           C
ATOM   2565  NE2 HIS A 217      18.634  34.232  15.584  1.00 25.45           N
ATOM   2566  H   HIS A 217      15.616  30.456  15.884  1.00 39.81           H
ATOM   2567  HA  HIS A 217      18.022  29.927  14.729  1.00 31.29           H
ATOM   2568  HB2 HIS A 217      18.981  30.306  16.864  1.00 30.91           H
ATOM   2569  HB3 HIS A 217      17.574  30.836  17.371  1.00 30.91           H
ATOM   2570  HD1 HIS A 217      20.523  32.035  16.208  1.00 34.03           H
ATOM   2571  HD2 HIS A 217      16.844  33.252  15.877  1.00 26.68           H
ATOM   2572  HE1 HIS A 217      20.641  34.298  15.542  1.00 35.49           H
ATOM   2573  HE2 HIS A 217      18.404  35.026  15.345  1.00 30.54           H
ATOM   2574  N   ILE A 218      18.360  27.712  15.858  1.00 28.21           N
ATOM   2575  CA  ILE A 218      18.402  26.376  16.452  1.00 28.39           C
ATOM   2576  C   ILE A 218      19.738  26.230  17.164  1.00 22.04           C
ATOM   2577  O   ILE A 218      20.794  26.434  16.557  1.00 24.90           O
ATOM   2578  CB  ILE A 218      18.228  25.259  15.396  1.00 31.91           C
ATOM   2579  CG1 ILE A 218      16.970  25.484  14.562  1.00 35.74           C
ATOM   2580  CG2 ILE A 218      18.169  23.883  16.043  1.00 23.99           C
ATOM   2581  CD1 ILE A 218      15.806  24.612  14.952  1.00 36.41           C
ATOM   2582  H   ILE A 218      19.043  27.900  15.369  1.00 33.85           H
ATOM   2583  HA  ILE A 218      17.692  26.292  17.108  1.00 34.07           H
ATOM   2584  HB  ILE A 218      18.994  25.282  14.802  1.00 38.28           H
ATOM   2585 HG12 ILE A 218      16.693  26.408  14.661  1.00 42.89           H
ATOM   2586 HG13 ILE A 218      17.177  25.302  13.632  1.00 42.89           H
ATOM   2587 HG21 ILE A 218      18.060  23.213  15.350  1.00 28.78           H
ATOM   2588 HG22 ILE A 218      18.994  23.727  16.528  1.00 28.78           H
ATOM   2589 HG23 ILE A 218      17.416  23.853  16.654  1.00 28.78           H
ATOM   2590 HD11 ILE A 218      15.052  24.816  14.377  1.00 43.69           H
ATOM   2591 HD12 ILE A 218      16.060  23.681  14.847  1.00 43.69           H
ATOM   2592 HD13 ILE A 218      15.575  24.789  15.877  1.00 43.69           H
ATOM   2593  N   ASP A 219      19.701  25.902  18.444  1.00 22.73           N
ATOM   2594  CA  ASP A 219      20.935  25.847  19.211  1.00 22.96           C
ATOM   2595  C   ASP A 219      20.830  24.702  20.198  1.00 21.52           C
ATOM   2596  O   ASP A 219      19.757  24.120  20.416  1.00 23.40           O
ATOM   2597  CB  ASP A 219      21.224  27.183  19.905  1.00 21.20           C
ATOM   2598  CG  ASP A 219      22.670  27.323  20.335  1.00 25.16           C
ATOM   2599  OD1 ASP A 219      23.443  26.339  20.221  1.00 26.55           O
ATOM   2600  OD2 ASP A 219      23.054  28.437  20.768  1.00 24.87           O1-
ATOM   2601  H   ASP A 219      18.990  25.709  18.887  1.00 27.27           H
ATOM   2602  HA  ASP A 219      21.672  25.658  18.609  1.00 27.54           H
ATOM   2603  HB2 ASP A 219      21.023  27.907  19.291  1.00 25.43           H
ATOM   2604  HB3 ASP A 219      20.668  27.254  20.696  1.00 25.43           H
ATOM   2605  N   GLN A 220      21.969  24.369  20.795  1.00 24.88           N
ATOM   2606  CA  GLN A 220      21.981  23.329  21.800  1.00 22.46           C
ATOM   2607  C   GLN A 220      21.302  23.851  23.063  1.00 24.67           C
ATOM   2608  O   GLN A 220      21.308  25.047  23.327  1.00 21.09           O
ATOM   2609  CB  GLN A 220      23.414  22.889  22.113  1.00 21.96           C
ATOM   2610  CG  GLN A 220      24.285  23.970  22.654  1.00 26.88           C
ATOM   2611  CD  GLN A 220      25.775  23.624  22.632  1.00 22.54           C
ATOM   2612  OE1 GLN A 220      26.241  22.764  21.886  1.00 24.15           O
ATOM   2613  NE2 GLN A 220      26.515  24.320  23.438  1.00 21.49           N
ATOM   2614  H   GLN A 220      22.734  24.727  20.635  1.00 29.85           H
ATOM   2615  HA  GLN A 220      21.486  22.560  21.478  1.00 26.94           H
ATOM   2616  HB2 GLN A 220      23.384  22.178  22.772  1.00 26.35           H
ATOM   2617  HB3 GLN A 220      23.824  22.561  21.297  1.00 26.35           H
ATOM   2618  HG2 GLN A 220      24.158  24.771  22.121  1.00 32.25           H
ATOM   2619  HG3 GLN A 220      24.034  24.144  23.575  1.00 32.25           H
ATOM   2620 HE21 GLN A 220      26.159  24.925  23.935  1.00 25.78           H
ATOM   2621 HE22 GLN A 220      27.363  24.177  23.476  1.00 25.78           H
ATOM   2622  N   PRO A 221      20.724  22.973  23.865  1.00 20.83           N
ATOM   2623  CA  PRO A 221      19.985  23.425  25.053  1.00 27.94           C
ATOM   2624  C   PRO A 221      20.879  23.586  26.276  1.00 24.49           C
ATOM   2625  O   PRO A 221      21.978  23.044  26.352  1.00 20.92           O
ATOM   2626  CB  PRO A 221      18.978  22.294  25.271  1.00 22.46           C
ATOM   2627  CG  PRO A 221      19.795  21.033  24.813  1.00 26.24           C
ATOM   2628  CD  PRO A 221      20.638  21.512  23.664  1.00 29.32           C
ATOM   2629  HA  PRO A 221      19.515  24.254  24.873  1.00 33.52           H
ATOM   2630  HB2 PRO A 221      18.737  22.235  26.209  1.00 26.95           H
ATOM   2631  HB3 PRO A 221      18.196  22.428  24.713  1.00 26.95           H
ATOM   2632  HG2 PRO A 221      20.353  20.721  25.542  1.00 31.49           H
ATOM   2633  HG3 PRO A 221      19.185  20.335  24.524  1.00 31.49           H
ATOM   2634  HD2 PRO A 221      21.522  21.114  23.707  1.00 35.18           H
ATOM   2635  HD3 PRO A 221      20.202  21.314  22.821  1.00 35.18           H
ATOM   2636  N   ARG A 222      20.385  24.366  27.238  1.00 22.82           N
ATOM   2637  CA  ARG A 222      21.015  24.462  28.548  1.00 23.84           C
ATOM   2638  C   ARG A 222      20.800  23.154  29.315  1.00 25.15           C
ATOM   2639  O   ARG A 222      19.888  22.371  29.038  1.00 23.02           O
ATOM   2640  CB  ARG A 222      20.433  25.630  29.357  1.00 26.95           C
ATOM   2641  CG  ARG A 222      20.667  27.010  28.766  1.00 34.17           C
ATOM   2642  CD  ARG A 222      20.186  28.156  29.688  1.00 48.29           C
ATOM   2643  NE  ARG A 222      21.280  28.769  30.469  1.00 53.00           N
ATOM   2644  CZ  ARG A 222      21.402  30.073  30.732  1.00 58.32           C
ATOM   2645  NH1 ARG A 222      20.505  30.947  30.276  1.00 61.71           N
ATOM   2646  NH2 ARG A 222      22.437  30.519  31.450  1.00 61.74           N1+
ATOM   2647  H   ARG A 222      19.681  24.852  27.153  1.00 27.38           H
ATOM   2648  HA  ARG A 222      21.968  24.605  28.441  1.00 28.61           H
ATOM   2649  HB2 ARG A 222      19.474  25.504  29.432  1.00 32.33           H
ATOM   2650  HB3 ARG A 222      20.832  25.620  30.241  1.00 32.33           H
ATOM   2651  HG2 ARG A 222      21.617  27.129  28.611  1.00 41.00           H
ATOM   2652  HG3 ARG A 222      20.184  27.079  27.927  1.00 41.00           H
ATOM   2653  HD2 ARG A 222      19.782  28.850  29.144  1.00 57.94           H
ATOM   2654  HD3 ARG A 222      19.533  27.804  30.313  1.00 57.94           H
ATOM   2655  HE  ARG A 222      21.887  28.244  30.780  1.00 63.60           H
ATOM   2656 HH11 ARG A 222      19.835  30.672  29.812  1.00 74.05           H
ATOM   2657 HH12 ARG A 222      20.593  31.784  30.450  1.00 74.05           H
ATOM   2658 HH21 ARG A 222      23.024  29.965  31.748  1.00 74.08           H
ATOM   2659 HH22 ARG A 222      22.515  31.359  31.616  1.00 74.08           H
ATOM   2660  N   LEU A 223      21.637  22.942  30.317  1.00 19.49           N
ATOM   2661  CA  LEU A 223      21.646  21.726  31.117  1.00 20.06           C
ATOM   2662  C   LEU A 223      21.126  22.027  32.518  1.00 21.45           C
ATOM   2663  O   LEU A 223      21.115  23.170  32.957  1.00 18.07           O
ATOM   2664  CB  LEU A 223      23.074  21.161  31.184  1.00 24.42           C
ATOM   2665  CG  LEU A 223      23.755  20.974  29.829  1.00 28.62           C
ATOM   2666  CD1 LEU A 223      25.274  20.844  29.955  1.00 19.34           C
ATOM   2667  CD2 LEU A 223      23.179  19.753  29.154  1.00 28.54           C
ATOM   2668  H   LEU A 223      22.233  23.510  30.562  1.00 23.39           H
ATOM   2669  HA  LEU A 223      21.068  21.062  30.708  1.00 24.07           H
ATOM   2670  HB2 LEU A 223      23.622  21.767  31.706  1.00 29.29           H
ATOM   2671  HB3 LEU A 223      23.043  20.294  31.618  1.00 29.29           H
ATOM   2672  HG  LEU A 223      23.565  21.744  29.270  1.00 34.34           H
ATOM   2673 HD11 LEU A 223      25.655  20.728  29.071  1.00 23.21           H
ATOM   2674 HD12 LEU A 223      25.626  21.649  30.365  1.00 23.21           H
ATOM   2675 HD13 LEU A 223      25.479  20.073  30.508  1.00 23.21           H
ATOM   2676 HD21 LEU A 223      23.611  19.635  28.294  1.00 34.25           H
ATOM   2677 HD22 LEU A 223      23.339  18.978  29.715  1.00 34.25           H
ATOM   2678 HD23 LEU A 223      22.225  19.882  29.031  1.00 34.25           H
ATOM   2679  N   GLY A 224      20.723  20.986  33.239  1.00 17.26           N
ATOM   2680  CA  GLY A 224      20.259  21.193  34.606  1.00 17.25           C
ATOM   2681  C   GLY A 224      21.378  21.536  35.568  1.00 21.74           C
ATOM   2682  O   GLY A 224      21.152  22.244  36.556  1.00 19.12           O
ATOM   2683  H   GLY A 224      20.708  20.169  32.969  1.00 20.71           H
ATOM   2684  HA2 GLY A 224      19.613  21.916  34.619  1.00 20.70           H
ATOM   2685  HA3 GLY A 224      19.822  20.387  34.922  1.00 20.70           H
ATOM   2686  N   LEU A 225      22.629  21.064  35.275  1.00 17.58           N
ATOM   2687  CA  LEU A 225      23.783  21.467  36.051  1.00 19.19           C
ATOM   2688  C   LEU A 225      24.436  22.655  35.376  1.00 17.53           C
ATOM   2689  O   LEU A 225      24.140  22.949  34.217  1.00 15.68           O
ATOM   2690  CB  LEU A 225      24.782  20.305  36.182  1.00 23.80           C
ATOM   2691  CG  LEU A 225      24.247  19.103  36.954  1.00 24.05           C
ATOM   2692  CD1 LEU A 225      25.193  17.925  36.888  1.00 22.82           C
ATOM   2693  CD2 LEU A 225      24.023  19.501  38.401  1.00 25.87           C
ATOM   2694  H   LEU A 225      22.807  20.517  34.636  1.00 21.09           H
ATOM   2695  HA  LEU A 225      23.501  21.733  36.940  1.00 23.02           H
ATOM   2696  HB2 LEU A 225      25.023  20.001  35.293  1.00 28.55           H
ATOM   2697  HB3 LEU A 225      25.572  20.625  36.645  1.00 28.55           H
ATOM   2698  HG  LEU A 225      23.395  18.831  36.577  1.00 28.86           H
ATOM   2699 HD11 LEU A 225      24.814  17.187  37.390  1.00 27.37           H
ATOM   2700 HD12 LEU A 225      25.312  17.668  35.960  1.00 27.37           H
ATOM   2701 HD13 LEU A 225      26.046  18.184  37.272  1.00 27.37           H
ATOM   2702 HD21 LEU A 225      23.683  18.735  38.890  1.00 31.04           H
ATOM   2703 HD22 LEU A 225      24.867  19.790  38.783  1.00 31.04           H
ATOM   2704 HD23 LEU A 225      23.380  20.226  38.433  1.00 31.04           H
ATOM   2705  N   PRO A 226      25.316  23.384  36.072  1.00 15.97           N
ATOM   2706  CA  PRO A 226      25.743  24.702  35.538  1.00 14.89           C
ATOM   2707  C   PRO A 226      26.563  24.657  34.265  1.00 19.43           C
ATOM   2708  O   PRO A 226      26.474  25.595  33.463  1.00 15.24           O
ATOM   2709  CB  PRO A 226      26.542  25.327  36.699  1.00 20.95           C
ATOM   2710  CG  PRO A 226      25.996  24.673  37.921  1.00 18.56           C
ATOM   2711  CD  PRO A 226      25.664  23.225  37.492  1.00 18.38           C
ATOM   2712  HA  PRO A 226      24.960  25.251  35.376  1.00 17.86           H
ATOM   2713  HB2 PRO A 226      27.486  25.128  36.593  1.00 25.14           H
ATOM   2714  HB3 PRO A 226      26.392  26.285  36.724  1.00 25.14           H
ATOM   2715  HG2 PRO A 226      26.667  24.677  38.621  1.00 22.27           H
ATOM   2716  HG3 PRO A 226      25.195  25.137  38.210  1.00 22.27           H
ATOM   2717  HD2 PRO A 226      26.442  22.653  37.590  1.00 22.05           H
ATOM   2718  HD3 PRO A 226      24.905  22.886  37.993  1.00 22.05           H
ATOM   2719  N   SER A 227      27.357  23.617  34.026  1.00 17.30           N
ATOM   2720  CA  SER A 227      28.085  23.519  32.765  1.00 15.67           C
ATOM   2721  C   SER A 227      28.256  22.048  32.401  1.00 18.59           C
ATOM   2722  O   SER A 227      28.043  21.153  33.221  1.00 17.73           O
ATOM   2723  CB  SER A 227      29.460  24.157  32.822  1.00 19.80           C
ATOM   2724  OG  SER A 227      30.252  23.358  33.680  1.00 21.46           O
ATOM   2725  H   SER A 227      27.490  22.963  34.569  1.00 20.76           H
ATOM   2726  HA  SER A 227      27.574  23.952  32.064  1.00 18.79           H
ATOM   2727  HB2 SER A 227      29.851  24.172  31.934  1.00 23.76           H
ATOM   2728  HB3 SER A 227      29.390  25.055  33.182  1.00 23.76           H
ATOM   2729  HG  SER A 227      31.026  23.680  33.738  1.00 25.75           H
ATOM   2730  N   ARG A 228      28.708  21.810  31.171  1.00 15.66           N
ATOM   2731  CA  ARG A 228      28.904  20.438  30.727  1.00 21.94           C
ATOM   2732  C   ARG A 228      29.938  19.707  31.582  1.00 21.53           C
ATOM   2733  O   ARG A 228      29.875  18.480  31.740  1.00 17.85           O
ATOM   2734  CB  ARG A 228      29.289  20.464  29.245  1.00 22.98           C
ATOM   2735  CG  ARG A 228      30.637  21.100  28.982  1.00 26.56           C
ATOM   2736  CD  ARG A 228      30.821  21.494  27.512  1.00 25.06           C
ATOM   2737  NE  ARG A 228      30.648  20.370  26.578  1.00 24.01           N
ATOM   2738  CZ  ARG A 228      31.544  19.416  26.364  1.00 29.88           C
ATOM   2739  NH1 ARG A 228      32.671  19.436  27.029  1.00 23.93           N
ATOM   2740  NH2 ARG A 228      31.317  18.436  25.492  1.00 22.46           N1+
ATOM   2741  H   ARG A 228      28.905  22.411  30.589  1.00 18.78           H
ATOM   2742  HA  ARG A 228      28.064  19.960  30.807  1.00 26.32           H
ATOM   2743  HB2 ARG A 228      29.319  19.554  28.913  1.00 27.57           H
ATOM   2744  HB3 ARG A 228      28.621  20.971  28.757  1.00 27.57           H
ATOM   2745  HG2 ARG A 228      30.720  21.901  29.522  1.00 31.87           H
ATOM   2746  HG3 ARG A 228      31.336  20.468  29.214  1.00 31.87           H
ATOM   2747  HD2 ARG A 228      30.166  22.173  27.286  1.00 30.06           H
ATOM   2748  HD3 ARG A 228      31.716  21.847  27.392  1.00 30.06           H
ATOM   2749  HE  ARG A 228      29.910  20.329  26.138  1.00 28.80           H
ATOM   2750 HH11 ARG A 228      32.827  20.067  27.592  1.00 28.71           H
ATOM   2751 HH12 ARG A 228      33.257  18.821  26.899  1.00 28.71           H
ATOM   2752 HH21 ARG A 228      30.577  18.414  25.054  1.00 26.95           H
ATOM   2753 HH22 ARG A 228      31.907  17.823  25.371  1.00 26.95           H
ATOM   2754  N   ASP A 229      30.870  20.444  32.187  1.00 19.07           N
ATOM   2755  CA  ASP A 229      31.916  19.833  33.011  1.00 18.36           C
ATOM   2756  C   ASP A 229      31.364  19.033  34.174  1.00 22.14           C
ATOM   2757  O   ASP A 229      31.971  18.042  34.595  1.00 22.24           O
ATOM   2758  CB  ASP A 229      32.820  20.930  33.568  1.00 19.38           C
ATOM   2759  CG  ASP A 229      33.206  21.920  32.527  1.00 26.07           C
ATOM   2760  OD1 ASP A 229      32.414  22.856  32.286  1.00 21.53           O
ATOM   2761  OD2 ASP A 229      34.307  21.750  31.941  1.00 23.61           O1-
ATOM   2762  H   ASP A 229      30.919  21.301  32.137  1.00 22.88           H
ATOM   2763  HA  ASP A 229      32.455  19.242  32.462  1.00 22.03           H
ATOM   2764  HB2 ASP A 229      32.350  21.401  34.274  1.00 23.25           H
ATOM   2765  HB3 ASP A 229      33.630  20.527  33.917  1.00 23.25           H
ATOM   2766  N   TYR A 230      30.262  19.505  34.765  1.00 18.66           N
ATOM   2767  CA  TYR A 230      29.694  18.899  35.959  1.00 19.51           C
ATOM   2768  C   TYR A 230      29.359  17.446  35.718  1.00 19.51           C
ATOM   2769  O   TYR A 230      29.424  16.635  36.646  1.00 17.07           O
ATOM   2770  CB  TYR A 230      28.432  19.675  36.394  1.00 21.21           C
ATOM   2771  CG  TYR A 230      28.725  20.860  37.281  1.00 15.21           C
ATOM   2772  CD1 TYR A 230      29.289  22.038  36.773  1.00 17.57           C
ATOM   2773  CD2 TYR A 230      28.418  20.812  38.644  1.00 18.25           C
ATOM   2774  CE1 TYR A 230      29.562  23.138  37.629  1.00 17.65           C
ATOM   2775  CE2 TYR A 230      28.677  21.880  39.485  1.00 17.61           C
ATOM   2776  CZ  TYR A 230      29.242  23.043  38.980  1.00 18.10           C
ATOM   2777  OH  TYR A 230      29.495  24.104  39.865  1.00 18.32           O
ATOM   2778  H   TYR A 230      29.822  20.188  34.483  1.00 22.39           H
ATOM   2779  HA  TYR A 230      30.342  18.945  36.680  1.00 23.41           H
ATOM   2780  HB2 TYR A 230      27.977  20.002  35.602  1.00 25.45           H
ATOM   2781  HB3 TYR A 230      27.849  19.074  36.884  1.00 25.45           H
ATOM   2782  HD1 TYR A 230      29.502  22.093  35.870  1.00 21.08           H
ATOM   2783  HD2 TYR A 230      28.041  20.038  38.996  1.00 21.89           H
ATOM   2784  HE1 TYR A 230      29.941  23.917  37.288  1.00 21.18           H
ATOM   2785  HE2 TYR A 230      28.468  21.820  40.389  1.00 21.12           H
ATOM   2786  HH  TYR A 230      29.249  23.896  40.641  1.00 21.98           H
ATOM   2787  N   TYR A 231      29.003  17.104  34.482  1.00 19.56           N
ATOM   2788  CA  TYR A 231      28.555  15.761  34.144  1.00 19.85           C
ATOM   2789  C   TYR A 231      29.705  14.739  34.169  1.00 19.25           C
ATOM   2790  O   TYR A 231      29.449  13.528  34.011  1.00 15.73           O
ATOM   2791  CB  TYR A 231      27.818  15.818  32.783  1.00 21.54           C
ATOM   2792  CG  TYR A 231      26.506  16.600  32.959  1.00 22.34           C
ATOM   2793  CD1 TYR A 231      26.461  17.981  32.802  1.00 18.95           C
ATOM   2794  CD2 TYR A 231      25.348  15.962  33.363  1.00 17.70           C
ATOM   2795  CE1 TYR A 231      25.279  18.681  32.992  1.00 20.42           C
ATOM   2796  CE2 TYR A 231      24.166  16.661  33.572  1.00 24.66           C
ATOM   2797  CZ  TYR A 231      24.145  18.026  33.391  1.00 21.69           C
ATOM   2798  OH  TYR A 231      22.971  18.750  33.592  1.00 21.13           O
ATOM   2799  H   TYR A 231      29.013  17.644  33.813  1.00 23.47           H
ATOM   2800  HA  TYR A 231      27.908  15.480  34.809  1.00 23.82           H
ATOM   2801  HB2 TYR A 231      28.369  16.276  32.129  1.00 25.84           H
ATOM   2802  HB3 TYR A 231      27.607  14.919  32.486  1.00 25.84           H
ATOM   2803  HD1 TYR A 231      27.227  18.438  32.539  1.00 22.74           H
ATOM   2804  HD2 TYR A 231      25.359  15.041  33.495  1.00 21.23           H
ATOM   2805  HE1 TYR A 231      25.264  19.603  32.877  1.00 24.50           H
ATOM   2806  HE2 TYR A 231      23.395  16.211  33.834  1.00 29.59           H
ATOM   2807  HH  TYR A 231      22.353  18.235  33.834  1.00 25.35           H
ATOM   2808  N   GLU A 232      30.949  15.167  34.397  1.00 23.03           N
ATOM   2809  CA  GLU A 232      31.982  14.195  34.783  1.00 23.72           C
ATOM   2810  C   GLU A 232      31.577  13.480  36.055  1.00 23.12           C
ATOM   2811  O   GLU A 232      31.832  12.284  36.212  1.00 22.69           O
ATOM   2812  CB  GLU A 232      33.330  14.877  34.989  1.00 25.37           C
ATOM   2813  CG  GLU A 232      33.911  15.517  33.759  1.00 31.53           C
ATOM   2814  CD  GLU A 232      35.058  16.502  34.096  1.00 38.86           C
ATOM   2815  OE1 GLU A 232      35.115  17.595  33.476  1.00 35.09           O
ATOM   2816  OE2 GLU A 232      35.889  16.180  34.989  1.00 37.26           O1-
ATOM   2817  H   GLU A 232      31.216  15.982  34.339  1.00 27.63           H
ATOM   2818  HA  GLU A 232      32.079  13.534  34.080  1.00 28.46           H
ATOM   2819  HB2 GLU A 232      33.225  15.571  35.658  1.00 30.44           H
ATOM   2820  HB3 GLU A 232      33.966  14.215  35.302  1.00 30.44           H
ATOM   2821  HG2 GLU A 232      34.268  14.826  33.180  1.00 37.83           H
ATOM   2822  HG3 GLU A 232      33.215  16.011  33.299  1.00 37.83           H
ATOM   2823  N   CYS A 233      30.951  14.216  36.989  1.00 19.79           N
ATOM   2824  CA  CYS A 233      30.374  13.684  38.208  1.00 17.65           C
ATOM   2825  C   CYS A 233      31.411  13.016  39.110  1.00 23.46           C
ATOM   2826  O   CYS A 233      31.080  12.184  39.951  1.00 26.06           O
ATOM   2827  CB  CYS A 233      29.229  12.725  37.889  1.00 24.42           C
ATOM   2828  SG  CYS A 233      27.815  13.645  37.160  1.00 22.82           S
ATOM   2829  H   CYS A 233      30.851  15.067  36.922  1.00 23.74           H
ATOM   2830  HA  CYS A 233      29.995  14.423  38.709  1.00 21.17           H
ATOM   2831  HB2 CYS A 233      29.530  12.063  37.247  1.00 29.30           H
ATOM   2832  HB3 CYS A 233      28.929  12.295  38.705  1.00 29.30           H
ATOM   2833  N   THR A 234      32.655  13.417  39.005  1.00 21.62           N
ATOM   2834  CA  THR A 234      33.700  12.943  39.900  1.00 28.01           C
ATOM   2835  C   THR A 234      34.333  14.129  40.628  1.00 30.15           C
ATOM   2836  O   THR A 234      34.191  15.294  40.229  1.00 24.12           O
ATOM   2837  CB  THR A 234      34.766  12.180  39.108  1.00 21.92           C
ATOM   2838  OG1 THR A 234      35.303  13.044  38.110  1.00 26.41           O
ATOM   2839  CG2 THR A 234      34.182  10.920  38.439  1.00 24.72           C
ATOM   2840  H   THR A 234      32.932  13.977  38.413  1.00 25.94           H
ATOM   2841  HA  THR A 234      33.316  12.344  40.559  1.00 33.61           H
ATOM   2842  HB  THR A 234      35.475  11.904  39.709  1.00 26.29           H
ATOM   2843  HG1 THR A 234      35.891  12.639  37.666  1.00 31.69           H
ATOM   2844 HG21 THR A 234      34.876  10.456  37.945  1.00 29.66           H
ATOM   2845 HG22 THR A 234      33.822  10.324  39.113  1.00 29.66           H
ATOM   2846 HG23 THR A 234      33.472  11.170  37.827  1.00 29.66           H
ATOM   2847  N   GLY A 235      35.095  13.819  41.676  1.00 25.69           N
ATOM   2848  CA  GLY A 235      35.914  14.828  42.324  1.00 23.62           C
ATOM   2849  C   GLY A 235      35.065  16.014  42.744  1.00 24.26           C
ATOM   2850  O   GLY A 235      34.092  15.847  43.482  1.00 20.38           O
ATOM   2851  H   GLY A 235      35.153  13.035  42.026  1.00 30.83           H
ATOM   2852  HA2 GLY A 235      36.338  14.452  43.112  1.00 28.34           H
ATOM   2853  HA3 GLY A 235      36.602  15.136  41.714  1.00 28.34           H
ATOM   2854  N   ILE A 236      35.426  17.214  42.293  1.00 22.56           N
ATOM   2855  CA  ILE A 236      34.739  18.429  42.727  1.00 22.38           C
ATOM   2856  C   ILE A 236      33.301  18.522  42.227  1.00 18.88           C
ATOM   2857  O   ILE A 236      32.553  19.385  42.710  1.00 20.37           O
ATOM   2858  CB  ILE A 236      35.517  19.691  42.291  1.00 22.28           C
ATOM   2859  CG1 ILE A 236      35.610  19.756  40.760  1.00 22.43           C
ATOM   2860  CG2 ILE A 236      36.923  19.718  42.947  1.00 24.39           C
ATOM   2861  CD1 ILE A 236      36.255  20.942  40.274  1.00 21.63           C
ATOM   2862  H   ILE A 236      36.065  17.351  41.734  1.00 27.06           H
ATOM   2863  HA  ILE A 236      34.707  18.430  43.696  1.00 26.85           H
ATOM   2864  HB  ILE A 236      35.027  20.469  42.597  1.00 26.74           H
ATOM   2865 HG12 ILE A 236      36.117  18.992  40.444  1.00 26.91           H
ATOM   2866 HG13 ILE A 236      34.714  19.732  40.390  1.00 26.91           H
ATOM   2867 HG21 ILE A 236      37.390  20.517  42.658  1.00 29.27           H
ATOM   2868 HG22 ILE A 236      36.821  19.724  43.911  1.00 29.27           H
ATOM   2869 HG23 ILE A 236      37.415  18.929  42.670  1.00 29.27           H
ATOM   2870 HD11 ILE A 236      36.277  20.914  39.304  1.00 25.95           H
ATOM   2871 HD12 ILE A 236      35.754  21.718  40.571  1.00 25.95           H
ATOM   2872 HD13 ILE A 236      37.158  20.976  40.625  1.00 25.95           H
ATOM   2873  N   TYR A 237      32.874  17.631  41.338  1.00 17.78           N
ATOM   2874  CA  TYR A 237      31.516  17.640  40.791  1.00 16.55           C
ATOM   2875  C   TYR A 237      30.641  16.545  41.375  1.00 21.55           C
ATOM   2876  O   TYR A 237      29.440  16.479  41.064  1.00 21.46           O
ATOM   2877  CB  TYR A 237      31.542  17.487  39.262  1.00 21.58           C
ATOM   2878  CG  TYR A 237      32.371  18.514  38.584  1.00 16.88           C
ATOM   2879  CD1 TYR A 237      31.992  19.874  38.629  1.00 19.92           C
ATOM   2880  CD2 TYR A 237      33.522  18.176  37.901  1.00 20.20           C
ATOM   2881  CE1 TYR A 237      32.746  20.840  38.028  1.00 21.08           C
ATOM   2882  CE2 TYR A 237      34.282  19.158  37.271  1.00 23.67           C
ATOM   2883  CZ  TYR A 237      33.872  20.501  37.349  1.00 26.11           C
ATOM   2884  OH  TYR A 237      34.597  21.527  36.792  1.00 20.24           O
ATOM   2885  H   TYR A 237      33.362  16.995  41.028  1.00 21.33           H
ATOM   2886  HA  TYR A 237      31.102  18.493  40.997  1.00 19.86           H
ATOM   2887  HB2 TYR A 237      31.905  16.616  39.039  1.00 25.89           H
ATOM   2888  HB3 TYR A 237      30.636  17.564  38.923  1.00 25.89           H
ATOM   2889  HD1 TYR A 237      31.223  20.118  39.093  1.00 23.90           H
ATOM   2890  HD2 TYR A 237      33.786  17.285  37.853  1.00 24.24           H
ATOM   2891  HE1 TYR A 237      32.483  21.731  38.076  1.00 25.30           H
ATOM   2892  HE2 TYR A 237      35.063  18.930  36.820  1.00 28.39           H
ATOM   2893  HH  TYR A 237      35.271  21.220  36.396  1.00 24.28           H
ATOM   2894  N   LYS A 238      31.212  15.688  42.217  1.00 23.84           N
ATOM   2895  CA  LYS A 238      30.499  14.507  42.678  1.00 26.69           C
ATOM   2896  C   LYS A 238      29.271  14.888  43.496  1.00 21.47           C
ATOM   2897  O   LYS A 238      28.180  14.345  43.291  1.00 21.28           O
ATOM   2898  CB  LYS A 238      31.454  13.631  43.498  1.00 27.62           C
ATOM   2899  CG  LYS A 238      30.908  12.247  43.843  1.00 30.73           C
ATOM   2900  CD  LYS A 238      32.071  11.238  44.077  1.00 42.84           C
ATOM   2901  CE  LYS A 238      32.131  10.714  45.525  1.00 52.88           C
ATOM   2902  NZ  LYS A 238      32.641   9.285  45.590  1.00 50.41           N1+
ATOM   2903  H   LYS A 238      32.007  15.769  42.534  1.00 28.60           H
ATOM   2904  HA  LYS A 238      30.203  13.994  41.910  1.00 32.02           H
ATOM   2905  HB2 LYS A 238      32.272  13.507  42.992  1.00 33.14           H
ATOM   2906  HB3 LYS A 238      31.652  14.086  44.332  1.00 33.14           H
ATOM   2907  HG2 LYS A 238      30.381  12.302  44.656  1.00 36.87           H
ATOM   2908  HG3 LYS A 238      30.364  11.923  43.108  1.00 36.87           H
ATOM   2909  HD2 LYS A 238      31.950  10.476  43.489  1.00 51.41           H
ATOM   2910  HD3 LYS A 238      32.914  11.677  43.882  1.00 51.41           H
ATOM   2911  HE2 LYS A 238      32.732  11.274  46.042  1.00 63.45           H
ATOM   2912  HE3 LYS A 238      31.241  10.736  45.910  1.00 63.45           H
ATOM   2913  HZ1 LYS A 238      32.665   9.009  46.436  1.00 60.49           H
ATOM   2914  HZ2 LYS A 238      32.102   8.749  45.126  1.00 60.49           H
ATOM   2915  HZ3 LYS A 238      33.461   9.239  45.247  1.00 60.49           H
ATOM   2916  N   GLU A 239      29.434  15.811  44.440  1.00 21.00           N
ATOM   2917  CA  GLU A 239      28.310  16.186  45.298  1.00 22.87           C
ATOM   2918  C   GLU A 239      27.160  16.815  44.494  1.00 21.36           C
ATOM   2919  O   GLU A 239      25.985  16.568  44.773  1.00 19.95           O
ATOM   2920  CB  GLU A 239      28.814  17.131  46.400  1.00 28.36           C
ATOM   2921  CG  GLU A 239      27.717  17.785  47.282  1.00 34.08           C
ATOM   2922  CD  GLU A 239      26.782  16.754  47.969  1.00 40.51           C
ATOM   2923  OE1 GLU A 239      27.143  15.560  48.099  1.00 44.69           O
ATOM   2924  OE2 GLU A 239      25.666  17.143  48.378  1.00 38.89           O1-
ATOM   2925  H   GLU A 239      30.168  16.229  44.602  1.00 25.20           H
ATOM   2926  HA  GLU A 239      27.967  15.387  45.729  1.00 27.44           H
ATOM   2927  HB2 GLU A 239      29.399  16.629  46.990  1.00 34.03           H
ATOM   2928  HB3 GLU A 239      29.316  17.848  45.982  1.00 34.03           H
ATOM   2929  HG2 GLU A 239      28.145  18.310  47.977  1.00 40.89           H
ATOM   2930  HG3 GLU A 239      27.169  18.360  46.725  1.00 40.89           H
ATOM   2931  N   ALA A 240      27.472  17.627  43.486  1.00 18.77           N
ATOM   2932  CA  ALA A 240      26.412  18.244  42.694  1.00 20.82           C
ATOM   2933  C   ALA A 240      25.645  17.199  41.893  1.00 21.55           C
ATOM   2934  O   ALA A 240      24.426  17.297  41.728  1.00 17.62           O
ATOM   2935  CB  ALA A 240      27.005  19.280  41.751  1.00 17.08           C
ATOM   2936  H   ALA A 240      28.272  17.833  43.244  1.00 22.52           H
ATOM   2937  HA  ALA A 240      25.789  18.692  43.287  1.00 24.98           H
ATOM   2938  HB1 ALA A 240      26.290  19.681  41.233  1.00 20.49           H
ATOM   2939  HB2 ALA A 240      27.457  19.961  42.274  1.00 20.49           H
ATOM   2940  HB3 ALA A 240      27.638  18.843  41.160  1.00 20.49           H
ATOM   2941  N   CYS A 241      26.345  16.215  41.336  1.00 20.59           N
ATOM   2942  CA  CYS A 241      25.638  15.186  40.577  1.00 18.60           C
ATOM   2943  C   CYS A 241      24.783  14.343  41.486  1.00 23.43           C
ATOM   2944  O   CYS A 241      23.649  13.992  41.137  1.00 23.77           O
ATOM   2945  CB  CYS A 241      26.613  14.305  39.820  1.00 20.08           C
ATOM   2946  SG  CYS A 241      27.410  15.134  38.516  1.00 20.25           S
ATOM   2947  H   CYS A 241      27.199  16.120  41.380  1.00 24.70           H
ATOM   2948  HA  CYS A 241      25.056  15.614  39.930  1.00 22.32           H
ATOM   2949  HB2 CYS A 241      27.294  13.988  40.434  1.00 24.10           H
ATOM   2950  HB3 CYS A 241      26.130  13.552  39.444  1.00 24.10           H
ATOM   2951  N   THR A 242      25.315  13.997  42.652  1.00 23.28           N
ATOM   2952  CA  THR A 242      24.530  13.271  43.637  1.00 25.49           C
ATOM   2953  C   THR A 242      23.335  14.096  44.095  1.00 29.58           C
ATOM   2954  O   THR A 242      22.219  13.580  44.230  1.00 22.43           O
ATOM   2955  CB  THR A 242      25.426  12.896  44.815  1.00 22.23           C
ATOM   2956  OG1 THR A 242      26.445  12.005  44.354  1.00 18.89           O
ATOM   2957  CG2 THR A 242      24.652  12.236  45.933  1.00 26.17           C
ATOM   2958  H   THR A 242      26.122  14.170  42.895  1.00 27.93           H
ATOM   2959  HA  THR A 242      24.197  12.452  43.237  1.00 30.58           H
ATOM   2960  HB  THR A 242      25.841  13.699  45.168  1.00 26.67           H
ATOM   2961  HG1 THR A 242      26.906  12.378  43.759  1.00 22.66           H
ATOM   2962 HG21 THR A 242      25.250  12.012  46.663  1.00 31.40           H
ATOM   2963 HG22 THR A 242      23.966  12.838  46.261  1.00 31.40           H
ATOM   2964 HG23 THR A 242      24.231  11.424  45.609  1.00 31.40           H
ATOM   2965  N   ALA A 243      23.538  15.382  44.336  1.00 24.29           N
ATOM   2966  CA  ALA A 243      22.427  16.188  44.822  1.00 22.08           C
ATOM   2967  C   ALA A 243      21.357  16.355  43.750  1.00 17.20           C
ATOM   2968  O   ALA A 243      20.161  16.414  44.057  1.00 19.61           O
ATOM   2969  CB  ALA A 243      22.951  17.545  45.281  1.00 18.58           C
ATOM   2970  H   ALA A 243      24.281  15.802  44.231  1.00 29.14           H
ATOM   2971  HA  ALA A 243      22.024  15.746  45.585  1.00 26.49           H
ATOM   2972  HB1 ALA A 243      22.208  18.078  45.603  1.00 22.29           H
ATOM   2973  HB2 ALA A 243      23.596  17.410  45.993  1.00 22.29           H
ATOM   2974  HB3 ALA A 243      23.376  17.989  44.530  1.00 22.29           H
ATOM   2975  N   TYR A 244      21.785  16.487  42.504  1.00 21.28           N
ATOM   2976  CA  TYR A 244      20.891  16.646  41.368  1.00 15.80           C
ATOM   2977  C   TYR A 244      19.955  15.450  41.237  1.00 24.12           C
ATOM   2978  O   TYR A 244      18.736  15.603  41.071  1.00 18.42           O
ATOM   2979  CB  TYR A 244      21.744  16.814  40.109  1.00 15.91           C
ATOM   2980  CG  TYR A 244      21.037  17.139  38.803  1.00 22.17           C
ATOM   2981  CD1 TYR A 244      21.426  16.520  37.597  1.00 16.75           C
ATOM   2982  CD2 TYR A 244      20.025  18.090  38.755  1.00 19.55           C
ATOM   2983  CE1 TYR A 244      20.819  16.824  36.419  1.00 20.39           C
ATOM   2984  CE2 TYR A 244      19.427  18.422  37.578  1.00 19.57           C
ATOM   2985  CZ  TYR A 244      19.805  17.790  36.406  1.00 25.85           C
ATOM   2986  OH  TYR A 244      19.166  18.116  35.216  1.00 20.10           O
ATOM   2987  H   TYR A 244      22.616  16.486  42.285  1.00 25.54           H
ATOM   2988  HA  TYR A 244      20.355  17.446  41.486  1.00 18.95           H
ATOM   2989  HB2 TYR A 244      22.377  17.531  40.273  1.00 19.08           H
ATOM   2990  HB3 TYR A 244      22.231  15.988  39.968  1.00 19.08           H
ATOM   2991  HD1 TYR A 244      22.104  15.883  37.609  1.00 20.10           H
ATOM   2992  HD2 TYR A 244      19.768  18.525  39.536  1.00 23.45           H
ATOM   2993  HE1 TYR A 244      21.080  16.403  35.631  1.00 24.46           H
ATOM   2994  HE2 TYR A 244      18.742  19.051  37.566  1.00 23.48           H
ATOM   2995  HH  TYR A 244      19.484  17.662  34.585  1.00 24.12           H
ATOM   2996  N   VAL A 245      20.510  14.239  41.305  1.00 19.04           N
ATOM   2997  CA  VAL A 245      19.644  13.066  41.156  1.00 22.88           C
ATOM   2998  C   VAL A 245      18.794  12.867  42.411  1.00 22.65           C
ATOM   2999  O   VAL A 245      17.602  12.530  42.324  1.00 25.49           O
ATOM   3000  CB  VAL A 245      20.486  11.833  40.784  1.00 23.39           C
ATOM   3001  CG1 VAL A 245      19.639  10.566  40.664  1.00 26.16           C
ATOM   3002  CG2 VAL A 245      21.174  12.102  39.442  1.00 25.22           C
ATOM   3003  H   VAL A 245      21.344  14.072  41.430  1.00 22.84           H
ATOM   3004  HA  VAL A 245      19.034  13.229  40.420  1.00 27.45           H
ATOM   3005  HB  VAL A 245      21.168  11.687  41.459  1.00 28.07           H
ATOM   3006 HG11 VAL A 245      20.215   9.822  40.429  1.00 31.38           H
ATOM   3007 HG12 VAL A 245      19.206  10.394  41.515  1.00 31.38           H
ATOM   3008 HG13 VAL A 245      18.971  10.698  39.973  1.00 31.38           H
ATOM   3009 HG21 VAL A 245      21.707  11.329  39.200  1.00 30.26           H
ATOM   3010 HG22 VAL A 245      20.496  12.261  38.767  1.00 30.26           H
ATOM   3011 HG23 VAL A 245      21.743  12.883  39.530  1.00 30.26           H
ATOM   3012  N   ASP A 246      19.366  13.105  43.594  1.00 22.91           N
ATOM   3013  CA  ASP A 246      18.557  13.067  44.811  1.00 24.75           C
ATOM   3014  C   ASP A 246      17.399  14.054  44.713  1.00 26.09           C
ATOM   3015  O   ASP A 246      16.287  13.799  45.211  1.00 23.08           O
ATOM   3016  CB  ASP A 246      19.432  13.386  46.027  1.00 25.79           C
ATOM   3017  CG  ASP A 246      20.332  12.196  46.464  1.00 30.20           C
ATOM   3018  OD1 ASP A 246      20.231  11.064  45.916  1.00 28.74           O
ATOM   3019  OD2 ASP A 246      21.146  12.419  47.374  1.00 29.34           O1-
ATOM   3020  H   ASP A 246      20.197  13.285  43.717  1.00 27.49           H
ATOM   3021  HA  ASP A 246      18.190  12.177  44.925  1.00 29.69           H
ATOM   3022  HB2 ASP A 246      20.010  14.134  45.811  1.00 30.94           H
ATOM   3023  HB3 ASP A 246      18.859  13.617  46.775  1.00 30.94           H
ATOM   3024  N   PHE A 247      17.646  15.184  44.055  1.00 18.04           N
ATOM   3025  CA  PHE A 247      16.636  16.237  43.921  1.00 19.49           C
ATOM   3026  C   PHE A 247      15.513  15.765  43.011  1.00 24.56           C
ATOM   3027  O   PHE A 247      14.346  15.803  43.393  1.00 22.02           O
ATOM   3028  CB  PHE A 247      17.325  17.514  43.394  1.00 22.99           C
ATOM   3029  CG  PHE A 247      16.415  18.750  43.225  1.00 19.20           C
ATOM   3030  CD1 PHE A 247      16.794  19.741  42.339  1.00 19.85           C
ATOM   3031  CD2 PHE A 247      15.257  18.940  43.957  1.00 19.53           C
ATOM   3032  CE1 PHE A 247      16.017  20.914  42.143  1.00 22.30           C
ATOM   3033  CE2 PHE A 247      14.452  20.111  43.760  1.00 19.61           C
ATOM   3034  CZ  PHE A 247      14.867  21.100  42.849  1.00 19.76           C
ATOM   3035  H   PHE A 247      18.395  15.369  43.675  1.00 21.64           H
ATOM   3036  HA  PHE A 247      16.259  16.433  44.793  1.00 23.38           H
ATOM   3037  HB2 PHE A 247      18.031  17.757  44.013  1.00 27.58           H
ATOM   3038  HB3 PHE A 247      17.710  17.317  42.526  1.00 27.58           H
ATOM   3039  HD1 PHE A 247      17.577  19.632  41.849  1.00 23.81           H
ATOM   3040  HD2 PHE A 247      14.981  18.288  44.560  1.00 23.43           H
ATOM   3041  HE1 PHE A 247      16.295  21.558  41.532  1.00 26.76           H
ATOM   3042  HE2 PHE A 247      13.672  20.228  44.252  1.00 23.53           H
ATOM   3043  HZ  PHE A 247      14.354  21.864  42.719  1.00 23.71           H
ATOM   3044  N   MET A 248      15.846  15.297  41.806  1.00 19.62           N
ATOM   3045  CA  MET A 248      14.872  14.587  40.983  1.00 25.91           C
ATOM   3046  C   MET A 248      14.017  13.657  41.821  1.00 23.25           C
ATOM   3047  O   MET A 248      12.788  13.671  41.737  1.00 21.15           O
ATOM   3048  CB  MET A 248      15.573  13.746  39.927  1.00 22.07           C
ATOM   3049  CG  MET A 248      16.342  14.506  38.916  1.00 23.30           C
ATOM   3050  SD  MET A 248      17.237  13.402  37.806  1.00 22.93           S
ATOM   3051  CE  MET A 248      18.373  14.542  37.079  1.00 20.05           C
ATOM   3052  H   MET A 248      16.623  15.378  41.446  1.00 23.54           H
ATOM   3053  HA  MET A 248      14.301  15.230  40.533  1.00 31.08           H
ATOM   3054  HB2 MET A 248      16.192  13.147  40.373  1.00 26.48           H
ATOM   3055  HB3 MET A 248      14.904  13.227  39.453  1.00 26.48           H
ATOM   3056  HG2 MET A 248      15.732  15.043  38.386  1.00 27.95           H
ATOM   3057  HG3 MET A 248      16.987  15.075  39.365  1.00 27.95           H
ATOM   3058  HE1 MET A 248      18.932  14.069  36.444  1.00 24.05           H
ATOM   3059  HE2 MET A 248      17.873  15.239  36.626  1.00 24.05           H
ATOM   3060  HE3 MET A 248      18.922  14.930  37.779  1.00 24.05           H
ATOM   3061  N   ILE A 249      14.683  12.795  42.591  1.00 26.59           N
ATOM   3062  CA  ILE A 249      13.997  11.717  43.282  1.00 27.54           C
ATOM   3063  C   ILE A 249      13.063  12.291  44.332  1.00 27.76           C
ATOM   3064  O   ILE A 249      11.904  11.869  44.450  1.00 21.35           O
ATOM   3065  CB  ILE A 249      15.007  10.742  43.918  1.00 22.85           C
ATOM   3066  CG1 ILE A 249      15.746   9.934  42.838  1.00 24.81           C
ATOM   3067  CG2 ILE A 249      14.276   9.760  44.896  1.00 30.75           C
ATOM   3068  CD1 ILE A 249      16.839   9.128  43.424  1.00 26.70           C
ATOM   3069  H   ILE A 249      15.532  12.818  42.727  1.00 31.90           H
ATOM   3070  HA  ILE A 249      13.462  11.221  42.642  1.00 33.04           H
ATOM   3071  HB  ILE A 249      15.658  11.254  44.422  1.00 27.42           H
ATOM   3072 HG12 ILE A 249      15.121   9.332  42.405  1.00 29.77           H
ATOM   3073 HG13 ILE A 249      16.131  10.544  42.189  1.00 29.77           H
ATOM   3074 HG21 ILE A 249      14.929   9.157  45.284  1.00 36.90           H
ATOM   3075 HG22 ILE A 249      13.844  10.275  45.595  1.00 36.90           H
ATOM   3076 HG23 ILE A 249      13.613   9.256  44.399  1.00 36.90           H
ATOM   3077 HD11 ILE A 249      17.281   8.634  42.715  1.00 32.04           H
ATOM   3078 HD12 ILE A 249      17.471   9.723  43.857  1.00 32.04           H
ATOM   3079 HD13 ILE A 249      16.464   8.513  44.073  1.00 32.04           H
ATOM   3080  N   SER A 250      13.554  13.274  45.103  1.00 24.93           N
ATOM   3081  CA  SER A 250      12.737  13.848  46.175  1.00 27.46           C
ATOM   3082  C   SER A 250      11.454  14.477  45.633  1.00 32.78           C
ATOM   3083  O   SER A 250      10.400  14.419  46.287  1.00 27.04           O
ATOM   3084  CB  SER A 250      13.523  14.912  46.959  1.00 24.48           C
ATOM   3085  OG  SER A 250      14.705  14.398  47.500  1.00 31.53           O
ATOM   3086  H   SER A 250      14.339  13.616  45.027  1.00 29.91           H
ATOM   3087  HA  SER A 250      12.487  13.144  46.794  1.00 32.94           H
ATOM   3088  HB2 SER A 250      13.746  15.640  46.359  1.00 29.37           H
ATOM   3089  HB3 SER A 250      12.967  15.241  47.682  1.00 29.37           H
ATOM   3090  HG  SER A 250      15.201  14.111  46.886  1.00 37.82           H
ATOM   3091  N   VAL A 251      11.541  15.140  44.472  1.00 24.75           N
ATOM   3092  CA  VAL A 251      10.366  15.800  43.914  1.00 30.11           C
ATOM   3093  C   VAL A 251       9.382  14.763  43.406  1.00 26.97           C
ATOM   3094  O   VAL A 251       8.175  14.845  43.668  1.00 27.20           O
ATOM   3095  CB  VAL A 251      10.775  16.781  42.800  1.00 26.00           C
ATOM   3096  CG1 VAL A 251       9.553  17.358  42.116  1.00 25.89           C
ATOM   3097  CG2 VAL A 251      11.644  17.922  43.422  1.00 27.60           C
ATOM   3098  H   VAL A 251      12.256  15.219  44.001  1.00 29.69           H
ATOM   3099  HA  VAL A 251       9.929  16.309  44.614  1.00 36.12           H
ATOM   3100  HB  VAL A 251      11.308  16.315  42.137  1.00 31.19           H
ATOM   3101 HG11 VAL A 251       9.840  17.971  41.422  1.00 31.06           H
ATOM   3102 HG12 VAL A 251       9.038  16.634  41.728  1.00 31.06           H
ATOM   3103 HG13 VAL A 251       9.017  17.830  42.774  1.00 31.06           H
ATOM   3104 HG21 VAL A 251      11.901  18.540  42.720  1.00 33.12           H
ATOM   3105 HG22 VAL A 251      11.121  18.384  44.096  1.00 33.12           H
ATOM   3106 HG23 VAL A 251      12.434  17.532  43.826  1.00 33.12           H
ATOM   3107  N   ALA A 252       9.881  13.778  42.662  1.00 24.79           N
ATOM   3108  CA  ALA A 252       9.023  12.704  42.186  1.00 24.99           C
ATOM   3109  C   ALA A 252       8.270  12.065  43.338  1.00 24.60           C
ATOM   3110  O   ALA A 252       7.080  11.756  43.217  1.00 33.45           O
ATOM   3111  CB  ALA A 252       9.875  11.672  41.456  1.00 29.53           C
ATOM   3112  H   ALA A 252      10.705  13.710  42.423  1.00 29.74           H
ATOM   3113  HA  ALA A 252       8.375  13.064  41.560  1.00 29.99           H
ATOM   3114  HB1 ALA A 252       9.302  10.957  41.139  1.00 35.44           H
ATOM   3115  HB2 ALA A 252      10.315  12.101  40.706  1.00 35.44           H
ATOM   3116  HB3 ALA A 252      10.537  11.319  42.070  1.00 35.44           H
ATOM   3117  N   ARG A 253       8.943  11.917  44.487  1.00 29.75           N
ATOM   3118  CA  ARG A 253       8.346  11.304  45.666  1.00 32.33           C
ATOM   3119  C   ARG A 253       7.262  12.188  46.271  1.00 33.92           C
ATOM   3120  O   ARG A 253       6.178  11.695  46.589  1.00 27.60           O
ATOM   3121  CB  ARG A 253       9.423  10.992  46.695  1.00 26.16           C
ATOM   3122  CG  ARG A 253       9.006   9.967  47.750  1.00 30.23           C
ATOM   3123  CD  ARG A 253      10.205   9.434  48.559  1.00 36.92           C
ATOM   3124  NE  ARG A 253      11.145  10.497  48.819  1.00 46.91           N
ATOM   3125  CZ  ARG A 253      12.469  10.419  48.699  1.00 36.20           C
ATOM   3126  NH1 ARG A 253      13.097   9.296  48.359  1.00 36.75           N
ATOM   3127  NH2 ARG A 253      13.174  11.507  48.959  1.00 48.80           N1+
ATOM   3128  H   ARG A 253       9.757  12.168  44.603  1.00 35.70           H
ATOM   3129  HA  ARG A 253       7.932  10.466  45.406  1.00 38.79           H
ATOM   3130  HB2 ARG A 253      10.201  10.640  46.233  1.00 31.39           H
ATOM   3131  HB3 ARG A 253       9.659  11.811  47.157  1.00 31.39           H
ATOM   3132  HG2 ARG A 253       8.387  10.383  48.369  1.00 36.27           H
ATOM   3133  HG3 ARG A 253       8.582   9.213  47.310  1.00 36.27           H
ATOM   3134  HD2 ARG A 253       9.893   9.084  49.408  1.00 44.30           H
ATOM   3135  HD3 ARG A 253      10.656   8.742  48.051  1.00 44.30           H
ATOM   3136  HE  ARG A 253      10.820  11.251  49.077  1.00 56.29           H
ATOM   3137 HH11 ARG A 253      12.643   8.586  48.186  1.00 44.09           H
ATOM   3138 HH12 ARG A 253      13.954   9.284  48.300  1.00 44.09           H
ATOM   3139 HH21 ARG A 253      12.775  12.233  49.188  1.00 58.55           H
ATOM   3140 HH22 ARG A 253      14.032  11.486  48.905  1.00 58.55           H
ATOM   3141  N   LEU A 254       7.517  13.497  46.417  1.00 27.52           N
ATOM   3142  CA  LEU A 254       6.477  14.389  46.920  1.00 26.47           C
ATOM   3143  C   LEU A 254       5.246  14.360  46.028  1.00 27.04           C
ATOM   3144  O   LEU A 254       4.109  14.356  46.521  1.00 26.69           O
ATOM   3145  CB  LEU A 254       6.991  15.823  47.037  1.00 30.05           C
ATOM   3146  CG  LEU A 254       8.087  16.088  48.088  1.00 33.46           C
ATOM   3147  CD1 LEU A 254       8.687  17.521  47.946  1.00 30.83           C
ATOM   3148  CD2 LEU A 254       7.543  15.872  49.472  1.00 28.13           C
ATOM   3149  H   LEU A 254       8.265  13.879  46.236  1.00 33.01           H
ATOM   3150  HA  LEU A 254       6.212  14.094  47.806  1.00 31.76           H
ATOM   3151  HB2 LEU A 254       7.352  16.085  46.175  1.00 36.06           H
ATOM   3152  HB3 LEU A 254       6.240  16.396  47.256  1.00 36.06           H
ATOM   3153  HG  LEU A 254       8.808  15.453  47.953  1.00 40.14           H
ATOM   3154 HD11 LEU A 254       9.369  17.646  48.623  1.00 36.99           H
ATOM   3155 HD12 LEU A 254       9.076  17.613  47.062  1.00 36.99           H
ATOM   3156 HD13 LEU A 254       7.978  18.172  48.065  1.00 36.99           H
ATOM   3157 HD21 LEU A 254       8.246  16.044  50.118  1.00 33.75           H
ATOM   3158 HD22 LEU A 254       6.803  16.481  49.619  1.00 33.75           H
ATOM   3159 HD23 LEU A 254       7.238  14.955  49.551  1.00 33.75           H
ATOM   3160  N   ILE A 255       5.451  14.376  44.713  1.00 27.15           N
ATOM   3161  CA  ILE A 255       4.333  14.364  43.775  1.00 27.98           C
ATOM   3162  C   ILE A 255       3.530  13.073  43.929  1.00 33.89           C
ATOM   3163  O   ILE A 255       2.294  13.096  43.998  1.00 27.82           O
ATOM   3164  CB  ILE A 255       4.852  14.537  42.338  1.00 28.82           C
ATOM   3165  CG1 ILE A 255       5.557  15.919  42.203  1.00 24.37           C
ATOM   3166  CG2 ILE A 255       3.671  14.343  41.318  1.00 34.54           C
ATOM   3167  CD1 ILE A 255       5.969  16.300  40.791  1.00 28.92           C
ATOM   3168  H   ILE A 255       6.226  14.394  44.340  1.00 32.57           H
ATOM   3169  HA  ILE A 255       3.744  15.109  43.974  1.00 33.57           H
ATOM   3170  HB  ILE A 255       5.511  13.846  42.170  1.00 34.58           H
ATOM   3171 HG12 ILE A 255       4.953  16.606  42.526  1.00 29.24           H
ATOM   3172 HG13 ILE A 255       6.359  15.910  42.749  1.00 29.24           H
ATOM   3173 HG21 ILE A 255       4.011  14.455  40.416  1.00 41.45           H
ATOM   3174 HG22 ILE A 255       3.304  13.451  41.426  1.00 41.45           H
ATOM   3175 HG23 ILE A 255       2.986  15.006  41.498  1.00 41.45           H
ATOM   3176 HD11 ILE A 255       6.396  17.170  40.811  1.00 34.70           H
ATOM   3177 HD12 ILE A 255       6.588  15.634  40.453  1.00 34.70           H
ATOM   3178 HD13 ILE A 255       5.178  16.332  40.230  1.00 34.70           H
ATOM   3179  N   ARG A 256       4.226  11.927  43.985  1.00 28.15           N
ATOM   3180  CA  ARG A 256       3.544  10.643  44.167  1.00 32.24           C
ATOM   3181  C   ARG A 256       2.800  10.609  45.498  1.00 31.77           C
ATOM   3182  O   ARG A 256       1.621  10.239  45.547  1.00 39.95           O
ATOM   3183  CB  ARG A 256       4.545   9.477  44.063  1.00 28.04           C
ATOM   3184  CG  ARG A 256       5.128   9.262  42.680  1.00 32.60           C
ATOM   3185  CD  ARG A 256       5.446   7.784  42.403  1.00 40.20           C
ATOM   3186  NE  ARG A 256       5.150   7.531  41.009  1.00 49.51           N
ATOM   3187  CZ  ARG A 256       4.581   6.440  40.532  1.00 35.88           C
ATOM   3188  NH1 ARG A 256       4.243   5.442  41.327  1.00 41.29           N
ATOM   3189  NH2 ARG A 256       4.346   6.362  39.225  1.00 53.19           N1+
ATOM   3190  H   ARG A 256       5.082  11.870  43.921  1.00 33.77           H
ATOM   3191  HA  ARG A 256       2.890  10.535  43.459  1.00 38.68           H
ATOM   3192  HB2 ARG A 256       5.282   9.647  44.669  1.00 33.64           H
ATOM   3193  HB3 ARG A 256       4.093   8.658  44.320  1.00 33.64           H
ATOM   3194  HG2 ARG A 256       4.488   9.563  42.015  1.00 39.12           H
ATOM   3195  HG3 ARG A 256       5.952   9.768  42.601  1.00 39.12           H
ATOM   3196  HD2 ARG A 256       6.387   7.611  42.563  1.00 48.23           H
ATOM   3197  HD3 ARG A 256       4.887   7.215  42.954  1.00 48.23           H
ATOM   3198  HE  ARG A 256       5.364   8.143  40.443  1.00 59.40           H
ATOM   3199 HH11 ARG A 256       4.389   5.497  42.172  1.00 49.54           H
ATOM   3200 HH12 ARG A 256       3.876   4.737  40.999  1.00 49.54           H
ATOM   3201 HH21 ARG A 256       4.572   7.012  38.709  1.00 63.83           H
ATOM   3202 HH22 ARG A 256       3.986   5.655  38.895  1.00 63.83           H
ATOM   3203  N   GLN A 257       3.453  11.025  46.589  1.00 29.78           N
ATOM   3204  CA  GLN A 257       2.758  11.106  47.875  1.00 30.07           C
ATOM   3205  C   GLN A 257       1.518  11.977  47.761  1.00 37.57           C
ATOM   3206  O   GLN A 257       0.442  11.622  48.260  1.00 30.47           O
ATOM   3207  CB  GLN A 257       3.689  11.656  48.957  1.00 32.04           C
ATOM   3208  CG  GLN A 257       4.825  10.671  49.346  1.00 32.51           C
ATOM   3209  CD  GLN A 257       5.856  11.267  50.292  1.00 37.77           C
ATOM   3210  OE1 GLN A 257       6.093  12.484  50.313  1.00 28.43           O
ATOM   3211  NE2 GLN A 257       6.493  10.398  51.076  1.00 36.13           N
ATOM   3212  H   GLN A 257       4.280  11.261  46.611  1.00 35.73           H
ATOM   3213  HA  GLN A 257       2.478  10.216  48.141  1.00 36.08           H
ATOM   3214  HB2 GLN A 257       4.101  12.473  48.632  1.00 38.44           H
ATOM   3215  HB3 GLN A 257       3.169  11.842  49.754  1.00 38.44           H
ATOM   3216  HG2 GLN A 257       4.433   9.899  49.783  1.00 39.01           H
ATOM   3217  HG3 GLN A 257       5.288  10.393  48.540  1.00 39.01           H
ATOM   3218 HE21 GLN A 257       6.309   9.559  51.026  1.00 43.36           H
ATOM   3219 HE22 GLN A 257       7.087  10.675  51.632  1.00 43.36           H
ATOM   3220  N   GLU A 258       1.646  13.124  47.091  1.00 30.39           N
ATOM   3221  CA  GLU A 258       0.525  14.051  47.034  1.00 31.86           C
ATOM   3222  C   GLU A 258      -0.562  13.521  46.110  1.00 34.32           C
ATOM   3223  O   GLU A 258      -1.743  13.744  46.377  1.00 32.73           O
ATOM   3224  CB  GLU A 258       0.979  15.442  46.582  1.00 31.48           C
ATOM   3225  CG  GLU A 258      -0.014  16.557  46.885  1.00 35.38           C
ATOM   3226  CD  GLU A 258       0.578  17.953  46.767  1.00 35.07           C
ATOM   3227  OE1 GLU A 258       1.608  18.129  46.090  1.00 29.24           O
ATOM   3228  OE2 GLU A 258      -0.001  18.895  47.349  1.00 33.54           O1-
ATOM   3229  H   GLU A 258       2.353  13.380  46.673  1.00 36.47           H
ATOM   3230  HA  GLU A 258       0.144  14.137  47.922  1.00 38.22           H
ATOM   3231  HB2 GLU A 258       1.811  15.658  47.031  1.00 37.77           H
ATOM   3232  HB3 GLU A 258       1.121  15.426  45.622  1.00 37.77           H
ATOM   3233  HG2 GLU A 258      -0.754  16.495  46.261  1.00 42.45           H
ATOM   3234  HG3 GLU A 258      -0.339  16.448  47.793  1.00 42.45           H
ATOM   3235  N   GLU A 259      -0.190  12.799  45.039  1.00 31.18           N
ATOM   3236  CA  GLU A 259      -1.174  12.170  44.172  1.00 31.24           C
ATOM   3237  C   GLU A 259      -1.722  10.883  44.768  1.00 40.53           C
ATOM   3238  O   GLU A 259      -2.459  10.172  44.076  1.00 39.65           O
ATOM   3239  CB  GLU A 259      -0.592  11.844  42.794  1.00 35.30           C
ATOM   3240  CG  GLU A 259      -0.377  13.045  41.871  1.00 40.00           C
ATOM   3241  CD  GLU A 259      -1.680  13.647  41.370  1.00 42.46           C
ATOM   3242  OE1 GLU A 259      -1.761  14.082  40.196  1.00 43.03           O
ATOM   3243  OE2 GLU A 259      -2.622  13.700  42.172  1.00 44.81           O1-
ATOM   3244  H   GLU A 259       0.625  12.665  44.802  1.00 37.41           H
ATOM   3245  HA  GLU A 259      -1.917  12.781  44.045  1.00 37.48           H
ATOM   3246  HB2 GLU A 259       0.269  11.415  42.919  1.00 42.36           H
ATOM   3247  HB3 GLU A 259      -1.195  11.233  42.343  1.00 42.36           H
ATOM   3248  HG2 GLU A 259       0.104  13.734  42.355  1.00 47.99           H
ATOM   3249  HG3 GLU A 259       0.138  12.762  41.099  1.00 47.99           H
ATOM   3250  N   ARG A 260      -1.389  10.592  46.022  1.00 35.77           N
ATOM   3251  CA  ARG A 260      -1.578   9.271  46.580  1.00 38.67           C
ATOM   3252  C   ARG A 260      -1.242   8.274  45.484  1.00 46.29           C
ATOM   3253  O   ARG A 260      -2.137   7.784  44.785  1.00 57.60           O
ATOM   3254  CB  ARG A 260      -2.994   9.073  47.129  1.00 43.75           C
ATOM   3255  CG  ARG A 260      -3.131   9.242  48.668  1.00 51.52           C
ATOM   3256  CD  ARG A 260      -3.186  10.714  49.102  1.00 58.69           C
ATOM   3257  NE  ARG A 260      -4.467  11.079  49.731  1.00 61.31           N
ATOM   3258  CZ  ARG A 260      -5.568  11.424  49.059  1.00 61.83           C
ATOM   3259  NH1 ARG A 260      -5.575  11.453  47.729  1.00 56.34           N
ATOM   3260  NH2 ARG A 260      -6.677  11.743  49.721  1.00 61.02           N1+
ATOM   3261  H   ARG A 260      -1.047  11.157  46.573  1.00 42.92           H
ATOM   3262  HA  ARG A 260      -0.951   9.140  47.309  1.00 46.40           H
ATOM   3263  HB2 ARG A 260      -3.580   9.722  46.710  1.00 52.50           H
ATOM   3264  HB3 ARG A 260      -3.288   8.176  46.906  1.00 52.50           H
ATOM   3265  HG2 ARG A 260      -3.950   8.813  48.961  1.00 61.82           H
ATOM   3266  HG3 ARG A 260      -2.367   8.830  49.101  1.00 61.82           H
ATOM   3267  HD2 ARG A 260      -2.478  10.880  49.744  1.00 70.42           H
ATOM   3268  HD3 ARG A 260      -3.063  11.278  48.322  1.00 70.42           H
ATOM   3269  HE  ARG A 260      -4.508  11.070  50.590  1.00 73.56           H
ATOM   3270 HH11 ARG A 260      -4.863  11.250  47.291  1.00 67.60           H
ATOM   3271 HH12 ARG A 260      -6.291  11.676  47.308  1.00 67.60           H
ATOM   3272 HH21 ARG A 260      -6.684  11.726  50.580  1.00 73.22           H
ATOM   3273 HH22 ARG A 260      -7.387  11.963  49.289  1.00 73.22           H
ATOM   3274  N   LEU A 261       0.037   7.985  45.295  1.00 36.47           N
ATOM   3275  CA  LEU A 261       0.464   6.915  44.411  1.00 41.77           C
ATOM   3276  C   LEU A 261       1.436   6.032  45.170  1.00 38.06           C
ATOM   3277  O   LEU A 261       2.054   6.460  46.153  1.00 36.84           O
ATOM   3278  CB  LEU A 261       1.129   7.429  43.125  1.00 35.37           C
ATOM   3279  CG  LEU A 261       0.256   8.245  42.188  1.00 37.61           C
ATOM   3280  CD1 LEU A 261       1.055   8.722  40.964  1.00 39.17           C
ATOM   3281  CD2 LEU A 261      -0.961   7.453  41.740  1.00 39.71           C
ATOM   3282  H   LEU A 261       0.687   8.401  45.675  1.00 43.75           H
ATOM   3283  HA  LEU A 261      -0.305   6.379  44.163  1.00 50.11           H
ATOM   3284  HB2 LEU A 261       1.881   7.987  43.376  1.00 42.43           H
ATOM   3285  HB3 LEU A 261       1.450   6.663  42.624  1.00 42.43           H
ATOM   3286  HG  LEU A 261      -0.060   9.031  42.660  1.00 45.12           H
ATOM   3287 HD11 LEU A 261       0.470   9.239  40.387  1.00 47.00           H
ATOM   3288 HD12 LEU A 261       1.794   9.273  41.265  1.00 47.00           H
ATOM   3289 HD13 LEU A 261       1.392   7.948  40.486  1.00 47.00           H
ATOM   3290 HD21 LEU A 261      -1.494   8.003  41.144  1.00 47.65           H
ATOM   3291 HD22 LEU A 261      -0.664   6.654  41.276  1.00 47.65           H
ATOM   3292 HD23 LEU A 261      -1.483   7.208  42.520  1.00 47.65           H
ATOM   3293  N   PRO A 262       1.551   4.775  44.775  1.00 44.57           N
ATOM   3294  CA  PRO A 262       2.548   3.911  45.408  1.00 42.84           C
ATOM   3295  C   PRO A 262       3.949   4.414  45.098  1.00 37.51           C
ATOM   3296  O   PRO A 262       4.216   4.999  44.038  1.00 33.69           O
ATOM   3297  CB  PRO A 262       2.282   2.531  44.792  1.00 41.61           C
ATOM   3298  CG  PRO A 262       1.543   2.801  43.510  1.00 44.16           C
ATOM   3299  CD  PRO A 262       0.805   4.103  43.691  1.00 41.97           C
ATOM   3300  HA  PRO A 262       2.415   3.875  46.369  1.00 51.40           H
ATOM   3301  HB2 PRO A 262       3.124   2.085  44.614  1.00 49.93           H
ATOM   3302  HB3 PRO A 262       1.736   2.004  45.397  1.00 49.93           H
ATOM   3303  HG2 PRO A 262       2.180   2.873  42.781  1.00 52.99           H
ATOM   3304  HG3 PRO A 262       0.918   2.079  43.341  1.00 52.99           H
ATOM   3305  HD2 PRO A 262       0.843   4.629  42.878  1.00 50.36           H
ATOM   3306  HD3 PRO A 262      -0.111   3.936  43.964  1.00 50.36           H
ATOM   3307  N   ILE A 263       4.839   4.205  46.054  1.00 36.04           N
ATOM   3308  CA  ILE A 263       6.211   4.686  45.961  1.00 46.56           C
ATOM   3309  C   ILE A 263       7.163   3.504  46.103  1.00 38.81           C
ATOM   3310  O   ILE A 263       7.199   2.845  47.148  1.00 38.28           O
ATOM   3311  CB  ILE A 263       6.494   5.780  47.004  1.00 43.65           C
ATOM   3312  CG1 ILE A 263       5.784   7.073  46.573  1.00 36.19           C
ATOM   3313  CG2 ILE A 263       7.988   6.056  47.113  1.00 37.17           C
ATOM   3314  CD1 ILE A 263       5.398   7.953  47.683  1.00 43.56           C
ATOM   3315  H   ILE A 263       4.671   3.779  46.782  1.00 43.24           H
ATOM   3316  HA  ILE A 263       6.348   5.073  45.082  1.00 55.86           H
ATOM   3317  HB  ILE A 263       6.154   5.498  47.867  1.00 52.37           H
ATOM   3318 HG12 ILE A 263       6.378   7.574  45.992  1.00 43.43           H
ATOM   3319 HG13 ILE A 263       4.976   6.837  46.090  1.00 43.43           H
ATOM   3320 HG21 ILE A 263       8.133   6.748  47.777  1.00 44.60           H
ATOM   3321 HG22 ILE A 263       8.441   5.241  47.380  1.00 44.60           H
ATOM   3322 HG23 ILE A 263       8.318   6.351  46.249  1.00 44.60           H
ATOM   3323 HD11 ILE A 263       4.959   8.740  47.324  1.00 52.27           H
ATOM   3324 HD12 ILE A 263       4.792   7.474  48.270  1.00 52.27           H
ATOM   3325 HD13 ILE A 263       6.195   8.212  48.172  1.00 52.27           H
ATOM   3326  N   ASP A 264       7.937   3.260  45.048  1.00 42.32           N
ATOM   3327  CA  ASP A 264       8.941   2.202  44.980  1.00 38.66           C
ATOM   3328  C   ASP A 264      10.297   2.892  44.861  1.00 34.47           C
ATOM   3329  O   ASP A 264      10.695   3.273  43.761  1.00 37.39           O
ATOM   3330  CB  ASP A 264       8.652   1.295  43.792  1.00 40.00           C
ATOM   3331  CG  ASP A 264       9.723   0.236  43.570  1.00 44.14           C
ATOM   3332  OD1 ASP A 264      10.741   0.205  44.309  1.00 42.08           O
ATOM   3333  OD2 ASP A 264       9.537  -0.556  42.627  1.00 44.12           O1-
ATOM   3334  H   ASP A 264       7.894   3.719  44.323  1.00 50.78           H
ATOM   3335  HA  ASP A 264       8.924   1.674  45.794  1.00 46.38           H
ATOM   3336  HB2 ASP A 264       7.809   0.840  43.942  1.00 47.99           H
ATOM   3337  HB3 ASP A 264       8.597   1.837  42.989  1.00 47.99           H
ATOM   3338  N   GLU A 265      10.985   3.073  45.994  1.00 42.90           N
ATOM   3339  CA  GLU A 265      12.249   3.815  46.014  1.00 39.26           C
ATOM   3340  C   GLU A 265      13.221   3.298  44.969  1.00 39.64           C
ATOM   3341  O   GLU A 265      13.929   4.081  44.321  1.00 36.67           O
ATOM   3342  CB  GLU A 265      12.888   3.724  47.401  1.00 39.81           C
ATOM   3343  CG  GLU A 265      12.067   4.362  48.503  1.00 36.55           C
ATOM   3344  CD  GLU A 265      11.892   5.864  48.276  1.00 44.81           C
ATOM   3345  OE1 GLU A 265      10.913   6.457  48.767  1.00 42.57           O
ATOM   3346  OE2 GLU A 265      12.750   6.449  47.593  1.00 42.33           O1-
ATOM   3347  H   GLU A 265      10.741   2.775  46.763  1.00 51.47           H
ATOM   3348  HA  GLU A 265      12.071   4.750  45.825  1.00 47.10           H
ATOM   3349  HB2 GLU A 265      13.010   2.788  47.627  1.00 47.77           H
ATOM   3350  HB3 GLU A 265      13.749   4.170  47.377  1.00 47.77           H
ATOM   3351  HG2 GLU A 265      11.187   3.954  48.523  1.00 43.85           H
ATOM   3352  HG3 GLU A 265      12.516   4.233  49.352  1.00 43.85           H
ATOM   3353  N   ASN A 266      13.279   1.976  44.801  1.00 39.17           N
ATOM   3354  CA  ASN A 266      14.208   1.395  43.845  1.00 33.78           C
ATOM   3355  C   ASN A 266      13.885   1.826  42.431  1.00 40.49           C
ATOM   3356  O   ASN A 266      14.793   2.105  41.632  1.00 28.62           O
ATOM   3357  CB  ASN A 266      14.179  -0.124  43.955  1.00 46.29           C
ATOM   3358  CG  ASN A 266      15.494  -0.672  44.389  1.00 48.57           C
ATOM   3359  OD1 ASN A 266      15.923  -0.433  45.522  1.00 57.87           O
ATOM   3360  ND2 ASN A 266      16.176  -1.383  43.487  1.00 53.62           N
ATOM   3361  H   ASN A 266      12.796   1.405  45.224  1.00 47.00           H
ATOM   3362  HA  ASN A 266      15.106   1.695  44.054  1.00 40.53           H
ATOM   3363  HB2 ASN A 266      13.512  -0.384  44.609  1.00 55.54           H
ATOM   3364  HB3 ASN A 266      13.965  -0.502  43.088  1.00 55.54           H
ATOM   3365 HD21 ASN A 266      16.940  -1.719  43.693  1.00 64.33           H
ATOM   3366 HD22 ASN A 266      15.851  -1.504  42.700  1.00 64.33           H
ATOM   3367  N   GLN A 267      12.591   1.856  42.095  1.00 37.82           N
ATOM   3368  CA  GLN A 267      12.163   2.278  40.766  1.00 39.17           C
ATOM   3369  C   GLN A 267      12.336   3.787  40.564  1.00 31.64           C
ATOM   3370  O   GLN A 267      12.616   4.220  39.441  1.00 31.11           O
ATOM   3371  CB  GLN A 267      10.707   1.850  40.542  1.00 36.30           C
ATOM   3372  CG  GLN A 267      10.033   2.377  39.289  1.00 39.28           C
ATOM   3373  CD  GLN A 267      10.598   1.783  38.012  1.00 45.30           C
ATOM   3374  OE1 GLN A 267      11.391   0.837  38.036  1.00 48.58           O
ATOM   3375  NE2 GLN A 267      10.180   2.334  36.880  1.00 45.44           N
ATOM   3376  H   GLN A 267      11.947   1.637  42.620  1.00 45.38           H
ATOM   3377  HA  GLN A 267      12.710   1.826  40.105  1.00 47.00           H
ATOM   3378  HB2 GLN A 267      10.679   0.881  40.498  1.00 43.55           H
ATOM   3379  HB3 GLN A 267      10.181   2.152  41.299  1.00 43.55           H
ATOM   3380  HG2 GLN A 267       9.088   2.161  39.326  1.00 47.13           H
ATOM   3381  HG3 GLN A 267      10.151   3.339  39.249  1.00 47.13           H
ATOM   3382 HE21 GLN A 267       9.622   2.988  36.901  1.00 54.53           H
ATOM   3383 HE22 GLN A 267      10.467   2.038  36.126  1.00 54.53           H
ATOM   3384  N   LEU A 268      12.156   4.595  41.616  1.00 30.90           N
ATOM   3385  CA  LEU A 268      12.459   6.029  41.524  1.00 33.54           C
ATOM   3386  C   LEU A 268      13.916   6.233  41.161  1.00 27.93           C
ATOM   3387  O   LEU A 268      14.249   6.944  40.205  1.00 28.98           O
ATOM   3388  CB  LEU A 268      12.166   6.739  42.853  1.00 40.20           C
ATOM   3389  CG  LEU A 268      10.724   6.977  43.302  1.00 38.37           C
ATOM   3390  CD1 LEU A 268      10.741   8.055  44.334  1.00 36.02           C
ATOM   3391  CD2 LEU A 268       9.840   7.346  42.149  1.00 35.02           C
ATOM   3392  H   LEU A 268      11.864   4.342  42.384  1.00 37.07           H
ATOM   3393  HA  LEU A 268      11.910   6.432  40.833  1.00 40.25           H
ATOM   3394  HB2 LEU A 268      12.589   6.222  43.556  1.00 48.23           H
ATOM   3395  HB3 LEU A 268      12.588   7.612  42.814  1.00 48.23           H
ATOM   3396  HG  LEU A 268      10.375   6.169  43.709  1.00 46.04           H
ATOM   3397 HD11 LEU A 268       9.833   8.221  44.631  1.00 43.22           H
ATOM   3398 HD12 LEU A 268      11.287   7.766  45.082  1.00 43.22           H
ATOM   3399 HD13 LEU A 268      11.114   8.860  43.942  1.00 43.22           H
ATOM   3400 HD21 LEU A 268       8.938   7.488  42.476  1.00 42.02           H
ATOM   3401 HD22 LEU A 268      10.176   8.160  41.741  1.00 42.02           H
ATOM   3402 HD23 LEU A 268       9.848   6.624  41.502  1.00 42.02           H
ATOM   3403  N   ALA A 269      14.798   5.609  41.936  1.00 27.05           N
ATOM   3404  CA  ALA A 269      16.221   5.715  41.678  1.00 24.27           C
ATOM   3405  C   ALA A 269      16.550   5.240  40.271  1.00 29.42           C
ATOM   3406  O   ALA A 269      17.305   5.890  39.543  1.00 33.93           O
ATOM   3407  CB  ALA A 269      16.975   4.923  42.739  1.00 28.24           C
ATOM   3408  H   ALA A 269      14.595   5.121  42.614  1.00 32.45           H
ATOM   3409  HA  ALA A 269      16.487   6.645  41.751  1.00 29.12           H
ATOM   3410  HB1 ALA A 269      17.927   4.993  42.568  1.00 33.89           H
ATOM   3411  HB2 ALA A 269      16.768   5.289  43.613  1.00 33.89           H
ATOM   3412  HB3 ALA A 269      16.698   3.994  42.695  1.00 33.89           H
ATOM   3413  N   LEU A 270      15.930   4.149  39.834  1.00 33.70           N
ATOM   3414  CA  LEU A 270      16.244   3.626  38.510  1.00 39.53           C
ATOM   3415  C   LEU A 270      15.857   4.620  37.434  1.00 28.13           C
ATOM   3416  O   LEU A 270      16.622   4.853  36.498  1.00 29.53           O
ATOM   3417  CB  LEU A 270      15.528   2.295  38.278  1.00 40.60           C
ATOM   3418  CG  LEU A 270      16.312   1.163  37.612  1.00 47.91           C
ATOM   3419  CD1 LEU A 270      17.355   0.519  38.564  1.00 47.02           C
ATOM   3420  CD2 LEU A 270      15.316   0.117  37.100  1.00 45.89           C
ATOM   3421  H   LEU A 270      15.338   3.704  40.272  1.00 40.43           H
ATOM   3422  HA  LEU A 270      17.199   3.471  38.448  1.00 47.43           H
ATOM   3423  HB2 LEU A 270      15.231   1.963  39.140  1.00 48.71           H
ATOM   3424  HB3 LEU A 270      14.753   2.466  37.722  1.00 48.71           H
ATOM   3425  HG  LEU A 270      16.788   1.520  36.847  1.00 57.49           H
ATOM   3426 HD11 LEU A 270      17.819  -0.189  38.091  1.00 56.41           H
ATOM   3427 HD12 LEU A 270      17.986   1.200  38.846  1.00 56.41           H
ATOM   3428 HD13 LEU A 270      16.894   0.155  39.336  1.00 56.41           H
ATOM   3429 HD21 LEU A 270      15.806  -0.604  36.676  1.00 55.07           H
ATOM   3430 HD22 LEU A 270      14.805  -0.225  37.850  1.00 55.07           H
ATOM   3431 HD23 LEU A 270      14.721   0.536  36.458  1.00 55.07           H
ATOM   3432  N   GLU A 271      14.670   5.221  37.549  1.00 29.74           N
ATOM   3433  CA  GLU A 271      14.194   6.118  36.498  1.00 28.82           C
ATOM   3434  C   GLU A 271      14.986   7.420  36.493  1.00 23.54           C
ATOM   3435  O   GLU A 271      15.361   7.925  35.430  1.00 23.02           O
ATOM   3436  CB  GLU A 271      12.687   6.380  36.663  1.00 32.31           C
ATOM   3437  CG  GLU A 271      11.835   5.485  35.780  1.00 34.56           C
ATOM   3438  CD  GLU A 271      10.372   5.711  35.960  1.00 35.29           C
ATOM   3439  OE1 GLU A 271       9.825   6.546  35.221  1.00 31.64           O
ATOM   3440  OE2 GLU A 271       9.766   5.055  36.848  1.00 44.51           O1-
ATOM   3441  H   GLU A 271      14.132   5.127  38.213  1.00 35.68           H
ATOM   3442  HA  GLU A 271      14.326   5.689  35.638  1.00 34.58           H
ATOM   3443  HB2 GLU A 271      12.437   6.216  37.586  1.00 38.76           H
ATOM   3444  HB3 GLU A 271      12.498   7.302  36.427  1.00 38.76           H
ATOM   3445  HG2 GLU A 271      12.052   5.661  34.851  1.00 41.47           H
ATOM   3446  HG3 GLU A 271      12.023   4.558  35.994  1.00 41.47           H
ATOM   3447  N   MET A 272      15.324   7.938  37.672  1.00 27.33           N
ATOM   3448  CA  MET A 272      16.046   9.205  37.701  1.00 24.32           C
ATOM   3449  C   MET A 272      17.506   9.015  37.336  1.00 24.32           C
ATOM   3450  O   MET A 272      18.142   9.943  36.835  1.00 23.15           O
ATOM   3451  CB  MET A 272      15.888   9.858  39.082  1.00 25.52           C
ATOM   3452  CG  MET A 272      14.419  10.324  39.346  1.00 29.80           C
ATOM   3453  SD  MET A 272      13.695  11.346  37.994  1.00 27.10           S
ATOM   3454  CE  MET A 272      12.877  10.154  36.906  1.00 31.75           C
ATOM   3455  H   MET A 272      15.154   7.591  38.440  1.00 32.79           H
ATOM   3456  HA  MET A 272      15.644   9.801  37.051  1.00 29.18           H
ATOM   3457  HB2 MET A 272      16.129   9.215  39.767  1.00 30.62           H
ATOM   3458  HB3 MET A 272      16.466  10.635  39.134  1.00 30.62           H
ATOM   3459  HG2 MET A 272      13.859   9.540  39.456  1.00 35.75           H
ATOM   3460  HG3 MET A 272      14.402  10.855  40.158  1.00 35.75           H
ATOM   3461  HE1 MET A 272      12.471  10.630  36.165  1.00 38.10           H
ATOM   3462  HE2 MET A 272      13.538   9.526  36.573  1.00 38.10           H
ATOM   3463  HE3 MET A 272      12.196   9.682  37.410  1.00 38.10           H
ATOM   3464  N   ASN A 273      18.062   7.822  37.506  1.00 26.99           N
ATOM   3465  CA  ASN A 273      19.438   7.688  37.053  1.00 25.97           C
ATOM   3466  C   ASN A 273      19.493   7.634  35.533  1.00 28.53           C
ATOM   3467  O   ASN A 273      20.424   8.175  34.938  1.00 26.47           O
ATOM   3468  CB  ASN A 273      20.114   6.473  37.706  1.00 28.90           C
ATOM   3469  CG  ASN A 273      20.639   6.786  39.102  1.00 26.91           C
ATOM   3470  OD1 ASN A 273      21.579   7.542  39.270  1.00 32.57           O
ATOM   3471  ND2 ASN A 273      20.049   6.179  40.102  1.00 32.97           N
ATOM   3472  H   ASN A 273      17.698   7.125  37.854  1.00 32.39           H
ATOM   3473  HA  ASN A 273      19.930   8.476  37.332  1.00 31.16           H
ATOM   3474  HB2 ASN A 273      19.469   5.753  37.780  1.00 34.68           H
ATOM   3475  HB3 ASN A 273      20.863   6.194  37.157  1.00 34.68           H
ATOM   3476 HD21 ASN A 273      20.311   6.324  40.908  1.00 39.55           H
ATOM   3477 HD22 ASN A 273      19.399   5.636  39.952  1.00 39.55           H
ATOM   3478  N   LYS A 274      18.478   7.045  34.882  1.00 26.77           N
ATOM   3479  CA  LYS A 274      18.396   7.112  33.421  1.00 27.78           C
ATOM   3480  C   LYS A 274      18.214   8.538  32.918  1.00 24.01           C
ATOM   3481  O   LYS A 274      18.696   8.866  31.828  1.00 28.30           O
ATOM   3482  CB  LYS A 274      17.249   6.231  32.893  1.00 30.57           C
ATOM   3483  CG  LYS A 274      17.671   4.792  32.610  1.00 44.10           C
ATOM   3484  CD  LYS A 274      18.101   4.607  31.150  1.00 39.66           C
ATOM   3485  CE  LYS A 274      18.898   3.312  30.980  1.00 40.42           C
ATOM   3486  NZ  LYS A 274      19.183   3.037  29.543  1.00 44.95           N1+
ATOM   3487  H   LYS A 274      17.838   6.611  35.258  1.00 32.12           H
ATOM   3488  HA  LYS A 274      19.224   6.771  33.048  1.00 33.33           H
ATOM   3489  HB2 LYS A 274      16.540   6.209  33.555  1.00 36.68           H
ATOM   3490  HB3 LYS A 274      16.916   6.612  32.066  1.00 36.68           H
ATOM   3491  HG2 LYS A 274      18.421   4.561  33.180  1.00 52.92           H
ATOM   3492  HG3 LYS A 274      16.923   4.199  32.784  1.00 52.92           H
ATOM   3493  HD2 LYS A 274      17.314   4.558  30.585  1.00 47.58           H
ATOM   3494  HD3 LYS A 274      18.664   5.350  30.883  1.00 47.58           H
ATOM   3495  HE2 LYS A 274      19.744   3.392  31.448  1.00 48.50           H
ATOM   3496  HE3 LYS A 274      18.385   2.570  31.336  1.00 48.50           H
ATOM   3497  HZ1 LYS A 274      19.647   2.282  29.464  1.00 53.93           H
ATOM   3498  HZ2 LYS A 274      18.421   2.957  29.091  1.00 53.93           H
ATOM   3499  HZ3 LYS A 274      19.657   3.705  29.194  1.00 53.93           H
ATOM   3500  N   VAL A 275      17.512   9.404  33.670  1.00 25.85           N
ATOM   3501  CA  VAL A 275      17.515  10.830  33.314  1.00 24.69           C
ATOM   3502  C   VAL A 275      18.935  11.387  33.333  1.00 17.19           C
ATOM   3503  O   VAL A 275      19.353  12.083  32.396  1.00 21.80           O
ATOM   3504  CB  VAL A 275      16.588  11.632  34.236  1.00 25.23           C
ATOM   3505  CG1 VAL A 275      16.849  13.145  34.015  1.00 25.51           C
ATOM   3506  CG2 VAL A 275      15.130  11.276  33.926  1.00 21.50           C
ATOM   3507  H   VAL A 275      17.046   9.201  34.364  1.00 31.01           H
ATOM   3508  HA  VAL A 275      17.177  10.922  32.409  1.00 29.62           H
ATOM   3509  HB  VAL A 275      16.774  11.414  35.163  1.00 30.27           H
ATOM   3510 HG11 VAL A 275      16.264  13.654  34.598  1.00 30.61           H
ATOM   3511 HG12 VAL A 275      17.776  13.339  34.225  1.00 30.61           H
ATOM   3512 HG13 VAL A 275      16.666  13.364  33.088  1.00 30.61           H
ATOM   3513 HG21 VAL A 275      14.549  11.786  34.512  1.00 25.80           H
ATOM   3514 HG22 VAL A 275      14.942  11.496  33.000  1.00 25.80           H
ATOM   3515 HG23 VAL A 275      14.999  10.327  34.075  1.00 25.80           H
ATOM   3516  N   MET A 276      19.697  11.086  34.399  1.00 22.83           N
ATOM   3517  CA  MET A 276      21.085  11.545  34.461  1.00 17.69           C
ATOM   3518  C   MET A 276      21.914  10.931  33.340  1.00 27.87           C
ATOM   3519  O   MET A 276      22.765  11.607  32.748  1.00 22.77           O
ATOM   3520  CB  MET A 276      21.712  11.226  35.818  1.00 24.21           C
ATOM   3521  CG  MET A 276      23.140  11.754  35.944  1.00 22.51           C
ATOM   3522  SD  MET A 276      23.172  13.577  35.661  1.00 28.81           S
ATOM   3523  CE  MET A 276      24.259  14.117  36.958  1.00 26.03           C
ATOM   3524  H   MET A 276      19.438  10.628  35.079  1.00 27.39           H
ATOM   3525  HA  MET A 276      21.094  12.509  34.356  1.00 21.22           H
ATOM   3526  HB2 MET A 276      21.178  11.635  36.517  1.00 29.05           H
ATOM   3527  HB3 MET A 276      21.736  10.264  35.938  1.00 29.05           H
ATOM   3528  HG2 MET A 276      23.475  11.574  36.836  1.00 27.01           H
ATOM   3529  HG3 MET A 276      23.703  11.329  35.278  1.00 27.01           H
ATOM   3530  HE1 MET A 276      24.354  15.081  36.909  1.00 31.24           H
ATOM   3531  HE2 MET A 276      23.879  13.865  37.814  1.00 31.24           H
ATOM   3532  HE3 MET A 276      25.124  13.693  36.842  1.00 31.24           H
ATOM   3533  N   GLU A 277      21.700   9.646  33.033  1.00 25.57           N
ATOM   3534  CA  GLU A 277      22.513   9.055  31.980  1.00 24.75           C
ATOM   3535  C   GLU A 277      22.201   9.718  30.654  1.00 22.38           C
ATOM   3536  O   GLU A 277      23.113  10.068  29.894  1.00 26.19           O
ATOM   3537  CB  GLU A 277      22.320   7.525  31.909  1.00 30.38           C
ATOM   3538  CG  GLU A 277      23.339   6.870  30.976  1.00 41.76           C
ATOM   3539  CD  GLU A 277      24.779   7.455  31.142  1.00 50.37           C
ATOM   3540  OE1 GLU A 277      25.220   8.283  30.274  1.00 34.74           O
ATOM   3541  OE2 GLU A 277      25.457   7.109  32.160  1.00 47.90           O1-
ATOM   3542  H   GLU A 277      21.123   9.125  33.399  1.00 30.68           H
ATOM   3543  HA  GLU A 277      23.447   9.224  32.179  1.00 29.69           H
ATOM   3544  HB2 GLU A 277      22.434   7.147  32.796  1.00 36.45           H
ATOM   3545  HB3 GLU A 277      21.431   7.330  31.574  1.00 36.45           H
ATOM   3546  HG2 GLU A 277      23.377   5.920  31.167  1.00 50.10           H
ATOM   3547  HG3 GLU A 277      23.062   7.012  30.057  1.00 50.10           H
ATOM   3548  N   LEU A 278      20.911   9.972  30.396  1.00 23.80           N
ATOM   3549  CA  LEU A 278      20.509  10.754  29.232  1.00 27.09           C
ATOM   3550  C   LEU A 278      21.192  12.112  29.184  1.00 22.66           C
ATOM   3551  O   LEU A 278      21.745  12.516  28.145  1.00 19.60           O
ATOM   3552  CB  LEU A 278      18.988  10.968  29.240  1.00 23.59           C
ATOM   3553  CG  LEU A 278      18.279  11.060  27.888  1.00 30.00           C
ATOM   3554  CD1 LEU A 278      17.026  11.871  28.054  1.00 30.15           C
ATOM   3555  CD2 LEU A 278      19.100  11.564  26.737  1.00 28.55           C
ATOM   3556  H   LEU A 278      20.255   9.702  30.882  1.00 28.56           H
ATOM   3557  HA  LEU A 278      20.743  10.268  28.425  1.00 32.50           H
ATOM   3558  HB2 LEU A 278      18.584  10.230  29.722  1.00 28.30           H
ATOM   3559  HB3 LEU A 278      18.805  11.795  29.713  1.00 28.30           H
ATOM   3560  HG  LEU A 278      17.996  10.164  27.649  1.00 35.99           H
ATOM   3561 HD11 LEU A 278      16.573  11.931  27.198  1.00 36.18           H
ATOM   3562 HD12 LEU A 278      16.451  11.434  28.702  1.00 36.18           H
ATOM   3563 HD13 LEU A 278      17.263  12.758  28.366  1.00 36.18           H
ATOM   3564 HD21 LEU A 278      18.549  11.579  25.939  1.00 34.25           H
ATOM   3565 HD22 LEU A 278      19.412  12.459  26.940  1.00 34.25           H
ATOM   3566 HD23 LEU A 278      19.857  10.971  26.606  1.00 34.25           H
ATOM   3567  N   GLU A 279      21.101  12.872  30.278  1.00 25.90           N
ATOM   3568  CA  GLU A 279      21.597  14.234  30.209  1.00 18.53           C
ATOM   3569  C   GLU A 279      23.113  14.279  30.176  1.00 17.50           C
ATOM   3570  O   GLU A 279      23.671  15.233  29.651  1.00 22.48           O
ATOM   3571  CB  GLU A 279      21.074  15.063  31.360  1.00 22.50           C
ATOM   3572  CG  GLU A 279      21.058  16.565  30.938  1.00 18.62           C
ATOM   3573  CD  GLU A 279      20.594  17.496  32.045  1.00 22.06           C
ATOM   3574  OE1 GLU A 279      20.795  17.117  33.229  1.00 19.12           O
ATOM   3575  OE2 GLU A 279      20.077  18.604  31.711  1.00 23.87           O1-
ATOM   3576  H   GLU A 279      20.772  12.632  31.035  1.00 31.08           H
ATOM   3577  HA  GLU A 279      21.275  14.638  29.387  1.00 22.23           H
ATOM   3578  HB2 GLU A 279      20.168  14.790  31.575  1.00 27.00           H
ATOM   3579  HB3 GLU A 279      21.656  14.961  32.129  1.00 27.00           H
ATOM   3580  HG2 GLU A 279      21.956  16.829  30.684  1.00 22.33           H
ATOM   3581  HG3 GLU A 279      20.456  16.673  30.186  1.00 22.33           H
ATOM   3582  N   LYS A 280      23.784  13.239  30.666  1.00 26.73           N
ATOM   3583  CA  LYS A 280      25.223  13.133  30.452  1.00 18.28           C
ATOM   3584  C   LYS A 280      25.558  13.094  28.967  1.00 22.62           C
ATOM   3585  O   LYS A 280      26.429  13.837  28.495  1.00 24.20           O
ATOM   3586  CB  LYS A 280      25.774  11.881  31.146  1.00 24.77           C
ATOM   3587  CG  LYS A 280      26.066  12.062  32.627  1.00 25.42           C
ATOM   3588  CD  LYS A 280      26.585  10.774  33.218  1.00 30.18           C
ATOM   3589  CE  LYS A 280      26.842  10.869  34.706  1.00 31.03           C
ATOM   3590  NZ  LYS A 280      27.154   9.541  35.351  1.00 33.93           N1+
ATOM   3591  H   LYS A 280      23.437  12.594  31.117  1.00 32.07           H
ATOM   3592  HA  LYS A 280      25.658  13.908  30.838  1.00 21.94           H
ATOM   3593  HB2 LYS A 280      25.125  11.166  31.059  1.00 29.71           H
ATOM   3594  HB3 LYS A 280      26.603  11.625  30.712  1.00 29.71           H
ATOM   3595  HG2 LYS A 280      26.742  12.748  32.742  1.00 30.50           H
ATOM   3596  HG3 LYS A 280      25.250  12.308  33.090  1.00 30.50           H
ATOM   3597  HD2 LYS A 280      25.930  10.074  33.072  1.00 36.21           H
ATOM   3598  HD3 LYS A 280      27.421  10.542  32.784  1.00 36.21           H
ATOM   3599  HE2 LYS A 280      27.598  11.457  34.856  1.00 37.23           H
ATOM   3600  HE3 LYS A 280      26.052  11.230  35.138  1.00 37.23           H
ATOM   3601  HZ1 LYS A 280      27.297   9.653  36.223  1.00 40.71           H
ATOM   3602  HZ2 LYS A 280      26.472   8.981  35.239  1.00 40.71           H
ATOM   3603  HZ3 LYS A 280      27.883   9.188  34.982  1.00 40.71           H
ATOM   3604  N   GLU A 281      24.883  12.218  28.212  1.00 22.67           N
ATOM   3605  CA  GLU A 281      25.101  12.144  26.766  1.00 22.08           C
ATOM   3606  C   GLU A 281      24.856  13.487  26.074  1.00 23.71           C
ATOM   3607  O   GLU A 281      25.651  13.919  25.228  1.00 27.33           O
ATOM   3608  CB  GLU A 281      24.219  11.033  26.173  1.00 22.44           C
ATOM   3609  CG  GLU A 281      24.581   9.674  26.705  1.00 23.11           C
ATOM   3610  CD  GLU A 281      24.260   8.569  25.728  1.00 25.92           C
ATOM   3611  OE1 GLU A 281      23.330   7.787  25.998  1.00 28.31           O
ATOM   3612  OE2 GLU A 281      24.921   8.540  24.666  1.00 33.29           O1-
ATOM   3613  H   GLU A 281      24.300  11.661  28.512  1.00 27.20           H
ATOM   3614  HA  GLU A 281      26.026  11.898  26.606  1.00 26.49           H
ATOM   3615  HB2 GLU A 281      23.292  11.209  26.399  1.00 26.93           H
ATOM   3616  HB3 GLU A 281      24.330  11.020  25.209  1.00 26.93           H
ATOM   3617  HG2 GLU A 281      25.534   9.649  26.886  1.00 27.73           H
ATOM   3618  HG3 GLU A 281      24.082   9.510  27.520  1.00 27.73           H
ATOM   3619  N   ILE A 282      23.751  14.163  26.401  1.00 19.06           N
ATOM   3620  CA  ILE A 282      23.495  15.489  25.851  1.00 20.56           C
ATOM   3621  C   ILE A 282      24.626  16.441  26.204  1.00 17.31           C
ATOM   3622  O   ILE A 282      25.125  17.203  25.360  1.00 19.34           O
ATOM   3623  CB  ILE A 282      22.135  15.998  26.369  1.00 24.42           C
ATOM   3624  CG1 ILE A 282      21.037  15.025  25.947  1.00 29.15           C
ATOM   3625  CG2 ILE A 282      21.853  17.422  25.862  1.00 22.40           C
ATOM   3626  CD1 ILE A 282      19.627  15.546  26.170  1.00 36.45           C
ATOM   3627  H   ILE A 282      23.141  13.875  26.934  1.00 22.86           H
ATOM   3628  HA  ILE A 282      23.445  15.427  24.884  1.00 24.66           H
ATOM   3629  HB  ILE A 282      22.166  16.021  27.338  1.00 29.30           H
ATOM   3630 HG12 ILE A 282      21.136  14.836  25.000  1.00 34.97           H
ATOM   3631 HG13 ILE A 282      21.134  14.206  26.457  1.00 34.97           H
ATOM   3632 HG21 ILE A 282      20.993  17.714  26.203  1.00 26.88           H
ATOM   3633 HG22 ILE A 282      22.553  18.014  26.179  1.00 26.88           H
ATOM   3634 HG23 ILE A 282      21.839  17.415  24.892  1.00 26.88           H
ATOM   3635 HD11 ILE A 282      18.993  14.872  25.878  1.00 43.74           H
ATOM   3636 HD12 ILE A 282      19.505  15.729  27.114  1.00 43.74           H
ATOM   3637 HD13 ILE A 282      19.507  16.359  25.656  1.00 43.74           H
ATOM   3638  N   ALA A 283      25.020  16.448  27.473  1.00 22.04           N
ATOM   3639  CA  ALA A 283      26.072  17.360  27.895  1.00 19.78           C
ATOM   3640  C   ALA A 283      27.333  17.119  27.078  1.00 21.86           C
ATOM   3641  O   ALA A 283      27.933  18.041  26.515  1.00 23.77           O
ATOM   3642  CB  ALA A 283      26.328  17.151  29.376  1.00 22.14           C
ATOM   3643  H   ALA A 283      24.703  15.946  28.095  1.00 26.44           H
ATOM   3644  HA  ALA A 283      25.784  18.276  27.757  1.00 23.73           H
ATOM   3645  HB1 ALA A 283      27.029  17.757  29.663  1.00 26.56           H
ATOM   3646  HB2 ALA A 283      25.511  17.333  29.866  1.00 26.56           H
ATOM   3647  HB3 ALA A 283      26.605  16.233  29.522  1.00 26.56           H
ATOM   3648  N   ASN A 284      27.691  15.860  26.941  1.00 20.82           N
ATOM   3649  CA  ASN A 284      28.892  15.512  26.199  1.00 25.16           C
ATOM   3650  C   ASN A 284      28.710  15.830  24.720  1.00 18.84           C
ATOM   3651  O   ASN A 284      29.674  16.140  24.018  1.00 23.09           O
ATOM   3652  CB  ASN A 284      29.218  14.027  26.440  1.00 28.63           C
ATOM   3653  CG  ASN A 284      30.438  13.562  25.651  1.00 26.96           C
ATOM   3654  OD1 ASN A 284      31.515  14.115  25.824  1.00 22.49           O
ATOM   3655  ND2 ASN A 284      30.265  12.563  24.766  1.00 31.51           N
ATOM   3656  H   ASN A 284      27.263  15.188  27.264  1.00 24.98           H
ATOM   3657  HA  ASN A 284      29.635  16.041  26.531  1.00 30.19           H
ATOM   3658  HB2 ASN A 284      29.400  13.892  27.383  1.00 34.35           H
ATOM   3659  HB3 ASN A 284      28.460  13.488  26.167  1.00 34.35           H
ATOM   3660 HD21 ASN A 284      30.932  12.277  24.305  1.00 37.81           H
ATOM   3661 HD22 ASN A 284      29.487  12.211  24.661  1.00 37.81           H
ATOM   3662  N   ALA A 285      27.484  15.796  24.235  1.00 21.39           N
ATOM   3663  CA  ALA A 285      27.277  16.171  22.853  1.00 23.41           C
ATOM   3664  C   ALA A 285      27.358  17.675  22.622  1.00 29.30           C
ATOM   3665  O   ALA A 285      27.615  18.085  21.482  1.00 27.24           O
ATOM   3666  CB  ALA A 285      25.929  15.633  22.367  1.00 22.91           C
ATOM   3667  H   ALA A 285      26.777  15.568  24.668  1.00 25.66           H
ATOM   3668  HA  ALA A 285      27.969  15.756  22.315  1.00 28.08           H
ATOM   3669  HB1 ALA A 285      25.803  15.891  21.441  1.00 27.49           H
ATOM   3670  HB2 ALA A 285      25.929  14.666  22.445  1.00 27.49           H
ATOM   3671  HB3 ALA A 285      25.223  16.010  22.916  1.00 27.49           H
ATOM   3672  N   THR A 286      27.143  18.511  23.650  1.00 23.30           N
ATOM   3673  CA  THR A 286      27.189  19.940  23.417  1.00 18.75           C
ATOM   3674  C   THR A 286      28.603  20.382  23.121  1.00 22.47           C
ATOM   3675  O   THR A 286      29.587  19.784  23.571  1.00 21.53           O
ATOM   3676  CB  THR A 286      26.660  20.749  24.597  1.00 21.82           C
ATOM   3677  OG1 THR A 286      27.513  20.593  25.734  1.00 18.27           O
ATOM   3678  CG2 THR A 286      25.260  20.339  24.936  1.00 20.46           C
ATOM   3679  H   THR A 286      26.976  18.276  24.460  1.00 27.96           H
ATOM   3680  HA  THR A 286      26.642  20.149  22.643  1.00 22.50           H
ATOM   3681  HB  THR A 286      26.642  21.686  24.348  1.00 26.18           H
ATOM   3682  HG1 THR A 286      27.549  19.784  25.957  1.00 21.91           H
ATOM   3683 HG21 THR A 286      24.934  20.859  25.687  1.00 24.55           H
ATOM   3684 HG22 THR A 286      24.678  20.487  24.174  1.00 24.55           H
ATOM   3685 HG23 THR A 286      25.238  19.398  25.171  1.00 24.55           H
ATOM   3686  N   ALA A 287      28.682  21.454  22.373  1.00 20.80           N
ATOM   3687  CA  ALA A 287      29.942  22.105  22.083  1.00 22.83           C
ATOM   3688  C   ALA A 287      30.386  22.998  23.227  1.00 25.25           C
ATOM   3689  O   ALA A 287      29.570  23.662  23.873  1.00 25.91           O
ATOM   3690  CB  ALA A 287      29.800  22.936  20.816  1.00 24.53           C
ATOM   3691  H   ALA A 287      28.004  21.837  22.009  1.00 24.95           H
ATOM   3692  HA  ALA A 287      30.627  21.434  21.935  1.00 27.39           H
ATOM   3693  HB1 ALA A 287      30.647  23.370  20.627  1.00 29.43           H
ATOM   3694  HB2 ALA A 287      29.556  22.351  20.081  1.00 29.43           H
ATOM   3695  HB3 ALA A 287      29.109  23.603  20.952  1.00 29.43           H
ATOM   3696  N   LYS A 288      31.691  23.014  23.459  1.00 26.31           N
ATOM   3697  CA  LYS A 288      32.301  23.836  24.494  1.00 28.74           C
ATOM   3698  C   LYS A 288      32.164  25.317  24.167  1.00 24.69           C
ATOM   3699  O   LYS A 288      32.134  25.690  22.988  1.00 22.62           O
ATOM   3700  CB  LYS A 288      33.785  23.514  24.607  1.00 25.85           C
ATOM   3701  CG  LYS A 288      34.110  22.204  25.239  1.00 32.37           C
ATOM   3702  CD  LYS A 288      35.612  21.846  25.035  1.00 37.84           C
ATOM   3703  CE  LYS A 288      35.859  20.333  25.204  1.00 44.40           C
ATOM   3704  NZ  LYS A 288      37.231  19.991  25.707  1.00 46.52           N1+
ATOM   3705  H   LYS A 288      32.259  22.544  23.018  1.00 31.57           H
ATOM   3706  HA  LYS A 288      31.876  23.662  25.349  1.00 34.49           H
ATOM   3707  HB2 LYS A 288      34.166  23.509  23.715  1.00 31.02           H
ATOM   3708  HB3 LYS A 288      34.210  24.207  25.136  1.00 31.02           H
ATOM   3709  HG2 LYS A 288      33.934  22.254  26.192  1.00 38.83           H
ATOM   3710  HG3 LYS A 288      33.572  21.507  24.833  1.00 38.83           H
ATOM   3711  HD2 LYS A 288      35.883  22.101  24.140  1.00 45.41           H
ATOM   3712  HD3 LYS A 288      36.146  22.317  25.695  1.00 45.41           H
ATOM   3713  HE2 LYS A 288      35.215  19.980  25.838  1.00 53.28           H
ATOM   3714  HE3 LYS A 288      35.743  19.900  24.343  1.00 53.28           H
ATOM   3715  HZ1 LYS A 288      37.315  19.109  25.784  1.00 55.82           H
ATOM   3716  HZ2 LYS A 288      37.847  20.292  25.140  1.00 55.82           H
ATOM   3717  HZ3 LYS A 288      37.364  20.365  26.504  1.00 55.82           H
ATOM   3718  N   PRO A 289      32.150  26.186  25.193  1.00 22.29           N
ATOM   3719  CA  PRO A 289      32.154  27.639  24.923  1.00 27.93           C
ATOM   3720  C   PRO A 289      33.323  28.068  24.049  1.00 26.29           C
ATOM   3721  O   PRO A 289      33.185  28.958  23.196  1.00 27.33           O
ATOM   3722  CB  PRO A 289      32.240  28.262  26.323  1.00 23.55           C
ATOM   3723  CG  PRO A 289      31.826  27.158  27.280  1.00 31.96           C
ATOM   3724  CD  PRO A 289      32.199  25.874  26.631  1.00 28.29           C
ATOM   3725  HA  PRO A 289      31.322  27.906  24.503  1.00 33.51           H
ATOM   3726  HB2 PRO A 289      33.151  28.544  26.499  1.00 28.26           H
ATOM   3727  HB3 PRO A 289      31.631  29.014  26.383  1.00 28.26           H
ATOM   3728  HG2 PRO A 289      32.301  27.264  28.119  1.00 38.35           H
ATOM   3729  HG3 PRO A 289      30.868  27.199  27.424  1.00 38.35           H
ATOM   3730  HD2 PRO A 289      33.096  25.612  26.890  1.00 33.94           H
ATOM   3731  HD3 PRO A 289      31.551  25.185  26.849  1.00 33.94           H
ATOM   3732  N   GLU A 290      34.483  27.445  24.249  1.00 27.57           N
ATOM   3733  CA  GLU A 290      35.674  27.774  23.465  1.00 31.43           C
ATOM   3734  C   GLU A 290      35.491  27.494  21.978  1.00 30.21           C
ATOM   3735  O   GLU A 290      36.190  28.082  21.147  1.00 27.65           O
ATOM   3736  CB  GLU A 290      36.878  26.970  23.963  1.00 28.54           C
ATOM   3737  CG  GLU A 290      37.266  27.298  25.343  1.00 30.51           C
ATOM   3738  CD  GLU A 290      36.789  26.285  26.345  1.00 31.65           C
ATOM   3739  OE1 GLU A 290      37.670  25.768  27.045  1.00 30.10           O
ATOM   3740  OE2 GLU A 290      35.567  25.985  26.412  1.00 27.40           O1-
ATOM   3741  H   GLU A 290      34.607  26.827  24.834  1.00 33.08           H
ATOM   3742  HA  GLU A 290      35.875  28.717  23.573  1.00 37.71           H
ATOM   3743  HB2 GLU A 290      36.660  26.025  23.931  1.00 34.25           H
ATOM   3744  HB3 GLU A 290      37.638  27.153  23.388  1.00 34.25           H
ATOM   3745  HG2 GLU A 290      38.234  27.339  25.397  1.00 36.61           H
ATOM   3746  HG3 GLU A 290      36.885  28.157  25.581  1.00 36.61           H
ATOM   3747  N   ASP A 291      34.589  26.593  21.620  1.00 23.70           N
ATOM   3748  CA  ASP A 291      34.309  26.325  20.217  1.00 27.61           C
ATOM   3749  C   ASP A 291      33.069  27.070  19.728  1.00 31.94           C
ATOM   3750  O   ASP A 291      32.548  26.744  18.659  1.00 25.89           O
ATOM   3751  CB  ASP A 291      34.148  24.820  20.016  1.00 29.48           C
ATOM   3752  CG  ASP A 291      35.402  24.047  20.422  1.00 33.50           C
ATOM   3753  OD1 ASP A 291      36.519  24.529  20.147  1.00 38.89           O
ATOM   3754  OD2 ASP A 291      35.263  22.965  21.017  1.00 32.24           O1-
ATOM   3755  H   ASP A 291      34.124  26.123  22.169  1.00 28.44           H
ATOM   3756  HA  ASP A 291      35.064  26.619  19.684  1.00 33.13           H
ATOM   3757  HB2 ASP A 291      33.410  24.503  20.559  1.00 35.38           H
ATOM   3758  HB3 ASP A 291      33.974  24.641  19.079  1.00 35.38           H
ATOM   3759  N   ARG A 292      32.587  28.055  20.501  1.00 28.76           N
ATOM   3760  CA  ARG A 292      31.374  28.804  20.193  1.00 23.01           C
ATOM   3761  C   ARG A 292      31.666  30.296  20.202  1.00 30.99           C
ATOM   3762  O   ARG A 292      30.734  31.106  20.100  1.00 30.50           O
ATOM   3763  CB  ARG A 292      30.253  28.466  21.194  1.00 26.08           C
ATOM   3764  CG  ARG A 292      29.680  27.087  21.023  1.00 25.89           C
ATOM   3765  CD  ARG A 292      28.733  26.674  22.185  1.00 25.13           C
ATOM   3766  NE  ARG A 292      27.639  27.630  22.417  1.00 29.64           N
ATOM   3767  CZ  ARG A 292      26.447  27.604  21.811  1.00 30.71           C
ATOM   3768  NH1 ARG A 292      26.156  26.657  20.916  1.00 29.66           N
ATOM   3769  NH2 ARG A 292      25.544  28.546  22.100  1.00 23.71           N1+
ATOM   3770  H   ARG A 292      32.963  28.310  21.231  1.00 34.51           H
ATOM   3771  HA  ARG A 292      31.068  28.562  19.305  1.00 27.61           H
ATOM   3772  HB2 ARG A 292      30.609  28.529  22.094  1.00 31.29           H
ATOM   3773  HB3 ARG A 292      29.531  29.103  21.081  1.00 31.29           H
ATOM   3774  HG2 ARG A 292      29.171  27.058  20.198  1.00 31.06           H
ATOM   3775  HG3 ARG A 292      30.407  26.446  20.987  1.00 31.06           H
ATOM   3776  HD2 ARG A 292      28.337  25.813  21.977  1.00 30.15           H
ATOM   3777  HD3 ARG A 292      29.250  26.609  23.003  1.00 30.15           H
ATOM   3778  HE  ARG A 292      27.777  28.257  22.989  1.00 35.56           H
ATOM   3779 HH11 ARG A 292      26.737  26.053  20.724  1.00 35.58           H
ATOM   3780 HH12 ARG A 292      25.386  26.649  20.532  1.00 35.58           H
ATOM   3781 HH21 ARG A 292      25.729  29.156  22.678  1.00 28.44           H
ATOM   3782 HH22 ARG A 292      24.774  28.533  21.719  1.00 28.44           H
ATOM   3783  N   ASN A 293      32.939  30.670  20.320  1.00 26.51           N
ATOM   3784  CA  ASN A 293      33.345  32.050  20.512  1.00 27.41           C
ATOM   3785  C   ASN A 293      33.586  32.801  19.199  1.00 28.00           C
ATOM   3786  O   ASN A 293      33.923  33.986  19.238  1.00 29.08           O
ATOM   3787  CB  ASN A 293      34.608  32.096  21.367  1.00 28.03           C
ATOM   3788  CG  ASN A 293      35.788  31.363  20.725  1.00 34.88           C
ATOM   3789  OD1 ASN A 293      35.623  30.521  19.821  1.00 33.43           O
ATOM   3790  ND2 ASN A 293      36.984  31.685  21.189  1.00 35.48           N
ATOM   3791  H   ASN A 293      33.600  30.122  20.290  1.00 31.81           H
ATOM   3792  HA  ASN A 293      32.645  32.516  20.994  1.00 32.89           H
ATOM   3793  HB2 ASN A 293      34.866  33.021  21.499  1.00 33.63           H
ATOM   3794  HB3 ASN A 293      34.425  31.677  22.222  1.00 33.63           H
ATOM   3795 HD21 ASN A 293      37.686  31.306  20.867  1.00 42.57           H
ATOM   3796 HD22 ASN A 293      37.060  32.272  21.812  1.00 42.57           H
ATOM   3797  N   ASP A 294      33.418  32.155  18.040  1.00 30.46           N
ATOM   3798  CA  ASP A 294      33.640  32.849  16.773  1.00 32.81           C
ATOM   3799  C   ASP A 294      32.290  33.062  16.108  1.00 29.80           C
ATOM   3800  O   ASP A 294      31.758  32.142  15.468  1.00 26.01           O
ATOM   3801  CB  ASP A 294      34.573  32.057  15.856  1.00 29.45           C
ATOM   3802  CG  ASP A 294      34.956  32.830  14.604  1.00 32.11           C
ATOM   3803  OD1 ASP A 294      34.193  33.724  14.201  1.00 31.08           O
ATOM   3804  OD2 ASP A 294      36.025  32.550  14.016  1.00 35.03           O1-
ATOM   3805  H   ASP A 294      33.180  31.332  17.964  1.00 36.55           H
ATOM   3806  HA  ASP A 294      34.039  33.717  16.944  1.00 39.36           H
ATOM   3807  HB2 ASP A 294      35.387  31.845  16.339  1.00 35.34           H
ATOM   3808  HB3 ASP A 294      34.128  31.240  15.581  1.00 35.34           H
ATOM   3809  N   PRO A 295      31.687  34.245  16.223  1.00 31.98           N
ATOM   3810  CA  PRO A 295      30.325  34.404  15.683  1.00 27.81           C
ATOM   3811  C   PRO A 295      30.227  34.098  14.193  1.00 27.32           C
ATOM   3812  O   PRO A 295      29.166  33.660  13.736  1.00 27.02           O
ATOM   3813  CB  PRO A 295      29.983  35.873  15.986  1.00 27.78           C
ATOM   3814  CG  PRO A 295      31.314  36.551  16.178  1.00 26.93           C
ATOM   3815  CD  PRO A 295      32.254  35.505  16.732  1.00 29.23           C
ATOM   3816  HA  PRO A 295      29.708  33.830  16.165  1.00 33.36           H
ATOM   3817  HB2 PRO A 295      29.506  36.259  15.235  1.00 33.34           H
ATOM   3818  HB3 PRO A 295      29.452  35.925  16.795  1.00 33.34           H
ATOM   3819  HG2 PRO A 295      31.637  36.877  15.323  1.00 32.31           H
ATOM   3820  HG3 PRO A 295      31.216  37.284  16.805  1.00 32.31           H
ATOM   3821  HD2 PRO A 295      33.151  35.637  16.386  1.00 35.07           H
ATOM   3822  HD3 PRO A 295      32.240  35.516  17.702  1.00 35.07           H
ATOM   3823  N   MET A 296      31.292  34.320  13.415  1.00 32.58           N
ATOM   3824  CA  MET A 296      31.251  33.973  11.993  1.00 33.81           C
ATOM   3825  C   MET A 296      31.138  32.469  11.791  1.00 31.64           C
ATOM   3826  O   MET A 296      30.448  32.003  10.883  1.00 35.04           O
ATOM   3827  CB  MET A 296      32.491  34.500  11.280  1.00 32.86           C
ATOM   3828  CG  MET A 296      32.434  35.953  10.989  1.00 41.54           C
ATOM   3829  SD  MET A 296      31.230  36.321   9.677  1.00 37.93           S
ATOM   3830  CE  MET A 296      31.599  38.056   9.553  1.00 32.82           C
ATOM   3831  H   MET A 296      32.034  34.662  13.681  1.00 39.09           H
ATOM   3832  HA  MET A 296      30.477  34.399  11.592  1.00 40.56           H
ATOM   3833  HB2 MET A 296      33.267  34.339  11.839  1.00 39.42           H
ATOM   3834  HB3 MET A 296      32.590  34.032  10.436  1.00 39.42           H
ATOM   3835  HG2 MET A 296      32.165  36.429  11.791  1.00 49.84           H
ATOM   3836  HG3 MET A 296      33.307  36.256  10.695  1.00 49.84           H
ATOM   3837  HE1 MET A 296      31.032  38.451   8.872  1.00 39.38           H
ATOM   3838  HE2 MET A 296      31.428  38.477  10.410  1.00 39.38           H
ATOM   3839  HE3 MET A 296      32.532  38.164   9.311  1.00 39.38           H
ATOM   3840  N   LEU A 297      31.835  31.690  12.599  1.00 32.05           N
ATOM   3841  CA  LEU A 297      31.680  30.253  12.478  1.00 32.08           C
ATOM   3842  C   LEU A 297      30.362  29.774  13.048  1.00 34.85           C
ATOM   3843  O   LEU A 297      29.836  28.746  12.615  1.00 32.94           O
ATOM   3844  CB  LEU A 297      32.835  29.548  13.187  1.00 42.54           C
ATOM   3845  CG  LEU A 297      34.246  29.722  12.624  1.00 36.93           C
ATOM   3846  CD1 LEU A 297      35.180  28.836  13.415  1.00 39.85           C
ATOM   3847  CD2 LEU A 297      34.288  29.387  11.142  1.00 36.02           C
ATOM   3848  H   LEU A 297      32.385  31.955  13.204  1.00 38.45           H
ATOM   3849  HA  LEU A 297      31.708  30.009  11.539  1.00 38.49           H
ATOM   3850  HB2 LEU A 297      32.858  29.864  14.104  1.00 51.04           H
ATOM   3851  HB3 LEU A 297      32.648  28.596  13.186  1.00 51.04           H
ATOM   3852  HG  LEU A 297      34.527  30.643  12.738  1.00 44.31           H
ATOM   3853 HD11 LEU A 297      36.080  28.937  13.068  1.00 47.82           H
ATOM   3854 HD12 LEU A 297      35.153  29.103  14.347  1.00 47.82           H
ATOM   3855 HD13 LEU A 297      34.892  27.914  13.326  1.00 47.82           H
ATOM   3856 HD21 LEU A 297      35.194  29.507  10.817  1.00 43.22           H
ATOM   3857 HD22 LEU A 297      34.011  28.466  11.018  1.00 43.22           H
ATOM   3858 HD23 LEU A 297      33.684  29.981  10.668  1.00 43.22           H
ATOM   3859  N   LEU A 298      29.821  30.462  14.038  1.00 32.37           N
ATOM   3860  CA  LEU A 298      28.613  29.930  14.642  1.00 28.44           C
ATOM   3861  C   LEU A 298      27.412  30.106  13.722  1.00 29.13           C
ATOM   3862  O   LEU A 298      26.467  29.318  13.797  1.00 26.75           O
ATOM   3863  CB  LEU A 298      28.366  30.596  16.011  1.00 24.20           C
ATOM   3864  CG  LEU A 298      28.410  29.804  17.315  1.00 32.53           C
ATOM   3865  CD1 LEU A 298      27.189  30.191  18.138  1.00 36.00           C
ATOM   3866  CD2 LEU A 298      28.457  28.326  17.155  1.00 34.30           C
ATOM   3867  H   LEU A 298      30.114  31.202  14.366  1.00 38.84           H
ATOM   3868  HA  LEU A 298      28.733  28.979  14.793  1.00 34.12           H
ATOM   3869  HB2 LEU A 298      29.023  31.303  16.104  1.00 29.03           H
ATOM   3870  HB3 LEU A 298      27.485  31.001  15.974  1.00 29.03           H
ATOM   3871  HG  LEU A 298      29.198  30.071  17.813  1.00 39.03           H
ATOM   3872 HD11 LEU A 298      27.201  29.696  18.972  1.00 43.20           H
ATOM   3873 HD12 LEU A 298      27.219  31.144  18.318  1.00 43.20           H
ATOM   3874 HD13 LEU A 298      26.388  29.973  17.636  1.00 43.20           H
ATOM   3875 HD21 LEU A 298      28.483  27.914  18.033  1.00 41.16           H
ATOM   3876 HD22 LEU A 298      27.665  28.035  16.676  1.00 41.16           H
ATOM   3877 HD23 LEU A 298      29.253  28.088  16.654  1.00 41.16           H
ATOM   3878  N   TYR A 299      27.444  31.122  12.854  1.00 33.21           N
ATOM   3879  CA  TYR A 299      26.310  31.497  12.010  1.00 29.08           C
ATOM   3880  C   TYR A 299      26.241  30.572  10.796  1.00 33.56           C
ATOM   3881  O   TYR A 299      27.059  30.678   9.877  1.00 36.03           O
ATOM   3882  CB  TYR A 299      26.444  32.952  11.566  1.00 29.48           C
ATOM   3883  CG  TYR A 299      25.206  33.535  10.875  1.00 36.40           C
ATOM   3884  CD1 TYR A 299      24.959  33.288   9.533  1.00 37.43           C
ATOM   3885  CD2 TYR A 299      24.292  34.352  11.562  1.00 35.51           C
ATOM   3886  CE1 TYR A 299      23.835  33.837   8.891  1.00 34.20           C
ATOM   3887  CE2 TYR A 299      23.166  34.895  10.917  1.00 33.71           C
ATOM   3888  CZ  TYR A 299      22.948  34.628   9.581  1.00 31.82           C
ATOM   3889  OH  TYR A 299      21.855  35.156   8.907  1.00 29.56           O
ATOM   3890  H   TYR A 299      28.134  31.621  12.734  1.00 39.84           H
ATOM   3891  HA  TYR A 299      25.487  31.403  12.514  1.00 34.89           H
ATOM   3892  HB2 TYR A 299      26.626  33.497  12.348  1.00 35.37           H
ATOM   3893  HB3 TYR A 299      27.185  33.018  10.944  1.00 35.37           H
ATOM   3894  HD1 TYR A 299      25.549  32.757   9.049  1.00 44.91           H
ATOM   3895  HD2 TYR A 299      24.434  34.536  12.462  1.00 42.61           H
ATOM   3896  HE1 TYR A 299      23.688  33.659   7.990  1.00 41.03           H
ATOM   3897  HE2 TYR A 299      22.573  35.433  11.389  1.00 40.45           H
ATOM   3898  HH  TYR A 299      21.390  35.619   9.432  1.00 35.46           H
ATOM   3899  N   ASN A 300      25.252  29.691  10.769  1.00 30.47           N
ATOM   3900  CA  ASN A 300      25.024  28.797   9.632  1.00 32.04           C
ATOM   3901  C   ASN A 300      23.554  28.906   9.225  1.00 30.20           C
ATOM   3902  O   ASN A 300      22.691  28.233   9.790  1.00 29.48           O
ATOM   3903  CB  ASN A 300      25.408  27.361   9.980  1.00 37.47           C
ATOM   3904  CG  ASN A 300      26.814  27.269  10.572  1.00 42.34           C
ATOM   3905  OD1 ASN A 300      27.812  27.413   9.856  1.00 41.54           O
ATOM   3906  ND2 ASN A 300      26.895  27.083  11.888  1.00 37.20           N
ATOM   3907  H   ASN A 300      24.686  29.587  11.408  1.00 36.56           H
ATOM   3908  HA  ASN A 300      25.570  29.084   8.884  1.00 38.44           H
ATOM   3909  HB2 ASN A 300      24.782  27.014  10.634  1.00 44.96           H
ATOM   3910  HB3 ASN A 300      25.383  26.821   9.175  1.00 44.96           H
ATOM   3911 HD21 ASN A 300      27.665  27.025  12.267  1.00 44.63           H
ATOM   3912 HD22 ASN A 300      26.178  27.021  12.358  1.00 44.63           H
ATOM   3913  N   LYS A 301      23.273  29.738   8.228  1.00 36.29           N
ATOM   3914  CA  LYS A 301      21.905  29.946   7.761  1.00 33.61           C
ATOM   3915  C   LYS A 301      21.553  28.907   6.699  1.00 41.08           C
ATOM   3916  O   LYS A 301      22.172  28.862   5.627  1.00 40.36           O
ATOM   3917  CB  LYS A 301      21.715  31.363   7.226  1.00 30.56           C
ATOM   3918  CG  LYS A 301      20.273  31.690   6.796  1.00 37.02           C
ATOM   3919  CD  LYS A 301      20.082  33.187   6.457  1.00 42.65           C
ATOM   3920  CE  LYS A 301      20.140  33.478   4.939  1.00 51.47           C
ATOM   3921  NZ  LYS A 301      18.911  34.213   4.462  1.00 53.84           N1+
ATOM   3922  H   LYS A 301      23.862  30.198   7.802  1.00 43.54           H
ATOM   3923  HA  LYS A 301      21.297  29.826   8.507  1.00 40.32           H
ATOM   3924  HB2 LYS A 301      21.966  31.994   7.919  1.00 36.67           H
ATOM   3925  HB3 LYS A 301      22.288  31.483   6.452  1.00 36.67           H
ATOM   3926  HG2 LYS A 301      20.053  31.172   6.006  1.00 44.41           H
ATOM   3927  HG3 LYS A 301      19.668  31.466   7.520  1.00 44.41           H
ATOM   3928  HD2 LYS A 301      19.215  33.475   6.784  1.00 51.18           H
ATOM   3929  HD3 LYS A 301      20.785  33.699   6.886  1.00 51.18           H
ATOM   3930  HE2 LYS A 301      20.915  34.028   4.748  1.00 61.76           H
ATOM   3931  HE3 LYS A 301      20.197  32.639   4.455  1.00 61.76           H
ATOM   3932  HZ1 LYS A 301      18.970  34.368   3.587  1.00 64.61           H
ATOM   3933  HZ2 LYS A 301      18.184  33.726   4.622  1.00 64.61           H
ATOM   3934  HZ3 LYS A 301      18.838  34.991   4.889  1.00 64.61           H
ATOM   3935  N   MET A 302      20.584  28.065   7.033  1.00 31.34           N
ATOM   3936  CA  MET A 302      19.979  27.031   6.216  1.00 37.07           C
ATOM   3937  C   MET A 302      18.503  27.344   6.060  1.00 44.06           C
ATOM   3938  O   MET A 302      17.973  28.226   6.735  1.00 36.99           O
ATOM   3939  CB  MET A 302      20.080  25.662   6.893  1.00 37.42           C
ATOM   3940  CG  MET A 302      21.245  24.850   6.542  1.00 45.19           C
ATOM   3941  SD  MET A 302      21.599  23.816   7.955  1.00 46.08           S
ATOM   3942  CE  MET A 302      22.785  24.912   8.691  1.00 37.80           C
ATOM   3943  H   MET A 302      20.228  28.085   7.815  1.00 37.60           H
ATOM   3944  HA  MET A 302      20.409  26.993   5.347  1.00 44.48           H
ATOM   3945  HB2 MET A 302      20.103  25.799   7.853  1.00 44.90           H
ATOM   3946  HB3 MET A 302      19.290  25.149   6.661  1.00 44.90           H
ATOM   3947  HG2 MET A 302      21.043  24.287   5.778  1.00 54.22           H
ATOM   3948  HG3 MET A 302      22.010  25.420   6.365  1.00 54.22           H
ATOM   3949  HE1 MET A 302      23.115  24.514   9.512  1.00 45.36           H
ATOM   3950  HE2 MET A 302      23.518  25.046   8.070  1.00 45.36           H
ATOM   3951  HE3 MET A 302      22.354  25.759   8.883  1.00 45.36           H
ATOM   3952  N   THR A 303      17.828  26.549   5.217  1.00 40.82           N
ATOM   3953  CA  THR A 303      16.374  26.446   5.186  1.00 39.66           C
ATOM   3954  C   THR A 303      15.968  25.210   5.979  1.00 31.97           C
ATOM   3955  O   THR A 303      16.775  24.318   6.226  1.00 39.80           O
ATOM   3956  CB  THR A 303      15.845  26.355   3.734  1.00 42.84           C
ATOM   3957  OG1 THR A 303      16.098  25.055   3.201  1.00 38.87           O
ATOM   3958  CG2 THR A 303      16.529  27.366   2.830  1.00 40.47           C
ATOM   3959  H   THR A 303      18.212  26.045   4.636  1.00 48.98           H
ATOM   3960  HA  THR A 303      15.984  27.227   5.608  1.00 47.58           H
ATOM   3961  HB  THR A 303      14.891  26.529   3.725  1.00 51.41           H
ATOM   3962  HG1 THR A 303      15.810  25.007   2.413  1.00 46.64           H
ATOM   3963 HG21 THR A 303      16.182  27.291   1.927  1.00 48.56           H
ATOM   3964 HG22 THR A 303      16.367  28.265   3.156  1.00 48.56           H
ATOM   3965 HG23 THR A 303      17.485  27.203   2.814  1.00 48.56           H
ATOM   3966  N   LEU A 304      14.714  25.164   6.407  1.00 33.55           N
ATOM   3967  CA  LEU A 304      14.242  23.970   7.097  1.00 34.50           C
ATOM   3968  C   LEU A 304      14.331  22.723   6.223  1.00 47.64           C
ATOM   3969  O   LEU A 304      14.402  21.598   6.744  1.00 40.18           O
ATOM   3970  CB  LEU A 304      12.795  24.150   7.532  1.00 38.32           C
ATOM   3971  CG  LEU A 304      12.425  24.845   8.823  1.00 42.70           C
ATOM   3972  CD1 LEU A 304      10.951  24.579   9.057  1.00 47.34           C
ATOM   3973  CD2 LEU A 304      13.224  24.331   9.985  1.00 43.38           C
ATOM   3974  H   LEU A 304      14.131  25.790   6.316  1.00 40.25           H
ATOM   3975  HA  LEU A 304      14.782  23.824   7.889  1.00 41.39           H
ATOM   3976  HB2 LEU A 304      12.346  24.640   6.826  1.00 45.98           H
ATOM   3977  HB3 LEU A 304      12.403  23.264   7.585  1.00 45.98           H
ATOM   3978  HG  LEU A 304      12.564  25.802   8.738  1.00 51.23           H
ATOM   3979 HD11 LEU A 304      10.679  25.013   9.881  1.00 56.80           H
ATOM   3980 HD12 LEU A 304      10.443  24.935   8.312  1.00 56.80           H
ATOM   3981 HD13 LEU A 304      10.811  23.621   9.126  1.00 56.80           H
ATOM   3982 HD21 LEU A 304      12.954  24.805  10.787  1.00 52.05           H
ATOM   3983 HD22 LEU A 304      13.056  23.382  10.088  1.00 52.05           H
ATOM   3984 HD23 LEU A 304      14.166  24.484   9.811  1.00 52.05           H
ATOM   3985  N   ALA A 305      14.246  22.893   4.902  1.00 42.29           N
ATOM   3986  CA  ALA A 305      14.524  21.786   3.998  1.00 48.22           C
ATOM   3987  C   ALA A 305      15.945  21.277   4.211  1.00 34.30           C
ATOM   3988  O   ALA A 305      16.165  20.099   4.505  1.00 40.70           O
ATOM   3989  CB  ALA A 305      14.312  22.223   2.539  1.00 38.71           C
ATOM   3990  H   ALA A 305      14.033  23.630   4.513  1.00 50.74           H
ATOM   3991  HA  ALA A 305      13.911  21.058   4.188  1.00 57.86           H
ATOM   3992  HB1 ALA A 305      14.502  21.473   1.954  1.00 46.45           H
ATOM   3993  HB2 ALA A 305      13.391  22.507   2.425  1.00 46.45           H
ATOM   3994  HB3 ALA A 305      14.912  22.958   2.339  1.00 46.45           H
ATOM   3995  N   GLN A 306      16.925  22.162   4.082  1.00 40.31           N
ATOM   3996  CA  GLN A 306      18.296  21.741   4.328  1.00 43.19           C
ATOM   3997  C   GLN A 306      18.412  21.069   5.697  1.00 40.17           C
ATOM   3998  O   GLN A 306      19.036  20.009   5.826  1.00 42.70           O
ATOM   3999  CB  GLN A 306      19.249  22.927   4.224  1.00 45.53           C
ATOM   4000  CG  GLN A 306      19.017  23.819   3.048  1.00 45.00           C
ATOM   4001  CD  GLN A 306      20.189  24.713   2.763  1.00 47.95           C
ATOM   4002  OE1 GLN A 306      20.104  25.945   2.881  1.00 47.78           O
ATOM   4003  NE2 GLN A 306      21.296  24.104   2.361  1.00 48.71           N
ATOM   4004  H   GLN A 306      16.829  22.987   3.859  1.00 48.37           H
ATOM   4005  HA  GLN A 306      18.552  21.093   3.654  1.00 51.82           H
ATOM   4006  HB2 GLN A 306      19.157  23.468   5.024  1.00 54.64           H
ATOM   4007  HB3 GLN A 306      20.156  22.589   4.162  1.00 54.64           H
ATOM   4008  HG2 GLN A 306      18.858  23.272   2.262  1.00 54.00           H
ATOM   4009  HG3 GLN A 306      18.246  24.380   3.223  1.00 54.00           H
ATOM   4010 HE21 GLN A 306      21.311  23.248   2.277  1.00 58.44           H
ATOM   4011 HE22 GLN A 306      22.000  24.565   2.183  1.00 58.44           H
ATOM   4012  N   ILE A 307      17.763  21.642   6.720  1.00 44.29           N
ATOM   4013  CA  ILE A 307      17.826  21.090   8.075  1.00 39.31           C
ATOM   4014  C   ILE A 307      17.274  19.680   8.100  1.00 40.05           C
ATOM   4015  O   ILE A 307      17.837  18.779   8.739  1.00 40.72           O
ATOM   4016  CB  ILE A 307      17.064  22.003   9.060  1.00 41.14           C
ATOM   4017  CG1 ILE A 307      17.821  23.301   9.264  1.00 34.84           C
ATOM   4018  CG2 ILE A 307      16.830  21.295  10.381  1.00 35.66           C
ATOM   4019  CD1 ILE A 307      17.137  24.260  10.197  1.00 44.19           C
ATOM   4020  H   ILE A 307      17.281  22.351   6.652  1.00 53.14           H
ATOM   4021  HA  ILE A 307      18.754  21.054   8.357  1.00 47.17           H
ATOM   4022  HB  ILE A 307      16.200  22.214   8.672  1.00 49.36           H
ATOM   4023 HG12 ILE A 307      18.695  23.098   9.634  1.00 41.80           H
ATOM   4024 HG13 ILE A 307      17.922  23.742   8.406  1.00 41.80           H
ATOM   4025 HG21 ILE A 307      16.350  21.891  10.977  1.00 42.78           H
ATOM   4026 HG22 ILE A 307      16.306  20.495  10.220  1.00 42.78           H
ATOM   4027 HG23 ILE A 307      17.687  21.058  10.768  1.00 42.78           H
ATOM   4028 HD11 ILE A 307      17.677  25.061  10.277  1.00 53.02           H
ATOM   4029 HD12 ILE A 307      16.265  24.483   9.835  1.00 53.02           H
ATOM   4030 HD13 ILE A 307      17.038  23.839  11.065  1.00 53.02           H
ATOM   4031  N   GLN A 308      16.119  19.480   7.466  1.00 45.98           N
ATOM   4032  CA  GLN A 308      15.516  18.157   7.460  1.00 43.60           C
ATOM   4033  C   GLN A 308      16.438  17.150   6.792  1.00 44.39           C
ATOM   4034  O   GLN A 308      16.525  15.993   7.218  1.00 42.71           O
ATOM   4035  CB  GLN A 308      14.168  18.185   6.735  1.00 43.70           C
ATOM   4036  CG  GLN A 308      13.399  16.902   6.893  1.00 38.41           C
ATOM   4037  CD  GLN A 308      13.021  16.650   8.330  1.00 45.54           C
ATOM   4038  OE1 GLN A 308      12.448  17.516   8.975  1.00 43.42           O
ATOM   4039  NE2 GLN A 308      13.328  15.463   8.839  1.00 46.59           N
ATOM   4040  H   GLN A 308      15.676  20.082   7.042  1.00 55.17           H
ATOM   4041  HA  GLN A 308      15.364  17.870   8.374  1.00 52.32           H
ATOM   4042  HB2 GLN A 308      13.628  18.905   7.098  1.00 52.44           H
ATOM   4043  HB3 GLN A 308      14.320  18.329   5.788  1.00 52.44           H
ATOM   4044  HG2 GLN A 308      12.584  16.951   6.370  1.00 46.09           H
ATOM   4045  HG3 GLN A 308      13.948  16.162   6.590  1.00 46.09           H
ATOM   4046 HE21 GLN A 308      13.725  14.877   8.351  1.00 55.90           H
ATOM   4047 HE22 GLN A 308      13.129  15.280   9.655  1.00 55.90           H
ATOM   4048  N   ASN A 309      17.138  17.576   5.749  1.00 49.01           N
ATOM   4049  CA  ASN A 309      17.964  16.654   4.978  1.00 55.60           C
ATOM   4050  C   ASN A 309      19.355  16.473   5.563  1.00 50.31           C
ATOM   4051  O   ASN A 309      19.946  15.402   5.399  1.00 55.01           O
ATOM   4052  CB  ASN A 309      18.060  17.134   3.521  1.00 60.42           C
ATOM   4053  CG  ASN A 309      17.188  16.301   2.562  1.00 66.87           C
ATOM   4054  OD1 ASN A 309      16.053  15.922   2.886  1.00 60.89           O
ATOM   4055  ND2 ASN A 309      17.731  16.005   1.381  1.00 70.78           N
ATOM   4056  H   ASN A 309      17.153  18.389   5.468  1.00 58.81           H
ATOM   4057  HA  ASN A 309      17.533  15.785   4.972  1.00 66.72           H
ATOM   4058  HB2 ASN A 309      17.764  18.057   3.472  1.00 72.50           H
ATOM   4059  HB3 ASN A 309      18.982  17.065   3.225  1.00 72.50           H
ATOM   4060 HD21 ASN A 309      17.288  15.542   0.808  1.00 84.93           H
ATOM   4061 HD22 ASN A 309      18.525  16.276   1.193  1.00 84.93           H
ATOM   4062  N   ASN A 310      19.876  17.468   6.279  1.00 46.78           N
ATOM   4063  CA  ASN A 310      21.230  17.409   6.812  1.00 46.52           C
ATOM   4064  C   ASN A 310      21.303  17.097   8.306  1.00 48.13           C
ATOM   4065  O   ASN A 310      22.403  16.826   8.797  1.00 46.06           O
ATOM   4066  CB  ASN A 310      21.956  18.731   6.549  1.00 47.39           C
ATOM   4067  CG  ASN A 310      22.315  18.916   5.087  1.00 48.59           C
ATOM   4068  OD1 ASN A 310      22.530  17.947   4.369  1.00 55.65           O
ATOM   4069  ND2 ASN A 310      22.387  20.160   4.643  1.00 49.14           N
ATOM   4070  H   ASN A 310      19.458  18.195   6.470  1.00 56.13           H
ATOM   4071  HA  ASN A 310      21.714  16.711   6.344  1.00 55.82           H
ATOM   4072  HB2 ASN A 310      21.382  19.466   6.814  1.00 56.86           H
ATOM   4073  HB3 ASN A 310      22.778  18.749   7.065  1.00 56.86           H
ATOM   4074 HD21 ASN A 310      22.586  20.312   3.821  1.00 58.96           H
ATOM   4075 HD22 ASN A 310      22.233  20.816   5.177  1.00 58.96           H
ATOM   4076  N   PHE A 311      20.165  17.129   9.052  1.00 46.15           N
ATOM   4077  CA  PHE A 311      20.155  16.863  10.505  1.00 38.56           C
ATOM   4078  C   PHE A 311      18.917  16.057  10.885  1.00 42.16           C
ATOM   4079  O   PHE A 311      18.066  16.520  11.651  1.00 43.98           O
ATOM   4080  CB  PHE A 311      20.214  18.162  11.328  1.00 36.34           C
ATOM   4081  CG  PHE A 311      21.386  18.999  11.023  1.00 34.82           C
ATOM   4082  CD1 PHE A 311      22.653  18.571  11.344  1.00 33.60           C
ATOM   4083  CD2 PHE A 311      21.232  20.221  10.417  1.00 36.24           C
ATOM   4084  CE1 PHE A 311      23.759  19.359  11.049  1.00 35.91           C
ATOM   4085  CE2 PHE A 311      22.326  20.996  10.123  1.00 42.04           C
ATOM   4086  CZ  PHE A 311      23.592  20.559  10.442  1.00 30.45           C
ATOM   4087  H   PHE A 311      19.387  17.304   8.731  1.00 55.37           H
ATOM   4088  HA  PHE A 311      20.935  16.333  10.731  1.00 46.27           H
ATOM   4089  HB2 PHE A 311      19.418  18.685  11.144  1.00 43.60           H
ATOM   4090  HB3 PHE A 311      20.247  17.934  12.270  1.00 43.60           H
ATOM   4091  HD1 PHE A 311      22.771  17.745  11.755  1.00 40.32           H
ATOM   4092  HD2 PHE A 311      20.381  20.521  10.192  1.00 43.48           H
ATOM   4093  HE1 PHE A 311      24.614  19.062  11.267  1.00 43.09           H
ATOM   4094  HE2 PHE A 311      22.211  21.821   9.711  1.00 50.44           H
ATOM   4095  HZ  PHE A 311      24.330  21.091  10.248  1.00 36.53           H
ATOM   4096  N   SER A 312      18.838  14.824  10.391  1.00 43.35           N
ATOM   4097  CA  SER A 312      17.707  13.964  10.708  1.00 40.94           C
ATOM   4098  C   SER A 312      17.845  13.356  12.101  1.00 40.63           C
ATOM   4099  O   SER A 312      18.943  13.065  12.580  1.00 35.70           O
ATOM   4100  CB  SER A 312      17.556  12.847   9.679  1.00 39.85           C
ATOM   4101  OG  SER A 312      18.733  12.056   9.600  1.00 43.37           O
ATOM   4102  H   SER A 312      19.422  14.466   9.872  1.00 52.01           H
ATOM   4103  HA  SER A 312      16.895  14.494  10.694  1.00 49.12           H
ATOM   4104  HB2 SER A 312      16.813  12.280   9.938  1.00 47.82           H
ATOM   4105  HB3 SER A 312      17.384  13.242   8.810  1.00 47.82           H
ATOM   4106  HG  SER A 312      18.632  11.447   9.029  1.00 52.04           H
ATOM   4107  N   LEU A 313      16.705  13.188  12.755  1.00 34.41           N
ATOM   4108  CA  LEU A 313      16.615  12.534  14.038  1.00 37.78           C
ATOM   4109  C   LEU A 313      15.487  11.534  13.974  1.00 39.13           C
ATOM   4110  O   LEU A 313      14.492  11.746  13.277  1.00 43.89           O
ATOM   4111  CB  LEU A 313      16.333  13.523  15.171  1.00 43.71           C
ATOM   4112  CG  LEU A 313      17.388  14.599  15.400  1.00 35.40           C
ATOM   4113  CD1 LEU A 313      16.771  15.740  16.185  1.00 30.85           C
ATOM   4114  CD2 LEU A 313      18.565  14.051  16.130  1.00 38.01           C
ATOM   4115  H   LEU A 313      15.944  13.457  12.458  1.00 41.28           H
ATOM   4116  HA  LEU A 313      17.442  12.065  14.229  1.00 45.33           H
ATOM   4117  HB2 LEU A 313      15.497  13.976  14.979  1.00 52.44           H
ATOM   4118  HB3 LEU A 313      16.246  13.023  15.997  1.00 52.44           H
ATOM   4119  HG  LEU A 313      17.690  14.943  14.545  1.00 42.48           H
ATOM   4120 HD11 LEU A 313      17.444  16.423  16.329  1.00 37.01           H
ATOM   4121 HD12 LEU A 313      16.030  16.107  15.677  1.00 37.01           H
ATOM   4122 HD13 LEU A 313      16.454  15.402  17.037  1.00 37.01           H
ATOM   4123 HD21 LEU A 313      19.214  14.760  16.258  1.00 45.61           H
ATOM   4124 HD22 LEU A 313      18.273  13.710  16.989  1.00 45.61           H
ATOM   4125 HD23 LEU A 313      18.956  13.335  15.605  1.00 45.61           H
ATOM   4126  N   GLU A 314      15.640  10.456  14.726  1.00 34.56           N
ATOM   4127  CA  GLU A 314      14.586   9.465  14.875  1.00 43.49           C
ATOM   4128  C   GLU A 314      14.351   9.258  16.361  1.00 38.89           C
ATOM   4129  O   GLU A 314      15.244   8.794  17.077  1.00 40.95           O
ATOM   4130  CB  GLU A 314      14.959   8.165  14.164  1.00 51.70           C
ATOM   4131  CG  GLU A 314      14.299   6.930  14.724  1.00 57.27           C
ATOM   4132  CD  GLU A 314      14.094   5.853  13.677  1.00 61.52           C
ATOM   4133  OE1 GLU A 314      12.912   5.566  13.370  1.00 59.80           O
ATOM   4134  OE2 GLU A 314      15.108   5.305  13.171  1.00 60.28           O1-
ATOM   4135  H   GLU A 314      16.355  10.272  15.167  1.00 41.47           H
ATOM   4136  HA  GLU A 314      13.767   9.805  14.481  1.00 52.18           H
ATOM   4137  HB2 GLU A 314      14.702   8.238  13.231  1.00 62.04           H
ATOM   4138  HB3 GLU A 314      15.919   8.040  14.229  1.00 62.04           H
ATOM   4139  HG2 GLU A 314      14.858   6.563  15.427  1.00 68.72           H
ATOM   4140  HG3 GLU A 314      13.430   7.170  15.082  1.00 68.72           H
ATOM   4141  N   ILE A 315      13.156   9.618  16.827  1.00 46.13           N
ATOM   4142  CA  ILE A 315      12.800   9.590  18.243  1.00 44.20           C
ATOM   4143  C   ILE A 315      11.603   8.671  18.418  1.00 45.80           C
ATOM   4144  O   ILE A 315      10.575   8.853  17.753  1.00 47.07           O
ATOM   4145  CB  ILE A 315      12.434  10.984  18.798  1.00 39.36           C
ATOM   4146  CG1 ILE A 315      13.606  11.968  18.920  1.00 41.74           C
ATOM   4147  CG2 ILE A 315      11.873  10.829  20.217  1.00 40.62           C
ATOM   4148  CD1 ILE A 315      14.656  11.901  17.873  1.00 45.38           C
ATOM   4149  H   ILE A 315      12.515   9.891  16.323  1.00 55.35           H
ATOM   4150  HA  ILE A 315      13.541   9.236  18.759  1.00 53.04           H
ATOM   4151  HB  ILE A 315      11.752  11.378  18.232  1.00 47.23           H
ATOM   4152 HG12 ILE A 315      13.246  12.869  18.905  1.00 50.08           H
ATOM   4153 HG13 ILE A 315      14.043  11.813  19.772  1.00 50.08           H
ATOM   4154 HG21 ILE A 315      11.645  11.706  20.563  1.00 48.74           H
ATOM   4155 HG22 ILE A 315      11.082  10.269  20.183  1.00 48.74           H
ATOM   4156 HG23 ILE A 315      12.547  10.416  20.779  1.00 48.74           H
ATOM   4157 HD11 ILE A 315      15.334  12.568  18.063  1.00 54.45           H
ATOM   4158 HD12 ILE A 315      15.051  11.015  17.880  1.00 54.45           H
ATOM   4159 HD13 ILE A 315      14.251  12.076  17.009  1.00 54.45           H
ATOM   4160  N   ASN A 316      11.701   7.734  19.355  1.00 44.81           N
ATOM   4161  CA  ASN A 316      10.614   6.789  19.593  1.00 51.52           C
ATOM   4162  C   ASN A 316      10.138   6.135  18.294  1.00 55.92           C
ATOM   4163  O   ASN A 316       8.999   5.663  18.228  1.00 50.84           O
ATOM   4164  CB  ASN A 316       9.427   7.472  20.275  1.00 45.53           C
ATOM   4165  CG  ASN A 316       8.708   6.559  21.252  1.00 52.22           C
ATOM   4166  OD1 ASN A 316       9.336   5.826  22.027  1.00 55.75           O
ATOM   4167  ND2 ASN A 316       7.384   6.611  21.235  1.00 49.65           N
ATOM   4168  H   ASN A 316      12.384   7.623  19.865  1.00 53.77           H
ATOM   4169  HA  ASN A 316      10.932   6.087  20.181  1.00 61.81           H
ATOM   4170  HB2 ASN A 316       9.747   8.244  20.766  1.00 54.63           H
ATOM   4171  HB3 ASN A 316       8.790   7.749  19.598  1.00 54.63           H
ATOM   4172 HD21 ASN A 316       6.928   6.114  21.769  1.00 59.58           H
ATOM   4173 HD22 ASN A 316       6.981   7.141  20.691  1.00 59.58           H
ATOM   4174  N   GLY A 317      11.001   6.112  17.269  1.00 56.34           N
ATOM   4175  CA  GLY A 317      10.656   5.695  15.923  1.00 53.32           C
ATOM   4176  C   GLY A 317       9.679   6.643  15.267  1.00 56.83           C
ATOM   4177  O   GLY A 317       8.505   6.297  15.121  1.00 62.33           O
ATOM   4178  H   GLY A 317      11.825   6.346  17.343  1.00 67.60           H
ATOM   4179  HA2 GLY A 317      11.459   5.655  15.380  1.00 63.98           H
ATOM   4180  HA3 GLY A 317      10.257   4.811  15.950  1.00 63.98           H
ATOM   4181  N   LYS A 318      10.125   7.842  14.876  1.00 57.23           N
ATOM   4182  CA  LYS A 318       9.189   8.739  14.216  1.00 58.51           C
ATOM   4183  C   LYS A 318       9.399   8.593  12.704  1.00 58.52           C
ATOM   4184  O   LYS A 318       8.643   7.837  12.077  1.00 62.39           O
ATOM   4185  CB  LYS A 318       9.320  10.178  14.726  1.00 64.80           C
ATOM   4186  CG  LYS A 318       8.074  10.823  15.361  1.00 61.80           C
ATOM   4187  CD  LYS A 318       6.919  11.002  14.321  1.00 55.41           C
ATOM   4188  CE  LYS A 318       6.735  12.432  13.779  1.00 51.23           C
ATOM   4189  NZ  LYS A 318       5.339  12.950  13.906  1.00 47.71           N1+
ATOM   4190  H   LYS A 318      10.924   8.143  14.977  1.00 68.67           H
ATOM   4191  HA  LYS A 318       8.287   8.443  14.414  1.00 70.21           H
ATOM   4192  HB2 LYS A 318      10.022  10.196  15.395  1.00 77.75           H
ATOM   4193  HB3 LYS A 318       9.581  10.738  13.978  1.00 77.75           H
ATOM   4194  HG2 LYS A 318       7.751  10.256  16.078  1.00 74.16           H
ATOM   4195  HG3 LYS A 318       8.309  11.699  15.706  1.00 74.16           H
ATOM   4196  HD2 LYS A 318       7.097  10.423  13.562  1.00 66.49           H
ATOM   4197  HD3 LYS A 318       6.085  10.739  14.740  1.00 66.49           H
ATOM   4198  HE2 LYS A 318       7.319  13.030  14.271  1.00 61.47           H
ATOM   4199  HE3 LYS A 318       6.971  12.442  12.838  1.00 61.47           H
ATOM   4200  HZ1 LYS A 318       5.291  13.777  13.579  1.00 57.25           H
ATOM   4201  HZ2 LYS A 318       4.778  12.427  13.454  1.00 57.25           H
ATOM   4202  HZ3 LYS A 318       5.097  12.963  14.762  1.00 57.25           H
ATOM   4203  N   PRO A 319      10.393   9.247  12.056  1.00 57.12           N
ATOM   4204  CA  PRO A 319      11.422  10.177  12.521  1.00 47.94           C
ATOM   4205  C   PRO A 319      10.943  11.625  12.501  1.00 50.36           C
ATOM   4206  O   PRO A 319       9.774  11.909  12.217  1.00 43.08           O
ATOM   4207  CB  PRO A 319      12.560   9.958  11.518  1.00 58.81           C
ATOM   4208  CG  PRO A 319      11.866   9.693  10.240  1.00 54.66           C
ATOM   4209  CD  PRO A 319      10.556   8.999  10.598  1.00 52.52           C
ATOM   4210  HA  PRO A 319      11.721   9.941  13.413  1.00 57.53           H
ATOM   4211  HB2 PRO A 319      13.104  10.759  11.456  1.00 70.56           H
ATOM   4212  HB3 PRO A 319      13.095   9.195  11.786  1.00 70.56           H
ATOM   4213  HG2 PRO A 319      11.692  10.532   9.786  1.00 65.58           H
ATOM   4214  HG3 PRO A 319      12.415   9.115   9.688  1.00 65.58           H
ATOM   4215  HD2 PRO A 319       9.820   9.397  10.107  1.00 63.02           H
ATOM   4216  HD3 PRO A 319      10.622   8.047  10.425  1.00 63.02           H
ATOM   4217  N   PHE A 320      11.851  12.535  12.815  1.00 43.92           N
ATOM   4218  CA  PHE A 320      11.488  13.818  13.381  1.00 44.63           C
ATOM   4219  C   PHE A 320      11.247  14.830  12.268  1.00 43.42           C
ATOM   4220  O   PHE A 320      12.086  14.989  11.372  1.00 41.77           O
ATOM   4221  CB  PHE A 320      12.615  14.243  14.327  1.00 39.84           C
ATOM   4222  CG  PHE A 320      12.389  15.529  15.027  1.00 32.22           C
ATOM   4223  CD1 PHE A 320      12.864  16.708  14.487  1.00 34.43           C
ATOM   4224  CD2 PHE A 320      11.769  15.560  16.263  1.00 31.73           C
ATOM   4225  CE1 PHE A 320      12.704  17.908  15.159  1.00 34.88           C
ATOM   4226  CE2 PHE A 320      11.601  16.772  16.940  1.00 31.68           C
ATOM   4227  CZ  PHE A 320      12.065  17.928  16.391  1.00 27.03           C
ATOM   4228  H   PHE A 320      12.698  12.429  12.708  1.00 52.69           H
ATOM   4229  HA  PHE A 320      10.671  13.727  13.896  1.00 53.55           H
ATOM   4230  HB2 PHE A 320      12.726  13.556  15.003  1.00 47.80           H
ATOM   4231  HB3 PHE A 320      13.434  14.328  13.813  1.00 47.80           H
ATOM   4232  HD1 PHE A 320      13.299  16.695  13.665  1.00 41.31           H
ATOM   4233  HD2 PHE A 320      11.457  14.771  16.643  1.00 38.07           H
ATOM   4234  HE1 PHE A 320      13.015  18.699  14.782  1.00 41.85           H
ATOM   4235  HE2 PHE A 320      11.171  16.788  17.765  1.00 38.02           H
ATOM   4236  HZ  PHE A 320      11.945  18.735  16.838  1.00 32.43           H
ATOM   4237  N   SER A 321      10.095  15.514  12.318  1.00 38.03           N
ATOM   4238  CA  SER A 321       9.749  16.486  11.283  1.00 44.69           C
ATOM   4239  C   SER A 321      10.085  17.871  11.798  1.00 37.52           C
ATOM   4240  O   SER A 321       9.373  18.411  12.650  1.00 40.62           O
ATOM   4241  CB  SER A 321       8.272  16.413  10.873  1.00 38.50           C
ATOM   4242  OG  SER A 321       7.974  17.435   9.930  1.00 35.09           O
ATOM   4243  H   SER A 321       9.504  15.431  12.937  1.00 45.63           H
ATOM   4244  HA  SER A 321      10.289  16.318  10.494  1.00 53.62           H
ATOM   4245  HB2 SER A 321       8.096  15.548  10.471  1.00 46.19           H
ATOM   4246  HB3 SER A 321       7.718  16.535  11.660  1.00 46.19           H
ATOM   4247  HG  SER A 321       7.165  17.393   9.708  1.00 42.11           H
ATOM   4248  N   TRP A 322      11.153  18.451  11.256  1.00 38.03           N
ATOM   4249  CA  TRP A 322      11.515  19.818  11.608  1.00 40.20           C
ATOM   4250  C   TRP A 322      10.419  20.803  11.216  1.00 45.61           C
ATOM   4251  O   TRP A 322      10.156  21.776  11.939  1.00 36.72           O
ATOM   4252  CB  TRP A 322      12.846  20.196  10.947  1.00 39.10           C
ATOM   4253  CG  TRP A 322      14.036  19.518  11.601  1.00 42.18           C
ATOM   4254  CD1 TRP A 322      14.644  18.362  11.206  1.00 45.02           C
ATOM   4255  CD2 TRP A 322      14.740  19.953  12.777  1.00 43.33           C
ATOM   4256  NE1 TRP A 322      15.679  18.050  12.064  1.00 43.66           N
ATOM   4257  CE2 TRP A 322      15.759  19.013  13.030  1.00 40.69           C
ATOM   4258  CE3 TRP A 322      14.604  21.041  13.640  1.00 35.97           C
ATOM   4259  CZ2 TRP A 322      16.630  19.127  14.109  1.00 37.20           C
ATOM   4260  CZ3 TRP A 322      15.470  21.142  14.713  1.00 36.88           C
ATOM   4261  CH2 TRP A 322      16.468  20.199  14.930  1.00 30.27           C
ATOM   4262  H   TRP A 322      11.679  18.078  10.687  1.00 45.63           H
ATOM   4263  HA  TRP A 322      11.634  19.873  12.569  1.00 48.23           H
ATOM   4264  HB2 TRP A 322      12.823  19.929  10.015  1.00 46.91           H
ATOM   4265  HB3 TRP A 322      12.972  21.155  11.015  1.00 46.91           H
ATOM   4266  HD1 TRP A 322      14.396  17.857  10.465  1.00 54.02           H
ATOM   4267  HE1 TRP A 322      16.197  17.367  11.994  1.00 52.39           H
ATOM   4268  HE3 TRP A 322      13.937  21.674  13.505  1.00 43.16           H
ATOM   4269  HZ2 TRP A 322      17.299  18.499  14.260  1.00 44.64           H
ATOM   4270  HZ3 TRP A 322      15.394  21.866  15.292  1.00 44.25           H
ATOM   4271  HH2 TRP A 322      17.040  20.305  15.655  1.00 36.32           H
ATOM   4272  N   LEU A 323       9.779  20.588  10.066  1.00 42.77           N
ATOM   4273  CA  LEU A 323       8.683  21.467   9.675  1.00 39.31           C
ATOM   4274  C   LEU A 323       7.552  21.429  10.692  1.00 38.36           C
ATOM   4275  O   LEU A 323       6.924  22.452  10.987  1.00 39.69           O
ATOM   4276  CB  LEU A 323       8.141  21.050   8.317  1.00 40.45           C
ATOM   4277  CG  LEU A 323       7.049  21.960   7.784  1.00 46.64           C
ATOM   4278  CD1 LEU A 323       7.558  23.398   7.772  1.00 44.65           C
ATOM   4279  CD2 LEU A 323       6.623  21.500   6.381  1.00 47.60           C
ATOM   4280  H   LEU A 323       9.955  19.956   9.509  1.00 51.31           H
ATOM   4281  HA  LEU A 323       9.008  22.378   9.610  1.00 47.17           H
ATOM   4282  HB2 LEU A 323       8.868  21.054   7.675  1.00 48.53           H
ATOM   4283  HB3 LEU A 323       7.771  20.156   8.389  1.00 48.53           H
ATOM   4284  HG  LEU A 323       6.277  21.914   8.370  1.00 55.96           H
ATOM   4285 HD11 LEU A 323       6.858  23.978   7.432  1.00 53.58           H
ATOM   4286 HD12 LEU A 323       7.791  23.658   8.677  1.00 53.58           H
ATOM   4287 HD13 LEU A 323       8.339  23.451   7.200  1.00 53.58           H
ATOM   4288 HD21 LEU A 323       5.926  22.090   6.054  1.00 57.12           H
ATOM   4289 HD22 LEU A 323       7.391  21.536   5.791  1.00 57.12           H
ATOM   4290 HD23 LEU A 323       6.289  20.591   6.435  1.00 57.12           H
ATOM   4291  N   ASN A 324       7.261  20.242  11.205  1.00 35.74           N
ATOM   4292  CA  ASN A 324       6.143  20.033  12.107  1.00 34.63           C
ATOM   4293  C   ASN A 324       6.449  20.594  13.490  1.00 40.89           C
ATOM   4294  O   ASN A 324       5.675  21.387  14.038  1.00 36.29           O
ATOM   4295  CB  ASN A 324       5.872  18.530  12.150  1.00 38.60           C
ATOM   4296  CG  ASN A 324       4.760  18.128  13.084  1.00 41.48           C
ATOM   4297  OD1 ASN A 324       5.005  17.503  14.123  1.00 42.29           O
ATOM   4298  ND2 ASN A 324       3.520  18.442  12.715  1.00 47.43           N
ATOM   4299  H   ASN A 324       7.709  19.526  11.040  1.00 42.88           H
ATOM   4300  HA  ASN A 324       5.355  20.481  11.759  1.00 41.56           H
ATOM   4301  HB2 ASN A 324       6.679  18.077  12.440  1.00 46.31           H
ATOM   4302  HB3 ASN A 324       5.631  18.232  11.259  1.00 46.31           H
ATOM   4303 HD21 ASN A 324       3.357  18.854  11.977  1.00 56.92           H
ATOM   4304  N   PHE A 325       7.576  20.173  14.071  1.00 39.79           N
ATOM   4305  CA  PHE A 325       8.112  20.775  15.298  1.00 38.02           C
ATOM   4306  C   PHE A 325       8.045  22.299  15.249  1.00 31.95           C
ATOM   4307  O   PHE A 325       7.484  22.928  16.147  1.00 38.13           O
ATOM   4308  CB  PHE A 325       9.564  20.282  15.510  1.00 32.84           C
ATOM   4309  CG  PHE A 325      10.358  21.039  16.582  1.00 28.71           C
ATOM   4310  CD1 PHE A 325      11.572  21.660  16.266  1.00 33.40           C
ATOM   4311  CD2 PHE A 325       9.909  21.103  17.881  1.00 33.09           C
ATOM   4312  CE1 PHE A 325      12.312  22.319  17.227  1.00 31.69           C
ATOM   4313  CE2 PHE A 325      10.649  21.759  18.861  1.00 33.07           C
ATOM   4314  CZ  PHE A 325      11.836  22.375  18.534  1.00 30.75           C
ATOM   4315  H   PHE A 325       8.057  19.528  13.767  1.00 47.74           H
ATOM   4316  HA  PHE A 325       7.582  20.476  16.053  1.00 45.62           H
ATOM   4317  HB2 PHE A 325       9.537  19.348  15.771  1.00 39.41           H
ATOM   4318  HB3 PHE A 325      10.045  20.371  14.672  1.00 39.41           H
ATOM   4319  HD1 PHE A 325      11.891  21.620  15.393  1.00 40.07           H
ATOM   4320  HD2 PHE A 325       9.110  20.687  18.111  1.00 39.70           H
ATOM   4321  HE1 PHE A 325      13.114  22.732  17.001  1.00 38.02           H
ATOM   4322  HE2 PHE A 325      10.330  21.801  19.734  1.00 39.67           H
ATOM   4323  HZ  PHE A 325      12.324  22.822  19.187  1.00 36.89           H
ATOM   4324  N   THR A 326       8.574  22.902  14.184  1.00 32.99           N
ATOM   4325  CA  THR A 326       8.648  24.364  14.086  1.00 29.71           C
ATOM   4326  C   THR A 326       7.270  25.010  13.971  1.00 39.56           C
ATOM   4327  O   THR A 326       7.036  26.098  14.520  1.00 33.10           O
ATOM   4328  CB  THR A 326       9.499  24.759  12.889  1.00 34.26           C
ATOM   4329  OG1 THR A 326      10.864  24.344  13.095  1.00 42.47           O
ATOM   4330  CG2 THR A 326       9.477  26.236  12.668  1.00 28.15           C
ATOM   4331  H   THR A 326       8.898  22.488  13.503  1.00 39.59           H
ATOM   4332  HA  THR A 326       9.075  24.712  14.885  1.00 35.64           H
ATOM   4333  HB  THR A 326       9.150  24.328  12.093  1.00 41.10           H
ATOM   4334  HG1 THR A 326      10.899  23.511  13.191  1.00 50.96           H
ATOM   4335 HG21 THR A 326      10.025  26.464  11.901  1.00 33.78           H
ATOM   4336 HG22 THR A 326       8.568  26.533  12.505  1.00 33.78           H
ATOM   4337 HG23 THR A 326       9.823  26.693  13.450  1.00 33.78           H
ATOM   4338  N   ASN A 327       6.363  24.403  13.198  1.00 40.87           N
ATOM   4339  CA  ASN A 327       4.996  24.925  13.148  1.00 42.25           C
ATOM   4340  C   ASN A 327       4.248  24.673  14.453  1.00 36.61           C
ATOM   4341  O   ASN A 327       3.421  25.500  14.867  1.00 36.03           O
ATOM   4342  CB  ASN A 327       4.232  24.324  11.941  1.00 40.19           C
ATOM   4343  CG  ASN A 327       4.537  25.066  10.648  1.00 36.30           C
ATOM   4344  OD1 ASN A 327       4.445  26.292  10.598  1.00 33.29           O
ATOM   4345  ND2 ASN A 327       4.961  24.338   9.614  1.00 44.42           N
ATOM   4346  H   ASN A 327       6.507  23.711  12.708  1.00 49.03           H
ATOM   4347  HA  ASN A 327       5.038  25.885  13.018  1.00 50.70           H
ATOM   4348  HB2 ASN A 327       4.495  23.397  11.828  1.00 48.23           H
ATOM   4349  HB3 ASN A 327       3.278  24.383  12.106  1.00 48.23           H
ATOM   4350 HD21 ASN A 327       5.144  24.720   8.866  1.00 53.30           H
ATOM   4351 HD22 ASN A 327       5.052  23.487   9.696  1.00 53.30           H
ATOM   4352  N   GLU A 328       4.516  23.555  15.126  1.00 37.66           N
ATOM   4353  CA  GLU A 328       3.856  23.319  16.397  1.00 32.05           C
ATOM   4354  C   GLU A 328       4.260  24.342  17.437  1.00 39.35           C
ATOM   4355  O   GLU A 328       3.542  24.510  18.428  1.00 36.78           O
ATOM   4356  CB  GLU A 328       4.170  21.921  16.905  1.00 34.64           C
ATOM   4357  CG  GLU A 328       3.324  20.862  16.261  1.00 46.50           C
ATOM   4358  CD  GLU A 328       2.153  20.456  17.126  1.00 44.28           C
ATOM   4359  OE1 GLU A 328       2.056  20.987  18.253  1.00 38.13           O
ATOM   4360  OE2 GLU A 328       1.332  19.612  16.674  1.00 42.17           O1-
ATOM   4361  H   GLU A 328       5.059  22.937  14.874  1.00 45.19           H
ATOM   4362  HA  GLU A 328       2.897  23.384  16.271  1.00 38.45           H
ATOM   4363  HB2 GLU A 328       5.100  21.718  16.716  1.00 41.57           H
ATOM   4364  HB3 GLU A 328       4.012  21.890  17.862  1.00 41.57           H
ATOM   4365  HG2 GLU A 328       2.975  21.201  15.422  1.00 55.80           H
ATOM   4366  HG3 GLU A 328       3.868  20.075  16.101  1.00 55.80           H
ATOM   4367  N   ILE A 329       5.400  25.008  17.240  1.00 34.55           N
ATOM   4368  CA  ILE A 329       5.762  26.155  18.066  1.00 33.16           C
ATOM   4369  C   ILE A 329       5.112  27.418  17.529  1.00 39.86           C
ATOM   4370  O   ILE A 329       4.353  28.100  18.230  1.00 37.47           O
ATOM   4371  CB  ILE A 329       7.299  26.305  18.128  1.00 38.59           C
ATOM   4372  CG1 ILE A 329       7.932  25.214  19.027  1.00 32.82           C
ATOM   4373  CG2 ILE A 329       7.725  27.741  18.583  1.00 30.62           C
ATOM   4374  CD1 ILE A 329       9.467  25.111  18.914  1.00 31.84           C
ATOM   4375  H   ILE A 329       5.978  24.813  16.634  1.00 41.46           H
ATOM   4376  HA  ILE A 329       5.438  26.010  18.969  1.00 39.79           H
ATOM   4377  HB  ILE A 329       7.639  26.173  17.229  1.00 46.31           H
ATOM   4378 HG12 ILE A 329       7.717  25.410  19.953  1.00 39.38           H
ATOM   4379 HG13 ILE A 329       7.559  24.353  18.781  1.00 39.38           H
ATOM   4380 HG21 ILE A 329       8.693  27.790  18.607  1.00 36.73           H
ATOM   4381 HG22 ILE A 329       7.376  28.389  17.951  1.00 36.73           H
ATOM   4382 HG23 ILE A 329       7.362  27.913  19.466  1.00 36.73           H
ATOM   4383 HD11 ILE A 329       9.781  24.409  19.505  1.00 38.21           H
ATOM   4384 HD12 ILE A 329       9.702  24.900  17.996  1.00 38.21           H
ATOM   4385 HD13 ILE A 329       9.860  25.960  19.170  1.00 38.21           H
ATOM   4386  N   MET A 330       5.383  27.736  16.264  1.00 33.06           N
ATOM   4387  CA  MET A 330       4.963  29.012  15.706  1.00 36.09           C
ATOM   4388  C   MET A 330       3.449  29.107  15.523  1.00 40.48           C
ATOM   4389  O   MET A 330       2.920  30.218  15.477  1.00 39.47           O
ATOM   4390  CB  MET A 330       5.679  29.242  14.380  1.00 39.59           C
ATOM   4391  CG  MET A 330       7.195  29.353  14.548  1.00 32.37           C
ATOM   4392  SD  MET A 330       7.684  30.684  15.669  1.00 33.69           S
ATOM   4393  CE  MET A 330       6.713  32.077  15.077  1.00 32.24           C
ATOM   4394  H   MET A 330       5.807  27.230  15.713  1.00 39.67           H
ATOM   4395  HA  MET A 330       5.242  29.716  16.312  1.00 43.31           H
ATOM   4396  HB2 MET A 330       5.495  28.497  13.787  1.00 47.50           H
ATOM   4397  HB3 MET A 330       5.358  30.068  13.986  1.00 47.50           H
ATOM   4398  HG2 MET A 330       7.534  28.519  14.908  1.00 38.84           H
ATOM   4399  HG3 MET A 330       7.596  29.529  13.682  1.00 38.84           H
ATOM   4400  HE1 MET A 330       6.909  32.854  15.624  1.00 38.69           H
ATOM   4401  HE2 MET A 330       6.949  32.256  14.153  1.00 38.69           H
ATOM   4402  HE3 MET A 330       5.771  31.855  15.142  1.00 38.69           H
ATOM   4403  N   SER A 331       2.741  27.980  15.418  1.00 40.70           N
ATOM   4404  CA  SER A 331       1.282  28.027  15.423  1.00 43.84           C
ATOM   4405  C   SER A 331       0.751  28.742  16.660  1.00 46.31           C
ATOM   4406  O   SER A 331      -0.357  29.291  16.628  1.00 47.47           O
ATOM   4407  CB  SER A 331       0.715  26.603  15.368  1.00 50.18           C
ATOM   4408  OG  SER A 331       0.884  25.940  16.627  1.00 45.91           O
ATOM   4409  H   SER A 331       3.076  27.191  15.345  1.00 48.83           H
ATOM   4410  HA  SER A 331       0.974  28.507  14.638  1.00 52.60           H
ATOM   4411  HB2 SER A 331      -0.231  26.648  15.159  1.00 60.21           H
ATOM   4412  HB3 SER A 331       1.183  26.103  14.682  1.00 60.21           H
ATOM   4413  HG  SER A 331       0.570  25.162  16.586  1.00 55.09           H
ATOM   4414  N   THR A 332       1.535  28.746  17.747  1.00 49.71           N
ATOM   4415  CA  THR A 332       1.129  29.355  19.004  1.00 42.68           C
ATOM   4416  C   THR A 332       0.787  30.828  18.838  1.00 36.96           C
ATOM   4417  O   THR A 332      -0.063  31.342  19.561  1.00 43.94           O
ATOM   4418  CB  THR A 332       2.259  29.173  20.040  1.00 42.85           C
ATOM   4419  OG1 THR A 332       2.220  27.844  20.585  1.00 46.51           O
ATOM   4420  CG2 THR A 332       2.190  30.198  21.176  1.00 44.61           C
ATOM   4421  H   THR A 332       2.318  28.393  17.774  1.00 59.64           H
ATOM   4422  HA  THR A 332       0.340  28.900  19.337  1.00 51.22           H
ATOM   4423  HB  THR A 332       3.109  29.295  19.590  1.00 51.41           H
ATOM   4424  HG1 THR A 332       2.320  27.279  19.972  1.00 55.81           H
ATOM   4425 HG21 THR A 332       2.916  30.048  21.802  1.00 53.53           H
ATOM   4426 HG22 THR A 332       2.265  31.096  20.816  1.00 53.53           H
ATOM   4427 HG23 THR A 332       1.346  30.115  21.646  1.00 53.53           H
ATOM   4428  N   VAL A 333       1.456  31.524  17.929  1.00 38.16           N
ATOM   4429  CA  VAL A 333       1.128  32.907  17.606  1.00 42.43           C
ATOM   4430  C   VAL A 333       0.566  33.027  16.180  1.00 39.52           C
ATOM   4431  O   VAL A 333       0.804  34.021  15.494  1.00 35.30           O
ATOM   4432  CB  VAL A 333       2.376  33.784  17.804  1.00 45.21           C
ATOM   4433  CG1 VAL A 333       2.117  35.258  17.457  1.00 54.45           C
ATOM   4434  CG2 VAL A 333       2.827  33.702  19.262  1.00 45.86           C
ATOM   4435  H   VAL A 333       2.117  31.212  17.476  1.00 45.79           H
ATOM   4436  HA  VAL A 333       0.445  33.219  18.221  1.00 50.91           H
ATOM   4437  HB  VAL A 333       3.095  33.456  17.240  1.00 54.25           H
ATOM   4438 HG11 VAL A 333       2.933  35.763  17.599  1.00 65.34           H
ATOM   4439 HG12 VAL A 333       1.846  35.321  16.528  1.00 65.34           H
ATOM   4440 HG13 VAL A 333       1.413  35.598  18.032  1.00 65.34           H
ATOM   4441 HG21 VAL A 333       3.614  34.256  19.381  1.00 55.02           H
ATOM   4442 HG22 VAL A 333       2.110  34.019  19.832  1.00 55.02           H
ATOM   4443 HG23 VAL A 333       3.036  32.779  19.476  1.00 55.02           H
ATOM   4444  N   ASN A 334      -0.160  32.012  15.710  1.00 49.98           N
ATOM   4445  CA  ASN A 334      -0.807  32.045  14.386  1.00 51.34           C
ATOM   4446  C   ASN A 334       0.177  32.431  13.283  1.00 48.53           C
ATOM   4447  O   ASN A 334      -0.106  33.280  12.433  1.00 52.70           O
ATOM   4448  CB  ASN A 334      -2.003  33.009  14.389  1.00 56.48           C
ATOM   4449  CG  ASN A 334      -2.966  32.749  13.240  1.00 60.03           C
ATOM   4450  OD1 ASN A 334      -3.740  31.786  13.282  1.00 62.96           O
ATOM   4451  ND2 ASN A 334      -2.941  33.617  12.217  1.00 58.83           N
ATOM   4452  H   ASN A 334      -0.298  31.281  16.141  1.00 59.97           H
ATOM   4453  HA  ASN A 334      -1.143  31.159  14.183  1.00 61.61           H
ATOM   4454  HB2 ASN A 334      -2.492  32.905  15.220  1.00 67.78           H
ATOM   4455  HB3 ASN A 334      -1.676  33.919  14.307  1.00 67.78           H
ATOM   4456 HD21 ASN A 334      -3.469  33.507  11.547  1.00 70.59           H
ATOM   4457 HD22 ASN A 334      -2.397  34.283  12.230  1.00 70.59           H
ATOM   4458  N   ILE A 335       1.343  31.788  13.284  1.00 39.91           N
ATOM   4459  CA  ILE A 335       2.376  32.058  12.297  1.00 41.63           C
ATOM   4460  C   ILE A 335       2.723  30.743  11.619  1.00 47.61           C
ATOM   4461  O   ILE A 335       2.875  29.700  12.272  1.00 44.01           O
ATOM   4462  CB  ILE A 335       3.633  32.728  12.896  1.00 46.59           C
ATOM   4463  CG1 ILE A 335       3.302  34.174  13.345  1.00 44.89           C
ATOM   4464  CG2 ILE A 335       4.740  32.748  11.873  1.00 41.84           C
ATOM   4465  CD1 ILE A 335       4.497  35.041  13.840  1.00 39.92           C
ATOM   4466  H   ILE A 335       1.560  31.183  13.856  1.00 47.88           H
ATOM   4467  HA  ILE A 335       2.016  32.654  11.623  1.00 49.95           H
ATOM   4468  HB  ILE A 335       3.925  32.218  13.667  1.00 55.90           H
ATOM   4469 HG12 ILE A 335       2.901  34.640  12.594  1.00 53.86           H
ATOM   4470 HG13 ILE A 335       2.661  34.126  14.072  1.00 53.86           H
ATOM   4471 HG21 ILE A 335       5.521  33.172  12.262  1.00 50.20           H
ATOM   4472 HG22 ILE A 335       4.950  31.836  11.617  1.00 50.20           H
ATOM   4473 HG23 ILE A 335       4.444  33.250  11.097  1.00 50.20           H
ATOM   4474 HD11 ILE A 335       4.167  35.918  14.092  1.00 47.90           H
ATOM   4475 HD12 ILE A 335       4.904  34.608  14.607  1.00 47.90           H
ATOM   4476 HD13 ILE A 335       5.145  35.124  13.123  1.00 47.90           H
ATOM   4477  N   SER A 336       2.825  30.812  10.297  1.00 48.38           N
ATOM   4478  CA  SER A 336       2.953  29.666   9.414  1.00 43.46           C
ATOM   4479  C   SER A 336       4.381  29.594   8.902  1.00 40.81           C
ATOM   4480  O   SER A 336       4.971  30.610   8.516  1.00 42.39           O
ATOM   4481  CB  SER A 336       1.982  29.781   8.231  1.00 51.07           C
ATOM   4482  OG  SER A 336       2.184  31.010   7.538  1.00 51.70           O
ATOM   4483  H   SER A 336       2.822  31.558   9.868  1.00 58.05           H
ATOM   4484  HA  SER A 336       2.755  28.851   9.903  1.00 52.15           H
ATOM   4485  HB2 SER A 336       2.138  29.044   7.620  1.00 61.27           H
ATOM   4486  HB3 SER A 336       1.071  29.750   8.564  1.00 61.27           H
ATOM   4487  HG  SER A 336       1.649  31.067   6.892  1.00 62.04           H
ATOM   4488  N   ILE A 337       4.930  28.387   8.890  1.00 48.10           N
ATOM   4489  CA  ILE A 337       6.328  28.169   8.556  1.00 39.95           C
ATOM   4490  C   ILE A 337       6.410  27.262   7.349  1.00 31.35           C
ATOM   4491  O   ILE A 337       5.940  26.119   7.384  1.00 31.58           O
ATOM   4492  CB  ILE A 337       7.105  27.565   9.733  1.00 42.87           C
ATOM   4493  CG1 ILE A 337       6.977  28.478  10.971  1.00 40.76           C
ATOM   4494  CG2 ILE A 337       8.563  27.387   9.349  1.00 41.59           C
ATOM   4495  CD1 ILE A 337       7.555  29.875  10.755  1.00 34.13           C
ATOM   4496  H   ILE A 337       4.504  27.664   9.077  1.00 57.71           H
ATOM   4497  HA  ILE A 337       6.737  29.018   8.326  1.00 47.94           H
ATOM   4498  HB  ILE A 337       6.728  26.696   9.944  1.00 51.44           H
ATOM   4499 HG12 ILE A 337       6.038  28.576  11.194  1.00 48.91           H
ATOM   4500 HG13 ILE A 337       7.452  28.071  11.712  1.00 48.91           H
ATOM   4501 HG21 ILE A 337       9.042  27.004  10.100  1.00 49.90           H
ATOM   4502 HG22 ILE A 337       8.617  26.792   8.584  1.00 49.90           H
ATOM   4503 HG23 ILE A 337       8.937  28.252   9.122  1.00 49.90           H
ATOM   4504 HD11 ILE A 337       7.442  30.392  11.568  1.00 40.95           H
ATOM   4505 HD12 ILE A 337       8.498  29.796  10.541  1.00 40.95           H
ATOM   4506 HD13 ILE A 337       7.083  30.302  10.023  1.00 40.95           H
ATOM   4507  N   THR A 338       7.072  27.748   6.315  1.00 38.86           N
ATOM   4508  CA  THR A 338       7.303  26.956   5.120  1.00 46.96           C
ATOM   4509  C   THR A 338       8.566  26.128   5.314  1.00 47.69           C
ATOM   4510  O   THR A 338       9.582  26.637   5.801  1.00 44.29           O
ATOM   4511  CB  THR A 338       7.459  27.867   3.895  1.00 48.15           C
ATOM   4512  OG1 THR A 338       6.486  28.932   3.924  1.00 48.67           O
ATOM   4513  CG2 THR A 338       7.250  27.074   2.649  1.00 54.87           C
ATOM   4514  H   THR A 338       7.402  28.541   6.279  1.00 46.63           H
ATOM   4515  HA  THR A 338       6.554  26.357   4.971  1.00 56.35           H
ATOM   4516  HB  THR A 338       8.354  28.242   3.879  1.00 57.78           H
ATOM   4517  HG1 THR A 338       6.579  29.425   3.250  1.00 58.40           H
ATOM   4518 HG21 THR A 338       7.348  27.647   1.872  1.00 65.83           H
ATOM   4519 HG22 THR A 338       7.903  26.359   2.598  1.00 65.83           H
ATOM   4520 HG23 THR A 338       6.360  26.689   2.647  1.00 65.83           H
ATOM   4521  N   ASN A 339       8.516  24.860   4.890  1.00 51.03           N
ATOM   4522  CA  ASN A 339       9.726  24.043   4.786  1.00 50.31           C
ATOM   4523  C   ASN A 339      10.847  24.778   4.049  1.00 39.60           C
ATOM   4524  O   ASN A 339      11.974  24.278   3.984  1.00 42.24           O
ATOM   4525  CB  ASN A 339       9.441  22.710   4.079  1.00 51.25           C
ATOM   4526  CG  ASN A 339       9.809  21.493   4.931  1.00 62.34           C
ATOM   4527  OD1 ASN A 339       9.099  20.476   4.916  1.00 60.02           O
ATOM   4528  ND2 ASN A 339      10.912  21.588   5.683  1.00 60.61           N
ATOM   4529  H   ASN A 339       7.795  24.453   4.657  1.00 61.23           H
ATOM   4530  HA  ASN A 339      10.043  23.842   5.681  1.00 60.36           H
ATOM   4531  HB2 ASN A 339       8.495  22.657   3.874  1.00 61.50           H
ATOM   4532  HB3 ASN A 339       9.960  22.670   3.260  1.00 61.50           H
ATOM   4533 HD21 ASN A 339      11.154  20.927   6.176  1.00 72.73           H
ATOM   4534 HD22 ASN A 339      11.378  22.311   5.672  1.00 72.73           H
ATOM   4535  N   GLU A 340      10.557  25.954   3.498  1.00 43.64           N
ATOM   4536  CA  GLU A 340      11.539  26.849   2.898  1.00 37.61           C
ATOM   4537  C   GLU A 340      11.910  28.047   3.791  1.00 43.84           C
ATOM   4538  O   GLU A 340      12.545  28.991   3.316  1.00 46.97           O
ATOM   4539  CB  GLU A 340      10.982  27.326   1.559  1.00 52.71           C
ATOM   4540  CG  GLU A 340      10.445  26.155   0.679  1.00 53.75           C
ATOM   4541  CD  GLU A 340       8.982  26.296   0.284  1.00 63.30           C
ATOM   4542  OE1 GLU A 340       8.589  27.392  -0.205  1.00 60.81           O
ATOM   4543  OE2 GLU A 340       8.225  25.299   0.480  1.00 59.21           O1-
ATOM   4544  H   GLU A 340       9.757  26.267   3.459  1.00 52.36           H
ATOM   4545  HA  GLU A 340      12.351  26.348   2.721  1.00 45.13           H
ATOM   4546  HB2 GLU A 340      10.249  27.939   1.722  1.00 63.25           H
ATOM   4547  HB3 GLU A 340      11.687  27.773   1.065  1.00 63.25           H
ATOM   4548  HG2 GLU A 340      10.969  26.113  -0.137  1.00 64.50           H
ATOM   4549  HG3 GLU A 340      10.539  25.326   1.172  1.00 64.50           H
ATOM   4550  N   GLU A 341      11.543  28.012   5.073  1.00 55.18           N
ATOM   4551  CA  GLU A 341      11.926  29.037   6.052  1.00 42.96           C
ATOM   4552  C   GLU A 341      13.432  29.022   6.311  1.00 36.58           C
ATOM   4553  O   GLU A 341      14.018  27.962   6.548  1.00 43.11           O
ATOM   4554  CB  GLU A 341      11.166  28.769   7.361  1.00 38.93           C
ATOM   4555  CG  GLU A 341      11.412  29.737   8.483  1.00 47.96           C
ATOM   4556  CD  GLU A 341      10.611  31.012   8.354  1.00 46.89           C
ATOM   4557  OE1 GLU A 341      10.816  31.912   9.191  1.00 36.07           O
ATOM   4558  OE2 GLU A 341       9.778  31.117   7.421  1.00 48.14           O1-
ATOM   4559  H   GLU A 341      11.058  27.388   5.410  1.00 66.21           H
ATOM   4560  HA  GLU A 341      11.677  29.914   5.721  1.00 51.54           H
ATOM   4561  HB2 GLU A 341      10.216  28.785   7.170  1.00 46.71           H
ATOM   4562  HB3 GLU A 341      11.414  27.888   7.682  1.00 46.71           H
ATOM   4563  HG2 GLU A 341      11.168  29.314   9.321  1.00 57.55           H
ATOM   4564  HG3 GLU A 341      12.352  29.974   8.493  1.00 57.55           H
ATOM   4565  N   ASP A 342      14.048  30.197   6.293  1.00 35.45           N
ATOM   4566  CA  ASP A 342      15.451  30.355   6.669  1.00 41.73           C
ATOM   4567  C   ASP A 342      15.659  30.304   8.184  1.00 43.25           C
ATOM   4568  O   ASP A 342      14.910  30.911   8.949  1.00 38.31           O
ATOM   4569  CB  ASP A 342      15.981  31.679   6.146  1.00 42.54           C
ATOM   4570  CG  ASP A 342      16.445  31.588   4.714  1.00 44.48           C
ATOM   4571  OD1 ASP A 342      16.566  30.450   4.189  1.00 39.44           O
ATOM   4572  OD2 ASP A 342      16.683  32.656   4.129  1.00 34.78           O1-
ATOM   4573  H   ASP A 342      13.668  30.934   6.063  1.00 42.54           H
ATOM   4574  HA  ASP A 342      15.971  29.641   6.268  1.00 50.07           H
ATOM   4575  HB2 ASP A 342      15.275  32.343   6.191  1.00 51.04           H
ATOM   4576  HB3 ASP A 342      16.734  31.957   6.689  1.00 51.04           H
ATOM   4577  N   VAL A 343      16.706  29.598   8.607  1.00 40.47           N
ATOM   4578  CA  VAL A 343      16.960  29.302  10.014  1.00 31.43           C
ATOM   4579  C   VAL A 343      18.458  29.446  10.255  1.00 40.01           C
ATOM   4580  O   VAL A 343      19.271  29.070   9.403  1.00 32.15           O
ATOM   4581  CB  VAL A 343      16.471  27.891  10.388  1.00 30.71           C
ATOM   4582  CG1 VAL A 343      16.867  27.536  11.825  1.00 35.67           C
ATOM   4583  CG2 VAL A 343      14.975  27.768  10.212  1.00 34.46           C
ATOM   4584  H   VAL A 343      17.301  29.271   8.079  1.00 48.56           H
ATOM   4585  HA  VAL A 343      16.495  29.946  10.570  1.00 37.72           H
ATOM   4586  HB  VAL A 343      16.892  27.248   9.797  1.00 36.85           H
ATOM   4587 HG11 VAL A 343      16.545  26.644  12.029  1.00 42.80           H
ATOM   4588 HG12 VAL A 343      17.834  27.565  11.902  1.00 42.80           H
ATOM   4589 HG13 VAL A 343      16.467  28.179  12.431  1.00 42.80           H
ATOM   4590 HG21 VAL A 343      14.702  26.869  10.456  1.00 41.35           H
ATOM   4591 HG22 VAL A 343      14.536  28.414  10.786  1.00 41.35           H
ATOM   4592 HG23 VAL A 343      14.751  27.942   9.285  1.00 41.35           H
ATOM   4593  N   VAL A 344      18.830  30.019  11.401  1.00 32.77           N
ATOM   4594  CA  VAL A 344      20.227  30.112  11.819  1.00 30.97           C
ATOM   4595  C   VAL A 344      20.494  28.951  12.769  1.00 32.63           C
ATOM   4596  O   VAL A 344      19.836  28.814  13.810  1.00 26.80           O
ATOM   4597  CB  VAL A 344      20.519  31.475  12.463  1.00 31.86           C
ATOM   4598  CG1 VAL A 344      21.929  31.538  13.047  1.00 34.63           C
ATOM   4599  CG2 VAL A 344      20.343  32.559  11.433  1.00 28.86           C
ATOM   4600  H   VAL A 344      18.279  30.367  11.963  1.00 39.32           H
ATOM   4601  HA  VAL A 344      20.802  30.011  11.044  1.00 37.16           H
ATOM   4602  HB  VAL A 344      19.886  31.632  13.181  1.00 38.22           H
ATOM   4603 HG11 VAL A 344      22.068  32.413  13.441  1.00 41.55           H
ATOM   4604 HG12 VAL A 344      22.020  30.850  13.725  1.00 41.55           H
ATOM   4605 HG13 VAL A 344      22.571  31.389  12.336  1.00 41.55           H
ATOM   4606 HG21 VAL A 344      20.528  33.418  11.843  1.00 34.63           H
ATOM   4607 HG22 VAL A 344      20.960  32.401  10.701  1.00 34.63           H
ATOM   4608 HG23 VAL A 344      19.429  32.538  11.106  1.00 34.63           H
ATOM   4609  N   VAL A 345      21.425  28.094  12.399  1.00 29.83           N
ATOM   4610  CA  VAL A 345      21.720  26.887  13.159  1.00 30.31           C
ATOM   4611  C   VAL A 345      23.056  27.090  13.841  1.00 25.56           C
ATOM   4612  O   VAL A 345      24.104  27.100  13.189  1.00 26.79           O
ATOM   4613  CB  VAL A 345      21.757  25.640  12.279  1.00 32.84           C
ATOM   4614  CG1 VAL A 345      22.176  24.430  13.121  1.00 27.47           C
ATOM   4615  CG2 VAL A 345      20.394  25.439  11.609  1.00 31.82           C
ATOM   4616  H   VAL A 345      21.912  28.187  11.696  1.00 35.79           H
ATOM   4617  HA  VAL A 345      21.042  26.761  13.842  1.00 36.37           H
ATOM   4618  HB  VAL A 345      22.419  25.765  11.582  1.00 39.40           H
ATOM   4619 HG11 VAL A 345      22.197  23.644  12.554  1.00 32.96           H
ATOM   4620 HG12 VAL A 345      23.057  24.594  13.492  1.00 32.96           H
ATOM   4621 HG13 VAL A 345      21.533  24.306  13.837  1.00 32.96           H
ATOM   4622 HG21 VAL A 345      20.430  24.645  11.053  1.00 38.18           H
ATOM   4623 HG22 VAL A 345      19.717  25.332  12.296  1.00 38.18           H
ATOM   4624 HG23 VAL A 345      20.193  26.216  11.064  1.00 38.18           H
ATOM   4625  N   TYR A 346      23.018  27.247  15.155  1.00 32.79           N
ATOM   4626  CA  TYR A 346      24.204  27.564  15.917  1.00 29.02           C
ATOM   4627  C   TYR A 346      24.999  26.335  16.328  1.00 29.33           C
ATOM   4628  O   TYR A 346      26.140  26.485  16.774  1.00 28.25           O
ATOM   4629  CB  TYR A 346      23.805  28.324  17.198  1.00 30.27           C
ATOM   4630  CG  TYR A 346      23.631  29.826  17.082  1.00 25.58           C
ATOM   4631  CD1 TYR A 346      24.209  30.556  16.048  1.00 28.14           C
ATOM   4632  CD2 TYR A 346      22.925  30.520  18.061  1.00 27.86           C
ATOM   4633  CE1 TYR A 346      24.074  31.946  15.987  1.00 23.81           C
ATOM   4634  CE2 TYR A 346      22.795  31.873  18.022  1.00 25.29           C
ATOM   4635  CZ  TYR A 346      23.353  32.594  16.981  1.00 30.91           C
ATOM   4636  OH  TYR A 346      23.181  33.956  16.929  1.00 23.36           O
ATOM   4637  H   TYR A 346      22.305  27.173  15.631  1.00 39.34           H
ATOM   4638  HA  TYR A 346      24.781  28.138  15.389  1.00 34.81           H
ATOM   4639  HB2 TYR A 346      22.962  27.962  17.513  1.00 36.32           H
ATOM   4640  HB3 TYR A 346      24.490  28.167  17.867  1.00 36.32           H
ATOM   4641  HD1 TYR A 346      24.694  30.113  15.390  1.00 33.76           H
ATOM   4642  HD2 TYR A 346      22.549  30.049  18.769  1.00 33.43           H
ATOM   4643  HE1 TYR A 346      24.449  32.426  15.285  1.00 28.57           H
ATOM   4644  HE2 TYR A 346      22.303  32.311  18.678  1.00 30.34           H
ATOM   4645  HH  TYR A 346      23.561  34.268  16.248  1.00 28.03           H
ATOM   4646  N   ALA A 347      24.409  25.148  16.259  1.00 27.22           N
ATOM   4647  CA  ALA A 347      25.004  23.937  16.838  1.00 28.13           C
ATOM   4648  C   ALA A 347      24.767  22.772  15.881  1.00 27.31           C
ATOM   4649  O   ALA A 347      24.169  21.741  16.237  1.00 25.49           O
ATOM   4650  CB  ALA A 347      24.430  23.643  18.222  1.00 24.34           C
ATOM   4651  H   ALA A 347      23.652  25.010  15.876  1.00 32.66           H
ATOM   4652  HA  ALA A 347      25.961  24.064  16.928  1.00 33.75           H
ATOM   4653  HB1 ALA A 347      24.845  22.839  18.572  1.00 29.20           H
ATOM   4654  HB2 ALA A 347      24.617  24.394  18.807  1.00 29.20           H
ATOM   4655  HB3 ALA A 347      23.471  23.515  18.145  1.00 29.20           H
ATOM   4656  N   PRO A 348      25.228  22.918  14.638  1.00 26.47           N
ATOM   4657  CA  PRO A 348      25.155  21.791  13.688  1.00 28.52           C
ATOM   4658  C   PRO A 348      25.768  20.516  14.237  1.00 27.21           C
ATOM   4659  O   PRO A 348      25.164  19.439  14.139  1.00 31.34           O
ATOM   4660  CB  PRO A 348      25.921  22.315  12.465  1.00 30.16           C
ATOM   4661  CG  PRO A 348      26.724  23.507  12.956  1.00 29.56           C
ATOM   4662  CD  PRO A 348      25.960  24.078  14.114  1.00 22.77           C
ATOM   4663  HA  PRO A 348      24.233  21.622  13.439  1.00 34.21           H
ATOM   4664  HB2 PRO A 348      26.511  21.622  12.130  1.00 36.19           H
ATOM   4665  HB3 PRO A 348      25.291  22.588  11.780  1.00 36.19           H
ATOM   4666  HG2 PRO A 348      27.602  23.211  13.242  1.00 35.47           H
ATOM   4667  HG3 PRO A 348      26.801  24.162  12.244  1.00 35.47           H
ATOM   4668  HD2 PRO A 348      26.570  24.425  14.784  1.00 27.32           H
ATOM   4669  HD3 PRO A 348      25.341  24.759  13.808  1.00 27.32           H
ATOM   4670  N   GLU A 349      26.976  20.602  14.802  1.00 28.39           N
ATOM   4671  CA  GLU A 349      27.611  19.392  15.289  1.00 26.43           C
ATOM   4672  C   GLU A 349      26.785  18.752  16.379  1.00 29.98           C
ATOM   4673  O   GLU A 349      26.725  17.514  16.459  1.00 21.82           O
ATOM   4674  CB  GLU A 349      29.022  19.680  15.790  1.00 37.06           C
ATOM   4675  CG  GLU A 349      29.858  20.460  14.799  1.00 44.56           C
ATOM   4676  CD  GLU A 349      31.358  20.309  15.041  1.00 57.27           C
ATOM   4677  OE1 GLU A 349      32.072  21.317  14.819  1.00 62.49           O
ATOM   4678  OE2 GLU A 349      31.809  19.208  15.464  1.00 52.13           O1-
ATOM   4679  H   GLU A 349      27.429  21.325  14.909  1.00 34.06           H
ATOM   4680  HA  GLU A 349      27.679  18.758  14.558  1.00 31.72           H
ATOM   4681  HB2 GLU A 349      28.965  20.200  16.607  1.00 44.47           H
ATOM   4682  HB3 GLU A 349      29.472  18.839  15.965  1.00 44.47           H
ATOM   4683  HG2 GLU A 349      29.665  20.140  13.904  1.00 53.46           H
ATOM   4684  HG3 GLU A 349      29.636  21.401  14.870  1.00 53.46           H
ATOM   4685  N   TYR A 350      26.116  19.567  17.214  1.00 23.88           N
ATOM   4686  CA  TYR A 350      25.337  19.000  18.300  1.00 23.25           C
ATOM   4687  C   TYR A 350      24.163  18.195  17.751  1.00 21.65           C
ATOM   4688  O   TYR A 350      23.863  17.095  18.229  1.00 26.83           O
ATOM   4689  CB  TYR A 350      24.840  20.115  19.232  1.00 25.80           C
ATOM   4690  CG  TYR A 350      23.768  19.644  20.169  1.00 24.25           C
ATOM   4691  CD1 TYR A 350      22.440  19.933  19.925  1.00 28.90           C
ATOM   4692  CD2 TYR A 350      24.086  18.914  21.306  1.00 24.06           C
ATOM   4693  CE1 TYR A 350      21.462  19.512  20.759  1.00 19.46           C
ATOM   4694  CE2 TYR A 350      23.106  18.474  22.163  1.00 31.38           C
ATOM   4695  CZ  TYR A 350      21.783  18.787  21.876  1.00 32.33           C
ATOM   4696  OH  TYR A 350      20.807  18.352  22.722  1.00 25.09           O
ATOM   4697  H   TYR A 350      26.102  20.426  17.166  1.00 28.65           H
ATOM   4698  HA  TYR A 350      25.899  18.401  18.817  1.00 27.89           H
ATOM   4699  HB2 TYR A 350      25.583  20.439  19.763  1.00 30.95           H
ATOM   4700  HB3 TYR A 350      24.475  20.836  18.695  1.00 30.95           H
ATOM   4701  HD1 TYR A 350      22.213  20.422  19.167  1.00 34.67           H
ATOM   4702  HD2 TYR A 350      24.976  18.709  21.484  1.00 28.87           H
ATOM   4703  HE1 TYR A 350      20.574  19.714  20.574  1.00 23.34           H
ATOM   4704  HE2 TYR A 350      23.324  17.982  22.922  1.00 37.65           H
ATOM   4705  HH  TYR A 350      20.054  18.596  22.441  1.00 30.10           H
ATOM   4706  N   LEU A 351      23.447  18.767  16.788  1.00 27.98           N
ATOM   4707  CA  LEU A 351      22.346  18.048  16.163  1.00 25.88           C
ATOM   4708  C   LEU A 351      22.831  16.737  15.550  1.00 25.47           C
ATOM   4709  O   LEU A 351      22.181  15.691  15.688  1.00 26.55           O
ATOM   4710  CB  LEU A 351      21.713  18.934  15.095  1.00 26.93           C
ATOM   4711  CG  LEU A 351      21.061  20.235  15.556  1.00 28.06           C
ATOM   4712  CD1 LEU A 351      20.561  20.954  14.333  1.00 34.41           C
ATOM   4713  CD2 LEU A 351      19.923  19.935  16.493  1.00 25.62           C
ATOM   4714  H   LEU A 351      23.577  19.561  16.483  1.00 33.57           H
ATOM   4715  HA  LEU A 351      21.673  17.844  16.831  1.00 31.06           H
ATOM   4716  HB2 LEU A 351      22.402  19.173  14.456  1.00 32.31           H
ATOM   4717  HB3 LEU A 351      21.027  18.417  14.644  1.00 32.31           H
ATOM   4718  HG  LEU A 351      21.711  20.793  16.011  1.00 33.67           H
ATOM   4719 HD11 LEU A 351      20.143  21.786  14.606  1.00 41.28           H
ATOM   4720 HD12 LEU A 351      21.312  21.138  13.747  1.00 41.28           H
ATOM   4721 HD13 LEU A 351      19.915  20.391  13.879  1.00 41.28           H
ATOM   4722 HD21 LEU A 351      19.519  20.770  16.777  1.00 30.74           H
ATOM   4723 HD22 LEU A 351      19.267  19.391  16.029  1.00 30.74           H
ATOM   4724 HD23 LEU A 351      20.266  19.455  17.263  1.00 30.74           H
ATOM   4725  N   THR A 352      23.960  16.783  14.850  1.00 32.90           N
ATOM   4726  CA  THR A 352      24.520  15.554  14.292  1.00 35.78           C
ATOM   4727  C   THR A 352      24.739  14.526  15.398  1.00 35.58           C
ATOM   4728  O   THR A 352      24.271  13.384  15.307  1.00 29.66           O
ATOM   4729  CB  THR A 352      25.817  15.869  13.556  1.00 30.12           C
ATOM   4730  OG1 THR A 352      25.532  16.703  12.434  1.00 33.89           O
ATOM   4731  CG2 THR A 352      26.503  14.619  13.045  1.00 34.61           C
ATOM   4732  H   THR A 352      24.413  17.495  14.685  1.00 39.47           H
ATOM   4733  HA  THR A 352      23.893  15.180  13.653  1.00 42.93           H
ATOM   4734  HB  THR A 352      26.425  16.330  14.155  1.00 36.14           H
ATOM   4735  HG1 THR A 352      25.178  17.420  12.691  1.00 40.67           H
ATOM   4736 HG21 THR A 352      27.322  14.856  12.583  1.00 41.53           H
ATOM   4737 HG22 THR A 352      26.717  14.032  13.787  1.00 41.53           H
ATOM   4738 HG23 THR A 352      25.919  14.149  12.429  1.00 41.53           H
ATOM   4739  N   LYS A 353      25.405  14.931  16.492  1.00 32.79           N
ATOM   4740  CA  LYS A 353      25.680  13.973  17.567  1.00 29.81           C
ATOM   4741  C   LYS A 353      24.402  13.486  18.247  1.00 27.62           C
ATOM   4742  O   LYS A 353      24.358  12.377  18.790  1.00 21.55           O
ATOM   4743  CB  LYS A 353      26.636  14.617  18.576  1.00 29.89           C
ATOM   4744  CG  LYS A 353      27.989  14.965  17.956  1.00 27.24           C
ATOM   4745  CD  LYS A 353      28.931  15.515  18.975  1.00 31.81           C
ATOM   4746  CE  LYS A 353      29.566  16.759  18.525  1.00 36.29           C
ATOM   4747  NZ  LYS A 353      30.883  16.909  19.164  1.00 41.67           N1+
ATOM   4748  H   LYS A 353      25.698  15.727  16.629  1.00 39.34           H
ATOM   4749  HA  LYS A 353      26.127  13.199  17.189  1.00 35.77           H
ATOM   4750  HB2 LYS A 353      26.238  15.436  18.911  1.00 35.86           H
ATOM   4751  HB3 LYS A 353      26.790  13.998  19.307  1.00 35.86           H
ATOM   4752  HG2 LYS A 353      28.384  14.164  17.578  1.00 32.68           H
ATOM   4753  HG3 LYS A 353      27.862  15.635  17.265  1.00 32.68           H
ATOM   4754  HD2 LYS A 353      28.443  15.704  19.791  1.00 38.16           H
ATOM   4755  HD3 LYS A 353      29.630  14.865  19.146  1.00 38.16           H
ATOM   4756  HE2 LYS A 353      29.691  16.731  17.563  1.00 43.55           H
ATOM   4757  HE3 LYS A 353      29.013  17.516  18.775  1.00 43.55           H
ATOM   4758  HZ1 LYS A 353      31.269  17.663  18.892  1.00 50.00           H
ATOM   4759  HZ2 LYS A 353      30.790  16.935  20.049  1.00 50.00           H
ATOM   4760  HZ3 LYS A 353      31.406  16.222  18.948  1.00 50.00           H
ATOM   4761  N   LEU A 354      23.345  14.284  18.201  1.00 30.71           N
ATOM   4762  CA  LEU A 354      22.113  13.947  18.909  1.00 27.62           C
ATOM   4763  C   LEU A 354      21.426  12.707  18.337  1.00 29.26           C
ATOM   4764  O   LEU A 354      20.774  11.963  19.077  1.00 35.54           O
ATOM   4765  CB  LEU A 354      21.206  15.170  18.815  1.00 30.80           C
ATOM   4766  CG  LEU A 354      20.202  15.411  19.918  1.00 34.12           C
ATOM   4767  CD1 LEU A 354      20.866  15.468  21.242  1.00 29.61           C
ATOM   4768  CD2 LEU A 354      19.417  16.731  19.624  1.00 28.79           C
ATOM   4769  H   LEU A 354      23.312  15.026  17.769  1.00 36.84           H
ATOM   4770  HA  LEU A 354      22.313  13.783  19.844  1.00 33.14           H
ATOM   4771  HB2 LEU A 354      21.773  15.956  18.776  1.00 36.96           H
ATOM   4772  HB3 LEU A 354      20.703  15.102  17.989  1.00 36.96           H
ATOM   4773  HG  LEU A 354      19.566  14.679  19.932  1.00 40.93           H
ATOM   4774 HD11 LEU A 354      20.195  15.623  21.925  1.00 35.52           H
ATOM   4775 HD12 LEU A 354      21.316  14.624  21.406  1.00 35.52           H
ATOM   4776 HD13 LEU A 354      21.511  16.192  21.241  1.00 35.52           H
ATOM   4777 HD21 LEU A 354      18.775  16.881  20.335  1.00 34.54           H
ATOM   4778 HD22 LEU A 354      20.045  17.470  19.585  1.00 34.54           H
ATOM   4779 HD23 LEU A 354      18.957  16.642  18.775  1.00 34.54           H
ATOM   4780  N   LYS A 355      21.540  12.484  17.022  1.00 31.32           N
ATOM   4781  CA  LYS A 355      20.850  11.417  16.289  1.00 31.82           C
ATOM   4782  C   LYS A 355      21.148  10.067  16.923  1.00 30.61           C
ATOM   4783  O   LYS A 355      20.227   9.399  17.417  1.00 28.77           O
ATOM   4784  CB  LYS A 355      21.233  11.467  14.789  1.00 26.86           C
ATOM   4785  CG  LYS A 355      20.470  10.447  13.913  1.00 34.16           C
ATOM   4786  CD  LYS A 355      21.267  10.071  12.691  1.00 37.58           C
ATOM   4787  CE  LYS A 355      20.506   9.111  11.775  1.00 38.30           C
ATOM   4788  NZ  LYS A 355      19.567   9.860  10.905  1.00 41.66           N1+
ATOM   4789  H   LYS A 355      22.037  12.965  16.510  1.00 37.58           H
ATOM   4790  HA  LYS A 355      19.894  11.566  16.353  1.00 38.18           H
ATOM   4791  HB2 LYS A 355      21.039  12.354  14.447  1.00 32.23           H
ATOM   4792  HB3 LYS A 355      22.181  11.282  14.702  1.00 32.23           H
ATOM   4793  HG2 LYS A 355      20.305   9.642  14.428  1.00 40.99           H
ATOM   4794  HG3 LYS A 355      19.632  10.838  13.621  1.00 40.99           H
ATOM   4795  HD2 LYS A 355      21.471  10.874  12.185  1.00 45.10           H
ATOM   4796  HD3 LYS A 355      22.088   9.636  12.969  1.00 45.10           H
ATOM   4797  HE2 LYS A 355      21.135   8.636  11.210  1.00 45.95           H
ATOM   4798  HE3 LYS A 355      19.995   8.487  12.313  1.00 45.95           H
ATOM   4799  HZ1 LYS A 355      19.128   9.296  10.375  1.00 49.98           H
ATOM   4800  HZ2 LYS A 355      18.979  10.305  11.404  1.00 49.98           H
ATOM   4801  HZ3 LYS A 355      20.016  10.440  10.401  1.00 49.98           H
ATOM   4802  N   PRO A 356      22.413   9.648  17.006  1.00 32.57           N
ATOM   4803  CA  PRO A 356      22.697   8.372  17.685  1.00 31.34           C
ATOM   4804  C   PRO A 356      22.251   8.340  19.134  1.00 32.64           C
ATOM   4805  O   PRO A 356      21.988   7.255  19.658  1.00 29.99           O
ATOM   4806  CB  PRO A 356      24.228   8.242  17.557  1.00 34.20           C
ATOM   4807  CG  PRO A 356      24.711   9.589  17.261  1.00 34.08           C
ATOM   4808  CD  PRO A 356      23.644  10.252  16.462  1.00 34.37           C
ATOM   4809  HA  PRO A 356      22.276   7.640  17.207  1.00 37.60           H
ATOM   4810  HB2 PRO A 356      24.599   7.922  18.394  1.00 41.03           H
ATOM   4811  HB3 PRO A 356      24.444   7.635  16.832  1.00 41.03           H
ATOM   4812  HG2 PRO A 356      24.861  10.068  18.091  1.00 40.89           H
ATOM   4813  HG3 PRO A 356      25.533   9.532  16.748  1.00 40.89           H
ATOM   4814  HD2 PRO A 356      23.649  11.210  16.614  1.00 41.24           H
ATOM   4815  HD3 PRO A 356      23.740  10.038  15.521  1.00 41.24           H
ATOM   4816  N   ILE A 357      22.146   9.483  19.819  1.00 31.72           N
ATOM   4817  CA  ILE A 357      21.812   9.426  21.246  1.00 27.39           C
ATOM   4818  C   ILE A 357      20.337   9.126  21.436  1.00 26.24           C
ATOM   4819  O   ILE A 357      19.953   8.248  22.212  1.00 30.94           O
ATOM   4820  CB  ILE A 357      22.199  10.736  21.963  1.00 29.00           C
ATOM   4821  CG1 ILE A 357      23.716  10.944  21.896  1.00 33.47           C
ATOM   4822  CG2 ILE A 357      21.702  10.721  23.420  1.00 27.66           C
ATOM   4823  CD1 ILE A 357      24.179  12.307  22.349  1.00 28.68           C
ATOM   4824  H   ILE A 357      22.258  10.273  19.497  1.00 38.06           H
ATOM   4825  HA  ILE A 357      22.316   8.705  21.655  1.00 32.86           H
ATOM   4826  HB  ILE A 357      21.770  11.474  21.503  1.00 34.80           H
ATOM   4827 HG12 ILE A 357      24.146  10.284  22.462  1.00 40.16           H
ATOM   4828 HG13 ILE A 357      24.006  10.826  20.978  1.00 40.16           H
ATOM   4829 HG21 ILE A 357      21.957  11.553  23.848  1.00 33.18           H
ATOM   4830 HG22 ILE A 357      20.737  10.629  23.423  1.00 33.18           H
ATOM   4831 HG23 ILE A 357      22.108   9.972  23.884  1.00 33.18           H
ATOM   4832 HD11 ILE A 357      25.145  12.353  22.275  1.00 34.41           H
ATOM   4833 HD12 ILE A 357      23.771  12.982  21.785  1.00 34.41           H
ATOM   4834 HD13 ILE A 357      23.912  12.440  23.272  1.00 34.41           H
ATOM   4835  N   LEU A 358      19.496   9.910  20.791  1.00 35.12           N
ATOM   4836  CA  LEU A 358      18.067   9.840  21.062  1.00 32.12           C
ATOM   4837  C   LEU A 358      17.449   8.521  20.628  1.00 36.14           C
ATOM   4838  O   LEU A 358      16.472   8.085  21.230  1.00 35.06           O
ATOM   4839  CB  LEU A 358      17.373  11.004  20.361  1.00 39.38           C
ATOM   4840  CG  LEU A 358      17.039  12.289  21.145  1.00 46.04           C
ATOM   4841  CD1 LEU A 358      17.750  12.465  22.503  1.00 35.16           C
ATOM   4842  CD2 LEU A 358      17.408  13.424  20.241  1.00 34.84           C
ATOM   4843  H   LEU A 358      19.720  10.489  20.196  1.00 42.14           H
ATOM   4844  HA  LEU A 358      17.923   9.937  22.017  1.00 38.54           H
ATOM   4845  HB2 LEU A 358      17.936  11.274  19.618  1.00 47.25           H
ATOM   4846  HB3 LEU A 358      16.533  10.671  20.008  1.00 47.25           H
ATOM   4847  HG  LEU A 358      16.082  12.327  21.299  1.00 55.24           H
ATOM   4848 HD11 LEU A 358      17.465  13.301  22.902  1.00 42.18           H
ATOM   4849 HD12 LEU A 358      17.512  11.723  23.081  1.00 42.18           H
ATOM   4850 HD13 LEU A 358      18.709  12.476  22.357  1.00 42.18           H
ATOM   4851 HD21 LEU A 358      17.216  14.261  20.692  1.00 41.80           H
ATOM   4852 HD22 LEU A 358      18.355  13.369  20.036  1.00 41.80           H
ATOM   4853 HD23 LEU A 358      16.888  13.360  19.425  1.00 41.80           H
ATOM   4854  N   THR A 359      18.017   7.852  19.615  1.00 43.98           N
ATOM   4855  CA  THR A 359      17.466   6.576  19.152  1.00 41.84           C
ATOM   4856  C   THR A 359      17.485   5.517  20.227  1.00 38.02           C
ATOM   4857  O   THR A 359      16.783   4.515  20.103  1.00 43.01           O
ATOM   4858  CB  THR A 359      18.239   6.029  17.950  1.00 40.28           C
ATOM   4859  OG1 THR A 359      19.518   5.555  18.389  1.00 42.46           O
ATOM   4860  CG2 THR A 359      18.427   7.090  16.924  1.00 45.07           C
ATOM   4861  H   THR A 359      18.713   8.114  19.185  1.00 52.77           H
ATOM   4862  HA  THR A 359      16.545   6.710  18.880  1.00 50.20           H
ATOM   4863  HB  THR A 359      17.742   5.298  17.551  1.00 48.33           H
ATOM   4864  HG1 THR A 359      19.952   5.252  17.737  1.00 50.95           H
ATOM   4865 HG21 THR A 359      18.918   6.735  16.166  1.00 54.08           H
ATOM   4866 HG22 THR A 359      17.565   7.412  16.618  1.00 54.08           H
ATOM   4867 HG23 THR A 359      18.925   7.832  17.302  1.00 54.08           H
ATOM   4868  N   LYS A 360      18.272   5.704  21.271  1.00 39.57           N
ATOM   4869  CA  LYS A 360      18.458   4.686  22.290  1.00 33.50           C
ATOM   4870  C   LYS A 360      17.503   4.812  23.462  1.00 39.93           C
ATOM   4871  O   LYS A 360      17.547   3.962  24.360  1.00 38.98           O
[truncated: 569,007 more chars]
