# Supplementary material for: High-throughput quantum-mechanics/molecular-mechanics (ONIOM) macromolecular crystallographic refinement with PHENIX/DivCon: the impact of mixed Hamiltonian methods on ligand and protein structure
Source: Acta Crystallogr D Struct Biol. 2018 Oct 29;74(Pt 11):1063–77. doi: 10.1107/S2059798318012913 (PMC6213575; doi:10.1107/S2059798318012913)
Supplement: Supplementary file 4 [file d-74-01063-sup4.gz › results_PHENIX/1R55-H_refine_001.pdb]

REMARK Date 2017-01-11 Time 18:59:34 EST -0500 (1484179174.53 s)
REMARK PHENIX refinement
REMARK 
REMARK ****************** INPUT FILES AND LABELS ******************************
REMARK Reflections:
REMARK   file name      : 1R55.mtz
REMARK   labels         : ['F-obs,SIGF-obs']
REMARK R-free flags:
REMARK   file name      : 1R55.mtz
REMARK   label          : R-free-flags
REMARK   test_flag_value: 0
REMARK Model file name(s): 
REMARK   /scratch/oleg/2711318.gondor.quantumbioinc.com/1R55-H.pdb
REMARK 
REMARK ******************** REFINEMENT SUMMARY: QUICK FACTS *******************
REMARK Start: r_work = 0.1955 r_free = 0.2007 bonds = 0.011 angles = 1.574
REMARK Final: r_work = 0.1656 r_free = 0.1892 bonds = 0.010 angles = 1.389
REMARK ************************************************************************
REMARK 
REMARK ****************** REFINEMENT STATISTICS STEP BY STEP ******************
REMARK leading digit, like 1_, means number of macro-cycle                     
REMARK 0    : statistics at the very beginning when nothing is done yet        
REMARK 1_bss: bulk solvent correction and/or (anisotropic) scaling             
REMARK 1_xyz: refinement of coordinates                                        
REMARK 1_adp: refinement of ADPs (Atomic Displacement Parameters)              
REMARK 1_occ: refinement of occupancies                                        
REMARK ------------------------------------------------------------------------
REMARK  stage       r-work r-free bonds angles b_min b_max b_ave n_water shift
REMARK       0    : 0.2707 0.2586 0.011  1.57   8.6  42.3  18.2 603      0.000
REMARK       1_bss: 0.1955 0.2007 0.011  1.57   8.6  42.3  18.2 603      0.000
REMARK 1_settarget: 0.1955 0.2007 0.011  1.57   8.6  42.3  18.2 603      0.000
REMARK       1_nqh: 0.1955 0.2004 0.011  1.57   8.6  42.3  18.2 603      0.003
REMARK    1_weight: 0.1955 0.2004 0.011  1.57   8.6  42.3  18.2 603      0.003
REMARK    1_checkH: 0.1959 0.2007 0.011  1.57   8.6  42.3  18.2 603      0.369
REMARK    1_xyzrec: 0.1849 0.1998 0.014  1.45   8.6  42.3  18.2 603      0.442
REMARK    1_checkH: 0.1849 0.2001 0.014  1.45   8.6  42.3  18.2 603      0.442
REMARK   1_regHxyz: 0.1851 0.2006 0.014  1.45   8.6  42.3  18.2 603      0.455
REMARK       1_adp: 0.1758 0.1997 0.014  1.45   6.3  49.1  18.5 603      0.455
REMARK   1_regHadp: 0.1750 0.1990 0.014  1.45   6.3  49.1  18.5 603      0.455
REMARK       1_occ: 0.1746 0.1991 0.014  1.45   6.3  49.1  18.5 603      0.455
REMARK       2_bss: 0.1745 0.1993 0.014  1.45   6.3  49.1  18.5 603      0.455
REMARK 2_settarget: 0.1745 0.1993 0.014  1.45   6.3  49.1  18.5 603      0.455
REMARK 2_updatecdl: 0.1745 0.1993 0.014  1.45   6.3  49.1  18.5 603      0.455
REMARK       2_nqh: 0.1745 0.1993 0.014  1.45   6.3  49.1  18.5 603      0.455
REMARK    2_weight: 0.1745 0.1993 0.014  1.45   6.3  49.1  18.5 603      0.455
REMARK    2_checkH: 0.1745 0.1991 0.014  1.45   6.3  49.1  18.5 603      0.455
REMARK    2_xyzrec: 0.1715 0.1956 0.011  1.40   6.3  49.1  18.5 603      0.462
REMARK    2_checkH: 0.1715 0.1956 0.011  1.40   6.3  49.1  18.5 603      0.462
REMARK   2_regHxyz: 0.1718 0.1955 0.011  1.40   6.3  49.1  18.5 603      0.463
REMARK       2_adp: 0.1681 0.1901 0.011  1.40   8.0  55.9  18.9 603      0.463
REMARK   2_regHadp: 0.1682 0.1899 0.011  1.40   8.0  55.9  18.9 603      0.463
REMARK       2_occ: 0.1681 0.1899 0.011  1.40   8.0  55.9  18.9 603      0.463
REMARK       3_bss: 0.1682 0.1902 0.011  1.40   8.1  56.0  19.0 603      0.463
REMARK 3_settarget: 0.1682 0.1902 0.011  1.40   8.1  56.0  19.0 603      0.463
REMARK 3_updatecdl: 0.1682 0.1902 0.011  1.41   8.1  56.0  19.0 603      0.463
REMARK       3_nqh: 0.1682 0.1902 0.011  1.41   8.1  56.0  19.0 603      0.463
REMARK    3_weight: 0.1682 0.1902 0.011  1.41   8.1  56.0  19.0 603      0.463
REMARK    3_checkH: 0.1682 0.1902 0.011  1.41   8.1  56.0  19.0 603      0.463
REMARK    3_xyzrec: 0.1653 0.1891 0.010  1.39   8.1  56.0  19.0 603      0.473
REMARK    3_checkH: 0.1653 0.1891 0.010  1.39   8.1  56.0  19.0 603      0.473
REMARK   3_regHxyz: 0.1656 0.1893 0.010  1.39   8.1  56.0  19.0 603      0.474
REMARK       3_adp: 0.1656 0.1893 0.010  1.39   7.9  56.2  19.0 603      0.474
REMARK   3_regHadp: 0.1656 0.1893 0.010  1.39   7.9  56.2  19.0 603      0.474
REMARK       3_occ: 0.1656 0.1893 0.010  1.39   7.9  56.2  19.0 603      0.474
REMARK         end: 0.1656 0.1892 0.010  1.39   8.0  56.2  19.0 603      0.474
REMARK ------------------------------------------------------------------------
REMARK MODEL CONTENT.
REMARK  ELEMENT        ATOM RECORD COUNT   OCCUPANCY SUM
REMARK        C                     1004         1001.74
REMARK        H                     1973         1966.95
REMARK        O                      494          493.60
REMARK        N                      295          293.76
REMARK     Ca2+                        1            1.00
REMARK        S                        9            9.00
REMARK     Cl1-                        2            2.00
REMARK     Zn2+                        1            1.00
REMARK      O1-                       20           20.00
REMARK    TOTAL                     3799         3789.05
REMARK -----------------------------------------------------------------------
REMARK r_free_flags.md5.hexdigest 456f0df7c67a2e7edf15c29bed995662
REMARK 
REMARK IF THIS FILE IS FOR PDB DEPOSITION: REMOVE ALL FROM THIS LINE UP.
REMARK   3
REMARK   3 REFINEMENT.
REMARK   3   PROGRAM     : PHENIX (1.11.1_2575: ???)
REMARK   3   AUTHORS     : Adams,Afonine,Bunkoczi,Burnley,Chen,Dar,Davis,
REMARK   3               : Draizen,Echols,Gildea,Gros,Grosse-Kunstleve,Headd,
REMARK   3               : Hintze,Hung,Ioerger,Liebschner,McCoy,McKee,Moriarty,
REMARK   3               : Oeffner,Poon,Read,Richardson,Richardson,Sacchettini,
REMARK   3               : Sauter,Sobolev,Storoni,Terwilliger,Williams,Zwart
REMARK   3
REMARK   3  REFINEMENT TARGET : ML
REMARK   3  
REMARK   3  DATA USED IN REFINEMENT.
REMARK   3   RESOLUTION RANGE HIGH (ANGSTROMS) : 1.588   
REMARK   3   RESOLUTION RANGE LOW  (ANGSTROMS) : 32.701  
REMARK   3   MIN(FOBS/SIGMA_FOBS)              : 1.33  
REMARK   3   COMPLETENESS FOR RANGE        (%) : 94.98 
REMARK   3   NUMBER OF REFLECTIONS             : 24580     
REMARK   3   NUMBER OF REFLECTIONS (NON-ANOMALOUS) : 24580     
REMARK   3  
REMARK   3  FIT TO DATA USED IN REFINEMENT.
REMARK   3   R VALUE     (WORKING + TEST SET) : 0.1667
REMARK   3   R VALUE            (WORKING SET) : 0.1656
REMARK   3   FREE R VALUE                     : 0.1892
REMARK   3   FREE R VALUE TEST SET SIZE   (%) : 4.85  
REMARK   3   FREE R VALUE TEST SET COUNT      : 1192      
REMARK   3  
REMARK   3  FIT TO DATA USED IN REFINEMENT (IN BINS).
REMARK   3   BIN  RESOLUTION RANGE  COMPL.    NWORK NFREE   RWORK  RFREE  CCWORK CCFREE
REMARK   3     1 32.7078 -  3.3030    0.91     2624   122  0.1604 0.1689   0.935  0.908
REMARK   3     2  3.3030 -  2.6220    0.99     2752   132  0.1660 0.2038   0.934  0.910
REMARK   3     3  2.6220 -  2.2907    0.98     2682   129  0.1587 0.1890   0.942  0.902
REMARK   3     4  2.2907 -  2.0813    0.98     2651   152  0.1608 0.1803   0.936  0.920
REMARK   3     5  2.0813 -  1.9321    0.98     2662   131  0.1615 0.1798   0.938  0.911
REMARK   3     6  1.9321 -  1.8182    0.97     2599   146  0.1880 0.2225   0.922  0.906
REMARK   3     7  1.8182 -  1.7272    0.96     2607   133  0.1658 0.2001   0.934  0.894
REMARK   3     8  1.7272 -  1.6520    0.94     2565   122  0.1705 0.1926   0.935  0.908
REMARK   3     9  1.6520 -  1.5884    0.84     2246   125  0.2061 0.2337   0.905  0.875
REMARK   3  
REMARK   3  BULK SOLVENT MODELLING.
REMARK   3   METHOD USED        : FLAT BULK SOLVENT MODEL
REMARK   3   SOLVENT RADIUS     : 1.11    
REMARK   3   SHRINKAGE RADIUS   : 0.90    
REMARK   3   GRID STEP FACTOR   : 4.00    
REMARK   3  
REMARK   3  ERROR ESTIMATES.
REMARK   3   COORDINATE ERROR (MAXIMUM-LIKELIHOOD BASED)     : 0.15    
REMARK   3   PHASE ERROR (DEGREES, MAXIMUM-LIKELIHOOD BASED) : 19.16   
REMARK   3  
REMARK   3  STRUCTURE FACTORS CALCULATION ALGORITHM : FFT
REMARK   3  
REMARK   3  RESTRAINTS LIBRARY
REMARK   3    GEOSTD + MON.LIB. + CDL v1.2
REMARK   3  
REMARK   3  DEVIATIONS FROM IDEAL VALUES.
REMARK   3                 RMSD     MAX  COUNT
REMARK   3   BOND      :  0.010   0.086   1661
REMARK   3   ANGLE     :  1.389  17.370   2259
REMARK   3   CHIRALITY :  0.060   0.211    261
REMARK   3   PLANARITY :  0.007   0.028    285
REMARK   3   DIHEDRAL  : 16.839 179.338    937
REMARK   3   MIN NONBONDED DISTANCE : 1.992 
REMARK   3  
REMARK   3  MOLPROBITY STATISTICS.
REMARK   3   ALL-ATOM CLASHSCORE : 4.11
REMARK   3   RAMACHANDRAN PLOT:
REMARK   3     OUTLIERS : 0.50  %
REMARK   3     ALLOWED  : 2.49  %
REMARK   3     FAVORED  : 97.01 %
REMARK   3   ROTAMER OUTLIERS : 0.00 %
REMARK   3   CBETA DEVIATIONS : 0
REMARK   3   PEPTIDE PLANE:
REMARK   3     CIS-PROLINE     : 1
REMARK   3     CIS-GENERAL     : 0
REMARK   3     TWISTED PROLINE : 0
REMARK   3     TWISTED GENERAL : 0
REMARK   3  
REMARK   3  ATOMIC DISPLACEMENT PARAMETERS.
REMARK   3   WILSON B : 15.29
REMARK   3   RMS(B_ISO_OR_EQUIVALENT_BONDED) : 3.50
REMARK   3   ATOMS          NUMBER OF ATOMS
REMARK   3                    ISO.  ANISO. 
REMARK   3    ALL         :   3799       0
REMARK   3    ALL (NO H)  :   1826       0
REMARK   3    SOLVENT     :    201       0
REMARK   3    NON-SOLVENT :   1625       0
REMARK   3    HYDROGENS   :   1973       0
REMARK   3
HELIX    1   1 HIS A  220  THR A  225  1               Generated by MOE    6
HELIX    2   2 LEU A  230  LEU A  248  1               Generated by MOE   19
HELIX    3   3 ARG A  249  LEU A  251  5               Generated by MOE    3
HELIX    4   4 ALA A  275  GLN A  292  1               Generated by MOE   18
HELIX    5   5 GLN A  307  ALA A  309  5               Generated by MOE    3
HELIX    6   6 PRO A  336  SER A  350  1               Generated by MOE   15
HELIX    7   7 ALA A  366  SER A  368  5               Generated by MOE    3
HELIX    8   8 ALA A  387  ARG A  398  1               Generated by MOE   12
HELIX    9   9 ALA A  403  SER A  406  5               Generated by MOE    4
SHEET    1       LYS A 210  ALA A 218                  Generated by MOE
SHEET    2       ILE A 253  LEU A 257                  Generated by MOE
SHEET    3       THR A 258  THR A 258                  Generated by MOE
SHEET    4       GLY A 259  VAL A 262                  Generated by MOE
SHEET    5       SER A 297  THR A 302                  Generated by MOE
SHEET    6       GLY A 312  LEU A 313                  Generated by MOE
SHEET    7       GLY A 326  THR A 330                  Generated by MOE
LINK         O3  MAN A 512                 C1  MAN A 513 
LINK         O6  MAN A 512                 C1  MAN A 514 
LINK         C1  MAN A 512                 O4  NAG A 511 
LINK         C1  NAG A 511                 O4  NAG A 510 
LINK         C1  NAG A 510                 ND2 ASN A 276 
SSBOND   1 CYS A  320    CYS A  404 
SSBOND   2 CYS A  360    CYS A  388 
SSBOND   3 CYS A  361    CYS A  371 
CRYST1   57.990   65.205   99.679  90.00  90.00  90.00 C 2 2 21
SCALE1      0.017244  0.000000  0.000000        0.00000
SCALE2      0.000000  0.015336  0.000000        0.00000
SCALE3      0.000000  0.000000  0.010032        0.00000
ATOM      1  N   THR A 208      18.032  44.929  35.651  1.00 41.66           N
ATOM      2  CA  THR A 208      17.124  43.812  35.924  1.00 39.32           C
ATOM      3  C   THR A 208      17.549  42.493  35.230  1.00 35.07           C
ATOM      4  O   THR A 208      17.088  42.171  34.132  1.00 43.24           O
ATOM      5  CB  THR A 208      15.676  44.159  35.497  1.00 38.21           C
ATOM      6  H1  THR A 208      17.736  45.707  36.130  1.00 49.99           H
ATOM      7  H2  THR A 208      18.036  45.116  34.710  1.00 49.99           H
ATOM      8  HA  THR A 208      17.116  43.649  36.881  1.00 47.18           H
ATOM      9  N   ARG A 209      18.429  41.733  35.875  1.00 40.11           N
ATOM     10  CA  ARG A 209      18.936  40.478  35.322  1.00 38.87           C
ATOM     11  C   ARG A 209      18.225  39.310  35.997  1.00 28.24           C
ATOM     12  O   ARG A 209      17.759  39.433  37.136  1.00 32.39           O
ATOM     13  CB  ARG A 209      20.450  40.360  35.522  1.00 37.01           C
ATOM     14  H   ARG A 209      18.753  41.925  36.648  1.00 48.12           H
ATOM     15  HA  ARG A 209      18.748  40.444  34.371  1.00 46.64           H
ATOM     16  HB1 ARG A 209      20.650  40.420  36.469  1.00 44.40           H
ATOM     17  HB3 ARG A 209      20.749  39.506  35.173  1.00 44.40           H
ATOM     18  N   LYS A 210      18.127  38.176  35.296  1.00 23.08           N
ATOM     19  CA  LYS A 210      17.437  37.002  35.829  1.00 19.17           C
ATOM     20  C   LYS A 210      18.420  35.866  36.126  1.00 16.38           C
ATOM     21  O   LYS A 210      19.288  35.544  35.311  1.00 18.65           O
ATOM     22  CB  LYS A 210      16.383  36.470  34.868  1.00 20.09           C
ATOM     23  CG  LYS A 210      15.296  37.470  34.457  1.00 20.72           C
ATOM     24  CD  LYS A 210      14.457  37.882  35.591  1.00 19.63           C
ATOM     25  CE  LYS A 210      13.362  38.836  35.094  1.00 25.08           C
ATOM     26  NZ  LYS A 210      12.681  39.471  36.224  1.00 27.65           N1+
ATOM     27  H   LYS A 210      18.452  38.063  34.507  1.00 27.69           H
ATOM     28  HA  LYS A 210      16.996  37.243  36.659  1.00 23.00           H
ATOM     29  HB2 LYS A 210      16.827  36.174  34.059  1.00 24.10           H
ATOM     30  HB3 LYS A 210      15.939  35.716  35.287  1.00 24.10           H
ATOM     31  HG2 LYS A 210      15.718  38.264  34.090  1.00 24.86           H
ATOM     32  HG3 LYS A 210      14.723  37.060  33.791  1.00 24.86           H
ATOM     33  HD2 LYS A 210      14.035  37.102  35.985  1.00 23.55           H
ATOM     34  HD3 LYS A 210      15.000  38.346  36.248  1.00 23.55           H
ATOM     35  HE2 LYS A 210      13.763  39.530  34.547  1.00 30.09           H
ATOM     36  HE3 LYS A 210      12.707  38.337  34.582  1.00 30.09           H
ATOM     37  HZ1 LYS A 210      12.049  40.022  35.927  1.00 33.18           H
ATOM     38  HZ2 LYS A 210      12.305  38.851  36.741  1.00 33.18           H
ATOM     39  HZ3 LYS A 210      13.265  39.936  36.709  1.00 33.18           H
ATOM     40  N   TYR A 211      18.231  35.240  37.287  1.00 15.94           N
ATOM     41  CA  TYR A 211      19.077  34.166  37.798  1.00 13.04           C
ATOM     42  C   TYR A 211      18.201  33.029  38.302  1.00 14.32           C
ATOM     43  O   TYR A 211      17.275  33.262  39.091  1.00 14.18           O
ATOM     44  CB  TYR A 211      19.975  34.625  38.963  1.00 16.15           C
ATOM     45  CG  TYR A 211      20.832  35.821  38.673  1.00 19.65           C
ATOM     46  CD1 TYR A 211      20.301  37.095  38.681  1.00 25.63           C
ATOM     47  CD2 TYR A 211      22.174  35.657  38.398  1.00 27.40           C
ATOM     48  CE1 TYR A 211      21.115  38.205  38.397  1.00 31.57           C
ATOM     49  CE2 TYR A 211      22.983  36.738  38.126  1.00 35.33           C
ATOM     50  CZ  TYR A 211      22.454  38.003  38.127  1.00 32.56           C
ATOM     51  OH  TYR A 211      23.296  39.062  37.849  1.00 44.25           O
ATOM     52  H   TYR A 211      17.585  35.432  37.820  1.00 19.12           H
ATOM     53  HA  TYR A 211      19.642  33.829  37.085  1.00 15.64           H
ATOM     54  HB2 TYR A 211      19.409  34.848  39.719  1.00 19.37           H
ATOM     55  HB3 TYR A 211      20.565  33.894  39.204  1.00 19.37           H
ATOM     56  HD1 TYR A 211      19.397  37.218  38.862  1.00 30.75           H
ATOM     57  HD2 TYR A 211      22.538  34.801  38.393  1.00 32.87           H
ATOM     58  HE1 TYR A 211      20.759  39.064  38.402  1.00 37.88           H
ATOM     59  HE2 TYR A 211      23.886  36.611  37.939  1.00 42.39           H
ATOM     60  HH  TYR A 211      24.075  38.781  37.707  1.00 53.10           H
ATOM     61  N   LEU A 212      18.545  31.793  37.924  1.00 12.07           N
ATOM     62  CA  LEU A 212      17.840  30.598  38.379  1.00 10.29           C
ATOM     63  C   LEU A 212      18.734  29.886  39.369  1.00 12.02           C
ATOM     64  O   LEU A 212      19.800  29.401  38.989  1.00 12.18           O
ATOM     65  CB  LEU A 212      17.492  29.666  37.216  1.00 10.86           C
ATOM     66  CG  LEU A 212      16.733  28.401  37.656  1.00 14.22           C
ATOM     67  CD1 LEU A 212      15.311  28.754  38.067  1.00 15.77           C
ATOM     68  CD2 LEU A 212      16.692  27.336  36.556  1.00 17.12           C
ATOM     69  H   LEU A 212      19.199  31.621  37.392  1.00 14.48           H
ATOM     70  HA  LEU A 212      17.020  30.854  38.829  1.00 12.34           H
ATOM     71  HB2 LEU A 212      16.931  30.145  36.586  1.00 13.02           H
ATOM     72  HB3 LEU A 212      18.312  29.385  36.782  1.00 13.02           H
ATOM     73  HG  LEU A 212      17.180  28.017  38.426  1.00 17.05           H
ATOM     74 HD11 LEU A 212      14.852  27.944  38.340  1.00 18.92           H
ATOM     75 HD12 LEU A 212      15.343  29.381  38.806  1.00 18.92           H
ATOM     76 HD13 LEU A 212      14.855  29.155  37.311  1.00 18.92           H
ATOM     77 HD21 LEU A 212      16.204  26.564  36.883  1.00 20.53           H
ATOM     78 HD22 LEU A 212      16.245  27.704  35.777  1.00 20.53           H
ATOM     79 HD23 LEU A 212      17.600  27.083  36.328  1.00 20.53           H
ATOM     80  N   GLU A 213      18.288  29.788  40.617  1.00 11.58           N
ATOM     81  CA  GLU A 213      18.999  29.022  41.627  1.00 13.11           C
ATOM     82  C   GLU A 213      18.533  27.571  41.540  1.00 11.75           C
ATOM     83  O   GLU A 213      17.403  27.243  41.929  1.00 11.58           O
ATOM     84  CB  GLU A 213      18.774  29.634  43.003  1.00 13.29           C
ATOM     85  CG  GLU A 213      19.380  31.032  43.060  1.00 15.13           C
ATOM     86  CD  GLU A 213      19.016  31.759  44.318  1.00 17.10           C
ATOM     87  OE1 GLU A 213      17.823  32.143  44.457  1.00 15.52           O
ATOM     88  OE2 GLU A 213      19.915  31.886  45.193  1.00 20.57           O1-
ATOM     89  H   GLU A 213      17.568  30.160  40.904  1.00 13.89           H
ATOM     90  HA  GLU A 213      19.950  29.047  41.436  1.00 15.73           H
ATOM     91  HB2 GLU A 213      17.822  29.703  43.176  1.00 15.94           H
ATOM     92  HB3 GLU A 213      19.204  29.084  43.677  1.00 15.94           H
ATOM     93  HG2 GLU A 213      20.347  30.961  43.022  1.00 18.14           H
ATOM     94  HG3 GLU A 213      19.054  31.550  42.307  1.00 18.14           H
ATOM     95  N   LEU A 214      19.428  26.709  41.032  1.00 10.83           N
ATOM     96  CA  LEU A 214      19.109  25.337  40.674  1.00 10.15           C
ATOM     97  C   LEU A 214      19.690  24.398  41.709  1.00 11.76           C
ATOM     98  O   LEU A 214      20.869  24.516  42.056  1.00 12.70           O
ATOM     99  CB  LEU A 214      19.684  25.003  39.307  1.00 11.32           C
ATOM    100  CG  LEU A 214      19.520  23.598  38.761  1.00 13.73           C
ATOM    101  CD1 LEU A 214      18.065  23.218  38.559  1.00 13.53           C
ATOM    102  CD2 LEU A 214      20.325  23.477  37.454  1.00 13.60           C
ATOM    103  H   LEU A 214      20.250  26.912  40.884  1.00 12.99           H
ATOM    104  HA  LEU A 214      18.147  25.218  40.648  1.00 12.18           H
ATOM    105  HB2 LEU A 214      19.275  25.601  38.662  1.00 13.58           H
ATOM    106  HB3 LEU A 214      20.637  25.180  39.338  1.00 13.58           H
ATOM    107  HG  LEU A 214      19.900  22.973  39.398  1.00 16.47           H
ATOM    108 HD11 LEU A 214      18.020  22.314  38.210  1.00 16.23           H
ATOM    109 HD12 LEU A 214      17.606  23.267  39.412  1.00 16.23           H
ATOM    110 HD13 LEU A 214      17.662  23.837  37.930  1.00 16.23           H
ATOM    111 HD21 LEU A 214      20.222  22.578  37.102  1.00 16.32           H
ATOM    112 HD22 LEU A 214      19.988  24.123  36.814  1.00 16.32           H
ATOM    113 HD23 LEU A 214      21.260  23.653  37.642  1.00 16.32           H
ATOM    114  N   TYR A 215      18.876  23.462  42.163  1.00 13.20           N
ATOM    115  CA  TYR A 215      19.326  22.329  42.952  1.00 12.60           C
ATOM    116  C   TYR A 215      19.130  21.057  42.130  1.00 10.94           C
ATOM    117  O   TYR A 215      18.035  20.810  41.627  1.00 12.58           O
ATOM    118  CB  TYR A 215      18.539  22.261  44.259  1.00 11.75           C
ATOM    119  CG  TYR A 215      19.124  21.385  45.325  1.00 12.71           C
ATOM    120  CD1 TYR A 215      19.850  21.935  46.377  1.00 18.71           C
ATOM    121  CD2 TYR A 215      18.909  20.019  45.322  1.00 17.41           C
ATOM    122  CE1 TYR A 215      20.372  21.145  47.374  1.00 14.94           C
ATOM    123  CE2 TYR A 215      19.439  19.223  46.324  1.00 16.23           C
ATOM    124  CZ  TYR A 215      20.157  19.798  47.344  1.00 17.16           C
ATOM    125  OH  TYR A 215      20.702  19.043  48.364  1.00 17.01           O
ATOM    126  H   TYR A 215      18.027  23.460  42.022  1.00 15.84           H
ATOM    127  HA  TYR A 215      20.269  22.426  43.159  1.00 15.11           H
ATOM    128  HB2 TYR A 215      18.473  23.158  44.624  1.00 14.09           H
ATOM    129  HB3 TYR A 215      17.649  21.927  44.063  1.00 14.09           H
ATOM    130  HD1 TYR A 215      19.994  22.853  46.400  1.00 22.44           H
ATOM    131  HD2 TYR A 215      18.421  19.630  44.633  1.00 20.88           H
ATOM    132  HE1 TYR A 215      20.863  21.527  48.066  1.00 17.92           H
ATOM    133  HE2 TYR A 215      19.299  18.304  46.313  1.00 19.47           H
ATOM    134  HH  TYR A 215      20.513  18.232  48.254  1.00 20.40           H
ATOM    135  N   ILE A 216      20.168  20.229  42.005  1.00  9.17           N
ATOM    136  CA  ILE A 216      20.086  19.049  41.159  1.00 11.42           C
ATOM    137  C   ILE A 216      20.337  17.791  42.007  1.00 11.90           C
ATOM    138  O   ILE A 216      21.220  17.768  42.873  1.00 12.61           O
ATOM    139  CB  ILE A 216      21.076  19.180  39.974  1.00 12.20           C
ATOM    140  CG1 ILE A 216      20.789  18.151  38.907  1.00 14.06           C
ATOM    141  CG2 ILE A 216      22.522  19.095  40.455  1.00 20.53           C
ATOM    142  CD1 ILE A 216      21.552  18.492  37.580  1.00 22.82           C
ATOM    143  H   ILE A 216      20.925  20.331  42.399  1.00 11.00           H
ATOM    144  HA  ILE A 216      19.190  18.987  40.793  1.00 13.70           H
ATOM    145  HB  ILE A 216      20.948  20.056  39.578  1.00 14.63           H
ATOM    146 HG12 ILE A 216      21.083  17.279  39.214  1.00 16.87           H
ATOM    147 HG13 ILE A 216      19.838  18.139  38.719  1.00 16.87           H
ATOM    148 HG21 ILE A 216      23.115  19.180  39.692  1.00 24.63           H
ATOM    149 HG22 ILE A 216      22.688  19.815  41.084  1.00 24.63           H
ATOM    150 HG23 ILE A 216      22.661  18.239  40.888  1.00 24.63           H
ATOM    151 HD11 ILE A 216      21.348  17.815  36.916  1.00 27.38           H
ATOM    152 HD12 ILE A 216      21.263  19.363  37.264  1.00 27.38           H
ATOM    153 HD13 ILE A 216      22.505  18.505  37.758  1.00 27.38           H
ATOM    154  N   VAL A 217      19.521  16.761  41.779  1.00 10.28           N
ATOM    155  CA  VAL A 217      19.576  15.504  42.523  1.00 10.98           C
ATOM    156  C   VAL A 217      19.835  14.362  41.559  1.00 11.58           C
ATOM    157  O   VAL A 217      19.189  14.264  40.516  1.00 11.83           O
ATOM    158  CB  VAL A 217      18.260  15.270  43.271  1.00 11.34           C
ATOM    159  CG1 VAL A 217      18.278  13.971  44.044  1.00 12.11           C
ATOM    160  CG2 VAL A 217      17.969  16.447  44.175  1.00 14.32           C
ATOM    161  H   VAL A 217      18.907  16.769  41.177  1.00 12.33           H
ATOM    162  HA  VAL A 217      20.299  15.537  43.169  1.00 13.17           H
ATOM    163  HB  VAL A 217      17.541  15.214  42.622  1.00 13.60           H
ATOM    164 HG11 VAL A 217      17.429  13.863  44.500  1.00 14.53           H
ATOM    165 HG12 VAL A 217      18.417  13.237  43.425  1.00 14.53           H
ATOM    166 HG13 VAL A 217      19.000  13.999  44.691  1.00 14.53           H
ATOM    167 HG21 VAL A 217      17.135  16.287  44.643  1.00 17.18           H
ATOM    168 HG22 VAL A 217      18.694  16.541  44.813  1.00 17.18           H
ATOM    169 HG23 VAL A 217      17.898  17.250  43.635  1.00 17.18           H
ATOM    170  N   ALA A 218      20.752  13.486  41.916  1.00 11.21           N
ATOM    171  CA  ALA A 218      20.935  12.211  41.231  1.00 11.04           C
ATOM    172  C   ALA A 218      20.309  11.104  42.067  1.00 11.86           C
ATOM    173  O   ALA A 218      20.591  11.005  43.263  1.00 13.26           O
ATOM    174  CB  ALA A 218      22.408  11.874  41.026  1.00 11.90           C
ATOM    175  H   ALA A 218      21.298  13.606  42.569  1.00 13.44           H
ATOM    176  HA  ALA A 218      20.496  12.236  40.366  1.00 13.25           H
ATOM    177  HB1 ALA A 218      22.476  11.022  40.569  1.00 14.28           H
ATOM    178  HB2 ALA A 218      22.819  12.571  40.491  1.00 14.28           H
ATOM    179  HB3 ALA A 218      22.843  11.822  41.892  1.00 14.28           H
ATOM    180  N   ASP A 219      19.478  10.291  41.450  1.00  9.96           N
ATOM    181  CA  ASP A 219      18.819   9.242  42.216  1.00 13.27           C
ATOM    182  C   ASP A 219      19.745   8.036  42.355  1.00 14.62           C
ATOM    183  O   ASP A 219      20.876   7.992  41.863  1.00 13.05           O
ATOM    184  CB  ASP A 219      17.436   8.899  41.630  1.00 11.73           C
ATOM    185  CG  ASP A 219      17.464   8.035  40.374  1.00 15.26           C
ATOM    186  OD1 ASP A 219      18.511   7.873  39.696  1.00 13.50           O
ATOM    187  OD2 ASP A 219      16.359   7.500  40.049  1.00 15.36           O1-
ATOM    188  H   ASP A 219      19.278  10.317  40.614  1.00 11.94           H
ATOM    189  HA  ASP A 219      18.666   9.582  43.111  1.00 15.92           H
ATOM    190  HB2 ASP A 219      16.927   8.420  42.303  1.00 14.07           H
ATOM    191  HB3 ASP A 219      16.982   9.726  41.407  1.00 14.07           H
ATOM    192  N   HIS A 220      19.268   7.064  43.111  1.00 12.76           N
ATOM    193  CA  HIS A 220      20.088   5.920  43.445  1.00 11.89           C
ATOM    194  C   HIS A 220      20.401   5.092  42.210  1.00 12.33           C
ATOM    195  O   HIS A 220      21.512   4.583  42.072  1.00 12.09           O
ATOM    196  CB  HIS A 220      19.370   5.078  44.508  1.00 14.92           C
ATOM    197  CG  HIS A 220      20.212   3.979  45.068  1.00 18.42           C
ATOM    198  ND1 HIS A 220      21.304   4.222  45.869  1.00 16.88           N
ATOM    199  CD2 HIS A 220      20.112   2.633  44.962  1.00 22.58           C
ATOM    200  CE1 HIS A 220      21.849   3.070  46.227  1.00 19.88           C
ATOM    201  NE2 HIS A 220      21.139   2.091  45.696  1.00 18.73           N
ATOM    202  H   HIS A 220      18.475   7.043  43.442  1.00 15.31           H
ATOM    203  HA  HIS A 220      20.927   6.230  43.821  1.00 14.26           H
ATOM    204  HB2 HIS A 220      18.583   4.676  44.109  1.00 17.89           H
ATOM    205  HB3 HIS A 220      19.109   5.656  45.242  1.00 17.89           H
ATOM    206  HD1 HIS A 220      21.590   5.000  46.098  1.00 20.25           H
ATOM    207  HD2 HIS A 220      19.466   2.163  44.486  1.00 27.09           H
ATOM    208  HE1 HIS A 220      22.600   2.967  46.767  1.00 23.85           H
ATOM    209  N   THR A 221      19.415   4.917  41.320  1.00 14.84           N
ATOM    210  CA  THR A 221      19.659   4.179  40.082  1.00 13.94           C
ATOM    211  C   THR A 221      20.758   4.831  39.259  1.00 14.50           C
ATOM    212  O   THR A 221      21.623   4.146  38.702  1.00 16.00           O
ATOM    213  CB  THR A 221      18.381   4.085  39.258  1.00 16.30           C
ATOM    214  OG1 THR A 221      17.382   3.364  40.002  1.00 18.27           O
ATOM    215  CG2 THR A 221      18.647   3.367  37.932  1.00 15.04           C
ATOM    216  H   THR A 221      18.612   5.210  41.410  1.00 17.80           H
ATOM    217  HA  THR A 221      19.942   3.278  40.301  1.00 16.72           H
ATOM    218  HB  THR A 221      18.056   4.978  39.064  1.00 19.55           H
ATOM    219  HG1 THR A 221      17.217   3.763  40.723  1.00 21.92           H
ATOM    220 HG21 THR A 221      17.828   3.312  37.415  1.00 18.05           H
ATOM    221 HG22 THR A 221      19.311   3.855  37.419  1.00 18.05           H
ATOM    222 HG23 THR A 221      18.975   2.470  38.100  1.00 18.05           H
ATOM    223  N   LEU A 222      20.755   6.155  39.160  1.00 13.28           N
ATOM    224  CA  LEU A 222      21.842   6.823  38.448  1.00 14.14           C
ATOM    225  C   LEU A 222      23.184   6.531  39.107  1.00 15.65           C
ATOM    226  O   LEU A 222      24.179   6.232  38.430  1.00 13.92           O
ATOM    227  CB  LEU A 222      21.590   8.326  38.382  1.00 13.55           C
ATOM    228  CG  LEU A 222      22.432   9.134  37.377  1.00 12.63           C
ATOM    229  CD1 LEU A 222      22.097   8.779  35.932  1.00 19.41           C
ATOM    230  CD2 LEU A 222      22.287  10.634  37.565  1.00 16.76           C
ATOM    231  H   LEU A 222      20.156   6.679  39.486  1.00 15.93           H
ATOM    232  HA  LEU A 222      21.876   6.486  37.539  1.00 16.96           H
ATOM    233  HB2 LEU A 222      20.658   8.466  38.152  1.00 16.25           H
ATOM    234  HB3 LEU A 222      21.761   8.699  39.262  1.00 16.25           H
ATOM    235  HG  LEU A 222      23.366   8.915  37.518  1.00 15.15           H
ATOM    236 HD11 LEU A 222      22.651   9.311  35.340  1.00 23.29           H
ATOM    237 HD12 LEU A 222      22.273   7.835  35.791  1.00 23.29           H
ATOM    238 HD13 LEU A 222      21.160   8.969  35.770  1.00 23.29           H
ATOM    239 HD21 LEU A 222      22.837  11.089  36.908  1.00 20.11           H
ATOM    240 HD22 LEU A 222      21.356  10.878  37.445  1.00 20.11           H
ATOM    241 HD23 LEU A 222      22.579  10.869  38.460  1.00 20.11           H
ATOM    242  N   PHE A 223      23.236   6.630  40.437  1.00 13.08           N
ATOM    243  CA  PHE A 223      24.447   6.301  41.181  1.00 12.39           C
ATOM    244  C   PHE A 223      24.957   4.897  40.832  1.00 12.90           C
ATOM    245  O   PHE A 223      26.169   4.691  40.624  1.00 14.97           O
ATOM    246  CB  PHE A 223      24.140   6.446  42.682  1.00 12.20           C
ATOM    247  CG  PHE A 223      25.301   6.135  43.608  1.00 12.28           C
ATOM    248  CD1 PHE A 223      26.466   6.879  43.579  1.00 13.44           C
ATOM    249  CD2 PHE A 223      25.192   5.123  44.552  1.00 13.36           C
ATOM    250  CE1 PHE A 223      27.492   6.601  44.436  1.00 13.59           C
ATOM    251  CE2 PHE A 223      26.223   4.849  45.412  1.00 14.18           C
ATOM    252  CZ  PHE A 223      27.369   5.579  45.356  1.00 14.65           C
ATOM    253  H   PHE A 223      22.580   6.886  40.931  1.00 15.68           H
ATOM    254  HA  PHE A 223      25.142   6.938  40.953  1.00 14.87           H
ATOM    255  HB2 PHE A 223      23.866   7.360  42.854  1.00 14.64           H
ATOM    256  HB3 PHE A 223      23.416   5.841  42.908  1.00 14.64           H
ATOM    257  HD1 PHE A 223      26.556   7.567  42.961  1.00 16.13           H
ATOM    258  HD2 PHE A 223      24.413   4.618  44.595  1.00 16.03           H
ATOM    259  HE1 PHE A 223      28.275   7.101  44.399  1.00 16.30           H
ATOM    260  HE2 PHE A 223      26.140   4.160  46.031  1.00 17.01           H
ATOM    261  HZ  PHE A 223      28.069   5.391  45.939  1.00 17.57           H
ATOM    262  N   LEU A 224      24.033   3.923  40.759  1.00 15.11           N
ATOM    263  CA  LEU A 224      24.401   2.544  40.442  1.00 14.01           C
ATOM    264  C   LEU A 224      24.887   2.412  39.011  1.00 15.98           C
ATOM    265  O   LEU A 224      25.847   1.675  38.750  1.00 24.36           O
ATOM    266  CB  LEU A 224      23.216   1.608  40.690  1.00 17.44           C
ATOM    267  CG  LEU A 224      22.688   1.519  42.124  1.00 26.04           C
ATOM    268  CD1 LEU A 224      21.492   0.574  42.197  1.00 27.43           C
ATOM    269  CD2 LEU A 224      23.758   1.075  43.079  1.00 23.64           C
ATOM    270  H   LEU A 224      23.192   4.041  40.891  1.00 18.13           H
ATOM    271  HA  LEU A 224      25.124   2.270  41.027  1.00 16.80           H
ATOM    272  HB2 LEU A 224      22.478   1.900  40.132  1.00 20.92           H
ATOM    273  HB3 LEU A 224      23.479   0.712  40.427  1.00 20.92           H
ATOM    274  HG  LEU A 224      22.388   2.399  42.402  1.00 31.24           H
ATOM    275 HD11 LEU A 224      21.176   0.535  43.113  1.00 32.92           H
ATOM    276 HD12 LEU A 224      20.789   0.910  41.618  1.00 32.92           H
ATOM    277 HD13 LEU A 224      21.769  -0.308  41.904  1.00 32.92           H
ATOM    278 HD21 LEU A 224      23.385   1.031  43.973  1.00 28.36           H
ATOM    279 HD22 LEU A 224      24.077   0.199  42.810  1.00 28.36           H
ATOM    280 HD23 LEU A 224      24.487   1.714  43.055  1.00 28.36           H
ATOM    281  N   THR A 225      24.272   3.127  38.063  1.00 15.03           N
ATOM    282  CA  THR A 225      24.788   3.113  36.694  1.00 20.09           C
ATOM    283  C   THR A 225      26.164   3.772  36.582  1.00 20.27           C
ATOM    284  O   THR A 225      26.865   3.544  35.587  1.00 22.50           O
ATOM    285  CB  THR A 225      23.816   3.791  35.713  1.00 19.89           C
ATOM    286  OG1 THR A 225      23.781   5.219  35.916  1.00 25.30           O
ATOM    287  CG2 THR A 225      22.427   3.224  35.820  1.00 23.69           C
ATOM    288  H   THR A 225      23.574   3.614  38.183  1.00 18.03           H
ATOM    289  HA  THR A 225      24.886   2.190  36.414  1.00 24.11           H
ATOM    290  HB  THR A 225      24.128   3.620  34.811  1.00 23.86           H
ATOM    291  HG1 THR A 225      23.529   5.392  36.698  1.00 30.36           H
ATOM    292 HG21 THR A 225      21.838   3.670  35.191  1.00 28.42           H
ATOM    293 HG22 THR A 225      22.440   2.275  35.621  1.00 28.42           H
ATOM    294 HG23 THR A 225      22.085   3.353  36.718  1.00 28.42           H
ATOM    295  N   ARG A 226      26.556   4.577  37.571  1.00 14.89           N
ATOM    296  CA  ARG A 226      27.860   5.216  37.640  1.00 15.89           C
ATOM    297  C   ARG A 226      28.793   4.426  38.547  1.00 13.49           C
ATOM    298  O   ARG A 226      29.689   4.989  39.171  1.00 14.65           O
ATOM    299  CB  ARG A 226      27.740   6.669  38.112  1.00 16.40           C
ATOM    300  CG  ARG A 226      27.068   7.594  37.132  1.00 26.75           C
ATOM    301  CD  ARG A 226      28.089   8.349  36.370  1.00 33.64           C
ATOM    302  NE  ARG A 226      27.608   8.693  35.049  1.00 33.07           N
ATOM    303  CZ  ARG A 226      28.328   9.358  34.171  1.00 23.08           C
ATOM    304  NH1 ARG A 226      29.561   9.774  34.491  1.00 28.65           N
ATOM    305  NH2 ARG A 226      27.820   9.605  32.983  1.00 30.88           N1+
ATOM    306  H   ARG A 226      26.055   4.773  38.242  1.00 17.87           H
ATOM    307  HA  ARG A 226      28.249   5.226  36.751  1.00 19.06           H
ATOM    308  HB2 ARG A 226      27.225   6.687  38.934  1.00 19.67           H
ATOM    309  HB3 ARG A 226      28.631   7.015  38.279  1.00 19.67           H
ATOM    310  HG2 ARG A 226      26.536   7.075  36.508  1.00 32.10           H
ATOM    311  HG3 ARG A 226      26.510   8.226  37.612  1.00 32.10           H
ATOM    312  HD2 ARG A 226      28.300   9.170  36.841  1.00 40.37           H
ATOM    313  HD3 ARG A 226      28.885   7.803  36.272  1.00 40.37           H
ATOM    314  HE  ARG A 226      26.882   8.320  34.776  1.00 39.67           H
ATOM    315 HH11 ARG A 226      29.885   9.600  35.268  1.00 34.38           H
ATOM    316 HH12 ARG A 226      30.029  10.212  33.918  1.00 34.38           H
ATOM    317 HH21 ARG A 226      27.025   9.338  32.791  1.00 37.05           H
ATOM    318 HH22 ARG A 226      28.275  10.049  32.404  1.00 37.05           H
ATOM    319  N   HIS A 227      28.604   3.111  38.594  1.00 14.61           N
ATOM    320  CA  HIS A 227      29.464   2.185  39.345  1.00 15.26           C
ATOM    321  C   HIS A 227      29.628   2.580  40.812  1.00 15.74           C
ATOM    322  O   HIS A 227      30.678   2.377  41.420  1.00 16.56           O
ATOM    323  CB  HIS A 227      30.837   2.071  38.677  1.00 14.26           C
ATOM    324  CG  HIS A 227      30.756   1.653  37.252  1.00 20.71           C
ATOM    325  ND1 HIS A 227      30.788   0.329  36.869  1.00 21.36           N
ATOM    326  CD2 HIS A 227      30.629   2.376  36.115  1.00 17.93           C
ATOM    327  CE1 HIS A 227      30.679   0.258  35.555  1.00 20.61           C
ATOM    328  NE2 HIS A 227      30.584   1.485  35.074  1.00 18.83           N
ATOM    329  H   HIS A 227      27.962   2.713  38.184  1.00 17.53           H
ATOM    330  HA  HIS A 227      29.056   1.305  39.326  1.00 18.30           H
ATOM    331  HB2 HIS A 227      31.365   1.412  39.152  1.00 17.11           H
ATOM    332  HB3 HIS A 227      31.277   2.935  38.710  1.00 17.11           H
ATOM    333  HD2 HIS A 227      30.577   3.302  36.052  1.00 21.51           H
ATOM    334  HE1 HIS A 227      30.680  -0.524  35.052  1.00 24.73           H
ATOM    335  HE2 HIS A 227      30.510   1.692  34.243  1.00 22.59           H
ATOM    336  N   ARG A 228      28.572   3.133  41.403  1.00 11.95           N
ATOM    337  CA  ARG A 228      28.610   3.587  42.795  1.00 12.43           C
ATOM    338  C   ARG A 228      29.774   4.542  43.067  1.00 15.06           C
ATOM    339  O   ARG A 228      30.329   4.582  44.174  1.00 17.02           O
ATOM    340  CB  ARG A 228      28.655   2.395  43.757  1.00 16.94           C
ATOM    341  CG  ARG A 228      27.396   1.564  43.758  1.00 20.29           C
ATOM    342  CD  ARG A 228      27.551   0.380  44.697  1.00 29.90           C
ATOM    343  NE  ARG A 228      26.354  -0.453  44.802  1.00 35.88           N
ATOM    344  CZ  ARG A 228      25.387  -0.275  45.699  1.00 34.21           C
ATOM    345  NH1 ARG A 228      25.454   0.722  46.579  1.00 37.05           N
ATOM    346  NH2 ARG A 228      24.345  -1.100  45.718  1.00 36.26           N1+
ATOM    347  H   ARG A 228      27.814   3.258  41.017  1.00 14.34           H
ATOM    348  HA  ARG A 228      27.791   4.073  42.977  1.00 14.91           H
ATOM    349  HB2 ARG A 228      29.391   1.816  43.504  1.00 20.33           H
ATOM    350  HB3 ARG A 228      28.792   2.726  44.659  1.00 20.33           H
ATOM    351  HG2 ARG A 228      26.651   2.105  44.065  1.00 24.34           H
ATOM    352  HG3 ARG A 228      27.228   1.229  42.864  1.00 24.34           H
ATOM    353  HD2 ARG A 228      28.274  -0.181  44.375  1.00 35.87           H
ATOM    354  HD3 ARG A 228      27.761   0.710  45.584  1.00 35.87           H
ATOM    355  HE  ARG A 228      26.269  -1.104  44.246  1.00 43.05           H
ATOM    356 HH11 ARG A 228      26.128   1.256  46.573  1.00 44.46           H
ATOM    357 HH12 ARG A 228      24.824   0.831  47.154  1.00 44.46           H
ATOM    358 HH21 ARG A 228      24.295  -1.743  45.150  1.00 43.51           H
ATOM    359 HH22 ARG A 228      23.715  -0.984  46.292  1.00 43.51           H
ATOM    360  N   ASN A 229      30.138   5.344  42.072  1.00 11.86           N
ATOM    361  CA  ASN A 229      31.242   6.287  42.160  1.00 12.40           C
ATOM    362  C   ASN A 229      30.670   7.672  42.448  1.00 15.53           C
ATOM    363  O   ASN A 229      30.162   8.348  41.545  1.00 12.17           O
ATOM    364  CB  ASN A 229      32.035   6.276  40.862  1.00 11.13           C
ATOM    365  CG  ASN A 229      33.310   7.047  40.956  1.00 11.71           C
ATOM    366  OD1 ASN A 229      33.349   8.159  41.487  1.00 12.57           O
ATOM    367  ND2 ASN A 229      34.398   6.456  40.446  1.00 15.40           N
ATOM    368  H   ASN A 229      29.742   5.359  41.309  1.00 14.23           H
ATOM    369  HA  ASN A 229      31.832   6.035  42.888  1.00 14.87           H
ATOM    370  HB2 ASN A 229      32.255   5.359  40.634  1.00 13.35           H
ATOM    371  HB3 ASN A 229      31.496   6.672  40.160  1.00 13.35           H
ATOM    372 HD21 ASN A 229      35.158   6.857  40.474  1.00 18.48           H
ATOM    373 HD22 ASN A 229      34.337   5.676  40.089  1.00 18.48           H
ATOM    374  N   LEU A 230      30.772   8.103  43.698  1.00 11.46           N
ATOM    375  CA  LEU A 230      30.188   9.393  44.078  1.00 12.49           C
ATOM    376  C   LEU A 230      30.788  10.548  43.277  1.00 14.21           C
ATOM    377  O   LEU A 230      30.059  11.402  42.752  1.00 14.20           O
ATOM    378  CB  LEU A 230      30.382   9.638  45.575  1.00 14.33           C
ATOM    379  CG  LEU A 230      29.833  10.959  46.112  1.00 16.10           C
ATOM    380  CD1 LEU A 230      28.351  11.057  45.792  1.00 17.34           C
ATOM    381  CD2 LEU A 230      30.083  11.031  47.603  1.00 20.06           C
ATOM    382  H   LEU A 230      31.164   7.681  44.336  1.00 13.74           H
ATOM    383  HA  LEU A 230      29.235   9.371  43.900  1.00 14.98           H
ATOM    384  HB2 LEU A 230      29.942   8.923  46.061  1.00 17.19           H
ATOM    385  HB3 LEU A 230      31.333   9.620  45.767  1.00 17.19           H
ATOM    386  HG  LEU A 230      30.292  11.699  45.685  1.00 19.32           H
ATOM    387 HD11 LEU A 230      28.009  11.898  46.136  1.00 20.80           H
ATOM    388 HD12 LEU A 230      28.232  11.020  44.830  1.00 20.80           H
ATOM    389 HD13 LEU A 230      27.888  10.316  46.212  1.00 20.80           H
ATOM    390 HD21 LEU A 230      29.734  11.870  47.941  1.00 24.07           H
ATOM    391 HD22 LEU A 230      29.634  10.287  48.034  1.00 24.07           H
ATOM    392 HD23 LEU A 230      31.038  10.980  47.765  1.00 24.07           H
ATOM    393  N   GLN A 231      32.121  10.622  43.202  1.00 12.38           N
ATOM    394  CA  GLN A 231      32.752  11.730  42.498  1.00 13.87           C
ATOM    395  C   GLN A 231      32.281  11.793  41.051  1.00 15.21           C
ATOM    396  O   GLN A 231      32.022  12.878  40.520  1.00 13.94           O
ATOM    397  CB  GLN A 231      34.271  11.606  42.539  1.00 16.91           C
ATOM    398  CG  GLN A 231      35.005  12.794  41.950  1.00 19.15           C
ATOM    399  CD  GLN A 231      34.491  14.126  42.488  1.00 30.46           C
ATOM    400  OE1 GLN A 231      33.973  14.958  41.734  1.00 43.32           O
ATOM    401  NE2 GLN A 231      34.614  14.325  43.797  1.00 32.42           N
ATOM    402  H   GLN A 231      32.668  10.054  43.544  1.00 14.85           H
ATOM    403  HA  GLN A 231      32.506  12.563  42.931  1.00 16.63           H
ATOM    404  HB2 GLN A 231      34.551  11.514  43.462  1.00 20.29           H
ATOM    405  HB3 GLN A 231      34.533  10.819  42.036  1.00 20.29           H
ATOM    406  HG2 GLN A 231      35.947  12.725  42.170  1.00 22.97           H
ATOM    407  HG3 GLN A 231      34.887  12.794  40.987  1.00 22.97           H
ATOM    408 HE21 GLN A 231      34.968  13.718  44.293  1.00 38.90           H
ATOM    409 HE22 GLN A 231      34.339  15.061  44.147  1.00 38.90           H
ATOM    410  N   HIS A 232      32.166  10.642  40.394  1.00 12.02           N
ATOM    411  CA  HIS A 232      31.817  10.673  38.980  1.00 13.04           C
ATOM    412  C   HIS A 232      30.333  10.905  38.784  1.00 12.12           C
ATOM    413  O   HIS A 232      29.923  11.438  37.741  1.00 13.38           O
ATOM    414  CB  HIS A 232      32.306   9.391  38.278  1.00 10.37           C
ATOM    415  CG  HIS A 232      33.784   9.352  38.043  1.00 11.88           C
ATOM    416  ND1 HIS A 232      34.336   9.154  36.792  1.00 13.12           N
ATOM    417  CD2 HIS A 232      34.829   9.554  38.882  1.00 13.96           C
ATOM    418  CE1 HIS A 232      35.654   9.194  36.880  1.00 14.73           C
ATOM    419  NE2 HIS A 232      35.982   9.441  38.134  1.00 12.85           N
ATOM    420  H   HIS A 232      32.279   9.858  40.729  1.00 14.41           H
ATOM    421  HA  HIS A 232      32.281  11.420  38.569  1.00 15.64           H
ATOM    422  HB2 HIS A 232      31.867   9.321  37.415  1.00 12.43           H
ATOM    423  HB3 HIS A 232      32.073   8.626  38.827  1.00 12.43           H
ATOM    424  HD2 HIS A 232      34.778   9.721  39.796  1.00 16.75           H
ATOM    425  HE1 HIS A 232      36.250   9.078  36.175  1.00 17.67           H
ATOM    426  HE2 HIS A 232      36.784   9.514  38.437  1.00 15.42           H
ATOM    427  N   THR A 233      29.528  10.598  39.791  1.00 11.08           N
ATOM    428  CA  THR A 233      28.112  10.935  39.721  1.00 11.43           C
ATOM    429  C   THR A 233      27.941  12.429  39.883  1.00 13.00           C
ATOM    430  O   THR A 233      27.193  13.057  39.122  1.00 10.40           O
ATOM    431  CB  THR A 233      27.321  10.165  40.775  1.00 11.41           C
ATOM    432  OG1 THR A 233      27.464   8.754  40.572  1.00 12.03           O
ATOM    433  CG2 THR A 233      25.862  10.460  40.649  1.00 11.00           C
ATOM    434  H   THR A 233      29.769  10.201  40.515  1.00 13.28           H
ATOM    435  HA  THR A 233      27.770  10.686  38.848  1.00 13.71           H
ATOM    436  HB  THR A 233      27.621  10.408  41.665  1.00 13.69           H
ATOM    437  HG1 THR A 233      28.273   8.536  40.629  1.00 14.43           H
ATOM    438 HG21 THR A 233      25.365   9.967  41.321  1.00 13.20           H
ATOM    439 HG22 THR A 233      25.704  11.409  40.773  1.00 13.20           H
ATOM    440 HG23 THR A 233      25.546  10.199  39.770  1.00 13.20           H
ATOM    441  N   LYS A 234      28.644  13.019  40.850  1.00 11.53           N
ATOM    442  CA  LYS A 234      28.614  14.468  41.005  1.00 12.35           C
ATOM    443  C   LYS A 234      29.123  15.168  39.750  1.00 12.06           C
ATOM    444  O   LYS A 234      28.552  16.177  39.326  1.00 11.80           O
ATOM    445  CB  LYS A 234      29.442  14.886  42.222  1.00 13.54           C
ATOM    446  CG  LYS A 234      28.848  14.435  43.538  1.00 24.17           C
ATOM    447  CD  LYS A 234      29.628  15.014  44.733  1.00 29.07           C
ATOM    448  CE  LYS A 234      28.909  14.711  46.053  1.00 35.76           C
ATOM    449  NZ  LYS A 234      29.478  15.404  47.248  1.00 34.69           N1+
ATOM    450  H   LYS A 234      29.140  12.608  41.420  1.00 13.83           H
ATOM    451  HA  LYS A 234      27.698  14.750  41.155  1.00 14.81           H
ATOM    452  HB2 LYS A 234      30.328  14.498  42.147  1.00 16.24           H
ATOM    453  HB3 LYS A 234      29.506  15.854  42.241  1.00 16.24           H
ATOM    454  HG2 LYS A 234      27.929  14.741  43.596  1.00 29.00           H
ATOM    455  HG3 LYS A 234      28.884  13.467  43.591  1.00 29.00           H
ATOM    456  HD2 LYS A 234      30.511  14.613  44.766  1.00 34.88           H
ATOM    457  HD3 LYS A 234      29.698  15.977  44.637  1.00 34.88           H
ATOM    458  HE2 LYS A 234      27.982  14.982  45.969  1.00 42.90           H
ATOM    459  HE3 LYS A 234      28.956  13.756  46.218  1.00 42.90           H
ATOM    460  HZ1 LYS A 234      29.015  15.184  47.975  1.00 41.62           H
ATOM    461  HZ2 LYS A 234      30.327  15.165  47.362  1.00 41.62           H
ATOM    462  HZ3 LYS A 234      29.438  16.286  47.135  1.00 41.62           H
ATOM    463  N   GLN A 235      30.170  14.623  39.106  1.00 10.07           N
ATOM    464  CA  GLN A 235      30.702  15.257  37.901  1.00 10.26           C
ATOM    465  C   GLN A 235      29.668  15.262  36.779  1.00  9.81           C
ATOM    466  O   GLN A 235      29.557  16.242  36.038  1.00 12.95           O
ATOM    467  CB  GLN A 235      31.951  14.547  37.431  1.00 15.11           C
ATOM    468  CG  GLN A 235      32.639  15.241  36.267  1.00 14.41           C
ATOM    469  CD  GLN A 235      33.188  16.600  36.638  1.00 18.91           C
ATOM    470  OE1 GLN A 235      33.722  16.787  37.731  1.00 22.26           O
ATOM    471  NE2 GLN A 235      33.065  17.558  35.734  1.00 19.84           N
ATOM    472  H   GLN A 235      30.577  13.904  39.344  1.00 12.07           H
ATOM    473  HA  GLN A 235      30.934  16.177  38.102  1.00 12.31           H
ATOM    474  HB2 GLN A 235      32.582  14.503  38.167  1.00 18.13           H
ATOM    475  HB3 GLN A 235      31.714  13.651  37.146  1.00 18.13           H
ATOM    476  HG2 GLN A 235      33.378  14.691  35.964  1.00 17.29           H
ATOM    477  HG3 GLN A 235      31.998  15.362  35.549  1.00 17.29           H
ATOM    478 HE21 GLN A 235      32.686  17.392  34.980  1.00 23.80           H
ATOM    479 HE22 GLN A 235      33.363  18.347  35.901  1.00 23.80           H
ATOM    480  N   ARG A 236      28.891  14.174  36.659  1.00 12.43           N
ATOM    481  CA  ARG A 236      27.833  14.116  35.655  1.00  9.40           C
ATOM    482  C   ARG A 236      26.795  15.201  35.907  1.00 11.40           C
ATOM    483  O   ARG A 236      26.359  15.879  34.969  1.00 10.83           O
ATOM    484  CB  ARG A 236      27.205  12.731  35.664  1.00 10.74           C
ATOM    485  CG  ARG A 236      26.109  12.506  34.631  1.00 11.86           C
ATOM    486  CD  ARG A 236      26.620  12.614  33.238  1.00 12.45           C
ATOM    487  NE  ARG A 236      25.573  12.123  32.326  1.00 12.87           N
ATOM    488  CZ  ARG A 236      25.788  11.802  31.058  1.00 13.14           C
ATOM    489  NH1 ARG A 236      26.990  11.932  30.553  1.00 15.79           N
ATOM    490  NH2 ARG A 236      24.805  11.375  30.293  1.00 12.49           N1+
ATOM    491  H   ARG A 236      28.960  13.467  37.145  1.00 14.91           H
ATOM    492  HA  ARG A 236      28.219  14.267  34.778  1.00 11.28           H
ATOM    493  HB2 ARG A 236      27.902  12.077  35.497  1.00 12.88           H
ATOM    494  HB3 ARG A 236      26.818  12.574  36.539  1.00 12.88           H
ATOM    495  HG2 ARG A 236      25.739  11.617  34.749  1.00 14.23           H
ATOM    496  HG3 ARG A 236      25.417  13.175  34.752  1.00 14.23           H
ATOM    497  HD2 ARG A 236      26.812  13.541  33.026  1.00 14.94           H
ATOM    498  HD3 ARG A 236      27.412  12.064  33.132  1.00 14.94           H
ATOM    499  HE  ARG A 236      24.795  11.963  32.656  1.00 15.44           H
ATOM    500 HH11 ARG A 236      27.635  12.214  31.046  1.00 18.94           H
ATOM    501 HH12 ARG A 236      27.135  11.728  29.730  1.00 18.94           H
ATOM    502 HH21 ARG A 236      24.013  11.289  30.617  1.00 14.98           H
ATOM    503 HH22 ARG A 236      24.958  11.172  29.471  1.00 14.98           H
ATOM    504  N   LEU A 237      26.374  15.356  37.169  1.00 10.97           N
ATOM    505  CA  LEU A 237      25.469  16.447  37.531  1.00 10.43           C
ATOM    506  C   LEU A 237      26.041  17.811  37.180  1.00 13.40           C
ATOM    507  O   LEU A 237      25.316  18.694  36.698  1.00 12.28           O
ATOM    508  CB  LEU A 237      25.145  16.390  39.025  1.00 10.70           C
ATOM    509  CG  LEU A 237      24.421  15.129  39.489  1.00 10.38           C
ATOM    510  CD1 LEU A 237      24.131  15.215  40.976  1.00 14.98           C
ATOM    511  CD2 LEU A 237      23.137  14.919  38.682  1.00 17.11           C
ATOM    512  H   LEU A 237      26.597  14.847  37.825  1.00 13.15           H
ATOM    513  HA  LEU A 237      24.639  16.339  37.042  1.00 12.51           H
ATOM    514  HB2 LEU A 237      25.976  16.449  39.522  1.00 12.83           H
ATOM    515  HB3 LEU A 237      24.581  17.148  39.246  1.00 12.83           H
ATOM    516  HG  LEU A 237      24.997  14.363  39.340  1.00 12.45           H
ATOM    517 HD11 LEU A 237      23.672  14.408  41.254  1.00 17.97           H
ATOM    518 HD12 LEU A 237      24.970  15.302  41.456  1.00 17.97           H
ATOM    519 HD13 LEU A 237      23.571  15.989  41.143  1.00 17.97           H
ATOM    520 HD21 LEU A 237      22.697  14.113  38.994  1.00 20.53           H
ATOM    521 HD22 LEU A 237      22.556  15.685  38.808  1.00 20.53           H
ATOM    522 HD23 LEU A 237      23.366  14.828  37.743  1.00 20.53           H
ATOM    523  N   LEU A 238      27.327  18.028  37.459  1.00 11.58           N
ATOM    524  CA  LEU A 238      27.931  19.317  37.187  1.00 11.02           C
ATOM    525  C   LEU A 238      27.936  19.609  35.700  1.00 11.33           C
ATOM    526  O   LEU A 238      27.675  20.747  35.284  1.00 13.77           O
ATOM    527  CB  LEU A 238      29.349  19.358  37.745  1.00 12.59           C
ATOM    528  CG  LEU A 238      29.469  19.362  39.267  1.00 19.03           C
ATOM    529  CD1 LEU A 238      30.936  19.260  39.656  1.00 23.35           C
ATOM    530  CD2 LEU A 238      28.856  20.611  39.871  1.00 24.42           C
ATOM    531  H   LEU A 238      27.861  17.448  37.803  1.00 13.89           H
ATOM    532  HA  LEU A 238      27.414  20.010  37.628  1.00 13.21           H
ATOM    533  HB2 LEU A 238      29.827  18.579  37.419  1.00 15.10           H
ATOM    534  HB3 LEU A 238      29.782  20.162  37.418  1.00 15.10           H
ATOM    535  HG  LEU A 238      29.005  18.591  39.627  1.00 22.83           H
ATOM    536 HD11 LEU A 238      31.007  19.263  40.623  1.00 28.02           H
ATOM    537 HD12 LEU A 238      31.300  18.434  39.300  1.00 28.02           H
ATOM    538 HD13 LEU A 238      31.414  20.018  39.286  1.00 28.02           H
ATOM    539 HD21 LEU A 238      28.953  20.575  40.835  1.00 29.30           H
ATOM    540 HD22 LEU A 238      29.316  21.390  39.520  1.00 29.30           H
ATOM    541 HD23 LEU A 238      27.916  20.647  39.633  1.00 29.30           H
ATOM    542  N   GLU A 239      28.230  18.601  34.884  1.00 12.16           N
ATOM    543  CA  GLU A 239      28.269  18.820  33.443  1.00 11.40           C
ATOM    544  C   GLU A 239      26.872  19.025  32.877  1.00 10.62           C
ATOM    545  O   GLU A 239      26.694  19.836  31.961  1.00 12.37           O
ATOM    546  CB  GLU A 239      28.987  17.663  32.765  1.00 14.55           C
ATOM    547  CG  GLU A 239      30.412  17.668  33.253  1.00 16.80           C
ATOM    548  CD  GLU A 239      31.324  16.812  32.460  1.00 27.20           C
ATOM    549  OE1 GLU A 239      32.543  17.042  32.632  1.00 28.02           O
ATOM    550  OE2 GLU A 239      30.853  15.946  31.682  1.00 22.57           O1-
ATOM    551  H   GLU A 239      28.407  17.798  35.133  1.00 14.58           H
ATOM    552  HA  GLU A 239      28.778  19.626  33.266  1.00 13.68           H
ATOM    553  HB2 GLU A 239      28.571  16.822  33.012  1.00 17.45           H
ATOM    554  HB3 GLU A 239      28.981  17.786  31.803  1.00 17.45           H
ATOM    555  HG2 GLU A 239      30.751  18.576  33.214  1.00 20.15           H
ATOM    556  HG3 GLU A 239      30.429  17.350  34.169  1.00 20.15           H
ATOM    557  N   VAL A 240      25.872  18.313  33.408  1.00 10.77           N
ATOM    558  CA  VAL A 240      24.497  18.569  32.977  1.00  9.61           C
ATOM    559  C   VAL A 240      24.087  19.981  33.376  1.00 10.03           C
ATOM    560  O   VAL A 240      23.514  20.728  32.572  1.00 11.69           O
ATOM    561  CB  VAL A 240      23.571  17.481  33.543  1.00 11.43           C
ATOM    562  CG1 VAL A 240      22.093  17.843  33.386  1.00  9.80           C
ATOM    563  CG2 VAL A 240      23.867  16.167  32.844  1.00 10.52           C
ATOM    564  H   VAL A 240      25.960  17.696  34.001  1.00 12.92           H
ATOM    565  HA  VAL A 240      24.459  18.514  32.010  1.00 11.53           H
ATOM    566  HB  VAL A 240      23.754  17.367  34.489  1.00 13.72           H
ATOM    567 HG11 VAL A 240      21.552  17.128  33.756  1.00 11.75           H
ATOM    568 HG12 VAL A 240      21.919  18.671  33.861  1.00 11.75           H
ATOM    569 HG13 VAL A 240      21.894  17.954  32.443  1.00 11.75           H
ATOM    570 HG21 VAL A 240      23.282  15.481  33.202  1.00 12.61           H
ATOM    571 HG22 VAL A 240      23.710  16.274  31.893  1.00 12.61           H
ATOM    572 HG23 VAL A 240      24.794  15.928  33.002  1.00 12.61           H
ATOM    573  N   ALA A 241      24.409  20.392  34.604  1.00 10.33           N
ATOM    574  CA  ALA A 241      24.084  21.755  35.036  1.00 10.75           C
ATOM    575  C   ALA A 241      24.752  22.829  34.177  1.00 11.25           C
ATOM    576  O   ALA A 241      24.152  23.892  33.909  1.00 12.10           O
ATOM    577  CB  ALA A 241      24.458  21.937  36.502  1.00 12.65           C
ATOM    578  H   ALA A 241      24.807  19.913  35.196  1.00 12.39           H
ATOM    579  HA  ALA A 241      23.124  21.879  34.963  1.00 12.90           H
ATOM    580  HB1 ALA A 241      24.238  22.842  36.773  1.00 15.18           H
ATOM    581  HB2 ALA A 241      23.959  21.300  37.036  1.00 15.18           H
ATOM    582  HB3 ALA A 241      25.410  21.783  36.606  1.00 15.18           H
ATOM    583  N   ASN A 242      25.988  22.597  33.746  1.00 10.46           N
ATOM    584  CA  ASN A 242      26.667  23.559  32.888  1.00 11.08           C
ATOM    585  C   ASN A 242      25.948  23.689  31.547  1.00 11.37           C
ATOM    586  O   ASN A 242      25.739  24.812  31.068  1.00 11.69           O
ATOM    587  CB  ASN A 242      28.126  23.168  32.708  1.00 15.24           C
ATOM    588  CG  ASN A 242      28.840  24.065  31.752  1.00 20.51           C
ATOM    589  OD1 ASN A 242      28.914  25.284  31.952  1.00 28.16           O
ATOM    590  ND2 ASN A 242      29.386  23.478  30.708  1.00 30.70           N
ATOM    591  H   ASN A 242      26.451  21.897  33.933  1.00 12.55           H
ATOM    592  HA  ASN A 242      26.646  24.428  33.319  1.00 13.28           H
ATOM    593  HB2 ASN A 242      28.577  23.220  33.565  1.00 18.28           H
ATOM    594  HB3 ASN A 242      28.171  22.262  32.362  1.00 18.28           H
ATOM    595 HD21 ASN A 242      29.810  23.946  30.124  1.00 36.83           H
ATOM    596 HD22 ASN A 242      29.318  22.626  30.610  1.00 36.83           H
ATOM    597  N   TYR A 243      25.481  22.576  30.969  1.00 12.04           N
ATOM    598  CA  TYR A 243      24.721  22.694  29.723  1.00 10.36           C
ATOM    599  C   TYR A 243      23.364  23.352  29.956  1.00  9.96           C
ATOM    600  O   TYR A 243      22.902  24.122  29.112  1.00  9.95           O
ATOM    601  CB  TYR A 243      24.550  21.344  29.041  1.00 10.21           C
ATOM    602  CG  TYR A 243      25.771  20.912  28.257  1.00 10.09           C
ATOM    603  CD1 TYR A 243      26.110  21.539  27.066  1.00 13.66           C
ATOM    604  CD2 TYR A 243      26.560  19.860  28.688  1.00 11.02           C
ATOM    605  CE1 TYR A 243      27.248  21.155  26.332  1.00 16.22           C
ATOM    606  CE2 TYR A 243      27.703  19.465  27.972  1.00 10.12           C
ATOM    607  CZ  TYR A 243      28.053  20.118  26.804  1.00  9.71           C
ATOM    608  OH  TYR A 243      29.161  19.758  26.041  1.00 11.42           O
ATOM    609  H   TYR A 243      25.585  21.775  31.263  1.00 14.44           H
ATOM    610  HA  TYR A 243      25.218  23.264  29.115  1.00 12.42           H
ATOM    611  HB2 TYR A 243      24.375  20.671  29.716  1.00 12.24           H
ATOM    612  HB3 TYR A 243      23.802  21.396  28.424  1.00 12.24           H
ATOM    613  HD1 TYR A 243      25.590  22.247  26.761  1.00 16.39           H
ATOM    614  HD2 TYR A 243      26.349  19.428  29.484  1.00 13.22           H
ATOM    615  HE1 TYR A 243      27.469  21.598  25.545  1.00 19.45           H
ATOM    616  HE2 TYR A 243      28.228  18.765  28.287  1.00 12.13           H
ATOM    617  HH  TYR A 243      29.206  20.240  25.354  1.00 13.69           H
ATOM    618  N   VAL A 244      22.711  23.075  31.080  1.00  9.56           N
ATOM    619  CA  VAL A 244      21.453  23.776  31.349  1.00 10.87           C
ATOM    620  C   VAL A 244      21.689  25.285  31.398  1.00  9.40           C
ATOM    621  O   VAL A 244      20.913  26.059  30.832  1.00 10.81           O
ATOM    622  CB  VAL A 244      20.807  23.243  32.643  1.00  9.67           C
ATOM    623  CG1 VAL A 244      19.647  24.134  33.087  1.00 10.55           C
ATOM    624  CG2 VAL A 244      20.380  21.829  32.472  1.00  8.85           C
ATOM    625  H   VAL A 244      22.958  22.511  31.681  1.00 11.47           H
ATOM    626  HA  VAL A 244      20.838  23.600  30.620  1.00 13.04           H
ATOM    627  HB  VAL A 244      21.473  23.262  33.348  1.00 11.60           H
ATOM    628 HG11 VAL A 244      19.264  23.771  33.901  1.00 12.66           H
ATOM    629 HG12 VAL A 244      19.982  25.030  33.249  1.00 12.66           H
ATOM    630 HG13 VAL A 244      18.977  24.152  32.385  1.00 12.66           H
ATOM    631 HG21 VAL A 244      19.978  21.519  33.298  1.00 10.61           H
ATOM    632 HG22 VAL A 244      19.734  21.780  31.750  1.00 10.61           H
ATOM    633 HG23 VAL A 244      21.157  21.289  32.258  1.00 10.61           H
ATOM    634  N   ASP A 245      22.794  25.717  32.010  1.00  9.18           N
ATOM    635  CA  ASP A 245      23.151  27.134  32.040  1.00 10.54           C
ATOM    636  C   ASP A 245      23.353  27.670  30.631  1.00 12.23           C
ATOM    637  O   ASP A 245      22.813  28.713  30.265  1.00 10.96           O
ATOM    638  CB  ASP A 245      24.399  27.290  32.907  1.00 11.89           C
ATOM    639  CG  ASP A 245      24.863  28.743  33.055  1.00 17.86           C
ATOM    640  OD1 ASP A 245      24.060  29.672  33.248  1.00 15.74           O
ATOM    641  OD2 ASP A 245      26.082  28.947  33.027  1.00 21.81           O1-
ATOM    642  H   ASP A 245      23.355  25.206  32.416  1.00 11.01           H
ATOM    643  HA  ASP A 245      22.431  27.635  32.454  1.00 12.64           H
ATOM    644  HB2 ASP A 245      24.210  26.946  33.794  1.00 14.26           H
ATOM    645  HB3 ASP A 245      25.125  26.786  32.506  1.00 14.26           H
ATOM    646  N   GLN A 246      24.078  26.928  29.792  1.00 11.30           N
ATOM    647  CA  GLN A 246      24.286  27.392  28.420  1.00 11.04           C
ATOM    648  C   GLN A 246      22.962  27.580  27.699  1.00 10.71           C
ATOM    649  O   GLN A 246      22.753  28.590  27.013  1.00 11.85           O
ATOM    650  CB  GLN A 246      25.173  26.414  27.638  1.00 10.91           C
ATOM    651  CG  GLN A 246      26.527  26.193  28.238  1.00 20.80           C
ATOM    652  CD  GLN A 246      27.336  25.164  27.423  1.00 26.58           C
ATOM    653  OE1 GLN A 246      27.119  25.003  26.225  1.00 20.51           O
ATOM    654  NE2 GLN A 246      28.232  24.437  28.092  1.00 33.37           N
ATOM    655  H   GLN A 246      24.449  26.177  29.984  1.00 13.56           H
ATOM    656  HA  GLN A 246      24.737  28.251  28.443  1.00 13.24           H
ATOM    657  HB2 GLN A 246      24.726  25.554  27.596  1.00 13.09           H
ATOM    658  HB3 GLN A 246      25.302  26.760  26.741  1.00 13.09           H
ATOM    659  HG2 GLN A 246      27.016  27.031  28.245  1.00 24.95           H
ATOM    660  HG3 GLN A 246      26.426  25.855  29.142  1.00 24.95           H
ATOM    661 HE21 GLN A 246      28.335  24.554  28.937  1.00 40.03           H
ATOM    662 HE22 GLN A 246      28.706  23.851  27.678  1.00 40.03           H
ATOM    663  N   LEU A 247      22.063  26.604  27.818  1.00  8.45           N
ATOM    664  CA  LEU A 247      20.785  26.695  27.111  1.00  8.59           C
ATOM    665  C   LEU A 247      19.922  27.826  27.666  1.00 11.04           C
ATOM    666  O   LEU A 247      19.295  28.571  26.899  1.00 11.61           O
ATOM    667  CB  LEU A 247      20.040  25.350  27.190  1.00  9.44           C
ATOM    668  CG  LEU A 247      20.435  24.273  26.160  1.00 11.88           C
ATOM    669  CD1 LEU A 247      21.924  24.102  25.929  1.00 12.52           C
ATOM    670  CD2 LEU A 247      19.817  22.933  26.482  1.00 10.64           C
ATOM    671  H   LEU A 247      22.164  25.893  28.291  1.00 10.14           H
ATOM    672  HA  LEU A 247      20.958  26.884  26.176  1.00 10.30           H
ATOM    673  HB2 LEU A 247      20.191  24.972  28.071  1.00 11.32           H
ATOM    674  HB3 LEU A 247      19.093  25.522  27.074  1.00 11.32           H
ATOM    675  HG  LEU A 247      20.061  24.545  25.308  1.00 14.25           H
ATOM    676 HD11 LEU A 247      22.062  23.405  25.268  1.00 15.02           H
ATOM    677 HD12 LEU A 247      22.291  24.940  25.608  1.00 15.02           H
ATOM    678 HD13 LEU A 247      22.347  23.854  26.765  1.00 15.02           H
ATOM    679 HD21 LEU A 247      20.092  22.290  25.811  1.00 12.76           H
ATOM    680 HD22 LEU A 247      20.121  22.648  27.358  1.00 12.76           H
ATOM    681 HD23 LEU A 247      18.851  23.023  26.479  1.00 12.76           H
ATOM    682  N   LEU A 248      19.808  27.928  28.990  1.00 10.12           N
ATOM    683  CA  LEU A 248      18.975  28.991  29.554  1.00 11.57           C
ATOM    684  C   LEU A 248      19.549  30.389  29.297  1.00 11.41           C
ATOM    685  O   LEU A 248      18.791  31.373  29.314  1.00 11.10           O
ATOM    686  CB  LEU A 248      18.796  28.770  31.048  1.00 13.14           C
ATOM    687  CG  LEU A 248      17.917  27.594  31.434  1.00 18.85           C
ATOM    688  CD1 LEU A 248      17.889  27.523  32.945  1.00 16.56           C
ATOM    689  CD2 LEU A 248      16.509  27.701  30.892  1.00 22.84           C
ATOM    690  H   LEU A 248      20.187  27.415  29.566  1.00 12.13           H
ATOM    691  HA  LEU A 248      18.098  28.951  29.142  1.00 13.88           H
ATOM    692  HB2 LEU A 248      19.669  28.621  31.443  1.00 15.76           H
ATOM    693  HB3 LEU A 248      18.399  29.568  31.430  1.00 15.76           H
ATOM    694  HG  LEU A 248      18.311  26.774  31.098  1.00 22.61           H
ATOM    695 HD11 LEU A 248      17.331  26.777  33.215  1.00 19.87           H
ATOM    696 HD12 LEU A 248      18.793  27.396  33.272  1.00 19.87           H
ATOM    697 HD13 LEU A 248      17.524  28.352  33.293  1.00 19.87           H
ATOM    698 HD21 LEU A 248      16.002  26.923  31.173  1.00 27.40           H
ATOM    699 HD22 LEU A 248      16.097  28.508  31.239  1.00 27.40           H
ATOM    700 HD23 LEU A 248      16.546  27.739  29.923  1.00 27.40           H
ATOM    701  N   ARG A 249      20.857  30.506  29.059  1.00 10.45           N
ATOM    702  CA  ARG A 249      21.415  31.808  28.734  1.00 14.51           C
ATOM    703  C   ARG A 249      20.900  32.323  27.397  1.00  9.65           C
ATOM    704  O   ARG A 249      20.936  33.530  27.183  1.00 14.14           O
ATOM    705  CB  ARG A 249      22.960  31.753  28.789  1.00 12.82           C
ATOM    706  CG  ARG A 249      23.435  31.870  30.224  1.00 15.98           C
ATOM    707  CD  ARG A 249      24.934  31.746  30.414  1.00 22.98           C
ATOM    708  NE  ARG A 249      25.286  32.032  31.807  1.00 24.50           N
ATOM    709  CZ  ARG A 249      26.530  32.157  32.251  1.00 29.90           C
ATOM    710  NH1 ARG A 249      27.548  31.996  31.415  1.00 45.77           N
ATOM    711  NH2 ARG A 249      26.777  32.432  33.523  1.00 35.88           N1+
ATOM    712  H   ARG A 249      21.426  29.861  29.079  1.00 12.53           H
ATOM    713  HA  ARG A 249      21.126  32.438  29.413  1.00 17.41           H
ATOM    714  HB2 ARG A 249      23.268  30.906  28.430  1.00 15.37           H
ATOM    715  HB3 ARG A 249      23.329  32.493  28.280  1.00 15.37           H
ATOM    716  HG2 ARG A 249      23.167  32.737  30.567  1.00 19.18           H
ATOM    717  HG3 ARG A 249      23.014  31.169  30.746  1.00 19.18           H
ATOM    718  HD2 ARG A 249      25.215  30.842  30.205  1.00 27.57           H
ATOM    719  HD3 ARG A 249      25.389  32.385  29.844  1.00 27.57           H
ATOM    720  HE  ARG A 249      24.645  32.163  32.365  1.00 29.39           H
ATOM    721 HH11 ARG A 249      27.400  31.821  30.586  1.00 54.92           H
ATOM    722 HH12 ARG A 249      28.356  32.072  31.701  1.00 54.92           H
ATOM    723 HH21 ARG A 249      26.126  32.533  34.076  1.00 43.05           H
ATOM    724 HH22 ARG A 249      27.589  32.501  33.798  1.00 43.05           H
ATOM    725  N   THR A 250      20.367  31.453  26.515  1.00 11.68           N
ATOM    726  CA  THR A 250      19.731  31.952  25.300  1.00 11.04           C
ATOM    727  C   THR A 250      18.354  32.555  25.574  1.00 13.55           C
ATOM    728  O   THR A 250      17.750  33.112  24.657  1.00 17.56           O
ATOM    729  CB  THR A 250      19.668  30.845  24.217  1.00 13.85           C
ATOM    730  OG1 THR A 250      18.656  29.869  24.520  1.00 12.30           O
ATOM    731  CG2 THR A 250      21.053  30.146  24.042  1.00 14.58           C
ATOM    732  H   THR A 250      20.366  30.598  26.600  1.00 14.01           H
ATOM    733  HA  THR A 250      20.285  32.665  24.944  1.00 13.24           H
ATOM    734  HB  THR A 250      19.445  31.261  23.370  1.00 16.62           H
ATOM    735  HG1 THR A 250      18.821  29.504  25.258  1.00 14.76           H
ATOM    736 HG21 THR A 250      20.993  29.457  23.361  1.00 17.48           H
ATOM    737 HG22 THR A 250      21.721  30.796  23.774  1.00 17.48           H
ATOM    738 HG23 THR A 250      21.327  29.739  24.879  1.00 17.48           H
ATOM    739  N   LEU A 251      17.865  32.456  26.815  1.00 13.16           N
ATOM    740  CA  LEU A 251      16.715  33.182  27.348  1.00 14.94           C
ATOM    741  C   LEU A 251      17.126  34.350  28.250  1.00 11.87           C
ATOM    742  O   LEU A 251      16.249  34.987  28.869  1.00 13.98           O
ATOM    743  CB  LEU A 251      15.833  32.219  28.143  1.00 13.31           C
ATOM    744  CG  LEU A 251      15.060  31.145  27.362  1.00 13.73           C
ATOM    745  CD1 LEU A 251      14.371  30.135  28.262  1.00 13.59           C
ATOM    746  CD2 LEU A 251      14.024  31.809  26.475  1.00 17.45           C
ATOM    747  H   LEU A 251      18.214  31.936  27.404  1.00 15.79           H
ATOM    748  HA  LEU A 251      16.192  33.536  26.612  1.00 17.92           H
ATOM    749  HB2 LEU A 251      16.398  31.754  28.780  1.00 15.97           H
ATOM    750  HB3 LEU A 251      15.177  32.745  28.626  1.00 15.97           H
ATOM    751  HG  LEU A 251      15.679  30.663  26.791  1.00 16.47           H
ATOM    752 HD11 LEU A 251      13.903  29.489  27.711  1.00 16.30           H
ATOM    753 HD12 LEU A 251      15.040  29.687  28.803  1.00 16.30           H
ATOM    754 HD13 LEU A 251      13.740  30.601  28.834  1.00 16.30           H
ATOM    755 HD21 LEU A 251      13.541  31.124  25.987  1.00 20.94           H
ATOM    756 HD22 LEU A 251      13.410  32.315  27.031  1.00 20.94           H
ATOM    757 HD23 LEU A 251      14.475  32.403  25.854  1.00 20.94           H
ATOM    758  N   ASP A 252      18.425  34.641  28.319  1.00 13.31           N
ATOM    759  CA  ASP A 252      19.021  35.637  29.214  1.00 15.34           C
ATOM    760  C   ASP A 252      18.742  35.313  30.676  1.00 15.67           C
ATOM    761  O   ASP A 252      18.550  36.215  31.502  1.00 16.08           O
ATOM    762  CB  ASP A 252      18.566  37.066  28.892  1.00 14.56           C
ATOM    763  CG  ASP A 252      19.660  38.125  29.207  1.00 23.51           C
ATOM    764  OD1 ASP A 252      19.366  39.331  29.047  1.00 31.24           O
ATOM    765  OD2 ASP A 252      20.817  37.778  29.577  1.00 23.23           O1-
ATOM    766  H   ASP A 252      19.013  34.251  27.828  1.00 15.97           H
ATOM    767  HA  ASP A 252      19.983  35.611  29.095  1.00 18.41           H
ATOM    768  HB2 ASP A 252      18.353  37.125  27.948  1.00 17.46           H
ATOM    769  HB3 ASP A 252      17.782  37.276  29.423  1.00 17.46           H
ATOM    770  N   ILE A 253      18.749  34.013  31.008  1.00 10.93           N
ATOM    771  CA  ILE A 253      18.678  33.531  32.376  1.00 10.71           C
ATOM    772  C   ILE A 253      19.981  32.810  32.667  1.00 14.58           C
ATOM    773  O   ILE A 253      20.357  31.897  31.938  1.00 14.30           O
ATOM    774  CB  ILE A 253      17.486  32.566  32.597  1.00 12.03           C
ATOM    775  CG1 ILE A 253      16.141  33.257  32.304  1.00 12.21           C
ATOM    776  CG2 ILE A 253      17.536  31.974  34.025  1.00 13.72           C
ATOM    777  CD1 ILE A 253      14.943  32.300  32.263  1.00 13.17           C
ATOM    778  H   ILE A 253      18.796  33.379  30.429  1.00 13.11           H
ATOM    779  HA  ILE A 253      18.591  34.281  32.985  1.00 12.84           H
ATOM    780  HB  ILE A 253      17.581  31.832  31.971  1.00 14.43           H
ATOM    781 HG12 ILE A 253      15.971  33.915  32.996  1.00 14.65           H
ATOM    782 HG13 ILE A 253      16.198  33.696  31.440  1.00 14.65           H
ATOM    783 HG21 ILE A 253      16.784  31.374  34.145  1.00 16.46           H
ATOM    784 HG22 ILE A 253      18.368  31.488  34.135  1.00 16.46           H
ATOM    785 HG23 ILE A 253      17.488  32.698  34.669  1.00 16.46           H
ATOM    786 HD11 ILE A 253      14.139  32.809  32.074  1.00 15.80           H
ATOM    787 HD12 ILE A 253      15.089  31.641  31.566  1.00 15.80           H
ATOM    788 HD13 ILE A 253      14.861  31.860  33.124  1.00 15.80           H
ATOM    789  N   GLN A 254      20.651  33.217  33.727  1.00 15.05           N
ATOM    790  CA  GLN A 254      21.866  32.575  34.197  1.00 17.15           C
ATOM    791  C   GLN A 254      21.512  31.578  35.291  1.00 16.51           C
ATOM    792  O   GLN A 254      20.714  31.882  36.178  1.00 15.10           O
ATOM    793  CB  GLN A 254      22.832  33.633  34.729  1.00 22.11           C
ATOM    794  CG  GLN A 254      24.093  33.111  35.311  1.00 32.72           C
ATOM    795  CD  GLN A 254      25.069  34.247  35.549  1.00 32.53           C
ATOM    796  OE1 GLN A 254      24.798  35.399  35.188  1.00 37.89           O
ATOM    797  NE2 GLN A 254      26.205  33.932  36.161  1.00 41.07           N
ATOM    798  H   GLN A 254      20.414  33.889  34.209  1.00 18.05           H
ATOM    799  HA  GLN A 254      22.292  32.100  33.466  1.00 20.57           H
ATOM    800  HB2 GLN A 254      23.072  34.224  33.998  1.00 26.53           H
ATOM    801  HB3 GLN A 254      22.381  34.140  35.421  1.00 26.53           H
ATOM    802  HG2 GLN A 254      23.905  32.683  36.160  1.00 39.26           H
ATOM    803  HG3 GLN A 254      24.498  32.481  34.695  1.00 39.26           H
ATOM    804 HE21 GLN A 254      26.354  33.119  36.399  1.00 49.28           H
ATOM    805 HE22 GLN A 254      26.792  34.541  36.319  1.00 49.28           H
ATOM    806  N   VAL A 255      22.102  30.389  35.222  1.00 13.80           N
ATOM    807  CA  VAL A 255      21.901  29.369  36.237  1.00 14.63           C
ATOM    808  C   VAL A 255      22.992  29.476  37.296  1.00 20.83           C
ATOM    809  O   VAL A 255      24.191  29.627  37.003  1.00 25.46           O
ATOM    810  CB  VAL A 255      21.874  27.961  35.615  1.00 22.10           C
ATOM    811  CG1 VAL A 255      21.730  26.900  36.710  1.00 28.30           C
ATOM    812  CG2 VAL A 255      20.758  27.850  34.638  1.00 21.57           C
ATOM    813  H   VAL A 255      22.630  30.148  34.587  1.00 16.55           H
ATOM    814  HA  VAL A 255      21.046  29.521  36.671  1.00 17.55           H
ATOM    815  HB  VAL A 255      22.707  27.803  35.144  1.00 26.51           H
ATOM    816 HG11 VAL A 255      21.715  26.021  36.298  1.00 33.95           H
ATOM    817 HG12 VAL A 255      22.485  26.968  37.316  1.00 33.95           H
ATOM    818 HG13 VAL A 255      20.903  27.053  37.192  1.00 33.95           H
ATOM    819 HG21 VAL A 255      20.759  26.957  34.259  1.00 25.87           H
ATOM    820 HG22 VAL A 255      19.920  28.014  35.098  1.00 25.87           H
ATOM    821 HG23 VAL A 255      20.886  28.508  33.937  1.00 25.87           H
ATOM    822  N   ALA A 256      22.569  29.420  38.543  1.00 14.92           N
ATOM    823  CA  ALA A 256      23.471  29.347  39.680  1.00 17.88           C
ATOM    824  C   ALA A 256      23.185  28.016  40.360  1.00 20.07           C
ATOM    825  O   ALA A 256      22.072  27.809  40.848  1.00 16.18           O
ATOM    826  CB  ALA A 256      23.245  30.513  40.636  1.00 22.19           C
ATOM    827  H   ALA A 256      21.738  29.422  38.766  1.00 17.90           H
ATOM    828  HA  ALA A 256      24.392  29.357  39.377  1.00 21.46           H
ATOM    829  HB1 ALA A 256      23.861  30.434  41.381  1.00 26.62           H
ATOM    830  HB2 ALA A 256      23.403  31.345  40.162  1.00 26.62           H
ATOM    831  HB3 ALA A 256      22.330  30.485  40.958  1.00 26.62           H
ATOM    832  N   LEU A 257      24.182  27.125  40.398  1.00 17.99           N
ATOM    833  CA  LEU A 257      24.000  25.807  41.010  1.00 15.05           C
ATOM    834  C   LEU A 257      24.137  25.961  42.508  1.00 21.85           C
ATOM    835  O   LEU A 257      25.247  25.959  43.047  1.00 27.90           O
ATOM    836  CB  LEU A 257      25.004  24.794  40.464  1.00 21.62           C
ATOM    837  CG  LEU A 257      24.682  23.318  40.764  1.00 22.56           C
ATOM    838  CD1 LEU A 257      23.332  22.872  40.260  1.00 19.73           C
ATOM    839  CD2 LEU A 257      25.747  22.375  40.196  1.00 25.02           C
ATOM    840  H   LEU A 257      24.968  27.259  40.078  1.00 21.59           H
ATOM    841  HA  LEU A 257      23.106  25.483  40.817  1.00 18.05           H
ATOM    842  HB2 LEU A 257      25.046  24.893  39.500  1.00 25.94           H
ATOM    843  HB3 LEU A 257      25.874  24.986  40.847  1.00 25.94           H
ATOM    844  HG  LEU A 257      24.681  23.200  41.727  1.00 27.07           H
ATOM    845 HD11 LEU A 257      23.204  21.937  40.486  1.00 23.66           H
ATOM    846 HD12 LEU A 257      22.645  23.412  40.680  1.00 23.66           H
ATOM    847 HD13 LEU A 257      23.302  22.987  39.297  1.00 23.66           H
ATOM    848 HD21 LEU A 257      25.503  21.460  40.409  1.00 30.02           H
ATOM    849 HD22 LEU A 257      25.790  22.491  39.234  1.00 30.02           H
ATOM    850 HD23 LEU A 257      26.604  22.591  40.595  1.00 30.02           H
ATOM    851  N   THR A 258      22.991  26.060  43.166  1.00 13.94           N
ATOM    852  CA  THR A 258      22.849  26.277  44.599  1.00 19.54           C
ATOM    853  C   THR A 258      23.230  25.049  45.402  1.00 21.02           C
ATOM    854  O   THR A 258      23.782  25.156  46.507  1.00 23.11           O
ATOM    855  CB  THR A 258      21.385  26.630  44.891  1.00 26.66           C
ATOM    856  OG1 THR A 258      21.082  27.874  44.268  1.00 38.20           O
ATOM    857  CG2 THR A 258      21.107  26.704  46.392  1.00 34.42           C
ATOM    858  H   THR A 258      22.229  25.999  42.773  1.00 16.72           H
ATOM    859  HA  THR A 258      23.411  27.018  44.876  1.00 23.44           H
ATOM    860  HB  THR A 258      20.814  25.942  44.515  1.00 31.98           H
ATOM    861  HG1 THR A 258      21.198  27.815  43.438  1.00 45.84           H
ATOM    862 HG21 THR A 258      20.176  26.928  46.545  1.00 41.30           H
ATOM    863 HG22 THR A 258      21.298  25.848  46.807  1.00 41.30           H
ATOM    864 HG23 THR A 258      21.667  27.384  46.799  1.00 41.30           H
ATOM    865  N   GLY A 259      22.891  23.879  44.892  1.00 15.88           N
ATOM    866  CA  GLY A 259      23.116  22.667  45.641  1.00 19.32           C
ATOM    867  C   GLY A 259      23.026  21.443  44.767  1.00 15.36           C
ATOM    868  O   GLY A 259      22.519  21.470  43.645  1.00 13.02           O
ATOM    869  H   GLY A 259      22.532  23.762  44.119  1.00 19.05           H
ATOM    870  HA2 GLY A 259      23.997  22.694  46.046  1.00 23.17           H
ATOM    871  HA3 GLY A 259      22.454  22.593  46.346  1.00 23.17           H
ATOM    872  N   LEU A 260      23.579  20.369  45.300  1.00 15.96           N
ATOM    873  CA  LEU A 260      23.725  19.134  44.565  1.00 19.03           C
ATOM    874  C   LEU A 260      23.602  18.006  45.572  1.00 17.21           C
ATOM    875  O   LEU A 260      24.120  18.118  46.685  1.00 21.78           O
ATOM    876  CB  LEU A 260      25.085  19.152  43.890  1.00 27.60           C
ATOM    877  CG  LEU A 260      25.517  18.042  42.988  1.00 27.45           C
ATOM    878  CD1 LEU A 260      26.555  18.611  42.044  1.00 25.38           C
ATOM    879  CD2 LEU A 260      26.080  16.930  43.856  1.00 23.28           C
ATOM    880  H   LEU A 260      23.882  20.331  46.104  1.00 19.15           H
ATOM    881  HA  LEU A 260      23.028  19.050  43.895  1.00 22.83           H
ATOM    882  HB2 LEU A 260      25.130  19.964  43.360  1.00 33.11           H
ATOM    883  HB3 LEU A 260      25.752  19.205  44.592  1.00 33.11           H
ATOM    884  HG  LEU A 260      24.764  17.707  42.478  1.00 32.94           H
ATOM    885 HD11 LEU A 260      26.855  17.909  41.445  1.00 30.45           H
ATOM    886 HD12 LEU A 260      26.156  19.333  41.535  1.00 30.45           H
ATOM    887 HD13 LEU A 260      27.304  18.945  42.563  1.00 30.45           H
ATOM    888 HD21 LEU A 260      26.367  16.199  43.286  1.00 27.93           H
ATOM    889 HD22 LEU A 260      26.835  17.273  44.359  1.00 27.93           H
ATOM    890 HD23 LEU A 260      25.389  16.624  44.464  1.00 27.93           H
ATOM    891  N   GLU A 261      22.977  16.906  45.173  1.00 13.93           N
ATOM    892  CA  GLU A 261      22.828  15.787  46.080  1.00 13.67           C
ATOM    893  C   GLU A 261      22.805  14.486  45.295  1.00 14.83           C
ATOM    894  O   GLU A 261      22.186  14.425  44.230  1.00 14.95           O
ATOM    895  CB  GLU A 261      21.503  15.968  46.821  1.00 28.05           C
ATOM    896  CG  GLU A 261      21.242  15.102  47.934  1.00 32.38           C
ATOM    897  CD  GLU A 261      19.947  15.488  48.628  1.00 18.80           C
ATOM    898  OE1 GLU A 261      19.653  16.691  48.831  1.00 16.86           O
ATOM    899  OE2 GLU A 261      19.283  14.551  49.034  1.00 20.69           O1-
ATOM    900  H   GLU A 261      22.637  16.786  44.393  1.00 16.70           H
ATOM    901  HA  GLU A 261      23.557  15.768  46.720  1.00 16.40           H
ATOM    902  HB2 GLU A 261      21.468  16.878  47.155  1.00 33.65           H
ATOM    903  HB3 GLU A 261      20.783  15.836  46.184  1.00 33.65           H
ATOM    904  HG2 GLU A 261      21.160  14.188  47.619  1.00 38.85           H
ATOM    905  HG3 GLU A 261      21.966  15.174  48.575  1.00 38.85           H
ATOM    906  N   VAL A 262      23.448  13.439  45.836  1.00 13.51           N
ATOM    907  CA  VAL A 262      23.408  12.097  45.261  1.00 14.25           C
ATOM    908  C   VAL A 262      22.811  11.140  46.286  1.00 12.30           C
ATOM    909  O   VAL A 262      23.249  11.093  47.439  1.00 14.89           O
ATOM    910  CB  VAL A 262      24.804  11.623  44.809  1.00 12.24           C
ATOM    911  CG1 VAL A 262      24.696  10.277  44.138  1.00 13.62           C
ATOM    912  CG2 VAL A 262      25.432  12.642  43.891  1.00 15.09           C
ATOM    913  H   VAL A 262      23.923  13.489  46.552  1.00 16.21           H
ATOM    914  HA  VAL A 262      22.827  12.104  44.484  1.00 17.09           H
ATOM    915  HB  VAL A 262      25.375  11.527  45.588  1.00 14.68           H
ATOM    916 HG11 VAL A 262      25.580   9.992  43.859  1.00 16.34           H
ATOM    917 HG12 VAL A 262      24.326   9.639  44.768  1.00 16.34           H
ATOM    918 HG13 VAL A 262      24.115  10.355  43.366  1.00 16.34           H
ATOM    919 HG21 VAL A 262      26.307  12.325  43.619  1.00 18.10           H
ATOM    920 HG22 VAL A 262      24.864  12.757  43.113  1.00 18.10           H
ATOM    921 HG23 VAL A 262      25.517  13.483  44.366  1.00 18.10           H
ATOM    922  N   TRP A 263      21.778  10.412  45.877  1.00 13.88           N
ATOM    923  CA  TRP A 263      21.098   9.464  46.754  1.00 14.48           C
ATOM    924  C   TRP A 263      21.894   8.161  46.750  1.00 14.91           C
ATOM    925  O   TRP A 263      21.540   7.166  46.108  1.00 16.44           O
ATOM    926  CB  TRP A 263      19.654   9.297  46.307  1.00 15.65           C
ATOM    927  CG  TRP A 263      18.813  10.535  46.575  1.00 14.61           C
ATOM    928  CD1 TRP A 263      19.162  11.591  47.340  1.00 15.14           C
ATOM    929  CD2 TRP A 263      17.493  10.790  46.105  1.00 11.11           C
ATOM    930  NE1 TRP A 263      18.142  12.511  47.386  1.00 17.40           N
ATOM    931  CE2 TRP A 263      17.099  12.043  46.625  1.00 14.00           C
ATOM    932  CE3 TRP A 263      16.600  10.089  45.272  1.00 12.29           C
ATOM    933  CZ2 TRP A 263      15.839  12.604  46.351  1.00 13.01           C
ATOM    934  CZ3 TRP A 263      15.374  10.638  45.012  1.00 12.13           C
ATOM    935  CH2 TRP A 263      14.996  11.886  45.552  1.00 14.21           C
ATOM    936  H   TRP A 263      21.447  10.449  45.084  1.00 16.65           H
ATOM    937  HA  TRP A 263      21.095   9.814  47.659  1.00 17.37           H
ATOM    938  HB2 TRP A 263      19.636   9.123  45.353  1.00 18.77           H
ATOM    939  HB3 TRP A 263      19.257   8.554  46.788  1.00 18.77           H
ATOM    940  HD1 TRP A 263      19.974  11.678  47.785  1.00 18.16           H
ATOM    941  HE1 TRP A 263      18.156  13.257  47.815  1.00 20.87           H
ATOM    942  HE3 TRP A 263      16.831   9.259  44.922  1.00 14.74           H
ATOM    943  HZ2 TRP A 263      15.592  13.431  46.698  1.00 15.61           H
ATOM    944  HZ3 TRP A 263      14.776  10.177  44.469  1.00 14.55           H
ATOM    945  HH2 TRP A 263      14.160  12.237  45.344  1.00 17.05           H
ATOM    946  N   THR A 264      23.002   8.186  47.485  1.00 13.83           N
ATOM    947  CA  THR A 264      23.948   7.067  47.479  1.00 15.73           C
ATOM    948  C   THR A 264      23.424   5.819  48.170  1.00 19.97           C
ATOM    949  O   THR A 264      23.908   4.725  47.864  1.00 22.81           O
ATOM    950  CB  THR A 264      25.265   7.446  48.145  1.00 16.46           C
ATOM    951  OG1 THR A 264      24.990   7.937  49.454  1.00 17.99           O
ATOM    952  CG2 THR A 264      26.011   8.498  47.341  1.00 15.91           C
ATOM    953  H   THR A 264      23.232   8.838  47.997  1.00 16.59           H
ATOM    954  HA  THR A 264      24.142   6.832  46.558  1.00 18.88           H
ATOM    955  HB  THR A 264      25.828   6.659  48.211  1.00 19.74           H
ATOM    956  HG1 THR A 264      25.706   8.152  49.837  1.00 21.59           H
ATOM    957 HG21 THR A 264      26.844   8.724  47.783  1.00 19.08           H
ATOM    958 HG22 THR A 264      26.206   8.161  46.453  1.00 19.08           H
ATOM    959 HG23 THR A 264      25.469   9.299  47.262  1.00 19.08           H
ATOM    960  N   GLU A 265      22.495   5.919  49.115  1.00 18.73           N
ATOM    961  CA  GLU A 265      22.060   4.661  49.720  1.00 27.77           C
ATOM    962  C   GLU A 265      20.630   4.264  49.417  1.00 23.38           C
ATOM    963  O   GLU A 265      20.384   3.080  49.229  1.00 22.61           O
ATOM    964  CB  GLU A 265      22.274   4.666  51.229  1.00 32.96           C
ATOM    965  CG  GLU A 265      21.951   5.908  51.932  1.00 30.94           C
ATOM    966  CD  GLU A 265      22.518   5.876  53.344  1.00 48.39           C
ATOM    967  OE1 GLU A 265      22.185   4.927  54.097  1.00 56.24           O
ATOM    968  OE2 GLU A 265      23.327   6.773  53.684  1.00 50.72           O1-
ATOM    969  H   GLU A 265      22.126   6.639  49.407  1.00 22.47           H
ATOM    970  HA  GLU A 265      22.623   3.957  49.362  1.00 33.32           H
ATOM    971  HB2 GLU A 265      21.725   3.966  51.616  1.00 39.55           H
ATOM    972  HB3 GLU A 265      23.209   4.473  51.403  1.00 39.55           H
ATOM    973  HG2 GLU A 265      22.342   6.659  51.459  1.00 37.12           H
ATOM    974  HG3 GLU A 265      20.987   6.007  51.989  1.00 37.12           H
ATOM    975  N   ARG A 266      19.692   5.203  49.313  1.00 19.66           N
ATOM    976  CA  ARG A 266      18.333   4.847  48.955  1.00 21.29           C
ATOM    977  C   ARG A 266      17.682   6.089  48.371  1.00 16.42           C
ATOM    978  O   ARG A 266      18.045   7.211  48.736  1.00 18.47           O
ATOM    979  CB  ARG A 266      17.534   4.353  50.175  1.00 20.35           C
ATOM    980  CG  ARG A 266      17.120   5.498  51.103  1.00 27.75           C
ATOM    981  CD  ARG A 266      16.345   5.048  52.332  1.00 39.23           C
ATOM    982  NE  ARG A 266      15.702   6.187  52.997  1.00 41.22           N
ATOM    983  CZ  ARG A 266      14.635   6.840  52.530  1.00 31.97           C
ATOM    984  NH1 ARG A 266      14.069   6.463  51.387  1.00 45.02           N
ATOM    985  NH2 ARG A 266      14.121   7.866  53.208  1.00 45.38           N1+
ATOM    986  H   ARG A 266      19.820   6.043  49.444  1.00 23.59           H
ATOM    987  HA  ARG A 266      18.340   4.149  48.282  1.00 25.54           H
ATOM    988  HB2 ARG A 266      16.729   3.908  49.869  1.00 24.42           H
ATOM    989  HB3 ARG A 266      18.083   3.736  50.685  1.00 24.42           H
ATOM    990  HG2 ARG A 266      17.919   5.957  51.408  1.00 33.29           H
ATOM    991  HG3 ARG A 266      16.557   6.113  50.607  1.00 33.29           H
ATOM    992  HD2 ARG A 266      15.655   4.421  52.064  1.00 47.07           H
ATOM    993  HD3 ARG A 266      16.955   4.631  52.961  1.00 47.07           H
ATOM    994  HE  ARG A 266      16.036   6.453  53.744  1.00 49.46           H
ATOM    995 HH11 ARG A 266      14.394   5.802  50.944  1.00 54.02           H
ATOM    996 HH12 ARG A 266      13.381   6.884  51.089  1.00 54.02           H
ATOM    997 HH21 ARG A 266      14.480   8.115  53.949  1.00 54.45           H
ATOM    998 HH22 ARG A 266      13.432   8.281  52.903  1.00 54.45           H
ATOM    999  N   ASP A 267      16.709   5.881  47.490  1.00 17.66           N
ATOM   1000  CA  ASP A 267      15.936   7.003  46.976  1.00 16.33           C
ATOM   1001  C   ASP A 267      15.156   7.655  48.113  1.00 17.59           C
ATOM   1002  O   ASP A 267      14.575   6.963  48.959  1.00 18.46           O
ATOM   1003  CB  ASP A 267      14.969   6.540  45.895  1.00 13.19           C
ATOM   1004  CG  ASP A 267      15.636   6.243  44.594  1.00 15.99           C
ATOM   1005  OD1 ASP A 267      16.690   6.850  44.295  1.00 14.59           O
ATOM   1006  OD2 ASP A 267      15.064   5.427  43.847  1.00 18.82           O1-
ATOM   1007  H   ASP A 267      16.480   5.113  47.178  1.00 21.19           H
ATOM   1008  HA  ASP A 267      16.535   7.663  46.594  1.00 19.59           H
ATOM   1009  HB2 ASP A 267      14.527   5.730  46.195  1.00 15.83           H
ATOM   1010  HB3 ASP A 267      14.312   7.237  45.742  1.00 15.83           H
ATOM   1011  N   ARG A 268      15.112   8.997  48.117  1.00 17.08           N
ATOM   1012  CA  ARG A 268      14.403   9.714  49.170  1.00 14.70           C
ATOM   1013  C   ARG A 268      12.956  10.000  48.802  1.00 17.26           C
ATOM   1014  O   ARG A 268      12.136  10.286  49.696  1.00 19.03           O
ATOM   1015  CB  ARG A 268      15.129  11.026  49.502  1.00 17.93           C
ATOM   1016  CG  ARG A 268      16.580  10.851  49.973  1.00 20.70           C
ATOM   1017  CD  ARG A 268      16.702   9.870  51.119  1.00 30.76           C
ATOM   1018  NE  ARG A 268      18.082   9.707  51.574  1.00 32.71           N
ATOM   1019  CZ  ARG A 268      18.446   8.862  52.532  1.00 34.11           C
ATOM   1020  NH1 ARG A 268      17.529   8.132  53.130  1.00 33.58           N
ATOM   1021  NH2 ARG A 268      19.716   8.745  52.898  1.00 41.51           N1+
ATOM   1022  H   ARG A 268      15.480   9.502  47.526  1.00 20.49           H
ATOM   1023  HA  ARG A 268      14.401   9.167  49.971  1.00 17.63           H
ATOM   1024  HB2 ARG A 268      15.143  11.582  48.708  1.00 21.51           H
ATOM   1025  HB3 ARG A 268      14.643  11.479  50.209  1.00 21.51           H
ATOM   1026  HG2 ARG A 268      17.115  10.518  49.235  1.00 24.83           H
ATOM   1027  HG3 ARG A 268      16.922  11.708  50.272  1.00 24.83           H
ATOM   1028  HD2 ARG A 268      16.174  10.191  51.868  1.00 36.90           H
ATOM   1029  HD3 ARG A 268      16.376   9.003  50.830  1.00 36.90           H
ATOM   1030  HE  ARG A 268      18.670  10.263  51.283  1.00 39.25           H
ATOM   1031 HH11 ARG A 268      16.705   8.200  52.896  1.00 40.29           H
ATOM   1032 HH12 ARG A 268      17.755   7.583  53.753  1.00 40.29           H
ATOM   1033 HH21 ARG A 268      20.320   9.223  52.514  1.00 49.81           H
ATOM   1034 HH22 ARG A 268      19.935   8.198  53.524  1.00 49.81           H
ATOM   1035  N   SER A 269      12.627   9.927  47.517  1.00 17.08           N
ATOM   1036  CA  SER A 269      11.267   9.872  47.030  1.00 15.55           C
ATOM   1037  C   SER A 269      11.158   8.680  46.084  1.00 17.57           C
ATOM   1038  O   SER A 269      12.167   8.229  45.523  1.00 16.56           O
ATOM   1039  CB  SER A 269      10.854  11.170  46.322  1.00 14.78           C
ATOM   1040  OG  SER A 269      11.655  11.455  45.187  1.00 14.32           O
ATOM   1041  H   SER A 269      13.209   9.907  46.884  1.00 20.49           H
ATOM   1042  HA  SER A 269      10.665   9.726  47.776  1.00 18.65           H
ATOM   1043  HB2 SER A 269       9.931  11.087  46.037  1.00 17.73           H
ATOM   1044  HB3 SER A 269      10.936  11.905  46.951  1.00 17.73           H
ATOM   1045  HG  SER A 269      11.593  10.831  44.627  1.00 17.18           H
ATOM   1046  N   ARG A 270       9.934   8.161  45.929  1.00 15.29           N
ATOM   1047  CA  ARG A 270       9.726   6.928  45.174  1.00 18.61           C
ATOM   1048  C   ARG A 270       9.884   7.200  43.675  1.00 13.21           C
ATOM   1049  O   ARG A 270       9.182   8.044  43.110  1.00 15.50           O
ATOM   1050  CB  ARG A 270       8.345   6.356  45.485  1.00 18.96           C
ATOM   1051  H   ARG A 270       9.214   8.503  46.252  1.00 18.34           H
ATOM   1052  HA  ARG A 270      10.393   6.274  45.437  1.00 22.32           H
ATOM   1053  HB1 ARG A 270       7.671   7.011  45.247  1.00 22.75           H
ATOM   1054  HB3 ARG A 270       8.216   5.544  44.969  1.00 22.75           H
ATOM   1055  N   VAL A 271      10.803   6.476  43.023  1.00 12.41           N
ATOM   1056  CA  VAL A 271      11.054   6.599  41.594  1.00 11.32           C
ATOM   1057  C   VAL A 271      10.581   5.305  40.936  1.00 17.67           C
ATOM   1058  O   VAL A 271      11.083   4.222  41.251  1.00 19.00           O
ATOM   1059  CB  VAL A 271      12.546   6.862  41.325  1.00 14.20           C
ATOM   1060  CG1 VAL A 271      12.835   6.999  39.832  1.00 18.24           C
ATOM   1061  CG2 VAL A 271      13.028   8.092  42.056  1.00 13.44           C
ATOM   1062  H   VAL A 271      11.305   5.892  43.406  1.00 14.89           H
ATOM   1063  HA  VAL A 271      10.539   7.338  41.233  1.00 13.58           H
ATOM   1064  HB  VAL A 271      13.057   6.106  41.654  1.00 17.03           H
ATOM   1065 HG11 VAL A 271      13.782   7.164  39.708  1.00 21.88           H
ATOM   1066 HG12 VAL A 271      12.579   6.178  39.384  1.00 21.88           H
ATOM   1067 HG13 VAL A 271      12.321   7.742  39.479  1.00 21.88           H
ATOM   1068 HG21 VAL A 271      13.970   8.225  41.862  1.00 16.12           H
ATOM   1069 HG22 VAL A 271      12.517   8.859  41.753  1.00 16.12           H
ATOM   1070 HG23 VAL A 271      12.901   7.964  43.008  1.00 16.12           H
ATOM   1071  N   THR A 272       9.616   5.418  40.035  1.00 15.91           N
ATOM   1072  CA  THR A 272       9.037   4.266  39.358  1.00 18.74           C
ATOM   1073  C   THR A 272       9.026   4.519  37.856  1.00 21.97           C
ATOM   1074  O   THR A 272       9.461   5.566  37.380  1.00 18.86           O
ATOM   1075  CB  THR A 272       7.617   3.995  39.864  1.00 18.61           C
ATOM   1076  OG1 THR A 272       6.768   5.078  39.498  1.00 20.52           O
ATOM   1077  CG2 THR A 272       7.612   3.827  41.375  1.00 18.22           C
ATOM   1078  H   THR A 272       9.272   6.168  39.793  1.00 19.09           H
ATOM   1079  HA  THR A 272       9.580   3.482  39.534  1.00 22.49           H
ATOM   1080  HB  THR A 272       7.285   3.176  39.464  1.00 22.33           H
ATOM   1081  HG1 THR A 272       5.987   4.936  39.772  1.00 24.62           H
ATOM   1082 HG21 THR A 272       6.709   3.656  41.686  1.00 21.86           H
ATOM   1083 HG22 THR A 272       8.179   3.082  41.628  1.00 21.86           H
ATOM   1084 HG23 THR A 272       7.943   4.634  41.799  1.00 21.86           H
ATOM   1085  N   GLN A 273       8.465   3.571  37.100  1.00 18.62           N
ATOM   1086  CA  GLN A 273       8.316   3.730  35.653  1.00 18.03           C
ATOM   1087  C   GLN A 273       7.258   4.753  35.261  1.00 14.22           C
ATOM   1088  O   GLN A 273       7.170   5.108  34.082  1.00 16.66           O
ATOM   1089  CB  GLN A 273       7.984   2.367  35.020  1.00 26.12           C
ATOM   1090  CG  GLN A 273       6.621   1.809  35.429  1.00 26.09           C
ATOM   1091  CD  GLN A 273       6.256   0.501  34.719  1.00 38.84           C
ATOM   1092  OE1 GLN A 273       6.991   0.009  33.868  1.00 37.52           O
ATOM   1093  NE2 GLN A 273       5.102  -0.055  35.070  1.00 39.43           N
ATOM   1094  H   GLN A 273       8.163   2.825  37.403  1.00 22.34           H
ATOM   1095  HA  GLN A 273       9.162   4.028  35.285  1.00 21.63           H
ATOM   1096  HB2 GLN A 273       7.989   2.462  34.055  1.00 31.34           H
ATOM   1097  HB3 GLN A 273       8.660   1.726  35.290  1.00 31.34           H
ATOM   1098  HG2 GLN A 273       6.625   1.638  36.384  1.00 31.30           H
ATOM   1099  HG3 GLN A 273       5.937   2.464  35.215  1.00 31.30           H
ATOM   1100 HE21 GLN A 273       4.607   0.320  35.665  1.00 47.31           H
ATOM   1101 HE22 GLN A 273       4.849  -0.791  34.702  1.00 47.31           H
ATOM   1102  N   ASP A 274       6.446   5.211  36.204  1.00 14.22           N
ATOM   1103  CA  ASP A 274       5.452   6.252  35.970  1.00 16.47           C
ATOM   1104  C   ASP A 274       6.127   7.604  36.149  1.00 13.96           C
ATOM   1105  O   ASP A 274       6.436   7.996  37.281  1.00 16.18           O
ATOM   1106  CB  ASP A 274       4.295   6.082  36.960  1.00 21.63           C
ATOM   1107  CG  ASP A 274       3.142   7.068  36.746  1.00 23.26           C
ATOM   1108  OD1 ASP A 274       3.290   8.114  36.090  1.00 23.53           O
ATOM   1109  OD2 ASP A 274       2.039   6.790  37.271  1.00 28.17           O1-
ATOM   1110  H   ASP A 274       6.452   4.925  37.015  1.00 17.06           H
ATOM   1111  HA  ASP A 274       5.108   6.186  35.066  1.00 19.76           H
ATOM   1112  HB2 ASP A 274       3.937   5.185  36.871  1.00 25.95           H
ATOM   1113  HB3 ASP A 274       4.633   6.213  37.860  1.00 25.95           H
ATOM   1114  N   ALA A 275       6.359   8.307  35.041  1.00 15.30           N
ATOM   1115  CA  ALA A 275       7.009   9.619  35.102  1.00 15.52           C
ATOM   1116  C   ALA A 275       6.230  10.594  35.974  1.00 17.22           C
ATOM   1117  O   ALA A 275       6.827  11.353  36.746  1.00 14.74           O
ATOM   1118  CB  ALA A 275       7.157  10.195  33.696  1.00 17.39           C
ATOM   1119  H   ALA A 275       6.151   8.051  34.247  1.00 18.35           H
ATOM   1120  HA  ALA A 275       7.895   9.516  35.481  1.00 18.62           H
ATOM   1121  HB1 ALA A 275       7.588  11.062  33.755  1.00 20.87           H
ATOM   1122  HB2 ALA A 275       7.698   9.592  33.163  1.00 20.87           H
ATOM   1123  HB3 ALA A 275       6.277  10.290  33.300  1.00 20.87           H
ATOM   1124  N   ASN A 276       4.902  10.610  35.849  1.00 16.25           N
ATOM   1125  CA  ASN A 276       4.113  11.589  36.580  1.00 16.16           C
ATOM   1126  C   ASN A 276       4.114  11.298  38.076  1.00 15.60           C
ATOM   1127  O   ASN A 276       4.236  12.216  38.901  1.00 15.55           O
ATOM   1128  CB  ASN A 276       2.684  11.626  36.033  1.00 20.70           C
ATOM   1129  CG  ASN A 276       1.890  12.698  36.707  1.00 21.66           C
ATOM   1130  OD1 ASN A 276       2.201  13.869  36.553  1.00 19.51           O
ATOM   1131  ND2 ASN A 276       0.894  12.307  37.499  1.00 25.01           N
ATOM   1132  H   ASN A 276       4.445  10.073  35.356  1.00 19.49           H
ATOM   1133  HA  ASN A 276       4.504  12.467  36.449  1.00 19.38           H
ATOM   1134  HB2 ASN A 276       2.252  10.774  36.200  1.00 24.84           H
ATOM   1135  HB3 ASN A 276       2.707  11.813  35.082  1.00 24.84           H
ATOM   1136 HD21 ASN A 276       0.752  11.466  37.603  1.00 30.00           H
ATOM   1137  N   ALA A 277       3.963  10.030  38.450  1.00 15.75           N
ATOM   1138  CA  ALA A 277       4.034   9.663  39.857  1.00 15.39           C
ATOM   1139  C   ALA A 277       5.387  10.019  40.429  1.00 16.57           C
ATOM   1140  O   ALA A 277       5.488  10.535  41.549  1.00 15.60           O
ATOM   1141  CB  ALA A 277       3.748   8.166  40.025  1.00 18.94           C
ATOM   1142  H   ALA A 277       3.820   9.372  37.915  1.00 18.89           H
ATOM   1143  HA  ALA A 277       3.360  10.157  40.349  1.00 18.47           H
ATOM   1144  HB1 ALA A 277       3.799   7.938  40.966  1.00 22.73           H
ATOM   1145  HB2 ALA A 277       2.859   7.975  39.686  1.00 22.73           H
ATOM   1146  HB3 ALA A 277       4.408   7.660  39.525  1.00 22.73           H
ATOM   1147  N   THR A 278       6.435   9.798  39.643  1.00 14.09           N
ATOM   1148  CA  THR A 278       7.783  10.101  40.094  1.00 13.09           C
ATOM   1149  C   THR A 278       7.974  11.607  40.281  1.00 12.31           C
ATOM   1150  O   THR A 278       8.555  12.044  41.279  1.00 12.21           O
ATOM   1151  CB  THR A 278       8.795   9.554  39.079  1.00 15.01           C
ATOM   1152  OG1 THR A 278       8.733   8.117  39.037  1.00 15.20           O
ATOM   1153  CG2 THR A 278      10.237   9.957  39.440  1.00 14.45           C
ATOM   1154  H   THR A 278       6.391   9.475  38.847  1.00 16.90           H
ATOM   1155  HA  THR A 278       7.940   9.666  40.946  1.00 15.70           H
ATOM   1156  HB  THR A 278       8.591   9.909  38.200  1.00 18.00           H
ATOM   1157  HG1 THR A 278       7.963   7.869  38.811  1.00 18.24           H
ATOM   1158 HG21 THR A 278      10.855   9.599  38.783  1.00 17.34           H
ATOM   1159 HG22 THR A 278      10.317  10.923  39.454  1.00 17.34           H
ATOM   1160 HG23 THR A 278      10.469   9.608  40.315  1.00 17.34           H
ATOM   1161  N   LEU A 279       7.472  12.399  39.333  1.00 12.64           N
ATOM   1162  CA  LEU A 279       7.536  13.855  39.437  1.00 12.51           C
ATOM   1163  C   LEU A 279       6.884  14.342  40.716  1.00 15.04           C
ATOM   1164  O   LEU A 279       7.492  15.082  41.480  1.00 12.92           O
ATOM   1165  CB  LEU A 279       6.877  14.501  38.224  1.00 12.45           C
ATOM   1166  CG  LEU A 279       6.654  16.015  38.304  1.00 12.99           C
ATOM   1167  CD1 LEU A 279       7.968  16.773  38.382  1.00 12.64           C
ATOM   1168  CD2 LEU A 279       5.861  16.467  37.105  1.00 14.41           C
ATOM   1169  H   LEU A 279       7.087  12.116  38.618  1.00 15.17           H
ATOM   1170  HA  LEU A 279       8.467  14.129  39.452  1.00 15.01           H
ATOM   1171  HB2 LEU A 279       7.435  14.331  37.448  1.00 14.94           H
ATOM   1172  HB3 LEU A 279       6.010  14.087  38.093  1.00 14.94           H
ATOM   1173  HG  LEU A 279       6.140  16.219  39.101  1.00 15.58           H
ATOM   1174 HD11 LEU A 279       7.781  17.723  38.431  1.00 15.16           H
ATOM   1175 HD12 LEU A 279       8.449  16.488  39.174  1.00 15.16           H
ATOM   1176 HD13 LEU A 279       8.491  16.578  37.589  1.00 15.16           H
ATOM   1177 HD21 LEU A 279       5.723  17.426  37.161  1.00 17.29           H
ATOM   1178 HD22 LEU A 279       6.356  16.251  36.299  1.00 17.29           H
ATOM   1179 HD23 LEU A 279       5.006  16.009  37.101  1.00 17.29           H
ATOM   1180  N   TRP A 280       5.636  13.923  40.983  1.00 14.13           N
ATOM   1181  CA  TRP A 280       4.973  14.483  42.152  1.00 14.48           C
ATOM   1182  C   TRP A 280       5.519  13.928  43.467  1.00 12.48           C
ATOM   1183  O   TRP A 280       5.546  14.660  44.464  1.00 15.00           O
ATOM   1184  CB  TRP A 280       3.460  14.320  42.008  1.00 14.83           C
ATOM   1185  CG  TRP A 280       2.989  15.290  40.960  1.00 17.58           C
ATOM   1186  CD1 TRP A 280       2.794  15.023  39.643  1.00 17.63           C
ATOM   1187  CD2 TRP A 280       2.739  16.702  41.122  1.00 14.79           C
ATOM   1188  NE1 TRP A 280       2.411  16.170  38.976  1.00 17.79           N
ATOM   1189  CE2 TRP A 280       2.367  17.209  39.866  1.00 17.71           C
ATOM   1190  CE3 TRP A 280       2.764  17.578  42.221  1.00 17.52           C
ATOM   1191  CZ2 TRP A 280       2.031  18.549  39.674  1.00 15.32           C
ATOM   1192  CZ3 TRP A 280       2.428  18.905  42.021  1.00 19.37           C
ATOM   1193  CH2 TRP A 280       2.077  19.372  40.759  1.00 18.66           C
ATOM   1194  H   TRP A 280       5.182  13.350  40.529  1.00 16.95           H
ATOM   1195  HA  TRP A 280       5.149  15.437  42.160  1.00 17.36           H
ATOM   1196  HB2 TRP A 280       3.250  13.418  41.720  1.00 17.80           H
ATOM   1197  HB3 TRP A 280       3.023  14.528  42.849  1.00 17.80           H
ATOM   1198  HD1 TRP A 280       2.906  14.190  39.247  1.00 21.15           H
ATOM   1199  HE1 TRP A 280       2.228  16.222  38.138  1.00 21.34           H
ATOM   1200  HE3 TRP A 280       3.005  17.272  43.065  1.00 21.02           H
ATOM   1201  HZ2 TRP A 280       1.786  18.869  38.836  1.00 18.38           H
ATOM   1202  HZ3 TRP A 280       2.449  19.496  42.739  1.00 23.24           H
ATOM   1203  HH2 TRP A 280       1.852  20.269  40.656  1.00 22.39           H
ATOM   1204  N   ALA A 281       6.012  12.689  43.490  1.00 12.91           N
ATOM   1205  CA  ALA A 281       6.727  12.217  44.672  1.00 11.23           C
ATOM   1206  C   ALA A 281       7.956  13.068  44.934  1.00 13.13           C
ATOM   1207  O   ALA A 281       8.226  13.440  46.073  1.00 13.45           O
ATOM   1208  CB  ALA A 281       7.093  10.741  44.518  1.00 14.88           C
ATOM   1209  H   ALA A 281       5.948  12.117  42.851  1.00 15.49           H
ATOM   1210  HA  ALA A 281       6.142  12.297  45.442  1.00 13.47           H
ATOM   1211  HB1 ALA A 281       7.566  10.449  45.313  1.00 17.85           H
ATOM   1212  HB2 ALA A 281       6.280  10.224  44.408  1.00 17.85           H
ATOM   1213  HB3 ALA A 281       7.660  10.636  43.738  1.00 17.85           H
ATOM   1214  N   PHE A 282       8.701  13.405  43.883  1.00 12.60           N
ATOM   1215  CA  PHE A 282       9.875  14.248  44.049  1.00 13.84           C
ATOM   1216  C   PHE A 282       9.496  15.639  44.571  1.00 14.26           C
ATOM   1217  O   PHE A 282      10.158  16.179  45.470  1.00 14.30           O
ATOM   1218  CB  PHE A 282      10.615  14.346  42.711  1.00 12.61           C
ATOM   1219  CG  PHE A 282      11.852  15.203  42.771  1.00  8.50           C
ATOM   1220  CD1 PHE A 282      12.947  14.796  43.508  1.00  9.88           C
ATOM   1221  CD2 PHE A 282      11.915  16.429  42.111  1.00 10.10           C
ATOM   1222  CE1 PHE A 282      14.079  15.576  43.597  1.00 15.25           C
ATOM   1223  CE2 PHE A 282      13.058  17.198  42.181  1.00 11.30           C
ATOM   1224  CZ  PHE A 282      14.135  16.767  42.932  1.00 12.67           C
ATOM   1225  H   PHE A 282       8.548  13.160  43.072  1.00 15.12           H
ATOM   1226  HA  PHE A 282      10.472  13.837  44.693  1.00 16.60           H
ATOM   1227  HB2 PHE A 282      10.883  13.456  42.435  1.00 15.13           H
ATOM   1228  HB3 PHE A 282      10.018  14.731  42.050  1.00 15.13           H
ATOM   1229  HD1 PHE A 282      12.914  13.987  43.964  1.00 11.85           H
ATOM   1230  HD2 PHE A 282      11.191  16.721  41.606  1.00 12.12           H
ATOM   1231  HE1 PHE A 282      14.810  15.283  44.092  1.00 18.30           H
ATOM   1232  HE2 PHE A 282      13.097  18.015  41.738  1.00 13.55           H
ATOM   1233  HZ  PHE A 282      14.902  17.290  42.984  1.00 15.19           H
ATOM   1234  N   LEU A 283       8.444  16.236  44.013  1.00 13.92           N
ATOM   1235  CA  LEU A 283       8.025  17.572  44.442  1.00 10.75           C
ATOM   1236  C   LEU A 283       7.570  17.580  45.903  1.00 13.90           C
ATOM   1237  O   LEU A 283       7.783  18.573  46.612  1.00 14.89           O
ATOM   1238  CB  LEU A 283       6.913  18.076  43.526  1.00 13.97           C
ATOM   1239  CG  LEU A 283       7.353  18.288  42.081  1.00 15.46           C
ATOM   1240  CD1 LEU A 283       6.154  18.468  41.183  1.00 16.48           C
ATOM   1241  CD2 LEU A 283       8.333  19.518  41.997  1.00 14.01           C
ATOM   1242  H   LEU A 283       7.960  15.894  43.391  1.00 16.70           H
ATOM   1243  HA  LEU A 283       8.777  18.179  44.360  1.00 12.89           H
ATOM   1244  HB2 LEU A 283       6.191  17.428  43.524  1.00 16.76           H
ATOM   1245  HB3 LEU A 283       6.590  18.926  43.865  1.00 16.76           H
ATOM   1246  HG  LEU A 283       7.835  17.501  41.781  1.00 18.54           H
ATOM   1247 HD11 LEU A 283       6.459  18.601  40.272  1.00 19.78           H
ATOM   1248 HD12 LEU A 283       5.600  17.674  41.235  1.00 19.78           H
ATOM   1249 HD13 LEU A 283       5.652  19.243  41.480  1.00 19.78           H
ATOM   1250 HD21 LEU A 283       8.606  19.642  41.075  1.00 16.80           H
ATOM   1251 HD22 LEU A 283       7.873  20.310  42.316  1.00 16.80           H
ATOM   1252 HD23 LEU A 283       9.110  19.341  42.551  1.00 16.80           H
ATOM   1253  N   GLN A 284       6.993  16.478  46.384  1.00 13.34           N
ATOM   1254  CA  GLN A 284       6.655  16.407  47.806  1.00 16.25           C
ATOM   1255  C   GLN A 284       7.918  16.431  48.653  1.00 15.13           C
ATOM   1256  O   GLN A 284       8.015  17.180  49.636  1.00 15.52           O
ATOM   1257  CB  GLN A 284       5.824  15.157  48.093  1.00 16.49           C
ATOM   1258  CG  GLN A 284       5.502  15.003  49.570  1.00 25.72           C
ATOM   1259  CD  GLN A 284       4.383  14.039  49.814  1.00 41.57           C
ATOM   1260  OE1 GLN A 284       4.431  12.893  49.361  1.00 53.18           O
ATOM   1261  NE2 GLN A 284       3.347  14.497  50.522  1.00 46.61           N
ATOM   1262  H   GLN A 284       6.792  15.779  45.925  1.00 16.00           H
ATOM   1263  HA  GLN A 284       6.122  17.182  48.042  1.00 19.49           H
ATOM   1264  HB2 GLN A 284       4.987  15.214  47.607  1.00 19.79           H
ATOM   1265  HB3 GLN A 284       6.321  14.374  47.810  1.00 19.79           H
ATOM   1266  HG2 GLN A 284       6.288  14.675  50.034  1.00 30.86           H
ATOM   1267  HG3 GLN A 284       5.240  15.865  49.929  1.00 30.86           H
ATOM   1268 HE21 GLN A 284       3.349  15.307  50.811  1.00 55.93           H
ATOM   1269 HE22 GLN A 284       2.679  13.983  50.689  1.00 55.93           H
ATOM   1270  N   TRP A 285       8.911  15.640  48.262  1.00 14.28           N
ATOM   1271  CA  TRP A 285      10.173  15.618  48.984  1.00 14.62           C
ATOM   1272  C   TRP A 285      10.851  16.983  48.921  1.00 13.24           C
ATOM   1273  O   TRP A 285      11.467  17.435  49.899  1.00 14.12           O
ATOM   1274  CB  TRP A 285      11.061  14.518  48.401  1.00 14.31           C
ATOM   1275  CG  TRP A 285      12.427  14.520  48.968  1.00 15.74           C
ATOM   1276  CD1 TRP A 285      12.839  13.959  50.139  1.00 16.48           C
ATOM   1277  CD2 TRP A 285      13.569  15.152  48.402  1.00 11.20           C
ATOM   1278  NE1 TRP A 285      14.173  14.213  50.338  1.00 18.10           N
ATOM   1279  CE2 TRP A 285      14.644  14.945  49.287  1.00 13.76           C
ATOM   1280  CE3 TRP A 285      13.780  15.881  47.239  1.00 12.39           C
ATOM   1281  CZ2 TRP A 285      15.910  15.434  49.032  1.00 17.44           C
ATOM   1282  CZ3 TRP A 285      15.033  16.371  46.985  1.00 14.83           C
ATOM   1283  CH2 TRP A 285      16.085  16.152  47.879  1.00 13.24           C
ATOM   1284  H   TRP A 285       8.878  15.109  47.586  1.00 17.14           H
ATOM   1285  HA  TRP A 285      10.004  15.408  49.916  1.00 17.54           H
ATOM   1286  HB2 TRP A 285      10.660  13.655  48.591  1.00 17.17           H
ATOM   1287  HB3 TRP A 285      11.134  14.646  47.443  1.00 17.17           H
ATOM   1288  HD1 TRP A 285      12.293  13.486  50.725  1.00 19.77           H
ATOM   1289  HE1 TRP A 285      14.638  13.948  51.012  1.00 21.72           H
ATOM   1290  HE3 TRP A 285      13.080  16.043  46.649  1.00 14.87           H
ATOM   1291  HZ2 TRP A 285      16.615  15.281  49.619  1.00 20.92           H
ATOM   1292  HZ3 TRP A 285      15.185  16.861  46.210  1.00 17.79           H
ATOM   1293  HH2 TRP A 285      16.929  16.485  47.676  1.00 15.88           H
ATOM   1294  N   ARG A 286      10.729  17.659  47.778  1.00 13.44           N
ATOM   1295  CA  ARG A 286      11.421  18.927  47.585  1.00 13.93           C
ATOM   1296  C   ARG A 286      10.989  19.975  48.598  1.00 16.38           C
ATOM   1297  O   ARG A 286      11.768  20.870  48.934  1.00 13.90           O
ATOM   1298  CB  ARG A 286      11.167  19.439  46.179  1.00 14.69           C
ATOM   1299  CG  ARG A 286      12.001  20.658  45.827  1.00 14.06           C
ATOM   1300  CD  ARG A 286      11.424  21.348  44.609  1.00 14.42           C
ATOM   1301  NE  ARG A 286      10.214  22.131  44.897  1.00 15.40           N
ATOM   1302  CZ  ARG A 286      10.196  23.422  45.203  1.00 17.74           C
ATOM   1303  NH1 ARG A 286      11.310  24.110  45.311  1.00 16.38           N
ATOM   1304  NH2 ARG A 286       9.032  24.041  45.400  1.00 19.00           N1+
ATOM   1305  H   ARG A 286      10.256  17.405  47.106  1.00 16.12           H
ATOM   1306  HA  ARG A 286      12.375  18.786  47.686  1.00 16.71           H
ATOM   1307  HB2 ARG A 286      11.382  18.737  45.545  1.00 17.62           H
ATOM   1308  HB3 ARG A 286      10.232  19.683  46.097  1.00 17.62           H
ATOM   1309  HG2 ARG A 286      11.992  21.283  46.569  1.00 16.86           H
ATOM   1310  HG3 ARG A 286      12.909  20.383  45.625  1.00 16.86           H
ATOM   1311  HD2 ARG A 286      12.090  21.953  44.246  1.00 17.30           H
ATOM   1312  HD3 ARG A 286      11.194  20.677  43.948  1.00 17.30           H
ATOM   1313  HE  ARG A 286       9.459  21.720  44.865  1.00 18.47           H
ATOM   1314 HH11 ARG A 286      12.067  23.727  45.175  1.00 19.65           H
ATOM   1315 HH12 ARG A 286      11.281  24.945  45.516  1.00 19.65           H
ATOM   1316 HH21 ARG A 286       8.296  23.600  45.342  1.00 22.80           H
ATOM   1317 HH22 ARG A 286       9.018  24.873  45.617  1.00 22.80           H
ATOM   1318  N   ARG A 287       9.761  19.893  49.097  1.00 15.84           N
ATOM   1319  CA  ARG A 287       9.309  20.878  50.078  1.00 15.96           C
ATOM   1320  C   ARG A 287      10.191  20.887  51.318  1.00 16.96           C
ATOM   1321  O   ARG A 287      10.604  21.957  51.792  1.00 18.42           O
ATOM   1322  CB  ARG A 287       7.863  20.593  50.455  1.00 19.00           C
ATOM   1323  CG  ARG A 287       6.901  20.645  49.269  1.00 20.88           C
ATOM   1324  CD  ARG A 287       5.454  20.645  49.764  1.00 28.29           C
ATOM   1325  NE  ARG A 287       5.158  21.914  50.436  1.00 36.64           N
ATOM   1326  CZ  ARG A 287       4.139  22.730  50.170  1.00 29.54           C
ATOM   1327  NH1 ARG A 287       3.236  22.442  49.235  1.00 26.33           N
ATOM   1328  NH2 ARG A 287       4.020  23.853  50.876  1.00 37.20           N1+
ATOM   1329  H   ARG A 287       9.180  19.292  48.892  1.00 19.01           H
ATOM   1330  HA  ARG A 287       9.346  21.761  49.678  1.00 19.15           H
ATOM   1331  HB2 ARG A 287       7.809  19.706  50.842  1.00 22.79           H
ATOM   1332  HB3 ARG A 287       7.572  21.254  51.103  1.00 22.79           H
ATOM   1333  HG2 ARG A 287       7.053  21.459  48.763  1.00 25.04           H
ATOM   1334  HG3 ARG A 287       7.035  19.866  48.708  1.00 25.04           H
ATOM   1335  HD2 ARG A 287       4.852  20.547  49.010  1.00 33.94           H
ATOM   1336  HD3 ARG A 287       5.327  19.922  50.399  1.00 33.94           H
ATOM   1337  HE  ARG A 287       5.694  22.155  51.064  1.00 43.96           H
ATOM   1338 HH11 ARG A 287       3.308  21.718  48.776  1.00 31.59           H
ATOM   1339 HH12 ARG A 287       2.585  22.983  49.085  1.00 31.59           H
ATOM   1340 HH21 ARG A 287       4.598  24.042  51.484  1.00 44.63           H
ATOM   1341 HH22 ARG A 287       3.365  24.389  50.723  1.00 44.63           H
ATOM   1342  N   GLY A 288      10.481  19.708  51.872  1.00 17.54           N
ATOM   1343  CA  GLY A 288      11.367  19.634  53.021  1.00 18.34           C
ATOM   1344  C   GLY A 288      12.786  20.034  52.683  1.00 21.38           C
ATOM   1345  O   GLY A 288      13.468  20.675  53.491  1.00 20.45           O
ATOM   1346  H   GLY A 288      10.179  18.949  51.603  1.00 21.04           H
ATOM   1347  HA2 GLY A 288      11.040  20.223  53.719  1.00 22.00           H
ATOM   1348  HA3 GLY A 288      11.377  18.727  53.363  1.00 22.00           H
ATOM   1349  N   LEU A 289      13.258  19.660  51.487  1.00 15.54           N
ATOM   1350  CA  LEU A 289      14.575  20.100  51.058  1.00 18.22           C
ATOM   1351  C   LEU A 289      14.653  21.619  51.072  1.00 17.33           C
ATOM   1352  O   LEU A 289      15.628  22.200  51.565  1.00 14.95           O
ATOM   1353  CB  LEU A 289      14.889  19.557  49.661  1.00 13.02           C
ATOM   1354  CG  LEU A 289      16.171  20.107  49.036  1.00 18.24           C
ATOM   1355  CD1 LEU A 289      17.399  19.553  49.770  1.00 20.35           C
ATOM   1356  CD2 LEU A 289      16.210  19.797  47.557  1.00 20.52           C
ATOM   1357  H   LEU A 289      12.840  19.164  50.922  1.00 18.64           H
ATOM   1358  HA  LEU A 289      15.242  19.757  51.673  1.00 21.86           H
ATOM   1359  HB2 LEU A 289      14.980  18.593  49.717  1.00 15.61           H
ATOM   1360  HB3 LEU A 289      14.154  19.781  49.069  1.00 15.61           H
ATOM   1361  HG  LEU A 289      16.177  21.072  49.136  1.00 21.88           H
ATOM   1362 HD11 LEU A 289      18.201  19.913  49.359  1.00 24.41           H
ATOM   1363 HD12 LEU A 289      17.356  19.819  50.701  1.00 24.41           H
ATOM   1364 HD13 LEU A 289      17.398  18.585  49.701  1.00 24.41           H
ATOM   1365 HD21 LEU A 289      17.030  20.155  47.182  1.00 24.62           H
ATOM   1366 HD22 LEU A 289      16.182  18.835  47.436  1.00 24.62           H
ATOM   1367 HD23 LEU A 289      15.443  20.208  47.128  1.00 24.62           H
ATOM   1368  N   TRP A 290      13.630  22.273  50.516  1.00 14.37           N
ATOM   1369  CA  TRP A 290      13.641  23.718  50.330  1.00 15.23           C
ATOM   1370  C   TRP A 290      13.762  24.453  51.659  1.00 16.03           C
ATOM   1371  O   TRP A 290      14.432  25.491  51.741  1.00 15.72           O
ATOM   1372  CB  TRP A 290      12.362  24.143  49.593  1.00 16.28           C
ATOM   1373  CG  TRP A 290      12.345  25.573  49.214  1.00 15.27           C
ATOM   1374  CD1 TRP A 290      12.901  26.130  48.101  1.00 14.49           C
ATOM   1375  CD2 TRP A 290      11.743  26.654  49.943  1.00 18.74           C
ATOM   1376  NE1 TRP A 290      12.696  27.487  48.094  1.00 16.89           N
ATOM   1377  CE2 TRP A 290      11.975  27.830  49.207  1.00 18.30           C
ATOM   1378  CE3 TRP A 290      11.031  26.737  51.142  1.00 21.29           C
ATOM   1379  CZ2 TRP A 290      11.531  29.077  49.627  1.00 22.29           C
ATOM   1380  CZ3 TRP A 290      10.582  27.984  51.556  1.00 21.19           C
ATOM   1381  CH2 TRP A 290      10.835  29.133  50.800  1.00 27.39           C
ATOM   1382  H   TRP A 290      12.911  21.893  50.237  1.00 17.24           H
ATOM   1383  HA  TRP A 290      14.402  23.963  49.780  1.00 18.27           H
ATOM   1384  HB2 TRP A 290      12.280  23.619  48.781  1.00 19.53           H
ATOM   1385  HB3 TRP A 290      11.599  23.980  50.169  1.00 19.53           H
ATOM   1386  HD1 TRP A 290      13.366  25.660  47.446  1.00 17.38           H
ATOM   1387  HE1 TRP A 290      12.958  28.029  47.481  1.00 20.26           H
ATOM   1388  HE3 TRP A 290      10.858  25.976  51.648  1.00 25.54           H
ATOM   1389  HZ2 TRP A 290      11.697  29.843  49.126  1.00 26.74           H
ATOM   1390  HZ3 TRP A 290      10.106  28.056  52.351  1.00 25.43           H
ATOM   1391  HH2 TRP A 290      10.522  29.955  51.104  1.00 32.86           H
ATOM   1392  N   ALA A 291      13.126  23.928  52.707  1.00 14.96           N
ATOM   1393  CA  ALA A 291      13.217  24.569  54.018  1.00 17.99           C
ATOM   1394  C   ALA A 291      14.653  24.615  54.525  1.00 21.05           C
ATOM   1395  O   ALA A 291      15.028  25.546  55.250  1.00 20.96           O
ATOM   1396  CB  ALA A 291      12.353  23.826  55.026  1.00 20.57           C
ATOM   1397  H   ALA A 291      12.645  23.215  52.687  1.00 17.94           H
ATOM   1398  HA  ALA A 291      12.889  25.480  53.950  1.00 21.58           H
ATOM   1399  HB1 ALA A 291      12.427  24.265  55.888  1.00 24.68           H
ATOM   1400  HB2 ALA A 291      11.432  23.841  54.723  1.00 24.68           H
ATOM   1401  HB3 ALA A 291      12.665  22.910  55.094  1.00 24.68           H
ATOM   1402  N   GLN A 292      15.458  23.607  54.201  1.00 16.59           N
ATOM   1403  CA  GLN A 292      16.838  23.561  54.664  1.00 16.29           C
ATOM   1404  C   GLN A 292      17.800  24.162  53.664  1.00 16.44           C
ATOM   1405  O   GLN A 292      18.814  24.761  54.052  1.00 18.28           O
ATOM   1406  CB  GLN A 292      17.262  22.114  54.937  1.00 20.21           C
ATOM   1407  CG  GLN A 292      16.553  21.465  56.113  1.00 23.82           C
ATOM   1408  CD  GLN A 292      16.947  22.061  57.453  1.00 27.80           C
ATOM   1409  OE1 GLN A 292      17.906  22.819  57.558  1.00 33.79           O
ATOM   1410  NE2 GLN A 292      16.190  21.717  58.495  1.00 43.34           N
ATOM   1411  H   GLN A 292      15.227  22.937  53.713  1.00 19.90           H
ATOM   1412  HA  GLN A 292      16.913  24.059  55.493  1.00 19.54           H
ATOM   1413  HB2 GLN A 292      17.073  21.581  54.149  1.00 24.24           H
ATOM   1414  HB3 GLN A 292      18.214  22.098  55.122  1.00 24.24           H
ATOM   1415  HG2 GLN A 292      15.596  21.580  56.006  1.00 28.58           H
ATOM   1416  HG3 GLN A 292      16.773  20.520  56.131  1.00 28.58           H
ATOM   1417 HE21 GLN A 292      15.522  21.187  58.386  1.00 52.00           H
ATOM   1418 HE22 GLN A 292      16.370  22.027  59.277  1.00 52.00           H
ATOM   1419  N   ARG A 293      17.518  23.980  52.370  1.00 14.90           N
ATOM   1420  CA  ARG A 293      18.414  24.384  51.293  1.00 15.34           C
ATOM   1421  C   ARG A 293      17.598  25.135  50.249  1.00 16.83           C
ATOM   1422  O   ARG A 293      17.213  24.571  49.218  1.00 16.17           O
ATOM   1423  CB  ARG A 293      19.143  23.176  50.699  1.00 20.78           C
ATOM   1424  CG  ARG A 293      19.650  22.212  51.785  1.00 20.63           C
ATOM   1425  CD  ARG A 293      20.932  21.487  51.473  1.00 32.46           C
ATOM   1426  NE  ARG A 293      21.519  20.929  52.702  1.00 38.42           N
ATOM   1427  CZ  ARG A 293      21.998  21.659  53.714  1.00 40.21           C
ATOM   1428  NH1 ARG A 293      21.977  22.985  53.657  1.00 46.09           N
ATOM   1429  NH2 ARG A 293      22.521  21.078  54.793  1.00 39.35           N1+
ATOM   1430  H   ARG A 293      16.793  23.614  52.088  1.00 17.88           H
ATOM   1431  HA  ARG A 293      19.081  24.993  51.647  1.00 18.40           H
ATOM   1432  HB2 ARG A 293      18.534  22.688  50.123  1.00 24.92           H
ATOM   1433  HB3 ARG A 293      19.908  23.485  50.189  1.00 24.92           H
ATOM   1434  HG2 ARG A 293      19.795  22.719  52.599  1.00 24.75           H
ATOM   1435  HG3 ARG A 293      18.967  21.541  51.940  1.00 24.75           H
ATOM   1436  HD2 ARG A 293      20.749  20.757  50.860  1.00 38.94           H
ATOM   1437  HD3 ARG A 293      21.567  22.107  51.082  1.00 38.94           H
ATOM   1438  HE  ARG A 293      21.556  20.073  52.775  1.00 46.10           H
ATOM   1439 HH11 ARG A 293      21.646  23.380  52.968  1.00 55.30           H
ATOM   1440 HH12 ARG A 293      22.288  23.449  54.311  1.00 55.30           H
ATOM   1441 HH21 ARG A 293      22.546  20.221  54.850  1.00 47.21           H
ATOM   1442 HH22 ARG A 293      22.826  21.561  55.436  1.00 47.21           H
ATOM   1443  N   PRO A 294      17.340  26.426  50.479  1.00 18.37           N
ATOM   1444  CA  PRO A 294      16.558  27.226  49.531  1.00 18.24           C
ATOM   1445  C   PRO A 294      17.153  27.216  48.134  1.00 14.28           C
ATOM   1446  O   PRO A 294      18.370  27.178  47.938  1.00 17.48           O
ATOM   1447  CB  PRO A 294      16.618  28.635  50.127  1.00 26.47           C
ATOM   1448  CG  PRO A 294      16.906  28.438  51.553  1.00 23.07           C
ATOM   1449  CD  PRO A 294      17.770  27.224  51.642  1.00 21.27           C
ATOM   1450  HA  PRO A 294      15.637  26.921  49.500  1.00 21.88           H
ATOM   1451  HB2 PRO A 294      17.328  29.140  49.700  1.00 31.76           H
ATOM   1452  HB3 PRO A 294      15.763  29.077  50.007  1.00 31.76           H
ATOM   1453  HG2 PRO A 294      17.374  29.214  51.899  1.00 27.67           H
ATOM   1454  HG3 PRO A 294      16.075  28.299  52.034  1.00 27.67           H
ATOM   1455  HD2 PRO A 294      18.706  27.467  51.559  1.00 25.51           H
ATOM   1456  HD3 PRO A 294      17.597  26.743  52.466  1.00 25.51           H
ATOM   1457  N   HIS A 295      16.248  27.279  47.158  1.00 14.50           N
ATOM   1458  CA  HIS A 295      16.559  27.245  45.732  1.00 11.99           C
ATOM   1459  C   HIS A 295      15.285  27.692  45.012  1.00 11.22           C
ATOM   1460  O   HIS A 295      14.199  27.719  45.595  1.00 14.22           O
ATOM   1461  CB  HIS A 295      16.977  25.836  45.283  1.00 12.26           C
ATOM   1462  CG  HIS A 295      15.947  24.795  45.589  1.00 11.84           C
ATOM   1463  ND1 HIS A 295      15.920  24.112  46.784  1.00 12.77           N
ATOM   1464  CD2 HIS A 295      14.864  24.366  44.895  1.00 11.37           C
ATOM   1465  CE1 HIS A 295      14.869  23.316  46.810  1.00 12.69           C
ATOM   1466  NE2 HIS A 295      14.204  23.466  45.679  1.00 12.35           N
ATOM   1467  H   HIS A 295      15.404  27.346  47.309  1.00 17.39           H
ATOM   1468  HA  HIS A 295      17.274  27.869  45.531  1.00 14.39           H
ATOM   1469  HB2 HIS A 295      17.796  25.589  45.740  1.00 14.71           H
ATOM   1470  HB3 HIS A 295      17.122  25.841  44.324  1.00 14.71           H
ATOM   1471  HD1 HIS A 295      16.489  24.205  47.423  1.00 15.32           H
ATOM   1472  HD2 HIS A 295      14.599  24.660  44.053  1.00 13.64           H
ATOM   1473  HE1 HIS A 295      14.642  22.739  47.503  1.00 15.23           H
ATOM   1474  N   ASP A 296      15.409  27.946  43.701  1.00 12.59           N
ATOM   1475  CA  ASP A 296      14.251  28.268  42.880  1.00 12.68           C
ATOM   1476  C   ASP A 296      13.598  27.040  42.251  1.00 13.01           C
ATOM   1477  O   ASP A 296      12.365  26.959  42.197  1.00 12.83           O
ATOM   1478  CB  ASP A 296      14.665  29.233  41.771  1.00 11.07           C
ATOM   1479  CG  ASP A 296      15.174  30.573  42.314  1.00 12.88           C
ATOM   1480  OD1 ASP A 296      14.657  31.015  43.369  1.00 12.96           O
ATOM   1481  OD2 ASP A 296      16.052  31.166  41.678  1.00 12.54           O1-
ATOM   1482  H   ASP A 296      16.153  27.935  43.271  1.00 15.10           H
ATOM   1483  HA  ASP A 296      13.587  28.711  43.432  1.00 15.22           H
ATOM   1484  HB2 ASP A 296      15.377  28.830  41.251  1.00 13.28           H
ATOM   1485  HB3 ASP A 296      13.898  29.411  41.204  1.00 13.28           H
ATOM   1486  N   SER A 297      14.397  26.080  41.775  1.00 12.02           N
ATOM   1487  CA  SER A 297      13.902  24.916  41.052  1.00  9.46           C
ATOM   1488  C   SER A 297      14.769  23.733  41.441  1.00 11.92           C
ATOM   1489  O   SER A 297      15.991  23.875  41.462  1.00 11.36           O
ATOM   1490  CB  SER A 297      13.982  25.152  39.543  1.00 10.12           C
ATOM   1491  OG  SER A 297      13.493  24.044  38.819  1.00 11.54           O
ATOM   1492  H   SER A 297      15.252  26.087  41.863  1.00 14.41           H
ATOM   1493  HA  SER A 297      12.982  24.733  41.299  1.00 11.35           H
ATOM   1494  HB2 SER A 297      13.451  25.932  39.319  1.00 12.14           H
ATOM   1495  HB3 SER A 297      14.908  25.302  39.297  1.00 12.14           H
ATOM   1496  HG  SER A 297      12.690  23.902  39.020  1.00 13.85           H
ATOM   1497  N   ALA A 298      14.159  22.603  41.749  1.00  8.86           N
ATOM   1498  CA  ALA A 298      14.889  21.368  41.987  1.00  8.08           C
ATOM   1499  C   ALA A 298      14.611  20.388  40.862  1.00  9.64           C
ATOM   1500  O   ALA A 298      13.467  20.205  40.421  1.00 11.09           O
ATOM   1501  CB  ALA A 298      14.551  20.742  43.328  1.00 12.20           C
ATOM   1502  H   ALA A 298      13.306  22.522  41.828  1.00 10.63           H
ATOM   1503  HA  ALA A 298      15.839  21.562  41.983  1.00  9.69           H
ATOM   1504  HB1 ALA A 298      15.064  19.926  43.433  1.00 14.64           H
ATOM   1505  HB2 ALA A 298      14.776  21.368  44.034  1.00 14.64           H
ATOM   1506  HB3 ALA A 298      13.602  20.542  43.353  1.00 14.64           H
ATOM   1507  N   GLN A 299      15.682  19.768  40.381  1.00 10.53           N
ATOM   1508  CA  GLN A 299      15.570  18.889  39.234  1.00  9.21           C
ATOM   1509  C   GLN A 299      16.149  17.527  39.574  1.00  8.76           C
ATOM   1510  O   GLN A 299      17.297  17.426  40.024  1.00 10.62           O
ATOM   1511  CB  GLN A 299      16.277  19.494  38.040  1.00  8.98           C
ATOM   1512  CG  GLN A 299      15.676  20.827  37.590  1.00  8.89           C
ATOM   1513  CD  GLN A 299      14.302  20.679  36.955  1.00 10.52           C
ATOM   1514  OE1 GLN A 299      13.965  19.653  36.361  1.00 12.77           O
ATOM   1515  NE2 GLN A 299      13.499  21.727  37.076  1.00 11.30           N
ATOM   1516  H   GLN A 299      16.478  19.842  40.699  1.00 12.63           H
ATOM   1517  HA  GLN A 299      14.634  18.774  39.008  1.00 11.04           H
ATOM   1518  HB2 GLN A 299      17.206  19.648  38.270  1.00 10.76           H
ATOM   1519  HB3 GLN A 299      16.220  18.875  37.295  1.00 10.76           H
ATOM   1520  HG2 GLN A 299      15.587  21.408  38.361  1.00 10.67           H
ATOM   1521  HG3 GLN A 299      16.265  21.233  36.935  1.00 10.67           H
ATOM   1522 HE21 GLN A 299      13.769  22.429  37.492  1.00 13.55           H
ATOM   1523 HE22 GLN A 299      12.709  21.704  36.738  1.00 13.55           H
ATOM   1524  N   LEU A 300      15.342  16.487  39.388  1.00 10.02           N
ATOM   1525  CA  LEU A 300      15.788  15.114  39.598  1.00  9.66           C
ATOM   1526  C   LEU A 300      16.324  14.564  38.284  1.00  9.98           C
ATOM   1527  O   LEU A 300      15.659  14.667  37.251  1.00 11.54           O
ATOM   1528  CB  LEU A 300      14.631  14.236  40.087  1.00 11.49           C
ATOM   1529  CG  LEU A 300      14.963  12.774  40.379  1.00 10.69           C
ATOM   1530  CD1 LEU A 300      15.913  12.631  41.520  1.00 12.27           C
ATOM   1531  CD2 LEU A 300      13.683  12.085  40.658  1.00 13.45           C
ATOM   1532  H   LEU A 300      14.522  16.552  39.137  1.00 12.02           H
ATOM   1533  HA  LEU A 300      16.497  15.095  40.259  1.00 11.58           H
ATOM   1534  HB2 LEU A 300      14.283  14.621  40.906  1.00 13.78           H
ATOM   1535  HB3 LEU A 300      13.938  14.243  39.408  1.00 13.78           H
ATOM   1536  HG  LEU A 300      15.364  12.371  39.594  1.00 12.82           H
ATOM   1537 HD11 LEU A 300      16.091  11.689  41.666  1.00 14.71           H
ATOM   1538 HD12 LEU A 300      16.737  13.095  41.304  1.00 14.71           H
ATOM   1539 HD13 LEU A 300      15.513  13.020  42.314  1.00 14.71           H
ATOM   1540 HD21 LEU A 300      13.863  11.151  40.849  1.00 16.14           H
ATOM   1541 HD22 LEU A 300      13.260  12.504  41.424  1.00 16.14           H
ATOM   1542 HD23 LEU A 300      13.109  12.160  39.880  1.00 16.14           H
ATOM   1543  N   LEU A 301      17.528  14.016  38.321  1.00  9.97           N
ATOM   1544  CA  LEU A 301      18.114  13.283  37.199  1.00 10.17           C
ATOM   1545  C   LEU A 301      18.144  11.807  37.567  1.00 11.17           C
ATOM   1546  O   LEU A 301      18.841  11.413  38.500  1.00 11.34           O
ATOM   1547  CB  LEU A 301      19.504  13.809  36.887  1.00 10.39           C
ATOM   1548  CG  LEU A 301      20.166  13.230  35.638  1.00 11.25           C
ATOM   1549  CD1 LEU A 301      19.370  13.628  34.418  1.00 12.47           C
ATOM   1550  CD2 LEU A 301      21.608  13.689  35.495  1.00 13.90           C
ATOM   1551  H   LEU A 301      18.045  14.055  39.007  1.00 11.95           H
ATOM   1552  HA  LEU A 301      17.558  13.393  36.412  1.00 12.19           H
ATOM   1553  HB2 LEU A 301      19.448  14.770  36.766  1.00 12.46           H
ATOM   1554  HB3 LEU A 301      20.083  13.611  37.640  1.00 12.46           H
ATOM   1555  HG  LEU A 301      20.162  12.262  35.697  1.00 13.49           H
ATOM   1556 HD11 LEU A 301      19.795  13.258  33.629  1.00 14.96           H
ATOM   1557 HD12 LEU A 301      18.468  13.281  34.503  1.00 14.96           H
ATOM   1558 HD13 LEU A 301      19.347  14.596  34.359  1.00 14.96           H
ATOM   1559 HD21 LEU A 301      21.985  13.298  34.692  1.00 16.68           H
ATOM   1560 HD22 LEU A 301      21.626  14.657  35.432  1.00 16.68           H
ATOM   1561 HD23 LEU A 301      22.110  13.398  36.273  1.00 16.68           H
ATOM   1562  N   THR A 302      17.381  11.006  36.838  1.00 11.54           N
ATOM   1563  CA  THR A 302      17.161   9.610  37.187  1.00 10.45           C
ATOM   1564  C   THR A 302      17.818   8.686  36.165  1.00 10.22           C
ATOM   1565  O   THR A 302      17.790   8.943  34.955  1.00 11.41           O
ATOM   1566  CB  THR A 302      15.656   9.275  37.324  1.00 13.60           C
ATOM   1567  OG1 THR A 302      15.516   7.878  37.614  1.00 14.54           O
ATOM   1568  CG2 THR A 302      14.854   9.579  36.077  1.00 16.41           C
ATOM   1569  H   THR A 302      16.972  11.252  36.123  1.00 13.84           H
ATOM   1570  HA  THR A 302      17.577   9.439  38.046  1.00 12.53           H
ATOM   1571  HB  THR A 302      15.282   9.790  38.056  1.00 16.31           H
ATOM   1572  HG1 THR A 302      15.912   7.692  38.331  1.00 17.44           H
ATOM   1573 HG21 THR A 302      13.922   9.351  36.219  1.00 19.69           H
ATOM   1574 HG22 THR A 302      14.918  10.523  35.864  1.00 19.69           H
ATOM   1575 HG23 THR A 302      15.195   9.063  35.330  1.00 19.69           H
ATOM   1576  N   GLY A 303      18.379   7.590  36.664  1.00 13.17           N
ATOM   1577  CA  GLY A 303      18.752   6.467  35.850  1.00 14.65           C
ATOM   1578  C   GLY A 303      17.596   5.588  35.429  1.00 13.52           C
ATOM   1579  O   GLY A 303      17.820   4.652  34.651  1.00 17.98           O
ATOM   1580  H   GLY A 303      18.555   7.480  37.499  1.00 15.80           H
ATOM   1581  HA2 GLY A 303      19.191   6.791  35.048  1.00 17.58           H
ATOM   1582  HA3 GLY A 303      19.385   5.918  36.339  1.00 17.58           H
ATOM   1583  N   ARG A 304      16.386   5.843  35.911  1.00 13.97           N
ATOM   1584  CA  ARG A 304      15.252   4.998  35.537  1.00 15.72           C
ATOM   1585  C   ARG A 304      14.672   5.439  34.208  1.00 16.24           C
ATOM   1586  O   ARG A 304      14.574   6.634  33.914  1.00 17.81           O
ATOM   1587  CB  ARG A 304      14.178   5.027  36.622  1.00 19.33           C
ATOM   1588  CG  ARG A 304      14.557   4.275  37.897  1.00 24.76           C
ATOM   1589  CD  ARG A 304      14.629   2.739  37.709  1.00 26.98           C
ATOM   1590  NE  ARG A 304      13.404   2.155  37.146  1.00 24.66           N
ATOM   1591  CZ  ARG A 304      12.365   1.702  37.847  1.00 24.21           C
ATOM   1592  NH1 ARG A 304      12.355   1.765  39.166  1.00 22.31           N
ATOM   1593  NH2 ARG A 304      11.325   1.191  37.213  1.00 27.12           N1+
ATOM   1594  H   ARG A 304      16.194   6.487  36.447  1.00 16.76           H
ATOM   1595  HA  ARG A 304      15.558   4.082  35.442  1.00 18.85           H
ATOM   1596  HB2 ARG A 304      14.006   5.951  36.864  1.00 23.19           H
ATOM   1597  HB3 ARG A 304      13.369   4.624  36.270  1.00 23.19           H
ATOM   1598  HG2 ARG A 304      15.429   4.579  38.193  1.00 29.71           H
ATOM   1599  HG3 ARG A 304      13.894   4.460  38.579  1.00 29.71           H
ATOM   1600  HD2 ARG A 304      15.361   2.531  37.107  1.00 32.37           H
ATOM   1601  HD3 ARG A 304      14.786   2.325  38.572  1.00 32.37           H
ATOM   1602  HE  ARG A 304      13.353   2.100  36.290  1.00 29.58           H
ATOM   1603 HH11 ARG A 304      13.029   2.095  39.586  1.00 26.77           H
ATOM   1604 HH12 ARG A 304      11.677   1.471  39.605  1.00 26.77           H
ATOM   1605 HH21 ARG A 304      11.323   1.150  36.354  1.00 32.53           H
ATOM   1606 HH22 ARG A 304      10.649   0.902  37.659  1.00 32.53           H
ATOM   1607  N   ALA A 305      14.257   4.462  33.415  1.00 16.29           N
ATOM   1608  CA  ALA A 305      13.538   4.701  32.185  1.00 16.54           C
ATOM   1609  C   ALA A 305      12.037   4.660  32.464  1.00 18.72           C
ATOM   1610  O   ALA A 305      11.554   3.773  33.173  1.00 21.09           O
ATOM   1611  CB  ALA A 305      13.939   3.654  31.143  1.00 19.32           C
ATOM   1612  H   ALA A 305      14.387   3.627  33.578  1.00 19.55           H
ATOM   1613  HA  ALA A 305      13.764   5.580  31.843  1.00 19.84           H
ATOM   1614  HB1 ALA A 305      13.452   3.824  30.322  1.00 23.17           H
ATOM   1615  HB2 ALA A 305      14.894   3.720  30.981  1.00 23.17           H
ATOM   1616  HB3 ALA A 305      13.721   2.772  31.482  1.00 23.17           H
ATOM   1617  N   PHE A 306      11.314   5.621  31.925  1.00 15.05           N
ATOM   1618  CA  PHE A 306       9.875   5.729  32.141  1.00 15.43           C
ATOM   1619  C   PHE A 306       9.091   5.051  31.031  1.00 23.15           C
ATOM   1620  O   PHE A 306       9.547   4.929  29.892  1.00 20.39           O
ATOM   1621  CB  PHE A 306       9.434   7.192  32.227  1.00 16.45           C
ATOM   1622  CG  PHE A 306      10.018   7.932  33.383  1.00 13.54           C
ATOM   1623  CD1 PHE A 306       9.943   7.429  34.657  1.00 15.91           C
ATOM   1624  CD2 PHE A 306      10.677   9.134  33.176  1.00 16.28           C
ATOM   1625  CE1 PHE A 306      10.477   8.108  35.717  1.00 18.69           C
ATOM   1626  CE2 PHE A 306      11.217   9.813  34.233  1.00 15.08           C
ATOM   1627  CZ  PHE A 306      11.101   9.301  35.514  1.00 14.59           C
ATOM   1628  H   PHE A 306      11.635   6.238  31.419  1.00 18.06           H
ATOM   1629  HA  PHE A 306       9.648   5.296  32.979  1.00 18.51           H
ATOM   1630  HB2 PHE A 306       9.706   7.648  31.415  1.00 19.73           H
ATOM   1631  HB3 PHE A 306       8.469   7.222  32.313  1.00 19.73           H
ATOM   1632  HD1 PHE A 306       9.503   6.623  34.806  1.00 19.08           H
ATOM   1633  HD2 PHE A 306      10.741   9.486  32.318  1.00 19.53           H
ATOM   1634  HE1 PHE A 306      10.407   7.759  36.576  1.00 22.42           H
ATOM   1635  HE2 PHE A 306      11.648  10.625  34.094  1.00 18.09           H
ATOM   1636  HZ  PHE A 306      11.476   9.757  36.233  1.00 17.50           H
ATOM   1637  N   GLN A 307       7.876   4.642  31.377  1.00 25.35           N
ATOM   1638  CA  GLN A 307       6.971   4.071  30.399  1.00 21.47           C
ATOM   1639  C   GLN A 307       6.546   5.146  29.399  1.00 25.65           C
ATOM   1640  O   GLN A 307       6.512   6.348  29.710  1.00 26.19           O
ATOM   1641  CB  GLN A 307       5.773   3.461  31.133  1.00 29.33           C
ATOM   1642  CG  GLN A 307       5.005   2.401  30.375  1.00 38.33           C
ATOM   1643  CD  GLN A 307       4.185   1.530  31.316  1.00 41.72           C
ATOM   1644  OE1 GLN A 307       3.806   1.963  32.411  1.00 44.79           O
ATOM   1645  NE2 GLN A 307       3.910   0.292  30.897  1.00 47.77           N
ATOM   1646  H   GLN A 307       7.555   4.685  32.173  1.00 30.42           H
ATOM   1647  HA  GLN A 307       7.425   3.364  29.913  1.00 25.75           H
ATOM   1648  HB2 GLN A 307       6.092   3.057  31.954  1.00 35.19           H
ATOM   1649  HB3 GLN A 307       5.150   4.174  31.345  1.00 35.19           H
ATOM   1650  HG2 GLN A 307       4.399   2.829  29.751  1.00 45.99           H
ATOM   1651  HG3 GLN A 307       5.630   1.831  29.900  1.00 45.99           H
ATOM   1652 HE21 GLN A 307       4.194   0.025  30.130  1.00 57.32           H
ATOM   1653 HE22 GLN A 307       3.450  -0.238  31.393  1.00 57.32           H
ATOM   1654  N   GLY A 308       6.255   4.710  28.174  1.00 28.37           N
ATOM   1655  CA  GLY A 308       5.789   5.619  27.149  1.00 22.29           C
ATOM   1656  C   GLY A 308       6.872   6.437  26.477  1.00 22.28           C
ATOM   1657  O   GLY A 308       6.546   7.431  25.809  1.00 26.64           O
ATOM   1658  H   GLY A 308       6.321   3.891  27.918  1.00 34.04           H
ATOM   1659  HA2 GLY A 308       5.330   5.110  26.463  1.00 26.74           H
ATOM   1660  HA3 GLY A 308       5.151   6.235  27.543  1.00 26.74           H
ATOM   1661  N   ALA A 309       8.136   6.070  26.638  1.00 23.80           N
ATOM   1662  CA  ALA A 309       9.263   6.791  26.038  1.00 23.00           C
ATOM   1663  C   ALA A 309       9.387   8.229  26.557  1.00 17.43           C
ATOM   1664  O   ALA A 309      10.152   9.029  25.997  1.00 17.44           O
ATOM   1665  CB  ALA A 309       9.148   6.806  24.507  1.00 26.69           C
ATOM   1666  H   ALA A 309       8.378   5.389  27.104  1.00 28.55           H
ATOM   1667  HA  ALA A 309      10.083   6.326  26.265  1.00 27.59           H
ATOM   1668  HB1 ALA A 309       9.905   7.288  24.139  1.00 32.02           H
ATOM   1669  HB2 ALA A 309       9.147   5.892  24.182  1.00 32.02           H
ATOM   1670  HB3 ALA A 309       8.321   7.247  24.258  1.00 32.02           H
ATOM   1671  N   THR A 310       8.644   8.583  27.600  1.00 16.63           N
ATOM   1672  CA  THR A 310       8.792   9.896  28.211  1.00 13.86           C
ATOM   1673  C   THR A 310      10.155  10.002  28.843  1.00 12.54           C
ATOM   1674  O   THR A 310      10.580   9.093  29.559  1.00 13.85           O
ATOM   1675  CB  THR A 310       7.728  10.092  29.276  1.00 16.04           C
ATOM   1676  OG1 THR A 310       6.446  10.016  28.642  1.00 21.13           O
ATOM   1677  CG2 THR A 310       7.871  11.418  29.940  1.00 17.32           C
ATOM   1678  H   THR A 310       8.050   8.083  27.970  1.00 19.95           H
ATOM   1679  HA  THR A 310       8.699  10.589  27.538  1.00 16.63           H
ATOM   1680  HB  THR A 310       7.804   9.396  29.947  1.00 19.24           H
ATOM   1681  HG1 THR A 310       5.837  10.122  29.212  1.00 25.35           H
ATOM   1682 HG21 THR A 310       7.184  11.526  30.616  1.00 20.78           H
ATOM   1683 HG22 THR A 310       8.742  11.484  30.362  1.00 20.78           H
ATOM   1684 HG23 THR A 310       7.783  12.128  29.285  1.00 20.78           H
ATOM   1685  N   VAL A 311      10.841  11.114  28.586  1.00 13.67           N
ATOM   1686  CA  VAL A 311      12.145  11.327  29.216  1.00 13.55           C
ATOM   1687  C   VAL A 311      12.150  12.446  30.238  1.00 11.54           C
ATOM   1688  O   VAL A 311      13.148  12.568  30.980  1.00 12.41           O
ATOM   1689  CB  VAL A 311      13.270  11.567  28.180  1.00 13.16           C
ATOM   1690  CG1 VAL A 311      13.564  10.302  27.408  1.00 17.98           C
ATOM   1691  CG2 VAL A 311      12.997  12.746  27.228  1.00 12.79           C
ATOM   1692  H   VAL A 311      10.582  11.747  28.065  1.00 16.40           H
ATOM   1693  HA  VAL A 311      12.375  10.514  29.693  1.00 16.26           H
ATOM   1694  HB  VAL A 311      14.077  11.788  28.670  1.00 15.78           H
ATOM   1695 HG11 VAL A 311      14.271  10.480  26.768  1.00 21.57           H
ATOM   1696 HG12 VAL A 311      13.846   9.612  28.029  1.00 21.57           H
ATOM   1697 HG13 VAL A 311      12.760  10.021  26.944  1.00 21.57           H
ATOM   1698 HG21 VAL A 311      13.742  12.833  26.612  1.00 15.34           H
ATOM   1699 HG22 VAL A 311      12.179  12.571  26.736  1.00 15.34           H
ATOM   1700 HG23 VAL A 311      12.903  13.558  27.750  1.00 15.34           H
ATOM   1701  N   GLY A 312      11.101  13.255  30.323  1.00 12.09           N
ATOM   1702  CA  GLY A 312      11.037  14.239  31.386  1.00 12.85           C
ATOM   1703  C   GLY A 312       9.660  14.858  31.493  1.00  9.92           C
ATOM   1704  O   GLY A 312       8.860  14.791  30.562  1.00 11.26           O
ATOM   1705  H   GLY A 312      10.428  13.253  29.788  1.00 14.50           H
ATOM   1706  HA2 GLY A 312      11.253  13.818  32.233  1.00 15.41           H
ATOM   1707  HA3 GLY A 312      11.681  14.943  31.217  1.00 15.41           H
ATOM   1708  N   LEU A 313       9.426  15.501  32.635  1.00 10.12           N
ATOM   1709  CA  LEU A 313       8.131  16.101  32.955  1.00 12.00           C
ATOM   1710  C   LEU A 313       8.307  17.232  33.960  1.00 13.15           C
ATOM   1711  O   LEU A 313       9.187  17.183  34.803  1.00 12.38           O
ATOM   1712  CB  LEU A 313       7.168  15.087  33.573  1.00 16.12           C
ATOM   1713  CG  LEU A 313       6.448  14.064  32.729  1.00 24.68           C
ATOM   1714  CD1 LEU A 313       5.576  13.189  33.677  1.00 20.61           C
ATOM   1715  CD2 LEU A 313       5.637  14.770  31.647  1.00 17.00           C
ATOM   1716  H   LEU A 313      10.014  15.606  33.254  1.00 12.14           H
ATOM   1717  HA  LEU A 313       7.729  16.461  32.148  1.00 14.40           H
ATOM   1718  HB2 LEU A 313       7.670  14.585  34.234  1.00 19.34           H
ATOM   1719  HB3 LEU A 313       6.478  15.592  34.031  1.00 19.34           H
ATOM   1720  HG  LEU A 313       7.099  13.490  32.297  1.00 29.61           H
ATOM   1721 HD11 LEU A 313       5.106  12.525  33.149  1.00 24.73           H
ATOM   1722 HD12 LEU A 313       6.154  12.750  34.322  1.00 24.73           H
ATOM   1723 HD13 LEU A 313       4.940  13.758  34.136  1.00 24.73           H
ATOM   1724 HD21 LEU A 313       5.179  14.103  31.111  1.00 20.39           H
ATOM   1725 HD22 LEU A 313       4.990  15.357  32.069  1.00 20.39           H
ATOM   1726 HD23 LEU A 313       6.238  15.287  31.089  1.00 20.39           H
ATOM   1727  N   ALA A 314       7.392  18.206  33.912  1.00 13.04           N
ATOM   1728  CA  ALA A 314       7.366  19.287  34.895  1.00 12.80           C
ATOM   1729  C   ALA A 314       5.971  19.907  34.927  1.00 13.14           C
ATOM   1730  O   ALA A 314       5.279  19.908  33.908  1.00 16.46           O
ATOM   1731  CB  ALA A 314       8.406  20.375  34.595  1.00 14.26           C
ATOM   1732  H   ALA A 314       6.774  18.261  33.316  1.00 15.65           H
ATOM   1733  HA  ALA A 314       7.556  18.922  35.774  1.00 15.35           H
ATOM   1734  HB1 ALA A 314       8.347  21.064  35.275  1.00 17.11           H
ATOM   1735  HB2 ALA A 314       9.291  19.977  34.604  1.00 17.11           H
ATOM   1736  HB3 ALA A 314       8.222  20.755  33.722  1.00 17.11           H
ATOM   1737  N   PRO A 315       5.554  20.458  36.063  1.00 12.85           N
ATOM   1738  CA  PRO A 315       4.299  21.232  36.088  1.00 14.50           C
ATOM   1739  C   PRO A 315       4.431  22.554  35.357  1.00 20.45           C
ATOM   1740  O   PRO A 315       5.393  23.293  35.553  1.00 15.89           O
ATOM   1741  CB  PRO A 315       4.065  21.458  37.590  1.00 15.55           C
ATOM   1742  CG  PRO A 315       4.936  20.495  38.268  1.00 16.05           C
ATOM   1743  CD  PRO A 315       6.137  20.402  37.405  1.00 12.70           C
ATOM   1744  HA  PRO A 315       3.567  20.717  35.713  1.00 17.40           H
ATOM   1745  HB2 PRO A 315       4.311  22.366  37.825  1.00 18.65           H
ATOM   1746  HB3 PRO A 315       3.134  21.288  37.804  1.00 18.65           H
ATOM   1747  HG2 PRO A 315       5.169  20.827  39.149  1.00 19.25           H
ATOM   1748  HG3 PRO A 315       4.489  19.636  38.331  1.00 19.25           H
ATOM   1749  HD2 PRO A 315       6.724  21.159  37.554  1.00 15.23           H
ATOM   1750  HD3 PRO A 315       6.594  19.558  37.545  1.00 15.23           H
ATOM   1751  N   VAL A 316       3.429  22.884  34.532  1.00 15.76           N
ATOM   1752  CA  VAL A 316       3.470  24.128  33.781  1.00 14.73           C
ATOM   1753  C   VAL A 316       3.234  25.316  34.711  1.00 16.67           C
ATOM   1754  O   VAL A 316       2.346  25.288  35.578  1.00 18.29           O
ATOM   1755  CB  VAL A 316       2.420  24.122  32.652  1.00 22.25           C
ATOM   1756  CG1 VAL A 316       2.551  25.392  31.799  1.00 26.78           C
ATOM   1757  CG2 VAL A 316       2.526  22.877  31.798  1.00 27.91           C
ATOM   1758  H   VAL A 316       2.726  22.406  34.395  1.00 18.90           H
ATOM   1759  HA  VAL A 316       4.347  24.228  33.378  1.00 17.67           H
ATOM   1760  HB  VAL A 316       1.536  24.128  33.053  1.00 26.70           H
ATOM   1761 HG11 VAL A 316       1.884  25.370  31.096  1.00 32.13           H
ATOM   1762 HG12 VAL A 316       2.411  26.168  32.365  1.00 32.13           H
ATOM   1763 HG13 VAL A 316       3.440  25.421  31.411  1.00 32.13           H
ATOM   1764 HG21 VAL A 316       1.850  22.913  31.103  1.00 33.49           H
ATOM   1765 HG22 VAL A 316       3.409  22.842  31.399  1.00 33.49           H
ATOM   1766 HG23 VAL A 316       2.384  22.097  32.357  1.00 33.49           H
ATOM   1767  N   GLU A 317       4.026  26.374  34.521  1.00 16.50           N
ATOM   1768  CA  GLU A 317       3.927  27.651  35.237  1.00 15.97           C
ATOM   1769  C   GLU A 317       4.115  27.506  36.747  1.00 18.17           C
ATOM   1770  O   GLU A 317       3.700  28.391  37.510  1.00 18.41           O
ATOM   1771  CB  GLU A 317       2.601  28.374  34.932  1.00 17.62           C
ATOM   1772  CG  GLU A 317       2.622  29.077  33.581  1.00 21.65           C
ATOM   1773  CD  GLU A 317       1.336  29.823  33.254  1.00 28.88           C
ATOM   1774  OE1 GLU A 317       0.622  30.214  34.187  1.00 28.67           O
ATOM   1775  OE2 GLU A 317       1.046  30.001  32.054  1.00 40.95           O1-
ATOM   1776  H   GLU A 317       4.665  26.374  33.946  1.00 19.80           H
ATOM   1777  HA  GLU A 317       4.640  28.225  34.919  1.00 19.16           H
ATOM   1778  HB2 GLU A 317       1.880  27.725  34.922  1.00 21.14           H
ATOM   1779  HB3 GLU A 317       2.439  29.042  35.616  1.00 21.14           H
ATOM   1780  HG2 GLU A 317       3.347  29.721  33.575  1.00 25.97           H
ATOM   1781  HG3 GLU A 317       2.765  28.415  32.886  1.00 25.97           H
ATOM   1782  N   GLY A 318       4.763  26.431  37.202  1.00 14.93           N
ATOM   1783  CA  GLY A 318       5.027  26.241  38.613  1.00 15.86           C
ATOM   1784  C   GLY A 318       6.301  26.867  39.171  1.00 14.69           C
ATOM   1785  O   GLY A 318       6.591  26.675  40.357  1.00 13.33           O
ATOM   1786  H   GLY A 318       5.059  25.797  36.703  1.00 17.91           H
ATOM   1787  HA2 GLY A 318       4.280  26.602  39.116  1.00 19.02           H
ATOM   1788  HA3 GLY A 318       5.068  25.288  38.791  1.00 19.02           H
ATOM   1789  N   MET A 319       7.066  27.625  38.385  1.00 12.27           N
ATOM   1790  CA  MET A 319       8.310  28.204  38.890  1.00 10.66           C
ATOM   1791  C   MET A 319       8.027  29.039  40.128  1.00 15.58           C
ATOM   1792  O   MET A 319       7.141  29.900  40.119  1.00 12.46           O
ATOM   1793  CB  MET A 319       8.977  29.055  37.819  1.00 13.86           C
ATOM   1794  CG  MET A 319      10.351  29.605  38.214  1.00 13.22           C
ATOM   1795  SD  MET A 319      11.595  28.348  38.667  1.00 13.81           S
ATOM   1796  CE  MET A 319      11.991  27.734  37.029  1.00 15.52           C
ATOM   1797  H   MET A 319       6.890  27.817  37.565  1.00 14.72           H
ATOM   1798  HA  MET A 319       8.919  27.487  39.125  1.00 12.78           H
ATOM   1799  HB2 MET A 319       9.094  28.515  37.021  1.00 16.63           H
ATOM   1800  HB3 MET A 319       8.403  29.812  37.620  1.00 16.63           H
ATOM   1801  HG2 MET A 319      10.707  30.111  37.466  1.00 15.86           H
ATOM   1802  HG3 MET A 319      10.239  30.192  38.978  1.00 15.86           H
ATOM   1803  HE1 MET A 319      12.661  27.036  37.108  1.00 18.62           H
ATOM   1804  HE2 MET A 319      11.186  27.375  36.624  1.00 18.62           H
ATOM   1805  HE3 MET A 319      12.335  28.465  36.493  1.00 18.62           H
ATOM   1806  N   CYS A 320       8.773  28.771  41.193  1.00 13.47           N
ATOM   1807  CA  CYS A 320       8.735  29.435  42.486  1.00 11.25           C
ATOM   1808  C   CYS A 320       7.585  28.947  43.348  1.00 13.87           C
ATOM   1809  O   CYS A 320       7.513  29.342  44.513  1.00 18.95           O
ATOM   1810  CB  CYS A 320       8.641  30.970  42.377  1.00 13.73           C
ATOM   1811  SG  CYS A 320       9.775  31.743  41.181  1.00 17.88           S
ATOM   1812  H   CYS A 320       9.363  28.145  41.182  1.00 16.16           H
ATOM   1813  HA  CYS A 320       9.557  29.229  42.957  1.00 13.49           H
ATOM   1814  HB2 CYS A 320       7.738  31.205  42.115  1.00 16.47           H
ATOM   1815  HB3 CYS A 320       8.834  31.352  43.248  1.00 16.47           H
ATOM   1816  N   ARG A 321       6.684  28.110  42.846  1.00 14.33           N
ATOM   1817  CA  ARG A 321       5.551  27.686  43.656  1.00 14.00           C
ATOM   1818  C   ARG A 321       5.971  26.552  44.580  1.00 15.24           C
ATOM   1819  O   ARG A 321       6.632  25.600  44.163  1.00 13.19           O
ATOM   1820  CB  ARG A 321       4.395  27.224  42.778  1.00 16.92           C
ATOM   1821  CG  ARG A 321       3.750  28.261  41.880  0.78 15.34           C
ATOM   1822  CD  ARG A 321       2.571  27.582  41.207  0.64 18.14           C
ATOM   1823  NE  ARG A 321       1.895  28.398  40.210  0.54 23.18           N
ATOM   1824  CZ  ARG A 321       0.833  27.995  39.521  0.72 26.80           C
ATOM   1825  NH1 ARG A 321       0.316  26.789  39.733  0.43 29.72           N
ATOM   1826  NH2 ARG A 321       0.276  28.802  38.627  0.78 27.36           N1+
ATOM   1827  H   ARG A 321       6.705  27.779  42.053  1.00 17.19           H
ATOM   1828  HA  ARG A 321       5.246  28.429  44.200  1.00 16.80           H
ATOM   1829  HB2 ARG A 321       4.718  26.512  42.204  1.00 20.30           H
ATOM   1830  HB3 ARG A 321       3.698  26.875  43.356  1.00 20.30           H
ATOM   1831  HG2 ARG A 321       3.428  29.008  42.409  1.00 18.40           H
ATOM   1832  HG3 ARG A 321       4.378  28.554  41.202  1.00 18.40           H
ATOM   1833  HD2 ARG A 321       2.886  26.779  40.764  0.54 21.77           H
ATOM   1834  HD3 ARG A 321       1.919  27.347  41.886  0.00 21.77           H
ATOM   1835  HE  ARG A 321       2.254  29.149  39.994  0.29 27.80           H
ATOM   1836 HH11 ARG A 321       0.674  26.263  40.311  1.00 35.66           H
ATOM   1837 HH12 ARG A 321      -0.373  26.532  39.286  1.00 35.66           H
ATOM   1838 HH21 ARG A 321       0.606  29.584  38.489  1.00 32.83           H
ATOM   1839 HH22 ARG A 321      -0.414  28.542  38.184  1.00 32.83           H
ATOM   1840  N   ALA A 322       5.548  26.644  45.846  1.00 16.12           N
ATOM   1841  CA  ALA A 322       5.983  25.683  46.856  1.00 14.23           C
ATOM   1842  C   ALA A 322       5.691  24.243  46.453  1.00 13.25           C
ATOM   1843  O   ALA A 322       6.470  23.327  46.760  1.00 16.49           O
ATOM   1844  CB  ALA A 322       5.296  25.999  48.189  1.00 17.23           C
ATOM   1845  H   ALA A 322       5.013  27.249  46.140  1.00 19.34           H
ATOM   1846  HA  ALA A 322       6.941  25.770  46.983  1.00 17.07           H
ATOM   1847  HB1 ALA A 322       5.589  25.358  48.855  1.00 20.67           H
ATOM   1848  HB2 ALA A 322       5.540  26.897  48.464  1.00 20.67           H
ATOM   1849  HB3 ALA A 322       4.335  25.938  48.071  1.00 20.67           H
ATOM   1850  N   GLU A 323       4.563  24.013  45.802  1.00 15.12           N
ATOM   1851  CA  GLU A 323       4.115  22.661  45.529  1.00 14.81           C
ATOM   1852  C   GLU A 323       4.670  22.105  44.219  1.00 14.36           C
ATOM   1853  O   GLU A 323       4.595  20.894  44.009  1.00 17.60           O
ATOM   1854  CB  GLU A 323       2.572  22.624  45.521  1.00 24.19           C
ATOM   1855  CG  GLU A 323       1.890  23.527  44.475  1.00 27.48           C
ATOM   1856  CD  GLU A 323       1.790  25.025  44.862  1.00 27.82           C
ATOM   1857  OE1 GLU A 323       1.257  25.801  44.041  1.00 44.99           O
ATOM   1858  OE2 GLU A 323       2.204  25.425  45.964  1.00 33.96           O1-
ATOM   1859  H   GLU A 323       4.037  24.626  45.507  1.00 18.14           H
ATOM   1860  HA  GLU A 323       4.420  22.082  46.246  1.00 17.76           H
ATOM   1861  HB2 GLU A 323       2.287  21.713  45.347  1.00 29.02           H
ATOM   1862  HB3 GLU A 323       2.254  22.901  46.395  1.00 29.02           H
ATOM   1863  HG2 GLU A 323       2.393  23.473  43.648  1.00 32.97           H
ATOM   1864  HG3 GLU A 323       0.988  23.202  44.329  1.00 32.97           H
ATOM   1865  N   SER A 324       5.271  22.949  43.350  1.00 13.55           N
ATOM   1866  CA  SER A 324       5.474  22.498  41.977  1.00 12.89           C
ATOM   1867  C   SER A 324       6.722  23.023  41.276  1.00 11.93           C
ATOM   1868  O   SER A 324       6.854  22.796  40.062  1.00 12.95           O
ATOM   1869  CB  SER A 324       4.251  22.863  41.158  1.00 18.22           C
ATOM   1870  OG  SER A 324       3.971  24.225  41.295  1.00 20.24           O
ATOM   1871  H   SER A 324       5.551  23.743  43.527  1.00 16.25           H
ATOM   1872  HA  SER A 324       5.538  21.530  41.984  1.00 15.47           H
ATOM   1873  HB2 SER A 324       4.422  22.666  40.224  1.00 21.86           H
ATOM   1874  HB3 SER A 324       3.491  22.348  41.474  1.00 21.86           H
ATOM   1875  HG  SER A 324       3.293  24.427  40.842  1.00 24.28           H
ATOM   1876  N   SER A 325       7.665  23.660  41.972  1.00 10.90           N
ATOM   1877  CA  SER A 325       8.843  24.224  41.301  1.00 11.54           C
ATOM   1878  C   SER A 325       9.941  23.167  41.170  1.00  9.79           C
ATOM   1879  O   SER A 325      11.007  23.243  41.788  1.00 10.65           O
ATOM   1880  CB  SER A 325       9.370  25.443  42.040  1.00 11.65           C
ATOM   1881  OG  SER A 325      10.172  26.220  41.146  1.00 12.45           O
ATOM   1882  H   SER A 325       7.650  23.779  42.823  1.00 13.08           H
ATOM   1883  HA  SER A 325       8.591  24.504  40.407  1.00 13.84           H
ATOM   1884  HB2 SER A 325       8.623  25.979  42.350  1.00 13.97           H
ATOM   1885  HB3 SER A 325       9.913  25.155  42.791  1.00 13.97           H
ATOM   1886  HG  SER A 325      10.470  26.898  41.543  1.00 14.93           H
ATOM   1887  N   GLY A 326       9.690  22.201  40.301  1.00 10.82           N
ATOM   1888  CA  GLY A 326      10.714  21.202  40.020  1.00 10.91           C
ATOM   1889  C   GLY A 326      10.358  20.413  38.776  1.00 11.01           C
ATOM   1890  O   GLY A 326       9.361  20.685  38.095  1.00 11.30           O
ATOM   1891  H   GLY A 326       8.954  22.100  39.868  1.00 12.97           H
ATOM   1892  HA2 GLY A 326      11.570  21.637  39.881  1.00 13.08           H
ATOM   1893  HA3 GLY A 326      10.792  20.590  40.768  1.00 13.08           H
ATOM   1894  N   GLY A 327      11.216  19.450  38.463  1.00 11.24           N
ATOM   1895  CA  GLY A 327      11.031  18.585  37.313  1.00  9.98           C
ATOM   1896  C   GLY A 327      11.850  17.324  37.462  1.00  9.48           C
ATOM   1897  O   GLY A 327      12.671  17.194  38.372  1.00  9.96           O
ATOM   1898  H   GLY A 327      11.928  19.277  38.913  1.00 13.48           H
ATOM   1899  HA2 GLY A 327      10.095  18.343  37.230  1.00 11.97           H
ATOM   1900  HA3 GLY A 327      11.308  19.045  36.506  1.00 11.97           H
ATOM   1901  N   VAL A 328      11.608  16.388  36.544  1.00 11.02           N
ATOM   1902  CA  VAL A 328      12.319  15.112  36.496  1.00  8.58           C
ATOM   1903  C   VAL A 328      12.762  14.841  35.063  1.00 11.09           C
ATOM   1904  O   VAL A 328      12.042  15.150  34.111  1.00 11.64           O
ATOM   1905  CB  VAL A 328      11.466  13.933  37.039  1.00 10.26           C
ATOM   1906  CG1 VAL A 328      10.233  13.698  36.225  0.84 11.01           C
ATOM   1907  CG2 VAL A 328      12.305  12.655  37.068  0.51 12.83           C
ATOM   1908  H   VAL A 328      11.019  16.472  35.923  1.00 13.22           H
ATOM   1909  HA  VAL A 328      13.116  15.178  37.045  1.00 10.29           H
ATOM   1910  HB  VAL A 328      11.192  14.133  37.947  1.00 12.30           H
ATOM   1911 HG11 VAL A 328       9.740  12.954  36.606  1.00 13.21           H
ATOM   1912 HG12 VAL A 328       9.687  14.500  36.240  1.00 13.21           H
ATOM   1913 HG13 VAL A 328      10.492  13.491  35.313  1.00 13.21           H
ATOM   1914 HG21 VAL A 328      11.761  11.928  37.408  0.00 15.39           H
ATOM   1915 HG22 VAL A 328      12.603  12.453  36.167  1.00 15.39           H
ATOM   1916 HG23 VAL A 328      13.071  12.795  37.646  0.00 15.39           H
ATOM   1917  N   SER A 329      13.934  14.219  34.924  1.00 10.77           N
ATOM   1918  CA  SER A 329      14.561  13.928  33.642  1.00  9.21           C
ATOM   1919  C   SER A 329      15.310  12.619  33.755  1.00 10.58           C
ATOM   1920  O   SER A 329      16.027  12.405  34.729  1.00 10.94           O
ATOM   1921  CB  SER A 329      15.564  15.020  33.236  1.00 11.02           C
ATOM   1922  OG  SER A 329      15.017  16.309  33.116  1.00 11.37           O
ATOM   1923  H   SER A 329      14.402  13.946  35.592  1.00 12.91           H
ATOM   1924  HA  SER A 329      13.884  13.847  32.951  1.00 11.05           H
ATOM   1925  HB2 SER A 329      16.265  15.050  33.906  1.00 13.22           H
ATOM   1926  HB3 SER A 329      15.950  14.774  32.381  1.00 13.22           H
ATOM   1927  HG  SER A 329      14.686  16.550  33.849  1.00 13.64           H
ATOM   1928  N   THR A 330      15.157  11.754  32.753  1.00 11.77           N
ATOM   1929  CA  THR A 330      15.983  10.559  32.642  1.00  7.98           C
ATOM   1930  C   THR A 330      17.322  10.925  32.004  1.00 12.98           C
ATOM   1931  O   THR A 330      17.384  11.721  31.061  1.00 11.05           O
ATOM   1932  CB  THR A 330      15.288   9.491  31.789  1.00 14.07           C
ATOM   1933  OG1 THR A 330      14.049   9.086  32.397  1.00 15.35           O
ATOM   1934  CG2 THR A 330      16.136   8.246  31.640  1.00 15.95           C
ATOM   1935  H   THR A 330      14.578  11.839  32.123  1.00 14.12           H
ATOM   1936  HA  THR A 330      16.148  10.193  33.524  1.00  9.56           H
ATOM   1937  HB  THR A 330      15.112   9.849  30.905  1.00 16.87           H
ATOM   1938  HG1 THR A 330      14.194   8.768  33.161  1.00 18.42           H
ATOM   1939 HG21 THR A 330      15.670   7.592  31.096  1.00 19.14           H
ATOM   1940 HG22 THR A 330      16.978   8.469  31.213  1.00 19.14           H
ATOM   1941 HG23 THR A 330      16.316   7.862  32.512  1.00 19.14           H
ATOM   1942  N   ASP A 331      18.397  10.305  32.487  1.00 11.62           N
ATOM   1943  CA  ASP A 331      19.720  10.507  31.881  1.00 10.90           C
ATOM   1944  C   ASP A 331      19.825   9.514  30.724  1.00 13.23           C
ATOM   1945  O   ASP A 331      20.328   8.393  30.862  1.00 14.73           O
ATOM   1946  CB  ASP A 331      20.832  10.331  32.906  1.00 11.00           C
ATOM   1947  CG  ASP A 331      22.175  10.845  32.403  1.00 12.49           C
ATOM   1948  OD1 ASP A 331      22.243  11.269  31.231  1.00 13.34           O
ATOM   1949  OD2 ASP A 331      23.156  10.804  33.172  1.00 13.82           O1-
ATOM   1950  H   ASP A 331      18.391   9.767  33.157  1.00 13.93           H
ATOM   1951  HA  ASP A 331      19.776  11.406  31.520  1.00 13.08           H
ATOM   1952  HB2 ASP A 331      20.603  10.823  33.710  1.00 13.19           H
ATOM   1953  HB3 ASP A 331      20.928   9.387  33.110  1.00 13.19           H
ATOM   1954  N   HIS A 332      19.269   9.907  29.581  1.00 10.90           N
ATOM   1955  CA  HIS A 332      18.958   8.978  28.503  1.00 12.80           C
ATOM   1956  C   HIS A 332      20.053   8.861  27.441  1.00 14.04           C
ATOM   1957  O   HIS A 332      20.007   7.920  26.634  1.00 13.98           O
ATOM   1958  CB  HIS A 332      17.621   9.367  27.840  1.00 14.56           C
ATOM   1959  CG  HIS A 332      17.539  10.793  27.388  1.00 14.88           C
ATOM   1960  ND1 HIS A 332      18.017  11.213  26.165  1.00 19.54           N
ATOM   1961  CD2 HIS A 332      17.041  11.901  27.991  1.00 14.30           C
ATOM   1962  CE1 HIS A 332      17.770  12.501  26.015  1.00 17.80           C
ATOM   1963  NE2 HIS A 332      17.184  12.947  27.108  1.00 17.24           N
ATOM   1964  H   HIS A 332      19.060  10.723  29.405  1.00 13.08           H
ATOM   1965  HA  HIS A 332      18.840   8.096  28.890  1.00 15.35           H
ATOM   1966  HB2 HIS A 332      16.905   9.219  28.477  1.00 17.46           H
ATOM   1967  HB3 HIS A 332      17.487   8.804  27.061  1.00 17.46           H
ATOM   1968  HD2 HIS A 332      16.640  11.938  28.829  1.00 17.15           H
ATOM   1969  HE1 HIS A 332      18.004  13.016  25.276  1.00 21.35           H
ATOM   1970  HE2 HIS A 332      16.953  13.762  27.255  1.00 20.68           H
ATOM   1971  N   SER A 333      21.036   9.763  27.428  1.00 12.63           N
ATOM   1972  CA  SER A 333      22.069   9.798  26.402  1.00 11.32           C
ATOM   1973  C   SER A 333      23.439   9.615  27.032  1.00 12.76           C
ATOM   1974  O   SER A 333      23.665   9.964  28.188  1.00 13.72           O
ATOM   1975  CB  SER A 333      22.052  11.116  25.638  1.00 10.38           C
ATOM   1976  OG  SER A 333      23.108  11.167  24.692  1.00 12.22           O
ATOM   1977  H   SER A 333      21.124  10.380  28.021  1.00 15.15           H
ATOM   1978  HA  SER A 333      21.922   9.075  25.772  1.00 13.58           H
ATOM   1979  HB2 SER A 333      21.206  11.199  25.170  1.00 12.46           H
ATOM   1980  HB3 SER A 333      22.156  11.847  26.266  1.00 12.46           H
ATOM   1981  HG  SER A 333      23.088  11.897  24.277  1.00 14.66           H
ATOM   1982  N   GLU A 334      24.384   9.076  26.253  1.00 11.94           N
ATOM   1983  CA  GLU A 334      25.741   9.053  26.748  1.00 10.63           C
ATOM   1984  C   GLU A 334      26.268  10.468  26.941  1.00 10.30           C
ATOM   1985  O   GLU A 334      27.093  10.714  27.832  1.00 11.30           O
ATOM   1986  CB  GLU A 334      26.629   8.287  25.794  1.00 14.92           C
ATOM   1987  CG  GLU A 334      27.990   8.078  26.372  1.00 22.58           C
ATOM   1988  CD  GLU A 334      28.187   6.757  27.072  1.00 26.73           C
ATOM   1989  OE1 GLU A 334      29.407   6.417  27.258  1.00 19.76           O
ATOM   1990  OE2 GLU A 334      27.173   6.080  27.435  1.00 19.80           O1-
ATOM   1991  H   GLU A 334      24.264   8.736  25.472  1.00 14.32           H
ATOM   1992  HA  GLU A 334      25.759   8.603  27.607  1.00 12.75           H
ATOM   1993  HB2 GLU A 334      26.236   7.418  25.617  1.00 17.89           H
ATOM   1994  HB3 GLU A 334      26.722   8.789  24.969  1.00 17.89           H
ATOM   1995  HG2 GLU A 334      28.641   8.130  25.656  1.00 27.09           H
ATOM   1996  HG3 GLU A 334      28.162   8.780  27.019  1.00 27.09           H
ATOM   1997  N   LEU A 335      25.784  11.420  26.099  1.00 10.52           N
ATOM   1998  CA  LEU A 335      26.196  12.832  26.110  1.00  9.49           C
ATOM   1999  C   LEU A 335      25.464  13.584  27.216  1.00 12.26           C
ATOM   2000  O   LEU A 335      24.225  13.542  27.270  1.00 11.02           O
ATOM   2001  CB  LEU A 335      25.875  13.496  24.784  1.00 13.98           C
ATOM   2002  CG  LEU A 335      26.358  12.773  23.530  1.00 19.29           C
ATOM   2003  CD1 LEU A 335      26.188  13.684  22.313  1.00 19.38           C
ATOM   2004  CD2 LEU A 335      27.774  12.295  23.677  1.00 21.00           C
ATOM   2005  H   LEU A 335      25.195  11.253  25.495  1.00 12.62           H
ATOM   2006  HA  LEU A 335      27.151  12.894  26.268  1.00 11.38           H
ATOM   2007  HB2 LEU A 335      24.911  13.583  24.713  1.00 16.77           H
ATOM   2008  HB3 LEU A 335      26.278  14.379  24.781  1.00 16.77           H
ATOM   2009  HG  LEU A 335      25.800  11.992  23.390  1.00 23.14           H
ATOM   2010 HD11 LEU A 335      26.497  13.216  21.522  1.00 23.25           H
ATOM   2011 HD12 LEU A 335      25.249  13.910  22.218  1.00 23.25           H
ATOM   2012 HD13 LEU A 335      26.711  14.490  22.447  1.00 23.25           H
ATOM   2013 HD21 LEU A 335      28.041  11.843  22.862  1.00 25.20           H
ATOM   2014 HD22 LEU A 335      28.350  13.059  23.836  1.00 25.20           H
ATOM   2015 HD23 LEU A 335      27.823  11.681  24.427  1.00 25.20           H
ATOM   2016  N   PRO A 336      26.174  14.342  28.061  1.00  9.27           N
ATOM   2017  CA  PRO A 336      25.460  15.126  29.081  1.00 10.99           C
ATOM   2018  C   PRO A 336      24.472  16.135  28.501  1.00 11.28           C
ATOM   2019  O   PRO A 336      23.491  16.472  29.173  1.00 11.29           O
ATOM   2020  CB  PRO A 336      26.585  15.836  29.844  1.00 14.12           C
ATOM   2021  CG  PRO A 336      27.827  15.122  29.486  1.00 19.07           C
ATOM   2022  CD  PRO A 336      27.627  14.480  28.173  1.00 13.97           C
ATOM   2023  HA  PRO A 336      24.990  14.533  29.688  1.00 13.18           H
ATOM   2024  HB2 PRO A 336      26.631  16.764  29.564  1.00 16.93           H
ATOM   2025  HB3 PRO A 336      26.419  15.775  30.798  1.00 16.93           H
ATOM   2026  HG2 PRO A 336      28.557  15.759  29.438  1.00 22.88           H
ATOM   2027  HG3 PRO A 336      28.013  14.451  30.161  1.00 22.88           H
ATOM   2028  HD2 PRO A 336      27.966  15.049  27.465  1.00 16.76           H
ATOM   2029  HD3 PRO A 336      28.050  13.607  28.158  1.00 16.76           H
ATOM   2030  N   ILE A 337      24.684  16.621  27.280  1.00 10.89           N
ATOM   2031  CA  ILE A 337      23.758  17.601  26.721  1.00 11.70           C
ATOM   2032  C   ILE A 337      22.381  16.990  26.494  1.00 10.87           C
ATOM   2033  O   ILE A 337      21.387  17.724  26.470  1.00 11.11           O
ATOM   2034  CB  ILE A 337      24.323  18.218  25.416  1.00 11.69           C
ATOM   2035  CG1 ILE A 337      23.475  19.418  24.981  0.76  9.49           C
ATOM   2036  CG2 ILE A 337      24.419  17.156  24.319  0.83  9.86           C
ATOM   2037  CD1 ILE A 337      24.007  20.182  23.768  0.66 14.19           C
ATOM   2038  H   ILE A 337      25.339  16.405  26.767  1.00 13.07           H
ATOM   2039  HA  ILE A 337      23.653  18.322  27.361  1.00 14.04           H
ATOM   2040  HB  ILE A 337      25.220  18.538  25.601  1.00 14.02           H
ATOM   2041 HG12 ILE A 337      22.585  19.102  24.759  1.00 11.38           H
ATOM   2042 HG13 ILE A 337      23.423  20.043  25.720  1.00 11.38           H
ATOM   2043 HG21 ILE A 337      24.775  17.565  23.515  0.92 11.83           H
ATOM   2044 HG22 ILE A 337      25.008  16.446  24.618  1.00 11.83           H
ATOM   2045 HG23 ILE A 337      23.533  16.800  24.146  0.85 11.83           H
ATOM   2046 HD11 ILE A 337      23.407  20.918  23.571  0.00 17.02           H
ATOM   2047 HD12 ILE A 337      24.892  20.522  23.973  1.00 17.02           H
ATOM   2048 HD13 ILE A 337      24.052  19.578  23.010  0.35 17.02           H
ATOM   2049  N   GLY A 338      22.270  15.667  26.356  1.00  9.99           N
ATOM   2050  CA  GLY A 338      20.962  15.057  26.201  1.00  9.97           C
ATOM   2051  C   GLY A 338      20.061  15.324  27.402  1.00 11.28           C
ATOM   2052  O   GLY A 338      18.976  15.899  27.288  1.00 10.63           O
ATOM   2053  H   GLY A 338      22.929  15.114  26.350  1.00 11.98           H
ATOM   2054  HA2 GLY A 338      20.531  15.410  25.407  1.00 11.96           H
ATOM   2055  HA3 GLY A 338      21.061  14.097  26.098  1.00 11.96           H
ATOM   2056  N   ALA A 339      20.508  14.883  28.581  1.00 12.51           N
ATOM   2057  CA  ALA A 339      19.793  15.160  29.820  1.00 13.27           C
ATOM   2058  C   ALA A 339      19.598  16.655  30.038  1.00 11.35           C
ATOM   2059  O   ALA A 339      18.562  17.089  30.544  1.00 10.54           O
ATOM   2060  CB  ALA A 339      20.564  14.557  31.001  1.00 12.37           C
ATOM   2061  H   ALA A 339      21.225  14.420  28.685  1.00 15.00           H
ATOM   2062  HA  ALA A 339      18.918  14.742  29.784  1.00 15.92           H
ATOM   2063  HB1 ALA A 339      20.082  14.746  31.821  1.00 14.84           H
ATOM   2064  HB2 ALA A 339      20.637  13.598  30.872  1.00 14.84           H
ATOM   2065  HB3 ALA A 339      21.448  14.955  31.036  1.00 14.84           H
ATOM   2066  N   ALA A 340      20.619  17.461  29.715  1.00  8.96           N
ATOM   2067  CA  ALA A 340      20.522  18.894  29.917  1.00  9.00           C
ATOM   2068  C   ALA A 340      19.426  19.506  29.063  1.00  8.75           C
ATOM   2069  O   ALA A 340      18.686  20.387  29.522  1.00 10.04           O
ATOM   2070  CB  ALA A 340      21.844  19.571  29.600  1.00 10.64           C
ATOM   2071  H   ALA A 340      21.367  17.198  29.382  1.00 10.75           H
ATOM   2072  HA  ALA A 340      20.310  19.068  30.848  1.00 10.80           H
ATOM   2073  HB1 ALA A 340      21.751  20.526  29.744  1.00 12.76           H
ATOM   2074  HB2 ALA A 340      22.530  19.214  30.186  1.00 12.76           H
ATOM   2075  HB3 ALA A 340      22.074  19.396  28.675  1.00 12.76           H
ATOM   2076  N   ALA A 341      19.316  19.077  27.809  1.00  8.26           N
ATOM   2077  CA  ALA A 341      18.266  19.614  26.964  1.00  8.29           C
ATOM   2078  C   ALA A 341      16.885  19.219  27.489  1.00 11.07           C
ATOM   2079  O   ALA A 341      15.940  20.015  27.409  1.00 10.83           O
ATOM   2080  CB  ALA A 341      18.466  19.166  25.518  1.00 10.66           C
ATOM   2081  H   ALA A 341      19.823  18.491  27.435  1.00  9.90           H
ATOM   2082  HA  ALA A 341      18.320  20.582  26.982  1.00  9.94           H
ATOM   2083  HB1 ALA A 341      17.754  19.536  24.973  1.00 12.78           H
ATOM   2084  HB2 ALA A 341      19.326  19.488  25.205  1.00 12.78           H
ATOM   2085  HB3 ALA A 341      18.442  18.197  25.482  1.00 12.78           H
ATOM   2086  N   THR A 342      16.753  18.010  28.038  1.00 10.62           N
ATOM   2087  CA  THR A 342      15.505  17.605  28.669  1.00 11.42           C
ATOM   2088  C   THR A 342      15.227  18.459  29.891  1.00  9.57           C
ATOM   2089  O   THR A 342      14.135  19.016  30.041  1.00 10.78           O
ATOM   2090  CB  THR A 342      15.576  16.128  29.039  1.00 10.31           C
ATOM   2091  OG1 THR A 342      15.608  15.356  27.838  1.00 13.60           O
ATOM   2092  CG2 THR A 342      14.384  15.688  29.891  1.00 10.09           C
ATOM   2093  H   THR A 342      17.370  17.411  28.057  1.00 12.74           H
ATOM   2094  HA  THR A 342      14.775  17.726  28.041  1.00 13.70           H
ATOM   2095  HB  THR A 342      16.387  15.964  29.545  1.00 12.37           H
ATOM   2096  HG1 THR A 342      15.647  14.537  28.024  1.00 16.31           H
ATOM   2097 HG21 THR A 342      14.461  14.746  30.108  1.00 12.10           H
ATOM   2098 HG22 THR A 342      14.358  16.200  30.714  1.00 12.10           H
ATOM   2099 HG23 THR A 342      13.557  15.833  29.404  1.00 12.10           H
ATOM   2100  N   MET A 343      16.239  18.638  30.739  1.00 10.57           N
ATOM   2101  CA  MET A 343      16.035  19.399  31.966  1.00  9.92           C
ATOM   2102  C   MET A 343      15.680  20.849  31.648  1.00 10.04           C
ATOM   2103  O   MET A 343      14.840  21.466  32.323  1.00 10.08           O
ATOM   2104  CB  MET A 343      17.296  19.308  32.837  1.00  9.34           C
ATOM   2105  CG  MET A 343      17.148  19.922  34.198  1.00 10.04           C
ATOM   2106  SD  MET A 343      18.603  19.649  35.258  1.00 11.80           S
ATOM   2107  CE  MET A 343      18.616  17.894  35.496  1.00 11.15           C
ATOM   2108  H   MET A 343      17.036  18.335  30.630  1.00 12.68           H
ATOM   2109  HA  MET A 343      15.303  19.000  32.463  1.00 11.90           H
ATOM   2110  HB2 MET A 343      17.524  18.373  32.957  1.00 11.20           H
ATOM   2111  HB3 MET A 343      18.021  19.766  32.383  1.00 11.20           H
ATOM   2112  HG2 MET A 343      17.023  20.879  34.101  1.00 12.04           H
ATOM   2113  HG3 MET A 343      16.378  19.530  34.639  1.00 12.04           H
ATOM   2114  HE1 MET A 343      19.371  17.658  36.057  1.00 13.37           H
ATOM   2115  HE2 MET A 343      17.788  17.628  35.925  1.00 13.37           H
ATOM   2116  HE3 MET A 343      18.697  17.460  34.632  1.00 13.37           H
ATOM   2117  N   ALA A 344      16.338  21.426  30.641  1.00 10.87           N
ATOM   2118  CA  ALA A 344      16.019  22.797  30.256  1.00  8.52           C
ATOM   2119  C   ALA A 344      14.600  22.903  29.703  1.00  9.51           C
ATOM   2120  O   ALA A 344      13.929  23.927  29.883  1.00 10.73           O
ATOM   2121  CB  ALA A 344      17.020  23.295  29.218  1.00 10.31           C
ATOM   2122  H   ALA A 344      16.958  21.054  30.176  1.00 13.03           H
ATOM   2123  HA  ALA A 344      16.083  23.370  31.037  1.00 10.22           H
ATOM   2124  HB1 ALA A 344      16.794  24.207  28.974  1.00 12.37           H
ATOM   2125  HB2 ALA A 344      17.912  23.266  29.600  1.00 12.37           H
ATOM   2126  HB3 ALA A 344      16.976  22.722  28.437  1.00 12.37           H
ATOM   2127  N   HIS A 345      14.175  21.893  28.944  1.00 10.45           N
ATOM   2128  CA  HIS A 345      12.789  21.805  28.475  1.00 11.22           C
ATOM   2129  C   HIS A 345      11.821  21.817  29.650  1.00 13.43           C
ATOM   2130  O   HIS A 345      10.816  22.552  29.636  1.00 12.13           O
ATOM   2131  CB  HIS A 345      12.624  20.541  27.641  1.00 10.11           C
ATOM   2132  CG  HIS A 345      11.238  20.288  27.123  1.00 12.30           C
ATOM   2133  ND1 HIS A 345      10.892  20.495  25.806  1.00 13.09           N
ATOM   2134  CD2 HIS A 345      10.130  19.809  27.733  1.00 15.06           C
ATOM   2135  CE1 HIS A 345       9.628  20.148  25.625  1.00 12.62           C
ATOM   2136  NE2 HIS A 345       9.140  19.728  26.780  1.00 12.22           N
ATOM   2137  H   HIS A 345      14.672  21.242  28.684  1.00 12.53           H
ATOM   2138  HA  HIS A 345      12.593  22.569  27.911  1.00 13.46           H
ATOM   2139  HB2 HIS A 345      12.875  19.779  28.186  1.00 12.13           H
ATOM   2140  HB3 HIS A 345      13.216  20.599  26.875  1.00 12.13           H
ATOM   2141  HD1 HIS A 345      11.420  20.788  25.193  1.00 15.70           H
ATOM   2142  HD2 HIS A 345      10.054  19.566  28.628  1.00 18.07           H
ATOM   2143  HE1 HIS A 345       9.157  20.207  24.826  1.00 15.13           H
ATOM   2144  N   GLU A 346      12.116  21.028  30.697  1.00  8.81           N
ATOM   2145  CA  GLU A 346      11.192  20.977  31.837  1.00  8.96           C
ATOM   2146  C   GLU A 346      11.211  22.292  32.625  1.00 11.56           C
ATOM   2147  O   GLU A 346      10.169  22.753  33.117  1.00 10.12           O
ATOM   2148  CB  GLU A 346      11.527  19.803  32.760  1.00 12.53           C
ATOM   2149  CG  GLU A 346      11.630  18.424  32.131  1.00 11.69           C
ATOM   2150  CD  GLU A 346      10.555  18.115  31.095  1.00 15.27           C
ATOM   2151  OE1 GLU A 346       9.398  18.635  31.177  1.00 14.08           O
ATOM   2152  OE2 GLU A 346      10.851  17.312  30.194  1.00 13.34           O1-
ATOM   2153  H   GLU A 346      12.816  20.533  30.769  1.00 10.56           H
ATOM   2154  HA  GLU A 346      10.291  20.844  31.503  1.00 10.75           H
ATOM   2155  HB2 GLU A 346      12.381  19.987  33.182  1.00 15.02           H
ATOM   2156  HB3 GLU A 346      10.840  19.753  33.443  1.00 15.02           H
ATOM   2157  HG2 GLU A 346      12.491  18.347  31.691  1.00 14.02           H
ATOM   2158  HG3 GLU A 346      11.561  17.757  32.832  1.00 14.02           H
ATOM   2159  N   ILE A 347      12.380  22.899  32.772  1.00  8.94           N
ATOM   2160  CA  ILE A 347      12.460  24.245  33.341  1.00 10.29           C
ATOM   2161  C   ILE A 347      11.656  25.221  32.493  1.00 10.74           C
ATOM   2162  O   ILE A 347      10.984  26.111  33.025  1.00 11.45           O
ATOM   2163  CB  ILE A 347      13.931  24.659  33.470  1.00 11.37           C
ATOM   2164  CG1 ILE A 347      14.595  23.827  34.566  1.00 10.69           C
ATOM   2165  CG2 ILE A 347      14.076  26.148  33.765  1.00 13.62           C
ATOM   2166  CD1 ILE A 347      16.166  23.906  34.562  1.00 12.15           C
ATOM   2167  H   ILE A 347      13.139  22.559  32.553  1.00 10.72           H
ATOM   2168  HA  ILE A 347      12.074  24.234  34.230  1.00 12.34           H
ATOM   2169  HB  ILE A 347      14.377  24.469  32.630  1.00 13.64           H
ATOM   2170 HG12 ILE A 347      14.285  24.142  35.429  1.00 12.82           H
ATOM   2171 HG13 ILE A 347      14.345  22.897  34.446  1.00 12.82           H
ATOM   2172 HG21 ILE A 347      15.018  26.365  33.838  1.00 16.34           H
ATOM   2173 HG22 ILE A 347      13.675  26.653  33.040  1.00 16.34           H
ATOM   2174 HG23 ILE A 347      13.623  26.349  34.599  1.00 16.34           H
ATOM   2175 HD11 ILE A 347      16.512  23.355  35.282  1.00 14.57           H
ATOM   2176 HD12 ILE A 347      16.496  23.583  33.709  1.00 14.57           H
ATOM   2177 HD13 ILE A 347      16.435  24.829  34.693  1.00 14.57           H
ATOM   2178  N   GLY A 348      11.709  25.070  31.167  1.00 10.12           N
ATOM   2179  CA  GLY A 348      10.909  25.914  30.295  1.00 10.67           C
ATOM   2180  C   GLY A 348       9.427  25.852  30.609  1.00 11.18           C
ATOM   2181  O   GLY A 348       8.758  26.891  30.688  1.00 12.00           O
ATOM   2182  H   GLY A 348      12.196  24.492  30.757  1.00 12.14           H
ATOM   2183  HA2 GLY A 348      11.201  26.835  30.381  1.00 12.80           H
ATOM   2184  HA3 GLY A 348      11.038  25.638  29.374  1.00 12.80           H
ATOM   2185  N   HIS A 349       8.877  24.638  30.747  1.00  9.41           N
ATOM   2186  CA  HIS A 349       7.487  24.491  31.184  1.00 11.96           C
ATOM   2187  C   HIS A 349       7.241  25.211  32.503  1.00 17.26           C
ATOM   2188  O   HIS A 349       6.203  25.856  32.677  1.00 13.26           O
ATOM   2189  CB  HIS A 349       7.107  23.016  31.343  1.00 12.78           C
ATOM   2190  CG  HIS A 349       6.867  22.291  30.059  1.00 15.57           C
ATOM   2191  ND1 HIS A 349       5.971  22.722  29.106  1.00 18.57           N
ATOM   2192  CD2 HIS A 349       7.378  21.128  29.596  1.00 13.12           C
ATOM   2193  CE1 HIS A 349       5.977  21.877  28.088  1.00 16.94           C
ATOM   2194  NE2 HIS A 349       6.814  20.891  28.367  1.00 14.03           N
ATOM   2195  H   HIS A 349       9.283  23.895  30.595  1.00 11.28           H
ATOM   2196  HA  HIS A 349       6.903  24.882  30.516  1.00 14.35           H
ATOM   2197  HB2 HIS A 349       6.294  22.960  31.868  1.00 15.33           H
ATOM   2198  HB3 HIS A 349       7.826  22.559  31.807  1.00 15.33           H
ATOM   2199  HD1 HIS A 349       5.506  23.445  29.149  1.00 22.27           H
ATOM   2200  HD2 HIS A 349       8.009  20.595  30.023  1.00 15.74           H
ATOM   2201  HE1 HIS A 349       5.459  21.949  27.319  1.00 20.33           H
ATOM   2202  N   SER A 350       8.170  25.093  33.452  1.00 11.49           N
ATOM   2203  CA  SER A 350       8.010  25.768  34.740  1.00 12.38           C
ATOM   2204  C   SER A 350       7.898  27.280  34.578  1.00 13.97           C
ATOM   2205  O   SER A 350       7.170  27.935  35.346  1.00 14.02           O
ATOM   2206  CB  SER A 350       9.185  25.387  35.635  1.00 12.55           C
ATOM   2207  OG  SER A 350       8.978  25.829  36.945  1.00 15.60           O
ATOM   2208  H   SER A 350       8.894  24.634  33.377  1.00 13.78           H
ATOM   2209  HA  SER A 350       7.196  25.452  35.164  1.00 14.85           H
ATOM   2210  HB2 SER A 350       9.280  24.422  35.639  1.00 15.05           H
ATOM   2211  HB3 SER A 350       9.993  25.798  35.288  1.00 15.05           H
ATOM   2212  HG  SER A 350       8.281  25.480  37.258  1.00 18.72           H
ATOM   2213  N   LEU A 351       8.558  27.841  33.568  1.00 10.35           N
ATOM   2214  CA  LEU A 351       8.531  29.267  33.243  1.00 10.56           C
ATOM   2215  C   LEU A 351       7.412  29.632  32.269  1.00 13.98           C
ATOM   2216  O   LEU A 351       7.482  30.700  31.649  1.00 16.25           O
ATOM   2217  CB  LEU A 351       9.876  29.696  32.643  1.00 15.54           C
ATOM   2218  CG  LEU A 351      11.062  29.601  33.596  1.00 15.56           C
ATOM   2219  CD1 LEU A 351      12.391  29.715  32.830  1.00 17.52           C
ATOM   2220  CD2 LEU A 351      10.942  30.688  34.673  1.00 15.29           C
ATOM   2221  H   LEU A 351       9.054  27.390  33.029  1.00 12.41           H
ATOM   2222  HA  LEU A 351       8.393  29.773  34.059  1.00 12.66           H
ATOM   2223  HB2 LEU A 351      10.068  29.131  31.879  1.00 18.65           H
ATOM   2224  HB3 LEU A 351       9.805  30.620  32.356  1.00 18.65           H
ATOM   2225  HG  LEU A 351      11.044  28.738  34.038  1.00 18.67           H
ATOM   2226 HD11 LEU A 351      13.125  29.651  33.460  1.00 21.02           H
ATOM   2227 HD12 LEU A 351      12.445  28.994  32.184  1.00 21.02           H
ATOM   2228 HD13 LEU A 351      12.419  30.571  32.374  1.00 21.02           H
ATOM   2229 HD21 LEU A 351      11.700  30.621  35.275  1.00 18.34           H
ATOM   2230 HD22 LEU A 351      10.936  31.558  34.244  1.00 18.34           H
ATOM   2231 HD23 LEU A 351      10.116  30.556  35.164  1.00 18.34           H
ATOM   2232  N   GLY A 352       6.450  28.738  32.082  1.00 13.54           N
ATOM   2233  CA  GLY A 352       5.271  29.008  31.281  1.00 15.72           C
ATOM   2234  C   GLY A 352       5.464  28.866  29.799  1.00 16.12           C
ATOM   2235  O   GLY A 352       4.630  29.348  29.023  1.00 18.91           O
ATOM   2236  H   GLY A 352       6.460  27.947  32.419  1.00 16.25           H
ATOM   2237  HA2 GLY A 352       4.563  28.401  31.549  1.00 18.86           H
ATOM   2238  HA3 GLY A 352       4.972  29.914  31.458  1.00 18.86           H
ATOM   2239  N   LEU A 353       6.533  28.211  29.366  1.00 13.65           N
ATOM   2240  CA  LEU A 353       6.775  28.016  27.946  1.00 15.75           C
ATOM   2241  C   LEU A 353       6.051  26.788  27.435  1.00 13.98           C
ATOM   2242  O   LEU A 353       6.029  25.742  28.094  1.00 17.44           O
ATOM   2243  CB  LEU A 353       8.274  27.884  27.668  1.00 13.90           C
ATOM   2244  CG  LEU A 353       9.138  28.981  28.283  1.00 16.31           C
ATOM   2245  CD1 LEU A 353      10.601  28.789  27.871  1.00 19.36           C
ATOM   2246  CD2 LEU A 353       8.655  30.378  27.920  1.00 18.14           C
ATOM   2247  H   LEU A 353       7.136  27.869  29.876  1.00 16.37           H
ATOM   2248  HA  LEU A 353       6.444  28.786  27.459  1.00 18.89           H
ATOM   2249  HB2 LEU A 353       8.581  27.035  28.023  1.00 16.68           H
ATOM   2250  HB3 LEU A 353       8.413  27.905  26.708  1.00 16.68           H
ATOM   2251  HG  LEU A 353       9.095  28.900  29.249  1.00 19.57           H
ATOM   2252 HD11 LEU A 353      11.135  29.494  28.270  1.00 23.22           H
ATOM   2253 HD12 LEU A 353      10.906  27.924  28.185  1.00 23.22           H
ATOM   2254 HD13 LEU A 353      10.664  28.832  26.904  1.00 23.22           H
ATOM   2255 HD21 LEU A 353       9.239  31.031  28.336  1.00 21.76           H
ATOM   2256 HD22 LEU A 353       8.679  30.479  26.955  1.00 21.76           H
ATOM   2257 HD23 LEU A 353       7.747  30.492  28.242  1.00 21.76           H
ATOM   2258  N   SER A 354       5.424  26.930  26.272  1.00 15.11           N
ATOM   2259  CA  SER A 354       4.753  25.810  25.654  1.00 14.36           C
ATOM   2260  C   SER A 354       5.701  25.105  24.681  1.00 13.64           C
ATOM   2261  O   SER A 354       6.795  25.576  24.372  1.00 15.78           O
ATOM   2262  CB  SER A 354       3.501  26.276  24.915  1.00 18.97           C
ATOM   2263  OG  SER A 354       3.889  26.931  23.745  1.00 20.29           O
ATOM   2264  H   SER A 354       5.376  27.665  25.827  1.00 18.13           H
ATOM   2265  HA  SER A 354       4.488  25.176  26.338  1.00 17.22           H
ATOM   2266  HB2 SER A 354       2.955  25.507  24.688  1.00 22.76           H
ATOM   2267  HB3 SER A 354       3.004  26.890  25.478  1.00 22.76           H
ATOM   2268  HG  SER A 354       3.212  27.194  23.324  1.00 24.34           H
ATOM   2269  N   HIS A 355       5.255  23.967  24.172  1.00 13.06           N
ATOM   2270  CA  HIS A 355       5.973  23.376  23.058  1.00 11.00           C
ATOM   2271  C   HIS A 355       5.910  24.303  21.858  1.00 15.05           C
ATOM   2272  O   HIS A 355       4.901  24.990  21.625  1.00 16.17           O
ATOM   2273  CB  HIS A 355       5.416  22.004  22.715  1.00 13.84           C
ATOM   2274  CG  HIS A 355       5.678  20.958  23.755  1.00 12.63           C
ATOM   2275  ND1 HIS A 355       5.104  19.706  23.712  1.00 15.66           N
ATOM   2276  CD2 HIS A 355       6.446  20.981  24.869  1.00 12.18           C
ATOM   2277  CE1 HIS A 355       5.518  18.999  24.748  1.00 18.07           C
ATOM   2278  NE2 HIS A 355       6.319  19.756  25.479  1.00 12.89           N1-
ATOM   2279  H   HIS A 355       4.564  23.532  24.441  1.00 15.67           H
ATOM   2280  HA  HIS A 355       6.905  23.268  23.305  1.00 13.20           H
ATOM   2281  HB2 HIS A 355       4.455  22.077  22.605  1.00 16.61           H
ATOM   2282  HB3 HIS A 355       5.819  21.703  21.885  1.00 16.61           H
ATOM   2283  HD2 HIS A 355       6.956  21.697  25.173  1.00 14.61           H
ATOM   2284  HE1 HIS A 355       5.268  18.124  24.944  1.00 21.67           H
ATOM   2285  N   ASP A 356       7.018  24.365  21.132  1.00 14.34           N
ATOM   2286  CA  ASP A 356       7.133  25.160  19.924  1.00 15.15           C
ATOM   2287  C   ASP A 356       6.107  24.721  18.888  1.00 19.21           C
ATOM   2288  O   ASP A 356       6.103  23.542  18.496  1.00 18.90           O
ATOM   2289  CB  ASP A 356       8.526  25.024  19.311  1.00 14.57           C
ATOM   2290  CG  ASP A 356       9.556  25.903  19.972  1.00 18.73           C
ATOM   2291  OD1 ASP A 356       9.221  27.044  20.399  1.00 15.38           O
ATOM   2292  OD2 ASP A 356      10.730  25.464  20.005  1.00 16.73           O1-
ATOM   2293  H   ASP A 356       7.739  23.939  21.328  1.00 17.20           H
ATOM   2294  HA  ASP A 356       6.978  26.094  20.135  1.00 18.18           H
ATOM   2295  HB2 ASP A 356       8.819  24.103  19.398  1.00 17.48           H
ATOM   2296  HB3 ASP A 356       8.482  25.269  18.373  1.00 17.48           H
ATOM   2297  N   PRO A 357       5.239  25.623  18.430  1.00 24.87           N
ATOM   2298  CA  PRO A 357       4.488  25.409  17.192  1.00 29.13           C
ATOM   2299  C   PRO A 357       5.428  25.116  16.030  1.00 30.49           C
ATOM   2300  O   PRO A 357       6.603  25.476  16.030  1.00 27.07           O
ATOM   2301  CB  PRO A 357       3.764  26.750  16.990  1.00 31.94           C
ATOM   2302  CG  PRO A 357       3.770  27.411  18.336  1.00 33.88           C
ATOM   2303  CD  PRO A 357       5.016  26.957  18.996  1.00 20.51           C
ATOM   2304  HA  PRO A 357       3.843  24.692  17.293  1.00 34.95           H
ATOM   2305  HB2 PRO A 357       4.247  27.287  16.342  1.00 38.32           H
ATOM   2306  HB3 PRO A 357       2.855  26.589  16.692  1.00 38.32           H
ATOM   2307  HG2 PRO A 357       3.773  28.375  18.225  1.00 40.65           H
ATOM   2308  HG3 PRO A 357       2.992  27.127  18.841  1.00 40.65           H
ATOM   2309  HD2 PRO A 357       5.752  27.547  18.770  1.00 24.60           H
ATOM   2310  HD3 PRO A 357       4.888  26.900  19.956  1.00 24.60           H
ATOM   2311  N   ASP A 358       4.879  24.467  15.009  1.00 33.68           N
ATOM   2312  CA  ASP A 358       5.712  24.086  13.869  1.00 32.94           C
ATOM   2313  C   ASP A 358       6.298  25.298  13.158  1.00 35.42           C
ATOM   2314  O   ASP A 358       7.451  25.254  12.697  1.00 39.53           O
ATOM   2315  CB  ASP A 358       4.903  23.235  12.897  1.00 39.29           C
ATOM   2316  CG  ASP A 358       4.523  21.905  13.495  1.00 43.87           C
ATOM   2317  OD1 ASP A 358       3.431  21.810  14.105  1.00 52.60           O
ATOM   2318  OD2 ASP A 358       5.351  20.977  13.390  1.00 45.71           O1-
ATOM   2319  H   ASP A 358       4.052  24.241  14.949  1.00 40.41           H
ATOM   2320  HA  ASP A 358       6.451  23.546  14.190  1.00 39.53           H
ATOM   2321  HB2 ASP A 358       4.087  23.706  12.665  1.00 47.14           H
ATOM   2322  HB3 ASP A 358       5.432  23.069  12.102  1.00 47.14           H
ATOM   2323  N   GLY A 359       5.547  26.387  13.071  1.00 29.08           N
ATOM   2324  CA  GLY A 359       6.096  27.597  12.494  1.00 35.13           C
ATOM   2325  C   GLY A 359       7.103  28.336  13.349  1.00 28.70           C
ATOM   2326  O   GLY A 359       7.495  29.449  12.989  1.00 39.07           O
ATOM   2327  H   GLY A 359       4.731  26.449  13.334  1.00 34.89           H
ATOM   2328  HA2 GLY A 359       6.528  27.374  11.655  1.00 42.15           H
ATOM   2329  HA3 GLY A 359       5.368  28.208  12.300  1.00 42.15           H
ATOM   2330  N   CYS A 360       7.518  27.771  14.482  1.00 25.47           N
ATOM   2331  CA  CYS A 360       8.514  28.372  15.353  1.00 21.49           C
ATOM   2332  C   CYS A 360       9.843  27.650  15.154  1.00 28.45           C
ATOM   2333  O   CYS A 360       9.911  26.587  14.523  1.00 32.44           O
ATOM   2334  CB  CYS A 360       8.067  28.308  16.821  1.00 20.43           C
ATOM   2335  SG  CYS A 360       6.623  29.399  17.247  1.00 27.30           S
ATOM   2336  H   CYS A 360       7.225  27.016  14.772  1.00 30.56           H
ATOM   2337  HA  CYS A 360       8.633  29.304  15.111  1.00 25.79           H
ATOM   2338  HB2 CYS A 360       7.815  27.395  17.028  1.00 24.51           H
ATOM   2339  HB3 CYS A 360       8.812  28.575  17.382  1.00 24.51           H
ATOM   2340  N   CYS A 361      10.889  28.225  15.749  1.00 27.42           N
ATOM   2341  CA  CYS A 361      12.283  27.799  15.604  1.00 28.61           C
ATOM   2342  C   CYS A 361      12.684  28.055  14.165  1.00 38.68           C
ATOM   2343  O   CYS A 361      13.029  27.127  13.417  1.00 38.08           O
ATOM   2344  CB  CYS A 361      12.494  26.345  16.033  1.00 24.87           C
ATOM   2345  SG  CYS A 361      14.286  25.892  16.415  1.00 21.55           S
ATOM   2346  H   CYS A 361      10.808  28.903  16.272  1.00 32.90           H
ATOM   2347  HA  CYS A 361      12.839  28.357  16.170  1.00 34.32           H
ATOM   2348  HB2 CYS A 361      11.971  26.179  16.833  1.00 29.84           H
ATOM   2349  HB3 CYS A 361      12.189  25.764  15.318  1.00 29.84           H
ATOM   2350  N   VAL A 362      12.608  29.344  13.799  1.00 50.32           N
ATOM   2351  CA  VAL A 362      12.941  29.873  12.482  1.00 44.37           C
ATOM   2352  C   VAL A 362      14.239  29.237  12.026  1.00 37.51           C
ATOM   2353  O   VAL A 362      14.261  28.508  11.029  1.00 38.65           O
ATOM   2354  H   VAL A 362      12.349  29.962  14.339  1.00 60.38           H
ATOM   2355  N   GLU A 363      15.333  29.517  12.727  1.00 40.43           N
ATOM   2356  CA  GLU A 363      16.526  28.749  12.453  1.00 43.27           C
ATOM   2357  C   GLU A 363      17.240  28.347  13.726  1.00 45.54           C
ATOM   2358  O   GLU A 363      17.239  29.030  14.755  1.00 48.77           O
ATOM   2359  CB  GLU A 363      17.529  29.435  11.519  1.00 47.12           C
ATOM   2360  CG  GLU A 363      18.329  28.368  10.724  1.00 42.71           C
ATOM   2361  CD  GLU A 363      19.625  28.865  10.135  1.00 51.39           C
ATOM   2362  OE1 GLU A 363      20.483  27.990   9.869  1.00 53.62           O
ATOM   2363  OE2 GLU A 363      19.812  30.094   9.970  1.00 52.91           O1-
ATOM   2364  H   GLU A 363      15.405  30.118  13.337  1.00 48.51           H
ATOM   2365  HA  GLU A 363      16.253  27.929  12.014  1.00 51.91           H
ATOM   2366  HB2 GLU A 363      17.053  29.997  10.887  1.00 56.53           H
ATOM   2367  HB3 GLU A 363      18.152  29.963  12.042  1.00 56.53           H
ATOM   2368  HG2 GLU A 363      18.540  27.633  11.320  1.00 51.24           H
ATOM   2369  HG3 GLU A 363      17.777  28.048   9.993  1.00 51.24           H
ATOM   2370  N   ALA A 364      17.877  27.209  13.550  1.00 45.13           N
ATOM   2371  CA  ALA A 364      18.538  26.282  14.435  1.00 41.25           C
ATOM   2372  C   ALA A 364      18.190  25.048  13.616  1.00 39.50           C
ATOM   2373  O   ALA A 364      17.157  24.405  13.842  1.00 41.15           O
ATOM   2374  CB  ALA A 364      18.027  26.273  15.878  1.00 36.41           C
ATOM   2375  H   ALA A 364      17.944  26.901  12.749  1.00 54.15           H
ATOM   2376  HA  ALA A 364      19.497  26.422  14.425  1.00 49.50           H
ATOM   2377  HB1 ALA A 364      18.533  25.621  16.387  1.00 43.68           H
ATOM   2378  HB2 ALA A 364      18.146  27.156  16.260  1.00 43.68           H
ATOM   2379  HB3 ALA A 364      17.087  26.035  15.878  1.00 43.68           H
ATOM   2380  N   ALA A 365      18.963  24.840  12.548  1.00 41.31           N
ATOM   2381  CA  ALA A 365      18.640  23.846  11.538  1.00 38.76           C
ATOM   2382  C   ALA A 365      18.664  22.452  12.145  1.00 30.66           C
ATOM   2383  O   ALA A 365      19.021  22.255  13.308  1.00 34.20           O
ATOM   2384  CB  ALA A 365      19.624  23.935  10.369  1.00 40.42           C
ATOM   2385  H   ALA A 365      19.689  25.272  12.388  1.00 49.56           H
ATOM   2386  HA  ALA A 365      17.747  24.014  11.198  1.00 46.51           H
ATOM   2387  HB1 ALA A 365      19.391  23.264   9.709  1.00 48.50           H
ATOM   2388  HB2 ALA A 365      19.568  24.820   9.977  1.00 48.50           H
ATOM   2389  HB3 ALA A 365      20.522  23.776  10.700  1.00 48.50           H
ATOM   2390  N   ALA A 366      18.265  21.473  11.333  1.00 39.24           N
ATOM   2391  CA  ALA A 366      18.195  20.099  11.812  1.00 35.78           C
ATOM   2392  C   ALA A 366      19.529  19.663  12.407  1.00 32.32           C
ATOM   2393  O   ALA A 366      19.587  19.154  13.537  1.00 26.57           O
ATOM   2394  CB  ALA A 366      17.786  19.174  10.665  1.00 39.09           C
ATOM   2395  H   ALA A 366      18.032  21.578  10.512  1.00 47.08           H
ATOM   2396  HA  ALA A 366      17.520  20.037  12.506  1.00 42.93           H
ATOM   2397  HB1 ALA A 366      17.743  18.263  10.994  1.00 46.90           H
ATOM   2398  HB2 ALA A 366      16.917  19.448  10.333  1.00 46.90           H
ATOM   2399  HB3 ALA A 366      18.446  19.239   9.957  1.00 46.90           H
ATOM   2400  N   GLU A 367      20.618  19.874  11.661  1.00 29.83           N
ATOM   2401  CA  GLU A 367      21.941  19.487  12.134  1.00 27.01           C
ATOM   2402  C   GLU A 367      22.364  20.274  13.363  1.00 24.32           C
ATOM   2403  O   GLU A 367      23.276  19.844  14.080  1.00 27.80           O
ATOM   2404  CB  GLU A 367      22.966  19.682  11.014  1.00 26.74           C
ATOM   2405  CG  GLU A 367      22.641  18.864   9.782  1.00 40.36           C
ATOM   2406  CD  GLU A 367      23.585  19.136   8.634  1.00 43.12           C
ATOM   2407  OE1 GLU A 367      23.479  18.429   7.604  1.00 49.66           O
ATOM   2408  OE2 GLU A 367      24.425  20.059   8.765  1.00 44.96           O1-
ATOM   2409  H   GLU A 367      20.613  20.239  10.882  1.00 35.79           H
ATOM   2410  HA  GLU A 367      21.929  18.546  12.369  1.00 32.41           H
ATOM   2411  HB2 GLU A 367      22.983  20.618  10.759  1.00 32.08           H
ATOM   2412  HB3 GLU A 367      23.840  19.409  11.335  1.00 32.08           H
ATOM   2413  HG2 GLU A 367      22.702  17.922  10.003  1.00 48.42           H
ATOM   2414  HG3 GLU A 367      21.742  19.079   9.488  1.00 48.42           H
ATOM   2415  N   SER A 368      21.734  21.420  13.612  1.00 20.73           N
ATOM   2416  CA  SER A 368      22.049  22.228  14.778  1.00 25.01           C
ATOM   2417  C   SER A 368      21.370  21.726  16.045  1.00 17.62           C
ATOM   2418  O   SER A 368      21.741  22.178  17.139  1.00 18.68           O
ATOM   2419  CB  SER A 368      21.614  23.677  14.560  1.00 23.83           C
ATOM   2420  OG  SER A 368      20.218  23.765  14.830  1.00 33.15           O
ATOM   2421  H   SER A 368      21.117  21.752  13.114  1.00 24.88           H
ATOM   2422  HA  SER A 368      23.008  22.218  14.924  1.00 30.01           H
ATOM   2423  HB2 SER A 368      22.100  24.256  15.167  1.00 28.58           H
ATOM   2424  HB3 SER A 368      21.783  23.931  13.639  1.00 28.58           H
ATOM   2425  HG  SER A 368      19.792  23.258  14.313  1.00 39.77           H
ATOM   2426  N   GLY A 369      20.396  20.817  15.927  1.00 16.02           N
ATOM   2427  CA  GLY A 369      19.651  20.334  17.079  1.00 12.81           C
ATOM   2428  C   GLY A 369      18.295  20.979  17.289  1.00 14.39           C
ATOM   2429  O   GLY A 369      17.528  20.504  18.134  1.00 14.50           O
ATOM   2430  H   GLY A 369      20.150  20.465  15.182  1.00 19.21           H
ATOM   2431  HA2 GLY A 369      19.515  19.378  16.986  1.00 15.37           H
ATOM   2432  HA3 GLY A 369      20.179  20.485  17.879  1.00 15.37           H
ATOM   2433  N   GLY A 370      17.972  22.025  16.541  1.00 15.33           N
ATOM   2434  CA  GLY A 370      16.692  22.696  16.724  1.00 14.25           C
ATOM   2435  C   GLY A 370      16.630  23.444  18.044  1.00 12.77           C
ATOM   2436  O   GLY A 370      17.634  23.925  18.555  1.00 12.47           O
ATOM   2437  H   GLY A 370      18.469  22.363  15.926  1.00 18.39           H
ATOM   2438  HA2 GLY A 370      16.552  23.330  16.003  1.00 17.09           H
ATOM   2439  HA3 GLY A 370      15.976  22.042  16.705  1.00 17.09           H
ATOM   2440  N   CYS A 371      15.412  23.542  18.590  1.00 13.93           N
ATOM   2441  CA  CYS A 371      15.134  24.353  19.770  1.00 13.55           C
ATOM   2442  C   CYS A 371      14.639  23.520  20.954  1.00 12.74           C
ATOM   2443  O   CYS A 371      14.051  22.448  20.796  1.00 10.69           O
ATOM   2444  CB  CYS A 371      14.112  25.431  19.441  1.00 11.72           C
ATOM   2445  SG  CYS A 371      14.723  26.660  18.271  1.00 14.27           S
ATOM   2446  H   CYS A 371      14.719  23.136  18.283  1.00 16.71           H
ATOM   2447  HA  CYS A 371      15.953  24.796  20.043  1.00 16.26           H
ATOM   2448  HB2 CYS A 371      13.328  25.012  19.051  1.00 14.06           H
ATOM   2449  HB3 CYS A 371      13.867  25.893  20.258  1.00 14.06           H
ATOM   2450  N   VAL A 372      14.850  24.058  22.159  1.00 12.35           N
ATOM   2451  CA  VAL A 372      14.661  23.286  23.389  1.00 10.85           C
ATOM   2452  C   VAL A 372      13.201  22.882  23.597  1.00  9.69           C
ATOM   2453  O   VAL A 372      12.915  21.793  24.114  1.00  9.90           O
ATOM   2454  CB  VAL A 372      15.219  24.071  24.597  1.00 10.93           C
ATOM   2455  CG1 VAL A 372      14.872  23.403  25.904  1.00 11.18           C
ATOM   2456  CG2 VAL A 372      16.721  24.218  24.459  1.00 12.98           C
ATOM   2457  H   VAL A 372      15.104  24.870  22.290  1.00 14.82           H
ATOM   2458  HA  VAL A 372      15.177  22.468  23.316  1.00 13.01           H
ATOM   2459  HB  VAL A 372      14.830  24.960  24.603  1.00 13.12           H
ATOM   2460 HG11 VAL A 372      15.240  23.927  26.633  1.00 13.41           H
ATOM   2461 HG12 VAL A 372      13.907  23.353  25.987  1.00 13.41           H
ATOM   2462 HG13 VAL A 372      15.252  22.511  25.913  1.00 13.41           H
ATOM   2463 HG21 VAL A 372      17.061  24.712  25.221  1.00 15.57           H
ATOM   2464 HG22 VAL A 372      17.122  23.335  24.429  1.00 15.57           H
ATOM   2465 HG23 VAL A 372      16.916  24.698  23.639  1.00 15.57           H
ATOM   2466  N   MET A 373      12.243  23.739  23.220  1.00 11.97           N
ATOM   2467  CA  MET A 373      10.837  23.416  23.469  1.00 12.09           C
ATOM   2468  C   MET A 373      10.178  22.597  22.356  1.00 14.47           C
ATOM   2469  O   MET A 373       8.948  22.483  22.321  1.00 13.76           O
ATOM   2470  CB  MET A 373      10.021  24.687  23.733  1.00 10.21           C
ATOM   2471  CG  MET A 373      10.410  25.418  25.003  1.00 10.87           C
ATOM   2472  SD  MET A 373      10.669  24.407  26.501  1.00 11.55           S
ATOM   2473  CE  MET A 373       9.031  23.688  26.726  1.00 14.91           C
ATOM   2474  H   MET A 373      12.377  24.494  22.830  1.00 14.36           H
ATOM   2475  HA  MET A 373      10.799  22.888  24.282  1.00 14.50           H
ATOM   2476  HB2 MET A 373      10.146  25.297  22.990  1.00 12.24           H
ATOM   2477  HB3 MET A 373       9.084  24.446  23.805  1.00 12.24           H
ATOM   2478  HG2 MET A 373      11.237  25.895  24.834  1.00 13.04           H
ATOM   2479  HG3 MET A 373       9.710  26.057  25.208  1.00 13.04           H
ATOM   2480  HE1 MET A 373       9.042  23.117  27.510  1.00 17.89           H
ATOM   2481  HE2 MET A 373       8.387  24.403  26.847  1.00 17.89           H
ATOM   2482  HE3 MET A 373       8.804  23.167  25.940  1.00 17.89           H
ATOM   2483  N   ALA A 374      10.955  21.959  21.488  1.00 11.98           N
ATOM   2484  CA  ALA A 374      10.389  20.869  20.688  1.00 13.82           C
ATOM   2485  C   ALA A 374       9.765  19.804  21.578  1.00 14.02           C
ATOM   2486  O   ALA A 374      10.229  19.535  22.688  1.00 15.13           O
ATOM   2487  CB  ALA A 374      11.455  20.230  19.821  1.00 12.92           C
ATOM   2488  H   ALA A 374      11.786  22.127  21.343  1.00 14.37           H
ATOM   2489  HA  ALA A 374       9.698  21.224  20.107  1.00 16.57           H
ATOM   2490  HB1 ALA A 374      11.053  19.514  19.304  1.00 15.50           H
ATOM   2491  HB2 ALA A 374      11.823  20.902  19.226  1.00 15.50           H
ATOM   2492  HB3 ALA A 374      12.154  19.874  20.392  1.00 15.50           H
ATOM   2493  N   ALA A 375       8.712  19.153  21.050  1.00 13.74           N
ATOM   2494  CA  ALA A 375       7.975  18.135  21.786  1.00 13.44           C
ATOM   2495  C   ALA A 375       8.663  16.771  21.822  1.00 13.82           C
ATOM   2496  O   ALA A 375       8.302  15.906  22.642  1.00 15.46           O
ATOM   2497  CB  ALA A 375       6.597  17.972  21.158  1.00 13.56           C
ATOM   2498  H   ALA A 375       8.410  19.291  20.256  1.00 16.48           H
ATOM   2499  HA  ALA A 375       7.854  18.434  22.701  1.00 16.12           H
ATOM   2500  HB1 ALA A 375       6.105  17.294  21.648  1.00 16.26           H
ATOM   2501  HB2 ALA A 375       6.127  18.819  21.203  1.00 16.26           H
ATOM   2502  HB3 ALA A 375       6.702  17.700  20.233  1.00 16.26           H
ATOM   2503  N   ALA A 376       9.641  16.567  20.954  1.00 13.18           N
ATOM   2504  CA  ALA A 376      10.413  15.350  20.910  1.00 14.69           C
ATOM   2505  C   ALA A 376      11.889  15.696  20.954  1.00 15.48           C
ATOM   2506  O   ALA A 376      12.304  16.762  20.485  1.00 18.74           O
ATOM   2507  CB  ALA A 376      10.108  14.571  19.651  1.00 19.84           C
ATOM   2508  H   ALA A 376       9.880  17.144  20.363  1.00 15.81           H
ATOM   2509  HA  ALA A 376      10.198  14.798  21.678  1.00 17.62           H
ATOM   2510  HB1 ALA A 376      10.639  13.759  19.647  1.00 23.80           H
ATOM   2511  HB2 ALA A 376       9.164  14.349  19.639  1.00 23.80           H
ATOM   2512  HB3 ALA A 376      10.330  15.117  18.881  1.00 23.80           H
ATOM   2513  N   THR A 377      12.676  14.775  21.478  1.00 16.02           N
ATOM   2514  CA  THR A 377      14.105  15.009  21.546  1.00 17.95           C
ATOM   2515  C   THR A 377      14.872  13.816  21.010  1.00 17.60           C
ATOM   2516  O   THR A 377      14.338  12.728  20.755  1.00 19.15           O
ATOM   2517  CB  THR A 377      14.541  15.345  22.978  1.00 14.40           C
ATOM   2518  OG1 THR A 377      15.882  15.872  22.949  1.00 17.38           O
ATOM   2519  CG2 THR A 377      14.486  14.110  23.865  1.00 18.22           C
ATOM   2520  H   THR A 377      12.415  14.019  21.795  1.00 19.22           H
ATOM   2521  HA  THR A 377      14.320  15.772  20.987  1.00 21.54           H
ATOM   2522  HB  THR A 377      13.942  16.013  23.348  1.00 17.27           H
ATOM   2523  HG1 THR A 377      16.134  16.060  23.729  1.00 20.85           H
ATOM   2524 HG21 THR A 377      14.764  14.337  24.766  1.00 21.85           H
ATOM   2525 HG22 THR A 377      13.581  13.762  23.892  1.00 21.85           H
ATOM   2526 HG23 THR A 377      15.077  13.425  23.515  1.00 21.85           H
ATOM   2527  N   GLY A 378      16.155  14.055  20.843  1.00 18.50           N
ATOM   2528  CA  GLY A 378      17.043  13.101  20.216  1.00 18.02           C
ATOM   2529  C   GLY A 378      18.217  13.832  19.623  1.00 12.84           C
ATOM   2530  O   GLY A 378      18.186  15.037  19.371  1.00 15.99           O
ATOM   2531  H   GLY A 378      16.546  14.781  21.091  1.00 22.19           H
ATOM   2532  HA2 GLY A 378      17.364  12.463  20.872  1.00 21.62           H
ATOM   2533  HA3 GLY A 378      16.577  12.625  19.511  1.00 21.62           H
ATOM   2534  N   HIS A 379      19.305  13.092  19.440  1.00 13.52           N
ATOM   2535  CA  HIS A 379      20.512  13.696  18.929  1.00 13.68           C
ATOM   2536  C   HIS A 379      20.344  14.037  17.448  1.00 15.39           C
ATOM   2537  O   HIS A 379      19.720  13.264  16.702  1.00 17.08           O
ATOM   2538  CB  HIS A 379      21.682  12.732  19.120  1.00 12.86           C
ATOM   2539  CG  HIS A 379      22.966  13.219  18.546  1.00 12.82           C
ATOM   2540  ND1 HIS A 379      23.906  13.912  19.282  1.00 19.14           N
ATOM   2541  CD2 HIS A 379      23.464  13.120  17.292  1.00 14.96           C
ATOM   2542  CE1 HIS A 379      24.930  14.210  18.502  1.00 17.08           C
ATOM   2543  NE2 HIS A 379      24.685  13.733  17.295  1.00 19.72           N
ATOM   2544  H   HIS A 379      19.364  12.249  19.604  1.00 16.21           H
ATOM   2545  HA  HIS A 379      20.700  14.513  19.416  1.00 16.41           H
ATOM   2546  HB2 HIS A 379      21.467  11.890  18.690  1.00 15.42           H
ATOM   2547  HB3 HIS A 379      21.818  12.591  20.070  1.00 15.42           H
ATOM   2548  HD2 HIS A 379      23.058  12.701  16.567  1.00 17.94           H
ATOM   2549  HE1 HIS A 379      25.694  14.672  18.760  1.00 20.49           H
ATOM   2550  HE2 HIS A 379      25.207  13.808  16.615  1.00 23.66           H
ATOM   2551  N   PRO A 380      20.906  15.172  16.981  1.00 14.18           N
ATOM   2552  CA  PRO A 380      21.589  16.232  17.746  1.00 13.89           C
ATOM   2553  C   PRO A 380      20.636  17.044  18.620  1.00 14.59           C
ATOM   2554  O   PRO A 380      19.513  17.364  18.209  1.00 13.51           O
ATOM   2555  CB  PRO A 380      22.208  17.113  16.662  1.00 16.24           C
ATOM   2556  CG  PRO A 380      21.373  16.879  15.470  1.00 23.11           C
ATOM   2557  CD  PRO A 380      20.971  15.437  15.534  1.00 17.29           C
ATOM   2558  HA  PRO A 380      22.293  15.855  18.297  1.00 16.67           H
ATOM   2559  HB2 PRO A 380      22.169  18.043  16.933  1.00 19.48           H
ATOM   2560  HB3 PRO A 380      23.124  16.838  16.500  1.00 19.48           H
ATOM   2561  HG2 PRO A 380      20.592  17.453  15.503  1.00 27.73           H
ATOM   2562  HG3 PRO A 380      21.893  17.054  14.670  1.00 27.73           H
ATOM   2563  HD2 PRO A 380      20.101  15.309  15.127  1.00 20.75           H
ATOM   2564  HD3 PRO A 380      21.646  14.878  15.118  1.00 20.75           H
ATOM   2565  N   PHE A 381      21.105  17.357  19.816  1.00 11.68           N
ATOM   2566  CA  PHE A 381      20.274  17.980  20.821  1.00 11.15           C
ATOM   2567  C   PHE A 381      20.262  19.494  20.669  1.00 10.22           C
ATOM   2568  O   PHE A 381      21.234  20.097  20.172  1.00 11.46           O
ATOM   2569  CB  PHE A 381      20.776  17.587  22.194  1.00 11.12           C
ATOM   2570  CG  PHE A 381      20.589  16.116  22.480  1.00 10.86           C
ATOM   2571  CD1 PHE A 381      21.650  15.241  22.442  1.00 11.02           C
ATOM   2572  CD2 PHE A 381      19.325  15.604  22.739  1.00 10.81           C
ATOM   2573  CE1 PHE A 381      21.460  13.871  22.695  1.00 10.55           C
ATOM   2574  CE2 PHE A 381      19.124  14.260  22.968  1.00 12.53           C
ATOM   2575  CZ  PHE A 381      20.205  13.387  22.941  1.00 12.44           C
ATOM   2576  H   PHE A 381      21.914  17.216  20.070  1.00 14.01           H
ATOM   2577  HA  PHE A 381      19.364  17.658  20.727  1.00 13.38           H
ATOM   2578  HB2 PHE A 381      21.723  17.787  22.254  1.00 13.34           H
ATOM   2579  HB3 PHE A 381      20.287  18.088  22.865  1.00 13.34           H
ATOM   2580  HD1 PHE A 381      22.505  15.562  22.269  1.00 13.22           H
ATOM   2581  HD2 PHE A 381      18.595  16.181  22.751  1.00 12.97           H
ATOM   2582  HE1 PHE A 381      22.186  13.290  22.671  1.00 12.65           H
ATOM   2583  HE2 PHE A 381      18.269  13.939  23.148  1.00 15.03           H
ATOM   2584  HZ  PHE A 381      20.078  12.482  23.110  1.00 14.93           H
ATOM   2585  N   PRO A 382      19.154  20.120  21.088  1.00 13.60           N
ATOM   2586  CA  PRO A 382      19.031  21.569  20.908  1.00 11.53           C
ATOM   2587  C   PRO A 382      19.901  22.353  21.877  1.00 11.83           C
ATOM   2588  O   PRO A 382      20.099  21.976  23.032  1.00 13.97           O
ATOM   2589  CB  PRO A 382      17.546  21.831  21.177  1.00 11.91           C
ATOM   2590  CG  PRO A 382      17.189  20.746  22.190  1.00 11.69           C
ATOM   2591  CD  PRO A 382      17.924  19.534  21.645  1.00 10.03           C
ATOM   2592  HA  PRO A 382      19.247  21.821  19.996  1.00 13.82           H
ATOM   2593  HB2 PRO A 382      17.426  22.716  21.556  1.00 14.29           H
ATOM   2594  HB3 PRO A 382      17.035  21.727  20.359  1.00 14.29           H
ATOM   2595  HG2 PRO A 382      17.517  20.989  23.069  1.00 14.02           H
ATOM   2596  HG3 PRO A 382      16.230  20.600  22.199  1.00 14.02           H
ATOM   2597  HD2 PRO A 382      18.136  18.915  22.362  1.00 12.03           H
ATOM   2598  HD3 PRO A 382      17.404  19.107  20.946  1.00 12.03           H
ATOM   2599  N   ARG A 383      20.406  23.489  21.392  1.00 10.88           N
ATOM   2600  CA  ARG A 383      21.226  24.372  22.207  1.00 12.16           C
ATOM   2601  C   ARG A 383      20.612  25.739  22.432  1.00 11.97           C
ATOM   2602  O   ARG A 383      21.253  26.594  23.064  1.00 13.11           O
ATOM   2603  CB  ARG A 383      22.613  24.539  21.584  1.00 16.84           C
ATOM   2604  CG  ARG A 383      23.435  23.265  21.700  1.00 20.18           C
ATOM   2605  CD  ARG A 383      24.736  23.300  20.925  1.00 20.48           C
ATOM   2606  NE  ARG A 383      25.397  21.998  21.023  1.00 20.97           N
ATOM   2607  CZ  ARG A 383      26.346  21.685  21.904  1.00 19.13           C
ATOM   2608  NH1 ARG A 383      26.756  22.569  22.799  1.00 24.33           N
ATOM   2609  NH2 ARG A 383      26.862  20.470  21.900  1.00 20.28           N1+
ATOM   2610  H   ARG A 383      20.284  23.768  20.588  1.00 13.05           H
ATOM   2611  HA  ARG A 383      21.346  23.961  23.078  1.00 14.59           H
ATOM   2612  HB2 ARG A 383      22.517  24.754  20.643  1.00 20.21           H
ATOM   2613  HB3 ARG A 383      23.087  25.249  22.044  1.00 20.21           H
ATOM   2614  HG2 ARG A 383      23.651  23.116  22.634  1.00 24.22           H
ATOM   2615  HG3 ARG A 383      22.910  22.522  21.363  1.00 24.22           H
ATOM   2616  HD2 ARG A 383      24.555  23.486  19.990  1.00 24.56           H
ATOM   2617  HD3 ARG A 383      25.322  23.975  21.301  1.00 24.56           H
ATOM   2618  HE  ARG A 383      25.154  21.387  20.469  1.00 25.16           H
ATOM   2619 HH11 ARG A 383      26.418  23.360  22.808  1.00 29.18           H
ATOM   2620 HH12 ARG A 383      27.366  22.356  23.365  1.00 29.18           H
ATOM   2621 HH21 ARG A 383      26.596  19.892  21.321  1.00 24.33           H
ATOM   2622 HH22 ARG A 383      27.473  20.261  22.467  1.00 24.33           H
ATOM   2623  N   VAL A 384      19.412  25.979  21.909  1.00 11.53           N
ATOM   2624  CA  VAL A 384      18.830  27.321  21.941  1.00 10.70           C
ATOM   2625  C   VAL A 384      17.330  27.201  22.130  1.00 12.33           C
ATOM   2626  O   VAL A 384      16.693  26.235  21.697  1.00 12.91           O
ATOM   2627  CB  VAL A 384      19.144  28.141  20.665  1.00 13.39           C
ATOM   2628  CG1 VAL A 384      20.648  28.335  20.481  1.00 22.54           C
ATOM   2629  CG2 VAL A 384      18.505  27.537  19.441  1.00 15.74           C
ATOM   2630  H   VAL A 384      18.916  25.387  21.531  1.00 13.84           H
ATOM   2631  HA  VAL A 384      19.190  27.802  22.702  1.00 12.83           H
ATOM   2632  HB  VAL A 384      18.758  29.024  20.777  1.00 16.06           H
ATOM   2633 HG11 VAL A 384      20.803  28.852  19.674  1.00 27.04           H
ATOM   2634 HG12 VAL A 384      21.002  28.809  21.250  1.00 27.04           H
ATOM   2635 HG13 VAL A 384      21.071  27.466  20.403  1.00 27.04           H
ATOM   2636 HG21 VAL A 384      18.727  28.081  18.669  1.00 18.88           H
ATOM   2637 HG22 VAL A 384      18.844  26.636  19.321  1.00 18.88           H
ATOM   2638 HG23 VAL A 384      17.543  27.515  19.566  1.00 18.88           H
ATOM   2639  N   PHE A 385      16.767  28.237  22.742  1.00 11.93           N
ATOM   2640  CA  PHE A 385      15.336  28.450  22.774  1.00 10.49           C
ATOM   2641  C   PHE A 385      14.914  29.293  21.571  1.00 12.22           C
ATOM   2642  O   PHE A 385      15.607  30.239  21.156  1.00 14.37           O
ATOM   2643  CB  PHE A 385      14.933  29.130  24.082  1.00 11.42           C
ATOM   2644  CG  PHE A 385      14.902  28.195  25.269  1.00  9.27           C
ATOM   2645  CD1 PHE A 385      13.734  27.583  25.662  1.00 10.58           C
ATOM   2646  CD2 PHE A 385      16.051  27.939  26.005  1.00 12.12           C
ATOM   2647  CE1 PHE A 385      13.683  26.722  26.756  1.00 10.96           C
ATOM   2648  CE2 PHE A 385      16.007  27.074  27.098  1.00 10.45           C
ATOM   2649  CZ  PHE A 385      14.806  26.471  27.467  1.00 10.81           C
ATOM   2650  H   PHE A 385      17.212  28.845  23.157  1.00 14.31           H
ATOM   2651  HA  PHE A 385      14.882  27.594  22.722  1.00 12.58           H
ATOM   2652  HB2 PHE A 385      15.570  29.835  24.277  1.00 13.70           H
ATOM   2653  HB3 PHE A 385      14.046  29.507  23.978  1.00 13.70           H
ATOM   2654  HD1 PHE A 385      12.955  27.747  25.182  1.00 12.69           H
ATOM   2655  HD2 PHE A 385      16.855  28.338  25.762  1.00 14.53           H
ATOM   2656  HE1 PHE A 385      12.879  26.321  26.997  1.00 13.14           H
ATOM   2657  HE2 PHE A 385      16.781  26.904  27.586  1.00 12.53           H
ATOM   2658  HZ  PHE A 385      14.778  25.896  28.198  1.00 12.96           H
ATOM   2659  N   SER A 386      13.747  28.963  21.046  1.00 13.49           N
ATOM   2660  CA  SER A 386      13.188  29.674  19.917  1.00 14.42           C
ATOM   2661  C   SER A 386      12.804  31.104  20.296  1.00 14.60           C
ATOM   2662  O   SER A 386      12.653  31.455  21.467  1.00 15.01           O
ATOM   2663  CB  SER A 386      11.954  28.940  19.415  1.00 15.54           C
ATOM   2664  OG  SER A 386      10.898  29.120  20.354  1.00 14.56           O
ATOM   2665  H   SER A 386      13.253  28.320  21.332  1.00 16.19           H
ATOM   2666  HA  SER A 386      13.840  29.709  19.199  1.00 17.30           H
ATOM   2667  HB2 SER A 386      11.688  29.306  18.557  1.00 18.64           H
ATOM   2668  HB3 SER A 386      12.154  27.994  19.332  1.00 18.64           H
ATOM   2669  HG  SER A 386      10.208  28.719  20.091  1.00 17.47           H
ATOM   2670  N   ALA A 387      12.636  31.930  19.258  1.00 15.21           N
ATOM   2671  CA  ALA A 387      12.100  33.268  19.437  1.00 15.09           C
ATOM   2672  C   ALA A 387      10.696  33.224  20.020  1.00 14.35           C
ATOM   2673  O   ALA A 387      10.324  34.096  20.822  1.00 14.71           O
ATOM   2674  CB  ALA A 387      12.080  33.983  18.088  1.00 14.29           C
ATOM   2675  H   ALA A 387      12.826  31.733  18.443  1.00 18.25           H
ATOM   2676  HA  ALA A 387      12.670  33.768  20.043  1.00 18.10           H
ATOM   2677  HB1 ALA A 387      11.722  34.877  18.210  1.00 17.15           H
ATOM   2678  HB2 ALA A 387      12.985  34.033  17.744  1.00 17.15           H
ATOM   2679  HB3 ALA A 387      11.520  33.483  17.475  1.00 17.15           H
ATOM   2680  N   CYS A 388       9.900  32.226  19.631  1.00 15.34           N
ATOM   2681  CA  CYS A 388       8.581  32.084  20.232  1.00 13.70           C
ATOM   2682  C   CYS A 388       8.695  31.862  21.727  1.00 16.98           C
ATOM   2683  O   CYS A 388       7.934  32.444  22.508  1.00 14.03           O
ATOM   2684  CB  CYS A 388       7.800  30.940  19.590  1.00 14.89           C
ATOM   2685  SG  CYS A 388       7.459  31.158  17.841  1.00 20.54           S
ATOM   2686  H   CYS A 388      10.096  31.635  19.038  1.00 18.40           H
ATOM   2687  HA  CYS A 388       8.081  32.903  20.089  1.00 16.43           H
ATOM   2688  HB2 CYS A 388       8.311  30.121  19.690  1.00 17.86           H
ATOM   2689  HB3 CYS A 388       6.949  30.851  20.046  1.00 17.86           H
ATOM   2690  N   SER A 389       9.667  31.045  22.149  1.00 13.11           N
ATOM   2691  CA  SER A 389       9.883  30.834  23.574  1.00 12.47           C
ATOM   2692  C   SER A 389      10.311  32.119  24.259  1.00 11.06           C
ATOM   2693  O   SER A 389       9.853  32.423  25.374  1.00 11.92           O
ATOM   2694  CB  SER A 389      10.940  29.737  23.802  1.00 11.59           C
ATOM   2695  OG  SER A 389      10.471  28.461  23.404  1.00 15.35           O
ATOM   2696  H   SER A 389      10.204  30.611  21.637  1.00 15.73           H
ATOM   2697  HA  SER A 389       9.052  30.539  23.980  1.00 14.95           H
ATOM   2698  HB2 SER A 389      11.732  29.954  23.286  1.00 13.90           H
ATOM   2699  HB3 SER A 389      11.162  29.707  24.746  1.00 13.90           H
ATOM   2700  HG  SER A 389       9.786  28.256  23.845  1.00 18.42           H
ATOM   2701  N   ARG A 390      11.230  32.874  23.630  1.00 11.52           N
ATOM   2702  CA  ARG A 390      11.650  34.147  24.210  1.00  9.92           C
ATOM   2703  C   ARG A 390      10.442  35.034  24.482  1.00 11.66           C
ATOM   2704  O   ARG A 390      10.345  35.649  25.546  1.00 12.70           O
ATOM   2705  CB  ARG A 390      12.630  34.875  23.298  1.00 16.44           C
ATOM   2706  CG  ARG A 390      14.028  34.298  23.211  1.00 20.13           C
ATOM   2707  CD  ARG A 390      14.929  35.397  22.652  1.00 27.28           C
ATOM   2708  NE  ARG A 390      16.193  34.870  22.208  1.00 33.30           N
ATOM   2709  CZ  ARG A 390      17.175  35.598  21.697  1.00 24.93           C
ATOM   2710  NH1 ARG A 390      17.055  36.918  21.555  1.00 21.54           N
ATOM   2711  NH2 ARG A 390      18.279  34.995  21.315  1.00 27.51           N1+
ATOM   2712  H   ARG A 390      11.612  32.672  22.887  1.00 13.82           H
ATOM   2713  HA  ARG A 390      12.095  33.978  25.055  1.00 11.90           H
ATOM   2714  HB2 ARG A 390      12.264  34.878  22.400  1.00 19.73           H
ATOM   2715  HB3 ARG A 390      12.715  35.789  23.612  1.00 19.73           H
ATOM   2716  HG2 ARG A 390      14.342  34.049  24.094  1.00 24.15           H
ATOM   2717  HG3 ARG A 390      14.039  33.540  22.607  1.00 24.15           H
ATOM   2718  HD2 ARG A 390      14.491  35.815  21.894  1.00 32.73           H
ATOM   2719  HD3 ARG A 390      15.101  36.053  23.345  1.00 32.73           H
ATOM   2720  HE  ARG A 390      16.320  34.022  22.279  1.00 39.95           H
ATOM   2721 HH11 ARG A 390      16.331  37.312  21.801  1.00 25.85           H
ATOM   2722 HH12 ARG A 390      17.702  37.375  21.222  1.00 25.85           H
ATOM   2723 HH21 ARG A 390      18.358  34.143  21.407  1.00 33.00           H
ATOM   2724 HH22 ARG A 390      18.928  35.453  20.984  1.00 33.00           H
ATOM   2725  N   ARG A 391       9.546  35.148  23.502  1.00 12.02           N
ATOM   2726  CA  ARG A 391       8.392  36.036  23.650  1.00 11.57           C
ATOM   2727  C   ARG A 391       7.468  35.558  24.762  1.00 13.63           C
ATOM   2728  O   ARG A 391       6.965  36.377  25.549  1.00 13.76           O
ATOM   2729  CB  ARG A 391       7.641  36.150  22.315  1.00 14.98           C
ATOM   2730  CG  ARG A 391       8.338  37.094  21.336  1.00 18.00           C
ATOM   2731  CD  ARG A 391       7.545  37.300  20.040  1.00 22.59           C
ATOM   2732  NE  ARG A 391       7.492  36.102  19.191  1.00 31.56           N
ATOM   2733  CZ  ARG A 391       8.307  35.845  18.156  1.00 30.71           C
ATOM   2734  NH1 ARG A 391       8.167  34.706  17.476  1.00 26.48           N
ATOM   2735  NH2 ARG A 391       9.276  36.698  17.799  1.00 37.57           N1+
ATOM   2736  H   ARG A 391       9.581  34.729  22.752  1.00 14.42           H
ATOM   2737  HA  ARG A 391       8.708  36.922  23.888  1.00 13.87           H
ATOM   2738  HB2 ARG A 391       7.591  35.272  21.904  1.00 17.97           H
ATOM   2739  HB3 ARG A 391       6.749  36.492  22.481  1.00 17.97           H
ATOM   2740  HG2 ARG A 391       8.452  37.959  21.758  1.00 21.59           H
ATOM   2741  HG3 ARG A 391       9.203  36.723  21.101  1.00 21.59           H
ATOM   2742  HD2 ARG A 391       6.634  37.546  20.265  1.00 27.11           H
ATOM   2743  HD3 ARG A 391       7.961  38.011  19.527  1.00 27.11           H
ATOM   2744  HE  ARG A 391       6.888  35.517  19.372  1.00 37.87           H
ATOM   2745 HH11 ARG A 391       7.549  34.148  17.692  1.00 31.77           H
ATOM   2746 HH12 ARG A 391       8.683  34.537  16.809  1.00 31.77           H
ATOM   2747 HH21 ARG A 391       9.383  37.433  18.232  1.00 45.08           H
ATOM   2748 HH22 ARG A 391       9.787  36.513  17.133  1.00 45.08           H
ATOM   2749  N   GLN A 392       7.244  34.246  24.854  1.00 12.39           N
ATOM   2750  CA  GLN A 392       6.397  33.707  25.914  1.00 12.20           C
ATOM   2751  C   GLN A 392       7.003  33.996  27.278  1.00 12.38           C
ATOM   2752  O   GLN A 392       6.285  34.316  28.228  1.00 12.69           O
ATOM   2753  CB  GLN A 392       6.183  32.196  25.743  1.00 14.02           C
ATOM   2754  CG  GLN A 392       5.325  31.809  24.587  1.00 15.81           C
ATOM   2755  CD  GLN A 392       5.153  30.306  24.475  1.00 20.98           C
ATOM   2756  OE1 GLN A 392       5.743  29.538  25.238  1.00 19.10           O
ATOM   2757  NE2 GLN A 392       4.351  29.875  23.504  1.00 27.83           N
ATOM   2758  H   GLN A 392       7.568  33.654  24.320  1.00 14.86           H
ATOM   2759  HA  GLN A 392       5.529  34.138  25.874  1.00 14.64           H
ATOM   2760  HB2 GLN A 392       7.048  31.774  25.619  1.00 16.82           H
ATOM   2761  HB3 GLN A 392       5.764  31.850  26.546  1.00 16.82           H
ATOM   2762  HG2 GLN A 392       4.446  32.205  24.696  1.00 18.97           H
ATOM   2763  HG3 GLN A 392       5.734  32.127  23.767  1.00 18.97           H
ATOM   2764 HE21 GLN A 392       3.964  30.439  22.983  1.00 33.39           H
ATOM   2765 HE22 GLN A 392       4.219  29.031  23.398  1.00 33.39           H
ATOM   2766  N   LEU A 393       8.335  33.880  27.390  1.00 11.17           N
ATOM   2767  CA  LEU A 393       8.993  34.136  28.662  1.00  9.47           C
ATOM   2768  C   LEU A 393       8.823  35.586  29.078  1.00 11.01           C
ATOM   2769  O   LEU A 393       8.548  35.867  30.240  1.00 10.36           O
ATOM   2770  CB  LEU A 393      10.484  33.806  28.574  1.00 12.31           C
ATOM   2771  CG  LEU A 393      11.284  33.986  29.864  1.00 11.59           C
ATOM   2772  CD1 LEU A 393      10.807  32.996  30.940  1.00 13.47           C
ATOM   2773  CD2 LEU A 393      12.765  33.826  29.599  1.00 14.88           C
ATOM   2774  H   LEU A 393       8.865  33.658  26.750  1.00 13.40           H
ATOM   2775  HA  LEU A 393       8.597  33.575  29.346  1.00 11.35           H
ATOM   2776  HB2 LEU A 393      10.577  32.879  28.304  1.00 14.77           H
ATOM   2777  HB3 LEU A 393      10.885  34.380  27.903  1.00 14.77           H
ATOM   2778  HG  LEU A 393      11.138  34.884  30.201  1.00 13.91           H
ATOM   2779 HD11 LEU A 393      11.329  33.131  31.746  1.00 16.15           H
ATOM   2780 HD12 LEU A 393       9.868  33.157  31.123  1.00 16.15           H
ATOM   2781 HD13 LEU A 393      10.931  32.091  30.613  1.00 16.15           H
ATOM   2782 HD21 LEU A 393      13.249  33.944  30.431  1.00 17.85           H
ATOM   2783 HD22 LEU A 393      12.927  32.938  29.244  1.00 17.85           H
ATOM   2784 HD23 LEU A 393      13.044  34.496  28.955  1.00 17.85           H
ATOM   2785  N   ARG A 394       9.002  36.525  28.144  1.00 13.60           N
ATOM   2786  CA  ARG A 394       8.893  37.934  28.508  1.00 11.31           C
ATOM   2787  C   ARG A 394       7.483  38.249  28.974  1.00  9.61           C
ATOM   2788  O   ARG A 394       7.290  39.021  29.920  1.00 11.96           O
ATOM   2789  CB  ARG A 394       9.317  38.827  27.339  1.00 15.23           C
ATOM   2790  CG  ARG A 394      10.815  39.172  27.377  1.00 27.08           C
ATOM   2791  CD  ARG A 394      11.181  40.260  26.366  1.00 25.68           C
ATOM   2792  NE  ARG A 394      10.760  39.736  25.073  1.00 36.83           N
ATOM   2793  CZ  ARG A 394      11.496  38.941  24.307  1.00 27.84           C
ATOM   2794  NH1 ARG A 394      12.731  38.618  24.683  1.00 33.42           N
ATOM   2795  NH2 ARG A 394      10.987  38.487  23.169  1.00 16.73           N1+
ATOM   2796  H   ARG A 394       9.183  36.375  27.317  1.00 16.32           H
ATOM   2797  HA  ARG A 394       9.494  38.112  29.248  1.00 13.57           H
ATOM   2798  HB2 ARG A 394       9.136  38.366  26.505  1.00 18.26           H
ATOM   2799  HB3 ARG A 394       8.816  39.657  27.375  1.00 18.26           H
ATOM   2800  HG2 ARG A 394      11.045  39.494  28.263  1.00 32.50           H
ATOM   2801  HG3 ARG A 394      11.330  38.378  27.166  1.00 32.50           H
ATOM   2802  HD2 ARG A 394      10.696  41.078  26.557  1.00 30.81           H
ATOM   2803  HD3 ARG A 394      12.140  40.408  26.358  1.00 30.81           H
ATOM   2804  HE  ARG A 394       9.980  39.958  24.786  1.00 44.19           H
ATOM   2805 HH11 ARG A 394      13.044  38.910  25.429  1.00 40.10           H
ATOM   2806 HH12 ARG A 394      13.213  38.110  24.184  1.00 40.10           H
ATOM   2807 HH21 ARG A 394      10.192  38.714  22.933  1.00 20.07           H
ATOM   2808 HH22 ARG A 394      11.463  37.990  22.653  1.00 20.07           H
ATOM   2809  N   ALA A 395       6.485  37.648  28.336  1.00 10.05           N
ATOM   2810  CA  ALA A 395       5.102  37.865  28.763  1.00 10.50           C
ATOM   2811  C   ALA A 395       4.846  37.249  30.138  1.00 11.89           C
ATOM   2812  O   ALA A 395       4.169  37.845  30.980  1.00 11.46           O
ATOM   2813  CB  ALA A 395       4.122  37.283  27.749  1.00 12.70           C
ATOM   2814  H   ALA A 395       6.577  37.118  27.665  1.00 12.06           H
ATOM   2815  HA  ALA A 395       4.937  38.818  28.826  1.00 12.59           H
ATOM   2816  HB1 ALA A 395       3.216  37.442  28.059  1.00 15.24           H
ATOM   2817  HB2 ALA A 395       4.259  37.716  26.893  1.00 15.24           H
ATOM   2818  HB3 ALA A 395       4.281  36.329  27.668  1.00 15.24           H
ATOM   2819  N   PHE A 396       5.386  36.053  30.378  1.00 10.69           N
ATOM   2820  CA  PHE A 396       5.261  35.411  31.684  1.00 10.63           C
ATOM   2821  C   PHE A 396       5.821  36.302  32.803  1.00 10.42           C
ATOM   2822  O   PHE A 396       5.150  36.535  33.818  1.00  9.60           O
ATOM   2823  CB  PHE A 396       5.967  34.057  31.621  1.00 10.89           C
ATOM   2824  CG  PHE A 396       6.016  33.298  32.918  1.00 11.72           C
ATOM   2825  CD1 PHE A 396       4.918  32.608  33.388  1.00 15.76           C
ATOM   2826  CD2 PHE A 396       7.211  33.197  33.620  1.00 14.18           C
ATOM   2827  CE1 PHE A 396       5.012  31.859  34.572  1.00 18.06           C
ATOM   2828  CE2 PHE A 396       7.293  32.446  34.791  1.00 13.53           C
ATOM   2829  CZ  PHE A 396       6.205  31.775  35.242  1.00 13.74           C
ATOM   2830  H   PHE A 396       5.828  35.594  29.801  1.00 12.82           H
ATOM   2831  HA  PHE A 396       4.323  35.252  31.869  1.00 12.75           H
ATOM   2832  HB2 PHE A 396       5.505  33.500  30.975  1.00 13.06           H
ATOM   2833  HB3 PHE A 396       6.881  34.200  31.332  1.00 13.06           H
ATOM   2834  HD1 PHE A 396       4.112  32.646  32.925  1.00 18.90           H
ATOM   2835  HD2 PHE A 396       7.967  33.637  33.304  1.00 17.01           H
ATOM   2836  HE1 PHE A 396       4.268  31.404  34.893  1.00 21.66           H
ATOM   2837  HE2 PHE A 396       8.096  32.397  35.257  1.00 16.23           H
ATOM   2838  HZ  PHE A 396       6.256  31.294  36.036  1.00 16.48           H
ATOM   2839  N   PHE A 397       7.039  36.831  32.633  1.00  9.84           N
ATOM   2840  CA  PHE A 397       7.616  37.725  33.639  1.00 11.26           C
ATOM   2841  C   PHE A 397       6.759  38.988  33.795  1.00 10.37           C
ATOM   2842  O   PHE A 397       6.466  39.419  34.913  1.00 11.81           O
ATOM   2843  CB  PHE A 397       9.054  38.096  33.258  1.00 12.53           C
ATOM   2844  CG  PHE A 397      10.090  37.026  33.552  1.00 10.91           C
ATOM   2845  CD1 PHE A 397      11.059  36.732  32.616  1.00 11.30           C
ATOM   2846  CD2 PHE A 397      10.148  36.401  34.771  1.00 13.64           C
ATOM   2847  CE1 PHE A 397      12.018  35.752  32.871  1.00 12.93           C
ATOM   2848  CE2 PHE A 397      11.132  35.443  35.033  1.00 14.92           C
ATOM   2849  CZ  PHE A 397      12.049  35.135  34.077  1.00 14.01           C
ATOM   2850  H   PHE A 397       7.544  36.689  31.951  1.00 11.80           H
ATOM   2851  HA  PHE A 397       7.639  37.268  34.494  1.00 13.50           H
ATOM   2852  HB2 PHE A 397       9.084  38.279  32.305  1.00 15.03           H
ATOM   2853  HB3 PHE A 397       9.308  38.893  33.749  1.00 15.03           H
ATOM   2854  HD1 PHE A 397      11.035  37.146  31.784  1.00 13.55           H
ATOM   2855  HD2 PHE A 397       9.517  36.603  35.424  1.00 16.36           H
ATOM   2856  HE1 PHE A 397      12.658  35.548  32.227  1.00 15.51           H
ATOM   2857  HE2 PHE A 397      11.150  35.007  35.854  1.00 17.90           H
ATOM   2858  HZ  PHE A 397      12.699  34.493  34.251  1.00 16.81           H
ATOM   2859  N   ARG A 398       6.342  39.580  32.683  1.00  9.88           N
ATOM   2860  CA  ARG A 398       5.569  40.804  32.777  1.00 10.57           C
ATOM   2861  C   ARG A 398       4.292  40.566  33.580  1.00 13.64           C
ATOM   2862  O   ARG A 398       3.892  41.414  34.397  1.00 13.11           O
ATOM   2863  CB  ARG A 398       5.259  41.334  31.379  1.00 10.40           C
ATOM   2864  CG  ARG A 398       4.216  42.468  31.418  1.00 13.47           C
ATOM   2865  CD  ARG A 398       4.021  43.185  30.084  1.00  9.48           C
ATOM   2866  NE  ARG A 398       3.828  42.255  28.995  1.00 13.37           N
ATOM   2867  CZ  ARG A 398       2.711  41.597  28.741  1.00 14.39           C
ATOM   2868  NH1 ARG A 398       1.650  41.737  29.526  1.00 15.37           N
ATOM   2869  NH2 ARG A 398       2.668  40.747  27.733  1.00 16.25           N1+
ATOM   2870  H   ARG A 398       6.489  39.301  31.883  1.00 11.85           H
ATOM   2871  HA  ARG A 398       6.095  41.474  33.242  1.00 12.68           H
ATOM   2872  HB2 ARG A 398       6.072  41.684  30.982  1.00 12.48           H
ATOM   2873  HB3 ARG A 398       4.903  40.614  30.835  1.00 12.48           H
ATOM   2874  HG2 ARG A 398       3.360  42.095  31.681  1.00 16.16           H
ATOM   2875  HG3 ARG A 398       4.499  43.129  32.070  1.00 16.16           H
ATOM   2876  HD2 ARG A 398       3.236  43.753  30.138  1.00 11.37           H
ATOM   2877  HD3 ARG A 398       4.807  43.719  29.890  1.00 11.37           H
ATOM   2878  HE  ARG A 398       4.495  42.118  28.470  1.00 16.04           H
ATOM   2879 HH11 ARG A 398       1.677  42.280  30.193  1.00 18.44           H
ATOM   2880 HH12 ARG A 398       0.928  41.301  29.357  1.00 18.44           H
ATOM   2881 HH21 ARG A 398       3.353  40.650  27.223  1.00 19.49           H
ATOM   2882 HH22 ARG A 398       1.942  40.317  27.564  1.00 19.49           H
ATOM   2883  N   LYS A 399       3.636  39.428  33.365  1.00 10.65           N
ATOM   2884  CA  LYS A 399       2.381  39.146  34.043  1.00 11.26           C
ATOM   2885  C   LYS A 399       2.578  38.669  35.469  1.00 15.20           C
ATOM   2886  O   LYS A 399       1.588  38.352  36.113  1.00 16.34           O
ATOM   2887  CB  LYS A 399       1.570  38.119  33.273  1.00 16.88           C
ATOM   2888  CG  LYS A 399       1.153  38.598  31.932  1.00 17.87           C
ATOM   2889  CD  LYS A 399       0.415  37.463  31.188  1.00 28.53           C
ATOM   2890  CE  LYS A 399       0.084  37.842  29.784  1.00 34.80           C
ATOM   2891  NZ  LYS A 399      -0.493  36.707  29.023  1.00 35.58           N1+
ATOM   2892  H   LYS A 399       3.899  38.807  32.831  1.00 12.77           H
ATOM   2893  HA  LYS A 399       1.860  39.963  34.078  1.00 13.51           H
ATOM   2894  HB2 LYS A 399       2.106  37.319  33.152  1.00 20.25           H
ATOM   2895  HB3 LYS A 399       0.769  37.907  33.778  1.00 20.25           H
ATOM   2896  HG2 LYS A 399       0.549  39.351  32.027  1.00 21.43           H
ATOM   2897  HG3 LYS A 399       1.935  38.849  31.417  1.00 21.43           H
ATOM   2898  HD2 LYS A 399       0.981  36.677  31.164  1.00 34.23           H
ATOM   2899  HD3 LYS A 399      -0.414  37.265  31.652  1.00 34.23           H
ATOM   2900  HE2 LYS A 399      -0.567  38.562  29.793  1.00 41.76           H
ATOM   2901  HE3 LYS A 399       0.893  38.129  29.332  1.00 41.76           H
ATOM   2902  HZ1 LYS A 399      -0.680  36.962  28.191  1.00 42.69           H
ATOM   2903  HZ2 LYS A 399       0.088  36.033  28.995  1.00 42.69           H
ATOM   2904  HZ3 LYS A 399      -1.242  36.427  29.415  1.00 42.69           H
ATOM   2905  N   GLY A 400       3.808  38.578  35.970  1.00 13.33           N
ATOM   2906  CA  GLY A 400       4.055  38.295  37.370  1.00 11.80           C
ATOM   2907  C   GLY A 400       4.631  36.923  37.667  1.00 13.75           C
ATOM   2908  O   GLY A 400       4.894  36.624  38.842  1.00 12.81           O
ATOM   2909  H   GLY A 400       4.525  38.679  35.506  1.00 15.99           H
ATOM   2910  HA2 GLY A 400       4.671  38.958  37.719  1.00 14.15           H
ATOM   2911  HA3 GLY A 400       3.220  38.379  37.858  1.00 14.15           H
ATOM   2912  N   GLY A 401       4.851  36.096  36.652  1.00 12.58           N
ATOM   2913  CA  GLY A 401       5.438  34.790  36.884  1.00 12.89           C
ATOM   2914  C   GLY A 401       6.917  34.859  37.218  1.00 10.88           C
ATOM   2915  O   GLY A 401       7.632  35.810  36.880  1.00 13.36           O
ATOM   2916  H   GLY A 401       4.671  36.267  35.828  1.00 15.10           H
ATOM   2917  HA2 GLY A 401       4.978  34.357  37.620  1.00 15.46           H
ATOM   2918  HA3 GLY A 401       5.329  34.242  36.090  1.00 15.46           H
ATOM   2919  N   GLY A 402       7.390  33.811  37.893  1.00 13.32           N
ATOM   2920  CA  GLY A 402       8.819  33.656  38.071  1.00 12.69           C
ATOM   2921  C   GLY A 402       9.464  34.719  38.929  1.00 14.70           C
ATOM   2922  O   GLY A 402      10.640  35.041  38.730  1.00 15.27           O
ATOM   2923  H   GLY A 402       6.911  33.191  38.248  1.00 15.98           H
ATOM   2924  HA2 GLY A 402       8.995  32.794  38.479  1.00 15.22           H
ATOM   2925  HA3 GLY A 402       9.249  33.671  37.202  1.00 15.22           H
ATOM   2926  N   ALA A 403       8.745  35.211  39.945  1.00 14.10           N
ATOM   2927  CA  ALA A 403       9.245  36.338  40.722  1.00 12.76           C
ATOM   2928  C   ALA A 403      10.552  36.015  41.432  1.00 15.99           C
ATOM   2929  O   ALA A 403      11.345  36.913  41.689  1.00 16.32           O
ATOM   2930  CB  ALA A 403       8.187  36.778  41.726  1.00 15.29           C
ATOM   2931  H   ALA A 403       7.979  34.912  40.198  1.00 16.91           H
ATOM   2932  HA  ALA A 403       9.411  37.081  40.121  1.00 15.31           H
ATOM   2933  HB1 ALA A 403       8.530  37.528  42.237  1.00 18.34           H
ATOM   2934  HB2 ALA A 403       7.387  37.043  41.246  1.00 18.34           H
ATOM   2935  HB3 ALA A 403       7.987  36.037  42.319  1.00 18.34           H
ATOM   2936  N   CYS A 404      10.785  34.743  41.753  1.00 12.68           N
ATOM   2937  CA  CYS A 404      11.946  34.340  42.537  1.00 13.43           C
ATOM   2938  C   CYS A 404      13.230  34.316  41.717  1.00 14.43           C
ATOM   2939  O   CYS A 404      14.300  34.064  42.280  1.00 12.98           O
ATOM   2940  CB  CYS A 404      11.710  32.950  43.156  1.00 15.39           C
ATOM   2941  SG  CYS A 404      11.624  31.520  42.004  1.00 16.76           S
ATOM   2942  H   CYS A 404      10.277  34.088  41.525  1.00 15.21           H
ATOM   2943  HA  CYS A 404      12.069  34.972  43.263  1.00 16.11           H
ATOM   2944  HB2 CYS A 404      12.431  32.772  43.779  1.00 18.47           H
ATOM   2945  HB3 CYS A 404      10.870  32.976  43.641  1.00 18.47           H
ATOM   2946  N   LEU A 405      13.166  34.570  40.404  1.00 13.44           N
ATOM   2947  CA  LEU A 405      14.370  34.669  39.582  1.00 11.99           C
ATOM   2948  C   LEU A 405      15.008  36.062  39.623  1.00 14.03           C
ATOM   2949  O   LEU A 405      15.985  36.316  38.916  1.00 15.27           O
ATOM   2950  CB  LEU A 405      14.041  34.313  38.135  1.00 15.37           C
ATOM   2951  CG  LEU A 405      14.089  32.826  37.822  1.00 19.66           C
ATOM   2952  CD1 LEU A 405      12.895  32.204  38.364  1.00 15.47           C
ATOM   2953  CD2 LEU A 405      14.185  32.570  36.337  1.00 17.54           C
ATOM   2954  H   LEU A 405      12.434  34.688  39.969  1.00 16.13           H
ATOM   2955  HA  LEU A 405      15.025  34.031  39.905  1.00 14.38           H
ATOM   2956  HB2 LEU A 405      13.145  34.627  37.934  1.00 18.44           H
ATOM   2957  HB3 LEU A 405      14.679  34.756  37.554  1.00 18.44           H
ATOM   2958  HG  LEU A 405      14.863  32.431  38.253  1.00 23.59           H
ATOM   2959 HD11 LEU A 405      12.918  31.254  38.169  1.00 18.55           H
ATOM   2960 HD12 LEU A 405      12.875  32.345  39.324  1.00 18.55           H
ATOM   2961 HD13 LEU A 405      12.115  32.608  37.954  1.00 18.55           H
ATOM   2962 HD21 LEU A 405      14.213  31.612  36.184  1.00 21.05           H
ATOM   2963 HD22 LEU A 405      13.408  32.952  35.900  1.00 21.05           H
ATOM   2964 HD23 LEU A 405      14.993  32.983  35.997  1.00 21.05           H
ATOM   2965  N   SER A 406      14.528  36.957  40.491  1.00 15.12           N
ATOM   2966  CA  SER A 406      15.032  38.326  40.506  1.00 15.86           C
ATOM   2967  C   SER A 406      16.319  38.528  41.287  1.00 17.59           C
ATOM   2968  O   SER A 406      16.977  39.548  41.070  1.00 18.28           O
ATOM   2969  CB  SER A 406      13.973  39.261  41.075  1.00 17.19           C
ATOM   2970  OG  SER A 406      12.955  39.452  40.118  0.60 18.11           O
ATOM   2971  H   SER A 406      13.916  36.796  41.074  1.00 18.13           H
ATOM   2972  HA  SER A 406      15.202  38.600  39.591  1.00 19.03           H
ATOM   2973  HB2 SER A 406      13.591  38.865  41.874  1.00 20.62           H
ATOM   2974  HB3 SER A 406      14.380  40.116  41.285  1.00 20.62           H
ATOM   2975  HG  SER A 406      12.600  38.716  39.926  1.00 21.72           H
ATOM   2976  N   ASN A 407      16.706  37.621  42.193  1.00 15.66           N
ATOM   2977  CA  ASN A 407      17.851  37.868  43.050  1.00 15.85           C
ATOM   2978  C   ASN A 407      19.124  37.265  42.473  1.00 16.37           C
ATOM   2979  O   ASN A 407      19.137  36.136  41.980  1.00 17.47           O
ATOM   2980  CB  ASN A 407      17.624  37.336  44.482  1.00 14.80           C
ATOM   2981  CG  ASN A 407      17.416  35.842  44.543  1.00 13.76           C
ATOM   2982  OD1 ASN A 407      16.473  35.326  43.978  1.00 13.05           O
ATOM   2983  ND2 ASN A 407      18.307  35.149  45.231  1.00 16.10           N
ATOM   2984  H   ASN A 407      16.321  36.863  42.323  1.00 18.79           H
ATOM   2985  HA  ASN A 407      17.985  38.827  43.113  1.00 19.01           H
ATOM   2986  HB2 ASN A 407      18.400  37.551  45.023  1.00 17.75           H
ATOM   2987  HB3 ASN A 407      16.836  37.762  44.853  1.00 17.75           H
ATOM   2988 HD21 ASN A 407      18.231  34.294  45.294  1.00 19.32           H
ATOM   2989 HD22 ASN A 407      18.963  35.551  45.615  1.00 19.32           H
ATOM   2990  N   ALA A 408      20.187  38.042  42.519  1.00 17.32           N
ATOM   2991  CA  ALA A 408      21.498  37.525  42.208  1.00 20.95           C
ATOM   2992  C   ALA A 408      21.964  36.629  43.349  1.00 27.00           C
ATOM   2993  O   ALA A 408      21.860  37.016  44.518  1.00 35.03           O
ATOM   2994  CB  ALA A 408      22.477  38.669  41.995  1.00 26.58           C
ATOM   2995  H   ALA A 408      20.174  38.876  42.729  1.00 20.78           H
ATOM   2996  HA  ALA A 408      21.456  36.996  41.396  1.00 25.13           H
ATOM   2997  HB1 ALA A 408      23.351  38.302  41.788  1.00 31.89           H
ATOM   2998  HB2 ALA A 408      22.165  39.218  41.259  1.00 31.89           H
ATOM   2999  HB3 ALA A 408      22.525  39.199  42.806  1.00 31.89           H
ATOM   3000  N   PRO A 409      22.468  35.436  43.066  1.00 33.12           N
ATOM   3001  CA  PRO A 409      22.869  34.543  44.155  1.00 35.28           C
ATOM   3002  C   PRO A 409      24.014  35.139  44.960  1.00 40.90           C
ATOM   3003  O   PRO A 409      24.838  35.902  44.449  1.00 41.84           O
ATOM   3004  CB  PRO A 409      23.287  33.261  43.426  1.00 33.43           C
ATOM   3005  CG  PRO A 409      23.561  33.701  42.015  1.00 36.79           C
ATOM   3006  CD  PRO A 409      22.581  34.789  41.752  1.00 31.08           C
ATOM   3007  HA  PRO A 409      22.118  34.357  44.740  1.00 42.33           H
ATOM   3008  HB2 PRO A 409      24.087  32.896  43.835  1.00 40.10           H
ATOM   3009  HB3 PRO A 409      22.561  32.617  43.451  1.00 40.10           H
ATOM   3010  HG2 PRO A 409      24.470  34.034  41.947  1.00 44.14           H
ATOM   3011  HG3 PRO A 409      23.421  32.958  41.407  1.00 44.14           H
ATOM   3012  HD2 PRO A 409      22.930  35.411  41.095  1.00 37.29           H
ATOM   3013  HD3 PRO A 409      21.726  34.420  41.480  1.00 37.29           H
ATOM   3014  N   SER A 410      24.055  34.789  46.240  1.00 45.38           N
ATOM   3015  CA  SER A 410      25.077  35.322  47.127  1.00 37.10           C
ATOM   3016  C   SER A 410      26.396  34.577  46.945  1.00 38.34           C
ATOM   3017  O   SER A 410      26.502  33.667  46.122  1.00 44.21           O
ATOM   3018  CB  SER A 410      24.612  35.237  48.580  1.00 41.18           C
ATOM   3019  H   SER A 410      23.505  34.246  46.617  1.00 54.45           H
ATOM   3020  HA  SER A 410      25.227  36.256  46.914  1.00 44.51           H
ATOM   3021  HB1 SER A 410      24.440  34.308  48.803  1.00 49.42           H
ATOM   3022  HB3 SER A 410      25.307  35.592  49.156  1.00 49.42           H
ATOM   3023  HC  SER A 410      27.203  34.818  47.485  1.00 46.00           H
TER
HETATM 3024  C1  NAG A 510       0.110  13.233  38.296  1.00 23.59           C
HETATM 3025  C2  NAG A 510      -1.345  13.340  37.948  1.00 27.47           C
HETATM 3026  C3  NAG A 510      -1.988  14.309  38.919  1.00 27.51           C
HETATM 3027  C4  NAG A 510      -1.839  13.771  40.329  1.00 22.81           C
HETATM 3028  C5  NAG A 510      -0.381  13.528  40.669  1.00 27.52           C
HETATM 3029  C6  NAG A 510      -0.230  12.769  41.993  1.00 26.58           C
HETATM 3030  C7  NAG A 510      -1.680  13.128  35.443  1.00 31.78           C
HETATM 3031  C8  NAG A 510      -1.853  11.642  35.525  1.00 26.81           C
HETATM 3032  N2  NAG A 510      -1.472  13.844  36.593  1.00 25.34           N
HETATM 3033  O3  NAG A 510      -3.360  14.314  38.559  1.00 33.42           O
HETATM 3034  O4  NAG A 510      -2.330  14.729  41.259  1.00 28.50           O
HETATM 3035  O5  NAG A 510       0.217  12.747  39.629  1.00 27.48           O
HETATM 3036  O6  NAG A 510      -0.742  11.426  41.939  1.00 26.70           O
HETATM 3037  O7  NAG A 510      -1.757  13.696  34.352  1.00 47.35           O
HETATM 3038  H1  NAG A 510       0.650  14.181  38.190  1.00 28.30           H
HETATM 3039  H2  NAG A 510      -1.829  12.360  38.016  1.00 32.96           H
HETATM 3040  H3  NAG A 510      -1.598  15.329  38.819  1.00 33.00           H
HETATM 3041  H10 NAG A 510      -2.915  11.388  35.484  1.00 32.16           H
HETATM 3042  H11 NAG A 510      -1.399  14.851  36.478  1.00 30.40           H
HETATM 3043  H12 NAG A 510      -3.806  14.965  39.128  1.00 40.09           H
HETATM 3044  H13 NAG A 510      -0.168  10.921  41.337  1.00 32.03           H
HETATM 3045  H4  NAG A 510      -2.439  12.860  40.438  1.00 27.37           H
HETATM 3046  H5  NAG A 510       0.159  14.480  40.762  1.00 33.02           H
HETATM 3047  H6  NAG A 510      -0.759  13.290  42.797  1.00 31.89           H
HETATM 3048  H7  NAG A 510       0.826  12.701  42.272  1.00 31.89           H
HETATM 3049  H8  NAG A 510      -1.408  11.252  36.444  1.00 32.16           H
HETATM 3050  H9  NAG A 510      -1.350  11.170  34.676  1.00 32.16           H
HETATM 3051  C1  NAG A 511      -3.463  14.248  41.994  1.00 27.42           C
HETATM 3052  C2  NAG A 511      -3.568  15.046  43.269  1.00 33.63           C
HETATM 3053  C3  NAG A 511      -4.780  14.632  44.099  1.00 29.86           C
HETATM 3054  C4  NAG A 511      -6.009  14.759  43.215  1.00 31.38           C
HETATM 3055  C5  NAG A 511      -5.806  14.040  41.875  1.00 29.47           C
HETATM 3056  C6  NAG A 511      -6.953  14.311  40.888  1.00 27.64           C
HETATM 3057  C7  NAG A 511      -1.435  15.980  44.387  1.00 37.64           C
HETATM 3058  C8  NAG A 511      -1.790  17.413  44.077  1.00 35.23           C
HETATM 3059  N2  NAG A 511      -2.305  14.963  44.016  1.00 30.51           N
HETATM 3060  O3  NAG A 511      -4.846  15.560  45.183  1.00 27.58           O
HETATM 3061  O4  NAG A 511      -7.154  14.083  43.722  1.00 28.87           O
HETATM 3062  O5  NAG A 511      -4.604  14.441  41.217  1.00 26.50           O
HETATM 3063  O6  NAG A 511      -6.775  15.540  40.189  1.00 39.27           O
HETATM 3064  O7  NAG A 511      -0.381  15.741  44.995  1.00 41.60           O
HETATM 3065  H1  NAG A 511      -3.326  13.177  42.185  1.00 32.90           H
HETATM 3066  H2  NAG A 511      -3.700  16.099  42.997  1.00 40.35           H
HETATM 3067  H3  NAG A 511      -4.676  13.622  44.515  1.00 35.82           H
HETATM 3068  H10 NAG A 511      -1.636  18.035  44.963  1.00 42.27           H
HETATM 3069  H11 NAG A 511      -2.023  14.030  44.303  1.00 36.60           H
HETATM 3070  H12 NAG A 511      -5.509  15.225  45.812  1.00 33.09           H
HETATM 3071  H13 NAG A 511      -5.882  15.865  40.398  1.00 47.12           H
HETATM 3072  H4  NAG A 511      -6.265  15.816  43.078  1.00 37.65           H
HETATM 3073  H5  NAG A 511      -5.768  12.955  42.036  1.00 35.36           H
HETATM 3074  H6  NAG A 511      -7.913  14.361  41.411  1.00 33.17           H
HETATM 3075  H7  NAG A 511      -7.012  13.514  40.140  1.00 33.17           H
HETATM 3076  H8  NAG A 511      -2.827  17.490  43.740  1.00 42.27           H
HETATM 3077  H9  NAG A 511      -1.143  17.783  43.277  1.00 42.27           H
HETATM 3078  C1  MAN A 512      -7.687  14.172  45.131  1.00 37.81           C
HETATM 3079  C2  MAN A 512      -9.229  14.382  44.896  1.00 27.32           C
HETATM 3080  C3  MAN A 512      -9.914  15.318  45.886  1.00 27.34           C
HETATM 3081  C4  MAN A 512      -9.289  15.125  47.260  1.00 25.85           C
HETATM 3082  C5  MAN A 512      -7.818  15.557  47.228  1.00 25.60           C
HETATM 3083  C6  MAN A 512      -7.140  15.052  48.491  1.00 33.37           C
HETATM 3084  O2  MAN A 512      -9.530  13.006  45.061  1.00 27.99           O
HETATM 3085  O3  MAN A 512     -11.331  15.061  45.927  1.00 28.57           O
HETATM 3086  O4  MAN A 512      -9.969  15.964  48.190  1.00 21.94           O
HETATM 3087  O5  MAN A 512      -7.058  15.118  46.086  1.00 33.18           O
HETATM 3088  O6  MAN A 512      -5.729  15.147  48.343  1.00 28.93           O
HETATM 3089  H1  MAN A 512      -7.679  15.191  44.732  1.00 45.37           H
HETATM 3090  H2  MAN A 512      -9.455  14.648  43.858  1.00 32.77           H
HETATM 3091  H3  MAN A 512      -9.785  16.360  45.569  1.00 32.80           H
HETATM 3092  H4  MAN A 512      -9.398  14.086  47.595  1.00 31.02           H
HETATM 3093  H5  MAN A 512      -7.759  16.654  47.247  1.00 30.71           H
HETATM 3094  H6  MAN A 512      -7.381  14.001  48.677  1.00 40.04           H
HETATM 3095  H7  MAN A 512      -7.421  15.643  49.367  1.00 40.04           H
HETATM 3096  H8  MAN A 512      -9.073  12.521  44.351  1.00 33.58           H
HETATM 3097  H9  MAN A 512     -10.917  15.760  48.126  1.00 26.32           H
HETATM 3098  C1  MAN A 513     -12.217  16.119  45.887  1.00 30.50           C
HETATM 3099  C2  MAN A 513     -13.674  15.675  45.990  1.00 28.35           C
HETATM 3100  C3  MAN A 513     -14.182  15.097  44.652  1.00 36.43           C
HETATM 3101  C4  MAN A 513     -13.853  15.988  43.455  1.00 34.98           C
HETATM 3102  C5  MAN A 513     -12.359  16.289  43.527  1.00 38.61           C
HETATM 3103  C6  MAN A 513     -11.853  17.122  42.355  1.00 42.84           C
HETATM 3104  O2  MAN A 513     -14.426  16.813  46.403  1.00 27.70           O
HETATM 3105  O3  MAN A 513     -15.586  14.878  44.656  1.00 35.82           O
HETATM 3106  O4  MAN A 513     -14.126  15.296  42.241  1.00 40.44           O
HETATM 3107  O5  MAN A 513     -12.087  16.984  44.752  1.00 30.51           O
HETATM 3108  O6  MAN A 513     -11.718  18.480  42.763  1.00 49.93           O
HETATM 3109  H1  MAN A 513     -11.930  16.699  46.769  1.00 36.59           H
HETATM 3110  H2  MAN A 513     -13.784  14.921  46.776  1.00 34.02           H
HETATM 3111  H3  MAN A 513     -13.719  14.116  44.488  1.00 43.71           H
HETATM 3112  H10 MAN A 513     -15.077  15.098  42.228  1.00 48.52           H
HETATM 3113  H11 MAN A 513     -12.185  18.575  43.612  1.00 59.91           H
HETATM 3114  H4  MAN A 513     -14.459  16.901  43.478  1.00 41.97           H
HETATM 3115  H5  MAN A 513     -11.783  15.353  43.521  1.00 46.33           H
HETATM 3116  H6  MAN A 513     -12.547  17.086  41.510  1.00 51.41           H
HETATM 3117  H7  MAN A 513     -10.871  16.773  42.019  1.00 51.41           H
HETATM 3118  H8  MAN A 513     -14.416  17.462  45.679  1.00 33.24           H
HETATM 3119  H9  MAN A 513     -15.840  14.626  45.560  1.00 42.98           H
HETATM 3120  C1  MAN A 514      -5.194  14.305  49.291  1.00 36.90           C
HETATM 3121  C2  MAN A 514      -3.899  15.036  49.591  1.00 32.36           C
HETATM 3122  C3  MAN A 514      -2.881  14.832  48.467  1.00 27.37           C
HETATM 3123  C4  MAN A 514      -2.751  13.355  48.074  1.00 29.48           C
HETATM 3124  C5  MAN A 514      -4.116  12.675  47.917  1.00 34.27           C
HETATM 3125  C6  MAN A 514      -3.952  11.165  47.669  1.00 35.33           C
HETATM 3126  O2  MAN A 514      -3.376  14.531  50.823  1.00 37.97           O
HETATM 3127  O3  MAN A 514      -1.606  15.317  48.878  1.00 34.79           O
HETATM 3128  O4  MAN A 514      -2.116  13.266  46.804  1.00 32.69           O
HETATM 3129  O5  MAN A 514      -4.924  12.904  49.081  1.00 34.83           O
HETATM 3130  O6  MAN A 514      -3.564  10.448  48.837  1.00 40.45           O
HETATM 3131  H1  MAN A 514      -5.881  14.377  50.140  1.00 44.28           H
HETATM 3132  H2  MAN A 514      -4.085  16.106  49.733  1.00 38.82           H
HETATM 3133  H3  MAN A 514      -3.177  15.413  47.585  1.00 32.84           H
HETATM 3134  H10 MAN A 514      -1.172  13.455  46.938  1.00 39.22           H
HETATM 3135  H11 MAN A 514      -4.283  10.540  49.486  1.00 48.54           H
HETATM 3136  H4  MAN A 514      -2.124  12.829  48.803  1.00 35.37           H
HETATM 3137  H5  MAN A 514      -4.643  13.089  47.046  1.00 41.12           H
HETATM 3138  H6  MAN A 514      -3.194  10.981  46.902  1.00 42.39           H
HETATM 3139  H7  MAN A 514      -4.896  10.732  47.323  1.00 42.39           H
HETATM 3140  H8  MAN A 514      -2.614  15.079  51.075  1.00 45.56           H
HETATM 3141  H9  MAN A 514      -0.966  15.079  48.187  1.00 41.74           H
HETATM 3142 ZN    ZN A 201       7.175  19.208  27.331  1.00 14.97          Zn2+
HETATM 3143 CA    CA A 515      16.046  33.068  43.356  1.00 12.92          Ca2+
HETATM 3144 CL    CL A 516       6.804  42.816  27.755  1.00 14.68          Cl1-
HETATM 3145 CL    CL A 517       0.926  43.961  31.723  1.00 20.62          Cl1-
HETATM 3146  C1  097 A 518      11.492  15.942  25.673  1.00 13.86           C
HETATM 3147  C10 097 A 518      10.784  11.802  23.437  1.00 17.12           C
HETATM 3148  C11 097 A 518      12.812  10.375  23.295  1.00 23.48           C
HETATM 3149  C12 097 A 518       7.603  16.514  27.515  1.00 12.53           C
HETATM 3150  C13 097 A 518       7.935  15.074  27.187  1.00 13.92           C
HETATM 3151  C14 097 A 518       9.091  15.044  26.158  1.00 11.63           C
HETATM 3152  C15 097 A 518      10.344  15.773  26.689  1.00 13.60           C
HETATM 3153  C2  097 A 518      11.130  16.729  24.430  1.00 13.35           C
HETATM 3154  C3  097 A 518      12.669  16.643  26.371  1.00 11.32           C
HETATM 3155  C4  097 A 518       9.361  13.570  25.868  1.00 12.75           C
HETATM 3156  C5  097 A 518       9.419  11.855  24.108  1.00 12.20           C
HETATM 3157  C6  097 A 518       8.247  11.404  23.188  1.00 15.01           C
HETATM 3158  C7  097 A 518       6.974  11.461  24.042  1.00 19.06           C
HETATM 3159  C8  097 A 518       8.116  12.309  21.965  1.00 15.15           C
HETATM 3160  C9  097 A 518       8.504   9.981  22.681  1.00 19.87           C
HETATM 3161  N1  097 A 518       9.271  13.244  24.530  1.00 13.99           N
HETATM 3162  N2  097 A 518      11.540  10.734  23.880  1.00 19.35           N
HETATM 3163  N3  097 A 518       7.946  16.844  28.786  1.00 12.14           N
HETATM 3164  O1  097 A 518       9.655  12.767  26.758  1.00 14.57           O
HETATM 3165  O2  097 A 518      11.082  12.598  22.552  1.00 17.57           O
HETATM 3166  O3  097 A 518       7.741  18.196  29.108  1.00 13.76           O1-
HETATM 3167  O4  097 A 518       7.185  17.321  26.693  1.00 12.88           O
HETATM 3168  O5  097 A 518       6.762  14.428  26.667  1.00 14.02           O
HETATM 3169  H1  097 A 518      11.844  14.952  25.357  1.00 16.63           H
HETATM 3170  H21 097 A 518      10.318  16.249  23.876  1.00 16.02           H
HETATM 3171  H22 097 A 518      11.986  16.798  23.752  1.00 16.02           H
HETATM 3172  H23 097 A 518      10.816  17.748  24.683  1.00 16.02           H
HETATM 3173  H28 097 A 518       8.213  14.534  28.100  1.00 16.70           H
HETATM 3174  H29 097 A 518       8.751  15.540  25.241  1.00 13.95           H
HETATM 3175  H31 097 A 518      12.393  17.650  26.702  1.00 13.58           H
HETATM 3176  H32 097 A 518      13.526  16.732  25.694  1.00 13.58           H
HETATM 3177  H33 097 A 518      12.996  16.075  27.248  1.00 13.58           H
HETATM 3178  H5  097 A 518       9.438  11.230  25.011  1.00 14.63           H
HETATM 3179  H71 097 A 518       6.762  12.480  24.384  1.00 22.87           H
HETATM 3180  H72 097 A 518       7.063  10.820  24.926  1.00 22.87           H
HETATM 3181  H73 097 A 518       6.100  11.123  23.473  1.00 22.87           H
HETATM 3182  H81 097 A 518       9.008  12.265  21.331  1.00 18.17           H
HETATM 3183  H82 097 A 518       7.952  13.354  22.245  1.00 18.17           H
HETATM 3184  H83 097 A 518       7.265  12.004  21.343  1.00 18.17           H
HETATM 3185  H91 097 A 518       9.413   9.927  22.071  1.00 23.84           H
HETATM 3186  H92 097 A 518       7.677   9.629  22.054  1.00 23.84           H
HETATM 3187  H93 097 A 518       8.611   9.277  23.514  1.00 23.84           H
HETATM 3188  HN1 097 A 518       8.807  13.887  23.897  1.00 16.78           H
HETATM 3189  HN2 097 A 518      11.200  10.165  24.650  1.00 23.21           H
HETATM 3190  HN3 097 A 518       8.113  16.207  29.556  1.00 14.57           H
HETATM 3191  HO5 097 A 518       6.476  14.916  25.874  1.00 16.82           H
HETATM 3192 H111 097 A 518      13.191   9.489  23.811  1.00 28.17           H
HETATM 3193 H112 097 A 518      13.530  11.195  23.384  1.00 28.17           H
HETATM 3194 H113 097 A 518      12.648  10.142  22.240  1.00 28.17           H
HETATM 3195 H151 097 A 518      10.728  15.234  27.565  1.00 16.31           H
HETATM 3196 H152 097 A 518      10.056  16.771  27.043  1.00 16.31           H
HETATM 3197  O   HOH A 519      22.001  12.539  28.759  1.00 13.80           O
HETATM 3198  H1  HOH A 519      22.100  11.940  29.339  1.00 16.55           H
HETATM 3199  H2  HOH A 519      22.766  12.842  28.590  1.00 16.55           H
HETATM 3200  O   HOH A 520      27.333  16.454  25.823  1.00 10.73           O
HETATM 3201  H1  HOH A 520      28.165  16.477  25.712  1.00 12.87           H
HETATM 3202  H2  HOH A 520      27.017  17.124  25.427  1.00 12.87           H
HETATM 3203  O   HOH A 521      14.958  32.041  54.194  1.00 17.49           O
HETATM 3204  H1  HOH A 521      14.965  31.724  53.417  1.00 20.98           H
HETATM 3205  H2  HOH A 521      14.414  31.582  54.639  1.00 20.98           H
HETATM 3206  O   HOH A 522      34.050  17.117  29.542  1.00 15.21           O
HETATM 3207  H1  HOH A 522      34.193  17.701  28.955  1.00 18.24           H
HETATM 3208  H2  HOH A 522      34.053  17.513  30.283  1.00 18.24           H
HETATM 3209  O   HOH A 523      16.136   5.201  41.372  1.00 20.84           O
HETATM 3210  H1  HOH A 523      15.617   5.197  42.032  1.00 25.00           H
HETATM 3211  H2  HOH A 523      15.890   5.831  40.874  1.00 25.00           H
HETATM 3212  O   HOH A 524      15.028  17.153  35.706  1.00 13.14           O
HETATM 3213  H1  HOH A 524      15.006  16.659  36.385  1.00 15.76           H
HETATM 3214  H2  HOH A 524      14.694  17.890  35.931  1.00 15.76           H
HETATM 3215  O   HOH A 525      22.870   7.560  29.865  1.00 27.77           O
HETATM 3216  H1  HOH A 525      23.352   8.168  29.544  1.00 33.32           H
HETATM 3217  H2  HOH A 525      22.192   7.935  30.191  1.00 33.32           H
HETATM 3218  O   HOH A 526       5.263  40.514  26.279  1.00 11.91           O
HETATM 3219  H1  HOH A 526       5.727  39.904  26.624  1.00 14.29           H
HETATM 3220  H2  HOH A 526       5.573  41.243  26.559  1.00 14.29           H
HETATM 3221  O   HOH A 527      17.531  33.964  41.607  1.00 13.38           O
HETATM 3222  H1  HOH A 527      17.358  34.078  40.793  1.00 16.05           H
HETATM 3223  H2  HOH A 527      18.177  34.468  41.790  1.00 16.05           H
HETATM 3224  O   HOH A 528       7.562  38.470  37.335  1.00 15.74           O
HETATM 3225  H1  HOH A 528       7.313  38.803  36.606  1.00 18.88           H
HETATM 3226  H2  HOH A 528       7.320  37.666  37.330  1.00 18.88           H
HETATM 3227  O   HOH A 529      29.934  17.188  26.626  1.00 12.25           O
HETATM 3228  H1  HOH A 529      30.325  16.486  26.382  1.00 14.70           H
HETATM 3229  H2  HOH A 529      30.164  17.331  27.421  1.00 14.70           H
HETATM 3230  O   HOH A 530       6.934  24.128  37.642  1.00 15.78           O
HETATM 3231  H1  HOH A 530       6.697  23.572  37.059  1.00 18.92           H
HETATM 3232  H2  HOH A 530       6.945  23.721  38.376  1.00 18.92           H
HETATM 3233  O   HOH A 531       6.845   7.173  41.735  1.00 23.06           O
HETATM 3234  H1  HOH A 531       7.517   7.318  42.218  1.00 27.67           H
HETATM 3235  H2  HOH A 531       6.343   7.842  41.809  1.00 27.67           H
HETATM 3236  O   HOH A 532      12.156  26.635  22.095  1.00 12.28           O
HETATM 3237  H1  HOH A 532      11.847  26.076  21.549  1.00 14.73           H
HETATM 3238  H2  HOH A 532      11.512  27.116  22.340  1.00 14.73           H
HETATM 3239  O   HOH A 533      10.991  24.871  38.702  1.00 16.69           O
HETATM 3240  H1  HOH A 533      10.431  24.258  38.575  1.00 20.02           H
HETATM 3241  H2  HOH A 533      10.555  25.581  38.806  1.00 20.02           H
HETATM 3242  O   HOH A 534      10.345  10.625  42.904  1.00 16.14           O
HETATM 3243  H1  HOH A 534      10.117   9.819  42.839  1.00 19.36           H
HETATM 3244  H2  HOH A 534      10.953  10.752  42.337  1.00 19.36           H
HETATM 3245  O   HOH A 535       1.542  46.048  33.823  1.00 26.29           O
HETATM 3246  H1  HOH A 535       1.426  45.532  33.170  1.00 31.55           H
HETATM 3247  H2  HOH A 535       1.601  45.564  34.507  1.00 31.55           H
HETATM 3248  O   HOH A 536      13.283  22.430  16.956  1.00 16.22           O
HETATM 3249  H1  HOH A 536      12.766  22.706  16.355  1.00 19.46           H
HETATM 3250  H2  HOH A 536      13.020  21.661  17.168  1.00 19.46           H
HETATM 3251  O   HOH A 537       3.988  28.927  46.685  1.00 28.97           O
HETATM 3252  H1  HOH A 537       3.265  28.510  46.587  1.00 34.75           H
HETATM 3253  H2  HOH A 537       3.788  29.734  46.803  1.00 34.75           H
HETATM 3254  O   HOH A 538      20.414  24.102  18.558  1.00 15.09           O
HETATM 3255  H1  HOH A 538      20.822  23.432  18.256  1.00 18.10           H
HETATM 3256  H2  HOH A 538      19.600  23.989  18.384  1.00 18.10           H
HETATM 3257  O   HOH A 539      23.744  27.157  23.721  1.00 22.72           O
HETATM 3258  H1  HOH A 539      23.885  27.617  24.409  1.00 27.26           H
HETATM 3259  H2  HOH A 539      22.924  27.218  23.551  1.00 27.26           H
HETATM 3260  O   HOH A 540       5.021  18.717  27.930  1.00 20.80           O
HETATM 3261  H1  HOH A 540       4.183  18.693  27.881  1.00 24.96           H
HETATM 3262  H2  HOH A 540       5.244  18.192  28.546  1.00 24.96           H
HETATM 3263  O   HOH A 541      33.980   8.988  44.729  1.00 21.21           O
HETATM 3264  H1  HOH A 541      34.535   8.710  44.163  1.00 25.44           H
HETATM 3265  H2  HOH A 541      33.620   8.309  45.069  1.00 25.44           H
HETATM 3266  O   HOH A 542       7.817   9.064  47.697  1.00 19.86           O
HETATM 3267  H1  HOH A 542       7.519   9.824  47.896  1.00 23.82           H
HETATM 3268  H2  HOH A 542       7.511   8.527  48.266  1.00 23.82           H
HETATM 3269  O   HOH A 543       7.861  28.028  23.856  1.00 19.37           O
HETATM 3270  H1  HOH A 543       7.272  28.490  24.237  1.00 23.24           H
HETATM 3271  H2  HOH A 543       7.728  27.230  24.082  1.00 23.24           H
HETATM 3272  O   HOH A 544       6.091  34.448  40.732  1.00 22.19           O
HETATM 3273  H1  HOH A 544       5.594  35.078  40.483  1.00 26.62           H
HETATM 3274  H2  HOH A 544       5.887  33.780  40.265  1.00 26.62           H
HETATM 3275  O   HOH A 545      24.816   8.649  33.376  1.00 24.99           O
HETATM 3276  H1  HOH A 545      24.275   8.044  33.590  1.00 29.98           H
HETATM 3277  H2  HOH A 545      24.374   9.361  33.318  1.00 29.98           H
HETATM 3278  O   HOH A 546       8.763  41.719  33.615  1.00 21.83           O
HETATM 3279  H1  HOH A 546       8.448  42.379  33.201  1.00 26.18           H
HETATM 3280  H2  HOH A 546       8.944  41.136  33.039  1.00 26.18           H
HETATM 3281  O   HOH A 547       9.159  40.858  30.936  1.00 15.61           O
HETATM 3282  H1  HOH A 547       9.235  41.691  30.849  1.00 18.73           H
HETATM 3283  H2  HOH A 547       8.410  40.648  30.621  1.00 18.73           H
HETATM 3284  O   HOH A 548      31.182  16.990  29.116  1.00 18.23           O
HETATM 3285  H1  HOH A 548      30.819  16.600  29.765  1.00 21.87           H
HETATM 3286  H2  HOH A 548      31.981  16.733  29.094  1.00 21.87           H
HETATM 3287  O   HOH A 549      11.854  37.618  38.322  1.00 19.88           O
HETATM 3288  H1  HOH A 549      11.028  37.672  38.464  1.00 23.85           H
HETATM 3289  H2  HOH A 549      12.033  36.802  38.233  1.00 23.85           H
HETATM 3290  O   HOH A 550      10.832  22.156  36.103  1.00 14.07           O
HETATM 3291  H1  HOH A 550      10.126  21.985  36.526  1.00 16.88           H
HETATM 3292  H2  HOH A 550      10.606  22.322  35.311  1.00 16.88           H
HETATM 3293  O   HOH A 551      34.259  20.031  30.215  1.00 19.66           O
HETATM 3294  H1  HOH A 551      33.931  20.267  30.952  1.00 23.59           H
HETATM 3295  H2  HOH A 551      33.693  19.533  29.846  1.00 23.59           H
HETATM 3296  O   HOH A 552       7.664  21.081  45.425  1.00 15.22           O
HETATM 3297  H1  HOH A 552       7.480  21.680  45.984  1.00 18.26           H
HETATM 3298  H2  HOH A 552       7.647  20.350  45.838  1.00 18.26           H
HETATM 3299  O   HOH A 553      20.485   8.201  49.794  1.00 22.34           O
HETATM 3300  H1  HOH A 553      19.745   8.209  49.398  1.00 26.80           H
HETATM 3301  H2  HOH A 553      20.664   8.998  49.990  1.00 26.80           H
HETATM 3302  O   HOH A 554      -1.102  41.099  29.417  1.00 20.24           O
HETATM 3303  H1  HOH A 554      -0.974  41.203  30.241  1.00 24.29           H
HETATM 3304  H2  HOH A 554      -1.636  41.701  29.177  1.00 24.29           H
HETATM 3305  O   HOH A 555      25.261  14.150  48.043  1.00 30.16           O
HETATM 3306  H1  HOH A 555      24.721  14.644  48.455  1.00 36.19           H
HETATM 3307  H2  HOH A 555      25.265  13.410  48.441  1.00 36.19           H
HETATM 3308  O   HOH A 556       5.728  31.894  39.097  1.00 21.74           O
HETATM 3309  H1  HOH A 556       5.912  31.096  39.285  1.00 26.08           H
HETATM 3310  H2  HOH A 556       4.899  31.928  38.967  1.00 26.08           H
HETATM 3311  O   HOH A 557       7.716  11.805  48.298  1.00 19.55           O
HETATM 3312  H1  HOH A 557       6.925  12.030  48.468  1.00 23.46           H
HETATM 3313  H2  HOH A 557       7.966  12.272  47.646  1.00 23.46           H
HETATM 3314  O   HOH A 558       5.952  18.164  31.084  1.00 15.95           O
HETATM 3315  H1  HOH A 558       6.714  18.006  30.767  1.00 19.14           H
HETATM 3316  H2  HOH A 558       5.939  18.978  31.290  1.00 19.14           H
HETATM 3317  O   HOH A 559      25.902  25.395  23.951  1.00 26.28           O
HETATM 3318  H1  HOH A 559      25.925  26.231  24.024  1.00 31.53           H
HETATM 3319  H2  HOH A 559      26.053  25.080  24.715  1.00 31.53           H
HETATM 3320  O   HOH A 560      12.617   4.595  44.440  1.00 18.62           O
HETATM 3321  H1  HOH A 560      12.366   3.800  44.342  1.00 22.34           H
HETATM 3322  H2  HOH A 560      13.446   4.606  44.306  1.00 22.34           H
HETATM 3323  O   HOH A 561      32.374   6.783  45.637  1.00 23.97           O
HETATM 3324  H1  HOH A 561      33.004   6.625  46.169  1.00 28.76           H
HETATM 3325  H2  HOH A 561      31.976   6.054  45.509  1.00 28.76           H
HETATM 3326  O   HOH A 562       5.058  37.283  44.091  1.00 25.85           O
HETATM 3327  H1  HOH A 562       4.931  38.017  43.703  1.00 31.01           H
HETATM 3328  H2  HOH A 562       5.250  36.724  43.494  1.00 31.01           H
HETATM 3329  O   HOH A 563      20.073  24.377  56.436  1.00 23.65           O
HETATM 3330  H1  HOH A 563      19.552  23.835  56.808  1.00 28.37           H
HETATM 3331  H2  HOH A 563      19.854  24.407  55.625  1.00 28.37           H
HETATM 3332  O   HOH A 564      11.028  23.440  18.201  1.00 18.77           O
HETATM 3333  H1  HOH A 564      11.705  22.943  18.184  1.00 22.51           H
HETATM 3334  H2  HOH A 564      11.195  24.060  18.743  1.00 22.51           H
HETATM 3335  O   HOH A 565       7.984  40.174  40.974  1.00 23.04           O
HETATM 3336  H1  HOH A 565       8.193  40.119  40.162  1.00 27.64           H
HETATM 3337  H2  HOH A 565       7.996  40.989  41.174  1.00 27.64           H
HETATM 3338  O   HOH A 566      13.873  30.650  16.400  1.00 22.58           O
HETATM 3339  H1  HOH A 566      14.609  30.245  16.415  1.00 27.09           H
HETATM 3340  H2  HOH A 566      14.048  31.471  16.425  1.00 27.09           H
HETATM 3341  O   HOH A 567       3.238  30.985  38.396  1.00 21.77           O
HETATM 3342  H1  HOH A 567       3.719  30.298  38.348  1.00 26.12           H
HETATM 3343  H2  HOH A 567       2.465  30.758  38.160  1.00 26.12           H
HETATM 3344  O   HOH A 568      12.893  34.378  54.167  1.00 25.28           O
HETATM 3345  H1  HOH A 568      12.976  34.445  55.000  1.00 30.33           H
HETATM 3346  H2  HOH A 568      12.622  35.123  53.890  1.00 30.33           H
HETATM 3347  O   HOH A 569       9.486  26.505  47.301  1.00 28.41           O
HETATM 3348  H1  HOH A 569       9.413  27.300  47.562  1.00 34.08           H
HETATM 3349  H2  HOH A 569       9.755  26.057  47.959  1.00 34.08           H
HETATM 3350  O   HOH A 570      14.914  19.658  24.611  1.00 24.70           O
HETATM 3351  H1  HOH A 570      14.331  20.209  24.361  1.00 29.63           H
HETATM 3352  H2  HOH A 570      15.251  19.966  25.316  1.00 29.63           H
HETATM 3353  O   HOH A 571       7.037  43.808  34.355  1.00 24.75           O
HETATM 3354  H1  HOH A 571       7.672  43.493  34.805  1.00 29.69           H
HETATM 3355  H2  HOH A 571       6.370  43.840  34.865  1.00 29.69           H
HETATM 3356  O   HOH A 572      11.944   4.337  47.110  1.00 28.01           O
HETATM 3357  H1  HOH A 572      12.222   4.989  47.561  1.00 33.61           H
HETATM 3358  H2  HOH A 572      12.052   4.538  46.301  1.00 33.61           H
HETATM 3359  O   HOH A 573       2.946  22.585  25.298  1.00 25.66           O
HETATM 3360  H1  HOH A 573       3.119  21.827  24.980  1.00 30.78           H
HETATM 3361  H2  HOH A 573       2.280  22.878  24.878  1.00 30.78           H
HETATM 3362  O   HOH A 574      13.792   3.228  40.935  1.00 21.95           O
HETATM 3363  H1  HOH A 574      13.181   3.692  41.276  1.00 26.33           H
HETATM 3364  H2  HOH A 574      14.520   3.542  41.215  1.00 26.33           H
HETATM 3365  O   HOH A 575       0.823  36.541  26.067  1.00 25.34           O
HETATM 3366  H1  HOH A 575       1.366  36.045  26.472  1.00 30.40           H
HETATM 3367  H2  HOH A 575       1.078  36.578  25.267  1.00 30.40           H
HETATM 3368  O   HOH A 576      24.484  30.122  25.488  1.00 28.16           O
HETATM 3369  H1  HOH A 576      23.897  29.791  25.990  1.00 33.79           H
HETATM 3370  H2  HOH A 576      24.431  30.957  25.572  1.00 33.79           H
HETATM 3371  O   HOH A 577      33.346  20.054  33.034  1.00 24.05           O
HETATM 3372  H1  HOH A 577      33.260  19.228  32.912  1.00 28.85           H
HETATM 3373  H2  HOH A 577      34.170  20.215  33.043  1.00 28.85           H
HETATM 3374  O   HOH A 578       3.457  16.262  45.441  1.00 27.44           O
HETATM 3375  H1  HOH A 578       2.803  15.767  45.622  1.00 32.92           H
HETATM 3376  H2  HOH A 578       4.084  15.758  45.200  1.00 32.92           H
HETATM 3377  O   HOH A 579       6.993  28.395  21.349  1.00 25.09           O
HETATM 3378  H1  HOH A 579       6.662  27.831  21.876  1.00 30.10           H
HETATM 3379  H2  HOH A 579       7.749  28.103  21.125  1.00 30.10           H
HETATM 3380  O   HOH A 580       4.217  35.777  42.278  1.00 25.24           O
HETATM 3381  H1  HOH A 580       3.397  35.615  42.359  1.00 30.29           H
HETATM 3382  H2  HOH A 580       4.618  35.041  42.343  1.00 30.29           H
HETATM 3383  O   HOH A 581      17.474   1.800  35.217  1.00 27.08           O
HETATM 3384  H1  HOH A 581      17.648   2.585  34.973  1.00 32.50           H
HETATM 3385  H2  HOH A 581      18.157   1.513  35.614  1.00 32.50           H
HETATM 3386  O   HOH A 582      14.340  35.023  52.156  1.00 22.67           O
HETATM 3387  H1  HOH A 582      15.143  34.849  51.980  1.00 27.20           H
HETATM 3388  H2  HOH A 582      14.019  34.340  52.525  1.00 27.20           H
HETATM 3389  O   HOH A 583       6.597  38.941  24.600  1.00 20.43           O
HETATM 3390  H1  HOH A 583       6.604  38.164  24.919  1.00 24.51           H
HETATM 3391  H2  HOH A 583       5.804  39.214  24.642  1.00 24.51           H
HETATM 3392  O   HOH A 584       1.303  20.760  34.432  1.00 27.76           O
HETATM 3393  H1  HOH A 584       0.469  20.795  34.338  1.00 33.30           H
HETATM 3394  H2  HOH A 584       1.556  20.037  34.085  1.00 33.30           H
HETATM 3395  O   HOH A 585      13.994  27.975  52.812  1.00 31.46           O
HETATM 3396  H1  HOH A 585      14.003  27.187  52.520  1.00 37.75           H
HETATM 3397  H2  HOH A 585      13.838  27.927  53.635  1.00 37.75           H
HETATM 3398  O   HOH A 586      10.948  43.778  32.964  1.00 31.09           O
HETATM 3399  H1  HOH A 586      10.324  43.324  33.296  1.00 37.30           H
HETATM 3400  H2  HOH A 586      11.607  43.263  32.885  1.00 37.30           H
HETATM 3401  O   HOH A 587       4.044  19.097  46.010  1.00 29.36           O
HETATM 3402  H1  HOH A 587       4.361  18.378  45.715  1.00 35.23           H
HETATM 3403  H2  HOH A 587       4.071  19.652  45.380  1.00 35.23           H
HETATM 3404  O   HOH A 588       3.587  33.717  28.405  1.00 23.01           O
HETATM 3405  H1  HOH A 588       3.443  32.943  28.699  1.00 27.60           H
HETATM 3406  H2  HOH A 588       4.418  33.838  28.440  1.00 27.60           H
HETATM 3407  O   HOH A 589      10.280  40.879  35.568  1.00 24.04           O
HETATM 3408  H1  HOH A 589       9.524  40.586  35.786  1.00 28.85           H
HETATM 3409  H2  HOH A 589      10.197  41.707  35.455  1.00 28.85           H
HETATM 3410  O   HOH A 590       9.902  39.622  37.895  1.00 24.76           O
HETATM 3411  H1  HOH A 590       9.928  40.115  38.575  1.00 29.70           H
HETATM 3412  H2  HOH A 590       9.236  39.119  37.987  1.00 29.70           H
HETATM 3413  O   HOH A 591      14.044   6.223  28.544  1.00 21.93           O
HETATM 3414  H1  HOH A 591      13.933   6.547  29.311  1.00 26.31           H
HETATM 3415  H2  HOH A 591      13.530   6.640  28.027  1.00 26.31           H
HETATM 3416  O   HOH A 592       9.074  23.931  53.037  1.00 24.51           O
HETATM 3417  H1  HOH A 592       9.026  23.825  53.869  1.00 29.40           H
HETATM 3418  H2  HOH A 592       9.553  23.308  52.740  1.00 29.40           H
HETATM 3419  O   HOH A 593       5.595   7.474  32.203  1.00 24.09           O
HETATM 3420  H1  HOH A 593       4.932   7.981  32.295  1.00 28.91           H
HETATM 3421  H2  HOH A 593       5.643   7.283  31.386  1.00 28.91           H
HETATM 3422  O   HOH A 594      10.421  25.590  57.658  1.00 23.11           O
HETATM 3423  H1  HOH A 594      11.192  25.889  57.803  1.00 27.73           H
HETATM 3424  H2  HOH A 594      10.296  25.634  56.829  1.00 27.73           H
HETATM 3425  O   HOH A 595       9.467  43.063  29.332  1.00 17.63           O
HETATM 3426  H1  HOH A 595       8.700  43.009  28.993  1.00 21.15           H
HETATM 3427  H2  HOH A 595       9.967  43.402  28.749  1.00 21.15           H
HETATM 3428  O   HOH A 596      16.035   2.630  44.330  1.00 29.01           O
HETATM 3429  H1  HOH A 596      15.862   3.320  43.883  1.00 34.80           H
HETATM 3430  H2  HOH A 596      15.819   1.972  43.855  1.00 34.80           H
HETATM 3431  O   HOH A 597       5.634  45.081  36.486  1.00 27.37           O
HETATM 3432  H1  HOH A 597       4.808  44.983  36.365  1.00 32.84           H
HETATM 3433  H2  HOH A 597       5.724  45.676  37.072  1.00 32.84           H
HETATM 3434  O   HOH A 598      10.966  30.897  16.717  1.00 27.43           O
HETATM 3435  H1  HOH A 598      11.749  30.911  16.412  1.00 32.91           H
HETATM 3436  H2  HOH A 598      10.557  31.539  16.364  1.00 32.91           H
HETATM 3437  O   HOH A 599      19.603  31.782  52.134  1.00 34.52           O
HETATM 3438  H1  HOH A 599      18.867  31.845  52.533  1.00 41.42           H
HETATM 3439  H2  HOH A 599      20.180  32.134  52.632  1.00 41.42           H
HETATM 3440  O   HOH A 600      13.295  19.617  16.886  1.00 31.19           O
HETATM 3441  H1  HOH A 600      13.171  18.882  17.272  1.00 37.43           H
HETATM 3442  H2  HOH A 600      14.105  19.814  16.993  1.00 37.43           H
HETATM 3443  O   HOH A 601       9.743  11.655  50.244  1.00 26.15           O
HETATM 3444  H1  HOH A 601      10.257  11.076  49.919  1.00 31.38           H
HETATM 3445  H2  HOH A 601       9.112  11.753  49.698  1.00 31.38           H
HETATM 3446  O   HOH A 602       3.175  19.009  21.787  1.00 26.26           O
HETATM 3447  H1  HOH A 602       3.137  19.825  21.588  1.00 31.50           H
HETATM 3448  H2  HOH A 602       2.794  18.923  22.531  1.00 31.50           H
HETATM 3449  O   HOH A 603       4.121  27.819  51.037  1.00 31.19           O
HETATM 3450  H1  HOH A 603       4.219  27.962  50.215  1.00 37.42           H
HETATM 3451  H2  HOH A 603       3.813  28.525  51.372  1.00 37.42           H
HETATM 3452  O   HOH A 604      13.015  19.981  56.167  1.00 32.92           O
HETATM 3453  H1  HOH A 604      12.658  19.231  56.041  1.00 39.50           H
HETATM 3454  H2  HOH A 604      13.242  20.272  55.412  1.00 39.50           H
HETATM 3455  O   HOH A 605      14.938  20.182  19.326  1.00 21.41           O
HETATM 3456  H1  HOH A 605      15.723  20.297  19.053  1.00 25.68           H
HETATM 3457  H2  HOH A 605      14.750  20.841  19.812  1.00 25.68           H
HETATM 3458  O   HOH A 606      16.230   3.104  46.662  1.00 27.05           O
HETATM 3459  H1  HOH A 606      15.715   3.395  46.065  1.00 32.45           H
HETATM 3460  H2  HOH A 606      16.027   2.299  46.786  1.00 32.45           H
HETATM 3461  O   HOH A 607      26.703  25.659  36.278  1.00 33.44           O
HETATM 3462  H1  HOH A 607      26.248  25.595  35.575  1.00 40.13           H
HETATM 3463  H2  HOH A 607      27.421  26.041  36.069  1.00 40.13           H
HETATM 3464  O   HOH A 608      -5.380  33.227  28.349  1.00 29.39           O
HETATM 3465  H1  HOH A 608      -6.111  32.840  28.493  1.00 35.26           H
HETATM 3466  H2  HOH A 608      -4.943  33.194  29.066  1.00 35.26           H
HETATM 3467  O   HOH A 609      13.987  30.666  52.257  1.00 34.64           O
HETATM 3468  H1  HOH A 609      13.893  30.639  51.423  1.00 41.56           H
HETATM 3469  H2  HOH A 609      13.883  29.882  52.539  1.00 41.56           H
HETATM 3470  O   HOH A 610       7.753  31.442  56.141  1.00 38.01           O
HETATM 3471  H1  HOH A 610       7.184  31.187  56.704  1.00 45.60           H
HETATM 3472  H2  HOH A 610       8.022  30.756  55.738  1.00 45.60           H
HETATM 3473  O   HOH A 611      13.828  41.237  38.076  1.00 35.86           O
HETATM 3474  H1  HOH A 611      13.745  42.061  38.213  1.00 43.03           H
HETATM 3475  H2  HOH A 611      13.546  40.846  38.764  1.00 43.03           H
HETATM 3476  O   HOH A 612       0.421  20.308  36.887  1.00 39.40           O
HETATM 3477  H1  HOH A 612       1.077  20.401  36.370  1.00 47.27           H
HETATM 3478  H2  HOH A 612      -0.025  21.018  36.843  1.00 47.27           H
HETATM 3479  O   HOH A 613       3.331  10.410  43.294  1.00 25.57           O
HETATM 3480  H1  HOH A 613       4.005  10.554  42.812  1.00 30.68           H
HETATM 3481  H2  HOH A 613       3.617  10.236  44.064  1.00 30.68           H
HETATM 3482  O   HOH A 614      14.187  28.534  55.790  1.00 26.84           O
HETATM 3483  H1  HOH A 614      14.797  29.091  55.945  1.00 32.20           H
HETATM 3484  H2  HOH A 614      14.534  27.771  55.846  1.00 32.20           H
HETATM 3485  O   HOH A 615      30.499   3.558  46.546  1.00 32.43           O
HETATM 3486  H1  HOH A 615      31.091   3.050  46.859  1.00 38.91           H
HETATM 3487  H2  HOH A 615      30.612   3.578  45.714  1.00 38.91           H
HETATM 3488  O   HOH A 616      12.672   7.673  30.454  1.00 15.92           O
HETATM 3489  H1  HOH A 616      12.931   8.316  30.928  1.00 19.10           H
HETATM 3490  H2  HOH A 616      12.051   7.963  29.969  1.00 19.10           H
HETATM 3491  O   HOH A 617      16.796  15.705  25.405  1.00 18.33           O
HETATM 3492  H1  HOH A 617      17.631  15.619  25.379  1.00 22.00           H
HETATM 3493  H2  HOH A 617      16.589  15.813  26.212  1.00 22.00           H
HETATM 3494  O   HOH A 618      12.016  16.476  52.394  1.00 21.89           O
HETATM 3495  H1  HOH A 618      12.678  15.960  52.419  1.00 26.26           H
HETATM 3496  H2  HOH A 618      12.042  16.869  51.652  1.00 26.26           H
HETATM 3497  O   HOH A 619      14.379   1.737  34.385  1.00 19.09           O
HETATM 3498  H1  HOH A 619      15.205   1.599  34.319  1.00 22.90           H
HETATM 3499  H2  HOH A 619      13.997   1.011  34.205  1.00 22.90           H
HETATM 3500  O   HOH A 620       6.006  15.495  24.240  1.00 16.67           O
HETATM 3501  H1  HOH A 620       6.735  15.700  23.878  1.00 20.00           H
HETATM 3502  H2  HOH A 620       5.592  15.008  23.694  1.00 20.00           H
HETATM 3503  O   HOH A 621       5.326  12.450  27.661  1.00 21.78           O
HETATM 3504  H1  HOH A 621       5.584  11.665  27.810  1.00 26.13           H
HETATM 3505  H2  HOH A 621       5.985  12.866  27.346  1.00 26.13           H
HETATM 3506  O   HOH A 622      11.704  39.878  30.842  1.00 20.86           O
HETATM 3507  H1  HOH A 622      11.654  39.151  30.423  1.00 25.02           H
HETATM 3508  H2  HOH A 622      10.965  40.264  30.748  1.00 25.02           H
HETATM 3509  O   HOH A 623      14.960  36.812  30.659  1.00 24.40           O
HETATM 3510  H1  HOH A 623      15.259  37.329  31.249  1.00 29.27           H
HETATM 3511  H2  HOH A 623      15.576  36.704  30.097  1.00 29.27           H
HETATM 3512  O   HOH A 624       1.970  34.990  30.040  1.00 31.24           O
HETATM 3513  H1  HOH A 624       1.826  34.237  30.382  1.00 37.48           H
HETATM 3514  H2  HOH A 624       2.798  35.123  30.084  1.00 37.48           H
HETATM 3515  O   HOH A 625      12.644  36.781  26.918  1.00 25.07           O
HETATM 3516  H1  HOH A 625      13.412  36.954  26.624  1.00 30.08           H
HETATM 3517  H2  HOH A 625      12.245  36.352  26.316  1.00 30.08           H
HETATM 3518  O   HOH A 626      29.237  20.761  30.735  1.00 25.30           O
HETATM 3519  H1  HOH A 626      28.447  20.476  30.743  1.00 30.35           H
HETATM 3520  H2  HOH A 626      29.734  20.095  30.613  1.00 30.35           H
HETATM 3521  O   HOH A 627      15.987  39.141  31.377  1.00 26.91           O
HETATM 3522  H1  HOH A 627      16.410  39.241  30.658  1.00 32.29           H
HETATM 3523  H2  HOH A 627      16.551  39.184  31.998  1.00 32.29           H
HETATM 3524  O   HOH A 628      10.566   3.445  25.315  1.00 34.66           O
HETATM 3525  H1  HOH A 628      10.174   3.262  24.595  1.00 41.59           H
HETATM 3526  H2  HOH A 628      11.023   2.771  25.520  1.00 41.59           H
HETATM 3527  O   HOH A 629      18.660  38.809  32.665  1.00 29.67           O
HETATM 3528  H1  HOH A 629      18.966  39.306  32.060  1.00 35.59           H
HETATM 3529  H2  HOH A 629      18.664  38.026  32.360  1.00 35.59           H
HETATM 3530  O   HOH A 630       7.344  24.652  51.247  1.00 30.27           O
HETATM 3531  H1  HOH A 630       8.064  24.226  51.176  1.00 36.32           H
HETATM 3532  H2  HOH A 630       7.534  25.466  51.162  1.00 36.32           H
HETATM 3533  O   HOH A 631      20.735   6.599  33.004  1.00 23.05           O
HETATM 3534  H1  HOH A 631      21.502   6.855  33.233  1.00 27.66           H
HETATM 3535  H2  HOH A 631      20.486   7.104  32.381  1.00 27.66           H
HETATM 3536  O   HOH A 632       8.463  24.163  48.886  1.00 24.20           O
HETATM 3537  H1  HOH A 632       7.761  23.732  48.724  1.00 29.03           H
HETATM 3538  H2  HOH A 632       8.953  24.094  48.207  1.00 29.03           H
HETATM 3539  O   HOH A 633      28.362  23.153  36.657  1.00 27.83           O
HETATM 3540  H1  HOH A 633      27.765  23.743  36.652  1.00 33.39           H
HETATM 3541  H2  HOH A 633      28.058  22.496  36.229  1.00 33.39           H
HETATM 3542  O   HOH A 634      13.723  23.089  14.196  1.00 34.92           O
HETATM 3543  H1  HOH A 634      13.163  23.527  13.749  1.00 41.89           H
HETATM 3544  H2  HOH A 634      14.450  23.509  14.152  1.00 41.89           H
HETATM 3545  O   HOH A 635       3.375  44.231  35.471  1.00 27.68           O
HETATM 3546  H1  HOH A 635       3.283  43.561  34.972  1.00 33.21           H
HETATM 3547  H2  HOH A 635       2.919  44.084  36.161  1.00 33.21           H
HETATM 3548  O   HOH A 636      23.520   6.370  33.335  1.00 32.81           O
HETATM 3549  H1  HOH A 636      23.307   5.856  32.706  1.00 39.37           H
HETATM 3550  H2  HOH A 636      23.406   5.941  34.048  1.00 39.37           H
HETATM 3551  O   HOH A 637       9.944  30.066  54.359  1.00 32.37           O
HETATM 3552  H1  HOH A 637      10.746  29.903  54.546  1.00 38.83           H
HETATM 3553  H2  HOH A 637       9.871  30.902  54.310  1.00 38.83           H
HETATM 3554  O   HOH A 638      16.824  34.548  52.898  1.00 28.50           O
HETATM 3555  H1  HOH A 638      16.656  35.208  53.390  1.00 34.20           H
HETATM 3556  H2  HOH A 638      16.534  33.868  53.296  1.00 34.20           H
HETATM 3557  O   HOH A 639      16.692   5.574  28.889  1.00 24.18           O
HETATM 3558  H1  HOH A 639      16.617   4.741  28.962  1.00 29.02           H
HETATM 3559  H2  HOH A 639      15.915   5.881  28.802  1.00 29.02           H
HETATM 3560  O   HOH A 640      11.918  42.201  28.167  1.00 28.65           O
HETATM 3561  H1  HOH A 640      12.257  42.834  28.603  1.00 34.37           H
HETATM 3562  H2  HOH A 640      11.358  41.831  28.673  1.00 34.37           H
HETATM 3563  O   HOH A 641      -2.108  32.238  40.303  1.00 31.85           O
HETATM 3564  H1  HOH A 641      -2.168  31.734  40.972  1.00 38.21           H
HETATM 3565  H2  HOH A 641      -2.415  32.985  40.533  1.00 38.21           H
HETATM 3566  O   HOH A 642      21.346  36.783  33.712  1.00 29.37           O
HETATM 3567  H1  HOH A 642      21.177  37.165  32.983  1.00 35.24           H
HETATM 3568  H2  HOH A 642      20.608  36.603  34.069  1.00 35.24           H
HETATM 3569  O   HOH A 643      24.495  -3.143  29.268  1.00 30.57           O
HETATM 3570  H1  HOH A 643      25.260  -3.083  28.927  1.00 36.68           H
HETATM 3571  H2  HOH A 643      24.188  -2.363  29.317  1.00 36.68           H
HETATM 3572  O   HOH A 644      11.513   1.338  34.147  1.00 29.87           O
HETATM 3573  H1  HOH A 644      11.335   2.004  33.667  1.00 35.84           H
HETATM 3574  H2  HOH A 644      11.695   0.705  33.626  1.00 35.84           H
HETATM 3575  O   HOH A 645      16.617  17.498  18.745  1.00 26.59           O
HETATM 3576  H1  HOH A 645      17.064  16.786  18.749  1.00 31.90           H
HETATM 3577  H2  HOH A 645      17.164  18.128  18.648  1.00 31.90           H
HETATM 3578  O   HOH A 646       5.720  21.721  53.309  1.00 29.18           O
HETATM 3579  H1  HOH A 646       6.350  21.983  53.799  1.00 35.01           H
HETATM 3580  H2  HOH A 646       5.397  21.037  53.674  1.00 35.01           H
HETATM 3581  O   HOH A 647      17.592   0.486  40.046  1.00 38.02           O
HETATM 3582  H1  HOH A 647      17.923   0.274  39.303  1.00 45.61           H
HETATM 3583  H2  HOH A 647      17.390   1.300  39.998  1.00 45.61           H
HETATM 3584  O   HOH A 648       0.642   9.476  37.659  1.00 29.45           O
HETATM 3585  H1  HOH A 648       0.226   9.237  38.349  1.00 35.33           H
HETATM 3586  H2  HOH A 648       1.019   8.790  37.354  1.00 35.33           H
HETATM 3587  O   HOH A 649       4.081  19.480  53.705  1.00 38.92           O
HETATM 3588  H1  HOH A 649       3.321  19.488  54.062  1.00 46.69           H
HETATM 3589  H2  HOH A 649       4.316  18.676  53.652  1.00 46.69           H
HETATM 3590  O   HOH A 650       6.814  25.195  56.286  1.00 29.86           O
HETATM 3591  H1  HOH A 650       7.653  25.238  56.278  1.00 35.83           H
HETATM 3592  H2  HOH A 650       6.593  24.917  57.047  1.00 35.83           H
HETATM 3593  O   HOH A 651      15.029  18.275  21.866  1.00 24.86           O
HETATM 3594  H1  HOH A 651      14.970  18.481  22.678  1.00 29.82           H
HETATM 3595  H2  HOH A 651      15.557  17.623  21.819  1.00 29.82           H
HETATM 3596  O   HOH A 652       1.109  33.949  32.416  1.00 31.98           O
HETATM 3597  H1  HOH A 652       0.508  34.505  32.227  1.00 38.37           H
HETATM 3598  H2  HOH A 652       0.726  33.215  32.556  1.00 38.37           H
HETATM 3599  O   HOH A 653      12.526  37.545  29.488  1.00 23.74           O
HETATM 3600  H1  HOH A 653      13.234  37.351  29.897  1.00 28.48           H
HETATM 3601  H2  HOH A 653      12.592  37.218  28.718  1.00 28.48           H
HETATM 3602  O   HOH A 654       2.169  12.664  31.741  1.00 34.99           O
HETATM 3603  H1  HOH A 654       1.671  13.328  31.869  1.00 41.99           H
HETATM 3604  H2  HOH A 654       2.444  12.715  30.949  1.00 41.99           H
HETATM 3605  O   HOH A 655      -3.945  35.547  25.852  1.00 30.62           O
HETATM 3606  H1  HOH A 655      -3.957  34.873  26.352  1.00 36.74           H
HETATM 3607  H2  HOH A 655      -3.165  35.857  25.881  1.00 36.74           H
HETATM 3608  O   HOH A 656      13.495   7.151  25.973  1.00 30.50           O
HETATM 3609  H1  HOH A 656      13.140   7.837  25.643  1.00 36.60           H
HETATM 3610  H2  HOH A 656      14.284   7.359  26.174  1.00 36.60           H
HETATM 3611  O   HOH A 657       3.774  11.107  25.738  1.00 32.66           O
HETATM 3612  H1  HOH A 657       4.165  11.669  26.224  1.00 39.19           H
HETATM 3613  H2  HOH A 657       4.326  10.493  25.584  1.00 39.19           H
HETATM 3614  O   HOH A 658      16.837  32.245  51.241  1.00 37.24           O
HETATM 3615  H1  HOH A 658      17.553  31.970  50.899  1.00 44.68           H
HETATM 3616  H2  HOH A 658      16.931  33.069  51.373  1.00 44.68           H
HETATM 3617  O   HOH A 659       7.464   1.711  27.071  1.00 31.75           O
HETATM 3618  H1  HOH A 659       6.665   1.945  26.953  1.00 38.09           H
HETATM 3619  H2  HOH A 659       7.582   1.014  26.617  1.00 38.09           H
HETATM 3620  O   HOH A 660      -1.896  17.313  49.762  1.00 25.68           O
HETATM 3621  H1  HOH A 660      -1.103  17.046  49.684  1.00 30.82           H
HETATM 3622  H2  HOH A 660      -2.025  17.874  49.150  1.00 30.82           H
HETATM 3623  O   HOH A 661      21.612  26.334  17.489  1.00 26.85           O
HETATM 3624  H1  HOH A 661      21.264  26.931  17.968  1.00 32.21           H
HETATM 3625  H2  HOH A 661      21.251  25.608  17.706  1.00 32.21           H
HETATM 3626  O   HOH A 662       9.334  25.859  54.846  1.00 31.04           O
HETATM 3627  H1  HOH A 662       8.906  25.908  54.125  1.00 37.25           H
HETATM 3628  H2  HOH A 662       9.497  26.647  55.086  1.00 37.25           H
HETATM 3629  O   HOH A 663       3.046  19.849  26.982  1.00 27.48           O
HETATM 3630  H1  HOH A 663       3.313  19.988  26.198  1.00 32.97           H
HETATM 3631  H2  HOH A 663       3.203  20.549  27.420  1.00 32.97           H
HETATM 3632  O   HOH A 664      27.673  26.839  34.370  1.00 26.66           O
HETATM 3633  H1  HOH A 664      28.138  26.571  33.725  1.00 31.99           H
HETATM 3634  H2  HOH A 664      27.236  27.503  34.096  1.00 31.99           H
HETATM 3635  O   HOH A 665       8.410   0.642  38.281  1.00 34.05           O
HETATM 3636  H1  HOH A 665       8.298  -0.044  37.809  1.00 40.85           H
HETATM 3637  H2  HOH A 665       8.247   0.420  39.074  1.00 40.85           H
HETATM 3638  O   HOH A 666      11.626  -0.361  27.623  1.00 31.50           O
HETATM 3639  H1  HOH A 666      12.396  -0.688  27.705  1.00 37.79           H
HETATM 3640  H2  HOH A 666      11.105  -0.854  28.061  1.00 37.79           H
HETATM 3641  O   HOH A 667      -4.818  16.492  39.210  1.00 41.39           O
HETATM 3642  H1  HOH A 667      -5.212  16.382  38.476  1.00 49.66           H
HETATM 3643  H2  HOH A 667      -4.190  17.032  39.070  1.00 49.66           H
HETATM 3644  O   HOH A 668      12.738  10.113  52.215  1.00 32.09           O
HETATM 3645  H1  HOH A 668      12.336  10.754  52.579  1.00 38.51           H
HETATM 3646  H2  HOH A 668      12.270   9.873  51.560  1.00 38.51           H
HETATM 3647  O   HOH A 669      11.740   6.591  48.737  1.00 29.41           O
HETATM 3648  H1  HOH A 669      11.194   6.741  48.117  1.00 35.29           H
HETATM 3649  H2  HOH A 669      12.402   7.091  48.605  1.00 35.29           H
HETATM 3650  O   HOH A 670      22.656   1.087  49.356  1.00 36.47           O
HETATM 3651  H1  HOH A 670      22.003   1.582  49.173  1.00 43.76           H
HETATM 3652  H2  HOH A 670      22.750   1.107  50.190  1.00 43.76           H
HETATM 3653  O   HOH A 671       2.632  34.500  25.660  1.00 29.37           O
HETATM 3654  H1  HOH A 671       2.005  33.949  25.750  1.00 35.24           H
HETATM 3655  H2  HOH A 671       3.048  34.515  26.390  1.00 35.24           H
HETATM 3656  O   HOH A 672       8.407   0.232  28.634  1.00 35.97           O
HETATM 3657  H1  HOH A 672       8.978   0.323  28.024  1.00 43.16           H
HETATM 3658  H2  HOH A 672       7.981   0.955  28.677  1.00 43.16           H
HETATM 3659  O   HOH A 673      17.275  17.981  15.272  1.00 36.86           O
HETATM 3660  H1  HOH A 673      17.395  17.316  15.771  1.00 44.22           H
HETATM 3661  H2  HOH A 673      18.024  18.176  14.944  1.00 44.22           H
HETATM 3662  O   HOH A 674       3.925  24.734  28.974  1.00 32.03           O
HETATM 3663  H1  HOH A 674       3.151  24.970  28.749  1.00 38.44           H
HETATM 3664  H2  HOH A 674       4.304  25.415  29.289  1.00 38.44           H
HETATM 3665  O   HOH A 675       7.077  20.459  19.062  1.00 29.16           O
HETATM 3666  H1  HOH A 675       6.616  19.929  18.601  1.00 34.99           H
HETATM 3667  H2  HOH A 675       6.812  21.235  18.877  1.00 34.99           H
HETATM 3668  O   HOH A 676       3.558   3.438  34.293  1.00 33.24           O
HETATM 3669  H1  HOH A 676       3.055   3.749  34.889  1.00 39.88           H
HETATM 3670  H2  HOH A 676       3.079   2.964  33.793  1.00 39.88           H
HETATM 3671  O   HOH A 677       4.245   4.448  40.169  1.00 30.49           O
HETATM 3672  H1  HOH A 677       3.819   4.402  39.447  1.00 36.58           H
HETATM 3673  H2  HOH A 677       3.692   4.655  40.765  1.00 36.58           H
HETATM 3674  O   HOH A 678      -4.832  11.725  51.355  1.00 36.66           O
HETATM 3675  H1  HOH A 678      -4.314  11.228  51.791  1.00 43.99           H
HETATM 3676  H2  HOH A 678      -4.349  12.271  50.936  1.00 43.99           H
HETATM 3677  O   HOH A 679       2.903  31.209  29.905  1.00 28.28           O
HETATM 3678  H1  HOH A 679       2.404  30.862  30.485  1.00 33.93           H
HETATM 3679  H2  HOH A 679       3.307  30.579  29.524  1.00 33.93           H
HETATM 3680  O   HOH A 680      18.464  13.722  51.465  1.00 35.47           O
HETATM 3681  H1  HOH A 680      18.875  14.311  51.901  1.00 42.55           H
HETATM 3682  H2  HOH A 680      18.676  13.824  50.659  1.00 42.55           H
HETATM 3683  O   HOH A 681       6.499  27.599  51.448  1.00 30.29           O
HETATM 3684  H1  HOH A 681       7.026  27.726  52.090  1.00 36.35           H
HETATM 3685  H2  HOH A 681       5.758  27.385  51.781  1.00 36.35           H
HETATM 3686  O   HOH A 682       5.247   8.212  46.919  1.00 34.71           O
HETATM 3687  H1  HOH A 682       5.195   7.375  46.861  1.00 41.65           H
HETATM 3688  H2  HOH A 682       6.046   8.417  46.760  1.00 41.65           H
HETATM 3689  O   HOH A 683       4.095  19.878  31.644  1.00 33.68           O
HETATM 3690  H1  HOH A 683       4.096  19.957  32.480  1.00 40.41           H
HETATM 3691  H2  HOH A 683       3.804  19.108  31.473  1.00 40.41           H
HETATM 3692  O   HOH A 684      21.704  -0.677  46.406  1.00 38.80           O
HETATM 3693  H1  HOH A 684      20.947  -0.813  46.069  1.00 46.55           H
HETATM 3694  H2  HOH A 684      21.599  -0.109  47.016  1.00 46.55           H
HETATM 3695  O   HOH A 685      -3.781  37.831  26.905  1.00 31.04           O
HETATM 3696  H1  HOH A 685      -4.340  37.213  27.012  1.00 37.24           H
HETATM 3697  H2  HOH A 685      -4.184  38.457  26.516  1.00 37.24           H
HETATM 3698  O   HOH A 686       3.640   9.456  33.317  1.00 32.65           O
HETATM 3699  H1  HOH A 686       3.397   9.691  32.548  1.00 39.18           H
HETATM 3700  H2  HOH A 686       3.169   8.793  33.528  1.00 39.18           H
HETATM 3701  O   HOH A 687       8.737   3.863  27.035  1.00 37.33           O
HETATM 3702  H1  HOH A 687       8.190   3.354  26.652  1.00 44.78           H
HETATM 3703  H2  HOH A 687       9.505   3.608  26.809  1.00 44.78           H
HETATM 3704  O   HOH A 688      -1.038  12.697  51.467  1.00 32.05           O
HETATM 3705  H1  HOH A 688      -1.690  13.210  51.336  1.00 38.45           H
HETATM 3706  H2  HOH A 688      -1.206  11.982  51.060  1.00 38.45           H
HETATM 3707  O   HOH A 689       3.153   5.766  32.933  1.00 29.97           O
HETATM 3708  H1  HOH A 689       3.038   4.955  33.121  1.00 35.96           H
HETATM 3709  H2  HOH A 689       3.982   5.883  32.863  1.00 35.96           H
HETATM 3710  O   HOH A 690       7.499  27.885  54.058  1.00 33.63           O
HETATM 3711  H1  HOH A 690       6.739  27.587  54.258  1.00 40.35           H
HETATM 3712  H2  HOH A 690       7.407  28.708  53.917  1.00 40.35           H
HETATM 3713  O   HOH A 691      18.658   1.515  48.118  1.00 33.37           O
HETATM 3714  H1  HOH A 691      19.369   1.588  48.559  1.00 40.04           H
HETATM 3715  H2  HOH A 691      18.839   1.054  47.440  1.00 40.04           H
HETATM 3716  O   HOH A 692      20.625  36.365  46.643  1.00 30.09           O
HETATM 3717  H1  HOH A 692      20.731  36.945  46.044  1.00 36.10           H
HETATM 3718  H2  HOH A 692      20.976  36.672  47.342  1.00 36.10           H
HETATM 3719  O   HOH A 693       3.232  13.031  29.110  1.00 35.26           O
HETATM 3720  H1  HOH A 693       3.738  12.572  28.621  1.00 42.30           H
HETATM 3721  H2  HOH A 693       2.819  13.560  28.604  1.00 42.30           H
HETATM 3722  O   HOH A 694      11.433  11.037  19.694  1.00 31.75           O
HETATM 3723  H1  HOH A 694      12.147  11.223  19.292  1.00 38.09           H
HETATM 3724  H2  HOH A 694      11.484  11.389  20.455  1.00 38.09           H
HETATM 3725  O   HOH A 695       4.518   9.282  30.606  1.00 33.21           O
HETATM 3726  H1  HOH A 695       3.832   9.747  30.471  1.00 39.85           H
HETATM 3727  H2  HOH A 695       4.426   8.578  30.157  1.00 39.85           H
HETATM 3728  O   HOH A 696      14.847  35.721  26.494  1.00 28.81           O
HETATM 3729  H1  HOH A 696      15.413  36.319  26.661  1.00 34.56           H
HETATM 3730  H2  HOH A 696      14.670  35.343  27.223  1.00 34.56           H
HETATM 3731  O   HOH A 697      14.404  17.370  18.348  1.00 35.28           O
HETATM 3732  H1  HOH A 697      14.997  16.818  18.123  1.00 42.33           H
HETATM 3733  H2  HOH A 697      14.301  17.291  19.178  1.00 42.33           H
HETATM 3734  O   HOH A 698      16.423  37.499  25.494  1.00 30.73           O
HETATM 3735  H1  HOH A 698      16.848  38.200  25.677  1.00 36.87           H
HETATM 3736  H2  HOH A 698      16.992  36.888  25.400  1.00 36.87           H
HETATM 3737  O   HOH A 699      33.339  22.935  32.264  1.00 32.77           O
HETATM 3738  H1  HOH A 699      32.714  23.413  32.557  1.00 39.31           H
HETATM 3739  H2  HOH A 699      33.190  22.151  32.527  1.00 39.31           H
HETATM 3740  O   HOH A 700       9.113  17.572  18.127  1.00 35.58           O
HETATM 3741  H1  HOH A 700       9.883  17.576  17.792  1.00 42.69           H
HETATM 3742  H2  HOH A 700       8.681  18.187  17.751  1.00 42.69           H
HETATM 3743  O   HOH A 701       8.633  17.271  52.406  1.00 32.35           O
HETATM 3744  H1  HOH A 701       9.172  16.659  52.609  1.00 38.82           H
HETATM 3745  H2  HOH A 701       8.442  17.167  51.595  1.00 38.82           H
HETATM 3746  O   HOH A 702      25.278  32.325  38.271  1.00 39.02           O
HETATM 3747  H1  HOH A 702      25.948  31.825  38.186  1.00 46.81           H
HETATM 3748  H2  HOH A 702      25.552  33.040  38.616  1.00 46.81           H
HETATM 3749  O   HOH A 703      21.416  12.763  49.812  1.00 35.84           O
HETATM 3750  H1  HOH A 703      20.645  12.939  49.528  1.00 43.00           H
HETATM 3751  H2  HOH A 703      21.758  12.223  49.267  1.00 43.00           H
HETATM 3752  O   HOH A 704      38.623   9.746  38.682  1.00 27.60           O
HETATM 3753  H1  HOH A 704      38.738  10.567  38.544  1.00 33.11           H
HETATM 3754  H2  HOH A 704      39.214   9.507  39.229  1.00 33.11           H
HETATM 3755  O   HOH A 705      11.662  17.395  17.233  1.00 28.61           O
HETATM 3756  H1  HOH A 705      12.258  17.007  17.680  1.00 34.33           H
HETATM 3757  H2  HOH A 705      11.577  16.966  16.516  1.00 34.33           H
HETATM 3758  O   HOH A 706      26.941  23.515  44.605  1.00 38.69           O
HETATM 3759  H1  HOH A 706      27.045  23.892  45.348  1.00 46.42           H
HETATM 3760  H2  HOH A 706      26.478  24.033  44.133  1.00 46.42           H
HETATM 3761  O   HOH A 707      -3.615  30.942  31.717  1.00 29.99           O
HETATM 3762  H1  HOH A 707      -3.185  30.560  31.105  1.00 35.98           H
HETATM 3763  H2  HOH A 707      -3.075  31.076  32.346  1.00 35.98           H
HETATM 3764  O   HOH A 708       3.457  18.563  49.869  1.00 38.10           O
HETATM 3765  H1  HOH A 708       2.962  18.958  49.318  1.00 45.72           H
HETATM 3766  H2  HOH A 708       3.296  18.896  50.623  1.00 45.72           H
HETATM 3767  O   HOH A 709      -0.297  31.208  38.465  1.00 34.47           O
HETATM 3768  H1  HOH A 709      -0.914  31.549  38.921  1.00 41.35           H
HETATM 3769  H2  HOH A 709      -0.278  31.621  37.734  1.00 41.35           H
HETATM 3770  O   HOH A 710      26.344  30.389  36.033  1.00 33.05           O
HETATM 3771  H1  HOH A 710      25.575  30.639  36.261  1.00 39.65           H
HETATM 3772  H2  HOH A 710      26.246  29.869  35.381  1.00 39.65           H
HETATM 3773  O   HOH A 711      21.105  35.890  25.349  1.00 33.02           O
HETATM 3774  H1  HOH A 711      21.136  35.263  25.907  1.00 39.62           H
HETATM 3775  H2  HOH A 711      21.639  36.481  25.617  1.00 39.62           H
HETATM 3776  O   HOH A 712      -0.571  25.473  34.751  1.00 37.34           O
HETATM 3777  H1  HOH A 712       0.208  25.485  35.064  1.00 44.80           H
HETATM 3778  H2  HOH A 712      -0.574  25.989  34.088  1.00 44.80           H
HETATM 3779  O   HOH A 713      -0.505  16.956  36.727  1.00 33.97           O
HETATM 3780  H1  HOH A 713      -0.838  17.655  37.053  1.00 40.76           H
HETATM 3781  H2  HOH A 713      -0.660  16.976  35.902  1.00 40.76           H
HETATM 3782  O   HOH A 714      20.728  40.747  30.583  1.00 40.58           O
HETATM 3783  H1  HOH A 714      21.436  40.412  30.279  1.00 48.69           H
HETATM 3784  H2  HOH A 714      20.177  40.764  29.950  1.00 48.69           H
HETATM 3785  O   HOH A 715      28.378   2.806  47.801  1.00 37.35           O
HETATM 3786  H1  HOH A 715      28.095   2.903  48.586  1.00 44.81           H
HETATM 3787  H2  HOH A 715      29.115   3.208  47.757  1.00 44.81           H
HETATM 3788  O   HOH A 716      11.151  27.240  44.834  1.00 28.15           O
HETATM 3789  H1  HOH A 716      11.938  27.453  45.037  1.00 33.78           H
HETATM 3790  H2  HOH A 716      11.099  27.271  43.996  1.00 33.78           H
HETATM 3791  O   HOH A 717       2.651  20.390  48.032  1.00 37.52           O
HETATM 3792  H1  HOH A 717       1.816  20.386  48.125  1.00 45.02           H
HETATM 3793  H2  HOH A 717       2.828  19.861  47.404  1.00 45.02           H
HETATM 3794  O   HOH A 718      35.463  14.882  38.638  1.00 31.25           O
HETATM 3795  H1  HOH A 718      35.078  15.579  38.371  1.00 37.49           H
HETATM 3796  H2  HOH A 718      35.349  14.845  39.470  1.00 37.49           H
HETATM 3797  O   HOH A 719       1.409  32.589  24.646  1.00 36.76           O
HETATM 3798  H1  HOH A 719       1.011  32.898  23.974  1.00 44.11           H
HETATM 3799  H2  HOH A 719       1.164  31.790  24.728  1.00 44.11           H
TER
END
