# Supplementary material for: High-throughput quantum-mechanics/molecular-mechanics (ONIOM) macromolecular crystallographic refinement with PHENIX/DivCon: the impact of mixed Hamiltonian methods on ligand and protein structure
Source: Acta Crystallogr D Struct Biol. 2018 Oct 29;74(Pt 11):1063–77. doi: 10.1107/S2059798318012913 (PMC6213575; doi:10.1107/S2059798318012913)
Supplement: Supplementary file 4 [file d-74-01063-sup4.gz › results_PHENIX/1R58-H_refine_001.pdb]

REMARK Date 2017-01-10 Time 18:17:20 EST -0500 (1484090240.66 s)
REMARK PHENIX refinement
REMARK 
REMARK ****************** INPUT FILES AND LABELS ******************************
REMARK Reflections:
REMARK   file name      : 1R58.sf
REMARK   labels         : ['r1r58sf,wavelength_id=1,_refln.intensity_meas,_refln.intensity_sigma']
REMARK R-free flags:
REMARK   file name      : None
REMARK   label          : R-free-flags
REMARK   test_flag_value: 1
REMARK Model file name(s): 
REMARK   /scratch/oleg/2711089.gondor.quantumbioinc.com/1R58-H.pdb
REMARK 
REMARK ******************** REFINEMENT SUMMARY: QUICK FACTS *******************
REMARK Start: r_work = 0.2210 r_free = 0.2192 bonds = 0.011 angles = 1.420
REMARK Final: r_work = 0.1816 r_free = 0.2294 bonds = 0.012 angles = 1.174
REMARK ************************************************************************
REMARK 
REMARK ****************** REFINEMENT STATISTICS STEP BY STEP ******************
REMARK leading digit, like 1_, means number of macro-cycle                     
REMARK 0    : statistics at the very beginning when nothing is done yet        
REMARK 1_bss: bulk solvent correction and/or (anisotropic) scaling             
REMARK 1_xyz: refinement of coordinates                                        
REMARK 1_adp: refinement of ADPs (Atomic Displacement Parameters)              
REMARK 1_occ: refinement of occupancies                                        
REMARK ------------------------------------------------------------------------
REMARK  stage       r-work r-free bonds angles b_min b_max b_ave n_water shift
REMARK       0    : 0.2495 0.2475 0.011  1.42   8.8  60.5  24.2 1248      0.000
REMARK       1_bss: 0.2210 0.2192 0.011  1.42  10.8  62.5  26.2 1248      0.000
REMARK 1_settarget: 0.2210 0.2192 0.011  1.42  10.8  62.5  26.2 1248      0.000
REMARK       1_nqh: 0.2210 0.2192 0.011  1.42  10.8  62.5  26.2 1248      0.000
REMARK    1_weight: 0.2210 0.2192 0.011  1.42  10.8  62.5  26.2 1248      0.000
REMARK    1_checkH: 0.2214 0.2188 0.011  1.42  10.8  62.5  26.2 1248      0.394
REMARK    1_xyzrec: 0.2065 0.2262 0.014  1.16  10.8  62.5  26.2 1248      0.470
REMARK    1_checkH: 0.2065 0.2264 0.014  1.16  10.8  62.5  26.2 1248      0.470
REMARK   1_regHxyz: 0.2068 0.2263 0.014  1.16  10.8  62.5  26.2 1248      0.477
REMARK       1_adp: 0.1963 0.2309 0.014  1.16  10.6  66.9  26.4 1248      0.477
REMARK   1_regHadp: 0.1956 0.2308 0.014  1.16  10.6  66.9  26.4 1248      0.477
REMARK       2_bss: 0.1956 0.2311 0.014  1.16  10.6  66.8  26.3 1248      0.477
REMARK 2_settarget: 0.1956 0.2311 0.014  1.16  10.6  66.8  26.3 1248      0.477
REMARK 2_updatecdl: 0.1956 0.2311 0.014  1.17  10.6  66.8  26.3 1248      0.477
REMARK       2_nqh: 0.1956 0.2311 0.014  1.17  10.6  66.8  26.3 1248      0.477
REMARK    2_weight: 0.1956 0.2311 0.014  1.17  10.6  66.8  26.3 1248      0.477
REMARK    2_checkH: 0.1956 0.2311 0.014  1.17  10.6  66.8  26.3 1248      0.477
REMARK    2_xyzrec: 0.1894 0.2286 0.012  1.15  10.6  66.8  26.3 1248      0.495
REMARK    2_checkH: 0.1894 0.2285 0.012  1.15  10.6  66.8  26.3 1248      0.494
REMARK   2_regHxyz: 0.1897 0.2285 0.012  1.15  10.6  66.8  26.3 1248      0.496
REMARK       2_adp: 0.1860 0.2281 0.012  1.15  10.6  70.5  26.4 1248      0.496
REMARK   2_regHadp: 0.1862 0.2286 0.012  1.15  10.6  70.5  26.4 1248      0.496
REMARK       3_bss: 0.1859 0.2283 0.012  1.15  10.6  70.5  26.4 1248      0.496
REMARK 3_settarget: 0.1859 0.2283 0.012  1.15  10.6  70.5  26.4 1248      0.496
REMARK 3_updatecdl: 0.1859 0.2283 0.012  1.15  10.6  70.5  26.4 1248      0.496
REMARK       3_nqh: 0.1859 0.2283 0.012  1.15  10.6  70.5  26.4 1248      0.496
REMARK    3_weight: 0.1859 0.2283 0.012  1.15  10.6  70.5  26.4 1248      0.496
REMARK    3_checkH: 0.1859 0.2283 0.012  1.15  10.6  70.5  26.4 1248      0.496
REMARK    3_xyzrec: 0.1814 0.2294 0.012  1.17  10.6  70.5  26.4 1248      0.512
REMARK    3_checkH: 0.1814 0.2294 0.012  1.17  10.6  70.5  26.4 1248      0.513
REMARK   3_regHxyz: 0.1818 0.2293 0.012  1.17  10.6  70.5  26.4 1248      0.514
REMARK       3_adp: 0.1816 0.2291 0.012  1.17  10.5  70.6  26.3 1248      0.514
REMARK   3_regHadp: 0.1816 0.2291 0.012  1.17  10.5  70.6  26.3 1248      0.514
REMARK         end: 0.1816 0.2294 0.012  1.17  10.5  70.6  26.3 1248      0.514
REMARK ------------------------------------------------------------------------
REMARK MODEL CONTENT.
REMARK  ELEMENT        ATOM RECORD COUNT   OCCUPANCY SUM
REMARK        C                     1834         1834.00
REMARK       Cl                        1            1.00
REMARK        H                     3695         3695.00
REMARK        O                      920          920.00
REMARK        N                      501          501.00
REMARK        S                       24           24.00
REMARK     Mn2+                        2            2.00
REMARK      O1-                       54           54.00
REMARK    TOTAL                     7031         7031.00
REMARK -----------------------------------------------------------------------
REMARK r_free_flags.md5.hexdigest 878c8042dfb6c9e70dadbedc3fa7748d
REMARK 
REMARK IF THIS FILE IS FOR PDB DEPOSITION: REMOVE ALL FROM THIS LINE UP.
REMARK   3
REMARK   3 REFINEMENT.
REMARK   3   PROGRAM     : PHENIX (1.11.1_2575: ???)
REMARK   3   AUTHORS     : Adams,Afonine,Bunkoczi,Burnley,Chen,Dar,Davis,
REMARK   3               : Draizen,Echols,Gildea,Gros,Grosse-Kunstleve,Headd,
REMARK   3               : Hintze,Hung,Ioerger,Liebschner,McCoy,McKee,Moriarty,
REMARK   3               : Oeffner,Poon,Read,Richardson,Richardson,Sacchettini,
REMARK   3               : Sauter,Sobolev,Storoni,Terwilliger,Williams,Zwart
REMARK   3
REMARK   3  REFINEMENT TARGET : ML
REMARK   3  
REMARK   3  DATA USED IN REFINEMENT.
REMARK   3   RESOLUTION RANGE HIGH (ANGSTROMS) : 1.901   
REMARK   3   RESOLUTION RANGE LOW  (ANGSTROMS) : 19.964  
REMARK   3   MIN(FOBS/SIGMA_FOBS)              : 1.34  
REMARK   3   COMPLETENESS FOR RANGE        (%) : 89.71 
REMARK   3   NUMBER OF REFLECTIONS             : 32240     
REMARK   3   NUMBER OF REFLECTIONS (NON-ANOMALOUS) : 32240     
REMARK   3  
REMARK   3  FIT TO DATA USED IN REFINEMENT.
REMARK   3   R VALUE     (WORKING + TEST SET) : 0.1846
REMARK   3   R VALUE            (WORKING SET) : 0.1816
REMARK   3   FREE R VALUE                     : 0.2294
REMARK   3   FREE R VALUE TEST SET SIZE   (%) : 6.17  
REMARK   3   FREE R VALUE TEST SET COUNT      : 1989      
REMARK   3  
REMARK   3  FIT TO DATA USED IN REFINEMENT (IN BINS).
REMARK   3   BIN  RESOLUTION RANGE  COMPL.    NWORK NFREE   RWORK  RFREE  CCWORK CCFREE
REMARK   3     1 19.9649 -  4.5644    0.48     1224    81  0.1682 0.2041   0.929  0.920
REMARK   3     2  4.5644 -  3.6300    0.92     2255   148  0.1596 0.2061   0.925  0.885
REMARK   3     3  3.6300 -  3.1733    0.86     2084   136  0.1706 0.2192   0.921  0.844
REMARK   3     4  3.1733 -  2.8841    0.99     2382   156  0.1772 0.2005   0.916  0.893
REMARK   3     5  2.8841 -  2.6779    0.99     2394   156  0.1739 0.2255   0.921  0.851
REMARK   3     6  2.6779 -  2.5203    0.99     2394   157  0.1764 0.2343   0.923  0.886
REMARK   3     7  2.5203 -  2.3943    0.99     2346   153  0.1727 0.2342   0.926  0.842
REMARK   3     8  2.3943 -  2.2902    0.97     2328   153  0.1833 0.2146   0.926  0.864
REMARK   3     9  2.2902 -  2.2022    0.89     2128   147  0.2921 0.3695   0.780  0.679
REMARK   3    10  2.2022 -  2.1263    0.98     2343   154  0.1787 0.2410   0.928  0.859
REMARK   3    11  2.1263 -  2.0599    0.98     2322   151  0.1741 0.2166   0.931  0.873
REMARK   3    12  2.0599 -  2.0010    0.96     2306   152  0.1724 0.2373   0.925  0.867
REMARK   3    13  2.0010 -  1.9484    0.90     2142   140  0.2067 0.2411   0.904  0.854
REMARK   3    14  1.9484 -  1.9009    0.67     1603   105  0.2598 0.3071   0.797  0.749
REMARK   3  
REMARK   3  BULK SOLVENT MODELLING.
REMARK   3   METHOD USED        : FLAT BULK SOLVENT MODEL
REMARK   3   SOLVENT RADIUS     : 1.11    
REMARK   3   SHRINKAGE RADIUS   : 0.90    
REMARK   3   GRID STEP FACTOR   : 4.00    
REMARK   3  
REMARK   3  ERROR ESTIMATES.
REMARK   3   COORDINATE ERROR (MAXIMUM-LIKELIHOOD BASED)     : 0.18    
REMARK   3   PHASE ERROR (DEGREES, MAXIMUM-LIKELIHOOD BASED) : 22.00   
REMARK   3  
REMARK   3  STRUCTURE FACTORS CALCULATION ALGORITHM : FFT
REMARK   3  
REMARK   3  RESTRAINTS LIBRARY
REMARK   3    GEOSTD + MON.LIB. + CDL v1.2
REMARK   3  
REMARK   3  DEVIATIONS FROM IDEAL VALUES.
REMARK   3                 RMSD     MAX  COUNT
REMARK   3   BOND      :  0.012   0.089   2981
REMARK   3   ANGLE     :  1.174   8.335   4038
REMARK   3   CHIRALITY :  0.063   0.254    442
REMARK   3   PLANARITY :  0.007   0.033    526
REMARK   3   DIHEDRAL  : 19.323 179.585   1791
REMARK   3   MIN NONBONDED DISTANCE : 2.024 
REMARK   3  
REMARK   3  MOLPROBITY STATISTICS.
REMARK   3   ALL-ATOM CLASHSCORE : 8.13
REMARK   3   RAMACHANDRAN PLOT:
REMARK   3     OUTLIERS : 1.91  %
REMARK   3     ALLOWED  : 4.09  %
REMARK   3     FAVORED  : 94.01 %
REMARK   3   ROTAMER OUTLIERS : 1.58 %
REMARK   3   CBETA DEVIATIONS : 0
REMARK   3   PEPTIDE PLANE:
REMARK   3     CIS-PROLINE     : 0
REMARK   3     CIS-GENERAL     : 0
REMARK   3     TWISTED PROLINE : 0
REMARK   3     TWISTED GENERAL : 0
REMARK   3  
REMARK   3  ATOMIC DISPLACEMENT PARAMETERS.
REMARK   3   WILSON B : 20.55
REMARK   3   RMS(B_ISO_OR_EQUIVALENT_BONDED) : 4.08
REMARK   3   ATOMS          NUMBER OF ATOMS
REMARK   3                    ISO.  ANISO. 
REMARK   3    ALL         :   7031       0
REMARK   3    ALL (NO H)  :   3336       0
REMARK   3    SOLVENT     :    416       0
REMARK   3    NON-SOLVENT :   2920       0
REMARK   3    HYDROGENS   :   3695       0
REMARK   3
HELIX    1   1 ILE A  120  LEU A  123  1               Generated by MOE    4
HELIX    2   2 GLU A  153  ALA A  161  1               Generated by MOE    9
HELIX    3   3 GLU A  163  TRP A  186  1               Generated by MOE   24
HELIX    4   4 MET A  193  LEU A  207  1               Generated by MOE   15
HELIX    5   5 GLY A  212  ASN A  214  5               Generated by MOE    3
HELIX    6   6 PRO A  271  TYR A  273  5               Generated by MOE    3
HELIX    7   7 ASP A  274  CYS A  290  1               Generated by MOE   17
HELIX    8   8 LEU A  297  GLU A  309  1               Generated by MOE   13
HELIX    9   9 PRO A  397  ASN A  409  1               Generated by MOE   13
HELIX   10  10 ARG A  417  ASP A  421  1               Generated by MOE    5
HELIX   11  11 LEU A  429  ASP A  437  1               Generated by MOE    9
SHEET    1       GLN A 133  CYS A 135                  Generated by MOE
SHEET    2       ALA A 215  LEU A 225                  Generated by MOE
SHEET    3       CYS A 228  ALA A 230                  Generated by MOE
SHEET    4       CYS A 248  ILE A 256                  Generated by MOE
SHEET    5       ARG A 259  VAL A 267                  Generated by MOE
SHEET    6       GLU A 312  ILE A 315                  Generated by MOE
SHEET    7       LYS A 318  GLN A 321                  Generated by MOE
SHEET    8       LYS A 323  PRO A 324                  Generated by MOE
SHEET    9       GLY A 330  ILE A 333                  Generated by MOE
SHEET   10       THR A 343  VAL A 344                  Generated by MOE
SHEET   11       VAL A 360  SER A 368                  Generated by MOE
SHEET   12       HIS A 375  ASP A 376                  Generated by MOE
SHEET   13       HIS A 382  LYS A 385                  Generated by MOE
SHEET   14       PHE A 415  CYS A 416                  Generated by MOE
SHEET   15       VAL A 441  TYR A 444                  Generated by MOE
SHEET   16       LEU A 447  CYS A 448                  Generated by MOE
SHEET   17       THR A 455  LEU A 464                  Generated by MOE
SHEET   18       LYS A 469  VAL A 471                  Generated by MOE
SSBOND   1 CYS A  228    CYS A  448 
CRYST1   90.179   99.138  101.065  90.00  90.00  90.00 C 2 2 21
SCALE1      0.011089  0.000000  0.000000        0.00000
SCALE2      0.000000  0.010087  0.000000        0.00000
SCALE3      0.000000  0.000000  0.009895        0.00000
ATOM      1  N   LYS A 110      36.884  15.649  -8.185  1.00 54.10           N
ATOM      2  CA  LYS A 110      36.914  14.281  -7.670  1.00 60.41           C
ATOM      3  C   LYS A 110      36.830  14.293  -6.137  1.00 53.72           C
ATOM      4  O   LYS A 110      35.755  14.520  -5.589  1.00 59.18           O
ATOM      5  CB  LYS A 110      38.181  13.538  -8.138  1.00 58.47           C
ATOM      6  CG  LYS A 110      38.427  13.566  -9.631  1.00 56.74           C
ATOM      7  CD  LYS A 110      37.310  12.888 -10.409  1.00 57.13           C
ATOM      8  CE  LYS A 110      37.520  13.074 -11.904  1.00 60.62           C
ATOM      9  NZ  LYS A 110      37.584  14.526 -12.297  1.00 60.41           N1+
ATOM     10  H1  LYS A 110      36.927  15.630  -9.144  1.00 64.92           H
ATOM     11  H2  LYS A 110      37.636  16.137  -7.840  1.00 64.92           H
ATOM     12  HA  LYS A 110      36.142  13.800  -8.008  1.00 72.49           H
ATOM     13  HB2 LYS A 110      38.110  12.608  -7.871  1.00 70.16           H
ATOM     14  HB3 LYS A 110      38.952  13.941  -7.708  1.00 70.16           H
ATOM     15  HG2 LYS A 110      39.255  13.100  -9.826  1.00 68.08           H
ATOM     16  HG3 LYS A 110      38.484  14.488  -9.927  1.00 68.08           H
ATOM     17  HD2 LYS A 110      36.459  13.286 -10.167  1.00 68.56           H
ATOM     18  HD3 LYS A 110      37.309  11.938 -10.214  1.00 68.56           H
ATOM     19  HE2 LYS A 110      36.781  12.665 -12.381  1.00 72.74           H
ATOM     20  HE3 LYS A 110      38.356  12.655 -12.161  1.00 72.74           H
ATOM     21  HZ1 LYS A 110      36.824  14.935 -12.077  1.00 72.49           H
ATOM     22  HZ2 LYS A 110      38.259  14.925 -11.877  1.00 72.49           H
ATOM     23  HZ3 LYS A 110      37.707  14.598 -13.175  1.00 72.49           H
ATOM     24  N   VAL A 111      37.953  14.046  -5.454  1.00 54.16           N
ATOM     25  CA  VAL A 111      38.006  13.949  -3.994  1.00 52.59           C
ATOM     26  C   VAL A 111      38.423  15.281  -3.393  1.00 49.92           C
ATOM     27  O   VAL A 111      39.020  16.125  -4.071  1.00 53.81           O
ATOM     28  CB  VAL A 111      38.994  12.859  -3.531  1.00 54.86           C
ATOM     29  CG1 VAL A 111      38.555  11.471  -3.996  1.00 56.68           C
ATOM     30  CG2 VAL A 111      40.423  13.191  -4.015  1.00 52.32           C
ATOM     31  H   VAL A 111      38.719  13.928  -5.829  1.00 64.99           H
ATOM     32  HA  VAL A 111      37.125  13.725  -3.656  1.00 63.11           H
ATOM     33  HB  VAL A 111      39.009  12.850  -2.561  1.00 65.83           H
ATOM     34 HG11 VAL A 111      39.200  10.816  -3.686  1.00 68.01           H
ATOM     35 HG12 VAL A 111      37.680  11.276  -3.626  1.00 68.01           H
ATOM     36 HG13 VAL A 111      38.514  11.462  -4.965  1.00 68.01           H
ATOM     37 HG21 VAL A 111      41.028  12.494  -3.713  1.00 62.78           H
ATOM     38 HG22 VAL A 111      40.426  13.235  -4.984  1.00 62.78           H
ATOM     39 HG23 VAL A 111      40.692  14.046  -3.644  1.00 62.78           H
ATOM     40  N   GLN A 112      38.181  15.460  -2.101  1.00 48.03           N
ATOM     41  CA  GLN A 112      38.525  16.721  -1.464  1.00 51.28           C
ATOM     42  C   GLN A 112      39.920  16.715  -0.854  1.00 40.23           C
ATOM     43  O   GLN A 112      40.477  15.672  -0.520  1.00 38.45           O
ATOM     44  CB  GLN A 112      37.535  17.080  -0.383  1.00 48.58           C
ATOM     45  CG  GLN A 112      37.642  18.542  -0.056  1.00 49.08           C
ATOM     46  CD  GLN A 112      36.524  18.925   0.744  1.00 39.34           C
ATOM     47  OE1 GLN A 112      36.345  18.406   1.835  1.00 58.12           O
ATOM     48  NE2 GLN A 112      35.695  19.766   0.216  1.00 39.06           N
ATOM     49  H   GLN A 112      37.824  14.877  -1.579  1.00 57.63           H
ATOM     50  HA  GLN A 112      38.498  17.424  -2.132  1.00 61.54           H
ATOM     51  HB2 GLN A 112      36.634  16.898  -0.693  1.00 58.29           H
ATOM     52  HB3 GLN A 112      37.729  16.569   0.419  1.00 58.29           H
ATOM     53  HG2 GLN A 112      38.455  18.707   0.447  1.00 58.90           H
ATOM     54  HG3 GLN A 112      37.632  19.063  -0.874  1.00 58.90           H
ATOM     55 HE21 GLN A 112      35.833  20.064  -0.579  1.00 46.88           H
ATOM     56 HE22 GLN A 112      35.006  20.026   0.659  1.00 46.88           H
ATOM     57  N   THR A 113      40.464  17.924  -0.715  1.00 40.03           N
ATOM     58  CA  THR A 113      41.777  18.160  -0.144  1.00 40.64           C
ATOM     59  C   THR A 113      41.754  18.005   1.376  1.00 51.56           C
ATOM     60  O   THR A 113      40.693  18.041   2.024  1.00 42.46           O
ATOM     61  CB  THR A 113      42.272  19.551  -0.520  1.00 45.29           C
ATOM     62  OG1 THR A 113      41.285  20.527  -0.193  1.00 37.67           O
ATOM     63  CG2 THR A 113      42.544  19.639  -1.997  1.00 48.09           C
ATOM     64  H   THR A 113      40.069  18.648  -0.956  1.00 48.04           H
ATOM     65  HA  THR A 113      42.401  17.510  -0.504  1.00 48.76           H
ATOM     66  HB  THR A 113      43.093  19.745  -0.042  1.00 54.35           H
ATOM     67  HG1 THR A 113      41.126  20.508   0.632  1.00 45.20           H
ATOM     68 HG21 THR A 113      42.858  20.528  -2.223  1.00 57.71           H
ATOM     69 HG22 THR A 113      43.221  18.991  -2.248  1.00 57.71           H
ATOM     70 HG23 THR A 113      41.732  19.454  -2.495  1.00 57.71           H
ATOM     71  N   ASP A 114      42.972  17.809   1.948  1.00 48.65           N
ATOM     72  CA  ASP A 114      43.144  17.524   3.371  1.00 44.62           C
ATOM     73  C   ASP A 114      42.550  18.650   4.191  1.00 53.62           C
ATOM     74  O   ASP A 114      41.530  18.420   4.854  1.00 59.98           O
ATOM     75  CB  ASP A 114      44.599  17.302   3.764  1.00 48.88           C
ATOM     76  CG  ASP A 114      44.794  17.366   5.277  1.00 54.15           C
ATOM     77  OD1 ASP A 114      45.958  17.321   5.749  1.00 56.66           O
ATOM     78  OD2 ASP A 114      43.773  17.422   6.000  1.00 54.54           O1-
ATOM     79  H   ASP A 114      43.713  17.839   1.513  1.00 58.38           H
ATOM     80  HA  ASP A 114      42.655  16.714   3.585  1.00 53.54           H
ATOM     81  HB2 ASP A 114      44.881  16.425   3.460  1.00 58.65           H
ATOM     82  HB3 ASP A 114      45.148  17.990   3.358  1.00 58.65           H
ATOM     83  N   PRO A 115      43.094  19.864   4.194  1.00 48.29           N
ATOM     84  CA  PRO A 115      42.253  20.991   4.616  1.00 46.03           C
ATOM     85  C   PRO A 115      41.153  21.168   3.587  1.00 41.86           C
ATOM     86  O   PRO A 115      41.461  21.460   2.421  1.00 34.12           O
ATOM     87  CB  PRO A 115      43.210  22.195   4.619  1.00 41.27           C
ATOM     88  CG  PRO A 115      44.571  21.614   4.426  1.00 47.19           C
ATOM     89  CD  PRO A 115      44.372  20.364   3.657  1.00 41.97           C
ATOM     90  HA  PRO A 115      41.879  20.848   5.499  1.00 55.23           H
ATOM     91  HB2 PRO A 115      42.986  22.792   3.888  1.00 49.53           H
ATOM     92  HB3 PRO A 115      43.152  22.656   5.470  1.00 49.53           H
ATOM     93  HG2 PRO A 115      45.122  22.237   3.927  1.00 56.63           H
ATOM     94  HG3 PRO A 115      44.968  21.423   5.290  1.00 56.63           H
ATOM     95  HD2 PRO A 115      44.292  20.555   2.710  1.00 50.37           H
ATOM     96  HD3 PRO A 115      45.087  19.734   3.838  1.00 50.37           H
ATOM     97  N   PRO A 116      39.887  20.950   3.957  1.00 34.61           N
ATOM     98  CA  PRO A 116      38.789  21.048   2.982  1.00 35.91           C
ATOM     99  C   PRO A 116      38.780  22.363   2.236  1.00 36.72           C
ATOM    100  O   PRO A 116      38.808  23.444   2.838  1.00 33.49           O
ATOM    101  CB  PRO A 116      37.536  20.918   3.851  1.00 33.05           C
ATOM    102  CG  PRO A 116      37.968  20.165   5.036  1.00 30.71           C
ATOM    103  CD  PRO A 116      39.383  20.601   5.296  1.00 32.16           C
ATOM    104  HA  PRO A 116      38.825  20.313   2.350  1.00 43.09           H
ATOM    105  HB2 PRO A 116      37.219  21.800   4.101  1.00 39.66           H
ATOM    106  HB3 PRO A 116      36.851  20.432   3.366  1.00 39.66           H
ATOM    107  HG2 PRO A 116      37.398  20.387   5.789  1.00 36.85           H
ATOM    108  HG3 PRO A 116      37.933  19.214   4.848  1.00 36.85           H
ATOM    109  HD2 PRO A 116      39.395  21.379   5.875  1.00 38.59           H
ATOM    110  HD3 PRO A 116      39.898  19.870   5.671  1.00 38.59           H
ATOM    111  N   SER A 117      38.661  22.270   0.911  1.00 30.92           N
ATOM    112  CA  SER A 117      38.652  23.477   0.097  1.00 32.17           C
ATOM    113  C   SER A 117      37.815  23.350  -1.171  1.00 29.75           C
ATOM    114  O   SER A 117      37.558  24.369  -1.823  1.00 31.48           O
ATOM    115  CB  SER A 117      40.087  23.852  -0.293  1.00 40.30           C
ATOM    116  OG  SER A 117      40.606  22.927  -1.240  1.00 29.16           O
ATOM    117  H   SER A 117      38.586  21.535   0.470  1.00 37.11           H
ATOM    118  HA  SER A 117      38.286  24.205   0.623  1.00 38.60           H
ATOM    119  HB2 SER A 117      40.087  24.739  -0.684  1.00 48.36           H
ATOM    120  HB3 SER A 117      40.644  23.838   0.501  1.00 48.36           H
ATOM    121  HG  SER A 117      40.610  22.153  -0.913  1.00 34.99           H
ATOM    122  N   VAL A 118      37.372  22.142  -1.515  1.00 28.08           N
ATOM    123  CA  VAL A 118      36.614  21.901  -2.745  1.00 25.23           C
ATOM    124  C   VAL A 118      35.132  22.041  -2.422  1.00 27.08           C
ATOM    125  O   VAL A 118      34.632  21.315  -1.543  1.00 26.63           O
ATOM    126  CB  VAL A 118      36.901  20.513  -3.328  1.00 25.62           C
ATOM    127  CG1 VAL A 118      36.108  20.303  -4.621  1.00 29.23           C
ATOM    128  CG2 VAL A 118      38.385  20.297  -3.572  1.00 33.18           C
ATOM    129  H   VAL A 118      37.499  21.434  -1.045  1.00 33.69           H
ATOM    130  HA  VAL A 118      36.850  22.569  -3.408  1.00 30.28           H
ATOM    131  HB  VAL A 118      36.607  19.842  -2.691  1.00 30.74           H
ATOM    132 HG11 VAL A 118      36.305  19.420  -4.971  1.00 35.07           H
ATOM    133 HG12 VAL A 118      35.161  20.379  -4.426  1.00 35.07           H
ATOM    134 HG13 VAL A 118      36.370  20.980  -5.264  1.00 35.07           H
ATOM    135 HG21 VAL A 118      38.518  19.409  -3.939  1.00 39.82           H
ATOM    136 HG22 VAL A 118      38.702  20.966  -4.199  1.00 39.82           H
ATOM    137 HG23 VAL A 118      38.858  20.382  -2.729  1.00 39.82           H
ATOM    138  N   PRO A 119      34.389  22.914  -3.111  1.00 28.76           N
ATOM    139  CA  PRO A 119      32.943  22.986  -2.876  1.00 27.68           C
ATOM    140  C   PRO A 119      32.276  21.622  -3.020  1.00 26.41           C
ATOM    141  O   PRO A 119      32.612  20.830  -3.897  1.00 25.62           O
ATOM    142  CB  PRO A 119      32.460  23.973  -3.947  1.00 26.99           C
ATOM    143  CG  PRO A 119      33.653  24.797  -4.266  1.00 26.88           C
ATOM    144  CD  PRO A 119      34.807  23.854  -4.176  1.00 27.51           C
ATOM    145  HA  PRO A 119      32.758  23.347  -1.995  1.00 33.21           H
ATOM    146  HB2 PRO A 119      32.158  23.486  -4.729  1.00 32.39           H
ATOM    147  HB3 PRO A 119      31.747  24.524  -3.587  1.00 32.39           H
ATOM    148  HG2 PRO A 119      33.572  25.155  -5.164  1.00 32.26           H
ATOM    149  HG3 PRO A 119      33.741  25.511  -3.616  1.00 32.26           H
ATOM    150  HD2 PRO A 119      34.926  23.383  -5.016  1.00 33.02           H
ATOM    151  HD3 PRO A 119      35.612  24.327  -3.914  1.00 33.02           H
ATOM    152  N   ILE A 120      31.299  21.363  -2.153  1.00 21.41           N
ATOM    153  CA  ILE A 120      30.511  20.135  -2.228  1.00 24.84           C
ATOM    154  C   ILE A 120      29.900  19.994  -3.617  1.00 26.51           C
ATOM    155  O   ILE A 120      29.779  18.883  -4.158  1.00 27.38           O
ATOM    156  CB  ILE A 120      29.420  20.157  -1.136  1.00 21.93           C
ATOM    157  CG1 ILE A 120      30.037  20.407   0.235  1.00 19.69           C
ATOM    158  CG2 ILE A 120      28.634  18.879  -1.132  1.00 25.40           C
ATOM    159  CD1 ILE A 120      31.169  19.412   0.644  1.00 25.82           C
ATOM    160  H   ILE A 120      31.072  21.885  -1.508  1.00 25.69           H
ATOM    161  HA  ILE A 120      31.088  19.372  -2.068  1.00 29.81           H
ATOM    162  HB  ILE A 120      28.811  20.886  -1.332  1.00 26.32           H
ATOM    163 HG12 ILE A 120      30.416  21.300   0.244  1.00 23.63           H
ATOM    164 HG13 ILE A 120      29.337  20.344   0.903  1.00 23.63           H
ATOM    165 HG21 ILE A 120      27.960  18.926  -0.437  1.00 30.48           H
ATOM    166 HG22 ILE A 120      28.211  18.766  -1.997  1.00 30.48           H
ATOM    167 HG23 ILE A 120      29.237  18.139  -0.959  1.00 30.48           H
ATOM    168 HD11 ILE A 120      31.495  19.651   1.526  1.00 30.98           H
ATOM    169 HD12 ILE A 120      30.807  18.512   0.658  1.00 30.98           H
ATOM    170 HD13 ILE A 120      31.889  19.470  -0.003  1.00 30.98           H
ATOM    171  N   CYS A 121      29.500  21.130  -4.199  1.00 25.12           N
ATOM    172  CA  CYS A 121      28.918  21.189  -5.535  1.00 25.98           C
ATOM    173  C   CYS A 121      29.809  20.504  -6.566  1.00 26.95           C
ATOM    174  O   CYS A 121      29.318  19.859  -7.502  1.00 25.55           O
ATOM    175  CB  CYS A 121      28.672  22.679  -5.926  1.00 22.07           C
ATOM    176  SG  CYS A 121      27.780  22.881  -7.450  1.00 57.79           S
ATOM    177  H   CYS A 121      29.559  21.901  -3.823  1.00 30.14           H
ATOM    178  HA  CYS A 121      28.062  20.734  -5.528  1.00 31.18           H
ATOM    179  HB2 CYS A 121      28.158  23.105  -5.223  1.00 26.48           H
ATOM    180  HB3 CYS A 121      29.529  23.122  -6.023  1.00 26.48           H
ATOM    181  HG  CYS A 121      27.639  24.052  -7.667  1.00 69.35           H
ATOM    182  N   ASP A 122      31.118  20.658  -6.431  1.00 23.05           N
ATOM    183  CA  ASP A 122      32.075  20.099  -7.377  1.00 25.39           C
ATOM    184  C   ASP A 122      32.462  18.666  -7.047  1.00 32.79           C
ATOM    185  O   ASP A 122      33.090  18.013  -7.876  1.00 33.58           O
ATOM    186  CB  ASP A 122      33.340  20.958  -7.420  1.00 29.44           C
ATOM    187  CG  ASP A 122      33.084  22.363  -7.896  1.00 31.85           C
ATOM    188  OD1 ASP A 122      32.068  22.579  -8.584  1.00 38.76           O
ATOM    189  OD2 ASP A 122      33.895  23.258  -7.572  1.00 38.73           O1-
ATOM    190  H   ASP A 122      31.485  21.092  -5.786  1.00 27.66           H
ATOM    191  HA  ASP A 122      31.680  20.105  -8.263  1.00 30.47           H
ATOM    192  HB2 ASP A 122      33.717  21.008  -6.528  1.00 35.33           H
ATOM    193  HB3 ASP A 122      33.978  20.549  -8.026  1.00 35.33           H
ATOM    194  N   LEU A 123      32.132  18.173  -5.852  1.00 27.60           N
ATOM    195  CA  LEU A 123      32.361  16.777  -5.521  1.00 32.25           C
ATOM    196  C   LEU A 123      31.253  15.876  -6.042  1.00 31.32           C
ATOM    197  O   LEU A 123      31.451  14.661  -6.117  1.00 34.30           O
ATOM    198  CB  LEU A 123      32.487  16.611  -4.001  1.00 31.09           C
ATOM    199  CG  LEU A 123      33.651  17.347  -3.357  1.00 33.60           C
ATOM    200  CD1 LEU A 123      33.540  17.211  -1.857  1.00 31.40           C
ATOM    201  CD2 LEU A 123      34.990  16.823  -3.832  1.00 34.88           C
ATOM    202  H   LEU A 123      31.775  18.632  -5.218  1.00 33.12           H
ATOM    203  HA  LEU A 123      33.195  16.489  -5.924  1.00 38.70           H
ATOM    204  HB2 LEU A 123      31.672  16.938  -3.588  1.00 37.31           H
ATOM    205  HB3 LEU A 123      32.594  15.667  -3.803  1.00 37.31           H
ATOM    206  HG  LEU A 123      33.597  18.289  -3.581  1.00 40.32           H
ATOM    207 HD11 LEU A 123      34.281  17.680  -1.442  1.00 37.68           H
ATOM    208 HD12 LEU A 123      32.700  17.599  -1.567  1.00 37.68           H
ATOM    209 HD13 LEU A 123      33.570  16.270  -1.623  1.00 37.68           H
ATOM    210 HD21 LEU A 123      35.697  17.323  -3.395  1.00 41.85           H
ATOM    211 HD22 LEU A 123      35.059  15.883  -3.605  1.00 41.85           H
ATOM    212 HD23 LEU A 123      35.050  16.938  -4.794  1.00 41.85           H
ATOM    213  N   TYR A 124      30.106  16.451  -6.403  1.00 31.63           N
ATOM    214  CA  TYR A 124      28.939  15.718  -6.897  1.00 30.85           C
ATOM    215  C   TYR A 124      28.514  16.367  -8.209  1.00 37.33           C
ATOM    216  O   TYR A 124      27.532  17.124  -8.259  1.00 41.44           O
ATOM    217  CB  TYR A 124      27.808  15.715  -5.862  1.00 31.72           C
ATOM    218  CG  TYR A 124      28.208  15.015  -4.585  1.00 30.78           C
ATOM    219  CD1 TYR A 124      28.906  15.699  -3.586  1.00 32.07           C
ATOM    220  CD2 TYR A 124      27.970  13.650  -4.407  1.00 34.20           C
ATOM    221  CE1 TYR A 124      29.321  15.064  -2.434  1.00 30.72           C
ATOM    222  CE2 TYR A 124      28.381  12.995  -3.238  1.00 35.47           C
ATOM    223  CZ  TYR A 124      29.055  13.724  -2.256  1.00 37.32           C
ATOM    224  OH  TYR A 124      29.485  13.143  -1.088  1.00 37.44           O
ATOM    225  H   TYR A 124      29.975  17.301  -6.369  1.00 37.95           H
ATOM    226  HA  TYR A 124      29.189  14.798  -7.077  1.00 37.02           H
ATOM    227  HB2 TYR A 124      27.574  16.631  -5.643  1.00 38.07           H
ATOM    228  HB3 TYR A 124      27.039  15.254  -6.231  1.00 38.07           H
ATOM    229  HD1 TYR A 124      29.088  16.604  -3.697  1.00 38.48           H
ATOM    230  HD2 TYR A 124      27.518  13.173  -5.066  1.00 41.04           H
ATOM    231  HE1 TYR A 124      29.768  15.542  -1.774  1.00 36.86           H
ATOM    232  HE2 TYR A 124      28.205  12.090  -3.117  1.00 42.56           H
ATOM    233  HH  TYR A 124      29.275  12.330  -1.077  1.00 44.93           H
ATOM    234  N   PRO A 125      29.239  16.113  -9.299  1.00 41.90           N
ATOM    235  CA  PRO A 125      28.936  16.850 -10.538  1.00 45.61           C
ATOM    236  C   PRO A 125      27.527  16.621 -11.035  1.00 46.55           C
ATOM    237  O   PRO A 125      26.985  17.472 -11.755  1.00 47.80           O
ATOM    238  CB  PRO A 125      29.991  16.334 -11.528  1.00 45.72           C
ATOM    239  CG  PRO A 125      30.440  15.043 -10.982  1.00 41.24           C
ATOM    240  CD  PRO A 125      30.384  15.204  -9.479  1.00 41.38           C
ATOM    241  HA  PRO A 125      29.072  17.801 -10.400  1.00 54.74           H
ATOM    242  HB2 PRO A 125      29.586  16.214 -12.402  1.00 54.86           H
ATOM    243  HB3 PRO A 125      30.729  16.961 -11.575  1.00 54.86           H
ATOM    244  HG2 PRO A 125      29.840  14.338 -11.274  1.00 49.48           H
ATOM    245  HG3 PRO A 125      31.348  14.863 -11.273  1.00 49.48           H
ATOM    246  HD2 PRO A 125      30.211  14.350  -9.051  1.00 49.66           H
ATOM    247  HD3 PRO A 125      31.199  15.613  -9.149  1.00 49.66           H
ATOM    248  N   ASN A 126      26.905  15.520 -10.625  1.00 43.01           N
ATOM    249  CA  ASN A 126      25.563  15.132 -11.026  1.00 34.48           C
ATOM    250  C   ASN A 126      24.471  15.958 -10.340  1.00 44.50           C
ATOM    251  O   ASN A 126      23.295  15.780 -10.655  1.00 39.19           O
ATOM    252  CB  ASN A 126      25.378  13.645 -10.717  1.00 44.62           C
ATOM    253  CG  ASN A 126      25.795  13.300  -9.282  1.00 50.95           C
ATOM    254  OD1 ASN A 126      25.194  13.795  -8.318  1.00 51.41           O
ATOM    255  ND2 ASN A 126      26.839  12.468  -9.134  1.00 53.36           N
ATOM    256  H   ASN A 126      27.265  14.955 -10.085  1.00 51.61           H
ATOM    257  HA  ASN A 126      25.472  15.253 -11.984  1.00 41.37           H
ATOM    258  HB2 ASN A 126      24.442  13.412 -10.825  1.00 53.54           H
ATOM    259  HB3 ASN A 126      25.925  13.123 -11.325  1.00 53.54           H
ATOM    260 HD21 ASN A 126      27.106  12.249  -8.347  1.00 64.03           H
ATOM    261 HD22 ASN A 126      27.241  12.156  -9.827  1.00 64.03           H
ATOM    262  N   GLY A 127      24.815  16.845  -9.408  1.00 38.16           N
ATOM    263  CA  GLY A 127      23.809  17.610  -8.699  1.00 32.88           C
ATOM    264  C   GLY A 127      22.992  16.810  -7.716  1.00 26.02           C
ATOM    265  O   GLY A 127      21.984  17.308  -7.216  1.00 24.20           O
ATOM    266  H   GLY A 127      25.623  17.018  -9.173  1.00 45.79           H
ATOM    267  HA2 GLY A 127      24.244  18.328  -8.213  1.00 39.46           H
ATOM    268  HA3 GLY A 127      23.201  18.006  -9.343  1.00 39.46           H
ATOM    269  N   VAL A 128      23.387  15.569  -7.447  1.00 29.37           N
ATOM    270  CA  VAL A 128      22.672  14.669  -6.542  1.00 25.27           C
ATOM    271  C   VAL A 128      23.554  14.443  -5.317  1.00 22.29           C
ATOM    272  O   VAL A 128      24.684  13.942  -5.428  1.00 25.62           O
ATOM    273  CB  VAL A 128      22.312  13.345  -7.232  1.00 27.42           C
ATOM    274  CG1 VAL A 128      21.477  12.457  -6.305  1.00 29.59           C
ATOM    275  CG2 VAL A 128      21.557  13.601  -8.513  1.00 26.34           C
ATOM    276  H   VAL A 128      24.091  15.213  -7.789  1.00 35.25           H
ATOM    277  HA  VAL A 128      21.850  15.094  -6.251  1.00 30.33           H
ATOM    278  HB  VAL A 128      23.128  12.869  -7.452  1.00 32.91           H
ATOM    279 HG11 VAL A 128      21.266  11.631  -6.766  1.00 35.51           H
ATOM    280 HG12 VAL A 128      21.991  12.267  -5.504  1.00 35.51           H
ATOM    281 HG13 VAL A 128      20.660  12.925  -6.071  1.00 35.51           H
ATOM    282 HG21 VAL A 128      21.342  12.751  -8.927  1.00 31.60           H
ATOM    283 HG22 VAL A 128      20.742  14.085  -8.307  1.00 31.60           H
ATOM    284 HG23 VAL A 128      22.114  14.128  -9.107  1.00 31.60           H
ATOM    285  N   PHE A 129      23.058  14.843  -4.156  1.00 25.64           N
ATOM    286  CA  PHE A 129      23.873  14.841  -2.950  1.00 22.07           C
ATOM    287  C   PHE A 129      23.457  13.697  -2.014  1.00 20.79           C
ATOM    288  O   PHE A 129      22.319  13.238  -2.061  1.00 21.77           O
ATOM    289  CB  PHE A 129      23.778  16.204  -2.250  1.00 19.54           C
ATOM    290  CG  PHE A 129      24.254  17.336  -3.128  1.00 19.32           C
ATOM    291  CD1 PHE A 129      23.376  18.086  -3.866  1.00 20.83           C
ATOM    292  CD2 PHE A 129      25.606  17.568  -3.297  1.00 23.88           C
ATOM    293  CE1 PHE A 129      23.813  19.078  -4.686  1.00 17.83           C
ATOM    294  CE2 PHE A 129      26.048  18.564  -4.137  1.00 24.25           C
ATOM    295  CZ  PHE A 129      25.148  19.320  -4.836  1.00 23.54           C
ATOM    296  H   PHE A 129      22.253  15.121  -4.039  1.00 30.77           H
ATOM    297  HA  PHE A 129      24.799  14.698  -3.198  1.00 26.48           H
ATOM    298  HB2 PHE A 129      22.853  16.376  -2.013  1.00 23.45           H
ATOM    299  HB3 PHE A 129      24.329  16.190  -1.452  1.00 23.45           H
ATOM    300  HD1 PHE A 129      22.463  17.936  -3.778  1.00 24.99           H
ATOM    301  HD2 PHE A 129      26.223  17.057  -2.825  1.00 28.66           H
ATOM    302  HE1 PHE A 129      23.197  19.587  -5.161  1.00 21.40           H
ATOM    303  HE2 PHE A 129      26.959  18.727  -4.226  1.00 29.09           H
ATOM    304  HZ  PHE A 129      25.442  20.001  -5.397  1.00 28.24           H
ATOM    305  N   PRO A 130      24.367  13.192  -1.180  1.00 29.18           N
ATOM    306  CA  PRO A 130      24.037  12.013  -0.365  1.00 25.62           C
ATOM    307  C   PRO A 130      22.929  12.308   0.626  1.00 25.72           C
ATOM    308  O   PRO A 130      22.842  13.408   1.178  1.00 20.99           O
ATOM    309  CB  PRO A 130      25.362  11.663   0.330  1.00 27.63           C
ATOM    310  CG  PRO A 130      26.216  12.795   0.196  1.00 29.07           C
ATOM    311  CD  PRO A 130      25.771  13.580  -1.036  1.00 30.89           C
ATOM    312  HA  PRO A 130      23.769  11.275  -0.934  1.00 30.75           H
ATOM    313  HB2 PRO A 130      25.194  11.477   1.267  1.00 33.15           H
ATOM    314  HB3 PRO A 130      25.757  10.890  -0.102  1.00 33.15           H
ATOM    315  HG2 PRO A 130      26.139  13.348   0.989  1.00 34.89           H
ATOM    316  HG3 PRO A 130      27.131  12.492   0.087  1.00 34.89           H
ATOM    317  HD2 PRO A 130      25.846  14.534  -0.877  1.00 37.07           H
ATOM    318  HD3 PRO A 130      26.281  13.306  -1.815  1.00 37.07           H
ATOM    319  N   LYS A 131      22.053  11.318   0.806  1.00 24.45           N
ATOM    320  CA  LYS A 131      20.993  11.374   1.788  1.00 27.39           C
ATOM    321  C   LYS A 131      21.567  11.188   3.191  1.00 22.75           C
ATOM    322  O   LYS A 131      22.639  10.609   3.399  1.00 19.60           O
ATOM    323  CB  LYS A 131      19.912  10.323   1.504  1.00 29.69           C
ATOM    324  CG  LYS A 131      19.343  10.378   0.058  1.00 31.97           C
ATOM    325  CD  LYS A 131      18.066   9.517  -0.120  1.00 32.76           C
ATOM    326  CE  LYS A 131      17.733   9.207  -1.572  1.00 31.90           C
ATOM    327  NZ  LYS A 131      17.839  10.429  -2.427  1.00 46.57           N1+
ATOM    328  H   LYS A 131      22.060  10.586   0.354  1.00 29.34           H
ATOM    329  HA  LYS A 131      20.576  12.249   1.750  1.00 32.87           H
ATOM    330  HB2 LYS A 131      20.291   9.441   1.639  1.00 35.63           H
ATOM    331  HB3 LYS A 131      19.173  10.461   2.118  1.00 35.63           H
ATOM    332  HG2 LYS A 131      19.117  11.297  -0.157  1.00 38.37           H
ATOM    333  HG3 LYS A 131      20.015  10.049  -0.559  1.00 38.37           H
ATOM    334  HD2 LYS A 131      18.191   8.673   0.342  1.00 39.31           H
ATOM    335  HD3 LYS A 131      17.312   9.993   0.262  1.00 39.31           H
ATOM    336  HE2 LYS A 131      18.356   8.544  -1.910  1.00 38.28           H
ATOM    337  HE3 LYS A 131      16.824   8.873  -1.629  1.00 38.28           H
ATOM    338  HZ1 LYS A 131      17.640  10.227  -3.271  1.00 55.88           H
ATOM    339  HZ2 LYS A 131      17.273  11.052  -2.138  1.00 55.88           H
ATOM    340  HZ3 LYS A 131      18.667  10.752  -2.394  1.00 55.88           H
ATOM    341  N   GLY A 132      20.863  11.749   4.160  1.00 22.49           N
ATOM    342  CA  GLY A 132      21.155  11.474   5.548  1.00 21.87           C
ATOM    343  C   GLY A 132      20.507  10.157   5.945  1.00 27.96           C
ATOM    344  O   GLY A 132      20.001   9.392   5.115  1.00 23.91           O
ATOM    345  H   GLY A 132      20.209  12.293   4.037  1.00 26.99           H
ATOM    346  HA2 GLY A 132      22.113  11.410   5.680  1.00 26.25           H
ATOM    347  HA3 GLY A 132      20.803  12.183   6.109  1.00 26.25           H
ATOM    348  N   GLN A 133      20.520   9.902   7.244  1.00 25.85           N
ATOM    349  CA  GLN A 133      19.920   8.693   7.793  1.00 24.27           C
ATOM    350  C   GLN A 133      18.406   8.687   7.582  1.00 28.71           C
ATOM    351  O   GLN A 133      17.674   9.545   8.084  1.00 23.16           O
ATOM    352  CB  GLN A 133      20.256   8.571   9.277  1.00 25.30           C
ATOM    353  CG  GLN A 133      19.525   7.430   9.990  1.00 19.38           C
ATOM    354  CD  GLN A 133      19.598   7.527  11.471  1.00 26.97           C
ATOM    355  OE1 GLN A 133      19.879   8.588  12.037  1.00 23.65           O
ATOM    356  NE2 GLN A 133      19.311   6.416  12.135  1.00 36.40           N
ATOM    357  H   GLN A 133      20.873  10.417   7.835  1.00 31.03           H
ATOM    358  HA  GLN A 133      20.289   7.920   7.337  1.00 29.12           H
ATOM    359  HB2 GLN A 133      21.209   8.415   9.370  1.00 30.36           H
ATOM    360  HB3 GLN A 133      20.015   9.399   9.721  1.00 30.36           H
ATOM    361  HG2 GLN A 133      18.589   7.447   9.736  1.00 23.25           H
ATOM    362  HG3 GLN A 133      19.924   6.586   9.726  1.00 23.25           H
ATOM    363 HE21 GLN A 133      19.100   5.702  11.706  1.00 43.67           H
ATOM    364 HE22 GLN A 133      19.336   6.410  12.994  1.00 43.67           H
ATOM    365  N   GLU A 134      17.933   7.678   6.876  1.00 26.11           N
ATOM    366  CA  GLU A 134      16.522   7.518   6.573  1.00 21.02           C
ATOM    367  C   GLU A 134      15.907   6.516   7.545  1.00 25.00           C
ATOM    368  O   GLU A 134      16.417   5.405   7.700  1.00 26.66           O
ATOM    369  CB  GLU A 134      16.366   7.038   5.134  1.00 27.26           C
ATOM    370  CG  GLU A 134      16.608   8.068   4.126  1.00 25.53           C
ATOM    371  CD  GLU A 134      16.311   7.537   2.735  1.00 33.81           C
ATOM    372  OE1 GLU A 134      15.650   8.251   1.969  1.00 31.33           O
ATOM    373  OE2 GLU A 134      16.730   6.392   2.434  1.00 35.61           O1-
ATOM    374  H   GLU A 134      18.425   7.052   6.550  1.00 31.33           H
ATOM    375  HA  GLU A 134      16.066   8.369   6.670  1.00 25.22           H
ATOM    376  HB2 GLU A 134      16.996   6.318   4.977  1.00 32.71           H
ATOM    377  HB3 GLU A 134      15.460   6.713   5.011  1.00 32.71           H
ATOM    378  HG2 GLU A 134      16.029   8.828   4.294  1.00 30.63           H
ATOM    379  HG3 GLU A 134      17.539   8.339   4.158  1.00 30.63           H
ATOM    380  N   CYS A 135      14.816   6.910   8.178  1.00 21.66           N
ATOM    381  CA  CYS A 135      14.163   6.137   9.222  1.00 29.78           C
ATOM    382  C   CYS A 135      12.689   5.965   8.902  1.00 30.05           C
ATOM    383  O   CYS A 135      12.025   6.906   8.471  1.00 28.22           O
ATOM    384  CB  CYS A 135      14.256   6.826  10.607  1.00 32.41           C
ATOM    385  SG  CYS A 135      15.930   7.278  11.119  1.00 35.24           S
ATOM    386  H   CYS A 135      14.418   7.655   8.013  1.00 25.99           H
ATOM    387  HA  CYS A 135      14.572   5.260   9.283  1.00 35.73           H
ATOM    388  HB2 CYS A 135      13.727   7.639  10.584  1.00 38.90           H
ATOM    389  HB3 CYS A 135      13.897   6.223  11.277  1.00 38.90           H
ATOM    390  HG  CYS A 135      15.881   7.800  12.199  1.00 42.29           H
ATOM    391  N   GLU A 136      12.174   4.768   9.162  1.00 30.41           N
ATOM    392  CA  GLU A 136      10.734   4.568   9.216  1.00 35.87           C
ATOM    393  C   GLU A 136      10.166   5.355  10.390  1.00 33.08           C
ATOM    394  O   GLU A 136      10.804   5.487  11.434  1.00 34.81           O
ATOM    395  CB  GLU A 136      10.441   3.063   9.334  1.00 35.32           C
ATOM    396  CG  GLU A 136       8.994   2.635   9.499  1.00 42.38           C
ATOM    397  CD  GLU A 136       8.907   1.125   9.693  1.00 49.07           C
ATOM    398  OE1 GLU A 136       9.375   0.386   8.794  1.00 41.26           O
ATOM    399  OE2 GLU A 136       8.426   0.680  10.761  1.00 46.63           O1-
ATOM    400  H   GLU A 136      12.637   4.058   9.309  1.00 36.49           H
ATOM    401  HA  GLU A 136      10.329   4.898   8.399  1.00 43.05           H
ATOM    402  HB2 GLU A 136      10.775   2.630   8.532  1.00 42.39           H
ATOM    403  HB3 GLU A 136      10.926   2.724  10.102  1.00 42.39           H
ATOM    404  HG2 GLU A 136       8.615   3.069  10.279  1.00 50.86           H
ATOM    405  HG3 GLU A 136       8.493   2.872   8.702  1.00 50.86           H
ATOM    406  N   TYR A 137       8.981   5.923  10.195  1.00 33.54           N
ATOM    407  CA  TYR A 137       8.335   6.680  11.245  1.00 30.63           C
ATOM    408  C   TYR A 137       7.901   5.763  12.387  1.00 41.50           C
ATOM    409  O   TYR A 137       7.632   4.580  12.177  1.00 47.19           O
ATOM    410  CB  TYR A 137       7.135   7.439  10.697  1.00 30.31           C
ATOM    411  CG  TYR A 137       7.465   8.656   9.851  1.00 38.31           C
ATOM    412  CD1 TYR A 137       7.428   8.617   8.471  1.00 32.47           C
ATOM    413  CD2 TYR A 137       7.788   9.874  10.455  1.00 31.86           C
ATOM    414  CE1 TYR A 137       7.698   9.763   7.704  1.00 32.51           C
ATOM    415  CE2 TYR A 137       8.067  11.000   9.703  1.00 30.60           C
ATOM    416  CZ  TYR A 137       8.024  10.949   8.346  1.00 23.89           C
ATOM    417  OH  TYR A 137       8.299  12.101   7.648  1.00 27.99           O
ATOM    418  H   TYR A 137       8.534   5.883   9.461  1.00 40.25           H
ATOM    419  HA  TYR A 137       8.963   7.328  11.601  1.00 36.75           H
ATOM    420  HB2 TYR A 137       6.615   6.833  10.145  1.00 36.38           H
ATOM    421  HB3 TYR A 137       6.595   7.741  11.444  1.00 36.38           H
ATOM    422  HD1 TYR A 137       7.203   7.823   8.043  1.00 38.97           H
ATOM    423  HD2 TYR A 137       7.816   9.928  11.383  1.00 38.23           H
ATOM    424  HE1 TYR A 137       7.673   9.724   6.775  1.00 39.02           H
ATOM    425  HE2 TYR A 137       8.279  11.799  10.128  1.00 36.72           H
ATOM    426  HH  TYR A 137       8.236  11.958   6.822  1.00 33.59           H
ATOM    427  N   PRO A 138       7.849   6.271  13.616  1.00 33.12           N
ATOM    428  CA  PRO A 138       7.573   5.387  14.744  1.00 40.66           C
ATOM    429  C   PRO A 138       6.147   4.883  14.689  1.00 45.86           C
ATOM    430  O   PRO A 138       5.256   5.541  14.119  1.00 47.32           O
ATOM    431  CB  PRO A 138       7.822   6.280  15.976  1.00 39.83           C
ATOM    432  CG  PRO A 138       7.721   7.673  15.458  1.00 37.35           C
ATOM    433  CD  PRO A 138       8.234   7.623  14.064  1.00 38.49           C
ATOM    434  HA  PRO A 138       8.188   4.637  14.752  1.00 48.79           H
ATOM    435  HB2 PRO A 138       7.142   6.111  16.646  1.00 47.80           H
ATOM    436  HB3 PRO A 138       8.708   6.108  16.332  1.00 47.80           H
ATOM    437  HG2 PRO A 138       6.794   7.958  15.471  1.00 44.82           H
ATOM    438  HG3 PRO A 138       8.268   8.262  16.001  1.00 44.82           H
ATOM    439  HD2 PRO A 138       7.799   8.298  13.519  1.00 46.19           H
ATOM    440  HD3 PRO A 138       9.198   7.722  14.054  1.00 46.19           H
ATOM    441  N   PRO A 139       5.870   3.718  15.266  1.00 47.94           N
ATOM    442  CA  PRO A 139       4.498   3.219  15.290  1.00 51.90           C
ATOM    443  C   PRO A 139       3.594   4.157  16.072  1.00 54.23           C
ATOM    444  O   PRO A 139       4.046   4.957  16.892  1.00 55.44           O
ATOM    445  CB  PRO A 139       4.631   1.860  15.974  1.00 49.78           C
ATOM    446  CG  PRO A 139       5.814   2.017  16.859  1.00 50.15           C
ATOM    447  CD  PRO A 139       6.769   2.884  16.088  1.00 51.00           C
ATOM    448  HA  PRO A 139       4.156   3.103  14.390  1.00 62.28           H
ATOM    449  HB2 PRO A 139       3.834   1.671  16.493  1.00 59.74           H
ATOM    450  HB3 PRO A 139       4.785   1.169  15.310  1.00 59.74           H
ATOM    451  HG2 PRO A 139       5.549   2.451  17.686  1.00 60.18           H
ATOM    452  HG3 PRO A 139       6.207   1.149  17.038  1.00 60.18           H
ATOM    453  HD2 PRO A 139       7.288   3.438  16.692  1.00 61.20           H
ATOM    454  HD3 PRO A 139       7.339   2.340  15.522  1.00 61.20           H
ATOM    455  N   THR A 140       2.289   4.055  15.799  1.00 57.54           N
ATOM    456  CA  THR A 140       1.294   4.881  16.465  1.00 57.23           C
ATOM    457  C   THR A 140       0.519   3.965  17.403  1.00 64.61           C
ATOM    458  O   THR A 140       1.064   3.556  18.450  1.00 64.73           O
ATOM    459  CB  THR A 140       0.402   5.598  15.437  1.00 62.10           C
ATOM    460  OG1 THR A 140       1.211   6.328  14.511  1.00 63.75           O
ATOM    461  CG2 THR A 140      -0.548   6.568  16.109  1.00 59.84           C
ATOM    462  H   THR A 140       1.958   3.507  15.224  1.00 69.05           H
ATOM    463  HA  THR A 140       1.742   5.555  17.000  1.00 68.67           H
ATOM    464  HB  THR A 140      -0.124   4.941  14.955  1.00 74.52           H
ATOM    465  HG1 THR A 140       1.728   5.804  14.105  1.00 76.50           H
ATOM    466 HG21 THR A 140      -1.099   7.007  15.442  1.00 71.80           H
ATOM    467 HG22 THR A 140      -1.122   6.094  16.730  1.00 71.80           H
ATOM    468 HG23 THR A 140      -0.045   7.241  16.595  1.00 71.80           H
ATOM    469  N   GLN A 141      -0.725   3.596  17.080  1.00 66.67           N
ATOM    470  CA  GLN A 141      -1.581   2.780  17.940  1.00 65.35           C
ATOM    471  C   GLN A 141      -2.876   2.422  17.207  1.00 63.77           C
ATOM    472  O   GLN A 141      -3.863   2.025  17.834  1.00 64.06           O
ATOM    473  CB  GLN A 141      -1.887   3.527  19.243  1.00 65.08           C
ATOM    474  CG  GLN A 141      -2.420   4.939  19.016  1.00 61.62           C
ATOM    475  CD  GLN A 141      -2.460   5.759  20.283  1.00 66.31           C
ATOM    476  OE1 GLN A 141      -1.691   6.711  20.426  1.00 65.12           O
ATOM    477  NE2 GLN A 141      -3.349   5.397  21.215  1.00 65.52           N
ATOM    478  H   GLN A 141      -1.105   3.815  16.341  1.00 80.00           H
ATOM    479  HA  GLN A 141      -1.120   1.957  18.163  1.00 78.42           H
ATOM    480  HB2 GLN A 141      -2.556   3.032  19.740  1.00 78.09           H
ATOM    481  HB3 GLN A 141      -1.072   3.596  19.764  1.00 78.09           H
ATOM    482  HG2 GLN A 141      -1.846   5.395  18.381  1.00 73.94           H
ATOM    483  HG3 GLN A 141      -3.323   4.883  18.666  1.00 73.94           H
ATOM    484 HE21 GLN A 141      -3.866   4.724  21.077  1.00 78.63           H
ATOM    485 HE22 GLN A 141      -3.404   5.839  21.951  1.00 78.63           H
ATOM    486  N   ASP A 142      -2.874   2.554  15.879  1.00 63.57           N
ATOM    487  CA  ASP A 142      -4.062   2.349  15.059  1.00 65.91           C
ATOM    488  C   ASP A 142      -3.640   2.010  13.631  1.00 65.24           C
ATOM    489  O   ASP A 142      -4.277   2.445  12.661  1.00 65.97           O
ATOM    490  CB  ASP A 142      -4.955   3.598  15.066  1.00 64.93           C
ATOM    491  CG  ASP A 142      -4.327   4.766  14.323  1.00 66.70           C
ATOM    492  OD1 ASP A 142      -3.272   5.264  14.774  1.00 69.72           O
ATOM    493  OD2 ASP A 142      -4.875   5.168  13.272  1.00 68.45           O1-
ATOM    494  H   ASP A 142      -2.177   2.766  15.422  1.00 76.28           H
ATOM    495  HA  ASP A 142      -4.574   1.605  15.413  1.00 79.10           H
ATOM    496  HB2 ASP A 142      -5.799   3.386  14.637  1.00 77.91           H
ATOM    497  HB3 ASP A 142      -5.108   3.872  15.984  1.00 77.91           H
ATOM    498  N   GLY A 143      -2.560   1.239  13.496  1.00 64.53           N
ATOM    499  CA  GLY A 143      -2.032   0.907  12.187  1.00 64.85           C
ATOM    500  C   GLY A 143      -1.449   2.086  11.440  1.00 68.08           C
ATOM    501  O   GLY A 143      -1.288   2.017  10.211  1.00 60.95           O
ATOM    502  H   GLY A 143      -2.119   0.899  14.151  1.00 77.44           H
ATOM    503  HA2 GLY A 143      -1.337   0.238  12.285  1.00 77.82           H
ATOM    504  HA3 GLY A 143      -2.742   0.528  11.645  1.00 77.82           H
ATOM    505  N   ARG A 144      -1.132   3.168  12.152  1.00 69.89           N
ATOM    506  CA  ARG A 144      -0.603   4.408  11.569  1.00 68.48           C
ATOM    507  C   ARG A 144       0.918   4.469  11.706  1.00 68.64           C
ATOM    508  O   ARG A 144       1.502   5.466  12.142  1.00 65.36           O
ATOM    509  CB  ARG A 144      -1.270   5.619  12.227  1.00 66.59           C
ATOM    510  CG  ARG A 144      -1.625   6.770  11.252  1.00 66.35           C
ATOM    511  CD  ARG A 144      -0.387   7.428  10.619  1.00 66.35           C
ATOM    512  NE  ARG A 144      -0.754   8.479   9.663  1.00 66.65           N
ATOM    513  CZ  ARG A 144       0.080   9.395   9.173  1.00 62.85           C
ATOM    514  NH1 ARG A 144       1.364   9.415   9.542  1.00 53.38           N
ATOM    515  NH2 ARG A 144      -0.380  10.291   8.309  1.00 62.56           N1+
ATOM    516  H   ARG A 144      -1.217   3.211  13.007  1.00 83.87           H
ATOM    517  HA  ARG A 144      -0.818   4.426  10.624  1.00 82.18           H
ATOM    518  HB2 ARG A 144      -2.093   5.328  12.649  1.00 79.90           H
ATOM    519  HB3 ARG A 144      -0.669   5.978  12.898  1.00 79.90           H
ATOM    520  HG2 ARG A 144      -2.175   6.417  10.535  1.00 79.62           H
ATOM    521  HG3 ARG A 144      -2.112   7.454  11.737  1.00 79.62           H
ATOM    522  HD2 ARG A 144       0.153   7.829  11.317  1.00 79.62           H
ATOM    523  HD3 ARG A 144       0.125   6.754  10.145  1.00 79.62           H
ATOM    524  HE  ARG A 144      -1.572   8.505   9.398  1.00 79.99           H
ATOM    525 HH11 ARG A 144       1.660   8.832  10.101  1.00 64.05           H
ATOM    526 HH12 ARG A 144       1.894  10.011   9.220  1.00 64.05           H
ATOM    527 HH21 ARG A 144      -1.207  10.276   8.074  1.00 75.07           H
ATOM    528 HH22 ARG A 144       0.148  10.888   7.987  1.00 75.07           H
ATOM    529  N   THR A 145       1.585   3.378  11.327  1.00 70.64           N
ATOM    530  CA  THR A 145       3.040   3.314  11.409  1.00 67.58           C
ATOM    531  C   THR A 145       3.652   4.014  10.200  1.00 65.10           C
ATOM    532  O   THR A 145       3.269   5.147   9.873  1.00 62.54           O
ATOM    533  CB  THR A 145       3.511   1.860  11.487  1.00 62.81           C
ATOM    534  OG1 THR A 145       3.242   1.219  10.238  1.00 65.06           O
ATOM    535  CG2 THR A 145       2.788   1.103  12.612  1.00 63.55           C
ATOM    536  H   THR A 145       1.217   2.664  11.019  1.00 84.76           H
ATOM    537  HA  THR A 145       3.336   3.774  12.211  1.00 81.10           H
ATOM    538  HB  THR A 145       4.464   1.838  11.664  1.00 75.37           H
ATOM    539  HG1 THR A 145       3.496   0.419  10.266  1.00 78.07           H
ATOM    540 HG21 THR A 145       3.098   0.185  12.646  1.00 76.26           H
ATOM    541 HG22 THR A 145       2.966   1.529  13.465  1.00 76.26           H
ATOM    542 HG23 THR A 145       1.831   1.107  12.451  1.00 76.26           H
ATOM    543  N   ALA A 146       4.594   3.334   9.524  1.00 61.97           N
ATOM    544  CA  ALA A 146       5.230   3.896   8.340  1.00 61.94           C
ATOM    545  C   ALA A 146       5.846   2.861   7.418  1.00 61.20           C
ATOM    546  O   ALA A 146       6.396   3.245   6.379  1.00 63.21           O
ATOM    547  CB  ALA A 146       6.288   4.892   8.771  1.00 61.01           C
ATOM    548  H   ALA A 146       4.876   2.550   9.736  1.00 74.37           H
ATOM    549  HA  ALA A 146       4.561   4.380   7.831  1.00 74.33           H
ATOM    550  HB1 ALA A 146       6.710   5.265   7.981  1.00 73.22           H
ATOM    551  HB2 ALA A 146       5.867   5.598   9.285  1.00 73.22           H
ATOM    552  HB3 ALA A 146       6.949   4.435   9.314  1.00 73.22           H
ATOM    553  N   ALA A 147       5.777   1.571   7.743  1.00 62.05           N
ATOM    554  CA  ALA A 147       6.269   0.550   6.829  1.00 62.26           C
ATOM    555  C   ALA A 147       5.459   0.568   5.535  1.00 62.88           C
ATOM    556  O   ALA A 147       5.776  -0.160   4.585  1.00 67.85           O
ATOM    557  CB  ALA A 147       6.216  -0.830   7.490  1.00 63.38           C
ATOM    558  H   ALA A 147       5.454   1.267   8.479  1.00 74.46           H
ATOM    559  HA  ALA A 147       7.194   0.741   6.608  1.00 74.71           H
ATOM    560  HB1 ALA A 147       6.548  -1.493   6.864  1.00 76.06           H
ATOM    561  HB2 ALA A 147       6.770  -0.820   8.286  1.00 76.06           H
ATOM    562  HB3 ALA A 147       5.297  -1.030   7.728  1.00 76.06           H
ATOM    563  N   TRP A 148       4.394   1.373   5.510  1.00 58.47           N
ATOM    564  CA  TRP A 148       3.583   1.624   4.328  1.00 61.88           C
ATOM    565  C   TRP A 148       3.969   2.902   3.602  1.00 61.20           C
ATOM    566  O   TRP A 148       3.797   2.979   2.378  1.00 56.13           O
ATOM    567  CB  TRP A 148       2.103   1.717   4.725  1.00 59.56           C
ATOM    568  CG  TRP A 148       1.801   2.805   5.714  1.00 57.83           C
ATOM    569  CD1 TRP A 148       1.925   2.735   7.077  1.00 60.64           C
ATOM    570  CD2 TRP A 148       1.316   4.124   5.425  1.00 61.75           C
ATOM    571  NE1 TRP A 148       1.549   3.928   7.648  1.00 57.90           N
ATOM    572  CE2 TRP A 148       1.170   4.795   6.656  1.00 59.50           C
ATOM    573  CE3 TRP A 148       0.989   4.802   4.244  1.00 59.77           C
ATOM    574  CZ2 TRP A 148       0.712   6.105   6.737  1.00 61.49           C
ATOM    575  CZ3 TRP A 148       0.542   6.102   4.326  1.00 56.72           C
ATOM    576  CH2 TRP A 148       0.406   6.741   5.565  1.00 63.24           C
ATOM    577  H   TRP A 148       4.115   1.801   6.202  1.00 70.16           H
ATOM    578  HA  TRP A 148       3.684   0.883   3.710  1.00 74.26           H
ATOM    579  HB2 TRP A 148       1.577   1.888   3.928  1.00 71.47           H
ATOM    580  HB3 TRP A 148       1.833   0.874   5.121  1.00 71.47           H
ATOM    581  HD1 TRP A 148       2.220   1.989   7.547  1.00 72.77           H
ATOM    582  HE1 TRP A 148       1.549   4.101   8.490  1.00 69.48           H
ATOM    583  HE3 TRP A 148       1.076   4.383   3.418  1.00 71.72           H
ATOM    584  HZ2 TRP A 148       0.625   6.535   7.557  1.00 73.79           H
ATOM    585  HZ3 TRP A 148       0.321   6.561   3.547  1.00 68.07           H
ATOM    586  HH2 TRP A 148       0.100   7.619   5.592  1.00 75.89           H
ATOM    587  N   ARG A 149       4.468   3.906   4.335  1.00 57.56           N
ATOM    588  CA  ARG A 149       4.851   5.174   3.721  1.00 60.60           C
ATOM    589  C   ARG A 149       5.999   4.977   2.745  1.00 56.98           C
ATOM    590  O   ARG A 149       5.888   5.307   1.564  1.00 56.41           O
ATOM    591  CB  ARG A 149       5.248   6.194   4.793  1.00 57.24           C
ATOM    592  CG  ARG A 149       4.090   6.878   5.458  1.00 56.24           C
ATOM    593  CD  ARG A 149       4.569   7.888   6.485  1.00 55.70           C
ATOM    594  NE  ARG A 149       3.467   8.709   6.976  1.00 53.20           N
ATOM    595  CZ  ARG A 149       2.896   9.686   6.282  1.00 53.18           C
ATOM    596  NH1 ARG A 149       3.324   9.979   5.062  1.00 50.06           N
ATOM    597  NH2 ARG A 149       1.894  10.368   6.811  1.00 55.92           N
ATOM    598  H   ARG A 149       4.593   3.874   5.185  1.00 69.07           H
ATOM    599  HA  ARG A 149       4.094   5.531   3.230  1.00 72.72           H
ATOM    600  HB2 ARG A 149       5.798   6.879   4.381  1.00 68.69           H
ATOM    601  HB3 ARG A 149       5.757   5.738   5.482  1.00 68.69           H
ATOM    602  HG2 ARG A 149       3.544   6.217   5.911  1.00 67.49           H
ATOM    603  HG3 ARG A 149       3.566   7.347   4.789  1.00 67.49           H
ATOM    604  HD2 ARG A 149       5.226   8.474   6.077  1.00 66.85           H
ATOM    605  HD3 ARG A 149       4.959   7.419   7.239  1.00 66.85           H
ATOM    606  HE  ARG A 149       3.168   8.549   7.767  1.00 63.84           H
ATOM    607 HH11 ARG A 149       2.952  10.614   4.616  1.00 60.07           H
ATOM    608 HH12 ARG A 149       3.974   9.535   4.715  1.00 60.07           H
ATOM    609 HH21 ARG A 149       1.525  11.004   6.366  1.00 67.11           H
ATOM    610  N   THR A 150       7.113   4.417   3.215  1.00 56.78           N
ATOM    611  CA  THR A 150       8.258   4.255   2.323  1.00 61.55           C
ATOM    612  C   THR A 150       7.895   3.406   1.113  1.00 65.10           C
ATOM    613  O   THR A 150       8.675   3.346   0.150  1.00 60.57           O
ATOM    614  CB  THR A 150       9.462   3.665   3.084  1.00 68.10           C
ATOM    615  OG1 THR A 150       9.720   4.433   4.277  1.00 64.60           O
ATOM    616  CG2 THR A 150      10.723   3.692   2.218  1.00 66.31           C
ATOM    617  H   THR A 150       7.230   4.131   4.017  1.00 68.14           H
ATOM    618  HA  THR A 150       8.520   5.130   1.997  1.00 73.86           H
ATOM    619  HB  THR A 150       9.274   2.744   3.325  1.00 81.71           H
ATOM    620  HG1 THR A 150       9.890   5.231   4.074  1.00 77.53           H
ATOM    621 HG21 THR A 150      11.470   3.317   2.710  1.00 79.57           H
ATOM    622 HG22 THR A 150      10.582   3.170   1.413  1.00 79.57           H
ATOM    623 HG23 THR A 150      10.934   4.605   1.969  1.00 79.57           H
ATOM    624  N   THR A 151       6.704   2.801   1.131  1.00 65.98           N
ATOM    625  CA  THR A 151       6.205   1.942   0.071  1.00 63.34           C
ATOM    626  C   THR A 151       5.087   2.571  -0.763  1.00 60.50           C
ATOM    627  O   THR A 151       5.027   2.329  -1.971  1.00 60.15           O
ATOM    628  CB  THR A 151       5.690   0.625   0.682  1.00 64.79           C
ATOM    629  OG1 THR A 151       4.318   0.772   1.090  1.00 68.00           O
ATOM    630  CG2 THR A 151       6.532   0.261   1.914  1.00 66.22           C
ATOM    631  H   THR A 151       6.148   2.883   1.781  1.00 79.18           H
ATOM    632  HA  THR A 151       6.937   1.726  -0.528  1.00 76.00           H
ATOM    633  HB  THR A 151       5.982   0.000   0.000  1.00  0.00           H
ATOM    634  HG1 THR A 151       4.253   1.381   1.665  1.00 81.60           H
ATOM    635 HG21 THR A 151       6.211  -0.568   2.302  1.00 79.47           H
ATOM    636 HG22 THR A 151       7.462   0.151   1.659  1.00 79.47           H
ATOM    637 HG23 THR A 151       6.469   0.965   2.578  1.00 79.47           H
ATOM    638  N   SER A 152       4.205   3.373  -0.154  1.00 58.65           N
ATOM    639  CA  SER A 152       3.053   3.912  -0.864  1.00 56.87           C
ATOM    640  C   SER A 152       3.479   4.584  -2.162  1.00 57.29           C
ATOM    641  O   SER A 152       4.576   5.140  -2.276  1.00 49.45           O
ATOM    642  CB  SER A 152       2.300   4.922  -0.011  1.00 56.90           C
ATOM    643  OG  SER A 152       1.274   5.515  -0.782  1.00 56.57           O
ATOM    644  H   SER A 152       4.256   3.617   0.669  1.00 70.38           H
ATOM    645  HA  SER A 152       2.446   3.188  -1.083  1.00 68.24           H
ATOM    646  HB2 SER A 152       1.907   4.468   0.750  1.00 68.28           H
ATOM    647  HB3 SER A 152       2.915   5.610   0.288  1.00 68.28           H
ATOM    648  HG  SER A 152       0.853   6.074  -0.318  1.00 67.88           H
ATOM    649  N   GLU A 153       2.572   4.555  -3.138  1.00 55.57           N
ATOM    650  CA  GLU A 153       2.851   5.085  -4.464  1.00 57.42           C
ATOM    651  C   GLU A 153       2.551   6.573  -4.551  1.00 51.52           C
ATOM    652  O   GLU A 153       3.313   7.326  -5.164  1.00 46.17           O
ATOM    653  CB  GLU A 153       2.037   4.334  -5.519  1.00 57.10           C
ATOM    654  CG  GLU A 153       2.434   4.670  -6.960  1.00 59.24           C
ATOM    655  CD  GLU A 153       3.722   3.971  -7.401  1.00 64.68           C
ATOM    656  OE1 GLU A 153       4.788   4.171  -6.764  1.00 62.54           O
ATOM    657  OE2 GLU A 153       3.658   3.210  -8.397  1.00 66.21           O1-
ATOM    658  H   GLU A 153       1.780   4.230  -3.053  1.00 66.68           H
ATOM    659  HA  GLU A 153       3.792   4.957  -4.663  1.00 68.90           H
ATOM    660  HB2 GLU A 153       2.163   3.381  -5.392  1.00 68.52           H
ATOM    661  HB3 GLU A 153       1.100   4.560  -5.409  1.00 68.52           H
ATOM    662  HG2 GLU A 153       1.722   4.391  -7.557  1.00 71.09           H
ATOM    663  HG3 GLU A 153       2.572   5.628  -7.034  1.00 71.09           H
ATOM    664  N   GLU A 154       1.435   7.007  -3.972  1.00 49.97           N
ATOM    665  CA  GLU A 154       1.152   8.431  -3.942  1.00 53.82           C
ATOM    666  C   GLU A 154       2.138   9.177  -3.050  1.00 51.31           C
ATOM    667  O   GLU A 154       2.452  10.337  -3.335  1.00 44.06           O
ATOM    668  CB  GLU A 154      -0.271   8.675  -3.469  1.00 45.65           C
ATOM    669  CG  GLU A 154      -0.538   8.113  -2.087  1.00 59.13           C
ATOM    670  CD  GLU A 154      -1.926   8.457  -1.575  1.00 61.05           C
ATOM    671  OE1 GLU A 154      -2.188   9.667  -1.401  1.00 62.98           O
ATOM    672  OE2 GLU A 154      -2.747   7.530  -1.356  1.00 61.99           O1-
ATOM    673  H   GLU A 154       0.842   6.508  -3.599  1.00 59.97           H
ATOM    674  HA  GLU A 154       1.233   8.788  -4.840  1.00 64.59           H
ATOM    675  HB2 GLU A 154      -0.435   9.631  -3.440  1.00 54.78           H
ATOM    676  HB3 GLU A 154      -0.886   8.252  -4.088  1.00 54.78           H
ATOM    677  HG2 GLU A 154      -0.461   7.146  -2.118  1.00 70.96           H
ATOM    678  HG3 GLU A 154       0.111   8.478  -1.466  1.00 70.96           H
ATOM    679  N   LYS A 155       2.633   8.536  -1.977  1.00 47.57           N
ATOM    680  CA  LYS A 155       3.621   9.181  -1.112  1.00 45.43           C
ATOM    681  C   LYS A 155       4.956   9.313  -1.816  1.00 43.24           C
ATOM    682  O   LYS A 155       5.601  10.362  -1.749  1.00 45.14           O
ATOM    683  CB  LYS A 155       3.818   8.397   0.183  1.00 51.27           C
ATOM    684  CG  LYS A 155       2.661   8.431   1.130  1.00 48.88           C
ATOM    685  CD  LYS A 155       2.330   9.834   1.531  1.00 48.67           C
ATOM    686  CE  LYS A 155       1.139   9.865   2.433  1.00 48.32           C
ATOM    687  NZ  LYS A 155       0.726  11.268   2.689  1.00 43.32           N1+
ATOM    688  H   LYS A 155       2.413   7.740  -1.736  1.00 57.08           H
ATOM    689  HA  LYS A 155       3.311  10.071  -0.883  1.00 54.51           H
ATOM    690  HB2 LYS A 155       3.983   7.468  -0.042  1.00 61.53           H
ATOM    691  HB3 LYS A 155       4.587   8.759   0.649  1.00 61.53           H
ATOM    692  HG2 LYS A 155       1.882   8.046   0.699  1.00 58.65           H
ATOM    693  HG3 LYS A 155       2.885   7.930   1.929  1.00 58.65           H
ATOM    694  HD2 LYS A 155       3.083  10.219   2.006  1.00 58.40           H
ATOM    695  HD3 LYS A 155       2.127  10.356   0.739  1.00 58.40           H
ATOM    696  HE2 LYS A 155       0.401   9.398   2.012  1.00 57.99           H
ATOM    697  HE3 LYS A 155       1.364   9.450   3.281  1.00 57.99           H
ATOM    698  HZ1 LYS A 155       0.017  11.283   3.226  1.00 51.99           H
ATOM    699  HZ2 LYS A 155       1.392  11.715   3.075  1.00 51.99           H
ATOM    700  HZ3 LYS A 155       0.516  11.667   1.922  1.00 51.99           H
ATOM    701  N   LYS A 156       5.409   8.245  -2.471  1.00 42.79           N
ATOM    702  CA  LYS A 156       6.627   8.344  -3.257  1.00 41.65           C
ATOM    703  C   LYS A 156       6.518   9.449  -4.279  1.00 38.37           C
ATOM    704  O   LYS A 156       7.537  10.038  -4.667  1.00 37.60           O
ATOM    705  CB  LYS A 156       6.935   7.022  -3.969  1.00 48.13           C
ATOM    706  CG  LYS A 156       7.383   5.888  -3.059  1.00 50.60           C
ATOM    707  CD  LYS A 156       7.656   4.604  -3.861  1.00 53.51           C
ATOM    708  CE  LYS A 156       8.083   3.435  -2.962  1.00 55.66           C
ATOM    709  NZ  LYS A 156       8.535   2.227  -3.749  1.00 54.68           N1+
ATOM    710  H   LYS A 156       5.036   7.470  -2.475  1.00 51.34           H
ATOM    711  HA  LYS A 156       7.369   8.549  -2.667  1.00 49.98           H
ATOM    712  HB2 LYS A 156       6.135   6.727  -4.432  1.00 57.75           H
ATOM    713  HB3 LYS A 156       7.644   7.177  -4.613  1.00 57.75           H
ATOM    714  HG2 LYS A 156       8.202   6.145  -2.607  1.00 60.72           H
ATOM    715  HG3 LYS A 156       6.685   5.702  -2.412  1.00 60.72           H
ATOM    716  HD2 LYS A 156       6.847   4.345  -4.328  1.00 64.22           H
ATOM    717  HD3 LYS A 156       8.369   4.772  -4.496  1.00 64.22           H
ATOM    718  HE2 LYS A 156       8.821   3.721  -2.402  1.00 66.79           H
ATOM    719  HE3 LYS A 156       7.331   3.170  -2.410  1.00 66.79           H
ATOM    720  HZ1 LYS A 156       8.773   1.574  -3.193  1.00 65.62           H
ATOM    721  HZ2 LYS A 156       7.873   1.937  -4.268  1.00 65.62           H
ATOM    722  HZ3 LYS A 156       9.231   2.440  -4.260  1.00 65.62           H
ATOM    723  N   ALA A 157       5.297   9.717  -4.754  1.00 37.12           N
ATOM    724  CA  ALA A 157       5.092  10.786  -5.717  1.00 43.72           C
ATOM    725  C   ALA A 157       5.201  12.141  -5.039  1.00 36.16           C
ATOM    726  O   ALA A 157       5.880  13.036  -5.537  1.00 34.01           O
ATOM    727  CB  ALA A 157       3.731  10.642  -6.384  1.00 34.13           C
ATOM    728  H   ALA A 157       4.582   9.294  -4.534  1.00 44.55           H
ATOM    729  HA  ALA A 157       5.775  10.734  -6.404  1.00 52.47           H
ATOM    730  HB1 ALA A 157       3.614  11.364  -7.021  1.00 40.96           H
ATOM    731  HB2 ALA A 157       3.694   9.787  -6.841  1.00 40.96           H
ATOM    732  HB3 ALA A 157       3.041  10.685  -5.704  1.00 40.96           H
ATOM    733  N   LEU A 158       4.488  12.323  -3.928  1.00 36.35           N
ATOM    734  CA  LEU A 158       4.645  13.539  -3.146  1.00 41.12           C
ATOM    735  C   LEU A 158       6.096  13.736  -2.742  1.00 32.44           C
ATOM    736  O   LEU A 158       6.627  14.844  -2.840  1.00 35.00           O
ATOM    737  CB  LEU A 158       3.756  13.493  -1.908  1.00 40.86           C
ATOM    738  CG  LEU A 158       2.251  13.440  -2.123  1.00 47.10           C
ATOM    739  CD1 LEU A 158       1.534  13.463  -0.779  1.00 43.86           C
ATOM    740  CD2 LEU A 158       1.765  14.588  -3.005  1.00 49.41           C
ATOM    741  H   LEU A 158       3.915  11.764  -3.613  1.00 43.62           H
ATOM    742  HA  LEU A 158       4.374  14.301  -3.683  1.00 49.34           H
ATOM    743  HB2 LEU A 158       3.998  12.705  -1.396  1.00 49.04           H
ATOM    744  HB3 LEU A 158       3.940  14.284  -1.378  1.00 49.04           H
ATOM    745  HG  LEU A 158       2.026  12.607  -2.566  1.00 56.52           H
ATOM    746 HD11 LEU A 158       0.576  13.429  -0.933  1.00 52.63           H
ATOM    747 HD12 LEU A 158       1.813  12.694  -0.259  1.00 52.63           H
ATOM    748 HD13 LEU A 158       1.765  14.281  -0.312  1.00 52.63           H
ATOM    749 HD21 LEU A 158       0.804  14.516  -3.115  1.00 59.30           H
ATOM    750 HD22 LEU A 158       1.987  15.430  -2.578  1.00 59.30           H
ATOM    751 HD23 LEU A 158       2.203  14.529  -3.869  1.00 59.30           H
ATOM    752  N   ASP A 159       6.767  12.677  -2.305  1.00 29.44           N
ATOM    753  CA  ASP A 159       8.157  12.850  -1.889  1.00 36.94           C
ATOM    754  C   ASP A 159       9.017  13.279  -3.063  1.00 36.08           C
ATOM    755  O   ASP A 159       9.688  14.311  -3.003  1.00 31.54           O
ATOM    756  CB  ASP A 159       8.725  11.577  -1.263  1.00 40.67           C
ATOM    757  CG  ASP A 159      10.171  11.776  -0.778  1.00 39.18           C
ATOM    758  OD1 ASP A 159      10.376  12.636   0.093  1.00 35.20           O
ATOM    759  OD2 ASP A 159      11.105  11.132  -1.307  1.00 46.19           O1-
ATOM    760  H   ASP A 159       6.458  11.877  -2.241  1.00 35.32           H
ATOM    761  HA  ASP A 159       8.197  13.552  -1.220  1.00 44.33           H
ATOM    762  HB2 ASP A 159       8.181  11.327  -0.499  1.00 48.80           H
ATOM    763  HB3 ASP A 159       8.721  10.867  -1.924  1.00 48.80           H
ATOM    764  N   GLN A 160       8.977  12.516  -4.159  1.00 28.75           N
ATOM    765  CA  GLN A 160       9.824  12.813  -5.306  1.00 29.96           C
ATOM    766  C   GLN A 160       9.533  14.190  -5.885  1.00 36.16           C
ATOM    767  O   GLN A 160      10.408  14.791  -6.515  1.00 32.82           O
ATOM    768  CB  GLN A 160       9.640  11.741  -6.391  1.00 39.56           C
ATOM    769  CG  GLN A 160      10.963  11.214  -6.983  1.00 40.51           C
ATOM    770  CD  GLN A 160      11.613  12.173  -7.966  1.00 42.91           C
ATOM    771  OE1 GLN A 160      10.970  13.078  -8.517  1.00 53.21           O
ATOM    772  NE2 GLN A 160      12.894  11.973  -8.200  1.00 46.87           N
ATOM    773  H   GLN A 160       8.471  11.827  -4.258  1.00 34.49           H
ATOM    774  HA  GLN A 160      10.752  12.797  -5.025  1.00 35.96           H
ATOM    775  HB2 GLN A 160       9.166  10.987  -6.007  1.00 47.47           H
ATOM    776  HB3 GLN A 160       9.121  12.119  -7.118  1.00 47.47           H
ATOM    777  HG2 GLN A 160      11.590  11.060  -6.259  1.00 48.62           H
ATOM    778  HG3 GLN A 160      10.788  10.382  -7.450  1.00 48.62           H
ATOM    779 HE21 GLN A 160      13.309  11.331  -7.805  1.00 56.25           H
ATOM    780 HE22 GLN A 160      13.316  12.484  -8.748  1.00 56.25           H
ATOM    781  N   ALA A 161       8.315  14.708  -5.689  1.00 34.29           N
ATOM    782  CA  ALA A 161       7.993  16.042  -6.183  1.00 38.42           C
ATOM    783  C   ALA A 161       8.836  17.120  -5.511  1.00 40.32           C
ATOM    784  O   ALA A 161       9.060  18.193  -6.095  1.00 33.92           O
ATOM    785  CB  ALA A 161       6.508  16.328  -5.969  1.00 36.37           C
ATOM    786  H   ALA A 161       7.671  14.311  -5.281  1.00 41.14           H
ATOM    787  HA  ALA A 161       8.170  16.076  -7.136  1.00 46.10           H
ATOM    788  HB1 ALA A 161       6.308  17.217  -6.302  1.00 43.65           H
ATOM    789  HB2 ALA A 161       5.988  15.668  -6.453  1.00 43.65           H
ATOM    790  HB3 ALA A 161       6.311  16.276  -5.021  1.00 43.65           H
ATOM    791  N   SER A 162       9.316  16.871  -4.294  1.00 33.52           N
ATOM    792  CA  SER A 162      10.111  17.869  -3.586  1.00 31.18           C
ATOM    793  C   SER A 162      11.597  17.538  -3.601  1.00 33.27           C
ATOM    794  O   SER A 162      12.376  18.117  -2.823  1.00 30.57           O
ATOM    795  CB  SER A 162       9.599  18.030  -2.158  1.00 31.42           C
ATOM    796  OG  SER A 162       8.411  18.807  -2.124  1.00 29.09           O
ATOM    797  H   SER A 162       9.196  16.138  -3.860  1.00 40.22           H
ATOM    798  HA  SER A 162      10.000  18.723  -4.033  1.00 37.42           H
ATOM    799  HB2 SER A 162       9.411  17.153  -1.790  1.00 37.70           H
ATOM    800  HB3 SER A 162      10.279  18.473  -1.628  1.00 37.70           H
ATOM    801  HG  SER A 162       8.142  18.886  -1.332  1.00 34.91           H
ATOM    802  N   GLU A 163      12.010  16.672  -4.524  1.00 30.19           N
ATOM    803  CA  GLU A 163      13.374  16.145  -4.521  1.00 35.55           C
ATOM    804  C   GLU A 163      14.408  17.261  -4.619  1.00 31.81           C
ATOM    805  O   GLU A 163      15.499  17.153  -4.049  1.00 26.09           O
ATOM    806  CB  GLU A 163      13.559  15.149  -5.676  1.00 33.69           C
ATOM    807  CG  GLU A 163      14.834  14.285  -5.599  1.00 25.89           C
ATOM    808  CD  GLU A 163      14.857  13.371  -4.372  1.00 30.82           C
ATOM    809  OE1 GLU A 163      13.776  13.136  -3.772  1.00 38.28           O
ATOM    810  OE2 GLU A 163      15.951  12.889  -3.998  1.00 35.73           O1-
ATOM    811  H   GLU A 163      11.520  16.374  -5.164  1.00 36.22           H
ATOM    812  HA  GLU A 163      13.525  15.669  -3.689  1.00 42.65           H
ATOM    813  HB2 GLU A 163      12.799  14.546  -5.688  1.00 40.43           H
ATOM    814  HB3 GLU A 163      13.593  15.646  -6.508  1.00 40.43           H
ATOM    815  HG2 GLU A 163      14.886  13.726  -6.390  1.00 31.07           H
ATOM    816  HG3 GLU A 163      15.608  14.868  -5.553  1.00 31.07           H
ATOM    817  N   GLU A 164      14.115  18.319  -5.377  1.00 33.99           N
ATOM    818  CA  GLU A 164      15.095  19.402  -5.485  1.00 31.15           C
ATOM    819  C   GLU A 164      15.277  20.115  -4.139  1.00 23.37           C
ATOM    820  O   GLU A 164      16.399  20.520  -3.810  1.00 30.34           O
ATOM    821  CB  GLU A 164      14.700  20.379  -6.604  1.00 29.01           C
ATOM    822  CG  GLU A 164      15.063  19.834  -8.041  1.00 36.93           C
ATOM    823  CD  GLU A 164      14.351  20.577  -9.169  1.00 42.55           C
ATOM    824  OE1 GLU A 164      14.451  21.825  -9.217  1.00 44.18           O
ATOM    825  OE2 GLU A 164      13.677  19.916  -9.999  1.00 41.28           O1-
ATOM    826  H   GLU A 164      13.388  18.433  -5.822  1.00 40.78           H
ATOM    827  HA  GLU A 164      15.952  19.016  -5.726  1.00 37.37           H
ATOM    828  HB2 GLU A 164      13.741  20.526  -6.572  1.00 34.81           H
ATOM    829  HB3 GLU A 164      15.170  21.217  -6.473  1.00 34.81           H
ATOM    830  HG2 GLU A 164      16.018  19.927  -8.179  1.00 44.32           H
ATOM    831  HG3 GLU A 164      14.811  18.899  -8.094  1.00 44.32           H
ATOM    832  N   ILE A 165      14.213  20.225  -3.333  1.00 25.48           N
ATOM    833  CA  ILE A 165      14.318  20.788  -1.987  1.00 24.25           C
ATOM    834  C   ILE A 165      15.168  19.898  -1.077  1.00 30.53           C
ATOM    835  O   ILE A 165      16.112  20.361  -0.411  1.00 19.34           O
ATOM    836  CB  ILE A 165      12.914  20.979  -1.401  1.00 28.59           C
ATOM    837  CG1 ILE A 165      12.115  21.932  -2.318  1.00 27.41           C
ATOM    838  CG2 ILE A 165      12.983  21.469   0.080  1.00 23.99           C
ATOM    839  CD1 ILE A 165      10.641  22.153  -1.870  1.00 33.58           C
ATOM    840  H   ILE A 165      13.417  19.978  -3.547  1.00 30.57           H
ATOM    841  HA  ILE A 165      14.744  21.658  -2.040  1.00 29.09           H
ATOM    842  HB  ILE A 165      12.469  20.117  -1.408  1.00 34.30           H
ATOM    843 HG12 ILE A 165      12.554  22.797  -2.327  1.00 32.89           H
ATOM    844 HG13 ILE A 165      12.100  21.563  -3.215  1.00 32.89           H
ATOM    845 HG21 ILE A 165      12.081  21.579   0.418  1.00 28.79           H
ATOM    846 HG22 ILE A 165      13.457  20.808   0.609  1.00 28.79           H
ATOM    847 HG23 ILE A 165      13.454  22.317   0.110  1.00 28.79           H
ATOM    848 HD11 ILE A 165      10.209  22.759  -2.493  1.00 40.30           H
ATOM    849 HD12 ILE A 165      10.181  21.298  -1.867  1.00 40.30           H
ATOM    850 HD13 ILE A 165      10.636  22.534  -0.979  1.00 40.30           H
ATOM    851  N   TRP A 166      14.823  18.611  -1.003  1.00 25.69           N
ATOM    852  CA  TRP A 166      15.611  17.694  -0.202  1.00 28.42           C
ATOM    853  C   TRP A 166      17.052  17.754  -0.641  1.00 22.39           C
ATOM    854  O   TRP A 166      17.968  17.759   0.180  1.00 23.17           O
ATOM    855  CB  TRP A 166      15.084  16.263  -0.341  1.00 28.57           C
ATOM    856  CG  TRP A 166      13.576  16.083  -0.204  1.00 26.36           C
ATOM    857  CD1 TRP A 166      12.798  15.215  -0.937  1.00 27.20           C
ATOM    858  CD2 TRP A 166      12.684  16.751   0.689  1.00 28.76           C
ATOM    859  NE1 TRP A 166      11.506  15.309  -0.549  1.00 28.72           N
ATOM    860  CE2 TRP A 166      11.399  16.244   0.442  1.00 25.79           C
ATOM    861  CE3 TRP A 166      12.840  17.736   1.669  1.00 20.57           C
ATOM    862  CZ2 TRP A 166      10.288  16.669   1.148  1.00 27.69           C
ATOM    863  CZ3 TRP A 166      11.750  18.154   2.361  1.00 21.70           C
ATOM    864  CH2 TRP A 166      10.478  17.627   2.106  1.00 30.83           C
ATOM    865  H   TRP A 166      14.148  18.255  -1.401  1.00 30.83           H
ATOM    866  HA  TRP A 166      15.562  17.953   0.732  1.00 34.11           H
ATOM    867  HB2 TRP A 166      15.336  15.930  -1.217  1.00 34.28           H
ATOM    868  HB3 TRP A 166      15.503  15.717   0.343  1.00 34.28           H
ATOM    869  HD1 TRP A 166      13.115  14.644  -1.599  1.00 32.65           H
ATOM    870  HE1 TRP A 166      10.853  14.853  -0.876  1.00 34.47           H
ATOM    871  HE3 TRP A 166      13.681  18.086   1.857  1.00 24.68           H
ATOM    872  HZ2 TRP A 166       9.443  16.324   0.971  1.00 33.23           H
ATOM    873  HZ3 TRP A 166      11.849  18.806   3.017  1.00 26.04           H
ATOM    874  HH2 TRP A 166       9.748  17.941   2.588  1.00 37.00           H
ATOM    875  N   ASN A 167      17.271  17.821  -1.950  1.00 23.44           N
ATOM    876  CA  ASN A 167      18.625  17.803  -2.473  1.00 20.01           C
ATOM    877  C   ASN A 167      19.406  19.014  -1.989  1.00 24.18           C
ATOM    878  O   ASN A 167      20.603  18.914  -1.700  1.00 21.94           O
ATOM    879  CB  ASN A 167      18.599  17.779  -3.996  1.00 28.97           C
ATOM    880  CG  ASN A 167      19.869  17.297  -4.555  1.00 26.59           C
ATOM    881  OD1 ASN A 167      20.303  16.181  -4.250  1.00 26.27           O
ATOM    882  ND2 ASN A 167      20.523  18.138  -5.355  1.00 32.48           N
ATOM    883  H   ASN A 167      16.657  17.878  -2.549  1.00 28.13           H
ATOM    884  HA  ASN A 167      19.079  17.003  -2.163  1.00 24.02           H
ATOM    885  HB2 ASN A 167      17.892  17.185  -4.293  1.00 34.76           H
ATOM    886  HB3 ASN A 167      18.443  18.677  -4.326  1.00 34.76           H
ATOM    887 HD21 ASN A 167      21.271  17.903  -5.707  1.00 38.98           H
ATOM    888 HD22 ASN A 167      20.197  18.917  -5.519  1.00 38.98           H
ATOM    889  N   ASP A 168      18.729  20.163  -1.875  1.00 22.53           N
ATOM    890  CA  ASP A 168      19.385  21.377  -1.389  1.00 21.14           C
ATOM    891  C   ASP A 168      19.754  21.254   0.085  1.00 16.50           C
ATOM    892  O   ASP A 168      20.829  21.703   0.487  1.00 19.52           O
ATOM    893  CB  ASP A 168      18.490  22.595  -1.592  1.00 24.40           C
ATOM    894  CG  ASP A 168      18.416  23.054  -3.052  1.00 23.12           C
ATOM    895  OD1 ASP A 168      19.308  22.727  -3.864  1.00 24.79           O
ATOM    896  OD2 ASP A 168      17.459  23.784  -3.361  1.00 23.43           O1-
ATOM    897  H   ASP A 168      17.898  20.263  -2.071  1.00 27.04           H
ATOM    898  HA  ASP A 168      20.203  21.518  -1.893  1.00 25.37           H
ATOM    899  HB2 ASP A 168      17.591  22.376  -1.302  1.00 29.28           H
ATOM    900  HB3 ASP A 168      18.837  23.332  -1.065  1.00 29.28           H
ATOM    901  N   PHE A 169      18.852  20.702   0.914  1.00 20.88           N
ATOM    902  CA  PHE A 169      19.213  20.411   2.296  1.00 20.91           C
ATOM    903  C   PHE A 169      20.431  19.517   2.349  1.00 19.57           C
ATOM    904  O   PHE A 169      21.344  19.746   3.153  1.00 22.06           O
ATOM    905  CB  PHE A 169      18.049  19.743   3.030  1.00 19.73           C
ATOM    906  CG  PHE A 169      17.034  20.694   3.543  1.00 23.09           C
ATOM    907  CD1 PHE A 169      15.812  20.858   2.895  1.00 19.88           C
ATOM    908  CD2 PHE A 169      17.304  21.451   4.671  1.00 20.27           C
ATOM    909  CE1 PHE A 169      14.872  21.750   3.385  1.00 15.79           C
ATOM    910  CE2 PHE A 169      16.391  22.339   5.159  1.00 15.78           C
ATOM    911  CZ  PHE A 169      15.168  22.495   4.531  1.00 16.10           C
ATOM    912  H   PHE A 169      18.045  20.493   0.700  1.00 25.06           H
ATOM    913  HA  PHE A 169      19.424  21.240   2.752  1.00 25.09           H
ATOM    914  HB2 PHE A 169      17.603  19.135   2.419  1.00 23.68           H
ATOM    915  HB3 PHE A 169      18.400  19.248   3.787  1.00 23.68           H
ATOM    916  HD1 PHE A 169      15.619  20.354   2.137  1.00 23.86           H
ATOM    917  HD2 PHE A 169      18.121  21.350   5.105  1.00 24.33           H
ATOM    918  HE1 PHE A 169      14.054  21.855   2.955  1.00 18.95           H
ATOM    919  HE2 PHE A 169      16.586  22.834   5.921  1.00 18.93           H
ATOM    920  HZ  PHE A 169      14.548  23.102   4.865  1.00 19.32           H
ATOM    921  N   ARG A 170      20.478  18.495   1.473  1.00 23.35           N
ATOM    922  CA  ARG A 170      21.549  17.501   1.512  1.00 15.92           C
ATOM    923  C   ARG A 170      22.888  18.093   1.123  1.00 16.75           C
ATOM    924  O   ARG A 170      23.923  17.746   1.705  1.00 16.87           O
ATOM    925  CB  ARG A 170      21.211  16.309   0.596  1.00 20.09           C
ATOM    926  CG  ARG A 170      20.110  15.392   1.149  1.00 20.39           C
ATOM    927  CD  ARG A 170      19.506  14.514   0.044  1.00 19.21           C
ATOM    928  NE  ARG A 170      18.272  13.889   0.488  1.00 21.64           N
ATOM    929  CZ  ARG A 170      17.359  13.352  -0.322  1.00 20.94           C
ATOM    930  NH1 ARG A 170      17.537  13.372  -1.631  1.00 22.86           N
ATOM    931  NH2 ARG A 170      16.268  12.827   0.196  1.00 19.70           N1+
ATOM    932  H   ARG A 170      19.899  18.362   0.851  1.00 28.02           H
ATOM    933  HA  ARG A 170      21.627  17.164   2.418  1.00 19.10           H
ATOM    934  HB2 ARG A 170      20.910  16.649  -0.261  1.00 24.10           H
ATOM    935  HB3 ARG A 170      22.010  15.772   0.474  1.00 24.10           H
ATOM    936  HG2 ARG A 170      20.487  14.810   1.827  1.00 24.46           H
ATOM    937  HG3 ARG A 170      19.401  15.934   1.528  1.00 24.46           H
ATOM    938  HD2 ARG A 170      19.309  15.064  -0.731  1.00 23.05           H
ATOM    939  HD3 ARG A 170      20.136  13.815  -0.191  1.00 23.05           H
ATOM    940  HE  ARG A 170      18.119  13.863   1.334  1.00 25.97           H
ATOM    941 HH11 ARG A 170      18.249  13.722  -1.962  1.00 27.43           H
ATOM    942 HH12 ARG A 170      16.946  13.026  -2.150  1.00 27.43           H
ATOM    943 HH21 ARG A 170      16.158  12.819   1.049  1.00 23.64           H
ATOM    944 HH22 ARG A 170      15.674  12.477  -0.318  1.00 23.64           H
ATOM    945  N   GLU A 171      22.906  19.009   0.162  1.00 19.91           N
ATOM    946  CA  GLU A 171      24.153  19.699  -0.148  1.00 18.97           C
ATOM    947  C   GLU A 171      24.644  20.505   1.058  1.00 18.95           C
ATOM    948  O   GLU A 171      25.848  20.551   1.339  1.00 20.53           O
ATOM    949  CB  GLU A 171      23.968  20.639  -1.346  1.00 22.09           C
ATOM    950  CG  GLU A 171      25.227  21.441  -1.707  1.00 18.38           C
ATOM    951  CD  GLU A 171      25.092  22.347  -2.932  1.00 18.81           C
ATOM    952  OE1 GLU A 171      23.993  22.454  -3.493  1.00 22.62           O
ATOM    953  OE2 GLU A 171      26.087  22.986  -3.294  1.00 22.23           O1-
ATOM    954  H   GLU A 171      22.230  19.245  -0.314  1.00 23.89           H
ATOM    955  HA  GLU A 171      24.833  19.045  -0.375  1.00 22.76           H
ATOM    956  HB2 GLU A 171      23.720  20.111  -2.122  1.00 26.50           H
ATOM    957  HB3 GLU A 171      23.262  21.271  -1.141  1.00 26.50           H
ATOM    958  HG2 GLU A 171      25.460  22.004  -0.953  1.00 22.06           H
ATOM    959  HG3 GLU A 171      25.949  20.818  -1.884  1.00 22.06           H
ATOM    960  N   ALA A 172      23.725  21.192   1.739  1.00 17.64           N
ATOM    961  CA  ALA A 172      24.084  21.986   2.913  1.00 14.53           C
ATOM    962  C   ALA A 172      24.577  21.096   4.042  1.00 15.81           C
ATOM    963  O   ALA A 172      25.528  21.450   4.756  1.00 15.56           O
ATOM    964  CB  ALA A 172      22.869  22.829   3.328  1.00 13.47           C
ATOM    965  H   ALA A 172      22.888  21.215   1.542  1.00 21.17           H
ATOM    966  HA  ALA A 172      24.803  22.593   2.676  1.00 17.44           H
ATOM    967  HB1 ALA A 172      23.102  23.357   4.107  1.00 16.16           H
ATOM    968  HB2 ALA A 172      22.624  23.412   2.592  1.00 16.16           H
ATOM    969  HB3 ALA A 172      22.131  22.236   3.539  1.00 16.16           H
ATOM    970  N   ALA A 173      23.951  19.922   4.197  1.00 18.33           N
ATOM    971  CA  ALA A 173      24.299  18.985   5.264  1.00 16.73           C
ATOM    972  C   ALA A 173      25.682  18.382   5.048  1.00 22.26           C
ATOM    973  O   ALA A 173      26.433  18.150   6.006  1.00 17.11           O
ATOM    974  CB  ALA A 173      23.257  17.882   5.348  1.00 17.34           C
ATOM    975  H   ALA A 173      23.315  19.645   3.689  1.00 22.00           H
ATOM    976  HA  ALA A 173      24.306  19.458   6.111  1.00 20.08           H
ATOM    977  HB1 ALA A 173      23.502  17.270   6.059  1.00 20.81           H
ATOM    978  HB2 ALA A 173      22.392  18.279   5.536  1.00 20.81           H
ATOM    979  HB3 ALA A 173      23.228  17.411   4.501  1.00 20.81           H
ATOM    980  N   GLU A 174      26.031  18.107   3.795  1.00 19.48           N
ATOM    981  CA  GLU A 174      27.343  17.553   3.504  1.00 21.03           C
ATOM    982  C   GLU A 174      28.435  18.591   3.725  1.00 19.09           C
ATOM    983  O   GLU A 174      29.525  18.259   4.202  1.00 19.10           O
ATOM    984  CB  GLU A 174      27.366  17.006   2.079  1.00 17.08           C
ATOM    985  CG  GLU A 174      28.684  16.315   1.730  1.00 18.05           C
ATOM    986  CD  GLU A 174      28.940  15.027   2.510  1.00 16.39           C
ATOM    987  OE1 GLU A 174      28.004  14.370   2.993  1.00 22.32           O
ATOM    988  OE2 GLU A 174      30.121  14.627   2.610  1.00 26.69           O1-
ATOM    989  H   GLU A 174      25.533  18.231   3.105  1.00 23.38           H
ATOM    990  HA  GLU A 174      27.511  16.813   4.109  1.00 25.23           H
ATOM    991  HB2 GLU A 174      26.652  16.357   1.978  1.00 20.49           H
ATOM    992  HB3 GLU A 174      27.238  17.739   1.457  1.00 20.49           H
ATOM    993  HG2 GLU A 174      28.678  16.093   0.786  1.00 21.66           H
ATOM    994  HG3 GLU A 174      29.414  16.925   1.919  1.00 21.66           H
ATOM    995  N   ALA A 175      28.170  19.864   3.390  1.00 15.62           N
ATOM    996  CA  ALA A 175      29.111  20.898   3.785  1.00 20.25           C
ATOM    997  C   ALA A 175      29.278  20.888   5.301  1.00 19.33           C
ATOM    998  O   ALA A 175      30.400  20.929   5.813  1.00 20.03           O
ATOM    999  CB  ALA A 175      28.644  22.277   3.300  1.00 19.24           C
ATOM   1000  H   ALA A 175      27.480  20.137   2.955  1.00 18.74           H
ATOM   1001  HA  ALA A 175      29.974  20.713   3.383  1.00 24.30           H
ATOM   1002  HB1 ALA A 175      29.291  22.944   3.577  1.00 23.09           H
ATOM   1003  HB2 ALA A 175      28.575  22.264   2.332  1.00 23.09           H
ATOM   1004  HB3 ALA A 175      27.778  22.472   3.691  1.00 23.09           H
ATOM   1005  N   HIS A 176      28.165  20.787   6.026  1.00 19.33           N
ATOM   1006  CA  HIS A 176      28.198  20.804   7.480  1.00 17.10           C
ATOM   1007  C   HIS A 176      29.020  19.630   8.029  1.00 19.97           C
ATOM   1008  O   HIS A 176      29.900  19.816   8.877  1.00 19.56           O
ATOM   1009  CB  HIS A 176      26.767  20.781   8.029  1.00 17.36           C
ATOM   1010  CG  HIS A 176      26.675  21.233   9.448  1.00 14.91           C
ATOM   1011  ND1 HIS A 176      27.037  20.437  10.518  1.00 14.01           N
ATOM   1012  CD2 HIS A 176      26.296  22.424   9.973  1.00 16.47           C
ATOM   1013  CE1 HIS A 176      26.866  21.116  11.637  1.00 15.39           C
ATOM   1014  NE2 HIS A 176      26.429  22.327  11.335  1.00 16.02           N
ATOM   1015  H   HIS A 176      27.375  20.706   5.695  1.00 23.20           H
ATOM   1016  HA  HIS A 176      28.618  21.627   7.775  1.00 20.51           H
ATOM   1017  HB2 HIS A 176      26.427  19.873   7.982  1.00 20.83           H
ATOM   1018  HB3 HIS A 176      26.214  21.369   7.492  1.00 20.83           H
ATOM   1019  HD2 HIS A 176      26.006  23.169   9.498  1.00 19.76           H
ATOM   1020  HE1 HIS A 176      27.035  20.798  12.495  1.00 18.47           H
ATOM   1021  HE2 HIS A 176      26.240  22.946  11.901  1.00 19.22           H
ATOM   1022  N   ARG A 177      28.792  18.421   7.517  1.00 17.06           N
ATOM   1023  CA  ARG A 177      29.609  17.282   7.945  1.00 16.89           C
ATOM   1024  C   ARG A 177      31.086  17.558   7.704  1.00 15.24           C
ATOM   1025  O   ARG A 177      31.930  17.346   8.586  1.00 18.53           O
ATOM   1026  CB  ARG A 177      29.161  15.992   7.242  1.00 17.37           C
ATOM   1027  CG  ARG A 177      27.962  15.314   7.884  1.00 20.52           C
ATOM   1028  CD  ARG A 177      27.580  13.999   7.184  1.00 21.21           C
ATOM   1029  NE  ARG A 177      27.091  14.240   5.833  1.00 16.84           N
ATOM   1030  CZ  ARG A 177      25.821  14.443   5.513  1.00 19.21           C
ATOM   1031  NH1 ARG A 177      25.496  14.707   4.252  1.00 20.28           N
ATOM   1032  NH2 ARG A 177      24.872  14.401   6.446  1.00 20.00           N1+
ATOM   1033  H   ARG A 177      28.186  18.234   6.936  1.00 20.47           H
ATOM   1034  HA  ARG A 177      29.486  17.154   8.899  1.00 20.27           H
ATOM   1035  HB2 ARG A 177      28.924  16.204   6.325  1.00 20.85           H
ATOM   1036  HB3 ARG A 177      29.897  15.361   7.252  1.00 20.85           H
ATOM   1037  HG2 ARG A 177      28.171  15.113   8.810  1.00 24.62           H
ATOM   1038  HG3 ARG A 177      27.199  15.912   7.838  1.00 24.62           H
ATOM   1039  HD2 ARG A 177      28.361  13.427   7.128  1.00 25.45           H
ATOM   1040  HD3 ARG A 177      26.877  13.560   7.689  1.00 25.45           H
ATOM   1041  HE  ARG A 177      27.669  14.251   5.197  1.00 20.21           H
ATOM   1042 HH11 ARG A 177      26.106  14.725   3.646  1.00 24.34           H
ATOM   1043 HH12 ARG A 177      24.671  14.820   4.035  1.00 24.34           H
ATOM   1044 HH21 ARG A 177      25.082  14.246   7.265  1.00 24.00           H
ATOM   1045 HH22 ARG A 177      24.050  14.529   6.229  1.00 24.00           H
ATOM   1046  N   GLN A 178      31.427  18.058   6.530  1.00 17.48           N
ATOM   1047  CA  GLN A 178      32.840  18.164   6.206  1.00 14.83           C
ATOM   1048  C   GLN A 178      33.497  19.290   6.977  1.00 19.61           C
ATOM   1049  O   GLN A 178      34.629  19.146   7.430  1.00 17.73           O
ATOM   1050  CB  GLN A 178      33.045  18.337   4.705  1.00 15.35           C
ATOM   1051  CG  GLN A 178      32.735  17.028   3.945  1.00 17.77           C
ATOM   1052  CD  GLN A 178      33.176  17.070   2.480  1.00 24.00           C
ATOM   1053  OE1 GLN A 178      34.072  17.835   2.096  1.00 25.78           O
ATOM   1054  NE2 GLN A 178      32.549  16.247   1.666  1.00 23.63           N
ATOM   1055  H   GLN A 178      30.885  18.334   5.922  1.00 20.97           H
ATOM   1056  HA  GLN A 178      33.277  17.339   6.466  1.00 17.80           H
ATOM   1057  HB2 GLN A 178      32.450  19.029   4.376  1.00 18.42           H
ATOM   1058  HB3 GLN A 178      33.969  18.578   4.532  1.00 18.42           H
ATOM   1059  HG2 GLN A 178      33.200  16.295   4.377  1.00 21.33           H
ATOM   1060  HG3 GLN A 178      31.778  16.871   3.965  1.00 21.33           H
ATOM   1061 HE21 GLN A 178      31.933  15.729   1.969  1.00 28.36           H
ATOM   1062 HE22 GLN A 178      32.755  16.227   0.831  1.00 28.36           H
ATOM   1063  N   VAL A 179      32.803  20.409   7.167  1.00 18.22           N
ATOM   1064  CA  VAL A 179      33.367  21.473   7.976  1.00 15.50           C
ATOM   1065  C   VAL A 179      33.615  20.985   9.407  1.00 21.25           C
ATOM   1066  O   VAL A 179      34.683  21.227   9.988  1.00 16.91           O
ATOM   1067  CB  VAL A 179      32.437  22.701   7.950  1.00 17.93           C
ATOM   1068  CG1 VAL A 179      32.859  23.688   8.985  1.00 16.96           C
ATOM   1069  CG2 VAL A 179      32.460  23.359   6.554  1.00 17.03           C
ATOM   1070  H   VAL A 179      32.023  20.571   6.845  1.00 21.86           H
ATOM   1071  HA  VAL A 179      34.220  21.736   7.599  1.00 18.61           H
ATOM   1072  HB  VAL A 179      31.528  22.422   8.144  1.00 21.52           H
ATOM   1073 HG11 VAL A 179      32.263  24.452   8.953  1.00 20.35           H
ATOM   1074 HG12 VAL A 179      32.813  23.268   9.858  1.00 20.35           H
ATOM   1075 HG13 VAL A 179      33.769  23.969   8.799  1.00 20.35           H
ATOM   1076 HG21 VAL A 179      31.869  24.129   6.558  1.00 20.44           H
ATOM   1077 HG22 VAL A 179      33.366  23.639   6.351  1.00 20.44           H
ATOM   1078 HG23 VAL A 179      32.157  22.714   5.896  1.00 20.44           H
ATOM   1079  N   ARG A 180      32.611  20.354  10.023  1.00 16.71           N
ATOM   1080  CA  ARG A 180      32.756  20.043  11.441  1.00 17.54           C
ATOM   1081  C   ARG A 180      33.818  18.982  11.678  1.00 15.85           C
ATOM   1082  O   ARG A 180      34.543  19.048  12.680  1.00 15.41           O
ATOM   1083  CB  ARG A 180      31.425  19.618  12.068  1.00 19.24           C
ATOM   1084  CG  ARG A 180      30.940  18.175  11.763  1.00 16.80           C
ATOM   1085  CD  ARG A 180      29.446  18.131  11.802  1.00 16.07           C
ATOM   1086  NE  ARG A 180      28.881  16.796  11.784  1.00 19.17           N
ATOM   1087  CZ  ARG A 180      27.655  16.482  11.368  1.00 19.11           C
ATOM   1088  NH1 ARG A 180      26.835  17.387  10.848  1.00 15.27           N
ATOM   1089  NH2 ARG A 180      27.254  15.238  11.464  1.00 17.09           N1+
ATOM   1090  H   ARG A 180      31.871  20.106   9.661  1.00 20.05           H
ATOM   1091  HA  ARG A 180      33.045  20.847  11.899  1.00 21.05           H
ATOM   1092  HB2 ARG A 180      31.506  19.696  13.032  1.00 23.09           H
ATOM   1093  HB3 ARG A 180      30.736  20.224  11.755  1.00 23.09           H
ATOM   1094  HG2 ARG A 180      31.235  17.912  10.877  1.00 20.16           H
ATOM   1095  HG3 ARG A 180      31.286  17.566  12.434  1.00 20.16           H
ATOM   1096  HD2 ARG A 180      29.145  18.567  12.615  1.00 19.28           H
ATOM   1097  HD3 ARG A 180      29.102  18.606  11.030  1.00 19.28           H
ATOM   1098  HE  ARG A 180      29.378  16.153  12.066  1.00 23.00           H
ATOM   1099 HH11 ARG A 180      27.081  18.209  10.793  1.00 18.33           H
ATOM   1100 HH12 ARG A 180      26.053  17.154  10.577  1.00 18.33           H
ATOM   1101 HH21 ARG A 180      27.783  14.640  11.785  1.00 20.51           H
ATOM   1102 HH22 ARG A 180      26.477  15.014  11.174  1.00 20.51           H
ATOM   1103  N   LYS A 181      33.935  17.990  10.786  1.00 14.98           N
ATOM   1104  CA  LYS A 181      35.038  17.029  10.900  1.00 22.14           C
ATOM   1105  C   LYS A 181      36.370  17.750  10.925  1.00 18.11           C
ATOM   1106  O   LYS A 181      37.251  17.443  11.742  1.00 21.22           O
ATOM   1107  CB  LYS A 181      35.003  16.039   9.733  1.00 22.13           C
ATOM   1108  CG  LYS A 181      36.000  14.884   9.866  1.00 25.02           C
ATOM   1109  CD  LYS A 181      35.861  13.947   8.642  1.00 34.33           C
ATOM   1110  CE  LYS A 181      36.688  12.669   8.768  1.00 39.89           C
ATOM   1111  NZ  LYS A 181      38.154  12.959   8.853  1.00 46.91           N1+
ATOM   1112  H   LYS A 181      33.405  17.854  10.123  1.00 17.98           H
ATOM   1113  HA  LYS A 181      34.945  16.531  11.726  1.00 26.57           H
ATOM   1114  HB2 LYS A 181      34.114  15.657   9.674  1.00 26.55           H
ATOM   1115  HB3 LYS A 181      35.210  16.515   8.913  1.00 26.55           H
ATOM   1116  HG2 LYS A 181      36.905  15.233   9.890  1.00 30.03           H
ATOM   1117  HG3 LYS A 181      35.807  14.376  10.670  1.00 30.03           H
ATOM   1118  HD2 LYS A 181      34.930  13.691   8.545  1.00 41.20           H
ATOM   1119  HD3 LYS A 181      36.159  14.419   7.848  1.00 41.20           H
ATOM   1120  HE2 LYS A 181      36.426  12.198   9.574  1.00 47.86           H
ATOM   1121  HE3 LYS A 181      36.535  12.112   7.989  1.00 47.86           H
ATOM   1122  HZ1 LYS A 181      38.611  12.199   8.926  1.00 56.30           H
ATOM   1123  HZ2 LYS A 181      38.422  13.388   8.121  1.00 56.30           H
ATOM   1124  HZ3 LYS A 181      38.323  13.467   9.565  1.00 56.30           H
ATOM   1125  N   TYR A 182      36.519  18.725  10.035  1.00 19.68           N
ATOM   1126  CA  TYR A 182      37.707  19.562   9.982  1.00 26.16           C
ATOM   1127  C   TYR A 182      37.902  20.323  11.290  1.00 19.50           C
ATOM   1128  O   TYR A 182      38.998  20.319  11.866  1.00 15.26           O
ATOM   1129  CB  TYR A 182      37.562  20.495   8.779  1.00 25.88           C
ATOM   1130  CG  TYR A 182      38.545  21.623   8.668  1.00 21.11           C
ATOM   1131  CD1 TYR A 182      39.907  21.387   8.561  1.00 23.69           C
ATOM   1132  CD2 TYR A 182      38.100  22.927   8.599  1.00 20.44           C
ATOM   1133  CE1 TYR A 182      40.800  22.434   8.454  1.00 24.78           C
ATOM   1134  CE2 TYR A 182      38.966  23.970   8.467  1.00 22.34           C
ATOM   1135  CZ  TYR A 182      40.311  23.732   8.389  1.00 26.40           C
ATOM   1136  OH  TYR A 182      41.157  24.820   8.281  1.00 30.16           O
ATOM   1137  H   TYR A 182      35.932  18.923   9.439  1.00 23.62           H
ATOM   1138  HA  TYR A 182      38.486  19.002   9.839  1.00 31.39           H
ATOM   1139  HB2 TYR A 182      37.647  19.962   7.973  1.00 31.05           H
ATOM   1140  HB3 TYR A 182      36.676  20.889   8.809  1.00 31.05           H
ATOM   1141  HD1 TYR A 182      40.226  20.514   8.605  1.00 28.43           H
ATOM   1142  HD2 TYR A 182      37.188  23.099   8.650  1.00 24.53           H
ATOM   1143  HE1 TYR A 182      41.714  22.270   8.395  1.00 29.73           H
ATOM   1144  HE2 TYR A 182      38.644  24.842   8.440  1.00 26.81           H
ATOM   1145  HH  TYR A 182      41.956  24.562   8.263  1.00 36.19           H
ATOM   1146  N   VAL A 183      36.838  20.952  11.801  1.00 14.79           N
ATOM   1147  CA  VAL A 183      36.970  21.729  13.034  1.00 18.74           C
ATOM   1148  C   VAL A 183      37.459  20.841  14.170  1.00 18.01           C
ATOM   1149  O   VAL A 183      38.319  21.237  14.966  1.00 20.46           O
ATOM   1150  CB  VAL A 183      35.633  22.403  13.392  1.00 15.84           C
ATOM   1151  CG1 VAL A 183      35.682  23.046  14.812  1.00 16.37           C
ATOM   1152  CG2 VAL A 183      35.303  23.396  12.342  1.00 13.86           C
ATOM   1153  H   VAL A 183      36.048  20.944  11.462  1.00 17.74           H
ATOM   1154  HA  VAL A 183      37.629  22.428  12.896  1.00 22.49           H
ATOM   1155  HB  VAL A 183      34.935  21.730  13.394  1.00 19.01           H
ATOM   1156 HG11 VAL A 183      34.825  23.459  15.001  1.00 19.65           H
ATOM   1157 HG12 VAL A 183      35.867  22.353  15.466  1.00 19.65           H
ATOM   1158 HG13 VAL A 183      36.384  23.715  14.832  1.00 19.65           H
ATOM   1159 HG21 VAL A 183      34.461  23.822  12.565  1.00 16.63           H
ATOM   1160 HG22 VAL A 183      36.009  24.059  12.302  1.00 16.63           H
ATOM   1161 HG23 VAL A 183      35.227  22.940  11.489  1.00 16.63           H
ATOM   1162  N   MET A 184      36.906  19.639  14.270  1.00 19.35           N
ATOM   1163  CA  MET A 184      37.227  18.752  15.390  1.00 24.44           C
ATOM   1164  C   MET A 184      38.704  18.374  15.389  1.00 23.08           C
ATOM   1165  O   MET A 184      39.270  18.097  16.448  1.00 20.15           O
ATOM   1166  CB  MET A 184      36.345  17.491  15.344  1.00 20.16           C
ATOM   1167  CG  MET A 184      34.834  17.766  15.392  1.00 27.08           C
ATOM   1168  SD  MET A 184      33.779  16.315  15.557  1.00 38.11           S
ATOM   1169  CE  MET A 184      32.135  17.040  15.576  1.00 26.95           C
ATOM   1170  H   MET A 184      36.345  19.310  13.707  1.00 23.22           H
ATOM   1171  HA  MET A 184      37.029  19.217  16.217  1.00 29.33           H
ATOM   1172  HB2 MET A 184      36.530  17.012  14.521  1.00 24.19           H
ATOM   1173  HB3 MET A 184      36.566  16.930  16.105  1.00 24.19           H
ATOM   1174  HG2 MET A 184      34.652  18.344  16.150  1.00 32.50           H
ATOM   1175  HG3 MET A 184      34.579  18.219  14.573  1.00 32.50           H
ATOM   1176  HE1 MET A 184      31.479  16.331  15.663  1.00 32.34           H
ATOM   1177  HE2 MET A 184      32.067  17.648  16.328  1.00 32.34           H
ATOM   1178  HE3 MET A 184      31.994  17.522  14.746  1.00 32.34           H
ATOM   1179  N   SER A 185      39.345  18.394  14.220  1.00 22.39           N
ATOM   1180  CA  SER A 185      40.736  17.987  14.096  1.00 23.82           C
ATOM   1181  C   SER A 185      41.700  19.022  14.650  1.00 22.19           C
ATOM   1182  O   SER A 185      42.780  18.648  15.106  1.00 27.57           O
ATOM   1183  CB  SER A 185      41.076  17.691  12.631  1.00 18.38           C
ATOM   1184  OG  SER A 185      41.181  18.849  11.853  1.00 21.77           O
ATOM   1185  H   SER A 185      38.988  18.643  13.478  1.00 26.87           H
ATOM   1186  HA  SER A 185      40.864  17.168  14.599  1.00 28.58           H
ATOM   1187  HB2 SER A 185      41.924  17.220  12.599  1.00 22.05           H
ATOM   1188  HB3 SER A 185      40.378  17.131  12.258  1.00 22.05           H
ATOM   1189  HG  SER A 185      40.453  19.269  11.863  1.00 26.12           H
ATOM   1190  N   TRP A 186      41.326  20.310  14.663  1.00 18.51           N
ATOM   1191  CA  TRP A 186      42.244  21.356  15.100  1.00 18.08           C
ATOM   1192  C   TRP A 186      41.756  22.229  16.247  1.00 15.17           C
ATOM   1193  O   TRP A 186      42.552  23.001  16.781  1.00 15.40           O
ATOM   1194  CB  TRP A 186      42.626  22.275  13.934  1.00 21.71           C
ATOM   1195  CG  TRP A 186      41.494  22.877  13.140  1.00 18.32           C
ATOM   1196  CD1 TRP A 186      41.123  22.532  11.890  1.00 21.57           C
ATOM   1197  CD2 TRP A 186      40.603  23.932  13.548  1.00 20.52           C
ATOM   1198  NE1 TRP A 186      40.048  23.282  11.478  1.00 19.95           N
ATOM   1199  CE2 TRP A 186      39.706  24.155  12.472  1.00 18.07           C
ATOM   1200  CE3 TRP A 186      40.474  24.703  14.707  1.00 18.40           C
ATOM   1201  CZ2 TRP A 186      38.708  25.108  12.516  1.00 17.92           C
ATOM   1202  CZ3 TRP A 186      39.480  25.678  14.756  1.00 17.54           C
ATOM   1203  CH2 TRP A 186      38.605  25.867  13.654  1.00 17.42           C
ATOM   1204  H   TRP A 186      40.551  20.596  14.425  1.00 22.21           H
ATOM   1205  HA  TRP A 186      43.060  20.927  15.401  1.00 21.70           H
ATOM   1206  HB2 TRP A 186      43.149  23.011  14.289  1.00 26.05           H
ATOM   1207  HB3 TRP A 186      43.171  21.765  13.314  1.00 26.05           H
ATOM   1208  HD1 TRP A 186      41.524  21.861  11.385  1.00 25.89           H
ATOM   1209  HE1 TRP A 186      39.657  23.217  10.715  1.00 23.94           H
ATOM   1210  HE3 TRP A 186      41.053  24.580  15.425  1.00 22.08           H
ATOM   1211  HZ2 TRP A 186      38.136  25.241  11.794  1.00 21.50           H
ATOM   1212  HZ3 TRP A 186      39.377  26.195  15.522  1.00 21.05           H
ATOM   1213  HH2 TRP A 186      37.937  26.512  13.710  1.00 20.91           H
ATOM   1214  N   ILE A 187      40.495  22.162  16.659  1.00 19.15           N
ATOM   1215  CA  ILE A 187      40.114  23.042  17.753  1.00 19.52           C
ATOM   1216  C   ILE A 187      40.825  22.594  19.024  1.00 14.59           C
ATOM   1217  O   ILE A 187      40.797  21.412  19.401  1.00 16.27           O
ATOM   1218  CB  ILE A 187      38.593  23.123  17.896  1.00 17.77           C
ATOM   1219  CG1 ILE A 187      38.201  24.200  18.932  1.00 13.02           C
ATOM   1220  CG2 ILE A 187      37.975  21.773  18.197  1.00 21.17           C
ATOM   1221  CD1 ILE A 187      36.688  24.484  18.956  1.00 16.92           C
ATOM   1222  H   ILE A 187      39.877  21.651  16.346  1.00 22.98           H
ATOM   1223  HA  ILE A 187      40.430  23.936  17.548  1.00 23.43           H
ATOM   1224  HB  ILE A 187      38.241  23.412  17.039  1.00 21.32           H
ATOM   1225 HG12 ILE A 187      38.463  23.897  19.816  1.00 15.62           H
ATOM   1226 HG13 ILE A 187      38.658  25.028  18.716  1.00 15.62           H
ATOM   1227 HG21 ILE A 187      37.014  21.877  18.278  1.00 25.40           H
ATOM   1228 HG22 ILE A 187      38.182  21.163  17.473  1.00 25.40           H
ATOM   1229 HG23 ILE A 187      38.343  21.437  19.029  1.00 25.40           H
ATOM   1230 HD11 ILE A 187      36.505  25.164  19.622  1.00 20.30           H
ATOM   1231 HD12 ILE A 187      36.412  24.796  18.079  1.00 20.30           H
ATOM   1232 HD13 ILE A 187      36.217  23.666  19.179  1.00 20.30           H
ATOM   1233  N   LYS A 188      41.486  23.548  19.681  1.00 17.60           N
ATOM   1234  CA  LYS A 188      42.396  23.268  20.789  1.00 15.62           C
ATOM   1235  C   LYS A 188      42.352  24.428  21.771  1.00 15.18           C
ATOM   1236  O   LYS A 188      42.233  25.589  21.363  1.00 14.73           O
ATOM   1237  CB  LYS A 188      43.847  23.043  20.292  1.00 16.42           C
ATOM   1238  CG  LYS A 188      44.127  21.722  19.562  1.00 18.02           C
ATOM   1239  CD  LYS A 188      43.754  20.500  20.384  1.00 20.15           C
ATOM   1240  CE  LYS A 188      44.301  19.199  19.764  1.00 18.45           C
ATOM   1241  NZ  LYS A 188      43.864  19.025  18.325  1.00 21.12           N1+
ATOM   1242  H   LYS A 188      41.421  24.385  19.497  1.00 21.13           H
ATOM   1243  HA  LYS A 188      42.103  22.466  21.251  1.00 18.74           H
ATOM   1244  HB2 LYS A 188      44.073  23.762  19.682  1.00 19.71           H
ATOM   1245  HB3 LYS A 188      44.439  23.077  21.060  1.00 19.71           H
ATOM   1246  HG2 LYS A 188      43.609  21.700  18.741  1.00 21.62           H
ATOM   1247  HG3 LYS A 188      45.073  21.669  19.358  1.00 21.62           H
ATOM   1248  HD2 LYS A 188      44.127  20.590  21.275  1.00 24.18           H
ATOM   1249  HD3 LYS A 188      42.788  20.430  20.431  1.00 24.18           H
ATOM   1250  HE2 LYS A 188      45.271  19.220  19.784  1.00 22.14           H
ATOM   1251  HE3 LYS A 188      43.973  18.441  20.273  1.00 22.14           H
ATOM   1252  HZ1 LYS A 188      44.195  18.267  17.996  1.00 25.35           H
ATOM   1253  HZ2 LYS A 188      42.976  18.996  18.279  1.00 25.35           H
ATOM   1254  HZ3 LYS A 188      44.158  19.706  17.833  1.00 25.35           H
ATOM   1255  N   PRO A 189      42.477  24.167  23.061  1.00 15.95           N
ATOM   1256  CA  PRO A 189      42.643  25.295  23.972  1.00 14.79           C
ATOM   1257  C   PRO A 189      43.915  26.039  23.589  1.00 14.43           C
ATOM   1258  O   PRO A 189      44.824  25.476  22.970  1.00 17.70           O
ATOM   1259  CB  PRO A 189      42.716  24.641  25.355  1.00 18.99           C
ATOM   1260  CG  PRO A 189      43.060  23.248  25.109  1.00 18.46           C
ATOM   1261  CD  PRO A 189      42.677  22.868  23.717  1.00 16.80           C
ATOM   1262  HA  PRO A 189      41.880  25.893  23.927  1.00 17.74           H
ATOM   1263  HB2 PRO A 189      43.403  25.075  25.884  1.00 22.79           H
ATOM   1264  HB3 PRO A 189      41.853  24.708  25.793  1.00 22.79           H
ATOM   1265  HG2 PRO A 189      44.017  23.136  25.228  1.00 22.15           H
ATOM   1266  HG3 PRO A 189      42.583  22.691  25.744  1.00 22.15           H
ATOM   1267  HD2 PRO A 189      43.397  22.379  23.289  1.00 20.16           H
ATOM   1268  HD3 PRO A 189      41.851  22.359  23.720  1.00 20.16           H
ATOM   1269  N   GLY A 190      43.942  27.345  23.884  1.00 16.36           N
ATOM   1270  CA  GLY A 190      44.960  28.229  23.386  1.00 14.20           C
ATOM   1271  C   GLY A 190      44.511  29.100  22.235  1.00 17.76           C
ATOM   1272  O   GLY A 190      45.035  30.196  22.074  1.00 15.96           O
ATOM   1273  H   GLY A 190      43.361  27.736  24.383  1.00 19.63           H
ATOM   1274  HA2 GLY A 190      45.257  28.809  24.104  1.00 17.04           H
ATOM   1275  HA3 GLY A 190      45.719  27.703  23.088  1.00 17.04           H
ATOM   1276  N   MET A 191      43.615  28.603  21.394  1.00 14.11           N
ATOM   1277  CA  MET A 191      43.071  29.417  20.306  1.00 18.17           C
ATOM   1278  C   MET A 191      42.112  30.455  20.869  1.00 15.66           C
ATOM   1279  O   MET A 191      41.428  30.198  21.853  1.00 17.81           O
ATOM   1280  CB  MET A 191      42.350  28.515  19.305  1.00 17.58           C
ATOM   1281  CG  MET A 191      43.244  27.523  18.574  1.00 22.66           C
ATOM   1282  SD  MET A 191      42.362  26.538  17.370  1.00 18.20           S
ATOM   1283  CE  MET A 191      42.072  27.811  16.137  1.00 16.24           C
ATOM   1284  H   MET A 191      43.304  27.802  21.428  1.00 16.93           H
ATOM   1285  HA  MET A 191      43.797  29.865  19.846  1.00 21.80           H
ATOM   1286  HB2 MET A 191      41.675  28.005  19.780  1.00 21.10           H
ATOM   1287  HB3 MET A 191      41.925  29.074  18.637  1.00 21.10           H
ATOM   1288  HG2 MET A 191      43.941  28.011  18.108  1.00 27.19           H
ATOM   1289  HG3 MET A 191      43.640  26.919  19.222  1.00 27.19           H
ATOM   1290  HE1 MET A 191      41.586  27.423  15.392  1.00 19.49           H
ATOM   1291  HE2 MET A 191      41.551  28.524  16.538  1.00 19.49           H
ATOM   1292  HE3 MET A 191      42.926  28.155  15.833  1.00 19.49           H
ATOM   1293  N   THR A 192      42.097  31.650  20.285  1.00 15.42           N
ATOM   1294  CA  THR A 192      41.048  32.583  20.645  1.00 17.19           C
ATOM   1295  C   THR A 192      39.733  32.137  20.015  1.00 16.03           C
ATOM   1296  O   THR A 192      39.700  31.381  19.048  1.00 16.45           O
ATOM   1297  CB  THR A 192      41.375  34.012  20.186  1.00 16.95           C
ATOM   1298  OG1 THR A 192      41.440  34.040  18.758  1.00 18.37           O
ATOM   1299  CG2 THR A 192      42.692  34.508  20.801  1.00 20.46           C
ATOM   1300  H   THR A 192      42.661  31.932  19.700  1.00 18.51           H
ATOM   1301  HA  THR A 192      40.939  32.589  21.609  1.00 20.63           H
ATOM   1302  HB  THR A 192      40.667  34.607  20.480  1.00 20.34           H
ATOM   1303  HG1 THR A 192      41.619  34.817  18.493  1.00 22.04           H
ATOM   1304 HG21 THR A 192      42.880  35.411  20.499  1.00 24.55           H
ATOM   1305 HG22 THR A 192      42.626  34.507  21.769  1.00 24.55           H
ATOM   1306 HG23 THR A 192      43.422  33.928  20.534  1.00 24.55           H
ATOM   1307  N   MET A 193      38.637  32.601  20.589  1.00 17.89           N
ATOM   1308  CA  MET A 193      37.362  32.255  19.987  1.00 16.42           C
ATOM   1309  C   MET A 193      37.245  32.862  18.594  1.00 14.09           C
ATOM   1310  O   MET A 193      36.614  32.268  17.702  1.00 15.09           O
ATOM   1311  CB  MET A 193      36.219  32.707  20.887  1.00 12.88           C
ATOM   1312  CG  MET A 193      36.365  32.271  22.317  1.00 14.22           C
ATOM   1313  SD  MET A 193      36.683  30.517  22.562  1.00 17.09           S
ATOM   1314  CE  MET A 193      35.293  29.767  21.748  1.00 20.34           C
ATOM   1315  H   MET A 193      38.600  33.095  21.292  1.00 21.47           H
ATOM   1316  HA  MET A 193      37.309  31.289  19.909  1.00 19.71           H
ATOM   1317  HB2 MET A 193      36.177  33.676  20.876  1.00 15.45           H
ATOM   1318  HB3 MET A 193      35.389  32.338  20.548  1.00 15.45           H
ATOM   1319  HG2 MET A 193      37.104  32.759  22.713  1.00 17.06           H
ATOM   1320  HG3 MET A 193      35.545  32.486  22.789  1.00 17.06           H
ATOM   1321  HE1 MET A 193      35.367  28.802  21.821  1.00 24.41           H
ATOM   1322  HE2 MET A 193      34.476  30.070  22.174  1.00 24.41           H
ATOM   1323  HE3 MET A 193      35.296  30.029  20.814  1.00 24.41           H
ATOM   1324  N   ILE A 194      37.822  34.051  18.388  1.00 12.89           N
ATOM   1325  CA  ILE A 194      37.816  34.657  17.058  1.00 16.04           C
ATOM   1326  C   ILE A 194      38.573  33.777  16.068  1.00 15.56           C
ATOM   1327  O   ILE A 194      38.101  33.538  14.955  1.00 18.64           O
ATOM   1328  CB  ILE A 194      38.387  36.086  17.091  1.00 16.51           C
ATOM   1329  CG1 ILE A 194      37.433  37.028  17.821  1.00 18.72           C
ATOM   1330  CG2 ILE A 194      38.629  36.608  15.633  1.00 23.81           C
ATOM   1331  CD1 ILE A 194      37.884  38.481  17.891  1.00 19.77           C
ATOM   1332  H   ILE A 194      38.216  34.518  18.993  1.00 15.47           H
ATOM   1333  HA  ILE A 194      36.898  34.717  16.752  1.00 19.25           H
ATOM   1334  HB  ILE A 194      39.235  36.073  17.562  1.00 19.81           H
ATOM   1335 HG12 ILE A 194      36.576  37.010  17.368  1.00 22.47           H
ATOM   1336 HG13 ILE A 194      37.325  36.712  18.732  1.00 22.47           H
ATOM   1337 HG21 ILE A 194      38.988  37.508  15.675  1.00 28.57           H
ATOM   1338 HG22 ILE A 194      39.260  36.020  15.188  1.00 28.57           H
ATOM   1339 HG23 ILE A 194      37.785  36.610  15.155  1.00 28.57           H
ATOM   1340 HD11 ILE A 194      37.216  38.996  18.370  1.00 23.72           H
ATOM   1341 HD12 ILE A 194      38.734  38.525  18.356  1.00 23.72           H
ATOM   1342 HD13 ILE A 194      37.982  38.824  16.989  1.00 23.72           H
ATOM   1343  N   GLU A 195      39.749  33.284  16.444  1.00 15.62           N
ATOM   1344  CA  GLU A 195      40.507  32.415  15.534  1.00 19.31           C
ATOM   1345  C   GLU A 195      39.706  31.180  15.153  1.00 15.86           C
ATOM   1346  O   GLU A 195      39.739  30.738  14.002  1.00 16.60           O
ATOM   1347  CB  GLU A 195      41.847  31.997  16.162  1.00 17.85           C
ATOM   1348  CG  GLU A 195      42.874  33.128  16.254  1.00 21.02           C
ATOM   1349  CD  GLU A 195      44.073  32.808  17.166  1.00 25.48           C
ATOM   1350  OE1 GLU A 195      45.077  33.529  17.043  1.00 34.07           O
ATOM   1351  OE2 GLU A 195      44.024  31.847  17.996  1.00 19.36           O1-
ATOM   1352  H   GLU A 195      40.128  33.431  17.202  1.00 18.74           H
ATOM   1353  HA  GLU A 195      40.701  32.906  14.720  1.00 23.17           H
ATOM   1354  HB2 GLU A 195      41.682  31.674  17.062  1.00 21.42           H
ATOM   1355  HB3 GLU A 195      42.235  31.288  15.626  1.00 21.42           H
ATOM   1356  HG2 GLU A 195      43.218  33.310  15.365  1.00 25.22           H
ATOM   1357  HG3 GLU A 195      42.438  33.919  16.606  1.00 25.22           H
ATOM   1358  N   ILE A 196      39.026  30.574  16.128  1.00 13.11           N
ATOM   1359  CA  ILE A 196      38.203  29.398  15.881  1.00 16.16           C
ATOM   1360  C   ILE A 196      37.101  29.696  14.867  1.00 15.43           C
ATOM   1361  O   ILE A 196      36.894  28.941  13.908  1.00 16.38           O
ATOM   1362  CB  ILE A 196      37.618  28.900  17.221  1.00 16.77           C
ATOM   1363  CG1 ILE A 196      38.745  28.455  18.137  1.00 16.39           C
ATOM   1364  CG2 ILE A 196      36.599  27.783  17.006  1.00 14.40           C
ATOM   1365  CD1 ILE A 196      38.330  28.207  19.561  1.00 20.78           C
ATOM   1366  H   ILE A 196      39.028  30.830  16.949  1.00 15.74           H
ATOM   1367  HA  ILE A 196      38.761  28.693  15.518  1.00 19.39           H
ATOM   1368  HB  ILE A 196      37.163  29.645  17.645  1.00 20.13           H
ATOM   1369 HG12 ILE A 196      39.118  27.629  17.791  1.00 19.67           H
ATOM   1370 HG13 ILE A 196      39.429  29.143  18.145  1.00 19.67           H
ATOM   1371 HG21 ILE A 196      36.256  27.499  17.868  1.00 17.28           H
ATOM   1372 HG22 ILE A 196      35.874  28.120  16.456  1.00 17.28           H
ATOM   1373 HG23 ILE A 196      37.035  27.040  16.561  1.00 17.28           H
ATOM   1374 HD11 ILE A 196      39.106  27.928  20.072  1.00 24.94           H
ATOM   1375 HD12 ILE A 196      37.968  29.027  19.931  1.00 24.94           H
ATOM   1376 HD13 ILE A 196      37.656  27.510  19.576  1.00 24.94           H
ATOM   1377  N   CYS A 197      36.338  30.763  15.104  1.00 15.99           N
ATOM   1378  CA  CYS A 197      35.193  31.064  14.262  1.00 19.24           C
ATOM   1379  C   CYS A 197      35.616  31.455  12.851  1.00 16.94           C
ATOM   1380  O   CYS A 197      34.944  31.105  11.882  1.00 17.07           O
ATOM   1381  CB  CYS A 197      34.380  32.171  14.910  1.00 13.91           C
ATOM   1382  SG  CYS A 197      33.485  31.640  16.424  1.00 14.84           S
ATOM   1383  H   CYS A 197      36.466  31.324  15.743  1.00 19.19           H
ATOM   1384  HA  CYS A 197      34.631  30.276  14.199  1.00 23.09           H
ATOM   1385  HB2 CYS A 197      34.977  32.895  15.157  1.00 16.69           H
ATOM   1386  HB3 CYS A 197      33.722  32.490  14.273  1.00 16.69           H
ATOM   1387  HG  CYS A 197      32.874  32.574  16.865  1.00 17.81           H
ATOM   1388  N   GLU A 198      36.705  32.202  12.718  1.00 15.01           N
ATOM   1389  CA  GLU A 198      37.134  32.619  11.390  1.00 20.33           C
ATOM   1390  C   GLU A 198      37.621  31.431  10.572  1.00 19.91           C
ATOM   1391  O   GLU A 198      37.382  31.361   9.362  1.00 18.95           O
ATOM   1392  CB  GLU A 198      38.241  33.636  11.501  1.00 20.34           C
ATOM   1393  CG  GLU A 198      38.008  34.763  12.498  1.00 25.97           C
ATOM   1394  CD  GLU A 198      37.584  36.016  11.881  1.00 36.12           C
ATOM   1395  OE1 GLU A 198      36.585  35.942  11.125  1.00 43.11           O
ATOM   1396  OE2 GLU A 198      38.217  37.070  12.174  1.00 32.94           O1-
ATOM   1397  H   GLU A 198      37.203  32.475  13.363  1.00 18.01           H
ATOM   1398  HA  GLU A 198      36.388  33.027  10.924  1.00 24.40           H
ATOM   1399  HB2 GLU A 198      39.052  33.177  11.768  1.00 24.41           H
ATOM   1400  HB3 GLU A 198      38.371  34.042  10.630  1.00 24.41           H
ATOM   1401  HG2 GLU A 198      37.316  34.491  13.121  1.00 31.16           H
ATOM   1402  HG3 GLU A 198      38.834  34.933  12.977  1.00 31.16           H
ATOM   1403  N   LYS A 199      38.334  30.510  11.216  1.00 17.77           N
ATOM   1404  CA  LYS A 199      38.844  29.322  10.549  1.00 19.81           C
ATOM   1405  C   LYS A 199      37.695  28.391  10.166  1.00 17.84           C
ATOM   1406  O   LYS A 199      37.688  27.821   9.066  1.00 17.40           O
ATOM   1407  CB  LYS A 199      39.858  28.630  11.459  1.00 17.28           C
ATOM   1408  CG  LYS A 199      40.781  27.650  10.763  1.00 21.61           C
ATOM   1409  CD  LYS A 199      41.844  27.082  11.661  1.00 24.63           C
ATOM   1410  CE  LYS A 199      42.721  26.065  10.877  1.00 27.36           C
ATOM   1411  NZ  LYS A 199      43.765  25.479  11.723  1.00 33.52           N1+
ATOM   1412  H   LYS A 199      38.537  30.553  12.050  1.00 21.32           H
ATOM   1413  HA  LYS A 199      39.301  29.587   9.735  1.00 23.78           H
ATOM   1414  HB2 LYS A 199      40.413  29.308  11.875  1.00 20.74           H
ATOM   1415  HB3 LYS A 199      39.375  28.140  12.143  1.00 20.74           H
ATOM   1416  HG2 LYS A 199      40.254  26.911  10.422  1.00 25.93           H
ATOM   1417  HG3 LYS A 199      41.224  28.104  10.029  1.00 25.93           H
ATOM   1418  HD2 LYS A 199      42.415  27.798  11.981  1.00 29.56           H
ATOM   1419  HD3 LYS A 199      41.428  26.620  12.405  1.00 29.56           H
ATOM   1420  HE2 LYS A 199      42.158  25.347  10.548  1.00 32.84           H
ATOM   1421  HE3 LYS A 199      43.151  26.520  10.136  1.00 32.84           H
ATOM   1422  HZ1 LYS A 199      44.299  26.120  12.035  1.00 40.23           H
ATOM   1423  HZ2 LYS A 199      43.395  25.051  12.410  1.00 40.23           H
ATOM   1424  HZ3 LYS A 199      44.251  24.902  11.251  1.00 40.23           H
ATOM   1425  N   LEU A 200      36.713  28.229  11.057  1.00 15.59           N
ATOM   1426  CA  LEU A 200      35.519  27.477  10.718  1.00 12.77           C
ATOM   1427  C   LEU A 200      34.796  28.142   9.557  1.00 17.12           C
ATOM   1428  O   LEU A 200      34.446  27.497   8.560  1.00 16.03           O
ATOM   1429  CB  LEU A 200      34.618  27.361  11.952  1.00 14.17           C
ATOM   1430  CG  LEU A 200      33.413  26.448  11.840  1.00 14.52           C
ATOM   1431  CD1 LEU A 200      32.955  26.034  13.203  1.00 19.58           C
ATOM   1432  CD2 LEU A 200      32.225  27.085  11.059  1.00 18.60           C
ATOM   1433  H   LEU A 200      36.719  28.546  11.856  1.00 18.71           H
ATOM   1434  HA  LEU A 200      35.773  26.582  10.443  1.00 15.33           H
ATOM   1435  HB2 LEU A 200      35.156  27.034  12.689  1.00 17.00           H
ATOM   1436  HB3 LEU A 200      34.286  28.246  12.168  1.00 17.00           H
ATOM   1437  HG  LEU A 200      33.678  25.645  11.365  1.00 17.42           H
ATOM   1438 HD11 LEU A 200      32.185  25.451  13.113  1.00 23.50           H
ATOM   1439 HD12 LEU A 200      33.677  25.563  13.648  1.00 23.50           H
ATOM   1440 HD13 LEU A 200      32.714  26.826  13.709  1.00 23.50           H
ATOM   1441 HD21 LEU A 200      31.493  26.450  11.026  1.00 22.32           H
ATOM   1442 HD22 LEU A 200      31.943  27.892  11.518  1.00 22.32           H
ATOM   1443 HD23 LEU A 200      32.518  27.300  10.160  1.00 22.32           H
ATOM   1444  N   GLU A 201      34.587  29.452   9.651  1.00 16.69           N
ATOM   1445  CA  GLU A 201      33.733  30.091   8.668  1.00 18.21           C
ATOM   1446  C   GLU A 201      34.421  30.199   7.315  1.00 18.91           C
ATOM   1447  O   GLU A 201      33.742  30.119   6.285  1.00 17.12           O
ATOM   1448  CB  GLU A 201      33.281  31.455   9.181  1.00 16.64           C
ATOM   1449  CG  GLU A 201      32.356  31.340  10.414  1.00 15.58           C
ATOM   1450  CD  GLU A 201      32.142  32.672  11.156  1.00 21.84           C
ATOM   1451  OE1 GLU A 201      31.415  32.630  12.183  1.00 20.04           O
ATOM   1452  OE2 GLU A 201      32.700  33.743  10.758  1.00 15.20           O1-
ATOM   1453  H   GLU A 201      34.915  29.973  10.251  1.00 20.03           H
ATOM   1454  HA  GLU A 201      32.939  29.546   8.549  1.00 21.85           H
ATOM   1455  HB2 GLU A 201      34.060  31.972   9.437  1.00 19.97           H
ATOM   1456  HB3 GLU A 201      32.792  31.912   8.479  1.00 19.97           H
ATOM   1457  HG2 GLU A 201      31.488  31.019  10.124  1.00 18.70           H
ATOM   1458  HG3 GLU A 201      32.747  30.711  11.040  1.00 18.70           H
ATOM   1459  N   ASP A 202      35.744  30.410   7.299  1.00 16.36           N
ATOM   1460  CA  ASP A 202      36.492  30.375   6.028  1.00 21.78           C
ATOM   1461  C   ASP A 202      36.229  29.073   5.282  1.00 23.96           C
ATOM   1462  O   ASP A 202      36.034  29.068   4.061  1.00 18.66           O
ATOM   1463  CB  ASP A 202      37.999  30.518   6.252  1.00 22.81           C
ATOM   1464  CG  ASP A 202      38.407  31.877   6.741  1.00 35.36           C
ATOM   1465  OD1 ASP A 202      39.570  31.986   7.194  1.00 33.88           O
ATOM   1466  OD2 ASP A 202      37.595  32.826   6.676  1.00 38.51           O1-
ATOM   1467  H   ASP A 202      36.225  30.573   7.993  1.00 19.63           H
ATOM   1468  HA  ASP A 202      36.199  31.110   5.467  1.00 26.14           H
ATOM   1469  HB2 ASP A 202      38.281  29.866   6.913  1.00 27.37           H
ATOM   1470  HB3 ASP A 202      38.457  30.354   5.412  1.00 27.37           H
ATOM   1471  N   CYS A 203      36.185  27.961   6.002  1.00 20.96           N
ATOM   1472  CA  CYS A 203      35.998  26.673   5.355  1.00 21.57           C
ATOM   1473  C   CYS A 203      34.546  26.456   4.957  1.00 19.69           C
ATOM   1474  O   CYS A 203      34.274  25.887   3.896  1.00 21.61           O
ATOM   1475  CB  CYS A 203      36.480  25.548   6.294  1.00 28.57           C
ATOM   1476  SG  CYS A 203      36.215  23.858   5.694  1.00 22.13           S
ATOM   1477  H   CYS A 203      36.259  27.926   6.859  1.00 25.16           H
ATOM   1478  HA  CYS A 203      36.538  26.643   4.550  1.00 25.88           H
ATOM   1479  HB2 CYS A 203      37.432  25.658   6.440  1.00 34.28           H
ATOM   1480  HB3 CYS A 203      36.011  25.633   7.139  1.00 34.28           H
ATOM   1481  HG  CYS A 203      36.631  23.084   6.512  1.00 26.56           H
ATOM   1482  N   SER A 204      33.598  26.881   5.798  1.00 14.22           N
ATOM   1483  CA  SER A 204      32.196  26.753   5.459  1.00 12.68           C
ATOM   1484  C   SER A 204      31.857  27.539   4.194  1.00 15.05           C
ATOM   1485  O   SER A 204      31.124  27.036   3.334  1.00 13.84           O
ATOM   1486  CB  SER A 204      31.311  27.186   6.646  1.00 18.39           C
ATOM   1487  OG  SER A 204      30.010  26.715   6.440  1.00 29.99           O
ATOM   1488  H   SER A 204      33.748  27.244   6.563  1.00 17.07           H
ATOM   1489  HA  SER A 204      32.007  25.818   5.280  1.00 15.22           H
ATOM   1490  HB2 SER A 204      31.665  26.806   7.466  1.00 22.07           H
ATOM   1491  HB3 SER A 204      31.298  28.154   6.701  1.00 22.07           H
ATOM   1492  HG  SER A 204      29.699  27.034   5.728  1.00 35.99           H
ATOM   1493  N   ARG A 205      32.399  28.760   4.052  1.00 19.62           N
ATOM   1494  CA  ARG A 205      32.161  29.563   2.854  1.00 20.29           C
ATOM   1495  C   ARG A 205      32.669  28.848   1.602  1.00 21.43           C
ATOM   1496  O   ARG A 205      32.042  28.905   0.538  1.00 19.94           O
ATOM   1497  CB  ARG A 205      32.850  30.922   2.999  1.00 19.01           C
ATOM   1498  CG  ARG A 205      32.259  31.856   4.067  1.00 18.67           C
ATOM   1499  CD  ARG A 205      32.948  33.161   4.017  1.00 24.62           C
ATOM   1500  NE  ARG A 205      32.204  34.168   4.741  1.00 37.11           N
ATOM   1501  CZ  ARG A 205      32.240  34.276   6.047  1.00 25.87           C
ATOM   1502  NH1 ARG A 205      32.966  33.424   6.741  1.00 41.76           N
ATOM   1503  NH2 ARG A 205      31.548  35.215   6.685  1.00 22.34           N1+
ATOM   1504  H   ARG A 205      32.905  29.139   4.635  1.00 23.55           H
ATOM   1505  HA  ARG A 205      31.208  29.713   2.754  1.00 24.35           H
ATOM   1506  HB2 ARG A 205      33.780  30.771   3.227  1.00 22.81           H
ATOM   1507  HB3 ARG A 205      32.796  31.384   2.147  1.00 22.81           H
ATOM   1508  HG2 ARG A 205      31.315  31.997   3.893  1.00 22.40           H
ATOM   1509  HG3 ARG A 205      32.391  31.470   4.947  1.00 22.40           H
ATOM   1510  HD2 ARG A 205      33.825  33.078   4.423  1.00 29.55           H
ATOM   1511  HD3 ARG A 205      33.030  33.447   3.094  1.00 29.55           H
ATOM   1512  HE  ARG A 205      31.867  34.820   4.292  1.00 44.54           H
ATOM   1513 HH11 ARG A 205      33.417  32.814   6.337  1.00 50.11           H
ATOM   1514 HH12 ARG A 205      32.995  33.483   7.599  1.00 50.11           H
ATOM   1515 HH21 ARG A 205      31.068  35.773   6.239  1.00 26.81           H
ATOM   1516 HH22 ARG A 205      31.580  35.266   7.543  1.00 26.81           H
ATOM   1517  N   LYS A 206      33.838  28.216   1.711  1.00 22.15           N
ATOM   1518  CA  LYS A 206      34.429  27.464   0.608  1.00 20.21           C
ATOM   1519  C   LYS A 206      33.556  26.282   0.204  1.00 21.84           C
ATOM   1520  O   LYS A 206      33.217  26.104  -0.976  1.00 20.50           O
ATOM   1521  CB  LYS A 206      35.795  26.966   1.036  1.00 30.72           C
ATOM   1522  CG  LYS A 206      36.854  27.211   0.059  1.00 37.67           C
ATOM   1523  CD  LYS A 206      37.477  28.541   0.299  1.00 33.51           C
ATOM   1524  CE  LYS A 206      38.506  28.459   1.409  1.00 33.91           C
ATOM   1525  NZ  LYS A 206      39.252  29.734   1.456  1.00 36.11           N1+
ATOM   1526  H   LYS A 206      34.314  28.209   2.427  1.00 26.58           H
ATOM   1527  HA  LYS A 206      34.538  28.045  -0.161  1.00 24.25           H
ATOM   1528  HB2 LYS A 206      36.044  27.413   1.861  1.00 36.86           H
ATOM   1529  HB3 LYS A 206      35.745  26.009   1.185  1.00 36.86           H
ATOM   1530  HG2 LYS A 206      37.539  26.530   0.145  1.00 45.20           H
ATOM   1531  HG3 LYS A 206      36.478  27.204  -0.835  1.00 45.20           H
ATOM   1532  HD2 LYS A 206      37.921  28.840  -0.510  1.00 40.21           H
ATOM   1533  HD3 LYS A 206      36.791  29.175   0.563  1.00 40.21           H
ATOM   1534  HE2 LYS A 206      38.061  28.325   2.260  1.00 40.69           H
ATOM   1535  HE3 LYS A 206      39.129  27.738   1.227  1.00 40.69           H
ATOM   1536  HZ1 LYS A 206      39.862  29.705   2.103  1.00 43.33           H
ATOM   1537  HZ2 LYS A 206      39.661  29.876   0.679  1.00 43.33           H
ATOM   1538  HZ3 LYS A 206      38.693  30.408   1.616  1.00 43.33           H
ATOM   1539  N   LEU A 207      33.184  25.455   1.174  1.00 21.23           N
ATOM   1540  CA  LEU A 207      32.520  24.215   0.829  1.00 24.45           C
ATOM   1541  C   LEU A 207      31.077  24.433   0.423  1.00 21.54           C
ATOM   1542  O   LEU A 207      30.547  23.611  -0.328  1.00 18.41           O
ATOM   1543  CB  LEU A 207      32.579  23.212   1.982  1.00 23.13           C
ATOM   1544  CG  LEU A 207      33.953  22.858   2.545  1.00 29.87           C
ATOM   1545  CD1 LEU A 207      33.819  21.546   3.328  1.00 22.43           C
ATOM   1546  CD2 LEU A 207      35.039  22.774   1.503  1.00 25.69           C
ATOM   1547  H   LEU A 207      33.303  25.586   2.016  1.00 25.47           H
ATOM   1548  HA  LEU A 207      32.980  23.819   0.073  1.00 29.34           H
ATOM   1549  HB2 LEU A 207      32.055  23.568   2.716  1.00 27.76           H
ATOM   1550  HB3 LEU A 207      32.175  22.383   1.678  1.00 27.76           H
ATOM   1551  HG  LEU A 207      34.211  23.547   3.177  1.00 35.84           H
ATOM   1552 HD11 LEU A 207      34.685  21.307   3.693  1.00 26.92           H
ATOM   1553 HD12 LEU A 207      33.180  21.672   4.047  1.00 26.92           H
ATOM   1554 HD13 LEU A 207      33.509  20.851   2.727  1.00 26.92           H
ATOM   1555 HD21 LEU A 207      35.876  22.547   1.937  1.00 30.82           H
ATOM   1556 HD22 LEU A 207      34.805  22.090   0.857  1.00 30.82           H
ATOM   1557 HD23 LEU A 207      35.119  23.634   1.060  1.00 30.82           H
ATOM   1558  N   ILE A 208      30.415  25.489   0.932  1.00 22.90           N
ATOM   1559  CA  ILE A 208      29.042  25.780   0.527  1.00 18.97           C
ATOM   1560  C   ILE A 208      29.009  26.526  -0.793  1.00 19.17           C
ATOM   1561  O   ILE A 208      27.926  26.675  -1.379  1.00 16.93           O
ATOM   1562  CB  ILE A 208      28.268  26.581   1.603  1.00 21.75           C
ATOM   1563  CG1 ILE A 208      26.753  26.291   1.555  1.00 17.25           C
ATOM   1564  CG2 ILE A 208      28.506  28.079   1.484  1.00 18.16           C
ATOM   1565  CD1 ILE A 208      26.399  24.857   1.762  1.00 19.51           C
ATOM   1566  H   ILE A 208      30.740  26.041   1.506  1.00 27.48           H
ATOM   1567  HA  ILE A 208      28.575  24.940   0.398  1.00 22.76           H
ATOM   1568  HB  ILE A 208      28.595  26.298   2.471  1.00 26.10           H
ATOM   1569 HG12 ILE A 208      26.316  26.807   2.251  1.00 20.70           H
ATOM   1570 HG13 ILE A 208      26.413  26.557   0.687  1.00 20.70           H
ATOM   1571 HG21 ILE A 208      28.002  28.534   2.177  1.00 21.79           H
ATOM   1572 HG22 ILE A 208      29.454  28.257   1.593  1.00 21.79           H
ATOM   1573 HG23 ILE A 208      28.211  28.377   0.610  1.00 21.79           H
ATOM   1574 HD11 ILE A 208      25.435  24.761   1.718  1.00 23.41           H
ATOM   1575 HD12 ILE A 208      26.817  24.326   1.067  1.00 23.41           H
ATOM   1576 HD13 ILE A 208      26.720  24.576   2.633  1.00 23.41           H
ATOM   1577  N   LYS A 209      30.172  26.984  -1.260  1.00 16.73           N
ATOM   1578  CA  LYS A 209      30.331  27.844  -2.431  1.00 20.65           C
ATOM   1579  C   LYS A 209      29.453  29.081  -2.310  1.00 23.96           C
ATOM   1580  O   LYS A 209      28.521  29.309  -3.081  1.00 22.05           O
ATOM   1581  CB  LYS A 209      30.027  27.078  -3.714  1.00 27.17           C
ATOM   1582  CG  LYS A 209      30.600  27.728  -4.945  1.00 29.26           C
ATOM   1583  CD  LYS A 209      30.444  26.804  -6.157  1.00 30.66           C
ATOM   1584  CE  LYS A 209      30.937  27.497  -7.365  1.00 31.92           C
ATOM   1585  NZ  LYS A 209      32.365  27.861  -7.175  1.00 46.35           N1+
ATOM   1586  H   LYS A 209      30.925  26.796  -0.889  1.00 20.08           H
ATOM   1587  HA  LYS A 209      31.254  28.140  -2.477  1.00 24.78           H
ATOM   1588  HB2 LYS A 209      30.403  26.186  -3.645  1.00 32.61           H
ATOM   1589  HB3 LYS A 209      29.065  27.022  -3.826  1.00 32.61           H
ATOM   1590  HG2 LYS A 209      30.125  28.555  -5.125  1.00 35.11           H
ATOM   1591  HG3 LYS A 209      31.545  27.901  -4.810  1.00 35.11           H
ATOM   1592  HD2 LYS A 209      30.968  25.999  -6.024  1.00 36.80           H
ATOM   1593  HD3 LYS A 209      29.507  26.587  -6.284  1.00 36.80           H
ATOM   1594  HE2 LYS A 209      30.866  26.908  -8.132  1.00 38.31           H
ATOM   1595  HE3 LYS A 209      30.426  28.309  -7.507  1.00 38.31           H
ATOM   1596  HZ1 LYS A 209      32.670  28.280  -7.899  1.00 55.61           H
ATOM   1597  HZ2 LYS A 209      32.450  28.400  -6.472  1.00 55.61           H
ATOM   1598  HZ3 LYS A 209      32.850  27.128  -7.039  1.00 55.61           H
ATOM   1599  N   GLU A 210      29.786  29.884  -1.312  1.00 23.04           N
ATOM   1600  CA  GLU A 210      28.967  31.026  -0.962  1.00 20.91           C
ATOM   1601  C   GLU A 210      28.627  31.816  -2.207  1.00 20.08           C
ATOM   1602  O   GLU A 210      29.510  32.141  -3.017  1.00 20.95           O
ATOM   1603  CB  GLU A 210      29.694  31.912   0.035  1.00 23.50           C
ATOM   1604  CG  GLU A 210      28.775  32.963   0.592  1.00 20.44           C
ATOM   1605  CD  GLU A 210      29.409  33.854   1.642  1.00 32.40           C
ATOM   1606  OE1 GLU A 210      28.639  34.589   2.293  1.00 34.32           O
ATOM   1607  OE2 GLU A 210      30.651  33.832   1.813  1.00 28.89           O1-
ATOM   1608  H   GLU A 210      30.485  29.787  -0.820  1.00 27.65           H
ATOM   1609  HA  GLU A 210      28.140  30.720  -0.557  1.00 25.09           H
ATOM   1610  HB2 GLU A 210      30.019  31.369   0.771  1.00 28.20           H
ATOM   1611  HB3 GLU A 210      30.433  32.357  -0.408  1.00 28.20           H
ATOM   1612  HG2 GLU A 210      28.475  33.531  -0.135  1.00 24.53           H
ATOM   1613  HG3 GLU A 210      28.012  32.524   1.000  1.00 24.53           H
ATOM   1614  N   ASN A 211      27.329  32.131  -2.351  1.00 22.17           N
ATOM   1615  CA  ASN A 211      26.854  32.875  -3.514  1.00 25.79           C
ATOM   1616  C   ASN A 211      25.666  33.726  -3.073  1.00 19.79           C
ATOM   1617  O   ASN A 211      24.519  33.359  -3.292  1.00 21.77           O
ATOM   1618  CB  ASN A 211      26.447  31.946  -4.660  1.00 23.56           C
ATOM   1619  CG  ASN A 211      25.880  32.715  -5.865  1.00 28.47           C
ATOM   1620  OD1 ASN A 211      26.246  33.878  -6.116  1.00 21.03           O
ATOM   1621  ND2 ASN A 211      24.951  32.085  -6.576  1.00 30.10           N
ATOM   1622  H   ASN A 211      26.711  31.923  -1.789  1.00 26.61           H
ATOM   1623  HA  ASN A 211      27.556  33.465  -3.830  1.00 30.95           H
ATOM   1624  HB2 ASN A 211      27.226  31.451  -4.958  1.00 28.27           H
ATOM   1625  HB3 ASN A 211      25.764  31.334  -4.344  1.00 28.27           H
ATOM   1626 HD21 ASN A 211      24.600  32.469  -7.261  1.00 36.12           H
ATOM   1627 HD22 ASN A 211      24.701  31.293  -6.352  1.00 36.12           H
ATOM   1628  N   GLY A 212      25.962  34.860  -2.427  1.00 19.57           N
ATOM   1629  CA  GLY A 212      24.913  35.771  -2.013  1.00 20.42           C
ATOM   1630  C   GLY A 212      23.909  35.079  -1.130  1.00 21.06           C
ATOM   1631  O   GLY A 212      24.265  34.359  -0.199  1.00 19.73           O
ATOM   1632  H   GLY A 212      26.757  35.115  -2.223  1.00 23.49           H
ATOM   1633  HA2 GLY A 212      25.299  36.514  -1.523  1.00 24.50           H
ATOM   1634  HA3 GLY A 212      24.454  36.118  -2.794  1.00 24.50           H
ATOM   1635  N   LEU A 213      22.634  35.288  -1.421  1.00 20.27           N
ATOM   1636  CA  LEU A 213      21.552  34.634  -0.684  1.00 24.26           C
ATOM   1637  C   LEU A 213      21.178  33.265  -1.254  1.00 22.31           C
ATOM   1638  O   LEU A 213      20.276  32.605  -0.726  1.00 22.28           O
ATOM   1639  CB  LEU A 213      20.322  35.556  -0.643  1.00 20.20           C
ATOM   1640  CG  LEU A 213      20.477  36.878   0.127  1.00 21.80           C
ATOM   1641  CD1 LEU A 213      19.248  37.719   0.026  1.00 19.57           C
ATOM   1642  CD2 LEU A 213      20.742  36.600   1.569  1.00 21.43           C
ATOM   1643  H   LEU A 213      22.361  35.810  -2.048  1.00 24.32           H
ATOM   1644  HA  LEU A 213      21.844  34.497   0.231  1.00 29.12           H
ATOM   1645  HB2 LEU A 213      20.083  35.782  -1.556  1.00 24.25           H
ATOM   1646  HB3 LEU A 213      19.592  35.068  -0.232  1.00 24.25           H
ATOM   1647  HG  LEU A 213      21.225  37.379  -0.234  1.00 26.16           H
ATOM   1648 HD11 LEU A 213      19.387  38.540   0.523  1.00 23.49           H
ATOM   1649 HD12 LEU A 213      19.080  37.921  -0.908  1.00 23.49           H
ATOM   1650 HD13 LEU A 213      18.499  37.228   0.399  1.00 23.49           H
ATOM   1651 HD21 LEU A 213      20.838  37.443   2.040  1.00 25.71           H
ATOM   1652 HD22 LEU A 213      19.998  36.098   1.936  1.00 25.71           H
ATOM   1653 HD23 LEU A 213      21.560  36.084   1.646  1.00 25.71           H
ATOM   1654  N   ASN A 214      21.876  32.805  -2.286  1.00 21.82           N
ATOM   1655  CA  ASN A 214      21.590  31.526  -2.915  1.00 21.63           C
ATOM   1656  C   ASN A 214      22.349  30.365  -2.283  1.00 23.42           C
ATOM   1657  O   ASN A 214      21.925  29.202  -2.422  1.00 20.56           O
ATOM   1658  CB  ASN A 214      21.919  31.614  -4.419  1.00 20.48           C
ATOM   1659  CG  ASN A 214      20.935  32.502  -5.181  1.00 29.74           C
ATOM   1660  OD1 ASN A 214      19.739  32.471  -4.932  1.00 30.91           O
ATOM   1661  ND2 ASN A 214      21.442  33.296  -6.095  1.00 33.09           N
ATOM   1662  H   ASN A 214      22.534  33.226  -2.646  1.00 26.19           H
ATOM   1663  HA  ASN A 214      20.642  31.341  -2.829  1.00 25.96           H
ATOM   1664  HB2 ASN A 214      22.808  31.986  -4.528  1.00 24.58           H
ATOM   1665  HB3 ASN A 214      21.881  30.724  -4.804  1.00 24.58           H
ATOM   1666 HD21 ASN A 214      20.926  33.814  -6.548  1.00 39.71           H
ATOM   1667 HD22 ASN A 214      22.290  33.299  -6.240  1.00 39.71           H
ATOM   1668  N   ALA A 215      23.428  30.657  -1.567  1.00 23.02           N
ATOM   1669  CA  ALA A 215      24.207  29.656  -0.856  1.00 20.55           C
ATOM   1670  C   ALA A 215      25.090  30.398   0.132  1.00 20.79           C
ATOM   1671  O   ALA A 215      25.740  31.371  -0.223  1.00 19.69           O
ATOM   1672  CB  ALA A 215      25.092  28.829  -1.795  1.00 21.52           C
ATOM   1673  H   ALA A 215      23.736  31.455  -1.476  1.00 27.62           H
ATOM   1674  HA  ALA A 215      23.618  29.060  -0.369  1.00 24.66           H
ATOM   1675  HB1 ALA A 215      25.587  28.180  -1.271  1.00 25.82           H
ATOM   1676  HB2 ALA A 215      24.528  28.373  -2.440  1.00 25.82           H
ATOM   1677  HB3 ALA A 215      25.706  29.423  -2.254  1.00 25.82           H
ATOM   1678  N   GLY A 216      25.160  29.903   1.350  1.00 20.01           N
ATOM   1679  CA  GLY A 216      26.032  30.584   2.298  1.00 17.86           C
ATOM   1680  C   GLY A 216      25.890  30.069   3.704  1.00 18.11           C
ATOM   1681  O   GLY A 216      25.483  28.914   3.928  1.00 17.02           O
ATOM   1682  H   GLY A 216      24.740  29.214   1.647  1.00 24.01           H
ATOM   1683  HA2 GLY A 216      26.955  30.470   2.023  1.00 21.44           H
ATOM   1684  HA3 GLY A 216      25.828  31.532   2.298  1.00 21.44           H
ATOM   1685  N   LEU A 217      26.261  30.934   4.654  1.00 16.40           N
ATOM   1686  CA  LEU A 217      26.166  30.637   6.083  1.00 18.58           C
ATOM   1687  C   LEU A 217      24.790  31.034   6.599  1.00 14.70           C
ATOM   1688  O   LEU A 217      24.356  32.167   6.420  1.00 15.85           O
ATOM   1689  CB  LEU A 217      27.271  31.376   6.858  1.00 19.31           C
ATOM   1690  CG  LEU A 217      28.683  31.357   6.236  1.00 20.28           C
ATOM   1691  CD1 LEU A 217      29.755  31.944   7.160  1.00 25.02           C
ATOM   1692  CD2 LEU A 217      29.101  29.955   5.824  1.00 17.63           C
ATOM   1693  H   LEU A 217      26.577  31.717   4.489  1.00 19.68           H
ATOM   1694  HA  LEU A 217      26.281  29.684   6.221  1.00 22.30           H
ATOM   1695  HB2 LEU A 217      27.010  32.306   6.947  1.00 23.17           H
ATOM   1696  HB3 LEU A 217      27.341  30.978   7.740  1.00 23.17           H
ATOM   1697  HG  LEU A 217      28.667  31.900   5.432  1.00 24.34           H
ATOM   1698 HD11 LEU A 217      30.614  31.902   6.712  1.00 30.03           H
ATOM   1699 HD12 LEU A 217      29.529  32.866   7.359  1.00 30.03           H
ATOM   1700 HD13 LEU A 217      29.783  31.426   7.979  1.00 30.03           H
ATOM   1701 HD21 LEU A 217      29.991  29.992   5.440  1.00 21.16           H
ATOM   1702 HD22 LEU A 217      29.102  29.384   6.608  1.00 21.16           H
ATOM   1703 HD23 LEU A 217      28.471  29.618   5.169  1.00 21.16           H
ATOM   1704  N   ALA A 218      24.099  30.095   7.235  1.00 14.81           N
ATOM   1705  CA  ALA A 218      22.722  30.345   7.627  1.00 16.76           C
ATOM   1706  C   ALA A 218      22.648  31.228   8.868  1.00 17.58           C
ATOM   1707  O   ALA A 218      21.669  31.976   9.037  1.00 17.26           O
ATOM   1708  CB  ALA A 218      21.975  29.016   7.832  1.00 15.11           C
ATOM   1709  H   ALA A 218      24.400  29.318   7.447  1.00 17.78           H
ATOM   1710  HA  ALA A 218      22.279  30.820   6.906  1.00 20.12           H
ATOM   1711  HB1 ALA A 218      21.060  29.206   8.092  1.00 18.13           H
ATOM   1712  HB2 ALA A 218      21.986  28.517   7.000  1.00 18.13           H
ATOM   1713  HB3 ALA A 218      22.419  28.509   8.528  1.00 18.13           H
ATOM   1714  N   PHE A 219      23.687  31.203   9.710  1.00 16.65           N
ATOM   1715  CA  PHE A 219      23.682  31.970  10.945  1.00 18.00           C
ATOM   1716  C   PHE A 219      25.090  31.941  11.521  1.00 16.50           C
ATOM   1717  O   PHE A 219      25.941  31.170  11.055  1.00 12.74           O
ATOM   1718  CB  PHE A 219      22.635  31.446  11.951  1.00 17.42           C
ATOM   1719  CG  PHE A 219      22.696  29.966  12.200  1.00 20.23           C
ATOM   1720  CD1 PHE A 219      21.806  29.112  11.568  1.00 17.34           C
ATOM   1721  CD2 PHE A 219      23.642  29.414  13.086  1.00 14.15           C
ATOM   1722  CE1 PHE A 219      21.851  27.730  11.806  1.00 16.76           C
ATOM   1723  CE2 PHE A 219      23.689  28.035  13.304  1.00 14.39           C
ATOM   1724  CZ  PHE A 219      22.777  27.208  12.684  1.00 17.36           C
ATOM   1725  H   PHE A 219      24.405  30.747   9.583  1.00 19.98           H
ATOM   1726  HA  PHE A 219      23.462  32.892  10.741  1.00 21.60           H
ATOM   1727  HB2 PHE A 219      22.771  31.894  12.801  1.00 20.90           H
ATOM   1728  HB3 PHE A 219      21.750  31.651  11.612  1.00 20.90           H
ATOM   1729  HD1 PHE A 219      21.169  29.459  10.986  1.00 20.81           H
ATOM   1730  HD2 PHE A 219      24.250  29.970  13.518  1.00 16.98           H
ATOM   1731  HE1 PHE A 219      21.247  27.166  11.379  1.00 20.11           H
ATOM   1732  HE2 PHE A 219      24.312  27.679  13.895  1.00 17.26           H
ATOM   1733  HZ  PHE A 219      22.812  26.290  12.829  1.00 20.84           H
ATOM   1734  N   PRO A 220      25.389  32.824  12.469  1.00 16.11           N
ATOM   1735  CA  PRO A 220      26.756  32.940  12.986  1.00 17.88           C
ATOM   1736  C   PRO A 220      27.200  31.687  13.713  1.00 15.81           C
ATOM   1737  O   PRO A 220      26.395  30.860  14.135  1.00 17.41           O
ATOM   1738  CB  PRO A 220      26.657  34.122  13.959  1.00 14.86           C
ATOM   1739  CG  PRO A 220      25.531  34.884  13.499  1.00 15.22           C
ATOM   1740  CD  PRO A 220      24.538  33.894  13.007  1.00 13.54           C
ATOM   1741  HA  PRO A 220      27.380  33.149  12.273  1.00 21.46           H
ATOM   1742  HB2 PRO A 220      26.506  33.794  14.859  1.00 17.83           H
ATOM   1743  HB3 PRO A 220      27.470  34.650  13.917  1.00 17.83           H
ATOM   1744  HG2 PRO A 220      25.164  35.397  14.236  1.00 18.26           H
ATOM   1745  HG3 PRO A 220      25.810  35.473  12.780  1.00 18.26           H
ATOM   1746  HD2 PRO A 220      23.996  33.561  13.740  1.00 16.25           H
ATOM   1747  HD3 PRO A 220      23.992  34.280  12.304  1.00 16.25           H
ATOM   1748  N   THR A 221      28.510  31.572  13.856  1.00 14.08           N
ATOM   1749  CA  THR A 221      29.119  30.440  14.539  1.00 17.36           C
ATOM   1750  C   THR A 221      28.959  30.613  16.048  1.00 13.35           C
ATOM   1751  O   THR A 221      29.704  31.357  16.695  1.00 14.51           O
ATOM   1752  CB  THR A 221      30.589  30.313  14.163  1.00 18.50           C
ATOM   1753  OG1 THR A 221      30.701  30.164  12.749  1.00 17.84           O
ATOM   1754  CG2 THR A 221      31.259  29.119  14.864  1.00 18.35           C
ATOM   1755  H   THR A 221      29.078  32.146  13.562  1.00 16.89           H
ATOM   1756  HA  THR A 221      28.666  29.624  14.275  1.00 20.83           H
ATOM   1757  HB  THR A 221      31.056  31.119  14.434  1.00 22.20           H
ATOM   1758  HG1 THR A 221      30.373  30.833  12.363  1.00 21.41           H
ATOM   1759 HG21 THR A 221      32.192  29.065  14.605  1.00 22.03           H
ATOM   1760 HG22 THR A 221      31.204  29.227  15.826  1.00 22.03           H
ATOM   1761 HG23 THR A 221      30.813  28.295  14.612  1.00 22.03           H
ATOM   1762  N   GLY A 222      28.036  29.858  16.631  1.00 14.32           N
ATOM   1763  CA  GLY A 222      27.979  29.773  18.081  1.00 14.51           C
ATOM   1764  C   GLY A 222      29.153  28.987  18.625  1.00 15.22           C
ATOM   1765  O   GLY A 222      29.516  27.934  18.105  1.00 14.46           O
ATOM   1766  H   GLY A 222      27.442  29.394  16.218  1.00 17.18           H
ATOM   1767  HA2 GLY A 222      27.997  30.664  18.463  1.00 17.41           H
ATOM   1768  HA3 GLY A 222      27.158  29.334  18.352  1.00 17.41           H
ATOM   1769  N   CYS A 223      29.769  29.505  19.682  1.00 19.82           N
ATOM   1770  CA  CYS A 223      30.870  28.825  20.337  1.00 14.51           C
ATOM   1771  C   CYS A 223      30.744  29.062  21.839  1.00 14.13           C
ATOM   1772  O   CYS A 223      31.725  29.316  22.531  1.00 16.16           O
ATOM   1773  CB  CYS A 223      32.227  29.286  19.753  1.00 13.70           C
ATOM   1774  SG  CYS A 223      32.499  31.029  19.817  1.00 15.11           S
ATOM   1775  H   CYS A 223      29.562  30.259  20.040  1.00 23.79           H
ATOM   1776  HA  CYS A 223      30.788  27.872  20.180  1.00 17.41           H
ATOM   1777  HB2 CYS A 223      32.941  28.858  20.251  1.00 16.44           H
ATOM   1778  HB3 CYS A 223      32.272  29.016  18.822  1.00 16.44           H
ATOM   1779  HG  CYS A 223      33.573  31.275  19.341  1.00 18.14           H
ATOM   1780  N   SER A 224      29.499  29.033  22.332  1.00 13.50           N
ATOM   1781  CA  SER A 224      29.157  29.379  23.715  1.00 12.58           C
ATOM   1782  C   SER A 224      29.873  28.494  24.733  1.00 13.16           C
ATOM   1783  O   SER A 224      29.957  27.270  24.580  1.00 12.46           O
ATOM   1784  CB  SER A 224      27.643  29.261  23.893  1.00 13.14           C
ATOM   1785  OG  SER A 224      26.926  29.993  22.899  1.00 12.21           O
ATOM   1786  H   SER A 224      28.813  28.808  21.865  1.00 16.20           H
ATOM   1787  HA  SER A 224      29.411  30.300  23.884  1.00 15.09           H
ATOM   1788  HB2 SER A 224      27.394  28.326  23.832  1.00 15.77           H
ATOM   1789  HB3 SER A 224      27.405  29.607  24.767  1.00 15.77           H
ATOM   1790  HG  SER A 224      27.118  29.703  22.134  1.00 14.66           H
ATOM   1791  N   LEU A 225      30.356  29.124  25.812  1.00 14.27           N
ATOM   1792  CA  LEU A 225      31.281  28.516  26.767  1.00 13.50           C
ATOM   1793  C   LEU A 225      30.617  28.296  28.122  1.00 13.42           C
ATOM   1794  O   LEU A 225      29.941  29.193  28.629  1.00 12.44           O
ATOM   1795  CB  LEU A 225      32.513  29.416  26.928  1.00 12.77           C
ATOM   1796  CG  LEU A 225      33.400  29.619  25.708  1.00 16.36           C
ATOM   1797  CD1 LEU A 225      34.490  30.589  26.080  1.00 17.56           C
ATOM   1798  CD2 LEU A 225      34.035  28.329  25.204  1.00 16.92           C
ATOM   1799  H   LEU A 225      30.150  29.934  26.016  1.00 17.13           H
ATOM   1800  HA  LEU A 225      31.573  27.656  26.427  1.00 16.20           H
ATOM   1801  HB2 LEU A 225      32.208  30.294  27.207  1.00 15.33           H
ATOM   1802  HB3 LEU A 225      33.071  29.037  27.625  1.00 15.33           H
ATOM   1803  HG  LEU A 225      32.877  30.006  24.989  1.00 19.63           H
ATOM   1804 HD11 LEU A 225      35.064  30.728  25.310  1.00 21.07           H
ATOM   1805 HD12 LEU A 225      34.087  31.430  26.348  1.00 21.07           H
ATOM   1806 HD13 LEU A 225      35.005  30.220  26.814  1.00 21.07           H
ATOM   1807 HD21 LEU A 225      34.584  28.529  24.430  1.00 20.30           H
ATOM   1808 HD22 LEU A 225      34.583  27.950  25.909  1.00 20.30           H
ATOM   1809 HD23 LEU A 225      33.332  27.706  24.959  1.00 20.30           H
ATOM   1810  N   ASN A 226      30.776  27.083  28.676  1.00 13.00           N
ATOM   1811  CA  ASN A 226      30.571  26.807  30.104  1.00 17.94           C
ATOM   1812  C   ASN A 226      29.102  27.052  30.454  1.00 16.06           C
ATOM   1813  O   ASN A 226      28.248  26.283  29.969  1.00 15.12           O
ATOM   1814  CB  ASN A 226      31.607  27.599  30.907  1.00 17.21           C
ATOM   1815  CG  ASN A 226      33.021  27.231  30.519  1.00 16.22           C
ATOM   1816  OD1 ASN A 226      33.321  26.083  30.217  1.00 16.67           O
ATOM   1817  ND2 ASN A 226      33.894  28.220  30.485  1.00 16.23           N
ATOM   1818  H   ASN A 226      31.009  26.387  28.229  1.00 15.60           H
ATOM   1819  HA  ASN A 226      30.748  25.866  30.260  1.00 21.53           H
ATOM   1820  HB2 ASN A 226      31.484  28.547  30.739  1.00 20.65           H
ATOM   1821  HB3 ASN A 226      31.493  27.409  31.851  1.00 20.65           H
ATOM   1822 HD21 ASN A 226      34.712  28.064  30.270  1.00 19.48           H
ATOM   1823 HD22 ASN A 226      33.645  29.020  30.677  1.00 19.48           H
ATOM   1824  N   ASN A 227      28.776  27.990  31.353  1.00 14.57           N
ATOM   1825  CA  ASN A 227      27.391  28.230  31.734  1.00 15.71           C
ATOM   1826  C   ASN A 227      26.600  28.836  30.600  1.00 15.82           C
ATOM   1827  O   ASN A 227      25.380  28.798  30.639  1.00 14.55           O
ATOM   1828  CB  ASN A 227      27.315  29.132  32.967  1.00 18.21           C
ATOM   1829  CG  ASN A 227      27.969  30.500  32.739  1.00 17.95           C
ATOM   1830  OD1 ASN A 227      29.115  30.590  32.328  1.00 17.09           O
ATOM   1831  ND2 ASN A 227      27.210  31.558  32.971  1.00 18.76           N
ATOM   1832  H   ASN A 227      29.343  28.497  31.753  1.00 17.49           H
ATOM   1833  HA  ASN A 227      26.978  27.382  31.961  1.00 18.85           H
ATOM   1834  HB2 ASN A 227      26.384  29.279  33.196  1.00 21.85           H
ATOM   1835  HB3 ASN A 227      27.774  28.699  33.704  1.00 21.85           H
ATOM   1836 HD21 ASN A 227      27.528  32.349  32.858  1.00 22.51           H
ATOM   1837 HD22 ASN A 227      26.398  31.455  33.234  1.00 22.51           H
ATOM   1838  N   CYS A 228      27.255  29.409  29.599  1.00 17.50           N
ATOM   1839  CA  CYS A 228      26.522  29.940  28.453  1.00 14.42           C
ATOM   1840  C   CYS A 228      26.252  28.807  27.464  1.00 12.90           C
ATOM   1841  O   CYS A 228      27.152  28.055  27.102  1.00 11.49           O
ATOM   1842  CB  CYS A 228      27.282  31.085  27.833  1.00 11.69           C
ATOM   1843  SG  CYS A 228      27.337  32.514  28.992  1.00 18.89           S
ATOM   1844  H   CYS A 228      28.108  29.503  29.556  1.00 21.00           H
ATOM   1845  HA  CYS A 228      25.666  30.281  28.756  1.00 17.31           H
ATOM   1846  HB2 CYS A 228      28.192  30.806  27.645  1.00 14.03           H
ATOM   1847  HB3 CYS A 228      26.838  31.366  27.018  1.00 14.03           H
ATOM   1848  N   ALA A 229      24.991  28.658  27.098  1.00 13.01           N
ATOM   1849  CA  ALA A 229      24.497  27.563  26.293  1.00 17.65           C
ATOM   1850  C   ALA A 229      24.378  27.894  24.807  1.00 13.12           C
ATOM   1851  O   ALA A 229      24.489  26.985  23.970  1.00 15.12           O
ATOM   1852  CB  ALA A 229      23.127  27.148  26.818  1.00 16.12           C
ATOM   1853  H   ALA A 229      24.371  29.212  27.320  1.00 15.61           H
ATOM   1854  HA  ALA A 229      25.097  26.807  26.384  1.00 21.18           H
ATOM   1855  HB1 ALA A 229      22.792  26.413  26.280  1.00 19.34           H
ATOM   1856  HB2 ALA A 229      23.216  26.867  27.742  1.00 19.34           H
ATOM   1857  HB3 ALA A 229      22.523  27.905  26.758  1.00 19.34           H
ATOM   1858  N   ALA A 230      24.142  29.153  24.454  1.00 14.92           N
ATOM   1859  CA  ALA A 230      23.762  29.494  23.085  1.00 16.12           C
ATOM   1860  C   ALA A 230      23.970  30.982  22.816  1.00 14.49           C
ATOM   1861  O   ALA A 230      23.952  31.801  23.729  1.00 14.60           O
ATOM   1862  CB  ALA A 230      22.302  29.141  22.803  1.00 17.16           C
ATOM   1863  H   ALA A 230      24.195  29.828  24.985  1.00 17.91           H
ATOM   1864  HA  ALA A 230      24.319  28.995  22.468  1.00 19.34           H
ATOM   1865  HB1 ALA A 230      22.091  29.382  21.888  1.00 20.59           H
ATOM   1866  HB2 ALA A 230      22.178  28.187  22.932  1.00 20.59           H
ATOM   1867  HB3 ALA A 230      21.734  29.634  23.415  1.00 20.59           H
ATOM   1868  N   HIS A 231      24.123  31.300  21.518  1.00 15.63           N
ATOM   1869  CA  HIS A 231      24.060  32.644  20.938  1.00 20.00           C
ATOM   1870  C   HIS A 231      25.238  33.520  21.335  1.00 14.76           C
ATOM   1871  O   HIS A 231      25.150  34.746  21.245  1.00 15.83           O
ATOM   1872  CB  HIS A 231      22.747  33.338  21.293  1.00 17.92           C
ATOM   1873  CG  HIS A 231      21.533  32.592  20.836  1.00 16.23           C
ATOM   1874  ND1 HIS A 231      20.250  32.978  21.164  1.00 17.66           N
ATOM   1875  CD2 HIS A 231      21.403  31.498  20.046  1.00 21.20           C
ATOM   1876  CE1 HIS A 231      19.385  32.151  20.604  1.00 20.17           C
ATOM   1877  NE2 HIS A 231      20.060  31.243  19.918  1.00 23.96           N
ATOM   1878  H   HIS A 231      24.276  30.703  20.918  1.00 18.76           H
ATOM   1879  HA  HIS A 231      24.083  32.555  19.973  1.00 24.00           H
ATOM   1880  HB2 HIS A 231      22.733  34.213  20.876  1.00 21.50           H
ATOM   1881  HB3 HIS A 231      22.693  33.431  22.257  1.00 21.50           H
ATOM   1882  HD1 HIS A 231      20.045  33.653  21.656  1.00 21.20           H
ATOM   1883  HD2 HIS A 231      22.096  31.011  19.662  1.00 25.44           H
ATOM   1884  HE1 HIS A 231      18.459  32.197  20.682  1.00 24.20           H
ATOM   1885  N   TYR A 232      26.353  32.909  21.712  1.00 12.93           N
ATOM   1886  CA  TYR A 232      27.617  33.616  21.868  1.00 15.93           C
ATOM   1887  C   TYR A 232      28.483  33.341  20.647  1.00 12.96           C
ATOM   1888  O   TYR A 232      28.735  32.181  20.293  1.00 13.58           O
ATOM   1889  CB  TYR A 232      28.390  33.233  23.139  1.00 13.50           C
ATOM   1890  CG  TYR A 232      29.833  33.710  23.076  1.00 14.10           C
ATOM   1891  CD1 TYR A 232      30.893  32.831  22.783  1.00 15.28           C
ATOM   1892  CD2 TYR A 232      30.148  35.044  23.286  1.00 15.46           C
ATOM   1893  CE1 TYR A 232      32.213  33.287  22.700  1.00 16.49           C
ATOM   1894  CE2 TYR A 232      31.448  35.518  23.187  1.00 17.29           C
ATOM   1895  CZ  TYR A 232      32.503  34.619  22.908  1.00 16.91           C
ATOM   1896  OH  TYR A 232      33.824  35.068  22.832  1.00 13.84           O
ATOM   1897  H   TYR A 232      26.404  32.068  21.887  1.00 15.52           H
ATOM   1898  HA  TYR A 232      27.441  34.569  21.901  1.00 19.12           H
ATOM   1899  HB2 TYR A 232      27.967  33.645  23.908  1.00 16.20           H
ATOM   1900  HB3 TYR A 232      28.393  32.268  23.234  1.00 16.20           H
ATOM   1901  HD1 TYR A 232      30.712  31.931  22.636  1.00 18.33           H
ATOM   1902  HD2 TYR A 232      29.462  35.646  23.464  1.00 18.55           H
ATOM   1903  HE1 TYR A 232      32.898  32.688  22.510  1.00 19.79           H
ATOM   1904  HE2 TYR A 232      31.630  36.417  23.341  1.00 20.74           H
ATOM   1905  HH  TYR A 232      33.855  35.894  22.979  1.00 16.61           H
ATOM   1906  N   THR A 233      28.916  34.415  20.004  1.00 12.23           N
ATOM   1907  CA  THR A 233      30.051  34.412  19.087  1.00 17.58           C
ATOM   1908  C   THR A 233      30.813  35.695  19.388  1.00 12.76           C
ATOM   1909  O   THR A 233      30.199  36.694  19.785  1.00 15.19           O
ATOM   1910  CB  THR A 233      29.589  34.351  17.610  1.00 14.23           C
ATOM   1911  OG1 THR A 233      30.668  33.956  16.735  1.00 15.71           O
ATOM   1912  CG2 THR A 233      29.045  35.695  17.149  1.00 20.48           C
ATOM   1913  H   THR A 233      28.553  35.191  20.085  1.00 14.68           H
ATOM   1914  HA  THR A 233      30.625  33.652  19.270  1.00 21.09           H
ATOM   1915  HB  THR A 233      28.873  33.701  17.535  1.00 17.08           H
ATOM   1916  HG1 THR A 233      30.951  33.196  16.952  1.00 18.86           H
ATOM   1917 HG21 THR A 233      28.761  35.637  16.223  1.00 24.57           H
ATOM   1918 HG22 THR A 233      28.286  35.951  17.696  1.00 24.57           H
ATOM   1919 HG23 THR A 233      29.733  36.374  17.226  1.00 24.57           H
ATOM   1920  N   PRO A 234      32.146  35.698  19.256  1.00 14.42           N
ATOM   1921  CA  PRO A 234      32.897  36.924  19.575  1.00 12.26           C
ATOM   1922  C   PRO A 234      32.562  38.071  18.626  1.00 16.49           C
ATOM   1923  O   PRO A 234      32.421  37.872  17.419  1.00 14.51           O
ATOM   1924  CB  PRO A 234      34.363  36.500  19.411  1.00 14.77           C
ATOM   1925  CG  PRO A 234      34.323  35.317  18.490  1.00 14.96           C
ATOM   1926  CD  PRO A 234      33.038  34.594  18.896  1.00 13.81           C
ATOM   1927  HA  PRO A 234      32.735  37.198  20.491  1.00 14.72           H
ATOM   1928  HB2 PRO A 234      34.872  37.225  19.016  1.00 17.73           H
ATOM   1929  HB3 PRO A 234      34.730  36.251  20.273  1.00 17.73           H
ATOM   1930  HG2 PRO A 234      34.278  35.616  17.568  1.00 17.95           H
ATOM   1931  HG3 PRO A 234      35.100  34.756  18.637  1.00 17.95           H
ATOM   1932  HD2 PRO A 234      32.677  34.096  18.146  1.00 16.57           H
ATOM   1933  HD3 PRO A 234      33.198  34.021  19.662  1.00 16.57           H
ATOM   1934  N   ASN A 235      32.445  39.271  19.192  1.00 14.42           N
ATOM   1935  CA  ASN A 235      32.550  40.518  18.451  1.00 14.04           C
ATOM   1936  C   ASN A 235      34.024  40.923  18.339  1.00 19.16           C
ATOM   1937  O   ASN A 235      34.910  40.360  18.988  1.00 15.02           O
ATOM   1938  CB  ASN A 235      31.759  41.648  19.137  1.00 16.40           C
ATOM   1939  CG  ASN A 235      30.263  41.383  19.195  1.00 17.29           C
ATOM   1940  OD1 ASN A 235      29.706  40.758  18.302  1.00 15.75           O
ATOM   1941  ND2 ASN A 235      29.612  41.864  20.251  1.00 19.64           N
ATOM   1942  H   ASN A 235      32.299  39.388  20.031  1.00 17.30           H
ATOM   1943  HA  ASN A 235      32.196  40.393  17.557  1.00 16.85           H
ATOM   1944  HB2 ASN A 235      32.080  41.749  20.047  1.00 19.68           H
ATOM   1945  HB3 ASN A 235      31.898  42.472  18.644  1.00 19.68           H
ATOM   1946 HD21 ASN A 235      28.764  41.739  20.327  1.00 23.56           H
ATOM   1947 HD22 ASN A 235      30.038  42.299  20.858  1.00 23.56           H
ATOM   1948  N   ALA A 236      34.268  41.918  17.496  1.00 18.92           N
ATOM   1949  CA  ALA A 236      35.608  42.480  17.321  1.00 22.06           C
ATOM   1950  C   ALA A 236      36.237  42.827  18.664  1.00 20.15           C
ATOM   1951  O   ALA A 236      35.587  43.403  19.541  1.00 19.72           O
ATOM   1952  CB  ALA A 236      35.540  43.739  16.436  1.00 24.87           C
ATOM   1953  H   ALA A 236      33.669  42.293  17.006  1.00 22.70           H
ATOM   1954  HA  ALA A 236      36.174  41.827  16.879  1.00 26.47           H
ATOM   1955  HB1 ALA A 236      36.434  44.099  16.330  1.00 29.84           H
ATOM   1956  HB2 ALA A 236      35.175  43.497  15.571  1.00 29.84           H
ATOM   1957  HB3 ALA A 236      34.968  44.395  16.865  1.00 29.84           H
ATOM   1958  N   GLY A 237      37.526  42.467  18.825  1.00 22.25           N
ATOM   1959  CA  GLY A 237      38.264  42.810  20.030  1.00 23.34           C
ATOM   1960  C   GLY A 237      38.146  41.795  21.159  1.00 22.95           C
ATOM   1961  O   GLY A 237      38.873  41.892  22.147  1.00 20.17           O
ATOM   1962  H   GLY A 237      37.984  42.025  18.247  1.00 26.70           H
ATOM   1963  HA2 GLY A 237      39.204  42.903  19.808  1.00 28.01           H
ATOM   1964  HA3 GLY A 237      37.947  43.665  20.361  1.00 28.01           H
ATOM   1965  N   ASP A 238      37.230  40.849  21.065  1.00 21.14           N
ATOM   1966  CA  ASP A 238      37.072  39.846  22.127  1.00 16.14           C
ATOM   1967  C   ASP A 238      38.352  39.018  22.257  1.00 17.09           C
ATOM   1968  O   ASP A 238      38.731  38.318  21.323  1.00 16.54           O
ATOM   1969  CB  ASP A 238      35.874  38.963  21.766  1.00 15.62           C
ATOM   1970  CG  ASP A 238      35.489  38.010  22.885  1.00 16.91           C
ATOM   1971  OD1 ASP A 238      36.362  37.637  23.703  1.00 14.52           O
ATOM   1972  OD2 ASP A 238      34.302  37.666  22.945  1.00 19.38           O1-
ATOM   1973  H   ASP A 238      36.687  40.757  20.404  1.00 25.37           H
ATOM   1974  HA  ASP A 238      36.895  40.286  22.973  1.00 19.37           H
ATOM   1975  HB2 ASP A 238      35.109  39.529  21.578  1.00 18.74           H
ATOM   1976  HB3 ASP A 238      36.096  38.434  20.984  1.00 18.74           H
ATOM   1977  N   THR A 239      39.012  39.096  23.415  1.00 16.44           N
ATOM   1978  CA  THR A 239      40.266  38.403  23.674  1.00 16.20           C
ATOM   1979  C   THR A 239      40.078  37.037  24.314  1.00 18.35           C
ATOM   1980  O   THR A 239      41.075  36.416  24.696  1.00 19.55           O
ATOM   1981  CB  THR A 239      41.149  39.263  24.582  1.00 16.41           C
ATOM   1982  OG1 THR A 239      40.414  39.581  25.763  1.00 16.76           O
ATOM   1983  CG2 THR A 239      41.573  40.568  23.892  1.00 24.87           C
ATOM   1984  H   THR A 239      38.739  39.562  24.085  1.00 19.73           H
ATOM   1985  HA  THR A 239      40.734  38.276  22.834  1.00 19.43           H
ATOM   1986  HB  THR A 239      41.947  38.768  24.822  1.00 19.69           H
ATOM   1987  HG1 THR A 239      40.883  40.054  26.275  1.00 20.11           H
ATOM   1988 HG21 THR A 239      42.130  41.093  24.488  1.00 29.84           H
ATOM   1989 HG22 THR A 239      42.074  40.369  23.086  1.00 29.84           H
ATOM   1990 HG23 THR A 239      40.789  41.087  23.655  1.00 29.84           H
ATOM   1991  N   THR A 240      38.840  36.547  24.437  1.00 13.77           N
ATOM   1992  CA  THR A 240      38.611  35.232  25.049  1.00 16.15           C
ATOM   1993  C   THR A 240      39.406  34.119  24.372  1.00 19.64           C
ATOM   1994  O   THR A 240      39.440  34.000  23.144  1.00 17.30           O
ATOM   1995  CB  THR A 240      37.114  34.885  25.055  1.00 13.72           C
ATOM   1996  OG1 THR A 240      36.385  35.945  25.647  1.00 17.42           O
ATOM   1997  CG2 THR A 240      36.854  33.617  25.817  1.00 16.15           C
ATOM   1998  H   THR A 240      38.125  36.948  24.178  1.00 16.53           H
ATOM   1999  HA  THR A 240      38.902  35.273  25.973  1.00 19.38           H
ATOM   2000  HB  THR A 240      36.811  34.759  24.143  1.00 16.47           H
ATOM   2001  HG1 THR A 240      36.501  36.653  25.210  1.00 20.91           H
ATOM   2002 HG21 THR A 240      35.905  33.415  25.810  1.00 19.38           H
ATOM   2003 HG22 THR A 240      37.336  32.880  25.409  1.00 19.38           H
ATOM   2004 HG23 THR A 240      37.148  33.716  26.736  1.00 19.38           H
ATOM   2005  N   VAL A 241      40.061  33.312  25.204  1.00 14.18           N
ATOM   2006  CA  VAL A 241      40.855  32.156  24.798  1.00 16.41           C
ATOM   2007  C   VAL A 241      40.199  30.879  25.329  1.00 16.54           C
ATOM   2008  O   VAL A 241      39.806  30.807  26.509  1.00 17.17           O
ATOM   2009  CB  VAL A 241      42.310  32.309  25.298  1.00 18.68           C
ATOM   2010  CG1 VAL A 241      43.099  31.000  25.157  1.00 18.73           C
ATOM   2011  CG2 VAL A 241      42.992  33.445  24.554  1.00 21.34           C
ATOM   2012  H   VAL A 241      40.058  33.423  26.057  1.00 17.01           H
ATOM   2013  HA  VAL A 241      40.873  32.107  23.829  1.00 19.69           H
ATOM   2014  HB  VAL A 241      42.292  32.542  26.240  1.00 22.42           H
ATOM   2015 HG11 VAL A 241      44.002  31.140  25.482  1.00 22.48           H
ATOM   2016 HG12 VAL A 241      42.662  30.310  25.681  1.00 22.48           H
ATOM   2017 HG13 VAL A 241      43.119  30.743  24.222  1.00 22.48           H
ATOM   2018 HG21 VAL A 241      43.903  33.531  24.876  1.00 25.60           H
ATOM   2019 HG22 VAL A 241      42.994  33.244  23.605  1.00 25.60           H
ATOM   2020 HG23 VAL A 241      42.503  34.267  24.717  1.00 25.60           H
ATOM   2021  N   LEU A 242      40.082  29.870  24.460  1.00 13.65           N
ATOM   2022  CA  LEU A 242      39.502  28.586  24.839  1.00 14.56           C
ATOM   2023  C   LEU A 242      40.443  27.886  25.807  1.00 17.22           C
ATOM   2024  O   LEU A 242      41.657  27.884  25.599  1.00 18.29           O
ATOM   2025  CB  LEU A 242      39.269  27.715  23.617  1.00 13.07           C
ATOM   2026  CG  LEU A 242      38.585  26.366  23.827  1.00 14.40           C
ATOM   2027  CD1 LEU A 242      37.098  26.541  24.324  1.00 17.93           C
ATOM   2028  CD2 LEU A 242      38.701  25.597  22.505  1.00 16.18           C
ATOM   2029  H   LEU A 242      40.334  29.909  23.638  1.00 16.38           H
ATOM   2030  HA  LEU A 242      38.652  28.731  25.283  1.00 17.48           H
ATOM   2031  HB2 LEU A 242      38.722  28.216  22.992  1.00 15.69           H
ATOM   2032  HB3 LEU A 242      40.131  27.535  23.210  1.00 15.69           H
ATOM   2033  HG  LEU A 242      39.070  25.870  24.504  1.00 17.28           H
ATOM   2034 HD11 LEU A 242      36.701  25.664  24.444  1.00 21.51           H
ATOM   2035 HD12 LEU A 242      37.102  27.021  25.166  1.00 21.51           H
ATOM   2036 HD13 LEU A 242      36.600  27.042  23.659  1.00 21.51           H
ATOM   2037 HD21 LEU A 242      38.274  24.732  22.605  1.00 19.42           H
ATOM   2038 HD22 LEU A 242      38.261  26.105  21.805  1.00 19.42           H
ATOM   2039 HD23 LEU A 242      39.640  25.481  22.289  1.00 19.42           H
ATOM   2040  N   GLN A 243      39.895  27.339  26.887  1.00 17.04           N
ATOM   2041  CA  GLN A 243      40.666  26.752  27.981  1.00 15.78           C
ATOM   2042  C   GLN A 243      40.479  25.235  28.011  1.00 19.63           C
ATOM   2043  O   GLN A 243      39.513  24.692  27.478  1.00 16.50           O
ATOM   2044  CB  GLN A 243      40.253  27.343  29.329  1.00 14.30           C
ATOM   2045  CG  GLN A 243      40.495  28.822  29.488  1.00 17.11           C
ATOM   2046  CD  GLN A 243      41.940  29.247  29.239  1.00 20.97           C
ATOM   2047  OE1 GLN A 243      42.887  28.626  29.716  1.00 22.25           O
ATOM   2048  NE2 GLN A 243      42.098  30.332  28.510  1.00 19.50           N
ATOM   2049  H   GLN A 243      39.045  27.294  27.014  1.00 20.44           H
ATOM   2050  HA  GLN A 243      41.608  26.939  27.844  1.00 18.94           H
ATOM   2051  HB2 GLN A 243      39.303  27.189  29.455  1.00 17.16           H
ATOM   2052  HB3 GLN A 243      40.750  26.890  30.029  1.00 17.16           H
ATOM   2053  HG2 GLN A 243      39.934  29.299  28.858  1.00 20.54           H
ATOM   2054  HG3 GLN A 243      40.263  29.080  30.394  1.00 20.54           H
ATOM   2055 HE21 GLN A 243      41.411  30.752  28.208  1.00 23.40           H
ATOM   2056 HE22 GLN A 243      42.889  30.621  28.336  1.00 23.40           H
ATOM   2057  N   TYR A 244      41.409  24.557  28.683  1.00 19.61           N
ATOM   2058  CA  TYR A 244      41.374  23.102  28.736  1.00 16.21           C
ATOM   2059  C   TYR A 244      40.093  22.578  29.385  1.00 13.09           C
ATOM   2060  O   TYR A 244      39.556  21.549  28.961  1.00 17.35           O
ATOM   2061  CB  TYR A 244      42.604  22.572  29.491  1.00 16.58           C
ATOM   2062  CG  TYR A 244      42.505  21.078  29.762  1.00 12.08           C
ATOM   2063  CD1 TYR A 244      42.775  20.158  28.789  1.00 17.09           C
ATOM   2064  CD2 TYR A 244      42.143  20.609  31.023  1.00 21.03           C
ATOM   2065  CE1 TYR A 244      42.668  18.826  29.033  1.00 19.05           C
ATOM   2066  CE2 TYR A 244      42.059  19.268  31.292  1.00 19.07           C
ATOM   2067  CZ  TYR A 244      42.316  18.378  30.294  1.00 20.85           C
ATOM   2068  OH  TYR A 244      42.198  17.020  30.604  1.00 25.36           O
ATOM   2069  H   TYR A 244      42.064  24.914  29.111  1.00 23.54           H
ATOM   2070  HA  TYR A 244      41.411  22.756  27.831  1.00 19.45           H
ATOM   2071  HB2 TYR A 244      43.399  22.730  28.957  1.00 19.90           H
ATOM   2072  HB3 TYR A 244      42.677  23.029  30.343  1.00 19.90           H
ATOM   2073  HD1 TYR A 244      43.009  20.449  27.938  1.00 20.51           H
ATOM   2074  HD2 TYR A 244      41.966  21.220  31.701  1.00 25.24           H
ATOM   2075  HE1 TYR A 244      42.854  18.214  28.358  1.00 22.86           H
ATOM   2076  HE2 TYR A 244      41.808  18.971  32.137  1.00 22.88           H
ATOM   2077  HH  TYR A 244      41.978  16.927  31.409  1.00 30.43           H
ATOM   2078  N   ASP A 245      39.620  23.235  30.438  1.00 13.92           N
ATOM   2079  CA  ASP A 245      38.404  22.855  31.144  1.00 18.19           C
ATOM   2080  C   ASP A 245      37.120  23.470  30.545  1.00 16.34           C
ATOM   2081  O   ASP A 245      36.050  23.348  31.154  1.00 19.06           O
ATOM   2082  CB  ASP A 245      38.528  23.261  32.625  1.00 17.15           C
ATOM   2083  CG  ASP A 245      39.503  22.348  33.418  1.00 15.07           C
ATOM   2084  OD1 ASP A 245      39.408  21.141  33.303  1.00 23.68           O
ATOM   2085  OD2 ASP A 245      40.342  22.866  34.170  1.00 24.25           O1-
ATOM   2086  H   ASP A 245      40.001  23.929  30.773  1.00 16.71           H
ATOM   2087  HA  ASP A 245      38.313  21.890  31.108  1.00 21.83           H
ATOM   2088  HB2 ASP A 245      38.860  24.171  32.677  1.00 20.58           H
ATOM   2089  HB3 ASP A 245      37.655  23.202  33.043  1.00 20.58           H
ATOM   2090  N   ASP A 246      37.188  24.120  29.382  1.00 15.48           N
ATOM   2091  CA  ASP A 246      35.986  24.722  28.830  1.00 14.99           C
ATOM   2092  C   ASP A 246      35.101  23.674  28.180  1.00 13.24           C
ATOM   2093  O   ASP A 246      35.578  22.676  27.633  1.00 15.95           O
ATOM   2094  CB  ASP A 246      36.297  25.814  27.802  1.00 15.03           C
ATOM   2095  CG  ASP A 246      36.792  27.093  28.432  1.00 17.41           C
ATOM   2096  OD1 ASP A 246      37.355  27.893  27.660  1.00 16.08           O
ATOM   2097  OD2 ASP A 246      36.629  27.292  29.678  1.00 16.25           O1-
ATOM   2098  H   ASP A 246      37.899  24.221  28.909  1.00 18.58           H
ATOM   2099  HA  ASP A 246      35.483  25.130  29.552  1.00 17.99           H
ATOM   2100  HB2 ASP A 246      36.985  25.492  27.199  1.00 18.04           H
ATOM   2101  HB3 ASP A 246      35.489  26.018  27.306  1.00 18.04           H
ATOM   2102  N   ILE A 247      33.798  23.917  28.242  1.00 13.69           N
ATOM   2103  CA  ILE A 247      32.818  23.130  27.507  1.00 13.35           C
ATOM   2104  C   ILE A 247      32.151  24.057  26.473  1.00 15.23           C
ATOM   2105  O   ILE A 247      31.400  24.977  26.819  1.00 18.11           O
ATOM   2106  CB  ILE A 247      31.818  22.430  28.451  1.00 19.82           C
ATOM   2107  CG1 ILE A 247      30.847  21.540  27.680  1.00 13.71           C
ATOM   2108  CG2 ILE A 247      31.109  23.394  29.320  1.00 19.81           C
ATOM   2109  CD1 ILE A 247      30.117  20.537  28.576  1.00 26.29           C
ATOM   2110  H   ILE A 247      33.450  24.547  28.713  1.00 16.43           H
ATOM   2111  HA  ILE A 247      33.286  22.437  27.016  1.00 16.02           H
ATOM   2112  HB  ILE A 247      32.335  21.850  29.032  1.00 23.78           H
ATOM   2113 HG12 ILE A 247      30.180  22.098  27.251  1.00 16.46           H
ATOM   2114 HG13 ILE A 247      31.340  21.040  27.011  1.00 16.46           H
ATOM   2115 HG21 ILE A 247      30.495  22.909  29.893  1.00 23.77           H
ATOM   2116 HG22 ILE A 247      31.759  23.870  29.860  1.00 23.77           H
ATOM   2117 HG23 ILE A 247      30.619  24.019  28.764  1.00 23.77           H
ATOM   2118 HD11 ILE A 247      29.518  20.004  28.030  1.00 31.54           H
ATOM   2119 HD12 ILE A 247      30.771  19.964  29.005  1.00 31.54           H
ATOM   2120 HD13 ILE A 247      29.611  21.022  29.246  1.00 31.54           H
ATOM   2121  N   CYS A 248      32.511  23.859  25.205  1.00 13.19           N
ATOM   2122  CA  CYS A 248      32.204  24.758  24.101  1.00 14.65           C
ATOM   2123  C   CYS A 248      31.186  24.126  23.153  1.00 13.77           C
ATOM   2124  O   CYS A 248      31.402  23.011  22.649  1.00 16.54           O
ATOM   2125  CB  CYS A 248      33.498  25.080  23.342  1.00 12.94           C
ATOM   2126  SG  CYS A 248      33.278  26.180  21.954  1.00 15.52           S
ATOM   2127  H   CYS A 248      32.960  23.170  24.952  1.00 15.82           H
ATOM   2128  HA  CYS A 248      31.833  25.585  24.448  1.00 17.58           H
ATOM   2129  HB2 CYS A 248      34.122  25.500  23.955  1.00 15.53           H
ATOM   2130  HB3 CYS A 248      33.875  24.253  23.006  1.00 15.53           H
ATOM   2131  HG  CYS A 248      32.827  27.220  22.347  1.00 18.63           H
ATOM   2132  N   LYS A 249      30.079  24.847  22.910  1.00 16.41           N
ATOM   2133  CA  LYS A 249      29.010  24.389  22.029  1.00 16.04           C
ATOM   2134  C   LYS A 249      29.229  25.009  20.653  1.00 12.71           C
ATOM   2135  O   LYS A 249      29.035  26.211  20.468  1.00 14.29           O
ATOM   2136  CB  LYS A 249      27.628  24.751  22.574  1.00 11.26           C
ATOM   2137  CG  LYS A 249      27.091  23.827  23.657  1.00 13.41           C
ATOM   2138  CD  LYS A 249      27.848  23.906  25.001  1.00 13.46           C
ATOM   2139  CE  LYS A 249      27.675  25.268  25.687  1.00 11.84           C
ATOM   2140  NZ  LYS A 249      28.456  25.427  26.990  1.00 14.12           N1+
ATOM   2141  H   LYS A 249      29.928  25.620  23.255  1.00 19.70           H
ATOM   2142  HA  LYS A 249      29.059  23.425  21.940  1.00 19.25           H
ATOM   2143  HB2 LYS A 249      27.669  25.645  22.948  1.00 13.51           H
ATOM   2144  HB3 LYS A 249      26.995  24.737  21.839  1.00 13.51           H
ATOM   2145  HG2 LYS A 249      26.164  24.056  23.828  1.00 16.09           H
ATOM   2146  HG3 LYS A 249      27.149  22.912  23.341  1.00 16.09           H
ATOM   2147  HD2 LYS A 249      27.507  23.222  25.598  1.00 16.16           H
ATOM   2148  HD3 LYS A 249      28.794  23.767  24.841  1.00 16.16           H
ATOM   2149  HE2 LYS A 249      27.975  25.962  25.079  1.00 14.21           H
ATOM   2150  HE3 LYS A 249      26.735  25.396  25.890  1.00 14.21           H
ATOM   2151  HZ1 LYS A 249      28.312  26.235  27.334  1.00 16.94           H
ATOM   2152  HZ2 LYS A 249      28.194  24.812  27.578  1.00 16.94           H
ATOM   2153  HZ3 LYS A 249      29.327  25.329  26.837  1.00 16.94           H
ATOM   2154  N   ILE A 250      29.610  24.185  19.684  1.00 16.50           N
ATOM   2155  CA  ILE A 250      29.827  24.658  18.320  1.00 14.97           C
ATOM   2156  C   ILE A 250      28.534  24.457  17.550  1.00 16.14           C
ATOM   2157  O   ILE A 250      28.131  23.317  17.280  1.00 14.16           O
ATOM   2158  CB  ILE A 250      30.995  23.946  17.632  1.00 14.72           C
ATOM   2159  CG1 ILE A 250      32.340  24.311  18.286  1.00 15.71           C
ATOM   2160  CG2 ILE A 250      31.043  24.323  16.117  1.00 13.81           C
ATOM   2161  CD1 ILE A 250      32.752  25.731  18.179  1.00 16.09           C
ATOM   2162  H   ILE A 250      29.749  23.343  19.790  1.00 19.80           H
ATOM   2163  HA  ILE A 250      30.023  25.608  18.340  1.00 17.97           H
ATOM   2164  HB  ILE A 250      30.862  22.988  17.709  1.00 17.67           H
ATOM   2165 HG12 ILE A 250      32.289  24.095  19.230  1.00 18.85           H
ATOM   2166 HG13 ILE A 250      33.035  23.776  17.871  1.00 18.85           H
ATOM   2167 HG21 ILE A 250      31.788  23.862  15.700  1.00 16.57           H
ATOM   2168 HG22 ILE A 250      30.211  24.053  15.698  1.00 16.57           H
ATOM   2169 HG23 ILE A 250      31.159  25.283  16.034  1.00 16.57           H
ATOM   2170 HD11 ILE A 250      33.607  25.846  18.622  1.00 19.31           H
ATOM   2171 HD12 ILE A 250      32.830  25.967  17.241  1.00 19.31           H
ATOM   2172 HD13 ILE A 250      32.081  26.287  18.605  1.00 19.31           H
ATOM   2173  N   ASP A 251      27.882  25.573  17.215  1.00 15.60           N
ATOM   2174  CA  ASP A 251      26.580  25.584  16.562  1.00 16.42           C
ATOM   2175  C   ASP A 251      26.657  26.546  15.368  1.00 16.33           C
ATOM   2176  O   ASP A 251      26.736  27.773  15.532  1.00 15.77           O
ATOM   2177  CB  ASP A 251      25.506  25.988  17.575  1.00 16.10           C
ATOM   2178  CG  ASP A 251      24.103  25.902  17.033  1.00 15.24           C
ATOM   2179  OD1 ASP A 251      23.898  25.641  15.835  1.00 15.15           O
ATOM   2180  OD2 ASP A 251      23.193  26.124  17.846  1.00 14.61           O1-
ATOM   2181  H   ASP A 251      28.190  26.362  17.363  1.00 18.72           H
ATOM   2182  HA  ASP A 251      26.374  24.695  16.232  1.00 19.70           H
ATOM   2183  HB2 ASP A 251      25.564  25.401  18.345  1.00 19.31           H
ATOM   2184  HB3 ASP A 251      25.664  26.906  17.849  1.00 19.31           H
ATOM   2185  N   PHE A 252      26.689  25.979  14.173  1.00 14.19           N
ATOM   2186  CA  PHE A 252      26.870  26.747  12.957  1.00 15.79           C
ATOM   2187  C   PHE A 252      25.944  26.157  11.912  1.00 14.02           C
ATOM   2188  O   PHE A 252      25.574  24.982  11.972  1.00 16.53           O
ATOM   2189  CB  PHE A 252      28.347  26.755  12.446  1.00 15.08           C
ATOM   2190  CG  PHE A 252      28.819  25.432  11.875  1.00 17.75           C
ATOM   2191  CD1 PHE A 252      28.886  25.235  10.496  1.00 16.50           C
ATOM   2192  CD2 PHE A 252      29.190  24.402  12.710  1.00 16.53           C
ATOM   2193  CE1 PHE A 252      29.277  24.022   9.947  1.00 13.29           C
ATOM   2194  CE2 PHE A 252      29.626  23.181  12.195  1.00 18.91           C
ATOM   2195  CZ  PHE A 252      29.693  22.981  10.802  1.00 20.32           C
ATOM   2196  H   PHE A 252      26.607  25.133  14.040  1.00 17.03           H
ATOM   2197  HA  PHE A 252      26.601  27.665  13.116  1.00 18.95           H
ATOM   2198  HB2 PHE A 252      28.430  27.423  11.748  1.00 18.10           H
ATOM   2199  HB3 PHE A 252      28.930  26.981  13.187  1.00 18.10           H
ATOM   2200  HD1 PHE A 252      28.621  25.922   9.929  1.00 19.79           H
ATOM   2201  HD2 PHE A 252      29.160  24.526  13.632  1.00 19.83           H
ATOM   2202  HE1 PHE A 252      29.324  23.918   9.024  1.00 15.95           H
ATOM   2203  HE2 PHE A 252      29.875  22.497  12.773  1.00 22.69           H
ATOM   2204  HZ  PHE A 252      29.967  22.163  10.454  1.00 24.38           H
ATOM   2205  N   GLY A 253      25.588  27.000  10.958  1.00 17.07           N
ATOM   2206  CA  GLY A 253      24.649  26.621   9.923  1.00 17.56           C
ATOM   2207  C   GLY A 253      25.092  26.938   8.510  1.00 15.71           C
ATOM   2208  O   GLY A 253      25.839  27.885   8.254  1.00 12.98           O
ATOM   2209  H   GLY A 253      25.880  27.806  10.888  1.00 20.48           H
ATOM   2210  HA2 GLY A 253      24.489  25.666   9.978  1.00 21.07           H
ATOM   2211  HA3 GLY A 253      23.807  27.076  10.081  1.00 21.07           H
ATOM   2212  N   THR A 254      24.567  26.138   7.578  1.00 14.67           N
ATOM   2213  CA  THR A 254      24.801  26.277   6.147  1.00 18.39           C
ATOM   2214  C   THR A 254      23.434  26.275   5.468  1.00 14.06           C
ATOM   2215  O   THR A 254      22.478  25.718   6.001  1.00 14.17           O
ATOM   2216  CB  THR A 254      25.655  25.132   5.607  1.00 17.87           C
ATOM   2217  OG1 THR A 254      25.069  23.873   5.998  1.00 19.12           O
ATOM   2218  CG2 THR A 254      27.100  25.206   6.116  1.00 20.50           C
ATOM   2219  H   THR A 254      24.048  25.479   7.767  1.00 17.60           H
ATOM   2220  HA  THR A 254      25.246  27.119   5.962  1.00 22.07           H
ATOM   2221  HB  THR A 254      25.675  25.183   4.638  1.00 21.45           H
ATOM   2222  HG1 THR A 254      25.533  23.237   5.705  1.00 22.95           H
ATOM   2223 HG21 THR A 254      27.616  24.468   5.756  1.00 24.60           H
ATOM   2224 HG22 THR A 254      27.507  26.041   5.836  1.00 24.60           H
ATOM   2225 HG23 THR A 254      27.113  25.158   7.084  1.00 24.60           H
ATOM   2226  N   HIS A 255      23.317  26.909   4.301  1.00 15.74           N
ATOM   2227  CA  HIS A 255      22.070  26.773   3.554  1.00 18.45           C
ATOM   2228  C   HIS A 255      22.361  26.779   2.063  1.00 15.97           C
ATOM   2229  O   HIS A 255      23.394  27.283   1.621  1.00 17.89           O
ATOM   2230  CB  HIS A 255      21.065  27.891   3.881  1.00 16.20           C
ATOM   2231  CG  HIS A 255      21.429  29.199   3.272  1.00 16.90           C
ATOM   2232  ND1 HIS A 255      20.977  29.597   2.036  1.00 19.00           N
ATOM   2233  CD2 HIS A 255      22.259  30.173   3.699  1.00 16.83           C
ATOM   2234  CE1 HIS A 255      21.507  30.766   1.731  1.00 17.28           C
ATOM   2235  NE2 HIS A 255      22.287  31.143   2.729  1.00 15.02           N
ATOM   2236  H   HIS A 255      23.917  27.403   3.934  1.00 18.89           H
ATOM   2237  HA  HIS A 255      21.658  25.923   3.777  1.00 22.14           H
ATOM   2238  HB2 HIS A 255      21.027  28.009   4.843  1.00 19.45           H
ATOM   2239  HB3 HIS A 255      20.191  27.637   3.544  1.00 19.45           H
ATOM   2240  HD2 HIS A 255      22.726  30.186   4.503  1.00 20.20           H
ATOM   2241  HE1 HIS A 255      21.342  31.253   0.956  1.00 20.74           H
ATOM   2242  HE2 HIS A 255      22.731  31.878   2.769  1.00 18.03           H
ATOM   2243  N   ILE A 256      21.450  26.154   1.312  1.00 15.29           N
ATOM   2244  CA  ILE A 256      21.354  26.267  -0.138  1.00 15.15           C
ATOM   2245  C   ILE A 256      19.941  26.716  -0.454  1.00 16.60           C
ATOM   2246  O   ILE A 256      18.978  26.061  -0.051  1.00 18.31           O
ATOM   2247  CB  ILE A 256      21.653  24.942  -0.844  1.00 17.89           C
ATOM   2248  CG1 ILE A 256      23.088  24.482  -0.535  1.00 17.90           C
ATOM   2249  CG2 ILE A 256      21.393  25.101  -2.377  1.00 21.78           C
ATOM   2250  CD1 ILE A 256      24.130  25.283  -1.216  1.00 18.19           C
ATOM   2251  H   ILE A 256      20.850  25.634   1.643  1.00 18.34           H
ATOM   2252  HA  ILE A 256      21.976  26.939  -0.458  1.00 18.19           H
ATOM   2253  HB  ILE A 256      21.041  24.272  -0.501  1.00 21.46           H
ATOM   2254 HG12 ILE A 256      23.239  24.550   0.421  1.00 21.47           H
ATOM   2255 HG13 ILE A 256      23.189  23.561  -0.820  1.00 21.47           H
ATOM   2256 HG21 ILE A 256      21.584  24.259  -2.818  1.00 26.13           H
ATOM   2257 HG22 ILE A 256      20.464  25.345  -2.515  1.00 26.13           H
ATOM   2258 HG23 ILE A 256      21.973  25.797  -2.724  1.00 26.13           H
ATOM   2259 HD11 ILE A 256      25.003  24.936  -0.974  1.00 21.83           H
ATOM   2260 HD12 ILE A 256      24.001  25.218  -2.175  1.00 21.83           H
ATOM   2261 HD13 ILE A 256      24.051  26.208  -0.933  1.00 21.83           H
ATOM   2262  N   SER A 257      19.811  27.860  -1.123  1.00 16.86           N
ATOM   2263  CA  SER A 257      18.506  28.418  -1.455  1.00 17.52           C
ATOM   2264  C   SER A 257      17.615  28.554  -0.224  1.00 19.62           C
ATOM   2265  O   SER A 257      16.413  28.336  -0.276  1.00 18.16           O
ATOM   2266  CB  SER A 257      17.835  27.571  -2.520  1.00 30.00           C
ATOM   2267  OG  SER A 257      18.602  27.609  -3.702  1.00 23.39           O
ATOM   2268  H   SER A 257      20.473  28.336  -1.398  1.00 20.23           H
ATOM   2269  HA  SER A 257      18.634  29.306  -1.824  1.00 21.03           H
ATOM   2270  HB2 SER A 257      17.772  26.654  -2.208  1.00 36.00           H
ATOM   2271  HB3 SER A 257      16.950  27.925  -2.700  1.00 36.00           H
ATOM   2272  HG  SER A 257      19.372  27.308  -3.554  1.00 28.07           H
ATOM   2273  N   GLY A 258      18.191  28.944   0.909  1.00 16.70           N
ATOM   2274  CA  GLY A 258      17.363  29.114   2.077  1.00 17.16           C
ATOM   2275  C   GLY A 258      16.959  27.838   2.770  1.00 19.20           C
ATOM   2276  O   GLY A 258      16.167  27.894   3.738  1.00 19.73           O
ATOM   2277  H   GLY A 258      19.028  29.110   1.019  1.00 20.04           H
ATOM   2278  HA2 GLY A 258      17.837  29.664   2.720  1.00 20.59           H
ATOM   2279  HA3 GLY A 258      16.553  29.583   1.822  1.00 20.59           H
ATOM   2280  N   ARG A 259      17.445  26.693   2.299  1.00 19.61           N
ATOM   2281  CA  ARG A 259      17.222  25.401   2.949  1.00 14.61           C
ATOM   2282  C   ARG A 259      18.314  25.192   3.980  1.00 12.92           C
ATOM   2283  O   ARG A 259      19.453  24.880   3.622  1.00 16.09           O
ATOM   2284  CB  ARG A 259      17.230  24.263   1.917  1.00 15.39           C
ATOM   2285  CG  ARG A 259      16.277  24.509   0.744  1.00 23.70           C
ATOM   2286  CD  ARG A 259      14.874  24.826   1.172  1.00 21.81           C
ATOM   2287  NE  ARG A 259      14.034  25.137   0.009  1.00 25.04           N
ATOM   2288  CZ  ARG A 259      12.721  25.364   0.053  1.00 27.22           C
ATOM   2289  NH1 ARG A 259      12.028  25.629  -1.062  1.00 26.53           N
ATOM   2290  NH2 ARG A 259      12.085  25.309   1.201  1.00 23.84           N1+
ATOM   2291  H   ARG A 259      17.920  26.637   1.584  1.00 23.53           H
ATOM   2292  HA  ARG A 259      16.364  25.406   3.401  1.00 17.53           H
ATOM   2293  HB2 ARG A 259      18.127  24.169   1.559  1.00 18.46           H
ATOM   2294  HB3 ARG A 259      16.960  23.440   2.354  1.00 18.46           H
ATOM   2295  HG2 ARG A 259      16.607  25.259   0.224  1.00 28.44           H
ATOM   2296  HG3 ARG A 259      16.248  23.712   0.192  1.00 28.44           H
ATOM   2297  HD2 ARG A 259      14.495  24.059   1.628  1.00 26.17           H
ATOM   2298  HD3 ARG A 259      14.883  25.598   1.759  1.00 26.17           H
ATOM   2299  HE  ARG A 259      14.418  25.175  -0.760  1.00 30.05           H
ATOM   2300 HH11 ARG A 259      12.432  25.667  -1.820  1.00 31.84           H
ATOM   2301 HH12 ARG A 259      11.182  25.774  -1.017  1.00 31.84           H
ATOM   2302 HH21 ARG A 259      12.518  25.135   1.923  1.00 28.61           H
ATOM   2303 HH22 ARG A 259      11.238  25.454   1.230  1.00 28.61           H
ATOM   2304  N   ILE A 260      17.954  25.324   5.254  1.00 17.47           N
ATOM   2305  CA  ILE A 260      18.903  25.585   6.353  1.00 14.80           C
ATOM   2306  C   ILE A 260      19.233  24.291   7.100  1.00 13.86           C
ATOM   2307  O   ILE A 260      18.334  23.532   7.446  1.00 16.99           O
ATOM   2308  CB  ILE A 260      18.313  26.628   7.325  1.00 17.49           C
ATOM   2309  CG1 ILE A 260      18.218  27.999   6.657  1.00 19.80           C
ATOM   2310  CG2 ILE A 260      19.088  26.651   8.637  1.00 15.67           C
ATOM   2311  CD1 ILE A 260      17.390  29.009   7.478  1.00 20.69           C
ATOM   2312  H   ILE A 260      17.139  25.265   5.522  1.00 20.96           H
ATOM   2313  HA  ILE A 260      19.727  25.943   5.986  1.00 17.76           H
ATOM   2314  HB  ILE A 260      17.408  26.348   7.532  1.00 20.99           H
ATOM   2315 HG12 ILE A 260      19.111  28.361   6.550  1.00 23.76           H
ATOM   2316 HG13 ILE A 260      17.794  27.899   5.790  1.00 23.76           H
ATOM   2317 HG21 ILE A 260      18.694  27.314   9.225  1.00 18.81           H
ATOM   2318 HG22 ILE A 260      19.038  25.773   9.048  1.00 18.81           H
ATOM   2319 HG23 ILE A 260      20.013  26.878   8.453  1.00 18.81           H
ATOM   2320 HD11 ILE A 260      17.366  29.855   7.005  1.00 24.83           H
ATOM   2321 HD12 ILE A 260      16.490  28.665   7.586  1.00 24.83           H
ATOM   2322 HD13 ILE A 260      17.806  29.126   8.346  1.00 24.83           H
ATOM   2323  N   ILE A 261      20.521  24.045   7.338  1.00 17.94           N
ATOM   2324  CA  ILE A 261      20.967  23.010   8.255  1.00 14.82           C
ATOM   2325  C   ILE A 261      21.338  23.693   9.564  1.00 14.33           C
ATOM   2326  O   ILE A 261      22.277  24.496   9.607  1.00 16.65           O
ATOM   2327  CB  ILE A 261      22.139  22.208   7.678  1.00 13.80           C
ATOM   2328  CG1 ILE A 261      21.710  21.478   6.425  1.00 16.34           C
ATOM   2329  CG2 ILE A 261      22.698  21.178   8.674  1.00 15.10           C
ATOM   2330  CD1 ILE A 261      20.682  20.394   6.624  1.00 19.25           C
ATOM   2331  H   ILE A 261      21.167  24.477   6.969  1.00 21.53           H
ATOM   2332  HA  ILE A 261      20.235  22.398   8.428  1.00 17.78           H
ATOM   2333  HB  ILE A 261      22.849  22.827   7.445  1.00 16.56           H
ATOM   2334 HG12 ILE A 261      21.335  22.124   5.807  1.00 19.61           H
ATOM   2335 HG13 ILE A 261      22.493  21.066   6.027  1.00 19.61           H
ATOM   2336 HG21 ILE A 261      23.433  20.703   8.257  1.00 18.12           H
ATOM   2337 HG22 ILE A 261      23.010  21.643   9.466  1.00 18.12           H
ATOM   2338 HG23 ILE A 261      21.993  20.556   8.912  1.00 18.12           H
ATOM   2339 HD11 ILE A 261      20.478  19.992   5.766  1.00 23.10           H
ATOM   2340 HD12 ILE A 261      21.043  19.724   7.227  1.00 23.10           H
ATOM   2341 HD13 ILE A 261      19.881  20.786   7.005  1.00 23.10           H
ATOM   2342  N   ASP A 262      20.552  23.399  10.607  1.00 12.44           N
ATOM   2343  CA  ASP A 262      20.821  23.824  11.974  1.00 18.76           C
ATOM   2344  C   ASP A 262      21.309  22.599  12.738  1.00 15.19           C
ATOM   2345  O   ASP A 262      20.530  21.677  12.988  1.00 14.33           O
ATOM   2346  CB  ASP A 262      19.553  24.416  12.588  1.00 16.59           C
ATOM   2347  CG  ASP A 262      19.809  25.149  13.891  1.00 17.24           C
ATOM   2348  OD1 ASP A 262      18.825  25.593  14.505  1.00 14.53           O
ATOM   2349  OD2 ASP A 262      20.986  25.209  14.310  1.00 15.54           O1-
ATOM   2350  H   ASP A 262      19.830  22.936  10.537  1.00 14.93           H
ATOM   2351  HA  ASP A 262      21.519  24.498  11.980  1.00 22.51           H
ATOM   2352  HB2 ASP A 262      19.165  25.047  11.961  1.00 19.91           H
ATOM   2353  HB3 ASP A 262      18.925  23.699  12.766  1.00 19.91           H
ATOM   2354  N   CYS A 263      22.598  22.570  13.069  1.00 14.49           N
ATOM   2355  CA  CYS A 263      23.245  21.368  13.579  1.00 15.25           C
ATOM   2356  C   CYS A 263      24.441  21.733  14.454  1.00 16.51           C
ATOM   2357  O   CYS A 263      25.193  22.655  14.139  1.00 15.94           O
ATOM   2358  CB  CYS A 263      23.658  20.481  12.407  1.00 14.55           C
ATOM   2359  SG  CYS A 263      24.468  18.905  12.785  1.00 15.37           S
ATOM   2360  H   CYS A 263      23.126  23.246  13.005  1.00 17.39           H
ATOM   2361  HA  CYS A 263      22.613  20.874  14.124  1.00 18.30           H
ATOM   2362  HB2 CYS A 263      22.861  20.274  11.894  1.00 17.46           H
ATOM   2363  HB3 CYS A 263      24.270  20.987  11.851  1.00 17.46           H
ATOM   2364  HG  CYS A 263      23.726  18.234  13.448  1.00 18.45           H
ATOM   2365  N   ALA A 264      24.618  21.000  15.551  1.00 14.88           N
ATOM   2366  CA  ALA A 264      25.509  21.473  16.597  1.00 13.48           C
ATOM   2367  C   ALA A 264      25.983  20.321  17.485  1.00 11.42           C
ATOM   2368  O   ALA A 264      25.309  19.292  17.619  1.00 13.73           O
ATOM   2369  CB  ALA A 264      24.819  22.549  17.448  1.00 14.39           C
ATOM   2370  H   ALA A 264      24.242  20.243  15.709  1.00 17.85           H
ATOM   2371  HA  ALA A 264      26.290  21.874  16.186  1.00 16.17           H
ATOM   2372  HB1 ALA A 264      25.433  22.847  18.137  1.00 17.27           H
ATOM   2373  HB2 ALA A 264      24.575  23.294  16.877  1.00 17.27           H
ATOM   2374  HB3 ALA A 264      24.024  22.168  17.854  1.00 17.27           H
ATOM   2375  N   PHE A 265      27.175  20.510  18.056  1.00 14.65           N
ATOM   2376  CA  PHE A 265      27.807  19.532  18.924  1.00 16.47           C
ATOM   2377  C   PHE A 265      28.574  20.271  20.010  1.00 17.49           C
ATOM   2378  O   PHE A 265      28.753  21.486  19.966  1.00 17.46           O
ATOM   2379  CB  PHE A 265      28.738  18.580  18.137  1.00 19.04           C
ATOM   2380  CG  PHE A 265      29.879  19.269  17.441  1.00 19.56           C
ATOM   2381  CD1 PHE A 265      31.124  19.297  18.010  1.00 18.27           C
ATOM   2382  CD2 PHE A 265      29.687  19.925  16.229  1.00 17.04           C
ATOM   2383  CE1 PHE A 265      32.185  19.955  17.367  1.00 22.32           C
ATOM   2384  CE2 PHE A 265      30.712  20.588  15.615  1.00 14.99           C
ATOM   2385  CZ  PHE A 265      31.967  20.601  16.169  1.00 24.57           C
ATOM   2386  H   PHE A 265      27.646  21.222  17.948  1.00 17.58           H
ATOM   2387  HA  PHE A 265      27.120  18.997  19.351  1.00 19.77           H
ATOM   2388  HB2 PHE A 265      29.116  17.933  18.754  1.00 22.85           H
ATOM   2389  HB3 PHE A 265      28.215  18.121  17.461  1.00 22.85           H
ATOM   2390  HD1 PHE A 265      31.271  18.863  18.819  1.00 21.93           H
ATOM   2391  HD2 PHE A 265      28.842  19.930  15.841  1.00 20.45           H
ATOM   2392  HE1 PHE A 265      33.030  19.966  17.755  1.00 26.78           H
ATOM   2393  HE2 PHE A 265      30.564  21.011  14.801  1.00 17.99           H
ATOM   2394  HZ  PHE A 265      32.665  21.040  15.738  1.00 29.48           H
ATOM   2395  N   THR A 266      29.054  19.499  20.976  1.00 15.14           N
ATOM   2396  CA  THR A 266      29.809  20.043  22.092  1.00 16.66           C
ATOM   2397  C   THR A 266      31.250  19.541  22.089  1.00 19.90           C
ATOM   2398  O   THR A 266      31.507  18.344  21.986  1.00 18.42           O
ATOM   2399  CB  THR A 266      29.163  19.678  23.427  1.00 18.17           C
ATOM   2400  OG1 THR A 266      27.806  20.152  23.452  1.00 19.68           O
ATOM   2401  CG2 THR A 266      29.932  20.310  24.554  1.00 14.01           C
ATOM   2402  H   THR A 266      28.953  18.646  21.007  1.00 18.17           H
ATOM   2403  HA  THR A 266      29.827  21.010  22.021  1.00 19.99           H
ATOM   2404  HB  THR A 266      29.175  18.715  23.544  1.00 21.80           H
ATOM   2405  HG1 THR A 266      27.367  19.800  22.828  1.00 23.62           H
ATOM   2406 HG21 THR A 266      29.524  20.081  25.404  1.00 16.82           H
ATOM   2407 HG22 THR A 266      30.849  19.993  24.548  1.00 16.82           H
ATOM   2408 HG23 THR A 266      29.932  21.275  24.455  1.00 16.82           H
ATOM   2409  N   VAL A 267      32.146  20.472  22.363  1.00 14.68           N
ATOM   2410  CA  VAL A 267      33.585  20.276  22.375  1.00 12.30           C
ATOM   2411  C   VAL A 267      34.075  20.353  23.823  1.00 13.76           C
ATOM   2412  O   VAL A 267      33.791  21.320  24.537  1.00 16.16           O
ATOM   2413  CB  VAL A 267      34.293  21.335  21.511  1.00 16.21           C
ATOM   2414  CG1 VAL A 267      35.840  21.231  21.677  1.00 22.41           C
ATOM   2415  CG2 VAL A 267      33.943  21.125  20.094  1.00 18.28           C
ATOM   2416  H   VAL A 267      31.927  21.280  22.559  1.00 17.62           H
ATOM   2417  HA  VAL A 267      33.797  19.397  22.023  1.00 14.76           H
ATOM   2418  HB  VAL A 267      34.008  22.223  21.776  1.00 19.45           H
ATOM   2419 HG11 VAL A 267      36.263  21.907  21.124  1.00 26.90           H
ATOM   2420 HG12 VAL A 267      36.068  21.376  22.609  1.00 26.90           H
ATOM   2421 HG13 VAL A 267      36.129  20.347  21.399  1.00 26.90           H
ATOM   2422 HG21 VAL A 267      34.392  21.794  19.555  1.00 21.94           H
ATOM   2423 HG22 VAL A 267      34.230  20.237  19.827  1.00 21.94           H
ATOM   2424 HG23 VAL A 267      32.982  21.207  19.992  1.00 21.94           H
ATOM   2425  N   THR A 268      34.857  19.365  24.219  1.00 15.23           N
ATOM   2426  CA  THR A 268      35.539  19.369  25.505  1.00 17.42           C
ATOM   2427  C   THR A 268      36.906  18.747  25.314  1.00 18.10           C
ATOM   2428  O   THR A 268      37.164  18.099  24.299  1.00 15.23           O
ATOM   2429  CB  THR A 268      34.802  18.560  26.546  1.00 14.56           C
ATOM   2430  OG1 THR A 268      34.681  17.237  26.035  1.00 16.42           O
ATOM   2431  CG2 THR A 268      33.430  19.108  26.807  1.00 22.21           C
ATOM   2432  H   THR A 268      35.014  18.661  23.751  1.00 18.28           H
ATOM   2433  HA  THR A 268      35.645  20.279  25.824  1.00 20.91           H
ATOM   2434  HB  THR A 268      35.303  18.551  27.377  1.00 17.47           H
ATOM   2435  HG1 THR A 268      34.274  16.752  26.587  1.00 19.71           H
ATOM   2436 HG21 THR A 268      32.980  18.570  27.477  1.00 26.66           H
ATOM   2437 HG22 THR A 268      33.493  20.022  27.125  1.00 26.66           H
ATOM   2438 HG23 THR A 268      32.907  19.094  25.990  1.00 26.66           H
ATOM   2439  N   PHE A 269      37.773  18.957  26.319  1.00 17.18           N
ATOM   2440  CA  PHE A 269      39.107  18.377  26.378  1.00 15.35           C
ATOM   2441  C   PHE A 269      39.352  17.638  27.679  1.00 17.72           C
ATOM   2442  O   PHE A 269      40.220  16.759  27.716  1.00 18.34           O
ATOM   2443  CB  PHE A 269      40.163  19.477  26.223  1.00 16.10           C
ATOM   2444  CG  PHE A 269      39.916  20.351  25.035  1.00 16.10           C
ATOM   2445  CD1 PHE A 269      39.323  21.611  25.166  1.00 17.58           C
ATOM   2446  CD2 PHE A 269      40.202  19.876  23.782  1.00 15.86           C
ATOM   2447  CE1 PHE A 269      39.044  22.412  24.027  1.00 15.61           C
ATOM   2448  CE2 PHE A 269      39.944  20.661  22.650  1.00 19.67           C
ATOM   2449  CZ  PHE A 269      39.375  21.941  22.791  1.00 14.63           C
ATOM   2450  H   PHE A 269      37.594  19.453  26.998  1.00 20.62           H
ATOM   2451  HA  PHE A 269      39.214  17.748  25.648  1.00 18.41           H
ATOM   2452  HB2 PHE A 269      40.154  20.037  27.015  1.00 19.31           H
ATOM   2453  HB3 PHE A 269      41.035  19.065  26.117  1.00 19.31           H
ATOM   2454  HD1 PHE A 269      39.108  21.929  26.013  1.00 21.10           H
ATOM   2455  HD2 PHE A 269      40.587  19.036  23.684  1.00 19.04           H
ATOM   2456  HE1 PHE A 269      38.670  23.258  24.125  1.00 18.73           H
ATOM   2457  HE2 PHE A 269      40.160  20.340  21.804  1.00 23.60           H
ATOM   2458  HZ  PHE A 269      39.201  22.456  22.037  1.00 17.56           H
ATOM   2459  N   ASN A 270      38.576  17.925  28.715  1.00 16.69           N
ATOM   2460  CA  ASN A 270      38.634  17.213  29.973  1.00 18.39           C
ATOM   2461  C   ASN A 270      37.578  16.117  29.983  1.00 18.50           C
ATOM   2462  O   ASN A 270      36.377  16.412  29.811  1.00 17.32           O
ATOM   2463  CB  ASN A 270      38.412  18.162  31.130  1.00 13.77           C
ATOM   2464  CG  ASN A 270      38.791  17.540  32.439  1.00 18.41           C
ATOM   2465  OD1 ASN A 270      38.667  16.317  32.609  1.00 19.14           O
ATOM   2466  ND2 ASN A 270      39.290  18.351  33.355  1.00 19.57           N
ATOM   2467  H   ASN A 270      37.987  18.552  28.707  1.00 20.03           H
ATOM   2468  HA  ASN A 270      39.507  16.802  30.074  1.00 22.07           H
ATOM   2469  HB2 ASN A 270      38.956  18.955  31.002  1.00 16.53           H
ATOM   2470  HB3 ASN A 270      37.473  18.403  31.170  1.00 16.53           H
ATOM   2471 HD21 ASN A 270      39.523  18.041  34.123  1.00 23.49           H
ATOM   2472 HD22 ASN A 270      39.382  19.189  33.184  1.00 23.49           H
ATOM   2473  N   PRO A 271      37.974  14.864  30.194  1.00 15.04           N
ATOM   2474  CA  PRO A 271      37.003  13.768  30.247  1.00 19.29           C
ATOM   2475  C   PRO A 271      35.982  13.879  31.352  1.00 18.23           C
ATOM   2476  O   PRO A 271      34.999  13.135  31.324  1.00 15.11           O
ATOM   2477  CB  PRO A 271      37.893  12.528  30.418  1.00 18.13           C
ATOM   2478  CG  PRO A 271      39.195  13.027  30.879  1.00 29.28           C
ATOM   2479  CD  PRO A 271      39.359  14.374  30.264  1.00 21.80           C
ATOM   2480  HA  PRO A 271      36.537  13.702  29.399  1.00 23.15           H
ATOM   2481  HB2 PRO A 271      37.502  11.936  31.080  1.00 21.75           H
ATOM   2482  HB3 PRO A 271      37.985  12.074  29.566  1.00 21.75           H
ATOM   2483  HG2 PRO A 271      39.193  13.092  31.846  1.00 35.14           H
ATOM   2484  HG3 PRO A 271      39.896  12.428  30.579  1.00 35.14           H
ATOM   2485  HD2 PRO A 271      39.895  14.947  30.835  1.00 26.16           H
ATOM   2486  HD3 PRO A 271      39.739  14.299  29.374  1.00 26.16           H
ATOM   2487  N   LYS A 272      36.154  14.794  32.304  1.00 18.33           N
ATOM   2488  CA  LYS A 272      35.180  14.883  33.377  1.00 19.68           C
ATOM   2489  C   LYS A 272      33.799  15.244  32.859  1.00 21.40           C
ATOM   2490  O   LYS A 272      32.814  14.954  33.537  1.00 17.45           O
ATOM   2491  CB  LYS A 272      35.627  15.882  34.430  1.00 17.26           C
ATOM   2492  CG  LYS A 272      35.548  17.330  34.012  1.00 18.91           C
ATOM   2493  CD  LYS A 272      36.191  18.210  35.064  1.00 24.29           C
ATOM   2494  CE  LYS A 272      36.092  19.656  34.665  1.00 21.88           C
ATOM   2495  NZ  LYS A 272      36.688  20.580  35.678  1.00 28.79           N1+
ATOM   2496  H   LYS A 272      36.804  15.355  32.348  1.00 21.99           H
ATOM   2497  HA  LYS A 272      35.114  14.016  33.806  1.00 23.62           H
ATOM   2498  HB2 LYS A 272      35.068  15.773  35.215  1.00 20.72           H
ATOM   2499  HB3 LYS A 272      36.551  15.694  34.660  1.00 20.72           H
ATOM   2500  HG2 LYS A 272      36.022  17.453  33.175  1.00 22.69           H
ATOM   2501  HG3 LYS A 272      34.618  17.590  33.919  1.00 22.69           H
ATOM   2502  HD2 LYS A 272      35.732  18.092  35.910  1.00 29.15           H
ATOM   2503  HD3 LYS A 272      37.129  17.978  35.151  1.00 29.15           H
ATOM   2504  HE2 LYS A 272      36.564  19.785  33.827  1.00 26.25           H
ATOM   2505  HE3 LYS A 272      35.157  19.890  34.559  1.00 26.25           H
ATOM   2506  HZ1 LYS A 272      36.609  21.423  35.405  1.00 34.54           H
ATOM   2507  HZ2 LYS A 272      36.268  20.488  36.458  1.00 34.54           H
ATOM   2508  HZ3 LYS A 272      37.551  20.392  35.791  1.00 34.54           H
ATOM   2509  N   TYR A 273      33.692  15.804  31.639  1.00 19.65           N
ATOM   2510  CA  TYR A 273      32.386  16.177  31.109  1.00 20.13           C
ATOM   2511  C   TYR A 273      31.759  15.064  30.267  1.00 21.16           C
ATOM   2512  O   TYR A 273      30.684  15.269  29.706  1.00 19.62           O
ATOM   2513  CB  TYR A 273      32.479  17.461  30.255  1.00 17.04           C
ATOM   2514  CG  TYR A 273      32.994  18.686  30.975  1.00 18.19           C
ATOM   2515  CD1 TYR A 273      34.226  19.247  30.635  1.00 16.36           C
ATOM   2516  CD2 TYR A 273      32.244  19.304  31.969  1.00 20.13           C
ATOM   2517  CE1 TYR A 273      34.707  20.362  31.259  1.00 16.98           C
ATOM   2518  CE2 TYR A 273      32.731  20.439  32.627  1.00 21.21           C
ATOM   2519  CZ  TYR A 273      33.978  20.968  32.258  1.00 19.17           C
ATOM   2520  OH  TYR A 273      34.495  22.118  32.875  1.00 21.03           O
ATOM   2521  H   TYR A 273      34.352  15.971  31.114  1.00 23.58           H
ATOM   2522  HA  TYR A 273      31.789  16.358  31.851  1.00 24.15           H
ATOM   2523  HB2 TYR A 273      33.076  17.291  29.509  1.00 20.45           H
ATOM   2524  HB3 TYR A 273      31.594  17.672  29.920  1.00 20.45           H
ATOM   2525  HD1 TYR A 273      34.734  18.849  29.965  1.00 19.63           H
ATOM   2526  HD2 TYR A 273      31.420  18.948  32.214  1.00 24.16           H
ATOM   2527  HE1 TYR A 273      35.534  20.709  31.014  1.00 20.38           H
ATOM   2528  HE2 TYR A 273      32.227  20.848  33.293  1.00 25.45           H
ATOM   2529  HH  TYR A 273      35.240  22.314  32.539  1.00 25.23           H
ATOM   2530  N   ASP A 274      32.398  13.894  30.165  1.00 23.44           N
ATOM   2531  CA  ASP A 274      31.969  12.905  29.174  1.00 21.16           C
ATOM   2532  C   ASP A 274      30.534  12.443  29.390  1.00 22.27           C
ATOM   2533  O   ASP A 274      29.791  12.264  28.417  1.00 19.58           O
ATOM   2534  CB  ASP A 274      32.898  11.699  29.178  1.00 22.22           C
ATOM   2535  CG  ASP A 274      34.206  11.941  28.450  1.00 22.45           C
ATOM   2536  OD1 ASP A 274      34.374  12.957  27.756  1.00 21.01           O
ATOM   2537  OD2 ASP A 274      35.091  11.077  28.586  1.00 24.59           O1-
ATOM   2538  H   ASP A 274      33.068  13.653  30.647  1.00 28.13           H
ATOM   2539  HA  ASP A 274      32.017  13.310  28.294  1.00 25.39           H
ATOM   2540  HB2 ASP A 274      33.107  11.467  30.096  1.00 26.66           H
ATOM   2541  HB3 ASP A 274      32.449  10.957  28.745  1.00 26.66           H
ATOM   2542  N   THR A 275      30.121  12.212  30.639  1.00 18.01           N
ATOM   2543  CA  THR A 275      28.785  11.677  30.846  1.00 20.55           C
ATOM   2544  C   THR A 275      27.732  12.753  30.620  1.00 16.45           C
ATOM   2545  O   THR A 275      26.642  12.452  30.118  1.00 16.94           O
ATOM   2546  CB  THR A 275      28.666  11.045  32.248  1.00 20.30           C
ATOM   2547  OG1 THR A 275      29.126  11.968  33.239  1.00 40.88           O
ATOM   2548  CG2 THR A 275      29.572   9.931  32.323  1.00 17.93           C
ATOM   2549  H   THR A 275      30.578  12.352  31.354  1.00 21.61           H
ATOM   2550  HA  THR A 275      28.630  10.975  30.195  1.00 24.66           H
ATOM   2551  HB  THR A 275      27.758  10.754  32.430  1.00 24.36           H
ATOM   2552  HG1 THR A 275      29.061  11.625  34.003  1.00 49.05           H
ATOM   2553 HG21 THR A 275      29.515   9.516  33.199  1.00 21.52           H
ATOM   2554 HG22 THR A 275      29.346   9.273  31.647  1.00 21.52           H
ATOM   2555 HG23 THR A 275      30.482  10.233  32.177  1.00 21.52           H
ATOM   2556  N   LEU A 276      28.066  14.013  30.916  1.00 18.67           N
ATOM   2557  CA  LEU A 276      27.167  15.117  30.613  1.00 18.93           C
ATOM   2558  C   LEU A 276      26.934  15.218  29.107  1.00 16.55           C
ATOM   2559  O   LEU A 276      25.794  15.423  28.661  1.00 15.82           O
ATOM   2560  CB  LEU A 276      27.725  16.419  31.178  1.00 21.28           C
ATOM   2561  CG  LEU A 276      26.982  17.696  30.757  1.00 25.68           C
ATOM   2562  CD1 LEU A 276      25.511  17.620  31.223  1.00 22.65           C
ATOM   2563  CD2 LEU A 276      27.697  18.977  31.259  1.00 18.11           C
ATOM   2564  H   LEU A 276      28.803  14.249  31.291  1.00 22.40           H
ATOM   2565  HA  LEU A 276      26.310  14.951  31.037  1.00 22.71           H
ATOM   2566  HB2 LEU A 276      27.695  16.371  32.146  1.00 25.53           H
ATOM   2567  HB3 LEU A 276      28.646  16.510  30.887  1.00 25.53           H
ATOM   2568  HG  LEU A 276      26.973  17.736  29.788  1.00 30.82           H
ATOM   2569 HD11 LEU A 276      25.052  18.431  30.953  1.00 27.18           H
ATOM   2570 HD12 LEU A 276      25.090  16.849  30.814  1.00 27.18           H
ATOM   2571 HD13 LEU A 276      25.490  17.535  32.189  1.00 27.18           H
ATOM   2572 HD21 LEU A 276      27.193  19.753  30.971  1.00 21.73           H
ATOM   2573 HD22 LEU A 276      27.743  18.953  32.228  1.00 21.73           H
ATOM   2574 HD23 LEU A 276      28.592  19.005  30.886  1.00 21.73           H
ATOM   2575  N   LEU A 277      27.985  15.005  28.304  1.00 17.85           N
ATOM   2576  CA  LEU A 277      27.810  15.058  26.848  1.00 19.61           C
ATOM   2577  C   LEU A 277      27.004  13.870  26.373  1.00 20.32           C
ATOM   2578  O   LEU A 277      26.127  14.004  25.501  1.00 18.11           O
ATOM   2579  CB  LEU A 277      29.164  15.127  26.137  1.00 17.84           C
ATOM   2580  CG  LEU A 277      29.763  16.536  25.919  1.00 20.36           C
ATOM   2581  CD1 LEU A 277      29.919  17.300  27.198  1.00 25.19           C
ATOM   2582  CD2 LEU A 277      31.095  16.439  25.204  1.00 27.43           C
ATOM   2583  H   LEU A 277      28.785  14.832  28.568  1.00 21.42           H
ATOM   2584  HA  LEU A 277      27.316  15.861  26.623  1.00 23.53           H
ATOM   2585  HB2 LEU A 277      29.806  14.620  26.658  1.00 21.41           H
ATOM   2586  HB3 LEU A 277      29.067  14.719  25.262  1.00 21.41           H
ATOM   2587  HG  LEU A 277      29.162  17.041  25.350  1.00 24.43           H
ATOM   2588 HD11 LEU A 277      30.297  18.171  27.000  1.00 30.22           H
ATOM   2589 HD12 LEU A 277      29.048  17.403  27.612  1.00 30.22           H
ATOM   2590 HD13 LEU A 277      30.511  16.808  27.789  1.00 30.22           H
ATOM   2591 HD21 LEU A 277      31.451  17.333  25.079  1.00 32.91           H
ATOM   2592 HD22 LEU A 277      31.705  15.912  25.744  1.00 32.91           H
ATOM   2593 HD23 LEU A 277      30.961  16.013  24.344  1.00 32.91           H
ATOM   2594  N   LYS A 278      27.277  12.693  26.932  1.00 20.65           N
ATOM   2595  CA  LYS A 278      26.494  11.513  26.580  1.00 18.82           C
ATOM   2596  C   LYS A 278      25.011  11.723  26.870  1.00 16.63           C
ATOM   2597  O   LYS A 278      24.156  11.351  26.058  1.00 15.88           O
ATOM   2598  CB  LYS A 278      27.000  10.298  27.351  1.00 18.54           C
ATOM   2599  CG  LYS A 278      26.293   9.011  26.992  1.00 21.41           C
ATOM   2600  CD  LYS A 278      26.531   8.633  25.537  1.00 37.44           C
ATOM   2601  CE  LYS A 278      25.939   7.264  25.151  1.00 41.63           C
ATOM   2602  NZ  LYS A 278      26.149   7.011  23.683  1.00 45.06           N1+
ATOM   2603  H   LYS A 278      27.900  12.553  27.509  1.00 24.78           H
ATOM   2604  HA  LYS A 278      26.595  11.335  25.632  1.00 22.58           H
ATOM   2605  HB2 LYS A 278      27.944  10.180  27.163  1.00 22.24           H
ATOM   2606  HB3 LYS A 278      26.870  10.453  28.299  1.00 22.24           H
ATOM   2607  HG2 LYS A 278      26.630   8.294  27.552  1.00 25.69           H
ATOM   2608  HG3 LYS A 278      25.339   9.122  27.126  1.00 25.69           H
ATOM   2609  HD2 LYS A 278      26.122   9.304  24.968  1.00 44.93           H
ATOM   2610  HD3 LYS A 278      27.486   8.601  25.374  1.00 44.93           H
ATOM   2611  HE2 LYS A 278      26.386   6.564  25.653  1.00 49.96           H
ATOM   2612  HE3 LYS A 278      24.986   7.259  25.332  1.00 49.96           H
ATOM   2613  HZ1 LYS A 278      25.808   6.220  23.460  1.00 54.07           H
ATOM   2614  HZ2 LYS A 278      25.748   7.645  23.205  1.00 54.07           H
ATOM   2615  HZ3 LYS A 278      27.019   7.014  23.496  1.00 54.07           H
ATOM   2616  N   ALA A 279      24.693  12.282  28.045  1.00 17.43           N
ATOM   2617  CA  ALA A 279      23.304  12.509  28.422  1.00 17.28           C
ATOM   2618  C   ALA A 279      22.588  13.353  27.380  1.00 19.92           C
ATOM   2619  O   ALA A 279      21.484  13.006  26.942  1.00 17.90           O
ATOM   2620  CB  ALA A 279      23.232  13.159  29.801  1.00 16.84           C
ATOM   2621  H   ALA A 279      25.264  12.536  28.635  1.00 20.92           H
ATOM   2622  HA  ALA A 279      22.850  11.653  28.474  1.00 20.74           H
ATOM   2623  HB1 ALA A 279      22.301  13.301  30.034  1.00 20.21           H
ATOM   2624  HB2 ALA A 279      23.650  12.571  30.449  1.00 20.21           H
ATOM   2625  HB3 ALA A 279      23.700  14.008  29.774  1.00 20.21           H
ATOM   2626  N   VAL A 280      23.229  14.435  26.919  1.00 16.96           N
ATOM   2627  CA  VAL A 280      22.560  15.367  26.008  1.00 15.79           C
ATOM   2628  C   VAL A 280      22.491  14.765  24.612  1.00 14.31           C
ATOM   2629  O   VAL A 280      21.492  14.926  23.898  1.00 16.13           O
ATOM   2630  CB  VAL A 280      23.277  16.738  26.009  1.00 14.37           C
ATOM   2631  CG1 VAL A 280      22.617  17.728  25.062  1.00 12.59           C
ATOM   2632  CG2 VAL A 280      23.269  17.319  27.374  1.00 13.02           C
ATOM   2633  H   VAL A 280      24.038  14.647  27.117  1.00 20.35           H
ATOM   2634  HA  VAL A 280      21.651  15.508  26.316  1.00 18.94           H
ATOM   2635  HB  VAL A 280      24.200  16.619  25.733  1.00 17.24           H
ATOM   2636 HG11 VAL A 280      23.099  18.568  25.097  1.00 15.11           H
ATOM   2637 HG12 VAL A 280      22.643  17.368  24.161  1.00 15.11           H
ATOM   2638 HG13 VAL A 280      21.697  17.863  25.338  1.00 15.11           H
ATOM   2639 HG21 VAL A 280      23.722  18.176  27.355  1.00 15.63           H
ATOM   2640 HG22 VAL A 280      22.350  17.437  27.661  1.00 15.63           H
ATOM   2641 HG23 VAL A 280      23.729  16.714  27.977  1.00 15.63           H
ATOM   2642  N   LYS A 281      23.547  14.050  24.201  1.00 18.48           N
ATOM   2643  CA  LYS A 281      23.507  13.365  22.918  1.00 18.60           C
ATOM   2644  C   LYS A 281      22.405  12.321  22.902  1.00 21.13           C
ATOM   2645  O   LYS A 281      21.653  12.221  21.930  1.00 21.16           O
ATOM   2646  CB  LYS A 281      24.855  12.728  22.640  1.00 16.94           C
ATOM   2647  CG  LYS A 281      25.000  12.128  21.288  1.00 19.56           C
ATOM   2648  CD  LYS A 281      26.336  11.439  21.179  1.00 26.29           C
ATOM   2649  CE  LYS A 281      27.472  12.455  21.170  1.00 30.99           C
ATOM   2650  NZ  LYS A 281      28.816  11.792  21.043  1.00 37.74           N1+
ATOM   2651  H   LYS A 281      24.280  13.952  24.640  1.00 22.17           H
ATOM   2652  HA  LYS A 281      23.325  14.010  22.217  1.00 22.32           H
ATOM   2653  HB2 LYS A 281      25.542  13.406  22.734  1.00 20.33           H
ATOM   2654  HB3 LYS A 281      25.003  12.023  23.290  1.00 20.33           H
ATOM   2655  HG2 LYS A 281      24.300  11.471  21.147  1.00 23.48           H
ATOM   2656  HG3 LYS A 281      24.955  12.825  20.616  1.00 23.48           H
ATOM   2657  HD2 LYS A 281      26.458  10.850  21.939  1.00 31.55           H
ATOM   2658  HD3 LYS A 281      26.370  10.934  20.351  1.00 31.55           H
ATOM   2659  HE2 LYS A 281      27.358  13.054  20.416  1.00 37.18           H
ATOM   2660  HE3 LYS A 281      27.459  12.956  22.000  1.00 37.18           H
ATOM   2661  HZ1 LYS A 281      29.459  12.407  21.041  1.00 45.28           H
ATOM   2662  HZ2 LYS A 281      28.947  11.238  21.728  1.00 45.28           H
ATOM   2663  HZ3 LYS A 281      28.856  11.328  20.284  1.00 45.28           H
ATOM   2664  N   ASP A 282      22.282  11.547  23.985  1.00 19.93           N
ATOM   2665  CA  ASP A 282      21.210  10.563  24.074  1.00 20.77           C
ATOM   2666  C   ASP A 282      19.844  11.243  24.043  1.00 21.43           C
ATOM   2667  O   ASP A 282      18.940  10.788  23.322  1.00 20.10           O
ATOM   2668  CB  ASP A 282      21.388   9.726  25.343  1.00 18.72           C
ATOM   2669  CG  ASP A 282      20.544   8.451  25.353  1.00 24.12           C
ATOM   2670  OD1 ASP A 282      19.878   8.126  24.348  1.00 25.19           O
ATOM   2671  OD2 ASP A 282      20.586   7.766  26.384  1.00 20.95           O1-
ATOM   2672  H   ASP A 282      22.801  11.575  24.670  1.00 23.91           H
ATOM   2673  HA  ASP A 282      21.264   9.966  23.311  1.00 24.93           H
ATOM   2674  HB2 ASP A 282      22.319   9.468  25.420  1.00 22.46           H
ATOM   2675  HB3 ASP A 282      21.129  10.261  26.110  1.00 22.46           H
ATOM   2676  N   ALA A 283      19.675  12.337  24.813  1.00 16.55           N
ATOM   2677  CA  ALA A 283      18.430  13.106  24.766  1.00 18.85           C
ATOM   2678  C   ALA A 283      18.095  13.570  23.347  1.00 16.92           C
ATOM   2679  O   ALA A 283      16.942  13.471  22.904  1.00 17.84           O
ATOM   2680  CB  ALA A 283      18.494  14.310  25.710  1.00 17.36           C
ATOM   2681  H   ALA A 283      20.262  12.645  25.361  1.00 19.86           H
ATOM   2682  HA  ALA A 283      17.705  12.536  25.067  1.00 22.62           H
ATOM   2683  HB1 ALA A 283      17.657  14.797  25.656  1.00 20.84           H
ATOM   2684  HB2 ALA A 283      18.635  13.993  26.616  1.00 20.84           H
ATOM   2685  HB3 ALA A 283      19.229  14.883  25.441  1.00 20.84           H
ATOM   2686  N   THR A 284      19.071  14.106  22.622  1.00 14.35           N
ATOM   2687  CA  THR A 284      18.781  14.565  21.263  1.00 17.71           C
ATOM   2688  C   THR A 284      18.382  13.401  20.370  1.00 19.98           C
ATOM   2689  O   THR A 284      17.409  13.492  19.605  1.00 16.09           O
ATOM   2690  CB  THR A 284      19.991  15.338  20.702  1.00 14.28           C
ATOM   2691  OG1 THR A 284      20.157  16.525  21.483  1.00 21.72           O
ATOM   2692  CG2 THR A 284      19.799  15.702  19.265  1.00 16.67           C
ATOM   2693  H   THR A 284      19.884  14.213  22.880  1.00 17.22           H
ATOM   2694  HA  THR A 284      18.031  15.179  21.297  1.00 21.26           H
ATOM   2695  HB  THR A 284      20.787  14.788  20.776  1.00 17.14           H
ATOM   2696  HG1 THR A 284      20.813  16.967  21.199  1.00 26.06           H
ATOM   2697 HG21 THR A 284      20.574  16.186  18.940  1.00 20.00           H
ATOM   2698 HG22 THR A 284      19.682  14.899  18.733  1.00 20.00           H
ATOM   2699 HG23 THR A 284      19.014  16.262  19.167  1.00 20.00           H
ATOM   2700  N   ASN A 285      19.093  12.278  20.485  1.00 21.97           N
ATOM   2701  CA  ASN A 285      18.759  11.112  19.677  1.00 16.40           C
ATOM   2702  C   ASN A 285      17.377  10.557  20.022  1.00 18.19           C
ATOM   2703  O   ASN A 285      16.678  10.051  19.136  1.00 19.47           O
ATOM   2704  CB  ASN A 285      19.851  10.058  19.832  1.00 19.95           C
ATOM   2705  CG  ASN A 285      21.097  10.412  19.048  1.00 19.92           C
ATOM   2706  OD1 ASN A 285      21.015  10.986  17.984  1.00 20.85           O
ATOM   2707  ND2 ASN A 285      22.251  10.073  19.573  1.00 27.41           N
ATOM   2708  H   ASN A 285      19.762  12.169  21.014  1.00 26.37           H
ATOM   2709  HA  ASN A 285      18.741  11.379  18.745  1.00 19.68           H
ATOM   2710  HB2 ASN A 285      20.093   9.985  20.768  1.00 23.94           H
ATOM   2711  HB3 ASN A 285      19.520   9.207  19.505  1.00 23.94           H
ATOM   2712 HD21 ASN A 285      22.982  10.256  19.159  1.00 32.90           H
ATOM   2713 HD22 ASN A 285      22.276   9.667  20.331  1.00 32.90           H
ATOM   2714  N   THR A 286      16.956  10.667  21.290  1.00 17.36           N
ATOM   2715  CA  THR A 286      15.607  10.282  21.680  1.00 19.93           C
ATOM   2716  C   THR A 286      14.573  11.209  21.048  1.00 19.91           C
ATOM   2717  O   THR A 286      13.531  10.753  20.569  1.00 20.50           O
ATOM   2718  CB  THR A 286      15.506  10.284  23.205  1.00 15.48           C
ATOM   2719  OG1 THR A 286      16.335   9.251  23.751  1.00 22.81           O
ATOM   2720  CG2 THR A 286      14.131  10.002  23.691  1.00 18.40           C
ATOM   2721  H   THR A 286      17.438  10.963  21.938  1.00 20.83           H
ATOM   2722  HA  THR A 286      15.432   9.380  21.367  1.00 23.92           H
ATOM   2723  HB  THR A 286      15.787  11.145  23.551  1.00 18.58           H
ATOM   2724  HG1 THR A 286      17.135   9.379  23.531  1.00 27.37           H
ATOM   2725 HG21 THR A 286      14.113  10.013  24.661  1.00 22.08           H
ATOM   2726 HG22 THR A 286      13.517  10.675  23.357  1.00 22.08           H
ATOM   2727 HG23 THR A 286      13.842   9.130  23.380  1.00 22.08           H
ATOM   2728  N   GLY A 287      14.839  12.520  21.027  1.00 20.40           N
ATOM   2729  CA  GLY A 287      13.915  13.425  20.359  1.00 19.17           C
ATOM   2730  C   GLY A 287      13.753  13.102  18.890  1.00 18.27           C
ATOM   2731  O   GLY A 287      12.641  13.125  18.352  1.00 20.49           O
ATOM   2732  H   GLY A 287      15.527  12.896  21.381  1.00 24.48           H
ATOM   2733  HA2 GLY A 287      13.044  13.369  20.783  1.00 23.00           H
ATOM   2734  HA3 GLY A 287      14.239  14.336  20.440  1.00 23.00           H
ATOM   2735  N   ILE A 288      14.861  12.788  18.225  1.00 15.75           N
ATOM   2736  CA  ILE A 288      14.839  12.444  16.809  1.00 19.21           C
ATOM   2737  C   ILE A 288      14.053  11.156  16.579  1.00 25.44           C
ATOM   2738  O   ILE A 288      13.296  11.031  15.604  1.00 19.45           O
ATOM   2739  CB  ILE A 288      16.280  12.303  16.297  1.00 18.99           C
ATOM   2740  CG1 ILE A 288      16.985  13.659  16.265  1.00 18.54           C
ATOM   2741  CG2 ILE A 288      16.337  11.602  14.914  1.00 21.01           C
ATOM   2742  CD1 ILE A 288      18.512  13.498  16.112  1.00 18.90           C
ATOM   2743  H   ILE A 288      15.645  12.766  18.576  1.00 18.90           H
ATOM   2744  HA  ILE A 288      14.407  13.157  16.313  1.00 23.06           H
ATOM   2745  HB  ILE A 288      16.758  11.742  16.928  1.00 22.79           H
ATOM   2746 HG12 ILE A 288      16.656  14.173  15.510  1.00 22.25           H
ATOM   2747 HG13 ILE A 288      16.811  14.131  17.094  1.00 22.25           H
ATOM   2748 HG21 ILE A 288      17.263  11.536  14.633  1.00 25.21           H
ATOM   2749 HG22 ILE A 288      15.951  10.716  14.993  1.00 25.21           H
ATOM   2750 HG23 ILE A 288      15.833  12.128  14.273  1.00 25.21           H
ATOM   2751 HD11 ILE A 288      18.922  14.377  16.095  1.00 22.68           H
ATOM   2752 HD12 ILE A 288      18.852  12.989  16.864  1.00 22.68           H
ATOM   2753 HD13 ILE A 288      18.698  13.030  15.283  1.00 22.68           H
ATOM   2754  N   LYS A 289      14.231  10.169  17.456  1.00 21.00           N
ATOM   2755  CA  LYS A 289      13.533   8.900  17.255  1.00 18.74           C
ATOM   2756  C   LYS A 289      12.031   9.044  17.469  1.00 22.16           C
ATOM   2757  O   LYS A 289      11.236   8.414  16.761  1.00 23.08           O
ATOM   2758  CB  LYS A 289      14.090   7.835  18.177  1.00 24.55           C
ATOM   2759  CG  LYS A 289      15.490   7.402  17.788  1.00 33.33           C
ATOM   2760  CD  LYS A 289      16.171   6.566  18.896  1.00 37.66           C
ATOM   2761  CE  LYS A 289      15.501   5.203  19.085  1.00 41.23           C
ATOM   2762  NZ  LYS A 289      14.139   5.251  19.727  1.00 47.20           N1+
ATOM   2763  H   LYS A 289      14.734  10.204  18.153  1.00 25.20           H
ATOM   2764  HA  LYS A 289      13.675   8.606  16.342  1.00 22.49           H
ATOM   2765  HB2 LYS A 289      14.125   8.185  19.081  1.00 29.45           H
ATOM   2766  HB3 LYS A 289      13.514   7.055  18.145  1.00 29.45           H
ATOM   2767  HG2 LYS A 289      15.443   6.858  16.985  1.00 40.00           H
ATOM   2768  HG3 LYS A 289      16.033   8.189  17.626  1.00 40.00           H
ATOM   2769  HD2 LYS A 289      17.098   6.415  18.656  1.00 45.19           H
ATOM   2770  HD3 LYS A 289      16.117   7.048  19.736  1.00 45.19           H
ATOM   2771  HE2 LYS A 289      15.401   4.784  18.216  1.00 49.48           H
ATOM   2772  HE3 LYS A 289      16.070   4.655  19.647  1.00 49.48           H
ATOM   2773  HZ1 LYS A 289      13.810   4.428  19.806  1.00 56.64           H
ATOM   2774  HZ2 LYS A 289      14.196   5.619  20.536  1.00 56.64           H
ATOM   2775  HZ3 LYS A 289      13.584   5.737  19.228  1.00 56.64           H
ATOM   2776  N   CYS A 290      11.627   9.841  18.464  1.00 19.46           N
ATOM   2777  CA  CYS A 290      10.222  10.066  18.781  1.00 26.02           C
ATOM   2778  C   CYS A 290       9.526  10.917  17.726  1.00 29.26           C
ATOM   2779  O   CYS A 290       8.301  10.826  17.574  1.00 22.67           O
ATOM   2780  CB  CYS A 290      10.128  10.751  20.146  1.00 25.76           C
ATOM   2781  SG  CYS A 290       8.499  10.886  20.940  1.00 43.52           S
ATOM   2782  H   CYS A 290      12.165  10.271  18.978  1.00 23.35           H
ATOM   2783  HA  CYS A 290       9.765   9.213  18.836  1.00 31.22           H
ATOM   2784  HB2 CYS A 290      10.700  10.265  20.761  1.00 30.92           H
ATOM   2785  HB3 CYS A 290      10.468  11.654  20.048  1.00 30.92           H
ATOM   2786  HG  CYS A 290       7.767  11.514  20.225  1.00 52.22           H
ATOM   2787  N   ALA A 291      10.272  11.750  17.004  1.00 22.72           N
ATOM   2788  CA  ALA A 291       9.647  12.678  16.081  1.00 24.49           C
ATOM   2789  C   ALA A 291       8.979  11.920  14.933  1.00 20.89           C
ATOM   2790  O   ALA A 291       9.373  10.809  14.559  1.00 23.87           O
ATOM   2791  CB  ALA A 291      10.676  13.678  15.541  1.00 22.45           C
ATOM   2792  H   ALA A 291      11.131  11.795  17.033  1.00 27.27           H
ATOM   2793  HA  ALA A 291       8.961  13.178  16.550  1.00 29.38           H
ATOM   2794  HB1 ALA A 291      10.234  14.286  14.927  1.00 26.95           H
ATOM   2795  HB2 ALA A 291      11.054  14.175  16.284  1.00 26.95           H
ATOM   2796  HB3 ALA A 291      11.376  13.192  15.078  1.00 26.95           H
ATOM   2797  N   GLY A 292       7.962  12.538  14.362  1.00 23.46           N
ATOM   2798  CA  GLY A 292       7.293  11.925  13.239  1.00 18.66           C
ATOM   2799  C   GLY A 292       6.012  12.655  12.910  1.00 22.69           C
ATOM   2800  O   GLY A 292       5.553  13.550  13.634  1.00 21.90           O
ATOM   2801  H   GLY A 292       7.646  13.301  14.601  1.00 28.16           H
ATOM   2802  HA2 GLY A 292       7.872  11.945  12.461  1.00 22.39           H
ATOM   2803  HA3 GLY A 292       7.081  11.002  13.448  1.00 22.39           H
ATOM   2804  N   ILE A 293       5.451  12.276  11.770  1.00 24.62           N
ATOM   2805  CA  ILE A 293       4.194  12.869  11.330  1.00 27.23           C
ATOM   2806  C   ILE A 293       3.081  12.499  12.304  1.00 19.98           C
ATOM   2807  O   ILE A 293       2.915  11.330  12.666  1.00 21.47           O
ATOM   2808  CB  ILE A 293       3.858  12.404   9.903  1.00 27.88           C
ATOM   2809  CG1 ILE A 293       4.956  12.850   8.914  1.00 27.86           C
ATOM   2810  CG2 ILE A 293       2.490  12.942   9.470  1.00 30.41           C
ATOM   2811  CD1 ILE A 293       4.775  12.337   7.475  1.00 33.74           C
ATOM   2812  H   ILE A 293       5.774  11.683  11.237  1.00 29.54           H
ATOM   2813  HA  ILE A 293       4.282  13.835  11.321  1.00 32.67           H
ATOM   2814  HB  ILE A 293       3.819  11.435   9.899  1.00 33.45           H
ATOM   2815 HG12 ILE A 293       4.967  13.819   8.881  1.00 33.43           H
ATOM   2816 HG13 ILE A 293       5.811  12.526   9.235  1.00 33.43           H
ATOM   2817 HG21 ILE A 293       2.302  12.636   8.569  1.00 36.49           H
ATOM   2818 HG22 ILE A 293       1.813  12.611  10.081  1.00 36.49           H
ATOM   2819 HG23 ILE A 293       2.511  13.912   9.493  1.00 36.49           H
ATOM   2820 HD11 ILE A 293       5.506  12.665   6.929  1.00 40.49           H
ATOM   2821 HD12 ILE A 293       4.777  11.367   7.483  1.00 40.49           H
ATOM   2822 HD13 ILE A 293       3.930  12.664   7.128  1.00 40.49           H
ATOM   2823  N   ASP A 294       2.284  13.494  12.695  1.00 27.62           N
ATOM   2824  CA  ASP A 294       1.174  13.364  13.637  1.00 29.99           C
ATOM   2825  C   ASP A 294       1.629  13.186  15.074  1.00 30.46           C
ATOM   2826  O   ASP A 294       0.795  12.898  15.950  1.00 24.03           O
ATOM   2827  CB  ASP A 294       0.240  12.196  13.297  1.00 32.61           C
ATOM   2828  CG  ASP A 294      -0.530  12.413  12.014  1.00 41.73           C
ATOM   2829  OD1 ASP A 294      -0.677  13.587  11.597  1.00 41.47           O
ATOM   2830  OD2 ASP A 294      -0.991  11.397  11.433  1.00 42.02           O1-
ATOM   2831  H   ASP A 294       2.374  14.300  12.408  1.00 33.14           H
ATOM   2832  HA  ASP A 294       0.647  14.177  13.600  1.00 35.98           H
ATOM   2833  HB2 ASP A 294       0.768  11.389  13.197  1.00 39.13           H
ATOM   2834  HB3 ASP A 294      -0.401  12.086  14.016  1.00 39.13           H
ATOM   2835  N   VAL A 295       2.929  13.296  15.348  1.00 26.62           N
ATOM   2836  CA  VAL A 295       3.416  13.179  16.714  1.00 24.99           C
ATOM   2837  C   VAL A 295       3.156  14.500  17.431  1.00 22.12           C
ATOM   2838  O   VAL A 295       3.264  15.592  16.851  1.00 23.83           O
ATOM   2839  CB  VAL A 295       4.912  12.790  16.736  1.00 22.22           C
ATOM   2840  CG1 VAL A 295       5.477  12.861  18.145  1.00 23.14           C
ATOM   2841  CG2 VAL A 295       5.127  11.406  16.196  1.00 24.76           C
ATOM   2842  H   VAL A 295       3.543  13.438  14.762  1.00 31.94           H
ATOM   2843  HA  VAL A 295       2.917  12.483  17.171  1.00 29.99           H
ATOM   2844  HB  VAL A 295       5.409  13.411  16.181  1.00 26.66           H
ATOM   2845 HG11 VAL A 295       6.414  12.612  18.121  1.00 27.77           H
ATOM   2846 HG12 VAL A 295       5.383  13.767  18.477  1.00 27.77           H
ATOM   2847 HG13 VAL A 295       4.985  12.247  18.712  1.00 27.77           H
ATOM   2848 HG21 VAL A 295       6.075  11.199  16.226  1.00 29.71           H
ATOM   2849 HG22 VAL A 295       4.634  10.774  16.742  1.00 29.71           H
ATOM   2850 HG23 VAL A 295       4.810  11.371  15.280  1.00 29.71           H
ATOM   2851  N   ARG A 296       2.742  14.411  18.685  1.00 21.32           N
ATOM   2852  CA  ARG A 296       2.456  15.605  19.460  1.00 24.98           C
ATOM   2853  C   ARG A 296       3.756  16.175  20.010  1.00 19.93           C
ATOM   2854  O   ARG A 296       4.578  15.441  20.568  1.00 22.19           O
ATOM   2855  CB  ARG A 296       1.501  15.262  20.594  1.00 28.08           C
ATOM   2856  CG  ARG A 296       0.128  14.828  20.083  1.00 33.64           C
ATOM   2857  CD  ARG A 296      -0.281  13.556  20.713  1.00 41.61           C
ATOM   2858  NE  ARG A 296      -0.417  13.681  22.158  1.00 30.32           N
ATOM   2859  CZ  ARG A 296      -0.583  12.640  22.966  1.00 44.77           C
ATOM   2860  NH1 ARG A 296      -0.604  11.408  22.464  1.00 41.21           N
ATOM   2861  NH2 ARG A 296      -0.702  12.827  24.278  1.00 45.14           N1+
ATOM   2862  H   ARG A 296       2.619  13.673  19.110  1.00 25.59           H
ATOM   2863  HA  ARG A 296       2.038  16.271  18.892  1.00 29.97           H
ATOM   2864  HB2 ARG A 296       1.874  14.533  21.114  1.00 33.69           H
ATOM   2865  HB3 ARG A 296       1.381  16.044  21.156  1.00 33.69           H
ATOM   2866  HG2 ARG A 296      -0.528  15.506  20.306  1.00 40.36           H
ATOM   2867  HG3 ARG A 296       0.168  14.696  19.123  1.00 40.36           H
ATOM   2868  HD2 ARG A 296      -1.138  13.283  20.351  1.00 49.93           H
ATOM   2869  HD3 ARG A 296       0.390  12.880  20.530  1.00 49.93           H
ATOM   2870  HE  ARG A 296      -0.538  14.467  22.484  1.00 36.39           H
ATOM   2871 HH11 ARG A 296      -0.525  11.288  21.616  1.00 49.45           H
ATOM   2872 HH12 ARG A 296      -0.707  10.733  22.987  1.00 49.45           H
ATOM   2873 HH21 ARG A 296      -0.683  13.624  24.602  1.00 54.16           H
ATOM   2874 HH22 ARG A 296      -0.803  12.152  24.801  1.00 54.16           H
ATOM   2875  N   LEU A 297       3.928  17.490  19.886  1.00 22.09           N
ATOM   2876  CA  LEU A 297       5.203  18.072  20.286  1.00 27.10           C
ATOM   2877  C   LEU A 297       5.432  17.884  21.785  1.00 20.11           C
ATOM   2878  O   LEU A 297       6.555  17.615  22.214  1.00 25.07           O
ATOM   2879  CB  LEU A 297       5.248  19.546  19.844  1.00 22.71           C
ATOM   2880  CG  LEU A 297       5.574  19.791  18.338  1.00 28.56           C
ATOM   2881  CD1 LEU A 297       6.944  19.297  17.893  1.00 20.24           C
ATOM   2882  CD2 LEU A 297       4.597  19.219  17.374  1.00 43.80           C
ATOM   2883  H   LEU A 297       3.346  18.047  19.585  1.00 26.51           H
ATOM   2884  HA  LEU A 297       5.915  17.606  19.821  1.00 32.51           H
ATOM   2885  HB2 LEU A 297       4.382  19.946  20.022  1.00 27.25           H
ATOM   2886  HB3 LEU A 297       5.927  20.002  20.366  1.00 27.25           H
ATOM   2887  HG  LEU A 297       5.569  20.751  18.195  1.00 34.27           H
ATOM   2888 HD11 LEU A 297       7.058  19.491  16.949  1.00 24.28           H
ATOM   2889 HD12 LEU A 297       7.627  19.754  18.409  1.00 24.28           H
ATOM   2890 HD13 LEU A 297       6.999  18.341  18.043  1.00 24.28           H
ATOM   2891 HD21 LEU A 297       4.887  19.424  16.472  1.00 52.56           H
ATOM   2892 HD22 LEU A 297       4.557  18.258  17.499  1.00 52.56           H
ATOM   2893 HD23 LEU A 297       3.725  19.611  17.539  1.00 52.56           H
ATOM   2894  N   CYS A 298       4.384  17.931  22.596  1.00 21.34           N
ATOM   2895  CA  CYS A 298       4.577  17.789  24.036  1.00 20.27           C
ATOM   2896  C   CYS A 298       5.083  16.395  24.406  1.00 24.50           C
ATOM   2897  O   CYS A 298       5.736  16.232  25.441  1.00 21.37           O
ATOM   2898  CB  CYS A 298       3.275  18.111  24.767  1.00 24.53           C
ATOM   2899  SG  CYS A 298       1.904  17.045  24.248  1.00 26.78           S
ATOM   2900  H   CYS A 298       3.568  18.042  22.348  1.00 25.60           H
ATOM   2901  HA  CYS A 298       5.244  18.430  24.325  1.00 24.33           H
ATOM   2902  HB2 CYS A 298       3.408  17.986  25.720  1.00 29.44           H
ATOM   2903  HB3 CYS A 298       3.028  19.030  24.583  1.00 29.44           H
ATOM   2904  HG  CYS A 298       0.918  17.352  24.859  1.00 32.13           H
ATOM   2905  N   ASP A 299       4.802  15.384  23.582  1.00 23.40           N
ATOM   2906  CA  ASP A 299       5.293  14.036  23.849  1.00 21.61           C
ATOM   2907  C   ASP A 299       6.778  13.895  23.532  1.00 21.14           C
ATOM   2908  O   ASP A 299       7.471  13.130  24.200  1.00 17.96           O
ATOM   2909  CB  ASP A 299       4.554  12.991  23.018  1.00 17.96           C
ATOM   2910  CG  ASP A 299       3.067  12.913  23.335  1.00 22.87           C
ATOM   2911  OD1 ASP A 299       2.631  13.398  24.393  1.00 24.17           O
ATOM   2912  OD2 ASP A 299       2.358  12.343  22.518  1.00 20.39           O1-
ATOM   2913  H   ASP A 299       4.330  15.454  22.866  1.00 28.08           H
ATOM   2914  HA  ASP A 299       5.161  13.827  24.788  1.00 25.93           H
ATOM   2915  HB2 ASP A 299       4.647  13.213  22.078  1.00 21.55           H
ATOM   2916  HB3 ASP A 299       4.942  12.119  23.191  1.00 21.55           H
ATOM   2917  N   VAL A 300       7.253  14.556  22.476  1.00 20.87           N
ATOM   2918  CA  VAL A 300       8.686  14.573  22.186  1.00 28.18           C
ATOM   2919  C   VAL A 300       9.450  15.175  23.357  1.00 22.03           C
ATOM   2920  O   VAL A 300      10.480  14.649  23.790  1.00 18.49           O
ATOM   2921  CB  VAL A 300       8.956  15.349  20.883  1.00 27.87           C
ATOM   2922  CG1 VAL A 300      10.458  15.302  20.505  1.00 22.49           C
ATOM   2923  CG2 VAL A 300       8.114  14.789  19.727  1.00 26.74           C
ATOM   2924  H   VAL A 300       6.771  14.999  21.917  1.00 25.05           H
ATOM   2925  HA  VAL A 300       8.995  13.662  22.062  1.00 33.81           H
ATOM   2926  HB  VAL A 300       8.709  16.278  21.012  1.00 33.45           H
ATOM   2927 HG11 VAL A 300      10.592  15.799  19.683  1.00 26.99           H
ATOM   2928 HG12 VAL A 300      10.976  15.701  21.221  1.00 26.99           H
ATOM   2929 HG13 VAL A 300      10.723  14.377  20.380  1.00 26.99           H
ATOM   2930 HG21 VAL A 300       8.305  15.296  18.923  1.00 32.09           H
ATOM   2931 HG22 VAL A 300       8.343  13.856  19.593  1.00 32.09           H
ATOM   2932 HG23 VAL A 300       7.174  14.870  19.954  1.00 32.09           H
ATOM   2933  N   GLY A 301       8.955  16.285  23.894  1.00 19.21           N
ATOM   2934  CA  GLY A 301       9.638  16.915  25.015  1.00 19.34           C
ATOM   2935  C   GLY A 301       9.603  16.068  26.270  1.00 23.22           C
ATOM   2936  O   GLY A 301      10.548  16.071  27.059  1.00 17.87           O
ATOM   2937  H   GLY A 301       8.241  16.687  23.634  1.00 23.05           H
ATOM   2938  HA2 GLY A 301      10.566  17.074  24.779  1.00 23.21           H
ATOM   2939  HA3 GLY A 301       9.220  17.768  25.209  1.00 23.21           H
ATOM   2940  N   GLU A 302       8.493  15.365  26.500  1.00 26.78           N
ATOM   2941  CA  GLU A 302       8.441  14.477  27.648  1.00 27.55           C
ATOM   2942  C   GLU A 302       9.482  13.378  27.500  1.00 20.00           C
ATOM   2943  O   GLU A 302      10.176  13.046  28.468  1.00 20.69           O
ATOM   2944  CB  GLU A 302       7.042  13.891  27.794  1.00 26.43           C
ATOM   2945  CG  GLU A 302       6.775  13.218  29.135  1.00 30.61           C
ATOM   2946  CD  GLU A 302       5.288  13.042  29.397  1.00 33.16           C
ATOM   2947  OE1 GLU A 302       4.475  13.938  29.025  1.00 25.98           O
ATOM   2948  OE2 GLU A 302       4.949  12.017  30.004  1.00 39.81           O1-
ATOM   2949  H   GLU A 302       7.780  15.386  26.020  1.00 32.13           H
ATOM   2950  HA  GLU A 302       8.644  14.981  28.451  1.00 33.07           H
ATOM   2951  HB2 GLU A 302       6.394  14.605  27.689  1.00 31.71           H
ATOM   2952  HB3 GLU A 302       6.910  13.225  27.100  1.00 31.71           H
ATOM   2953  HG2 GLU A 302       7.189  12.341  29.140  1.00 36.73           H
ATOM   2954  HG3 GLU A 302       7.144  13.766  29.845  1.00 36.73           H
ATOM   2955  N   ALA A 303       9.616  12.822  26.285  1.00 17.14           N
ATOM   2956  CA  ALA A 303      10.556  11.739  26.052  1.00 23.42           C
ATOM   2957  C   ALA A 303      11.985  12.211  26.233  1.00 20.24           C
ATOM   2958  O   ALA A 303      12.830  11.478  26.779  1.00 16.44           O
ATOM   2959  CB  ALA A 303      10.381  11.193  24.638  1.00 24.50           C
ATOM   2960  H   ALA A 303       9.171  13.060  25.588  1.00 20.56           H
ATOM   2961  HA  ALA A 303      10.387  11.022  26.682  1.00 28.10           H
ATOM   2962  HB1 ALA A 303      11.014  10.472  24.498  1.00 29.40           H
ATOM   2963  HB2 ALA A 303       9.474  10.862  24.539  1.00 29.40           H
ATOM   2964  HB3 ALA A 303      10.544  11.907  24.002  1.00 29.40           H
ATOM   2965  N   ILE A 304      12.289  13.407  25.710  1.00 19.93           N
ATOM   2966  CA  ILE A 304      13.636  13.967  25.825  1.00 18.67           C
ATOM   2967  C   ILE A 304      14.025  14.097  27.288  1.00 16.55           C
ATOM   2968  O   ILE A 304      15.120  13.703  27.700  1.00 19.19           O
ATOM   2969  CB  ILE A 304      13.716  15.330  25.097  1.00 17.93           C
ATOM   2970  CG1 ILE A 304      13.587  15.090  23.600  1.00 17.85           C
ATOM   2971  CG2 ILE A 304      14.990  16.079  25.427  1.00 23.22           C
ATOM   2972  CD1 ILE A 304      13.485  16.350  22.711  1.00 17.12           C
ATOM   2973  H   ILE A 304      11.734  13.908  25.286  1.00 23.91           H
ATOM   2974  HA  ILE A 304      14.266  13.363  25.400  1.00 22.40           H
ATOM   2975  HB  ILE A 304      12.963  15.872  25.383  1.00 21.52           H
ATOM   2976 HG12 ILE A 304      14.365  14.591  23.304  1.00 21.41           H
ATOM   2977 HG13 ILE A 304      12.788  14.562  23.444  1.00 21.41           H
ATOM   2978 HG21 ILE A 304      14.992  16.923  24.948  1.00 27.87           H
ATOM   2979 HG22 ILE A 304      15.022  16.240  26.383  1.00 27.87           H
ATOM   2980 HG23 ILE A 304      15.750  15.542  25.155  1.00 27.87           H
ATOM   2981 HD11 ILE A 304      13.408  16.076  21.784  1.00 20.54           H
ATOM   2982 HD12 ILE A 304      12.702  16.858  22.973  1.00 20.54           H
ATOM   2983 HD13 ILE A 304      14.284  16.887  22.832  1.00 20.54           H
ATOM   2984  N   GLN A 305      13.146  14.700  28.085  1.00 16.72           N
ATOM   2985  CA  GLN A 305      13.453  14.963  29.470  1.00 18.51           C
ATOM   2986  C   GLN A 305      13.688  13.666  30.234  1.00 20.87           C
ATOM   2987  O   GLN A 305      14.554  13.598  31.107  1.00 18.26           O
ATOM   2988  CB  GLN A 305      12.301  15.760  30.085  1.00 20.95           C
ATOM   2989  CG  GLN A 305      12.397  15.987  31.574  1.00 19.08           C
ATOM   2990  CD  GLN A 305      11.225  16.850  32.096  1.00 25.51           C
ATOM   2991  OE1 GLN A 305      10.141  16.888  31.501  1.00 23.94           O
ATOM   2992  NE2 GLN A 305      11.463  17.568  33.176  1.00 25.69           N
ATOM   2993  H   GLN A 305      12.366  14.965  27.839  1.00 20.06           H
ATOM   2994  HA  GLN A 305      14.259  15.499  29.524  1.00 22.21           H
ATOM   2995  HB2 GLN A 305      12.267  16.631  29.659  1.00 25.14           H
ATOM   2996  HB3 GLN A 305      11.472  15.285  29.916  1.00 25.14           H
ATOM   2997  HG2 GLN A 305      12.371  15.132  32.030  1.00 22.90           H
ATOM   2998  HG3 GLN A 305      13.226  16.449  31.774  1.00 22.90           H
ATOM   2999 HE21 GLN A 305      12.237  17.539  33.549  1.00 30.83           H
ATOM   3000 HE22 GLN A 305      10.844  18.065  33.507  1.00 30.83           H
ATOM   3001  N   GLU A 306      12.899  12.627  29.942  1.00 21.74           N
ATOM   3002  CA  GLU A 306      13.023  11.379  30.691  1.00 22.95           C
ATOM   3003  C   GLU A 306      14.402  10.764  30.498  1.00 19.50           C
ATOM   3004  O   GLU A 306      15.040  10.320  31.458  1.00 17.82           O
ATOM   3005  CB  GLU A 306      11.940  10.391  30.242  1.00 24.84           C
ATOM   3006  CG  GLU A 306      11.849   9.148  31.083  1.00 32.70           C
ATOM   3007  CD  GLU A 306      10.818   8.194  30.533  1.00 38.33           C
ATOM   3008  OE1 GLU A 306      10.759   7.051  31.025  1.00 54.47           O
ATOM   3009  OE2 GLU A 306      10.086   8.585  29.603  1.00 43.94           O1-
ATOM   3010  H   GLU A 306      12.297  12.621  29.327  1.00 26.08           H
ATOM   3011  HA  GLU A 306      12.898  11.559  31.636  1.00 27.54           H
ATOM   3012  HB2 GLU A 306      11.079  10.836  30.279  1.00 29.81           H
ATOM   3013  HB3 GLU A 306      12.128  10.118  29.331  1.00 29.81           H
ATOM   3014  HG2 GLU A 306      12.709   8.700  31.087  1.00 39.24           H
ATOM   3015  HG3 GLU A 306      11.590   9.390  31.986  1.00 39.24           H
ATOM   3016  N   VAL A 307      14.871  10.728  29.262  1.00 17.13           N
ATOM   3017  CA  VAL A 307      16.219  10.255  28.980  1.00 21.20           C
ATOM   3018  C   VAL A 307      17.255  11.161  29.633  1.00 19.12           C
ATOM   3019  O   VAL A 307      18.220  10.689  30.255  1.00 16.86           O
ATOM   3020  CB  VAL A 307      16.407  10.162  27.457  1.00 22.40           C
ATOM   3021  CG1 VAL A 307      17.870   9.957  27.096  1.00 22.64           C
ATOM   3022  CG2 VAL A 307      15.555   9.015  26.933  1.00 26.08           C
ATOM   3023  H   VAL A 307      14.430  10.972  28.565  1.00 20.56           H
ATOM   3024  HA  VAL A 307      16.324   9.365  29.350  1.00 25.43           H
ATOM   3025  HB  VAL A 307      16.102  10.984  27.043  1.00 26.88           H
ATOM   3026 HG11 VAL A 307      17.953   9.903  26.131  1.00 27.17           H
ATOM   3027 HG12 VAL A 307      18.386  10.708  27.431  1.00 27.17           H
ATOM   3028 HG13 VAL A 307      18.183   9.134  27.502  1.00 27.17           H
ATOM   3029 HG21 VAL A 307      15.670   8.950  25.972  1.00 31.30           H
ATOM   3030 HG22 VAL A 307      15.841   8.190  27.356  1.00 31.30           H
ATOM   3031 HG23 VAL A 307      14.625   9.190  27.144  1.00 31.30           H
ATOM   3032  N   MET A 308      17.076  12.481  29.518  1.00 19.65           N
ATOM   3033  CA  MET A 308      18.133  13.382  29.961  1.00 16.13           C
ATOM   3034  C   MET A 308      18.297  13.279  31.464  1.00 18.89           C
ATOM   3035  O   MET A 308      19.426  13.186  31.977  1.00 18.58           O
ATOM   3036  CB  MET A 308      17.789  14.799  29.498  1.00 23.11           C
ATOM   3037  CG  MET A 308      18.595  15.888  30.080  1.00 30.16           C
ATOM   3038  SD  MET A 308      19.398  17.005  28.952  1.00 25.41           S
ATOM   3039  CE  MET A 308      18.271  17.349  27.608  1.00 22.50           C
ATOM   3040  H   MET A 308      16.377  12.865  29.198  1.00 23.58           H
ATOM   3041  HA  MET A 308      18.966  13.124  29.536  1.00 19.36           H
ATOM   3042  HB2 MET A 308      17.901  14.840  28.536  1.00 27.73           H
ATOM   3043  HB3 MET A 308      16.862  14.975  29.722  1.00 27.73           H
ATOM   3044  HG2 MET A 308      18.014  16.422  30.643  1.00 36.19           H
ATOM   3045  HG3 MET A 308      19.289  15.488  30.627  1.00 36.19           H
ATOM   3046  HE1 MET A 308      18.699  17.958  26.986  1.00 27.00           H
ATOM   3047  HE2 MET A 308      18.052  16.518  27.159  1.00 27.00           H
ATOM   3048  HE3 MET A 308      17.467  17.755  27.967  1.00 27.00           H
ATOM   3049  N   GLU A 309      17.179  13.185  32.174  1.00 16.66           N
ATOM   3050  CA  GLU A 309      17.189  13.140  33.627  1.00 20.39           C
ATOM   3051  C   GLU A 309      17.551  11.765  34.165  1.00 23.01           C
ATOM   3052  O   GLU A 309      17.770  11.635  35.382  1.00 22.57           O
ATOM   3053  CB  GLU A 309      15.835  13.616  34.169  1.00 27.25           C
ATOM   3054  CG  GLU A 309      15.654  15.167  34.039  1.00 25.25           C
ATOM   3055  CD  GLU A 309      14.294  15.645  34.496  1.00 32.62           C
ATOM   3056  OE1 GLU A 309      14.069  16.876  34.475  1.00 27.37           O
ATOM   3057  OE2 GLU A 309      13.447  14.793  34.857  1.00 29.09           O1-
ATOM   3058  H   GLU A 309      16.391  13.146  31.831  1.00 20.00           H
ATOM   3059  HA  GLU A 309      17.863  13.761  33.946  1.00 24.47           H
ATOM   3060  HB2 GLU A 309      15.124  13.187  33.667  1.00 32.70           H
ATOM   3061  HB3 GLU A 309      15.768  13.383  35.108  1.00 32.70           H
ATOM   3062  HG2 GLU A 309      16.325  15.609  34.583  1.00 30.30           H
ATOM   3063  HG3 GLU A 309      15.763  15.420  33.109  1.00 30.30           H
ATOM   3064  N   SER A 310      17.655  10.755  33.291  1.00 19.01           N
ATOM   3065  CA  SER A 310      18.107   9.448  33.724  1.00 25.18           C
ATOM   3066  C   SER A 310      19.617   9.422  33.910  1.00 25.07           C
ATOM   3067  O   SER A 310      20.147   8.413  34.372  1.00 20.78           O
ATOM   3068  CB  SER A 310      17.668   8.376  32.735  1.00 23.22           C
ATOM   3069  OG  SER A 310      18.435   8.382  31.535  1.00 18.94           O
ATOM   3070  H   SER A 310      17.471  10.809  32.452  1.00 22.81           H
ATOM   3071  HA  SER A 310      17.700   9.246  34.581  1.00 30.22           H
ATOM   3072  HB2 SER A 310      17.762   7.508  33.158  1.00 27.87           H
ATOM   3073  HB3 SER A 310      16.737   8.528  32.508  1.00 27.87           H
ATOM   3074  HG  SER A 310      18.361   9.125  31.151  1.00 22.73           H
ATOM   3075  N   TYR A 311      20.313  10.509  33.571  1.00 19.78           N
ATOM   3076  CA  TYR A 311      21.755  10.597  33.722  1.00 16.63           C
ATOM   3077  C   TYR A 311      22.103  11.362  34.980  1.00 19.82           C
ATOM   3078  O   TYR A 311      21.592  12.463  35.219  1.00 23.42           O
ATOM   3079  CB  TYR A 311      22.405  11.287  32.533  1.00 19.69           C
ATOM   3080  CG  TYR A 311      22.492  10.404  31.325  1.00 20.30           C
ATOM   3081  CD1 TYR A 311      21.423  10.310  30.462  1.00 20.73           C
ATOM   3082  CD2 TYR A 311      23.644   9.684  31.040  1.00 19.69           C
ATOM   3083  CE1 TYR A 311      21.468   9.510  29.362  1.00 19.07           C
ATOM   3084  CE2 TYR A 311      23.718   8.869  29.919  1.00 21.10           C
ATOM   3085  CZ  TYR A 311      22.617   8.774  29.092  1.00 14.94           C
ATOM   3086  OH  TYR A 311      22.596   8.044  27.952  1.00 17.02           O
ATOM   3087  H   TYR A 311      19.958  11.221  33.244  1.00 23.73           H
ATOM   3088  HA  TYR A 311      22.124   9.703  33.796  1.00 19.95           H
ATOM   3089  HB2 TYR A 311      21.880  12.068  32.295  1.00 23.63           H
ATOM   3090  HB3 TYR A 311      23.305  11.553  32.775  1.00 23.63           H
ATOM   3091  HD1 TYR A 311      20.646  10.786  30.646  1.00 24.88           H
ATOM   3092  HD2 TYR A 311      24.374   9.741  31.614  1.00 23.63           H
ATOM   3093  HE1 TYR A 311      20.736   9.459  28.791  1.00 22.88           H
ATOM   3094  HE2 TYR A 311      24.492   8.386  29.735  1.00 25.32           H
ATOM   3095  HH  TYR A 311      21.860   8.146  27.558  1.00 20.42           H
ATOM   3096  N   GLU A 312      23.011  10.799  35.743  1.00 15.59           N
ATOM   3097  CA  GLU A 312      23.645  11.486  36.849  1.00 20.07           C
ATOM   3098  C   GLU A 312      25.127  11.559  36.532  1.00 20.02           C
ATOM   3099  O   GLU A 312      25.702  10.626  35.958  1.00 18.63           O
ATOM   3100  CB  GLU A 312      23.405  10.745  38.191  1.00 18.33           C
ATOM   3101  CG  GLU A 312      23.929   9.339  38.183  1.00 23.52           C
ATOM   3102  CD  GLU A 312      23.636   8.557  39.469  1.00 28.98           C
ATOM   3103  OE1 GLU A 312      24.048   7.357  39.512  1.00 17.71           O
ATOM   3104  OE2 GLU A 312      22.960   9.120  40.385  1.00 21.06           O1-
ATOM   3105  H   GLU A 312      23.288   9.992  35.639  1.00 18.71           H
ATOM   3106  HA  GLU A 312      23.295  12.387  36.922  1.00 24.09           H
ATOM   3107  HB2 GLU A 312      23.854  11.228  38.902  1.00 22.00           H
ATOM   3108  HB3 GLU A 312      22.452  10.709  38.364  1.00 22.00           H
ATOM   3109  HG2 GLU A 312      23.522   8.859  37.445  1.00 28.22           H
ATOM   3110  HG3 GLU A 312      24.892   9.366  38.066  1.00 28.22           H
ATOM   3111  N   VAL A 313      25.736  12.691  36.851  1.00 18.77           N
ATOM   3112  CA  VAL A 313      27.115  12.924  36.472  1.00 18.86           C
ATOM   3113  C   VAL A 313      27.861  13.433  37.682  1.00 20.35           C
ATOM   3114  O   VAL A 313      27.279  14.027  38.588  1.00 18.94           O
ATOM   3115  CB  VAL A 313      27.246  13.924  35.309  1.00 23.35           C
ATOM   3116  CG1 VAL A 313      26.506  13.403  34.088  1.00 23.63           C
ATOM   3117  CG2 VAL A 313      26.748  15.299  35.732  1.00 23.31           C
ATOM   3118  H   VAL A 313      25.372  13.338  37.286  1.00 22.53           H
ATOM   3119  HA  VAL A 313      27.517  12.085  36.197  1.00 22.63           H
ATOM   3120  HB  VAL A 313      28.183  14.008  35.074  1.00 28.02           H
ATOM   3121 HG11 VAL A 313      26.599  14.045  33.366  1.00 28.35           H
ATOM   3122 HG12 VAL A 313      26.890  12.552  33.825  1.00 28.35           H
ATOM   3123 HG13 VAL A 313      25.569  13.290  34.311  1.00 28.35           H
ATOM   3124 HG21 VAL A 313      26.840  15.911  34.986  1.00 27.97           H
ATOM   3125 HG22 VAL A 313      25.816  15.231  35.992  1.00 27.97           H
ATOM   3126 HG23 VAL A 313      27.279  15.609  36.483  1.00 27.97           H
ATOM   3127  N   GLU A 314      29.177  13.237  37.657  1.00 18.15           N
ATOM   3128  CA  GLU A 314      30.049  13.709  38.720  1.00 24.16           C
ATOM   3129  C   GLU A 314      31.166  14.554  38.118  1.00 20.52           C
ATOM   3130  O   GLU A 314      31.911  14.088  37.252  1.00 22.58           O
ATOM   3131  CB  GLU A 314      30.599  12.519  39.529  1.00 26.41           C
ATOM   3132  CG  GLU A 314      31.615  12.935  40.590  1.00 28.86           C
ATOM   3133  CD  GLU A 314      32.302  11.754  41.287  1.00 30.31           C
ATOM   3134  OE1 GLU A 314      32.327  10.643  40.730  1.00 33.70           O
ATOM   3135  OE2 GLU A 314      32.825  11.958  42.393  1.00 39.74           O1-
ATOM   3136  H   GLU A 314      29.591  12.826  37.025  1.00 21.77           H
ATOM   3137  HA  GLU A 314      29.538  14.271  39.323  1.00 28.99           H
ATOM   3138  HB2 GLU A 314      29.862  12.076  39.978  1.00 31.70           H
ATOM   3139  HB3 GLU A 314      31.037  11.902  38.922  1.00 31.70           H
ATOM   3140  HG2 GLU A 314      32.303  13.473  40.169  1.00 34.63           H
ATOM   3141  HG3 GLU A 314      31.160  13.456  41.270  1.00 34.63           H
ATOM   3142  N   ILE A 315      31.270  15.800  38.575  1.00 24.73           N
ATOM   3143  CA  ILE A 315      32.251  16.757  38.064  1.00 21.29           C
ATOM   3144  C   ILE A 315      32.892  17.461  39.259  1.00 23.18           C
ATOM   3145  O   ILE A 315      32.199  18.122  40.037  1.00 21.11           O
ATOM   3146  CB  ILE A 315      31.604  17.772  37.106  1.00 21.68           C
ATOM   3147  CG1 ILE A 315      30.823  16.994  36.007  1.00 19.43           C
ATOM   3148  CG2 ILE A 315      32.689  18.674  36.517  1.00 20.15           C
ATOM   3149  CD1 ILE A 315      29.955  17.813  35.107  1.00 22.58           C
ATOM   3150  H   ILE A 315      30.772  16.122  39.198  1.00 29.68           H
ATOM   3151  HA  ILE A 315      32.944  16.281  37.581  1.00 25.55           H
ATOM   3152  HB  ILE A 315      30.979  18.320  37.606  1.00 26.02           H
ATOM   3153 HG12 ILE A 315      31.466  16.533  35.446  1.00 23.31           H
ATOM   3154 HG13 ILE A 315      30.252  16.343  36.444  1.00 23.31           H
ATOM   3155 HG21 ILE A 315      32.276  19.312  35.914  1.00 24.17           H
ATOM   3156 HG22 ILE A 315      33.136  19.142  37.239  1.00 24.17           H
ATOM   3157 HG23 ILE A 315      33.326  18.126  36.033  1.00 24.17           H
ATOM   3158 HD11 ILE A 315      29.522  17.226  34.467  1.00 27.10           H
ATOM   3159 HD12 ILE A 315      29.288  18.270  35.642  1.00 27.10           H
ATOM   3160 HD13 ILE A 315      30.506  18.460  34.641  1.00 27.10           H
ATOM   3161  N   ASP A 316      34.204  17.288  39.415  1.00 26.89           N
ATOM   3162  CA  ASP A 316      34.976  17.925  40.493  1.00 28.23           C
ATOM   3163  C   ASP A 316      34.379  17.606  41.861  1.00 26.99           C
ATOM   3164  O   ASP A 316      34.165  18.481  42.693  1.00 29.90           O
ATOM   3165  CB  ASP A 316      35.067  19.434  40.265  1.00 27.55           C
ATOM   3166  CG  ASP A 316      35.775  19.776  38.946  1.00 27.50           C
ATOM   3167  OD1 ASP A 316      36.825  19.173  38.652  1.00 24.39           O
ATOM   3168  OD2 ASP A 316      35.251  20.610  38.187  1.00 33.01           O1-
ATOM   3169  H   ASP A 316      34.684  16.796  38.899  1.00 32.26           H
ATOM   3170  HA  ASP A 316      35.879  17.571  40.477  1.00 33.88           H
ATOM   3171  HB2 ASP A 316      34.172  19.806  40.233  1.00 33.05           H
ATOM   3172  HB3 ASP A 316      35.570  19.836  40.991  1.00 33.05           H
ATOM   3173  N   GLY A 317      34.098  16.331  42.081  1.00 26.28           N
ATOM   3174  CA  GLY A 317      33.612  15.881  43.369  1.00 32.73           C
ATOM   3175  C   GLY A 317      32.150  16.170  43.680  1.00 32.08           C
ATOM   3176  O   GLY A 317      31.687  15.825  44.774  1.00 33.37           O
ATOM   3177  H   GLY A 317      34.181  15.706  41.496  1.00 31.54           H
ATOM   3178  HA2 GLY A 317      33.740  14.922  43.429  1.00 39.27           H
ATOM   3179  HA3 GLY A 317      34.147  16.296  44.063  1.00 39.27           H
ATOM   3180  N   LYS A 318      31.402  16.771  42.770  1.00 24.09           N
ATOM   3181  CA  LYS A 318      30.013  17.129  43.003  1.00 28.58           C
ATOM   3182  C   LYS A 318      29.151  16.346  42.028  1.00 21.21           C
ATOM   3183  O   LYS A 318      29.514  16.186  40.862  1.00 20.43           O
ATOM   3184  CB  LYS A 318      29.785  18.617  42.794  1.00 22.20           C
ATOM   3185  CG  LYS A 318      29.182  19.385  43.940  1.00 43.41           C
ATOM   3186  CD  LYS A 318      27.882  20.057  43.527  1.00 38.50           C
ATOM   3187  CE  LYS A 318      26.828  18.996  43.163  1.00 33.16           C
ATOM   3188  NZ  LYS A 318      25.469  19.558  42.842  1.00 40.47           N1+
ATOM   3189  H   LYS A 318      31.684  16.988  41.987  1.00 28.91           H
ATOM   3190  HA  LYS A 318      29.758  16.895  43.909  1.00 34.30           H
ATOM   3191  HB2 LYS A 318      30.641  19.028  42.594  1.00 26.64           H
ATOM   3192  HB3 LYS A 318      29.193  18.727  42.033  1.00 26.64           H
ATOM   3193  HG2 LYS A 318      28.991  18.775  44.669  1.00 52.09           H
ATOM   3194  HG3 LYS A 318      29.802  20.072  44.228  1.00 52.09           H
ATOM   3195  HD2 LYS A 318      27.543  20.588  44.265  1.00 46.20           H
ATOM   3196  HD3 LYS A 318      28.038  20.616  42.750  1.00 46.20           H
ATOM   3197  HE2 LYS A 318      27.135  18.506  42.385  1.00 39.79           H
ATOM   3198  HE3 LYS A 318      26.726  18.389  43.913  1.00 39.79           H
ATOM   3199  HZ1 LYS A 318      24.907  18.898  42.641  1.00 48.56           H
ATOM   3200  HZ2 LYS A 318      25.152  20.004  43.544  1.00 48.56           H
ATOM   3201  HZ3 LYS A 318      25.526  20.111  42.148  1.00 48.56           H
ATOM   3202  N   THR A 319      28.012  15.859  42.500  1.00 20.74           N
ATOM   3203  CA  THR A 319      27.159  15.047  41.646  1.00 19.02           C
ATOM   3204  C   THR A 319      25.947  15.856  41.220  1.00 19.46           C
ATOM   3205  O   THR A 319      25.481  16.733  41.947  1.00 19.81           O
ATOM   3206  CB  THR A 319      26.702  13.756  42.315  1.00 24.24           C
ATOM   3207  OG1 THR A 319      25.802  14.031  43.386  1.00 20.56           O
ATOM   3208  CG2 THR A 319      27.884  12.978  42.827  1.00 22.72           C
ATOM   3209  H   THR A 319      27.715  15.981  43.297  1.00 24.88           H
ATOM   3210  HA  THR A 319      27.653  14.808  40.847  1.00 22.82           H
ATOM   3211  HB  THR A 319      26.248  13.207  41.657  1.00 29.09           H
ATOM   3212  HG1 THR A 319      25.558  13.313  43.746  1.00 24.68           H
ATOM   3213 HG21 THR A 319      27.583  12.159  43.250  1.00 27.26           H
ATOM   3214 HG22 THR A 319      28.477  12.754  42.092  1.00 27.26           H
ATOM   3215 HG23 THR A 319      28.373  13.507  43.476  1.00 27.26           H
ATOM   3216  N   TYR A 320      25.435  15.539  40.034  1.00 21.08           N
ATOM   3217  CA  TYR A 320      24.293  16.232  39.471  1.00 22.49           C
ATOM   3218  C   TYR A 320      23.416  15.254  38.718  1.00 20.49           C
ATOM   3219  O   TYR A 320      23.913  14.355  38.032  1.00 17.98           O
ATOM   3220  CB  TYR A 320      24.686  17.329  38.474  1.00 25.64           C
ATOM   3221  CG  TYR A 320      25.702  18.334  38.960  1.00 20.27           C
ATOM   3222  CD1 TYR A 320      27.057  18.088  38.841  1.00 19.72           C
ATOM   3223  CD2 TYR A 320      25.298  19.538  39.526  1.00 21.09           C
ATOM   3224  CE1 TYR A 320      27.999  19.010  39.282  1.00 21.49           C
ATOM   3225  CE2 TYR A 320      26.218  20.460  39.946  1.00 24.29           C
ATOM   3226  CZ  TYR A 320      27.559  20.192  39.827  1.00 29.03           C
ATOM   3227  OH  TYR A 320      28.482  21.104  40.236  1.00 28.13           O
ATOM   3228  H   TYR A 320      25.742  14.913  39.530  1.00 25.30           H
ATOM   3229  HA  TYR A 320      23.771  16.633  40.184  1.00 26.99           H
ATOM   3230  HB2 TYR A 320      25.055  16.904  37.684  1.00 30.77           H
ATOM   3231  HB3 TYR A 320      23.886  17.821  38.231  1.00 30.77           H
ATOM   3232  HD1 TYR A 320      27.343  17.286  38.467  1.00 23.67           H
ATOM   3233  HD2 TYR A 320      24.390  19.726  39.605  1.00 25.31           H
ATOM   3234  HE1 TYR A 320      28.909  18.839  39.193  1.00 25.78           H
ATOM   3235  HE2 TYR A 320      25.935  21.263  40.322  1.00 29.14           H
ATOM   3236  HH  TYR A 320      29.257  20.811  40.095  1.00 33.75           H
ATOM   3237  N   GLN A 321      22.111  15.489  38.790  1.00 20.55           N
ATOM   3238  CA  GLN A 321      21.192  14.954  37.799  1.00 21.74           C
ATOM   3239  C   GLN A 321      21.055  15.972  36.664  1.00 20.36           C
ATOM   3240  O   GLN A 321      20.691  17.123  36.903  1.00 24.41           O
ATOM   3241  CB  GLN A 321      19.823  14.634  38.399  1.00 30.11           C
ATOM   3242  CG  GLN A 321      18.887  13.928  37.422  1.00 34.07           C
ATOM   3243  CD  GLN A 321      17.512  13.645  38.031  1.00 37.09           C
ATOM   3244  OE1 GLN A 321      16.618  14.516  38.059  1.00 34.77           O
ATOM   3245  NE2 GLN A 321      17.343  12.424  38.526  1.00 33.10           N
ATOM   3246  H   GLN A 321      21.733  15.957  39.405  1.00 24.66           H
ATOM   3247  HA  GLN A 321      21.561  14.135  37.430  1.00 26.09           H
ATOM   3248  HB2 GLN A 321      19.944  14.055  39.168  1.00 36.13           H
ATOM   3249  HB3 GLN A 321      19.399  15.462  38.673  1.00 36.13           H
ATOM   3250  HG2 GLN A 321      18.760  14.490  36.641  1.00 40.88           H
ATOM   3251  HG3 GLN A 321      19.281  13.081  37.161  1.00 40.88           H
ATOM   3252 HE21 GLN A 321      17.986  11.853  38.491  1.00 39.72           H
ATOM   3253 HE22 GLN A 321      16.592  12.204  38.883  1.00 39.72           H
ATOM   3254  N   VAL A 322      21.375  15.561  35.436  1.00 19.39           N
ATOM   3255  CA  VAL A 322      21.344  16.488  34.299  1.00 20.42           C
ATOM   3256  C   VAL A 322      19.932  17.044  34.130  1.00 24.00           C
ATOM   3257  O   VAL A 322      18.945  16.294  34.125  1.00 22.90           O
ATOM   3258  CB  VAL A 322      21.846  15.792  33.012  1.00 20.27           C
ATOM   3259  CG1 VAL A 322      22.014  16.816  31.888  1.00 22.75           C
ATOM   3260  CG2 VAL A 322      23.154  15.044  33.226  1.00 24.66           C
ATOM   3261  H   VAL A 322      21.611  14.759  35.234  1.00 23.27           H
ATOM   3262  HA  VAL A 322      21.937  17.232  34.485  1.00 24.50           H
ATOM   3263  HB  VAL A 322      21.180  15.147  32.728  1.00 24.33           H
ATOM   3264 HG11 VAL A 322      22.328  16.360  31.092  1.00 27.30           H
ATOM   3265 HG12 VAL A 322      21.157  17.235  31.713  1.00 27.30           H
ATOM   3266 HG13 VAL A 322      22.660  17.484  32.164  1.00 27.30           H
ATOM   3267 HG21 VAL A 322      23.420  14.630  32.391  1.00 29.59           H
ATOM   3268 HG22 VAL A 322      23.833  15.673  33.515  1.00 29.59           H
ATOM   3269 HG23 VAL A 322      23.021  14.365  33.906  1.00 29.59           H
ATOM   3270  N   LYS A 323      19.821  18.394  34.050  1.00 16.31           N
ATOM   3271  CA  LYS A 323      18.551  19.059  33.818  1.00 18.49           C
ATOM   3272  C   LYS A 323      18.460  19.532  32.372  1.00 19.68           C
ATOM   3273  O   LYS A 323      19.407  20.167  31.885  1.00 17.84           O
ATOM   3274  CB  LYS A 323      18.407  20.259  34.762  1.00 24.66           C
ATOM   3275  CG  LYS A 323      18.463  19.881  36.240  1.00 28.76           C
ATOM   3276  CD  LYS A 323      18.373  21.131  37.149  1.00 39.81           C
ATOM   3277  CE  LYS A 323      18.558  20.780  38.608  1.00 28.85           C
ATOM   3278  NZ  LYS A 323      19.006  21.959  39.393  1.00 41.44           N1+
ATOM   3279  H   LYS A 323      20.484  18.936  34.130  1.00 19.57           H
ATOM   3280  HA  LYS A 323      17.824  18.441  33.988  1.00 22.19           H
ATOM   3281  HB2 LYS A 323      19.128  20.884  34.588  1.00 29.59           H
ATOM   3282  HB3 LYS A 323      17.552  20.687  34.597  1.00 29.59           H
ATOM   3283  HG2 LYS A 323      17.717  19.298  36.450  1.00 34.51           H
ATOM   3284  HG3 LYS A 323      19.303  19.431  36.423  1.00 34.51           H
ATOM   3285  HD2 LYS A 323      19.069  21.759  36.898  1.00 47.77           H
ATOM   3286  HD3 LYS A 323      17.500  21.540  37.044  1.00 47.77           H
ATOM   3287  HE2 LYS A 323      17.713  20.473  38.973  1.00 34.62           H
ATOM   3288  HE3 LYS A 323      19.231  20.086  38.688  1.00 34.62           H
ATOM   3289  HZ1 LYS A 323      19.109  21.733  40.248  1.00 49.73           H
ATOM   3290  HZ2 LYS A 323      19.782  22.258  39.077  1.00 49.73           H
ATOM   3291  HZ3 LYS A 323      18.401  22.609  39.337  1.00 49.73           H
ATOM   3292  N   PRO A 324      17.379  19.265  31.639  1.00 18.63           N
ATOM   3293  CA  PRO A 324      17.158  20.001  30.401  1.00 17.11           C
ATOM   3294  C   PRO A 324      17.012  21.496  30.686  1.00 18.72           C
ATOM   3295  O   PRO A 324      16.498  21.912  31.733  1.00 20.08           O
ATOM   3296  CB  PRO A 324      15.845  19.415  29.873  1.00 22.56           C
ATOM   3297  CG  PRO A 324      15.616  18.180  30.621  1.00 22.84           C
ATOM   3298  CD  PRO A 324      16.212  18.417  31.950  1.00 23.88           C
ATOM   3299  HA  PRO A 324      17.875  19.846  29.766  1.00 20.53           H
ATOM   3300  HB2 PRO A 324      15.124  20.045  30.028  1.00 27.07           H
ATOM   3301  HB3 PRO A 324      15.933  19.227  28.925  1.00 27.07           H
ATOM   3302  HG2 PRO A 324      14.663  18.017  30.697  1.00 27.40           H
ATOM   3303  HG3 PRO A 324      16.057  17.441  30.174  1.00 27.40           H
ATOM   3304  HD2 PRO A 324      15.589  18.892  32.522  1.00 28.66           H
ATOM   3305  HD3 PRO A 324      16.497  17.579  32.348  1.00 28.66           H
ATOM   3306  N   ILE A 325      17.456  22.318  29.737  1.00 16.19           N
ATOM   3307  CA  ILE A 325      17.285  23.768  29.871  1.00 15.15           C
ATOM   3308  C   ILE A 325      15.863  24.069  29.398  1.00 18.70           C
ATOM   3309  O   ILE A 325      15.590  24.043  28.200  1.00 20.43           O
ATOM   3310  CB  ILE A 325      18.330  24.575  29.096  1.00 15.53           C
ATOM   3311  CG1 ILE A 325      19.727  24.310  29.676  1.00 21.49           C
ATOM   3312  CG2 ILE A 325      18.009  26.083  29.211  1.00 14.18           C
ATOM   3313  CD1 ILE A 325      20.853  25.122  29.006  1.00 16.94           C
ATOM   3314  H   ILE A 325      17.854  22.069  29.016  1.00 19.43           H
ATOM   3315  HA  ILE A 325      17.351  24.011  30.808  1.00 18.18           H
ATOM   3316  HB  ILE A 325      18.313  24.312  28.163  1.00 18.64           H
ATOM   3317 HG12 ILE A 325      19.720  24.537  30.619  1.00 25.79           H
ATOM   3318 HG13 ILE A 325      19.936  23.369  29.567  1.00 25.79           H
ATOM   3319 HG21 ILE A 325      18.676  26.586  28.717  1.00 17.02           H
ATOM   3320 HG22 ILE A 325      17.128  26.247  28.839  1.00 17.02           H
ATOM   3321 HG23 ILE A 325      18.027  26.339  30.147  1.00 17.02           H
ATOM   3322 HD11 ILE A 325      21.697  24.897  29.428  1.00 20.33           H
ATOM   3323 HD12 ILE A 325      20.885  24.898  28.063  1.00 20.33           H
ATOM   3324 HD13 ILE A 325      20.669  26.068  29.117  1.00 20.33           H
ATOM   3325  N   ARG A 326      14.961  24.339  30.359  1.00 18.31           N
ATOM   3326  CA  ARG A 326      13.514  24.343  30.128  1.00 25.46           C
ATOM   3327  C   ARG A 326      13.052  25.416  29.153  1.00 28.82           C
ATOM   3328  O   ARG A 326      12.037  25.226  28.480  1.00 21.65           O
ATOM   3329  CB  ARG A 326      12.765  24.539  31.459  1.00 25.57           C
ATOM   3330  CG  ARG A 326      12.915  25.944  32.042  1.00 29.34           C
ATOM   3331  CD  ARG A 326      11.945  26.228  33.173  1.00 36.08           C
ATOM   3332  NE  ARG A 326      12.353  25.574  34.406  1.00 43.68           N
ATOM   3333  CZ  ARG A 326      12.548  26.195  35.573  1.00 42.28           C
ATOM   3334  NH1 ARG A 326      12.353  27.504  35.719  1.00 45.43           N
ATOM   3335  NH2 ARG A 326      12.928  25.488  36.619  1.00 45.17           N1+
ATOM   3336  H   ARG A 326      15.174  24.527  31.171  1.00 21.97           H
ATOM   3337  HA  ARG A 326      13.254  23.482  29.766  1.00 30.56           H
ATOM   3338  HB2 ARG A 326      11.820  24.377  31.314  1.00 30.69           H
ATOM   3339  HB3 ARG A 326      13.111  23.909  32.110  1.00 30.69           H
ATOM   3340  HG2 ARG A 326      13.815  26.047  32.388  1.00 35.21           H
ATOM   3341  HG3 ARG A 326      12.754  26.594  31.340  1.00 35.21           H
ATOM   3342  HD2 ARG A 326      11.911  27.184  33.333  1.00 43.30           H
ATOM   3343  HD3 ARG A 326      11.065  25.897  32.931  1.00 43.30           H
ATOM   3344  HE  ARG A 326      12.478  24.724  34.383  1.00 52.42           H
ATOM   3345 HH11 ARG A 326      12.107  27.980  35.047  1.00 54.52           H
ATOM   3346 HH12 ARG A 326      12.483  27.875  36.484  1.00 54.52           H
ATOM   3347 HH21 ARG A 326      13.052  24.640  36.543  1.00 54.20           H
ATOM   3348 HH22 ARG A 326      13.049  25.874  37.378  1.00 54.20           H
ATOM   3349  N   ASN A 327      13.711  26.572  29.107  1.00 20.62           N
ATOM   3350  CA  ASN A 327      13.296  27.634  28.202  1.00 23.19           C
ATOM   3351  C   ASN A 327      14.143  27.679  26.943  1.00 22.06           C
ATOM   3352  O   ASN A 327      14.162  28.701  26.267  1.00 20.91           O
ATOM   3353  CB  ASN A 327      13.291  28.988  28.908  1.00 24.92           C
ATOM   3354  CG  ASN A 327      14.646  29.390  29.499  1.00 21.71           C
ATOM   3355  OD1 ASN A 327      15.483  28.556  29.862  1.00 21.72           O
ATOM   3356  ND2 ASN A 327      14.845  30.696  29.624  1.00 19.45           N
ATOM   3357  H   ASN A 327      14.397  26.764  29.588  1.00 24.75           H
ATOM   3358  HA  ASN A 327      12.384  27.454  27.925  1.00 27.83           H
ATOM   3359  HB2 ASN A 327      13.033  29.671  28.269  1.00 29.91           H
ATOM   3360  HB3 ASN A 327      12.649  28.958  29.634  1.00 29.91           H
ATOM   3361 HD21 ASN A 327      15.585  30.989  29.950  1.00 23.34           H
ATOM   3362 HD22 ASN A 327      14.234  31.249  29.380  1.00 23.34           H
ATOM   3363  N   LEU A 328      14.823  26.583  26.601  1.00 21.43           N
ATOM   3364  CA  LEU A 328      15.371  26.395  25.265  1.00 22.90           C
ATOM   3365  C   LEU A 328      14.655  25.213  24.619  1.00 24.96           C
ATOM   3366  O   LEU A 328      13.981  24.428  25.294  1.00 24.39           O
ATOM   3367  CB  LEU A 328      16.906  26.182  25.289  1.00 26.00           C
ATOM   3368  CG  LEU A 328      17.803  27.382  25.593  1.00 25.13           C
ATOM   3369  CD1 LEU A 328      19.277  26.925  25.866  1.00 17.89           C
ATOM   3370  CD2 LEU A 328      17.729  28.388  24.459  1.00 27.09           C
ATOM   3371  H   LEU A 328      14.980  25.928  27.136  1.00 25.72           H
ATOM   3372  HA  LEU A 328      15.186  27.185  24.734  1.00 27.48           H
ATOM   3373  HB2 LEU A 328      17.101  25.508  25.960  1.00 31.20           H
ATOM   3374  HB3 LEU A 328      17.172  25.846  24.419  1.00 31.20           H
ATOM   3375  HG  LEU A 328      17.477  27.818  26.396  1.00 30.15           H
ATOM   3376 HD11 LEU A 328      19.819  27.707  26.055  1.00 21.47           H
ATOM   3377 HD12 LEU A 328      19.285  26.325  26.628  1.00 21.47           H
ATOM   3378 HD13 LEU A 328      19.616  26.469  25.081  1.00 21.47           H
ATOM   3379 HD21 LEU A 328      18.303  29.142  24.668  1.00 32.51           H
ATOM   3380 HD22 LEU A 328      18.027  27.962  23.640  1.00 32.51           H
ATOM   3381 HD23 LEU A 328      16.812  28.687  24.362  1.00 32.51           H
ATOM   3382  N   ASN A 329      14.723  25.139  23.289  1.00 22.05           N
ATOM   3383  CA  ASN A 329      13.863  24.191  22.580  1.00 23.10           C
ATOM   3384  C   ASN A 329      14.307  24.035  21.139  1.00 20.52           C
ATOM   3385  O   ASN A 329      15.061  24.848  20.608  1.00 18.61           O
ATOM   3386  CB  ASN A 329      12.389  24.620  22.591  1.00 24.74           C
ATOM   3387  CG  ASN A 329      12.209  26.096  22.401  1.00 31.81           C
ATOM   3388  OD1 ASN A 329      12.488  26.651  21.328  1.00 40.97           O
ATOM   3389  ND2 ASN A 329      11.715  26.750  23.435  1.00 37.76           N
ATOM   3390  H   ASN A 329      15.240  25.609  22.789  1.00 26.46           H
ATOM   3391  HA  ASN A 329      13.926  23.324  23.010  1.00 27.72           H
ATOM   3392  HB2 ASN A 329      11.922  24.166  21.872  1.00 29.68           H
ATOM   3393  HB3 ASN A 329      11.996  24.378  23.445  1.00 29.68           H
ATOM   3394 HD21 ASN A 329      11.589  27.599  23.386  1.00 45.32           H
ATOM   3395 HD22 ASN A 329      11.519  26.327  24.158  1.00 45.32           H
ATOM   3396  N   GLY A 330      13.821  22.958  20.531  1.00 17.06           N
ATOM   3397  CA  GLY A 330      13.881  22.768  19.098  1.00 19.32           C
ATOM   3398  C   GLY A 330      12.803  23.585  18.407  1.00 18.89           C
ATOM   3399  O   GLY A 330      12.051  24.334  19.040  1.00 17.79           O
ATOM   3400  H   GLY A 330      13.442  22.307  20.946  1.00 20.47           H
ATOM   3401  HA2 GLY A 330      14.748  23.046  18.764  1.00 23.19           H
ATOM   3402  HA3 GLY A 330      13.748  21.831  18.884  1.00 23.19           H
ATOM   3403  N   HIS A 331      12.734  23.442  17.075  1.00 18.48           N
ATOM   3404  CA  HIS A 331      11.900  24.358  16.315  1.00 14.63           C
ATOM   3405  C   HIS A 331      11.711  23.857  14.897  1.00 17.22           C
ATOM   3406  O   HIS A 331      12.597  23.210  14.332  1.00 19.72           O
ATOM   3407  CB  HIS A 331      12.538  25.748  16.294  1.00 15.75           C
ATOM   3408  CG  HIS A 331      13.974  25.739  15.873  1.00 16.57           C
ATOM   3409  ND1 HIS A 331      14.368  25.927  14.568  1.00 16.47           N
ATOM   3410  CD2 HIS A 331      15.115  25.552  16.587  1.00 15.26           C
ATOM   3411  CE1 HIS A 331      15.689  25.872  14.493  1.00 13.84           C
ATOM   3412  NE2 HIS A 331      16.165  25.652  15.709  1.00 16.66           N
ATOM   3413  H   HIS A 331      13.145  22.845  16.612  1.00 22.18           H
ATOM   3414  HA  HIS A 331      11.029  24.427  16.735  1.00 17.56           H
ATOM   3415  HB2 HIS A 331      12.492  26.127  17.185  1.00 18.90           H
ATOM   3416  HB3 HIS A 331      12.049  26.308  15.671  1.00 18.90           H
ATOM   3417  HD1 HIS A 331      13.839  26.068  13.905  1.00 19.76           H
ATOM   3418  HD2 HIS A 331      15.175  25.404  17.504  1.00 18.31           H
ATOM   3419  HE1 HIS A 331      16.196  25.971  13.719  1.00 16.61           H
ATOM   3420  N   SER A 332      10.562  24.189  14.311  1.00 18.73           N
ATOM   3421  CA  SER A 332      10.409  24.012  12.873  1.00 17.64           C
ATOM   3422  C   SER A 332      11.305  24.999  12.141  1.00 20.91           C
ATOM   3423  O   SER A 332      11.651  26.065  12.663  1.00 18.51           O
ATOM   3424  CB  SER A 332       8.943  24.203  12.428  1.00 17.68           C
ATOM   3425  OG  SER A 332       8.381  25.425  12.854  1.00 18.10           O
ATOM   3426  H   SER A 332       9.874  24.511  14.713  1.00 22.48           H
ATOM   3427  HA  SER A 332      10.685  23.115  12.631  1.00 21.16           H
ATOM   3428  HB2 SER A 332       8.910  24.171  11.459  1.00 21.21           H
ATOM   3429  HB3 SER A 332       8.414  23.477  12.794  1.00 21.21           H
ATOM   3430  HG  SER A 332       7.586  25.484  12.589  1.00 21.73           H
ATOM   3431  N   ILE A 333      11.682  24.624  10.926  1.00 20.41           N
ATOM   3432  CA  ILE A 333      12.525  25.439  10.063  1.00 18.61           C
ATOM   3433  C   ILE A 333      11.751  25.757   8.793  1.00 19.53           C
ATOM   3434  O   ILE A 333      11.057  24.893   8.264  1.00 21.64           O
ATOM   3435  CB  ILE A 333      13.833  24.711   9.728  1.00 17.99           C
ATOM   3436  CG1 ILE A 333      14.684  24.529  10.987  1.00 14.74           C
ATOM   3437  CG2 ILE A 333      14.618  25.471   8.707  1.00 20.74           C
ATOM   3438  CD1 ILE A 333      15.901  23.675  10.778  1.00 18.78           C
ATOM   3439  H   ILE A 333      11.455  23.876  10.568  1.00 24.49           H
ATOM   3440  HA  ILE A 333      12.740  26.272  10.511  1.00 22.33           H
ATOM   3441  HB  ILE A 333      13.619  23.836   9.369  1.00 21.59           H
ATOM   3442 HG12 ILE A 333      14.983  25.401  11.290  1.00 17.69           H
ATOM   3443 HG13 ILE A 333      14.142  24.110  11.673  1.00 17.69           H
ATOM   3444 HG21 ILE A 333      15.438  24.988   8.515  1.00 24.89           H
ATOM   3445 HG22 ILE A 333      14.087  25.555   7.899  1.00 24.89           H
ATOM   3446 HG23 ILE A 333      14.827  26.350   9.059  1.00 24.89           H
ATOM   3447 HD11 ILE A 333      16.386  23.607  11.615  1.00 22.53           H
ATOM   3448 HD12 ILE A 333      15.621  22.793  10.485  1.00 22.53           H
ATOM   3449 HD13 ILE A 333      16.463  24.086  10.102  1.00 22.53           H
ATOM   3450  N   GLY A 334      11.876  26.990   8.308  1.00 19.43           N
ATOM   3451  CA  GLY A 334      11.263  27.403   7.069  1.00 24.01           C
ATOM   3452  C   GLY A 334      12.287  27.954   6.095  1.00 20.24           C
ATOM   3453  O   GLY A 334      13.449  28.164   6.430  1.00 18.97           O
ATOM   3454  H   GLY A 334      12.324  27.614   8.695  1.00 23.31           H
ATOM   3455  HA2 GLY A 334      10.819  26.646   6.656  1.00 28.82           H
ATOM   3456  HA3 GLY A 334      10.602  28.091   7.246  1.00 28.82           H
ATOM   3457  N   GLN A 335      11.834  28.205   4.867  1.00 16.76           N
ATOM   3458  CA  GLN A 335      12.750  28.749   3.895  1.00 16.68           C
ATOM   3459  C   GLN A 335      13.198  30.146   4.327  1.00 18.30           C
ATOM   3460  O   GLN A 335      12.378  31.044   4.532  1.00 18.64           O
ATOM   3461  CB  GLN A 335      12.135  28.760   2.487  1.00 19.01           C
ATOM   3462  CG  GLN A 335      13.185  29.043   1.474  1.00 15.34           C
ATOM   3463  CD  GLN A 335      12.655  29.101   0.050  1.00 28.69           C
ATOM   3464  OE1 GLN A 335      11.483  29.366  -0.175  1.00 24.91           O
ATOM   3465  NE2 GLN A 335      13.538  28.935  -0.907  1.00 27.90           N
ATOM   3466  H   GLN A 335      11.032  28.071   4.588  1.00 20.11           H
ATOM   3467  HA  GLN A 335      13.539  28.186   3.864  1.00 20.02           H
ATOM   3468  HB2 GLN A 335      11.747  27.892   2.295  1.00 22.81           H
ATOM   3469  HB3 GLN A 335      11.460  29.455   2.433  1.00 22.81           H
ATOM   3470  HG2 GLN A 335      13.592  29.900   1.675  1.00 18.40           H
ATOM   3471  HG3 GLN A 335      13.854  28.342   1.513  1.00 18.40           H
ATOM   3472 HE21 GLN A 335      14.364  28.802  -0.710  1.00 33.48           H
ATOM   3473 HE22 GLN A 335      13.289  28.959  -1.730  1.00 33.48           H
ATOM   3474  N   TYR A 336      14.512  30.301   4.483  1.00 17.97           N
ATOM   3475  CA  TYR A 336      15.178  31.493   4.995  1.00 18.05           C
ATOM   3476  C   TYR A 336      14.712  31.875   6.396  1.00 17.40           C
ATOM   3477  O   TYR A 336      14.966  33.015   6.841  1.00 21.03           O
ATOM   3478  CB  TYR A 336      15.020  32.689   4.034  1.00 19.94           C
ATOM   3479  CG  TYR A 336      15.709  32.511   2.723  1.00 16.64           C
ATOM   3480  CD1 TYR A 336      17.078  32.721   2.599  1.00 16.70           C
ATOM   3481  CD2 TYR A 336      15.023  32.067   1.611  1.00 17.78           C
ATOM   3482  CE1 TYR A 336      17.718  32.527   1.412  1.00 15.13           C
ATOM   3483  CE2 TYR A 336      15.670  31.871   0.407  1.00 19.95           C
ATOM   3484  CZ  TYR A 336      16.994  32.111   0.310  1.00 16.22           C
ATOM   3485  OH  TYR A 336      17.626  31.916  -0.875  1.00 18.50           O
ATOM   3486  H   TYR A 336      15.074  29.682   4.282  1.00 21.56           H
ATOM   3487  HA  TYR A 336      16.127  31.302   5.055  1.00 21.66           H
ATOM   3488  HB2 TYR A 336      14.076  32.823   3.856  1.00 23.92           H
ATOM   3489  HB3 TYR A 336      15.389  33.480   4.457  1.00 23.92           H
ATOM   3490  HD1 TYR A 336      17.564  33.009   3.338  1.00 20.04           H
ATOM   3491  HD2 TYR A 336      14.109  31.908   1.670  1.00 21.34           H
ATOM   3492  HE1 TYR A 336      18.631  32.688   1.340  1.00 18.15           H
ATOM   3493  HE2 TYR A 336      15.191  31.588  -0.339  1.00 23.94           H
ATOM   3494  HH  TYR A 336      18.446  32.083  -0.795  1.00 22.21           H
ATOM   3495  N   ARG A 337      14.118  30.922   7.141  1.00 16.48           N
ATOM   3496  CA  ARG A 337      13.408  31.204   8.406  1.00 17.27           C
ATOM   3497  C   ARG A 337      13.799  30.136   9.420  1.00 18.63           C
ATOM   3498  O   ARG A 337      13.137  29.097   9.520  1.00 18.00           O
ATOM   3499  CB  ARG A 337      11.902  31.242   8.221  1.00 19.40           C
ATOM   3500  CG  ARG A 337      11.178  31.687   9.462  1.00 30.29           C
ATOM   3501  CD  ARG A 337       9.725  32.009   9.226  1.00 31.42           C
ATOM   3502  NE  ARG A 337       9.154  32.626  10.424  1.00 38.61           N
ATOM   3503  CZ  ARG A 337       7.935  33.152  10.491  1.00 40.21           C
ATOM   3504  NH1 ARG A 337       7.146  33.122   9.427  1.00 46.16           N
ATOM   3505  NH2 ARG A 337       7.504  33.705  11.618  1.00 46.07           N1+
ATOM   3506  H   ARG A 337      14.113  30.089   6.929  1.00 19.78           H
ATOM   3507  HA  ARG A 337      13.694  32.066   8.747  1.00 20.73           H
ATOM   3508  HB2 ARG A 337      11.686  31.862   7.508  1.00 23.28           H
ATOM   3509  HB3 ARG A 337      11.589  30.352   7.994  1.00 23.28           H
ATOM   3510  HG2 ARG A 337      11.222  30.979  10.123  1.00 36.35           H
ATOM   3511  HG3 ARG A 337      11.608  32.486   9.806  1.00 36.35           H
ATOM   3512  HD2 ARG A 337       9.645  32.634   8.488  1.00 37.71           H
ATOM   3513  HD3 ARG A 337       9.237  31.193   9.037  1.00 37.71           H
ATOM   3514  HE  ARG A 337       9.640  32.650  11.133  1.00 46.33           H
ATOM   3515 HH11 ARG A 337       7.425  32.767   8.695  1.00 55.39           H
ATOM   3516 HH12 ARG A 337       6.356  33.459   9.467  1.00 55.39           H
ATOM   3517 HH21 ARG A 337       8.013  33.722  12.311  1.00 55.29           H
ATOM   3518 HH22 ARG A 337       6.712  34.038  11.658  1.00 55.29           H
ATOM   3519  N   ILE A 338      14.849  30.426  10.189  1.00 16.50           N
ATOM   3520  CA  ILE A 338      15.440  29.455  11.107  1.00 17.38           C
ATOM   3521  C   ILE A 338      14.413  28.936  12.105  1.00 19.88           C
ATOM   3522  O   ILE A 338      14.465  27.763  12.515  1.00 19.00           O
ATOM   3523  CB  ILE A 338      16.660  30.084  11.833  1.00 18.24           C
ATOM   3524  CG1 ILE A 338      17.306  29.059  12.755  1.00 20.49           C
ATOM   3525  CG2 ILE A 338      16.316  31.366  12.640  1.00 21.47           C
ATOM   3526  CD1 ILE A 338      18.093  28.088  12.043  1.00 20.39           C
ATOM   3527  H   ILE A 338      15.243  31.190  10.197  1.00 19.80           H
ATOM   3528  HA  ILE A 338      15.761  28.697  10.594  1.00 20.85           H
ATOM   3529  HB  ILE A 338      17.312  30.327  11.157  1.00 21.89           H
ATOM   3530 HG12 ILE A 338      17.889  29.518  13.380  1.00 24.59           H
ATOM   3531 HG13 ILE A 338      16.610  28.585  13.237  1.00 24.59           H
ATOM   3532 HG21 ILE A 338      17.123  31.699  13.062  1.00 25.76           H
ATOM   3533 HG22 ILE A 338      15.960  32.034  12.034  1.00 25.76           H
ATOM   3534 HG23 ILE A 338      15.656  31.146  13.315  1.00 25.76           H
ATOM   3535 HD11 ILE A 338      18.477  27.465  12.680  1.00 24.46           H
ATOM   3536 HD12 ILE A 338      17.521  27.614  11.419  1.00 24.46           H
ATOM   3537 HD13 ILE A 338      18.799  28.547  11.562  1.00 24.46           H
ATOM   3538  N   HIS A 339      13.473  29.783  12.504  1.00 16.50           N
ATOM   3539  CA  HIS A 339      12.355  29.401  13.359  1.00 21.13           C
ATOM   3540  C   HIS A 339      11.058  29.683  12.617  1.00 23.44           C
ATOM   3541  O   HIS A 339      10.636  30.836  12.503  1.00 26.51           O
ATOM   3542  CB  HIS A 339      12.394  30.162  14.685  1.00 27.83           C
ATOM   3543  CG  HIS A 339      13.290  29.542  15.708  1.00 33.97           C
ATOM   3544  ND1 HIS A 339      12.869  29.247  16.987  1.00 28.47           N
ATOM   3545  CD2 HIS A 339      14.592  29.176  15.643  1.00 23.94           C
ATOM   3546  CE1 HIS A 339      13.878  28.721  17.663  1.00 33.77           C
ATOM   3547  NE2 HIS A 339      14.933  28.667  16.870  1.00 28.34           N
ATOM   3548  H   HIS A 339      13.461  30.615  12.285  1.00 19.80           H
ATOM   3549  HA  HIS A 339      12.402  28.451  13.548  1.00 25.36           H
ATOM   3550  HB2 HIS A 339      11.498  30.192  15.054  1.00 33.40           H
ATOM   3551  HB3 HIS A 339      12.712  31.063  14.519  1.00 33.40           H
ATOM   3552  HD2 HIS A 339      15.151  29.254  14.904  1.00 28.73           H
ATOM   3553  HE1 HIS A 339      13.848  28.435  18.547  1.00 40.52           H
ATOM   3554  HE2 HIS A 339      15.706  28.361  17.087  1.00 34.01           H
ATOM   3555  N   ALA A 340      10.401  28.632  12.156  1.00 22.39           N
ATOM   3556  CA  ALA A 340       9.193  28.812  11.367  1.00 23.94           C
ATOM   3557  C   ALA A 340       7.925  29.004  12.199  1.00 30.16           C
ATOM   3558  O   ALA A 340       6.888  29.409  11.637  1.00 26.80           O
ATOM   3559  CB  ALA A 340       9.064  27.627  10.424  1.00 20.22           C
ATOM   3560  H   ALA A 340      10.629  27.813  12.283  1.00 26.87           H
ATOM   3561  HA  ALA A 340       9.301  29.607  10.821  1.00 28.73           H
ATOM   3562  HB1 ALA A 340       8.261  27.734   9.890  1.00 24.27           H
ATOM   3563  HB2 ALA A 340       9.844  27.596   9.848  1.00 24.27           H
ATOM   3564  HB3 ALA A 340       9.008  26.812  10.948  1.00 24.27           H
ATOM   3565  N   GLY A 341       7.961  28.732  13.502  1.00 23.66           N
ATOM   3566  CA  GLY A 341       6.814  28.957  14.346  1.00 24.31           C
ATOM   3567  C   GLY A 341       6.408  27.863  15.315  1.00 32.67           C
ATOM   3568  O   GLY A 341       5.733  28.178  16.295  1.00 35.09           O
ATOM   3569  H   GLY A 341       8.646  28.415  13.915  1.00 28.39           H
ATOM   3570  HA2 GLY A 341       6.977  29.757  14.869  1.00 29.17           H
ATOM   3571  HA3 GLY A 341       6.050  29.133  13.776  1.00 29.17           H
ATOM   3572  N   LYS A 342       6.745  26.596  15.072  1.00 26.88           N
ATOM   3573  CA  LYS A 342       6.444  25.528  16.031  1.00 24.66           C
ATOM   3574  C   LYS A 342       7.677  25.261  16.889  1.00 25.21           C
ATOM   3575  O   LYS A 342       8.796  25.308  16.396  1.00 22.81           O
ATOM   3576  CB  LYS A 342       6.022  24.245  15.318  1.00 25.88           C
ATOM   3577  CG  LYS A 342       4.609  24.291  14.717  1.00 32.38           C
ATOM   3578  CD  LYS A 342       4.273  22.973  14.042  1.00 30.34           C
ATOM   3579  CE  LYS A 342       2.878  22.951  13.442  1.00 28.71           C
ATOM   3580  NZ  LYS A 342       2.610  21.693  12.694  1.00 24.55           N1+
ATOM   3581  H   LYS A 342       7.149  26.328  14.362  1.00 32.26           H
ATOM   3582  HA  LYS A 342       5.720  25.810  16.611  1.00 29.59           H
ATOM   3583  HB2 LYS A 342       6.645  24.071  14.595  1.00 31.06           H
ATOM   3584  HB3 LYS A 342       6.048  23.513  15.955  1.00 31.06           H
ATOM   3585  HG2 LYS A 342       3.963  24.448  15.422  1.00 38.85           H
ATOM   3586  HG3 LYS A 342       4.564  24.996  14.052  1.00 38.85           H
ATOM   3587  HD2 LYS A 342       4.909  22.815  13.326  1.00 36.41           H
ATOM   3588  HD3 LYS A 342       4.329  22.261  14.698  1.00 36.41           H
ATOM   3589  HE2 LYS A 342       2.224  23.023  14.155  1.00 34.45           H
ATOM   3590  HE3 LYS A 342       2.785  23.694  12.826  1.00 34.45           H
ATOM   3591  HZ1 LYS A 342       1.787  21.711  12.356  1.00 29.46           H
ATOM   3592  HZ2 LYS A 342       3.194  21.605  12.029  1.00 29.46           H
ATOM   3593  HZ3 LYS A 342       2.684  20.994  13.239  1.00 29.46           H
ATOM   3594  N   THR A 343       7.481  25.012  18.177  1.00 21.81           N
ATOM   3595  CA  THR A 343       8.605  24.763  19.072  1.00 23.01           C
ATOM   3596  C   THR A 343       8.606  23.309  19.518  1.00 29.16           C
ATOM   3597  O   THR A 343       7.545  22.707  19.728  1.00 21.01           O
ATOM   3598  CB  THR A 343       8.563  25.716  20.278  1.00 29.38           C
ATOM   3599  OG1 THR A 343       7.342  25.560  20.993  1.00 35.25           O
ATOM   3600  CG2 THR A 343       8.620  27.137  19.802  1.00 34.76           C
ATOM   3601  H   THR A 343       6.710  24.982  18.558  1.00 26.17           H
ATOM   3602  HA  THR A 343       9.431  24.928  18.591  1.00 27.61           H
ATOM   3603  HB  THR A 343       9.317  25.547  20.864  1.00 35.26           H
ATOM   3604  HG1 THR A 343       6.691  25.732  20.491  1.00 42.30           H
ATOM   3605 HG21 THR A 343       8.594  27.742  20.559  1.00 41.72           H
ATOM   3606 HG22 THR A 343       9.440  27.288  19.306  1.00 41.72           H
ATOM   3607 HG23 THR A 343       7.864  27.323  19.223  1.00 41.72           H
ATOM   3608  N   VAL A 344       9.804  22.733  19.622  1.00 20.64           N
ATOM   3609  CA  VAL A 344       9.938  21.369  20.139  1.00 19.53           C
ATOM   3610  C   VAL A 344      10.452  21.473  21.577  1.00 20.86           C
ATOM   3611  O   VAL A 344      11.650  21.683  21.792  1.00 20.57           O
ATOM   3612  CB  VAL A 344      10.859  20.513  19.259  1.00 20.45           C
ATOM   3613  CG1 VAL A 344      10.810  19.051  19.758  1.00 19.84           C
ATOM   3614  CG2 VAL A 344      10.475  20.643  17.756  1.00 22.38           C
ATOM   3615  H   VAL A 344      10.547  23.105  19.402  1.00 24.77           H
ATOM   3616  HA  VAL A 344       9.064  20.948  20.160  1.00 23.44           H
ATOM   3617  HB  VAL A 344      11.770  20.830  19.360  1.00 24.54           H
ATOM   3618 HG11 VAL A 344      11.392  18.509  19.202  1.00 23.81           H
ATOM   3619 HG12 VAL A 344      11.111  19.022  20.680  1.00 23.81           H
ATOM   3620 HG13 VAL A 344       9.898  18.728  19.697  1.00 23.81           H
ATOM   3621 HG21 VAL A 344      11.073  20.092  17.229  1.00 26.85           H
ATOM   3622 HG22 VAL A 344       9.559  20.345  17.638  1.00 26.85           H
ATOM   3623 HG23 VAL A 344      10.558  21.572  17.489  1.00 26.85           H
ATOM   3624  N   PRO A 345       9.608  21.321  22.583  1.00 18.15           N
ATOM   3625  CA  PRO A 345       9.950  21.833  23.928  1.00 24.66           C
ATOM   3626  C   PRO A 345      11.326  21.456  24.501  1.00 42.92           C
ATOM   3627  O   PRO A 345      12.291  22.183  24.237  1.00 45.89           O
ATOM   3628  CB  PRO A 345       8.771  21.335  24.780  1.00 24.42           C
ATOM   3629  CG  PRO A 345       7.962  20.417  23.896  1.00 26.49           C
ATOM   3630  CD  PRO A 345       8.210  20.889  22.513  1.00 26.20           C
ATOM   3631  HA  PRO A 345       9.904  22.802  23.907  1.00 29.59           H
ATOM   3632  HB2 PRO A 345       9.111  20.852  25.550  1.00 29.30           H
ATOM   3633  HB3 PRO A 345       8.235  22.091  25.064  1.00 29.30           H
ATOM   3634  HG2 PRO A 345       8.269  19.503  24.007  1.00 31.79           H
ATOM   3635  HG3 PRO A 345       7.021  20.493  24.121  1.00 31.79           H
ATOM   3636  HD2 PRO A 345       8.108  20.161  21.879  1.00 31.45           H
ATOM   3637  HD3 PRO A 345       7.632  21.637  22.298  1.00 31.45           H
ATOM   3638  N   ILE A 346      11.403  20.404  25.316  1.00 25.10           N
ATOM   3639  CA  ILE A 346      12.576  19.747  25.913  1.00 23.20           C
ATOM   3640  C   ILE A 346      12.272  19.274  27.344  1.00 23.41           C
ATOM   3641  O   ILE A 346      13.077  18.564  27.957  1.00 21.08           O
ATOM   3642  CB  ILE A 346      13.845  20.618  25.836  1.00 36.64           C
ATOM   3643  CG1 ILE A 346      14.820  19.838  25.024  1.00 34.98           C
ATOM   3644  CG2 ILE A 346      14.363  21.018  27.128  1.00 26.03           C
ATOM   3645  CD1 ILE A 346      14.367  19.848  23.671  1.00 25.06           C
ATOM   3646  H   ILE A 346      10.686  20.002  25.569  1.00 30.13           H
ATOM   3647  HA  ILE A 346      12.759  18.949  25.392  1.00 27.83           H
ATOM   3648  HB  ILE A 346      13.624  21.424  25.344  1.00 43.97           H
ATOM   3649 HG12 ILE A 346      15.695  20.254  25.067  1.00 41.98           H
ATOM   3650 HG13 ILE A 346      14.854  18.921  25.338  1.00 41.98           H
ATOM   3651 HG21 ILE A 346      15.157  21.560  26.996  1.00 31.24           H
ATOM   3652 HG22 ILE A 346      13.685  21.532  27.595  1.00 31.24           H
ATOM   3653 HG23 ILE A 346      14.586  20.224  27.639  1.00 31.24           H
ATOM   3654 HD11 ILE A 346      14.992  19.343  23.126  1.00 30.07           H
ATOM   3655 HD12 ILE A 346      13.488  19.441  23.630  1.00 30.07           H
ATOM   3656 HD13 ILE A 346      14.323  20.766  23.360  1.00 30.07           H
ATOM   3657  N   ILE A 347      11.084  19.598  27.857  1.00 24.44           N
ATOM   3658  CA  ILE A 347      10.680  19.129  29.179  1.00 28.41           C
ATOM   3659  C   ILE A 347       9.377  18.301  29.166  1.00 29.36           C
ATOM   3660  O   ILE A 347       9.427  17.119  28.823  1.00 53.01           O
ATOM   3661  CB  ILE A 347      10.647  20.325  30.141  1.00 29.37           C
ATOM   3662  CG1 ILE A 347       9.972  21.525  29.438  1.00 29.20           C
ATOM   3663  CG2 ILE A 347      12.111  20.581  30.644  1.00 29.48           C
ATOM   3664  CD1 ILE A 347       9.838  22.716  30.232  1.00 43.28           C
ATOM   3665  H   ILE A 347      10.497  20.086  27.460  1.00 29.32           H
ATOM   3666  HA  ILE A 347      11.376  18.536  29.502  1.00 34.10           H
ATOM   3667  HB  ILE A 347      10.104  20.081  30.907  1.00 35.24           H
ATOM   3668 HG12 ILE A 347      10.497  21.756  28.655  1.00 35.04           H
ATOM   3669 HG13 ILE A 347       9.082  21.257  29.163  1.00 35.04           H
ATOM   3670 HG21 ILE A 347      12.107  21.336  31.254  1.00 35.37           H
ATOM   3671 HG22 ILE A 347      12.430  19.788  31.101  1.00 35.37           H
ATOM   3672 HG23 ILE A 347      12.677  20.775  29.881  1.00 35.37           H
ATOM   3673 HD11 ILE A 347       9.405  23.402  29.700  1.00 51.93           H
ATOM   3674 HD12 ILE A 347       9.300  22.515  31.014  1.00 51.93           H
ATOM   3675 HD13 ILE A 347      10.720  23.015  30.505  1.00 51.93           H
ATOM   3676  N   LYS A 348       8.233  18.824  29.588  1.00 48.56           N
ATOM   3677  CA  LYS A 348       7.004  18.014  29.541  1.00 33.17           C
ATOM   3678  C   LYS A 348       5.873  18.788  28.865  1.00 44.58           C
ATOM   3679  O   LYS A 348       5.790  18.876  27.617  1.00 46.90           O
ATOM   3680  CB  LYS A 348       6.516  17.611  30.938  1.00 42.92           C
ATOM   3681  CG  LYS A 348       7.122  16.429  31.507  1.00 38.67           C
ATOM   3682  CD  LYS A 348       6.884  16.381  33.012  1.00 35.81           C
ATOM   3683  CE  LYS A 348       7.866  15.413  33.627  1.00 42.70           C
ATOM   3684  NZ  LYS A 348       7.831  15.400  35.127  1.00 52.71           N1+
ATOM   3685  H   LYS A 348       8.134  19.619  29.899  1.00 58.28           H
ATOM   3686  HA  LYS A 348       7.170  17.206  29.031  1.00 39.80           H
ATOM   3687  HB2 LYS A 348       6.691  18.346  31.546  1.00 51.50           H
ATOM   3688  HB3 LYS A 348       5.560  17.452  30.892  1.00 51.50           H
ATOM   3689  HG2 LYS A 348       6.726  15.639  31.108  1.00 46.40           H
ATOM   3690  HG3 LYS A 348       8.078  16.447  31.348  1.00 46.40           H
ATOM   3691  HD2 LYS A 348       7.029  17.259  33.396  1.00 42.97           H
ATOM   3692  HD3 LYS A 348       5.983  16.069  33.193  1.00 42.97           H
ATOM   3693  HE2 LYS A 348       7.660  14.518  33.317  1.00 51.24           H
ATOM   3694  HE3 LYS A 348       8.763  15.659  33.352  1.00 51.24           H
ATOM   3695  HZ1 LYS A 348       8.425  14.816  35.440  1.00 63.25           H
ATOM   3696  HZ2 LYS A 348       8.027  16.209  35.443  1.00 63.25           H
ATOM   3697  HZ3 LYS A 348       7.020  15.167  35.410  1.00 63.25           H
ATOM   3698  N   GLY A 349       5.007  19.338  29.709  1.00 32.81           N
ATOM   3699  CA  GLY A 349       3.769  19.981  29.341  1.00 42.89           C
ATOM   3700  C   GLY A 349       3.819  21.119  28.341  1.00 34.00           C
ATOM   3701  O   GLY A 349       3.411  22.242  28.670  1.00 40.58           O
ATOM   3702  H   GLY A 349       5.135  19.345  30.560  1.00 39.38           H
ATOM   3703  HA2 GLY A 349       3.175  19.306  28.978  1.00 51.47           H
ATOM   3704  HA3 GLY A 349       3.357  20.327  30.148  1.00 51.47           H
ATOM   3705  N   GLY A 350       4.292  20.849  27.124  1.00 28.09           N
ATOM   3706  CA  GLY A 350       4.494  21.883  26.129  1.00 41.16           C
ATOM   3707  C   GLY A 350       3.723  21.791  24.810  1.00 43.35           C
ATOM   3708  O   GLY A 350       4.338  21.697  23.733  1.00 49.27           O
ATOM   3709  H   GLY A 350       4.504  20.061  26.854  1.00 33.70           H
ATOM   3710  HA2 GLY A 350       4.270  22.737  26.531  1.00 49.39           H
ATOM   3711  HA3 GLY A 350       5.438  21.907  25.907  1.00 49.39           H
ATOM   3712  N   GLU A 351       2.395  21.864  24.868  1.00 37.38           N
ATOM   3713  CA  GLU A 351       1.540  22.024  23.681  1.00 32.74           C
ATOM   3714  C   GLU A 351       1.407  20.724  22.883  1.00 30.49           C
ATOM   3715  O   GLU A 351       2.395  20.152  22.421  1.00 26.08           O
ATOM   3716  CB  GLU A 351       2.032  23.166  22.772  1.00 39.60           C
ATOM   3717  CG  GLU A 351       1.918  24.595  23.426  1.00 44.48           C
ATOM   3718  CD  GLU A 351       2.475  25.720  22.548  1.00 52.55           C
ATOM   3719  OE1 GLU A 351       1.892  25.962  21.466  1.00 47.50           O
ATOM   3720  OE2 GLU A 351       3.507  26.344  22.931  1.00 54.18           O1-
ATOM   3721  H   GLU A 351       1.950  21.823  25.603  1.00 44.85           H
ATOM   3722  HA  GLU A 351       0.650  22.264  23.983  1.00 39.29           H
ATOM   3723  HB2 GLU A 351       2.965  23.013  22.554  1.00 47.51           H
ATOM   3724  HB3 GLU A 351       1.502  23.170  21.959  1.00 47.51           H
ATOM   3725  HG2 GLU A 351       0.983  24.787  23.598  1.00 53.37           H
ATOM   3726  HG3 GLU A 351       2.413  24.597  24.261  1.00 53.37           H
ATOM   3727  N   ALA A 352       0.177  20.245  22.693  1.00 25.65           N
ATOM   3728  CA  ALA A 352      -0.037  19.000  21.965  1.00 25.65           C
ATOM   3729  C   ALA A 352      -0.243  19.221  20.458  1.00 29.11           C
ATOM   3730  O   ALA A 352      -0.710  18.312  19.762  1.00 28.59           O
ATOM   3731  CB  ALA A 352      -1.175  18.213  22.620  1.00 28.68           C
ATOM   3732  H   ALA A 352      -0.544  20.620  22.975  1.00 30.78           H
ATOM   3733  HA  ALA A 352       0.765  18.462  22.059  1.00 30.78           H
ATOM   3734  HB1 ALA A 352      -1.311  17.387  22.130  1.00 34.42           H
ATOM   3735  HB2 ALA A 352      -0.934  18.017  23.539  1.00 34.42           H
ATOM   3736  HB3 ALA A 352      -1.983  18.749  22.597  1.00 34.42           H
ATOM   3737  N   THR A 353       0.196  20.360  19.924  1.00 30.83           N
ATOM   3738  CA  THR A 353       0.245  20.524  18.471  1.00 30.19           C
ATOM   3739  C   THR A 353       1.087  19.413  17.865  1.00 32.77           C
ATOM   3740  O   THR A 353       2.049  18.931  18.473  1.00 26.65           O
ATOM   3741  CB  THR A 353       0.837  21.881  18.050  1.00 29.10           C
ATOM   3742  OG1 THR A 353       2.260  21.839  18.152  1.00 54.81           O
ATOM   3743  CG2 THR A 353       0.339  22.978  18.900  1.00 27.68           C
ATOM   3744  H   THR A 353       0.467  21.043  20.372  1.00 36.99           H
ATOM   3745  HA  THR A 353      -0.653  20.458  18.111  1.00 36.23           H
ATOM   3746  HB  THR A 353       0.587  22.069  17.132  1.00 34.92           H
ATOM   3747  HG1 THR A 353       2.586  22.578  17.922  1.00 65.77           H
ATOM   3748 HG21 THR A 353       0.726  23.821  18.615  1.00 33.22           H
ATOM   3749 HG22 THR A 353      -0.627  23.037  18.834  1.00 33.22           H
ATOM   3750 HG23 THR A 353       0.583  22.817  19.825  1.00 33.22           H
ATOM   3751  N   ARG A 354       0.705  18.997  16.663  1.00 23.48           N
ATOM   3752  CA  ARG A 354       1.293  17.852  15.998  1.00 27.27           C
ATOM   3753  C   ARG A 354       2.304  18.319  14.965  1.00 23.16           C
ATOM   3754  O   ARG A 354       2.172  19.391  14.379  1.00 23.19           O
ATOM   3755  CB  ARG A 354       0.228  16.994  15.308  1.00 28.98           C
ATOM   3756  CG  ARG A 354      -0.306  15.856  16.126  1.00 36.72           C
ATOM   3757  CD  ARG A 354      -1.055  16.331  17.333  1.00 42.47           C
ATOM   3758  NE  ARG A 354      -2.279  17.026  16.967  1.00 53.42           N
ATOM   3759  CZ  ARG A 354      -3.144  17.516  17.844  1.00 40.21           C
ATOM   3760  NH1 ARG A 354      -4.232  18.144  17.409  1.00 51.02           N
ATOM   3761  NH2 ARG A 354      -2.919  17.381  19.146  1.00 38.29           N1+
ATOM   3762  H   ARG A 354       0.086  19.377  16.202  1.00 28.18           H
ATOM   3763  HA  ARG A 354       1.753  17.302  16.650  1.00 32.72           H
ATOM   3764  HB2 ARG A 354      -0.523  17.563  15.075  1.00 34.77           H
ATOM   3765  HB3 ARG A 354       0.612  16.618  14.500  1.00 34.77           H
ATOM   3766  HG2 ARG A 354      -0.912  15.329  15.582  1.00 44.06           H
ATOM   3767  HG3 ARG A 354       0.435  15.306  16.427  1.00 44.06           H
ATOM   3768  HD2 ARG A 354      -1.293  15.567  17.882  1.00 50.96           H
ATOM   3769  HD3 ARG A 354      -0.496  16.944  17.835  1.00 50.96           H
ATOM   3770  HE  ARG A 354      -2.482  17.071  16.133  1.00 64.11           H
ATOM   3771 HH11 ARG A 354      -4.372  18.226  16.565  1.00 61.23           H
ATOM   3772 HH12 ARG A 354      -4.799  18.462  17.972  1.00 61.23           H
ATOM   3773 HH21 ARG A 354      -2.212  16.976  19.420  1.00 45.95           H
ATOM   3774 HH22 ARG A 354      -3.480  17.698  19.715  1.00 45.95           H
ATOM   3775  N   MET A 355       3.334  17.501  14.767  1.00 26.16           N
ATOM   3776  CA  MET A 355       4.234  17.649  13.629  1.00 19.69           C
ATOM   3777  C   MET A 355       3.491  17.213  12.377  1.00 27.44           C
ATOM   3778  O   MET A 355       2.667  16.299  12.425  1.00 23.98           O
ATOM   3779  CB  MET A 355       5.475  16.766  13.798  1.00 24.79           C
ATOM   3780  CG  MET A 355       6.278  17.102  15.025  1.00 20.35           C
ATOM   3781  SD  MET A 355       7.671  15.988  15.247  1.00 26.84           S
ATOM   3782  CE  MET A 355       9.018  16.860  14.483  1.00 36.65           C
ATOM   3783  H   MET A 355       3.535  16.844  15.285  1.00 31.39           H
ATOM   3784  HA  MET A 355       4.513  18.574  13.545  1.00 23.62           H
ATOM   3785  HB2 MET A 355       5.195  15.840  13.869  1.00 29.74           H
ATOM   3786  HB3 MET A 355       6.049  16.879  13.024  1.00 29.74           H
ATOM   3787  HG2 MET A 355       6.624  18.005  14.942  1.00 24.42           H
ATOM   3788  HG3 MET A 355       5.708  17.033  15.807  1.00 24.42           H
ATOM   3789  HE1 MET A 355       9.823  16.324  14.557  1.00 43.98           H
ATOM   3790  HE2 MET A 355       8.805  17.012  13.549  1.00 43.98           H
ATOM   3791  HE3 MET A 355       9.142  17.708  14.937  1.00 43.98           H
ATOM   3792  N   GLU A 356       3.793  17.844  11.246  1.00 23.05           N
ATOM   3793  CA  GLU A 356       3.051  17.579  10.021  1.00 28.83           C
ATOM   3794  C   GLU A 356       3.986  17.145   8.914  1.00 23.82           C
ATOM   3795  O   GLU A 356       5.151  17.517   8.894  1.00 26.77           O
ATOM   3796  CB  GLU A 356       2.251  18.810   9.553  1.00 19.96           C
ATOM   3797  CG  GLU A 356       1.205  19.205  10.533  1.00 22.68           C
ATOM   3798  CD  GLU A 356       0.481  20.459  10.098  1.00 37.54           C
ATOM   3799  OE1 GLU A 356       0.011  20.494   8.936  1.00 35.93           O
ATOM   3800  OE2 GLU A 356       0.417  21.411  10.909  1.00 38.12           O1-
ATOM   3801  H   GLU A 356       4.420  18.427  11.164  1.00 27.66           H
ATOM   3802  HA  GLU A 356       2.424  16.857  10.182  1.00 34.60           H
ATOM   3803  HB2 GLU A 356       2.857  19.559   9.441  1.00 23.96           H
ATOM   3804  HB3 GLU A 356       1.814  18.605   8.712  1.00 23.96           H
ATOM   3805  HG2 GLU A 356       0.553  18.490  10.611  1.00 27.22           H
ATOM   3806  HG3 GLU A 356       1.620  19.376  11.393  1.00 27.22           H
ATOM   3807  N   GLU A 357       3.429  16.360   7.986  1.00 28.42           N
ATOM   3808  CA  GLU A 357       4.130  15.922   6.791  1.00 24.00           C
ATOM   3809  C   GLU A 357       4.726  17.101   6.043  1.00 23.60           C
ATOM   3810  O   GLU A 357       4.096  18.155   5.881  1.00 24.74           O
ATOM   3811  CB  GLU A 357       3.163  15.159   5.876  1.00 33.29           C
ATOM   3812  CG  GLU A 357       3.729  14.808   4.513  1.00 27.11           C
ATOM   3813  CD  GLU A 357       2.723  14.052   3.632  1.00 43.18           C
ATOM   3814  OE1 GLU A 357       2.119  13.072   4.124  1.00 42.61           O
ATOM   3815  OE2 GLU A 357       2.547  14.434   2.455  1.00 45.01           O1-
ATOM   3816  H   GLU A 357       2.623  16.063   8.036  1.00 34.11           H
ATOM   3817  HA  GLU A 357       4.850  15.324   7.041  1.00 28.80           H
ATOM   3818  HB2 GLU A 357       2.913  14.329   6.313  1.00 39.94           H
ATOM   3819  HB3 GLU A 357       2.373  15.704   5.736  1.00 39.94           H
ATOM   3820  HG2 GLU A 357       3.976  15.626   4.054  1.00 32.53           H
ATOM   3821  HG3 GLU A 357       4.509  14.244   4.630  1.00 32.53           H
ATOM   3822  N   GLY A 358       5.938  16.906   5.551  1.00 21.51           N
ATOM   3823  CA  GLY A 358       6.615  17.960   4.826  1.00 23.82           C
ATOM   3824  C   GLY A 358       7.327  18.986   5.689  1.00 26.25           C
ATOM   3825  O   GLY A 358       7.980  19.883   5.143  1.00 25.71           O
ATOM   3826  H   GLY A 358       6.387  16.176   5.624  1.00 25.81           H
ATOM   3827  HA2 GLY A 358       7.272  17.561   4.234  1.00 28.58           H
ATOM   3828  HA3 GLY A 358       5.966  18.430   4.279  1.00 28.58           H
ATOM   3829  N   GLU A 359       7.199  18.922   7.005  1.00 23.16           N
ATOM   3830  CA  GLU A 359       7.828  19.930   7.839  1.00 20.77           C
ATOM   3831  C   GLU A 359       9.294  19.558   8.060  1.00 18.20           C
ATOM   3832  O   GLU A 359       9.713  18.406   7.873  1.00 21.84           O
ATOM   3833  CB  GLU A 359       7.101  20.087   9.185  1.00 24.26           C
ATOM   3834  CG  GLU A 359       5.822  20.925   9.145  1.00 23.83           C
ATOM   3835  CD  GLU A 359       5.112  21.007  10.470  1.00 27.36           C
ATOM   3836  OE1 GLU A 359       4.314  21.967  10.689  1.00 26.22           O
ATOM   3837  OE2 GLU A 359       5.360  20.109  11.308  1.00 23.52           O1-
ATOM   3838  H   GLU A 359       6.761  18.318   7.433  1.00 27.79           H
ATOM   3839  HA  GLU A 359       7.800  20.784   7.380  1.00 24.92           H
ATOM   3840  HB2 GLU A 359       6.861  19.205   9.509  1.00 29.12           H
ATOM   3841  HB3 GLU A 359       7.706  20.510   9.814  1.00 29.12           H
ATOM   3842  HG2 GLU A 359       6.048  21.828   8.872  1.00 28.59           H
ATOM   3843  HG3 GLU A 359       5.209  20.531   8.504  1.00 28.59           H
ATOM   3844  N   VAL A 360      10.073  20.563   8.447  1.00 19.42           N
ATOM   3845  CA  VAL A 360      11.493  20.418   8.747  1.00 18.63           C
ATOM   3846  C   VAL A 360      11.701  20.925  10.161  1.00 17.40           C
ATOM   3847  O   VAL A 360      11.204  21.998  10.516  1.00 19.43           O
ATOM   3848  CB  VAL A 360      12.389  21.202   7.763  1.00 19.39           C
ATOM   3849  CG1 VAL A 360      13.899  21.040   8.122  1.00 21.07           C
ATOM   3850  CG2 VAL A 360      12.142  20.744   6.347  1.00 23.35           C
ATOM   3851  H   VAL A 360       9.789  21.369   8.546  1.00 23.30           H
ATOM   3852  HA  VAL A 360      11.740  19.481   8.713  1.00 22.36           H
ATOM   3853  HB  VAL A 360      12.167  22.145   7.816  1.00 23.26           H
ATOM   3854 HG11 VAL A 360      14.431  21.543   7.486  1.00 25.29           H
ATOM   3855 HG12 VAL A 360      14.048  21.378   9.019  1.00 25.29           H
ATOM   3856 HG13 VAL A 360      14.134  20.099   8.079  1.00 25.29           H
ATOM   3857 HG21 VAL A 360      12.714  21.248   5.748  1.00 28.02           H
ATOM   3858 HG22 VAL A 360      12.347  19.798   6.282  1.00 28.02           H
ATOM   3859 HG23 VAL A 360      11.211  20.897   6.124  1.00 28.02           H
ATOM   3860  N   TYR A 361      12.473  20.180  10.949  1.00 23.09           N
ATOM   3861  CA  TYR A 361      12.680  20.510  12.352  1.00 21.71           C
ATOM   3862  C   TYR A 361      14.152  20.473  12.714  1.00 17.21           C
ATOM   3863  O   TYR A 361      14.927  19.642  12.227  1.00 19.01           O
ATOM   3864  CB  TYR A 361      11.942  19.553  13.272  1.00 19.00           C
ATOM   3865  CG  TYR A 361      10.468  19.853  13.374  1.00 21.20           C
ATOM   3866  CD1 TYR A 361       9.559  19.302  12.461  1.00 22.43           C
ATOM   3867  CD2 TYR A 361       9.991  20.680  14.358  1.00 13.65           C
ATOM   3868  CE1 TYR A 361       8.238  19.583  12.540  1.00 25.84           C
ATOM   3869  CE2 TYR A 361       8.677  20.966  14.459  1.00 22.65           C
ATOM   3870  CZ  TYR A 361       7.788  20.433  13.543  1.00 23.82           C
ATOM   3871  OH  TYR A 361       6.463  20.734  13.703  1.00 22.53           O
ATOM   3872  H   TYR A 361      12.889  19.473  10.691  1.00 27.71           H
ATOM   3873  HA  TYR A 361      12.350  21.406  12.520  1.00 26.06           H
ATOM   3874  HB2 TYR A 361      12.040  18.650  12.932  1.00 22.80           H
ATOM   3875  HB3 TYR A 361      12.322  19.615  14.162  1.00 22.80           H
ATOM   3876  HD1 TYR A 361       9.870  18.745  11.784  1.00 26.92           H
ATOM   3877  HD2 TYR A 361      10.586  21.052  14.969  1.00 16.38           H
ATOM   3878  HE1 TYR A 361       7.640  19.212  11.932  1.00 31.00           H
ATOM   3879  HE2 TYR A 361       8.371  21.529  15.134  1.00 27.17           H
ATOM   3880  HH  TYR A 361       6.005  20.337  13.121  1.00 27.04           H
ATOM   3881  N   ALA A 362      14.502  21.368  13.617  1.00 16.16           N
ATOM   3882  CA  ALA A 362      15.728  21.267  14.389  1.00 19.42           C
ATOM   3883  C   ALA A 362      15.363  20.547  15.685  1.00 16.81           C
ATOM   3884  O   ALA A 362      14.596  21.076  16.495  1.00 19.52           O
ATOM   3885  CB  ALA A 362      16.300  22.669  14.647  1.00 17.50           C
ATOM   3886  H   ALA A 362      14.033  22.063  13.808  1.00 19.39           H
ATOM   3887  HA  ALA A 362      16.384  20.741  13.906  1.00 23.30           H
ATOM   3888  HB1 ALA A 362      17.117  22.586  15.163  1.00 21.00           H
ATOM   3889  HB2 ALA A 362      16.487  23.095  13.796  1.00 21.00           H
ATOM   3890  HB3 ALA A 362      15.648  23.189  15.142  1.00 21.00           H
ATOM   3891  N   ILE A 363      15.839  19.314  15.866  1.00 15.98           N
ATOM   3892  CA  ILE A 363      15.738  18.649  17.157  1.00 12.80           C
ATOM   3893  C   ILE A 363      16.988  19.040  17.932  1.00 14.08           C
ATOM   3894  O   ILE A 363      18.094  18.596  17.598  1.00 13.54           O
ATOM   3895  CB  ILE A 363      15.632  17.123  17.044  1.00 17.90           C
ATOM   3896  CG1 ILE A 363      14.406  16.701  16.230  1.00 20.18           C
ATOM   3897  CG2 ILE A 363      15.563  16.552  18.433  1.00 17.91           C
ATOM   3898  CD1 ILE A 363      13.071  17.356  16.667  1.00 21.19           C
ATOM   3899  H   ILE A 363      16.224  18.845  15.256  1.00 19.18           H
ATOM   3900  HA  ILE A 363      14.961  18.980  17.634  1.00 15.36           H
ATOM   3901  HB  ILE A 363      16.429  16.786  16.606  1.00 21.48           H
ATOM   3902 HG12 ILE A 363      14.557  16.937  15.301  1.00 24.22           H
ATOM   3903 HG13 ILE A 363      14.300  15.740  16.308  1.00 24.22           H
ATOM   3904 HG21 ILE A 363      15.496  15.586  18.373  1.00 21.50           H
ATOM   3905 HG22 ILE A 363      16.367  16.799  18.916  1.00 21.50           H
ATOM   3906 HG23 ILE A 363      14.783  16.911  18.883  1.00 21.50           H
ATOM   3907 HD11 ILE A 363      12.358  17.029  16.097  1.00 25.43           H
ATOM   3908 HD12 ILE A 363      12.891  17.120  17.591  1.00 25.43           H
ATOM   3909 HD13 ILE A 363      13.149  18.319  16.581  1.00 25.43           H
ATOM   3910  N   GLU A 364      16.824  19.873  18.950  1.00 17.42           N
ATOM   3911  CA  GLU A 364      17.963  20.370  19.696  1.00 16.58           C
ATOM   3912  C   GLU A 364      17.643  20.306  21.172  1.00 14.50           C
ATOM   3913  O   GLU A 364      16.552  20.698  21.608  1.00 15.81           O
ATOM   3914  CB  GLU A 364      18.379  21.788  19.226  1.00 24.80           C
ATOM   3915  CG  GLU A 364      17.731  22.955  19.759  1.00 21.28           C
ATOM   3916  CD  GLU A 364      18.285  24.282  19.121  1.00 21.67           C
ATOM   3917  OE1 GLU A 364      17.617  24.821  18.237  1.00 16.56           O
ATOM   3918  OE2 GLU A 364      19.400  24.763  19.441  1.00 20.84           O1-
ATOM   3919  H   GLU A 364      16.063  20.164  19.228  1.00 20.90           H
ATOM   3920  HA  GLU A 364      18.716  19.780  19.536  1.00 19.90           H
ATOM   3921  HB2 GLU A 364      19.325  21.889  19.418  1.00 29.76           H
ATOM   3922  HB3 GLU A 364      18.254  21.821  18.265  1.00 29.76           H
ATOM   3923  HG2 GLU A 364      16.780  22.904  19.574  1.00 25.54           H
ATOM   3924  HG3 GLU A 364      17.883  22.994  20.717  1.00 25.54           H
ATOM   3925  N   THR A 365      18.600  19.783  21.935  1.00 17.52           N
ATOM   3926  CA  THR A 365      18.466  19.703  23.385  1.00 17.28           C
ATOM   3927  C   THR A 365      19.735  20.244  24.037  1.00 14.34           C
ATOM   3928  O   THR A 365      20.797  20.289  23.436  1.00 12.63           O
ATOM   3929  CB  THR A 365      18.160  18.292  23.881  1.00 19.67           C
ATOM   3930  OG1 THR A 365      19.356  17.529  24.005  1.00 19.07           O
ATOM   3931  CG2 THR A 365      17.199  17.576  22.926  1.00 16.57           C
ATOM   3932  H   THR A 365      19.340  19.467  21.634  1.00 21.02           H
ATOM   3933  HA  THR A 365      17.731  20.273  23.658  1.00 20.73           H
ATOM   3934  HB  THR A 365      17.731  18.350  24.749  1.00 23.60           H
ATOM   3935  HG1 THR A 365      19.739  17.472  23.260  1.00 22.89           H
ATOM   3936 HG21 THR A 365      17.013  16.682  23.253  1.00 19.88           H
ATOM   3937 HG22 THR A 365      16.366  18.069  22.864  1.00 19.88           H
ATOM   3938 HG23 THR A 365      17.596  17.513  22.043  1.00 19.88           H
ATOM   3939  N   PHE A 366      19.553  20.678  25.273  1.00 14.60           N
ATOM   3940  CA  PHE A 366      20.531  21.338  26.115  1.00 13.09           C
ATOM   3941  C   PHE A 366      20.375  20.742  27.504  1.00 16.00           C
ATOM   3942  O   PHE A 366      19.247  20.612  28.015  1.00 16.48           O
ATOM   3943  CB  PHE A 366      20.307  22.855  26.210  1.00 15.41           C
ATOM   3944  CG  PHE A 366      20.524  23.628  24.932  1.00 13.76           C
ATOM   3945  CD1 PHE A 366      21.763  24.194  24.640  1.00 14.02           C
ATOM   3946  CD2 PHE A 366      19.469  23.856  24.061  1.00 15.31           C
ATOM   3947  CE1 PHE A 366      21.948  24.941  23.451  1.00 14.92           C
ATOM   3948  CE2 PHE A 366      19.645  24.595  22.907  1.00 14.50           C
ATOM   3949  CZ  PHE A 366      20.884  25.151  22.604  1.00 14.00           C
ATOM   3950  H   PHE A 366      18.799  20.589  25.676  1.00 17.51           H
ATOM   3951  HA  PHE A 366      21.428  21.165  25.790  1.00 15.71           H
ATOM   3952  HB2 PHE A 366      19.393  23.013  26.493  1.00 18.50           H
ATOM   3953  HB3 PHE A 366      20.917  23.214  26.873  1.00 18.50           H
ATOM   3954  HD1 PHE A 366      22.479  24.059  25.217  1.00 16.82           H
ATOM   3955  HD2 PHE A 366      18.632  23.499  24.253  1.00 18.37           H
ATOM   3956  HE1 PHE A 366      22.780  25.309  23.255  1.00 17.90           H
ATOM   3957  HE2 PHE A 366      18.927  24.726  22.330  1.00 17.40           H
ATOM   3958  HZ  PHE A 366      20.999  25.636  21.819  1.00 16.80           H
ATOM   3959  N   GLY A 367      21.502  20.382  28.102  1.00 16.81           N
ATOM   3960  CA  GLY A 367      21.533  19.878  29.461  1.00 16.09           C
ATOM   3961  C   GLY A 367      22.403  20.790  30.299  1.00 22.13           C
ATOM   3962  O   GLY A 367      23.330  21.414  29.788  1.00 18.42           O
ATOM   3963  H   GLY A 367      22.277  20.421  27.731  1.00 20.17           H
ATOM   3964  HA2 GLY A 367      20.637  19.861  29.832  1.00 19.31           H
ATOM   3965  HA3 GLY A 367      21.902  18.981  29.477  1.00 19.31           H
ATOM   3966  N   SER A 368      22.095  20.874  31.588  1.00 15.75           N
ATOM   3967  CA  SER A 368      22.815  21.788  32.460  1.00 13.78           C
ATOM   3968  C   SER A 368      22.985  21.174  33.838  1.00 17.98           C
ATOM   3969  O   SER A 368      22.158  20.373  34.269  1.00 20.67           O
ATOM   3970  CB  SER A 368      22.072  23.104  32.554  1.00 16.48           C
ATOM   3971  OG  SER A 368      22.668  23.974  33.459  1.00 17.69           O
ATOM   3972  H   SER A 368      21.480  20.418  31.978  1.00 18.91           H
ATOM   3973  HA  SER A 368      23.695  21.959  32.090  1.00 16.53           H
ATOM   3974  HB2 SER A 368      22.065  23.522  31.679  1.00 19.78           H
ATOM   3975  HB3 SER A 368      21.163  22.929  32.842  1.00 19.78           H
ATOM   3976  HG  SER A 368      22.236  24.694  33.491  1.00 21.23           H
ATOM   3977  N   THR A 369      24.070  21.550  34.510  1.00 17.31           N
ATOM   3978  CA  THR A 369      24.287  21.306  35.941  1.00 15.92           C
ATOM   3979  C   THR A 369      23.811  22.465  36.819  1.00 24.59           C
ATOM   3980  O   THR A 369      23.936  22.363  38.039  1.00 18.63           O
ATOM   3981  CB  THR A 369      25.763  21.051  36.234  1.00 18.59           C
ATOM   3982  OG1 THR A 369      26.520  22.243  35.970  1.00 19.74           O
ATOM   3983  CG2 THR A 369      26.298  19.923  35.368  1.00 23.26           C
ATOM   3984  H   THR A 369      24.725  21.969  34.143  1.00 20.77           H
ATOM   3985  HA  THR A 369      23.791  20.514  36.201  1.00 19.11           H
ATOM   3986  HB  THR A 369      25.869  20.800  37.165  1.00 22.31           H
ATOM   3987  HG1 THR A 369      26.247  22.871  36.456  1.00 23.69           H
ATOM   3988 HG21 THR A 369      27.236  19.771  35.564  1.00 27.91           H
ATOM   3989 HG22 THR A 369      25.803  19.107  35.543  1.00 27.91           H
ATOM   3990 HG23 THR A 369      26.206  20.153  34.430  1.00 27.91           H
ATOM   3991  N   GLY A 370      23.276  23.547  36.229  1.00 22.47           N
ATOM   3992  CA  GLY A 370      22.804  24.707  36.965  1.00 19.10           C
ATOM   3993  C   GLY A 370      21.337  24.623  37.292  1.00 22.58           C
ATOM   3994  O   GLY A 370      20.837  23.562  37.670  1.00 21.05           O
ATOM   3995  H   GLY A 370      23.178  23.624  35.378  1.00 26.97           H
ATOM   3996  HA2 GLY A 370      23.300  24.787  37.795  1.00 22.92           H
ATOM   3997  HA3 GLY A 370      22.955  25.508  36.438  1.00 22.92           H
ATOM   3998  N   LYS A 371      20.626  25.733  37.121  1.00 16.81           N
ATOM   3999  CA  LYS A 371      19.191  25.786  37.369  1.00 23.17           C
ATOM   4000  C   LYS A 371      18.370  25.178  36.233  1.00 23.43           C
ATOM   4001  O   LYS A 371      17.208  24.857  36.437  1.00 20.45           O
ATOM   4002  CB  LYS A 371      18.766  27.239  37.597  1.00 27.72           C
ATOM   4003  CG  LYS A 371      18.785  27.681  39.072  1.00 37.63           C
ATOM   4004  CD  LYS A 371      17.884  28.911  39.277  1.00 43.87           C
ATOM   4005  CE  LYS A 371      17.674  29.325  40.755  1.00 39.28           C
ATOM   4006  NZ  LYS A 371      18.883  29.931  41.424  1.00 41.26           N1+
ATOM   4007  H   LYS A 371      20.959  26.480  36.857  1.00 20.17           H
ATOM   4008  HA  LYS A 371      18.994  25.288  38.177  1.00 27.80           H
ATOM   4009  HB2 LYS A 371      19.369  27.820  37.108  1.00 33.26           H
ATOM   4010  HB3 LYS A 371      17.861  27.354  37.267  1.00 33.26           H
ATOM   4011  HG2 LYS A 371      18.453  26.961  39.630  1.00 45.15           H
ATOM   4012  HG3 LYS A 371      19.690  27.918  39.327  1.00 45.15           H
ATOM   4013  HD2 LYS A 371      18.282  29.666  38.815  1.00 52.64           H
ATOM   4014  HD3 LYS A 371      17.011  28.722  38.899  1.00 52.64           H
ATOM   4015  HE2 LYS A 371      16.960  29.980  40.794  1.00 47.14           H
ATOM   4016  HE3 LYS A 371      17.422  28.538  41.263  1.00 47.14           H
ATOM   4017  HZ1 LYS A 371      18.690  30.144  42.266  1.00 49.51           H
ATOM   4018  HZ2 LYS A 371      19.557  29.350  41.419  1.00 49.51           H
ATOM   4019  HZ3 LYS A 371      19.134  30.667  40.990  1.00 49.51           H
ATOM   4020  N   GLY A 372      18.939  24.990  35.047  1.00 18.44           N
ATOM   4021  CA  GLY A 372      18.139  24.541  33.927  1.00 16.51           C
ATOM   4022  C   GLY A 372      17.317  25.618  33.262  1.00 15.44           C
ATOM   4023  O   GLY A 372      16.270  25.315  32.680  1.00 17.52           O
ATOM   4024  H   GLY A 372      19.772  25.114  34.871  1.00 22.13           H
ATOM   4025  HA2 GLY A 372      18.725  24.156  33.257  1.00 19.82           H
ATOM   4026  HA3 GLY A 372      17.533  23.848  34.231  1.00 19.82           H
ATOM   4027  N   VAL A 373      17.749  26.871  33.369  1.00 17.86           N
ATOM   4028  CA  VAL A 373      17.086  28.035  32.809  1.00 24.89           C
ATOM   4029  C   VAL A 373      18.193  28.974  32.348  1.00 24.02           C
ATOM   4030  O   VAL A 373      19.186  29.166  33.060  1.00 19.71           O
ATOM   4031  CB  VAL A 373      16.202  28.764  33.845  1.00 24.34           C
ATOM   4032  CG1 VAL A 373      15.528  29.999  33.231  1.00 26.33           C
ATOM   4033  CG2 VAL A 373      15.151  27.800  34.453  1.00 28.65           C
ATOM   4034  H   VAL A 373      18.470  27.078  33.790  1.00 21.43           H
ATOM   4035  HA  VAL A 373      16.544  27.779  32.046  1.00 29.87           H
ATOM   4036  HB  VAL A 373      16.768  29.072  34.570  1.00 29.20           H
ATOM   4037 HG11 VAL A 373      14.983  30.430  33.907  1.00 31.59           H
ATOM   4038 HG12 VAL A 373      16.214  30.610  32.919  1.00 31.59           H
ATOM   4039 HG13 VAL A 373      14.972  29.717  32.487  1.00 31.59           H
ATOM   4040 HG21 VAL A 373      14.613  28.286  35.098  1.00 34.38           H
ATOM   4041 HG22 VAL A 373      14.588  27.459  33.741  1.00 34.38           H
ATOM   4042 HG23 VAL A 373      15.612  27.067  34.891  1.00 34.38           H
ATOM   4043  N   VAL A 374      18.019  29.575  31.173  1.00 19.78           N
ATOM   4044  CA  VAL A 374      18.980  30.550  30.670  1.00 17.59           C
ATOM   4045  C   VAL A 374      18.392  31.948  30.745  1.00 18.29           C
ATOM   4046  O   VAL A 374      17.175  32.149  30.723  1.00 18.44           O
ATOM   4047  CB  VAL A 374      19.438  30.241  29.237  1.00 16.26           C
ATOM   4048  CG1 VAL A 374      20.342  28.992  29.228  1.00 22.12           C
ATOM   4049  CG2 VAL A 374      18.258  30.077  28.323  1.00 17.97           C
ATOM   4050  H   VAL A 374      17.353  29.435  30.648  1.00 23.73           H
ATOM   4051  HA  VAL A 374      19.766  30.532  31.239  1.00 21.11           H
ATOM   4052  HB  VAL A 374      19.963  30.988  28.910  1.00 19.52           H
ATOM   4053 HG11 VAL A 374      20.621  28.812  28.317  1.00 26.54           H
ATOM   4054 HG12 VAL A 374      21.118  29.161  29.785  1.00 26.54           H
ATOM   4055 HG13 VAL A 374      19.842  28.238  29.577  1.00 26.54           H
ATOM   4056 HG21 VAL A 374      18.577  29.883  27.428  1.00 21.56           H
ATOM   4057 HG22 VAL A 374      17.709  29.345  28.645  1.00 21.56           H
ATOM   4058 HG23 VAL A 374      17.744  30.900  28.321  1.00 21.56           H
ATOM   4059  N   HIS A 375      19.285  32.919  30.861  1.00 20.37           N
ATOM   4060  CA  HIS A 375      18.942  34.337  30.859  1.00 17.96           C
ATOM   4061  C   HIS A 375      19.923  35.079  29.954  1.00 25.34           C
ATOM   4062  O   HIS A 375      21.066  34.649  29.802  1.00 17.94           O
ATOM   4063  CB  HIS A 375      19.004  34.926  32.279  1.00 25.12           C
ATOM   4064  CG  HIS A 375      20.307  34.681  32.983  1.00 28.84           C
ATOM   4065  ND1 HIS A 375      21.389  35.523  32.855  1.00 36.68           N
ATOM   4066  CD2 HIS A 375      20.713  33.671  33.797  1.00 30.94           C
ATOM   4067  CE1 HIS A 375      22.399  35.053  33.568  1.00 32.88           C
ATOM   4068  NE2 HIS A 375      22.013  33.930  34.151  1.00 40.83           N
ATOM   4069  H   HIS A 375      20.129  32.777  30.946  1.00 24.44           H
ATOM   4070  HA  HIS A 375      18.045  34.457  30.511  1.00 21.55           H
ATOM   4071  HB2 HIS A 375      18.299  34.528  32.813  1.00 30.15           H
ATOM   4072  HB3 HIS A 375      18.873  35.886  32.225  1.00 30.15           H
ATOM   4073  HD1 HIS A 375      21.405  36.245  32.387  1.00 44.01           H
ATOM   4074  HD2 HIS A 375      20.202  32.944  34.070  1.00 37.13           H
ATOM   4075  HE1 HIS A 375      23.238  35.447  33.649  1.00 39.45           H
ATOM   4076  N   ASP A 376      19.500  36.223  29.402  1.00 18.89           N
ATOM   4077  CA  ASP A 376      20.410  37.052  28.619  1.00 20.98           C
ATOM   4078  C   ASP A 376      21.632  37.445  29.435  1.00 21.61           C
ATOM   4079  O   ASP A 376      21.527  37.822  30.602  1.00 17.83           O
ATOM   4080  CB  ASP A 376      19.725  38.330  28.150  1.00 19.38           C
ATOM   4081  CG  ASP A 376      18.567  38.081  27.195  1.00 29.55           C
ATOM   4082  OD1 ASP A 376      18.364  36.956  26.714  1.00 26.06           O
ATOM   4083  OD2 ASP A 376      17.858  39.050  26.898  1.00 30.10           O1-
ATOM   4084  H   ASP A 376      18.701  36.534  29.468  1.00 22.66           H
ATOM   4085  HA  ASP A 376      20.707  36.558  27.839  1.00 25.17           H
ATOM   4086  HB2 ASP A 376      19.378  38.801  28.923  1.00 23.25           H
ATOM   4087  HB3 ASP A 376      20.376  38.884  27.691  1.00 23.25           H
ATOM   4088  N   ASP A 377      22.801  37.427  28.812  1.00 18.10           N
ATOM   4089  CA  ASP A 377      23.993  37.869  29.539  1.00 28.32           C
ATOM   4090  C   ASP A 377      25.104  38.135  28.540  1.00 26.68           C
ATOM   4091  O   ASP A 377      25.162  37.497  27.486  1.00 19.15           O
ATOM   4092  CB  ASP A 377      24.466  36.838  30.580  1.00 24.31           C
ATOM   4093  CG  ASP A 377      25.548  37.392  31.541  1.00 27.91           C
ATOM   4094  OD1 ASP A 377      25.472  38.572  31.926  1.00 26.81           O
ATOM   4095  OD2 ASP A 377      26.460  36.636  31.936  1.00 28.18           O1-
ATOM   4096  H   ASP A 377      22.934  37.174  28.001  1.00 21.73           H
ATOM   4097  HA  ASP A 377      23.795  38.698  30.001  1.00 33.99           H
ATOM   4098  HB2 ASP A 377      23.706  36.560  31.115  1.00 29.17           H
ATOM   4099  HB3 ASP A 377      24.841  36.073  30.117  1.00 29.17           H
ATOM   4100  N   MET A 378      25.973  39.095  28.890  1.00 22.78           N
ATOM   4101  CA  MET A 378      27.132  39.488  28.095  1.00 18.45           C
ATOM   4102  C   MET A 378      26.695  40.299  26.892  1.00 19.50           C
ATOM   4103  O   MET A 378      25.497  40.492  26.655  1.00 20.62           O
ATOM   4104  CB  MET A 378      27.948  38.278  27.629  1.00 21.28           C
ATOM   4105  CG  MET A 378      28.387  37.357  28.762  1.00 25.59           C
ATOM   4106  SD  MET A 378      29.564  36.108  28.226  1.00 26.09           S
ATOM   4107  CE  MET A 378      28.605  35.263  27.012  1.00 23.94           C
ATOM   4108  H   MET A 378      25.901  39.549  29.617  1.00 27.34           H
ATOM   4109  HA  MET A 378      27.711  40.038  28.645  1.00 22.15           H
ATOM   4110  HB2 MET A 378      27.409  37.756  27.014  1.00 25.53           H
ATOM   4111  HB3 MET A 378      28.746  38.595  27.178  1.00 25.53           H
ATOM   4112  HG2 MET A 378      28.809  37.889  29.456  1.00 30.71           H
ATOM   4113  HG3 MET A 378      27.609  36.902  29.119  1.00 30.71           H
ATOM   4114  HE1 MET A 378      29.136  34.546  26.633  1.00 28.72           H
ATOM   4115  HE2 MET A 378      27.811  34.900  27.434  1.00 28.72           H
ATOM   4116  HE3 MET A 378      28.352  35.891  26.317  1.00 28.72           H
ATOM   4117  N   GLU A 379      27.668  40.782  26.133  1.00 21.83           N
ATOM   4118  CA  GLU A 379      27.390  41.682  25.019  1.00 23.67           C
ATOM   4119  C   GLU A 379      26.806  40.896  23.844  1.00 17.82           C
ATOM   4120  O   GLU A 379      27.215  39.764  23.558  1.00 17.75           O
ATOM   4121  CB  GLU A 379      28.683  42.408  24.639  1.00 20.38           C
ATOM   4122  CG  GLU A 379      28.706  43.272  23.377  1.00 29.93           C
ATOM   4123  CD  GLU A 379      30.073  43.991  23.203  1.00 38.11           C
ATOM   4124  OE1 GLU A 379      30.285  44.978  23.951  1.00 39.04           O
ATOM   4125  OE2 GLU A 379      30.937  43.570  22.353  1.00 31.30           O1-
ATOM   4126  H   GLU A 379      28.503  40.605  26.241  1.00 26.20           H
ATOM   4127  HA  GLU A 379      26.739  42.345  25.296  1.00 28.40           H
ATOM   4128  HB2 GLU A 379      28.923  42.988  25.378  1.00 24.46           H
ATOM   4129  HB3 GLU A 379      29.375  41.737  24.530  1.00 24.46           H
ATOM   4130  HG2 GLU A 379      28.558  42.710  22.601  1.00 35.92           H
ATOM   4131  HG3 GLU A 379      28.013  43.948  23.439  1.00 35.92           H
ATOM   4132  N   CYS A 380      25.798  41.480  23.209  1.00 15.26           N
ATOM   4133  CA  CYS A 380      25.130  40.842  22.079  1.00 15.14           C
ATOM   4134  C   CYS A 380      26.001  40.848  20.832  1.00 17.78           C
ATOM   4135  O   CYS A 380      26.707  41.820  20.534  1.00 21.28           O
ATOM   4136  CB  CYS A 380      23.792  41.541  21.818  1.00 14.86           C
ATOM   4137  SG  CYS A 380      22.699  40.660  20.708  1.00 15.27           S
ATOM   4138  H   CYS A 380      25.479  42.252  23.413  1.00 18.32           H
ATOM   4139  HA  CYS A 380      24.943  39.918  22.306  1.00 18.17           H
ATOM   4140  HB2 CYS A 380      23.328  41.649  22.663  1.00 17.83           H
ATOM   4141  HB3 CYS A 380      23.967  42.412  21.428  1.00 17.83           H
ATOM   4142  HG  CYS A 380      23.244  40.528  19.647  1.00 18.33           H
ATOM   4143  N   SER A 381      25.981  39.720  20.118  1.00 17.25           N
ATOM   4144  CA  SER A 381      26.612  39.594  18.804  1.00 14.63           C
ATOM   4145  C   SER A 381      25.642  39.183  17.703  1.00 15.09           C
ATOM   4146  O   SER A 381      25.895  39.498  16.548  1.00 17.88           O
ATOM   4147  CB  SER A 381      27.745  38.558  18.853  1.00 16.55           C
ATOM   4148  OG  SER A 381      27.265  37.325  19.416  1.00 14.83           O
ATOM   4149  H   SER A 381      25.599  38.996  20.382  1.00 20.70           H
ATOM   4150  HA  SER A 381      26.999  40.449  18.558  1.00 17.55           H
ATOM   4151  HB2 SER A 381      28.064  38.393  17.952  1.00 19.86           H
ATOM   4152  HB3 SER A 381      28.465  38.900  19.405  1.00 19.86           H
ATOM   4153  HG  SER A 381      26.638  37.020  18.947  1.00 17.80           H
ATOM   4154  N   HIS A 382      24.559  38.483  18.030  1.00 15.81           N
ATOM   4155  CA  HIS A 382      23.649  37.870  17.070  1.00 11.22           C
ATOM   4156  C   HIS A 382      22.467  38.803  16.825  1.00 13.55           C
ATOM   4157  O   HIS A 382      21.905  39.365  17.779  1.00 17.31           O
ATOM   4158  CB  HIS A 382      23.106  36.545  17.613  1.00 14.46           C
ATOM   4159  CG  HIS A 382      24.051  35.396  17.563  1.00 16.11           C
ATOM   4160  ND1 HIS A 382      25.302  35.444  18.129  1.00 14.47           N
ATOM   4161  CD2 HIS A 382      23.910  34.142  17.077  1.00 16.78           C
ATOM   4162  CE1 HIS A 382      25.907  34.290  17.981  1.00 14.43           C
ATOM   4163  NE2 HIS A 382      25.081  33.471  17.352  1.00 17.84           N
ATOM   4164  H   HIS A 382      24.321  38.345  18.844  1.00 18.97           H
ATOM   4165  HA  HIS A 382      24.107  37.708  16.230  1.00 13.47           H
ATOM   4166  HB2 HIS A 382      22.323  36.299  17.097  1.00 17.35           H
ATOM   4167  HB3 HIS A 382      22.854  36.674  18.541  1.00 17.35           H
ATOM   4168  HD1 HIS A 382      25.641  36.131  18.519  1.00 17.37           H
ATOM   4169  HD2 HIS A 382      23.163  33.797  16.643  1.00 20.13           H
ATOM   4170  HE1 HIS A 382      26.766  34.083  18.270  1.00 17.31           H
ATOM   4171  N   TYR A 383      22.086  38.953  15.558  1.00 15.39           N
ATOM   4172  CA  TYR A 383      20.942  39.773  15.168  1.00 13.57           C
ATOM   4173  C   TYR A 383      20.252  39.127  13.979  1.00 12.38           C
ATOM   4174  O   TYR A 383      20.887  38.425  13.179  1.00 16.85           O
ATOM   4175  CB  TYR A 383      21.367  41.217  14.788  1.00 14.54           C
ATOM   4176  CG  TYR A 383      22.113  41.927  15.863  1.00 16.65           C
ATOM   4177  CD1 TYR A 383      21.477  42.816  16.709  1.00 15.12           C
ATOM   4178  CD2 TYR A 383      23.450  41.691  16.051  1.00 17.33           C
ATOM   4179  CE1 TYR A 383      22.165  43.460  17.719  1.00 18.18           C
ATOM   4180  CE2 TYR A 383      24.149  42.297  17.067  1.00 14.35           C
ATOM   4181  CZ  TYR A 383      23.495  43.203  17.889  1.00 17.34           C
ATOM   4182  OH  TYR A 383      24.165  43.834  18.903  1.00 18.01           O
ATOM   4183  H   TYR A 383      22.484  38.582  14.893  1.00 18.46           H
ATOM   4184  HA  TYR A 383      20.311  39.820  15.903  1.00 16.28           H
ATOM   4185  HB2 TYR A 383      21.939  41.179  14.006  1.00 17.44           H
ATOM   4186  HB3 TYR A 383      20.571  41.735  14.588  1.00 17.44           H
ATOM   4187  HD1 TYR A 383      20.571  42.989  16.592  1.00 18.14           H
ATOM   4188  HD2 TYR A 383      23.886  41.081  15.500  1.00 20.80           H
ATOM   4189  HE1 TYR A 383      21.726  44.057  18.281  1.00 21.82           H
ATOM   4190  HE2 TYR A 383      25.057  42.131  17.178  1.00 17.22           H
ATOM   4191  HH  TYR A 383      23.640  44.336  19.325  1.00 21.62           H
ATOM   4192  N   MET A 384      18.946  39.369  13.868  1.00 12.44           N
ATOM   4193  CA  MET A 384      18.205  38.865  12.728  1.00 15.06           C
ATOM   4194  C   MET A 384      16.958  39.717  12.480  1.00 14.32           C
ATOM   4195  O   MET A 384      16.218  40.050  13.406  1.00 17.16           O
ATOM   4196  CB  MET A 384      17.838  37.393  12.983  1.00 15.07           C
ATOM   4197  CG  MET A 384      17.187  36.678  11.811  1.00 13.72           C
ATOM   4198  SD  MET A 384      16.958  34.918  12.137  1.00 17.53           S
ATOM   4199  CE  MET A 384      15.679  34.869  13.338  1.00 18.00           C
ATOM   4200  H   MET A 384      18.477  39.817  14.433  1.00 14.92           H
ATOM   4201  HA  MET A 384      18.772  38.900  11.941  1.00 18.07           H
ATOM   4202  HB2 MET A 384      18.647  36.908  13.207  1.00 18.09           H
ATOM   4203  HB3 MET A 384      17.219  37.354  13.729  1.00 18.09           H
ATOM   4204  HG2 MET A 384      16.316  37.071  11.643  1.00 16.47           H
ATOM   4205  HG3 MET A 384      17.752  36.770  11.028  1.00 16.47           H
ATOM   4206  HE1 MET A 384      15.497  33.944  13.567  1.00 21.60           H
ATOM   4207  HE2 MET A 384      15.968  35.355  14.126  1.00 21.60           H
ATOM   4208  HE3 MET A 384      14.883  35.281  12.968  1.00 21.60           H
ATOM   4209  N   LYS A 385      16.706  40.002  11.210  1.00 15.98           N
ATOM   4210  CA  LYS A 385      15.535  40.777  10.811  1.00 19.27           C
ATOM   4211  C   LYS A 385      14.271  40.038  11.237  1.00 21.25           C
ATOM   4212  O   LYS A 385      14.219  38.810  11.241  1.00 24.64           O
ATOM   4213  CB  LYS A 385      15.592  41.019   9.285  1.00 21.74           C
ATOM   4214  CG  LYS A 385      14.641  42.044   8.697  1.00 30.39           C
ATOM   4215  CD  LYS A 385      14.923  42.276   7.212  1.00 27.14           C
ATOM   4216  CE  LYS A 385      14.551  41.034   6.395  1.00 35.35           C
ATOM   4217  NZ  LYS A 385      14.421  41.240   4.879  1.00 39.92           N1+
ATOM   4218  H   LYS A 385      17.203  39.757  10.552  1.00 19.18           H
ATOM   4219  HA  LYS A 385      15.551  41.638  11.258  1.00 23.13           H
ATOM   4220  HB2 LYS A 385      16.491  41.306   9.062  1.00 26.09           H
ATOM   4221  HB3 LYS A 385      15.410  40.176   8.842  1.00 26.09           H
ATOM   4222  HG2 LYS A 385      13.730  41.724   8.787  1.00 36.47           H
ATOM   4223  HG3 LYS A 385      14.750  42.887   9.163  1.00 36.47           H
ATOM   4224  HD2 LYS A 385      14.391  43.023   6.895  1.00 32.57           H
ATOM   4225  HD3 LYS A 385      15.868  42.455   7.086  1.00 32.57           H
ATOM   4226  HE2 LYS A 385      15.234  40.360   6.538  1.00 42.42           H
ATOM   4227  HE3 LYS A 385      13.698  40.702   6.716  1.00 42.42           H
ATOM   4228  HZ1 LYS A 385      14.204  40.472   4.485  1.00 47.90           H
ATOM   4229  HZ2 LYS A 385      13.788  41.842   4.708  1.00 47.90           H
ATOM   4230  HZ3 LYS A 385      15.193  41.529   4.544  1.00 47.90           H
ATOM   4231  N   ASN A 386      13.279  40.788  11.685  1.00 23.65           N
ATOM   4232  CA  ASN A 386      11.984  40.200  11.989  1.00 26.76           C
ATOM   4233  C   ASN A 386      11.349  39.713  10.697  1.00 26.45           C
ATOM   4234  O   ASN A 386      11.224  40.467   9.739  1.00 25.44           O
ATOM   4235  CB  ASN A 386      11.088  41.231  12.674  1.00 30.50           C
ATOM   4236  CG  ASN A 386       9.708  40.649  13.090  1.00 31.65           C
ATOM   4237  OD1 ASN A 386       8.995  40.069  12.269  1.00 30.33           O
ATOM   4238  ND2 ASN A 386       9.364  40.789  14.374  1.00 35.27           N
ATOM   4239  H   ASN A 386      13.328  41.636  11.822  1.00 28.38           H
ATOM   4240  HA  ASN A 386      12.100  39.443  12.584  1.00 32.11           H
ATOM   4241  HB2 ASN A 386      11.531  41.552  13.475  1.00 36.60           H
ATOM   4242  HB3 ASN A 386      10.930  41.968  12.064  1.00 36.60           H
ATOM   4243 HD21 ASN A 386       8.610  40.483  14.652  1.00 42.33           H
ATOM   4244 HD22 ASN A 386       9.896  41.184  14.921  1.00 42.33           H
ATOM   4245  N   PHE A 387      10.965  38.443  10.655  1.00 24.10           N
ATOM   4246  CA  PHE A 387      10.511  37.846   9.399  1.00 28.75           C
ATOM   4247  C   PHE A 387       9.213  38.486   8.925  1.00 28.57           C
ATOM   4248  O   PHE A 387       8.961  38.549   7.719  1.00 30.09           O
ATOM   4249  CB  PHE A 387      10.322  36.326   9.577  1.00 30.26           C
ATOM   4250  CG  PHE A 387      10.058  35.581   8.300  1.00 37.10           C
ATOM   4251  CD1 PHE A 387      11.112  35.104   7.529  1.00 36.43           C
ATOM   4252  CD2 PHE A 387       8.758  35.324   7.870  1.00 43.69           C
ATOM   4253  CE1 PHE A 387      10.868  34.420   6.337  1.00 34.91           C
ATOM   4254  CE2 PHE A 387       8.519  34.641   6.670  1.00 32.25           C
ATOM   4255  CZ  PHE A 387       9.568  34.173   5.931  1.00 30.18           C
ATOM   4256  H   PHE A 387      10.956  37.908  11.329  1.00 28.92           H
ATOM   4257  HA  PHE A 387      11.185  37.990   8.717  1.00 34.50           H
ATOM   4258  HB2 PHE A 387      11.127  35.956   9.973  1.00 36.31           H
ATOM   4259  HB3 PHE A 387       9.567  36.173  10.168  1.00 36.31           H
ATOM   4260  HD1 PHE A 387      11.988  35.262   7.799  1.00 43.72           H
ATOM   4261  HD2 PHE A 387       8.039  35.636   8.371  1.00 52.43           H
ATOM   4262  HE1 PHE A 387      11.580  34.105   5.829  1.00 41.89           H
ATOM   4263  HE2 PHE A 387       7.646  34.476   6.395  1.00 38.70           H
ATOM   4264  HZ  PHE A 387       9.409  33.717   5.136  1.00 36.21           H
ATOM   4265  N   ASP A 388       8.394  38.964   9.853  1.00 23.02           N
ATOM   4266  CA  ASP A 388       7.097  39.533   9.540  1.00 34.56           C
ATOM   4267  C   ASP A 388       7.140  41.040   9.304  1.00 37.97           C
ATOM   4268  O   ASP A 388       6.096  41.615   8.987  1.00 37.63           O
ATOM   4269  CB  ASP A 388       6.099  39.248  10.672  1.00 40.52           C
ATOM   4270  CG  ASP A 388       5.708  37.780  10.769  1.00 39.08           C
ATOM   4271  OD1 ASP A 388       5.420  37.330  11.893  1.00 45.42           O
ATOM   4272  OD2 ASP A 388       5.700  37.082   9.737  1.00 41.47           O1-
ATOM   4273  H   ASP A 388       8.576  38.969  10.693  1.00 27.63           H
ATOM   4274  HA  ASP A 388       6.759  39.116   8.732  1.00 41.47           H
ATOM   4275  HB2 ASP A 388       6.498  39.508  11.517  1.00 48.62           H
ATOM   4276  HB3 ASP A 388       5.291  39.763  10.516  1.00 48.62           H
ATOM   4277  N   VAL A 389       8.287  41.706   9.488  1.00 34.91           N
ATOM   4278  CA  VAL A 389       8.369  43.133   9.184  1.00 35.37           C
ATOM   4279  C   VAL A 389       8.575  43.279   7.689  1.00 36.91           C
ATOM   4280  O   VAL A 389       9.453  42.635   7.098  1.00 39.41           O
ATOM   4281  CB  VAL A 389       9.490  43.835   9.980  1.00 35.38           C
ATOM   4282  CG1 VAL A 389      10.915  43.388   9.553  1.00 39.21           C
ATOM   4283  CG2 VAL A 389       9.386  45.344   9.812  1.00 39.38           C
ATOM   4284  H   VAL A 389       9.017  41.359   9.781  1.00 41.89           H
ATOM   4285  HA  VAL A 389       7.527  43.555   9.415  1.00 42.44           H
ATOM   4286  HB  VAL A 389       9.383  43.631  10.923  1.00 42.45           H
ATOM   4287 HG11 VAL A 389      11.569  43.864  10.089  1.00 47.05           H
ATOM   4288 HG12 VAL A 389      11.002  42.432   9.696  1.00 47.05           H
ATOM   4289 HG13 VAL A 389      11.042  43.595   8.614  1.00 47.05           H
ATOM   4290 HG21 VAL A 389      10.096  45.767  10.319  1.00 47.25           H
ATOM   4291 HG22 VAL A 389       9.473  45.563   8.872  1.00 47.25           H
ATOM   4292 HG23 VAL A 389       8.523  45.638  10.143  1.00 47.25           H
ATOM   4293  N   GLY A 390       7.731  44.085   7.063  1.00 37.68           N
ATOM   4294  CA  GLY A 390       7.860  44.388   5.656  1.00 34.08           C
ATOM   4295  C   GLY A 390       8.799  45.551   5.419  1.00 40.74           C
ATOM   4296  O   GLY A 390       9.615  45.917   6.268  1.00 36.13           O
ATOM   4297  H   GLY A 390       7.064  44.474   7.442  1.00 45.21           H
ATOM   4298  HA2 GLY A 390       8.203  43.612   5.186  1.00 40.90           H
ATOM   4299  HA3 GLY A 390       6.990  44.613   5.290  1.00 40.90           H
ATOM   4300  N   HIS A 391       8.688  46.122   4.219  1.00 36.15           N
ATOM   4301  CA  HIS A 391       9.487  47.279   3.856  1.00 35.66           C
ATOM   4302  C   HIS A 391       9.137  48.472   4.735  1.00 37.21           C
ATOM   4303  O   HIS A 391       7.967  48.767   4.990  1.00 34.16           O
ATOM   4304  CB  HIS A 391       9.271  47.633   2.389  1.00 36.13           C
ATOM   4305  CG  HIS A 391       9.993  48.874   1.965  1.00 34.80           C
ATOM   4306  ND1 HIS A 391      11.361  48.918   1.807  1.00 37.78           N
ATOM   4307  CD2 HIS A 391       9.543  50.124   1.691  1.00 34.46           C
ATOM   4308  CE1 HIS A 391      11.721  50.135   1.442  1.00 35.73           C
ATOM   4309  NE2 HIS A 391      10.638  50.887   1.369  1.00 35.23           N
ATOM   4310  H   HIS A 391       8.155  45.854   3.600  1.00 43.38           H
ATOM   4311  HA  HIS A 391      10.426  47.073   3.984  1.00 42.79           H
ATOM   4312  HB2 HIS A 391       8.323  47.773   2.236  1.00 43.36           H
ATOM   4313  HB3 HIS A 391       9.589  46.900   1.839  1.00 43.36           H
ATOM   4314  HD2 HIS A 391       8.659  50.410   1.716  1.00 41.35           H
ATOM   4315  HE1 HIS A 391      12.591  50.417   1.270  1.00 42.88           H
ATOM   4316  HE2 HIS A 391      10.620  51.718   1.148  1.00 42.28           H
ATOM   4317  N   VAL A 392      10.173  49.164   5.189  1.00 31.75           N
ATOM   4318  CA  VAL A 392      10.025  50.332   6.042  1.00 27.25           C
ATOM   4319  C   VAL A 392      10.900  51.416   5.428  1.00 33.14           C
ATOM   4320  O   VAL A 392      12.130  51.265   5.408  1.00 28.35           O
ATOM   4321  CB  VAL A 392      10.447  50.045   7.489  1.00 36.12           C
ATOM   4322  CG1 VAL A 392      10.279  51.288   8.339  1.00 33.72           C
ATOM   4323  CG2 VAL A 392       9.626  48.892   8.056  1.00 30.62           C
ATOM   4324  H   VAL A 392      10.992  48.970   5.012  1.00 38.10           H
ATOM   4325  HA  VAL A 392       9.102  50.631   6.037  1.00 32.70           H
ATOM   4326  HB  VAL A 392      11.383  49.790   7.505  1.00 43.34           H
ATOM   4327 HG11 VAL A 392      10.550  51.087   9.248  1.00 40.46           H
ATOM   4328 HG12 VAL A 392      10.835  51.996   7.976  1.00 40.46           H
ATOM   4329 HG13 VAL A 392       9.347  51.558   8.323  1.00 40.46           H
ATOM   4330 HG21 VAL A 392       9.906  48.725   8.969  1.00 36.74           H
ATOM   4331 HG22 VAL A 392       8.687  49.134   8.036  1.00 36.74           H
ATOM   4332 HG23 VAL A 392       9.777  48.102   7.514  1.00 36.74           H
ATOM   4333  N   PRO A 393      10.330  52.495   4.892  1.00 30.83           N
ATOM   4334  CA  PRO A 393      11.167  53.604   4.414  1.00 30.01           C
ATOM   4335  C   PRO A 393      11.922  54.205   5.585  1.00 28.86           C
ATOM   4336  O   PRO A 393      11.361  54.384   6.673  1.00 23.51           O
ATOM   4337  CB  PRO A 393      10.154  54.598   3.830  1.00 34.50           C
ATOM   4338  CG  PRO A 393       8.850  53.804   3.705  1.00 39.32           C
ATOM   4339  CD  PRO A 393       8.891  52.814   4.822  1.00 32.26           C
ATOM   4340  HA  PRO A 393      11.785  53.310   3.727  1.00 36.01           H
ATOM   4341  HB2 PRO A 393      10.043  55.347   4.436  1.00 41.40           H
ATOM   4342  HB3 PRO A 393      10.456  54.901   2.960  1.00 41.40           H
ATOM   4343  HG2 PRO A 393       8.092  54.402   3.804  1.00 47.19           H
ATOM   4344  HG3 PRO A 393       8.822  53.353   2.847  1.00 47.19           H
ATOM   4345  HD2 PRO A 393       8.589  53.220   5.650  1.00 38.72           H
ATOM   4346  HD3 PRO A 393       8.375  52.024   4.598  1.00 38.72           H
ATOM   4347  N   ILE A 394      13.219  54.462   5.368  1.00 21.04           N
ATOM   4348  CA  ILE A 394      14.088  55.103   6.348  1.00 23.03           C
ATOM   4349  C   ILE A 394      14.876  56.208   5.658  1.00 25.29           C
ATOM   4350  O   ILE A 394      15.520  55.968   4.639  1.00 22.36           O
ATOM   4351  CB  ILE A 394      15.048  54.101   7.013  1.00 28.49           C
ATOM   4352  CG1 ILE A 394      14.252  53.059   7.804  1.00 25.94           C
ATOM   4353  CG2 ILE A 394      16.035  54.833   7.924  1.00 15.70           C
ATOM   4354  CD1 ILE A 394      15.088  52.016   8.433  1.00 28.69           C
ATOM   4355  H   ILE A 394      13.625  54.266   4.636  1.00 25.24           H
ATOM   4356  HA  ILE A 394      13.543  55.506   7.042  1.00 27.64           H
ATOM   4357  HB  ILE A 394      15.549  53.645   6.318  1.00 34.18           H
ATOM   4358 HG12 ILE A 394      13.762  53.511   8.510  1.00 31.13           H
ATOM   4359 HG13 ILE A 394      13.631  52.618   7.204  1.00 31.13           H
ATOM   4360 HG21 ILE A 394      16.630  54.184   8.331  1.00 18.84           H
ATOM   4361 HG22 ILE A 394      16.547  55.464   7.393  1.00 18.84           H
ATOM   4362 HG23 ILE A 394      15.539  55.305   8.611  1.00 18.84           H
ATOM   4363 HD11 ILE A 394      14.515  51.399   8.912  1.00 34.42           H
ATOM   4364 HD12 ILE A 394      15.577  51.545   7.740  1.00 34.42           H
ATOM   4365 HD13 ILE A 394      15.709  52.438   9.048  1.00 34.42           H
ATOM   4366  N   ARG A 395      14.830  57.408   6.226  1.00 18.98           N
ATOM   4367  CA  ARG A 395      15.585  58.563   5.763  1.00 21.46           C
ATOM   4368  C   ARG A 395      16.871  58.780   6.538  1.00 16.72           C
ATOM   4369  O   ARG A 395      17.859  59.244   5.962  1.00 19.11           O
ATOM   4370  CB  ARG A 395      14.739  59.847   5.882  1.00 29.74           C
ATOM   4371  CG  ARG A 395      13.449  59.891   5.093  1.00 40.81           C
ATOM   4372  CD  ARG A 395      12.263  59.488   5.965  1.00 47.33           C
ATOM   4373  NE  ARG A 395      11.009  60.134   5.568  1.00 49.93           N
ATOM   4374  CZ  ARG A 395       9.913  60.169   6.325  1.00 48.82           C
ATOM   4375  NH1 ARG A 395       9.920  59.594   7.524  1.00 52.02           N
ATOM   4376  NH2 ARG A 395       8.804  60.776   5.883  1.00 54.84           N1+
ATOM   4377  H   ARG A 395      14.345  57.583   6.914  1.00 22.77           H
ATOM   4378  HA  ARG A 395      15.814  58.438   4.829  1.00 25.75           H
ATOM   4379  HB2 ARG A 395      14.508  59.972   6.816  1.00 35.69           H
ATOM   4380  HB3 ARG A 395      15.282  60.595   5.585  1.00 35.69           H
ATOM   4381  HG2 ARG A 395      13.299  60.793   4.770  1.00 48.97           H
ATOM   4382  HG3 ARG A 395      13.506  59.271   4.349  1.00 48.97           H
ATOM   4383  HD2 ARG A 395      12.137  58.528   5.902  1.00 56.79           H
ATOM   4384  HD3 ARG A 395      12.449  59.737   6.884  1.00 56.79           H
ATOM   4385  HE  ARG A 395      10.992  60.551   4.816  1.00 59.92           H
ATOM   4386 HH11 ARG A 395      10.631  59.202   7.808  1.00 62.43           H
ATOM   4387 HH12 ARG A 395       9.215  59.614   8.015  1.00 62.43           H
ATOM   4388 HH21 ARG A 395       8.798  61.149   5.108  1.00 65.80           H
ATOM   4389 HH22 ARG A 395       8.100  60.798   6.376  1.00 65.80           H
ATOM   4390  N   LEU A 396      16.884  58.465   7.837  1.00 17.26           N
ATOM   4391  CA  LEU A 396      18.119  58.532   8.603  1.00 20.69           C
ATOM   4392  C   LEU A 396      19.230  57.848   7.798  1.00 20.66           C
ATOM   4393  O   LEU A 396      19.117  56.640   7.507  1.00 18.69           O
ATOM   4394  CB  LEU A 396      17.986  57.825   9.949  1.00 24.32           C
ATOM   4395  CG  LEU A 396      16.883  58.353  10.889  1.00 29.22           C
ATOM   4396  CD1 LEU A 396      16.776  57.425  12.073  1.00 25.91           C
ATOM   4397  CD2 LEU A 396      17.159  59.794  11.346  1.00 29.82           C
ATOM   4398  H   LEU A 396      16.197  58.213   8.288  1.00 20.71           H
ATOM   4399  HA  LEU A 396      18.365  59.457   8.755  1.00 24.82           H
ATOM   4400  HB2 LEU A 396      17.800  56.887   9.784  1.00 29.18           H
ATOM   4401  HB3 LEU A 396      18.830  57.907  10.421  1.00 29.18           H
ATOM   4402  HG  LEU A 396      16.034  58.343  10.419  1.00 35.07           H
ATOM   4403 HD11 LEU A 396      16.083  57.752  12.668  1.00 31.09           H
ATOM   4404 HD12 LEU A 396      16.549  56.536  11.758  1.00 31.09           H
ATOM   4405 HD13 LEU A 396      17.628  57.405  12.536  1.00 31.09           H
ATOM   4406 HD21 LEU A 396      16.442  60.082  11.932  1.00 35.78           H
ATOM   4407 HD22 LEU A 396      18.005  59.818  11.821  1.00 35.78           H
ATOM   4408 HD23 LEU A 396      17.201  60.370  10.566  1.00 35.78           H
ATOM   4409  N   PRO A 397      20.299  58.561   7.436  1.00 17.48           N
ATOM   4410  CA  PRO A 397      21.281  57.996   6.467  1.00 19.98           C
ATOM   4411  C   PRO A 397      22.001  56.731   6.916  1.00 20.28           C
ATOM   4412  O   PRO A 397      22.110  55.769   6.133  1.00 17.82           O
ATOM   4413  CB  PRO A 397      22.279  59.147   6.299  1.00 26.28           C
ATOM   4414  CG  PRO A 397      21.581  60.367   6.670  1.00 27.21           C
ATOM   4415  CD  PRO A 397      20.563  59.995   7.695  1.00 20.98           C
ATOM   4416  HA  PRO A 397      20.848  57.827   5.616  1.00 23.98           H
ATOM   4417  HB2 PRO A 397      23.039  59.001   6.884  1.00 31.54           H
ATOM   4418  HB3 PRO A 397      22.567  59.190   5.374  1.00 31.54           H
ATOM   4419  HG2 PRO A 397      22.216  61.000   7.041  1.00 32.65           H
ATOM   4420  HG3 PRO A 397      21.149  60.742   5.887  1.00 32.65           H
ATOM   4421  HD2 PRO A 397      20.923  60.115   8.587  1.00 25.17           H
ATOM   4422  HD3 PRO A 397      19.753  60.514   7.568  1.00 25.17           H
ATOM   4423  N   ARG A 398      22.627  56.744   8.096  1.00 16.98           N
ATOM   4424  CA  ARG A 398      23.394  55.574   8.509  1.00 15.61           C
ATOM   4425  C   ARG A 398      22.488  54.375   8.756  1.00 14.61           C
ATOM   4426  O   ARG A 398      22.860  53.232   8.442  1.00 16.86           O
ATOM   4427  CB  ARG A 398      24.196  55.894   9.762  1.00 20.99           C
ATOM   4428  CG  ARG A 398      25.097  57.127   9.663  1.00 31.81           C
ATOM   4429  CD  ARG A 398      26.406  56.925  10.428  1.00 33.47           C
ATOM   4430  NE  ARG A 398      27.151  55.852   9.763  1.00 50.64           N
ATOM   4431  CZ  ARG A 398      28.351  55.420  10.130  1.00 41.63           C
ATOM   4432  NH1 ARG A 398      28.956  55.974  11.179  1.00 50.76           N
ATOM   4433  NH2 ARG A 398      28.938  54.429   9.466  1.00 45.84           N1+
ATOM   4434  H   ARG A 398      22.623  57.396   8.656  1.00 20.38           H
ATOM   4435  HA  ARG A 398      24.018  55.339   7.805  1.00 18.73           H
ATOM   4436  HB2 ARG A 398      23.577  56.042  10.494  1.00 25.19           H
ATOM   4437  HB3 ARG A 398      24.764  55.134   9.966  1.00 25.19           H
ATOM   4438  HG2 ARG A 398      25.311  57.294   8.732  1.00 38.17           H
ATOM   4439  HG3 ARG A 398      24.636  57.891  10.045  1.00 38.17           H
ATOM   4440  HD2 ARG A 398      26.934  57.738  10.403  1.00 40.16           H
ATOM   4441  HD3 ARG A 398      26.219  56.660  11.342  1.00 40.16           H
ATOM   4442  HE  ARG A 398      26.783  55.475   9.084  1.00 60.77           H
ATOM   4443 HH11 ARG A 398      28.572  56.612  11.610  1.00 60.91           H
ATOM   4444 HH12 ARG A 398      29.734  55.697  11.422  1.00 60.91           H
ATOM   4445 HH21 ARG A 398      28.545  54.073   8.789  1.00 55.01           H
ATOM   4446 HH22 ARG A 398      29.716  54.153   9.706  1.00 55.01           H
ATOM   4447  N   THR A 399      21.279  54.628   9.270  1.00 16.44           N
ATOM   4448  CA  THR A 399      20.316  53.567   9.541  1.00 16.58           C
ATOM   4449  C   THR A 399      19.780  52.994   8.243  1.00 16.79           C
ATOM   4450  O   THR A 399      19.664  51.771   8.109  1.00 16.30           O
ATOM   4451  CB  THR A 399      19.183  54.111  10.425  1.00 18.24           C
ATOM   4452  OG1 THR A 399      19.737  54.686  11.601  1.00 19.98           O
ATOM   4453  CG2 THR A 399      18.197  52.992  10.822  1.00 22.75           C
ATOM   4454  H   THR A 399      20.995  55.415   9.470  1.00 19.73           H
ATOM   4455  HA  THR A 399      20.759  52.852  10.025  1.00 19.89           H
ATOM   4456  HB  THR A 399      18.693  54.790   9.936  1.00 21.88           H
ATOM   4457  HG1 THR A 399      20.255  55.315  11.396  1.00 23.98           H
ATOM   4458 HG21 THR A 399      17.491  53.356  11.379  1.00 27.30           H
ATOM   4459 HG22 THR A 399      17.803  52.600  10.028  1.00 27.30           H
ATOM   4460 HG23 THR A 399      18.664  52.300  11.317  1.00 27.30           H
ATOM   4461  N   LYS A 400      19.489  53.872   7.263  1.00 19.33           N
ATOM   4462  CA  LYS A 400      19.031  53.451   5.949  1.00 15.57           C
ATOM   4463  C   LYS A 400      20.060  52.557   5.285  1.00 18.13           C
ATOM   4464  O   LYS A 400      19.725  51.493   4.757  1.00 14.66           O
ATOM   4465  CB  LYS A 400      18.758  54.680   5.071  1.00 16.74           C
ATOM   4466  CG  LYS A 400      18.306  54.399   3.651  1.00 21.18           C
ATOM   4467  CD  LYS A 400      18.397  55.667   2.765  1.00 22.16           C
ATOM   4468  CE  LYS A 400      17.471  55.552   1.545  1.00 23.22           C
ATOM   4469  NZ  LYS A 400      16.065  55.655   1.932  1.00 27.35           N1+
ATOM   4470  H   LYS A 400      19.553  54.726   7.349  1.00 23.20           H
ATOM   4471  HA  LYS A 400      18.205  52.951   6.041  1.00 18.69           H
ATOM   4472  HB2 LYS A 400      18.064  55.210   5.496  1.00 20.09           H
ATOM   4473  HB3 LYS A 400      19.573  55.203   5.017  1.00 20.09           H
ATOM   4474  HG2 LYS A 400      18.875  53.716   3.263  1.00 25.41           H
ATOM   4475  HG3 LYS A 400      17.383  54.102   3.661  1.00 25.41           H
ATOM   4476  HD2 LYS A 400      18.127  56.441   3.283  1.00 26.59           H
ATOM   4477  HD3 LYS A 400      19.308  55.773   2.449  1.00 26.59           H
ATOM   4478  HE2 LYS A 400      17.670  56.270   0.924  1.00 27.86           H
ATOM   4479  HE3 LYS A 400      17.608  54.691   1.119  1.00 27.86           H
ATOM   4480  HZ1 LYS A 400      15.546  55.586   1.212  1.00 32.82           H
ATOM   4481  HZ2 LYS A 400      15.858  55.003   2.501  1.00 32.82           H
ATOM   4482  HZ3 LYS A 400      15.914  56.440   2.323  1.00 32.82           H
ATOM   4483  N   HIS A 401      21.316  53.021   5.245  1.00 17.34           N
ATOM   4484  CA  HIS A 401      22.398  52.269   4.636  1.00 18.61           C
ATOM   4485  C   HIS A 401      22.575  50.908   5.287  1.00 18.73           C
ATOM   4486  O   HIS A 401      22.782  49.897   4.602  1.00 13.92           O
ATOM   4487  CB  HIS A 401      23.707  53.054   4.740  1.00 15.99           C
ATOM   4488  CG  HIS A 401      24.898  52.253   4.332  1.00 14.13           C
ATOM   4489  ND1 HIS A 401      25.158  51.947   3.017  1.00 17.29           N
ATOM   4490  CD2 HIS A 401      25.859  51.633   5.060  1.00 15.90           C
ATOM   4491  CE1 HIS A 401      26.252  51.212   2.945  1.00 17.99           C
ATOM   4492  NE2 HIS A 401      26.689  50.996   4.172  1.00 17.58           N
ATOM   4493  H   HIS A 401      21.560  53.778   5.571  1.00 20.81           H
ATOM   4494  HA  HIS A 401      22.201  52.131   3.696  1.00 22.34           H
ATOM   4495  HB2 HIS A 401      23.835  53.333   5.660  1.00 19.19           H
ATOM   4496  HB3 HIS A 401      23.656  53.830   4.161  1.00 19.19           H
ATOM   4497  HD2 HIS A 401      25.946  51.646   5.986  1.00 19.08           H
ATOM   4498  HE1 HIS A 401      26.638  50.885   2.165  1.00 21.59           H
ATOM   4499  HE2 HIS A 401      27.390  50.543   4.380  1.00 21.10           H
ATOM   4500  N   LEU A 402      22.534  50.862   6.607  1.00 17.25           N
ATOM   4501  CA  LEU A 402      22.762  49.594   7.261  1.00 15.84           C
ATOM   4502  C   LEU A 402      21.621  48.621   6.981  1.00 15.88           C
ATOM   4503  O   LEU A 402      21.862  47.440   6.751  1.00 16.32           O
ATOM   4504  CB  LEU A 402      22.967  49.810   8.753  1.00 22.07           C
ATOM   4505  CG  LEU A 402      23.236  48.519   9.521  1.00 22.14           C
ATOM   4506  CD1 LEU A 402      24.572  47.862   9.214  1.00 23.37           C
ATOM   4507  CD2 LEU A 402      23.131  48.843  10.970  1.00 21.09           C
ATOM   4508  H   LEU A 402      22.381  51.527   7.130  1.00 20.70           H
ATOM   4509  HA  LEU A 402      23.575  49.203   6.906  1.00 19.01           H
ATOM   4510  HB2 LEU A 402      23.728  50.398   8.883  1.00 26.48           H
ATOM   4511  HB3 LEU A 402      22.168  50.217   9.124  1.00 26.48           H
ATOM   4512  HG  LEU A 402      22.538  47.879   9.310  1.00 26.56           H
ATOM   4513 HD11 LEU A 402      24.656  47.054   9.743  1.00 28.04           H
ATOM   4514 HD12 LEU A 402      24.606  47.644   8.269  1.00 28.04           H
ATOM   4515 HD13 LEU A 402      25.286  48.481   9.437  1.00 28.04           H
ATOM   4516 HD21 LEU A 402      23.298  48.039  11.486  1.00 25.30           H
ATOM   4517 HD22 LEU A 402      23.790  49.520  11.190  1.00 25.30           H
ATOM   4518 HD23 LEU A 402      22.239  49.176  11.155  1.00 25.30           H
ATOM   4519  N   LEU A 403      20.376  49.092   6.980  1.00 15.51           N
ATOM   4520  CA  LEU A 403      19.285  48.202   6.631  1.00 15.05           C
ATOM   4521  C   LEU A 403      19.442  47.672   5.212  1.00 20.83           C
ATOM   4522  O   LEU A 403      19.145  46.502   4.946  1.00 15.77           O
ATOM   4523  CB  LEU A 403      17.947  48.898   6.806  1.00 15.69           C
ATOM   4524  CG  LEU A 403      16.740  48.010   6.486  1.00 19.08           C
ATOM   4525  CD1 LEU A 403      16.721  46.705   7.357  1.00 23.45           C
ATOM   4526  CD2 LEU A 403      15.491  48.840   6.655  1.00 20.37           C
ATOM   4527  H   LEU A 403      20.145  49.899   7.171  1.00 18.61           H
ATOM   4528  HA  LEU A 403      19.301  47.441   7.233  1.00 18.06           H
ATOM   4529  HB2 LEU A 403      17.865  49.190   7.728  1.00 18.82           H
ATOM   4530  HB3 LEU A 403      17.915  49.666   6.215  1.00 18.82           H
ATOM   4531  HG  LEU A 403      16.791  47.742   5.556  1.00 22.90           H
ATOM   4532 HD11 LEU A 403      15.942  46.178   7.119  1.00 28.14           H
ATOM   4533 HD12 LEU A 403      17.530  46.198   7.182  1.00 28.14           H
ATOM   4534 HD13 LEU A 403      16.681  46.951   8.294  1.00 28.14           H
ATOM   4535 HD21 LEU A 403      14.718  48.290   6.456  1.00 24.45           H
ATOM   4536 HD22 LEU A 403      15.445  49.157   7.571  1.00 24.45           H
ATOM   4537 HD23 LEU A 403      15.528  49.593   6.045  1.00 24.45           H
ATOM   4538  N   ASN A 404      19.894  48.522   4.281  1.00 14.77           N
ATOM   4539  CA  ASN A 404      20.105  48.046   2.922  1.00 14.54           C
ATOM   4540  C   ASN A 404      21.189  46.986   2.881  1.00 14.69           C
ATOM   4541  O   ASN A 404      21.046  45.985   2.175  1.00 15.70           O
ATOM   4542  CB  ASN A 404      20.442  49.209   2.003  1.00 17.66           C
ATOM   4543  CG  ASN A 404      19.251  50.082   1.749  1.00 15.90           C
ATOM   4544  OD1 ASN A 404      18.116  49.667   1.957  1.00 17.11           O
ATOM   4545  ND2 ASN A 404      19.490  51.285   1.286  1.00 14.63           N
ATOM   4546  H   ASN A 404      20.079  49.351   4.411  1.00 17.73           H
ATOM   4547  HA  ASN A 404      19.283  47.642   2.601  1.00 17.45           H
ATOM   4548  HB2 ASN A 404      21.133  49.751   2.414  1.00 21.19           H
ATOM   4549  HB3 ASN A 404      20.751  48.863   1.151  1.00 21.19           H
ATOM   4550 HD21 ASN A 404      18.837  51.822   1.125  1.00 17.56           H
ATOM   4551 HD22 ASN A 404      20.299  51.538   1.143  1.00 17.56           H
ATOM   4552  N   VAL A 405      22.273  47.182   3.638  1.00 15.75           N
ATOM   4553  CA  VAL A 405      23.325  46.164   3.713  1.00 18.25           C
ATOM   4554  C   VAL A 405      22.751  44.844   4.210  1.00 15.38           C
ATOM   4555  O   VAL A 405      23.042  43.761   3.664  1.00 17.20           O
ATOM   4556  CB  VAL A 405      24.486  46.669   4.595  1.00 14.31           C
ATOM   4557  CG1 VAL A 405      25.487  45.557   4.920  1.00 17.50           C
ATOM   4558  CG2 VAL A 405      25.177  47.823   3.871  1.00 22.55           C
ATOM   4559  H   VAL A 405      22.423  47.886   4.109  1.00 18.91           H
ATOM   4560  HA  VAL A 405      23.677  46.014   2.822  1.00 21.90           H
ATOM   4561  HB  VAL A 405      24.127  47.007   5.431  1.00 17.17           H
ATOM   4562 HG11 VAL A 405      26.195  45.922   5.474  1.00 21.01           H
ATOM   4563 HG12 VAL A 405      25.027  44.847   5.395  1.00 21.01           H
ATOM   4564 HG13 VAL A 405      25.857  45.215   4.091  1.00 21.01           H
ATOM   4565 HG21 VAL A 405      25.909  48.146   4.420  1.00 27.06           H
ATOM   4566 HG22 VAL A 405      25.517  47.503   3.021  1.00 27.06           H
ATOM   4567 HG23 VAL A 405      24.533  48.534   3.724  1.00 27.06           H
ATOM   4568  N   ILE A 406      21.951  44.905   5.271  1.00 15.10           N
ATOM   4569  CA  ILE A 406      21.340  43.697   5.828  1.00 13.84           C
ATOM   4570  C   ILE A 406      20.428  43.014   4.812  1.00 16.78           C
ATOM   4571  O   ILE A 406      20.493  41.791   4.629  1.00 14.11           O
ATOM   4572  CB  ILE A 406      20.609  44.042   7.132  1.00 14.31           C
ATOM   4573  CG1 ILE A 406      21.637  44.465   8.193  1.00 18.10           C
ATOM   4574  CG2 ILE A 406      19.759  42.893   7.610  1.00 17.15           C
ATOM   4575  CD1 ILE A 406      20.986  45.149   9.409  1.00 17.05           C
ATOM   4576  H   ILE A 406      21.745  45.629   5.687  1.00 18.12           H
ATOM   4577  HA  ILE A 406      22.047  43.071   6.049  1.00 16.60           H
ATOM   4578  HB  ILE A 406      20.025  44.797   6.960  1.00 17.17           H
ATOM   4579 HG12 ILE A 406      22.109  43.678   8.508  1.00 21.72           H
ATOM   4580 HG13 ILE A 406      22.263  45.090   7.795  1.00 21.72           H
ATOM   4581 HG21 ILE A 406      19.316  43.151   8.434  1.00 20.59           H
ATOM   4582 HG22 ILE A 406      19.099  42.685   6.930  1.00 20.59           H
ATOM   4583 HG23 ILE A 406      20.328  42.123   7.767  1.00 20.59           H
ATOM   4584 HD11 ILE A 406      21.679  45.393  10.042  1.00 20.46           H
ATOM   4585 HD12 ILE A 406      20.516  45.943   9.110  1.00 20.46           H
ATOM   4586 HD13 ILE A 406      20.362  44.531   9.822  1.00 20.46           H
ATOM   4587  N   ASN A 407      19.553  43.774   4.148  1.00 13.63           N
ATOM   4588  CA  ASN A 407      18.675  43.165   3.148  1.00 16.35           C
ATOM   4589  C   ASN A 407      19.457  42.513   1.997  1.00 13.93           C
ATOM   4590  O   ASN A 407      19.060  41.450   1.497  1.00 14.38           O
ATOM   4591  CB  ASN A 407      17.692  44.207   2.632  1.00 15.80           C
ATOM   4592  CG  ASN A 407      16.647  44.569   3.682  1.00 18.32           C
ATOM   4593  OD1 ASN A 407      16.307  43.746   4.518  1.00 21.90           O
ATOM   4594  ND2 ASN A 407      16.168  45.789   3.657  1.00 22.76           N
ATOM   4595  H   ASN A 407      19.450  44.622   4.253  1.00 16.35           H
ATOM   4596  HA  ASN A 407      18.158  42.466   3.580  1.00 19.62           H
ATOM   4597  HB2 ASN A 407      18.177  45.014   2.397  1.00 18.96           H
ATOM   4598  HB3 ASN A 407      17.232  43.854   1.855  1.00 18.96           H
ATOM   4599 HD21 ASN A 407      15.577  46.030   4.232  1.00 27.31           H
ATOM   4600 HD22 ASN A 407      16.446  46.347   3.065  1.00 27.31           H
ATOM   4601  N   GLU A 408      20.542  43.158   1.532  1.00 14.59           N
ATOM   4602  CA  GLU A 408      21.346  42.630   0.427  1.00 17.20           C
ATOM   4603  C   GLU A 408      22.103  41.359   0.825  1.00 16.61           C
ATOM   4604  O   GLU A 408      22.206  40.427   0.028  1.00 18.15           O
ATOM   4605  CB  GLU A 408      22.336  43.696  -0.051  1.00 19.12           C
ATOM   4606  CG  GLU A 408      21.680  44.923  -0.667  1.00 12.62           C
ATOM   4607  CD  GLU A 408      22.644  46.061  -0.920  1.00 19.18           C
ATOM   4608  OE1 GLU A 408      23.868  45.833  -1.066  1.00 18.18           O
ATOM   4609  OE2 GLU A 408      22.140  47.205  -0.999  1.00 18.99           O1-
ATOM   4610  H   GLU A 408      20.830  43.905   1.844  1.00 17.50           H
ATOM   4611  HA  GLU A 408      20.760  42.410  -0.314  1.00 20.64           H
ATOM   4612  HB2 GLU A 408      22.864  43.993   0.707  1.00 22.94           H
ATOM   4613  HB3 GLU A 408      22.916  43.304  -0.722  1.00 22.94           H
ATOM   4614  HG2 GLU A 408      21.284  44.674  -1.517  1.00 15.14           H
ATOM   4615  HG3 GLU A 408      20.991  45.246  -0.065  1.00 15.14           H
ATOM   4616  N   ASN A 409      22.658  41.311   2.042  1.00 16.20           N
ATOM   4617  CA  ASN A 409      23.599  40.274   2.430  1.00 16.30           C
ATOM   4618  C   ASN A 409      22.976  39.148   3.240  1.00 19.22           C
ATOM   4619  O   ASN A 409      23.408  38.000   3.120  1.00 18.52           O
ATOM   4620  CB  ASN A 409      24.740  40.888   3.240  1.00 15.91           C
ATOM   4621  CG  ASN A 409      25.680  41.653   2.394  1.00 16.84           C
ATOM   4622  OD1 ASN A 409      26.575  41.078   1.810  1.00 20.81           O
ATOM   4623  ND2 ASN A 409      25.460  42.963   2.273  1.00 19.46           N
ATOM   4624  H   ASN A 409      22.498  41.882   2.665  1.00 19.44           H
ATOM   4625  HA  ASN A 409      23.981  39.884   1.629  1.00 19.56           H
ATOM   4626  HB2 ASN A 409      24.369  41.493   3.901  1.00 19.09           H
ATOM   4627  HB3 ASN A 409      25.237  40.179   3.677  1.00 19.09           H
ATOM   4628 HD21 ASN A 409      25.984  43.444   1.790  1.00 23.35           H
ATOM   4629 HD22 ASN A 409      24.794  43.326   2.678  1.00 23.35           H
ATOM   4630  N   PHE A 410      21.957  39.430   4.020  1.00 16.90           N
ATOM   4631  CA  PHE A 410      21.401  38.455   4.952  1.00 20.72           C
ATOM   4632  C   PHE A 410      19.924  38.175   4.751  1.00 14.39           C
ATOM   4633  O   PHE A 410      19.475  37.058   5.011  1.00 15.97           O
ATOM   4634  CB  PHE A 410      21.621  38.930   6.385  1.00 15.50           C
ATOM   4635  CG  PHE A 410      23.029  39.352   6.654  1.00 18.05           C
ATOM   4636  CD1 PHE A 410      23.328  40.630   7.123  1.00 19.71           C
ATOM   4637  CD2 PHE A 410      24.073  38.469   6.429  1.00 15.21           C
ATOM   4638  CE1 PHE A 410      24.640  41.006   7.344  1.00 19.00           C
ATOM   4639  CE2 PHE A 410      25.378  38.838   6.645  1.00 16.17           C
ATOM   4640  CZ  PHE A 410      25.670  40.099   7.106  1.00 13.33           C
ATOM   4641  H   PHE A 410      21.557  40.191   4.035  1.00 20.28           H
ATOM   4642  HA  PHE A 410      21.877  37.616   4.843  1.00 24.87           H
ATOM   4643  HB2 PHE A 410      21.043  39.690   6.557  1.00 18.60           H
ATOM   4644  HB3 PHE A 410      21.404  38.206   6.994  1.00 18.60           H
ATOM   4645  HD1 PHE A 410      22.641  41.238   7.276  1.00 23.65           H
ATOM   4646  HD2 PHE A 410      23.887  37.615   6.110  1.00 18.25           H
ATOM   4647  HE1 PHE A 410      24.833  41.860   7.658  1.00 22.81           H
ATOM   4648  HE2 PHE A 410      26.065  38.230   6.489  1.00 19.41           H
ATOM   4649  HZ  PHE A 410      26.553  40.346   7.262  1.00 15.99           H
ATOM   4650  N   GLY A 411      19.165  39.141   4.269  1.00 14.66           N
ATOM   4651  CA  GLY A 411      17.723  38.992   4.241  1.00 15.89           C
ATOM   4652  C   GLY A 411      17.208  38.704   5.639  1.00 16.05           C
ATOM   4653  O   GLY A 411      17.523  39.416   6.587  1.00 22.85           O
ATOM   4654  H   GLY A 411      19.456  39.886   3.954  1.00 17.60           H
ATOM   4655  HA2 GLY A 411      17.312  39.808   3.915  1.00 19.07           H
ATOM   4656  HA3 GLY A 411      17.476  38.259   3.656  1.00 19.07           H
ATOM   4657  N   THR A 412      16.455  37.604   5.775  1.00 17.69           N
ATOM   4658  CA  THR A 412      15.925  37.171   7.058  1.00 18.63           C
ATOM   4659  C   THR A 412      16.841  36.148   7.756  1.00 16.04           C
ATOM   4660  O   THR A 412      16.484  35.641   8.820  1.00 16.36           O
ATOM   4661  CB  THR A 412      14.490  36.614   6.881  1.00 15.31           C
ATOM   4662  OG1 THR A 412      14.423  35.653   5.817  1.00 19.27           O
ATOM   4663  CG2 THR A 412      13.499  37.719   6.498  1.00 28.56           C
ATOM   4664  H   THR A 412      16.238  37.089   5.122  1.00 21.22           H
ATOM   4665  HA  THR A 412      15.864  37.946   7.639  1.00 22.35           H
ATOM   4666  HB  THR A 412      14.193  36.206   7.709  1.00 18.37           H
ATOM   4667  HG1 THR A 412      14.935  35.007   5.981  1.00 23.12           H
ATOM   4668 HG21 THR A 412      12.610  37.345   6.393  1.00 34.27           H
ATOM   4669 HG22 THR A 412      13.476  38.398   7.190  1.00 34.27           H
ATOM   4670 HG23 THR A 412      13.769  38.130   5.662  1.00 34.27           H
ATOM   4671  N   LEU A 413      18.030  35.881   7.217  1.00 16.83           N
ATOM   4672  CA  LEU A 413      18.997  35.049   7.926  1.00 17.84           C
ATOM   4673  C   LEU A 413      19.693  35.843   9.018  1.00 16.59           C
ATOM   4674  O   LEU A 413      19.945  37.033   8.877  1.00 16.30           O
ATOM   4675  CB  LEU A 413      20.058  34.482   6.978  1.00 16.05           C
ATOM   4676  CG  LEU A 413      19.517  33.636   5.845  1.00 19.14           C
ATOM   4677  CD1 LEU A 413      20.661  33.318   4.948  1.00 20.66           C
ATOM   4678  CD2 LEU A 413      18.857  32.361   6.435  1.00 21.27           C
ATOM   4679  H   LEU A 413      18.297  36.166   6.451  1.00 20.20           H
ATOM   4680  HA  LEU A 413      18.533  34.305   8.341  1.00 21.41           H
ATOM   4681  HB2 LEU A 413      20.545  35.222   6.584  1.00 19.26           H
ATOM   4682  HB3 LEU A 413      20.666  33.929   7.492  1.00 19.26           H
ATOM   4683  HG  LEU A 413      18.852  34.135   5.345  1.00 22.96           H
ATOM   4684 HD11 LEU A 413      20.342  32.774   4.211  1.00 24.79           H
ATOM   4685 HD12 LEU A 413      21.037  34.146   4.611  1.00 24.79           H
ATOM   4686 HD13 LEU A 413      21.331  32.831   5.453  1.00 24.79           H
ATOM   4687 HD21 LEU A 413      18.511  31.820   5.708  1.00 25.52           H
ATOM   4688 HD22 LEU A 413      19.524  31.862   6.931  1.00 25.52           H
ATOM   4689 HD23 LEU A 413      18.133  32.625   7.025  1.00 25.52           H
ATOM   4690  N   ALA A 414      20.051  35.143  10.086  1.00 16.73           N
ATOM   4691  CA  ALA A 414      20.783  35.745  11.181  1.00 15.82           C
ATOM   4692  C   ALA A 414      22.181  36.161  10.745  1.00 16.15           C
ATOM   4693  O   ALA A 414      22.815  35.534   9.898  1.00 19.26           O
ATOM   4694  CB  ALA A 414      20.895  34.790  12.358  1.00 16.32           C
ATOM   4695  H   ALA A 414      19.878  34.309  10.198  1.00 20.07           H
ATOM   4696  HA  ALA A 414      20.312  36.538  11.480  1.00 18.98           H
ATOM   4697  HB1 ALA A 414      21.390  35.225  13.070  1.00 19.59           H
ATOM   4698  HB2 ALA A 414      20.004  34.563  12.665  1.00 19.59           H
ATOM   4699  HB3 ALA A 414      21.361  33.990  12.071  1.00 19.59           H
ATOM   4700  N   PHE A 415      22.686  37.196  11.400  1.00 14.15           N
ATOM   4701  CA  PHE A 415      24.050  37.657  11.202  1.00 17.42           C
ATOM   4702  C   PHE A 415      24.661  38.048  12.548  1.00 16.26           C
ATOM   4703  O   PHE A 415      24.009  38.004  13.596  1.00 14.29           O
ATOM   4704  CB  PHE A 415      24.078  38.826  10.213  1.00 15.26           C
ATOM   4705  CG  PHE A 415      23.230  39.999  10.628  1.00 14.56           C
ATOM   4706  CD1 PHE A 415      23.804  41.111  11.253  1.00 13.79           C
ATOM   4707  CD2 PHE A 415      21.871  40.023  10.351  1.00 16.60           C
ATOM   4708  CE1 PHE A 415      23.056  42.171  11.619  1.00 19.15           C
ATOM   4709  CE2 PHE A 415      21.092  41.129  10.713  1.00 17.41           C
ATOM   4710  CZ  PHE A 415      21.670  42.184  11.352  1.00 18.94           C
ATOM   4711  H   PHE A 415      22.248  37.658  11.977  1.00 16.99           H
ATOM   4712  HA  PHE A 415      24.578  36.934  10.830  1.00 20.91           H
ATOM   4713  HB2 PHE A 415      24.992  39.138  10.125  1.00 18.32           H
ATOM   4714  HB3 PHE A 415      23.753  38.515   9.354  1.00 18.32           H
ATOM   4715  HD1 PHE A 415      24.714  41.109  11.443  1.00 16.54           H
ATOM   4716  HD2 PHE A 415      21.474  39.299   9.923  1.00 19.92           H
ATOM   4717  HE1 PHE A 415      23.454  42.896  12.045  1.00 22.97           H
ATOM   4718  HE2 PHE A 415      20.179  41.133  10.539  1.00 20.89           H
ATOM   4719  HZ  PHE A 415      21.156  42.920  11.595  1.00 22.73           H
ATOM   4720  N   CYS A 416      25.940  38.403  12.517  1.00 14.31           N
ATOM   4721  CA  CYS A 416      26.619  38.929  13.693  1.00 14.73           C
ATOM   4722  C   CYS A 416      27.424  40.174  13.333  1.00 13.05           C
ATOM   4723  O   CYS A 416      27.638  40.483  12.161  1.00 15.40           O
ATOM   4724  CB  CYS A 416      27.544  37.894  14.321  1.00 15.33           C
ATOM   4725  SG  CYS A 416      28.916  37.333  13.239  1.00 15.14           S
ATOM   4726  H   CYS A 416      26.441  38.349  11.821  1.00 17.17           H
ATOM   4727  HA  CYS A 416      25.956  39.181  14.355  1.00 17.68           H
ATOM   4728  HB2 CYS A 416      27.939  38.276  15.121  1.00 18.40           H
ATOM   4729  HB3 CYS A 416      27.020  37.113  14.558  1.00 18.40           H
ATOM   4730  HG  CYS A 416      28.454  36.838  12.248  1.00 18.16           H
ATOM   4731  N   ARG A 417      27.899  40.882  14.366  1.00 13.30           N
ATOM   4732  CA  ARG A 417      28.691  42.100  14.134  1.00 14.99           C
ATOM   4733  C   ARG A 417      29.961  41.834  13.325  1.00 16.93           C
ATOM   4734  O   ARG A 417      30.360  42.680  12.507  1.00 15.58           O
ATOM   4735  CB  ARG A 417      29.070  42.766  15.455  1.00 13.67           C
ATOM   4736  CG  ARG A 417      28.009  43.475  16.179  1.00 21.02           C
ATOM   4737  CD  ARG A 417      28.723  44.258  17.333  1.00 23.45           C
ATOM   4738  NE  ARG A 417      27.909  44.222  18.476  1.00 29.11           N
ATOM   4739  CZ  ARG A 417      28.146  44.870  19.596  1.00 24.67           C
ATOM   4740  NH1 ARG A 417      29.223  45.649  19.747  1.00 26.38           N
ATOM   4741  NH2 ARG A 417      27.270  44.717  20.552  1.00 22.03           N1+
ATOM   4742  H   ARG A 417      27.780  40.685  15.195  1.00 15.95           H
ATOM   4743  HA  ARG A 417      28.150  42.730  13.632  1.00 17.99           H
ATOM   4744  HB2 ARG A 417      29.411  42.080  16.050  1.00 16.41           H
ATOM   4745  HB3 ARG A 417      29.772  43.410  15.276  1.00 16.41           H
ATOM   4746  HG2 ARG A 417      27.563  44.105  15.591  1.00 25.22           H
ATOM   4747  HG3 ARG A 417      27.381  42.842  16.561  1.00 25.22           H
ATOM   4748  HD2 ARG A 417      29.572  43.836  17.540  1.00 28.13           H
ATOM   4749  HD3 ARG A 417      28.853  45.183  17.071  1.00 28.13           H
ATOM   4750  HE  ARG A 417      27.199  43.738  18.441  1.00 34.94           H
ATOM   4751 HH11 ARG A 417      29.786  45.736  19.102  1.00 31.66           H
ATOM   4752 HH12 ARG A 417      29.355  46.062  20.490  1.00 31.66           H
ATOM   4753 HH21 ARG A 417      26.585  44.211  20.432  1.00 26.44           H
ATOM   4754 HH22 ARG A 417      27.380  45.119  21.305  1.00 26.44           H
ATOM   4755  N   ARG A 418      30.629  40.675  13.544  1.00 14.21           N
ATOM   4756  CA  ARG A 418      31.821  40.352  12.755  1.00 15.33           C
ATOM   4757  C   ARG A 418      31.516  40.368  11.263  1.00 13.60           C
ATOM   4758  O   ARG A 418      32.371  40.729  10.455  1.00 13.27           O
ATOM   4759  CB  ARG A 418      32.417  38.988  13.141  1.00 16.10           C
ATOM   4760  CG  ARG A 418      33.265  39.047  14.402  1.00 18.71           C
ATOM   4761  CD  ARG A 418      34.015  37.752  14.675  1.00 21.23           C
ATOM   4762  NE  ARG A 418      33.113  36.630  14.880  1.00 13.74           N
ATOM   4763  CZ  ARG A 418      32.864  35.685  13.973  1.00 14.72           C
ATOM   4764  NH1 ARG A 418      32.010  34.719  14.257  1.00 17.73           N
ATOM   4765  NH2 ARG A 418      33.407  35.726  12.765  1.00 15.32           N1+
ATOM   4766  H   ARG A 418      30.412  40.083  14.128  1.00 17.06           H
ATOM   4767  HA  ARG A 418      32.497  41.027  12.924  1.00 18.40           H
ATOM   4768  HB2 ARG A 418      31.694  38.360  13.296  1.00 19.32           H
ATOM   4769  HB3 ARG A 418      32.980  38.673  12.416  1.00 19.32           H
ATOM   4770  HG2 ARG A 418      33.919  39.757  14.309  1.00 22.45           H
ATOM   4771  HG3 ARG A 418      32.688  39.224  15.161  1.00 22.45           H
ATOM   4772  HD2 ARG A 418      34.584  37.548  13.917  1.00 25.47           H
ATOM   4773  HD3 ARG A 418      34.552  37.859  15.476  1.00 25.47           H
ATOM   4774  HE  ARG A 418      32.712  36.572  15.639  1.00 16.49           H
ATOM   4775 HH11 ARG A 418      31.645  34.684  15.035  1.00 21.28           H
ATOM   4776 HH12 ARG A 418      31.841  34.110  13.675  1.00 21.28           H
ATOM   4777 HH21 ARG A 418      33.958  36.355  12.563  1.00 18.38           H
ATOM   4778 HH22 ARG A 418      33.228  35.111  12.192  1.00 18.38           H
ATOM   4779  N   TRP A 419      30.314  39.966  10.884  1.00 14.17           N
ATOM   4780  CA  TRP A 419      29.971  39.863   9.481  1.00 17.31           C
ATOM   4781  C   TRP A 419      29.640  41.212   8.884  1.00 14.48           C
ATOM   4782  O   TRP A 419      29.693  41.353   7.661  1.00 16.39           O
ATOM   4783  CB  TRP A 419      28.805  38.898   9.314  1.00 22.69           C
ATOM   4784  CG  TRP A 419      29.204  37.450   9.626  1.00 17.67           C
ATOM   4785  CD1 TRP A 419      30.428  36.998   9.996  1.00 20.08           C
ATOM   4786  CD2 TRP A 419      28.350  36.305   9.575  1.00 15.04           C
ATOM   4787  NE1 TRP A 419      30.405  35.625  10.156  1.00 17.19           N
ATOM   4788  CE2 TRP A 419      29.130  35.185   9.920  1.00 19.83           C
ATOM   4789  CE3 TRP A 419      26.993  36.121   9.275  1.00 14.75           C
ATOM   4790  CZ2 TRP A 419      28.602  33.909   9.976  1.00 18.91           C
ATOM   4791  CZ3 TRP A 419      26.473  34.866   9.342  1.00 16.32           C
ATOM   4792  CH2 TRP A 419      27.272  33.765   9.648  1.00 16.19           C
ATOM   4793  H   TRP A 419      29.679  39.747  11.421  1.00 17.00           H
ATOM   4794  HA  TRP A 419      30.730  39.501   8.998  1.00 20.77           H
ATOM   4795  HB2 TRP A 419      28.092  39.152   9.920  1.00 27.22           H
ATOM   4796  HB3 TRP A 419      28.491  38.933   8.396  1.00 27.22           H
ATOM   4797  HD1 TRP A 419      31.184  37.530  10.090  1.00 24.10           H
ATOM   4798  HE1 TRP A 419      31.071  35.135  10.393  1.00 20.63           H
ATOM   4799  HE3 TRP A 419      26.455  36.845   9.046  1.00 17.70           H
ATOM   4800  HZ2 TRP A 419      29.129  33.175  10.199  1.00 22.69           H
ATOM   4801  HZ3 TRP A 419      25.578  34.733   9.129  1.00 19.59           H
ATOM   4802  HH2 TRP A 419      26.884  32.921   9.692  1.00 19.43           H
ATOM   4803  N   LEU A 420      29.313  42.191   9.730  1.00 15.03           N
ATOM   4804  CA  LEU A 420      29.225  43.578   9.291  1.00 16.75           C
ATOM   4805  C   LEU A 420      30.610  44.165   9.093  1.00 17.27           C
ATOM   4806  O   LEU A 420      30.868  44.824   8.069  1.00 15.89           O
ATOM   4807  CB  LEU A 420      28.428  44.380  10.308  1.00 16.16           C
ATOM   4808  CG  LEU A 420      26.948  44.047  10.397  1.00 19.79           C
ATOM   4809  CD1 LEU A 420      26.328  44.921  11.459  1.00 21.18           C
ATOM   4810  CD2 LEU A 420      26.235  44.211   9.033  1.00 18.37           C
ATOM   4811  H   LEU A 420      29.138  42.075  10.564  1.00 18.04           H
ATOM   4812  HA  LEU A 420      28.757  43.614   8.442  1.00 20.10           H
ATOM   4813  HB2 LEU A 420      28.813  44.230  11.185  1.00 19.39           H
ATOM   4814  HB3 LEU A 420      28.500  45.320  10.080  1.00 19.39           H
ATOM   4815  HG  LEU A 420      26.849  43.123  10.676  1.00 23.74           H
ATOM   4816 HD11 LEU A 420      25.382  44.716  11.525  1.00 25.41           H
ATOM   4817 HD12 LEU A 420      26.765  44.745  12.307  1.00 25.41           H
ATOM   4818 HD13 LEU A 420      26.449  45.851  11.212  1.00 25.41           H
ATOM   4819 HD21 LEU A 420      25.297  43.988   9.139  1.00 22.04           H
ATOM   4820 HD22 LEU A 420      26.326  45.130   8.739  1.00 22.04           H
ATOM   4821 HD23 LEU A 420      26.647  43.614   8.389  1.00 22.04           H
ATOM   4822  N   ASP A 421      31.518  43.917  10.057  1.00 17.19           N
ATOM   4823  CA  ASP A 421      32.898  44.397   9.958  1.00 20.07           C
ATOM   4824  C   ASP A 421      33.529  43.930   8.661  1.00 22.44           C
ATOM   4825  O   ASP A 421      34.189  44.702   7.969  1.00 17.24           O
ATOM   4826  CB  ASP A 421      33.781  43.894  11.108  1.00 18.03           C
ATOM   4827  CG  ASP A 421      33.263  44.228  12.497  1.00 24.68           C
ATOM   4828  OD1 ASP A 421      32.588  45.244  12.690  1.00 20.59           O
ATOM   4829  OD2 ASP A 421      33.595  43.469  13.427  1.00 19.34           O1-
ATOM   4830  H   ASP A 421      31.354  43.473  10.775  1.00 20.63           H
ATOM   4831  HA  ASP A 421      32.903  45.367   9.969  1.00 24.08           H
ATOM   4832  HB2 ASP A 421      33.851  42.929  11.044  1.00 21.64           H
ATOM   4833  HB3 ASP A 421      34.661  44.292  11.019  1.00 21.64           H
ATOM   4834  N   ARG A 422      33.358  42.645   8.322  1.00 18.11           N
ATOM   4835  CA  ARG A 422      34.060  42.134   7.157  1.00 21.44           C
ATOM   4836  C   ARG A 422      33.505  42.699   5.866  1.00 18.83           C
ATOM   4837  O   ARG A 422      34.191  42.638   4.855  1.00 18.90           O
ATOM   4838  CB  ARG A 422      34.021  40.597   7.100  1.00 25.89           C
ATOM   4839  CG  ARG A 422      32.679  40.039   6.682  1.00 27.33           C
ATOM   4840  CD  ARG A 422      32.634  38.531   6.878  1.00 31.16           C
ATOM   4841  NE  ARG A 422      33.400  37.787   5.876  1.00 28.39           N
ATOM   4842  CZ  ARG A 422      32.958  37.508   4.650  1.00 29.25           C
ATOM   4843  NH1 ARG A 422      31.759  37.949   4.261  1.00 28.50           N
ATOM   4844  NH2 ARG A 422      33.711  36.801   3.807  1.00 28.65           N1+
ATOM   4845  H   ARG A 422      32.861  42.077   8.734  1.00 21.73           H
ATOM   4846  HA  ARG A 422      34.991  42.401   7.217  1.00 25.73           H
ATOM   4847  HB2 ARG A 422      34.682  40.291   6.460  1.00 31.07           H
ATOM   4848  HB3 ARG A 422      34.227  40.246   7.980  1.00 31.07           H
ATOM   4849  HG2 ARG A 422      31.981  40.438   7.225  1.00 32.79           H
ATOM   4850  HG3 ARG A 422      32.528  40.231   5.743  1.00 32.79           H
ATOM   4851  HD2 ARG A 422      33.001  38.317   7.750  1.00 37.39           H
ATOM   4852  HD3 ARG A 422      31.712  38.235   6.826  1.00 37.39           H
ATOM   4853  HE  ARG A 422      34.185  37.512   6.093  1.00 34.07           H
ATOM   4854 HH11 ARG A 422      31.269  38.400   4.806  1.00 34.20           H
ATOM   4855 HH12 ARG A 422      31.473  37.776   3.469  1.00 34.20           H
ATOM   4856 HH21 ARG A 422      34.487  36.523   4.053  1.00 34.38           H
ATOM   4857 HH22 ARG A 422      33.428  36.636   3.012  1.00 34.38           H
ATOM   4858  N   LEU A 423      32.283  43.210   5.866  1.00 23.37           N
ATOM   4859  CA  LEU A 423      31.739  43.896   4.706  1.00 19.59           C
ATOM   4860  C   LEU A 423      32.228  45.346   4.601  1.00 18.87           C
ATOM   4861  O   LEU A 423      31.784  46.065   3.699  1.00 22.78           O
ATOM   4862  CB  LEU A 423      30.198  43.835   4.748  1.00 17.10           C
ATOM   4863  CG  LEU A 423      29.587  42.435   4.546  1.00 23.48           C
ATOM   4864  CD1 LEU A 423      28.104  42.431   4.836  1.00 21.46           C
ATOM   4865  CD2 LEU A 423      29.845  41.940   3.112  1.00 21.90           C
ATOM   4866  H   LEU A 423      31.743  43.172   6.534  1.00 28.05           H
ATOM   4867  HA  LEU A 423      32.030  43.431   3.907  1.00 23.50           H
ATOM   4868  HB2 LEU A 423      29.901  44.161   5.612  1.00 20.51           H
ATOM   4869  HB3 LEU A 423      29.849  44.409   4.048  1.00 20.51           H
ATOM   4870  HG  LEU A 423      30.012  41.815   5.158  1.00 28.17           H
ATOM   4871 HD11 LEU A 423      27.759  41.536   4.698  1.00 25.75           H
ATOM   4872 HD12 LEU A 423      27.962  42.703   5.756  1.00 25.75           H
ATOM   4873 HD13 LEU A 423      27.664  43.053   4.235  1.00 25.75           H
ATOM   4874 HD21 LEU A 423      29.453  41.059   3.008  1.00 26.28           H
ATOM   4875 HD22 LEU A 423      29.440  42.560   2.487  1.00 26.28           H
ATOM   4876 HD23 LEU A 423      30.803  41.897   2.962  1.00 26.28           H
ATOM   4877  N   GLY A 424      33.124  45.777   5.491  1.00 18.85           N
ATOM   4878  CA  GLY A 424      33.680  47.110   5.500  1.00 23.73           C
ATOM   4879  C   GLY A 424      32.851  48.133   6.241  1.00 22.58           C
ATOM   4880  O   GLY A 424      33.099  49.340   6.096  1.00 21.32           O
ATOM   4881  H   GLY A 424      33.431  45.283   6.124  1.00 22.62           H
ATOM   4882  HA2 GLY A 424      34.559  47.082   5.910  1.00 28.47           H
ATOM   4883  HA3 GLY A 424      33.785  47.414   4.585  1.00 28.47           H
ATOM   4884  N   GLU A 425      31.842  47.708   6.996  1.00 22.32           N
ATOM   4885  CA  GLU A 425      31.047  48.665   7.760  1.00 24.95           C
ATOM   4886  C   GLU A 425      31.763  49.057   9.039  1.00 21.52           C
ATOM   4887  O   GLU A 425      32.395  48.230   9.680  1.00 19.43           O
ATOM   4888  CB  GLU A 425      29.678  48.088   8.102  1.00 17.13           C
ATOM   4889  CG  GLU A 425      28.799  47.828   6.878  1.00 21.30           C
ATOM   4890  CD  GLU A 425      28.472  49.099   6.071  1.00 22.84           C
ATOM   4891  OE1 GLU A 425      28.092  50.110   6.673  1.00 26.92           O
ATOM   4892  OE2 GLU A 425      28.583  49.077   4.830  1.00 20.23           O1-
ATOM   4893  H   GLU A 425      31.600  46.887   7.083  1.00 26.79           H
ATOM   4894  HA  GLU A 425      30.914  49.465   7.228  1.00 29.93           H
ATOM   4895  HB2 GLU A 425      29.800  47.243   8.564  1.00 20.55           H
ATOM   4896  HB3 GLU A 425      29.209  48.713   8.677  1.00 20.55           H
ATOM   4897  HG2 GLU A 425      29.259  47.211   6.287  1.00 25.56           H
ATOM   4898  HG3 GLU A 425      27.960  47.439   7.171  1.00 25.56           H
ATOM   4899  N   SER A 426      31.638  50.324   9.419  1.00 20.27           N
ATOM   4900  CA  SER A 426      32.210  50.815  10.663  1.00 22.02           C
ATOM   4901  C   SER A 426      31.252  51.832  11.275  1.00 24.30           C
ATOM   4902  O   SER A 426      30.433  52.436  10.580  1.00 27.12           O
ATOM   4903  CB  SER A 426      33.593  51.450  10.444  1.00 26.99           C
ATOM   4904  OG  SER A 426      33.510  52.429   9.454  1.00 30.37           O
ATOM   4905  H   SER A 426      31.221  50.924   8.967  1.00 24.33           H
ATOM   4906  HA  SER A 426      32.309  50.077  11.285  1.00 26.43           H
ATOM   4907  HB2 SER A 426      33.892  51.857  11.271  1.00 32.38           H
[truncated: 167,847 more chars]
