# Supplementary material for: High-throughput quantum-mechanics/molecular-mechanics (ONIOM) macromolecular crystallographic refinement with PHENIX/DivCon: the impact of mixed Hamiltonian methods on ligand and protein structure
Source: Acta Crystallogr D Struct Biol. 2018 Oct 29;74(Pt 11):1063–77. doi: 10.1107/S2059798318012913 (PMC6213575; doi:10.1107/S2059798318012913)
Supplement: Supplementary file 4 [file d-74-01063-sup4.gz › results_PHENIX/1R9O-H_refine_001.pdb]

REMARK Date 2017-01-10 Time 18:14:50 EST -0500 (1484090090.01 s)
REMARK PHENIX refinement
REMARK 
REMARK ****************** INPUT FILES AND LABELS ******************************
REMARK Reflections:
REMARK   file name      : 1R9O.sf
REMARK   labels         : ['r1r9osf,wavelength_id=1,_refln.F_meas_au,_refln.F_meas_sigma_au']
REMARK R-free flags:
REMARK   file name      : None
REMARK   label          : R-free-flags
REMARK   test_flag_value: 1
REMARK Model file name(s): 
REMARK   /scratch/oleg/2711090.gondor.quantumbioinc.com/1R9O-H.pdb
REMARK 
REMARK ******************** REFINEMENT SUMMARY: QUICK FACTS *******************
REMARK Start: r_work = 0.1896 r_free = 0.1895 bonds = 0.023 angles = 2.068
REMARK Final: r_work = 0.1668 r_free = 0.2063 bonds = 0.016 angles = 1.570
REMARK ************************************************************************
REMARK 
REMARK ****************** REFINEMENT STATISTICS STEP BY STEP ******************
REMARK leading digit, like 1_, means number of macro-cycle                     
REMARK 0    : statistics at the very beginning when nothing is done yet        
REMARK 1_bss: bulk solvent correction and/or (anisotropic) scaling             
REMARK 1_xyz: refinement of coordinates                                        
REMARK 1_adp: refinement of ADPs (Atomic Displacement Parameters)              
REMARK 1_occ: refinement of occupancies                                        
REMARK ------------------------------------------------------------------------
REMARK  stage       r-work r-free bonds angles b_min b_max b_ave n_water shift
REMARK       0    : 0.2841 0.2724 0.023  2.07  13.0  79.3  37.1 765      0.000
REMARK       1_bss: 0.1896 0.1895 0.023  2.07  13.0  79.3  37.0 765      0.000
REMARK 1_settarget: 0.1896 0.1895 0.023  2.07  13.0  79.3  37.0 765      0.000
REMARK       1_nqh: 0.1898 0.1896 0.023  2.07  13.0  79.3  37.0 765      0.007
REMARK    1_weight: 0.1898 0.1896 0.023  2.07  13.0  79.3  37.0 765      0.007
REMARK    1_checkH: 0.1902 0.1898 0.023  2.07  13.0  79.3  37.0 765      0.447
REMARK    1_xyzrec: 0.1833 0.2062 0.016  1.53  13.0  79.3  37.0 765      0.525
REMARK    1_checkH: 0.1833 0.2063 0.016  1.53  13.0  79.3  37.0 765      0.525
REMARK   1_regHxyz: 0.1837 0.2067 0.016  1.53  13.0  79.3  37.0 765      0.533
REMARK       1_adp: 0.1768 0.2098 0.016  1.53  14.8  81.6  37.2 765      0.533
REMARK   1_regHadp: 0.1762 0.2093 0.016  1.53  14.8  81.6  37.2 765      0.533
REMARK       2_bss: 0.1760 0.2093 0.016  1.53  14.8  81.5  37.1 765      0.533
REMARK 2_settarget: 0.1760 0.2093 0.016  1.53  14.8  81.5  37.1 765      0.533
REMARK 2_updatecdl: 0.1760 0.2093 0.016  1.54  14.8  81.5  37.1 765      0.533
REMARK       2_nqh: 0.1760 0.2093 0.016  1.54  14.8  81.5  37.1 765      0.533
REMARK    2_weight: 0.1760 0.2093 0.016  1.54  14.8  81.5  37.1 765      0.533
REMARK    2_checkH: 0.1760 0.2093 0.016  1.54  14.8  81.5  37.1 765      0.532
REMARK    2_xyzrec: 0.1745 0.2064 0.016  1.53  14.8  81.5  37.1 765      0.537
REMARK    2_checkH: 0.1745 0.2064 0.016  1.53  14.8  81.5  37.1 765      0.537
REMARK   2_regHxyz: 0.1748 0.2065 0.016  1.53  14.8  81.5  37.1 765      0.539
REMARK       2_adp: 0.1696 0.2053 0.016  1.53  13.9  94.5  37.8 765      0.539
REMARK   2_regHadp: 0.1698 0.2052 0.016  1.53  13.9  94.5  37.8 765      0.539
REMARK       3_bss: 0.1695 0.2050 0.016  1.53  14.0  94.5  37.9 765      0.539
REMARK 3_settarget: 0.1695 0.2050 0.016  1.53  14.0  94.5  37.9 765      0.539
REMARK 3_updatecdl: 0.1695 0.2050 0.016  1.53  14.0  94.5  37.9 765      0.539
REMARK       3_nqh: 0.1695 0.2050 0.016  1.53  14.0  94.5  37.9 765      0.539
REMARK    3_weight: 0.1695 0.2050 0.016  1.53  14.0  94.5  37.9 765      0.539
REMARK    3_checkH: 0.1695 0.2050 0.016  1.53  14.0  94.5  37.9 765      0.539
REMARK    3_xyzrec: 0.1664 0.2065 0.016  1.57  14.0  94.5  37.9 765      0.551
REMARK    3_checkH: 0.1664 0.2063 0.016  1.57  14.0  94.5  37.9 765      0.551
REMARK   3_regHxyz: 0.1668 0.2064 0.016  1.57  14.0  94.5  37.9 765      0.551
REMARK       3_adp: 0.1668 0.2064 0.016  1.57  14.0  94.5  37.9 765      0.551
REMARK   3_regHadp: 0.1668 0.2064 0.016  1.57  14.0  94.5  37.9 765      0.551
REMARK         end: 0.1668 0.2063 0.016  1.57  14.0  94.5  37.9 765      0.551
REMARK ------------------------------------------------------------------------
REMARK MODEL CONTENT.
REMARK  ELEMENT        ATOM RECORD COUNT   OCCUPANCY SUM
REMARK        C                     2408         2405.00
REMARK        F                        1            1.00
REMARK        H                     4264         4255.00
REMARK        O                      866          866.00
REMARK        N                      619          618.00
REMARK        S                       23           23.00
REMARK       Fe                        1            1.00
REMARK      O1-                       54           54.00
REMARK    TOTAL                     8236         8223.00
REMARK -----------------------------------------------------------------------
REMARK r_free_flags.md5.hexdigest 7106e769a28f7f7c0c52fc6382a6a386
REMARK 
REMARK IF THIS FILE IS FOR PDB DEPOSITION: REMOVE ALL FROM THIS LINE UP.
REMARK   3
REMARK   3 REFINEMENT.
REMARK   3   PROGRAM     : PHENIX (1.11.1_2575: ???)
REMARK   3   AUTHORS     : Adams,Afonine,Bunkoczi,Burnley,Chen,Dar,Davis,
REMARK   3               : Draizen,Echols,Gildea,Gros,Grosse-Kunstleve,Headd,
REMARK   3               : Hintze,Hung,Ioerger,Liebschner,McCoy,McKee,Moriarty,
REMARK   3               : Oeffner,Poon,Read,Richardson,Richardson,Sacchettini,
REMARK   3               : Sauter,Sobolev,Storoni,Terwilliger,Williams,Zwart
REMARK   3
REMARK   3  REFINEMENT TARGET : ML
REMARK   3  
REMARK   3  DATA USED IN REFINEMENT.
REMARK   3   RESOLUTION RANGE HIGH (ANGSTROMS) : 2.000   
REMARK   3   RESOLUTION RANGE LOW  (ANGSTROMS) : 31.141  
REMARK   3   MIN(FOBS/SIGMA_FOBS)              : 2.03  
REMARK   3   COMPLETENESS FOR RANGE        (%) : 99.95 
REMARK   3   NUMBER OF REFLECTIONS             : 35394     
REMARK   3   NUMBER OF REFLECTIONS (NON-ANOMALOUS) : 35394     
REMARK   3  
REMARK   3  FIT TO DATA USED IN REFINEMENT.
REMARK   3   R VALUE     (WORKING + TEST SET) : 0.1691
REMARK   3   R VALUE            (WORKING SET) : 0.1668
REMARK   3   FREE R VALUE                     : 0.2063
REMARK   3   FREE R VALUE TEST SET SIZE   (%) : 5.63  
REMARK   3   FREE R VALUE TEST SET COUNT      : 1992      
REMARK   3  
REMARK   3  FIT TO DATA USED IN REFINEMENT (IN BINS).
REMARK   3   BIN  RESOLUTION RANGE  COMPL.    NWORK NFREE   RWORK  RFREE  CCWORK CCFREE
REMARK   3     1 31.1443 -  4.8148    0.99     2356   143  0.1585 0.1866   0.937  0.923
REMARK   3     2  4.8148 -  3.8239    1.00     2411   141  0.1410 0.1741   0.944  0.916
REMARK   3     3  3.8239 -  3.3411    1.00     2384   145  0.1540 0.1852   0.932  0.931
REMARK   3     4  3.3411 -  3.0359    1.00     2387   140  0.1730 0.2223   0.917  0.867
REMARK   3     5  3.0359 -  2.8185    1.00     2401   144  0.1799 0.2294   0.914  0.851
REMARK   3     6  2.8185 -  2.6524    1.00     2358   144  0.1693 0.2034   0.917  0.880
REMARK   3     7  2.6524 -  2.5196    1.00     2412   144  0.1693 0.2350   0.921  0.838
REMARK   3     8  2.5196 -  2.4100    1.00     2361   139  0.1669 0.2131   0.921  0.879
REMARK   3     9  2.4100 -  2.3172    1.00     2400   146  0.1645 0.2025   0.918  0.886
REMARK   3    10  2.3172 -  2.2373    1.00     2392   145  0.1775 0.2178   0.907  0.840
REMARK   3    11  2.2373 -  2.1674    1.00     2367   140  0.1847 0.2507   0.886  0.745
REMARK   3    12  2.1674 -  2.1054    1.00     2395   140  0.1956 0.2306   0.872  0.816
REMARK   3    13  2.1054 -  2.0500    1.00     2401   143  0.2191 0.2724   0.845  0.739
REMARK   3    14  2.0500 -  2.0000    1.00     2377   138  0.2465 0.2953   0.796  0.682
REMARK   3  
REMARK   3  BULK SOLVENT MODELLING.
REMARK   3   METHOD USED        : FLAT BULK SOLVENT MODEL
REMARK   3   SOLVENT RADIUS     : 1.11    
REMARK   3   SHRINKAGE RADIUS   : 0.90    
REMARK   3   GRID STEP FACTOR   : 4.00    
REMARK   3  
REMARK   3  ERROR ESTIMATES.
REMARK   3   COORDINATE ERROR (MAXIMUM-LIKELIHOOD BASED)     : 0.22    
REMARK   3   PHASE ERROR (DEGREES, MAXIMUM-LIKELIHOOD BASED) : 20.38   
REMARK   3  
REMARK   3  STRUCTURE FACTORS CALCULATION ALGORITHM : FFT
REMARK   3  
REMARK   3  RESTRAINTS LIBRARY
REMARK   3    GEOSTD + MON.LIB. + CDL v1.2
REMARK   3  
REMARK   3  DEVIATIONS FROM IDEAL VALUES.
REMARK   3                 RMSD     MAX  COUNT
REMARK   3   BOND      :  0.016   0.120   3813
REMARK   3   ANGLE     :  1.570  30.898   5164
REMARK   3   CHIRALITY :  0.126   2.500    561
REMARK   3   PLANARITY :  0.009   0.067    655
REMARK   3   DIHEDRAL  : 17.641 178.155   2303
REMARK   3   MIN NONBONDED DISTANCE : 2.107 
REMARK   3  
REMARK   3  MOLPROBITY STATISTICS.
REMARK   3   ALL-ATOM CLASHSCORE : 6.85
REMARK   3   RAMACHANDRAN PLOT:
REMARK   3     OUTLIERS : 2.00  %
REMARK   3     ALLOWED  : 4.01  %
REMARK   3     FAVORED  : 93.99 %
REMARK   3   ROTAMER OUTLIERS : 5.60 %
REMARK   3   CBETA DEVIATIONS : 1
REMARK   3   PEPTIDE PLANE:
REMARK   3     CIS-PROLINE     : 1
REMARK   3     CIS-GENERAL     : 0
REMARK   3     TWISTED PROLINE : 0
REMARK   3     TWISTED GENERAL : 0
REMARK   3  
REMARK   3  ATOMIC DISPLACEMENT PARAMETERS.
REMARK   3   WILSON B : 29.36
REMARK   3   RMS(B_ISO_OR_EQUIVALENT_BONDED) : 5.33
REMARK   3   ATOMS          NUMBER OF ATOMS
REMARK   3                    ISO.  ANISO. 
REMARK   3    ALL         :   8236       0
REMARK   3    ALL (NO H)  :   3972       0
REMARK   3    SOLVENT     :    255       0
REMARK   3    NON-SOLVENT :   3717       0
REMARK   3    HYDROGENS   :   4264       0
REMARK   3
HELIX    1   1 ILE A   47  TYR A   61  1               Generated by MOE   15
HELIX    2   2 TYR A   80  LEU A   87  1               Generated by MOE    8
HELIX    3   3 GLY A  117  LEU A  131  1               Generated by MOE   15
HELIX    4   4 ILE A  141  ARG A  157  1               Generated by MOE   17
HELIX    5   5 THR A  167  PHE A  183  1               Generated by MOE   17
HELIX    6   6 GLN A  192  LEU A  208  1               Generated by MOE   17
HELIX    7   7 HIS A  230  GLU A  253  1               Generated by MOE   24
HELIX    8   8 PHE A  263  GLU A  274  1               Generated by MOE   12
HELIX    9   9 ILE A  284  LYS A  315  1               Generated by MOE   32
HELIX   10  10 PRO A  317  VAL A  330  1               Generated by MOE   14
HELIX   11  11 MET A  339  HIS A  344  5               Generated by MOE    6
HELIX   12  12 PRO A  346  ILE A  359  1               Generated by MOE   14
HELIX   13  13 THR A  392  LEU A  395  1               Generated by MOE    4
HELIX   14  14 PRO A  409  PHE A  412  5               Generated by MOE    4
HELIX   15  15 GLY A  431  ARG A  433  5               Generated by MOE    3
HELIX   16  16 GLU A  438  ASN A  455  1               Generated by MOE   18
HELIX   17  17 PRO A  464  ASN A  466  5               Generated by MOE    3
SHEET    1       VAL A  64  TYR A  68                  Generated by MOE
SHEET    2       PRO A  73  PRO A  73                  Generated by MOE
SHEET    3       ILE A  74  LEU A  77                  Generated by MOE
SHEET    4       GLY A  96  ARG A  97                  Generated by MOE
SHEET    5       HIS A 368  ALA A 369                  Generated by MOE
SHEET    6       ILE A 374  PHE A 376                  Generated by MOE
SHEET    7       TYR A 379  ILE A 381                  Generated by MOE
SHEET    8       THR A 386  ILE A 389                  Generated by MOE
SHEET    9       PHE A 456  SER A 460                  Generated by MOE
SHEET   10       LEU A 485  PRO A 489                  Generated by MOE
CRYST1   91.047   91.047  169.480  90.00  90.00 120.00 H 3
SCALE1      0.010983  0.006341  0.000000        0.00000
SCALE2      0.000000  0.012682  0.000000        0.00000
SCALE3      0.000000  0.000000  0.005900        0.00000
ATOM      1  N   ARG A  26      17.809  23.490 -34.997  1.00 64.56           N
ATOM      2  CA  ARG A  26      18.443  23.387 -33.684  1.00 62.59           C
ATOM      3  C   ARG A  26      17.344  23.145 -32.627  1.00 63.95           C
ATOM      4  O   ARG A  26      17.256  22.065 -32.048  1.00 59.34           O
ATOM      5  CB  ARG A  26      19.260  24.653 -33.380  1.00 60.06           C
ATOM      6  CG  ARG A  26      20.167  24.554 -32.169  1.00 67.15           C
ATOM      7  CD  ARG A  26      21.311  23.614 -32.436  1.00 72.82           C
ATOM      8  NE  ARG A  26      22.236  23.541 -31.312  1.00 81.48           N
ATOM      9  CZ  ARG A  26      23.321  22.770 -31.295  1.00 76.10           C
ATOM     10  NH1 ARG A  26      23.615  22.014 -32.341  1.00 80.02           N
ATOM     11  NH2 ARG A  26      24.120  22.757 -30.237  1.00 80.10           N1+
ATOM     12  H1  ARG A  26      18.471  23.713 -35.655  1.00 77.46           H
ATOM     13  H2  ARG A  26      17.136  24.174 -34.974  1.00 77.46           H
ATOM     14  HA  ARG A  26      19.045  22.626 -33.678  1.00 75.10           H
ATOM     15  HB2 ARG A  26      18.645  25.387 -33.227  1.00 72.07           H
ATOM     16  HB3 ARG A  26      19.818  24.851 -34.148  1.00 72.07           H
ATOM     17  HG2 ARG A  26      19.661  24.214 -31.414  1.00 80.57           H
ATOM     18  HG3 ARG A  26      20.531  25.430 -31.966  1.00 80.57           H
ATOM     19  HD2 ARG A  26      21.803  23.925 -33.212  1.00 87.38           H
ATOM     20  HD3 ARG A  26      20.961  22.724 -32.598  1.00 87.38           H
ATOM     21  HE  ARG A  26      22.123  24.091 -30.661  1.00 97.77           H
ATOM     22 HH11 ARG A  26      24.317  21.517 -32.328  1.00 96.02           H
ATOM     23 HH12 ARG A  26      23.103  22.018 -33.031  1.00 96.02           H
ATOM     24 HH21 ARG A  26      23.937  23.245 -29.553  1.00 96.12           H
ATOM     25 HH22 ARG A  26      24.820  22.256 -30.232  1.00 96.12           H
ATOM     26  N   GLY A  27      16.499  24.146 -32.389  1.00 54.34           N
ATOM     27  CA  GLY A  27      15.302  23.980 -31.591  1.00 49.69           C
ATOM     28  C   GLY A  27      14.063  23.929 -32.471  1.00 50.24           C
ATOM     29  O   GLY A  27      14.008  24.553 -33.528  1.00 44.30           O
ATOM     30  H   GLY A  27      16.606  24.945 -32.688  1.00 65.21           H
ATOM     31  HA2 GLY A  27      15.358  23.156 -31.082  1.00 59.62           H
ATOM     32  HA3 GLY A  27      15.215  24.723 -30.973  1.00 59.62           H
ATOM     33  N   LYS A  28      13.057  23.192 -32.024  1.00 43.72           N
ATOM     34  CA  LYS A  28      11.776  23.155 -32.700  1.00 41.20           C
ATOM     35  C   LYS A  28      10.723  23.132 -31.598  1.00 42.18           C
ATOM     36  O   LYS A  28      10.374  22.067 -31.079  1.00 35.79           O
ATOM     37  CB  LYS A  28      11.668  21.941 -33.604  1.00 36.11           C
ATOM     38  CG  LYS A  28      10.417  21.943 -34.429  1.00 31.42           C
ATOM     39  CD  LYS A  28      10.190  20.607 -35.126  1.00 43.70           C
ATOM     40  CE  LYS A  28       9.074  20.711 -36.181  1.00 44.61           C
ATOM     41  NZ  LYS A  28       8.892  19.411 -36.849  1.00 46.64           N1+
ATOM     42  H   LYS A  28      13.095  22.698 -31.321  1.00 52.46           H
ATOM     43  HA  LYS A  28      11.659  23.957 -33.232  1.00 49.44           H
ATOM     44  HB2 LYS A  28      12.426  21.930 -34.210  1.00 43.32           H
ATOM     45  HB3 LYS A  28      11.667  21.139 -33.059  1.00 43.32           H
ATOM     46  HG2 LYS A  28       9.656  22.116 -33.853  1.00 37.70           H
ATOM     47  HG3 LYS A  28      10.484  22.631 -35.109  1.00 37.70           H
ATOM     48  HD2 LYS A  28      11.007  20.335 -35.572  1.00 52.43           H
ATOM     49  HD3 LYS A  28       9.927  19.943 -34.470  1.00 52.43           H
ATOM     50  HE2 LYS A  28       8.241  20.956 -35.750  1.00 53.52           H
ATOM     51  HE3 LYS A  28       9.319  21.370 -36.850  1.00 53.52           H
ATOM     52  HZ1 LYS A  28       8.247  19.471 -37.460  1.00 55.96           H
ATOM     53  HZ2 LYS A  28       9.648  19.166 -37.251  1.00 55.96           H
ATOM     54  HZ3 LYS A  28       8.668  18.791 -36.252  1.00 55.96           H
ATOM     55  N   LEU A  29      10.234  24.298 -31.252  1.00 36.02           N
ATOM     56  CA  LEU A  29       9.259  24.416 -30.190  1.00 32.63           C
ATOM     57  C   LEU A  29       7.889  23.964 -30.679  1.00 38.70           C
ATOM     58  O   LEU A  29       7.625  23.929 -31.894  1.00 36.62           O
ATOM     59  CB  LEU A  29       9.214  25.849 -29.678  1.00 28.09           C
ATOM     60  CG  LEU A  29      10.490  26.356 -28.952  1.00 33.15           C
ATOM     61  CD1 LEU A  29      10.266  27.712 -28.406  1.00 33.64           C
ATOM     62  CD2 LEU A  29      10.958  25.420 -27.814  1.00 36.85           C
ATOM     63  H   LEU A  29      10.450  25.046 -31.618  1.00 43.22           H
ATOM     64  HA  LEU A  29       9.521  23.841 -29.454  1.00 39.15           H
ATOM     65  HB2 LEU A  29       9.059  26.438 -30.433  1.00 33.71           H
ATOM     66  HB3 LEU A  29       8.476  25.926 -29.053  1.00 33.71           H
ATOM     67  HG  LEU A  29      11.211  26.415 -29.599  1.00 39.78           H
ATOM     68 HD11 LEU A  29      11.073  28.009 -27.958  1.00 40.36           H
ATOM     69 HD12 LEU A  29      10.052  28.315 -29.135  1.00 40.36           H
ATOM     70 HD13 LEU A  29       9.530  27.681 -27.775  1.00 40.36           H
ATOM     71 HD21 LEU A  29      11.754  25.794 -27.405  1.00 44.21           H
ATOM     72 HD22 LEU A  29      10.250  25.347 -27.154  1.00 44.21           H
ATOM     73 HD23 LEU A  29      11.155  24.546 -28.185  1.00 44.21           H
ATOM     74  N   PRO A  30       7.003  23.584 -29.755  1.00 39.28           N
ATOM     75  CA  PRO A  30       5.640  23.216 -30.141  1.00 31.17           C
ATOM     76  C   PRO A  30       4.916  24.399 -30.750  1.00 29.10           C
ATOM     77  O   PRO A  30       5.260  25.558 -30.478  1.00 29.34           O
ATOM     78  CB  PRO A  30       4.984  22.812 -28.802  1.00 37.28           C
ATOM     79  CG  PRO A  30       6.089  22.524 -27.895  1.00 37.84           C
ATOM     80  CD  PRO A  30       7.224  23.396 -28.308  1.00 35.72           C
ATOM     81  HA  PRO A  30       5.638  22.465 -30.756  1.00 37.40           H
ATOM     82  HB2 PRO A  30       4.450  23.549 -28.466  1.00 44.73           H
ATOM     83  HB3 PRO A  30       4.435  22.024 -28.933  1.00 44.73           H
ATOM     84  HG2 PRO A  30       5.821  22.726 -26.986  1.00 45.40           H
ATOM     85  HG3 PRO A  30       6.335  21.589 -27.975  1.00 45.40           H
ATOM     86  HD2 PRO A  30       7.181  24.248 -27.845  1.00 42.86           H
ATOM     87  HD3 PRO A  30       8.070  22.947 -28.151  1.00 42.86           H
ATOM     88  N   PRO A  31       3.848  24.149 -31.488  1.00 32.85           N
ATOM     89  CA  PRO A  31       3.102  25.251 -32.092  1.00 36.74           C
ATOM     90  C   PRO A  31       2.294  26.005 -31.059  1.00 42.64           C
ATOM     91  O   PRO A  31       2.099  25.552 -29.931  1.00 34.27           O
ATOM     92  CB  PRO A  31       2.204  24.547 -33.110  1.00 37.12           C
ATOM     93  CG  PRO A  31       2.034  23.194 -32.592  1.00 33.12           C
ATOM     94  CD  PRO A  31       3.363  22.839 -31.964  1.00 35.78           C
ATOM     95  HA  PRO A  31       3.701  25.861 -32.550  1.00 44.08           H
ATOM     96  HB2 PRO A  31       1.351  25.004 -33.165  1.00 44.54           H
ATOM     97  HB3 PRO A  31       2.642  24.531 -33.976  1.00 44.54           H
ATOM     98  HG2 PRO A  31       1.328  23.185 -31.927  1.00 39.74           H
ATOM     99  HG3 PRO A  31       1.826  22.588 -33.321  1.00 39.74           H
ATOM    100  HD2 PRO A  31       3.237  22.230 -31.219  1.00 42.93           H
ATOM    101  HD3 PRO A  31       3.967  22.473 -32.629  1.00 42.93           H
ATOM    102  N   GLY A  32       1.837  27.190 -31.448  1.00 37.56           N
ATOM    103  CA  GLY A  32       0.980  27.970 -30.584  1.00 36.11           C
ATOM    104  C   GLY A  32       0.427  29.199 -31.247  1.00 41.45           C
ATOM    105  O   GLY A  32       0.632  29.430 -32.431  1.00 43.63           O
ATOM    106  H   GLY A  32       2.011  27.559 -32.205  1.00 45.07           H
ATOM    107  HA2 GLY A  32       0.235  27.421 -30.292  1.00 43.33           H
ATOM    108  HA3 GLY A  32       1.481  28.246 -29.801  1.00 43.33           H
ATOM    109  N   PRO A  33      -0.260  30.031 -30.485  1.00 40.02           N
ATOM    110  CA  PRO A  33      -0.799  31.278 -31.050  1.00 49.95           C
ATOM    111  C   PRO A  33       0.302  32.239 -31.470  1.00 54.97           C
ATOM    112  O   PRO A  33       1.452  32.143 -31.040  1.00 45.78           O
ATOM    113  CB  PRO A  33      -1.620  31.877 -29.898  1.00 56.39           C
ATOM    114  CG  PRO A  33      -1.379  30.970 -28.664  1.00 43.71           C
ATOM    115  CD  PRO A  33      -0.251  30.047 -29.016  1.00 43.94           C
ATOM    116  HA  PRO A  33      -1.379  31.092 -31.804  1.00 59.94           H
ATOM    117  HB2 PRO A  33      -1.315  32.780 -29.719  1.00 67.66           H
ATOM    118  HB3 PRO A  33      -2.560  31.878 -30.139  1.00 67.66           H
ATOM    119  HG2 PRO A  33      -1.141  31.520 -27.902  1.00 52.45           H
ATOM    120  HG3 PRO A  33      -2.184  30.462 -28.476  1.00 52.45           H
ATOM    121  HD2 PRO A  33       0.590  30.402 -28.688  1.00 52.72           H
ATOM    122  HD3 PRO A  33      -0.421  29.158 -28.668  1.00 52.72           H
ATOM    123  N   THR A  34      -0.064  33.212 -32.303  1.00 58.75           N
ATOM    124  CA  THR A  34       0.943  34.172 -32.723  1.00 52.77           C
ATOM    125  C   THR A  34       1.334  35.078 -31.549  1.00 50.84           C
ATOM    126  O   THR A  34       0.524  35.332 -30.653  1.00 51.43           O
ATOM    127  CB  THR A  34       0.460  35.029 -33.896  1.00 70.95           C
ATOM    128  OG1 THR A  34      -0.623  35.891 -33.490  1.00 63.01           O
ATOM    129  CG2 THR A  34       0.022  34.162 -35.035  1.00 57.11           C
ATOM    130  H   THR A  34      -0.852  33.332 -32.625  1.00 70.50           H
ATOM    131  HA  THR A  34       1.736  33.693 -33.009  1.00 63.31           H
ATOM    132  HB  THR A  34       1.197  35.577 -34.207  1.00 85.14           H
ATOM    133  HG1 THR A  34      -0.879  36.356 -34.141  1.00 75.60           H
ATOM    134 HG21 THR A  34      -0.282  34.713 -35.773  1.00 68.52           H
ATOM    135 HG22 THR A  34       0.762  33.612 -35.337  1.00 68.52           H
ATOM    136 HG23 THR A  34      -0.705  33.585 -34.752  1.00 68.52           H
ATOM    137  N   PRO A  35       2.573  35.590 -31.550  1.00 51.51           N
ATOM    138  CA  PRO A  35       3.143  36.268 -30.369  1.00 59.01           C
ATOM    139  C   PRO A  35       2.284  37.284 -29.623  1.00 66.64           C
ATOM    140  O   PRO A  35       1.213  37.710 -30.075  1.00 69.26           O
ATOM    141  CB  PRO A  35       4.382  36.956 -30.955  1.00 55.90           C
ATOM    142  CG  PRO A  35       4.860  35.959 -31.991  1.00 66.92           C
ATOM    143  CD  PRO A  35       3.585  35.389 -32.601  1.00 54.45           C
ATOM    144  HA  PRO A  35       3.440  35.600 -29.732  1.00 70.80           H
ATOM    145  HB2 PRO A  35       4.132  37.797 -31.369  1.00 67.08           H
ATOM    146  HB3 PRO A  35       5.048  37.088 -30.264  1.00 67.08           H
ATOM    147  HG2 PRO A  35       5.390  36.415 -32.664  1.00 80.30           H
ATOM    148  HG3 PRO A  35       5.377  35.261 -31.560  1.00 80.30           H
ATOM    149  HD2 PRO A  35       3.344  35.883 -33.400  1.00 65.33           H
ATOM    150  HD3 PRO A  35       3.695  34.444 -32.788  1.00 65.33           H
ATOM    151  N   LEU A  36       2.764  37.599 -28.396  1.00 69.69           N
ATOM    152  CA  LEU A  36       2.207  38.501 -27.384  1.00 75.77           C
ATOM    153  C   LEU A  36       1.106  37.884 -26.522  1.00 74.17           C
ATOM    154  O   LEU A  36       0.718  38.526 -25.536  1.00 84.13           O
ATOM    155  CB  LEU A  36       1.644  39.794 -27.991  1.00 66.51           C
ATOM    156  CG  LEU A  36       2.599  40.977 -27.992  1.00 81.96           C
ATOM    157  CD1 LEU A  36       3.833  40.704 -28.892  1.00 78.81           C
ATOM    158  CD2 LEU A  36       1.824  42.241 -28.428  1.00 81.33           C
ATOM    159  H   LEU A  36       3.498  37.252 -28.112  1.00 83.62           H
ATOM    160  HA  LEU A  36       2.926  38.758 -26.785  1.00 90.92           H
ATOM    161  HB2 LEU A  36       1.396  39.618 -28.912  1.00 79.80           H
ATOM    162  HB3 LEU A  36       0.858  40.054 -27.486  1.00 79.80           H
ATOM    163  HG  LEU A  36       2.918  41.122 -27.088  1.00 98.35           H
ATOM    164 HD11 LEU A  36       4.418  41.478 -28.869  1.00 94.57           H
ATOM    165 HD12 LEU A  36       4.302  39.924 -28.557  1.00 94.57           H
ATOM    166 HD13 LEU A  36       3.532  40.544 -29.800  1.00 94.57           H
ATOM    167 HD21 LEU A  36       2.430  42.998 -28.430  1.00 97.59           H
ATOM    168 HD22 LEU A  36       1.467  42.100 -29.319  1.00 97.59           H
ATOM    169 HD23 LEU A  36       1.100  42.398 -27.803  1.00 97.59           H
ATOM    170  N   PRO A  37       0.566  36.667 -26.816  1.00 72.49           N
ATOM    171  CA  PRO A  37      -0.661  36.347 -26.052  1.00 74.79           C
ATOM    172  C   PRO A  37      -0.484  36.357 -24.527  1.00 78.61           C
ATOM    173  O   PRO A  37       0.292  35.547 -24.018  1.00 73.09           O
ATOM    174  CB  PRO A  37      -1.011  34.920 -26.522  1.00 75.81           C
ATOM    175  CG  PRO A  37      -0.307  34.764 -27.811  1.00 72.01           C
ATOM    176  CD  PRO A  37       0.982  35.491 -27.606  1.00 69.58           C
ATOM    177  HA  PRO A  37      -1.378  36.951 -26.297  1.00 89.74           H
ATOM    178  HB2 PRO A  37      -1.970  34.840 -26.642  1.00 90.97           H
ATOM    179  HB3 PRO A  37      -0.690  34.273 -25.874  1.00 90.97           H
ATOM    180  HG2 PRO A  37      -0.826  35.171 -28.522  1.00 86.40           H
ATOM    181  HG3 PRO A  37      -0.150  33.823 -27.990  1.00 86.40           H
ATOM    182  HD2 PRO A  37       1.605  34.945 -27.101  1.00 83.49           H
ATOM    183  HD3 PRO A  37       1.356  35.768 -28.457  1.00 83.49           H
ATOM    184  HC  PRO A  37      -0.994  36.998 -23.954  1.00 94.32           H
ATOM    185  N   LEU A  43      -9.169  44.723 -17.669  1.00 64.45           N
ATOM    186  CA  LEU A  43      -8.751  45.292 -16.395  1.00 67.38           C
ATOM    187  C   LEU A  43      -7.708  44.338 -15.735  1.00 72.05           C
ATOM    188  O   LEU A  43      -6.725  43.966 -16.375  1.00 61.26           O
ATOM    189  CB  LEU A  43      -9.957  45.536 -15.462  1.00 68.33           C
ATOM    190  CG  LEU A  43     -11.175  46.409 -15.840  1.00 76.52           C
ATOM    191  CD1 LEU A  43     -12.021  45.809 -16.969  1.00 72.00           C
ATOM    192  CD2 LEU A  43     -12.094  46.642 -14.617  1.00 70.44           C
ATOM    193  H1  LEU A  43      -8.402  44.380 -18.133  1.00 77.33           H
ATOM    194  H2  LEU A  43      -9.587  45.403 -18.201  1.00 77.33           H
ATOM    195  HA  LEU A  43      -8.318  46.145 -16.556  1.00 80.85           H
ATOM    196  HB2 LEU A  43      -9.601  45.923 -14.647  1.00 81.99           H
ATOM    197  HB3 LEU A  43     -10.319  44.662 -15.247  1.00 81.99           H
ATOM    198  HG  LEU A  43     -10.857  47.275 -16.139  1.00 91.82           H
ATOM    199 HD11 LEU A  43     -11.468  45.712 -17.760  1.00 86.40           H
ATOM    200 HD12 LEU A  43     -12.352  44.942 -16.688  1.00 86.40           H
ATOM    201 HD13 LEU A  43     -12.765  46.403 -17.156  1.00 86.40           H
ATOM    202 HD21 LEU A  43     -12.410  45.784 -14.292  1.00 84.53           H
ATOM    203 HD22 LEU A  43     -11.587  47.092 -13.923  1.00 84.53           H
ATOM    204 HD23 LEU A  43     -12.846  47.191 -14.887  1.00 84.53           H
ATOM    205  N   GLN A  44      -7.919  43.945 -14.471  1.00 68.63           N
ATOM    206  CA  GLN A  44      -6.934  43.169 -13.720  1.00 60.97           C
ATOM    207  C   GLN A  44      -7.197  41.671 -13.900  1.00 71.52           C
ATOM    208  O   GLN A  44      -8.286  41.181 -13.559  1.00 56.61           O
ATOM    209  CB  GLN A  44      -6.966  43.556 -12.237  1.00 52.81           C
ATOM    210  CG  GLN A  44      -6.245  44.853 -11.916  1.00 64.36           C
ATOM    211  CD  GLN A  44      -6.305  45.237 -10.448  1.00 65.25           C
ATOM    212  OE1 GLN A  44      -5.883  44.497  -9.569  1.00 75.92           O
ATOM    213  NE2 GLN A  44      -6.842  46.404 -10.185  1.00 67.78           N
ATOM    214  H   GLN A  44      -8.633  44.120 -14.026  1.00 82.35           H
ATOM    215  HA  GLN A  44      -6.048  43.363 -14.063  1.00 73.16           H
ATOM    216  HB2 GLN A  44      -7.891  43.656 -11.962  1.00 63.37           H
ATOM    217  HB3 GLN A  44      -6.546  42.849 -11.722  1.00 63.37           H
ATOM    218  HG2 GLN A  44      -5.311  44.760 -12.161  1.00 77.23           H
ATOM    219  HG3 GLN A  44      -6.649  45.571 -12.428  1.00 77.23           H
ATOM    220 HE21 GLN A  44      -7.133  46.898 -10.827  1.00 81.34           H
ATOM    221 HE22 GLN A  44      -6.903  46.676  -9.372  1.00 81.34           H
ATOM    222  N   ILE A  45      -6.183  40.943 -14.396  1.00 60.21           N
ATOM    223  CA  ILE A  45      -6.280  39.515 -14.710  1.00 52.78           C
ATOM    224  C   ILE A  45      -5.471  38.701 -13.694  1.00 57.21           C
ATOM    225  O   ILE A  45      -4.265  38.936 -13.494  1.00 43.00           O
ATOM    226  CB  ILE A  45      -5.814  39.219 -16.147  1.00 54.05           C
ATOM    227  CG1 ILE A  45      -5.436  37.739 -16.303  1.00 60.93           C
ATOM    228  CG2 ILE A  45      -4.689  40.109 -16.534  1.00 60.21           C
ATOM    229  CD1 ILE A  45      -4.867  37.359 -17.661  1.00 54.76           C
ATOM    230  H   ILE A  45      -5.406  41.270 -14.563  1.00 72.25           H
ATOM    231  HA  ILE A  45      -7.208  39.241 -14.637  1.00 63.33           H
ATOM    232  HB  ILE A  45      -6.557  39.401 -16.744  1.00 64.85           H
ATOM    233 HG12 ILE A  45      -4.768  37.519 -15.635  1.00 73.11           H
ATOM    234 HG13 ILE A  45      -6.230  37.201 -16.158  1.00 73.11           H
ATOM    235 HG21 ILE A  45      -4.419  39.899 -17.442  1.00 72.24           H
ATOM    236 HG22 ILE A  45      -4.984  41.031 -16.481  1.00 72.24           H
ATOM    237 HG23 ILE A  45      -3.948  39.963 -15.926  1.00 72.24           H
ATOM    238 HD11 ILE A  45      -4.660  36.411 -17.663  1.00 65.71           H
ATOM    239 HD12 ILE A  45      -5.526  37.555 -18.346  1.00 65.71           H
ATOM    240 HD13 ILE A  45      -4.061  37.874 -17.821  1.00 65.71           H
ATOM    241  N   GLY A  46      -6.125  37.691 -13.115  1.00 46.99           N
ATOM    242  CA  GLY A  46      -5.515  36.835 -12.127  1.00 38.80           C
ATOM    243  C   GLY A  46      -5.088  35.497 -12.701  1.00 31.18           C
ATOM    244  O   GLY A  46      -5.333  35.160 -13.856  1.00 30.72           O
ATOM    245  H   GLY A  46      -6.941  37.487 -13.290  1.00 56.39           H
ATOM    246  HA2 GLY A  46      -4.733  37.274 -11.758  1.00 46.55           H
ATOM    247  HA3 GLY A  46      -6.145  36.674 -11.407  1.00 46.55           H
ATOM    248  N   ILE A  47      -4.450  34.700 -11.833  1.00 33.68           N
ATOM    249  CA  ILE A  47      -3.920  33.402 -12.274  1.00 33.65           C
ATOM    250  C   ILE A  47      -5.025  32.470 -12.723  1.00 30.09           C
ATOM    251  O   ILE A  47      -4.842  31.676 -13.651  1.00 36.62           O
ATOM    252  CB  ILE A  47      -3.073  32.752 -11.157  1.00 31.78           C
ATOM    253  CG1 ILE A  47      -2.330  31.545 -11.728  1.00 31.32           C
ATOM    254  CG2 ILE A  47      -3.949  32.398  -9.968  1.00 35.31           C
ATOM    255  CD1 ILE A  47      -1.268  31.956 -12.707  1.00 32.15           C
ATOM    256  H   ILE A  47      -4.314  34.882 -11.004  1.00 40.41           H
ATOM    257  HA  ILE A  47      -3.336  33.551 -13.034  1.00 40.38           H
ATOM    258  HB  ILE A  47      -2.413  33.400 -10.863  1.00 38.13           H
ATOM    259 HG12 ILE A  47      -1.904  31.060 -11.004  1.00 37.58           H
ATOM    260 HG13 ILE A  47      -2.961  30.970 -12.189  1.00 37.58           H
ATOM    261 HG21 ILE A  47      -3.398  31.992  -9.280  1.00 42.37           H
ATOM    262 HG22 ILE A  47      -4.361  33.208  -9.628  1.00 42.37           H
ATOM    263 HG23 ILE A  47      -4.633  31.774 -10.255  1.00 42.37           H
ATOM    264 HD11 ILE A  47      -0.824  31.162 -13.042  1.00 38.58           H
ATOM    265 HD12 ILE A  47      -1.683  32.438 -13.439  1.00 38.58           H
ATOM    266 HD13 ILE A  47      -0.627  32.528 -12.255  1.00 38.58           H
ATOM    267  N   LYS A  48      -6.192  32.545 -12.096  1.00 33.01           N
ATOM    268  CA  LYS A  48      -7.268  31.669 -12.504  1.00 32.64           C
ATOM    269  C   LYS A  48      -7.777  32.017 -13.895  1.00 34.78           C
ATOM    270  O   LYS A  48      -8.151  31.120 -14.658  1.00 37.26           O
ATOM    271  CB  LYS A  48      -8.364  31.715 -11.450  1.00 34.17           C
ATOM    272  CG  LYS A  48      -7.803  31.373 -10.024  1.00 37.05           C
ATOM    273  CD  LYS A  48      -8.875  31.056  -9.006  1.00 40.62           C
ATOM    274  CE  LYS A  48      -9.425  29.596  -9.113  1.00 44.51           C
ATOM    275  NZ  LYS A  48      -8.346  28.594  -8.893  1.00 37.15           N1+
ATOM    276  H   LYS A  48      -6.379  33.080 -11.449  1.00 39.61           H
ATOM    277  HA  LYS A  48      -6.931  30.760 -12.536  1.00 39.16           H
ATOM    278  HB2 LYS A  48      -8.744  32.606 -11.422  1.00 41.00           H
ATOM    279  HB3 LYS A  48      -9.049  31.064 -11.671  1.00 41.00           H
ATOM    280  HG2 LYS A  48      -7.222  30.600 -10.093  1.00 44.45           H
ATOM    281  HG3 LYS A  48      -7.299  32.135  -9.696  1.00 44.45           H
ATOM    282  HD2 LYS A  48      -8.507  31.170  -8.116  1.00 48.74           H
ATOM    283  HD3 LYS A  48      -9.620  31.664  -9.135  1.00 48.74           H
ATOM    284  HE2 LYS A  48     -10.109  29.461  -8.438  1.00 53.41           H
ATOM    285  HE3 LYS A  48      -9.795  29.457  -9.999  1.00 53.41           H
ATOM    286  HZ1 LYS A  48      -8.678  27.771  -8.957  1.00 44.57           H
ATOM    287  HZ2 LYS A  48      -7.706  28.697  -9.503  1.00 44.57           H
ATOM    288  HZ3 LYS A  48      -7.992  28.701  -8.083  1.00 44.57           H
ATOM    289  N   ASP A  49      -7.763  33.298 -14.253  1.00 37.99           N
ATOM    290  CA  ASP A  49      -8.053  33.713 -15.628  1.00 36.39           C
ATOM    291  C   ASP A  49      -6.987  33.207 -16.585  1.00 32.83           C
ATOM    292  O   ASP A  49      -7.290  32.689 -17.677  1.00 35.65           O
ATOM    293  CB  ASP A  49      -8.131  35.236 -15.692  1.00 35.89           C
ATOM    294  CG  ASP A  49      -9.218  35.798 -14.785  1.00 55.96           C
ATOM    295  OD1 ASP A  49     -10.401  35.370 -14.953  1.00 46.78           O
ATOM    296  OD2 ASP A  49      -8.875  36.640 -13.896  1.00 56.16           O1-
ATOM    297  H   ASP A  49      -7.589  33.950 -13.720  1.00 45.58           H
ATOM    298  HA  ASP A  49      -8.910  33.349 -15.901  1.00 43.67           H
ATOM    299  HB2 ASP A  49      -7.281  35.610 -15.410  1.00 43.07           H
ATOM    300  HB3 ASP A  49      -8.329  35.506 -16.602  1.00 43.07           H
ATOM    301  N   ILE A  50      -5.724  33.322 -16.179  1.00 31.76           N
ATOM    302  CA  ILE A  50      -4.642  32.776 -16.992  1.00 29.82           C
ATOM    303  C   ILE A  50      -4.841  31.290 -17.197  1.00 31.56           C
ATOM    304  O   ILE A  50      -4.721  30.764 -18.313  1.00 30.71           O
ATOM    305  CB  ILE A  50      -3.291  33.080 -16.333  1.00 34.20           C
ATOM    306  CG1 ILE A  50      -3.058  34.597 -16.359  1.00 36.80           C
ATOM    307  CG2 ILE A  50      -2.227  32.332 -17.013  1.00 32.90           C
ATOM    308  CD1 ILE A  50      -1.858  35.112 -15.543  1.00 35.56           C
ATOM    309  H   ILE A  50      -5.472  33.703 -15.451  1.00 38.11           H
ATOM    310  HA  ILE A  50      -4.654  33.203 -17.863  1.00 35.77           H
ATOM    311  HB  ILE A  50      -3.327  32.791 -15.408  1.00 41.03           H
ATOM    312 HG12 ILE A  50      -2.919  34.868 -17.280  1.00 44.16           H
ATOM    313 HG13 ILE A  50      -3.852  35.033 -16.012  1.00 44.16           H
ATOM    314 HG21 ILE A  50      -1.379  32.533 -16.588  1.00 39.48           H
ATOM    315 HG22 ILE A  50      -2.416  31.383 -16.944  1.00 39.48           H
ATOM    316 HG23 ILE A  50      -2.202  32.598 -17.946  1.00 39.48           H
ATOM    317 HD11 ILE A  50      -1.807  36.077 -15.631  1.00 42.67           H
ATOM    318 HD12 ILE A  50      -1.983  34.871 -14.612  1.00 42.67           H
ATOM    319 HD13 ILE A  50      -1.046  34.706 -15.884  1.00 42.67           H
ATOM    320  N   SER A  51      -5.153  30.575 -16.120  1.00 32.68           N
ATOM    321  CA  SER A  51      -5.224  29.130 -16.260  1.00 34.34           C
ATOM    322  C   SER A  51      -6.358  28.766 -17.203  1.00 29.64           C
ATOM    323  O   SER A  51      -6.220  27.911 -18.083  1.00 30.36           O
ATOM    324  CB  SER A  51      -5.409  28.468 -14.897  1.00 29.02           C
ATOM    325  OG  SER A  51      -5.450  27.065 -15.111  1.00 33.27           O
ATOM    326  H   SER A  51      -5.319  30.885 -15.335  1.00 39.21           H
ATOM    327  HA  SER A  51      -4.395  28.805 -16.645  1.00 41.20           H
ATOM    328  HB2 SER A  51      -4.660  28.690 -14.322  1.00 34.82           H
ATOM    329  HB3 SER A  51      -6.244  28.763 -14.501  1.00 34.82           H
ATOM    330  HG  SER A  51      -5.552  26.665 -14.379  1.00 39.91           H
ATOM    331  N   LYS A  52      -7.481  29.445 -17.053  1.00 31.91           N
ATOM    332  CA  LYS A  52      -8.574  29.297 -17.996  1.00 33.30           C
ATOM    333  C   LYS A  52      -8.121  29.575 -19.429  1.00 29.40           C
ATOM    334  O   LYS A  52      -8.479  28.843 -20.354  1.00 34.27           O
ATOM    335  CB  LYS A  52      -9.710  30.249 -17.594  1.00 37.49           C
ATOM    336  CG  LYS A  52     -11.016  30.009 -18.312  1.00 39.51           C
ATOM    337  CD  LYS A  52     -11.765  28.781 -17.778  1.00 64.57           C
ATOM    338  CE  LYS A  52     -12.077  28.855 -16.263  1.00 64.35           C
ATOM    339  NZ  LYS A  52     -12.922  27.661 -15.811  1.00 51.20           N1+
ATOM    340  H   LYS A  52      -7.637  29.998 -16.413  1.00 38.28           H
ATOM    341  HA  LYS A  52      -8.910  28.388 -17.956  1.00 39.95           H
ATOM    342  HB2 LYS A  52      -9.874  30.149 -16.643  1.00 44.98           H
ATOM    343  HB3 LYS A  52      -9.433  31.159 -17.784  1.00 44.98           H
ATOM    344  HG2 LYS A  52     -11.588  30.783 -18.195  1.00 47.41           H
ATOM    345  HG3 LYS A  52     -10.838  29.866 -19.254  1.00 47.41           H
ATOM    346  HD2 LYS A  52     -12.608  28.698 -18.252  1.00 77.47           H
ATOM    347  HD3 LYS A  52     -11.222  27.992 -17.932  1.00 77.47           H
ATOM    348  HE2 LYS A  52     -11.245  28.846 -15.764  1.00 77.22           H
ATOM    349  HE3 LYS A  52     -12.573  29.667 -16.077  1.00 77.22           H
ATOM    350  HZ1 LYS A  52     -13.091  27.721 -14.939  1.00 61.43           H
ATOM    351  HZ2 LYS A  52     -13.693  27.649 -16.255  1.00 61.43           H
ATOM    352  HZ3 LYS A  52     -12.485  26.902 -15.969  1.00 61.43           H
ATOM    353  N   SER A  53      -7.329  30.620 -19.651  1.00 35.42           N
ATOM    354  CA  SER A  53      -6.846  30.823 -21.022  1.00 32.39           C
ATOM    355  C   SER A  53      -5.986  29.661 -21.491  1.00 37.47           C
ATOM    356  O   SER A  53      -6.063  29.253 -22.659  1.00 34.31           O
ATOM    357  CB  SER A  53      -6.077  32.135 -21.141  1.00 36.70           C
ATOM    358  OG  SER A  53      -6.899  33.228 -20.756  1.00 39.95           O
ATOM    359  H   SER A  53      -7.068  31.196 -19.068  1.00 42.50           H
ATOM    360  HA  SER A  53      -7.612  30.878 -21.615  1.00 38.87           H
ATOM    361  HB2 SER A  53      -5.301  32.101 -20.560  1.00 44.03           H
ATOM    362  HB3 SER A  53      -5.798  32.257 -22.062  1.00 44.03           H
ATOM    363  HG  SER A  53      -7.149  33.133 -19.959  1.00 47.94           H
ATOM    364  N   LEU A  54      -5.155  29.099 -20.601  1.00 32.81           N
ATOM    365  CA  LEU A  54      -4.308  27.988 -21.029  1.00 28.54           C
ATOM    366  C   LEU A  54      -5.128  26.770 -21.418  1.00 28.61           C
ATOM    367  O   LEU A  54      -4.762  26.020 -22.344  1.00 26.91           O
ATOM    368  CB  LEU A  54      -3.317  27.617 -19.911  1.00 25.37           C
ATOM    369  CG  LEU A  54      -2.381  28.723 -19.515  1.00 26.79           C
ATOM    370  CD1 LEU A  54      -1.446  28.146 -18.477  1.00 33.84           C
ATOM    371  CD2 LEU A  54      -1.562  29.190 -20.699  1.00 31.13           C
ATOM    372  H   LEU A  54      -5.068  29.333 -19.778  1.00 39.37           H
ATOM    373  HA  LEU A  54      -3.795  28.264 -21.804  1.00 34.24           H
ATOM    374  HB2 LEU A  54      -3.821  27.362 -19.122  1.00 30.44           H
ATOM    375  HB3 LEU A  54      -2.778  26.868 -20.210  1.00 30.44           H
ATOM    376  HG  LEU A  54      -2.870  29.471 -19.137  1.00 32.15           H
ATOM    377 HD11 LEU A  54      -0.823  28.834 -18.196  1.00 40.61           H
ATOM    378 HD12 LEU A  54      -1.967  27.840 -17.718  1.00 40.61           H
ATOM    379 HD13 LEU A  54      -0.962  27.401 -18.868  1.00 40.61           H
ATOM    380 HD21 LEU A  54      -0.970  29.902 -20.412  1.00 37.35           H
ATOM    381 HD22 LEU A  54      -1.044  28.444 -21.038  1.00 37.35           H
ATOM    382 HD23 LEU A  54      -2.162  29.516 -21.388  1.00 37.35           H
ATOM    383  N   THR A  55      -6.222  26.527 -20.699  1.00 30.26           N
ATOM    384  CA  THR A  55      -7.062  25.367 -21.004  1.00 28.84           C
ATOM    385  C   THR A  55      -7.784  25.553 -22.335  1.00 28.92           C
ATOM    386  O   THR A  55      -7.848  24.626 -23.158  1.00 28.49           O
ATOM    387  CB  THR A  55      -8.053  25.141 -19.844  1.00 31.94           C
ATOM    388  OG1 THR A  55      -7.324  24.839 -18.634  1.00 31.26           O
ATOM    389  CG2 THR A  55      -9.055  23.999 -20.185  1.00 34.63           C
ATOM    390  H   THR A  55      -6.497  27.007 -20.040  1.00 36.31           H
ATOM    391  HA  THR A  55      -6.500  24.580 -21.076  1.00 34.61           H
ATOM    392  HB  THR A  55      -8.565  25.953 -19.706  1.00 38.33           H
ATOM    393  HG1 THR A  55      -6.863  24.145 -18.742  1.00 37.50           H
ATOM    394 HG21 THR A  55      -9.671  23.868 -19.448  1.00 41.55           H
ATOM    395 HG22 THR A  55      -9.560  24.228 -20.981  1.00 41.55           H
ATOM    396 HG23 THR A  55      -8.573  23.172 -20.344  1.00 41.55           H
ATOM    397  N   ASN A  56      -8.300  26.760 -22.584  1.00 38.05           N
ATOM    398  CA  ASN A  56      -8.876  27.043 -23.904  1.00 38.55           C
ATOM    399  C   ASN A  56      -7.845  26.836 -25.012  1.00 33.24           C
ATOM    400  O   ASN A  56      -8.125  26.174 -26.010  1.00 35.87           O
ATOM    401  CB  ASN A  56      -9.434  28.454 -23.931  1.00 40.49           C
ATOM    402  CG  ASN A  56     -10.669  28.572 -23.087  1.00 48.56           C
ATOM    403  OD1 ASN A  56     -11.408  27.594 -22.942  1.00 50.32           O
ATOM    404  ND2 ASN A  56     -10.889  29.743 -22.494  1.00 41.76           N
ATOM    405  H   ASN A  56      -8.330  27.414 -22.026  1.00 45.66           H
ATOM    406  HA  ASN A  56      -9.611  26.429 -24.063  1.00 46.25           H
ATOM    407  HB2 ASN A  56      -8.768  29.069 -23.584  1.00 48.58           H
ATOM    408  HB3 ASN A  56      -9.665  28.690 -24.843  1.00 48.58           H
ATOM    409 HD21 ASN A  56     -11.586  29.852 -22.001  1.00 50.11           H
ATOM    410 HD22 ASN A  56     -10.335  30.391 -22.603  1.00 50.11           H
ATOM    411  N   LEU A  57      -6.618  27.342 -24.824  1.00 30.12           N
ATOM    412  CA  LEU A  57      -5.581  27.096 -25.823  1.00 25.91           C
ATOM    413  C   LEU A  57      -5.299  25.626 -26.044  1.00 37.26           C
ATOM    414  O   LEU A  57      -4.940  25.242 -27.173  1.00 37.31           O
ATOM    415  CB  LEU A  57      -4.284  27.816 -25.436  1.00 34.75           C
ATOM    416  CG  LEU A  57      -4.444  29.328 -25.589  1.00 36.58           C
ATOM    417  CD1 LEU A  57      -3.323  30.068 -24.859  1.00 39.32           C
ATOM    418  CD2 LEU A  57      -4.457  29.724 -27.095  1.00 40.52           C
ATOM    419  H   LEU A  57      -6.371  27.814 -24.150  1.00 36.14           H
ATOM    420  HA  LEU A  57      -5.877  27.466 -26.670  1.00 31.09           H
ATOM    421  HB2 LEU A  57      -4.071  27.621 -24.510  1.00 41.70           H
ATOM    422  HB3 LEU A  57      -3.566  27.522 -26.018  1.00 41.70           H
ATOM    423  HG  LEU A  57      -5.289  29.600 -25.198  1.00 43.89           H
ATOM    424 HD11 LEU A  57      -3.449  31.023 -24.973  1.00 47.18           H
ATOM    425 HD12 LEU A  57      -3.355  29.840 -23.917  1.00 47.18           H
ATOM    426 HD13 LEU A  57      -2.470  29.800 -25.237  1.00 47.18           H
ATOM    427 HD21 LEU A  57      -4.560  30.686 -27.167  1.00 48.62           H
ATOM    428 HD22 LEU A  57      -3.621  29.448 -27.500  1.00 48.62           H
ATOM    429 HD23 LEU A  57      -5.200  29.278 -27.531  1.00 48.62           H
ATOM    430  N   SER A  58      -5.405  24.781 -24.994  1.00 34.13           N
ATOM    431  CA  SER A  58      -5.059  23.376 -25.182  1.00 28.79           C
ATOM    432  C   SER A  58      -6.067  22.680 -26.080  1.00 32.03           C
ATOM    433  O   SER A  58      -5.744  21.669 -26.715  1.00 35.94           O
ATOM    434  CB  SER A  58      -4.970  22.615 -23.840  1.00 35.05           C
ATOM    435  OG  SER A  58      -6.233  22.292 -23.259  1.00 35.52           O
ATOM    436  H   SER A  58      -5.664  24.994 -24.202  1.00 40.95           H
ATOM    437  HA  SER A  58      -4.192  23.323 -25.612  1.00 34.54           H
ATOM    438  HB2 SER A  58      -4.485  21.788 -23.991  1.00 42.06           H
ATOM    439  HB3 SER A  58      -4.478  23.165 -23.211  1.00 42.06           H
ATOM    440  HG  SER A  58      -6.668  22.995 -23.109  1.00 42.62           H
ATOM    441  N   LYS A  59      -7.292  23.179 -26.123  1.00 31.56           N
ATOM    442  CA  LYS A  59      -8.285  22.567 -27.000  1.00 45.19           C
ATOM    443  C   LYS A  59      -7.952  22.857 -28.460  1.00 39.65           C
ATOM    444  O   LYS A  59      -8.173  22.019 -29.337  1.00 42.76           O
ATOM    445  CB  LYS A  59      -9.668  23.093 -26.618  1.00 43.67           C
ATOM    446  CG  LYS A  59     -10.037  22.793 -25.108  1.00 44.14           C
ATOM    447  CD  LYS A  59     -11.492  23.048 -24.716  1.00 58.87           C
ATOM    448  CE  LYS A  59     -11.973  24.480 -24.985  1.00 60.60           C
ATOM    449  NZ  LYS A  59     -12.260  24.809 -26.435  1.00 78.70           N1+
ATOM    450  H   LYS A  59      -7.572  23.853 -25.669  1.00 37.87           H
ATOM    451  HA  LYS A  59      -8.278  21.606 -26.871  1.00 54.22           H
ATOM    452  HB2 LYS A  59      -9.688  24.054 -26.747  1.00 52.39           H
ATOM    453  HB3 LYS A  59     -10.335  22.669 -27.181  1.00 52.39           H
ATOM    454  HG2 LYS A  59      -9.848  21.859 -24.927  1.00 52.96           H
ATOM    455  HG3 LYS A  59      -9.482  23.350 -24.541  1.00 52.96           H
ATOM    456  HD2 LYS A  59     -12.060  22.446 -25.220  1.00 70.64           H
ATOM    457  HD3 LYS A  59     -11.593  22.877 -23.766  1.00 70.64           H
ATOM    458  HE2 LYS A  59     -12.791  24.628 -24.486  1.00 72.71           H
ATOM    459  HE3 LYS A  59     -11.290  25.097 -24.677  1.00 72.71           H
ATOM    460  HZ1 LYS A  59     -11.524  24.700 -26.923  1.00 94.43           H
ATOM    461  HZ2 LYS A  59     -12.897  24.271 -26.748  1.00 94.43           H
ATOM    462  HZ3 LYS A  59     -12.533  25.653 -26.507  1.00 94.43           H
ATOM    463  N   VAL A  60      -7.368  24.017 -28.714  1.00 35.69           N
ATOM    464  CA  VAL A  60      -6.957  24.390 -30.066  1.00 44.89           C
ATOM    465  C   VAL A  60      -5.691  23.639 -30.470  1.00 51.29           C
ATOM    466  O   VAL A  60      -5.704  22.839 -31.414  1.00 49.04           O
ATOM    467  CB  VAL A  60      -6.766  25.916 -30.139  1.00 41.98           C
ATOM    468  CG1 VAL A  60      -6.188  26.341 -31.485  1.00 55.08           C
ATOM    469  CG2 VAL A  60      -8.091  26.629 -29.814  1.00 44.71           C
ATOM    470  H   VAL A  60      -7.195  24.614 -28.119  1.00 42.82           H
ATOM    471  HA  VAL A  60      -7.660  24.146 -30.688  1.00 53.86           H
ATOM    472  HB  VAL A  60      -6.126  26.175 -29.457  1.00 50.38           H
ATOM    473 HG11 VAL A  60      -6.083  27.305 -31.492  1.00 66.09           H
ATOM    474 HG12 VAL A  60      -5.327  25.912 -31.608  1.00 66.09           H
ATOM    475 HG13 VAL A  60      -6.797  26.069 -32.189  1.00 66.09           H
ATOM    476 HG21 VAL A  60      -7.953  27.588 -29.865  1.00 53.65           H
ATOM    477 HG22 VAL A  60      -8.761  26.356 -30.460  1.00 53.65           H
ATOM    478 HG23 VAL A  60      -8.371  26.381 -28.920  1.00 53.65           H
ATOM    479  N   TYR A  61      -4.581  23.860 -29.730  1.00 40.38           N
ATOM    480  CA  TYR A  61      -3.256  23.319 -30.074  1.00 38.83           C
ATOM    481  C   TYR A  61      -2.915  21.971 -29.442  1.00 39.43           C
ATOM    482  O   TYR A  61      -1.879  21.394 -29.797  1.00 37.22           O
ATOM    483  CB  TYR A  61      -2.168  24.326 -29.672  1.00 36.24           C
ATOM    484  CG  TYR A  61      -2.306  25.635 -30.386  1.00 40.59           C
ATOM    485  CD1 TYR A  61      -1.756  25.823 -31.652  1.00 49.35           C
ATOM    486  CD2 TYR A  61      -3.019  26.675 -29.818  1.00 41.44           C
ATOM    487  CE1 TYR A  61      -1.886  27.044 -32.322  1.00 43.87           C
ATOM    488  CE2 TYR A  61      -3.153  27.898 -30.473  1.00 42.26           C
ATOM    489  CZ  TYR A  61      -2.590  28.073 -31.732  1.00 46.12           C
ATOM    490  OH  TYR A  61      -2.754  29.284 -32.377  1.00 48.66           O
ATOM    491  H   TYR A  61      -4.578  24.331 -29.010  1.00 48.45           H
ATOM    492  HA  TYR A  61      -3.211  23.209 -31.036  1.00 46.59           H
ATOM    493  HB2 TYR A  61      -2.230  24.496 -28.719  1.00 43.48           H
ATOM    494  HB3 TYR A  61      -1.298  23.956 -29.888  1.00 43.48           H
ATOM    495  HD1 TYR A  61      -1.277  25.132 -32.050  1.00 59.22           H
ATOM    496  HD2 TYR A  61      -3.395  26.566 -28.974  1.00 49.73           H
ATOM    497  HE1 TYR A  61      -1.511  27.158 -33.165  1.00 52.64           H
ATOM    498  HE2 TYR A  61      -3.633  28.589 -30.077  1.00 50.71           H
ATOM    499  HH  TYR A  61      -3.202  29.807 -31.896  1.00 58.39           H
ATOM    500  N   GLY A  62      -3.719  21.457 -28.511  1.00 38.40           N
ATOM    501  CA  GLY A  62      -3.401  20.193 -27.867  1.00 35.08           C
ATOM    502  C   GLY A  62      -2.614  20.344 -26.545  1.00 36.51           C
ATOM    503  O   GLY A  62      -2.487  21.444 -25.992  1.00 27.64           O
ATOM    504  H   GLY A  62      -4.449  21.821 -28.239  1.00 46.08           H
ATOM    505  HA2 GLY A  62      -4.224  19.718 -27.676  1.00 42.09           H
ATOM    506  HA3 GLY A  62      -2.872  19.652 -28.473  1.00 42.09           H
ATOM    507  N   PRO A  63      -2.066  19.232 -26.027  1.00 35.51           N
ATOM    508  CA  PRO A  63      -1.540  19.233 -24.645  1.00 35.15           C
ATOM    509  C   PRO A  63      -0.210  19.928 -24.468  1.00 33.81           C
ATOM    510  O   PRO A  63       0.150  20.216 -23.316  1.00 29.64           O
ATOM    511  CB  PRO A  63      -1.407  17.740 -24.317  1.00 28.60           C
ATOM    512  CG  PRO A  63      -1.160  17.092 -25.689  1.00 39.41           C
ATOM    513  CD  PRO A  63      -2.016  17.897 -26.646  1.00 35.23           C
ATOM    514  HA  PRO A  63      -2.188  19.632 -24.043  1.00 42.17           H
ATOM    515  HB2 PRO A  63      -0.653  17.597 -23.724  1.00 34.31           H
ATOM    516  HB3 PRO A  63      -2.229  17.413 -23.921  1.00 34.31           H
ATOM    517  HG2 PRO A  63      -0.221  17.163 -25.922  1.00 47.29           H
ATOM    518  HG3 PRO A  63      -1.443  16.164 -25.670  1.00 47.29           H
ATOM    519  HD2 PRO A  63      -1.594  17.945 -27.518  1.00 42.27           H
ATOM    520  HD3 PRO A  63      -2.907  17.518 -26.702  1.00 42.27           H
ATOM    521  N   VAL A  64       0.542  20.191 -25.537  1.00 29.01           N
ATOM    522  CA  VAL A  64       1.836  20.860 -25.438  1.00 27.33           C
ATOM    523  C   VAL A  64       1.906  21.984 -26.476  1.00 39.38           C
ATOM    524  O   VAL A  64       1.859  21.704 -27.679  1.00 36.08           O
ATOM    525  CB  VAL A  64       2.993  19.880 -25.661  1.00 30.48           C
ATOM    526  CG1 VAL A  64       4.338  20.614 -25.441  1.00 31.47           C
ATOM    527  CG2 VAL A  64       2.857  18.630 -24.784  1.00 37.71           C
ATOM    528  H   VAL A  64       0.319  19.987 -26.343  1.00 34.81           H
ATOM    529  HA  VAL A  64       1.931  21.251 -24.555  1.00 32.79           H
ATOM    530  HB  VAL A  64       2.971  19.588 -26.586  1.00 36.58           H
ATOM    531 HG11 VAL A  64       5.066  19.989 -25.583  1.00 37.76           H
ATOM    532 HG12 VAL A  64       4.404  21.348 -26.071  1.00 37.76           H
ATOM    533 HG13 VAL A  64       4.367  20.954 -24.533  1.00 37.76           H
ATOM    534 HG21 VAL A  64       3.607  18.040 -24.958  1.00 45.25           H
ATOM    535 HG22 VAL A  64       2.854  18.897 -23.852  1.00 45.25           H
ATOM    536 HG23 VAL A  64       2.025  18.180 -25.002  1.00 45.25           H
ATOM    537  N   PHE A  65       2.098  23.229 -26.022  1.00 33.19           N
ATOM    538  CA  PHE A  65       2.099  24.383 -26.925  1.00 31.78           C
ATOM    539  C   PHE A  65       2.963  25.517 -26.388  1.00 40.12           C
ATOM    540  O   PHE A  65       3.288  25.582 -25.191  1.00 30.45           O
ATOM    541  CB  PHE A  65       0.686  24.919 -27.207  1.00 30.14           C
ATOM    542  CG  PHE A  65      -0.112  25.305 -25.989  1.00 26.91           C
ATOM    543  CD1 PHE A  65      -0.073  26.585 -25.506  1.00 26.31           C
ATOM    544  CD2 PHE A  65      -0.959  24.390 -25.371  1.00 24.90           C
ATOM    545  CE1 PHE A  65      -0.824  26.947 -24.418  1.00 28.50           C
ATOM    546  CE2 PHE A  65      -1.706  24.762 -24.287  1.00 26.81           C
ATOM    547  CZ  PHE A  65      -1.633  26.035 -23.813  1.00 25.69           C
ATOM    548  H   PHE A  65       2.229  23.429 -25.197  1.00 39.83           H
ATOM    549  HA  PHE A  65       2.478  24.106 -27.773  1.00 38.13           H
ATOM    550  HB2 PHE A  65       0.763  25.708 -27.767  1.00 36.16           H
ATOM    551  HB3 PHE A  65       0.186  24.235 -27.679  1.00 36.16           H
ATOM    552  HD1 PHE A  65       0.479  27.213 -25.913  1.00 31.57           H
ATOM    553  HD2 PHE A  65      -1.011  23.519 -25.691  1.00 29.87           H
ATOM    554  HE1 PHE A  65      -0.777  27.816 -24.090  1.00 34.19           H
ATOM    555  HE2 PHE A  65      -2.259  24.142 -23.869  1.00 32.17           H
ATOM    556  HZ  PHE A  65      -2.139  26.283 -23.073  1.00 30.82           H
ATOM    557  N   THR A  66       3.360  26.405 -27.317  1.00 31.34           N
ATOM    558  CA  THR A  66       4.238  27.531 -27.023  1.00 26.36           C
ATOM    559  C   THR A  66       3.474  28.842 -27.041  1.00 31.51           C
ATOM    560  O   THR A  66       2.614  29.066 -27.900  1.00 35.37           O
ATOM    561  CB  THR A  66       5.387  27.598 -28.027  1.00 32.91           C
ATOM    562  OG1 THR A  66       6.078  26.362 -28.032  1.00 33.88           O
ATOM    563  CG2 THR A  66       6.361  28.695 -27.692  1.00 33.16           C
ATOM    564  H   THR A  66       3.123  26.366 -28.142  1.00 37.60           H
ATOM    565  HA  THR A  66       4.617  27.415 -26.138  1.00 31.63           H
ATOM    566  HB  THR A  66       5.029  27.769 -28.913  1.00 39.49           H
ATOM    567  HG1 THR A  66       6.712  26.390 -28.582  1.00 40.65           H
ATOM    568 HG21 THR A  66       7.077  28.713 -28.346  1.00 39.78           H
ATOM    569 HG22 THR A  66       5.908  29.553 -27.697  1.00 39.78           H
ATOM    570 HG23 THR A  66       6.740  28.544 -26.812  1.00 39.78           H
ATOM    571  N   LEU A  67       3.779  29.685 -26.061  1.00 31.43           N
ATOM    572  CA  LEU A  67       3.336  31.065 -26.001  1.00 38.55           C
ATOM    573  C   LEU A  67       4.569  31.947 -26.092  1.00 48.83           C
ATOM    574  O   LEU A  67       5.608  31.613 -25.521  1.00 44.11           O
ATOM    575  CB  LEU A  67       2.597  31.394 -24.701  1.00 36.67           C
ATOM    576  CG  LEU A  67       1.294  30.669 -24.390  1.00 37.89           C
ATOM    577  CD1 LEU A  67       0.661  31.253 -23.173  1.00 38.34           C
ATOM    578  CD2 LEU A  67       0.357  30.844 -25.540  1.00 44.45           C
ATOM    579  H   LEU A  67       4.267  29.464 -25.389  1.00 37.71           H
ATOM    580  HA  LEU A  67       2.754  31.259 -26.753  1.00 46.26           H
ATOM    581  HB2 LEU A  67       3.201  31.210 -23.965  1.00 44.00           H
ATOM    582  HB3 LEU A  67       2.393  32.342 -24.710  1.00 44.00           H
ATOM    583  HG  LEU A  67       1.457  29.723 -24.247  1.00 45.46           H
ATOM    584 HD11 LEU A  67      -0.166  30.780 -22.990  1.00 46.00           H
ATOM    585 HD12 LEU A  67       1.269  31.158 -22.424  1.00 46.00           H
ATOM    586 HD13 LEU A  67       0.477  32.192 -23.333  1.00 46.00           H
ATOM    587 HD21 LEU A  67      -0.473  30.383 -25.344  1.00 53.33           H
ATOM    588 HD22 LEU A  67       0.188  31.791 -25.668  1.00 53.33           H
ATOM    589 HD23 LEU A  67       0.763  30.470 -26.338  1.00 53.33           H
ATOM    590  N   TYR A  68       4.449  33.086 -26.769  1.00 44.07           N
ATOM    591  CA  TYR A  68       5.508  34.086 -26.808  1.00 49.52           C
ATOM    592  C   TYR A  68       5.042  35.364 -26.138  1.00 53.01           C
ATOM    593  O   TYR A  68       3.946  35.851 -26.412  1.00 58.95           O
ATOM    594  CB  TYR A  68       5.920  34.398 -28.232  1.00 46.24           C
ATOM    595  CG  TYR A  68       6.771  33.346 -28.882  1.00 40.88           C
ATOM    596  CD1 TYR A  68       6.199  32.316 -29.588  1.00 39.84           C
ATOM    597  CD2 TYR A  68       8.163  33.410 -28.809  1.00 48.70           C
ATOM    598  CE1 TYR A  68       6.971  31.342 -30.177  1.00 44.73           C
ATOM    599  CE2 TYR A  68       8.950  32.450 -29.414  1.00 47.69           C
ATOM    600  CZ  TYR A  68       8.349  31.413 -30.097  1.00 45.94           C
ATOM    601  OH  TYR A  68       9.136  30.434 -30.700  1.00 47.42           O
ATOM    602  H   TYR A  68       3.751  33.305 -27.222  1.00 52.88           H
ATOM    603  HA  TYR A  68       6.284  33.753 -26.330  1.00 59.42           H
ATOM    604  HB2 TYR A  68       5.120  34.503 -28.770  1.00 55.48           H
ATOM    605  HB3 TYR A  68       6.425  35.227 -28.233  1.00 55.48           H
ATOM    606  HD1 TYR A  68       5.272  32.259 -29.641  1.00 47.80           H
ATOM    607  HD2 TYR A  68       8.567  34.107 -28.343  1.00 58.43           H
ATOM    608  HE1 TYR A  68       6.567  30.648 -30.646  1.00 53.67           H
ATOM    609  HE2 TYR A  68       9.876  32.495 -29.350  1.00 57.22           H
ATOM    610  HH  TYR A  68       9.949  30.601 -30.574  1.00 56.90           H
ATOM    611  N   PHE A  69       5.883  35.910 -25.274  1.00 63.67           N
ATOM    612  CA  PHE A  69       5.673  37.216 -24.663  1.00 57.30           C
ATOM    613  C   PHE A  69       6.880  38.037 -25.074  1.00 65.67           C
ATOM    614  O   PHE A  69       7.885  38.101 -24.359  1.00 65.28           O
ATOM    615  CB  PHE A  69       5.528  37.114 -23.185  1.00 62.64           C
ATOM    616  CG  PHE A  69       4.459  36.181 -22.781  1.00 59.87           C
ATOM    617  CD1 PHE A  69       4.596  34.818 -23.015  1.00 52.56           C
ATOM    618  CD2 PHE A  69       3.292  36.646 -22.196  1.00 66.19           C
ATOM    619  CE1 PHE A  69       3.597  33.934 -22.657  1.00 52.53           C
ATOM    620  CE2 PHE A  69       2.285  35.755 -21.826  1.00 67.10           C
ATOM    621  CZ  PHE A  69       2.443  34.401 -22.056  1.00 58.43           C
ATOM    622  H   PHE A  69       6.610  35.529 -25.016  1.00 76.40           H
ATOM    623  HA  PHE A  69       4.874  37.627 -25.029  1.00 68.76           H
ATOM    624  HB2 PHE A  69       6.363  36.796 -22.807  1.00 75.17           H
ATOM    625  HB3 PHE A  69       5.314  37.990 -22.827  1.00 75.17           H
ATOM    626  HD1 PHE A  69       5.372  34.497 -23.414  1.00 63.06           H
ATOM    627  HD2 PHE A  69       3.185  37.556 -22.035  1.00 79.42           H
ATOM    628  HE1 PHE A  69       3.706  33.023 -22.811  1.00 63.03           H
ATOM    629  HE2 PHE A  69       1.507  36.071 -21.427  1.00 80.51           H
ATOM    630  HZ  PHE A  69       1.770  33.806 -21.815  1.00 70.11           H
ATOM    631  N   GLY A  70       6.762  38.656 -26.238  1.00 63.79           N
ATOM    632  CA  GLY A  70       7.898  39.287 -26.876  1.00 64.41           C
ATOM    633  C   GLY A  70       8.561  38.304 -27.808  1.00 72.09           C
ATOM    634  O   GLY A  70       7.887  37.650 -28.635  1.00 71.10           O
ATOM    635  H   GLY A  70       6.028  38.724 -26.681  1.00 76.54           H
ATOM    636  HA2 GLY A  70       7.608  40.060 -27.385  1.00 77.28           H
ATOM    637  HA3 GLY A  70       8.540  39.571 -26.206  1.00 77.28           H
ATOM    638  N   LEU A  71       9.874  38.189 -27.682  1.00 64.29           N
ATOM    639  CA  LEU A  71      10.602  37.077 -28.266  1.00 75.62           C
ATOM    640  C   LEU A  71      10.730  35.918 -27.281  1.00 56.08           C
ATOM    641  O   LEU A  71      11.399  34.928 -27.597  1.00 58.13           O
ATOM    642  CB  LEU A  71      11.994  37.546 -28.744  1.00 74.49           C
ATOM    643  CG  LEU A  71      12.214  37.650 -30.261  1.00 79.08           C
ATOM    644  CD1 LEU A  71      13.572  38.313 -30.551  1.00 71.92           C
ATOM    645  CD2 LEU A  71      12.099  36.263 -30.948  1.00 66.93           C
ATOM    646  H   LEU A  71      10.370  38.748 -27.257  1.00 77.15           H
ATOM    647  HA  LEU A  71      10.114  36.756 -29.041  1.00 90.74           H
ATOM    648  HB2 LEU A  71      12.160  38.426 -28.370  1.00 89.38           H
ATOM    649  HB3 LEU A  71      12.655  36.924 -28.401  1.00 89.38           H
ATOM    650  HG  LEU A  71      11.524  38.220 -30.635  1.00 94.89           H
ATOM    651 HD11 LEU A  71      13.696  38.371 -31.511  1.00 86.30           H
ATOM    652 HD12 LEU A  71      13.578  39.202 -30.162  1.00 86.30           H
ATOM    653 HD13 LEU A  71      14.276  37.775 -30.158  1.00 86.30           H
ATOM    654 HD21 LEU A  71      12.244  36.369 -31.901  1.00 80.32           H
ATOM    655 HD22 LEU A  71      12.770  35.670 -30.575  1.00 80.32           H
ATOM    656 HD23 LEU A  71      11.212  35.903 -30.785  1.00 80.32           H
ATOM    657  N   LYS A  72      10.092  36.019 -26.104  1.00 52.01           N
ATOM    658  CA  LYS A  72      10.298  35.044 -25.036  1.00 59.92           C
ATOM    659  C   LYS A  72       9.311  33.894 -25.217  1.00 46.41           C
ATOM    660  O   LYS A  72       8.099  34.110 -25.071  1.00 45.27           O
ATOM    661  CB  LYS A  72      10.116  35.699 -23.669  1.00 60.62           C
ATOM    662  CG  LYS A  72      11.144  36.780 -23.357  0.00 55.89           C
ATOM    663  CD  LYS A  72      11.090  37.202 -21.892  0.00 56.97           C
ATOM    664  CE  LYS A  72      12.124  38.273 -21.580  0.00 57.73           C
ATOM    665  NZ  LYS A  72      12.098  38.693 -20.151  0.00 58.86           N1+
ATOM    666  H   LYS A  72       9.536  36.644 -25.906  1.00 62.40           H
ATOM    667  HA  LYS A  72      11.199  34.689 -25.091  1.00 71.90           H
ATOM    668  HB2 LYS A  72       9.237  36.107 -23.633  1.00 72.74           H
ATOM    669  HB3 LYS A  72      10.189  35.015 -22.985  1.00 72.74           H
ATOM    670  HG2 LYS A  72      12.033  36.440 -23.542  0.00 67.06           H
ATOM    671  HG3 LYS A  72      10.963  37.561 -23.904  0.00 67.06           H
ATOM    672  HD2 LYS A  72      10.211  37.561 -21.694  0.00 68.36           H
ATOM    673  HD3 LYS A  72      11.272  36.432 -21.330  0.00 68.36           H
ATOM    674  HE2 LYS A  72      13.008  37.927 -21.776  0.00 69.28           H
ATOM    675  HE3 LYS A  72      11.944  39.055 -22.127  0.00 69.28           H
ATOM    676  HZ1 LYS A  72      12.714  39.319 -20.007  0.00 70.63           H
ATOM    677  HZ2 LYS A  72      11.297  39.023 -19.945  0.00 70.63           H
ATOM    678  HZ3 LYS A  72      12.267  37.995 -19.626  0.00 70.63           H
ATOM    679  N   PRO A  73       9.762  32.679 -25.544  1.00 40.10           N
ATOM    680  CA  PRO A  73       8.832  31.549 -25.626  1.00 42.49           C
ATOM    681  C   PRO A  73       8.624  30.900 -24.257  1.00 33.98           C
ATOM    682  O   PRO A  73       9.537  30.820 -23.437  1.00 34.76           O
ATOM    683  CB  PRO A  73       9.532  30.588 -26.596  1.00 37.69           C
ATOM    684  CG  PRO A  73      10.966  30.781 -26.272  1.00 39.58           C
ATOM    685  CD  PRO A  73      11.125  32.265 -25.890  1.00 41.72           C
ATOM    686  HA  PRO A  73       7.979  31.828 -25.995  1.00 50.99           H
ATOM    687  HB2 PRO A  73       9.254  29.676 -26.421  1.00 45.23           H
ATOM    688  HB3 PRO A  73       9.343  30.843 -27.513  1.00 45.23           H
ATOM    689  HG2 PRO A  73      11.209  30.211 -25.526  1.00 47.49           H
ATOM    690  HG3 PRO A  73      11.505  30.571 -27.051  1.00 47.49           H
ATOM    691  HD2 PRO A  73      11.711  32.355 -25.122  1.00 50.05           H
ATOM    692  HD3 PRO A  73      11.451  32.775 -26.648  1.00 50.05           H
ATOM    693  N   ILE A  74       7.399  30.434 -24.016  1.00 34.17           N
ATOM    694  CA  ILE A  74       7.053  29.652 -22.830  1.00 30.53           C
ATOM    695  C   ILE A  74       6.333  28.404 -23.320  1.00 27.74           C
ATOM    696  O   ILE A  74       5.310  28.510 -24.002  1.00 34.83           O
ATOM    697  CB  ILE A  74       6.170  30.452 -21.871  1.00 34.96           C
ATOM    698  CG1 ILE A  74       6.951  31.639 -21.306  1.00 41.29           C
ATOM    699  CG2 ILE A  74       5.665  29.572 -20.783  1.00 36.26           C
ATOM    700  CD1 ILE A  74       6.129  32.534 -20.429  1.00 45.93           C
ATOM    701  H   ILE A  74       6.731  30.562 -24.542  1.00 41.00           H
ATOM    702  HA  ILE A  74       7.861  29.386 -22.364  1.00 36.63           H
ATOM    703  HB  ILE A  74       5.409  30.794 -22.367  1.00 41.95           H
ATOM    704 HG12 ILE A  74       7.692  31.303 -20.778  1.00 49.54           H
ATOM    705 HG13 ILE A  74       7.287  32.172 -22.043  1.00 49.54           H
ATOM    706 HG21 ILE A  74       5.108  30.097 -20.186  1.00 43.51           H
ATOM    707 HG22 ILE A  74       5.146  28.853 -21.174  1.00 43.51           H
ATOM    708 HG23 ILE A  74       6.421  29.209 -20.296  1.00 43.51           H
ATOM    709 HD11 ILE A  74       6.687  33.260 -20.109  1.00 55.11           H
ATOM    710 HD12 ILE A  74       5.389  32.888 -20.946  1.00 55.11           H
ATOM    711 HD13 ILE A  74       5.793  32.019 -19.679  1.00 55.11           H
ATOM    712  N   VAL A  75       6.885  27.238 -23.027  1.00 25.90           N
ATOM    713  CA  VAL A  75       6.271  25.988 -23.432  1.00 25.85           C
ATOM    714  C   VAL A  75       5.345  25.569 -22.303  1.00 28.69           C
ATOM    715  O   VAL A  75       5.781  25.437 -21.152  1.00 27.05           O
ATOM    716  CB  VAL A  75       7.314  24.905 -23.724  1.00 21.57           C
ATOM    717  CG1 VAL A  75       6.654  23.600 -23.914  1.00 27.57           C
ATOM    718  CG2 VAL A  75       8.111  25.185 -24.992  1.00 30.87           C
ATOM    719  H   VAL A  75       7.621  27.144 -22.592  1.00 31.07           H
ATOM    720  HA  VAL A  75       5.741  26.130 -24.231  1.00 31.02           H
ATOM    721  HB  VAL A  75       7.931  24.835 -22.978  1.00 25.87           H
ATOM    722 HG11 VAL A  75       7.329  22.928 -24.097  1.00 33.07           H
ATOM    723 HG12 VAL A  75       6.170  23.370 -23.105  1.00 33.07           H
ATOM    724 HG13 VAL A  75       6.038  23.663 -24.661  1.00 33.07           H
ATOM    725 HG21 VAL A  75       8.753  24.469 -25.125  1.00 37.04           H
ATOM    726 HG22 VAL A  75       7.501  25.227 -25.745  1.00 37.04           H
ATOM    727 HG23 VAL A  75       8.575  26.031 -24.893  1.00 37.04           H
ATOM    728  N   VAL A  76       4.074  25.393 -22.623  1.00 23.39           N
ATOM    729  CA  VAL A  76       3.031  25.043 -21.653  1.00 27.85           C
ATOM    730  C   VAL A  76       2.766  23.547 -21.750  1.00 29.16           C
ATOM    731  O   VAL A  76       2.649  23.002 -22.861  1.00 25.69           O
ATOM    732  CB  VAL A  76       1.730  25.819 -21.903  1.00 29.75           C
ATOM    733  CG1 VAL A  76       0.672  25.333 -20.921  1.00 25.86           C
ATOM    734  CG2 VAL A  76       1.922  27.347 -21.778  1.00 28.98           C
ATOM    735  H   VAL A  76       3.773  25.471 -23.425  1.00 28.07           H
ATOM    736  HA  VAL A  76       3.342  25.243 -20.756  1.00 33.42           H
ATOM    737  HB  VAL A  76       1.416  25.628 -22.800  1.00 35.70           H
ATOM    738 HG11 VAL A  76      -0.152  25.822 -21.077  1.00 31.02           H
ATOM    739 HG12 VAL A  76       0.525  24.384 -21.060  1.00 31.02           H
ATOM    740 HG13 VAL A  76       0.984  25.491 -20.016  1.00 31.02           H
ATOM    741 HG21 VAL A  76       1.073  27.786 -21.945  1.00 34.77           H
ATOM    742 HG22 VAL A  76       2.232  27.554 -20.883  1.00 34.77           H
ATOM    743 HG23 VAL A  76       2.578  27.637 -22.431  1.00 34.77           H
ATOM    744  N   LEU A  77       2.687  22.885 -20.595  1.00 24.31           N
ATOM    745  CA  LEU A  77       2.286  21.489 -20.493  1.00 20.66           C
ATOM    746  C   LEU A  77       0.909  21.401 -19.852  1.00 27.47           C
ATOM    747  O   LEU A  77       0.708  21.894 -18.730  1.00 27.26           O
ATOM    748  CB  LEU A  77       3.286  20.692 -19.669  1.00 29.26           C
ATOM    749  CG  LEU A  77       4.703  20.755 -20.199  1.00 27.82           C
ATOM    750  CD1 LEU A  77       5.543  19.963 -19.282  1.00 25.92           C
ATOM    751  CD2 LEU A  77       4.820  20.213 -21.635  1.00 29.09           C
ATOM    752  H   LEU A  77       2.869  23.240 -19.833  1.00 29.17           H
ATOM    753  HA  LEU A  77       2.238  21.100 -21.380  1.00 24.79           H
ATOM    754  HB2 LEU A  77       3.292  21.039 -18.764  1.00 35.11           H
ATOM    755  HB3 LEU A  77       3.013  19.761 -19.662  1.00 35.11           H
ATOM    756  HG  LEU A  77       5.014  21.673 -20.188  1.00 33.38           H
ATOM    757 HD11 LEU A  77       6.460  19.985 -19.597  1.00 31.10           H
ATOM    758 HD12 LEU A  77       5.489  20.348 -18.393  1.00 31.10           H
ATOM    759 HD13 LEU A  77       5.219  19.049 -19.268  1.00 31.10           H
ATOM    760 HD21 LEU A  77       5.745  20.277 -21.921  1.00 34.90           H
ATOM    761 HD22 LEU A  77       4.533  19.287 -21.647  1.00 34.90           H
ATOM    762 HD23 LEU A  77       4.255  20.743 -22.219  1.00 34.90           H
ATOM    763  N   HIS A  78      -0.012  20.709 -20.522  1.00 23.82           N
ATOM    764  CA  HIS A  78      -1.404  20.667 -20.086  1.00 26.33           C
ATOM    765  C   HIS A  78      -1.893  19.223 -20.097  1.00 26.84           C
ATOM    766  O   HIS A  78      -1.701  18.510 -21.082  1.00 25.74           O
ATOM    767  CB  HIS A  78      -2.240  21.526 -20.988  1.00 24.81           C
ATOM    768  CG  HIS A  78      -3.631  21.731 -20.506  1.00 21.94           C
ATOM    769  ND1 HIS A  78      -4.617  20.777 -20.648  1.00 27.71           N
ATOM    770  CD2 HIS A  78      -4.205  22.784 -19.892  1.00 23.97           C
ATOM    771  CE1 HIS A  78      -5.744  21.240 -20.155  1.00 25.74           C
ATOM    772  NE2 HIS A  78      -5.515  22.453 -19.676  1.00 26.03           N
ATOM    773  H   HIS A  78       0.146  20.254 -21.235  1.00 28.57           H
ATOM    774  HA  HIS A  78      -1.472  21.010 -19.181  1.00 31.60           H
ATOM    775  HB2 HIS A  78      -2.288  21.107 -21.862  1.00 29.76           H
ATOM    776  HB3 HIS A  78      -1.821  22.398 -21.065  1.00 29.76           H
ATOM    777  HD2 HIS A  78      -3.789  23.582 -19.658  1.00 28.76           H
ATOM    778  HE1 HIS A  78      -6.554  20.784 -20.123  1.00 30.88           H
ATOM    779  HE2 HIS A  78      -6.100  22.957 -19.297  1.00 31.23           H
ATOM    780  N   GLY A  79      -2.485  18.784 -18.991  1.00 23.23           N
ATOM    781  CA  GLY A  79      -2.949  17.447 -18.887  1.00 23.63           C
ATOM    782  C   GLY A  79      -1.932  16.531 -18.224  1.00 25.00           C
ATOM    783  O   GLY A  79      -0.718  16.698 -18.359  1.00 24.56           O
ATOM    784  H   GLY A  79      -2.622  19.262 -18.289  1.00 27.88           H
ATOM    785  HA2 GLY A  79      -3.766  17.428 -18.364  1.00 28.35           H
ATOM    786  HA3 GLY A  79      -3.142  17.102 -19.773  1.00 28.35           H
ATOM    787  N   TYR A  80      -2.449  15.572 -17.471  1.00 23.18           N
ATOM    788  CA  TYR A  80      -1.600  14.693 -16.682  1.00 24.47           C
ATOM    789  C   TYR A  80      -0.535  14.000 -17.531  1.00 23.80           C
ATOM    790  O   TYR A  80       0.639  13.912 -17.128  1.00 23.51           O
ATOM    791  CB  TYR A  80      -2.493  13.695 -15.967  1.00 22.67           C
ATOM    792  CG  TYR A  80      -1.770  12.546 -15.364  1.00 25.77           C
ATOM    793  CD1 TYR A  80      -1.251  12.656 -14.093  1.00 27.24           C
ATOM    794  CD2 TYR A  80      -1.639  11.335 -16.035  1.00 29.78           C
ATOM    795  CE1 TYR A  80      -0.617  11.647 -13.508  1.00 24.77           C
ATOM    796  CE2 TYR A  80      -0.973  10.299 -15.459  1.00 30.55           C
ATOM    797  CZ  TYR A  80      -0.471  10.477 -14.169  1.00 38.31           C
ATOM    798  OH  TYR A  80       0.222   9.545 -13.479  1.00 36.20           O
ATOM    799  H   TYR A  80      -3.290  15.409 -17.398  1.00 27.82           H
ATOM    800  HA  TYR A  80      -1.144  15.220 -16.008  1.00 29.35           H
ATOM    801  HB2 TYR A  80      -2.963  14.154 -15.253  1.00 27.19           H
ATOM    802  HB3 TYR A  80      -3.133  13.339 -16.603  1.00 27.19           H
ATOM    803  HD1 TYR A  80      -1.347  13.459 -13.633  1.00 32.68           H
ATOM    804  HD2 TYR A  80      -1.983  11.244 -16.894  1.00 35.72           H
ATOM    805  HE1 TYR A  80      -0.260  11.751 -12.656  1.00 29.72           H
ATOM    806  HE2 TYR A  80      -0.871   9.489 -15.905  1.00 36.65           H
ATOM    807  HH  TYR A  80       0.455   9.853 -12.733  1.00 43.43           H
ATOM    808  N   GLU A  81      -0.883  13.545 -18.744  1.00 26.33           N
ATOM    809  CA  GLU A  81       0.095  12.711 -19.439  1.00 24.01           C
ATOM    810  C   GLU A  81       1.314  13.521 -19.850  1.00 20.63           C
ATOM    811  O   GLU A  81       2.443  13.014 -19.822  1.00 24.72           O
ATOM    812  CB  GLU A  81      -0.537  12.011 -20.658  1.00 32.88           C
ATOM    813  CG  GLU A  81      -1.622  10.965 -20.313  1.00 36.27           C
ATOM    814  CD  GLU A  81      -1.121   9.756 -19.481  1.00 40.77           C
ATOM    815  OE1 GLU A  81      -1.955   9.100 -18.812  1.00 40.55           O
ATOM    816  OE2 GLU A  81       0.093   9.431 -19.515  1.00 48.12           O1-
ATOM    817  H   GLU A  81      -1.623  13.693 -19.156  1.00 31.59           H
ATOM    818  HA  GLU A  81       0.397  12.019 -18.830  1.00 28.81           H
ATOM    819  HB2 GLU A  81      -0.947  12.684 -21.223  1.00 39.45           H
ATOM    820  HB3 GLU A  81       0.164  11.555 -21.151  1.00 39.45           H
ATOM    821  HG2 GLU A  81      -2.321  11.403 -19.803  1.00 43.52           H
ATOM    822  HG3 GLU A  81      -1.991  10.618 -21.141  1.00 43.52           H
ATOM    823  N   ALA A  82       1.125  14.782 -20.198  1.00 21.65           N
ATOM    824  CA  ALA A  82       2.249  15.618 -20.574  1.00 25.15           C
ATOM    825  C   ALA A  82       3.041  16.057 -19.351  1.00 23.42           C
ATOM    826  O   ALA A  82       4.272  16.042 -19.379  1.00 21.77           O
ATOM    827  CB  ALA A  82       1.751  16.834 -21.342  1.00 24.87           C
ATOM    828  H   ALA A  82       0.361  15.175 -20.226  1.00 25.97           H
ATOM    829  HA  ALA A  82       2.841  15.114 -21.154  1.00 30.18           H
ATOM    830  HB1 ALA A  82       2.510  17.385 -21.588  1.00 29.84           H
ATOM    831  HB2 ALA A  82       1.287  16.535 -22.140  1.00 29.84           H
ATOM    832  HB3 ALA A  82       1.145  17.338 -20.777  1.00 29.84           H
ATOM    833  N   VAL A  83       2.342  16.427 -18.270  1.00 27.91           N
ATOM    834  CA  VAL A  83       3.014  16.830 -17.029  1.00 23.62           C
ATOM    835  C   VAL A  83       3.846  15.675 -16.488  1.00 20.35           C
ATOM    836  O   VAL A  83       5.029  15.836 -16.159  1.00 19.92           O
ATOM    837  CB  VAL A  83       1.980  17.312 -16.004  1.00 22.47           C
ATOM    838  CG1 VAL A  83       2.677  17.627 -14.590  1.00 25.45           C
ATOM    839  CG2 VAL A  83       1.190  18.488 -16.530  1.00 22.71           C
ATOM    840  H   VAL A  83       1.483  16.452 -18.231  1.00 33.48           H
ATOM    841  HA  VAL A  83       3.613  17.568 -17.220  1.00 28.34           H
ATOM    842  HB  VAL A  83       1.348  16.591 -15.854  1.00 26.96           H
ATOM    843 HG11 VAL A  83       2.000  17.929 -13.964  1.00 30.53           H
ATOM    844 HG12 VAL A  83       3.097  16.817 -14.258  1.00 30.53           H
ATOM    845 HG13 VAL A  83       3.345  18.319 -14.714  1.00 30.53           H
ATOM    846 HG21 VAL A  83       0.549  18.764 -15.857  1.00 27.24           H
ATOM    847 HG22 VAL A  83       1.800  19.216 -16.724  1.00 27.24           H
ATOM    848 HG23 VAL A  83       0.726  18.220 -17.339  1.00 27.24           H
ATOM    849  N   LYS A  84       3.247  14.476 -16.438  1.00 23.22           N
ATOM    850  CA  LYS A  84       3.962  13.265 -16.000  1.00 24.26           C
ATOM    851  C   LYS A  84       5.171  12.994 -16.863  1.00 25.40           C
ATOM    852  O   LYS A  84       6.279  12.770 -16.352  1.00 26.60           O
ATOM    853  CB  LYS A  84       3.039  12.045 -16.028  1.00 23.12           C
ATOM    854  CG  LYS A  84       3.740  10.714 -15.825  1.00 31.31           C
ATOM    855  CD  LYS A  84       2.826   9.531 -16.062  1.00 46.81           C
ATOM    856  CE  LYS A  84       3.640   8.333 -16.558  1.00 53.56           C
ATOM    857  NZ  LYS A  84       4.709   7.990 -15.572  1.00 47.15           N1+
ATOM    858  H   LYS A  84       2.426  14.337 -16.652  1.00 27.86           H
ATOM    859  HA  LYS A  84       4.267  13.391 -15.088  1.00 29.11           H
ATOM    860  HB2 LYS A  84       2.379  12.140 -15.324  1.00 27.74           H
ATOM    861  HB3 LYS A  84       2.593  12.014 -16.890  1.00 27.74           H
ATOM    862  HG2 LYS A  84       4.482  10.649 -16.446  1.00 37.57           H
ATOM    863  HG3 LYS A  84       4.065  10.664 -14.912  1.00 37.57           H
ATOM    864  HD2 LYS A  84       2.390   9.285 -15.231  1.00 56.17           H
ATOM    865  HD3 LYS A  84       2.169   9.759 -16.738  1.00 56.17           H
ATOM    866  HE2 LYS A  84       3.057   7.565 -16.660  1.00 64.26           H
ATOM    867  HE3 LYS A  84       4.061   8.555 -17.403  1.00 64.26           H
ATOM    868  HZ1 LYS A  84       5.180   7.293 -15.864  1.00 56.57           H
ATOM    869  HZ2 LYS A  84       5.256   8.683 -15.462  1.00 56.57           H
ATOM    870  HZ3 LYS A  84       4.344   7.783 -14.787  1.00 56.57           H
ATOM    871  N   GLU A  85       4.990  12.995 -18.187  1.00 27.42           N
ATOM    872  CA  GLU A  85       6.085  12.557 -19.044  1.00 27.45           C
ATOM    873  C   GLU A  85       7.260  13.508 -18.904  1.00 23.25           C
ATOM    874  O   GLU A  85       8.414  13.086 -18.962  1.00 25.80           O
ATOM    875  CB  GLU A  85       5.616  12.464 -20.512  1.00 32.01           C
ATOM    876  CG  GLU A  85       6.650  11.845 -21.419  1.00 46.52           C
ATOM    877  CD  GLU A  85       6.286  11.923 -22.929  1.00 50.81           C
ATOM    878  OE1 GLU A  85       7.202  11.677 -23.738  1.00 39.13           O
ATOM    879  OE2 GLU A  85       5.118  12.216 -23.303  1.00 38.68           O1-
ATOM    880  H   GLU A  85       4.272  13.234 -18.596  1.00 32.90           H
ATOM    881  HA  GLU A  85       6.375  11.675 -18.764  1.00 32.93           H
ATOM    882  HB2 GLU A  85       4.815  11.918 -20.553  1.00 38.40           H
ATOM    883  HB3 GLU A  85       5.426  13.357 -20.839  1.00 38.40           H
ATOM    884  HG2 GLU A  85       7.494  12.307 -21.293  1.00 55.81           H
ATOM    885  HG3 GLU A  85       6.751  10.909 -21.186  1.00 55.81           H
ATOM    886  N   ALA A  86       6.975  14.781 -18.639  1.00 20.94           N
ATOM    887  CA  ALA A  86       8.020  15.780 -18.506  1.00 20.40           C
ATOM    888  C   ALA A  86       8.590  15.777 -17.094  1.00 27.08           C
ATOM    889  O   ALA A  86       9.747  15.418 -16.882  1.00 23.02           O
ATOM    890  CB  ALA A  86       7.470  17.159 -18.866  1.00 23.94           C
ATOM    891  H   ALA A  86       6.179  15.089 -18.532  1.00 25.12           H
ATOM    892  HA  ALA A  86       8.739  15.572 -19.122  1.00 24.48           H
ATOM    893  HB1 ALA A  86       8.178  17.815 -18.772  1.00 28.72           H
ATOM    894  HB2 ALA A  86       7.152  17.142 -19.782  1.00 28.72           H
ATOM    895  HB3 ALA A  86       6.738  17.373 -18.266  1.00 28.72           H
ATOM    896  N   LEU A  87       7.757  16.127 -16.109  1.00 22.68           N
ATOM    897  CA  LEU A  87       8.244  16.317 -14.735  1.00 21.25           C
ATOM    898  C   LEU A  87       8.670  15.014 -14.079  1.00 24.16           C
ATOM    899  O   LEU A  87       9.611  15.012 -13.278  1.00 24.69           O
ATOM    900  CB  LEU A  87       7.149  16.958 -13.892  1.00 22.12           C
ATOM    901  CG  LEU A  87       7.181  18.409 -13.551  1.00 24.37           C
ATOM    902  CD1 LEU A  87       7.739  19.228 -14.638  1.00 26.89           C
ATOM    903  CD2 LEU A  87       5.802  18.860 -13.066  1.00 23.47           C
ATOM    904  H   LEU A  87       6.913  16.259 -16.207  1.00 27.22           H
ATOM    905  HA  LEU A  87       9.008  16.915 -14.747  1.00 25.49           H
ATOM    906  HB2 LEU A  87       6.309  16.808 -14.353  1.00 26.53           H
ATOM    907  HB3 LEU A  87       7.124  16.483 -13.047  1.00 26.53           H
ATOM    908  HG  LEU A  87       7.782  18.515 -12.797  1.00 29.24           H
ATOM    909 HD11 LEU A  87       7.737  20.159 -14.365  1.00 32.27           H
ATOM    910 HD12 LEU A  87       8.647  18.937 -14.817  1.00 32.27           H
ATOM    911 HD13 LEU A  87       7.192  19.114 -15.431  1.00 32.27           H
ATOM    912 HD21 LEU A  87       5.838  19.804 -12.848  1.00 28.15           H
ATOM    913 HD22 LEU A  87       5.154  18.707 -13.771  1.00 28.15           H
ATOM    914 HD23 LEU A  87       5.562  18.347 -12.279  1.00 28.15           H
ATOM    915  N   ILE A  88       8.029  13.892 -14.428  1.00 25.27           N
ATOM    916  CA  ILE A  88       8.371  12.616 -13.806  1.00 30.20           C
ATOM    917  C   ILE A  88       9.306  11.766 -14.674  1.00 30.49           C
ATOM    918  O   ILE A  88      10.420  11.442 -14.253  1.00 33.35           O
ATOM    919  CB  ILE A  88       7.079  11.876 -13.430  1.00 30.18           C
ATOM    920  CG1 ILE A  88       6.413  12.653 -12.268  1.00 31.29           C
ATOM    921  CG2 ILE A  88       7.415  10.482 -13.033  1.00 39.72           C
ATOM    922  CD1 ILE A  88       4.997  12.140 -11.847  1.00 38.25           C
ATOM    923  H   ILE A  88       7.402  13.846 -15.014  1.00 30.32           H
ATOM    924  HA  ILE A  88       8.844  12.802 -12.980  1.00 36.24           H
ATOM    925  HB  ILE A  88       6.481  11.861 -14.193  1.00 36.21           H
ATOM    926 HG12 ILE A  88       6.988  12.594 -11.489  1.00 37.54           H
ATOM    927 HG13 ILE A  88       6.320  13.581 -12.533  1.00 37.54           H
ATOM    928 HG21 ILE A  88       6.598  10.016 -12.796  1.00 47.66           H
ATOM    929 HG22 ILE A  88       7.845  10.037 -13.780  1.00 47.66           H
ATOM    930 HG23 ILE A  88       8.016  10.506 -12.272  1.00 47.66           H
ATOM    931 HD11 ILE A  88       4.668  12.688 -11.117  1.00 45.89           H
ATOM    932 HD12 ILE A  88       4.398  12.207 -12.607  1.00 45.89           H
ATOM    933 HD13 ILE A  88       5.068  11.216 -11.561  1.00 45.89           H
ATOM    934  N   ASP A  89       8.908  11.415 -15.903  1.00 29.91           N
ATOM    935  CA  ASP A  89       9.781  10.562 -16.711  1.00 29.49           C
ATOM    936  C   ASP A  89      11.022  11.275 -17.252  1.00 30.99           C
ATOM    937  O   ASP A  89      12.019  10.618 -17.537  1.00 29.83           O
ATOM    938  CB  ASP A  89       8.988   9.961 -17.848  1.00 43.61           C
ATOM    939  CG  ASP A  89       7.734   9.282 -17.357  1.00 36.73           C
ATOM    940  OD1 ASP A  89       7.704   8.894 -16.167  1.00 43.18           O
ATOM    941  OD2 ASP A  89       6.771   9.209 -18.130  1.00 47.43           O1-
ATOM    942  H   ASP A  89       8.170  11.647 -16.277  1.00 35.89           H
ATOM    943  HA  ASP A  89      10.089   9.829 -16.155  1.00 35.38           H
ATOM    944  HB2 ASP A  89       8.730  10.664 -18.465  1.00 52.33           H
ATOM    945  HB3 ASP A  89       9.532   9.299 -18.303  1.00 52.33           H
ATOM    946  N   LEU A  90      11.019  12.575 -17.389  1.00 30.02           N
ATOM    947  CA  LEU A  90      12.221  13.322 -17.769  1.00 30.02           C
ATOM    948  C   LEU A  90      12.619  14.308 -16.690  1.00 26.58           C
ATOM    949  O   LEU A  90      12.926  15.464 -16.974  1.00 27.90           O
ATOM    950  CB  LEU A  90      12.019  14.089 -19.069  1.00 28.57           C
ATOM    951  CG  LEU A  90      11.816  13.218 -20.310  1.00 36.63           C
ATOM    952  CD1 LEU A  90      11.222  14.037 -21.485  1.00 39.66           C
ATOM    953  CD2 LEU A  90      13.122  12.527 -20.701  1.00 41.32           C
ATOM    954  H   LEU A  90      10.327  13.071 -17.268  1.00 36.02           H
ATOM    955  HA  LEU A  90      12.955  12.701 -17.895  1.00 36.02           H
ATOM    956  HB2 LEU A  90      11.235  14.653 -18.976  1.00 34.28           H
ATOM    957  HB3 LEU A  90      12.801  14.642 -19.225  1.00 34.28           H
ATOM    958  HG  LEU A  90      11.176  12.523 -20.091  1.00 43.95           H
ATOM    959 HD11 LEU A  90      11.108  13.452 -22.250  1.00 47.58           H
ATOM    960 HD12 LEU A  90      10.364  14.400 -21.214  1.00 47.58           H
ATOM    961 HD13 LEU A  90      11.832  14.758 -21.706  1.00 47.58           H
ATOM    962 HD21 LEU A  90      12.967  11.982 -21.488  1.00 49.58           H
ATOM    963 HD22 LEU A  90      13.791  13.202 -20.892  1.00 49.58           H
ATOM    964 HD23 LEU A  90      13.416  11.968 -19.964  1.00 49.58           H
ATOM    965  N   GLY A  91      12.624  13.846 -15.447  1.00 28.62           N
ATOM    966  CA  GLY A  91      12.549  14.766 -14.316  1.00 27.46           C
ATOM    967  C   GLY A  91      13.774  15.637 -14.163  1.00 25.52           C
ATOM    968  O   GLY A  91      13.686  16.825 -13.798  1.00 29.37           O
ATOM    969  H   GLY A  91      12.669  13.015 -15.231  1.00 34.34           H
ATOM    970  HA2 GLY A  91      11.777  15.344 -14.426  1.00 32.95           H
ATOM    971  HA3 GLY A  91      12.434  14.257 -13.498  1.00 32.95           H
ATOM    972  N   GLU A  92      14.933  15.070 -14.440  1.00 28.31           N
ATOM    973  CA  GLU A  92      16.160  15.832 -14.379  1.00 25.62           C
ATOM    974  C   GLU A  92      16.124  16.973 -15.389  1.00 29.21           C
ATOM    975  O   GLU A  92      16.479  18.121 -15.091  1.00 30.61           O
ATOM    976  CB  GLU A  92      17.343  14.886 -14.656  1.00 36.64           C
ATOM    977  CG  GLU A  92      18.379  14.828 -13.622  1.00 47.36           C
ATOM    978  CD  GLU A  92      19.121  16.116 -13.550  1.00 49.02           C
ATOM    979  OE1 GLU A  92      19.483  16.663 -14.612  1.00 63.09           O
ATOM    980  OE2 GLU A  92      19.302  16.613 -12.441  1.00 41.47           O1-
ATOM    981  H   GLU A  92      15.035  14.247 -14.667  1.00 33.97           H
ATOM    982  HA  GLU A  92      16.266  16.208 -13.492  1.00 30.74           H
ATOM    983  HB2 GLU A  92      16.994  13.988 -14.767  1.00 43.97           H
ATOM    984  HB3 GLU A  92      17.772  15.168 -15.479  1.00 43.97           H
ATOM    985  HG2 GLU A  92      17.967  14.663 -12.760  1.00 56.82           H
ATOM    986  HG3 GLU A  92      19.010  14.123 -13.836  1.00 56.82           H
ATOM    987  N   GLU A  93      15.705  16.660 -16.600  1.00 28.42           N
ATOM    988  CA  GLU A  93      15.732  17.641 -17.670  1.00 28.74           C
ATOM    989  C   GLU A  93      14.764  18.768 -17.413  1.00 23.32           C
ATOM    990  O   GLU A  93      15.019  19.891 -17.842  1.00 24.33           O
ATOM    991  CB  GLU A  93      15.400  16.954 -18.983  1.00 27.81           C
ATOM    992  CG  GLU A  93      16.455  15.907 -19.459  1.00 35.70           C
ATOM    993  CD  GLU A  93      16.244  14.536 -18.869  1.00 41.24           C
ATOM    994  OE1 GLU A  93      15.481  14.404 -17.890  1.00 35.14           O
ATOM    995  OE2 GLU A  93      16.827  13.570 -19.393  1.00 42.23           O1-
ATOM    996  H   GLU A  93      15.401  15.889 -16.830  1.00 34.10           H
ATOM    997  HA  GLU A  93      16.624  18.015 -17.740  1.00 34.48           H
ATOM    998  HB2 GLU A  93      14.553  16.492 -18.884  1.00 33.37           H
ATOM    999  HB3 GLU A  93      15.325  17.630 -19.674  1.00 33.37           H
ATOM   1000  HG2 GLU A  93      16.404  15.827 -20.425  1.00 42.84           H
ATOM   1001  HG3 GLU A  93      17.339  16.211 -19.200  1.00 42.84           H
ATOM   1002  N   PHE A  94      13.653  18.494 -16.722  1.00 23.14           N
ATOM   1003  CA  PHE A  94      12.632  19.493 -16.418  1.00 25.68           C
ATOM   1004  C   PHE A  94      12.713  20.032 -14.986  1.00 23.55           C
ATOM   1005  O   PHE A  94      11.759  20.659 -14.511  1.00 26.20           O
ATOM   1006  CB  PHE A  94      11.247  18.881 -16.678  1.00 25.60           C
ATOM   1007  CG  PHE A  94      10.847  18.864 -18.175  1.00 26.12           C
ATOM   1008  CD1 PHE A  94      11.164  17.795 -19.002  1.00 27.13           C
ATOM   1009  CD2 PHE A  94      10.180  19.938 -18.738  1.00 24.10           C
ATOM   1010  CE1 PHE A  94      10.816  17.808 -20.371  1.00 26.02           C
ATOM   1011  CE2 PHE A  94       9.803  19.931 -20.109  1.00 24.46           C
ATOM   1012  CZ  PHE A  94      10.113  18.889 -20.901  1.00 21.87           C
ATOM   1013  H   PHE A  94      13.466  17.714 -16.411  1.00 27.76           H
ATOM   1014  HA  PHE A  94      12.742  20.243 -17.023  1.00 30.81           H
ATOM   1015  HB2 PHE A  94      11.244  17.965 -16.359  1.00 30.72           H
ATOM   1016  HB3 PHE A  94      10.581  19.398 -16.198  1.00 30.72           H
ATOM   1017  HD1 PHE A  94      11.626  17.067 -18.653  1.00 32.56           H
ATOM   1018  HD2 PHE A  94       9.949  20.663 -18.203  1.00 28.91           H
ATOM   1019  HE1 PHE A  94      11.025  17.079 -20.910  1.00 31.22           H
ATOM   1020  HE2 PHE A  94       9.350  20.661 -20.465  1.00 29.35           H
ATOM   1021  HZ  PHE A  94       9.878  18.898 -21.801  1.00 26.24           H
ATOM   1022  N   SER A  95      13.816  19.801 -14.287  1.00 22.22           N
ATOM   1023  CA  SER A  95      13.970  20.254 -12.903  1.00 24.06           C
ATOM   1024  C   SER A  95      14.478  21.677 -12.770  1.00 27.79           C
ATOM   1025  O   SER A  95      14.739  22.121 -11.648  1.00 22.92           O
ATOM   1026  CB  SER A  95      14.943  19.348 -12.159  1.00 25.56           C
ATOM   1027  OG  SER A  95      16.272  19.494 -12.667  1.00 27.23           O
ATOM   1028  H   SER A  95      14.500  19.379 -14.592  1.00 26.66           H
ATOM   1029  HA  SER A  95      13.111  20.201 -12.457  1.00 28.86           H
ATOM   1030  HB2 SER A  95      14.938  19.585 -11.219  1.00 30.67           H
ATOM   1031  HB3 SER A  95      14.663  18.426 -12.271  1.00 30.67           H
ATOM   1032  HG  SER A  95      16.292  19.292 -13.482  1.00 32.67           H
ATOM   1033  N   GLY A  96      14.689  22.403 -13.867  1.00 22.47           N
ATOM   1034  CA  GLY A  96      15.153  23.765 -13.728  1.00 16.25           C
ATOM   1035  C   GLY A  96      14.056  24.696 -13.271  1.00 24.09           C
ATOM   1036  O   GLY A  96      12.869  24.390 -13.361  1.00 22.91           O
ATOM   1037  H   GLY A  96      14.572  22.135 -14.676  1.00 26.96           H
ATOM   1038  HA2 GLY A  96      15.874  23.797 -13.080  1.00 19.49           H
ATOM   1039  HA3 GLY A  96      15.490  24.082 -14.580  1.00 19.49           H
ATOM   1040  N   ARG A  97      14.478  25.858 -12.766  1.00 25.64           N
ATOM   1041  CA  ARG A  97      13.585  26.913 -12.345  1.00 27.35           C
ATOM   1042  C   ARG A  97      13.625  28.002 -13.399  1.00 33.22           C
ATOM   1043  O   ARG A  97      14.707  28.364 -13.863  1.00 26.81           O
ATOM   1044  CB  ARG A  97      14.017  27.501 -11.011  1.00 23.73           C
ATOM   1045  CG  ARG A  97      13.245  28.762 -10.558  1.00 22.85           C
ATOM   1046  CD  ARG A  97      11.727  28.517 -10.250  1.00 28.75           C
ATOM   1047  NE  ARG A  97      11.486  27.607  -9.104  1.00 25.63           N
ATOM   1048  CZ  ARG A  97      10.575  26.630  -9.067  1.00 25.34           C
ATOM   1049  NH1 ARG A  97       9.832  26.348 -10.136  1.00 25.44           N
ATOM   1050  NH2 ARG A  97      10.428  25.876  -7.975  1.00 24.43           N1+
ATOM   1051  H   ARG A  97      15.308  26.055 -12.659  1.00 30.76           H
ATOM   1052  HA  ARG A  97      12.679  26.576 -12.268  1.00 32.81           H
ATOM   1053  HB2 ARG A  97      13.898  26.826 -10.325  1.00 28.48           H
ATOM   1054  HB3 ARG A  97      14.955  27.740 -11.070  1.00 28.48           H
ATOM   1055  HG2 ARG A  97      13.658  29.106  -9.751  1.00 27.41           H
ATOM   1056  HG3 ARG A  97      13.299  29.428 -11.262  1.00 27.41           H
ATOM   1057  HD2 ARG A  97      11.309  29.368 -10.044  1.00 34.50           H
ATOM   1058  HD3 ARG A  97      11.308  28.126 -11.032  1.00 34.50           H
ATOM   1059  HE  ARG A  97      11.974  27.717  -8.404  1.00 30.76           H
ATOM   1060 HH11 ARG A  97       9.909  26.822 -10.850  1.00 30.52           H
ATOM   1061 HH12 ARG A  97       9.257  25.710 -10.104  1.00 30.52           H
ATOM   1062 HH21 ARG A  97      10.908  26.032  -7.278  1.00 29.31           H
ATOM   1063 HH22 ARG A  97       9.854  25.237  -7.967  1.00 29.31           H
ATOM   1064  N   GLY A  98      12.447  28.495 -13.766  1.00 30.98           N
ATOM   1065  CA  GLY A  98      12.326  29.498 -14.813  1.00 37.35           C
ATOM   1066  C   GLY A  98      12.577  30.877 -14.251  1.00 41.31           C
ATOM   1067  O   GLY A  98      12.058  31.238 -13.195  1.00 43.14           O
ATOM   1068  H   GLY A  98      11.696  28.262 -13.419  1.00 37.18           H
ATOM   1069  HA2 GLY A  98      12.973  29.322 -15.514  1.00 44.81           H
ATOM   1070  HA3 GLY A  98      11.434  29.471 -15.194  1.00 44.81           H
ATOM   1071  N   ILE A  99      13.399  31.639 -14.963  1.00 62.90           N
ATOM   1072  CA  ILE A  99      14.017  32.909 -14.566  1.00 65.44           C
ATOM   1073  C   ILE A  99      13.103  33.815 -13.738  1.00 71.13           C
ATOM   1074  O   ILE A  99      13.561  34.420 -12.756  1.00 70.78           O
ATOM   1075  CB  ILE A  99      14.530  33.648 -15.830  1.00 71.50           C
ATOM   1076  CG1 ILE A  99      13.401  34.402 -16.563  1.00 72.71           C
ATOM   1077  CG2 ILE A  99      15.272  32.651 -16.819  1.00 69.97           C
ATOM   1078  CD1 ILE A  99      13.838  35.140 -17.843  1.00 74.44           C
ATOM   1079  H   ILE A  99      13.637  31.418 -15.759  1.00 75.47           H
ATOM   1080  HA  ILE A  99      14.791  32.708 -14.017  1.00 78.52           H
ATOM   1081  HB  ILE A  99      15.180  34.307 -15.539  1.00 85.80           H
ATOM   1082 HG12 ILE A  99      12.715  33.763 -16.814  1.00 87.24           H
ATOM   1083 HG13 ILE A  99      13.026  35.061 -15.958  1.00 87.24           H
ATOM   1084 HG21 ILE A  99      15.578  33.146 -17.595  1.00 83.96           H
ATOM   1085 HG22 ILE A  99      16.029  32.255 -16.359  1.00 83.96           H
ATOM   1086 HG23 ILE A  99      14.651  31.957 -17.092  1.00 83.96           H
ATOM   1087 HD11 ILE A  99      13.067  35.581 -18.232  1.00 89.32           H
ATOM   1088 HD12 ILE A  99      14.514  35.797 -17.613  1.00 89.32           H
ATOM   1089 HD13 ILE A  99      14.202  34.496 -18.470  1.00 89.32           H
ATOM   1090  N   PHE A 100      11.802  33.927 -14.149  1.00 73.55           N
ATOM   1091  CA  PHE A 100      10.719  34.763 -13.591  1.00 77.87           C
ATOM   1092  C   PHE A 100      10.643  36.142 -14.264  1.00 85.41           C
ATOM   1093  O   PHE A 100      11.515  36.493 -15.076  1.00 89.77           O
ATOM   1094  CB  PHE A 100      10.838  34.948 -12.060  1.00 73.19           C
ATOM   1095  CG  PHE A 100       9.925  34.055 -11.275  1.00 74.20           C
ATOM   1096  CD1 PHE A 100      10.276  32.745 -11.026  1.00 62.68           C
ATOM   1097  CD2 PHE A 100       8.708  34.525 -10.787  1.00 82.74           C
ATOM   1098  CE1 PHE A 100       9.444  31.919 -10.303  1.00 62.92           C
ATOM   1099  CE2 PHE A 100       7.859  33.696 -10.070  1.00 66.86           C
ATOM   1100  CZ  PHE A 100       8.234  32.392  -9.825  1.00 63.62           C
ATOM   1101  H   PHE A 100      11.514  33.473 -14.820  1.00 88.25           H
ATOM   1102  HA  PHE A 100       9.876  34.315 -13.760  1.00 93.44           H
ATOM   1103  HB2 PHE A 100      11.749  34.751 -11.791  1.00 87.82           H
ATOM   1104  HB3 PHE A 100      10.620  35.866 -11.837  1.00 87.82           H
ATOM   1105  HD1 PHE A 100      11.087  32.418 -11.342  1.00 75.21           H
ATOM   1106  HD2 PHE A 100       8.456  35.405 -10.953  1.00 99.28           H
ATOM   1107  HE1 PHE A 100       9.693  31.037 -10.142  1.00 75.50           H
ATOM   1108  HE2 PHE A 100       7.049  34.020  -9.746  1.00 80.22           H
ATOM   1109  HZ  PHE A 100       7.673  31.830  -9.341  1.00 76.34           H
ATOM   1110  N   PRO A 101       9.571  36.950 -13.973  1.00 85.18           N
ATOM   1111  CA  PRO A 101       9.517  38.355 -14.435  1.00 81.17           C
ATOM   1112  C   PRO A 101      10.633  39.302 -13.963  1.00 85.61           C
ATOM   1113  O   PRO A 101      10.481  40.524 -14.110  1.00 84.37           O
ATOM   1114  CB  PRO A 101       8.154  38.824 -13.894  1.00 70.40           C
ATOM   1115  CG  PRO A 101       7.303  37.591 -13.931  1.00 79.65           C
ATOM   1116  CD  PRO A 101       8.241  36.468 -13.541  1.00 84.10           C
ATOM   1117  HA  PRO A 101       9.487  38.375 -15.404  1.00 97.40           H
ATOM   1118  HB2 PRO A 101       8.254  39.149 -12.985  1.00 84.48           H
ATOM   1119  HB3 PRO A 101       7.790  39.514 -14.471  1.00 84.48           H
ATOM   1120  HG2 PRO A 101       6.578  37.673 -13.292  1.00 95.57           H
ATOM   1121  HG3 PRO A 101       6.959  37.456 -14.828  1.00 95.57           H
ATOM   1122  HD2 PRO A 101       8.226  36.337 -12.580  1.00100.91           H
ATOM   1123  HD3 PRO A 101       8.007  35.654 -14.013  1.00100.91           H
ATOM   1124  N   LEU A 102      11.742  38.785 -13.407  1.00 83.83           N
ATOM   1125  CA  LEU A 102      12.921  39.585 -13.049  1.00 81.15           C
ATOM   1126  C   LEU A 102      13.993  38.649 -12.497  1.00 81.87           C
ATOM   1127  O   LEU A 102      13.775  37.434 -12.421  1.00 79.74           O
ATOM   1128  CB  LEU A 102      12.591  40.686 -12.019  1.00 79.38           C
ATOM   1129  CG  LEU A 102      13.485  41.958 -11.974  1.00 78.00           C
ATOM   1130  CD1 LEU A 102      13.191  42.902 -13.160  1.00 77.42           C
ATOM   1131  CD2 LEU A 102      13.368  42.742 -10.651  1.00 77.11           C
ATOM   1132  H   LEU A 102      11.835  37.950 -13.225  1.00100.59           H
ATOM   1133  HA  LEU A 102      13.272  40.012 -13.846  1.00 97.37           H
ATOM   1134  HB2 LEU A 102      11.684  40.987 -12.189  1.00 95.25           H
ATOM   1135  HB3 LEU A 102      12.629  40.285 -11.136  1.00 95.25           H
ATOM   1136  HG  LEU A 102      14.410  41.677 -12.057  1.00 93.59           H
ATOM   1137 HD11 LEU A 102      13.767  43.679 -13.095  1.00 92.90           H
ATOM   1138 HD12 LEU A 102      13.364  42.429 -13.990  1.00 92.90           H
ATOM   1139 HD13 LEU A 102      12.261  43.174 -13.123  1.00 92.90           H
ATOM   1140 HD21 LEU A 102      13.948  43.518 -10.691  1.00 92.53           H
ATOM   1141 HD22 LEU A 102      12.447  43.023 -10.532  1.00 92.53           H
ATOM   1142 HD23 LEU A 102      13.635  42.166  -9.918  1.00 92.53           H
ATOM   1143  N   ALA A 103      15.150  39.195 -12.104  1.00 80.23           N
ATOM   1144  CA  ALA A 103      16.252  38.397 -11.582  1.00 76.26           C
ATOM   1145  C   ALA A 103      16.601  38.701 -10.131  1.00 80.14           C
ATOM   1146  O   ALA A 103      17.363  37.937  -9.524  1.00 71.03           O
ATOM   1147  CB  ALA A 103      17.509  38.598 -12.447  1.00 83.29           C
ATOM   1148  H   ALA A 103      15.318  40.038 -12.133  1.00 96.27           H
ATOM   1149  HA  ALA A 103      16.006  37.460 -11.634  1.00 91.51           H
ATOM   1150  HB1 ALA A 103      18.230  38.060 -12.084  1.00 99.94           H
ATOM   1151  HB2 ALA A 103      17.314  38.321 -13.356  1.00 99.94           H
ATOM   1152  HB3 ALA A 103      17.755  39.536 -12.431  1.00 99.94           H
ATOM   1153  N   GLU A 104      16.079  39.786  -9.555  1.00 85.37           N
ATOM   1154  CA  GLU A 104      16.348  40.093  -8.154  1.00 84.13           C
ATOM   1155  C   GLU A 104      17.837  40.285  -7.916  1.00 84.08           C
ATOM   1156  O   GLU A 104      18.549  39.307  -7.651  1.00 88.12           O
ATOM   1157  CB  GLU A 104      15.824  38.967  -7.245  1.00 79.47           C
ATOM   1158  CG  GLU A 104      14.449  38.477  -7.626  1.00 85.58           C
ATOM   1159  CD  GLU A 104      13.596  39.621  -8.103  1.00 85.80           C
ATOM   1160  OE1 GLU A 104      13.620  40.680  -7.426  1.00 72.81           O
ATOM   1161  OE2 GLU A 104      12.951  39.475  -9.168  1.00 94.44           O1-
ATOM   1162  H   GLU A 104      15.570  40.354  -9.953  1.00102.44           H
ATOM   1163  HA  GLU A 104      15.892  40.915  -7.914  1.00100.95           H
ATOM   1164  HB2 GLU A 104      16.433  38.214  -7.296  1.00 95.36           H
ATOM   1165  HB3 GLU A 104      15.781  39.295  -6.333  1.00 95.36           H
ATOM   1166  HG2 GLU A 104      14.524  37.830  -8.345  1.00102.69           H
ATOM   1167  HG3 GLU A 104      14.022  38.077  -6.853  1.00102.69           H
ATOM   1168  N   ARG A 105      18.330  41.527  -8.001  1.00 84.33           N
ATOM   1169  CA  ARG A 105      19.724  41.749  -7.610  1.00 87.58           C
ATOM   1170  C   ARG A 105      19.918  41.683  -6.095  1.00 90.45           C
ATOM   1171  O   ARG A 105      21.069  41.707  -5.634  1.00 84.31           O
ATOM   1172  CB  ARG A 105      20.270  43.085  -8.169  1.00 83.65           C
ATOM   1173  CG  ARG A 105      21.176  42.957  -9.448  1.00 80.23           C
ATOM   1174  CD  ARG A 105      22.473  42.079  -9.261  1.00 84.31           C
ATOM   1175  NE  ARG A 105      22.195  40.631  -9.163  1.00 94.50           N
ATOM   1176  CZ  ARG A 105      23.082  39.685  -8.824  1.00 87.69           C
ATOM   1177  NH1 ARG A 105      24.350  39.993  -8.547  1.00 80.04           N
ATOM   1178  NH2 ARG A 105      22.692  38.411  -8.760  1.00 78.35           N1+
ATOM   1179  H   ARG A 105      17.902  42.224  -8.267  1.00101.19           H
ATOM   1180  HA  ARG A 105      20.260  41.039  -7.997  1.00105.10           H
ATOM   1181  HB2 ARG A 105      19.517  43.651  -8.401  1.00100.37           H
ATOM   1182  HB3 ARG A 105      20.798  43.514  -7.479  1.00100.37           H
ATOM   1183  HG2 ARG A 105      20.652  42.557 -10.159  1.00 96.27           H
ATOM   1184  HG3 ARG A 105      21.460  43.845  -9.715  1.00 96.27           H
ATOM   1185  HD2 ARG A 105      23.058  42.219 -10.022  1.00101.17           H
ATOM   1186  HD3 ARG A 105      22.921  42.352  -8.446  1.00101.17           H
ATOM   1187  HE  ARG A 105      21.394  40.373  -9.339  1.00113.40           H
ATOM   1188 HH11 ARG A 105      24.611  40.812  -8.582  1.00 96.04           H
ATOM   1189 HH12 ARG A 105      24.907  39.374  -8.333  1.00 96.04           H
ATOM   1190 HH21 ARG A 105      21.877  38.201  -8.940  1.00 94.01           H
ATOM   1191 HH22 ARG A 105      23.257  37.798  -8.549  1.00 94.01           H
ATOM   1192  N   ALA A 106      18.833  41.566  -5.314  1.00 88.15           N
ATOM   1193  CA  ALA A 106      18.953  40.965  -3.991  1.00 73.42           C
ATOM   1194  C   ALA A 106      19.659  39.622  -4.078  1.00 79.87           C
ATOM   1195  O   ALA A 106      20.176  39.130  -3.061  1.00 73.77           O
ATOM   1196  CB  ALA A 106      17.569  40.765  -3.346  1.00 67.62           C
ATOM   1197  H   ALA A 106      18.040  41.821  -5.525  1.00105.77           H
ATOM   1198  HA  ALA A 106      19.475  41.549  -3.418  1.00 88.10           H
ATOM   1199  HB1 ALA A 106      17.684  40.365  -2.470  1.00 81.14           H
ATOM   1200  HB2 ALA A 106      17.132  41.627  -3.262  1.00 81.14           H
ATOM   1201  HB3 ALA A 106      17.040  40.180  -3.911  1.00 81.14           H
ATOM   1202  N   ASN A 107      19.670  39.009  -5.272  1.00 74.91           N
ATOM   1203  CA  ASN A 107      20.342  37.734  -5.466  1.00 75.18           C
ATOM   1204  C   ASN A 107      19.610  36.680  -4.647  1.00 64.64           C
ATOM   1205  O   ASN A 107      20.140  36.153  -3.661  1.00 59.55           O
ATOM   1206  CB  ASN A 107      21.814  37.846  -5.071  1.00 73.02           C
ATOM   1207  CG  ASN A 107      22.550  36.530  -5.168  1.00 78.11           C
ATOM   1208  OD1 ASN A 107      22.097  35.580  -5.828  1.00 73.34           O
ATOM   1209  ND2 ASN A 107      23.707  36.470  -4.506  1.00 76.63           N
ATOM   1210  H   ASN A 107      19.293  39.318  -5.980  1.00 89.89           H
ATOM   1211  HA  ASN A 107      20.294  37.483  -6.402  1.00 90.21           H
ATOM   1212  HB2 ASN A 107      22.252  38.478  -5.662  1.00 87.62           H
ATOM   1213  HB3 ASN A 107      21.871  38.155  -4.154  1.00 87.62           H
ATOM   1214 HD21 ASN A 107      24.174  35.749  -4.521  1.00 91.95           H
ATOM   1215 HD22 ASN A 107      23.985  37.154  -4.064  1.00 91.95           H
ATOM   1216  N   ARG A 108      18.355  36.435  -5.025  1.00 64.86           N
ATOM   1217  CA  ARG A 108      17.550  35.364  -4.466  1.00 58.39           C
ATOM   1218  C   ARG A 108      18.001  33.995  -4.950  1.00 52.74           C
ATOM   1219  O   ARG A 108      17.519  32.988  -4.422  1.00 51.89           O
ATOM   1220  CB  ARG A 108      16.082  35.586  -4.841  1.00 59.21           C
ATOM   1221  CG  ARG A 108      15.565  36.966  -4.469  1.00 59.12           C
ATOM   1222  CD  ARG A 108      15.536  37.111  -2.946  1.00 63.48           C
ATOM   1223  NE  ARG A 108      14.573  36.159  -2.405  1.00 55.99           N
ATOM   1224  CZ  ARG A 108      14.825  35.092  -1.649  1.00 59.78           C
ATOM   1225  NH1 ARG A 108      16.048  34.772  -1.208  1.00 53.15           N
ATOM   1226  NH2 ARG A 108      13.792  34.339  -1.300  1.00 60.79           N1+
ATOM   1227  H   ARG A 108      17.940  36.894  -5.622  1.00 77.83           H
ATOM   1228  HA  ARG A 108      17.622  35.382  -3.499  1.00 70.06           H
ATOM   1229  HB2 ARG A 108      15.984  35.480  -5.800  1.00 71.05           H
ATOM   1230  HB3 ARG A 108      15.537  34.930  -4.379  1.00 71.05           H
ATOM   1231  HG2 ARG A 108      16.155  37.644  -4.834  1.00 70.94           H
ATOM   1232  HG3 ARG A 108      14.664  37.078  -4.809  1.00 70.94           H
ATOM   1233  HD2 ARG A 108      16.412  36.913  -2.580  1.00 76.17           H
ATOM   1234  HD3 ARG A 108      15.257  38.009  -2.707  1.00 76.17           H
ATOM   1235  HE  ARG A 108      13.747  36.303  -2.597  1.00 67.18           H
ATOM   1236 HH11 ARG A 108      16.726  35.251  -1.435  1.00 63.77           H
ATOM   1237 HH12 ARG A 108      16.159  34.078  -0.712  1.00 63.77           H
ATOM   1238 HH21 ARG A 108      13.001  34.544  -1.567  1.00 72.94           H
ATOM   1239 HH22 ARG A 108      13.911  33.654  -0.794  1.00 72.94           H
ATOM   1240  N   GLY A 109      18.926  33.940  -5.912  1.00 49.21           N
ATOM   1241  CA  GLY A 109      19.256  32.698  -6.578  1.00 41.80           C
ATOM   1242  C   GLY A 109      20.236  31.891  -5.779  1.00 44.99           C
ATOM   1243  O   GLY A 109      20.925  31.034  -6.339  1.00 43.76           O
ATOM   1244  H   GLY A 109      19.375  34.617  -6.193  1.00 59.05           H
ATOM   1245  HA2 GLY A 109      18.451  32.172  -6.705  1.00 50.15           H
ATOM   1246  HA3 GLY A 109      19.644  32.887  -7.447  1.00 50.15           H
ATOM   1247  N   PHE A 110      20.335  32.168  -4.474  1.00 45.93           N
ATOM   1248  CA  PHE A 110      21.236  31.421  -3.601  1.00 44.89           C
ATOM   1249  C   PHE A 110      20.488  30.605  -2.574  1.00 45.63           C
ATOM   1250  O   PHE A 110      21.124  30.060  -1.681  1.00 47.31           O
ATOM   1251  CB  PHE A 110      22.249  32.338  -2.890  1.00 50.25           C
ATOM   1252  CG  PHE A 110      23.501  32.585  -3.706  1.00 62.38           C
ATOM   1253  CD1 PHE A 110      23.450  33.420  -4.803  1.00 65.11           C
ATOM   1254  CD2 PHE A 110      24.704  31.943  -3.413  1.00 61.40           C
ATOM   1255  CE1 PHE A 110      24.563  33.642  -5.596  1.00 62.53           C
ATOM   1256  CE2 PHE A 110      25.831  32.156  -4.206  1.00 60.43           C
ATOM   1257  CZ  PHE A 110      25.752  33.012  -5.297  1.00 62.99           C
ATOM   1258  H   PHE A 110      19.889  32.784  -4.073  1.00 55.11           H
ATOM   1259  HA  PHE A 110      21.743  30.801  -4.148  1.00 53.86           H
ATOM   1260  HB2 PHE A 110      21.830  33.196  -2.718  1.00 60.30           H
ATOM   1261  HB3 PHE A 110      22.514  31.925  -2.053  1.00 60.30           H
ATOM   1262  HD1 PHE A 110      22.650  33.844  -5.015  1.00 78.13           H
ATOM   1263  HD2 PHE A 110      24.753  31.366  -2.685  1.00 73.68           H
ATOM   1264  HE1 PHE A 110      24.510  34.216  -6.325  1.00 75.03           H
ATOM   1265  HE2 PHE A 110      26.634  31.734  -4.000  1.00 72.50           H
ATOM   1266  HZ  PHE A 110      26.504  33.166  -5.823  1.00 75.59           H
ATOM   1267  N   GLY A 111      19.165  30.504  -2.679  1.00 41.23           N
ATOM   1268  CA  GLY A 111      18.386  29.626  -1.817  1.00 35.11           C
ATOM   1269  C   GLY A 111      17.977  28.355  -2.531  1.00 31.62           C
ATOM   1270  O   GLY A 111      18.771  27.736  -3.249  1.00 30.34           O
ATOM   1271  H   GLY A 111      18.692  30.940  -3.250  1.00 49.47           H
ATOM   1272  HA2 GLY A 111      18.910  29.388  -1.037  1.00 42.13           H
ATOM   1273  HA3 GLY A 111      17.585  30.087  -1.523  1.00 42.13           H
ATOM   1274  N   ILE A 112      16.727  27.966  -2.331  1.00 28.76           N
ATOM   1275  CA  ILE A 112      16.139  26.818  -3.004  1.00 28.33           C
ATOM   1276  C   ILE A 112      15.214  27.269  -4.148  1.00 25.60           C
ATOM   1277  O   ILE A 112      15.342  26.809  -5.284  1.00 28.44           O
ATOM   1278  CB  ILE A 112      15.356  25.950  -1.997  1.00 34.80           C
ATOM   1279  CG1 ILE A 112      16.235  25.428  -0.873  1.00 34.32           C
ATOM   1280  CG2 ILE A 112      14.636  24.762  -2.759  1.00 28.70           C
ATOM   1281  CD1 ILE A 112      15.380  24.771   0.239  1.00 36.57           C
ATOM   1282  H   ILE A 112      16.184  28.362  -1.795  1.00 34.50           H
ATOM   1283  HA  ILE A 112      16.847  26.275  -3.385  1.00 33.99           H
ATOM   1284  HB  ILE A 112      14.668  26.506  -1.599  1.00 41.76           H
ATOM   1285 HG12 ILE A 112      16.844  24.760  -1.225  1.00 41.18           H
ATOM   1286 HG13 ILE A 112      16.730  26.165  -0.483  1.00 41.18           H
ATOM   1287 HG21 ILE A 112      14.147  24.225  -2.116  1.00 34.43           H
ATOM   1288 HG22 ILE A 112      14.023  25.133  -3.414  1.00 34.43           H
ATOM   1289 HG23 ILE A 112      15.306  24.220  -3.203  1.00 34.43           H
ATOM   1290 HD11 ILE A 112      15.968  24.449   0.940  1.00 43.88           H
ATOM   1291 HD12 ILE A 112      14.768  25.433   0.599  1.00 43.88           H
ATOM   1292 HD13 ILE A 112      14.882  24.031  -0.141  1.00 43.88           H
ATOM   1293  N   VAL A 113      14.289  28.189  -3.850  1.00 26.57           N
ATOM   1294  CA  VAL A 113      13.174  28.494  -4.759  1.00 25.18           C
ATOM   1295  C   VAL A 113      13.700  28.987  -6.114  1.00 28.27           C
ATOM   1296  O   VAL A 113      13.229  28.568  -7.174  1.00 29.73           O
ATOM   1297  CB  VAL A 113      12.226  29.535  -4.139  1.00 27.75           C
ATOM   1298  CG1 VAL A 113      11.132  29.908  -5.121  1.00 32.30           C
ATOM   1299  CG2 VAL A 113      11.596  29.042  -2.851  1.00 28.14           C
ATOM   1300  H   VAL A 113      14.284  28.653  -3.125  1.00 31.87           H
ATOM   1301  HA  VAL A 113      12.665  27.683  -4.914  1.00 30.22           H
ATOM   1302  HB  VAL A 113      12.730  30.338  -3.935  1.00 33.30           H
ATOM   1303 HG11 VAL A 113      10.548  30.564  -4.710  1.00 38.76           H
ATOM   1304 HG12 VAL A 113      11.539  30.281  -5.919  1.00 38.76           H
ATOM   1305 HG13 VAL A 113      10.627  29.111  -5.349  1.00 38.76           H
ATOM   1306 HG21 VAL A 113      11.010  29.731  -2.502  1.00 33.77           H
ATOM   1307 HG22 VAL A 113      11.087  28.237  -3.037  1.00 33.77           H
ATOM   1308 HG23 VAL A 113      12.298  28.849  -2.210  1.00 33.77           H
ATOM   1309  N   PHE A 114      14.668  29.887  -6.104  1.00 29.38           N
ATOM   1310  CA  PHE A 114      15.096  30.530  -7.337  1.00 27.87           C
ATOM   1311  C   PHE A 114      16.488  30.108  -7.776  1.00 32.97           C
ATOM   1312  O   PHE A 114      17.074  30.766  -8.622  1.00 34.65           O
ATOM   1313  CB  PHE A 114      15.029  32.043  -7.196  1.00 34.40           C
ATOM   1314  CG  PHE A 114      13.686  32.547  -6.832  1.00 33.04           C
ATOM   1315  CD1 PHE A 114      13.436  33.009  -5.553  1.00 36.15           C
ATOM   1316  CD2 PHE A 114      12.665  32.563  -7.764  1.00 36.53           C
ATOM   1317  CE1 PHE A 114      12.174  33.472  -5.203  1.00 39.75           C
ATOM   1318  CE2 PHE A 114      11.416  33.032  -7.424  1.00 41.58           C
ATOM   1319  CZ  PHE A 114      11.176  33.494  -6.137  1.00 37.21           C
ATOM   1320  H   PHE A 114      15.093  30.144  -5.402  1.00 35.26           H
ATOM   1321  HA  PHE A 114      14.481  30.276  -8.043  1.00 33.44           H
ATOM   1322  HB2 PHE A 114      15.649  32.321  -6.503  1.00 41.27           H
ATOM   1323  HB3 PHE A 114      15.279  32.448  -8.042  1.00 41.27           H
ATOM   1324  HD1 PHE A 114      14.115  32.997  -4.918  1.00 43.38           H
ATOM   1325  HD2 PHE A 114      12.824  32.258  -8.628  1.00 43.83           H
ATOM   1326  HE1 PHE A 114      12.015  33.784  -4.342  1.00 47.70           H
ATOM   1327  HE2 PHE A 114      10.735  33.041  -8.056  1.00 49.89           H
ATOM   1328  HZ  PHE A 114      10.331  33.806  -5.905  1.00 44.64           H
ATOM   1329  N   SER A 115      17.024  29.024  -7.234  1.00 24.86           N
ATOM   1330  CA  SER A 115      18.331  28.560  -7.631  1.00 28.66           C
ATOM   1331  C   SER A 115      18.227  27.428  -8.650  1.00 29.60           C
ATOM   1332  O   SER A 115      17.152  26.881  -8.949  1.00 25.00           O
ATOM   1333  CB  SER A 115      19.131  28.149  -6.395  1.00 30.77           C
ATOM   1334  OG  SER A 115      18.616  26.951  -5.848  1.00 36.25           O
ATOM   1335  H   SER A 115      16.645  28.541  -6.632  1.00 29.83           H
ATOM   1336  HA  SER A 115      18.804  29.294  -8.055  1.00 34.39           H
ATOM   1337  HB2 SER A 115      20.056  28.008  -6.649  1.00 36.92           H
ATOM   1338  HB3 SER A 115      19.071  28.852  -5.730  1.00 36.92           H
ATOM   1339  HG  SER A 115      19.060  26.732  -5.169  1.00 43.49           H
ATOM   1340  N   ASN A 116      19.376  27.114  -9.228  1.00 23.69           N
ATOM   1341  CA  ASN A 116      19.477  26.191 -10.334  1.00 29.27           C
ATOM   1342  C   ASN A 116      20.818  25.506 -10.234  1.00 30.15           C
ATOM   1343  O   ASN A 116      21.662  25.861  -9.408  1.00 32.35           O
ATOM   1344  CB  ASN A 116      19.363  26.887 -11.689  1.00 31.86           C
ATOM   1345  CG  ASN A 116      17.931  27.083 -12.137  1.00 27.55           C
ATOM   1346  OD1 ASN A 116      17.185  26.126 -12.319  1.00 30.29           O
ATOM   1347  ND2 ASN A 116      17.556  28.324 -12.349  1.00 25.13           N
ATOM   1348  H   ASN A 116      20.135  27.437  -8.985  1.00 28.43           H
ATOM   1349  HA  ASN A 116      18.778  25.521 -10.267  1.00 35.12           H
ATOM   1350  HB2 ASN A 116      19.780  27.761 -11.630  1.00 38.22           H
ATOM   1351  HB3 ASN A 116      19.815  26.350 -12.359  1.00 38.22           H
ATOM   1352 HD21 ASN A 116      16.752  28.493 -12.605  1.00 30.15           H
ATOM   1353 HD22 ASN A 116      18.114  28.968 -12.232  1.00 30.15           H
ATOM   1354  N   GLY A 117      20.991  24.507 -11.075  1.00 27.20           N
ATOM   1355  CA  GLY A 117      22.251  23.801 -11.154  1.00 37.03           C
ATOM   1356  C   GLY A 117      22.648  23.004  -9.919  1.00 35.34           C
ATOM   1357  O   GLY A 117      21.832  22.476  -9.166  1.00 29.45           O
ATOM   1358  H   GLY A 117      20.389  24.216 -11.616  1.00 32.63           H
ATOM   1359  HA2 GLY A 117      22.216  23.186 -11.903  1.00 44.43           H
ATOM   1360  HA3 GLY A 117      22.957  24.443 -11.329  1.00 44.43           H
ATOM   1361  N   LYS A 118      23.963  22.871  -9.768  1.00 31.41           N
ATOM   1362  CA  LYS A 118      24.559  22.121  -8.677  1.00 32.36           C
ATOM   1363  C   LYS A 118      24.202  22.730  -7.332  1.00 26.55           C
ATOM   1364  O   LYS A 118      24.069  22.026  -6.338  1.00 28.93           O
ATOM   1365  CB  LYS A 118      26.076  22.133  -8.867  1.00 44.75           C
ATOM   1366  CG  LYS A 118      26.882  21.623  -7.704  1.00 44.81           C
ATOM   1367  CD  LYS A 118      28.359  21.506  -8.154  1.00 49.82           C
ATOM   1368  CE  LYS A 118      29.237  20.850  -7.089  1.00 45.04           C
ATOM   1369  NZ  LYS A 118      29.446  21.811  -5.998  1.00 48.54           N1+
ATOM   1370  H   LYS A 118      24.543  23.216 -10.302  1.00 37.68           H
ATOM   1371  HA  LYS A 118      24.247  21.203  -8.698  1.00 38.82           H
ATOM   1372  HB2 LYS A 118      26.293  21.582  -9.635  1.00 53.70           H
ATOM   1373  HB3 LYS A 118      26.356  23.047  -9.035  1.00 53.70           H
ATOM   1374  HG2 LYS A 118      26.828  22.248  -6.965  1.00 53.76           H
ATOM   1375  HG3 LYS A 118      26.563  20.746  -7.441  1.00 53.76           H
ATOM   1376  HD2 LYS A 118      28.404  20.964  -8.957  1.00 59.78           H
ATOM   1377  HD3 LYS A 118      28.709  22.393  -8.329  1.00 59.78           H
ATOM   1378  HE2 LYS A 118      28.792  20.065  -6.733  1.00 54.04           H
ATOM   1379  HE3 LYS A 118      30.098  20.617  -7.469  1.00 54.04           H
ATOM   1380  HZ1 LYS A 118      29.956  21.447  -5.366  1.00 58.24           H
ATOM   1381  HZ2 LYS A 118      29.848  22.542  -6.309  1.00 58.24           H
ATOM   1382  HZ3 LYS A 118      28.664  22.041  -5.641  1.00 58.24           H
ATOM   1383  N   LYS A 119      24.070  24.047  -7.294  1.00 29.34           N
ATOM   1384  CA  LYS A 119      23.708  24.758  -6.074  1.00 32.24           C
ATOM   1385  C   LYS A 119      22.313  24.355  -5.593  1.00 33.95           C
ATOM   1386  O   LYS A 119      22.116  24.041  -4.411  1.00 24.81           O
ATOM   1387  CB  LYS A 119      23.752  26.262  -6.349  1.00 35.44           C
ATOM   1388  CG  LYS A 119      22.953  27.102  -5.381  1.00 35.70           C
ATOM   1389  CD  LYS A 119      23.670  28.268  -4.780  1.00 44.88           C
ATOM   1390  CE  LYS A 119      23.831  29.384  -5.779  1.00 62.54           C
ATOM   1391  NZ  LYS A 119      24.814  29.052  -6.870  1.00 64.91           N1+
ATOM   1392  H   LYS A 119      24.186  24.562  -7.973  1.00 35.20           H
ATOM   1393  HA  LYS A 119      24.348  24.552  -5.375  1.00 38.68           H
ATOM   1394  HB2 LYS A 119      24.674  26.558  -6.303  1.00 42.53           H
ATOM   1395  HB3 LYS A 119      23.401  26.424  -7.238  1.00 42.53           H
ATOM   1396  HG2 LYS A 119      22.176  27.449  -5.848  1.00 42.84           H
ATOM   1397  HG3 LYS A 119      22.662  26.533  -4.651  1.00 42.84           H
ATOM   1398  HD2 LYS A 119      23.160  28.605  -4.026  1.00 53.85           H
ATOM   1399  HD3 LYS A 119      24.552  27.988  -4.490  1.00 53.85           H
ATOM   1400  HE2 LYS A 119      22.972  29.563  -6.194  1.00 75.04           H
ATOM   1401  HE3 LYS A 119      24.149  30.176  -5.320  1.00 75.04           H
ATOM   1402  HZ1 LYS A 119      24.880  29.735  -7.438  1.00 77.88           H
ATOM   1403  HZ2 LYS A 119      25.616  28.891  -6.519  1.00 77.88           H
ATOM   1404  HZ3 LYS A 119      24.543  28.331  -7.316  1.00 77.88           H
ATOM   1405  N   TRP A 120      21.329  24.384  -6.500  1.00 23.62           N
ATOM   1406  CA  TRP A 120      19.982  23.944  -6.148  1.00 30.64           C
ATOM   1407  C   TRP A 120      20.017  22.507  -5.685  1.00 19.67           C
ATOM   1408  O   TRP A 120      19.468  22.139  -4.641  1.00 25.22           O
ATOM   1409  CB  TRP A 120      19.045  24.088  -7.354  1.00 27.51           C
ATOM   1410  CG  TRP A 120      17.733  23.421  -7.082  1.00 24.51           C
ATOM   1411  CD1 TRP A 120      16.751  23.894  -6.334  1.00 24.71           C
ATOM   1412  CD2 TRP A 120      17.318  22.135  -7.550  1.00 25.87           C
ATOM   1413  NE1 TRP A 120      15.683  22.989  -6.303  1.00 23.56           N
ATOM   1414  CE2 TRP A 120      16.018  21.907  -7.047  1.00 24.63           C
ATOM   1415  CE3 TRP A 120      17.913  21.158  -8.360  1.00 25.89           C
ATOM   1416  CZ2 TRP A 120      15.315  20.755  -7.311  1.00 24.08           C
ATOM   1417  CZ3 TRP A 120      17.215  20.031  -8.634  1.00 28.66           C
ATOM   1418  CH2 TRP A 120      15.926  19.823  -8.102  1.00 24.71           C
ATOM   1419  H   TRP A 120      21.417  24.650  -7.313  1.00 28.34           H
ATOM   1420  HA  TRP A 120      19.640  24.493  -5.425  1.00 36.77           H
ATOM   1421  HB2 TRP A 120      18.882  25.028  -7.526  1.00 33.01           H
ATOM   1422  HB3 TRP A 120      19.449  23.666  -8.128  1.00 33.01           H
ATOM   1423  HD1 TRP A 120      16.762  24.718  -5.902  1.00 29.64           H
ATOM   1424  HE1 TRP A 120      14.943  23.099  -5.880  1.00 28.26           H
ATOM   1425  HE3 TRP A 120      18.763  21.287  -8.713  1.00 31.06           H
ATOM   1426  HZ2 TRP A 120      14.461  20.618  -6.970  1.00 28.89           H
ATOM   1427  HZ3 TRP A 120      17.601  19.373  -9.167  1.00 34.39           H
ATOM   1428  HH2 TRP A 120      15.473  19.037  -8.307  1.00 29.64           H
ATOM   1429  N   LYS A 121      20.756  21.691  -6.402  1.00 27.27           N
ATOM   1430  CA  LYS A 121      20.761  20.263  -6.114  1.00 28.41           C
ATOM   1431  C   LYS A 121      21.195  19.980  -4.691  1.00 28.52           C
ATOM   1432  O   LYS A 121      20.592  19.165  -3.994  1.00 27.06           O
ATOM   1433  CB  LYS A 121      21.705  19.587  -7.077  1.00 39.26           C
ATOM   1434  CG  LYS A 121      21.782  18.112  -6.935  1.00 42.13           C
ATOM   1435  CD  LYS A 121      20.855  17.427  -7.906  1.00 57.67           C
ATOM   1436  CE  LYS A 121      21.198  17.788  -9.366  1.00 60.90           C
ATOM   1437  NZ  LYS A 121      20.381  16.991 -10.299  1.00 58.51           N1+
ATOM   1438  H   LYS A 121      21.262  21.928  -7.056  1.00 32.71           H
ATOM   1439  HA  LYS A 121      19.871  19.901  -6.246  1.00 34.08           H
ATOM   1440  HB2 LYS A 121      21.416  19.780  -7.982  1.00 47.10           H
ATOM   1441  HB3 LYS A 121      22.597  19.942  -6.936  1.00 47.10           H
ATOM   1442  HG2 LYS A 121      22.688  17.818  -7.118  1.00 50.55           H
ATOM   1443  HG3 LYS A 121      21.522  17.861  -6.035  1.00 50.55           H
ATOM   1444  HD2 LYS A 121      20.937  16.466  -7.803  1.00 69.19           H
ATOM   1445  HD3 LYS A 121      19.943  17.707  -7.729  1.00 69.19           H
ATOM   1446  HE2 LYS A 121      21.011  18.728  -9.520  1.00 73.08           H
ATOM   1447  HE3 LYS A 121      22.133  17.597  -9.536  1.00 73.08           H
ATOM   1448  HZ1 LYS A 121      20.584  17.205 -11.139  1.00 70.21           H
ATOM   1449  HZ2 LYS A 121      20.538  16.124 -10.175  1.00 70.21           H
ATOM   1450  HZ3 LYS A 121      19.517  17.152 -10.160  1.00 70.21           H
ATOM   1451  N   GLU A 122      22.299  20.582  -4.270  1.00 25.87           N
ATOM   1452  CA  GLU A 122      22.821  20.332  -2.938  1.00 26.69           C
ATOM   1453  C   GLU A 122      21.978  21.002  -1.856  1.00 21.44           C
ATOM   1454  O   GLU A 122      21.728  20.411  -0.796  1.00 27.03           O
ATOM   1455  CB  GLU A 122      24.254  20.842  -2.877  1.00 31.63           C
ATOM   1456  CG  GLU A 122      25.157  20.135  -3.899  1.00 38.23           C
ATOM   1457  CD  GLU A 122      26.637  20.341  -3.582  1.00 41.83           C
ATOM   1458  OE1 GLU A 122      27.458  20.248  -4.508  1.00 41.96           O
ATOM   1459  OE2 GLU A 122      26.966  20.592  -2.407  1.00 43.87           O1-
ATOM   1460  H   GLU A 122      22.762  21.138  -4.735  1.00 31.04           H
ATOM   1461  HA  GLU A 122      22.830  19.377  -2.771  1.00 32.02           H
ATOM   1462  HB2 GLU A 122      24.263  21.792  -3.071  1.00 37.95           H
ATOM   1463  HB3 GLU A 122      24.613  20.677  -1.991  1.00 37.95           H
ATOM   1464  HG2 GLU A 122      24.973  19.182  -3.882  1.00 45.87           H
ATOM   1465  HG3 GLU A 122      24.982  20.495  -4.782  1.00 45.87           H
ATOM   1466  N   ILE A 123      21.578  22.258  -2.063  1.00 21.09           N
ATOM   1467  CA  ILE A 123      20.792  22.929  -1.029  1.00 25.41           C
ATOM   1468  C   ILE A 123      19.414  22.278  -0.900  1.00 22.07           C
ATOM   1469  O   ILE A 123      18.909  22.071   0.208  1.00 20.60           O
ATOM   1470  CB  ILE A 123      20.711  24.438  -1.317  1.00 23.03           C
ATOM   1471  CG1 ILE A 123      22.109  25.067  -1.201  1.00 32.27           C
ATOM   1472  CG2 ILE A 123      19.831  25.151  -0.280  1.00 26.82           C
ATOM   1473  CD1 ILE A 123      22.153  26.451  -1.663  1.00 37.06           C
ATOM   1474  H   ILE A 123      21.740  22.727  -2.766  1.00 25.30           H
ATOM   1475  HA  ILE A 123      21.246  22.819  -0.178  1.00 30.49           H
ATOM   1476  HB  ILE A 123      20.357  24.585  -2.207  1.00 27.63           H
ATOM   1477 HG12 ILE A 123      22.385  25.053  -0.271  1.00 38.72           H
ATOM   1478 HG13 ILE A 123      22.731  24.552  -1.739  1.00 38.72           H
ATOM   1479 HG21 ILE A 123      19.801  26.097  -0.489  1.00 32.17           H
ATOM   1480 HG22 ILE A 123      18.937  24.775  -0.314  1.00 32.17           H
ATOM   1481 HG23 ILE A 123      20.212  25.018   0.602  1.00 32.17           H
ATOM   1482 HD11 ILE A 123      23.057  26.788  -1.564  1.00 44.46           H
ATOM   1483 HD12 ILE A 123      21.888  26.481  -2.596  1.00 44.46           H
ATOM   1484 HD13 ILE A 123      21.542  26.982  -1.128  1.00 44.46           H
ATOM   1485  N   ARG A 124      18.793  21.917  -2.023  1.00 23.71           N
ATOM   1486  CA  ARG A 124      17.483  21.277  -1.933  1.00 22.63           C
ATOM   1487  C   ARG A 124      17.591  19.956  -1.179  1.00 21.86           C
ATOM   1488  O   ARG A 124      16.800  19.680  -0.275  1.00 23.99           O
ATOM   1489  CB  ARG A 124      16.880  21.052  -3.318  1.00 25.67           C
ATOM   1490  CG  ARG A 124      15.338  20.796  -3.265  1.00 28.20           C
ATOM   1491  CD  ARG A 124      14.973  19.383  -3.724  1.00 22.95           C
ATOM   1492  NE  ARG A 124      13.540  19.105  -3.669  1.00 21.75           N
ATOM   1493  CZ  ARG A 124      13.002  17.987  -3.242  1.00 26.18           C
ATOM   1494  NH1 ARG A 124      13.769  16.941  -2.847  1.00 28.65           N
ATOM   1495  NH2 ARG A 124      11.675  17.935  -3.228  1.00 21.03           N1+
ATOM   1496  H   ARG A 124      19.095  22.026  -2.821  1.00 28.44           H
ATOM   1497  HA  ARG A 124      16.883  21.856  -1.437  1.00 27.15           H
ATOM   1498  HB2 ARG A 124      17.035  21.839  -3.863  1.00 30.79           H
ATOM   1499  HB3 ARG A 124      17.300  20.277  -3.725  1.00 30.79           H
ATOM   1500  HG2 ARG A 124      15.028  20.906  -2.353  1.00 33.83           H
ATOM   1501  HG3 ARG A 124      14.890  21.428  -3.849  1.00 33.83           H
ATOM   1502  HD2 ARG A 124      15.264  19.267  -4.642  1.00 27.53           H
ATOM   1503  HD3 ARG A 124      15.423  18.742  -3.152  1.00 27.53           H
ATOM   1504  HE  ARG A 124      13.007  19.723  -3.938  1.00 26.10           H
ATOM   1505 HH11 ARG A 124      14.626  17.008  -2.858  1.00 34.38           H
ATOM   1506 HH12 ARG A 124      13.398  16.214  -2.577  1.00 34.38           H
ATOM   1507 HH21 ARG A 124      11.216  18.611  -3.494  1.00 25.23           H
ATOM   1508 HH22 ARG A 124      11.276  17.217  -2.975  1.00 25.23           H
ATOM   1509  N   ARG A 125      18.594  19.137  -1.520  1.00 23.62           N
ATOM   1510  CA  ARG A 125      18.770  17.855  -0.844  1.00 22.28           C
ATOM   1511  C   ARG A 125      19.017  18.028   0.650  1.00 28.14           C
ATOM   1512  O   ARG A 125      18.376  17.362   1.474  1.00 23.17           O
ATOM   1513  CB  ARG A 125      19.927  17.085  -1.475  1.00 29.13           C
ATOM   1514  CG  ARG A 125      20.357  15.839  -0.636  1.00 25.72           C
ATOM   1515  CD  ARG A 125      19.265  14.730  -0.577  1.00 26.76           C
ATOM   1516  NE  ARG A 125      18.714  14.383  -1.895  1.00 29.37           N
ATOM   1517  CZ  ARG A 125      19.301  13.544  -2.743  1.00 28.11           C
ATOM   1518  NH1 ARG A 125      20.440  12.980  -2.409  1.00 25.47           N
ATOM   1519  NH2 ARG A 125      18.756  13.271  -3.920  1.00 31.03           N1+
ATOM   1520  H   ARG A 125      19.176  19.302  -2.131  1.00 28.34           H
ATOM   1521  HA  ARG A 125      17.964  17.328  -0.955  1.00 26.73           H
ATOM   1522  HB2 ARG A 125      19.657  16.775  -2.354  1.00 34.95           H
ATOM   1523  HB3 ARG A 125      20.694  17.674  -1.551  1.00 34.95           H
ATOM   1524  HG2 ARG A 125      21.153  15.453  -1.033  1.00 30.86           H
ATOM   1525  HG3 ARG A 125      20.544  16.122   0.273  1.00 30.86           H
ATOM   1526  HD2 ARG A 125      19.654  13.927  -0.196  1.00 32.10           H
ATOM   1527  HD3 ARG A 125      18.533  15.039  -0.020  1.00 32.10           H
ATOM   1528  HE  ARG A 125      18.025  14.817  -2.170  1.00 35.24           H
ATOM   1529 HH11 ARG A 125      20.799  13.154  -1.647  1.00 30.55           H
ATOM   1530 HH12 ARG A 125      20.826  12.436  -2.953  1.00 30.55           H
ATOM   1531 HH21 ARG A 125      18.011  13.637  -4.144  1.00 37.23           H
ATOM   1532 HH22 ARG A 125      19.147  12.727  -4.459  1.00 37.23           H
ATOM   1533  N   PHE A 126      19.979  18.888   1.012  1.00 25.16           N
ATOM   1534  CA  PHE A 126      20.244  19.209   2.406  1.00 23.04           C
ATOM   1535  C   PHE A 126      18.970  19.640   3.110  1.00 24.53           C
ATOM   1536  O   PHE A 126      18.698  19.233   4.243  1.00 25.49           O
ATOM   1537  CB  PHE A 126      21.299  20.349   2.528  1.00 27.01           C
ATOM   1538  CG  PHE A 126      21.402  20.908   3.951  1.00 26.99           C
ATOM   1539  CD1 PHE A 126      20.622  21.975   4.355  1.00 24.76           C
ATOM   1540  CD2 PHE A 126      22.238  20.315   4.875  1.00 32.90           C
ATOM   1541  CE1 PHE A 126      20.677  22.465   5.661  1.00 30.01           C
ATOM   1542  CE2 PHE A 126      22.306  20.793   6.198  1.00 30.26           C
ATOM   1543  CZ  PHE A 126      21.520  21.851   6.595  1.00 31.45           C
ATOM   1544  H   PHE A 126      20.493  19.299   0.457  1.00 30.18           H
ATOM   1545  HA  PHE A 126      20.590  18.423   2.856  1.00 27.65           H
ATOM   1546  HB2 PHE A 126      22.170  20.003   2.278  1.00 32.41           H
ATOM   1547  HB3 PHE A 126      21.049  21.077   1.937  1.00 32.41           H
ATOM   1548  HD1 PHE A 126      20.046  22.374   3.744  1.00 29.70           H
ATOM   1549  HD2 PHE A 126      22.758  19.587   4.622  1.00 39.48           H
ATOM   1550  HE1 PHE A 126      20.147  23.187   5.913  1.00 36.00           H
ATOM   1551  HE2 PHE A 126      22.878  20.386   6.809  1.00 36.31           H
ATOM   1552  HZ  PHE A 126      21.579  22.181   7.463  1.00 37.73           H
ATOM   1553  N   SER A 127      18.204  20.518   2.471  1.00 23.25           N
ATOM   1554  CA  SER A 127      17.008  21.029   3.125  1.00 23.67           C
ATOM   1555  C   SER A 127      15.948  19.951   3.293  1.00 26.90           C
ATOM   1556  O   SER A 127      15.324  19.870   4.351  1.00 21.00           O
ATOM   1557  CB  SER A 127      16.432  22.194   2.348  1.00 22.96           C
ATOM   1558  OG  SER A 127      17.359  23.255   2.391  1.00 26.45           O
ATOM   1559  H   SER A 127      18.349  20.825   1.681  1.00 27.90           H
ATOM   1560  HA  SER A 127      17.247  21.350   4.008  1.00 28.40           H
ATOM   1561  HB2 SER A 127      16.287  21.928   1.426  1.00 27.55           H
ATOM   1562  HB3 SER A 127      15.598  22.475   2.756  1.00 27.55           H
ATOM   1563  HG  SER A 127      18.086  23.015   2.047  1.00 31.73           H
ATOM   1564  N   LEU A 128      15.739  19.106   2.271  1.00 27.17           N
ATOM   1565  CA  LEU A 128      14.779  18.007   2.402  1.00 23.23           C
ATOM   1566  C   LEU A 128      15.064  17.172   3.641  1.00 18.95           C
ATOM   1567  O   LEU A 128      14.186  16.901   4.452  1.00 26.41           O
ATOM   1568  CB  LEU A 128      14.836  17.124   1.158  1.00 23.66           C
ATOM   1569  CG  LEU A 128      13.873  15.933   1.100  1.00 33.96           C
ATOM   1570  CD1 LEU A 128      12.445  16.412   0.759  1.00 33.93           C
ATOM   1571  CD2 LEU A 128      14.405  14.914   0.093  1.00 29.30           C
ATOM   1572  H   LEU A 128      16.133  19.149   1.508  1.00 32.59           H
ATOM   1573  HA  LEU A 128      13.883  18.370   2.478  1.00 27.87           H
ATOM   1574  HB2 LEU A 128      14.648  17.680   0.385  1.00 28.39           H
ATOM   1575  HB3 LEU A 128      15.735  16.768   1.082  1.00 28.39           H
ATOM   1576  HG  LEU A 128      13.846  15.507   1.971  1.00 40.74           H
ATOM   1577 HD11 LEU A 128      11.853  15.643   0.728  1.00 40.70           H
ATOM   1578 HD12 LEU A 128      12.147  17.031   1.444  1.00 40.70           H
ATOM   1579 HD13 LEU A 128      12.458  16.854  -0.104  1.00 40.70           H
ATOM   1580 HD21 LEU A 128      13.796  14.160   0.056  1.00 35.15           H
ATOM   1581 HD22 LEU A 128      14.465  15.334  -0.779  1.00 35.15           H
ATOM   1582 HD23 LEU A 128      15.283  14.617   0.379  1.00 35.15           H
ATOM   1583  N   MET A 129      16.289  16.713   3.779  1.00 26.99           N
ATOM   1584  CA  MET A 129      16.614  15.779   4.852  1.00 25.45           C
ATOM   1585  C   MET A 129      16.548  16.434   6.228  1.00 26.67           C
ATOM   1586  O   MET A 129      16.114  15.812   7.215  1.00 26.32           O
ATOM   1587  CB  MET A 129      17.988  15.191   4.579  1.00 24.32           C
ATOM   1588  CG  MET A 129      18.086  14.390   3.241  1.00 30.60           C
ATOM   1589  SD  MET A 129      16.752  13.189   2.905  1.00 33.76           S
ATOM   1590  CE  MET A 129      17.161  11.821   4.008  1.00 33.30           C
ATOM   1591  H   MET A 129      16.952  16.920   3.272  1.00 32.38           H
ATOM   1592  HA  MET A 129      15.975  15.050   4.829  1.00 30.53           H
ATOM   1593  HB2 MET A 129      18.634  15.913   4.539  1.00 29.18           H
ATOM   1594  HB3 MET A 129      18.217  14.586   5.302  1.00 29.18           H
ATOM   1595  HG2 MET A 129      18.091  15.025   2.508  1.00 36.72           H
ATOM   1596  HG3 MET A 129      18.922  13.897   3.243  1.00 36.72           H
ATOM   1597  HE1 MET A 129      16.499  11.120   3.901  1.00 39.95           H
ATOM   1598  HE2 MET A 129      18.041  11.482   3.777  1.00 39.95           H
ATOM   1599  HE3 MET A 129      17.159  12.142   4.923  1.00 39.95           H
ATOM   1600  N   THR A 130      16.948  17.693   6.326  1.00 26.19           N
ATOM   1601  CA  THR A 130      16.777  18.384   7.599  1.00 26.95           C
ATOM   1602  C   THR A 130      15.305  18.465   7.979  1.00 21.95           C
ATOM   1603  O   THR A 130      14.940  18.266   9.149  1.00 22.82           O
ATOM   1604  CB  THR A 130      17.406  19.781   7.509  1.00 29.18           C
ATOM   1605  OG1 THR A 130      18.792  19.643   7.132  1.00 30.29           O
ATOM   1606  CG2 THR A 130      17.329  20.447   8.790  1.00 27.86           C
ATOM   1607  H   THR A 130      17.307  18.157   5.698  1.00 31.43           H
ATOM   1608  HA  THR A 130      17.240  17.889   8.293  1.00 32.33           H
ATOM   1609  HB  THR A 130      16.935  20.313   6.848  1.00 35.01           H
ATOM   1610  HG1 THR A 130      18.851  19.260   6.387  1.00 36.34           H
ATOM   1611 HG21 THR A 130      17.727  21.330   8.729  1.00 33.43           H
ATOM   1612 HG22 THR A 130      16.402  20.538   9.062  1.00 33.43           H
ATOM   1613 HG23 THR A 130      17.805  19.932   9.460  1.00 33.43           H
ATOM   1614  N   LEU A 131      14.436  18.753   6.995  1.00 23.15           N
ATOM   1615  CA  LEU A 131      12.996  18.792   7.247  1.00 24.62           C
ATOM   1616  C   LEU A 131      12.427  17.415   7.497  1.00 27.64           C
ATOM   1617  O   LEU A 131      11.300  17.305   7.963  1.00 27.78           O
ATOM   1618  CB  LEU A 131      12.239  19.416   6.065  1.00 24.21           C
ATOM   1619  CG  LEU A 131      11.999  20.915   5.855  1.00 34.82           C
ATOM   1620  CD1 LEU A 131      12.460  21.653   6.993  1.00 29.89           C
ATOM   1621  CD2 LEU A 131      12.564  21.508   4.540  1.00 31.11           C
ATOM   1622  H   LEU A 131      14.658  18.926   6.183  1.00 27.78           H
ATOM   1623  HA  LEU A 131      12.827  19.335   8.033  1.00 29.54           H
ATOM   1624  HB2 LEU A 131      12.697  19.117   5.264  1.00 29.04           H
ATOM   1625  HB3 LEU A 131      11.356  19.015   6.069  1.00 29.04           H
ATOM   1626  HG  LEU A 131      11.039  21.047   5.818  1.00 41.78           H
ATOM   1627 HD11 LEU A 131      12.300  22.598   6.841  1.00 35.87           H
ATOM   1628 HD12 LEU A 131      11.976  21.357   7.779  1.00 35.87           H
ATOM   1629 HD13 LEU A 131      13.410  21.493   7.109  1.00 35.87           H
ATOM   1630 HD21 LEU A 131      12.358  22.455   4.508  1.00 37.32           H
ATOM   1631 HD22 LEU A 131      13.525  21.376   4.522  1.00 37.32           H
ATOM   1632 HD23 LEU A 131      12.153  21.054   3.788  1.00 37.32           H
ATOM   1633  N   ARG A 132      13.155  16.349   7.181  1.00 28.77           N
ATOM   1634  CA  ARG A 132      12.750  15.019   7.617  1.00 25.62           C
ATOM   1635  C   ARG A 132      13.475  14.556   8.858  1.00 32.55           C
ATOM   1636  O   ARG A 132      13.627  13.355   9.057  1.00 36.20           O
ATOM   1637  CB  ARG A 132      12.937  14.027   6.478  1.00 34.33           C
ATOM   1638  CG  ARG A 132      12.002  14.405   5.297  1.00 35.50           C
ATOM   1639  CD  ARG A 132      11.989  13.397   4.233  1.00 50.16           C
ATOM   1640  NE  ARG A 132      11.704  12.085   4.806  1.00 53.59           N
ATOM   1641  CZ  ARG A 132      10.492  11.595   5.021  1.00 53.28           C
ATOM   1642  NH1 ARG A 132       9.368  12.288   4.702  1.00 49.88           N
ATOM   1643  NH2 ARG A 132      10.439  10.394   5.563  1.00 41.71           N1+
ATOM   1644  H   ARG A 132      13.880  16.369   6.719  1.00 34.52           H
ATOM   1645  HA  ARG A 132      11.804  15.042   7.828  1.00 30.74           H
ATOM   1646  HB2 ARG A 132      13.856  14.057   6.167  1.00 41.19           H
ATOM   1647  HB3 ARG A 132      12.708  13.135   6.782  1.00 41.19           H
ATOM   1648  HG2 ARG A 132      11.096  14.500   5.631  1.00 42.60           H
ATOM   1649  HG3 ARG A 132      12.303  15.243   4.912  1.00 42.60           H
ATOM   1650  HD2 ARG A 132      11.295  13.611   3.589  1.00 60.19           H
ATOM   1651  HD3 ARG A 132      12.857  13.365   3.802  1.00 60.19           H
ATOM   1652  HE  ARG A 132      12.375  11.592   5.021  1.00 64.30           H
ATOM   1653 HH11 ARG A 132       9.431  13.072   4.353  1.00 59.85           H
ATOM   1654 HH12 ARG A 132       8.594  11.945   4.851  1.00 59.85           H
ATOM   1655 HH21 ARG A 132      11.166   9.976   5.752  1.00 50.04           H
ATOM   1656 HH22 ARG A 132       9.678  10.026   5.718  1.00 50.04           H
ATOM   1657  N   ASN A 133      13.891  15.490   9.726  1.00 32.12           N
ATOM   1658  CA  ASN A 133      14.443  15.161  11.043  1.00 31.91           C
ATOM   1659  C   ASN A 133      15.821  14.508  10.975  1.00 36.59           C
ATOM   1660  O   ASN A 133      16.133  13.634  11.782  1.00 35.65           O
ATOM   1661  CB  ASN A 133      13.493  14.257  11.831  1.00 35.13           C
ATOM   1662  CG  ASN A 133      12.712  15.008  12.791  1.00 42.41           C
ATOM   1663  OD1 ASN A 133      11.488  14.976  12.774  1.00 40.29           O
ATOM   1664  ND2 ASN A 133      13.417  15.761  13.639  1.00 46.22           N
ATOM   1665  H   ASN A 133      13.863  16.335   9.568  1.00 38.54           H
ATOM   1666  HA  ASN A 133      14.540  15.985  11.545  1.00 38.29           H
ATOM   1667  HB2 ASN A 133      12.881  13.823  11.216  1.00 42.15           H
ATOM   1668  HB3 ASN A 133      14.010  13.593  12.314  1.00 42.15           H
ATOM   1669 HD21 ASN A 133      13.013  16.231  14.235  1.00 55.46           H
ATOM   1670 HD22 ASN A 133      14.276  15.774  13.590  1.00 55.46           H
ATOM   1671  N   PHE A 134      16.652  14.906  10.025  1.00 33.57           N
ATOM   1672  CA  PHE A 134      18.047  14.469  10.044  1.00 33.92           C
ATOM   1673  C   PHE A 134      18.934  15.657  10.322  1.00 42.24           C
ATOM   1674  O   PHE A 134      18.926  16.637   9.567  1.00 39.18           O
ATOM   1675  CB  PHE A 134      18.434  13.785   8.733  1.00 32.30           C
ATOM   1676  CG  PHE A 134      17.757  12.448   8.571  1.00 29.94           C
ATOM   1677  CD1 PHE A 134      18.205  11.339   9.292  1.00 32.85           C
ATOM   1678  CD2 PHE A 134      16.616  12.322   7.806  1.00 32.02           C
ATOM   1679  CE1 PHE A 134      17.559  10.140   9.197  1.00 26.51           C
ATOM   1680  CE2 PHE A 134      15.966  11.105   7.721  1.00 33.53           C
ATOM   1681  CZ  PHE A 134      16.444  10.018   8.422  1.00 29.25           C
ATOM   1682  H   PHE A 134      16.443  15.421   9.368  1.00 40.28           H
ATOM   1683  HA  PHE A 134      18.168  13.829  10.763  1.00 40.70           H
ATOM   1684  HB2 PHE A 134      18.171  14.350   7.989  1.00 38.75           H
ATOM   1685  HB3 PHE A 134      19.393  13.642   8.720  1.00 38.75           H
ATOM   1686  HD1 PHE A 134      18.961  11.413   9.828  1.00 39.42           H
ATOM   1687  HD2 PHE A 134      16.288  13.056   7.338  1.00 38.42           H
ATOM   1688  HE1 PHE A 134      17.879   9.403   9.666  1.00 31.80           H
ATOM   1689  HE2 PHE A 134      15.209  11.018   7.186  1.00 40.23           H
ATOM   1690  HZ  PHE A 134      16.015   9.195   8.353  1.00 35.09           H
ATOM   1691  N   GLY A 135      19.657  15.584  11.425  1.00 36.92           N
ATOM   1692  CA  GLY A 135      20.760  16.491  11.647  1.00 44.09           C
ATOM   1693  C   GLY A 135      20.370  17.657  12.505  1.00 38.05           C
ATOM   1694  O   GLY A 135      21.117  18.643  12.569  1.00 41.15           O
ATOM   1695  H   GLY A 135      19.528  15.018  12.059  1.00 44.30           H
ATOM   1696  HA2 GLY A 135      21.486  16.018  12.083  1.00 52.91           H
ATOM   1697  HA3 GLY A 135      21.079  16.828  10.795  1.00 52.91           H
ATOM   1698  N   MET A 136      19.207  17.551  13.146  1.00 41.59           N
ATOM   1699  CA  MET A 136      18.482  18.639  13.777  1.00 41.14           C
ATOM   1700  C   MET A 136      18.170  18.286  15.219  1.00 37.76           C
ATOM   1701  O   MET A 136      17.343  18.942  15.846  1.00 40.86           O
ATOM   1702  CB  MET A 136      17.157  18.924  13.020  1.00 39.33           C
ATOM   1703  CG  MET A 136      17.051  20.327  12.415  1.00 36.71           C
ATOM   1704  SD  MET A 136      15.427  20.703  11.824  1.00 39.97           S
ATOM   1705  CE  MET A 136      14.431  20.824  13.303  1.00 39.78           C
ATOM   1706  H   MET A 136      18.796  16.800  13.230  1.00 49.90           H
ATOM   1707  HA  MET A 136      19.026  19.442  13.753  1.00 49.36           H
ATOM   1708  HB2 MET A 136      17.072  18.286  12.295  1.00 47.19           H
ATOM   1709  HB3 MET A 136      16.418  18.815  13.639  1.00 47.19           H
ATOM   1710  HG2 MET A 136      17.281  20.981  13.094  1.00 44.05           H
ATOM   1711  HG3 MET A 136      17.665  20.395  11.667  1.00 44.05           H
ATOM   1712  HE1 MET A 136      13.518  21.031  13.052  1.00 47.73           H
ATOM   1713  HE2 MET A 136      14.462  19.977  13.774  1.00 47.73           H
ATOM   1714  HE3 MET A 136      14.788  21.529  13.866  1.00 47.73           H
ATOM   1715  N   GLY A 137      18.780  17.274  15.760  1.00 41.60           N
ATOM   1716  CA  GLY A 137      18.407  16.906  17.103  1.00 55.43           C
ATOM   1717  C   GLY A 137      17.240  15.966  17.094  1.00 52.85           C
ATOM   1718  O   GLY A 137      16.698  15.557  16.049  1.00 44.79           O
ATOM   1719  H   GLY A 137      19.392  16.794  15.394  1.00 49.91           H
ATOM   1720  HA2 GLY A 137      19.154  16.471  17.544  1.00 66.51           H
ATOM   1721  HA3 GLY A 137      18.166  17.699  17.606  1.00 66.51           H
ATOM   1722  N   LYS A 138      16.836  15.621  18.304  1.00 49.52           N
ATOM   1723  CA  LYS A 138      15.908  14.519  18.463  1.00 48.09           C
ATOM   1724  C   LYS A 138      14.470  14.974  18.376  1.00 40.64           C
ATOM   1725  O   LYS A 138      13.595  14.154  18.062  1.00 44.33           O
ATOM   1726  CB  LYS A 138      16.146  13.807  19.803  1.00 58.26           C
ATOM   1727  CG  LYS A 138      17.419  12.990  19.870  1.00 55.71           C
ATOM   1728  CD  LYS A 138      17.658  12.431  21.283  1.00 57.09           C
ATOM   1729  CE  LYS A 138      18.891  11.513  21.301  1.00 44.09           C
ATOM   1730  NZ  LYS A 138      20.156  12.205  20.878  1.00 50.53           N1+
ATOM   1731  H   LYS A 138      17.078  16.001  19.037  1.00 59.42           H
ATOM   1732  HA  LYS A 138      16.061  13.876  17.752  1.00 57.71           H
ATOM   1733  HB2 LYS A 138      16.190  14.476  20.504  1.00 69.91           H
ATOM   1734  HB3 LYS A 138      15.403  13.207  19.971  1.00 69.91           H
ATOM   1735  HG2 LYS A 138      17.353  12.242  19.255  1.00 66.85           H
ATOM   1736  HG3 LYS A 138      18.174  13.552  19.634  1.00 66.85           H
ATOM   1737  HD2 LYS A 138      17.813  13.165  21.899  1.00 68.50           H
ATOM   1738  HD3 LYS A 138      16.886  11.914  21.561  1.00 68.50           H
ATOM   1739  HE2 LYS A 138      19.022  11.180  22.202  1.00 52.91           H
ATOM   1740  HE3 LYS A 138      18.740  10.773  20.693  1.00 52.91           H
ATOM   1741  HZ1 LYS A 138      20.839  11.635  20.904  1.00 60.63           H
ATOM   1742  HZ2 LYS A 138      20.070  12.515  20.048  1.00 60.63           H
ATOM   1743  HZ3 LYS A 138      20.327  12.887  21.424  1.00 60.63           H
ATOM   1744  N   ARG A 139      14.212  16.256  18.624  1.00 39.20           N
ATOM   1745  CA  ARG A 139      12.845  16.747  18.629  1.00 39.72           C
ATOM   1746  C   ARG A 139      12.290  16.652  17.226  1.00 39.34           C
ATOM   1747  O   ARG A 139      12.982  16.957  16.254  1.00 44.20           O
ATOM   1748  CB  ARG A 139      12.757  18.187  19.082  1.00 38.33           C
ATOM   1749  CG  ARG A 139      11.310  18.569  19.395  1.00 41.02           C
ATOM   1750  CD  ARG A 139      11.152  20.025  19.742  1.00 39.04           C
ATOM   1751  NE  ARG A 139       9.764  20.376  20.039  1.00 39.32           N
ATOM   1752  CZ  ARG A 139       9.294  21.620  20.148  1.00 36.86           C
ATOM   1753  NH1 ARG A 139      10.078  22.667  19.986  1.00 37.92           N
ATOM   1754  NH2 ARG A 139       8.017  21.814  20.419  1.00 42.48           N1+
ATOM   1755  H   ARG A 139      14.808  16.853  18.790  1.00 47.03           H
ATOM   1756  HA  ARG A 139      12.302  16.201  19.219  1.00 47.66           H
ATOM   1757  HB2 ARG A 139      13.286  18.306  19.886  1.00 46.00           H
ATOM   1758  HB3 ARG A 139      13.081  18.768  18.375  1.00 46.00           H
ATOM   1759  HG2 ARG A 139      10.760  18.384  18.618  1.00 49.22           H
ATOM   1760  HG3 ARG A 139      11.002  18.045  20.151  1.00 49.22           H
ATOM   1761  HD2 ARG A 139      11.688  20.225  20.526  1.00 46.84           H
ATOM   1762  HD3 ARG A 139      11.446  20.564  18.991  1.00 46.84           H
ATOM   1763  HE  ARG A 139       9.207  19.730  20.152  1.00 47.18           H
ATOM   1764 HH11 ARG A 139      10.912  22.557  19.809  1.00 45.50           H
ATOM   1765 HH12 ARG A 139       9.755  23.461  20.060  1.00 45.50           H
ATOM   1766 HH21 ARG A 139       7.493  21.141  20.526  1.00 50.97           H
ATOM   1767 HH22 ARG A 139       7.709  22.614  20.490  1.00 50.97           H
ATOM   1768  N   SER A 140      11.047  16.230  17.118  1.00 37.13           N
ATOM   1769  CA  SER A 140      10.517  15.975  15.795  1.00 33.41           C
ATOM   1770  C   SER A 140       9.851  17.208  15.223  1.00 26.84           C
ATOM   1771  O   SER A 140       9.446  18.130  15.925  1.00 30.77           O
ATOM   1772  CB  SER A 140       9.537  14.822  15.813  1.00 30.91           C
ATOM   1773  OG  SER A 140       8.406  15.090  16.644  1.00 34.21           O
ATOM   1774  H   SER A 140      10.505  16.087  17.770  1.00 44.56           H
ATOM   1775  HA  SER A 140      11.249  15.733  15.206  1.00 40.09           H
ATOM   1776  HB2 SER A 140       9.228  14.661  14.908  1.00 37.09           H
ATOM   1777  HB3 SER A 140       9.990  14.033  16.149  1.00 37.09           H
ATOM   1778  HG  SER A 140       7.881  14.434  16.634  1.00 41.04           H
ATOM   1779  N   ILE A 141       9.704  17.192  13.907  1.00 32.20           N
ATOM   1780  CA  ILE A 141       8.882  18.190  13.255  1.00 26.53           C
ATOM   1781  C   ILE A 141       7.458  18.134  13.796  1.00 21.86           C
ATOM   1782  O   ILE A 141       6.871  19.162  14.142  1.00 26.91           O
ATOM   1783  CB  ILE A 141       8.894  17.976  11.732  1.00 35.95           C
ATOM   1784  CG1 ILE A 141      10.326  17.817  11.196  1.00 38.54           C
ATOM   1785  CG2 ILE A 141       8.170  19.156  11.056  1.00 40.00           C
ATOM   1786  CD1 ILE A 141      11.191  19.091  11.304  1.00 37.35           C
ATOM   1787  H   ILE A 141      10.065  16.620  13.376  1.00 38.63           H
ATOM   1788  HA  ILE A 141       9.242  19.072  13.441  1.00 31.83           H
ATOM   1789  HB  ILE A 141       8.402  17.163  11.534  1.00 43.14           H
ATOM   1790 HG12 ILE A 141      10.769  17.116  11.699  1.00 46.25           H
ATOM   1791 HG13 ILE A 141      10.281  17.569  10.259  1.00 46.25           H
ATOM   1792 HG21 ILE A 141       8.177  19.022  10.096  1.00 47.99           H
ATOM   1793 HG22 ILE A 141       7.257  19.192  11.379  1.00 47.99           H
ATOM   1794 HG23 ILE A 141       8.634  19.979  11.279  1.00 47.99           H
ATOM   1795 HD11 ILE A 141      12.073  18.904  10.947  1.00 44.82           H
ATOM   1796 HD12 ILE A 141      10.770  19.801  10.795  1.00 44.82           H
ATOM   1797 HD13 ILE A 141      11.259  19.347  12.237  1.00 44.82           H
ATOM   1798  N   GLU A 142       6.872  16.930  13.861  1.00 25.17           N
ATOM   1799  CA  GLU A 142       5.500  16.779  14.349  1.00 28.84           C
ATOM   1800  C   GLU A 142       5.325  17.395  15.731  1.00 30.03           C
ATOM   1801  O   GLU A 142       4.283  17.996  16.038  1.00 26.17           O
ATOM   1802  CB  GLU A 142       5.100  15.288  14.375  1.00 29.32           C
ATOM   1803  CG  GLU A 142       3.698  15.052  14.911  1.00 32.41           C
ATOM   1804  CD  GLU A 142       3.163  13.629  14.727  1.00 35.82           C
ATOM   1805  OE1 GLU A 142       1.993  13.373  15.078  1.00 33.88           O
ATOM   1806  OE2 GLU A 142       3.886  12.768  14.220  1.00 37.77           O1-
ATOM   1807  H   GLU A 142       7.248  16.191  13.630  1.00 30.20           H
ATOM   1808  HA  GLU A 142       4.900  17.237  13.741  1.00 34.61           H
ATOM   1809  HB2 GLU A 142       5.137  14.937  13.472  1.00 35.18           H
ATOM   1810  HB3 GLU A 142       5.722  14.806  14.943  1.00 35.18           H
ATOM   1811  HG2 GLU A 142       3.695  15.245  15.862  1.00 38.88           H
ATOM   1812  HG3 GLU A 142       3.088  15.654  14.456  1.00 38.88           H
ATOM   1813  N   ASP A 143       6.325  17.218  16.593  1.00 29.78           N
ATOM   1814  CA  ASP A 143       6.286  17.794  17.929  1.00 28.85           C
ATOM   1815  C   ASP A 143       6.119  19.295  17.888  1.00 25.75           C
ATOM   1816  O   ASP A 143       5.349  19.875  18.665  1.00 26.36           O
ATOM   1817  CB  ASP A 143       7.595  17.468  18.639  1.00 35.51           C
ATOM   1818  CG  ASP A 143       7.394  16.772  19.883  1.00 57.47           C
ATOM   1819  OD1 ASP A 143       6.742  17.392  20.776  1.00 49.20           O
ATOM   1820  OD2 ASP A 143       7.897  15.616  19.927  1.00 56.09           O1-
ATOM   1821  H   ASP A 143       7.037  16.767  16.425  1.00 35.73           H
ATOM   1822  HA  ASP A 143       5.551  17.410  18.432  1.00 34.62           H
ATOM   1823  HB2 ASP A 143       8.135  16.905  18.064  1.00 42.60           H
ATOM   1824  HB3 ASP A 143       8.065  18.295  18.831  1.00 42.60           H
ATOM   1825  N   ARG A 144       6.913  19.952  17.043  1.00 27.28           N
ATOM   1826  CA  ARG A 144       6.778  21.395  16.824  1.00 21.73           C
ATOM   1827  C   ARG A 144       5.398  21.741  16.294  1.00 22.71           C
ATOM   1828  O   ARG A 144       4.769  22.707  16.747  1.00 26.99           O
ATOM   1829  CB  ARG A 144       7.866  21.867  15.882  1.00 30.02           C
ATOM   1830  CG  ARG A 144       9.255  21.602  16.438  1.00 35.55           C
ATOM   1831  CD  ARG A 144      10.378  22.031  15.494  1.00 35.34           C
ATOM   1832  NE  ARG A 144      11.567  21.200  15.652  1.00 42.63           N
ATOM   1833  CZ  ARG A 144      12.734  21.614  16.118  1.00 44.57           C
ATOM   1834  NH1 ARG A 144      12.925  22.875  16.515  1.00 61.73           N
ATOM   1835  NH2 ARG A 144      13.730  20.750  16.174  1.00 40.36           N1+
ATOM   1836  H   ARG A 144       7.539  19.585  16.581  1.00 32.74           H
ATOM   1837  HA  ARG A 144       6.896  21.854  17.671  1.00 26.07           H
ATOM   1838  HB2 ARG A 144       7.784  21.395  15.038  1.00 36.02           H
ATOM   1839  HB3 ARG A 144       7.774  22.822  15.741  1.00 36.02           H
ATOM   1840  HG2 ARG A 144       9.359  22.094  17.268  1.00 42.66           H
ATOM   1841  HG3 ARG A 144       9.351  20.651  16.604  1.00 42.66           H
ATOM   1842  HD2 ARG A 144      10.072  21.951  14.577  1.00 42.40           H
ATOM   1843  HD3 ARG A 144      10.624  22.950  15.686  1.00 42.40           H
ATOM   1844  HE  ARG A 144      11.503  20.373  15.423  1.00 51.15           H
ATOM   1845 HH11 ARG A 144      12.280  23.442  16.471  1.00 74.07           H
ATOM   1846 HH12 ARG A 144      13.693  23.119  16.816  1.00 74.07           H
ATOM   1847 HH21 ARG A 144      13.609  19.937  15.923  1.00 48.43           H
ATOM   1848 HH22 ARG A 144      14.495  20.994  16.483  1.00 48.43           H
ATOM   1849  N   VAL A 145       4.874  20.952  15.358  1.00 28.10           N
ATOM   1850  CA  VAL A 145       3.544  21.278  14.808  1.00 24.32           C
ATOM   1851  C   VAL A 145       2.472  21.036  15.867  1.00 23.76           C
ATOM   1852  O   VAL A 145       1.501  21.793  15.967  1.00 25.05           O
ATOM   1853  CB  VAL A 145       3.251  20.472  13.527  1.00 24.80           C
ATOM   1854  CG1 VAL A 145       1.904  20.820  13.017  1.00 25.43           C
ATOM   1855  CG2 VAL A 145       4.302  20.721  12.431  1.00 25.49           C
ATOM   1856  H   VAL A 145       5.245  20.248  15.032  1.00 33.71           H
ATOM   1857  HA  VAL A 145       3.525  22.220  14.577  1.00 29.18           H
ATOM   1858  HB  VAL A 145       3.256  19.526  13.739  1.00 29.76           H
ATOM   1859 HG11 VAL A 145       1.730  20.308  12.211  1.00 30.51           H
ATOM   1860 HG12 VAL A 145       1.245  20.605  13.695  1.00 30.51           H
ATOM   1861 HG13 VAL A 145       1.877  21.769  12.818  1.00 30.51           H
ATOM   1862 HG21 VAL A 145       4.073  20.194  11.650  1.00 30.58           H
ATOM   1863 HG22 VAL A 145       4.305  21.664  12.206  1.00 30.58           H
ATOM   1864 HG23 VAL A 145       5.173  20.457  12.765  1.00 30.58           H
ATOM   1865  N   GLN A 146       2.613  19.978  16.668  1.00 22.35           N
ATOM   1866  CA  GLN A 146       1.631  19.752  17.729  1.00 28.94           C
ATOM   1867  C   GLN A 146       1.601  20.908  18.731  1.00 25.07           C
ATOM   1868  O   GLN A 146       0.533  21.291  19.220  1.00 29.89           O
ATOM   1869  CB  GLN A 146       1.920  18.438  18.444  1.00 25.92           C
ATOM   1870  CG  GLN A 146       1.566  17.243  17.584  1.00 33.35           C
ATOM   1871  CD  GLN A 146       1.903  15.908  18.231  1.00 37.79           C
ATOM   1872  OE1 GLN A 146       3.000  15.702  18.722  1.00 41.19           O
ATOM   1873  NE2 GLN A 146       0.956  15.010  18.233  1.00 40.21           N
ATOM   1874  H   GLN A 146       3.244  19.396  16.622  1.00 26.81           H
ATOM   1875  HA  GLN A 146       0.750  19.684  17.330  1.00 34.72           H
ATOM   1876  HB2 GLN A 146       2.866  18.391  18.655  1.00 31.09           H
ATOM   1877  HB3 GLN A 146       1.392  18.394  19.257  1.00 31.09           H
ATOM   1878  HG2 GLN A 146       0.613  17.256  17.407  1.00 40.01           H
ATOM   1879  HG3 GLN A 146       2.057  17.302  16.750  1.00 40.01           H
ATOM   1880 HE21 GLN A 146       0.192  15.191  17.881  1.00 48.24           H
ATOM   1881 HE22 GLN A 146       1.095  14.239  18.586  1.00 48.24           H
ATOM   1882  N   GLU A 147       2.762  21.448  19.079  1.00 26.81           N
ATOM   1883  CA  GLU A 147       2.795  22.565  20.037  1.00 30.23           C
ATOM   1884  C   GLU A 147       2.086  23.792  19.476  1.00 34.41           C
ATOM   1885  O   GLU A 147       1.266  24.432  20.157  1.00 26.75           O
ATOM   1886  CB  GLU A 147       4.243  22.896  20.395  1.00 31.17           C
ATOM   1887  CG  GLU A 147       4.378  23.937  21.514  1.00 50.85           C
ATOM   1888  CD  GLU A 147       5.828  24.334  21.798  1.00 52.38           C
ATOM   1889  OE1 GLU A 147       6.730  23.998  20.994  1.00 50.80           O
ATOM   1890  OE2 GLU A 147       6.062  24.983  22.836  1.00 56.00           O1-
ATOM   1891  H   GLU A 147       3.531  21.199  18.787  1.00 32.17           H
ATOM   1892  HA  GLU A 147       2.337  22.299  20.850  1.00 36.27           H
ATOM   1893  HB2 GLU A 147       4.687  22.085  20.688  1.00 37.39           H
ATOM   1894  HB3 GLU A 147       4.688  23.248  19.607  1.00 37.39           H
ATOM   1895  HG2 GLU A 147       3.893  24.738  21.259  1.00 61.01           H
ATOM   1896  HG3 GLU A 147       4.004  23.571  22.331  1.00 61.01           H
ATOM   1897  N   GLU A 148       2.362  24.123  18.215  1.00 30.14           N
ATOM   1898  CA  GLU A 148       1.704  25.272  17.626  1.00 26.03           C
ATOM   1899  C   GLU A 148       0.221  25.046  17.535  1.00 26.77           C
ATOM   1900  O   GLU A 148      -0.558  25.992  17.672  1.00 30.36           O
ATOM   1901  CB  GLU A 148       2.288  25.572  16.234  1.00 26.20           C
ATOM   1902  CG  GLU A 148       2.019  26.979  15.789  1.00 28.72           C
ATOM   1903  CD  GLU A 148       2.667  27.985  16.775  1.00 33.84           C
ATOM   1904  OE1 GLU A 148       2.105  29.072  17.010  1.00 31.93           O
ATOM   1905  OE2 GLU A 148       3.732  27.642  17.311  1.00 32.60           O1-
ATOM   1906  H   GLU A 148       2.910  23.709  17.698  1.00 36.16           H
ATOM   1907  HA  GLU A 148       1.856  26.047  18.189  1.00 31.23           H
ATOM   1908  HB2 GLU A 148       3.249  25.443  16.260  1.00 31.43           H
ATOM   1909  HB3 GLU A 148       1.889  24.970  15.587  1.00 31.43           H
ATOM   1910  HG2 GLU A 148       2.403  27.120  14.909  1.00 34.45           H
ATOM   1911  HG3 GLU A 148       1.062  27.137  15.772  1.00 34.45           H
ATOM   1912  N   ALA A 149      -0.196  23.803  17.256  1.00 23.23           N
ATOM   1913  CA  ALA A 149      -1.611  23.500  17.191  1.00 27.41           C
ATOM   1914  C   ALA A 149      -2.276  23.847  18.520  1.00 29.81           C
ATOM   1915  O   ALA A 149      -3.387  24.395  18.557  1.00 27.23           O
ATOM   1916  CB  ALA A 149      -1.820  22.006  16.869  1.00 25.66           C
ATOM   1917  H   ALA A 149       0.321  23.133  17.104  1.00 27.87           H
ATOM   1918  HA  ALA A 149      -2.026  24.028  16.491  1.00 32.89           H
ATOM   1919  HB1 ALA A 149      -2.772  21.822  16.829  1.00 30.79           H
ATOM   1920  HB2 ALA A 149      -1.409  21.808  16.013  1.00 30.79           H
ATOM   1921  HB3 ALA A 149      -1.408  21.472  17.566  1.00 30.79           H
ATOM   1922  N   ARG A 150      -1.635  23.439  19.611  1.00 30.86           N
ATOM   1923  CA  ARG A 150      -2.112  23.772  20.959  1.00 32.01           C
ATOM   1924  C   ARG A 150      -2.116  25.279  21.205  1.00 30.80           C
ATOM   1925  O   ARG A 150      -3.073  25.804  21.785  1.00 29.26           O
ATOM   1926  CB  ARG A 150      -1.247  23.067  22.009  1.00 30.62           C
ATOM   1927  CG  ARG A 150      -1.647  21.614  22.339  1.00 43.01           C
ATOM   1928  CD  ARG A 150      -0.836  21.063  23.540  1.00 55.84           C
ATOM   1929  NE  ARG A 150       0.557  20.781  23.182  1.00 52.51           N
ATOM   1930  CZ  ARG A 150       0.987  19.652  22.609  1.00 53.72           C
ATOM   1931  NH1 ARG A 150       0.125  18.656  22.325  1.00 51.83           N
ATOM   1932  NH2 ARG A 150       2.293  19.524  22.326  1.00 47.11           N1+
ATOM   1933  H   ARG A 150      -0.917  22.964  19.602  1.00 37.03           H
ATOM   1934  HA  ARG A 150      -3.022  23.452  21.058  1.00 38.40           H
ATOM   1935  HB2 ARG A 150      -0.331  23.050  21.689  1.00 36.74           H
ATOM   1936  HB3 ARG A 150      -1.292  23.574  22.834  1.00 36.74           H
ATOM   1937  HG2 ARG A 150      -2.589  21.586  22.569  1.00 51.60           H
ATOM   1938  HG3 ARG A 150      -1.472  21.051  21.569  1.00 51.60           H
ATOM   1939  HD2 ARG A 150      -0.837  21.720  24.253  1.00 67.01           H
ATOM   1940  HD3 ARG A 150      -1.242  20.237  23.846  1.00 67.01           H
ATOM   1941  HE  ARG A 150       1.142  21.387  23.353  1.00 63.01           H
ATOM   1942 HH11 ARG A 150      -0.710  18.744  22.507  1.00 62.19           H
ATOM   1943 HH12 ARG A 150       0.411  17.932  21.958  1.00 62.19           H
ATOM   1944 HH21 ARG A 150       2.838  20.163  22.512  1.00 56.53           H
ATOM   1945 HH22 ARG A 150       2.585  18.802  21.961  1.00 56.53           H
ATOM   1946  N   CYS A 151      -1.094  26.007  20.731  1.00 29.74           N
ATOM   1947  CA  CYS A 151      -1.161  27.468  20.851  1.00 25.51           C
ATOM   1948  C   CYS A 151      -2.235  28.036  19.948  1.00 30.89           C
ATOM   1949  O   CYS A 151      -2.968  28.966  20.325  1.00 30.33           O
ATOM   1950  CB  CYS A 151       0.198  28.113  20.542  1.00 31.26           C
ATOM   1951  SG  CYS A 151       1.502  27.509  21.700  1.00 42.66           S
ATOM   1952  H   CYS A 151      -0.385  25.697  20.354  1.00 35.69           H
ATOM   1953  HA  CYS A 151      -1.394  27.694  21.765  1.00 30.60           H
ATOM   1954  HB2 CYS A 151       0.463  27.885  19.638  1.00 37.51           H
ATOM   1955  HB3 CYS A 151       0.126  29.075  20.640  1.00 37.51           H
ATOM   1956  HG  CYS A 151       1.604  26.319  21.587  1.00 51.19           H
ATOM   1957  N   LEU A 152      -2.385  27.468  18.765  1.00 30.56           N
ATOM   1958  CA  LEU A 152      -3.405  27.984  17.862  1.00 28.59           C
ATOM   1959  C   LEU A 152      -4.782  27.892  18.510  1.00 30.18           C
ATOM   1960  O   LEU A 152      -5.572  28.839  18.457  1.00 28.79           O
ATOM   1961  CB  LEU A 152      -3.378  27.211  16.541  1.00 28.07           C
ATOM   1962  CG  LEU A 152      -4.535  27.476  15.578  1.00 30.40           C
ATOM   1963  CD1 LEU A 152      -4.503  28.893  15.171  1.00 35.35           C
ATOM   1964  CD2 LEU A 152      -4.391  26.564  14.328  1.00 34.48           C
ATOM   1965  H   LEU A 152      -1.928  26.804  18.465  1.00 36.67           H
ATOM   1966  HA  LEU A 152      -3.221  28.917  17.671  1.00 34.30           H
ATOM   1967  HB2 LEU A 152      -2.558  27.435  16.075  1.00 33.68           H
ATOM   1968  HB3 LEU A 152      -3.384  26.262  16.744  1.00 33.68           H
ATOM   1969  HG  LEU A 152      -5.382  27.289  16.013  1.00 36.48           H
ATOM   1970 HD11 LEU A 152      -5.237  29.062  14.560  1.00 42.41           H
ATOM   1971 HD12 LEU A 152      -4.594  29.450  15.960  1.00 42.41           H
ATOM   1972 HD13 LEU A 152      -3.658  29.076  14.732  1.00 42.41           H
ATOM   1973 HD21 LEU A 152      -5.128  26.739  13.723  1.00 41.38           H
ATOM   1974 HD22 LEU A 152      -3.548  26.762  13.889  1.00 41.38           H
ATOM   1975 HD23 LEU A 152      -4.407  25.636  14.610  1.00 41.38           H
ATOM   1976  N   VAL A 153      -5.067  26.772  19.167  1.00 31.02           N
ATOM   1977  CA  VAL A 153      -6.379  26.603  19.789  1.00 34.16           C
ATOM   1978  C   VAL A 153      -6.561  27.607  20.914  1.00 34.67           C
ATOM   1979  O   VAL A 153      -7.611  28.251  21.026  1.00 32.65           O
ATOM   1980  CB  VAL A 153      -6.550  25.164  20.300  1.00 34.08           C
ATOM   1981  CG1 VAL A 153      -7.705  25.104  21.270  1.00 36.53           C
ATOM   1982  CG2 VAL A 153      -6.782  24.170  19.108  1.00 30.20           C
ATOM   1983  H   VAL A 153      -4.531  26.106  19.266  1.00 37.22           H
ATOM   1984  HA  VAL A 153      -7.066  26.768  19.126  1.00 40.99           H
ATOM   1985  HB  VAL A 153      -5.745  24.893  20.769  1.00 40.89           H
ATOM   1986 HG11 VAL A 153      -7.804  24.193  21.587  1.00 43.83           H
ATOM   1987 HG12 VAL A 153      -7.521  25.696  22.017  1.00 43.83           H
ATOM   1988 HG13 VAL A 153      -8.514  25.387  20.815  1.00 43.83           H
ATOM   1989 HG21 VAL A 153      -6.886  23.273  19.461  1.00 36.23           H
ATOM   1990 HG22 VAL A 153      -7.584  24.433  18.630  1.00 36.23           H
ATOM   1991 HG23 VAL A 153      -6.015  24.206  18.514  1.00 36.23           H
ATOM   1992  N   GLU A 154      -5.540  27.779  21.745  1.00 32.17           N
ATOM   1993  CA  GLU A 154      -5.660  28.750  22.831  1.00 39.22           C
ATOM   1994  C   GLU A 154      -5.925  30.150  22.285  1.00 41.41           C
ATOM   1995  O   GLU A 154      -6.805  30.861  22.788  1.00 38.28           O
ATOM   1996  CB  GLU A 154      -4.400  28.734  23.705  1.00 38.15           C
ATOM   1997  CG  GLU A 154      -4.693  28.802  25.207  1.00 62.24           C
ATOM   1998  CD  GLU A 154      -5.679  27.719  25.680  1.00 68.44           C
ATOM   1999  OE1 GLU A 154      -5.551  26.540  25.258  1.00 71.35           O
ATOM   2000  OE2 GLU A 154      -6.602  28.056  26.459  1.00 66.49           O1-
ATOM   2001  H   GLU A 154      -4.789  27.362  21.707  1.00 38.60           H
ATOM   2002  HA  GLU A 154      -6.413  28.502  23.391  1.00 47.06           H
ATOM   2003  HB2 GLU A 154      -3.911  27.914  23.535  1.00 45.78           H
ATOM   2004  HB3 GLU A 154      -3.850  29.499  23.475  1.00 45.78           H
ATOM   2005  HG2 GLU A 154      -3.863  28.685  25.695  1.00 74.69           H
ATOM   2006  HG3 GLU A 154      -5.078  29.668  25.413  1.00 74.69           H
ATOM   2007  N   GLU A 155      -5.229  30.544  21.209  1.00 36.88           N
ATOM   2008  CA  GLU A 155      -5.471  31.860  20.632  1.00 31.67           C
ATOM   2009  C   GLU A 155      -6.891  31.968  20.107  1.00 38.51           C
ATOM   2010  O   GLU A 155      -7.540  33.013  20.261  1.00 35.55           O
ATOM   2011  CB  GLU A 155      -4.450  32.146  19.531  1.00 37.47           C
ATOM   2012  CG  GLU A 155      -3.098  32.409  20.070  1.00 40.33           C
ATOM   2013  CD  GLU A 155      -3.000  33.768  20.765  1.00 45.46           C
ATOM   2014  OE1 GLU A 155      -3.599  34.758  20.285  1.00 48.79           O
ATOM   2015  OE2 GLU A 155      -2.309  33.834  21.785  1.00 49.03           O1-
ATOM   2016  H   GLU A 155      -4.628  30.077  20.808  1.00 44.26           H
ATOM   2017  HA  GLU A 155      -5.358  32.531  21.324  1.00 38.00           H
ATOM   2018  HB2 GLU A 155      -4.395  31.377  18.942  1.00 44.96           H
ATOM   2019  HB3 GLU A 155      -4.732  32.929  19.032  1.00 44.96           H
ATOM   2020  HG2 GLU A 155      -2.876  31.722  20.718  1.00 48.39           H
ATOM   2021  HG3 GLU A 155      -2.458  32.397  19.341  1.00 48.39           H
ATOM   2022  N   LEU A 156      -7.408  30.889  19.511  1.00 32.72           N
ATOM   2023  CA  LEU A 156      -8.791  30.906  19.071  1.00 33.54           C
ATOM   2024  C   LEU A 156      -9.749  31.030  20.259  1.00 30.70           C
ATOM   2025  O   LEU A 156     -10.813  31.647  20.135  1.00 30.47           O
ATOM   2026  CB  LEU A 156      -9.083  29.663  18.233  1.00 30.81           C
ATOM   2027  CG  LEU A 156      -8.426  29.750  16.831  1.00 27.20           C
ATOM   2028  CD1 LEU A 156      -8.519  28.371  16.100  1.00 29.73           C
ATOM   2029  CD2 LEU A 156      -8.987  30.874  15.918  1.00 26.80           C
ATOM   2030  H   LEU A 156      -6.986  30.156  19.357  1.00 39.25           H
ATOM   2031  HA  LEU A 156      -8.925  31.681  18.503  1.00 40.24           H
ATOM   2032  HB2 LEU A 156      -8.730  28.881  18.686  1.00 36.96           H
ATOM   2033  HB3 LEU A 156     -10.042  29.576  18.114  1.00 36.96           H
ATOM   2034  HG  LEU A 156      -7.483  29.938  16.958  1.00 32.64           H
ATOM   2035 HD11 LEU A 156      -8.102  28.448  15.227  1.00 35.67           H
ATOM   2036 HD12 LEU A 156      -8.057  27.702  16.629  1.00 35.67           H
ATOM   2037 HD13 LEU A 156      -9.453  28.129  16.001  1.00 35.67           H
ATOM   2038 HD21 LEU A 156      -8.520  30.853  15.068  1.00 32.15           H
ATOM   2039 HD22 LEU A 156      -9.935  30.723  15.778  1.00 32.15           H
ATOM   2040 HD23 LEU A 156      -8.849  31.731  16.351  1.00 32.15           H
ATOM   2041  N   ARG A 157      -9.413  30.444  21.399  1.00 34.84           N
ATOM   2042  CA  ARG A 157     -10.256  30.614  22.587  1.00 35.88           C
ATOM   2043  C   ARG A 157     -10.339  32.077  22.992  1.00 37.17           C
ATOM   2044  O   ARG A 157     -11.385  32.540  23.446  1.00 36.91           O
ATOM   2045  CB  ARG A 157      -9.721  29.813  23.780  1.00 44.28           C
ATOM   2046  CG  ARG A 157      -9.830  28.314  23.655  1.00 44.35           C
ATOM   2047  CD  ARG A 157      -9.596  27.526  24.984  1.00 41.68           C
ATOM   2048  NE  ARG A 157      -9.668  26.099  24.699  1.00 48.60           N
ATOM   2049  CZ  ARG A 157     -10.793  25.437  24.419  1.00 50.10           C
ATOM   2050  NH1 ARG A 157     -11.974  26.051  24.409  1.00 43.64           N
ATOM   2051  NH2 ARG A 157     -10.741  24.136  24.143  1.00 50.78           N1+
ATOM   2052  H   ARG A 157      -8.719  29.950  21.516  1.00 41.81           H
ATOM   2053  HA  ARG A 157     -11.153  30.302  22.390  1.00 43.04           H
ATOM   2054  HB2 ARG A 157      -8.782  30.028  23.897  1.00 53.13           H
ATOM   2055  HB3 ARG A 157     -10.215  30.076  24.572  1.00 53.13           H
ATOM   2056  HG2 ARG A 157     -10.719  28.094  23.337  1.00 53.22           H
ATOM   2057  HG3 ARG A 157      -9.170  28.008  23.014  1.00 53.22           H
ATOM   2058  HD2 ARG A 157      -8.716  27.730  25.338  1.00 50.01           H
ATOM   2059  HD3 ARG A 157     -10.287  27.752  25.627  1.00 50.01           H
ATOM   2060  HE  ARG A 157      -8.934  25.651  24.712  1.00 58.31           H
ATOM   2061 HH11 ARG A 157     -12.023  26.893  24.577  1.00 52.37           H
ATOM   2062 HH12 ARG A 157     -12.689  25.607  24.230  1.00 52.37           H
ATOM   2063 HH21 ARG A 157      -9.985  23.725  24.152  1.00 60.93           H
ATOM   2064 HH22 ARG A 157     -11.464  23.703  23.974  1.00 60.93           H
ATOM   2065  N   LYS A 158      -9.252  32.817  22.811  1.00 36.47           N
ATOM   2066  CA  LYS A 158      -9.207  34.212  23.212  1.00 47.18           C
ATOM   2067  C   LYS A 158     -10.118  35.100  22.382  1.00 47.94           C
ATOM   2068  O   LYS A 158     -10.348  36.255  22.761  1.00 46.21           O
ATOM   2069  CB  LYS A 158      -7.782  34.759  23.114  1.00 35.42           C
ATOM   2070  CG  LYS A 158      -6.747  34.210  24.138  1.00 46.25           C
ATOM   2071  CD  LYS A 158      -5.407  34.908  23.846  1.00 45.97           C
ATOM   2072  CE  LYS A 158      -4.261  34.336  24.592  1.00 42.28           C
ATOM   2073  NZ  LYS A 158      -3.069  35.222  24.416  1.00 61.95           N1+
ATOM   2074  H   LYS A 158      -8.523  32.530  22.455  1.00 43.76           H
ATOM   2075  HA  LYS A 158      -9.489  34.281  24.138  1.00 56.61           H
ATOM   2076  HB2 LYS A 158      -7.442  34.558  22.228  1.00 42.49           H
ATOM   2077  HB3 LYS A 158      -7.819  35.721  23.232  1.00 42.49           H
ATOM   2078  HG2 LYS A 158      -7.026  34.425  25.042  1.00 55.50           H
ATOM   2079  HG3 LYS A 158      -6.639  33.253  24.023  1.00 55.50           H
ATOM   2080  HD2 LYS A 158      -5.214  34.829  22.899  1.00 55.16           H
ATOM   2081  HD3 LYS A 158      -5.483  35.844  24.089  1.00 55.16           H
ATOM   2082  HE2 LYS A 158      -4.476  34.288  25.537  1.00 50.73           H
ATOM   2083  HE3 LYS A 158      -4.049  33.457  24.243  1.00 50.73           H
ATOM   2084  HZ1 LYS A 158      -2.374  34.888  24.860  1.00 74.34           H
ATOM   2085  HZ2 LYS A 158      -2.859  35.282  23.553  1.00 74.34           H
ATOM   2086  HZ3 LYS A 158      -3.247  36.037  24.727  1.00 74.34           H
ATOM   2087  N   THR A 159     -10.619  34.630  21.254  1.00 37.73           N
ATOM   2088  CA  THR A 159     -11.564  35.467  20.530  1.00 39.64           C
ATOM   2089  C   THR A 159     -12.968  35.445  21.154  1.00 35.84           C
ATOM   2090  O   THR A 159     -13.877  36.128  20.647  1.00 39.81           O
ATOM   2091  CB  THR A 159     -11.629  35.013  19.082  1.00 34.96           C
ATOM   2092  OG1 THR A 159     -12.182  33.693  19.053  1.00 39.34           O
ATOM   2093  CG2 THR A 159     -10.249  35.045  18.440  1.00 38.73           C
ATOM   2094  H   THR A 159     -10.442  33.868  20.898  1.00 45.26           H
ATOM   2095  HA  THR A 159     -11.246  36.383  20.542  1.00 47.56           H
ATOM   2096  HB  THR A 159     -12.208  35.613  18.586  1.00 41.95           H
ATOM   2097  HG1 THR A 159     -11.697  33.169  19.495  1.00 47.20           H
ATOM   2098 HG21 THR A 159     -10.306  34.753  17.517  1.00 46.48           H
ATOM   2099 HG22 THR A 159      -9.893  35.947  18.465  1.00 46.48           H
ATOM   2100 HG23 THR A 159      -9.646  34.455  18.921  1.00 46.48           H
ATOM   2101  N   LYS A 160     -13.164  34.629  22.191  1.00 36.85           N
ATOM   2102  CA  LYS A 160     -14.406  34.550  22.980  1.00 37.18           C
ATOM   2103  C   LYS A 160     -15.630  34.353  22.111  1.00 45.43           C
ATOM   2104  O   LYS A 160     -16.713  34.867  22.394  1.00 39.31           O
ATOM   2105  CB  LYS A 160     -14.580  35.778  23.872  1.00 41.95           C
ATOM   2106  CG  LYS A 160     -13.383  36.073  24.767  1.00 55.04           C
ATOM   2107  CD  LYS A 160     -12.830  34.850  25.495  1.00 59.17           C
ATOM   2108  CE  LYS A 160     -13.832  34.204  26.467  1.00 62.22           C
ATOM   2109  NZ  LYS A 160     -13.410  32.826  26.848  1.00 63.50           N1+
ATOM   2110  H   LYS A 160     -12.562  34.084  22.473  1.00 44.22           H
ATOM   2111  HA  LYS A 160     -14.343  33.778  23.564  1.00 44.61           H
ATOM   2112  HB2 LYS A 160     -14.727  36.554  23.309  1.00 50.33           H
ATOM   2113  HB3 LYS A 160     -15.350  35.639  24.446  1.00 50.33           H
ATOM   2114  HG2 LYS A 160     -12.670  36.439  24.221  1.00 66.05           H
ATOM   2115  HG3 LYS A 160     -13.648  36.721  25.437  1.00 66.05           H
ATOM   2116  HD2 LYS A 160     -12.580  34.181  24.839  1.00 71.00           H
ATOM   2117  HD3 LYS A 160     -12.051  35.117  26.007  1.00 71.00           H
ATOM   2118  HE2 LYS A 160     -13.887  34.739  27.274  1.00 74.66           H
ATOM   2119  HE3 LYS A 160     -14.702  34.148  26.040  1.00 74.66           H
ATOM   2120  HZ1 LYS A 160     -14.002  32.471  27.409  1.00 76.20           H
ATOM   2121  HZ2 LYS A 160     -13.355  32.313  26.122  1.00 76.20           H
ATOM   2122  HZ3 LYS A 160     -12.613  32.851  27.245  1.00 76.20           H
ATOM   2123  N   ALA A 161     -15.479  33.568  21.056  1.00 39.04           N
ATOM   2124  CA  ALA A 161     -16.623  33.155  20.264  1.00 36.53           C
ATOM   2125  C   ALA A 161     -17.323  34.338  19.658  1.00 35.93           C
ATOM   2126  O   ALA A 161     -18.490  34.242  19.314  1.00 34.90           O
ATOM   2127  CB  ALA A 161     -17.618  32.318  21.086  1.00 40.69           C
ATOM   2128  H   ALA A 161     -14.725  33.260  20.779  1.00 46.85           H
ATOM   2129  HA  ALA A 161     -16.307  32.598  19.535  1.00 43.83           H
ATOM   2130  HB1 ALA A 161     -18.362  32.066  20.518  1.00 48.82           H
ATOM   2131  HB2 ALA A 161     -17.167  31.524  21.414  1.00 48.82           H
ATOM   2132  HB3 ALA A 161     -17.936  32.850  21.833  1.00 48.82           H
ATOM   2133  N   SER A 162     -16.616  35.439  19.513  1.00 33.43           N
ATOM   2134  CA  SER A 162     -17.108  36.578  18.752  1.00 42.34           C
ATOM   2135  C   SER A 162     -16.679  36.497  17.294  1.00 38.93           C
ATOM   2136  O   SER A 162     -15.726  35.792  16.944  1.00 37.96           O
ATOM   2137  CB  SER A 162     -16.574  37.869  19.350  1.00 36.59           C
ATOM   2138  OG  SER A 162     -15.159  37.924  19.163  1.00 53.86           O
ATOM   2139  H   SER A 162     -15.833  35.558  19.849  1.00 40.11           H
ATOM   2140  HA  SER A 162     -18.077  36.598  18.789  1.00 50.80           H
ATOM   2141  HB2 SER A 162     -16.986  38.625  18.902  1.00 43.91           H
ATOM   2142  HB3 SER A 162     -16.773  37.890  20.299  1.00 43.91           H
ATOM   2143  HG  SER A 162     -14.794  37.269  19.542  1.00 64.63           H
ATOM   2144  N   PRO A 163     -17.341  37.236  16.415  1.00 39.98           N
ATOM   2145  CA  PRO A 163     -16.958  37.208  15.005  1.00 33.49           C
ATOM   2146  C   PRO A 163     -15.493  37.536  14.824  1.00 47.19           C
ATOM   2147  O   PRO A 163     -14.980  38.481  15.413  1.00 40.73           O
ATOM   2148  CB  PRO A 163     -17.855  38.274  14.381  1.00 53.02           C
ATOM   2149  CG  PRO A 163     -19.111  38.164  15.205  1.00 38.04           C
ATOM   2150  CD  PRO A 163     -18.606  37.967  16.610  1.00 42.81           C
ATOM   2151  HA  PRO A 163     -17.153  36.343  14.612  1.00 40.18           H
ATOM   2152  HB2 PRO A 163     -17.449  39.150  14.475  1.00 63.62           H
ATOM   2153  HB3 PRO A 163     -18.027  38.063  13.450  1.00 63.62           H
ATOM   2154  HG2 PRO A 163     -19.626  38.982  15.134  1.00 45.65           H
ATOM   2155  HG3 PRO A 163     -19.631  37.399  14.914  1.00 45.65           H
ATOM   2156  HD2 PRO A 163     -18.441  38.824  17.033  1.00 51.37           H
ATOM   2157  HD3 PRO A 163     -19.232  37.431  17.123  1.00 51.37           H
ATOM   2158  N   CYS A 164     -14.825  36.740  13.987  1.00 34.91           N
ATOM   2159  CA  CYS A 164     -13.379  36.780  13.847  1.00 34.13           C
ATOM   2160  C   CYS A 164     -13.067  36.631  12.366  1.00 34.04           C
ATOM   2161  O   CYS A 164     -13.627  35.771  11.687  1.00 34.94           O
ATOM   2162  CB  CYS A 164     -12.712  35.638  14.681  1.00 30.51           C
ATOM   2163  SG  CYS A 164     -11.007  35.224  14.223  1.00 41.00           S
ATOM   2164  H   CYS A 164     -15.202  36.156  13.480  1.00 41.89           H
ATOM   2165  HA  CYS A 164     -13.040  37.635  14.156  1.00 40.95           H
ATOM   2166  HB2 CYS A 164     -12.705  35.903  15.614  1.00 36.61           H
ATOM   2167  HB3 CYS A 164     -13.243  34.833  14.578  1.00 36.61           H
ATOM   2168  HG  CYS A 164     -10.615  34.340  14.933  1.00 49.20           H
ATOM   2169  N   ASP A 165     -12.213  37.478  11.867  1.00 32.98           N
ATOM   2170  CA  ASP A 165     -11.546  37.228  10.604  1.00 37.21           C
ATOM   2171  C   ASP A 165     -10.293  36.413  10.933  1.00 33.08           C
ATOM   2172  O   ASP A 165      -9.384  36.937  11.603  1.00 34.69           O
ATOM   2173  CB  ASP A 165     -11.193  38.547   9.954  1.00 36.82           C
ATOM   2174  CG  ASP A 165     -10.203  38.421   8.810  1.00 34.90           C
ATOM   2175  OD1 ASP A 165      -9.685  39.489   8.484  1.00 35.34           O
ATOM   2176  OD2 ASP A 165      -9.969  37.340   8.210  1.00 32.33           O1-
ATOM   2177  H   ASP A 165     -11.993  38.222  12.239  1.00 39.57           H
ATOM   2178  HA  ASP A 165     -12.119  36.716  10.012  1.00 44.65           H
ATOM   2179  HB2 ASP A 165     -12.003  38.949   9.602  1.00 44.18           H
ATOM   2180  HB3 ASP A 165     -10.800  39.130  10.622  1.00 44.18           H
ATOM   2181  N   PRO A 166     -10.217  35.129  10.552  1.00 32.13           N
ATOM   2182  CA  PRO A 166      -9.112  34.267  11.023  1.00 29.32           C
ATOM   2183  C   PRO A 166      -7.796  34.481  10.274  1.00 27.59           C
ATOM   2184  O   PRO A 166      -6.823  33.770  10.524  1.00 29.21           O
ATOM   2185  CB  PRO A 166      -9.669  32.836  10.799  1.00 26.01           C
ATOM   2186  CG  PRO A 166     -10.589  32.943   9.608  1.00 30.66           C
ATOM   2187  CD  PRO A 166     -11.185  34.407   9.700  1.00 31.34           C
ATOM   2188  HA  PRO A 166      -8.963  34.404  11.971  1.00 35.18           H
ATOM   2189  HB2 PRO A 166      -8.937  32.227  10.611  1.00 31.21           H
ATOM   2190  HB3 PRO A 166     -10.159  32.550  11.585  1.00 31.21           H
ATOM   2191  HG2 PRO A 166     -10.083  32.828   8.789  1.00 36.79           H
ATOM   2192  HG3 PRO A 166     -11.293  32.279   9.676  1.00 36.79           H
ATOM   2193  HD2 PRO A 166     -11.226  34.810   8.819  1.00 37.60           H
ATOM   2194  HD3 PRO A 166     -12.058  34.389  10.123  1.00 37.60           H
ATOM   2195  N   THR A 167      -7.751  35.424   9.341  1.00 27.11           N
ATOM   2196  CA  THR A 167      -6.574  35.625   8.500  1.00 26.03           C
ATOM   2197  C   THR A 167      -5.287  35.725   9.318  1.00 28.37           C
ATOM   2198  O   THR A 167      -4.277  35.081   8.997  1.00 31.63           O
ATOM   2199  CB  THR A 167      -6.739  36.898   7.675  1.00 24.77           C
ATOM   2200  OG1 THR A 167      -7.906  36.811   6.861  1.00 27.43           O
ATOM   2201  CG2 THR A 167      -5.517  37.126   6.803  1.00 33.64           C
ATOM   2202  H   THR A 167      -8.396  35.967   9.173  1.00 32.52           H
ATOM   2203  HA  THR A 167      -6.487  34.877   7.888  1.00 31.23           H
ATOM   2204  HB  THR A 167      -6.826  37.655   8.275  1.00 29.72           H
ATOM   2205  HG1 THR A 167      -8.586  36.712   7.344  1.00 32.91           H
ATOM   2206 HG21 THR A 167      -5.628  37.936   6.282  1.00 40.37           H
ATOM   2207 HG22 THR A 167      -4.726  37.214   7.358  1.00 40.37           H
ATOM   2208 HG23 THR A 167      -5.396  36.376   6.199  1.00 40.37           H
ATOM   2209  N   PHE A 168      -5.282  36.563  10.357  1.00 32.41           N
ATOM   2210  CA  PHE A 168      -4.042  36.806  11.107  1.00 28.93           C
ATOM   2211  C   PHE A 168      -3.643  35.591  11.940  1.00 29.40           C
ATOM   2212  O   PHE A 168      -2.481  35.164  11.942  1.00 33.26           O
ATOM   2213  CB  PHE A 168      -4.215  38.041  12.020  1.00 35.04           C
ATOM   2214  CG  PHE A 168      -3.069  38.253  12.968  1.00 28.54           C
ATOM   2215  CD1 PHE A 168      -1.855  38.767  12.491  1.00 31.41           C
ATOM   2216  CD2 PHE A 168      -3.187  37.916  14.290  1.00 27.34           C
ATOM   2217  CE1 PHE A 168      -0.757  38.925  13.354  1.00 35.07           C
ATOM   2218  CE2 PHE A 168      -2.107  38.056  15.176  1.00 39.09           C
ATOM   2219  CZ  PHE A 168      -0.882  38.573  14.704  1.00 37.12           C
ATOM   2220  H   PHE A 168      -5.967  36.996  10.645  1.00 38.89           H
ATOM   2221  HA  PHE A 168      -3.324  36.991  10.482  1.00 34.71           H
ATOM   2222  HB2 PHE A 168      -4.292  38.833  11.465  1.00 42.04           H
ATOM   2223  HB3 PHE A 168      -5.021  37.930  12.548  1.00 42.04           H
ATOM   2224  HD1 PHE A 168      -1.769  38.986  11.592  1.00 37.68           H
ATOM   2225  HD2 PHE A 168      -3.989  37.561  14.600  1.00 32.80           H
ATOM   2226  HE1 PHE A 168       0.044  39.271  13.033  1.00 42.07           H
ATOM   2227  HE2 PHE A 168      -2.205  37.828  16.072  1.00 46.90           H
ATOM   2228  HZ  PHE A 168      -0.167  38.690  15.287  1.00 44.54           H
ATOM   2229  N   ILE A 169      -4.586  35.034  12.688  1.00 28.99           N
ATOM   2230  CA  ILE A 169      -4.253  33.893  13.522  1.00 31.97           C
ATOM   2231  C   ILE A 169      -3.758  32.727  12.664  1.00 27.27           C
ATOM   2232  O   ILE A 169      -2.760  32.093  12.997  1.00 27.56           O
ATOM   2233  CB  ILE A 169      -5.451  33.494  14.383  1.00 28.70           C
ATOM   2234  CG1 ILE A 169      -5.711  34.571  15.445  1.00 38.36           C
ATOM   2235  CG2 ILE A 169      -5.137  32.189  15.074  1.00 36.33           C
ATOM   2236  CD1 ILE A 169      -7.005  34.413  16.237  1.00 36.20           C
ATOM   2237  H   ILE A 169      -5.406  35.291  12.731  1.00 34.79           H
ATOM   2238  HA  ILE A 169      -3.532  34.146  14.119  1.00 38.36           H
ATOM   2239  HB  ILE A 169      -6.236  33.389  13.824  1.00 34.44           H
ATOM   2240 HG12 ILE A 169      -4.977  34.559  16.080  1.00 46.03           H
ATOM   2241 HG13 ILE A 169      -5.743  35.435  15.004  1.00 46.03           H
ATOM   2242 HG21 ILE A 169      -5.896  31.932  15.622  1.00 43.58           H
ATOM   2243 HG22 ILE A 169      -4.968  31.509  14.403  1.00 43.58           H
ATOM   2244 HG23 ILE A 169      -4.352  32.307  15.631  1.00 43.58           H
ATOM   2245 HD11 ILE A 169      -7.073  35.139  16.877  1.00 43.44           H
ATOM   2246 HD12 ILE A 169      -7.756  34.440  15.624  1.00 43.44           H
ATOM   2247 HD13 ILE A 169      -6.988  33.562  16.703  1.00 43.44           H
ATOM   2248  N   LEU A 170      -4.445  32.427  11.560  1.00 24.54           N
ATOM   2249  CA  LEU A 170      -4.018  31.318  10.685  1.00 23.51           C
ATOM   2250  C   LEU A 170      -2.690  31.589  10.009  1.00 29.42           C
ATOM   2251  O   LEU A 170      -2.037  30.651   9.545  1.00 31.77           O
ATOM   2252  CB  LEU A 170      -5.059  31.025   9.604  1.00 21.24           C
ATOM   2253  CG  LEU A 170      -6.403  30.621  10.220  1.00 23.28           C
ATOM   2254  CD1 LEU A 170      -7.384  30.375   9.074  1.00 23.89           C
ATOM   2255  CD2 LEU A 170      -6.256  29.333  11.055  1.00 29.15           C
ATOM   2256  H   LEU A 170      -5.150  32.840  11.293  1.00 29.45           H
ATOM   2257  HA  LEU A 170      -3.918  30.518  11.224  1.00 28.21           H
ATOM   2258  HB2 LEU A 170      -5.197  31.822   9.068  1.00 25.48           H
ATOM   2259  HB3 LEU A 170      -4.746  30.295   9.048  1.00 25.48           H
ATOM   2260  HG  LEU A 170      -6.742  31.332  10.786  1.00 27.93           H
ATOM   2261 HD11 LEU A 170      -8.243  30.117   9.444  1.00 28.66           H
ATOM   2262 HD12 LEU A 170      -7.477  31.191   8.559  1.00 28.66           H
ATOM   2263 HD13 LEU A 170      -7.040  29.665   8.511  1.00 28.66           H
ATOM   2264 HD21 LEU A 170      -7.120  29.101  11.431  1.00 34.97           H
ATOM   2265 HD22 LEU A 170      -5.943  28.618  10.479  1.00 34.97           H
ATOM   2266 HD23 LEU A 170      -5.616  29.489  11.766  1.00 34.97           H
ATOM   2267  N   GLY A 171      -2.287  32.849   9.916  1.00 29.03           N
ATOM   2268  CA  GLY A 171      -0.951  33.145   9.441  1.00 25.30           C
ATOM   2269  C   GLY A 171       0.133  32.876  10.468  1.00 30.78           C
ATOM   2270  O   GLY A 171       1.208  32.338  10.140  1.00 31.93           O
ATOM   2271  H   GLY A 171      -2.761  33.538  10.119  1.00 34.84           H
ATOM   2272  HA2 GLY A 171      -0.765  32.606   8.656  1.00 30.36           H
ATOM   2273  HA3 GLY A 171      -0.903  34.080   9.187  1.00 30.36           H
ATOM   2274  N   CYS A 172      -0.116  33.255  11.724  1.00 27.74           N
ATOM   2275  CA  CYS A 172       0.917  33.118  12.746  1.00 29.04           C
ATOM   2276  C   CYS A 172       1.372  31.675  12.896  1.00 29.05           C
ATOM   2277  O   CYS A 172       2.561  31.412  13.147  1.00 30.70           O
ATOM   2278  CB  CYS A 172       0.416  33.627  14.105  1.00 33.91           C
ATOM   2279  SG  CYS A 172       0.003  35.386  14.193  1.00 31.81           S
ATOM   2280  H   CYS A 172      -0.858  33.587  12.003  1.00 33.28           H
ATOM   2281  HA  CYS A 172       1.687  33.650  12.490  1.00 34.85           H
ATOM   2282  HB2 CYS A 172      -0.383  33.130  14.341  1.00 40.68           H
ATOM   2283  HB3 CYS A 172       1.106  33.459  14.766  1.00 40.68           H
ATOM   2284  HG  CYS A 172      -0.868  35.622  13.402  1.00 38.16           H
ATOM   2285  N   ALA A 173       0.439  30.721  12.808  1.00 31.36           N
ATOM   2286  CA  ALA A 173       0.791  29.343  13.161  1.00 25.65           C
ATOM   2287  C   ALA A 173       1.830  28.756  12.225  1.00 24.88           C
ATOM   2288  O   ALA A 173       2.875  28.277  12.710  1.00 27.26           O
ATOM   2289  CB  ALA A 173      -0.478  28.493  13.253  1.00 30.82           C
ATOM   2290  H   ALA A 173      -0.375  30.839  12.556  1.00 37.62           H
ATOM   2291  HA  ALA A 173       1.186  29.354  14.047  1.00 30.78           H
ATOM   2292  HB1 ALA A 173      -0.233  27.584  13.487  1.00 36.97           H
ATOM   2293  HB2 ALA A 173      -1.058  28.866  13.935  1.00 36.97           H
ATOM   2294  HB3 ALA A 173      -0.928  28.504  12.394  1.00 36.97           H
ATOM   2295  N   PRO A 174       1.630  28.733  10.898  1.00 25.18           N
ATOM   2296  CA  PRO A 174       2.701  28.235  10.008  1.00 26.64           C
ATOM   2297  C   PRO A 174       4.007  29.007  10.117  1.00 21.30           C
ATOM   2298  O   PRO A 174       5.096  28.446   9.951  1.00 24.67           O
ATOM   2299  CB  PRO A 174       2.104  28.407   8.609  1.00 24.10           C
ATOM   2300  CG  PRO A 174       0.691  28.597   8.817  1.00 30.71           C
ATOM   2301  CD  PRO A 174       0.425  29.107  10.161  1.00 27.57           C
ATOM   2302  HA  PRO A 174       2.868  27.294  10.173  1.00 31.96           H
ATOM   2303  HB2 PRO A 174       2.494  29.186   8.181  1.00 28.91           H
ATOM   2304  HB3 PRO A 174       2.268  27.609   8.084  1.00 28.91           H
ATOM   2305  HG2 PRO A 174       0.364  29.229   8.159  1.00 36.84           H
ATOM   2306  HG3 PRO A 174       0.244  27.744   8.699  1.00 36.84           H
ATOM   2307  HD2 PRO A 174       0.323  30.071  10.144  1.00 33.08           H
ATOM   2308  HD3 PRO A 174      -0.354  28.672  10.541  1.00 33.08           H
ATOM   2309  N   CYS A 175       3.924  30.313  10.305  1.00 27.17           N
ATOM   2310  CA  CYS A 175       5.140  31.112  10.450  1.00 24.05           C
ATOM   2311  C   CYS A 175       5.945  30.659  11.660  1.00 24.32           C
ATOM   2312  O   CYS A 175       7.166  30.474  11.599  1.00 22.67           O
ATOM   2313  CB  CYS A 175       4.750  32.583  10.583  1.00 28.29           C
ATOM   2314  SG  CYS A 175       6.203  33.704  10.440  1.00 30.84           S
ATOM   2315  H   CYS A 175       3.191  30.760  10.352  1.00 32.60           H
ATOM   2316  HA  CYS A 175       5.691  31.010   9.658  1.00 28.85           H
ATOM   2317  HB2 CYS A 175       4.124  32.811   9.878  1.00 33.94           H
ATOM   2318  HB3 CYS A 175       4.342  32.727  11.451  1.00 33.94           H
ATOM   2319  HG  CYS A 175       6.986  33.441  11.311  1.00 37.01           H
ATOM   2320  N   ASN A 176       5.264  30.504  12.779  1.00 23.47           N
ATOM   2321  CA  ASN A 176       5.898  30.024  13.999  1.00 31.52           C
ATOM   2322  C   ASN A 176       6.495  28.629  13.826  1.00 26.41           C
ATOM   2323  O   ASN A 176       7.518  28.318  14.440  1.00 24.38           O
ATOM   2324  CB  ASN A 176       4.861  30.034  15.122  1.00 29.43           C
ATOM   2325  CG  ASN A 176       5.186  31.013  16.239  1.00 36.15           C
ATOM   2326  OD1 ASN A 176       6.296  31.521  16.352  1.00 34.42           O
ATOM   2327  ND2 ASN A 176       4.206  31.244  17.097  1.00 33.25           N
ATOM   2328  H   ASN A 176       4.424  30.670  12.863  1.00 28.16           H
ATOM   2329  HA  ASN A 176       6.614  30.630  14.244  1.00 37.82           H
ATOM   2330  HB2 ASN A 176       4.000  30.282  14.751  1.00 35.31           H
ATOM   2331  HB3 ASN A 176       4.810  29.147  15.509  1.00 35.31           H
ATOM   2332 HD21 ASN A 176       4.327  31.788  17.752  1.00 39.89           H
ATOM   2333 HD22 ASN A 176       3.448  30.850  17.000  1.00 39.89           H
ATOM   2334  N   VAL A 177       5.879  27.756  13.029  1.00 26.74           N
ATOM   2335  CA  VAL A 177       6.488  26.434  12.858  1.00 21.84           C
ATOM   2336  C   VAL A 177       7.820  26.569  12.145  1.00 20.31           C
ATOM   2337  O   VAL A 177       8.820  25.955  12.535  1.00 23.37           O
ATOM   2338  CB  VAL A 177       5.541  25.490  12.097  1.00 26.05           C
ATOM   2339  CG1 VAL A 177       6.307  24.242  11.664  1.00 22.23           C
ATOM   2340  CG2 VAL A 177       4.349  25.149  12.985  1.00 26.77           C
ATOM   2341  H   VAL A 177       5.148  27.891  12.597  1.00 32.08           H
ATOM   2342  HA  VAL A 177       6.656  26.049  13.732  1.00 26.21           H
ATOM   2343  HB  VAL A 177       5.211  25.938  11.302  1.00 31.25           H
ATOM   2344 HG11 VAL A 177       5.704  23.652  11.186  1.00 26.67           H
ATOM   2345 HG12 VAL A 177       7.040  24.507  11.086  1.00 26.67           H
ATOM   2346 HG13 VAL A 177       6.653  23.795  12.452  1.00 26.67           H
ATOM   2347 HG21 VAL A 177       3.755  24.554  12.501  1.00 32.12           H
ATOM   2348 HG22 VAL A 177       4.670  24.714  13.790  1.00 32.12           H
ATOM   2349 HG23 VAL A 177       3.882  25.968  13.215  1.00 32.12           H
ATOM   2350  N   ILE A 178       7.872  27.419  11.132  1.00 19.08           N
ATOM   2351  CA  ILE A 178       9.140  27.634  10.430  1.00 24.11           C
ATOM   2352  C   ILE A 178      10.152  28.314  11.363  1.00 24.41           C
ATOM   2353  O   ILE A 178      11.345  28.019  11.323  1.00 24.93           O
ATOM   2354  CB  ILE A 178       8.918  28.487   9.162  1.00 23.34           C
ATOM   2355  CG1 ILE A 178       7.953  27.849   8.173  1.00 29.61           C
ATOM   2356  CG2 ILE A 178      10.244  28.762   8.461  1.00 26.20           C
ATOM   2357  CD1 ILE A 178       8.452  26.525   7.717  1.00 34.47           C
ATOM   2358  H   ILE A 178       7.208  27.877  10.833  1.00 22.89           H
ATOM   2359  HA  ILE A 178       9.505  26.777  10.159  1.00 28.93           H
ATOM   2360  HB  ILE A 178       8.544  29.339   9.437  1.00 28.00           H
ATOM   2361 HG12 ILE A 178       7.092  27.720   8.601  1.00 35.53           H
ATOM   2362 HG13 ILE A 178       7.860  28.424   7.397  1.00 35.53           H
ATOM   2363 HG21 ILE A 178      10.077  29.298   7.670  1.00 31.44           H
ATOM   2364 HG22 ILE A 178      10.829  29.241   9.068  1.00 31.44           H
ATOM   2365 HG23 ILE A 178      10.649  27.917   8.209  1.00 31.44           H
ATOM   2366 HD11 ILE A 178       7.816  26.147   7.090  1.00 41.36           H
ATOM   2367 HD12 ILE A 178       9.312  26.644   7.285  1.00 41.36           H
ATOM   2368 HD13 ILE A 178       8.546  25.941   8.486  1.00 41.36           H
ATOM   2369  N   CYS A 179       9.707  29.303  12.146  1.00 23.73           N
ATOM   2370  CA  CYS A 179      10.594  29.904  13.157  1.00 27.17           C
ATOM   2371  C   CYS A 179      11.193  28.840  14.072  1.00 25.30           C
ATOM   2372  O   CYS A 179      12.407  28.823  14.332  1.00 24.61           O
ATOM   2373  CB  CYS A 179       9.843  30.950  13.995  1.00 23.34           C
ATOM   2374  SG  CYS A 179       9.379  32.458  13.199  1.00 29.15           S
ATOM   2375  H   CYS A 179       8.916  29.638  12.116  1.00 28.47           H
ATOM   2376  HA  CYS A 179      11.325  30.354  12.705  1.00 32.60           H
ATOM   2377  HB2 CYS A 179       9.027  30.541  14.324  1.00 28.00           H
ATOM   2378  HB3 CYS A 179      10.405  31.189  14.749  1.00 28.00           H
ATOM   2379  HG  CYS A 179      10.368  33.012  12.804  1.00 34.98           H
ATOM   2380  N   SER A 180      10.358  27.941  14.572  1.00 26.95           N
ATOM   2381  CA  SER A 180      10.859  26.908  15.484  1.00 28.18           C
ATOM   2382  C   SER A 180      11.843  25.988  14.783  1.00 33.29           C
ATOM   2383  O   SER A 180      12.891  25.624  15.347  1.00 29.96           O
ATOM   2384  CB  SER A 180       9.696  26.100  16.079  1.00 31.86           C
ATOM   2385  OG  SER A 180      10.243  24.998  16.776  1.00 41.90           O
ATOM   2386  H   SER A 180       9.515  27.902  14.408  1.00 32.34           H
ATOM   2387  HA  SER A 180      11.327  27.339  16.217  1.00 33.81           H
ATOM   2388  HB2 SER A 180       9.195  26.657  16.694  1.00 38.22           H
ATOM   2389  HB3 SER A 180       9.123  25.781  15.364  1.00 38.22           H
ATOM   2390  HG  SER A 180       9.627  24.537  17.113  1.00 50.28           H
ATOM   2391  N   ILE A 181      11.566  25.660  13.520  1.00 24.73           N
ATOM   2392  CA  ILE A 181      12.471  24.792  12.764  1.00 24.08           C
ATOM   2393  C   ILE A 181      13.774  25.498  12.453  1.00 21.97           C
ATOM   2394  O   ILE A 181      14.851  24.890  12.498  1.00 23.20           O
ATOM   2395  CB  ILE A 181      11.792  24.323  11.466  1.00 21.70           C
ATOM   2396  CG1 ILE A 181      10.597  23.374  11.751  1.00 24.55           C
ATOM   2397  CG2 ILE A 181      12.841  23.735  10.529  1.00 23.52           C
ATOM   2398  CD1 ILE A 181       9.642  23.198  10.509  1.00 26.73           C
ATOM   2399  H   ILE A 181      10.873  25.922  13.084  1.00 29.68           H
ATOM   2400  HA  ILE A 181      12.675  24.007  13.296  1.00 28.90           H
ATOM   2401  HB  ILE A 181      11.431  25.111  11.031  1.00 26.04           H
ATOM   2402 HG12 ILE A 181      10.939  22.499  11.992  1.00 29.46           H
ATOM   2403 HG13 ILE A 181      10.073  23.738  12.482  1.00 29.46           H
ATOM   2404 HG21 ILE A 181      12.405  23.441   9.713  1.00 28.21           H
ATOM   2405 HG22 ILE A 181      13.500  24.416  10.325  1.00 28.21           H
ATOM   2406 HG23 ILE A 181      13.267  22.981  10.966  1.00 28.21           H
ATOM   2407 HD11 ILE A 181       8.920  22.597  10.749  1.00 32.07           H
ATOM   2408 HD12 ILE A 181       9.284  24.064  10.261  1.00 32.07           H
ATOM   2409 HD13 ILE A 181      10.151  22.826   9.771  1.00 32.07           H
ATOM   2410  N   ILE A 182      13.710  26.760  12.040  1.00 24.22           N
ATOM   2411  CA  ILE A 182      14.943  27.422  11.610  1.00 25.77           C
ATOM   2412  C   ILE A 182      15.782  27.913  12.816  1.00 31.79           C
ATOM   2413  O   ILE A 182      17.007  27.707  12.838  1.00 25.63           O
ATOM   2414  CB  ILE A 182      14.623  28.573  10.655  1.00 23.87           C
ATOM   2415  CG1 ILE A 182      14.063  28.040   9.341  1.00 25.96           C
ATOM   2416  CG2 ILE A 182      15.881  29.374  10.350  1.00 28.28           C
ATOM   2417  CD1 ILE A 182      13.477  29.075   8.529  1.00 27.46           C
ATOM   2418  H   ILE A 182      12.998  27.241  11.999  1.00 29.05           H
ATOM   2419  HA  ILE A 182      15.482  26.780  11.122  1.00 30.92           H
ATOM   2420  HB  ILE A 182      13.966  29.156  11.067  1.00 28.64           H
ATOM   2421 HG12 ILE A 182      14.782  27.631   8.833  1.00 31.14           H
ATOM   2422 HG13 ILE A 182      13.376  27.383   9.532  1.00 31.14           H
ATOM   2423 HG21 ILE A 182      15.655  30.097   9.744  1.00 33.93           H
ATOM   2424 HG22 ILE A 182      16.233  29.735  11.179  1.00 33.93           H
ATOM   2425 HG23 ILE A 182      16.535  28.789   9.939  1.00 33.93           H
ATOM   2426 HD11 ILE A 182      13.139  28.681   7.710  1.00 32.95           H
ATOM   2427 HD12 ILE A 182      12.750  29.488   9.021  1.00 32.95           H
ATOM   2428 HD13 ILE A 182      14.156  29.737   8.323  1.00 32.95           H
ATOM   2429  N   PHE A 183      15.165  28.617  13.800  1.00 34.88           N
ATOM   2430  CA  PHE A 183      15.916  29.182  14.935  1.00 36.60           C
ATOM   2431  C   PHE A 183      15.579  28.600  16.281  1.00 38.67           C
ATOM   2432  O   PHE A 183      16.028  29.161  17.277  1.00 41.30           O
ATOM   2433  CB  PHE A 183      15.717  30.674  15.246  1.00 46.02           C
ATOM   2434  CG  PHE A 183      15.010  31.479  14.272  1.00 33.92           C
ATOM   2435  CD1 PHE A 183      15.564  31.759  13.065  1.00 40.49           C
ATOM   2436  CD2 PHE A 183      13.850  32.123  14.658  1.00 41.38           C
ATOM   2437  CE1 PHE A 183      14.920  32.565  12.198  1.00 46.20           C
ATOM   2438  CE2 PHE A 183      13.194  32.930  13.786  1.00 34.42           C
ATOM   2439  CZ  PHE A 183      13.730  33.151  12.555  1.00 38.10           C
ATOM   2440  H   PHE A 183      14.320  28.776  13.825  1.00 41.85           H
ATOM   2441  HA  PHE A 183      16.862  29.037  14.780  1.00 43.92           H
ATOM   2442  HB2 PHE A 183      15.226  30.743  16.080  1.00 55.21           H
ATOM   2443  HB3 PHE A 183      16.594  31.075  15.361  1.00 55.21           H
ATOM   2444  HD1 PHE A 183      16.361  31.351  12.815  1.00 48.59           H
ATOM   2445  HD2 PHE A 183      13.483  31.952  15.496  1.00 49.65           H
ATOM   2446  HE1 PHE A 183      15.281  32.722  11.355  1.00 55.44           H
ATOM   2447  HE2 PHE A 183      12.392  33.333  14.030  1.00 41.30           H
ATOM   2448  HZ  PHE A 183      13.293  33.710  11.955  1.00 45.71           H
ATOM   2449  N   HIS A 184      14.729  27.607  16.381  1.00 32.23           N
ATOM   2450  CA  HIS A 184      14.468  27.035  17.682  1.00 37.65           C
ATOM   2451  C   HIS A 184      13.768  28.046  18.575  1.00 42.67           C
ATOM   2452  O   HIS A 184      14.087  28.173  19.753  1.00 42.69           O
ATOM   2453  CB  HIS A 184      15.766  26.564  18.336  1.00 38.02           C
ATOM   2454  CG  HIS A 184      15.589  25.378  19.219  1.00 43.78           C
ATOM   2455  ND1 HIS A 184      14.613  24.425  18.991  1.00 68.71           N
ATOM   2456  CD2 HIS A 184      16.242  24.992  20.337  1.00 54.90           C
ATOM   2457  CE1 HIS A 184      14.681  23.498  19.929  1.00 60.73           C
ATOM   2458  NE2 HIS A 184      15.660  23.820  20.761  1.00 48.48           N
ATOM   2459  H   HIS A 184      14.297  27.250  15.729  1.00 38.67           H
ATOM   2460  HA  HIS A 184      13.885  26.267  17.581  1.00 45.17           H
ATOM   2461  HB2 HIS A 184      16.125  27.286  18.877  1.00 45.62           H
ATOM   2462  HB3 HIS A 184      16.399  26.326  17.641  1.00 45.62           H
ATOM   2463  HD2 HIS A 184      16.951  25.435  20.743  1.00 65.87           H
ATOM   2464  HE1 HIS A 184      14.134  22.749  19.996  1.00 72.87           H
ATOM   2465  HE2 HIS A 184      15.897  23.367  21.452  1.00 58.17           H
ATOM   2466  N   LYS A 185      12.844  28.804  18.002  1.00 43.50           N
ATOM   2467  CA  LYS A 185      12.127  29.806  18.770  1.00 39.19           C
ATOM   2468  C   LYS A 185      10.739  29.969  18.185  1.00 38.37           C
ATOM   2469  O   LYS A 185      10.575  30.024  16.962  1.00 37.01           O
ATOM   2470  CB  LYS A 185      12.881  31.146  18.766  1.00 41.46           C
ATOM   2471  CG  LYS A 185      12.239  32.246  19.589  1.00 49.63           C
ATOM   2472  CD  LYS A 185      13.129  33.498  19.625  1.00 57.49           C
ATOM   2473  CE  LYS A 185      12.635  34.494  20.701  1.00 64.15           C
ATOM   2474  NZ  LYS A 185      13.768  35.200  21.374  1.00 64.90           N1+
ATOM   2475  H   LYS A 185      12.615  28.757  17.175  1.00 52.19           H
ATOM   2476  HA  LYS A 185      12.039  29.507  19.688  1.00 47.02           H
ATOM   2477  HB2 LYS A 185      13.772  30.999  19.120  1.00 49.75           H
ATOM   2478  HB3 LYS A 185      12.942  31.463  17.851  1.00 49.75           H
ATOM   2479  HG2 LYS A 185      11.387  32.488  19.193  1.00 59.56           H
ATOM   2480  HG3 LYS A 185      12.112  31.934  20.499  1.00 59.56           H
ATOM   2481  HD2 LYS A 185      14.039  33.240  19.841  1.00 68.98           H
ATOM   2482  HD3 LYS A 185      13.099  33.939  18.762  1.00 68.98           H
ATOM   2483  HE2 LYS A 185      12.070  35.161  20.281  1.00 76.97           H
ATOM   2484  HE3 LYS A 185      12.136  34.010  21.377  1.00 76.97           H
ATOM   2485  HZ1 LYS A 185      13.453  35.765  21.985  1.00 77.87           H
ATOM   2486  HZ2 LYS A 185      14.301  34.609  21.772  1.00 77.87           H
ATOM   2487  HZ3 LYS A 185      14.240  35.657  20.774  1.00 77.87           H
ATOM   2488  N   ARG A 186       9.749  30.062  19.061  1.00 29.75           N
ATOM   2489  CA  ARG A 186       8.412  30.420  18.657  1.00 38.54           C
ATOM   2490  C   ARG A 186       8.004  31.630  19.477  1.00 45.61           C
ATOM   2491  O   ARG A 186       8.463  31.816  20.606  1.00 43.94           O
ATOM   2492  CB  ARG A 186       7.430  29.244  18.864  1.00 36.91           C
ATOM   2493  CG  ARG A 186       7.076  28.964  20.362  1.00 36.37           C
ATOM   2494  CD  ARG A 186       5.906  27.977  20.513  1.00 40.60           C
ATOM   2495  NE  ARG A 186       4.713  28.523  19.885  1.00 36.43           N
ATOM   2496  CZ  ARG A 186       4.007  29.547  20.358  1.00 47.22           C
ATOM   2497  NH1 ARG A 186       4.359  30.138  21.497  1.00 46.24           N
ATOM   2498  NH2 ARG A 186       2.937  29.988  19.687  1.00 44.22           N1+
ATOM   2499  H   ARG A 186       9.833  29.919  19.905  1.00 35.69           H
ATOM   2500  HA  ARG A 186       8.409  30.666  17.719  1.00 46.24           H
ATOM   2501  HB2 ARG A 186       6.603  29.442  18.398  1.00 44.28           H
ATOM   2502  HB3 ARG A 186       7.828  28.438  18.499  1.00 44.28           H
ATOM   2503  HG2 ARG A 186       7.851  28.584  20.805  1.00 43.64           H
ATOM   2504  HG3 ARG A 186       6.824  29.798  20.789  1.00 43.64           H
ATOM   2505  HD2 ARG A 186       6.129  27.140  20.078  1.00 48.72           H
ATOM   2506  HD3 ARG A 186       5.722  27.834  21.455  1.00 48.72           H
ATOM   2507  HE  ARG A 186       4.444  28.156  19.155  1.00 43.71           H
ATOM   2508 HH11 ARG A 186       5.050  29.863  21.929  1.00 55.48           H
ATOM   2509 HH12 ARG A 186       3.898  30.797  21.800  1.00 55.48           H
ATOM   2510 HH21 ARG A 186       2.702  29.605  18.953  1.00 53.06           H
ATOM   2511 HH22 ARG A 186       2.475  30.642  19.998  1.00 53.06           H
ATOM   2512  N   PHE A 187       7.129  32.437  18.917  1.00 40.64           N
ATOM   2513  CA  PHE A 187       6.740  33.694  19.520  1.00 34.58           C
ATOM   2514  C   PHE A 187       5.285  33.695  19.954  1.00 48.07           C
ATOM   2515  O   PHE A 187       4.439  32.994  19.398  1.00 43.40           O
ATOM   2516  CB  PHE A 187       6.971  34.826  18.530  1.00 37.62           C
ATOM   2517  CG  PHE A 187       8.345  34.854  18.000  1.00 35.17           C
ATOM   2518  CD1 PHE A 187       8.706  34.088  16.914  1.00 35.30           C
ATOM   2519  CD2 PHE A 187       9.310  35.602  18.637  1.00 48.28           C
ATOM   2520  CE1 PHE A 187      10.005  34.090  16.442  1.00 34.76           C
ATOM   2521  CE2 PHE A 187      10.606  35.605  18.175  1.00 38.51           C
ATOM   2522  CZ  PHE A 187      10.947  34.861  17.063  1.00 38.16           C
ATOM   2523  H   PHE A 187       6.737  32.276  18.169  1.00 48.76           H
ATOM   2524  HA  PHE A 187       7.290  33.858  20.302  1.00 41.49           H
ATOM   2525  HB2 PHE A 187       6.364  34.719  17.781  1.00 45.14           H
ATOM   2526  HB3 PHE A 187       6.804  35.672  18.974  1.00 45.14           H
ATOM   2527  HD1 PHE A 187       8.064  33.571  16.484  1.00 42.36           H
ATOM   2528  HD2 PHE A 187       9.083  36.113  19.381  1.00 57.93           H
ATOM   2529  HE1 PHE A 187      10.232  33.583  15.696  1.00 41.70           H
ATOM   2530  HE2 PHE A 187      11.248  36.128  18.598  1.00 46.20           H
ATOM   2531  HZ  PHE A 187      11.824  34.865  16.753  1.00 45.78           H
ATOM   2532  N   ASP A 188       5.001  34.515  20.956  1.00 38.05           N
ATOM   2533  CA  ASP A 188       3.630  34.876  21.228  1.00 38.47           C
ATOM   2534  C   ASP A 188       3.112  35.672  20.044  1.00 37.23           C
ATOM   2535  O   ASP A 188       3.856  36.419  19.409  1.00 44.07           O
ATOM   2536  CB  ASP A 188       3.544  35.684  22.539  1.00 44.05           C
ATOM   2537  CG  ASP A 188       2.152  36.201  22.813  1.00 49.83           C
ATOM   2538  OD1 ASP A 188       1.791  37.255  22.219  1.00 50.89           O
ATOM   2539  OD2 ASP A 188       1.409  35.540  23.590  1.00 61.05           O1-
ATOM   2540  H   ASP A 188       5.580  34.870  21.484  1.00 45.66           H
ATOM   2541  HA  ASP A 188       3.094  34.073  21.322  1.00 46.15           H
ATOM   2542  HB2 ASP A 188       3.804  35.114  23.279  1.00 52.86           H
ATOM   2543  HB3 ASP A 188       4.142  36.446  22.481  1.00 52.86           H
ATOM   2544  N   TYR A 189       1.823  35.506  19.731  1.00 40.17           N
ATOM   2545  CA  TYR A 189       1.314  36.161  18.535  1.00 45.41           C
ATOM   2546  C   TYR A 189       1.281  37.689  18.659  1.00 48.76           C
ATOM   2547  O   TYR A 189       0.934  38.340  17.665  1.00 53.17           O
ATOM   2548  CB  TYR A 189      -0.090  35.638  18.175  1.00 43.85           C
ATOM   2549  CG  TYR A 189      -0.200  34.156  17.755  1.00 42.47           C
ATOM   2550  CD1 TYR A 189      -1.382  33.646  17.198  1.00 49.33           C
ATOM   2551  CD2 TYR A 189       0.853  33.279  17.925  1.00 41.05           C
ATOM   2552  CE1 TYR A 189      -1.489  32.284  16.820  1.00 49.03           C
ATOM   2553  CE2 TYR A 189       0.751  31.931  17.569  1.00 51.65           C
ATOM   2554  CZ  TYR A 189      -0.406  31.436  17.008  1.00 41.48           C
ATOM   2555  OH  TYR A 189      -0.453  30.088  16.671  1.00 39.37           O
ATOM   2556  H   TYR A 189       1.251  35.041  20.174  1.00 48.20           H
ATOM   2557  HA  TYR A 189       1.902  35.944  17.795  1.00 54.49           H
ATOM   2558  HB2 TYR A 189      -0.664  35.758  18.948  1.00 52.62           H
ATOM   2559  HB3 TYR A 189      -0.431  36.169  17.439  1.00 52.62           H
ATOM   2560  HD1 TYR A 189      -2.108  34.214  17.070  1.00 59.20           H
ATOM   2561  HD2 TYR A 189       1.645  33.589  18.301  1.00 49.25           H
ATOM   2562  HE1 TYR A 189      -2.280  31.961  16.451  1.00 58.83           H
ATOM   2563  HE2 TYR A 189       1.479  31.367  17.693  1.00 61.97           H
ATOM   2564  HH  TYR A 189       0.282  29.722  16.848  1.00 47.23           H
ATOM   2565  N   LYS A 190       1.639  38.266  19.820  1.00 47.75           N
ATOM   2566  CA  LYS A 190       1.714  39.719  20.013  1.00 52.91           C
ATOM   2567  C   LYS A 190       3.140  40.267  20.007  1.00 53.45           C
ATOM   2568  O   LYS A 190       3.325  41.484  20.116  1.00 58.66           O
ATOM   2569  CB  LYS A 190       1.032  40.117  21.339  1.00 52.79           C
ATOM   2570  CG  LYS A 190      -0.506  40.017  21.328  1.00 59.13           C
ATOM   2571  CD  LYS A 190      -1.094  39.738  22.746  1.00 64.73           C
ATOM   2572  CE  LYS A 190      -2.606  39.394  22.679  1.00 66.98           C
ATOM   2573  NZ  LYS A 190      -3.190  38.829  23.956  1.00 70.41           N1+
ATOM   2574  H   LYS A 190       1.848  37.821  20.525  1.00 57.29           H
ATOM   2575  HA  LYS A 190       1.231  40.152  19.292  1.00 63.48           H
ATOM   2576  HB2 LYS A 190       1.359  39.535  22.042  1.00 63.35           H
ATOM   2577  HB3 LYS A 190       1.264  41.037  21.543  1.00 63.35           H
ATOM   2578  HG2 LYS A 190      -0.876  40.855  21.008  1.00 70.95           H
ATOM   2579  HG3 LYS A 190      -0.772  39.291  20.743  1.00 70.95           H
ATOM   2580  HD2 LYS A 190      -0.629  38.986  23.143  1.00 77.67           H
ATOM   2581  HD3 LYS A 190      -0.987  40.529  23.298  1.00 77.67           H
ATOM   2582  HE2 LYS A 190      -3.097  40.202  22.464  1.00 80.37           H
ATOM   2583  HE3 LYS A 190      -2.741  38.736  21.979  1.00 80.37           H
ATOM   2584  HZ1 LYS A 190      -4.056  38.656  23.844  1.00 84.49           H
ATOM   2585  HZ2 LYS A 190      -2.771  38.075  24.175  1.00 84.49           H
ATOM   2586  HZ3 LYS A 190      -3.096  39.416  24.619  1.00 84.49           H
ATOM   2587  N   ASP A 191       4.145  39.406  19.895  1.00 46.27           N
ATOM   2588  CA  ASP A 191       5.535  39.818  19.998  1.00 48.52           C
ATOM   2589  C   ASP A 191       5.975  40.629  18.765  1.00 55.61           C
ATOM   2590  O   ASP A 191       5.760  40.209  17.622  1.00 44.22           O
ATOM   2591  CB  ASP A 191       6.374  38.559  20.171  1.00 45.43           C
ATOM   2592  CG  ASP A 191       7.824  38.844  20.406  1.00 47.32           C
ATOM   2593  OD1 ASP A 191       8.436  38.166  21.271  1.00 55.00           O
ATOM   2594  OD2 ASP A 191       8.354  39.724  19.713  1.00 50.05           O1-
ATOM   2595  H   ASP A 191       4.043  38.563  19.758  1.00 55.52           H
ATOM   2596  HA  ASP A 191       5.650  40.373  20.785  1.00 58.22           H
ATOM   2597  HB2 ASP A 191       6.040  38.061  20.933  1.00 54.52           H
ATOM   2598  HB3 ASP A 191       6.302  38.021  19.367  1.00 54.52           H
ATOM   2599  N   GLN A 192       6.620  41.787  18.994  1.00 44.26           N
ATOM   2600  CA  GLN A 192       6.835  42.751  17.906  1.00 43.64           C
ATOM   2601  C   GLN A 192       7.789  42.199  16.868  1.00 36.52           C
ATOM   2602  O   GLN A 192       7.634  42.434  15.672  1.00 44.09           O
ATOM   2603  CB  GLN A 192       7.416  44.066  18.454  1.00 52.00           C
ATOM   2604  CG  GLN A 192       6.418  45.084  18.913  1.00 62.89           C
ATOM   2605  CD  GLN A 192       5.440  45.454  17.836  1.00 54.28           C
ATOM   2606  OE1 GLN A 192       5.809  45.647  16.667  1.00 55.09           O
ATOM   2607  NE2 GLN A 192       4.174  45.551  18.219  1.00 55.20           N
ATOM   2608  H   GLN A 192       6.935  42.032  19.755  1.00 53.10           H
ATOM   2609  HA  GLN A 192       5.988  42.945  17.474  1.00 52.36           H
ATOM   2610  HB2 GLN A 192       7.984  43.856  19.212  1.00 62.40           H
ATOM   2611  HB3 GLN A 192       7.949  44.478  17.756  1.00 62.40           H
ATOM   2612  HG2 GLN A 192       5.918  44.723  19.662  1.00 75.46           H
ATOM   2613  HG3 GLN A 192       6.887  45.889  19.183  1.00 75.46           H
ATOM   2614 HE21 GLN A 192       3.960  45.405  19.040  1.00 66.24           H
ATOM   2615 HE22 GLN A 192       3.566  45.759  17.648  1.00 66.24           H
ATOM   2616  N   GLN A 193       8.824  41.519  17.326  1.00 36.86           N
ATOM   2617  CA  GLN A 193       9.741  40.810  16.448  1.00 46.73           C
ATOM   2618  C   GLN A 193       8.966  39.967  15.439  1.00 42.74           C
ATOM   2619  O   GLN A 193       9.037  40.174  14.224  1.00 41.75           O
ATOM   2620  CB  GLN A 193      10.631  39.943  17.344  1.00 49.98           C
ATOM   2621  CG  GLN A 193      11.891  39.374  16.810  1.00 56.15           C
ATOM   2622  CD  GLN A 193      12.608  38.633  17.942  1.00 58.44           C
ATOM   2623  OE1 GLN A 193      12.269  38.833  19.115  1.00 58.25           O
ATOM   2624  NE2 GLN A 193      13.564  37.764  17.606  1.00 49.05           N
ATOM   2625  H   GLN A 193       9.022  41.451  18.160  1.00 44.22           H
ATOM   2626  HA  GLN A 193      10.298  41.444  15.969  1.00 56.07           H
ATOM   2627  HB2 GLN A 193      10.877  40.478  18.115  1.00 59.97           H
ATOM   2628  HB3 GLN A 193      10.096  39.192  17.645  1.00 59.97           H
ATOM   2629  HG2 GLN A 193      11.693  38.744  16.100  1.00 67.38           H
ATOM   2630  HG3 GLN A 193      12.465  40.087  16.490  1.00 67.38           H
ATOM   2631 HE21 GLN A 193      13.758  37.637  16.778  1.00 58.85           H
ATOM   2632 HE22 GLN A 193      13.986  37.332  18.218  1.00 58.85           H
ATOM   2633  N   PHE A 194       8.188  39.026  15.963  1.00 43.41           N
ATOM   2634  CA  PHE A 194       7.304  38.190  15.162  1.00 37.24           C
ATOM   2635  C   PHE A 194       6.403  39.015  14.239  1.00 34.40           C
ATOM   2636  O   PHE A 194       6.327  38.751  13.032  1.00 36.00           O
ATOM   2637  CB  PHE A 194       6.499  37.325  16.132  1.00 38.61           C
ATOM   2638  CG  PHE A 194       5.749  36.190  15.485  1.00 32.14           C
ATOM   2639  CD1 PHE A 194       6.402  35.296  14.648  1.00 27.75           C
ATOM   2640  CD2 PHE A 194       4.418  36.011  15.755  1.00 29.66           C
ATOM   2641  CE1 PHE A 194       5.718  34.241  14.046  1.00 29.94           C
ATOM   2642  CE2 PHE A 194       3.701  34.969  15.170  1.00 37.94           C
ATOM   2643  CZ  PHE A 194       4.361  34.059  14.323  1.00 30.72           C
ATOM   2644  H   PHE A 194       8.155  38.848  16.804  1.00 52.08           H
ATOM   2645  HA  PHE A 194       7.841  37.601  14.609  1.00 44.69           H
ATOM   2646  HB2 PHE A 194       7.106  36.943  16.784  1.00 46.32           H
ATOM   2647  HB3 PHE A 194       5.849  37.888  16.582  1.00 46.32           H
ATOM   2648  HD1 PHE A 194       7.307  35.415  14.469  1.00 33.29           H
ATOM   2649  HD2 PHE A 194       3.981  36.608  16.319  1.00 35.59           H
ATOM   2650  HE1 PHE A 194       6.166  33.651  13.485  1.00 35.93           H
ATOM   2651  HE2 PHE A 194       2.797  34.860  15.359  1.00 45.53           H
ATOM   2652  HZ  PHE A 194       3.890  33.362  13.927  1.00 36.86           H
ATOM   2653  N   LEU A 195       5.697  40.016  14.783  1.00 38.38           N
ATOM   2654  CA  LEU A 195       4.832  40.833  13.934  1.00 36.57           C
ATOM   2655  C   LEU A 195       5.623  41.445  12.794  1.00 40.32           C
ATOM   2656  O   LEU A 195       5.138  41.494  11.660  1.00 38.90           O
ATOM   2657  CB  LEU A 195       4.140  41.937  14.745  1.00 43.36           C
ATOM   2658  CG  LEU A 195       3.277  41.533  15.933  1.00 39.44           C
ATOM   2659  CD1 LEU A 195       2.752  42.750  16.786  1.00 41.77           C
ATOM   2660  CD2 LEU A 195       2.120  40.670  15.458  1.00 44.58           C
ATOM   2661  H   LEU A 195       5.702  40.234  15.615  1.00 46.05           H
ATOM   2662  HA  LEU A 195       4.143  40.268  13.551  1.00 43.88           H
ATOM   2663  HB2 LEU A 195       4.828  42.529  15.087  1.00 52.02           H
ATOM   2664  HB3 LEU A 195       3.568  42.434  14.140  1.00 52.02           H
ATOM   2665  HG  LEU A 195       3.818  40.985  16.524  1.00 47.33           H
ATOM   2666 HD11 LEU A 195       2.214  42.412  17.519  1.00 50.12           H
ATOM   2667 HD12 LEU A 195       3.512  43.244  17.132  1.00 50.12           H
ATOM   2668 HD13 LEU A 195       2.215  43.324  16.218  1.00 50.12           H
ATOM   2669 HD21 LEU A 195       1.578  40.420  16.223  1.00 53.49           H
ATOM   2670 HD22 LEU A 195       1.586  41.178  14.827  1.00 53.49           H
ATOM   2671 HD23 LEU A 195       2.474  39.876  15.028  1.00 53.49           H
ATOM   2672  N   ASN A 196       6.857  41.891  13.068  1.00 42.17           N
ATOM   2673  CA  ASN A 196       7.686  42.502  12.027  1.00 45.05           C
ATOM   2674  C   ASN A 196       7.995  41.522  10.911  1.00 39.01           C
ATOM   2675  O   ASN A 196       7.956  41.867   9.725  1.00 41.73           O
ATOM   2676  CB  ASN A 196       9.005  43.003  12.618  1.00 47.08           C
ATOM   2677  CG  ASN A 196       8.852  44.290  13.320  1.00 47.14           C
ATOM   2678  OD1 ASN A 196       7.969  45.072  13.009  1.00 57.18           O
ATOM   2679  ND2 ASN A 196       9.710  44.528  14.288  1.00 47.41           N
ATOM   2680  H   ASN A 196       7.231  41.850  13.841  1.00 50.60           H
ATOM   2681  HA  ASN A 196       7.216  43.260  11.646  1.00 54.05           H
ATOM   2682  HB2 ASN A 196       9.336  42.350  13.254  1.00 56.49           H
ATOM   2683  HB3 ASN A 196       9.647  43.126  11.901  1.00 56.49           H
ATOM   2684 HD21 ASN A 196       9.665  45.264  14.731  1.00 56.89           H
ATOM   2685 HD22 ASN A 196      10.315  43.948  14.478  1.00 56.89           H
ATOM   2686  N   LEU A 197       8.413  40.318  11.268  1.00 47.74           N
ATOM   2687  CA  LEU A 197       8.703  39.339  10.230  1.00 40.00           C
ATOM   2688  C   LEU A 197       7.468  39.116   9.355  1.00 32.68           C
ATOM   2689  O   LEU A 197       7.556  39.076   8.126  1.00 35.96           O
ATOM   2690  CB  LEU A 197       9.175  38.046  10.901  1.00 44.35           C
ATOM   2691  CG  LEU A 197      10.136  37.030  10.272  1.00 56.52           C
ATOM   2692  CD1 LEU A 197       9.856  35.665  10.903  1.00 46.34           C
ATOM   2693  CD2 LEU A 197      10.058  36.936   8.745  1.00 53.74           C
ATOM   2694  H   LEU A 197       8.533  40.047  12.075  1.00 57.29           H
ATOM   2695  HA  LEU A 197       9.420  39.671   9.668  1.00 47.99           H
ATOM   2696  HB2 LEU A 197       9.591  38.309  11.736  1.00 53.21           H
ATOM   2697  HB3 LEU A 197       8.374  37.542  11.112  1.00 53.21           H
ATOM   2698  HG  LEU A 197      11.044  37.280  10.504  1.00 67.82           H
ATOM   2699 HD11 LEU A 197      10.457  35.009  10.516  1.00 55.61           H
ATOM   2700 HD12 LEU A 197      10.003  35.724  11.860  1.00 55.61           H
ATOM   2701 HD13 LEU A 197       8.936  35.417  10.724  1.00 55.61           H
ATOM   2702 HD21 LEU A 197      10.697  36.274   8.437  1.00 64.48           H
ATOM   2703 HD22 LEU A 197       9.160  36.673   8.491  1.00 64.48           H
ATOM   2704 HD23 LEU A 197      10.270  37.803   8.364  1.00 64.48           H
ATOM   2705  N   MET A 198       6.304  38.940   9.975  1.00 36.17           N
ATOM   2706  CA  MET A 198       5.114  38.607   9.196  1.00 35.36           C
ATOM   2707  C   MET A 198       4.691  39.776   8.326  1.00 37.54           C
ATOM   2708  O   MET A 198       4.276  39.588   7.177  1.00 33.76           O
ATOM   2709  CB  MET A 198       3.982  38.187  10.128  1.00 35.44           C
ATOM   2710  CG  MET A 198       4.171  36.804  10.656  1.00 32.96           C
ATOM   2711  SD  MET A 198       2.795  36.261  11.628  1.00 40.64           S
ATOM   2712  CE  MET A 198       2.978  37.388  13.027  1.00 46.23           C
ATOM   2713  H   MET A 198       6.178  39.006  10.823  1.00 43.40           H
ATOM   2714  HA  MET A 198       5.320  37.852   8.623  1.00 42.42           H
ATOM   2715  HB2 MET A 198       3.948  38.796  10.882  1.00 42.52           H
ATOM   2716  HB3 MET A 198       3.144  38.212   9.640  1.00 42.52           H
ATOM   2717  HG2 MET A 198       4.275  36.191   9.912  1.00 39.55           H
ATOM   2718  HG3 MET A 198       4.963  36.784  11.217  1.00 39.55           H
ATOM   2719  HE1 MET A 198       2.274  37.210  13.670  1.00 55.47           H
ATOM   2720  HE2 MET A 198       3.845  37.242  13.438  1.00 55.47           H
ATOM   2721  HE3 MET A 198       2.912  38.301  12.708  1.00 55.47           H
ATOM   2722  N   GLU A 199       4.844  40.998   8.847  1.00 38.32           N
ATOM   2723  CA  GLU A 199       4.568  42.207   8.070  1.00 33.56           C
ATOM   2724  C   GLU A 199       5.404  42.240   6.790  1.00 36.60           C
ATOM   2725  O   GLU A 199       4.883  42.480   5.695  1.00 35.86           O
ATOM   2726  CB  GLU A 199       4.851  43.413   8.994  1.00 47.32           C
ATOM   2727  CG  GLU A 199       4.536  44.824   8.531  1.00 64.13           C
ATOM   2728  CD  GLU A 199       5.247  45.876   9.420  1.00 70.29           C
ATOM   2729  OE1 GLU A 199       6.499  46.017   9.312  1.00 74.53           O
ATOM   2730  OE2 GLU A 199       4.559  46.533  10.243  1.00 74.53           O1-
ATOM   2731  H   GLU A 199       5.108  41.152   9.651  1.00 45.98           H
ATOM   2732  HA  GLU A 199       3.631  42.224   7.823  1.00 40.26           H
ATOM   2733  HB2 GLU A 199       4.349  43.275   9.812  1.00 56.78           H
ATOM   2734  HB3 GLU A 199       5.798  43.400   9.205  1.00 56.78           H
ATOM   2735  HG2 GLU A 199       4.843  44.938   7.618  1.00 76.96           H
ATOM   2736  HG3 GLU A 199       3.579  44.974   8.586  1.00 76.96           H
ATOM   2737  N   LYS A 200       6.703  41.946   6.897  1.00 35.69           N
ATOM   2738  CA  LYS A 200       7.562  41.962   5.709  1.00 33.82           C
ATOM   2739  C   LYS A 200       7.169  40.863   4.735  1.00 36.02           C
ATOM   2740  O   LYS A 200       7.058  41.097   3.525  1.00 39.71           O
ATOM   2741  CB  LYS A 200       9.035  41.795   6.120  1.00 41.62           C
ATOM   2742  CG  LYS A 200       9.526  42.805   7.208  1.00 50.46           C
ATOM   2743  CD  LYS A 200       9.155  44.221   6.820  1.00 58.34           C
ATOM   2744  CE  LYS A 200       9.768  45.281   7.715  1.00 61.78           C
ATOM   2745  NZ  LYS A 200       9.609  46.548   6.974  1.00 58.35           N1+
ATOM   2746  H   LYS A 200       7.105  41.738   7.628  1.00 42.83           H
ATOM   2747  HA  LYS A 200       7.467  42.815   5.258  1.00 40.57           H
ATOM   2748  HB2 LYS A 200       9.158  40.900   6.472  1.00 49.94           H
ATOM   2749  HB3 LYS A 200       9.591  41.915   5.334  1.00 49.94           H
ATOM   2750  HG2 LYS A 200       9.104  42.598   8.056  1.00 60.54           H
ATOM   2751  HG3 LYS A 200      10.492  42.751   7.287  1.00 60.54           H
ATOM   2752  HD2 LYS A 200       9.458  44.387   5.914  1.00 70.00           H
ATOM   2753  HD3 LYS A 200       8.191  44.315   6.867  1.00 70.00           H
ATOM   2754  HE2 LYS A 200       9.287  45.336   8.556  1.00 74.13           H
ATOM   2755  HE3 LYS A 200      10.712  45.104   7.855  1.00 74.13           H
ATOM   2756  HZ1 LYS A 200       9.951  47.221   7.446  1.00 70.02           H
ATOM   2757  HZ2 LYS A 200      10.032  46.498   6.193  1.00 70.02           H
ATOM   2758  HZ3 LYS A 200       8.746  46.708   6.826  1.00 70.02           H
ATOM   2759  N   LEU A 201       6.979  39.637   5.245  1.00 33.94           N
ATOM   2760  CA  LEU A 201       6.515  38.536   4.402  1.00 34.13           C
ATOM   2761  C   LEU A 201       5.236  38.889   3.670  1.00 30.14           C
ATOM   2762  O   LEU A 201       5.161  38.754   2.446  1.00 31.96           O
ATOM   2763  CB  LEU A 201       6.271  37.282   5.244  1.00 32.28           C
ATOM   2764  CG  LEU A 201       7.515  36.530   5.624  1.00 39.35           C
ATOM   2765  CD1 LEU A 201       7.076  35.348   6.471  1.00 49.70           C
ATOM   2766  CD2 LEU A 201       8.295  36.049   4.402  1.00 42.44           C
ATOM   2767  H   LEU A 201       7.112  39.424   6.067  1.00 40.73           H
ATOM   2768  HA  LEU A 201       7.195  38.330   3.742  1.00 40.95           H
ATOM   2769  HB2 LEU A 201       5.823  37.542   6.064  1.00 38.74           H
ATOM   2770  HB3 LEU A 201       5.704  36.676   4.741  1.00 38.74           H
ATOM   2771  HG  LEU A 201       8.092  37.099   6.158  1.00 47.22           H
ATOM   2772 HD11 LEU A 201       7.859  34.840   6.734  1.00 59.63           H
ATOM   2773 HD12 LEU A 201       6.616  35.678   7.259  1.00 59.63           H
ATOM   2774 HD13 LEU A 201       6.479  34.789   5.949  1.00 59.63           H
ATOM   2775 HD21 LEU A 201       9.085  35.572   4.699  1.00 50.92           H
ATOM   2776 HD22 LEU A 201       7.729  35.460   3.879  1.00 50.92           H
ATOM   2777 HD23 LEU A 201       8.553  36.818   3.870  1.00 50.92           H
ATOM   2778  N   ASN A 202       4.203  39.293   4.416  1.00 31.28           N
ATOM   2779  CA  ASN A 202       2.928  39.661   3.796  1.00 35.84           C
ATOM   2780  C   ASN A 202       3.129  40.740   2.730  1.00 41.09           C
ATOM   2781  O   ASN A 202       2.571  40.660   1.622  1.00 37.87           O
ATOM   2782  CB  ASN A 202       1.933  40.188   4.842  1.00 38.62           C
ATOM   2783  CG  ASN A 202       1.582  39.189   5.918  1.00 45.88           C
ATOM   2784  OD1 ASN A 202       1.700  37.975   5.736  1.00 55.75           O
ATOM   2785  ND2 ASN A 202       1.124  39.705   7.060  1.00 53.29           N
ATOM   2786  H   ASN A 202       4.214  39.362   5.273  1.00 37.53           H
ATOM   2787  HA  ASN A 202       2.539  38.880   3.371  1.00 43.01           H
ATOM   2788  HB2 ASN A 202       2.319  40.965   5.275  1.00 46.33           H
ATOM   2789  HB3 ASN A 202       1.111  40.438   4.391  1.00 46.33           H
ATOM   2790 HD21 ASN A 202       0.907  39.186   7.710  1.00 63.95           H
ATOM   2791 HD22 ASN A 202       1.046  40.557   7.146  1.00 63.95           H
ATOM   2792  N   GLU A 203       3.940  41.756   3.044  1.00 42.36           N
ATOM   2793  CA  GLU A 203       4.213  42.803   2.062  1.00 40.98           C
ATOM   2794  C   GLU A 203       4.768  42.216   0.780  1.00 34.21           C
ATOM   2795  O   GLU A 203       4.258  42.494  -0.312  1.00 33.70           O
ATOM   2796  CB  GLU A 203       5.214  43.825   2.614  1.00 47.05           C
ATOM   2797  CG  GLU A 203       4.610  44.931   3.456  1.00 48.96           C
ATOM   2798  CD  GLU A 203       5.656  45.907   3.979  1.00 53.49           C
ATOM   2799  OE1 GLU A 203       6.543  46.294   3.202  1.00 58.61           O
ATOM   2800  OE2 GLU A 203       5.589  46.272   5.171  1.00 66.17           O1-
ATOM   2801  H   GLU A 203       4.334  41.859   3.801  1.00 50.82           H
ATOM   2802  HA  GLU A 203       3.388  43.268   1.852  1.00 49.17           H
ATOM   2803  HB2 GLU A 203       5.858  43.356   3.168  1.00 56.46           H
ATOM   2804  HB3 GLU A 203       5.671  44.243   1.868  1.00 56.46           H
ATOM   2805  HG2 GLU A 203       3.977  45.430   2.915  1.00 58.75           H
ATOM   2806  HG3 GLU A 203       4.158  44.537   4.218  1.00 58.75           H
ATOM   2807  N   ASN A 204       5.847  41.429   0.895  1.00 31.44           N
ATOM   2808  CA  ASN A 204       6.488  40.874  -0.293  1.00 38.84           C
ATOM   2809  C   ASN A 204       5.532  39.974  -1.043  1.00 43.51           C
ATOM   2810  O   ASN A 204       5.540  39.933  -2.277  1.00 46.65           O
ATOM   2811  CB  ASN A 204       7.752  40.071   0.081  1.00 38.54           C
ATOM   2812  CG  ASN A 204       8.934  40.959   0.384  1.00 50.21           C
ATOM   2813  OD1 ASN A 204       8.784  42.011   1.006  1.00 49.96           O
ATOM   2814  ND2 ASN A 204      10.116  40.554  -0.063  1.00 47.22           N
ATOM   2815  H   ASN A 204       6.218  41.207   1.638  1.00 37.73           H
ATOM   2816  HA  ASN A 204       6.750  41.598  -0.882  1.00 46.60           H
ATOM   2817  HB2 ASN A 204       7.567  39.538   0.870  1.00 46.24           H
ATOM   2818  HB3 ASN A 204       7.992  39.495  -0.661  1.00 46.24           H
ATOM   2819 HD21 ASN A 204      10.817  41.028   0.086  1.00 56.66           H
ATOM   2820 HD22 ASN A 204      10.179  39.817  -0.502  1.00 56.66           H
ATOM   2821  N   ILE A 205       4.720  39.219  -0.306  1.00 49.76           N
ATOM   2822  CA  ILE A 205       3.838  38.256  -0.942  1.00 48.30           C
ATOM   2823  C   ILE A 205       2.769  38.996  -1.735  1.00 42.51           C
ATOM   2824  O   ILE A 205       2.532  38.705  -2.909  1.00 41.48           O
ATOM   2825  CB  ILE A 205       3.253  37.297   0.124  1.00 40.13           C
ATOM   2826  CG1 ILE A 205       3.613  35.858  -0.205  1.00 49.59           C
ATOM   2827  CG2 ILE A 205       1.762  37.486   0.332  1.00 48.11           C
ATOM   2828  CD1 ILE A 205       5.110  35.533  -0.033  1.00 51.76           C
ATOM   2829  H   ILE A 205       4.664  39.246   0.552  1.00 59.70           H
ATOM   2830  HA  ILE A 205       4.355  37.724  -1.567  1.00 57.96           H
ATOM   2831  HB  ILE A 205       3.685  37.511   0.965  1.00 48.15           H
ATOM   2832 HG12 ILE A 205       3.113  35.269   0.381  1.00 59.51           H
ATOM   2833 HG13 ILE A 205       3.375  35.680  -1.129  1.00 59.51           H
ATOM   2834 HG21 ILE A 205       1.456  36.860   1.008  1.00 57.73           H
ATOM   2835 HG22 ILE A 205       1.597  38.396   0.625  1.00 57.73           H
ATOM   2836 HG23 ILE A 205       1.303  37.319  -0.506  1.00 57.73           H
ATOM   2837 HD11 ILE A 205       5.260  34.602  -0.261  1.00 62.10           H
ATOM   2838 HD12 ILE A 205       5.627  36.105  -0.623  1.00 62.10           H
ATOM   2839 HD13 ILE A 205       5.364  35.694   0.889  1.00 62.10           H
ATOM   2840  N   LYS A 206       2.168  40.016  -1.127  1.00 45.57           N
ATOM   2841  CA  LYS A 206       1.211  40.845  -1.847  1.00 47.07           C
ATOM   2842  C   LYS A 206       1.832  41.506  -3.082  1.00 49.64           C
ATOM   2843  O   LYS A 206       1.148  41.683  -4.096  1.00 47.15           O
ATOM   2844  CB  LYS A 206       0.632  41.904  -0.899  1.00 54.56           C
ATOM   2845  CG  LYS A 206       0.343  43.232  -1.585  1.00 58.39           C
ATOM   2846  CD  LYS A 206      -0.748  44.043  -0.933  1.00 58.49           C
ATOM   2847  CE  LYS A 206      -1.092  45.211  -1.867  1.00 74.31           C
ATOM   2848  NZ  LYS A 206      -2.360  45.920  -1.530  1.00 82.65           N1+
ATOM   2849  H   LYS A 206       2.296  40.246  -0.308  1.00 54.67           H
ATOM   2850  HA  LYS A 206       0.479  40.285  -2.148  1.00 56.48           H
ATOM   2851  HB2 LYS A 206      -0.201  41.572  -0.529  1.00 65.46           H
ATOM   2852  HB3 LYS A 206       1.268  42.068  -0.185  1.00 65.46           H
ATOM   2853  HG2 LYS A 206       1.152  43.767  -1.579  1.00 70.07           H
ATOM   2854  HG3 LYS A 206       0.074  43.057  -2.500  1.00 70.07           H
ATOM   2855  HD2 LYS A 206      -1.539  43.495  -0.809  1.00 70.18           H
ATOM   2856  HD3 LYS A 206      -0.436  44.398  -0.086  1.00 70.18           H
ATOM   2857  HE2 LYS A 206      -0.373  45.861  -1.828  1.00 89.17           H
ATOM   2858  HE3 LYS A 206      -1.176  44.871  -2.771  1.00 89.17           H
ATOM   2859  HZ1 LYS A 206      -2.500  46.583  -2.107  1.00 99.17           H
ATOM   2860  HZ2 LYS A 206      -3.045  45.353  -1.569  1.00 99.17           H
ATOM   2861  HZ3 LYS A 206      -2.311  46.257  -0.708  1.00 99.17           H
ATOM   2862  N   ILE A 207       3.113  41.868  -3.036  1.00 47.76           N
ATOM   2863  CA  ILE A 207       3.748  42.453  -4.222  1.00 55.77           C
ATOM   2864  C   ILE A 207       3.877  41.416  -5.328  1.00 48.35           C
ATOM   2865  O   ILE A 207       3.469  41.647  -6.470  1.00 51.10           O
ATOM   2866  CB  ILE A 207       5.129  43.043  -3.892  1.00 45.34           C
ATOM   2867  CG1 ILE A 207       5.007  44.311  -3.043  1.00 50.20           C
ATOM   2868  CG2 ILE A 207       5.877  43.326  -5.205  1.00 37.74           C
ATOM   2869  CD1 ILE A 207       6.349  44.821  -2.485  1.00 51.58           C
ATOM   2870  H   ILE A 207       3.627  41.790  -2.351  1.00 57.31           H
ATOM   2871  HA  ILE A 207       3.188  43.173  -4.553  1.00 66.92           H
ATOM   2872  HB  ILE A 207       5.631  42.384  -3.388  1.00 54.41           H
ATOM   2873 HG12 ILE A 207       4.626  45.017  -3.589  1.00 60.23           H
ATOM   2874 HG13 ILE A 207       4.424  44.128  -2.290  1.00 60.23           H
ATOM   2875 HG21 ILE A 207       6.748  43.698  -4.997  1.00 45.29           H
ATOM   2876 HG22 ILE A 207       5.980  42.495  -5.694  1.00 45.29           H
ATOM   2877 HG23 ILE A 207       5.363  43.958  -5.731  1.00 45.29           H
ATOM   2878 HD11 ILE A 207       6.189  45.622  -1.962  1.00 61.89           H
ATOM   2879 HD12 ILE A 207       6.740  44.132  -1.926  1.00 61.89           H
ATOM   2880 HD13 ILE A 207       6.942  45.022  -3.226  1.00 61.89           H
ATOM   2881  N   LEU A 208       4.512  40.281  -5.015  1.00 56.12           N
ATOM   2882  CA  LEU A 208       4.868  39.284  -6.022  1.00 52.85           C
ATOM   2883  C   LEU A 208       3.661  38.606  -6.653  1.00 51.16           C
ATOM   2884  O   LEU A 208       3.803  37.943  -7.690  1.00 49.83           O
ATOM   2885  CB  LEU A 208       5.748  38.212  -5.387  1.00 53.22           C
ATOM   2886  CG  LEU A 208       7.056  38.760  -4.877  1.00 61.35           C
ATOM   2887  CD1 LEU A 208       7.629  37.885  -3.757  1.00 54.81           C
ATOM   2888  CD2 LEU A 208       8.003  38.857  -6.052  1.00 59.07           C
ATOM   2889  H   LEU A 208       4.749  40.067  -4.217  1.00 67.34           H
ATOM   2890  HA  LEU A 208       5.376  39.713  -6.728  1.00 63.42           H
ATOM   2891  HB2 LEU A 208       5.274  37.818  -4.638  1.00 63.86           H
ATOM   2892  HB3 LEU A 208       5.946  37.533  -6.050  1.00 63.86           H
ATOM   2893  HG  LEU A 208       6.915  39.653  -4.524  1.00 73.61           H
ATOM   2894 HD11 LEU A 208       8.467  38.268  -3.455  1.00 65.76           H
ATOM   2895 HD12 LEU A 208       6.995  37.856  -3.024  1.00 65.76           H
ATOM   2896 HD13 LEU A 208       7.778  36.991  -4.101  1.00 65.76           H
ATOM   2897 HD21 LEU A 208       8.853  39.208  -5.745  1.00 70.88           H
ATOM   2898 HD22 LEU A 208       8.128  37.972  -6.430  1.00 70.88           H
ATOM   2899 HD23 LEU A 208       7.621  39.450  -6.718  1.00 70.88           H
ATOM   2900  N   SER A 209       2.490  38.725  -6.038  1.00 47.21           N
ATOM   2901  CA  SER A 209       1.306  38.001  -6.472  1.00 46.90           C
ATOM   2902  C   SER A 209       0.240  38.942  -6.995  1.00 54.73           C
ATOM   2903  O   SER A 209      -0.927  38.551  -7.101  1.00 55.15           O
ATOM   2904  CB  SER A 209       0.745  37.175  -5.306  1.00 52.68           C
ATOM   2905  OG  SER A 209       0.086  38.018  -4.350  1.00 57.76           O
ATOM   2906  H   SER A 209       2.355  39.229  -5.354  1.00 56.64           H
ATOM   2907  HA  SER A 209       1.549  37.391  -7.186  1.00 56.27           H
ATOM   2908  HB2 SER A 209       0.107  36.532  -5.653  1.00 63.21           H
ATOM   2909  HB3 SER A 209       1.476  36.712  -4.867  1.00 63.21           H
ATOM   2910  HG  SER A 209       0.628  38.581  -4.041  1.00 69.31           H
ATOM   2911  N   SER A 210       0.616  40.192  -7.291  1.00 63.70           N
ATOM   2912  CA  SER A 210      -0.320  41.184  -7.802  1.00 51.67           C
ATOM   2913  C   SER A 210      -0.870  40.754  -9.163  1.00 45.44           C
ATOM   2914  O   SER A 210      -0.184  40.097  -9.947  1.00 42.06           O
ATOM   2915  CB  SER A 210       0.368  42.553  -7.935  1.00 66.26           C
ATOM   2916  OG  SER A 210       1.301  42.568  -9.008  1.00 67.12           O
ATOM   2917  H   SER A 210       1.419  40.487  -7.202  1.00 76.44           H
ATOM   2918  HA  SER A 210      -1.063  41.273  -7.185  1.00 62.00           H
ATOM   2919  HB2 SER A 210      -0.309  43.228  -8.099  1.00 79.51           H
ATOM   2920  HB3 SER A 210       0.837  42.750  -7.109  1.00 79.51           H
ATOM   2921  HG  SER A 210       1.664  43.323  -9.062  1.00 80.53           H
ATOM   2922  N   PRO A 211      -2.076  41.149  -9.490  1.00 43.56           N
ATOM   2923  CA  PRO A 211      -2.628  40.726 -10.784  1.00 49.83           C
ATOM   2924  C   PRO A 211      -1.845  41.304 -11.954  1.00 55.59           C
ATOM   2925  O   PRO A 211      -0.901  42.070 -11.749  1.00 54.84           O
ATOM   2926  CB  PRO A 211      -4.069  41.242 -10.737  1.00 57.58           C
ATOM   2927  CG  PRO A 211      -4.315  41.595  -9.263  1.00 53.31           C
ATOM   2928  CD  PRO A 211      -2.996  42.027  -8.756  1.00 52.37           C
ATOM   2929  HA  PRO A 211      -2.635  39.758 -10.848  1.00 59.80           H
ATOM   2930  HB2 PRO A 211      -4.153  42.030 -11.298  1.00 69.09           H
ATOM   2931  HB3 PRO A 211      -4.677  40.545 -11.030  1.00 69.09           H
ATOM   2932  HG2 PRO A 211      -4.961  42.316  -9.201  1.00 63.97           H
ATOM   2933  HG3 PRO A 211      -4.626  40.810  -8.785  1.00 63.97           H
ATOM   2934  HD2 PRO A 211      -2.833  42.957  -8.981  1.00 62.83           H
ATOM   2935  HD3 PRO A 211      -2.929  41.871  -7.802  1.00 62.83           H
ATOM   2936  N   TRP A 212      -2.200  40.908 -13.170  1.00 57.23           N
ATOM   2937  CA  TRP A 212      -1.611  41.391 -14.416  1.00 67.92           C
ATOM   2938  C   TRP A 212      -2.602  42.344 -15.096  1.00 60.55           C
ATOM   2939  O   TRP A 212      -3.730  42.524 -14.625  1.00 51.63           O
ATOM   2940  CB  TRP A 212      -1.248  40.216 -15.341  1.00 53.81           C
ATOM   2941  CG  TRP A 212      -0.325  39.215 -14.726  1.00 65.58           C
ATOM   2942  CD1 TRP A 212      -0.587  38.402 -13.666  1.00 61.38           C
ATOM   2943  CD2 TRP A 212       1.000  38.899 -15.155  1.00 64.49           C
ATOM   2944  NE1 TRP A 212       0.502  37.604 -13.395  1.00 55.92           N
ATOM   2945  CE2 TRP A 212       1.491  37.896 -14.294  1.00 66.15           C
ATOM   2946  CE3 TRP A 212       1.828  39.377 -16.173  1.00 65.88           C
ATOM   2947  CZ2 TRP A 212       2.775  37.367 -14.420  1.00 75.69           C
ATOM   2948  CZ3 TRP A 212       3.099  38.855 -16.296  1.00 69.66           C
ATOM   2949  CH2 TRP A 212       3.561  37.857 -15.428  1.00 69.49           C
ATOM   2950  H   TRP A 212      -2.818  40.324 -13.306  1.00 68.67           H
ATOM   2951  HA  TRP A 212      -0.800  41.884 -14.217  1.00 81.50           H
ATOM   2952  HB2 TRP A 212      -2.063  39.752 -15.589  1.00 64.56           H
ATOM   2953  HB3 TRP A 212      -0.816  40.567 -16.135  1.00 64.56           H
ATOM   2954  HD1 TRP A 212      -1.387  38.387 -13.193  1.00 73.66           H
ATOM   2955  HE1 TRP A 212       0.554  37.023 -12.762  1.00 67.09           H
ATOM   2956  HE3 TRP A 212       1.533  40.046 -16.748  1.00 79.05           H
ATOM   2957  HZ2 TRP A 212       3.082  36.702 -13.847  1.00 90.82           H
ATOM   2958  HZ3 TRP A 212       3.657  39.167 -16.972  1.00 83.59           H
ATOM   2959  HH2 TRP A 212       4.420  37.518 -15.541  1.00 83.39           H
ATOM   2960  N   ILE A 213      -2.170  42.955 -16.211  1.00 68.45           N
ATOM   2961  CA  ILE A 213      -3.034  43.812 -17.060  1.00 62.99           C
ATOM   2962  C   ILE A 213      -2.570  43.814 -18.514  1.00 65.43           C
ATOM   2963  O   ILE A 213      -1.385  43.677 -18.798  1.00 67.73           O
ATOM   2964  CB  ILE A 213      -3.087  45.246 -16.539  1.00 60.59           C
ATOM   2965  CG1 ILE A 213      -1.677  45.791 -16.407  1.00 67.53           C
ATOM   2966  CG2 ILE A 213      -3.799  45.298 -15.198  1.00 73.78           C
ATOM   2967  CD1 ILE A 213      -1.622  47.155 -15.795  1.00 77.78           C
ATOM   2968  H   ILE A 213      -1.365  42.889 -16.506  1.00 82.14           H
ATOM   2969  HA  ILE A 213      -3.937  43.458 -17.040  1.00 75.58           H
ATOM   2970  HB  ILE A 213      -3.576  45.792 -17.174  1.00 72.70           H
ATOM   2971 HG12 ILE A 213      -1.277  45.843 -17.289  1.00 81.03           H
ATOM   2972 HG13 ILE A 213      -1.161  45.192 -15.845  1.00 81.03           H
ATOM   2973 HG21 ILE A 213      -3.318  44.744 -14.563  1.00 88.53           H
ATOM   2974 HG22 ILE A 213      -4.704  44.964 -15.308  1.00 88.53           H
ATOM   2975 HG23 ILE A 213      -3.821  46.216 -14.887  1.00 88.53           H
ATOM   2976 HD11 ILE A 213      -2.126  47.770 -16.351  1.00 93.33           H
ATOM   2977 HD12 ILE A 213      -0.696  47.440 -15.741  1.00 93.33           H
ATOM   2978 HD13 ILE A 213      -2.010  47.118 -14.907  1.00 93.33           H
ATOM   2979  HC  ILE A 213      -3.223  43.932 -19.262  1.00 78.51           H
ATOM   2980  N   PRO A 221       0.743  40.684 -20.967  1.00 71.93           N1+
ATOM   2981  CA  PRO A 221       1.528  41.848 -21.426  1.00 77.26           C
ATOM   2982  C   PRO A 221       2.646  42.204 -20.454  1.00 82.50           C
ATOM   2983  O   PRO A 221       3.808  42.324 -20.869  1.00 86.68           O
ATOM   2984  CB  PRO A 221       0.490  42.987 -21.504  1.00 81.76           C
ATOM   2985  CG  PRO A 221      -0.867  42.277 -21.609  1.00 82.44           C
ATOM   2986  CD  PRO A 221      -0.692  40.999 -20.799  1.00 82.13           C
ATOM   2987  H2  PRO A 221       1.082  40.383 -20.121  1.00 86.31           H
ATOM   2988  H3  PRO A 221       0.843  39.987 -21.619  1.00 86.31           H
ATOM   2989  HA  PRO A 221       1.900  41.684 -22.307  1.00 92.71           H
ATOM   2990  HB2 PRO A 221       0.657  43.528 -22.291  1.00 98.11           H
ATOM   2991  HB3 PRO A 221       0.535  43.526 -20.699  1.00 98.11           H
ATOM   2992  HG2 PRO A 221      -1.060  42.073 -22.537  1.00 98.92           H
ATOM   2993  HG3 PRO A 221      -1.561  42.836 -21.226  1.00 98.92           H
ATOM   2994  HD2 PRO A 221      -0.896  41.160 -19.865  1.00 98.55           H
ATOM   2995  HD3 PRO A 221      -1.240  40.288 -21.167  1.00 98.55           H
ATOM   2996  N   ILE A 222       2.296  42.354 -19.191  1.00 77.79           N
ATOM   2997  CA  ILE A 222       3.259  42.691 -18.141  1.00 78.12           C
ATOM   2998  C   ILE A 222       2.550  42.525 -16.810  1.00 74.16           C
ATOM   2999  O   ILE A 222       1.314  42.479 -16.760  1.00 78.76           O
ATOM   3000  CB  ILE A 222       3.786  44.143 -18.349  1.00 79.93           C
ATOM   3001  CG1 ILE A 222       4.992  44.469 -17.428  1.00 82.62           C
ATOM   3002  CG2 ILE A 222       2.619  45.148 -18.190  1.00 75.48           C
ATOM   3003  CD1 ILE A 222       6.414  44.177 -18.022  1.00 70.60           C
ATOM   3004  H   ILE A 222       1.491  42.265 -18.902  1.00 93.35           H
ATOM   3005  HA  ILE A 222       4.010  42.078 -18.174  1.00 93.74           H
ATOM   3006  HB  ILE A 222       4.098  44.208 -19.265  1.00 95.92           H
ATOM   3007 HG12 ILE A 222       4.960  45.413 -17.206  1.00 99.14           H
ATOM   3008 HG13 ILE A 222       4.905  43.945 -16.616  1.00 99.14           H
ATOM   3009 HG21 ILE A 222       2.957  46.047 -18.322  1.00 90.58           H
ATOM   3010 HG22 ILE A 222       1.939  44.949 -18.853  1.00 90.58           H
ATOM   3011 HG23 ILE A 222       2.247  45.061 -17.299  1.00 90.58           H
ATOM   3012 HD11 ILE A 222       7.085  44.416 -17.364  1.00 84.71           H
ATOM   3013 HD12 ILE A 222       6.479  43.232 -18.233  1.00 84.71           H
ATOM   3014 HD13 ILE A 222       6.534  44.706 -18.826  1.00 84.71           H
ATOM   3015  N   ILE A 223       3.325  42.405 -15.725  1.00 79.85           N
ATOM   3016  CA  ILE A 223       2.782  42.313 -14.370  1.00 70.61           C
ATOM   3017  C   ILE A 223       1.871  43.526 -14.122  1.00 72.26           C
ATOM   3018  O   ILE A 223       1.284  44.074 -15.059  1.00 83.52           O
ATOM   3019  CB  ILE A 223       3.941  42.174 -13.352  1.00 71.94           C
ATOM   3020  CG1 ILE A 223       3.471  41.571 -12.009  1.00 76.26           C
ATOM   3021  CG2 ILE A 223       4.729  43.508 -13.175  1.00 82.75           C
ATOM   3022  CD1 ILE A 223       3.182  40.064 -12.026  1.00 76.00           C
ATOM   3023  H   ILE A 223       4.184  42.374 -15.753  1.00 95.82           H
ATOM   3024  HA  ILE A 223       2.235  41.514 -14.306  1.00 84.72           H
ATOM   3025  HB  ILE A 223       4.566  41.537 -13.734  1.00 86.32           H
ATOM   3026 HG12 ILE A 223       4.160  41.727 -11.345  1.00 91.51           H
ATOM   3027 HG13 ILE A 223       2.655  42.021 -11.741  1.00 91.51           H
ATOM   3028 HG21 ILE A 223       5.441  43.371 -12.531  1.00 99.30           H
ATOM   3029 HG22 ILE A 223       5.103  43.770 -14.032  1.00 99.30           H
ATOM   3030 HG23 ILE A 223       4.121  44.193 -12.856  1.00 99.30           H
ATOM   3031 HD11 ILE A 223       2.895  39.788 -11.141  1.00 91.19           H
ATOM   3032 HD12 ILE A 223       2.481  39.885 -12.672  1.00 91.19           H
ATOM   3033 HD13 ILE A 223       3.991  39.590 -12.275  1.00 91.19           H
ATOM   3034  N   ASP A 224       1.694  43.944 -12.876  1.00 68.09           N
ATOM   3035  CA  ASP A 224       0.869  45.119 -12.606  1.00 74.61           C
ATOM   3036  C   ASP A 224       1.548  46.061 -11.650  1.00 75.90           C
ATOM   3037  O   ASP A 224       1.039  47.166 -11.426  1.00 78.85           O
ATOM   3038  CB  ASP A 224      -0.501  44.699 -12.041  1.00 71.90           C
ATOM   3039  CG  ASP A 224      -1.495  45.865 -11.874  1.00 76.19           C
ATOM   3040  OD1 ASP A 224      -1.431  46.588 -10.851  1.00 73.01           O
ATOM   3041  OD2 ASP A 224      -2.371  46.015 -12.758  1.00 71.87           O1-
ATOM   3042  H   ASP A 224       2.033  43.574 -12.178  1.00 81.70           H
ATOM   3043  HA  ASP A 224       0.717  45.594 -13.437  1.00 89.52           H
ATOM   3044  HB2 ASP A 224      -0.901  44.053 -12.643  1.00 86.28           H
ATOM   3045  HB3 ASP A 224      -0.368  44.296 -11.168  1.00 86.28           H
ATOM   3046  N   TYR A 225       2.690  45.683 -11.106  1.00 77.86           N
ATOM   3047  CA  TYR A 225       3.313  46.464 -10.066  1.00 78.15           C
ATOM   3048  C   TYR A 225       4.582  47.134 -10.559  1.00 80.93           C
ATOM   3049  O   TYR A 225       5.381  46.558 -11.315  1.00 76.90           O
ATOM   3050  CB  TYR A 225       3.553  45.610  -8.815  1.00 74.10           C
ATOM   3051  CG  TYR A 225       2.654  46.050  -7.674  1.00 73.71           C
ATOM   3052  CD1 TYR A 225       1.430  46.676  -7.929  1.00 82.13           C
ATOM   3053  CD2 TYR A 225       3.027  45.873  -6.350  1.00 67.16           C
ATOM   3054  CE1 TYR A 225       0.600  47.101  -6.899  1.00 82.90           C
ATOM   3055  CE2 TYR A 225       2.193  46.302  -5.298  1.00 73.14           C
ATOM   3056  CZ  TYR A 225       0.979  46.913  -5.585  1.00 78.03           C
ATOM   3057  OH  TYR A 225       0.121  47.347  -4.588  1.00 78.77           O
ATOM   3058  H   TYR A 225       3.124  44.974 -11.324  1.00 93.42           H
ATOM   3059  HA  TYR A 225       2.699  47.171  -9.813  1.00 93.77           H
ATOM   3060  HB2 TYR A 225       3.358  44.681  -9.017  1.00 88.92           H
ATOM   3061  HB3 TYR A 225       4.476  45.707  -8.532  1.00 88.92           H
ATOM   3062  HD1 TYR A 225       1.163  46.809  -8.810  1.00 98.55           H
ATOM   3063  HD2 TYR A 225       3.839  45.465  -6.153  1.00 80.59           H
ATOM   3064  HE1 TYR A 225      -0.213  47.510  -7.094  1.00 99.48           H
ATOM   3065  HE2 TYR A 225       2.452  46.171  -4.415  1.00 87.76           H
ATOM   3066  HH  TYR A 225       0.452  47.182  -3.833  1.00 94.52           H
ATOM   3067  N   PHE A 226       4.683  48.393 -10.154  1.00 84.61           N
ATOM   3068  CA  PHE A 226       5.771  49.339 -10.332  1.00 84.44           C
ATOM   3069  C   PHE A 226       5.652  50.476  -9.302  1.00 74.96           C
ATOM   3070  O   PHE A 226       6.632  50.700  -8.577  1.00 72.37           O
ATOM   3071  CB  PHE A 226       5.824  49.871 -11.777  1.00 80.82           C
ATOM   3072  CG  PHE A 226       4.472  50.212 -12.365  1.00 87.82           C
ATOM   3073  CD1 PHE A 226       3.868  51.430 -12.091  1.00 81.73           C
ATOM   3074  CD2 PHE A 226       3.817  49.320 -13.211  1.00 77.98           C
ATOM   3075  CE1 PHE A 226       2.629  51.739 -12.629  1.00 86.59           C
ATOM   3076  CE2 PHE A 226       2.573  49.629 -13.756  1.00 76.04           C
ATOM   3077  CZ  PHE A 226       1.983  50.838 -13.468  1.00 82.76           C
ATOM   3078  H   PHE A 226       4.041  48.761  -9.716  1.00101.52           H
ATOM   3079  HA  PHE A 226       6.608  48.880 -10.162  1.00101.33           H
ATOM   3080  HB2 PHE A 226       6.364  50.676 -11.793  1.00 96.98           H
ATOM   3081  HB3 PHE A 226       6.229  49.194 -12.343  1.00 96.98           H
ATOM   3082  HD1 PHE A 226       4.292  52.038 -11.529  1.00 98.07           H
ATOM   3083  HD2 PHE A 226       4.211  48.500 -13.406  1.00 93.57           H
ATOM   3084  HE1 PHE A 226       2.231  52.558 -12.436  1.00103.90           H
ATOM   3085  HE2 PHE A 226       2.145  49.023 -14.315  1.00 91.24           H
ATOM   3086  HZ  PHE A 226       1.153  51.050 -13.830  1.00 99.31           H
ATOM   3087  N   PRO A 227       4.448  51.173  -9.119  1.00 77.39           N
ATOM   3088  CA  PRO A 227       4.454  52.466  -8.389  1.00 85.44           C
ATOM   3089  C   PRO A 227       5.737  52.755  -7.593  1.00 80.94           C
ATOM   3090  O   PRO A 227       6.676  53.378  -8.110  1.00 66.85           O
ATOM   3091  CB  PRO A 227       3.210  52.348  -7.475  1.00 79.13           C
ATOM   3092  CG  PRO A 227       2.243  51.614  -8.321  1.00 80.77           C
ATOM   3093  CD  PRO A 227       3.070  50.618  -9.131  1.00 82.19           C
ATOM   3094  HA  PRO A 227       4.309  53.193  -9.015  1.00102.52           H
ATOM   3095  HB2 PRO A 227       3.430  51.843  -6.677  1.00 94.95           H
ATOM   3096  HB3 PRO A 227       2.877  53.231  -7.250  1.00 94.95           H
ATOM   3097  HG2 PRO A 227       1.606  51.148  -7.756  1.00 96.92           H
ATOM   3098  HG3 PRO A 227       1.787  52.236  -8.908  1.00 96.92           H
ATOM   3099  HD2 PRO A 227       3.056  49.747  -8.705  1.00 98.62           H
ATOM   3100  HD3 PRO A 227       2.737  50.569 -10.041  1.00 98.62           H
ATOM   3101  N   GLY A 228       5.788  52.299  -6.341  1.00 83.73           N
ATOM   3102  CA  GLY A 228       7.027  52.207  -5.577  1.00 81.55           C
ATOM   3103  C   GLY A 228       7.111  50.854  -4.885  1.00 85.78           C
ATOM   3104  O   GLY A 228       6.682  50.717  -3.728  1.00 82.02           O
ATOM   3105  H   GLY A 228       5.098  52.031  -5.903  1.00100.47           H
ATOM   3106  HA2 GLY A 228       7.789  52.306  -6.169  1.00 97.86           H
ATOM   3107  HA3 GLY A 228       7.055  52.907  -4.907  1.00 97.86           H
ATOM   3108  N   THR A 229       7.629  49.837  -5.587  1.00 79.11           N
ATOM   3109  CA  THR A 229       7.477  48.462  -5.117  1.00 73.90           C
ATOM   3110  C   THR A 229       8.724  47.616  -5.353  1.00 68.70           C
ATOM   3111  O   THR A 229       9.171  46.912  -4.438  1.00 64.84           O
ATOM   3112  CB  THR A 229       6.265  47.795  -5.792  1.00 68.73           C
ATOM   3113  OG1 THR A 229       6.466  47.717  -7.214  1.00 67.17           O
ATOM   3114  CG2 THR A 229       4.972  48.567  -5.474  1.00 67.99           C
ATOM   3115  H   THR A 229       8.064  49.918  -6.325  1.00 94.92           H
ATOM   3116  HA  THR A 229       7.310  48.478  -4.162  1.00 88.67           H
ATOM   3117  HB  THR A 229       6.167  46.896  -5.441  1.00 82.46           H
ATOM   3118  HG1 THR A 229       5.802  47.353  -7.578  1.00 80.60           H
ATOM   3119 HG21 THR A 229       4.216  48.139  -5.904  1.00 81.58           H
ATOM   3120 HG22 THR A 229       4.823  48.583  -4.516  1.00 81.58           H
ATOM   3121 HG23 THR A 229       5.043  49.479  -5.797  1.00 81.58           H
ATOM   3122  N   HIS A 230       9.282  47.654  -6.568  1.00 70.14           N
ATOM   3123  CA  HIS A 230      10.471  46.861  -6.874  1.00 67.20           C
ATOM   3124  C   HIS A 230      11.476  46.994  -5.737  1.00 66.34           C
ATOM   3125  O   HIS A 230      12.188  46.035  -5.418  1.00 54.99           O
ATOM   3126  CB  HIS A 230      11.130  47.293  -8.196  1.00 73.90           C
ATOM   3127  CG  HIS A 230      10.503  46.707  -9.432  1.00 76.86           C
ATOM   3128  ND1 HIS A 230       9.374  45.912  -9.402  1.00 83.80           N
ATOM   3129  CD2 HIS A 230      10.852  46.809 -10.740  1.00 73.80           C
ATOM   3130  CE1 HIS A 230       9.057  45.551 -10.635  1.00 77.57           C
ATOM   3131  NE2 HIS A 230       9.935  46.085 -11.465  1.00 71.02           N
ATOM   3132  H   HIS A 230       8.993  48.128  -7.225  1.00 84.16           H
ATOM   3133  HA  HIS A 230      10.221  45.927  -6.951  1.00 80.63           H
ATOM   3134  HB2 HIS A 230      12.061  47.021  -8.182  1.00 88.67           H
ATOM   3135  HB3 HIS A 230      11.074  48.259  -8.269  1.00 88.67           H
ATOM   3136  HD2 HIS A 230      11.574  47.285 -11.083  1.00 88.55           H
ATOM   3137  HE1 HIS A 230       8.336  45.015 -10.876  1.00 93.07           H
ATOM   3138  HE2 HIS A 230       9.937  45.989 -12.320  1.00 85.21           H
ATOM   3139  N   ASN A 231      11.516  48.174  -5.103  1.00 62.70           N
ATOM   3140  CA  ASN A 231      12.465  48.443  -4.029  1.00 53.43           C
ATOM   3141  C   ASN A 231      11.978  47.957  -2.671  1.00 51.97           C
ATOM   3142  O   ASN A 231      12.799  47.608  -1.820  1.00 50.77           O
ATOM   3143  CB  ASN A 231      12.757  49.946  -3.945  1.00 54.80           C
ATOM   3144  CG  ASN A 231      13.452  50.476  -5.195  1.00 58.30           C
ATOM   3145  OD1 ASN A 231      14.250  49.775  -5.817  1.00 57.64           O
ATOM   3146  ND2 ASN A 231      13.137  51.711  -5.577  1.00 57.63           N
ATOM   3147  H   ASN A 231      10.998  48.836  -5.282  1.00 75.24           H
ATOM   3148  HA  ASN A 231      13.299  47.988  -4.226  1.00 64.11           H
ATOM   3149  HB2 ASN A 231      11.921  50.426  -3.839  1.00 65.76           H
ATOM   3150  HB3 ASN A 231      13.336  50.114  -3.185  1.00 65.76           H
ATOM   3151 HD21 ASN A 231      13.503  52.051  -6.276  1.00 69.15           H
ATOM   3152 HD22 ASN A 231      12.566  52.168  -5.124  1.00 69.15           H
ATOM   3153  N   LYS A 232      10.664  47.970  -2.429  1.00 54.62           N
ATOM   3154  CA  LYS A 232      10.141  47.410  -1.186  1.00 58.96           C
ATOM   3155  C   LYS A 232      10.489  45.930  -1.086  1.00 48.65           C
ATOM   3156  O   LYS A 232      10.907  45.452  -0.031  1.00 50.91           O
ATOM   3157  CB  LYS A 232       8.627  47.640  -1.119  1.00 53.94           C
ATOM   3158  CG  LYS A 232       7.937  47.150   0.157  1.00 58.41           C
ATOM   3159  CD  LYS A 232       8.178  48.048   1.373  1.00 60.86           C
ATOM   3160  CE  LYS A 232       9.353  47.529   2.231  1.00 72.29           C
ATOM   3161  NZ  LYS A 232       9.417  47.978   3.700  1.00 61.81           N1+
ATOM   3162  H   LYS A 232      10.067  48.291  -2.959  1.00 65.54           H
ATOM   3163  HA  LYS A 232      10.550  47.868  -0.435  1.00 70.75           H
ATOM   3164  HB2 LYS A 232       8.458  48.593  -1.192  1.00 64.72           H
ATOM   3165  HB3 LYS A 232       8.214  47.181  -1.867  1.00 64.72           H
ATOM   3166  HG2 LYS A 232       6.981  47.113   0.000  1.00 70.08           H
ATOM   3167  HG3 LYS A 232       8.270  46.265   0.371  1.00 70.08           H
ATOM   3168  HD2 LYS A 232       8.393  48.945   1.073  1.00 73.03           H
ATOM   3169  HD3 LYS A 232       7.381  48.061   1.925  1.00 73.03           H
ATOM   3170  HE2 LYS A 232       9.317  46.560   2.232  1.00 86.74           H
ATOM   3171  HE3 LYS A 232      10.179  47.816   1.811  1.00 86.74           H
ATOM   3172  HZ1 LYS A 232      10.130  47.621   4.096  1.00 74.17           H
ATOM   3173  HZ2 LYS A 232       9.474  48.865   3.745  1.00 74.17           H
ATOM   3174  HZ3 LYS A 232       8.684  47.713   4.131  1.00 74.17           H
ATOM   3175  N   LEU A 233      10.363  45.203  -2.192  1.00 47.44           N
ATOM   3176  CA  LEU A 233      10.775  43.804  -2.228  1.00 47.48           C
ATOM   3177  C   LEU A 233      12.224  43.658  -1.800  1.00 53.21           C
ATOM   3178  O   LEU A 233      12.551  42.874  -0.901  1.00 48.86           O
ATOM   3179  CB  LEU A 233      10.593  43.263  -3.647  1.00 53.41           C
ATOM   3180  CG  LEU A 233       9.845  41.970  -3.934  1.00 59.42           C
ATOM   3181  CD1 LEU A 233       8.493  41.889  -3.209  1.00 56.28           C
ATOM   3182  CD2 LEU A 233       9.646  41.947  -5.435  1.00 59.96           C
ATOM   3183  H   LEU A 233      10.043  45.496  -2.934  1.00 56.92           H
ATOM   3184  HA  LEU A 233      10.220  43.285  -1.625  1.00 56.96           H
ATOM   3185  HB2 LEU A 233      10.137  43.953  -4.155  1.00 64.09           H
ATOM   3186  HB3 LEU A 233      11.480  43.146  -4.020  1.00 64.09           H
ATOM   3187  HG  LEU A 233      10.388  41.209  -3.677  1.00 71.30           H
ATOM   3188 HD11 LEU A 233       8.067  41.047  -3.431  1.00 67.53           H
ATOM   3189 HD12 LEU A 233       8.645  41.942  -2.252  1.00 67.53           H
ATOM   3190 HD13 LEU A 233       7.936  42.629  -3.497  1.00 67.53           H
ATOM   3191 HD21 LEU A 233       9.170  41.138  -5.678  1.00 71.94           H
ATOM   3192 HD22 LEU A 233       9.130  42.726  -5.697  1.00 71.94           H
ATOM   3193 HD23 LEU A 233      10.514  41.964  -5.868  1.00 71.94           H
ATOM   3194  N   LEU A 234      13.111  44.412  -2.445  1.00 46.78           N
ATOM   3195  CA  LEU A 234      14.536  44.296  -2.161  1.00 47.08           C
ATOM   3196  C   LEU A 234      14.818  44.640  -0.710  1.00 40.59           C
ATOM   3197  O   LEU A 234      15.566  43.936  -0.034  1.00 45.28           O
ATOM   3198  CB  LEU A 234      15.338  45.197  -3.114  1.00 53.19           C
ATOM   3199  CG  LEU A 234      15.340  44.741  -4.588  1.00 63.36           C
ATOM   3200  CD1 LEU A 234      15.934  45.783  -5.550  1.00 62.67           C
ATOM   3201  CD2 LEU A 234      16.076  43.440  -4.762  1.00 67.13           C
ATOM   3202  H   LEU A 234      12.915  44.993  -3.048  1.00 56.13           H
ATOM   3203  HA  LEU A 234      14.814  43.379  -2.310  1.00 56.49           H
ATOM   3204  HB2 LEU A 234      14.961  46.091  -3.084  1.00 63.82           H
ATOM   3205  HB3 LEU A 234      16.260  45.223  -2.814  1.00 63.82           H
ATOM   3206  HG  LEU A 234      14.421  44.590  -4.860  1.00 76.02           H
ATOM   3207 HD11 LEU A 234      15.904  45.431  -6.454  1.00 75.20           H
ATOM   3208 HD12 LEU A 234      15.411  46.598  -5.494  1.00 75.20           H
ATOM   3209 HD13 LEU A 234      16.852  45.961  -5.295  1.00 75.20           H
ATOM   3210 HD21 LEU A 234      16.055  43.188  -5.699  1.00 80.55           H
ATOM   3211 HD22 LEU A 234      16.994  43.555  -4.471  1.00 80.55           H
ATOM   3212 HD23 LEU A 234      15.642  42.758  -4.226  1.00 80.55           H
ATOM   3213  N   LYS A 235      14.180  45.688  -0.191  1.00 44.25           N
ATOM   3214  CA  LYS A 235      14.444  46.095   1.182  1.00 36.02           C
ATOM   3215  C   LYS A 235      13.951  45.049   2.176  1.00 46.36           C
ATOM   3216  O   LYS A 235      14.700  44.612   3.054  1.00 41.19           O
ATOM   3217  CB  LYS A 235      13.764  47.430   1.457  1.00 42.28           C
ATOM   3218  CG  LYS A 235      13.857  47.877   2.888  1.00 40.07           C
ATOM   3219  CD  LYS A 235      12.669  48.727   3.290  1.00 58.60           C
ATOM   3220  CE  LYS A 235      12.686  49.082   4.785  1.00 55.11           C
ATOM   3221  NZ  LYS A 235      11.670  50.136   5.081  1.00 68.91           N1+
ATOM   3222  H   LYS A 235      13.601  46.170  -0.606  1.00 53.10           H
ATOM   3223  HA  LYS A 235      15.399  46.208   1.306  1.00 43.22           H
ATOM   3224  HB2 LYS A 235      14.179  48.111   0.906  1.00 50.73           H
ATOM   3225  HB3 LYS A 235      12.824  47.353   1.231  1.00 50.73           H
ATOM   3226  HG2 LYS A 235      13.881  47.097   3.465  1.00 48.07           H
ATOM   3227  HG3 LYS A 235      14.661  48.405   3.006  1.00 48.07           H
ATOM   3228  HD2 LYS A 235      12.685  49.554   2.784  1.00 70.31           H
ATOM   3229  HD3 LYS A 235      11.852  48.238   3.106  1.00 70.31           H
ATOM   3230  HE2 LYS A 235      12.472  48.293   5.307  1.00 66.13           H
ATOM   3231  HE3 LYS A 235      13.562  49.422   5.027  1.00 66.13           H
ATOM   3232  HZ1 LYS A 235      11.685  50.338   5.948  1.00 82.69           H
ATOM   3233  HZ2 LYS A 235      11.848  50.870   4.610  1.00 82.69           H
ATOM   3234  HZ3 LYS A 235      10.857  49.844   4.865  1.00 82.69           H
ATOM   3235  N   ASN A 236      12.669  44.666   2.079  1.00 44.17           N
ATOM   3236  CA  ASN A 236      12.107  43.675   2.996  1.00 46.79           C
ATOM   3237  C   ASN A 236      12.930  42.386   3.042  1.00 32.89           C
ATOM   3238  O   ASN A 236      13.152  41.828   4.123  1.00 37.82           O
ATOM   3239  CB  ASN A 236      10.673  43.388   2.584  1.00 42.32           C
ATOM   3240  CG  ASN A 236       9.733  44.423   3.087  1.00 49.92           C
ATOM   3241  OD1 ASN A 236      10.074  45.204   3.964  1.00 52.36           O
ATOM   3242  ND2 ASN A 236       8.537  44.450   2.538  1.00 51.66           N
ATOM   3243  H   ASN A 236      12.112  44.965   1.495  1.00 52.99           H
ATOM   3244  HA  ASN A 236      12.091  44.049   3.890  1.00 56.14           H
ATOM   3245  HB2 ASN A 236      10.616  43.373   1.616  1.00 50.77           H
ATOM   3246  HB3 ASN A 236      10.402  42.531   2.949  1.00 50.77           H
ATOM   3247 HD21 ASN A 236       7.958  45.032   2.796  1.00 61.98           H
ATOM   3248 HD22 ASN A 236       8.334  43.886   1.921  1.00 61.98           H
ATOM   3249  N   VAL A 237      13.426  41.918   1.891  1.00 34.47           N
ATOM   3250  CA  VAL A 237      14.285  40.734   1.880  1.00 36.31           C
ATOM   3251  C   VAL A 237      15.582  41.020   2.628  1.00 44.67           C
ATOM   3252  O   VAL A 237      16.062  40.197   3.425  1.00 36.13           O
ATOM   3253  CB  VAL A 237      14.553  40.259   0.433  1.00 39.66           C
ATOM   3254  CG1 VAL A 237      15.552  39.077   0.411  1.00 47.47           C
ATOM   3255  CG2 VAL A 237      13.267  39.839  -0.249  1.00 54.50           C
ATOM   3256  H   VAL A 237      13.282  42.262   1.116  1.00 41.36           H
ATOM   3257  HA  VAL A 237      13.829  40.015   2.346  1.00 43.57           H
ATOM   3258  HB  VAL A 237      14.939  40.990  -0.075  1.00 47.59           H
ATOM   3259 HG11 VAL A 237      15.698  38.804  -0.508  1.00 56.96           H
ATOM   3260 HG12 VAL A 237      16.389  39.365   0.808  1.00 56.96           H
ATOM   3261 HG13 VAL A 237      15.180  38.340   0.920  1.00 56.96           H
ATOM   3262 HG21 VAL A 237      13.469  39.548  -1.152  1.00 65.40           H
ATOM   3263 HG22 VAL A 237      12.867  39.111   0.252  1.00 65.40           H
ATOM   3264 HG23 VAL A 237      12.661  40.597  -0.273  1.00 65.40           H
ATOM   3265  N   ALA A 238      16.183  42.189   2.377  1.00 45.10           N
ATOM   3266  CA  ALA A 238      17.365  42.574   3.134  1.00 43.22           C
ATOM   3267  C   ALA A 238      17.082  42.526   4.624  1.00 33.73           C
ATOM   3268  O   ALA A 238      17.841  41.941   5.405  1.00 37.16           O
ATOM   3269  CB  ALA A 238      17.814  43.974   2.717  1.00 50.66           C
ATOM   3270  H   ALA A 238      15.928  42.760   1.786  1.00 54.11           H
ATOM   3271  HA  ALA A 238      18.086  41.953   2.941  1.00 51.86           H
ATOM   3272  HB1 ALA A 238      18.601  44.218   3.228  1.00 60.79           H
ATOM   3273  HB2 ALA A 238      18.022  43.969   1.769  1.00 60.79           H
ATOM   3274  HB3 ALA A 238      17.095  44.601   2.895  1.00 60.79           H
ATOM   3275  N   PHE A 239      15.988  43.136   5.037  1.00 29.91           N
ATOM   3276  CA  PHE A 239      15.634  43.126   6.456  1.00 38.25           C
ATOM   3277  C   PHE A 239      15.528  41.703   6.989  1.00 41.69           C
ATOM   3278  O   PHE A 239      16.040  41.380   8.073  1.00 34.25           O
ATOM   3279  CB  PHE A 239      14.318  43.859   6.634  1.00 35.26           C
ATOM   3280  CG  PHE A 239      13.760  43.794   8.025  1.00 44.16           C
ATOM   3281  CD1 PHE A 239      13.110  42.654   8.479  1.00 39.53           C
ATOM   3282  CD2 PHE A 239      13.816  44.904   8.864  1.00 49.16           C
ATOM   3283  CE1 PHE A 239      12.598  42.597   9.745  1.00 43.47           C
ATOM   3284  CE2 PHE A 239      13.264  44.854  10.147  1.00 41.20           C
ATOM   3285  CZ  PHE A 239      12.661  43.704  10.583  1.00 53.88           C
ATOM   3286  H   PHE A 239      15.436  43.558   4.531  1.00 35.88           H
ATOM   3287  HA  PHE A 239      16.317  43.594   6.962  1.00 45.89           H
ATOM   3288  HB2 PHE A 239      14.450  44.794   6.412  1.00 42.31           H
ATOM   3289  HB3 PHE A 239      13.662  43.470   6.035  1.00 42.31           H
ATOM   3290  HD1 PHE A 239      13.064  41.903   7.932  1.00 47.43           H
ATOM   3291  HD2 PHE A 239      14.228  45.684   8.570  1.00 58.99           H
ATOM   3292  HE1 PHE A 239      12.176  41.821  10.037  1.00 52.16           H
ATOM   3293  HE2 PHE A 239      13.320  45.593  10.709  1.00 49.44           H
ATOM   3294  HZ  PHE A 239      12.300  43.661  11.439  1.00 64.65           H
ATOM   3295  N   MET A 240      14.832  40.838   6.245  1.00 38.75           N
ATOM   3296  CA  MET A 240      14.648  39.459   6.703  1.00 35.22           C
ATOM   3297  C   MET A 240      15.978  38.733   6.789  1.00 31.71           C
ATOM   3298  O   MET A 240      16.261  38.062   7.790  1.00 29.46           O
ATOM   3299  CB  MET A 240      13.666  38.726   5.780  1.00 28.74           C
ATOM   3300  CG  MET A 240      12.214  39.119   6.102  1.00 33.42           C
ATOM   3301  SD  MET A 240      10.917  38.346   5.080  1.00 40.57           S
ATOM   3302  CE  MET A 240      11.533  38.604   3.434  1.00 36.52           C
ATOM   3303  H   MET A 240      14.464  41.019   5.489  1.00 46.49           H
ATOM   3304  HA  MET A 240      14.253  39.480   7.588  1.00 42.25           H
ATOM   3305  HB2 MET A 240      13.851  38.965   4.858  1.00 34.48           H
ATOM   3306  HB3 MET A 240      13.759  37.768   5.906  1.00 34.48           H
ATOM   3307  HG2 MET A 240      12.033  38.881   7.025  1.00 40.10           H
ATOM   3308  HG3 MET A 240      12.129  40.079   5.996  1.00 40.10           H
ATOM   3309  HE1 MET A 240      10.906  38.223   2.800  1.00 43.82           H
ATOM   3310  HE2 MET A 240      11.625  39.556   3.277  1.00 43.82           H
ATOM   3311  HE3 MET A 240      12.396  38.169   3.349  1.00 43.82           H
ATOM   3312  N   LYS A 241      16.806  38.840   5.737  1.00 35.47           N
ATOM   3313  CA  LYS A 241      18.129  38.225   5.776  1.00 36.86           C
ATOM   3314  C   LYS A 241      18.951  38.760   6.946  1.00 37.27           C
ATOM   3315  O   LYS A 241      19.671  38.006   7.604  1.00 31.61           O
ATOM   3316  CB  LYS A 241      18.870  38.453   4.458  1.00 39.66           C
ATOM   3317  CG  LYS A 241      18.071  37.998   3.237  1.00 45.83           C
ATOM   3318  CD  LYS A 241      18.940  37.483   2.114  1.00 46.70           C
ATOM   3319  CE  LYS A 241      19.841  38.560   1.545  1.00 53.38           C
ATOM   3320  NZ  LYS A 241      20.890  37.979   0.644  1.00 51.92           N1+
ATOM   3321  H   LYS A 241      16.624  39.256   5.007  1.00 42.56           H
ATOM   3322  HA  LYS A 241      18.026  37.268   5.898  1.00 44.23           H
ATOM   3323  HB2 LYS A 241      19.053  39.401   4.359  1.00 47.59           H
ATOM   3324  HB3 LYS A 241      19.702  37.955   4.473  1.00 47.59           H
ATOM   3325  HG2 LYS A 241      17.472  37.283   3.503  1.00 54.99           H
ATOM   3326  HG3 LYS A 241      17.560  38.750   2.899  1.00 54.99           H
ATOM   3327  HD2 LYS A 241      19.501  36.766   2.449  1.00 56.04           H
ATOM   3328  HD3 LYS A 241      18.372  37.156   1.398  1.00 56.04           H
ATOM   3329  HE2 LYS A 241      19.307  39.184   1.028  1.00 64.05           H
ATOM   3330  HE3 LYS A 241      20.286  39.021   2.273  1.00 64.05           H
ATOM   3331  HZ1 LYS A 241      21.407  38.628   0.322  1.00 62.30           H
ATOM   3332  HZ2 LYS A 241      21.396  37.404   1.097  1.00 62.30           H
ATOM   3333  HZ3 LYS A 241      20.504  37.552  -0.035  1.00 62.30           H
ATOM   3334  N   SER A 242      18.805  40.051   7.263  1.00 40.77           N
ATOM   3335  CA  SER A 242      19.562  40.631   8.370  1.00 39.15           C
ATOM   3336  C   SER A 242      19.079  40.089   9.706  1.00 34.75           C
ATOM   3337  O   SER A 242      19.889  39.839  10.607  1.00 34.18           O
ATOM   3338  CB  SER A 242      19.442  42.163   8.340  1.00 41.86           C
ATOM   3339  OG  SER A 242      20.211  42.744   9.372  1.00 53.41           O
ATOM   3340  H   SER A 242      18.283  40.601   6.858  1.00 48.92           H
ATOM   3341  HA  SER A 242      20.499  40.400   8.271  1.00 46.98           H
ATOM   3342  HB2 SER A 242      19.763  42.489   7.485  1.00 50.23           H
ATOM   3343  HB3 SER A 242      18.512  42.410   8.461  1.00 50.23           H
ATOM   3344  HG  SER A 242      20.139  43.581   9.348  1.00 64.09           H
ATOM   3345  N   TYR A 243      17.753  39.905   9.850  1.00 36.25           N
ATOM   3346  CA  TYR A 243      17.190  39.290  11.056  1.00 30.20           C
ATOM   3347  C   TYR A 243      17.672  37.867  11.246  1.00 27.08           C
ATOM   3348  O   TYR A 243      17.998  37.462  12.358  1.00 34.56           O
ATOM   3349  CB  TYR A 243      15.676  39.314  10.975  1.00 40.43           C
ATOM   3350  CG  TYR A 243      15.006  38.647  12.133  1.00 38.97           C
ATOM   3351  CD1 TYR A 243      14.602  37.331  12.047  1.00 40.90           C
ATOM   3352  CD2 TYR A 243      14.769  39.335  13.314  1.00 39.30           C
ATOM   3353  CE1 TYR A 243      13.980  36.719  13.101  1.00 41.72           C
ATOM   3354  CE2 TYR A 243      14.157  38.729  14.378  1.00 37.68           C
ATOM   3355  CZ  TYR A 243      13.745  37.420  14.262  1.00 51.68           C
ATOM   3356  OH  TYR A 243      13.124  36.793  15.322  1.00 49.05           O
ATOM   3357  H   TYR A 243      17.165  40.129   9.264  1.00 43.50           H
ATOM   3358  HA  TYR A 243      17.460  39.806  11.832  1.00 36.23           H
ATOM   3359  HB2 TYR A 243      15.378  40.237  10.951  1.00 48.51           H
ATOM   3360  HB3 TYR A 243      15.397  38.857  10.167  1.00 48.51           H
ATOM   3361  HD1 TYR A 243      14.747  36.856  11.261  1.00 49.08           H
ATOM   3362  HD2 TYR A 243      15.038  40.222  13.387  1.00 47.15           H
ATOM   3363  HE1 TYR A 243      13.708  35.832  13.030  1.00 50.06           H
ATOM   3364  HE2 TYR A 243      13.999  39.203  15.163  1.00 45.21           H
ATOM   3365  HH  TYR A 243      12.948  35.997  15.122  1.00 58.85           H
ATOM   3366  N   ILE A 244      17.743  37.094  10.160  1.00 31.61           N
ATOM   3367  CA  ILE A 244      18.248  35.736  10.246  1.00 28.27           C
ATOM   3368  C   ILE A 244      19.735  35.719  10.567  1.00 32.40           C
ATOM   3369  O   ILE A 244      20.196  34.896  11.366  1.00 29.65           O
ATOM   3370  CB  ILE A 244      17.945  34.998   8.935  1.00 29.56           C
ATOM   3371  CG1 ILE A 244      16.478  34.521   8.961  1.00 37.16           C
ATOM   3372  CG2 ILE A 244      18.813  33.849   8.791  1.00 32.45           C
ATOM   3373  CD1 ILE A 244      15.773  34.731   7.664  1.00 41.74           C
ATOM   3374  H   ILE A 244      17.506  37.336   9.369  1.00 37.92           H
ATOM   3375  HA  ILE A 244      17.785  35.274  10.962  1.00 33.92           H
ATOM   3376  HB  ILE A 244      18.077  35.600   8.186  1.00 35.47           H
ATOM   3377 HG12 ILE A 244      16.458  33.572   9.161  1.00 44.59           H
ATOM   3378 HG13 ILE A 244      15.998  35.014   9.645  1.00 44.59           H
ATOM   3379 HG21 ILE A 244      18.604  33.398   7.958  1.00 38.93           H
ATOM   3380 HG22 ILE A 244      19.735  34.150   8.783  1.00 38.93           H
ATOM   3381 HG23 ILE A 244      18.667  33.248   9.538  1.00 38.93           H
ATOM   3382 HD11 ILE A 244      14.861  34.413   7.745  1.00 50.08           H
ATOM   3383 HD12 ILE A 244      15.776  35.678   7.453  1.00 50.08           H
ATOM   3384 HD13 ILE A 244      16.236  34.237   6.970  1.00 50.08           H
ATOM   3385  N   LEU A 245      20.522  36.585   9.906  1.00 36.87           N
ATOM   3386  CA  LEU A 245      21.964  36.593  10.162  1.00 33.88           C
ATOM   3387  C   LEU A 245      22.240  36.901  11.630  1.00 27.14           C
ATOM   3388  O   LEU A 245      23.168  36.352  12.232  1.00 32.09           O
ATOM   3389  CB  LEU A 245      22.655  37.611   9.234  1.00 32.79           C
ATOM   3390  CG  LEU A 245      24.181  37.746   9.181  1.00 51.59           C
ATOM   3391  CD1 LEU A 245      24.833  36.409   8.950  1.00 44.36           C
ATOM   3392  CD2 LEU A 245      24.583  38.723   8.061  1.00 53.01           C
ATOM   3393  H   LEU A 245      20.253  37.158   9.325  1.00 44.24           H
ATOM   3394  HA  LEU A 245      22.325  35.714   9.966  1.00 40.65           H
ATOM   3395  HB2 LEU A 245      22.371  37.408   8.329  1.00 39.34           H
ATOM   3396  HB3 LEU A 245      22.315  38.488   9.472  1.00 39.34           H
ATOM   3397  HG  LEU A 245      24.502  38.101  10.025  1.00 61.91           H
ATOM   3398 HD11 LEU A 245      25.796  36.528   8.922  1.00 53.23           H
ATOM   3399 HD12 LEU A 245      24.595  35.812   9.677  1.00 53.23           H
ATOM   3400 HD13 LEU A 245      24.519  36.046   8.107  1.00 53.23           H
ATOM   3401 HD21 LEU A 245      25.549  38.798   8.040  1.00 63.60           H
ATOM   3402 HD22 LEU A 245      24.258  38.381   7.213  1.00 63.60           H
ATOM   3403 HD23 LEU A 245      24.187  39.590   8.241  1.00 63.60           H
ATOM   3404  N   GLU A 246      21.417  37.746  12.230  1.00 31.85           N
ATOM   3405  CA  GLU A 246      21.537  37.964  13.665  1.00 41.20           C
ATOM   3406  C   GLU A 246      21.415  36.640  14.423  1.00 39.95           C
ATOM   3407  O   GLU A 246      22.235  36.330  15.304  1.00 33.63           O
ATOM   3408  CB  GLU A 246      20.472  38.974  14.128  1.00 37.27           C
ATOM   3409  CG  GLU A 246      20.896  39.794  15.356  1.00 55.04           C
ATOM   3410  CD  GLU A 246      19.752  40.612  15.999  1.00 49.03           C
ATOM   3411  OE1 GLU A 246      18.836  41.127  15.273  1.00 43.90           O
ATOM   3412  OE2 GLU A 246      19.786  40.730  17.248  1.00 41.40           O1-
ATOM   3413  H   GLU A 246      20.796  38.197  11.842  1.00 38.21           H
ATOM   3414  HA  GLU A 246      22.411  38.339  13.856  1.00 49.44           H
ATOM   3415  HB2 GLU A 246      20.293  39.593  13.404  1.00 44.72           H
ATOM   3416  HB3 GLU A 246      19.663  38.492  14.358  1.00 44.72           H
ATOM   3417  HG2 GLU A 246      21.242  39.189  16.030  1.00 66.05           H
ATOM   3418  HG3 GLU A 246      21.590  40.418  15.089  1.00 66.05           H
ATOM   3419  N   LYS A 247      20.397  35.827  14.079  1.00 39.72           N
ATOM   3420  CA  LYS A 247      20.213  34.539  14.754  1.00 31.63           C
ATOM   3421  C   LYS A 247      21.386  33.626  14.462  1.00 26.46           C
ATOM   3422  O   LYS A 247      21.834  32.876  15.327  1.00 33.11           O
ATOM   3423  CB  LYS A 247      18.896  33.877  14.300  1.00 33.14           C
ATOM   3424  CG  LYS A 247      17.637  34.711  14.541  1.00 35.24           C
ATOM   3425  CD  LYS A 247      17.370  34.843  16.020  1.00 42.55           C
ATOM   3426  CE  LYS A 247      16.085  35.605  16.302  1.00 54.63           C
ATOM   3427  NZ  LYS A 247      16.226  37.034  15.940  1.00 63.68           N1+
ATOM   3428  H   LYS A 247      19.814  35.999  13.471  1.00 47.66           H
ATOM   3429  HA  LYS A 247      20.168  34.682  15.712  1.00 37.95           H
ATOM   3430  HB2 LYS A 247      18.952  33.701  13.348  1.00 39.77           H
ATOM   3431  HB3 LYS A 247      18.789  33.041  14.780  1.00 39.77           H
ATOM   3432  HG2 LYS A 247      17.761  35.599  14.171  1.00 42.28           H
ATOM   3433  HG3 LYS A 247      16.876  34.274  14.129  1.00 42.28           H
ATOM   3434  HD2 LYS A 247      17.288  33.958  16.409  1.00 51.05           H
ATOM   3435  HD3 LYS A 247      18.103  35.324  16.435  1.00 51.05           H
ATOM   3436  HE2 LYS A 247      15.364  35.226  15.776  1.00 65.55           H
ATOM   3437  HE3 LYS A 247      15.878  35.548  17.248  1.00 65.55           H
ATOM   3438  HZ1 LYS A 247      16.882  37.404  16.413  1.00 76.41           H
ATOM   3439  HZ2 LYS A 247      16.415  37.111  15.073  1.00 76.41           H
ATOM   3440  HZ3 LYS A 247      15.467  37.467  16.110  1.00 76.41           H
ATOM   3441  N   VAL A 248      21.925  33.718  13.252  1.00 31.38           N
ATOM   3442  CA  VAL A 248      23.065  32.897  12.857  1.00 28.31           C
ATOM   3443  C   VAL A 248      24.285  33.204  13.724  1.00 39.87           C
ATOM   3444  O   VAL A 248      24.979  32.297  14.211  1.00 34.37           O
ATOM   3445  CB  VAL A 248      23.359  33.135  11.364  1.00 33.37           C
ATOM   3446  CG1 VAL A 248      24.652  32.448  10.926  1.00 38.73           C
ATOM   3447  CG2 VAL A 248      22.198  32.640  10.527  1.00 32.64           C
ATOM   3448  H   VAL A 248      21.648  34.252  12.636  1.00 37.65           H
ATOM   3449  HA  VAL A 248      22.839  31.961  12.975  1.00 33.97           H
ATOM   3450  HB  VAL A 248      23.457  34.087  11.208  1.00 40.04           H
ATOM   3451 HG11 VAL A 248      24.798  32.623   9.983  1.00 46.46           H
ATOM   3452 HG12 VAL A 248      25.389  32.803  11.447  1.00 46.46           H
ATOM   3453 HG13 VAL A 248      24.569  31.494  11.077  1.00 46.46           H
ATOM   3454 HG21 VAL A 248      22.396  32.795   9.590  1.00 39.16           H
ATOM   3455 HG22 VAL A 248      22.076  31.691  10.687  1.00 39.16           H
ATOM   3456 HG23 VAL A 248      21.397  33.124  10.781  1.00 39.16           H
ATOM   3457  N   LYS A 249      24.577  34.495  13.900  1.00 37.12           N
ATOM   3458  CA  LYS A 249      25.682  34.917  14.765  1.00 45.30           C
ATOM   3459  C   LYS A 249      25.551  34.332  16.164  1.00 33.72           C
ATOM   3460  O   LYS A 249      26.500  33.751  16.688  1.00 40.65           O
ATOM   3461  CB  LYS A 249      25.729  36.437  14.815  1.00 41.96           C
ATOM   3462  CG  LYS A 249      26.085  37.068  13.490  1.00 39.18           C
ATOM   3463  CD  LYS A 249      26.597  38.497  13.686  1.00 63.63           C
ATOM   3464  CE  LYS A 249      27.004  39.132  12.366  1.00 58.70           C
ATOM   3465  NZ  LYS A 249      28.056  40.208  12.515  1.00 72.45           N1+
ATOM   3466  H   LYS A 249      24.151  35.145  13.531  1.00 44.54           H
ATOM   3467  HA  LYS A 249      26.518  34.603  14.385  1.00 54.35           H
ATOM   3468  HB2 LYS A 249      24.857  36.770  15.079  1.00 50.34           H
ATOM   3469  HB3 LYS A 249      26.397  36.709  15.464  1.00 50.34           H
ATOM   3470  HG2 LYS A 249      26.785  36.549  13.063  1.00 47.02           H
ATOM   3471  HG3 LYS A 249      25.297  37.100  12.926  1.00 47.02           H
ATOM   3472  HD2 LYS A 249      25.893  39.037  14.078  1.00 76.35           H
ATOM   3473  HD3 LYS A 249      27.372  38.482  14.268  1.00 76.35           H
ATOM   3474  HE2 LYS A 249      27.363  38.444  11.784  1.00 70.43           H
ATOM   3475  HE3 LYS A 249      26.222  39.535  11.957  1.00 70.43           H
ATOM   3476  HZ1 LYS A 249      28.259  40.547  11.718  1.00 86.94           H
ATOM   3477  HZ2 LYS A 249      27.751  40.861  13.038  1.00 86.94           H
ATOM   3478  HZ3 LYS A 249      28.792  39.866  12.880  1.00 86.94           H
ATOM   3479  N   GLU A 250      24.352  34.392  16.752  1.00 34.78           N
ATOM   3480  CA  GLU A 250      24.168  33.785  18.070  1.00 33.55           C
ATOM   3481  C   GLU A 250      24.365  32.280  18.041  1.00 42.36           C
ATOM   3482  O   GLU A 250      24.871  31.703  19.014  1.00 40.71           O
ATOM   3483  CB  GLU A 250      22.790  34.102  18.640  1.00 35.19           C
ATOM   3484  CG  GLU A 250      22.286  35.452  18.267  1.00 47.98           C
ATOM   3485  CD  GLU A 250      20.973  35.813  18.915  1.00 53.53           C
ATOM   3486  OE1 GLU A 250      20.074  34.946  19.018  1.00 49.39           O
ATOM   3487  OE2 GLU A 250      20.830  36.982  19.305  1.00 57.82           O1-
ATOM   3488  H   GLU A 250      23.652  34.765  16.420  1.00 41.73           H
ATOM   3489  HA  GLU A 250      24.829  34.156  18.675  1.00 40.25           H
ATOM   3490  HB2 GLU A 250      22.156  33.446  18.309  1.00 42.23           H
ATOM   3491  HB3 GLU A 250      22.834  34.057  19.608  1.00 42.23           H
ATOM   3492  HG2 GLU A 250      22.941  36.115  18.536  1.00 57.56           H
ATOM   3493  HG3 GLU A 250      22.161  35.485  17.306  1.00 57.56           H
ATOM   3494  N   HIS A 251      23.934  31.606  16.961  1.00 38.22           N
ATOM   3495  CA  HIS A 251      24.086  30.156  16.929  1.00 33.44           C
ATOM   3496  C   HIS A 251      25.562  29.773  16.826  1.00 37.94           C
ATOM   3497  O   HIS A 251      25.971  28.718  17.330  1.00 36.25           O
ATOM   3498  CB  HIS A 251      23.299  29.527  15.746  1.00 31.19           C
ATOM   3499  CG  HIS A 251      21.841  29.293  16.013  1.00 31.51           C
ATOM   3500  ND1 HIS A 251      20.961  30.304  16.333  1.00 29.55           N1+
ATOM   3501  CD2 HIS A 251      21.090  28.170  15.905  1.00 31.50           C
ATOM   3502  CE1 HIS A 251      19.743  29.804  16.468  1.00 34.91           C
ATOM   3503  NE2 HIS A 251      19.797  28.510  16.213  1.00 32.41           N
ATOM   3504  H   HIS A 251      23.566  31.954  16.266  1.00 45.86           H
ATOM   3505  HA  HIS A 251      23.736  29.784  17.754  1.00 40.12           H
ATOM   3506  HB2 HIS A 251      23.699  28.670  15.531  1.00 37.42           H
ATOM   3507  HB3 HIS A 251      23.366  30.119  14.981  1.00 37.42           H
ATOM   3508  HD1 HIS A 251      21.175  31.128  16.455  1.00 35.45           H
ATOM   3509  HD2 HIS A 251      21.400  27.319  15.693  1.00 37.79           H
ATOM   3510  HE1 HIS A 251      18.980  30.283  16.698  1.00 41.88           H
ATOM   3511  HE2 HIS A 251      19.129  27.969  16.233  1.00 38.89           H
ATOM   3512  N   GLN A 252      26.352  30.595  16.135  1.00 40.58           N
ATOM   3513  CA  GLN A 252      27.774  30.314  15.982  1.00 47.61           C
ATOM   3514  C   GLN A 252      28.495  30.366  17.331  1.00 42.08           C
ATOM   3515  O   GLN A 252      29.506  29.685  17.521  1.00 46.92           O
ATOM   3516  CB  GLN A 252      28.394  31.302  14.985  1.00 39.59           C
ATOM   3517  CG  GLN A 252      28.076  31.039  13.511  1.00 50.49           C
ATOM   3518  CD  GLN A 252      28.419  32.228  12.615  1.00 47.57           C
ATOM   3519  OE1 GLN A 252      28.179  33.380  12.974  1.00 47.90           O
ATOM   3520  NE2 GLN A 252      28.974  31.947  11.439  1.00 50.44           N
ATOM   3521  H   GLN A 252      26.090  31.318  15.749  1.00 48.69           H
ATOM   3522  HA  GLN A 252      27.881  29.420  15.621  1.00 57.13           H
ATOM   3523  HB2 GLN A 252      28.073  32.193  15.197  1.00 47.50           H
ATOM   3524  HB3 GLN A 252      29.358  31.274  15.084  1.00 47.50           H
ATOM   3525  HG2 GLN A 252      28.592  30.275  13.207  1.00 60.58           H
ATOM   3526  HG3 GLN A 252      27.128  30.856  13.419  1.00 60.58           H
ATOM   3527 HE21 GLN A 252      29.122  31.130  11.218  1.00 60.53           H
ATOM   3528 HE22 GLN A 252      29.184  32.584  10.900  1.00 60.53           H
ATOM   3529  N   GLU A 253      27.956  31.106  18.299  1.00 49.55           N
ATOM   3530  CA  GLU A 253      28.590  31.162  19.616  1.00 45.05           C
ATOM   3531  C   GLU A 253      28.568  29.791  20.287  1.00 56.58           C
ATOM   3532  O   GLU A 253      29.555  29.366  20.893  1.00 65.29           O
ATOM   3533  CB  GLU A 253      27.891  32.188  20.495  1.00 50.46           C
ATOM   3534  CG  GLU A 253      27.900  33.658  19.977  1.00 51.09           C
ATOM   3535  CD  GLU A 253      26.905  34.515  20.766  1.00 65.41           C
ATOM   3536  OE1 GLU A 253      26.468  34.046  21.853  1.00 66.86           O
ATOM   3537  OE2 GLU A 253      26.539  35.623  20.297  1.00 58.75           O1-
ATOM   3538  H   GLU A 253      27.240  31.576  18.223  1.00 59.46           H
ATOM   3539  HA  GLU A 253      29.515  31.433  19.512  1.00 54.05           H
ATOM   3540  HB2 GLU A 253      26.963  31.923  20.593  1.00 60.55           H
ATOM   3541  HB3 GLU A 253      28.320  32.186  21.365  1.00 60.55           H
ATOM   3542  HG2 GLU A 253      28.787  34.034  20.091  1.00 61.30           H
ATOM   3543  HG3 GLU A 253      27.643  33.672  19.042  1.00 61.30           H
ATOM   3544  N   SER A 254      27.458  29.069  20.181  1.00 53.14           N
ATOM   3545  CA  SER A 254      27.320  27.813  20.906  1.00 51.42           C
ATOM   3546  C   SER A 254      27.358  26.599  19.989  1.00 56.01           C
ATOM   3547  O   SER A 254      26.789  25.554  20.316  1.00 54.57           O
ATOM   3548  CB  SER A 254      26.032  27.825  21.733  1.00 64.01           C
ATOM   3549  OG  SER A 254      24.902  28.170  20.953  1.00 72.23           O
ATOM   3550  H   SER A 254      26.778  29.281  19.701  1.00 63.76           H
ATOM   3551  HA  SER A 254      28.062  27.732  21.525  1.00 61.69           H
ATOM   3552  HB2 SER A 254      25.893  26.941  22.108  1.00 76.81           H
ATOM   3553  HB3 SER A 254      26.127  28.473  22.448  1.00 76.81           H
ATOM   3554  HG  SER A 254      24.211  28.169  21.431  1.00 86.68           H
ATOM   3555  N   MET A 255      28.049  26.686  18.858  1.00 48.59           N
ATOM   3556  CA  MET A 255      27.885  25.640  17.864  1.00 49.24           C
ATOM   3557  C   MET A 255      28.683  24.409  18.251  1.00 53.71           C
ATOM   3558  O   MET A 255      29.894  24.480  18.471  1.00 56.58           O
ATOM   3559  CB  MET A 255      28.262  26.117  16.457  1.00 63.09           C
ATOM   3560  CG  MET A 255      29.683  26.528  16.191  1.00 60.16           C
ATOM   3561  SD  MET A 255      29.778  26.932  14.408  1.00 73.42           S
ATOM   3562  CE  MET A 255      29.875  25.238  13.725  1.00 59.68           C
ATOM   3563  H   MET A 255      28.598  27.315  18.649  1.00 58.30           H
ATOM   3564  HA  MET A 255      26.947  25.394  17.839  1.00 59.09           H
ATOM   3565  HB2 MET A 255      28.058  25.400  15.837  1.00 75.70           H
ATOM   3566  HB3 MET A 255      27.705  26.883  16.246  1.00 75.70           H
ATOM   3567  HG2 MET A 255      29.908  27.317  16.710  1.00 72.18           H
ATOM   3568  HG3 MET A 255      30.287  25.795  16.385  1.00 72.18           H
ATOM   3569  HE1 MET A 255      29.932  25.290  12.759  1.00 71.62           H
ATOM   3570  HE2 MET A 255      30.664  24.799  14.081  1.00 71.62           H
ATOM   3571  HE3 MET A 255      29.079  24.748  13.984  1.00 71.62           H
ATOM   3572  N   ASP A 256      27.988  23.271  18.252  1.00 45.48           N
ATOM   3573  CA  ASP A 256      28.375  22.042  18.928  1.00 40.40           C
ATOM   3574  C   ASP A 256      28.070  20.883  17.985  1.00 41.43           C
ATOM   3575  O   ASP A 256      26.897  20.566  17.756  1.00 36.37           O
ATOM   3576  CB  ASP A 256      27.590  21.926  20.245  1.00 40.06           C
ATOM   3577  CG  ASP A 256      27.754  20.599  20.949  1.00 39.86           C
ATOM   3578  OD1 ASP A 256      27.357  20.529  22.154  1.00 42.85           O
ATOM   3579  OD2 ASP A 256      28.258  19.628  20.339  1.00 40.64           O1-
ATOM   3580  H   ASP A 256      27.239  23.189  17.837  1.00 54.57           H
ATOM   3581  HA  ASP A 256      29.325  22.052  19.123  1.00 48.47           H
ATOM   3582  HB2 ASP A 256      27.894  22.621  20.850  1.00 48.06           H
ATOM   3583  HB3 ASP A 256      26.646  22.046  20.056  1.00 48.06           H
ATOM   3584  N   MET A 257      29.117  20.231  17.465  1.00 39.37           N
ATOM   3585  CA  MET A 257      28.934  19.164  16.479  1.00 44.03           C
ATOM   3586  C   MET A 257      28.125  17.996  17.021  1.00 48.82           C
ATOM   3587  O   MET A 257      27.687  17.150  16.236  1.00 43.93           O
ATOM   3588  CB  MET A 257      30.283  18.640  15.959  1.00 41.03           C
ATOM   3589  CG  MET A 257      31.071  19.607  15.066  1.00 54.92           C
ATOM   3590  SD  MET A 257      30.332  20.238  13.495  1.00 72.39           S
ATOM   3591  CE  MET A 257      30.372  18.814  12.352  1.00 50.48           C
ATOM   3592  H   MET A 257      29.938  20.388  17.666  1.00 47.24           H
ATOM   3593  HA  MET A 257      28.458  19.534  15.719  1.00 52.83           H
ATOM   3594  HB2 MET A 257      30.843  18.427  16.721  1.00 49.24           H
ATOM   3595  HB3 MET A 257      30.121  17.835  15.442  1.00 49.24           H
ATOM   3596  HG2 MET A 257      31.283  20.387  15.602  1.00 65.90           H
ATOM   3597  HG3 MET A 257      31.899  19.165  14.821  1.00 65.90           H
ATOM   3598  HE1 MET A 257      29.994  19.083  11.500  1.00 60.57           H
ATOM   3599  HE2 MET A 257      31.292  18.532  12.232  1.00 60.57           H
ATOM   3600  HE3 MET A 257      29.850  18.090  12.732  1.00 60.57           H
ATOM   3601  N   ASN A 258      27.869  17.930  18.324  1.00 39.08           N
ATOM   3602  CA  ASN A 258      27.065  16.840  18.841  1.00 33.93           C
ATOM   3603  C   ASN A 258      25.707  17.306  19.326  1.00 36.71           C
ATOM   3604  O   ASN A 258      24.973  16.508  19.915  1.00 38.37           O
ATOM   3605  CB  ASN A 258      27.835  16.107  19.943  1.00 46.03           C
ATOM   3606  CG  ASN A 258      29.129  15.529  19.422  1.00 58.30           C
ATOM   3607  OD1 ASN A 258      30.050  16.271  19.068  1.00 68.01           O
ATOM   3608  ND2 ASN A 258      29.186  14.212  19.303  1.00 54.20           N
ATOM   3609  H   ASN A 258      28.145  18.492  18.914  1.00 46.89           H
ATOM   3610  HA  ASN A 258      26.913  16.206  18.123  1.00 40.71           H
ATOM   3611  HB2 ASN A 258      28.045  16.730  20.656  1.00 55.23           H
ATOM   3612  HB3 ASN A 258      27.292  15.379  20.283  1.00 55.23           H
ATOM   3613 HD21 ASN A 258      29.902  13.838  19.010  1.00 65.03           H
ATOM   3614 HD22 ASN A 258      28.506  13.731  19.519  1.00 65.03           H
ATOM   3615  N   ASN A 259      25.332  18.560  19.069  1.00 29.13           N
ATOM   3616  CA  ASN A 259      24.038  18.974  19.613  1.00 36.06           C
ATOM   3617  C   ASN A 259      23.284  19.948  18.711  1.00 35.27           C
ATOM   3618  O   ASN A 259      22.656  20.883  19.232  1.00 31.84           O
ATOM   3619  CB  ASN A 259      24.221  19.623  21.001  1.00 31.01           C
ATOM   3620  CG  ASN A 259      22.932  19.726  21.788  1.00 30.29           C
ATOM   3621  OD1 ASN A 259      22.065  18.852  21.736  1.00 32.63           O
ATOM   3622  ND2 ASN A 259      22.822  20.787  22.574  1.00 36.08           N
ATOM   3623  H   ASN A 259      25.768  19.149  18.619  1.00 34.95           H
ATOM   3624  HA  ASN A 259      23.482  18.187  19.727  1.00 43.27           H
ATOM   3625  HB2 ASN A 259      24.844  19.089  21.518  1.00 37.20           H
ATOM   3626  HB3 ASN A 259      24.572  20.520  20.885  1.00 37.20           H
ATOM   3627 HD21 ASN A 259      22.112  20.900  23.047  1.00 43.29           H
ATOM   3628 HD22 ASN A 259      23.460  21.362  22.613  1.00 43.29           H
ATOM   3629  N   PRO A 260      23.260  19.745  17.383  1.00 30.92           N
ATOM   3630  CA  PRO A 260      22.395  20.571  16.542  1.00 29.37           C
ATOM   3631  C   PRO A 260      20.957  20.401  16.975  1.00 19.96           C
ATOM   3632  O   PRO A 260      20.487  19.295  17.278  1.00 26.08           O
ATOM   3633  CB  PRO A 260      22.641  20.015  15.128  1.00 31.25           C
ATOM   3634  CG  PRO A 260      22.812  18.588  15.408  1.00 36.99           C
ATOM   3635  CD  PRO A 260      23.666  18.530  16.668  1.00 33.04           C
ATOM   3636  HA  PRO A 260      22.651  21.505  16.585  1.00 35.24           H
ATOM   3637  HB2 PRO A 260      21.870  20.175  14.563  1.00 37.50           H
ATOM   3638  HB3 PRO A 260      23.447  20.400  14.750  1.00 37.50           H
ATOM   3639  HG2 PRO A 260      21.946  18.179  15.561  1.00 44.38           H
ATOM   3640  HG3 PRO A 260      23.267  18.161  14.665  1.00 44.38           H
ATOM   3641  HD2 PRO A 260      23.452  17.740  17.189  1.00 39.64           H
ATOM   3642  HD3 PRO A 260      24.609  18.566  16.442  1.00 39.64           H
ATOM   3643  N   GLN A 261      20.240  21.498  16.990  1.00 25.58           N
ATOM   3644  CA  GLN A 261      18.821  21.427  17.316  1.00 28.09           C
ATOM   3645  C   GLN A 261      17.932  22.225  16.370  1.00 26.62           C
ATOM   3646  O   GLN A 261      16.749  22.369  16.671  1.00 23.66           O
ATOM   3647  CB  GLN A 261      18.544  21.902  18.763  1.00 27.87           C
ATOM   3648  CG  GLN A 261      19.509  21.310  19.768  1.00 32.62           C
ATOM   3649  CD  GLN A 261      19.076  21.468  21.236  1.00 42.31           C
ATOM   3650  OE1 GLN A 261      18.223  22.296  21.594  1.00 39.68           O
ATOM   3651  NE2 GLN A 261      19.678  20.651  22.093  1.00 32.48           N
ATOM   3652  H   GLN A 261      20.535  22.287  16.818  1.00 30.69           H
ATOM   3653  HA  GLN A 261      18.543  20.500  17.258  1.00 33.70           H
ATOM   3654  HB2 GLN A 261      18.627  22.868  18.801  1.00 33.44           H
ATOM   3655  HB3 GLN A 261      17.647  21.636  19.017  1.00 33.44           H
ATOM   3656  HG2 GLN A 261      19.601  20.362  19.588  1.00 39.14           H
ATOM   3657  HG3 GLN A 261      20.369  21.747  19.666  1.00 39.14           H
ATOM   3658 HE21 GLN A 261      20.263  20.088  21.812  1.00 38.98           H
ATOM   3659 HE22 GLN A 261      19.482  20.686  22.930  1.00 38.98           H
ATOM   3660  N   ASP A 262      18.443  22.726  15.240  1.00 28.50           N
ATOM   3661  CA  ASP A 262      17.567  23.410  14.285  1.00 25.14           C
ATOM   3662  C   ASP A 262      18.285  23.525  12.951  1.00 23.67           C
ATOM   3663  O   ASP A 262      19.395  23.024  12.784  1.00 26.12           O
ATOM   3664  CB  ASP A 262      17.104  24.766  14.827  1.00 30.29           C
ATOM   3665  CG  ASP A 262      18.267  25.748  15.127  1.00 32.50           C
ATOM   3666  OD1 ASP A 262      18.051  26.703  15.948  1.00 29.12           O
ATOM   3667  OD2 ASP A 262      19.324  25.600  14.493  1.00 27.49           O1-
ATOM   3668  H   ASP A 262      19.270  22.684  15.007  1.00 34.20           H
ATOM   3669  HA  ASP A 262      16.776  22.866  14.146  1.00 30.16           H
ATOM   3670  HB2 ASP A 262      16.524  25.183  14.171  1.00 36.34           H
ATOM   3671  HB3 ASP A 262      16.616  24.622  15.653  1.00 36.34           H
ATOM   3672  N   PHE A 263      17.633  24.188  11.984  1.00 24.85           N
ATOM   3673  CA  PHE A 263      18.177  24.239  10.618  1.00 20.88           C
ATOM   3674  C   PHE A 263      19.486  24.998  10.578  1.00 22.63           C
ATOM   3675  O   PHE A 263      20.407  24.614   9.845  1.00 24.47           O
ATOM   3676  CB  PHE A 263      17.167  24.917   9.706  1.00 21.36           C
ATOM   3677  CG  PHE A 263      17.461  24.840   8.266  1.00 23.43           C
ATOM   3678  CD1 PHE A 263      16.821  23.863   7.489  1.00 29.43           C
ATOM   3679  CD2 PHE A 263      18.235  25.816   7.629  1.00 29.17           C
ATOM   3680  CE1 PHE A 263      17.029  23.802   6.108  1.00 26.45           C
ATOM   3681  CE2 PHE A 263      18.436  25.768   6.256  1.00 28.79           C
ATOM   3682  CZ  PHE A 263      17.828  24.753   5.490  1.00 26.33           C
ATOM   3683  H   PHE A 263      16.890  24.607  12.089  1.00 29.82           H
ATOM   3684  HA  PHE A 263      18.331  23.337  10.295  1.00 25.05           H
ATOM   3685  HB2 PHE A 263      16.301  24.505   9.848  1.00 25.63           H
ATOM   3686  HB3 PHE A 263      17.121  25.856   9.944  1.00 25.63           H
ATOM   3687  HD1 PHE A 263      16.287  23.224   7.903  1.00 35.31           H
ATOM   3688  HD2 PHE A 263      18.639  26.486   8.132  1.00 35.00           H
ATOM   3689  HE1 PHE A 263      16.625  23.133   5.604  1.00 31.74           H
ATOM   3690  HE2 PHE A 263      18.978  26.401   5.843  1.00 34.55           H
ATOM   3691  HZ  PHE A 263      17.971  24.714   4.572  1.00 31.59           H
ATOM   3692  N   ILE A 264      19.589  26.087  11.356  1.00 26.39           N
ATOM   3693  CA  ILE A 264      20.824  26.891  11.350  1.00 27.54           C
ATOM   3694  C   ILE A 264      21.996  26.061  11.854  1.00 24.73           C
ATOM   3695  O   ILE A 264      23.043  26.019  11.206  1.00 25.81           O
ATOM   3696  CB  ILE A 264      20.665  28.186  12.159  1.00 34.29           C
ATOM   3697  CG1 ILE A 264      19.808  29.169  11.346  1.00 28.33           C
ATOM   3698  CG2 ILE A 264      22.062  28.856  12.484  1.00 30.75           C
ATOM   3699  CD1 ILE A 264      19.287  30.343  12.159  1.00 33.33           C
ATOM   3700  H   ILE A 264      18.975  26.376  11.884  1.00 31.66           H
ATOM   3701  HA  ILE A 264      21.020  27.144  10.434  1.00 33.05           H
ATOM   3702  HB  ILE A 264      20.210  27.985  12.992  1.00 41.14           H
ATOM   3703 HG12 ILE A 264      20.345  29.525  10.620  1.00 34.00           H
ATOM   3704 HG13 ILE A 264      19.043  28.693  10.986  1.00 34.00           H
ATOM   3705 HG21 ILE A 264      21.911  29.667  12.994  1.00 36.90           H
ATOM   3706 HG22 ILE A 264      22.597  28.234  13.001  1.00 36.90           H
ATOM   3707 HG23 ILE A 264      22.511  29.068  11.651  1.00 36.90           H
ATOM   3708 HD11 ILE A 264      18.758  30.916  11.581  1.00 39.99           H
ATOM   3709 HD12 ILE A 264      18.737  30.005  12.883  1.00 39.99           H
ATOM   3710 HD13 ILE A 264      20.040  30.838  12.517  1.00 39.99           H
ATOM   3711  N   ASP A 265      21.835  25.381  13.008  1.00 29.54           N
ATOM   3712  CA  ASP A 265      22.891  24.492  13.503  1.00 29.50           C
ATOM   3713  C   ASP A 265      23.282  23.468  12.448  1.00 34.25           C
ATOM   3714  O   ASP A 265      24.471  23.276  12.152  1.00 32.78           O
ATOM   3715  CB  ASP A 265      22.447  23.737  14.755  1.00 31.92           C
ATOM   3716  CG  ASP A 265      22.358  24.624  16.002  1.00 32.10           C
ATOM   3717  OD1 ASP A 265      22.948  25.697  15.993  1.00 32.49           O
ATOM   3718  OD2 ASP A 265      21.662  24.231  16.962  1.00 33.30           O1-
ATOM   3719  H   ASP A 265      21.136  25.419  13.508  1.00 35.44           H
ATOM   3720  HA  ASP A 265      23.676  25.018  13.725  1.00 35.40           H
ATOM   3721  HB2 ASP A 265      21.569  23.357  14.597  1.00 38.29           H
ATOM   3722  HB3 ASP A 265      23.085  23.030  14.938  1.00 38.29           H
ATOM   3723  N   CYS A 266      22.269  22.771  11.895  1.00 29.86           N
ATOM   3724  CA  CYS A 266      22.524  21.720  10.925  1.00 25.48           C
ATOM   3725  C   CYS A 266      23.296  22.277   9.729  1.00 25.89           C
ATOM   3726  O   CYS A 266      24.251  21.651   9.254  1.00 30.16           O
ATOM   3727  CB  CYS A 266      21.170  21.050  10.530  1.00 30.32           C
ATOM   3728  SG  CYS A 266      21.351  19.616   9.413  1.00 42.39           S
ATOM   3729  H   CYS A 266      21.437  22.896  12.071  1.00 35.83           H
ATOM   3730  HA  CYS A 266      23.078  21.041  11.341  1.00 30.57           H
ATOM   3731  HB2 CYS A 266      20.727  20.743  11.336  1.00 36.38           H
ATOM   3732  HB3 CYS A 266      20.616  21.707  10.080  1.00 36.38           H
ATOM   3733  HG  CYS A 266      21.884  19.974   8.400  1.00 50.86           H
ATOM   3734  N   PHE A 267      22.951  23.492   9.285  1.00 26.62           N
ATOM   3735  CA  PHE A 267      23.642  24.151   8.165  1.00 30.46           C
ATOM   3736  C   PHE A 267      25.071  24.558   8.544  1.00 34.02           C
ATOM   3737  O   PHE A 267      26.015  24.375   7.760  1.00 27.47           O
ATOM   3738  CB  PHE A 267      22.850  25.395   7.720  1.00 26.14           C
ATOM   3739  CG  PHE A 267      23.151  25.869   6.300  1.00 29.95           C
ATOM   3740  CD1 PHE A 267      22.224  25.677   5.283  1.00 28.29           C
ATOM   3741  CD2 PHE A 267      24.322  26.560   6.001  1.00 25.45           C
ATOM   3742  CE1 PHE A 267      22.474  26.158   4.010  1.00 30.70           C
ATOM   3743  CE2 PHE A 267      24.585  27.004   4.731  1.00 34.44           C
ATOM   3744  CZ  PHE A 267      23.687  26.806   3.728  1.00 32.05           C
ATOM   3745  H   PHE A 267      22.312  23.961   9.619  1.00 31.93           H
ATOM   3746  HA  PHE A 267      23.690  23.538   7.415  1.00 36.54           H
ATOM   3747  HB2 PHE A 267      21.903  25.193   7.768  1.00 31.36           H
ATOM   3748  HB3 PHE A 267      23.058  26.126   8.324  1.00 31.36           H
ATOM   3749  HD1 PHE A 267      21.422  25.241   5.464  1.00 33.95           H
ATOM   3750  HD2 PHE A 267      24.953  26.696   6.670  1.00 30.54           H
ATOM   3751  HE1 PHE A 267      21.859  26.007   3.328  1.00 36.84           H
ATOM   3752  HE2 PHE A 267      25.382  27.450   4.555  1.00 41.32           H
ATOM   3753  HZ  PHE A 267      23.863  27.121   2.871  1.00 38.45           H
ATOM   3754  N   LEU A 268      25.245  25.156   9.722  1.00 29.69           N
ATOM   3755  CA  LEU A 268      26.600  25.501  10.173  1.00 39.24           C
ATOM   3756  C   LEU A 268      27.485  24.266  10.286  1.00 31.38           C
ATOM   3757  O   LEU A 268      28.657  24.299   9.904  1.00 39.17           O
ATOM   3758  CB  LEU A 268      26.547  26.238  11.512  1.00 33.05           C
ATOM   3759  CG  LEU A 268      25.894  27.597  11.424  1.00 32.32           C
ATOM   3760  CD1 LEU A 268      25.626  28.170  12.827  1.00 43.56           C
ATOM   3761  CD2 LEU A 268      26.779  28.545  10.598  1.00 42.73           C
ATOM   3762  H   LEU A 268      24.616  25.370  10.268  1.00 35.62           H
ATOM   3763  HA  LEU A 268      27.004  26.096   9.522  1.00 47.08           H
ATOM   3764  HB2 LEU A 268      26.040  25.705  12.144  1.00 39.66           H
ATOM   3765  HB3 LEU A 268      27.452  26.363  11.838  1.00 39.66           H
ATOM   3766  HG  LEU A 268      25.042  27.510  10.968  1.00 38.77           H
ATOM   3767 HD11 LEU A 268      25.207  29.040  12.738  1.00 52.27           H
ATOM   3768 HD12 LEU A 268      25.037  27.567  13.307  1.00 52.27           H
ATOM   3769 HD13 LEU A 268      26.469  28.254  13.299  1.00 52.27           H
ATOM   3770 HD21 LEU A 268      26.351  29.414  10.548  1.00 51.27           H
ATOM   3771 HD22 LEU A 268      27.643  28.626  11.032  1.00 51.27           H
ATOM   3772 HD23 LEU A 268      26.889  28.178   9.707  1.00 51.27           H
ATOM   3773  N   MET A 269      26.936  23.166  10.786  1.00 27.34           N
ATOM   3774  CA  MET A 269      27.657  21.899  10.813  1.00 32.46           C
ATOM   3775  C   MET A 269      28.012  21.423   9.409  1.00 42.89           C
ATOM   3776  O   MET A 269      29.089  20.878   9.190  1.00 39.99           O
ATOM   3777  CB  MET A 269      26.797  20.846  11.510  1.00 37.23           C
ATOM   3778  CG  MET A 269      27.274  20.337  12.788  1.00 42.57           C
ATOM   3779  SD  MET A 269      26.039  19.318  13.656  1.00 51.15           S
ATOM   3780  CE  MET A 269      26.555  17.658  13.137  1.00 46.92           C
ATOM   3781  H   MET A 269      26.143  23.127  11.117  1.00 32.80           H
ATOM   3782  HA  MET A 269      28.472  22.009  11.326  1.00 38.95           H
ATOM   3783  HB2 MET A 269      25.920  21.230  11.666  1.00 44.67           H
ATOM   3784  HB3 MET A 269      26.712  20.086  10.914  1.00 44.67           H
ATOM   3785  HG2 MET A 269      28.060  19.789  12.636  1.00 51.08           H
ATOM   3786  HG3 MET A 269      27.500  21.086  13.362  1.00 51.08           H
ATOM   3787  HE1 MET A 269      25.964  17.004  13.540  1.00 56.30           H
ATOM   3788  HE2 MET A 269      26.505  17.600  12.170  1.00 56.30           H
ATOM   3789  HE3 MET A 269      27.467  17.506  13.431  1.00 56.30           H
ATOM   3790  N   LYS A 270      27.120  21.620   8.439  1.00 37.47           N
ATOM   3791  CA  LYS A 270      27.440  21.237   7.078  1.00 32.54           C
ATOM   3792  C   LYS A 270      28.595  22.070   6.538  1.00 40.38           C
ATOM   3793  O   LYS A 270      29.516  21.545   5.900  1.00 43.08           O
ATOM   3794  CB  LYS A 270      26.207  21.390   6.181  1.00 34.56           C
ATOM   3795  CG  LYS A 270      26.443  21.074   4.708  1.00 36.26           C
ATOM   3796  CD  LYS A 270      26.649  19.570   4.516  1.00 35.05           C
ATOM   3797  CE  LYS A 270      26.549  19.159   3.027  1.00 42.00           C
ATOM   3798  NZ  LYS A 270      26.485  17.705   2.816  1.00 53.63           N1+
ATOM   3799  H   LYS A 270      26.340  21.966   8.545  1.00 44.95           H
ATOM   3800  HA  LYS A 270      27.709  20.305   7.065  1.00 39.04           H
ATOM   3801  HB2 LYS A 270      25.515  20.791   6.503  1.00 41.46           H
ATOM   3802  HB3 LYS A 270      25.896  22.307   6.238  1.00 41.46           H
ATOM   3803  HG2 LYS A 270      25.669  21.347   4.190  1.00 43.51           H
ATOM   3804  HG3 LYS A 270      27.238  21.535   4.400  1.00 43.51           H
ATOM   3805  HD2 LYS A 270      27.530  19.325   4.840  1.00 42.05           H
ATOM   3806  HD3 LYS A 270      25.966  19.089   5.009  1.00 42.05           H
ATOM   3807  HE2 LYS A 270      25.747  19.550   2.648  1.00 50.40           H
ATOM   3808  HE3 LYS A 270      27.331  19.492   2.558  1.00 50.40           H
ATOM   3809  HZ1 LYS A 270      26.429  17.526   1.946  1.00 64.35           H
ATOM   3810  HZ2 LYS A 270      27.215  17.317   3.145  1.00 64.35           H
ATOM   3811  HZ3 LYS A 270      25.770  17.370   3.227  1.00 64.35           H
ATOM   3812  N   MET A 271      28.552  23.382   6.755  1.00 39.40           N
ATOM   3813  CA  MET A 271      29.668  24.216   6.338  1.00 36.01           C
ATOM   3814  C   MET A 271      30.970  23.682   6.931  1.00 45.80           C
ATOM   3815  O   MET A 271      31.979  23.537   6.234  1.00 39.93           O
ATOM   3816  CB  MET A 271      29.425  25.662   6.770  1.00 40.14           C
ATOM   3817  CG  MET A 271      28.346  26.373   6.016  1.00 35.08           C
ATOM   3818  SD  MET A 271      27.999  28.062   6.555  1.00 40.09           S
ATOM   3819  CE  MET A 271      29.538  28.849   6.107  1.00 39.98           C
ATOM   3820  H   MET A 271      27.904  23.803   7.132  1.00 47.27           H
ATOM   3821  HA  MET A 271      29.732  24.198   5.370  1.00 43.21           H
ATOM   3822  HB2 MET A 271      29.179  25.667   7.708  1.00 48.16           H
ATOM   3823  HB3 MET A 271      30.247  26.163   6.647  1.00 48.16           H
ATOM   3824  HG2 MET A 271      28.601  26.413   5.081  1.00 42.09           H
ATOM   3825  HG3 MET A 271      27.525  25.865   6.106  1.00 42.09           H
ATOM   3826  HE1 MET A 271      29.493  29.788   6.346  1.00 47.97           H
ATOM   3827  HE2 MET A 271      30.263  28.419   6.587  1.00 47.97           H
ATOM   3828  HE3 MET A 271      29.673  28.756   5.151  1.00 47.97           H
ATOM   3829  N   GLU A 272      30.949  23.373   8.229  1.00 44.74           N
ATOM   3830  CA  GLU A 272      32.109  22.792   8.891  1.00 51.05           C
ATOM   3831  C   GLU A 272      32.651  21.597   8.123  1.00 42.56           C
ATOM   3832  O   GLU A 272      33.847  21.511   7.854  1.00 49.96           O
ATOM   3833  CB  GLU A 272      31.726  22.367  10.301  1.00 55.96           C
ATOM   3834  CG  GLU A 272      32.911  22.099  11.178  1.00 64.73           C
ATOM   3835  CD  GLU A 272      33.586  23.388  11.575  1.00 71.18           C
ATOM   3836  OE1 GLU A 272      32.928  24.220  12.246  1.00 79.26           O
ATOM   3837  OE2 GLU A 272      34.754  23.583  11.184  1.00 66.74           O1-
ATOM   3838  H   GLU A 272      30.272  23.491   8.746  1.00 53.68           H
ATOM   3839  HA  GLU A 272      32.810  23.459   8.952  1.00 61.26           H
ATOM   3840  HB2 GLU A 272      31.205  23.075  10.711  1.00 67.15           H
ATOM   3841  HB3 GLU A 272      31.200  21.554  10.253  1.00 67.15           H
ATOM   3842  HG2 GLU A 272      32.620  21.645  11.984  1.00 77.67           H
ATOM   3843  HG3 GLU A 272      33.553  21.554  10.696  1.00 77.67           H
ATOM   3844  N   LYS A 273      31.786  20.643   7.797  1.00 46.22           N
ATOM   3845  CA  LYS A 273      32.207  19.421   7.120  1.00 45.49           C
ATOM   3846  C   LYS A 273      32.581  19.668   5.668  1.00 47.37           C
ATOM   3847  O   LYS A 273      33.239  18.827   5.053  1.00 49.02           O
ATOM   3848  CB  LYS A 273      31.081  18.380   7.192  1.00 48.39           C
ATOM   3849  CG  LYS A 273      30.621  18.083   8.595  1.00 52.03           C
ATOM   3850  CD  LYS A 273      29.091  18.028   8.706  1.00 57.86           C
ATOM   3851  CE  LYS A 273      28.519  16.776   8.092  1.00 59.27           C
ATOM   3852  NZ  LYS A 273      27.201  16.448   8.689  1.00 71.04           N1+
ATOM   3853  H   LYS A 273      30.942  20.679   7.959  1.00 55.46           H
ATOM   3854  HA  LYS A 273      32.984  19.058   7.574  1.00 54.58           H
ATOM   3855  HB2 LYS A 273      30.318  18.709   6.692  1.00 58.06           H
ATOM   3856  HB3 LYS A 273      31.397  17.550   6.802  1.00 58.06           H
ATOM   3857  HG2 LYS A 273      30.974  17.223   8.870  1.00 62.43           H
ATOM   3858  HG3 LYS A 273      30.941  18.781   9.188  1.00 62.43           H
ATOM   3859  HD2 LYS A 273      28.840  18.047   9.643  1.00 69.43           H
ATOM   3860  HD3 LYS A 273      28.711  18.792   8.244  1.00 69.43           H
ATOM   3861  HE2 LYS A 273      28.399  16.911   7.139  1.00 71.12           H
ATOM   3862  HE3 LYS A 273      29.122  16.034   8.255  1.00 71.12           H
ATOM   3863  HZ1 LYS A 273      26.875  15.708   8.318  1.00 85.24           H
ATOM   3864  HZ2 LYS A 273      27.288  16.319   9.565  1.00 85.24           H
ATOM   3865  HZ3 LYS A 273      26.630  17.117   8.550  1.00 85.24           H
ATOM   3866  N   GLU A 274      32.162  20.788   5.103  1.00 46.26           N
ATOM   3867  CA  GLU A 274      32.471  21.128   3.727  1.00 52.46           C
ATOM   3868  C   GLU A 274      33.688  22.040   3.612  1.00 52.19           C
ATOM   3869  O   GLU A 274      34.084  22.398   2.501  1.00 59.63           O
ATOM   3870  CB  GLU A 274      31.251  21.811   3.092  1.00 53.04           C
ATOM   3871  CG  GLU A 274      30.994  21.466   1.650  1.00 61.94           C
ATOM   3872  CD  GLU A 274      30.141  20.229   1.478  1.00 61.43           C
ATOM   3873  OE1 GLU A 274      30.431  19.151   2.060  1.00 60.86           O
ATOM   3874  OE2 GLU A 274      29.141  20.350   0.749  1.00 65.62           O1-
ATOM   3875  H   GLU A 274      31.685  21.380   5.506  1.00 55.51           H
ATOM   3876  HA  GLU A 274      32.655  20.315   3.232  1.00 62.95           H
ATOM   3877  HB2 GLU A 274      30.462  21.560   3.596  1.00 63.64           H
ATOM   3878  HB3 GLU A 274      31.376  22.772   3.143  1.00 63.64           H
ATOM   3879  HG2 GLU A 274      30.534  22.208   1.227  1.00 74.33           H
ATOM   3880  HG3 GLU A 274      31.843  21.308   1.208  1.00 74.33           H
ATOM   3881  N   LYS A 275      34.258  22.464   4.728  1.00 57.58           N
ATOM   3882  CA  LYS A 275      35.535  23.134   4.668  1.00 62.54           C
ATOM   3883  C   LYS A 275      36.566  22.139   4.137  1.00 62.88           C
ATOM   3884  O   LYS A 275      36.313  20.934   4.020  1.00 63.47           O
ATOM   3885  CB  LYS A 275      35.907  23.695   6.045  1.00 56.03           C
ATOM   3886  CG  LYS A 275      36.445  22.660   7.041  1.00 62.54           C
ATOM   3887  CD  LYS A 275      36.380  23.153   8.501  1.00 69.50           C
ATOM   3888  CE  LYS A 275      37.192  24.447   8.729  1.00 76.47           C
ATOM   3889  NZ  LYS A 275      37.029  25.051  10.104  1.00 67.51           N1+
ATOM   3890  H   LYS A 275      33.931  22.377   5.518  1.00 69.09           H
ATOM   3891  HA  LYS A 275      35.478  23.874   4.044  1.00 75.04           H
ATOM   3892  HB2 LYS A 275      36.592  24.372   5.927  1.00 67.24           H
ATOM   3893  HB3 LYS A 275      35.117  24.097   6.438  1.00 67.24           H
ATOM   3894  HG2 LYS A 275      35.915  21.850   6.974  1.00 75.05           H
ATOM   3895  HG3 LYS A 275      37.372  22.469   6.830  1.00 75.05           H
ATOM   3896  HD2 LYS A 275      35.456  23.333   8.733  1.00 83.39           H
ATOM   3897  HD3 LYS A 275      36.741  22.466   9.083  1.00 83.39           H
ATOM   3898  HE2 LYS A 275      38.133  24.249   8.604  1.00 91.76           H
ATOM   3899  HE3 LYS A 275      36.909  25.110   8.080  1.00 91.76           H
ATOM   3900  HZ1 LYS A 275      37.520  25.790  10.171  1.00 81.01           H
ATOM   3901  HZ2 LYS A 275      36.175  25.257  10.246  1.00 81.01           H
ATOM   3902  HZ3 LYS A 275      37.293  24.471  10.724  1.00 81.01           H
ATOM   3903  N   HIS A 276      37.727  22.654   3.757  1.00 69.00           N
ATOM   3904  CA  HIS A 276      38.689  21.847   3.020  1.00 71.83           C
ATOM   3905  C   HIS A 276      38.085  21.356   1.714  1.00 67.78           C
ATOM   3906  O   HIS A 276      38.575  20.393   1.115  1.00 70.96           O
ATOM   3907  CB  HIS A 276      39.185  20.647   3.847  1.00 64.00           C
ATOM   3908  CG  HIS A 276      39.639  21.002   5.230  1.00 65.56           C
ATOM   3909  ND1 HIS A 276      39.917  22.296   5.620  1.00 70.96           N
ATOM   3910  CD2 HIS A 276      39.855  20.225   6.319  1.00 68.92           C
ATOM   3911  CE1 HIS A 276      40.280  22.302   6.892  1.00 79.96           C
ATOM   3912  NE2 HIS A 276      40.249  21.058   7.340  1.00 78.30           N
ATOM   3913  H   HIS A 276      37.981  23.461   3.912  1.00 82.80           H
ATOM   3914  HA  HIS A 276      39.458  22.397   2.804  1.00 86.19           H
ATOM   3915  HB2 HIS A 276      39.935  20.240   3.385  1.00 76.80           H
ATOM   3916  HB3 HIS A 276      38.463  20.005   3.928  1.00 76.80           H
ATOM   3917  HD2 HIS A 276      39.748  19.303   6.369  1.00 82.70           H
ATOM   3918  HE1 HIS A 276      40.520  23.052   7.386  1.00 95.95           H
ATOM   3919  HE2 HIS A 276      40.451  20.809   8.138  1.00 93.95           H
ATOM   3920  N   ASN A 277      37.006  21.992   1.257  1.00 64.80           N
ATOM   3921  CA  ASN A 277      36.451  21.657  -0.045  1.00 62.18           C
ATOM   3922  C   ASN A 277      35.793  22.882  -0.660  1.00 70.92           C
ATOM   3923  O   ASN A 277      34.689  22.808  -1.216  1.00 66.36           O
ATOM   3924  CB  ASN A 277      35.465  20.497   0.045  1.00 64.86           C
ATOM   3925  CG  ASN A 277      34.980  20.056  -1.318  1.00 77.38           C
ATOM   3926  OD1 ASN A 277      35.782  19.678  -2.181  1.00 79.65           O
ATOM   3927  ND2 ASN A 277      33.671  20.116  -1.531  1.00 75.43           N
ATOM   3928  H   ASN A 277      36.585  22.612   1.679  1.00 77.75           H
ATOM   3929  HA  ASN A 277      37.174  21.385  -0.632  1.00 74.61           H
ATOM   3930  HB2 ASN A 277      35.900  19.742   0.470  1.00 77.83           H
ATOM   3931  HB3 ASN A 277      34.694  20.774   0.565  1.00 77.83           H
ATOM   3932 HD21 ASN A 277      33.348  19.876  -2.291  1.00 90.51           H
ATOM   3933 HD22 ASN A 277      33.146  20.395  -0.910  1.00 90.51           H
ATOM   3934  N   GLN A 278      36.465  24.023  -0.554  1.00 63.08           N
ATOM   3935  CA  GLN A 278      35.997  25.222  -1.212  1.00 60.99           C
ATOM   3936  C   GLN A 278      36.093  25.040  -2.719  1.00 61.77           C
ATOM   3937  O   GLN A 278      36.924  24.267  -3.206  1.00 77.31           O
ATOM   3938  CB  GLN A 278      36.828  26.433  -0.795  1.00 66.92           C
ATOM   3939  CG  GLN A 278      37.018  26.560   0.685  1.00 69.86           C
ATOM   3940  CD  GLN A 278      35.715  26.438   1.421  1.00 66.90           C
ATOM   3941  OE1 GLN A 278      35.175  25.339   1.559  1.00 71.59           O
ATOM   3942  NE2 GLN A 278      35.199  27.564   1.909  1.00 65.11           N
ATOM   3943  H   GLN A 278      37.192  24.124  -0.106  1.00 75.69           H
ATOM   3944  HA  GLN A 278      35.070  25.384  -0.976  1.00 73.18           H
ATOM   3945  HB2 GLN A 278      37.706  26.364  -1.201  1.00 80.30           H
ATOM   3946  HB3 GLN A 278      36.385  27.238  -1.107  1.00 80.30           H
ATOM   3947  HG2 GLN A 278      37.608  25.855   0.993  1.00 83.83           H
ATOM   3948  HG3 GLN A 278      37.399  27.429   0.885  1.00 83.83           H
ATOM   3949 HE21 GLN A 278      35.610  28.310   1.794  1.00 78.13           H
ATOM   3950 HE22 GLN A 278      34.454  27.544   2.339  1.00 78.13           H
ATOM   3951  N   PRO A 279      35.242  25.729  -3.485  1.00 62.19           N
ATOM   3952  CA  PRO A 279      34.146  26.582  -3.003  1.00 61.70           C
ATOM   3953  C   PRO A 279      32.875  25.775  -2.722  1.00 57.79           C
ATOM   3954  O   PRO A 279      32.422  25.035  -3.598  1.00 62.42           O
ATOM   3955  CB  PRO A 279      33.915  27.559  -4.166  1.00 53.79           C
ATOM   3956  CG  PRO A 279      34.952  27.194  -5.236  1.00 64.26           C
ATOM   3957  CD  PRO A 279      35.346  25.780  -4.949  1.00 61.24           C
ATOM   3958  HA  PRO A 279      34.411  27.071  -2.208  1.00 74.04           H
ATOM   3959  HB2 PRO A 279      33.016  27.446  -4.511  1.00 64.54           H
ATOM   3960  HB3 PRO A 279      34.050  28.469  -3.857  1.00 64.54           H
ATOM   3961  HG2 PRO A 279      34.550  27.265  -6.116  1.00 77.10           H
ATOM   3962  HG3 PRO A 279      35.718  27.784  -5.161  1.00 77.10           H
ATOM   3963  HD2 PRO A 279      34.722  25.160  -5.359  1.00 73.48           H
ATOM   3964  HD3 PRO A 279      36.259  25.614  -5.234  1.00 73.48           H
ATOM   3965  N   SER A 280      32.322  25.912  -1.525  1.00 49.68           N
ATOM   3966  CA  SER A 280      31.133  25.161  -1.152  1.00 46.39           C
ATOM   3967  C   SER A 280      29.888  25.933  -1.569  1.00 39.66           C
ATOM   3968  O   SER A 280      29.891  27.168  -1.632  1.00 34.72           O
ATOM   3969  CB  SER A 280      31.107  24.886   0.353  1.00 42.63           C
ATOM   3970  OG  SER A 280      29.910  24.242   0.733  1.00 41.40           O
ATOM   3971  H   SER A 280      32.617  26.435  -0.908  1.00 59.61           H
ATOM   3972  HA  SER A 280      31.133  24.309  -1.617  1.00 55.66           H
ATOM   3973  HB2 SER A 280      31.858  24.316   0.582  1.00 51.15           H
ATOM   3974  HB3 SER A 280      31.175  25.729   0.828  1.00 51.15           H
ATOM   3975  HG  SER A 280      29.911  24.098   1.560  1.00 49.67           H
ATOM   3976  N   GLU A 281      28.824  25.182  -1.895  1.00 37.06           N
ATOM   3977  CA  GLU A 281      27.509  25.779  -2.040  1.00 32.44           C
ATOM   3978  C   GLU A 281      26.928  26.222  -0.705  1.00 28.21           C
ATOM   3979  O   GLU A 281      25.962  26.977  -0.698  1.00 30.00           O
ATOM   3980  CB  GLU A 281      26.555  24.810  -2.721  1.00 32.40           C
ATOM   3981  CG  GLU A 281      27.067  24.187  -4.004  1.00 32.36           C
ATOM   3982  CD  GLU A 281      27.195  25.157  -5.129  1.00 34.52           C
ATOM   3983  OE1 GLU A 281      27.807  24.777  -6.148  1.00 39.47           O
ATOM   3984  OE2 GLU A 281      26.658  26.282  -5.025  1.00 37.74           O1-
ATOM   3985  H   GLU A 281      28.847  24.333  -2.034  1.00 44.47           H
ATOM   3986  HA  GLU A 281      27.584  26.565  -2.604  1.00 38.93           H
ATOM   3987  HB2 GLU A 281      26.359  24.087  -2.104  1.00 38.88           H
ATOM   3988  HB3 GLU A 281      25.736  25.284  -2.935  1.00 38.88           H
ATOM   3989  HG2 GLU A 281      27.943  23.806  -3.838  1.00 38.83           H
ATOM   3990  HG3 GLU A 281      26.452  23.490  -4.281  1.00 38.83           H
ATOM   3991  N   PHE A 282      27.488  25.782   0.417  1.00 34.77           N
ATOM   3992  CA  PHE A 282      26.998  26.156   1.743  1.00 26.93           C
ATOM   3993  C   PHE A 282      27.813  27.333   2.277  1.00 34.73           C
ATOM   3994  O   PHE A 282      28.962  27.168   2.689  1.00 33.10           O
ATOM   3995  CB  PHE A 282      27.055  24.949   2.670  1.00 32.55           C
ATOM   3996  CG  PHE A 282      26.234  23.811   2.160  1.00 33.47           C
ATOM   3997  CD1 PHE A 282      24.916  23.641   2.570  1.00 36.14           C
ATOM   3998  CD2 PHE A 282      26.754  22.963   1.238  1.00 31.88           C
ATOM   3999  CE1 PHE A 282      24.147  22.592   2.057  1.00 33.18           C
ATOM   4000  CE2 PHE A 282      25.996  21.937   0.714  1.00 40.45           C
ATOM   4001  CZ  PHE A 282      24.700  21.755   1.123  1.00 34.20           C
ATOM   4002  H   PHE A 282      28.167  25.254   0.438  1.00 41.72           H
ATOM   4003  HA  PHE A 282      26.073  26.438   1.672  1.00 32.31           H
ATOM   4004  HB2 PHE A 282      27.974  24.648   2.745  1.00 39.06           H
ATOM   4005  HB3 PHE A 282      26.714  25.201   3.542  1.00 39.06           H
ATOM   4006  HD1 PHE A 282      24.547  24.221   3.196  1.00 43.36           H
ATOM   4007  HD2 PHE A 282      27.629  23.084   0.944  1.00 38.25           H
ATOM   4008  HE1 PHE A 282      23.268  22.472   2.335  1.00 39.81           H
ATOM   4009  HE2 PHE A 282      26.370  21.357   0.090  1.00 48.53           H
ATOM   4010  HZ  PHE A 282      24.201  21.049   0.781  1.00 41.03           H
ATOM   4011  N   THR A 283      27.182  28.496   2.315  1.00 33.45           N
ATOM   4012  CA  THR A 283      27.782  29.744   2.759  1.00 34.74           C
ATOM   4013  C   THR A 283      26.766  30.469   3.610  1.00 39.09           C
ATOM   4014  O   THR A 283      25.590  30.129   3.616  1.00 32.43           O
ATOM   4015  CB  THR A 283      28.162  30.645   1.596  1.00 37.64           C
ATOM   4016  OG1 THR A 283      26.973  31.014   0.887  1.00 40.45           O
ATOM   4017  CG2 THR A 283      29.167  29.948   0.654  1.00 34.54           C
ATOM   4018  H   THR A 283      26.362  28.591   2.076  1.00 40.14           H
ATOM   4019  HA  THR A 283      28.572  29.564   3.292  1.00 41.69           H
ATOM   4020  HB  THR A 283      28.584  31.446   1.943  1.00 45.16           H
ATOM   4021  HG1 THR A 283      27.168  31.512   0.240  1.00 48.54           H
ATOM   4022 HG21 THR A 283      29.396  30.539  -0.080  1.00 41.45           H
ATOM   4023 HG22 THR A 283      29.975  29.722   1.141  1.00 41.45           H
ATOM   4024 HG23 THR A 283      28.776  29.136   0.296  1.00 41.45           H
ATOM   4025  N   ILE A 284      27.217  31.504   4.307  1.00 37.24           N
ATOM   4026  CA  ILE A 284      26.294  32.299   5.098  1.00 38.01           C
ATOM   4027  C   ILE A 284      25.249  32.924   4.196  1.00 35.50           C
ATOM   4028  O   ILE A 284      24.074  33.003   4.557  1.00 36.25           O
ATOM   4029  CB  ILE A 284      27.053  33.354   5.925  1.00 37.63           C
ATOM   4030  CG1 ILE A 284      27.987  32.678   6.903  1.00 32.83           C
ATOM   4031  CG2 ILE A 284      26.124  34.234   6.713  1.00 42.57           C
ATOM   4032  CD1 ILE A 284      27.290  31.773   7.950  1.00 44.58           C
ATOM   4033  H   ILE A 284      28.037  31.762   4.338  1.00 44.69           H
ATOM   4034  HA  ILE A 284      25.834  31.714   5.719  1.00 45.61           H
ATOM   4035  HB  ILE A 284      27.575  33.908   5.323  1.00 45.15           H
ATOM   4036 HG12 ILE A 284      28.609  32.124   6.405  1.00 39.39           H
ATOM   4037 HG13 ILE A 284      28.476  33.362   7.386  1.00 39.39           H
ATOM   4038 HG21 ILE A 284      26.648  34.878   7.214  1.00 51.08           H
ATOM   4039 HG22 ILE A 284      25.530  34.695   6.100  1.00 51.08           H
ATOM   4040 HG23 ILE A 284      25.608  33.682   7.321  1.00 51.08           H
ATOM   4041 HD11 ILE A 284      27.963  31.385   8.530  1.00 53.49           H
ATOM   4042 HD12 ILE A 284      26.674  32.311   8.472  1.00 53.49           H
ATOM   4043 HD13 ILE A 284      26.806  31.071   7.488  1.00 53.49           H
ATOM   4044  N   GLU A 285      25.657  33.375   3.016  1.00 35.42           N
ATOM   4045  CA  GLU A 285      24.720  34.022   2.102  1.00 41.18           C
ATOM   4046  C   GLU A 285      23.662  33.030   1.644  1.00 40.55           C
ATOM   4047  O   GLU A 285      22.490  33.391   1.472  1.00 34.33           O
ATOM   4048  CB  GLU A 285      25.475  34.606   0.891  1.00 42.11           C
ATOM   4049  CG  GLU A 285      24.708  34.795  -0.443  1.00 46.97           C
ATOM   4050  CD  GLU A 285      23.766  36.044  -0.466  1.00 70.11           C
ATOM   4051  OE1 GLU A 285      23.491  36.640   0.614  1.00 62.22           O
ATOM   4052  OE2 GLU A 285      23.297  36.431  -1.580  1.00 65.11           O1-
ATOM   4053  H   GLU A 285      26.462  33.319   2.721  1.00 42.50           H
ATOM   4054  HA  GLU A 285      24.275  34.750   2.562  1.00 49.41           H
ATOM   4055  HB2 GLU A 285      25.812  35.479   1.146  1.00 50.52           H
ATOM   4056  HB3 GLU A 285      26.226  34.022   0.701  1.00 50.52           H
ATOM   4057  HG2 GLU A 285      25.352  34.897  -1.161  1.00 56.36           H
ATOM   4058  HG3 GLU A 285      24.162  34.009  -0.602  1.00 56.36           H
ATOM   4059  N   SER A 286      24.073  31.780   1.427  1.00 32.42           N
ATOM   4060  CA  SER A 286      23.158  30.728   0.999  1.00 39.48           C
ATOM   4061  C   SER A 286      22.270  30.278   2.170  1.00 34.12           C
ATOM   4062  O   SER A 286      21.078  29.982   1.988  1.00 31.35           O
ATOM   4063  CB  SER A 286      23.999  29.583   0.391  1.00 31.20           C
ATOM   4064  OG  SER A 286      23.823  28.336   0.973  1.00 44.66           O
ATOM   4065  H   SER A 286      24.886  31.516   1.523  1.00 38.90           H
ATOM   4066  HA  SER A 286      22.580  31.076   0.302  1.00 47.36           H
ATOM   4067  HB2 SER A 286      23.771  29.510  -0.549  1.00 37.43           H
ATOM   4068  HB3 SER A 286      24.935  29.822   0.473  1.00 37.43           H
ATOM   4069  HG  SER A 286      24.311  27.769   0.591  1.00 53.59           H
ATOM   4070  N   LEU A 287      22.826  30.239   3.381  1.00 30.30           N
ATOM   4071  CA  LEU A 287      22.015  29.940   4.564  1.00 31.48           C
ATOM   4072  C   LEU A 287      20.920  30.981   4.737  1.00 29.35           C
ATOM   4073  O   LEU A 287      19.761  30.642   4.994  1.00 26.52           O
ATOM   4074  CB  LEU A 287      22.881  29.860   5.833  1.00 30.94           C
ATOM   4075  CG  LEU A 287      22.119  29.789   7.177  1.00 29.82           C
ATOM   4076  CD1 LEU A 287      21.095  28.646   7.210  1.00 34.55           C
ATOM   4077  CD2 LEU A 287      23.095  29.627   8.327  1.00 30.89           C
ATOM   4078  H   LEU A 287      23.658  30.379   3.545  1.00 36.36           H
ATOM   4079  HA  LEU A 287      21.588  29.078   4.441  1.00 37.78           H
ATOM   4080  HB2 LEU A 287      23.435  29.067   5.774  1.00 37.13           H
ATOM   4081  HB3 LEU A 287      23.448  30.647   5.865  1.00 37.13           H
ATOM   4082  HG  LEU A 287      21.639  30.621   7.309  1.00 35.78           H
ATOM   4083 HD11 LEU A 287      20.649  28.648   8.072  1.00 41.46           H
ATOM   4084 HD12 LEU A 287      20.447  28.782   6.501  1.00 41.46           H
ATOM   4085 HD13 LEU A 287      21.558  27.804   7.079  1.00 41.46           H
ATOM   4086 HD21 LEU A 287      22.598  29.584   9.158  1.00 37.06           H
ATOM   4087 HD22 LEU A 287      23.599  28.808   8.199  1.00 37.06           H
ATOM   4088 HD23 LEU A 287      23.697  30.388   8.339  1.00 37.06           H
ATOM   4089  N   GLU A 288      21.248  32.272   4.603  1.00 31.02           N
ATOM   4090  CA  GLU A 288      20.201  33.265   4.867  1.00 30.78           C
ATOM   4091  C   GLU A 288      19.166  33.322   3.755  1.00 27.78           C
ATOM   4092  O   GLU A 288      17.979  33.560   4.044  1.00 25.42           O
ATOM   4093  CB  GLU A 288      20.796  34.653   5.146  1.00 46.89           C
ATOM   4094  CG  GLU A 288      21.714  35.286   4.185  1.00 50.86           C
ATOM   4095  CD  GLU A 288      22.436  36.485   4.859  1.00 55.01           C
ATOM   4096  OE1 GLU A 288      23.330  36.257   5.706  1.00 51.57           O
ATOM   4097  OE2 GLU A 288      22.066  37.654   4.591  1.00 49.46           O1-
ATOM   4098  H   GLU A 288      22.017  32.583   4.376  1.00 37.21           H
ATOM   4099  HA  GLU A 288      19.733  32.994   5.672  1.00 36.93           H
ATOM   4100  HB2 GLU A 288      20.054  35.268   5.258  1.00 56.26           H
ATOM   4101  HB3 GLU A 288      21.279  34.596   5.986  1.00 56.26           H
ATOM   4102  HG2 GLU A 288      22.382  34.642   3.901  1.00 61.03           H
ATOM   4103  HG3 GLU A 288      21.211  35.616   3.424  1.00 61.03           H
ATOM   4104  N   ASN A 289      19.573  33.117   2.496  1.00 22.07           N
ATOM   4105  CA  ASN A 289      18.599  33.028   1.402  1.00 30.74           C
ATOM   4106  C   ASN A 289      17.725  31.782   1.522  1.00 24.70           C
ATOM   4107  O   ASN A 289      16.545  31.845   1.218  1.00 24.97           O
ATOM   4108  CB  ASN A 289      19.278  33.000   0.028  1.00 38.49           C
ATOM   4109  CG  ASN A 289      19.617  34.390  -0.492  1.00 51.65           C
ATOM   4110  OD1 ASN A 289      18.793  35.075  -1.104  1.00 49.96           O
ATOM   4111  ND2 ASN A 289      20.843  34.795  -0.264  1.00 35.12           N
ATOM   4112  H   ASN A 289      20.393  33.027   2.252  1.00 26.48           H
ATOM   4113  HA  ASN A 289      18.019  33.805   1.434  1.00 36.88           H
ATOM   4114  HB2 ASN A 289      20.104  32.495   0.094  1.00 46.18           H
ATOM   4115  HB3 ASN A 289      18.682  32.578  -0.610  1.00 46.18           H
ATOM   4116 HD21 ASN A 289      21.096  35.571  -0.533  1.00 42.14           H
ATOM   4117 HD22 ASN A 289      21.393  34.284   0.154  1.00 42.14           H
ATOM   4118  N   THR A 290      18.290  30.652   1.969  1.00 25.23           N
ATOM   4119  CA  THR A 290      17.495  29.434   2.079  1.00 27.91           C
ATOM   4120  C   THR A 290      16.491  29.589   3.195  1.00 25.10           C
ATOM   4121  O   THR A 290      15.321  29.256   3.044  1.00 20.48           O
ATOM   4122  CB  THR A 290      18.384  28.205   2.329  1.00 24.00           C
ATOM   4123  OG1 THR A 290      19.231  27.984   1.214  1.00 22.78           O
ATOM   4124  CG2 THR A 290      17.525  26.902   2.582  1.00 24.14           C
ATOM   4125  H   THR A 290      19.112  30.570   2.208  1.00 30.28           H
ATOM   4126  HA  THR A 290      17.009  29.293   1.251  1.00 33.49           H
ATOM   4127  HB  THR A 290      18.930  28.363   3.115  1.00 28.79           H
ATOM   4128  HG1 THR A 290      19.721  28.654   1.088  1.00 27.33           H
ATOM   4129 HG21 THR A 290      18.111  26.144   2.737  1.00 28.96           H
ATOM   4130 HG22 THR A 290      16.958  27.026   3.359  1.00 28.96           H
ATOM   4131 HG23 THR A 290      16.967  26.718   1.810  1.00 28.96           H
ATOM   4132  N   ALA A 291      16.925  30.166   4.305  1.00 28.33           N
ATOM   4133  CA  ALA A 291      16.010  30.436   5.388  1.00 22.35           C
ATOM   4134  C   ALA A 291      14.904  31.382   4.958  1.00 24.50           C
ATOM   4135  O   ALA A 291      13.733  31.158   5.274  1.00 25.16           O
ATOM   4136  CB  ALA A 291      16.794  30.989   6.563  1.00 28.33           C
ATOM   4137  H   ALA A 291      17.737  30.407   4.452  1.00 33.99           H
ATOM   4138  HA  ALA A 291      15.598  29.603   5.668  1.00 26.81           H
ATOM   4139  HB1 ALA A 291      16.183  31.172   7.293  1.00 33.99           H
ATOM   4140  HB2 ALA A 291      17.453  30.332   6.839  1.00 33.99           H
ATOM   4141  HB3 ALA A 291      17.237  31.807   6.289  1.00 33.99           H
ATOM   4142  N   VAL A 292      15.242  32.427   4.196  1.00 21.44           N
ATOM   4143  CA  VAL A 292      14.215  33.343   3.734  1.00 24.01           C
ATOM   4144  C   VAL A 292      13.208  32.612   2.846  1.00 23.04           C
ATOM   4145  O   VAL A 292      11.994  32.794   2.986  1.00 23.81           O
ATOM   4146  CB  VAL A 292      14.842  34.560   3.016  1.00 27.91           C
ATOM   4147  CG1 VAL A 292      13.842  35.222   2.103  1.00 37.15           C
ATOM   4148  CG2 VAL A 292      15.309  35.539   4.029  1.00 33.95           C
ATOM   4149  H   VAL A 292      16.041  32.619   3.941  1.00 25.72           H
ATOM   4150  HA  VAL A 292      13.733  33.678   4.506  1.00 28.80           H
ATOM   4151  HB  VAL A 292      15.603  34.272   2.488  1.00 33.49           H
ATOM   4152 HG11 VAL A 292      14.265  35.980   1.668  1.00 44.57           H
ATOM   4153 HG12 VAL A 292      13.549  34.580   1.437  1.00 44.57           H
ATOM   4154 HG13 VAL A 292      13.085  35.522   2.629  1.00 44.57           H
ATOM   4155 HG21 VAL A 292      15.702  36.301   3.574  1.00 40.73           H
ATOM   4156 HG22 VAL A 292      14.552  35.827   4.563  1.00 40.73           H
ATOM   4157 HG23 VAL A 292      15.972  35.115   4.596  1.00 40.73           H
ATOM   4158  N   ASP A 293      13.700  31.772   1.943  1.00 23.70           N
ATOM   4159  CA  ASP A 293      12.823  30.966   1.088  1.00 25.98           C
ATOM   4160  C   ASP A 293      11.845  30.143   1.890  1.00 24.97           C
ATOM   4161  O   ASP A 293      10.663  30.078   1.549  1.00 30.23           O
ATOM   4162  CB  ASP A 293      13.634  30.011   0.224  1.00 27.14           C
ATOM   4163  CG  ASP A 293      14.277  30.685  -0.978  1.00 36.03           C
ATOM   4164  OD1 ASP A 293      15.084  30.013  -1.652  1.00 34.37           O
ATOM   4165  OD2 ASP A 293      13.976  31.868  -1.221  1.00 34.42           O1-
ATOM   4166  H   ASP A 293      14.539  31.647   1.802  1.00 28.44           H
ATOM   4167  HA  ASP A 293      12.319  31.553   0.503  1.00 31.17           H
ATOM   4168  HB2 ASP A 293      14.341  29.623   0.763  1.00 32.56           H
ATOM   4169  HB3 ASP A 293      13.048  29.311  -0.105  1.00 32.56           H
ATOM   4170  N   LEU A 294      12.331  29.489   2.940  1.00 24.98           N
ATOM   4171  CA  LEU A 294      11.488  28.603   3.735  1.00 22.01           C
ATOM   4172  C   LEU A 294      10.391  29.400   4.444  1.00 28.39           C
ATOM   4173  O   LEU A 294       9.217  29.020   4.403  1.00 30.20           O
ATOM   4174  CB  LEU A 294      12.384  27.827   4.700  1.00 23.05           C
ATOM   4175  CG  LEU A 294      13.382  26.829   4.146  1.00 24.23           C
ATOM   4176  CD1 LEU A 294      14.222  26.131   5.217  1.00 28.84           C
ATOM   4177  CD2 LEU A 294      12.650  25.789   3.407  1.00 22.74           C
ATOM   4178  H   LEU A 294      13.144  29.542   3.214  1.00 29.97           H
ATOM   4179  HA  LEU A 294      11.059  27.963   3.145  1.00 26.41           H
ATOM   4180  HB2 LEU A 294      12.893  28.474   5.212  1.00 27.65           H
ATOM   4181  HB3 LEU A 294      11.806  27.335   5.305  1.00 27.65           H
ATOM   4182  HG  LEU A 294      13.982  27.279   3.530  1.00 29.07           H
ATOM   4183 HD11 LEU A 294      14.832  25.513   4.786  1.00 34.60           H
ATOM   4184 HD12 LEU A 294      14.722  26.800   5.711  1.00 34.60           H
ATOM   4185 HD13 LEU A 294      13.631  25.650   5.817  1.00 34.60           H
ATOM   4186 HD21 LEU A 294      13.285  25.149   3.051  1.00 27.28           H
ATOM   4187 HD22 LEU A 294      12.036  25.345   4.012  1.00 27.28           H
ATOM   4188 HD23 LEU A 294      12.157  26.205   2.682  1.00 27.28           H
ATOM   4189  N   PHE A 295      10.726  30.589   4.956  1.00 29.63           N
ATOM   4190  CA  PHE A 295       9.706  31.494   5.494  1.00 26.31           C
ATOM   4191  C   PHE A 295       8.674  31.884   4.455  1.00 27.48           C
ATOM   4192  O   PHE A 295       7.468  31.837   4.714  1.00 34.34           O
ATOM   4193  CB  PHE A 295      10.357  32.762   6.061  1.00 33.77           C
ATOM   4194  CG  PHE A 295      10.723  32.609   7.449  1.00 25.91           C
ATOM   4195  CD1 PHE A 295      12.039  32.525   7.805  1.00 31.17           C
ATOM   4196  CD2 PHE A 295       9.733  32.438   8.409  1.00 32.15           C
ATOM   4197  CE1 PHE A 295      12.409  32.305   9.142  1.00 36.43           C
ATOM   4198  CE2 PHE A 295      10.058  32.213   9.713  1.00 34.05           C
ATOM   4199  CZ  PHE A 295      11.420  32.156  10.097  1.00 40.35           C
ATOM   4200  H   PHE A 295      11.530  30.893   5.003  1.00 35.56           H
ATOM   4201  HA  PHE A 295       9.243  31.047   6.220  1.00 31.57           H
ATOM   4202  HB2 PHE A 295      11.162  32.960   5.556  1.00 40.51           H
ATOM   4203  HB3 PHE A 295       9.730  33.499   5.993  1.00 40.51           H
ATOM   4204  HD1 PHE A 295      12.698  32.621   7.156  1.00 37.39           H
ATOM   4205  HD2 PHE A 295       8.839  32.470   8.157  1.00 38.57           H
ATOM   4206  HE1 PHE A 295      13.306  32.269   9.383  1.00 43.71           H
ATOM   4207  HE2 PHE A 295       9.388  32.123  10.352  1.00 40.85           H
ATOM   4208  HZ  PHE A 295      11.649  32.022  10.988  1.00 48.42           H
ATOM   4209  N   GLY A 296       9.126  32.284   3.279  1.00 31.37           N
ATOM   4210  CA  GLY A 296       8.199  32.792   2.293  1.00 37.59           C
ATOM   4211  C   GLY A 296       7.345  31.684   1.705  1.00 43.51           C
ATOM   4212  O   GLY A 296       6.132  31.835   1.543  1.00 40.97           O
ATOM   4213  H   GLY A 296       9.949  32.272   3.032  1.00 37.64           H
ATOM   4214  HA2 GLY A 296       7.615  33.449   2.702  1.00 45.10           H
ATOM   4215  HA3 GLY A 296       8.690  33.219   1.574  1.00 45.10           H
ATOM   4216  N   ALA A 297       7.963  30.557   1.397  1.00 29.50           N
ATOM   4217  CA  ALA A 297       7.247  29.482   0.738  1.00 31.52           C
ATOM   4218  C   ALA A 297       6.354  28.739   1.691  1.00 31.49           C
ATOM   4219  O   ALA A 297       5.372  28.130   1.263  1.00 34.17           O
ATOM   4220  CB  ALA A 297       8.217  28.501   0.128  1.00 26.66           C
ATOM   4221  H   ALA A 297       8.791  30.390   1.558  1.00 35.40           H
ATOM   4222  HA  ALA A 297       6.697  29.850   0.028  1.00 37.82           H
ATOM   4223  HB1 ALA A 297       7.718  27.792  -0.307  1.00 31.99           H
ATOM   4224  HB2 ALA A 297       8.768  28.965  -0.522  1.00 31.99           H
ATOM   4225  HB3 ALA A 297       8.775  28.130   0.830  1.00 31.99           H
ATOM   4226  N   GLY A 298       6.703  28.737   2.959  1.00 28.55           N
ATOM   4227  CA  GLY A 298       6.060  27.868   3.916  1.00 31.19           C
ATOM   4228  C   GLY A 298       5.061  28.543   4.818  1.00 35.69           C
ATOM   4229  O   GLY A 298       4.364  27.864   5.587  1.00 31.66           O
ATOM   4230  H   GLY A 298       7.318  29.236   3.294  1.00 34.25           H
ATOM   4231  HA2 GLY A 298       5.601  27.159   3.439  1.00 37.42           H
ATOM   4232  HA3 GLY A 298       6.740  27.460   4.476  1.00 37.42           H
ATOM   4233  N   THR A 299       4.969  29.876   4.749  1.00 31.33           N
ATOM   4234  CA  THR A 299       3.997  30.579   5.567  1.00 26.85           C
ATOM   4235  C   THR A 299       2.705  30.777   4.819  1.00 29.13           C
ATOM   4236  O   THR A 299       1.645  30.330   5.280  1.00 27.78           O
ATOM   4237  CB  THR A 299       4.561  31.915   6.045  1.00 30.75           C
ATOM   4238  OG1 THR A 299       5.669  31.611   6.902  1.00 34.72           O
ATOM   4239  CG2 THR A 299       3.490  32.654   6.838  1.00 36.84           C
ATOM   4240  H   THR A 299       5.450  30.381   4.245  1.00 37.59           H
ATOM   4241  HA  THR A 299       3.805  30.042   6.351  1.00 32.21           H
ATOM   4242  HB  THR A 299       4.846  32.458   5.293  1.00 36.90           H
ATOM   4243  HG1 THR A 299       6.251  31.180   6.477  1.00 41.66           H
ATOM   4244 HG21 THR A 299       3.836  33.506   7.148  1.00 44.20           H
ATOM   4245 HG22 THR A 299       2.714  32.814   6.278  1.00 44.20           H
ATOM   4246 HG23 THR A 299       3.222  32.124   7.605  1.00 44.20           H
ATOM   4247  N   GLU A 300       2.776  31.424   3.649  1.00 29.64           N
ATOM   4248  CA  GLU A 300       1.559  31.932   3.043  1.00 31.72           C
ATOM   4249  C   GLU A 300       0.786  30.842   2.342  1.00 26.64           C
ATOM   4250  O   GLU A 300      -0.455  30.888   2.322  1.00 28.63           O
ATOM   4251  CB  GLU A 300       1.835  33.045   2.020  1.00 39.97           C
ATOM   4252  CG  GLU A 300       0.539  33.766   1.601  1.00 37.27           C
ATOM   4253  CD  GLU A 300      -0.147  34.391   2.803  1.00 48.45           C
ATOM   4254  OE1 GLU A 300      -1.392  34.219   2.999  1.00 52.44           O
ATOM   4255  OE2 GLU A 300       0.589  35.037   3.587  1.00 51.80           O1-
ATOM   4256  H   GLU A 300       3.497  31.574   3.204  1.00 35.56           H
ATOM   4257  HA  GLU A 300       0.992  32.300   3.738  1.00 38.06           H
ATOM   4258  HB2 GLU A 300       2.433  33.700   2.413  1.00 47.95           H
ATOM   4259  HB3 GLU A 300       2.237  32.658   1.226  1.00 47.95           H
ATOM   4260  HG2 GLU A 300       0.752  34.471   0.970  1.00 44.72           H
ATOM   4261  HG3 GLU A 300      -0.070  33.126   1.200  1.00 44.72           H
ATOM   4262  N   THR A 301       1.488  29.870   1.758  1.00 26.19           N
ATOM   4263  CA  THR A 301       0.787  28.759   1.102  1.00 24.23           C
ATOM   4264  C   THR A 301      -0.049  28.020   2.123  1.00 19.67           C
ATOM   4265  O   THR A 301      -1.247  27.794   1.930  1.00 21.01           O
ATOM   4266  CB  THR A 301       1.797  27.804   0.473  1.00 23.92           C
ATOM   4267  OG1 THR A 301       2.814  27.563   1.435  1.00 30.77           O
ATOM   4268  CG2 THR A 301       2.383  28.347  -0.761  1.00 29.46           C
ATOM   4269  H   THR A 301       2.346  29.828   1.726  1.00 31.43           H
ATOM   4270  HA  THR A 301       0.203  29.102   0.407  1.00 29.08           H
ATOM   4271  HB  THR A 301       1.356  26.967   0.258  1.00 28.70           H
ATOM   4272  HG1 THR A 301       3.390  27.039   1.120  1.00 36.91           H
ATOM   4273 HG21 THR A 301       3.019  27.716  -1.132  1.00 35.35           H
ATOM   4274 HG22 THR A 301       1.685  28.513  -1.414  1.00 35.35           H
ATOM   4275 HG23 THR A 301       2.841  29.181  -0.571  1.00 35.35           H
ATOM   4276  N   THR A 302       0.572  27.692   3.273  1.00 20.64           N
ATOM   4277  CA  THR A 302      -0.126  26.979   4.328  1.00 22.88           C
ATOM   4278  C   THR A 302      -1.260  27.812   4.900  1.00 23.52           C
ATOM   4279  O   THR A 302      -2.354  27.312   5.148  1.00 20.65           O
ATOM   4280  CB  THR A 302       0.876  26.608   5.425  1.00 28.06           C
ATOM   4281  OG1 THR A 302       1.920  25.827   4.838  1.00 31.55           O
ATOM   4282  CG2 THR A 302       0.204  25.790   6.548  1.00 24.51           C
ATOM   4283  H   THR A 302       1.393  27.874   3.453  1.00 24.76           H
ATOM   4284  HA  THR A 302      -0.501  26.159   3.968  1.00 27.46           H
ATOM   4285  HB  THR A 302       1.251  27.415   5.811  1.00 33.67           H
ATOM   4286  HG1 THR A 302       2.482  25.612   5.423  1.00 37.85           H
ATOM   4287 HG21 THR A 302       0.856  25.567   7.230  1.00 29.40           H
ATOM   4288 HG22 THR A 302      -0.511  26.306   6.951  1.00 29.40           H
ATOM   4289 HG23 THR A 302      -0.165  24.970   6.184  1.00 29.40           H
ATOM   4290  N   SER A 303      -0.985  29.077   5.177  1.00 20.94           N
ATOM   4291  CA  SER A 303      -1.972  29.965   5.739  1.00 23.35           C
ATOM   4292  C   SER A 303      -3.175  30.100   4.822  1.00 20.41           C
ATOM   4293  O   SER A 303      -4.326  30.037   5.264  1.00 24.17           O
ATOM   4294  CB  SER A 303      -1.291  31.322   5.983  1.00 23.25           C
ATOM   4295  OG  SER A 303      -2.216  32.337   6.209  1.00 34.82           O
ATOM   4296  H   SER A 303      -0.219  29.445   5.044  1.00 25.12           H
ATOM   4297  HA  SER A 303      -2.274  29.615   6.592  1.00 28.02           H
ATOM   4298  HB2 SER A 303      -0.715  31.247   6.760  1.00 27.89           H
ATOM   4299  HB3 SER A 303      -0.762  31.551   5.203  1.00 27.89           H
ATOM   4300  HG  SER A 303      -2.681  32.156   6.885  1.00 41.78           H
ATOM   4301  N   THR A 304      -2.925  30.305   3.534  1.00 19.02           N
ATOM   4302  CA  THR A 304      -4.007  30.459   2.585  1.00 20.52           C
ATOM   4303  C   THR A 304      -4.834  29.183   2.469  1.00 17.73           C
ATOM   4304  O   THR A 304      -6.075  29.239   2.407  1.00 19.10           O
ATOM   4305  CB  THR A 304      -3.465  30.867   1.219  1.00 25.91           C
ATOM   4306  OG1 THR A 304      -2.810  32.140   1.341  1.00 24.17           O
ATOM   4307  CG2 THR A 304      -4.570  30.979   0.244  1.00 25.92           C
ATOM   4308  H   THR A 304      -2.139  30.357   3.189  1.00 22.82           H
ATOM   4309  HA  THR A 304      -4.595  31.166   2.894  1.00 24.62           H
ATOM   4310  HB  THR A 304      -2.834  30.201   0.903  1.00 31.09           H
ATOM   4311  HG1 THR A 304      -2.177  32.086   1.890  1.00 29.00           H
ATOM   4312 HG21 THR A 304      -4.222  31.238  -0.624  1.00 31.10           H
ATOM   4313 HG22 THR A 304      -5.025  30.126   0.159  1.00 31.10           H
ATOM   4314 HG23 THR A 304      -5.207  31.647   0.540  1.00 31.10           H
ATOM   4315  N   THR A 305      -4.175  28.025   2.485  1.00 20.92           N
ATOM   4316  CA  THR A 305      -4.918  26.770   2.393  1.00 22.82           C
ATOM   4317  C   THR A 305      -5.796  26.579   3.642  1.00 17.12           C
ATOM   4318  O   THR A 305      -6.947  26.155   3.539  1.00 19.59           O
ATOM   4319  CB  THR A 305      -3.943  25.621   2.192  1.00 19.85           C
ATOM   4320  OG1 THR A 305      -3.241  25.774   0.933  1.00 21.64           O
ATOM   4321  CG2 THR A 305      -4.685  24.279   2.143  1.00 18.74           C
ATOM   4322  H   THR A 305      -3.322  27.939   2.546  1.00 25.10           H
ATOM   4323  HA  THR A 305      -5.502  26.806   1.620  1.00 27.38           H
ATOM   4324  HB  THR A 305      -3.305  25.598   2.923  1.00 23.82           H
ATOM   4325  HG1 THR A 305      -2.813  26.497   0.929  1.00 25.96           H
ATOM   4326 HG21 THR A 305      -4.053  23.555   2.014  1.00 22.49           H
ATOM   4327 HG22 THR A 305      -5.165  24.135   2.973  1.00 22.49           H
ATOM   4328 HG23 THR A 305      -5.319  24.279   1.408  1.00 22.49           H
ATOM   4329  N   LEU A 306      -5.248  26.849   4.826  1.00 20.87           N
ATOM   4330  CA  LEU A 306      -6.029  26.772   6.064  1.00 18.69           C
ATOM   4331  C   LEU A 306      -7.236  27.700   6.029  1.00 23.17           C
ATOM   4332  O   LEU A 306      -8.358  27.311   6.380  1.00 23.00           O
ATOM   4333  CB  LEU A 306      -5.133  27.116   7.239  1.00 19.61           C
ATOM   4334  CG  LEU A 306      -4.038  26.161   7.683  1.00 23.43           C
ATOM   4335  CD1 LEU A 306      -3.134  26.829   8.647  1.00 23.63           C
ATOM   4336  CD2 LEU A 306      -4.655  24.905   8.286  1.00 21.92           C
ATOM   4337  H   LEU A 306      -4.427  27.080   4.941  1.00 25.04           H
ATOM   4338  HA  LEU A 306      -6.349  25.864   6.183  1.00 22.42           H
ATOM   4339  HB2 LEU A 306      -4.694  27.955   7.032  1.00 23.52           H
ATOM   4340  HB3 LEU A 306      -5.707  27.249   8.010  1.00 23.52           H
ATOM   4341  HG  LEU A 306      -3.514  25.899   6.910  1.00 28.12           H
ATOM   4342 HD11 LEU A 306      -2.443  26.204   8.917  1.00 28.35           H
ATOM   4343 HD12 LEU A 306      -2.732  27.602   8.219  1.00 28.35           H
ATOM   4344 HD13 LEU A 306      -3.648  27.109   9.420  1.00 28.35           H
ATOM   4345 HD21 LEU A 306      -3.944  24.307   8.563  1.00 26.30           H
ATOM   4346 HD22 LEU A 306      -5.196  25.156   9.051  1.00 26.30           H
ATOM   4347 HD23 LEU A 306      -5.209  24.474   7.616  1.00 26.30           H
ATOM   4348  N   ARG A 307      -7.034  28.933   5.588  1.00 24.24           N
ATOM   4349  CA  ARG A 307      -8.152  29.885   5.518  1.00 23.21           C
ATOM   4350  C   ARG A 307      -9.208  29.454   4.512  1.00 21.42           C
ATOM   4351  O   ARG A 307     -10.410  29.606   4.754  1.00 23.94           O
ATOM   4352  CB  ARG A 307      -7.594  31.275   5.180  1.00 27.31           C
ATOM   4353  CG  ARG A 307      -8.528  32.458   5.535  1.00 28.50           C
ATOM   4354  CD  ARG A 307      -7.797  33.814   5.460  1.00 34.85           C
ATOM   4355  NE  ARG A 307      -7.369  34.210   4.101  1.00 29.71           N
ATOM   4356  CZ  ARG A 307      -6.130  34.181   3.622  1.00 32.52           C
ATOM   4357  NH1 ARG A 307      -5.896  34.609   2.375  1.00 43.66           N
ATOM   4358  NH2 ARG A 307      -5.118  33.720   4.335  1.00 31.27           N1+
ATOM   4359  H   ARG A 307      -6.277  29.247   5.327  1.00 29.08           H
ATOM   4360  HA  ARG A 307      -8.575  29.937   6.390  1.00 27.84           H
ATOM   4361  HB2 ARG A 307      -6.764  31.401   5.666  1.00 32.77           H
ATOM   4362  HB3 ARG A 307      -7.421  31.315   4.227  1.00 32.77           H
ATOM   4363  HG2 ARG A 307      -9.268  32.478   4.909  1.00 34.20           H
ATOM   4364  HG3 ARG A 307      -8.858  32.342   6.440  1.00 34.20           H
ATOM   4365  HD2 ARG A 307      -8.392  34.504   5.793  1.00 41.81           H
ATOM   4366  HD3 ARG A 307      -7.004  33.770   6.017  1.00 41.81           H
ATOM   4367  HE  ARG A 307      -7.983  34.487   3.567  1.00 35.65           H
ATOM   4368 HH11 ARG A 307      -6.545  34.901   1.892  1.00 52.39           H
ATOM   4369 HH12 ARG A 307      -5.100  34.574   2.051  1.00 52.39           H
ATOM   4370 HH21 ARG A 307      -5.248  33.448   5.140  1.00 37.51           H
ATOM   4371 HH22 ARG A 307      -4.327  33.704   3.998  1.00 37.51           H
ATOM   4372  N   TYR A 308      -8.795  28.936   3.362  1.00 19.51           N
ATOM   4373  CA  TYR A 308      -9.763  28.417   2.403  1.00 25.12           C
ATOM   4374  C   TYR A 308     -10.505  27.194   2.960  1.00 22.84           C
ATOM   4375  O   TYR A 308     -11.715  27.046   2.754  1.00 20.32           O
ATOM   4376  CB  TYR A 308      -9.046  28.075   1.089  1.00 22.82           C
ATOM   4377  CG  TYR A 308      -9.702  28.583  -0.164  1.00 21.61           C
ATOM   4378  CD1 TYR A 308      -8.952  29.087  -1.206  1.00 27.74           C
ATOM   4379  CD2 TYR A 308     -11.063  28.528  -0.312  1.00 25.14           C
ATOM   4380  CE1 TYR A 308      -9.564  29.548  -2.377  1.00 26.49           C
ATOM   4381  CE2 TYR A 308     -11.680  28.961  -1.449  1.00 28.55           C
ATOM   4382  CZ  TYR A 308     -10.940  29.475  -2.481  1.00 29.89           C
ATOM   4383  OH  TYR A 308     -11.603  29.915  -3.618  1.00 38.18           O
ATOM   4384  H   TYR A 308      -7.974  28.874   3.115  1.00 23.40           H
ATOM   4385  HA  TYR A 308     -10.420  29.105   2.214  1.00 30.14           H
ATOM   4386  HB2 TYR A 308      -8.152  28.451   1.122  1.00 27.38           H
ATOM   4387  HB3 TYR A 308      -8.987  27.110   1.015  1.00 27.38           H
ATOM   4388  HD1 TYR A 308      -8.027  29.131  -1.125  1.00 33.29           H
ATOM   4389  HD2 TYR A 308     -11.580  28.181   0.379  1.00 30.16           H
ATOM   4390  HE1 TYR A 308      -9.053  29.892  -3.074  1.00 31.78           H
ATOM   4391  HE2 TYR A 308     -12.606  28.918  -1.519  1.00 34.25           H
ATOM   4392  HH  TYR A 308     -12.430  29.805  -3.528  1.00 45.81           H
ATOM   4393  N   ALA A 309      -9.789  26.322   3.675  1.00 22.36           N
ATOM   4394  CA  ALA A 309     -10.399  25.149   4.283  1.00 25.24           C
ATOM   4395  C   ALA A 309     -11.528  25.554   5.213  1.00 22.20           C
ATOM   4396  O   ALA A 309     -12.636  25.034   5.111  1.00 22.32           O
ATOM   4397  CB  ALA A 309      -9.372  24.361   5.087  1.00 17.53           C
ATOM   4398  H   ALA A 309      -8.944  26.393   3.822  1.00 26.83           H
ATOM   4399  HA  ALA A 309     -10.759  24.573   3.591  1.00 30.28           H
ATOM   4400  HB1 ALA A 309      -9.805  23.587   5.480  1.00 21.03           H
ATOM   4401  HB2 ALA A 309      -8.658  24.077   4.495  1.00 21.03           H
ATOM   4402  HB3 ALA A 309      -9.015  24.931   5.787  1.00 21.03           H
ATOM   4403  N   LEU A 310     -11.264  26.491   6.133  1.00 24.94           N
ATOM   4404  CA  LEU A 310     -12.333  26.859   7.050  1.00 23.22           C
ATOM   4405  C   LEU A 310     -13.513  27.416   6.273  1.00 23.46           C
ATOM   4406  O   LEU A 310     -14.677  27.104   6.583  1.00 23.11           O
ATOM   4407  CB  LEU A 310     -11.861  27.853   8.113  1.00 22.24           C
ATOM   4408  CG  LEU A 310     -10.764  27.461   9.090  1.00 24.88           C
ATOM   4409  CD1 LEU A 310     -10.628  28.493  10.223  1.00 26.24           C
ATOM   4410  CD2 LEU A 310     -10.953  26.033   9.654  1.00 27.59           C
ATOM   4411  H   LEU A 310     -10.517  26.904   6.239  1.00 29.92           H
ATOM   4412  HA  LEU A 310     -12.635  26.060   7.510  1.00 27.86           H
ATOM   4413  HB2 LEU A 310     -11.547  28.645   7.650  1.00 26.68           H
ATOM   4414  HB3 LEU A 310     -12.633  28.093   8.649  1.00 26.68           H
ATOM   4415  HG  LEU A 310      -9.923  27.462   8.606  1.00 29.86           H
ATOM   4416 HD11 LEU A 310      -9.921  28.209  10.824  1.00 31.48           H
ATOM   4417 HD12 LEU A 310     -10.410  29.356   9.839  1.00 31.48           H
ATOM   4418 HD13 LEU A 310     -11.469  28.546  10.703  1.00 31.48           H
ATOM   4419 HD21 LEU A 310     -10.228  25.838  10.268  1.00 33.10           H
ATOM   4420 HD22 LEU A 310     -11.803  25.988  10.120  1.00 33.10           H
ATOM   4421 HD23 LEU A 310     -10.945  25.400   8.919  1.00 33.10           H
ATOM   4422  N   LEU A 311     -13.240  28.164   5.202  1.00 22.58           N
ATOM   4423  CA  LEU A 311     -14.349  28.732   4.445  1.00 22.53           C
ATOM   4424  C   LEU A 311     -15.176  27.623   3.814  1.00 27.52           C
ATOM   4425  O   LEU A 311     -16.409  27.652   3.861  1.00 24.02           O
ATOM   4426  CB  LEU A 311     -13.855  29.692   3.384  1.00 23.18           C
ATOM   4427  CG  LEU A 311     -14.924  30.184   2.424  1.00 32.00           C
ATOM   4428  CD1 LEU A 311     -16.020  30.852   3.200  1.00 30.75           C
ATOM   4429  CD2 LEU A 311     -14.313  31.153   1.409  1.00 33.20           C
ATOM   4430  H   LEU A 311     -12.454  28.350   4.904  1.00 27.10           H
ATOM   4431  HA  LEU A 311     -14.924  29.225   5.051  1.00 27.03           H
ATOM   4432  HB2 LEU A 311     -13.476  30.469   3.824  1.00 27.81           H
ATOM   4433  HB3 LEU A 311     -13.171  29.248   2.860  1.00 27.81           H
ATOM   4434  HG  LEU A 311     -15.301  29.430   1.944  1.00 38.39           H
ATOM   4435 HD11 LEU A 311     -16.699  31.164   2.582  1.00 36.90           H
ATOM   4436 HD12 LEU A 311     -16.404  30.212   3.819  1.00 36.90           H
ATOM   4437 HD13 LEU A 311     -15.647  31.603   3.689  1.00 36.90           H
ATOM   4438 HD21 LEU A 311     -15.009  31.457   0.805  1.00 39.84           H
ATOM   4439 HD22 LEU A 311     -13.934  31.910   1.884  1.00 39.84           H
ATOM   4440 HD23 LEU A 311     -13.619  30.693   0.911  1.00 39.84           H
ATOM   4441  N   LEU A 312     -14.511  26.627   3.228  1.00 25.73           N
ATOM   4442  CA  LEU A 312     -15.259  25.530   2.636  1.00 19.62           C
ATOM   4443  C   LEU A 312     -15.975  24.722   3.704  1.00 24.33           C
ATOM   4444  O   LEU A 312     -17.057  24.197   3.458  1.00 23.05           O
ATOM   4445  CB  LEU A 312     -14.312  24.662   1.810  1.00 21.91           C
ATOM   4446  CG  LEU A 312     -13.769  25.364   0.575  1.00 25.86           C
ATOM   4447  CD1 LEU A 312     -12.549  24.629  -0.009  1.00 22.68           C
ATOM   4448  CD2 LEU A 312     -14.857  25.459  -0.427  1.00 30.21           C
ATOM   4449  H   LEU A 312     -13.655  26.567   3.162  1.00 30.86           H
ATOM   4450  HA  LEU A 312     -15.929  25.894   2.036  1.00 23.54           H
ATOM   4451  HB2 LEU A 312     -13.557  24.407   2.364  1.00 26.28           H
ATOM   4452  HB3 LEU A 312     -14.788  23.869   1.517  1.00 26.28           H
ATOM   4453  HG  LEU A 312     -13.496  26.264   0.813  1.00 31.02           H
ATOM   4454 HD11 LEU A 312     -12.236  25.109  -0.792  1.00 27.21           H
ATOM   4455 HD12 LEU A 312     -11.849  24.598   0.662  1.00 27.21           H
ATOM   4456 HD13 LEU A 312     -12.812  23.728  -0.256  1.00 27.21           H
ATOM   4457 HD21 LEU A 312     -14.519  25.906  -1.218  1.00 36.25           H
ATOM   4458 HD22 LEU A 312     -15.156  24.564  -0.653  1.00 36.25           H
ATOM   4459 HD23 LEU A 312     -15.591  25.967  -0.047  1.00 36.25           H
ATOM   4460  N   LEU A 313     -15.411  24.615   4.895  1.00 23.43           N
ATOM   4461  CA  LEU A 313     -16.143  23.931   5.963  1.00 22.77           C
ATOM   4462  C   LEU A 313     -17.385  24.719   6.409  1.00 33.27           C
ATOM   4463  O   LEU A 313     -18.418  24.116   6.721  1.00 27.61           O
ATOM   4464  CB  LEU A 313     -15.215  23.642   7.123  1.00 22.13           C
ATOM   4465  CG  LEU A 313     -14.015  22.697   6.851  1.00 22.69           C
ATOM   4466  CD1 LEU A 313     -13.032  22.686   8.007  1.00 23.59           C
ATOM   4467  CD2 LEU A 313     -14.487  21.342   6.643  1.00 25.70           C
ATOM   4468  H   LEU A 313     -14.636  24.916   5.112  1.00 28.11           H
ATOM   4469  HA  LEU A 313     -16.452  23.077   5.621  1.00 27.32           H
ATOM   4470  HB2 LEU A 313     -14.849  24.485   7.433  1.00 26.55           H
ATOM   4471  HB3 LEU A 313     -15.738  23.241   7.835  1.00 26.55           H
ATOM   4472  HG  LEU A 313     -13.548  22.987   6.051  1.00 27.22           H
ATOM   4473 HD11 LEU A 313     -12.301  22.084   7.794  1.00 28.30           H
ATOM   4474 HD12 LEU A 313     -12.692  23.584   8.141  1.00 28.30           H
ATOM   4475 HD13 LEU A 313     -13.489  22.382   8.807  1.00 28.30           H
ATOM   4476 HD21 LEU A 313     -13.726  20.766   6.475  1.00 30.83           H
ATOM   4477 HD22 LEU A 313     -14.957  21.047   7.439  1.00 30.83           H
ATOM   4478 HD23 LEU A 313     -15.087  21.331   5.881  1.00 30.83           H
ATOM   4479  N   LEU A 314     -17.334  26.053   6.402  1.00 24.95           N
ATOM   4480  CA  LEU A 314     -18.544  26.828   6.686  1.00 23.58           C
ATOM   4481  C   LEU A 314     -19.580  26.606   5.627  1.00 25.51           C
ATOM   4482  O   LEU A 314     -20.766  26.477   5.926  1.00 30.86           O
ATOM   4483  CB  LEU A 314     -18.249  28.331   6.750  1.00 30.34           C
ATOM   4484  CG  LEU A 314     -17.336  28.779   7.863  1.00 28.01           C
ATOM   4485  CD1 LEU A 314     -17.092  30.268   7.737  1.00 33.10           C
ATOM   4486  CD2 LEU A 314     -17.897  28.464   9.238  1.00 36.61           C
ATOM   4487  H   LEU A 314     -16.631  26.523   6.241  1.00 29.93           H
ATOM   4488  HA  LEU A 314     -18.912  26.551   7.540  1.00 28.29           H
ATOM   4489  HB2 LEU A 314     -17.837  28.597   5.913  1.00 36.40           H
ATOM   4490  HB3 LEU A 314     -19.090  28.802   6.858  1.00 36.40           H
ATOM   4491  HG  LEU A 314     -16.483  28.326   7.775  1.00 33.60           H
ATOM   4492 HD11 LEU A 314     -16.505  30.553   8.455  1.00 39.72           H
ATOM   4493 HD12 LEU A 314     -16.678  30.448   6.879  1.00 39.72           H
ATOM   4494 HD13 LEU A 314     -17.941  30.733   7.800  1.00 39.72           H
ATOM   4495 HD21 LEU A 314     -17.271  28.773   9.912  1.00 43.92           H
ATOM   4496 HD22 LEU A 314     -18.748  28.918   9.343  1.00 43.92           H
ATOM   4497 HD23 LEU A 314     -18.021  27.506   9.316  1.00 43.92           H
ATOM   4498  N   LYS A 315     -19.154  26.575   4.381  1.00 23.18           N
ATOM   4499  CA  LYS A 315     -20.073  26.428   3.276  1.00 31.00           C
ATOM   4500  C   LYS A 315     -20.712  25.042   3.205  1.00 34.99           C
ATOM   4501  O   LYS A 315     -21.778  24.902   2.587  1.00 28.87           O
ATOM   4502  CB  LYS A 315     -19.310  26.719   2.001  1.00 25.30           C
ATOM   4503  CG  LYS A 315     -20.113  26.564   0.739  1.00 33.78           C
ATOM   4504  CD  LYS A 315     -21.069  27.727   0.625  1.00 45.45           C
ATOM   4505  CE  LYS A 315     -21.995  27.643  -0.570  1.00 44.27           C
ATOM   4506  NZ  LYS A 315     -22.588  28.999  -0.784  1.00 44.98           N1+
ATOM   4507  H   LYS A 315     -18.329  26.637   4.146  1.00 27.81           H
ATOM   4508  HA  LYS A 315     -20.782  27.085   3.363  1.00 37.19           H
ATOM   4509  HB2 LYS A 315     -18.990  27.634   2.034  1.00 30.35           H
ATOM   4510  HB3 LYS A 315     -18.556  26.112   1.946  1.00 30.35           H
ATOM   4511  HG2 LYS A 315     -19.521  26.569  -0.030  1.00 40.53           H
ATOM   4512  HG3 LYS A 315     -20.625  25.741   0.774  1.00 40.53           H
ATOM   4513  HD2 LYS A 315     -21.617  27.760   1.424  1.00 54.53           H
ATOM   4514  HD3 LYS A 315     -20.555  28.546   0.544  1.00 54.53           H
ATOM   4515  HE2 LYS A 315     -21.495  27.389  -1.361  1.00 53.12           H
ATOM   4516  HE3 LYS A 315     -22.709  27.011  -0.392  1.00 53.12           H
ATOM   4517  HZ1 LYS A 315     -23.140  28.984  -1.482  1.00 53.97           H
ATOM   4518  HZ2 LYS A 315     -23.043  29.250  -0.061  1.00 53.97           H
ATOM   4519  HZ3 LYS A 315     -21.942  29.592  -0.939  1.00 53.97           H
ATOM   4520  N   HIS A 316     -20.097  24.022   3.814  1.00 26.29           N
ATOM   4521  CA  HIS A 316     -20.526  22.621   3.670  1.00 28.77           C
ATOM   4522  C   HIS A 316     -20.651  22.031   5.066  1.00 25.39           C
ATOM   4523  O   HIS A 316     -19.845  21.199   5.489  1.00 27.61           O
ATOM   4524  CB  HIS A 316     -19.550  21.828   2.789  1.00 27.37           C
ATOM   4525  CG  HIS A 316     -19.384  22.386   1.407  1.00 27.91           C
ATOM   4526  ND1 HIS A 316     -20.192  22.011   0.352  1.00 33.23           N
ATOM   4527  CD2 HIS A 316     -18.508  23.295   0.902  1.00 27.45           C
ATOM   4528  CE1 HIS A 316     -19.824  22.671  -0.738  1.00 34.55           C
ATOM   4529  NE2 HIS A 316     -18.797  23.447  -0.435  1.00 28.91           N
ATOM   4530  H   HIS A 316     -19.413  24.117   4.327  1.00 31.54           H
ATOM   4531  HA  HIS A 316     -21.401  22.596   3.251  1.00 34.52           H
ATOM   4532  HB2 HIS A 316     -19.875  20.918   2.704  1.00 32.83           H
ATOM   4533  HB3 HIS A 316     -18.677  21.826   3.213  1.00 32.83           H
ATOM   4534  HD1 HIS A 316     -20.839  21.447   0.397  1.00 39.87           H
ATOM   4535  HD2 HIS A 316     -17.833  23.729   1.372  1.00 32.94           H
ATOM   4536  HE1 HIS A 316     -20.212  22.588  -1.580  1.00 41.46           H
ATOM   4537  N   PRO A 317     -21.659  22.467   5.820  1.00 28.39           N
ATOM   4538  CA  PRO A 317     -21.833  21.980   7.196  1.00 26.81           C
ATOM   4539  C   PRO A 317     -21.994  20.467   7.322  1.00 19.16           C
ATOM   4540  O   PRO A 317     -21.615  19.922   8.365  1.00 22.59           O
ATOM   4541  CB  PRO A 317     -23.104  22.718   7.686  1.00 29.22           C
ATOM   4542  CG  PRO A 317     -23.525  23.634   6.586  1.00 34.53           C
ATOM   4543  CD  PRO A 317     -22.798  23.261   5.336  1.00 29.47           C
ATOM   4544  HA  PRO A 317     -21.080  22.259   7.740  1.00 32.17           H
ATOM   4545  HB2 PRO A 317     -23.802  22.070   7.871  1.00 35.06           H
ATOM   4546  HB3 PRO A 317     -22.894  23.225   8.486  1.00 35.06           H
ATOM   4547  HG2 PRO A 317     -24.481  23.546   6.452  1.00 41.44           H
ATOM   4548  HG3 PRO A 317     -23.308  24.546   6.836  1.00 41.44           H
ATOM   4549  HD2 PRO A 317     -23.366  22.723   4.764  1.00 35.36           H
ATOM   4550  HD3 PRO A 317     -22.484  24.057   4.879  1.00 35.36           H
ATOM   4551  N   GLU A 318     -22.573  19.771   6.325  1.00 24.58           N
ATOM   4552  CA  GLU A 318     -22.652  18.305   6.398  1.00 24.01           C
ATOM   4553  C   GLU A 318     -21.253  17.654   6.366  1.00 28.76           C
ATOM   4554  O   GLU A 318     -21.015  16.624   7.005  1.00 27.58           O
ATOM   4555  CB  GLU A 318     -23.499  17.758   5.254  1.00 33.79           C
ATOM   4556  CG  GLU A 318     -24.962  18.267   5.205  1.00 53.68           C
ATOM   4557  CD  GLU A 318     -25.989  17.160   4.797  1.00 71.13           C
ATOM   4558  OE1 GLU A 318     -26.183  16.178   5.573  1.00 67.85           O
ATOM   4559  OE2 GLU A 318     -26.588  17.282   3.693  1.00 70.04           O1-
ATOM   4560  H   GLU A 318     -22.917  20.115   5.617  1.00 29.49           H
ATOM   4561  HA  GLU A 318     -23.080  18.055   7.232  1.00 28.80           H
ATOM   4562  HB2 GLU A 318     -23.078  18.003   4.415  1.00 40.54           H
ATOM   4563  HB3 GLU A 318     -23.530  16.792   5.330  1.00 40.54           H
ATOM   4564  HG2 GLU A 318     -25.210  18.594   6.084  1.00 64.41           H
ATOM   4565  HG3 GLU A 318     -25.023  18.985   4.556  1.00 64.41           H
ATOM   4566  N   VAL A 319     -20.320  18.222   5.606  1.00 23.14           N
ATOM   4567  CA  VAL A 319     -18.945  17.709   5.592  1.00 22.12           C
ATOM   4568  C   VAL A 319     -18.286  17.932   6.941  1.00 19.56           C
ATOM   4569  O   VAL A 319     -17.692  17.031   7.528  1.00 18.76           O
ATOM   4570  CB  VAL A 319     -18.160  18.419   4.471  1.00 23.55           C
ATOM   4571  CG1 VAL A 319     -16.721  18.049   4.541  1.00 20.04           C
ATOM   4572  CG2 VAL A 319     -18.778  18.077   3.127  1.00 26.42           C
ATOM   4573  H   VAL A 319     -20.452  18.900   5.093  1.00 27.76           H
ATOM   4574  HA  VAL A 319     -18.956  16.757   5.406  1.00 26.53           H
ATOM   4575  HB  VAL A 319     -18.228  19.379   4.597  1.00 28.25           H
ATOM   4576 HG11 VAL A 319     -16.244  18.504   3.830  1.00 24.04           H
ATOM   4577 HG12 VAL A 319     -16.368  18.319   5.403  1.00 24.04           H
ATOM   4578 HG13 VAL A 319     -16.638  17.088   4.434  1.00 24.04           H
ATOM   4579 HG21 VAL A 319     -18.280  18.527   2.427  1.00 31.69           H
ATOM   4580 HG22 VAL A 319     -18.739  17.117   2.997  1.00 31.69           H
ATOM   4581 HG23 VAL A 319     -19.702  18.375   3.120  1.00 31.69           H
ATOM   4582  N   THR A 320     -18.435  19.139   7.474  1.00 21.76           N
ATOM   4583  CA  THR A 320     -17.843  19.443   8.756  1.00 19.13           C
ATOM   4584  C   THR A 320     -18.366  18.514   9.830  1.00 21.35           C
ATOM   4585  O   THR A 320     -17.601  18.062  10.692  1.00 25.43           O
ATOM   4586  CB  THR A 320     -18.132  20.899   9.080  1.00 24.32           C
ATOM   4587  OG1 THR A 320     -17.728  21.675   7.961  1.00 25.57           O
ATOM   4588  CG2 THR A 320     -17.441  21.389  10.359  1.00 24.82           C
ATOM   4589  H   THR A 320     -18.870  19.788   7.115  1.00 26.10           H
ATOM   4590  HA  THR A 320     -16.881  19.330   8.699  1.00 22.95           H
ATOM   4591  HB  THR A 320     -19.088  21.006   9.203  1.00 29.18           H
ATOM   4592  HG1 THR A 320     -17.874  22.489   8.108  1.00 30.68           H
ATOM   4593 HG21 THR A 320     -17.659  22.321  10.517  1.00 29.77           H
ATOM   4594 HG22 THR A 320     -17.738  20.863  11.118  1.00 29.77           H
ATOM   4595 HG23 THR A 320     -16.479  21.301  10.271  1.00 29.77           H
ATOM   4596  N   ALA A 321     -19.669  18.223   9.815  1.00 29.52           N
ATOM   4597  CA  ALA A 321     -20.222  17.344  10.849  1.00 28.36           C
ATOM   4598  C   ALA A 321     -19.580  15.978  10.798  1.00 22.55           C
ATOM   4599  O   ALA A 321     -19.172  15.446  11.824  1.00 28.46           O
ATOM   4600  CB  ALA A 321     -21.733  17.207  10.705  1.00 28.17           C
ATOM   4601  H   ALA A 321     -20.238  18.510   9.237  1.00 35.42           H
ATOM   4602  HA  ALA A 321     -20.038  17.729  11.720  1.00 34.03           H
ATOM   4603  HB1 ALA A 321     -22.065  16.621  11.403  1.00 33.79           H
ATOM   4604  HB2 ALA A 321     -22.139  18.085  10.788  1.00 33.79           H
ATOM   4605  HB3 ALA A 321     -21.934  16.831   9.834  1.00 33.79           H
ATOM   4606  N   LYS A 322     -19.408  15.430   9.606  1.00 28.53           N
ATOM   4607  CA  LYS A 322     -18.778  14.119   9.516  1.00 28.10           C
ATOM   4608  C   LYS A 322     -17.327  14.174   9.954  1.00 23.56           C
ATOM   4609  O   LYS A 322     -16.844  13.242  10.590  1.00 27.27           O
ATOM   4610  CB  LYS A 322     -18.908  13.572   8.084  1.00 27.32           C
ATOM   4611  CG  LYS A 322     -20.333  13.131   7.713  1.00 26.79           C
ATOM   4612  CD  LYS A 322     -20.309  12.639   6.267  1.00 35.44           C
ATOM   4613  CE  LYS A 322     -21.578  11.861   5.888  1.00 36.52           C
ATOM   4614  NZ  LYS A 322     -22.764  12.732   5.765  1.00 41.86           N1+
ATOM   4615  H   LYS A 322     -19.638  15.781   8.855  1.00 34.23           H
ATOM   4616  HA  LYS A 322     -19.243  13.509  10.110  1.00 33.72           H
ATOM   4617  HB2 LYS A 322     -18.640  14.264   7.460  1.00 32.78           H
ATOM   4618  HB3 LYS A 322     -18.326  12.801   7.990  1.00 32.78           H
ATOM   4619  HG2 LYS A 322     -20.616  12.404   8.289  1.00 32.14           H
ATOM   4620  HG3 LYS A 322     -20.941  13.884   7.780  1.00 32.14           H
ATOM   4621  HD2 LYS A 322     -20.236  13.403   5.674  1.00 42.52           H
ATOM   4622  HD3 LYS A 322     -19.548  12.050   6.146  1.00 42.52           H
ATOM   4623  HE2 LYS A 322     -21.437  11.423   5.034  1.00 43.82           H
ATOM   4624  HE3 LYS A 322     -21.760  11.200   6.574  1.00 43.82           H
ATOM   4625  HZ1 LYS A 322     -23.477  12.246   5.545  1.00 50.23           H
ATOM   4626  HZ2 LYS A 322     -22.922  13.142   6.539  1.00 50.23           H
ATOM   4627  HZ3 LYS A 322     -22.627  13.346   5.135  1.00 50.23           H
ATOM   4628  N   VAL A 323     -16.585  15.238   9.594  1.00 24.14           N
ATOM   4629  CA  VAL A 323     -15.219  15.348  10.120  1.00 23.25           C
ATOM   4630  C   VAL A 323     -15.250  15.342  11.642  1.00 25.96           C
ATOM   4631  O   VAL A 323     -14.392  14.720  12.303  1.00 24.57           O
ATOM   4632  CB  VAL A 323     -14.501  16.613   9.595  1.00 19.09           C
ATOM   4633  CG1 VAL A 323     -13.136  16.781  10.211  1.00 20.96           C
ATOM   4634  CG2 VAL A 323     -14.337  16.578   8.092  1.00 19.04           C
ATOM   4635  H   VAL A 323     -16.836  15.876   9.075  1.00 28.96           H
ATOM   4636  HA  VAL A 323     -14.709  14.575   9.830  1.00 27.89           H
ATOM   4637  HB  VAL A 323     -15.031  17.394   9.822  1.00 22.91           H
ATOM   4638 HG11 VAL A 323     -12.726  17.584   9.854  1.00 25.15           H
ATOM   4639 HG12 VAL A 323     -13.232  16.858  11.173  1.00 25.15           H
ATOM   4640 HG13 VAL A 323     -12.594  16.007   9.992  1.00 25.15           H
ATOM   4641 HG21 VAL A 323     -13.885  17.387   7.805  1.00 22.84           H
ATOM   4642 HG22 VAL A 323     -13.810  15.801   7.850  1.00 22.84           H
ATOM   4643 HG23 VAL A 323     -15.214  16.526   7.680  1.00 22.84           H
ATOM   4644  N   GLN A 324     -16.193  16.086  12.227  1.00 26.06           N
ATOM   4645  CA  GLN A 324     -16.201  16.178  13.697  1.00 30.76           C
ATOM   4646  C   GLN A 324     -16.622  14.852  14.327  1.00 28.55           C
ATOM   4647  O   GLN A 324     -16.048  14.442  15.345  1.00 27.51           O
ATOM   4648  CB  GLN A 324     -17.095  17.330  14.147  1.00 30.54           C
ATOM   4649  CG  GLN A 324     -16.319  18.624  14.053  1.00 30.72           C
ATOM   4650  CD  GLN A 324     -17.077  19.808  14.441  1.00 37.33           C
ATOM   4651  OE1 GLN A 324     -18.172  20.055  13.924  1.00 38.88           O
ATOM   4652  NE2 GLN A 324     -16.491  20.596  15.358  1.00 33.28           N
ATOM   4653  H   GLN A 324     -16.811  16.528  11.823  1.00 31.27           H
ATOM   4654  HA  GLN A 324     -15.300  16.372  13.998  1.00 36.91           H
ATOM   4655  HB2 GLN A 324     -17.871  17.390  13.568  1.00 36.64           H
ATOM   4656  HB3 GLN A 324     -17.364  17.195  15.069  1.00 36.64           H
ATOM   4657  HG2 GLN A 324     -15.545  18.565  14.635  1.00 36.86           H
ATOM   4658  HG3 GLN A 324     -16.029  18.746  13.136  1.00 36.86           H
ATOM   4659 HE21 GLN A 324     -15.719  20.387  15.675  1.00 39.92           H
ATOM   4660 HE22 GLN A 324     -16.887  21.310  15.628  1.00 39.92           H
ATOM   4661  N   GLU A 325     -17.515  14.118  13.656  1.00 27.94           N
ATOM   4662  CA  GLU A 325     -17.841  12.757  14.087  1.00 28.52           C
ATOM   4663  C   GLU A 325     -16.615  11.890  14.084  1.00 30.67           C
ATOM   4664  O   GLU A 325     -16.326  11.198  15.062  1.00 29.31           O
ATOM   4665  CB  GLU A 325     -18.876  12.143  13.169  1.00 37.38           C
ATOM   4666  CG  GLU A 325     -20.294  12.447  13.440  1.00 44.24           C
ATOM   4667  CD  GLU A 325     -21.184  11.505  12.617  1.00 49.70           C
ATOM   4668  OE1 GLU A 325     -21.258  10.312  12.988  1.00 39.36           O
ATOM   4669  OE2 GLU A 325     -21.723  11.947  11.567  1.00 48.28           O1-
ATOM   4670  H   GLU A 325     -17.941  14.382  12.957  1.00 33.52           H
ATOM   4671  HA  GLU A 325     -18.201  12.779  14.988  1.00 34.22           H
ATOM   4672  HB2 GLU A 325     -18.690  12.442  12.265  1.00 44.86           H
ATOM   4673  HB3 GLU A 325     -18.779  11.179  13.211  1.00 44.86           H
ATOM   4674  HG2 GLU A 325     -20.483  12.309  14.382  1.00 53.09           H
ATOM   4675  HG3 GLU A 325     -20.487  13.362  13.182  1.00 53.09           H
ATOM   4676  N   GLU A 326     -15.881  11.892  12.971  1.00 24.06           N
ATOM   4677  CA  GLU A 326     -14.699  11.052  12.886  1.00 27.83           C
ATOM   4678  C   GLU A 326     -13.667  11.456  13.934  1.00 25.58           C
ATOM   4679  O   GLU A 326     -13.004  10.595  14.520  1.00 29.06           O
ATOM   4680  CB  GLU A 326     -14.136  11.131  11.463  1.00 28.41           C
ATOM   4681  CG  GLU A 326     -13.348   9.974  11.016  1.00 30.35           C
ATOM   4682  CD  GLU A 326     -12.878  10.161   9.599  1.00 25.46           C
ATOM   4683  OE1 GLU A 326     -12.304  11.257   9.274  1.00 23.26           O
ATOM   4684  OE2 GLU A 326     -13.070   9.210   8.824  1.00 26.61           O1-
ATOM   4685  H   GLU A 326     -16.045  12.361  12.269  1.00 28.87           H
ATOM   4686  HA  GLU A 326     -14.953  10.132  13.057  1.00 33.39           H
ATOM   4687  HB2 GLU A 326     -14.878  11.230  10.846  1.00 34.08           H
ATOM   4688  HB3 GLU A 326     -13.562  11.911  11.404  1.00 34.08           H
ATOM   4689  HG2 GLU A 326     -12.570   9.874  11.586  1.00 36.41           H
ATOM   4690  HG3 GLU A 326     -13.898   9.176  11.053  1.00 36.41           H
ATOM   4691  N   ILE A 327     -13.483  12.759  14.161  1.00 26.13           N
ATOM   4692  CA  ILE A 327     -12.544  13.198  15.203  1.00 26.52           C
ATOM   4693  C   ILE A 327     -12.988  12.640  16.554  1.00 28.25           C
ATOM   4694  O   ILE A 327     -12.194  12.098  17.331  1.00 30.05           O
ATOM   4695  CB  ILE A 327     -12.462  14.744  15.259  1.00 27.81           C
ATOM   4696  CG1 ILE A 327     -11.696  15.344  14.068  1.00 27.16           C
ATOM   4697  CG2 ILE A 327     -11.760  15.219  16.544  1.00 26.50           C
ATOM   4698  CD1 ILE A 327     -11.834  16.864  13.979  1.00 28.04           C
ATOM   4699  H   ILE A 327     -13.878  13.396  13.739  1.00 31.36           H
ATOM   4700  HA  ILE A 327     -11.660  12.852  15.005  1.00 31.82           H
ATOM   4701  HB  ILE A 327     -13.364  15.099  15.254  1.00 33.37           H
ATOM   4702 HG12 ILE A 327     -10.753  15.134  14.160  1.00 32.59           H
ATOM   4703 HG13 ILE A 327     -12.042  14.963  13.246  1.00 32.59           H
ATOM   4704 HG21 ILE A 327     -11.726  16.188  16.545  1.00 31.79           H
ATOM   4705 HG22 ILE A 327     -12.261  14.904  17.312  1.00 31.79           H
ATOM   4706 HG23 ILE A 327     -10.860  14.856  16.565  1.00 31.79           H
ATOM   4707 HD11 ILE A 327     -11.332  17.182  13.212  1.00 33.65           H
ATOM   4708 HD12 ILE A 327     -12.772  17.090  13.878  1.00 33.65           H
ATOM   4709 HD13 ILE A 327     -11.484  17.260  14.792  1.00 33.65           H
ATOM   4710  N   GLU A 328     -14.268  12.793  16.853  1.00 25.42           N
ATOM   4711  CA  GLU A 328     -14.788  12.335  18.127  1.00 35.75           C
ATOM   4712  C   GLU A 328     -14.513  10.852  18.324  1.00 40.18           C
ATOM   4713  O   GLU A 328     -14.005  10.455  19.380  1.00 38.92           O
ATOM   4714  CB  GLU A 328     -16.267  12.658  18.210  1.00 39.85           C
ATOM   4715  CG  GLU A 328     -16.972  12.152  19.447  1.00 52.22           C
ATOM   4716  CD  GLU A 328     -16.687  12.993  20.681  1.00 64.60           C
ATOM   4717  OE1 GLU A 328     -16.815  14.240  20.577  1.00 66.03           O
ATOM   4718  OE2 GLU A 328     -16.344  12.411  21.747  1.00 58.17           O1-
ATOM   4719  H   GLU A 328     -14.853  13.157  16.338  1.00 30.49           H
ATOM   4720  HA  GLU A 328     -14.339  12.816  18.839  1.00 42.89           H
ATOM   4721  HB2 GLU A 328     -16.372  13.622  18.188  1.00 47.81           H
ATOM   4722  HB3 GLU A 328     -16.710  12.267  17.441  1.00 47.81           H
ATOM   4723  HG2 GLU A 328     -17.929  12.165  19.291  1.00 62.66           H
ATOM   4724  HG3 GLU A 328     -16.678  11.246  19.628  1.00 62.66           H
ATOM   4725  N   ARG A 329     -14.758  10.012  17.298  1.00 35.84           N
ATOM   4726  CA  ARG A 329     -14.646   8.588  17.596  1.00 34.76           C
ATOM   4727  C   ARG A 329     -13.247   8.026  17.424  1.00 34.58           C
ATOM   4728  O   ARG A 329     -12.938   7.029  18.084  1.00 39.76           O
ATOM   4729  CB  ARG A 329     -15.699   7.768  16.839  1.00 48.36           C
ATOM   4730  CG  ARG A 329     -15.617   7.598  15.407  1.00 45.01           C
ATOM   4731  CD  ARG A 329     -16.737   6.577  14.903  1.00 36.92           C
ATOM   4732  NE  ARG A 329     -17.085   6.906  13.515  1.00 46.06           N
ATOM   4733  CZ  ARG A 329     -16.236   6.836  12.487  1.00 45.69           C
ATOM   4734  NH1 ARG A 329     -14.989   6.436  12.681  1.00 60.42           N
ATOM   4735  NH2 ARG A 329     -16.626   7.171  11.259  1.00 50.41           N1+
ATOM   4736  H   ARG A 329     -14.971  10.225  16.492  1.00 43.01           H
ATOM   4737  HA  ARG A 329     -14.857   8.483  18.537  1.00 41.71           H
ATOM   4738  HB2 ARG A 329     -15.696   6.875  17.219  1.00 58.02           H
ATOM   4739  HB3 ARG A 329     -16.562   8.175  17.016  1.00 58.02           H
ATOM   4740  HG2 ARG A 329     -15.762   8.453  14.971  1.00 54.01           H
ATOM   4741  HG3 ARG A 329     -14.747   7.240  15.172  1.00 54.01           H
ATOM   4742  HD2 ARG A 329     -16.393   5.671  14.933  1.00 44.30           H
ATOM   4743  HD3 ARG A 329     -17.532   6.663  15.453  1.00 44.30           H
ATOM   4744  HE  ARG A 329     -17.890   7.162  13.353  1.00 55.27           H
ATOM   4745 HH11 ARG A 329     -14.724   6.222  13.470  1.00 72.50           H
ATOM   4746 HH12 ARG A 329     -14.444   6.390  12.017  1.00 72.50           H
ATOM   4747 HH21 ARG A 329     -17.435   7.429  11.120  1.00 60.49           H
ATOM   4748 HH22 ARG A 329     -16.074   7.116  10.602  1.00 60.49           H
ATOM   4749  N   VAL A 330     -12.349   8.691  16.693  1.00 31.61           N
ATOM   4750  CA  VAL A 330     -10.969   8.217  16.591  1.00 30.95           C
ATOM   4751  C   VAL A 330     -10.080   8.872  17.625  1.00 36.50           C
ATOM   4752  O   VAL A 330      -9.162   8.235  18.150  1.00 38.38           O
ATOM   4753  CB  VAL A 330     -10.396   8.439  15.176  1.00 28.39           C
ATOM   4754  CG1 VAL A 330      -8.974   7.937  15.096  1.00 31.71           C
ATOM   4755  CG2 VAL A 330     -11.212   7.771  14.131  1.00 37.89           C
ATOM   4756  H   VAL A 330     -12.512   9.411  16.251  1.00 37.93           H
ATOM   4757  HA  VAL A 330     -10.959   7.263  16.763  1.00 37.14           H
ATOM   4758  HB  VAL A 330     -10.388   9.390  14.985  1.00 34.06           H
ATOM   4759 HG11 VAL A 330      -8.636   8.087  14.200  1.00 38.04           H
ATOM   4760 HG12 VAL A 330      -8.433   8.421  15.739  1.00 38.04           H
ATOM   4761 HG13 VAL A 330      -8.963   6.989  15.301  1.00 38.04           H
ATOM   4762 HG21 VAL A 330     -10.812   7.940  13.263  1.00 45.46           H
ATOM   4763 HG22 VAL A 330     -11.230   6.818  14.307  1.00 45.46           H
ATOM   4764 HG23 VAL A 330     -12.112   8.131  14.156  1.00 45.46           H
ATOM   4765  N   ILE A 331     -10.266  10.164  17.896  1.00 37.43           N
ATOM   4766  CA  ILE A 331      -9.350  10.870  18.764  1.00 30.68           C
ATOM   4767  C   ILE A 331      -9.970  11.239  20.104  1.00 35.50           C
ATOM   4768  O   ILE A 331      -9.232  11.415  21.077  1.00 41.51           O
ATOM   4769  CB  ILE A 331      -8.777  12.131  18.097  1.00 33.02           C
ATOM   4770  CG1 ILE A 331      -8.268  11.834  16.687  1.00 32.52           C
ATOM   4771  CG2 ILE A 331      -7.670  12.651  18.955  1.00 34.91           C
ATOM   4772  CD1 ILE A 331      -7.966  13.086  15.919  1.00 29.40           C
ATOM   4773  H   ILE A 331     -10.910  10.644  17.589  1.00 44.91           H
ATOM   4774  HA  ILE A 331      -8.601  10.282  18.951  1.00 36.81           H
ATOM   4775  HB  ILE A 331      -9.475  12.802  18.043  1.00 39.61           H
ATOM   4776 HG12 ILE A 331      -7.452  11.312  16.747  1.00 39.02           H
ATOM   4777 HG13 ILE A 331      -8.946  11.338  16.202  1.00 39.02           H
ATOM   4778 HG21 ILE A 331      -7.300  13.448  18.544  1.00 41.88           H
ATOM   4779 HG22 ILE A 331      -8.025  12.866  19.832  1.00 41.88           H
ATOM   4780 HG23 ILE A 331      -6.984  11.970  19.033  1.00 41.88           H
ATOM   4781 HD11 ILE A 331      -7.648  12.845  15.035  1.00 35.28           H
ATOM   4782 HD12 ILE A 331      -8.776  13.614  15.847  1.00 35.28           H
ATOM   4783 HD13 ILE A 331      -7.284  13.589  16.392  1.00 35.28           H
ATOM   4784  N   GLY A 332     -11.259  11.445  20.170  1.00 34.54           N
ATOM   4785  CA  GLY A 332     -11.809  12.151  21.347  1.00 45.92           C
ATOM   4786  C   GLY A 332     -11.304  13.587  21.466  1.00 43.82           C
ATOM   4787  O   GLY A 332     -10.612  14.124  20.607  1.00 40.66           O
ATOM   4788  H   GLY A 332     -11.837  11.205  19.580  1.00 41.44           H
ATOM   4789  HA2 GLY A 332     -12.777  12.170  21.288  1.00 55.10           H
ATOM   4790  HA3 GLY A 332     -11.561  11.672  22.154  1.00 55.10           H
ATOM   4791  N   ARG A 333     -11.636  14.199  22.600  1.00 53.10           N
ATOM   4792  CA  ARG A 333     -11.382  15.628  22.791  1.00 54.21           C
ATOM   4793  C   ARG A 333     -10.396  15.889  23.913  1.00 54.17           C
ATOM   4794  O   ARG A 333     -10.155  17.057  24.260  1.00 63.96           O
ATOM   4795  CB  ARG A 333     -12.672  16.420  23.050  1.00 56.26           C
ATOM   4796  CG  ARG A 333     -13.874  15.607  23.512  1.00 67.70           C
ATOM   4797  CD  ARG A 333     -13.668  14.854  24.869  1.00 72.41           C
ATOM   4798  NE  ARG A 333     -13.402  13.414  24.692  1.00 64.73           N
ATOM   4799  CZ  ARG A 333     -14.252  12.534  24.165  1.00 52.24           C
ATOM   4800  NH1 ARG A 333     -15.457  12.915  23.755  1.00 52.53           N
ATOM   4801  NH2 ARG A 333     -13.888  11.259  24.040  1.00 64.36           N1+
ATOM   4802  H   ARG A 333     -12.007  13.812  23.272  1.00 63.71           H
ATOM   4803  HA  ARG A 333     -10.990  15.977  21.976  1.00 65.04           H
ATOM   4804  HB2 ARG A 333     -12.491  17.083  23.735  1.00 67.50           H
ATOM   4805  HB3 ARG A 333     -12.926  16.868  22.227  1.00 67.50           H
ATOM   4806  HG2 ARG A 333     -14.631  16.204  23.619  1.00 81.24           H
ATOM   4807  HG3 ARG A 333     -14.077  14.942  22.835  1.00 81.24           H
ATOM   4808  HD2 ARG A 333     -12.911  15.244  25.333  1.00 86.89           H
ATOM   4809  HD3 ARG A 333     -14.470  14.947  25.406  1.00 86.89           H
ATOM   4810  HE  ARG A 333     -12.636  13.119  24.949  1.00 77.67           H
ATOM   4811 HH11 ARG A 333     -15.696  13.737  23.828  1.00 63.03           H
ATOM   4812 HH12 ARG A 333     -15.998  12.338  23.418  1.00 63.03           H
ATOM   4813 HH21 ARG A 333     -13.111  11.006  24.306  1.00 77.23           H
ATOM   4814 HH22 ARG A 333     -14.436  10.686  23.706  1.00 77.23           H
ATOM   4815  N   ASN A 334      -9.806  14.843  24.477  1.00 48.34           N
ATOM   4816  CA  ASN A 334      -8.718  15.026  25.427  1.00 62.25           C
ATOM   4817  C   ASN A 334      -7.386  15.242  24.705  1.00 68.27           C
ATOM   4818  O   ASN A 334      -6.936  16.391  24.562  1.00 65.14           O
ATOM   4819  CB  ASN A 334      -8.640  13.823  26.361  1.00 63.69           C
ATOM   4820  CG  ASN A 334      -9.922  13.640  27.173  1.00 72.66           C
ATOM   4821  OD1 ASN A 334     -10.717  14.578  27.329  1.00 72.95           O
ATOM   4822  ND2 ASN A 334     -10.131  12.429  27.685  1.00 74.08           N
ATOM   4823  H   ASN A 334     -10.015  14.022  24.328  1.00 58.01           H
ATOM   4824  HA  ASN A 334      -8.899  15.812  25.965  1.00 74.69           H
ATOM   4825  HB2 ASN A 334      -8.498  13.021  25.835  1.00 76.42           H
ATOM   4826  HB3 ASN A 334      -7.905  13.950  26.982  1.00 76.42           H
ATOM   4827 HD21 ASN A 334     -10.838  12.275  28.150  1.00 88.89           H
ATOM   4828 HD22 ASN A 334      -9.559  11.801  27.551  1.00 88.89           H
ATOM   4829  N   ARG A 335      -6.760  14.155  24.239  1.00 53.75           N
ATOM   4830  CA  ARG A 335      -5.426  14.252  23.652  1.00 43.89           C
ATOM   4831  C   ARG A 335      -5.440  15.008  22.318  1.00 49.02           C
ATOM   4832  O   ARG A 335      -6.455  15.143  21.631  1.00 43.75           O
ATOM   4833  CB  ARG A 335      -4.800  12.863  23.445  1.00 44.93           C
ATOM   4834  CG  ARG A 335      -5.760  11.779  22.948  1.00 54.10           C
ATOM   4835  CD  ARG A 335      -5.068  10.579  22.285  1.00 42.56           C
ATOM   4836  NE  ARG A 335      -4.552  10.984  21.022  1.00 55.63           N
ATOM   4837  CZ  ARG A 335      -4.946  10.541  19.833  1.00 48.12           C
ATOM   4838  NH1 ARG A 335      -5.858   9.593  19.672  1.00 41.69           N
ATOM   4839  NH2 ARG A 335      -4.377  11.080  18.786  1.00 33.90           N1+
ATOM   4840  H   ARG A 335      -7.086  13.360  24.252  1.00 64.49           H
ATOM   4841  HA  ARG A 335      -4.854  14.743  24.263  1.00 52.66           H
ATOM   4842  HB2 ARG A 335      -4.086  12.942  22.792  1.00 53.91           H
ATOM   4843  HB3 ARG A 335      -4.433  12.561  24.291  1.00 53.91           H
ATOM   4844  HG2 ARG A 335      -6.270  11.446  23.702  1.00 64.91           H
ATOM   4845  HG3 ARG A 335      -6.360  12.172  22.294  1.00 64.91           H
ATOM   4846  HD2 ARG A 335      -4.332  10.276  22.840  1.00 51.06           H
ATOM   4847  HD3 ARG A 335      -5.710   9.865  22.146  1.00 51.06           H
ATOM   4848  HE  ARG A 335      -3.924  11.572  21.029  1.00 66.75           H
ATOM   4849 HH11 ARG A 335      -6.242   9.245  20.358  1.00 50.02           H
ATOM   4850 HH12 ARG A 335      -6.073   9.334  18.881  1.00 50.02           H
ATOM   4851 HH21 ARG A 335      -3.776  11.687  18.887  1.00 40.67           H
ATOM   4852 HH22 ARG A 335      -4.584  10.808  17.996  1.00 40.67           H
ATOM   4853  N   SER A 336      -4.296  15.486  21.971  1.00 41.81           N
ATOM   4854  CA  SER A 336      -4.079  16.171  20.727  1.00 46.22           C
ATOM   4855  C   SER A 336      -4.070  15.177  19.568  1.00 37.95           C
ATOM   4856  O   SER A 336      -3.643  14.043  19.728  1.00 38.46           O
ATOM   4857  CB  SER A 336      -2.748  16.870  20.772  1.00 43.01           C
ATOM   4858  OG  SER A 336      -1.743  15.893  20.677  1.00 57.60           O
ATOM   4859  H   SER A 336      -3.589  15.429  22.456  1.00 50.17           H
ATOM   4860  HA  SER A 336      -4.778  16.826  20.580  1.00 55.46           H
ATOM   4861  HB2 SER A 336      -2.677  17.483  20.023  1.00 51.60           H
ATOM   4862  HB3 SER A 336      -2.659  17.347  21.612  1.00 51.60           H
ATOM   4863  HG  SER A 336      -0.986  16.255  20.700  1.00 69.12           H
ATOM   4864  N   PRO A 337      -4.508  15.596  18.385  1.00 34.61           N
ATOM   4865  CA  PRO A 337      -4.330  14.767  17.190  1.00 28.36           C
ATOM   4866  C   PRO A 337      -2.867  14.488  16.927  1.00 26.07           C
ATOM   4867  O   PRO A 337      -1.978  15.237  17.327  1.00 30.49           O
ATOM   4868  CB  PRO A 337      -4.932  15.616  16.067  1.00 23.94           C
ATOM   4869  CG  PRO A 337      -5.927  16.524  16.787  1.00 29.50           C
ATOM   4870  CD  PRO A 337      -5.257  16.832  18.114  1.00 32.06           C
ATOM   4871  HA  PRO A 337      -4.817  13.933  17.271  1.00 34.03           H
ATOM   4872  HB2 PRO A 337      -4.236  16.137  15.637  1.00 28.72           H
ATOM   4873  HB3 PRO A 337      -5.384  15.044  15.427  1.00 28.72           H
ATOM   4874  HG2 PRO A 337      -6.065  17.334  16.272  1.00 35.40           H
ATOM   4875  HG3 PRO A 337      -6.764  16.053  16.923  1.00 35.40           H
ATOM   4876  HD2 PRO A 337      -4.652  17.585  18.024  1.00 38.47           H
ATOM   4877  HD3 PRO A 337      -5.922  16.986  18.804  1.00 38.47           H
ATOM   4878  N   CYS A 338      -2.618  13.397  16.213  1.00 25.86           N
ATOM   4879  CA  CYS A 338      -1.255  13.077  15.789  1.00 20.16           C
ATOM   4880  C   CYS A 338      -1.356  12.399  14.446  1.00 21.74           C
ATOM   4881  O   CYS A 338      -2.446  12.026  14.014  1.00 24.44           O
ATOM   4882  CB  CYS A 338      -0.531  12.227  16.833  1.00 32.03           C
ATOM   4883  SG  CYS A 338      -1.034  10.503  16.813  1.00 33.59           S
ATOM   4884  H   CYS A 338      -3.213  12.830  15.961  1.00 31.02           H
ATOM   4885  HA  CYS A 338      -0.756  13.901  15.674  1.00 24.19           H
ATOM   4886  HB2 CYS A 338       0.423  12.261  16.661  1.00 38.43           H
ATOM   4887  HB3 CYS A 338      -0.720  12.583  17.715  1.00 38.43           H
ATOM   4888  HG  CYS A 338      -2.211  10.436  17.037  1.00 40.30           H
ATOM   4889  N   MET A 339      -0.238  12.359  13.722  1.00 27.95           N
ATOM   4890  CA  MET A 339      -0.303  11.903  12.328  1.00 32.82           C
ATOM   4891  C   MET A 339      -0.735  10.446  12.196  1.00 32.41           C
ATOM   4892  O   MET A 339      -1.283  10.054  11.148  1.00 25.04           O
ATOM   4893  CB  MET A 339       1.040  12.081  11.639  1.00 30.28           C
ATOM   4894  CG  MET A 339       1.408  13.544  11.424  1.00 27.67           C
ATOM   4895  SD  MET A 339       0.089  14.574  10.701  1.00 28.54           S
ATOM   4896  CE  MET A 339      -0.089  13.930   9.040  1.00 30.20           C
ATOM   4897  H   MET A 339       0.545  12.580  13.999  1.00 33.53           H
ATOM   4898  HA  MET A 339      -0.946  12.455  11.857  1.00 39.38           H
ATOM   4899  HB2 MET A 339       1.731  11.675  12.186  1.00 36.33           H
ATOM   4900  HB3 MET A 339       1.009  11.649  10.771  1.00 36.33           H
ATOM   4901  HG2 MET A 339       1.645  13.931  12.282  1.00 33.20           H
ATOM   4902  HG3 MET A 339       2.172  13.585  10.828  1.00 33.20           H
ATOM   4903  HE1 MET A 339      -0.781  14.430   8.580  1.00 36.23           H
ATOM   4904  HE2 MET A 339       0.756  14.027   8.573  1.00 36.23           H
ATOM   4905  HE3 MET A 339      -0.335  12.993   9.090  1.00 36.23           H
ATOM   4906  N   GLN A 340      -0.521   9.640  13.228  1.00 33.86           N
ATOM   4907  CA  GLN A 340      -1.009   8.263  13.168  1.00 35.14           C
ATOM   4908  C   GLN A 340      -2.517   8.189  13.109  1.00 27.60           C
ATOM   4909  O   GLN A 340      -3.042   7.179  12.640  1.00 31.17           O
[truncated: 262,918 more chars]
