# Supplementary material for: High-throughput quantum-mechanics/molecular-mechanics (ONIOM) macromolecular crystallographic refinement with PHENIX/DivCon: the impact of mixed Hamiltonian methods on ligand and protein structure
Source: Acta Crystallogr D Struct Biol. 2018 Oct 29;74(Pt 11):1063–77. doi: 10.1107/S2059798318012913 (PMC6213575; doi:10.1107/S2059798318012913)
Supplement: Supplementary file 4 [file d-74-01063-sup4.gz › results_PHENIX/1S19-H_refine_001.pdb]

REMARK Date 2017-01-10 Time 18:07:40 EST -0500 (1484089660.73 s)
REMARK PHENIX refinement
REMARK 
REMARK ****************** INPUT FILES AND LABELS ******************************
REMARK Reflections:
REMARK   file name      : 1S19.sf
REMARK   labels         : ['r1s19sf,wavelength_id=1,_refln.F_meas_au,_refln.F_meas_sigma_au']
REMARK R-free flags:
REMARK   file name      : 1S19.sf
REMARK   label          : r1s19sf,wavelength_id=1,_refln.status
REMARK   test_flag_value: 0
REMARK Model file name(s): 
REMARK   /scratch/oleg/2711091.gondor.quantumbioinc.com/1S19-H.pdb
REMARK 
REMARK ******************** REFINEMENT SUMMARY: QUICK FACTS *******************
REMARK Start: r_work = 0.1763 r_free = 0.2009 bonds = 0.015 angles = 1.412
REMARK Final: r_work = 0.1502 r_free = 0.1895 bonds = 0.012 angles = 1.119
REMARK ************************************************************************
REMARK 
REMARK ****************** REFINEMENT STATISTICS STEP BY STEP ******************
REMARK leading digit, like 1_, means number of macro-cycle                     
REMARK 0    : statistics at the very beginning when nothing is done yet        
REMARK 1_bss: bulk solvent correction and/or (anisotropic) scaling             
REMARK 1_xyz: refinement of coordinates                                        
REMARK 1_adp: refinement of ADPs (Atomic Displacement Parameters)              
REMARK 1_occ: refinement of occupancies                                        
REMARK ------------------------------------------------------------------------
REMARK  stage       r-work r-free bonds angles b_min b_max b_ave n_water shift
REMARK       0    : 0.2365 0.2539 0.015  1.41   5.0  60.5  22.9 552      0.000
REMARK       1_bss: 0.1763 0.2009 0.015  1.41   5.0  60.5  22.9 552      0.000
REMARK 1_settarget: 0.1763 0.2009 0.015  1.41   5.0  60.5  22.9 552      0.000
REMARK       1_nqh: 0.1763 0.2008 0.015  1.41   5.0  60.5  22.9 552      0.002
REMARK    1_weight: 0.1763 0.2008 0.015  1.41   5.0  60.5  22.9 552      0.002
REMARK    1_checkH: 0.1770 0.2012 0.015  1.41   5.0  60.5  22.9 552      0.444
REMARK    1_xyzrec: 0.1656 0.1993 0.013  1.12   5.0  60.5  22.9 552      0.514
REMARK    1_checkH: 0.1657 0.1993 0.013  1.12   5.0  60.5  22.9 552      0.513
REMARK   1_regHxyz: 0.1661 0.1995 0.013  1.12   5.0  60.5  22.9 552      0.520
REMARK       1_adp: 0.1598 0.1987 0.013  1.12   7.1  68.6  23.2 552      0.520
REMARK   1_regHadp: 0.1593 0.1986 0.013  1.12   7.1  68.6  23.2 552      0.520
REMARK       2_bss: 0.1592 0.1985 0.013  1.12   6.4  67.9  22.6 552      0.520
REMARK 2_settarget: 0.1592 0.1985 0.013  1.12   6.4  67.9  22.6 552      0.520
REMARK 2_updatecdl: 0.1592 0.1985 0.013  1.12   6.4  67.9  22.6 552      0.520
REMARK       2_nqh: 0.1592 0.1985 0.013  1.12   6.4  67.9  22.6 552      0.520
REMARK    2_weight: 0.1592 0.1985 0.013  1.12   6.4  67.9  22.6 552      0.520
REMARK    2_checkH: 0.1592 0.1985 0.013  1.12   6.4  67.9  22.6 552      0.521
REMARK    2_xyzrec: 0.1568 0.1950 0.012  1.09   6.4  67.9  22.6 552      0.531
REMARK    2_checkH: 0.1568 0.1950 0.012  1.09   6.4  67.9  22.6 552      0.532
REMARK   2_regHxyz: 0.1572 0.1949 0.012  1.09   6.4  67.9  22.6 552      0.533
REMARK       2_adp: 0.1524 0.1908 0.012  1.09   5.4  83.7  23.1 552      0.533
REMARK   2_regHadp: 0.1525 0.1907 0.012  1.09   5.4  83.7  23.1 552      0.533
REMARK       3_bss: 0.1524 0.1906 0.012  1.09   5.4  83.7  23.1 552      0.533
REMARK 3_settarget: 0.1524 0.1906 0.012  1.09   5.4  83.7  23.1 552      0.533
REMARK 3_updatecdl: 0.1524 0.1906 0.012  1.10   5.4  83.7  23.1 552      0.533
REMARK       3_nqh: 0.1524 0.1906 0.012  1.10   5.4  83.7  23.1 552      0.533
REMARK    3_weight: 0.1524 0.1906 0.012  1.10   5.4  83.7  23.1 552      0.533
REMARK    3_checkH: 0.1524 0.1907 0.012  1.10   5.4  83.7  23.1 552      0.532
REMARK    3_xyzrec: 0.1498 0.1893 0.012  1.12   5.4  83.7  23.1 552      0.541
REMARK    3_checkH: 0.1499 0.1894 0.012  1.12   5.4  83.7  23.1 552      0.541
REMARK   3_regHxyz: 0.1503 0.1894 0.012  1.12   5.4  83.7  23.1 552      0.541
REMARK       3_adp: 0.1503 0.1894 0.012  1.12   5.4  83.7  23.1 552      0.541
REMARK   3_regHadp: 0.1503 0.1894 0.012  1.12   5.4  83.7  23.1 552      0.541
REMARK         end: 0.1502 0.1895 0.012  1.12   5.4  83.7  23.1 552      0.541
REMARK ------------------------------------------------------------------------
REMARK MODEL CONTENT.
REMARK  ELEMENT        ATOM RECORD COUNT   OCCUPANCY SUM
REMARK        C                     1305         1294.00
REMARK        H                     2451         2436.00
REMARK        O                      531          527.00
REMARK        N                      345          340.00
REMARK        S                       14           14.00
REMARK      O1-                       31           31.00
REMARK    TOTAL                     4677         4642.00
REMARK -----------------------------------------------------------------------
REMARK r_free_flags.md5.hexdigest 439d27adbe02dc087c9d5ea4f8c2ddad
REMARK 
REMARK IF THIS FILE IS FOR PDB DEPOSITION: REMOVE ALL FROM THIS LINE UP.
REMARK   3
REMARK   3 REFINEMENT.
REMARK   3   PROGRAM     : PHENIX (1.11.1_2575: ???)
REMARK   3   AUTHORS     : Adams,Afonine,Bunkoczi,Burnley,Chen,Dar,Davis,
REMARK   3               : Draizen,Echols,Gildea,Gros,Grosse-Kunstleve,Headd,
REMARK   3               : Hintze,Hung,Ioerger,Liebschner,McCoy,McKee,Moriarty,
REMARK   3               : Oeffner,Poon,Read,Richardson,Richardson,Sacchettini,
REMARK   3               : Sauter,Sobolev,Storoni,Terwilliger,Williams,Zwart
REMARK   3
REMARK   3  REFINEMENT TARGET : ML
REMARK   3  
REMARK   3  DATA USED IN REFINEMENT.
REMARK   3   RESOLUTION RANGE HIGH (ANGSTROMS) : 1.999   
REMARK   3   RESOLUTION RANGE LOW  (ANGSTROMS) : 19.895  
REMARK   3   MIN(FOBS/SIGMA_FOBS)              : 0.00  
REMARK   3   COMPLETENESS FOR RANGE        (%) : 94.70 
REMARK   3   NUMBER OF REFLECTIONS             : 21014     
REMARK   3   NUMBER OF REFLECTIONS (NON-ANOMALOUS) : 21014     
REMARK   3  
REMARK   3  FIT TO DATA USED IN REFINEMENT.
REMARK   3   R VALUE     (WORKING + TEST SET) : 0.1541
REMARK   3   R VALUE            (WORKING SET) : 0.1502
REMARK   3   FREE R VALUE                     : 0.1895
REMARK   3   FREE R VALUE TEST SET SIZE   (%) : 9.92  
REMARK   3   FREE R VALUE TEST SET COUNT      : 2085      
REMARK   3  
REMARK   3  FIT TO DATA USED IN REFINEMENT (IN BINS).
REMARK   3   BIN  RESOLUTION RANGE  COMPL.    NWORK NFREE   RWORK  RFREE  CCWORK CCFREE
REMARK   3     1 19.8963 -  4.9060    0.95     1376   151  0.1476 0.1714   0.956  0.938
REMARK   3     2  4.9060 -  3.9037    0.98     1353   154  0.1170 0.1305   0.965  0.954
REMARK   3     3  3.9037 -  3.4130    0.99     1334   140  0.1334 0.1738   0.954  0.923
REMARK   3     4  3.4130 -  3.1022    0.99     1325   150  0.1529 0.2136   0.935  0.843
REMARK   3     5  3.1022 -  2.8806    0.97     1298   134  0.1601 0.1824   0.933  0.913
REMARK   3     6  2.8806 -  2.7112    0.98     1318   126  0.1619 0.2106   0.929  0.880
REMARK   3     7  2.7112 -  2.5757    0.96     1282   138  0.1530 0.2258   0.934  0.878
REMARK   3     8  2.5757 -  2.4638    0.95     1271   115  0.1575 0.1740   0.936  0.922
REMARK   3     9  2.4638 -  2.3691    0.94     1230   128  0.1636 0.1991   0.929  0.873
REMARK   3    10  2.3691 -  2.2875    0.93     1215   143  0.1467 0.2123   0.935  0.897
REMARK   3    11  2.2875 -  2.2161    0.92     1201   152  0.1589 0.2052   0.929  0.879
REMARK   3    12  2.2161 -  2.1528    0.94     1222   140  0.1621 0.2358   0.922  0.786
REMARK   3    13  2.1528 -  2.0962    0.95     1243   130  0.1671 0.2196   0.914  0.879
REMARK   3    14  2.0962 -  2.0451    0.91     1152   148  0.1765 0.2070   0.910  0.844
REMARK   3    15  2.0451 -  1.9986    0.84     1109   136  0.2081 0.2595   0.869  0.851
REMARK   3  
REMARK   3  BULK SOLVENT MODELLING.
REMARK   3   METHOD USED        : FLAT BULK SOLVENT MODEL
REMARK   3   SOLVENT RADIUS     : 1.11    
REMARK   3   SHRINKAGE RADIUS   : 0.90    
REMARK   3   GRID STEP FACTOR   : 4.00    
REMARK   3  
REMARK   3  ERROR ESTIMATES.
REMARK   3   COORDINATE ERROR (MAXIMUM-LIKELIHOOD BASED)     : 0.17    
REMARK   3   PHASE ERROR (DEGREES, MAXIMUM-LIKELIHOOD BASED) : 17.80   
REMARK   3  
REMARK   3  STRUCTURE FACTORS CALCULATION ALGORITHM : FFT
REMARK   3  
REMARK   3  RESTRAINTS LIBRARY
REMARK   3    GEOSTD + MON.LIB. + CDL v1.2
REMARK   3  
REMARK   3  DEVIATIONS FROM IDEAL VALUES.
REMARK   3                 RMSD     MAX  COUNT
REMARK   3   BOND      :  0.012   0.107   2085
REMARK   3   ANGLE     :  1.119  10.399   2825
REMARK   3   CHIRALITY :  0.074   0.718    325
REMARK   3   PLANARITY :  0.009   0.091    359
REMARK   3   DIHEDRAL  : 18.459 173.116   1271
REMARK   3   MIN NONBONDED DISTANCE : 2.313 
REMARK   3  
REMARK   3  MOLPROBITY STATISTICS.
REMARK   3   ALL-ATOM CLASHSCORE : 0.98
REMARK   3   RAMACHANDRAN PLOT:
REMARK   3     OUTLIERS : 0.00  %
REMARK   3     ALLOWED  : 3.98  %
REMARK   3     FAVORED  : 96.02 %
REMARK   3   ROTAMER OUTLIERS : 0.43 %
REMARK   3   CBETA DEVIATIONS : 0
REMARK   3   PEPTIDE PLANE:
REMARK   3     CIS-PROLINE     : 1
REMARK   3     CIS-GENERAL     : 0
REMARK   3     TWISTED PROLINE : 0
REMARK   3     TWISTED GENERAL : 0
REMARK   3  
REMARK   3  ATOMIC DISPLACEMENT PARAMETERS.
REMARK   3   WILSON B : 17.69
REMARK   3   RMS(B_ISO_OR_EQUIVALENT_BONDED) : 4.88
REMARK   3   ATOMS          NUMBER OF ATOMS
REMARK   3                    ISO.  ANISO. 
REMARK   3    ALL         :   4677       0
REMARK   3    ALL (NO H)  :   2226       0
REMARK   3    SOLVENT     :    184       0
REMARK   3    NON-SOLVENT :   2042       0
REMARK   3    HYDROGENS   :   2451       0
REMARK   3
HELIX    1   1 GLU A  126  THR A  142  1               Generated by MOE   17
HELIX    2   2 PHE A  150  GLN A  152  5               Generated by MOE    3
HELIX    3   3 VAL A  217  GLN A  223  1               Generated by MOE    7
HELIX    4   4 LEU A  227  LYS A  246  1               Generated by MOE   20
HELIX    5   5 PHE A  251  ASP A  253  5               Generated by MOE    3
HELIX    6   6 SER A  256  ARG A  274  1               Generated by MOE   19
HELIX    7   7 SER A  275  GLU A  277  5               Generated by MOE    3
HELIX    8   8 GLN A  291  TYR A  293  5               Generated by MOE    3
HELIX    9   9 VAL A  297  THR A  301  1               Generated by MOE    5
HELIX   10  10 LEU A  307  LYS A  322  1               Generated by MOE   16
HELIX   11  11 GLU A  327  ILE A  338  1               Generated by MOE   12
HELIX   12  12 ALA A  349  ARG A  370  1               Generated by MOE   22
HELIX   13  13 LEU A  379  LEU A  404  1               Generated by MOE   26
HELIX   14  14 SER A  411  LYS A  413  5               Generated by MOE    3
HELIX   15  15 PRO A  416  PHE A  422  1               Generated by MOE    7
SHEET    1       PHE A 279  THR A 280                  Generated by MOE
SHEET    2       SER A 285  THR A 287                  Generated by MOE
SHEET    3       LYS A 294  TYR A 295                  Generated by MOE
CRYST1   45.248   52.550  132.909  90.00  90.00  90.00 P 21 21 21
SCALE1      0.022100  0.000000  0.000000        0.00000
SCALE2      0.000000  0.019029  0.000000        0.00000
SCALE3      0.000000  0.000000  0.007524        0.00000
ATOM      1  N   LEU A 120      34.577  18.734  66.931  1.00 43.41           N
ATOM      2  CA  LEU A 120      34.320  17.284  66.976  1.00 38.90           C
ATOM      3  C   LEU A 120      33.659  16.836  65.686  1.00 39.54           C
ATOM      4  O   LEU A 120      32.817  17.540  65.123  1.00 35.25           O
ATOM      5  CB  LEU A 120      33.423  16.885  68.163  1.00 42.08           C
ATOM      6  CG  LEU A 120      33.942  16.958  69.603  1.00 40.16           C
ATOM      7  CD1 LEU A 120      32.819  16.629  70.563  1.00 39.65           C
ATOM      8  CD2 LEU A 120      35.129  16.023  69.824  1.00 39.20           C
ATOM      9  H1  LEU A 120      35.046  19.000  67.725  1.00 52.10           H
ATOM     10  H2  LEU A 120      33.742  19.205  66.880  1.00 52.10           H
ATOM     11  HA  LEU A 120      35.164  16.814  67.063  1.00 46.68           H
ATOM     12  HB2 LEU A 120      33.149  15.966  68.019  1.00 50.49           H
ATOM     13  HB3 LEU A 120      32.635  17.450  68.129  1.00 50.49           H
ATOM     14  HG  LEU A 120      34.236  17.864  69.786  1.00 48.19           H
ATOM     15 HD11 LEU A 120      32.101  17.270  70.442  1.00 47.58           H
ATOM     16 HD12 LEU A 120      32.497  15.733  70.377  1.00 47.58           H
ATOM     17 HD13 LEU A 120      33.156  16.677  71.472  1.00 47.58           H
ATOM     18 HD21 LEU A 120      34.851  15.112  69.641  1.00 47.04           H
ATOM     19 HD22 LEU A 120      35.847  16.278  69.224  1.00 47.04           H
ATOM     20 HD23 LEU A 120      35.424  16.101  70.745  1.00 47.04           H
ATOM     21  N   ARG A 121      34.032  15.648  65.230  1.00 39.98           N
ATOM     22  CA  ARG A 121      33.571  15.108  63.956  1.00 34.66           C
ATOM     23  C   ARG A 121      33.054  13.697  64.185  1.00 31.89           C
ATOM     24  O   ARG A 121      33.676  12.708  63.777  1.00 31.49           O
ATOM     25  CB  ARG A 121      34.697  15.142  62.922  1.00 41.42           C
ATOM     26  CG  ARG A 121      35.194  16.569  62.661  1.00 40.72           C
ATOM     27  CD  ARG A 121      36.421  16.606  61.770  1.00 45.52           C
ATOM     28  NE  ARG A 121      36.149  16.041  60.454  1.00 48.48           N
ATOM     29  CZ  ARG A 121      36.957  16.142  59.400  1.00 55.24           C
ATOM     30  NH1 ARG A 121      38.112  16.790  59.495  1.00 60.26           N
ATOM     31  NH2 ARG A 121      36.606  15.586  58.243  1.00 51.43           N1+
ATOM     32  H   ARG A 121      34.565  15.121  65.652  1.00 47.98           H
ATOM     33  HA  ARG A 121      32.838  15.651  63.625  1.00 41.59           H
ATOM     34  HB2 ARG A 121      35.444  14.616  63.248  1.00 49.70           H
ATOM     35  HB3 ARG A 121      34.371  14.777  62.085  1.00 49.70           H
ATOM     36  HG2 ARG A 121      34.491  17.074  62.224  1.00 48.86           H
ATOM     37  HG3 ARG A 121      35.425  16.983  63.507  1.00 48.86           H
ATOM     38  HD2 ARG A 121      36.703  17.527  61.653  1.00 54.63           H
ATOM     39  HD3 ARG A 121      37.130  16.088  62.182  1.00 54.63           H
ATOM     40  HE  ARG A 121      35.412  15.611  60.350  1.00 58.18           H
ATOM     41 HH11 ARG A 121      38.343  17.150  60.241  1.00 72.31           H
ATOM     42 HH12 ARG A 121      38.629  16.850  58.810  1.00 72.31           H
ATOM     43 HH21 ARG A 121      35.859  15.165  58.177  1.00 61.72           H
ATOM     44 HH22 ARG A 121      37.126  15.648  57.561  1.00 61.72           H
ATOM     45  N   PRO A 122      31.900  13.561  64.826  1.00 23.68           N
ATOM     46  CA  PRO A 122      31.363  12.218  65.027  1.00 25.01           C
ATOM     47  C   PRO A 122      31.197  11.517  63.691  1.00 28.22           C
ATOM     48  O   PRO A 122      31.025  12.142  62.649  1.00 28.46           O
ATOM     49  CB  PRO A 122      30.030  12.469  65.728  1.00 20.58           C
ATOM     50  CG  PRO A 122      29.671  13.871  65.385  1.00 29.04           C
ATOM     51  CD  PRO A 122      30.973  14.594  65.319  1.00 24.54           C
ATOM     52  HA  PRO A 122      31.944  11.697  65.603  1.00 30.02           H
ATOM     53  HB2 PRO A 122      29.362  11.852  65.392  1.00 24.69           H
ATOM     54  HB3 PRO A 122      30.140  12.368  66.687  1.00 24.69           H
ATOM     55  HG2 PRO A 122      29.222  13.893  64.525  1.00 34.85           H
ATOM     56  HG3 PRO A 122      29.106  14.244  66.079  1.00 34.85           H
ATOM     57  HD2 PRO A 122      30.921  15.331  64.691  1.00 29.45           H
ATOM     58  HD3 PRO A 122      31.239  14.895  66.202  1.00 29.45           H
ATOM     59  N   LYS A 123      31.339  10.213  63.722  1.00 28.32           N
ATOM     60  CA  LYS A 123      31.146   9.412  62.534  1.00 27.77           C
ATOM     61  C   LYS A 123      29.662   9.263  62.247  1.00 31.25           C
ATOM     62  O   LYS A 123      28.802   9.447  63.122  1.00 21.24           O
ATOM     63  CB  LYS A 123      31.808   8.040  62.704  1.00 29.54           C
ATOM     64  CG  LYS A 123      33.304   8.142  63.044  1.00 46.76           C
ATOM     65  CD  LYS A 123      33.979   6.791  63.293  1.00 53.10           C
ATOM     66  CE  LYS A 123      35.447   6.983  63.700  1.00 54.29           C
ATOM     67  NZ  LYS A 123      36.093   5.715  64.138  1.00 64.28           N1+
ATOM     68  H   LYS A 123      31.549   9.761  64.423  1.00 33.99           H
ATOM     69  HA  LYS A 123      31.559   9.858  61.778  1.00 33.32           H
ATOM     70  HB2 LYS A 123      31.368   7.564  63.425  1.00 35.45           H
ATOM     71  HB3 LYS A 123      31.722   7.543  61.876  1.00 35.45           H
ATOM     72  HG2 LYS A 123      33.764   8.571  62.305  1.00 56.11           H
ATOM     73  HG3 LYS A 123      33.406   8.676  63.848  1.00 56.11           H
ATOM     74  HD2 LYS A 123      33.520   6.329  64.012  1.00 63.72           H
ATOM     75  HD3 LYS A 123      33.952   6.263  62.480  1.00 63.72           H
ATOM     76  HE2 LYS A 123      35.943   7.325  62.940  1.00 65.15           H
ATOM     77  HE3 LYS A 123      35.491   7.613  64.436  1.00 65.15           H
ATOM     78  HZ1 LYS A 123      36.940   5.867  64.365  1.00 77.13           H
ATOM     79  HZ2 LYS A 123      35.661   5.381  64.842  1.00 77.13           H
ATOM     80  HZ3 LYS A 123      36.072   5.119  63.477  1.00 77.13           H
ATOM     81  N   LEU A 124      29.369   8.997  60.979  1.00 25.49           N
ATOM     82  CA  LEU A 124      28.026   8.634  60.583  1.00 22.48           C
ATOM     83  C   LEU A 124      27.604   7.363  61.286  1.00 17.52           C
ATOM     84  O   LEU A 124      28.264   6.334  61.179  1.00 27.33           O
ATOM     85  CB  LEU A 124      27.967   8.425  59.061  1.00 23.89           C
ATOM     86  CG  LEU A 124      28.132   9.680  58.177  1.00 27.34           C
ATOM     87  CD1 LEU A 124      28.428   9.334  56.692  1.00 33.09           C
ATOM     88  CD2 LEU A 124      26.887  10.537  58.280  1.00 22.33           C
ATOM     89  H   LEU A 124      29.935   9.020  60.331  1.00 30.59           H
ATOM     90  HA  LEU A 124      27.410   9.344  60.825  1.00 26.97           H
ATOM     91  HB2 LEU A 124      28.672   7.807  58.813  1.00 28.67           H
ATOM     92  HB3 LEU A 124      27.107   8.033  58.843  1.00 28.67           H
ATOM     93  HG  LEU A 124      28.878  10.202  58.513  1.00 32.81           H
ATOM     94 HD11 LEU A 124      28.521  10.158  56.188  1.00 39.71           H
ATOM     95 HD12 LEU A 124      29.251   8.823  56.645  1.00 39.71           H
ATOM     96 HD13 LEU A 124      27.692   8.810  56.337  1.00 39.71           H
ATOM     97 HD21 LEU A 124      26.998  11.323  57.723  1.00 26.80           H
ATOM     98 HD22 LEU A 124      26.123  10.021  57.977  1.00 26.80           H
ATOM     99 HD23 LEU A 124      26.762  10.802  59.205  1.00 26.80           H
ATOM    100  N   SER A 125      26.475   7.412  61.957  1.00 21.63           N
ATOM    101  CA  SER A 125      25.936   6.185  62.476  1.00 20.90           C
ATOM    102  C   SER A 125      25.624   5.225  61.334  1.00 29.10           C
ATOM    103  O   SER A 125      25.499   5.601  60.165  1.00 22.81           O
ATOM    104  CB  SER A 125      24.688   6.466  63.280  1.00 28.06           C
ATOM    105  OG  SER A 125      23.660   6.894  62.428  1.00 26.90           O
ATOM    106  H   SER A 125      26.015   8.120  62.120  1.00 25.95           H
ATOM    107  HA  SER A 125      26.589   5.767  63.060  1.00 25.08           H
ATOM    108  HB2 SER A 125      24.410   5.654  63.731  1.00 33.67           H
ATOM    109  HB3 SER A 125      24.875   7.162  63.928  1.00 33.67           H
ATOM    110  HG  SER A 125      22.965   7.050  62.872  1.00 32.28           H
ATOM    111  N   GLU A 126      25.509   3.960  61.695  1.00 27.33           N
ATOM    112  CA  GLU A 126      24.997   2.965  60.769  1.00 35.41           C
ATOM    113  C   GLU A 126      23.667   3.412  60.158  1.00 31.95           C
ATOM    114  O   GLU A 126      23.455   3.259  58.953  1.00 28.14           O
ATOM    115  CB  GLU A 126      24.844   1.629  61.501  1.00 44.67           C
ATOM    116  CG  GLU A 126      24.484   0.436  60.611  1.00 55.37           C
ATOM    117  CD  GLU A 126      25.604   0.079  59.625  1.00 73.31           C
ATOM    118  OE1 GLU A 126      25.575   0.565  58.458  1.00 70.48           O
ATOM    119  OE2 GLU A 126      26.516  -0.686  60.030  1.00 72.66           O1-
ATOM    120  H   GLU A 126      25.721   3.650  62.468  1.00 32.80           H
ATOM    121  HA  GLU A 126      25.634   2.843  60.048  1.00 42.49           H
ATOM    122  HB2 GLU A 126      25.683   1.422  61.941  1.00 53.61           H
ATOM    123  HB3 GLU A 126      24.143   1.721  62.165  1.00 53.61           H
ATOM    124  HG2 GLU A 126      24.318  -0.338  61.172  1.00 66.45           H
ATOM    125  HG3 GLU A 126      23.689   0.652  60.098  1.00 66.45           H
ATOM    126  N   GLU A 127      22.754   3.962  60.973  1.00 29.04           N
ATOM    127  CA  GLU A 127      21.451   4.385  60.454  1.00 23.83           C
ATOM    128  C   GLU A 127      21.576   5.542  59.462  1.00 25.11           C
ATOM    129  O   GLU A 127      20.852   5.592  58.459  1.00 24.61           O
ATOM    130  CB  GLU A 127      20.528   4.809  61.585  1.00 26.32           C
ATOM    131  CG  GLU A 127      19.185   5.340  61.099  1.00 40.39           C
ATOM    132  CD  GLU A 127      18.266   5.767  62.223  1.00 44.35           C
ATOM    133  OE1 GLU A 127      18.585   6.758  62.915  1.00 56.00           O
ATOM    134  OE2 GLU A 127      17.212   5.120  62.401  1.00 59.05           O1-
ATOM    135  H   GLU A 127      22.865   4.098  61.815  1.00 34.85           H
ATOM    136  HA  GLU A 127      21.038   3.639  59.993  1.00 28.59           H
ATOM    137  HB2 GLU A 127      20.357   4.042  62.155  1.00 31.59           H
ATOM    138  HB3 GLU A 127      20.959   5.511  62.097  1.00 31.59           H
ATOM    139  HG2 GLU A 127      19.340   6.111  60.531  1.00 48.47           H
ATOM    140  HG3 GLU A 127      18.736   4.643  60.595  1.00 48.47           H
ATOM    141  N   GLN A 128      22.452   6.501  59.756  1.00 23.69           N
ATOM    142  CA  GLN A 128      22.670   7.637  58.869  1.00 23.31           C
ATOM    143  C   GLN A 128      23.228   7.184  57.533  1.00 26.39           C
ATOM    144  O   GLN A 128      22.811   7.677  56.477  1.00 21.05           O
ATOM    145  CB  GLN A 128      23.610   8.633  59.546  1.00 15.19           C
ATOM    146  CG  GLN A 128      22.891   9.413  60.645  1.00 18.40           C
ATOM    147  CD  GLN A 128      23.813  10.285  61.471  1.00 20.43           C
ATOM    148  OE1 GLN A 128      25.012  10.035  61.558  1.00 19.62           O
ATOM    149  NE2 GLN A 128      23.254  11.327  62.068  1.00 18.72           N
ATOM    150  H   GLN A 128      22.934   6.515  60.468  1.00 28.42           H
ATOM    151  HA  GLN A 128      21.823   8.082  58.708  1.00 27.97           H
ATOM    152  HB2 GLN A 128      24.351   8.154  59.947  1.00 18.23           H
ATOM    153  HB3 GLN A 128      23.936   9.266  58.886  1.00 18.23           H
ATOM    154  HG2 GLN A 128      22.225   9.988  60.236  1.00 22.08           H
ATOM    155  HG3 GLN A 128      22.460   8.784  61.244  1.00 22.08           H
ATOM    156 HE21 GLN A 128      22.412  11.476  61.974  1.00 22.47           H
ATOM    157 HE22 GLN A 128      23.732  11.855  62.550  1.00 22.47           H
ATOM    158  N   GLN A 129      24.148   6.222  57.562  1.00 18.28           N
ATOM    159  CA  GLN A 129      24.674   5.637  56.336  1.00 21.19           C
ATOM    160  C   GLN A 129      23.571   4.968  55.529  1.00 20.78           C
ATOM    161  O   GLN A 129      23.531   5.082  54.301  1.00 20.13           O
ATOM    162  CB  GLN A 129      25.771   4.629  56.675  1.00 32.76           C
ATOM    163  CG  GLN A 129      27.128   5.303  56.865  1.00 33.81           C
ATOM    164  CD  GLN A 129      28.254   4.349  57.279  1.00 55.84           C
ATOM    165  OE1 GLN A 129      28.014   3.200  57.667  1.00 54.63           O
ATOM    166  NE2 GLN A 129      29.494   4.838  57.203  1.00 56.46           N
ATOM    167  H   GLN A 129      24.483   5.891  58.282  1.00 21.94           H
ATOM    168  HA  GLN A 129      25.065   6.338  55.791  1.00 25.43           H
ATOM    169  HB2 GLN A 129      25.541   4.174  57.500  1.00 39.31           H
ATOM    170  HB3 GLN A 129      25.850   3.989  55.950  1.00 39.31           H
ATOM    171  HG2 GLN A 129      27.388   5.721  56.029  1.00 40.58           H
ATOM    172  HG3 GLN A 129      27.045   5.979  57.556  1.00 40.58           H
ATOM    173 HE21 GLN A 129      29.623   5.645  56.935  1.00 67.75           H
ATOM    174 HE22 GLN A 129      30.164   4.346  57.423  1.00 67.75           H
ATOM    175  N   ARG A 130      22.639   4.322  56.209  1.00 19.95           N
ATOM    176  CA  ARG A 130      21.532   3.662  55.537  1.00 20.19           C
ATOM    177  C   ARG A 130      20.590   4.677  54.887  1.00 19.59           C
ATOM    178  O   ARG A 130      20.130   4.462  53.762  1.00 16.02           O
ATOM    179  CB  ARG A 130      20.809   2.773  56.548  1.00 32.51           C
ATOM    180  CG  ARG A 130      19.726   1.879  56.015  1.00 33.89           C
ATOM    181  CD  ARG A 130      19.149   0.993  57.154  1.00 51.98           C
ATOM    182  NE  ARG A 130      17.908   0.335  56.735  1.00 66.49           N
ATOM    183  CZ  ARG A 130      16.715   0.931  56.667  1.00 67.52           C
ATOM    184  NH1 ARG A 130      16.579   2.216  56.998  1.00 65.92           N
ATOM    185  NH2 ARG A 130      15.651   0.242  56.257  1.00 68.81           N1+
ATOM    186  H   ARG A 130      22.624   4.250  57.066  1.00 23.94           H
ATOM    187  HA  ARG A 130      21.884   3.091  54.836  1.00 24.23           H
ATOM    188  HB2 ARG A 130      21.467   2.202  56.973  1.00 39.01           H
ATOM    189  HB3 ARG A 130      20.403   3.346  57.217  1.00 39.01           H
ATOM    190  HG2 ARG A 130      19.008   2.421  55.653  1.00 40.66           H
ATOM    191  HG3 ARG A 130      20.093   1.299  55.330  1.00 40.66           H
ATOM    192  HD2 ARG A 130      19.794   0.307  57.386  1.00 62.37           H
ATOM    193  HD3 ARG A 130      18.954   1.548  57.925  1.00 62.37           H
ATOM    194  HE  ARG A 130      17.951  -0.496  56.517  1.00 79.79           H
ATOM    195 HH11 ARG A 130      17.262   2.668  57.259  1.00 79.10           H
ATOM    196 HH12 ARG A 130      15.807   2.593  56.952  1.00 79.10           H
ATOM    197 HH21 ARG A 130      15.732  -0.587  56.044  1.00 82.57           H
ATOM    198 HH22 ARG A 130      14.881   0.623  56.217  1.00 82.57           H
ATOM    199  N   ILE A 131      20.307   5.793  55.564  1.00 17.44           N
ATOM    200  CA  ILE A 131      19.487   6.856  54.966  1.00 16.67           C
ATOM    201  C   ILE A 131      20.112   7.348  53.659  1.00 14.38           C
ATOM    202  O   ILE A 131      19.431   7.490  52.640  1.00 14.81           O
ATOM    203  CB  ILE A 131      19.294   8.001  55.980  1.00 18.74           C
ATOM    204  CG1 ILE A 131      18.471   7.501  57.174  1.00 22.68           C
ATOM    205  CG2 ILE A 131      18.625   9.263  55.351  1.00 16.47           C
ATOM    206  CD1 ILE A 131      18.305   8.553  58.328  1.00 23.69           C
ATOM    207  H   ILE A 131      20.574   5.960  56.364  1.00 20.93           H
ATOM    208  HA  ILE A 131      18.612   6.494  54.757  1.00 20.00           H
ATOM    209  HB  ILE A 131      20.169   8.260  56.308  1.00 22.49           H
ATOM    210 HG12 ILE A 131      17.584   7.262  56.863  1.00 27.22           H
ATOM    211 HG13 ILE A 131      18.909   6.720  57.548  1.00 27.22           H
ATOM    212 HG21 ILE A 131      18.531   9.945  56.035  1.00 19.76           H
ATOM    213 HG22 ILE A 131      19.186   9.592  54.631  1.00 19.76           H
ATOM    214 HG23 ILE A 131      17.752   9.019  55.005  1.00 19.76           H
ATOM    215 HD11 ILE A 131      17.776   8.160  59.040  1.00 28.43           H
ATOM    216 HD12 ILE A 131      19.183   8.795  58.663  1.00 28.43           H
ATOM    217 HD13 ILE A 131      17.856   9.338  57.977  1.00 28.43           H
ATOM    218  N   ILE A 132      21.403   7.658  53.684  1.00 12.97           N
ATOM    219  CA  ILE A 132      22.067   8.177  52.502  1.00 16.17           C
ATOM    220  C   ILE A 132      21.985   7.162  51.365  1.00 19.82           C
ATOM    221  O   ILE A 132      21.691   7.520  50.224  1.00 13.15           O
ATOM    222  CB  ILE A 132      23.525   8.547  52.844  1.00 14.97           C
ATOM    223  CG1 ILE A 132      23.593   9.755  53.790  1.00 13.07           C
ATOM    224  CG2 ILE A 132      24.341   8.835  51.582  1.00 18.74           C
ATOM    225  CD1 ILE A 132      25.024   9.983  54.373  1.00 17.00           C
ATOM    226  H   ILE A 132      21.914   7.577  54.371  1.00 15.56           H
ATOM    227  HA  ILE A 132      21.613   8.985  52.214  1.00 19.41           H
ATOM    228  HB  ILE A 132      23.929   7.789  53.296  1.00 17.96           H
ATOM    229 HG12 ILE A 132      23.336  10.553  53.303  1.00 15.68           H
ATOM    230 HG13 ILE A 132      22.986   9.610  54.533  1.00 15.68           H
ATOM    231 HG21 ILE A 132      25.249   9.063  51.838  1.00 22.49           H
ATOM    232 HG22 ILE A 132      24.344   8.044  51.020  1.00 22.49           H
ATOM    233 HG23 ILE A 132      23.935   9.577  51.107  1.00 22.49           H
ATOM    234 HD11 ILE A 132      25.006  10.755  54.960  1.00 20.40           H
ATOM    235 HD12 ILE A 132      25.291   9.195  54.870  1.00 20.40           H
ATOM    236 HD13 ILE A 132      25.641  10.138  53.641  1.00 20.40           H
ATOM    237  N   ALA A 133      22.238   5.874  51.667  1.00 18.63           N
ATOM    238  CA  ALA A 133      22.185   4.818  50.656  1.00 20.55           C
ATOM    239  C   ALA A 133      20.797   4.710  50.045  1.00 15.67           C
ATOM    240  O   ALA A 133      20.653   4.520  48.831  1.00 17.33           O
ATOM    241  CB  ALA A 133      22.574   3.478  51.279  1.00 19.52           C
ATOM    242  H   ALA A 133      22.442   5.593  52.453  1.00 22.36           H
ATOM    243  HA  ALA A 133      22.816   5.020  49.947  1.00 24.66           H
ATOM    244  HB1 ALA A 133      22.534   2.790  50.596  1.00 23.42           H
ATOM    245  HB2 ALA A 133      23.475   3.544  51.631  1.00 23.42           H
ATOM    246  HB3 ALA A 133      21.953   3.271  51.995  1.00 23.42           H
ATOM    247  N   ILE A 134      19.773   4.766  50.882  1.00 14.79           N
ATOM    248  CA  ILE A 134      18.386   4.721  50.411  1.00 14.74           C
ATOM    249  C   ILE A 134      18.085   5.890  49.471  1.00 13.14           C
ATOM    250  O   ILE A 134      17.380   5.740  48.462  1.00 11.56           O
ATOM    251  CB  ILE A 134      17.430   4.735  51.611  1.00 14.01           C
ATOM    252  CG1 ILE A 134      17.462   3.386  52.330  1.00 17.15           C
ATOM    253  CG2 ILE A 134      15.994   5.042  51.153  1.00 15.46           C
ATOM    254  CD1 ILE A 134      16.705   3.376  53.614  1.00 24.63           C
ATOM    255  H   ILE A 134      19.849   4.831  51.736  1.00 17.75           H
ATOM    256  HA  ILE A 134      18.244   3.896  49.921  1.00 17.69           H
ATOM    257  HB  ILE A 134      17.715   5.425  52.229  1.00 16.81           H
ATOM    258 HG12 ILE A 134      17.073   2.713  51.750  1.00 20.58           H
ATOM    259 HG13 ILE A 134      18.384   3.158  52.527  1.00 20.58           H
ATOM    260 HG21 ILE A 134      15.410   5.045  51.928  1.00 18.55           H
ATOM    261 HG22 ILE A 134      15.979   5.911  50.724  1.00 18.55           H
ATOM    262 HG23 ILE A 134      15.710   4.358  50.527  1.00 18.55           H
ATOM    263 HD11 ILE A 134      16.770   2.493  54.011  1.00 29.56           H
ATOM    264 HD12 ILE A 134      17.088   4.036  54.211  1.00 29.56           H
ATOM    265 HD13 ILE A 134      15.776   3.591  53.434  1.00 29.56           H
ATOM    266  N   LEU A 135      18.551   7.079  49.828  1.00 14.03           N
ATOM    267  CA  LEU A 135      18.260   8.274  49.033  1.00 12.48           C
ATOM    268  C   LEU A 135      19.049   8.295  47.735  1.00 10.85           C
ATOM    269  O   LEU A 135      18.536   8.736  46.694  1.00  9.12           O
ATOM    270  CB  LEU A 135      18.548   9.524  49.863  1.00 11.46           C
ATOM    271  CG  LEU A 135      17.643   9.760  51.074  1.00 15.72           C
ATOM    272  CD1 LEU A 135      18.155  11.003  51.816  1.00 17.81           C
ATOM    273  CD2 LEU A 135      16.213   9.956  50.626  1.00 13.55           C
ATOM    274  H   LEU A 135      19.036   7.225  50.523  1.00 16.83           H
ATOM    275  HA  LEU A 135      17.317   8.278  48.808  1.00 14.97           H
ATOM    276  HB2 LEU A 135      19.459   9.466  50.192  1.00 13.76           H
ATOM    277  HB3 LEU A 135      18.464  10.298  49.285  1.00 13.76           H
ATOM    278  HG  LEU A 135      17.684   8.997  51.671  1.00 18.86           H
ATOM    279 HD11 LEU A 135      17.590  11.165  52.587  1.00 21.38           H
ATOM    280 HD12 LEU A 135      19.068  10.845  52.102  1.00 21.38           H
ATOM    281 HD13 LEU A 135      18.123  11.764  51.216  1.00 21.38           H
ATOM    282 HD21 LEU A 135      15.655  10.104  51.406  1.00 16.26           H
ATOM    283 HD22 LEU A 135      16.170  10.726  50.037  1.00 16.26           H
ATOM    284 HD23 LEU A 135      15.918   9.162  50.154  1.00 16.26           H
ATOM    285  N   LEU A 136      20.297   7.840  47.750  1.00  7.75           N
ATOM    286  CA  LEU A 136      21.004   7.742  46.488  1.00 11.77           C
ATOM    287  C   LEU A 136      20.287   6.782  45.550  1.00 11.93           C
ATOM    288  O   LEU A 136      20.133   7.065  44.364  1.00 11.14           O
ATOM    289  CB  LEU A 136      22.428   7.285  46.716  1.00 17.72           C
ATOM    290  CG  LEU A 136      23.325   8.316  47.379  1.00 17.64           C
ATOM    291  CD1 LEU A 136      24.692   7.647  47.712  1.00 18.74           C
ATOM    292  CD2 LEU A 136      23.504   9.514  46.492  1.00 14.37           C
ATOM    293  H   LEU A 136      20.737   7.593  48.446  1.00  9.30           H
ATOM    294  HA  LEU A 136      21.029   8.616  46.067  1.00 14.12           H
ATOM    295  HB2 LEU A 136      22.414   6.499  47.285  1.00 21.27           H
ATOM    296  HB3 LEU A 136      22.822   7.060  45.859  1.00 21.27           H
ATOM    297  HG  LEU A 136      22.918   8.609  48.209  1.00 21.17           H
ATOM    298 HD11 LEU A 136      25.269   8.302  48.136  1.00 22.48           H
ATOM    299 HD12 LEU A 136      24.540   6.901  48.314  1.00 22.48           H
ATOM    300 HD13 LEU A 136      25.098   7.331  46.890  1.00 22.48           H
ATOM    301 HD21 LEU A 136      24.080  10.154  46.940  1.00 17.24           H
ATOM    302 HD22 LEU A 136      23.910   9.230  45.658  1.00 17.24           H
ATOM    303 HD23 LEU A 136      22.637   9.912  46.321  1.00 17.24           H
ATOM    304  N   ASP A 137      19.919   5.605  46.063  1.00 12.16           N
ATOM    305  CA  ASP A 137      19.170   4.637  45.269  1.00 13.91           C
ATOM    306  C   ASP A 137      17.861   5.229  44.738  1.00 13.73           C
ATOM    307  O   ASP A 137      17.506   5.009  43.573  1.00  9.03           O
ATOM    308  CB  ASP A 137      18.915   3.386  46.102  1.00 15.97           C
ATOM    309  CG  ASP A 137      18.290   2.297  45.314  1.00 28.65           C
ATOM    310  OD1 ASP A 137      17.106   1.977  45.578  1.00 33.50           O
ATOM    311  OD2 ASP A 137      18.977   1.791  44.406  1.00 38.97           O1-
ATOM    312  H   ASP A 137      20.092   5.347  46.865  1.00 14.59           H
ATOM    313  HA  ASP A 137      19.708   4.378  44.504  1.00 16.69           H
ATOM    314  HB2 ASP A 137      19.759   3.060  46.451  1.00 19.17           H
ATOM    315  HB3 ASP A 137      18.317   3.609  46.833  1.00 19.17           H
ATOM    316  N   ALA A 138      17.118   5.950  45.584  1.00  9.60           N
ATOM    317  CA  ALA A 138      15.856   6.532  45.147  1.00 10.56           C
ATOM    318  C   ALA A 138      16.081   7.505  44.015  1.00  6.91           C
ATOM    319  O   ALA A 138      15.328   7.523  43.048  1.00  9.79           O
ATOM    320  CB  ALA A 138      15.138   7.260  46.307  1.00 10.70           C
ATOM    321  H   ALA A 138      17.323   6.112  46.403  1.00 11.52           H
ATOM    322  HA  ALA A 138      15.273   5.825  44.827  1.00 12.67           H
ATOM    323  HB1 ALA A 138      14.305   7.632  45.978  1.00 12.84           H
ATOM    324  HB2 ALA A 138      14.959   6.623  47.016  1.00 12.84           H
ATOM    325  HB3 ALA A 138      15.711   7.970  46.636  1.00 12.84           H
ATOM    326  N   HIS A 139      17.103   8.343  44.130  1.00  9.97           N
ATOM    327  CA  HIS A 139      17.399   9.296  43.074  1.00  8.69           C
ATOM    328  C   HIS A 139      17.826   8.585  41.785  1.00 11.27           C
ATOM    329  O   HIS A 139      17.416   8.973  40.689  1.00  9.44           O
ATOM    330  CB  HIS A 139      18.476  10.254  43.547  1.00  8.93           C
ATOM    331  CG  HIS A 139      18.792  11.314  42.555  1.00  9.30           C
ATOM    332  ND1 HIS A 139      17.854  12.222  42.103  1.00  8.48           N
ATOM    333  CD2 HIS A 139      19.945  11.611  41.915  1.00 10.24           C
ATOM    334  CE1 HIS A 139      18.425  13.033  41.225  1.00 10.60           C
ATOM    335  NE2 HIS A 139      19.695  12.681  41.098  1.00  8.38           N
ATOM    336  H   HIS A 139      17.636   8.380  44.804  1.00 11.97           H
ATOM    337  HA  HIS A 139      16.600   9.812  42.881  1.00 10.43           H
ATOM    338  HB2 HIS A 139      19.289   9.754  43.719  1.00 10.72           H
ATOM    339  HB3 HIS A 139      18.175  10.687  44.362  1.00 10.72           H
ATOM    340  HD2 HIS A 139      20.758  11.171  42.013  1.00 12.29           H
ATOM    341  HE1 HIS A 139      18.006  13.732  40.778  1.00 12.72           H
ATOM    342  HE2 HIS A 139      20.270  13.062  40.584  1.00 10.05           H
ATOM    343  N   HIS A 140      18.624   7.525  41.891  1.00  9.92           N
ATOM    344  CA  HIS A 140      19.095   6.871  40.670  1.00 11.42           C
ATOM    345  C   HIS A 140      17.958   6.171  39.941  1.00  8.74           C
ATOM    346  O   HIS A 140      18.006   6.037  38.724  1.00  9.91           O
ATOM    347  CB  HIS A 140      20.203   5.874  40.989  1.00 11.57           C
ATOM    348  CG  HIS A 140      21.423   6.511  41.540  1.00 14.65           C
ATOM    349  ND1 HIS A 140      22.300   5.856  42.377  1.00 20.06           N
ATOM    350  CD2 HIS A 140      21.914   7.760  41.372  1.00 15.94           C
ATOM    351  CE1 HIS A 140      23.271   6.685  42.715  1.00 16.55           C
ATOM    352  NE2 HIS A 140      23.060   7.845  42.120  1.00 20.10           N
ATOM    353  H   HIS A 140      18.898   7.174  42.627  1.00 11.91           H
ATOM    354  HA  HIS A 140      19.461   7.543  40.074  1.00 13.71           H
ATOM    355  HB2 HIS A 140      20.452   5.408  40.176  1.00 13.88           H
ATOM    356  HB3 HIS A 140      19.876   5.240  41.646  1.00 13.88           H
ATOM    357  HD2 HIS A 140      21.535   8.439  40.861  1.00 19.13           H
ATOM    358  HE1 HIS A 140      23.989   6.482  43.270  1.00 19.86           H
ATOM    359  HE2 HIS A 140      23.567   8.537  42.181  1.00 24.12           H
ATOM    360  N   LYS A 141      16.922   5.764  40.671  1.00  6.41           N
ATOM    361  CA  LYS A 141      15.740   5.144  40.080  1.00  8.71           C
ATOM    362  C   LYS A 141      14.736   6.155  39.532  1.00 12.75           C
ATOM    363  O   LYS A 141      13.856   5.778  38.748  1.00 13.62           O
ATOM    364  CB  LYS A 141      15.049   4.282  41.136  1.00 13.11           C
ATOM    365  CG  LYS A 141      15.794   3.006  41.545  1.00 16.03           C
ATOM    366  CD  LYS A 141      15.063   2.269  42.657  1.00 19.20           C
ATOM    367  CE  LYS A 141      15.752   0.952  43.007  1.00 41.73           C
ATOM    368  NZ  LYS A 141      15.071   0.310  44.171  1.00 42.92           N1+
ATOM    369  H   LYS A 141      16.880   5.839  41.526  1.00  7.69           H
ATOM    370  HA  LYS A 141      16.015   4.567  39.351  1.00 10.45           H
ATOM    371  HB2 LYS A 141      14.928   4.816  41.936  1.00 15.74           H
ATOM    372  HB3 LYS A 141      14.182   4.014  40.793  1.00 15.74           H
ATOM    373  HG2 LYS A 141      15.859   2.414  40.779  1.00 19.23           H
ATOM    374  HG3 LYS A 141      16.679   3.241  41.865  1.00 19.23           H
ATOM    375  HD2 LYS A 141      15.049   2.825  43.452  1.00 23.03           H
ATOM    376  HD3 LYS A 141      14.159   2.072  42.369  1.00 23.03           H
ATOM    377  HE2 LYS A 141      15.702   0.349  42.249  1.00 50.07           H
ATOM    378  HE3 LYS A 141      16.677   1.123  43.246  1.00 50.07           H
ATOM    379  HZ1 LYS A 141      15.474  -0.458  44.373  1.00 51.50           H
ATOM    380  HZ2 LYS A 141      15.105   0.849  44.878  1.00 51.50           H
ATOM    381  HZ3 LYS A 141      14.219   0.146  43.972  1.00 51.50           H
ATOM    382  N   THR A 142      14.830   7.425  39.927  1.00  9.05           N
ATOM    383  CA  THR A 142      13.857   8.440  39.519  1.00  8.46           C
ATOM    384  C   THR A 142      14.445   9.584  38.704  1.00  8.16           C
ATOM    385  O   THR A 142      13.698  10.468  38.276  1.00  8.37           O
ATOM    386  CB  THR A 142      13.130   9.001  40.765  1.00  9.45           C
ATOM    387  OG1 THR A 142      14.047   9.555  41.718  1.00  9.54           O
ATOM    388  CG2 THR A 142      12.296   7.908  41.420  1.00 11.45           C
ATOM    389  H   THR A 142      15.454   7.726  40.436  1.00 10.86           H
ATOM    390  HA  THR A 142      13.187   8.010  38.965  1.00 10.16           H
ATOM    391  HB  THR A 142      12.522   9.701  40.479  1.00 11.34           H
ATOM    392  HG1 THR A 142      14.585   8.964  41.977  1.00 11.44           H
ATOM    393 HG21 THR A 142      11.841   8.261  42.201  1.00 13.74           H
ATOM    394 HG22 THR A 142      11.635   7.574  40.794  1.00 13.74           H
ATOM    395 HG23 THR A 142      12.869   7.174  41.694  1.00 13.74           H
ATOM    396  N   TYR A 143      15.747   9.597  38.465  1.00  8.85           N
ATOM    397  CA  TYR A 143      16.381  10.628  37.652  1.00 11.12           C
ATOM    398  C   TYR A 143      17.213   9.939  36.583  1.00  8.89           C
ATOM    399  O   TYR A 143      18.265   9.384  36.878  1.00  9.24           O
ATOM    400  CB  TYR A 143      17.255  11.593  38.495  1.00 11.20           C
ATOM    401  CG  TYR A 143      17.717  12.812  37.699  1.00 13.21           C
ATOM    402  CD1 TYR A 143      18.805  12.754  36.814  1.00 10.71           C
ATOM    403  CD2 TYR A 143      17.072  14.031  37.838  1.00 10.74           C
ATOM    404  CE1 TYR A 143      19.183  13.883  36.070  1.00  7.61           C
ATOM    405  CE2 TYR A 143      17.448  15.126  37.108  1.00  7.49           C
ATOM    406  CZ  TYR A 143      18.497  15.059  36.242  1.00  9.02           C
ATOM    407  OH  TYR A 143      18.793  16.193  35.568  1.00 10.21           O
ATOM    408  H   TYR A 143      16.297   9.009  38.767  1.00 10.62           H
ATOM    409  HA  TYR A 143      15.694  11.152  37.210  1.00 13.35           H
ATOM    410  HB2 TYR A 143      16.738  11.907  39.254  1.00 13.43           H
ATOM    411  HB3 TYR A 143      18.043  11.119  38.803  1.00 13.43           H
ATOM    412  HD1 TYR A 143      19.257  11.951  36.693  1.00 12.86           H
ATOM    413  HD2 TYR A 143      16.344  14.097  38.413  1.00 12.89           H
ATOM    414  HE1 TYR A 143      19.900  13.838  35.479  1.00  9.13           H
ATOM    415  HE2 TYR A 143      16.991  15.928  37.215  1.00  8.99           H
ATOM    416  HH  TYR A 143      19.440  16.059  35.050  1.00 12.25           H
ATOM    417  N   ASP A 144      16.747  10.019  35.345  1.00  7.06           N
ATOM    418  CA  ASP A 144      17.420   9.437  34.204  1.00 11.04           C
ATOM    419  C   ASP A 144      18.424  10.436  33.636  1.00 12.92           C
ATOM    420  O   ASP A 144      18.012  11.397  32.964  1.00  8.84           O
ATOM    421  CB  ASP A 144      16.399   9.065  33.156  1.00 13.07           C
ATOM    422  CG  ASP A 144      17.033   8.563  31.894  1.00 14.77           C
ATOM    423  OD1 ASP A 144      18.268   8.382  31.840  1.00 10.82           O
ATOM    424  OD2 ASP A 144      16.283   8.392  30.932  1.00 12.20           O1-
ATOM    425  H   ASP A 144      16.016  10.421  35.139  1.00  8.47           H
ATOM    426  HA  ASP A 144      17.896   8.637  34.475  1.00 13.25           H
ATOM    427  HB2 ASP A 144      15.828   8.363  33.506  1.00 15.69           H
ATOM    428  HB3 ASP A 144      15.870   9.847  32.937  1.00 15.69           H
ATOM    429  N   PRO A 145      19.729  10.234  33.834  1.00 11.95           N
ATOM    430  CA  PRO A 145      20.720  11.203  33.369  1.00 15.80           C
ATOM    431  C   PRO A 145      20.951  11.168  31.877  1.00 11.95           C
ATOM    432  O   PRO A 145      21.746  11.964  31.378  1.00 12.97           O
ATOM    433  CB  PRO A 145      21.974  10.774  34.135  1.00 14.07           C
ATOM    434  CG  PRO A 145      21.857   9.299  34.141  1.00 18.26           C
ATOM    435  CD  PRO A 145      20.377   9.062  34.438  1.00 11.66           C
ATOM    436  HA  PRO A 145      20.469  12.101  33.637  1.00 18.96           H
ATOM    437  HB2 PRO A 145      22.770  11.061  33.660  1.00 16.88           H
ATOM    438  HB3 PRO A 145      21.953  11.131  35.036  1.00 16.88           H
ATOM    439  HG2 PRO A 145      22.099   8.943  33.272  1.00 21.91           H
ATOM    440  HG3 PRO A 145      22.416   8.925  34.840  1.00 21.91           H
ATOM    441  HD2 PRO A 145      20.071   8.247  34.010  1.00 13.99           H
ATOM    442  HD3 PRO A 145      20.221   9.043  35.395  1.00 13.99           H
ATOM    443  N   THR A 146      20.280  10.290  31.145  1.00 10.54           N
ATOM    444  CA  THR A 146      20.363  10.300  29.699  1.00 10.58           C
ATOM    445  C   THR A 146      19.170  10.981  29.065  1.00 13.57           C
ATOM    446  O   THR A 146      19.190  11.192  27.858  1.00 12.47           O
ATOM    447  CB  THR A 146      20.491   8.867  29.125  1.00 14.16           C
ATOM    448  OG1 THR A 146      19.254   8.180  29.219  1.00 11.63           O
ATOM    449  CG2 THR A 146      21.575   8.061  29.871  1.00 18.03           C
ATOM    450  H   THR A 146      19.769   9.677  31.466  1.00 12.65           H
ATOM    451  HA  THR A 146      21.156  10.794  29.438  1.00 12.69           H
ATOM    452  HB  THR A 146      20.750   8.923  28.192  1.00 16.99           H
ATOM    453  HG1 THR A 146      19.015   8.127  30.023  1.00 13.96           H
ATOM    454 HG21 THR A 146      21.639   7.168  29.498  1.00 21.64           H
ATOM    455 HG22 THR A 146      22.434   8.502  29.785  1.00 21.64           H
ATOM    456 HG23 THR A 146      21.348   7.993  30.812  1.00 21.64           H
ATOM    457  N   TYR A 147      18.140  11.331  29.851  1.00  9.96           N
ATOM    458  CA  TYR A 147      17.013  12.095  29.342  1.00 11.46           C
ATOM    459  C   TYR A 147      16.316  11.343  28.199  1.00 15.04           C
ATOM    460  O   TYR A 147      15.743  11.934  27.294  1.00 12.83           O
ATOM    461  CB  TYR A 147      17.488  13.510  28.930  1.00 10.00           C
ATOM    462  CG  TYR A 147      18.294  14.165  30.026  1.00 10.61           C
ATOM    463  CD1 TYR A 147      19.654  14.402  29.887  1.00 12.24           C
ATOM    464  CD2 TYR A 147      17.715  14.430  31.229  1.00 11.52           C
ATOM    465  CE1 TYR A 147      20.390  14.940  30.929  1.00 18.12           C
ATOM    466  CE2 TYR A 147      18.435  14.979  32.262  1.00 15.94           C
ATOM    467  CZ  TYR A 147      19.757  15.226  32.115  1.00 13.61           C
ATOM    468  OH  TYR A 147      20.417  15.752  33.199  1.00 24.67           O
ATOM    469  H   TYR A 147      18.079  11.133  30.686  1.00 11.95           H
ATOM    470  HA  TYR A 147      16.366  12.202  30.057  1.00 13.75           H
ATOM    471  HB2 TYR A 147      18.048  13.442  28.140  1.00 12.00           H
ATOM    472  HB3 TYR A 147      16.715  14.067  28.747  1.00 12.00           H
ATOM    473  HD1 TYR A 147      20.076  14.203  29.082  1.00 14.69           H
ATOM    474  HD2 TYR A 147      16.807  14.263  31.345  1.00 13.83           H
ATOM    475  HE1 TYR A 147      21.298  15.114  30.825  1.00 21.75           H
ATOM    476  HE2 TYR A 147      18.017  15.165  33.071  1.00 19.13           H
ATOM    477  HH  TYR A 147      21.229  15.861  33.015  1.00 29.61           H
ATOM    478  N   SER A 148      16.325  10.012  28.250  1.00 13.91           N
ATOM    479  CA  SER A 148      15.845   9.219  27.125  1.00 11.87           C
ATOM    480  C   SER A 148      14.329   9.177  26.994  1.00 18.07           C
ATOM    481  O   SER A 148      13.842   8.722  25.958  1.00 17.58           O
ATOM    482  CB  SER A 148      16.422   7.795  27.221  1.00 21.61           C
ATOM    483  OG  SER A 148      15.777   7.051  28.252  1.00 28.27           O
ATOM    484  H   SER A 148      16.602   9.549  28.920  1.00 16.69           H
ATOM    485  HA  SER A 148      16.191   9.614  26.309  1.00 14.25           H
ATOM    486  HB2 SER A 148      16.286   7.342  26.374  1.00 25.93           H
ATOM    487  HB3 SER A 148      17.369   7.851  27.419  1.00 25.93           H
ATOM    488  HG  SER A 148      15.886   7.432  28.992  1.00 33.92           H
ATOM    489  N   ASP A 149      13.554   9.649  27.973  1.00 11.87           N
ATOM    490  CA  ASP A 149      12.107   9.700  27.801  1.00 14.08           C
ATOM    491  C   ASP A 149      11.629  10.980  27.124  1.00 12.84           C
ATOM    492  O   ASP A 149      10.441  11.075  26.770  1.00 12.20           O
ATOM    493  CB  ASP A 149      11.398   9.601  29.139  1.00 12.45           C
ATOM    494  CG  ASP A 149      11.529   8.248  29.776  1.00 20.83           C
ATOM    495  OD1 ASP A 149      11.549   7.246  29.036  1.00 19.47           O
ATOM    496  OD2 ASP A 149      11.605   8.200  31.021  1.00 15.44           O1-
ATOM    497  H   ASP A 149      13.837   9.941  28.731  1.00 14.24           H
ATOM    498  HA  ASP A 149      11.827   8.948  27.255  1.00 16.89           H
ATOM    499  HB2 ASP A 149      11.778  10.256  29.746  1.00 14.94           H
ATOM    500  HB3 ASP A 149      10.454   9.781  29.009  1.00 14.94           H
ATOM    501  N   PHE A 150      12.519  11.953  26.932  1.00 12.65           N
ATOM    502  CA  PHE A 150      12.074  13.290  26.532  1.00  9.51           C
ATOM    503  C   PHE A 150      11.459  13.336  25.126  1.00 14.06           C
ATOM    504  O   PHE A 150      10.722  14.275  24.818  1.00 15.76           O
ATOM    505  CB  PHE A 150      13.215  14.289  26.620  1.00 14.18           C
ATOM    506  CG  PHE A 150      13.588  14.701  28.043  1.00 12.24           C
ATOM    507  CD1 PHE A 150      13.428  13.840  29.123  1.00 13.63           C
ATOM    508  CD2 PHE A 150      14.084  15.972  28.279  1.00 15.58           C
ATOM    509  CE1 PHE A 150      13.773  14.232  30.397  1.00 15.55           C
ATOM    510  CE2 PHE A 150      14.424  16.375  29.551  1.00 12.10           C
ATOM    511  CZ  PHE A 150      14.290  15.504  30.610  1.00 14.45           C
ATOM    512  H   PHE A 150      13.370  11.870  27.024  1.00 15.18           H
ATOM    513  HA  PHE A 150      11.388  13.580  27.154  1.00 11.41           H
ATOM    514  HB2 PHE A 150      14.003  13.897  26.211  1.00 17.02           H
ATOM    515  HB3 PHE A 150      12.963  15.092  26.137  1.00 17.02           H
ATOM    516  HD1 PHE A 150      13.098  12.982  28.981  1.00 16.36           H
ATOM    517  HD2 PHE A 150      14.192  16.560  27.567  1.00 18.70           H
ATOM    518  HE1 PHE A 150      13.671  13.644  31.110  1.00 18.66           H
ATOM    519  HE2 PHE A 150      14.766  17.229  29.691  1.00 14.52           H
ATOM    520  HZ  PHE A 150      14.512  15.778  31.471  1.00 17.34           H
ATOM    521  N   CYS A 151      11.774  12.387  24.248  1.00 16.72           N
ATOM    522  CA  CYS A 151      11.128  12.340  22.935  1.00 20.55           C
ATOM    523  C   CYS A 151       9.658  11.936  23.025  1.00 20.22           C
ATOM    524  O   CYS A 151       8.935  12.045  22.034  1.00 19.06           O
ATOM    525  CB  CYS A 151      11.913  11.384  22.005  1.00 24.63           C
ATOM    526  SG  CYS A 151      11.945   9.713  22.603  1.00 33.50           S
ATOM    527  H   CYS A 151      12.352  11.765  24.383  1.00 20.07           H
ATOM    528  HA  CYS A 151      11.163  13.226  22.542  1.00 24.67           H
ATOM    529  HB2 CYS A 151      11.495  11.381  21.129  1.00 29.55           H
ATOM    530  HB3 CYS A 151      12.829  11.695  21.934  1.00 29.55           H
ATOM    531  HG  CYS A 151      12.469   9.694  23.682  1.00 40.20           H
ATOM    532  N   GLN A 152       9.190  11.502  24.184  1.00 14.14           N
ATOM    533  CA  GLN A 152       7.790  11.169  24.366  1.00 16.02           C
ATOM    534  C   GLN A 152       6.932  12.385  24.697  1.00 19.53           C
ATOM    535  O   GLN A 152       5.706  12.304  24.592  1.00 15.22           O
ATOM    536  CB  GLN A 152       7.639  10.104  25.449  1.00 20.42           C
ATOM    537  CG  GLN A 152       8.147   8.727  24.995  1.00 24.04           C
ATOM    538  CD  GLN A 152       7.975   7.650  26.065  1.00 33.93           C
ATOM    539  OE1 GLN A 152       6.853   7.285  26.407  1.00 38.31           O
ATOM    540  NE2 GLN A 152       9.097   7.128  26.591  1.00 36.44           N
ATOM    541  H   GLN A 152       9.670  11.392  24.889  1.00 16.97           H
ATOM    542  HA  GLN A 152       7.454  10.792  23.537  1.00 19.22           H
ATOM    543  HB2 GLN A 152       8.151  10.371  26.229  1.00 24.51           H
ATOM    544  HB3 GLN A 152       6.701  10.018  25.680  1.00 24.51           H
ATOM    545  HG2 GLN A 152       7.650   8.451  24.209  1.00 28.85           H
ATOM    546  HG3 GLN A 152       9.092   8.792  24.785  1.00 28.85           H
ATOM    547 HE21 GLN A 152       9.866   7.402  26.322  1.00 43.73           H
ATOM    548 HE22 GLN A 152       9.045   6.519  27.196  1.00 43.73           H
ATOM    549  N   PHE A 153       7.544  13.509  25.056  1.00 16.30           N
ATOM    550  CA  PHE A 153       6.811  14.736  25.338  1.00 17.12           C
ATOM    551  C   PHE A 153       6.344  15.368  24.033  1.00 17.25           C
ATOM    552  O   PHE A 153       6.892  15.123  22.963  1.00 13.23           O
ATOM    553  CB  PHE A 153       7.674  15.759  26.089  1.00 10.98           C
ATOM    554  CG  PHE A 153       8.294  15.220  27.368  1.00 10.48           C
ATOM    555  CD1 PHE A 153       9.464  15.763  27.865  1.00 13.19           C
ATOM    556  CD2 PHE A 153       7.741  14.163  28.025  1.00 11.80           C
ATOM    557  CE1 PHE A 153      10.064  15.254  29.020  1.00 12.80           C
ATOM    558  CE2 PHE A 153       8.339  13.650  29.182  1.00 13.27           C
ATOM    559  CZ  PHE A 153       9.499  14.203  29.660  1.00 11.81           C
ATOM    560  H   PHE A 153       8.396  13.586  25.143  1.00 19.56           H
ATOM    561  HA  PHE A 153       6.032  14.531  25.879  1.00 20.55           H
ATOM    562  HB2 PHE A 153       8.395  16.046  25.508  1.00 13.17           H
ATOM    563  HB3 PHE A 153       7.120  16.520  26.326  1.00 13.17           H
ATOM    564  HD1 PHE A 153       9.860  16.478  27.422  1.00 15.83           H
ATOM    565  HD2 PHE A 153       6.960  13.776  27.700  1.00 14.16           H
ATOM    566  HE1 PHE A 153      10.847  15.634  29.347  1.00 15.36           H
ATOM    567  HE2 PHE A 153       7.950  12.932  29.626  1.00 15.93           H
ATOM    568  HZ  PHE A 153       9.888  13.868  30.436  1.00 14.17           H
ATOM    569  N   ARG A 154       5.337  16.211  24.151  1.00 17.79           N
ATOM    570  CA  ARG A 154       4.941  17.036  23.033  1.00 16.01           C
ATOM    571  C   ARG A 154       6.135  17.875  22.614  1.00 17.31           C
ATOM    572  O   ARG A 154       6.925  18.325  23.469  1.00 13.33           O
ATOM    573  CB  ARG A 154       3.745  17.916  23.390  1.00 19.97           C
ATOM    574  CG  ARG A 154       2.436  17.176  23.462  1.00 17.84           C
ATOM    575  CD  ARG A 154       1.341  18.100  23.946  1.00 19.02           C
ATOM    576  NE  ARG A 154       1.444  18.279  25.379  1.00 15.62           N
ATOM    577  CZ  ARG A 154       0.588  18.961  26.128  1.00 14.86           C
ATOM    578  NH1 ARG A 154      -0.479  19.563  25.604  1.00 15.16           N
ATOM    579  NH2 ARG A 154       0.797  19.038  27.428  1.00 15.45           N1+
ATOM    580  H   ARG A 154       4.869  16.324  24.864  1.00 21.35           H
ATOM    581  HA  ARG A 154       4.690  16.468  22.287  1.00 19.21           H
ATOM    582  HB2 ARG A 154       3.904  18.321  24.257  1.00 23.97           H
ATOM    583  HB3 ARG A 154       3.656  18.609  22.716  1.00 23.97           H
ATOM    584  HG2 ARG A 154       2.198  16.851  22.579  1.00 21.41           H
ATOM    585  HG3 ARG A 154       2.515  16.438  24.086  1.00 21.41           H
ATOM    586  HD2 ARG A 154       1.434  18.966  23.519  1.00 22.82           H
ATOM    587  HD3 ARG A 154       0.475  17.712  23.744  1.00 22.82           H
ATOM    588  HE  ARG A 154       2.113  17.913  25.776  1.00 18.74           H
ATOM    589 HH11 ARG A 154      -0.627  19.517  24.758  1.00 18.19           H
ATOM    590 HH12 ARG A 154      -1.019  20.000  26.112  1.00 18.19           H
ATOM    591 HH21 ARG A 154       1.483  18.654  27.777  1.00 18.54           H
ATOM    592 HH22 ARG A 154       0.251  19.479  27.925  1.00 18.54           H
ATOM    593  N   PRO A 155       6.323  18.084  21.319  1.00 12.36           N
ATOM    594  CA  PRO A 155       7.600  18.565  20.847  1.00 21.75           C
ATOM    595  C   PRO A 155       7.774  20.024  21.201  1.00 16.32           C
ATOM    596  O   PRO A 155       6.788  20.783  21.295  1.00 17.27           O
ATOM    597  CB  PRO A 155       7.521  18.355  19.328  1.00 15.25           C
ATOM    598  CG  PRO A 155       6.025  18.331  19.046  1.00 21.42           C
ATOM    599  CD  PRO A 155       5.450  17.655  20.212  1.00 20.49           C
ATOM    600  HA  PRO A 155       8.328  18.042  21.218  1.00 26.10           H
ATOM    601  HB2 PRO A 155       7.949  19.095  18.869  1.00 18.30           H
ATOM    602  HB3 PRO A 155       7.933  17.511  19.088  1.00 18.30           H
ATOM    603  HG2 PRO A 155       5.689  19.237  18.971  1.00 25.71           H
ATOM    604  HG3 PRO A 155       5.851  17.829  18.235  1.00 25.71           H
ATOM    605  HD2 PRO A 155       4.540  17.955  20.363  1.00 24.58           H
ATOM    606  HD3 PRO A 155       5.493  16.692  20.101  1.00 24.58           H
ATOM    607  N   PRO A 156       8.995  20.468  21.436  1.00 16.73           N
ATOM    608  CA  PRO A 156       9.231  21.891  21.621  1.00 18.27           C
ATOM    609  C   PRO A 156       8.999  22.597  20.295  1.00 21.31           C
ATOM    610  O   PRO A 156       9.254  22.039  19.228  1.00 18.69           O
ATOM    611  CB  PRO A 156      10.698  21.959  22.037  1.00 18.14           C
ATOM    612  CG  PRO A 156      11.283  20.803  21.446  1.00 19.79           C
ATOM    613  CD  PRO A 156      10.260  19.714  21.385  1.00 16.40           C
ATOM    614  HA  PRO A 156       8.661  22.261  22.313  1.00 21.92           H
ATOM    615  HB2 PRO A 156      11.103  22.768  21.687  1.00 21.76           H
ATOM    616  HB3 PRO A 156      10.769  21.926  23.004  1.00 21.76           H
ATOM    617  HG2 PRO A 156      11.584  21.025  20.551  1.00 23.75           H
ATOM    618  HG3 PRO A 156      12.036  20.520  21.988  1.00 23.75           H
ATOM    619  HD2 PRO A 156      10.332  19.224  20.551  1.00 19.68           H
ATOM    620  HD3 PRO A 156      10.339  19.128  22.155  1.00 19.68           H
ATOM    621  N   VAL A 157       8.461  23.810  20.374  1.00 17.66           N
ATOM    622  CA  VAL A 157       8.267  24.671  19.213  1.00 18.87           C
ATOM    623  C   VAL A 157       8.779  26.049  19.585  1.00 19.32           C
ATOM    624  O   VAL A 157       8.304  26.650  20.555  1.00 24.06           O
ATOM    625  CB  VAL A 157       6.795  24.743  18.800  1.00 16.70           C
ATOM    626  CG1 VAL A 157       6.584  25.754  17.674  1.00 21.77           C
ATOM    627  CG2 VAL A 157       6.301  23.339  18.432  1.00 27.83           C
ATOM    628  H   VAL A 157       8.192  24.165  21.109  1.00 21.19           H
ATOM    629  HA  VAL A 157       8.786  24.336  18.465  1.00 22.65           H
ATOM    630  HB  VAL A 157       6.276  25.044  19.562  1.00 20.04           H
ATOM    631 HG11 VAL A 157       5.643  25.773  17.439  1.00 26.13           H
ATOM    632 HG12 VAL A 157       6.867  26.630  17.980  1.00 26.13           H
ATOM    633 HG13 VAL A 157       7.112  25.485  16.906  1.00 26.13           H
ATOM    634 HG21 VAL A 157       5.369  23.391  18.171  1.00 33.40           H
ATOM    635 HG22 VAL A 157       6.833  23.001  17.694  1.00 33.40           H
ATOM    636 HG23 VAL A 157       6.398  22.759  19.203  1.00 33.40           H
ATOM    637  N   ARG A 158       9.716  26.562  18.811  1.00 23.13           N
ATOM    638  CA  ARG A 158      10.369  27.831  19.126  1.00 27.99           C
ATOM    639  C   ARG A 158      10.025  28.868  18.061  1.00 32.30           C
ATOM    640  O   ARG A 158      10.645  28.917  16.998  1.00 31.39           O
ATOM    641  CB  ARG A 158      11.867  27.610  19.260  1.00 32.61           C
ATOM    642  CG  ARG A 158      12.197  26.749  20.493  1.00 24.59           C
ATOM    643  CD  ARG A 158      13.649  26.402  20.552  1.00 31.43           C
ATOM    644  NE  ARG A 158      13.999  25.776  21.815  1.00 22.90           N
ATOM    645  CZ  ARG A 158      14.093  24.474  22.046  1.00 23.73           C
ATOM    646  NH1 ARG A 158      13.843  23.584  21.105  1.00 20.95           N
ATOM    647  NH2 ARG A 158      14.445  24.062  23.250  1.00 23.44           N1+
ATOM    648  H   ARG A 158       9.999  26.194  18.087  1.00 27.75           H
ATOM    649  HA  ARG A 158      10.036  28.155  19.978  1.00 33.59           H
ATOM    650  HB2 ARG A 158      12.195  27.150  18.471  1.00 39.14           H
ATOM    651  HB3 ARG A 158      12.311  28.467  19.359  1.00 39.14           H
ATOM    652  HG2 ARG A 158      11.971  27.243  21.297  1.00 29.51           H
ATOM    653  HG3 ARG A 158      11.689  25.924  20.452  1.00 29.51           H
ATOM    654  HD2 ARG A 158      13.858  25.780  19.837  1.00 37.72           H
ATOM    655  HD3 ARG A 158      14.175  27.211  20.457  1.00 37.72           H
ATOM    656  HE  ARG A 158      14.162  26.300  22.477  1.00 27.48           H
ATOM    657 HH11 ARG A 158      13.618  23.844  20.317  1.00 25.14           H
ATOM    658 HH12 ARG A 158      13.907  22.745  21.279  1.00 25.14           H
ATOM    659 HH21 ARG A 158      14.605  24.635  23.871  1.00 28.13           H
ATOM    660 HH22 ARG A 158      14.500  23.220  23.417  1.00 28.13           H
ATOM    661  N   VAL A 159       9.036  29.707  18.359  1.00 35.52           N
ATOM    662  CA  VAL A 159       8.632  30.765  17.434  1.00 39.43           C
ATOM    663  C   VAL A 159       9.627  31.926  17.469  1.00 39.42           C
ATOM    664  O   VAL A 159      10.350  32.147  18.444  1.00 41.84           O
ATOM    665  CB  VAL A 159       7.209  31.234  17.771  1.00 37.95           C
ATOM    666  CG1 VAL A 159       6.263  30.038  17.639  1.00 36.00           C
ATOM    667  CG2 VAL A 159       7.183  31.862  19.189  1.00 49.66           C
ATOM    668  H   VAL A 159       8.584  29.686  19.090  1.00 42.62           H
ATOM    669  HA  VAL A 159       8.623  30.408  16.533  1.00 47.32           H
ATOM    670  HB  VAL A 159       6.935  31.911  17.133  1.00 45.54           H
ATOM    671 HG11 VAL A 159       5.361  30.324  17.850  1.00 43.20           H
ATOM    672 HG12 VAL A 159       6.301  29.705  16.729  1.00 43.20           H
ATOM    673 HG13 VAL A 159       6.544  29.345  18.257  1.00 43.20           H
ATOM    674 HG21 VAL A 159       6.280  32.153  19.389  1.00 59.60           H
ATOM    675 HG22 VAL A 159       7.467  31.195  19.834  1.00 59.60           H
ATOM    676 HG23 VAL A 159       7.788  32.620  19.209  1.00 59.60           H
ATOM    677  N   ASN A 160       9.653  32.697  16.383  1.00 38.62           N
ATOM    678  CA  ASN A 160      10.525  33.867  16.329  1.00 42.87           C
ATOM    679  C   ASN A 160       9.972  34.928  17.264  1.00 44.10           C
ATOM    680  O   ASN A 160       8.834  35.382  17.104  1.00 35.85           O
ATOM    681  CB  ASN A 160      10.639  34.389  14.903  1.00 48.62           C
ATOM    682  CG  ASN A 160      11.139  33.311  13.941  1.00 54.70           C
ATOM    683  OD1 ASN A 160      12.091  32.584  14.254  1.00 43.22           O
ATOM    684  ND2 ASN A 160      10.466  33.167  12.795  1.00 48.56           N
ATOM    685  H   ASN A 160       9.183  32.567  15.675  1.00 46.34           H
ATOM    686  HA  ASN A 160      11.411  33.621  16.637  1.00 51.45           H
ATOM    687  HB2 ASN A 160       9.766  34.684  14.600  1.00 58.34           H
ATOM    688  HB3 ASN A 160      11.268  35.127  14.883  1.00 58.34           H
ATOM    689 HD21 ASN A 160      10.712  32.573  12.223  1.00 58.27           H
ATOM    690 HD22 ASN A 160       9.788  33.668  12.628  1.00 58.27           H
ATOM    691  N   ASP A 161      10.760  35.283  18.269  1.00 41.05           N
ATOM    692  CA  ASP A 161      10.334  36.245  19.276  1.00 40.12           C
ATOM    693  C   ASP A 161      11.578  36.945  19.820  1.00 45.81           C
ATOM    694  O   ASP A 161      11.816  36.997  21.033  1.00 36.56           O
ATOM    695  CB  ASP A 161       9.525  35.562  20.382  1.00 34.18           C
ATOM    696  CG  ASP A 161       9.139  36.536  21.507  1.00 40.33           C
ATOM    697  OD1 ASP A 161       8.760  37.695  21.187  1.00 34.27           O
ATOM    698  OD2 ASP A 161       9.209  36.135  22.696  1.00 40.39           O1-
ATOM    699  H   ASP A 161      11.555  34.979  18.392  1.00 49.26           H
ATOM    700  HA  ASP A 161       9.769  36.913  18.858  1.00 48.15           H
ATOM    701  HB2 ASP A 161       8.708  35.202  20.002  1.00 41.02           H
ATOM    702  HB3 ASP A 161      10.056  34.849  20.770  1.00 41.02           H
ATOM    703  N   GLY A 162      12.404  37.475  18.905  1.00 39.88           N
ATOM    704  CA  GLY A 162      13.608  38.165  19.329  1.00 37.58           C
ATOM    705  C   GLY A 162      13.303  39.346  20.229  1.00 37.55           C
ATOM    706  O   GLY A 162      14.128  39.723  21.074  1.00 38.50           O
ATOM    707  H   GLY A 162      12.285  37.445  18.053  1.00 47.86           H
ATOM    708  HA2 GLY A 162      14.181  37.549  19.812  1.00 45.09           H
ATOM    709  HA3 GLY A 162      14.089  38.487  18.550  1.00 45.09           H
ATOM    710  N   GLY A 163      12.109  39.930  20.088  1.00 32.91           N
ATOM    711  CA  GLY A 163      11.766  41.105  20.877  1.00 43.40           C
ATOM    712  C   GLY A 163      11.296  40.832  22.298  1.00 45.43           C
ATOM    713  O   GLY A 163      11.143  41.786  23.077  1.00 32.22           O
ATOM    714  H   GLY A 163      11.492  39.667  19.549  1.00 39.49           H
ATOM    715  HA2 GLY A 163      12.543  41.684  20.929  1.00 52.08           H
ATOM    716  HA3 GLY A 163      11.062  41.593  20.421  1.00 52.08           H
ATOM    717  N   GLY A 164      11.077  39.562  22.653  1.00 38.25           N
ATOM    718  CA  GLY A 164      10.455  39.223  23.927  1.00 41.97           C
ATOM    719  C   GLY A 164       9.089  39.872  24.108  1.00 40.08           C
ATOM    720  O   GLY A 164       8.815  40.474  25.154  1.00 32.04           O
ATOM    721  H   GLY A 164      11.282  38.880  22.171  1.00 45.91           H
ATOM    722  HA2 GLY A 164      10.348  38.261  23.987  1.00 50.36           H
ATOM    723  HA3 GLY A 164      11.030  39.513  24.653  1.00 50.36           H
ATOM    724  N   SER A 216       8.228  39.752  23.088  1.00 28.74           N
ATOM    725  CA  SER A 216       6.894  40.354  23.104  1.00 30.15           C
ATOM    726  C   SER A 216       5.973  39.513  23.974  1.00 25.40           C
ATOM    727  O   SER A 216       5.692  38.349  23.656  1.00 20.11           O
ATOM    728  CB  SER A 216       6.314  40.469  21.688  1.00 30.25           C
ATOM    729  OG  SER A 216       4.918  40.825  21.724  1.00 21.14           O
ATOM    730  H   SER A 216       8.400  39.319  22.365  1.00 34.49           H
ATOM    731  HA  SER A 216       6.947  41.244  23.487  1.00 36.18           H
ATOM    732  HB2 SER A 216       6.801  41.154  21.204  1.00 36.31           H
ATOM    733  HB3 SER A 216       6.410  39.615  21.239  1.00 36.31           H
ATOM    734  HG  SER A 216       4.616  40.883  20.943  1.00 25.36           H
ATOM    735  N   VAL A 217       5.504  40.105  25.067  1.00 23.14           N
ATOM    736  CA  VAL A 217       4.577  39.405  25.943  1.00 21.34           C
ATOM    737  C   VAL A 217       3.318  39.047  25.182  1.00 20.78           C
ATOM    738  O   VAL A 217       2.765  37.949  25.341  1.00 17.63           O
ATOM    739  CB  VAL A 217       4.266  40.266  27.179  1.00 23.10           C
ATOM    740  CG1 VAL A 217       3.287  39.521  28.094  1.00 25.53           C
ATOM    741  CG2 VAL A 217       5.548  40.544  27.917  1.00 27.40           C
ATOM    742  H   VAL A 217       5.704  40.902  25.319  1.00 27.77           H
ATOM    743  HA  VAL A 217       4.990  38.581  26.247  1.00 25.60           H
ATOM    744  HB  VAL A 217       3.868  41.107  26.907  1.00 27.73           H
ATOM    745 HG11 VAL A 217       3.098  40.072  28.869  1.00 30.64           H
ATOM    746 HG12 VAL A 217       2.469  39.347  27.604  1.00 30.64           H
ATOM    747 HG13 VAL A 217       3.691  38.684  28.373  1.00 30.64           H
ATOM    748 HG21 VAL A 217       5.351  41.087  28.696  1.00 32.88           H
ATOM    749 HG22 VAL A 217       5.943  39.702  28.190  1.00 32.88           H
ATOM    750 HG23 VAL A 217       6.154  41.019  27.327  1.00 32.88           H
ATOM    751  N   THR A 218       2.853  39.960  24.323  1.00 19.40           N
ATOM    752  CA  THR A 218       1.618  39.716  23.585  1.00 18.24           C
ATOM    753  C   THR A 218       1.768  38.515  22.662  1.00 19.58           C
ATOM    754  O   THR A 218       0.908  37.626  22.621  1.00 17.12           O
ATOM    755  CB  THR A 218       1.238  40.969  22.787  1.00 23.37           C
ATOM    756  OG1 THR A 218       1.021  42.060  23.693  1.00 20.33           O
ATOM    757  CG2 THR A 218      -0.030  40.738  21.987  1.00 18.18           C
ATOM    758  H   THR A 218       3.228  40.715  24.155  1.00 23.29           H
ATOM    759  HA  THR A 218       0.903  39.529  24.213  1.00 21.89           H
ATOM    760  HB  THR A 218       1.955  41.194  22.173  1.00 28.04           H
ATOM    761  HG1 THR A 218       0.812  42.752  23.265  1.00 24.40           H
ATOM    762 HG21 THR A 218      -0.257  41.538  21.488  1.00 21.82           H
ATOM    763 HG22 THR A 218       0.100  40.005  21.365  1.00 21.82           H
ATOM    764 HG23 THR A 218      -0.762  40.519  22.583  1.00 21.82           H
ATOM    765  N   LEU A 219       2.874  38.468  21.920  1.00 18.39           N
ATOM    766  CA  LEU A 219       3.147  37.323  21.061  1.00 22.19           C
ATOM    767  C   LEU A 219       3.246  36.037  21.878  1.00 21.06           C
ATOM    768  O   LEU A 219       2.629  35.013  21.540  1.00 18.93           O
ATOM    769  CB  LEU A 219       4.446  37.582  20.299  1.00 22.31           C
ATOM    770  CG  LEU A 219       4.879  36.498  19.309  1.00 34.08           C
ATOM    771  CD1 LEU A 219       3.839  36.388  18.190  1.00 34.24           C
ATOM    772  CD2 LEU A 219       6.253  36.841  18.761  1.00 38.82           C
ATOM    773  H   LEU A 219       3.476  39.082  21.898  1.00 22.07           H
ATOM    774  HA  LEU A 219       2.428  37.224  20.418  1.00 26.63           H
ATOM    775  HB2 LEU A 219       4.346  38.406  19.797  1.00 26.77           H
ATOM    776  HB3 LEU A 219       5.162  37.685  20.945  1.00 26.77           H
ATOM    777  HG  LEU A 219       4.933  35.644  19.765  1.00 40.90           H
ATOM    778 HD11 LEU A 219       4.119  35.700  17.566  1.00 41.09           H
ATOM    779 HD12 LEU A 219       2.982  36.155  18.579  1.00 41.09           H
ATOM    780 HD13 LEU A 219       3.775  37.242  17.735  1.00 41.09           H
ATOM    781 HD21 LEU A 219       6.524  36.152  18.135  1.00 46.59           H
ATOM    782 HD22 LEU A 219       6.207  37.699  18.311  1.00 46.59           H
ATOM    783 HD23 LEU A 219       6.883  36.886  19.497  1.00 46.59           H
ATOM    784  N   GLU A 220       4.026  36.080  22.962  1.00 16.31           N
ATOM    785  CA  GLU A 220       4.276  34.887  23.769  1.00 16.13           C
ATOM    786  C   GLU A 220       2.975  34.322  24.300  1.00 18.12           C
ATOM    787  O   GLU A 220       2.729  33.115  24.220  1.00 18.51           O
ATOM    788  CB  GLU A 220       5.229  35.223  24.924  1.00 18.00           C
ATOM    789  CG  GLU A 220       6.676  35.562  24.466  1.00 20.79           C
ATOM    790  CD  GLU A 220       7.448  36.485  25.452  1.00 28.23           C
ATOM    791  OE1 GLU A 220       8.571  36.905  25.083  1.00 28.44           O
ATOM    792  OE2 GLU A 220       6.956  36.797  26.585  1.00 25.20           O1-
ATOM    793  H   GLU A 220       4.422  36.788  23.249  1.00 19.57           H
ATOM    794  HA  GLU A 220       4.697  34.211  23.216  1.00 19.36           H
ATOM    795  HB2 GLU A 220       4.882  35.992  25.402  1.00 21.60           H
ATOM    796  HB3 GLU A 220       5.278  34.460  25.520  1.00 21.60           H
ATOM    797  HG2 GLU A 220       7.178  34.736  24.378  1.00 24.95           H
ATOM    798  HG3 GLU A 220       6.635  36.014  23.608  1.00 24.95           H
ATOM    799  N   LEU A 221       2.114  35.195  24.831  1.00 20.79           N
ATOM    800  CA  LEU A 221       0.828  34.749  25.358  1.00 17.02           C
ATOM    801  C   LEU A 221      -0.097  34.258  24.245  1.00 20.34           C
ATOM    802  O   LEU A 221      -0.887  33.332  24.454  1.00 18.89           O
ATOM    803  CB  LEU A 221       0.175  35.884  26.138  1.00 18.85           C
ATOM    804  CG  LEU A 221       0.677  36.153  27.551  1.00 21.45           C
ATOM    805  CD1 LEU A 221      -0.020  37.391  28.107  1.00 23.61           C
ATOM    806  CD2 LEU A 221       0.488  34.946  28.503  1.00 20.87           C
ATOM    807  H   LEU A 221       2.252  36.041  24.897  1.00 24.95           H
ATOM    808  HA  LEU A 221       0.976  34.011  25.971  1.00 20.43           H
ATOM    809  HB2 LEU A 221       0.298  36.703  25.633  1.00 22.62           H
ATOM    810  HB3 LEU A 221      -0.774  35.693  26.206  1.00 22.62           H
ATOM    811  HG  LEU A 221       1.627  36.346  27.509  1.00 25.75           H
ATOM    812 HD11 LEU A 221       0.302  37.558  29.006  1.00 28.34           H
ATOM    813 HD12 LEU A 221       0.181  38.149  27.536  1.00 28.34           H
ATOM    814 HD13 LEU A 221      -0.977  37.233  28.122  1.00 28.34           H
ATOM    815 HD21 LEU A 221       0.826  35.181  29.381  1.00 25.05           H
ATOM    816 HD22 LEU A 221      -0.457  34.733  28.558  1.00 25.05           H
ATOM    817 HD23 LEU A 221       0.978  34.187  28.151  1.00 25.05           H
ATOM    818  N   SER A 222      -0.019  34.842  23.055  1.00 20.03           N
ATOM    819  CA  SER A 222      -0.910  34.378  22.001  1.00 20.85           C
ATOM    820  C   SER A 222      -0.483  33.023  21.462  1.00 25.99           C
ATOM    821  O   SER A 222      -1.333  32.259  20.989  1.00 28.06           O
ATOM    822  CB  SER A 222      -0.980  35.396  20.859  1.00 28.62           C
ATOM    823  OG  SER A 222       0.276  35.544  20.272  1.00 32.24           O
ATOM    824  H   SER A 222       0.515  35.481  22.838  1.00 24.03           H
ATOM    825  HA  SER A 222      -1.803  34.282  22.368  1.00 25.02           H
ATOM    826  HB2 SER A 222      -1.609  35.082  20.190  1.00 34.35           H
ATOM    827  HB3 SER A 222      -1.269  36.252  21.213  1.00 34.35           H
ATOM    828  HG  SER A 222       0.830  35.814  20.843  1.00 38.68           H
ATOM    829  N   GLN A 223       0.807  32.690  21.537  1.00 19.70           N
ATOM    830  CA  GLN A 223       1.251  31.423  20.976  1.00 23.15           C
ATOM    831  C   GLN A 223       1.568  30.362  22.026  1.00 20.60           C
ATOM    832  O   GLN A 223       1.197  29.200  21.836  1.00 20.01           O
ATOM    833  CB  GLN A 223       2.458  31.656  20.081  1.00 23.40           C
ATOM    834  CG  GLN A 223       2.117  32.492  18.835  1.00 28.23           C
ATOM    835  CD  GLN A 223       3.330  32.747  17.991  1.00 56.23           C
ATOM    836  OE1 GLN A 223       4.431  32.343  18.360  1.00 62.43           O
ATOM    837  NE2 GLN A 223       3.151  33.413  16.851  1.00 57.59           N
ATOM    838  H   GLN A 223       1.425  33.167  21.898  1.00 23.64           H
ATOM    839  HA  GLN A 223       0.540  31.072  20.417  1.00 27.78           H
ATOM    840  HB2 GLN A 223       3.138  32.130  20.585  1.00 28.08           H
ATOM    841  HB3 GLN A 223       2.802  30.799  19.783  1.00 28.08           H
ATOM    842  HG2 GLN A 223       1.467  32.013  18.296  1.00 33.88           H
ATOM    843  HG3 GLN A 223       1.755  33.348  19.113  1.00 33.88           H
ATOM    844 HE21 GLN A 223       2.365  33.677  16.626  1.00 69.10           H
ATOM    845 HE22 GLN A 223       3.823  33.578  16.339  1.00 69.10           H
ATOM    846  N   LEU A 224       2.185  30.750  23.141  1.00 14.70           N
ATOM    847  CA  LEU A 224       2.641  29.821  24.161  1.00 17.47           C
ATOM    848  C   LEU A 224       3.274  28.563  23.542  1.00 16.38           C
ATOM    849  O   LEU A 224       2.906  27.443  23.871  1.00 13.22           O
ATOM    850  CB  LEU A 224       1.488  29.439  25.087  1.00 19.74           C
ATOM    851  CG  LEU A 224       0.997  30.598  25.941  1.00 17.10           C
ATOM    852  CD1 LEU A 224      -0.319  30.190  26.559  1.00 23.22           C
ATOM    853  CD2 LEU A 224       2.059  30.987  27.017  1.00 16.52           C
ATOM    854  H   LEU A 224       2.353  31.572  23.330  1.00 17.64           H
ATOM    855  HA  LEU A 224       3.319  30.258  24.700  1.00 20.97           H
ATOM    856  HB2 LEU A 224       0.743  29.127  24.550  1.00 23.68           H
ATOM    857  HB3 LEU A 224       1.784  28.733  25.683  1.00 23.68           H
ATOM    858  HG  LEU A 224       0.841  31.370  25.374  1.00 20.52           H
ATOM    859 HD11 LEU A 224      -0.649  30.918  27.109  1.00 27.87           H
ATOM    860 HD12 LEU A 224      -0.953  29.996  25.851  1.00 27.87           H
ATOM    861 HD13 LEU A 224      -0.180  29.400  27.105  1.00 27.87           H
ATOM    862 HD21 LEU A 224       1.718  31.727  27.544  1.00 19.82           H
ATOM    863 HD22 LEU A 224       2.223  30.221  27.589  1.00 19.82           H
ATOM    864 HD23 LEU A 224       2.880  31.249  26.571  1.00 19.82           H
ATOM    865  N   SER A 225       4.248  28.764  22.649  1.00 10.90           N
ATOM    866  CA  SER A 225       4.688  27.678  21.775  1.00 18.78           C
ATOM    867  C   SER A 225       5.513  26.607  22.505  1.00 19.69           C
ATOM    868  O   SER A 225       5.558  25.449  22.060  1.00 14.49           O
ATOM    869  CB  SER A 225       5.479  28.257  20.615  1.00 14.86           C
ATOM    870  OG  SER A 225       6.646  28.892  21.060  1.00 22.17           O
ATOM    871  H   SER A 225       4.663  29.509  22.532  1.00 13.08           H
ATOM    872  HA  SER A 225       3.903  27.242  21.406  1.00 22.53           H
ATOM    873  HB2 SER A 225       5.723  27.538  20.011  1.00 17.83           H
ATOM    874  HB3 SER A 225       4.926  28.905  20.150  1.00 17.83           H
ATOM    875  HG  SER A 225       7.136  28.343  21.464  1.00 26.60           H
ATOM    876  N   MET A 226       6.181  26.972  23.600  1.00 15.23           N
ATOM    877  CA  MET A 226       7.002  26.054  24.386  1.00 12.50           C
ATOM    878  C   MET A 226       6.254  25.474  25.563  1.00 12.17           C
ATOM    879  O   MET A 226       6.777  24.579  26.245  1.00 13.01           O
ATOM    880  CB  MET A 226       8.277  26.774  24.875  1.00 13.48           C
ATOM    881  CG  MET A 226       9.418  26.858  23.809  1.00 13.78           C
ATOM    882  SD  MET A 226      10.020  25.227  23.266  1.00 15.53           S
ATOM    883  CE  MET A 226      10.789  24.659  24.776  1.00 14.98           C
ATOM    884  H   MET A 226       6.173  27.772  23.915  1.00 18.27           H
ATOM    885  HA  MET A 226       7.282  25.324  23.811  1.00 15.00           H
ATOM    886  HB2 MET A 226       8.044  27.681  25.129  1.00 16.17           H
ATOM    887  HB3 MET A 226       8.627  26.299  25.644  1.00 16.17           H
ATOM    888  HG2 MET A 226       9.084  27.327  23.029  1.00 16.54           H
ATOM    889  HG3 MET A 226      10.168  27.341  24.189  1.00 16.54           H
ATOM    890  HE1 MET A 226      11.163  23.776  24.627  1.00 17.97           H
ATOM    891  HE2 MET A 226      11.493  25.279  25.024  1.00 17.97           H
ATOM    892  HE3 MET A 226      10.119  24.621  25.476  1.00 17.97           H
ATOM    893  N   LEU A 227       5.009  25.924  25.796  1.00 13.74           N
ATOM    894  CA  LEU A 227       4.299  25.491  26.995  1.00 13.31           C
ATOM    895  C   LEU A 227       3.950  24.008  26.956  1.00 15.86           C
ATOM    896  O   LEU A 227       4.142  23.325  27.982  1.00 14.83           O
ATOM    897  CB  LEU A 227       3.059  26.376  27.229  1.00 14.19           C
ATOM    898  CG  LEU A 227       2.257  26.052  28.484  1.00 15.19           C
ATOM    899  CD1 LEU A 227       3.133  26.180  29.689  1.00 16.64           C
ATOM    900  CD2 LEU A 227       1.014  26.965  28.626  1.00 18.76           C
ATOM    901  H   LEU A 227       4.572  26.464  25.289  1.00 16.49           H
ATOM    902  HA  LEU A 227       4.888  25.622  27.755  1.00 15.97           H
ATOM    903  HB2 LEU A 227       3.349  27.299  27.298  1.00 17.03           H
ATOM    904  HB3 LEU A 227       2.464  26.279  26.469  1.00 17.03           H
ATOM    905  HG  LEU A 227       1.950  25.134  28.433  1.00 18.23           H
ATOM    906 HD11 LEU A 227       2.612  25.972  30.481  1.00 19.97           H
ATOM    907 HD12 LEU A 227       3.874  25.559  29.608  1.00 19.97           H
ATOM    908 HD13 LEU A 227       3.466  27.089  29.742  1.00 19.97           H
ATOM    909 HD21 LEU A 227       0.537  26.723  29.435  1.00 22.51           H
ATOM    910 HD22 LEU A 227       1.306  27.889  28.676  1.00 22.51           H
ATOM    911 HD23 LEU A 227       0.441  26.840  27.853  1.00 22.51           H
ATOM    912  N   PRO A 228       3.439  23.448  25.857  1.00 13.76           N
ATOM    913  CA  PRO A 228       3.107  22.015  25.882  1.00 15.18           C
ATOM    914  C   PRO A 228       4.310  21.130  26.214  1.00 10.87           C
ATOM    915  O   PRO A 228       4.203  20.221  27.049  1.00 12.48           O
ATOM    916  CB  PRO A 228       2.568  21.759  24.463  1.00 13.23           C
ATOM    917  CG  PRO A 228       2.071  23.086  23.992  1.00 17.48           C
ATOM    918  CD  PRO A 228       3.042  24.075  24.573  1.00 14.22           C
ATOM    919  HA  PRO A 228       2.400  21.847  26.526  1.00 18.22           H
ATOM    920  HB2 PRO A 228       3.286  21.439  23.894  1.00 15.88           H
ATOM    921  HB3 PRO A 228       1.845  21.114  24.499  1.00 15.88           H
ATOM    922  HG2 PRO A 228       2.086  23.118  23.023  1.00 20.97           H
ATOM    923  HG3 PRO A 228       1.176  23.241  24.330  1.00 20.97           H
ATOM    924  HD2 PRO A 228       3.812  24.175  23.993  1.00 17.07           H
ATOM    925  HD3 PRO A 228       2.603  24.926  24.733  1.00 17.07           H
ATOM    926  N   HIS A 229       5.456  21.415  25.623  1.00 11.36           N
ATOM    927  CA  HIS A 229       6.658  20.634  25.892  1.00 13.38           C
ATOM    928  C   HIS A 229       7.120  20.776  27.347  1.00  9.57           C
ATOM    929  O   HIS A 229       7.419  19.784  28.029  1.00  9.47           O
ATOM    930  CB  HIS A 229       7.760  21.058  24.934  1.00 10.13           C
ATOM    931  CG  HIS A 229       9.051  20.351  25.204  1.00 10.94           C
ATOM    932  ND1 HIS A 229       9.283  19.043  24.842  1.00 13.40           N
ATOM    933  CD2 HIS A 229      10.144  20.749  25.883  1.00 14.80           C
ATOM    934  CE1 HIS A 229      10.484  18.679  25.253  1.00 13.52           C
ATOM    935  NE2 HIS A 229      11.030  19.703  25.880  1.00 13.27           N
ATOM    936  H   HIS A 229       5.569  22.056  25.061  1.00 13.63           H
ATOM    937  HA  HIS A 229       6.466  19.697  25.731  1.00 16.06           H
ATOM    938  HB2 HIS A 229       7.913  22.011  25.028  1.00 12.16           H
ATOM    939  HB3 HIS A 229       7.488  20.852  24.026  1.00 12.16           H
ATOM    940  HD1 HIS A 229       8.736  18.544  24.405  1.00 16.08           H
ATOM    941  HD2 HIS A 229      10.284  21.588  26.259  1.00 17.76           H
ATOM    942  HE1 HIS A 229      10.881  17.850  25.113  1.00 16.22           H
ATOM    943  N   LEU A 230       7.208  22.014  27.841  1.00 10.46           N
ATOM    944  CA  LEU A 230       7.648  22.195  29.219  1.00 11.61           C
ATOM    945  C   LEU A 230       6.609  21.729  30.221  1.00 12.50           C
ATOM    946  O   LEU A 230       6.969  21.266  31.310  1.00  8.28           O
ATOM    947  CB  LEU A 230       8.010  23.652  29.471  1.00 13.54           C
ATOM    948  CG  LEU A 230       9.202  24.192  28.675  1.00 13.66           C
ATOM    949  CD1 LEU A 230       9.506  25.640  29.098  1.00 18.39           C
ATOM    950  CD2 LEU A 230      10.426  23.334  28.886  1.00 16.75           C
ATOM    951  H   LEU A 230       7.025  22.738  27.415  1.00 12.55           H
ATOM    952  HA  LEU A 230       8.449  21.665  29.359  1.00 13.93           H
ATOM    953  HB2 LEU A 230       7.241  24.201  29.248  1.00 16.24           H
ATOM    954  HB3 LEU A 230       8.219  23.757  30.412  1.00 16.24           H
ATOM    955  HG  LEU A 230       8.986  24.190  27.730  1.00 16.40           H
ATOM    956 HD11 LEU A 230      10.262  25.966  28.586  1.00 22.07           H
ATOM    957 HD12 LEU A 230       8.726  26.189  28.924  1.00 22.07           H
ATOM    958 HD13 LEU A 230       9.716  25.654  30.045  1.00 22.07           H
ATOM    959 HD21 LEU A 230      11.161  23.701  28.370  1.00 20.10           H
ATOM    960 HD22 LEU A 230      10.651  23.332  29.829  1.00 20.10           H
ATOM    961 HD23 LEU A 230      10.232  22.431  28.589  1.00 20.10           H
ATOM    962  N   ALA A 231       5.320  21.813  29.880  1.00  8.78           N
ATOM    963  CA  ALA A 231       4.321  21.239  30.770  1.00  8.42           C
ATOM    964  C   ALA A 231       4.490  19.740  30.874  1.00  9.12           C
ATOM    965  O   ALA A 231       4.350  19.173  31.961  1.00 12.64           O
ATOM    966  CB  ALA A 231       2.913  21.578  30.299  1.00 15.00           C
ATOM    967  H   ALA A 231       5.012  22.182  29.168  1.00 10.53           H
ATOM    968  HA  ALA A 231       4.437  21.615  31.657  1.00 10.10           H
ATOM    969  HB1 ALA A 231       2.272  21.183  30.910  1.00 18.00           H
ATOM    970  HB2 ALA A 231       2.809  22.542  30.287  1.00 18.00           H
ATOM    971  HB3 ALA A 231       2.784  21.220  29.407  1.00 18.00           H
ATOM    972  N   ASP A 232       4.779  19.066  29.755  1.00 10.29           N
ATOM    973  CA  ASP A 232       4.976  17.617  29.819  1.00  5.59           C
ATOM    974  C   ASP A 232       6.224  17.280  30.630  1.00  6.26           C
ATOM    975  O   ASP A 232       6.225  16.325  31.420  1.00  9.29           O
ATOM    976  CB  ASP A 232       5.079  17.032  28.418  1.00 10.63           C
ATOM    977  CG  ASP A 232       3.732  16.952  27.704  1.00 13.68           C
ATOM    978  OD1 ASP A 232       3.749  16.743  26.484  1.00 14.15           O
ATOM    979  OD2 ASP A 232       2.690  17.089  28.369  1.00 13.58           O1-
ATOM    980  H   ASP A 232       4.863  19.411  28.972  1.00 12.35           H
ATOM    981  HA  ASP A 232       4.212  17.212  30.259  1.00  6.71           H
ATOM    982  HB2 ASP A 232       5.667  17.591  27.887  1.00 12.75           H
ATOM    983  HB3 ASP A 232       5.440  16.134  28.478  1.00 12.75           H
ATOM    984  N   LEU A 233       7.285  18.064  30.434  1.00  9.12           N
ATOM    985  CA  LEU A 233       8.539  17.882  31.170  1.00  9.51           C
ATOM    986  C   LEU A 233       8.315  18.016  32.663  1.00  8.34           C
ATOM    987  O   LEU A 233       8.756  17.180  33.452  1.00  7.76           O
ATOM    988  CB  LEU A 233       9.568  18.916  30.689  1.00  9.07           C
ATOM    989  CG  LEU A 233      10.860  19.028  31.496  1.00  9.68           C
ATOM    990  CD1 LEU A 233      11.549  17.658  31.538  1.00 13.88           C
ATOM    991  CD2 LEU A 233      11.766  20.116  30.916  1.00 15.64           C
ATOM    992  H   LEU A 233       7.305  18.716  29.873  1.00 10.94           H
ATOM    993  HA  LEU A 233       8.891  16.996  30.993  1.00 11.41           H
ATOM    994  HB2 LEU A 233       9.818  18.692  29.779  1.00 10.88           H
ATOM    995  HB3 LEU A 233       9.147  19.789  30.699  1.00 10.88           H
ATOM    996  HG  LEU A 233      10.639  19.278  32.407  1.00 11.61           H
ATOM    997 HD11 LEU A 233      12.368  17.733  32.052  1.00 16.66           H
ATOM    998 HD12 LEU A 233      10.953  17.018  31.958  1.00 16.66           H
ATOM    999 HD13 LEU A 233      11.750  17.379  30.632  1.00 16.66           H
ATOM   1000 HD21 LEU A 233      12.577  20.166  31.446  1.00 18.76           H
ATOM   1001 HD22 LEU A 233      11.983  19.889  29.999  1.00 18.76           H
ATOM   1002 HD23 LEU A 233      11.297  20.965  30.945  1.00 18.76           H
ATOM   1003  N   VAL A 234       7.589  19.058  33.069  1.00 11.21           N
ATOM   1004  CA  VAL A 234       7.324  19.280  34.478  1.00  7.22           C
ATOM   1005  C   VAL A 234       6.362  18.229  35.023  1.00  8.58           C
ATOM   1006  O   VAL A 234       6.518  17.751  36.151  1.00  8.13           O
ATOM   1007  CB  VAL A 234       6.818  20.717  34.667  1.00  9.86           C
ATOM   1008  CG1 VAL A 234       6.119  20.893  36.007  1.00 15.50           C
ATOM   1009  CG2 VAL A 234       7.982  21.672  34.530  1.00 13.90           C
ATOM   1010  H   VAL A 234       7.242  19.646  32.546  1.00 13.45           H
ATOM   1011  HA  VAL A 234       8.158  19.195  34.967  1.00  8.67           H
ATOM   1012  HB  VAL A 234       6.179  20.922  33.966  1.00 11.83           H
ATOM   1013 HG11 VAL A 234       5.815  21.811  36.087  1.00 18.60           H
ATOM   1014 HG12 VAL A 234       5.361  20.289  36.048  1.00 18.60           H
ATOM   1015 HG13 VAL A 234       6.745  20.688  36.719  1.00 18.60           H
ATOM   1016 HG21 VAL A 234       7.661  22.579  34.649  1.00 16.67           H
ATOM   1017 HG22 VAL A 234       8.643  21.462  35.208  1.00 16.67           H
ATOM   1018 HG23 VAL A 234       8.370  21.571  33.647  1.00 16.67           H
ATOM   1019  N   SER A 235       5.339  17.877  34.255  1.00 10.44           N
ATOM   1020  CA  SER A 235       4.414  16.820  34.676  1.00  7.06           C
ATOM   1021  C   SER A 235       5.159  15.508  34.927  1.00  5.98           C
ATOM   1022  O   SER A 235       4.976  14.867  35.964  1.00  6.97           O
ATOM   1023  CB  SER A 235       3.323  16.657  33.599  1.00  9.71           C
ATOM   1024  OG  SER A 235       2.199  15.983  34.095  1.00 17.87           O
ATOM   1025  H   SER A 235       5.155  18.228  33.492  1.00 12.53           H
ATOM   1026  HA  SER A 235       3.984  17.086  35.503  1.00  8.47           H
ATOM   1027  HB2 SER A 235       3.051  17.536  33.294  1.00 11.65           H
ATOM   1028  HB3 SER A 235       3.690  16.150  32.858  1.00 11.65           H
ATOM   1029  HG  SER A 235       2.418  15.217  34.362  1.00 21.45           H
ATOM   1030  N   TYR A 236       6.007  15.105  33.975  1.00  8.14           N
ATOM   1031  CA  TYR A 236       6.846  13.921  34.137  1.00  9.47           C
ATOM   1032  C   TYR A 236       7.690  14.027  35.386  1.00  6.15           C
ATOM   1033  O   TYR A 236       7.789  13.070  36.166  1.00  8.07           O
ATOM   1034  CB  TYR A 236       7.712  13.777  32.906  1.00  7.75           C
ATOM   1035  CG  TYR A 236       8.868  12.787  32.895  1.00  8.85           C
ATOM   1036  CD1 TYR A 236       8.713  11.522  32.354  1.00 10.54           C
ATOM   1037  CD2 TYR A 236      10.127  13.157  33.327  1.00 10.33           C
ATOM   1038  CE1 TYR A 236       9.746  10.661  32.274  1.00 12.00           C
ATOM   1039  CE2 TYR A 236      11.184  12.293  33.256  1.00  7.97           C
ATOM   1040  CZ  TYR A 236      10.990  11.043  32.725  1.00 10.90           C
ATOM   1041  OH  TYR A 236      12.019  10.168  32.630  1.00 10.84           O
ATOM   1042  H   TYR A 236       6.113  15.506  33.222  1.00  9.77           H
ATOM   1043  HA  TYR A 236       6.284  13.134  34.212  1.00 11.37           H
ATOM   1044  HB2 TYR A 236       7.131  13.527  32.170  1.00  9.30           H
ATOM   1045  HB3 TYR A 236       8.095  14.648  32.717  1.00  9.30           H
ATOM   1046  HD1 TYR A 236       7.879  11.262  32.036  1.00 12.65           H
ATOM   1047  HD2 TYR A 236      10.257  14.009  33.675  1.00 12.39           H
ATOM   1048  HE1 TYR A 236       9.620   9.812  31.916  1.00 14.40           H
ATOM   1049  HE2 TYR A 236      12.025  12.551  33.559  1.00  9.56           H
ATOM   1050  HH  TYR A 236      11.755   9.450  32.283  1.00 13.00           H
ATOM   1051  N   SER A 237       8.293  15.195  35.598  1.00  8.25           N
ATOM   1052  CA  SER A 237       9.172  15.397  36.739  1.00  5.64           C
ATOM   1053  C   SER A 237       8.423  15.319  38.047  1.00  7.59           C
ATOM   1054  O   SER A 237       8.939  14.777  39.028  1.00  9.97           O
ATOM   1055  CB  SER A 237       9.900  16.740  36.620  1.00 10.23           C
ATOM   1056  OG  SER A 237      10.665  16.726  35.438  1.00  6.75           O
ATOM   1057  H   SER A 237       8.206  15.886  35.094  1.00  9.90           H
ATOM   1058  HA  SER A 237       9.843  14.696  36.742  1.00  6.77           H
ATOM   1059  HB2 SER A 237       9.249  17.458  36.575  1.00 12.28           H
ATOM   1060  HB3 SER A 237      10.486  16.860  37.383  1.00 12.28           H
ATOM   1061  HG  SER A 237      10.164  16.614  34.773  1.00  8.11           H
ATOM   1062  N   ILE A 238       7.192  15.826  38.090  1.00  8.85           N
ATOM   1063  CA  ILE A 238       6.391  15.668  39.305  1.00  9.45           C
ATOM   1064  C   ILE A 238       6.152  14.200  39.603  1.00  8.17           C
ATOM   1065  O   ILE A 238       6.135  13.786  40.769  1.00  9.78           O
ATOM   1066  CB  ILE A 238       5.054  16.437  39.197  1.00  9.65           C
ATOM   1067  CG1 ILE A 238       5.275  17.958  39.173  1.00  9.82           C
ATOM   1068  CG2 ILE A 238       4.123  16.093  40.359  1.00 13.98           C
ATOM   1069  CD1 ILE A 238       3.993  18.749  38.797  1.00 19.06           C
ATOM   1070  H   ILE A 238       6.806  16.253  37.451  1.00 10.62           H
ATOM   1071  HA  ILE A 238       6.885  16.042  40.051  1.00 11.33           H
ATOM   1072  HB  ILE A 238       4.619  16.179  38.369  1.00 11.58           H
ATOM   1073 HG12 ILE A 238       5.559  18.249  40.054  1.00 11.78           H
ATOM   1074 HG13 ILE A 238       5.959  18.167  38.518  1.00 11.78           H
ATOM   1075 HG21 ILE A 238       3.297  16.592  40.259  1.00 16.77           H
ATOM   1076 HG22 ILE A 238       3.939  15.141  40.344  1.00 16.77           H
ATOM   1077 HG23 ILE A 238       4.557  16.333  41.192  1.00 16.77           H
ATOM   1078 HD11 ILE A 238       4.195  19.697  38.799  1.00 22.87           H
ATOM   1079 HD12 ILE A 238       3.701  18.474  37.913  1.00 22.87           H
ATOM   1080 HD13 ILE A 238       3.301  18.556  39.449  1.00 22.87           H
ATOM   1081  N   GLN A 239       5.885  13.401  38.573  1.00  7.28           N
ATOM   1082  CA  GLN A 239       5.711  11.961  38.783  1.00  6.67           C
ATOM   1083  C   GLN A 239       6.959  11.352  39.388  1.00  7.45           C
ATOM   1084  O   GLN A 239       6.879  10.564  40.337  1.00  8.47           O
ATOM   1085  CB  GLN A 239       5.343  11.281  37.460  1.00  6.69           C
ATOM   1086  CG  GLN A 239       3.888  11.646  36.975  1.00  6.15           C
ATOM   1087  CD  GLN A 239       3.506  10.848  35.754  1.00 12.42           C
ATOM   1088  OE1 GLN A 239       3.540  11.350  34.652  1.00 18.29           O
ATOM   1089  NE2 GLN A 239       3.196   9.585  35.947  1.00 16.10           N
ATOM   1090  H   GLN A 239       5.801  13.658  37.756  1.00  8.74           H
ATOM   1091  HA  GLN A 239       4.979  11.821  39.404  1.00  8.00           H
ATOM   1092  HB2 GLN A 239       5.968  11.564  36.775  1.00  8.03           H
ATOM   1093  HB3 GLN A 239       5.388  10.319  37.576  1.00  8.03           H
ATOM   1094  HG2 GLN A 239       3.254  11.446  37.681  1.00  7.38           H
ATOM   1095  HG3 GLN A 239       3.853  12.588  36.747  1.00  7.38           H
ATOM   1096 HE21 GLN A 239       3.218   9.254  36.741  1.00 19.32           H
ATOM   1097 HE22 GLN A 239       2.972   9.090  35.281  1.00 19.32           H
ATOM   1098  N   LYS A 240       8.129  11.761  38.902  1.00  9.11           N
ATOM   1099  CA  LYS A 240       9.376  11.223  39.448  1.00  7.61           C
ATOM   1100  C   LYS A 240       9.614  11.680  40.881  1.00  8.29           C
ATOM   1101  O   LYS A 240      10.088  10.901  41.731  1.00  9.46           O
ATOM   1102  CB  LYS A 240      10.530  11.637  38.552  1.00  5.41           C
ATOM   1103  CG  LYS A 240      10.425  11.135  37.111  1.00  8.05           C
ATOM   1104  CD  LYS A 240      10.230   9.609  37.035  1.00 12.46           C
ATOM   1105  CE  LYS A 240      10.214   9.121  35.593  1.00  9.88           C
ATOM   1106  NZ  LYS A 240       9.986   7.653  35.536  1.00  8.97           N1+
ATOM   1107  H   LYS A 240       8.229  12.335  38.270  1.00 10.93           H
ATOM   1108  HA  LYS A 240       9.329  10.254  39.448  1.00  9.14           H
ATOM   1109  HB2 LYS A 240      10.569  12.605  38.524  1.00  6.49           H
ATOM   1110  HB3 LYS A 240      11.354  11.287  38.926  1.00  6.49           H
ATOM   1111  HG2 LYS A 240       9.664  11.558  36.683  1.00  9.67           H
ATOM   1112  HG3 LYS A 240      11.241  11.359  36.636  1.00  9.67           H
ATOM   1113  HD2 LYS A 240      10.961   9.170  37.497  1.00 14.95           H
ATOM   1114  HD3 LYS A 240       9.383   9.374  37.445  1.00 14.95           H
ATOM   1115  HE2 LYS A 240       9.495   9.561  35.111  1.00 11.86           H
ATOM   1116  HE3 LYS A 240      11.068   9.315  35.177  1.00 11.86           H
ATOM   1117  HZ1 LYS A 240       9.979   7.379  34.690  1.00 10.76           H
ATOM   1118  HZ2 LYS A 240      10.636   7.228  35.972  1.00 10.76           H
ATOM   1119  HZ3 LYS A 240       9.205   7.452  35.913  1.00 10.76           H
ATOM   1120  N   VAL A 241       9.271  12.932  41.169  1.00  7.52           N
ATOM   1121  CA  VAL A 241       9.386  13.466  42.515  1.00  8.12           C
ATOM   1122  C   VAL A 241       8.476  12.709  43.478  1.00 10.07           C
ATOM   1123  O   VAL A 241       8.856  12.418  44.619  1.00  8.08           O
ATOM   1124  CB  VAL A 241       9.078  14.976  42.523  1.00 11.38           C
ATOM   1125  CG1 VAL A 241       8.880  15.458  43.948  1.00 12.47           C
ATOM   1126  CG2 VAL A 241      10.204  15.757  41.828  1.00 13.32           C
ATOM   1127  H   VAL A 241       8.965  13.495  40.595  1.00  9.03           H
ATOM   1128  HA  VAL A 241      10.300  13.350  42.819  1.00  9.75           H
ATOM   1129  HB  VAL A 241       8.255  15.135  42.035  1.00 13.65           H
ATOM   1130 HG11 VAL A 241       8.687  16.409  43.936  1.00 14.97           H
ATOM   1131 HG12 VAL A 241       8.139  14.975  44.344  1.00 14.97           H
ATOM   1132 HG13 VAL A 241       9.692  15.292  44.453  1.00 14.97           H
ATOM   1133 HG21 VAL A 241       9.990  16.703  41.845  1.00 15.99           H
ATOM   1134 HG22 VAL A 241      11.037  15.598  42.300  1.00 15.99           H
ATOM   1135 HG23 VAL A 241      10.280  15.451  40.910  1.00 15.99           H
ATOM   1136  N   ILE A 242       7.267  12.388  43.054  1.00 12.12           N
ATOM   1137  CA  ILE A 242       6.385  11.605  43.925  1.00 10.92           C
ATOM   1138  C   ILE A 242       7.058  10.287  44.280  1.00 10.71           C
ATOM   1139  O   ILE A 242       7.083   9.871  45.442  1.00 14.71           O
ATOM   1140  CB  ILE A 242       5.025  11.386  43.253  1.00  9.96           C
ATOM   1141  CG1 ILE A 242       4.189  12.675  43.214  1.00 12.65           C
ATOM   1142  CG2 ILE A 242       4.223  10.293  43.969  1.00 14.98           C
ATOM   1143  CD1 ILE A 242       3.063  12.573  42.210  1.00 17.06           C
ATOM   1144  H   ILE A 242       6.933  12.600  42.290  1.00 14.54           H
ATOM   1145  HA  ILE A 242       6.236  12.096  44.748  1.00 13.10           H
ATOM   1146  HB  ILE A 242       5.181  11.099  42.340  1.00 11.95           H
ATOM   1147 HG12 ILE A 242       3.803  12.833  44.089  1.00 15.18           H
ATOM   1148 HG13 ILE A 242       4.758  13.418  42.958  1.00 15.18           H
ATOM   1149 HG21 ILE A 242       3.371  10.181  43.519  1.00 17.97           H
ATOM   1150 HG22 ILE A 242       4.725   9.463  43.939  1.00 17.97           H
ATOM   1151 HG23 ILE A 242       4.079  10.560  44.890  1.00 17.97           H
ATOM   1152 HD11 ILE A 242       2.560  13.402  42.214  1.00 20.48           H
ATOM   1153 HD12 ILE A 242       3.438  12.418  41.329  1.00 20.48           H
ATOM   1154 HD13 ILE A 242       2.485  11.834  42.459  1.00 20.48           H
ATOM   1155  N   GLY A 243       7.651   9.630  43.295  1.00 11.60           N
ATOM   1156  CA  GLY A 243       8.287   8.353  43.546  1.00 12.68           C
ATOM   1157  C   GLY A 243       9.493   8.464  44.446  1.00 10.48           C
ATOM   1158  O   GLY A 243       9.727   7.583  45.287  1.00 15.18           O
ATOM   1159  H   GLY A 243       7.698   9.901  42.480  1.00 13.92           H
ATOM   1160  HA2 GLY A 243       7.649   7.753  43.963  1.00 15.22           H
ATOM   1161  HA3 GLY A 243       8.569   7.963  42.704  1.00 15.22           H
ATOM   1162  N   PHE A 244      10.286   9.535  44.271  1.00 10.21           N
ATOM   1163  CA  PHE A 244      11.417   9.825  45.151  1.00 11.41           C
ATOM   1164  C   PHE A 244      10.962  10.030  46.591  1.00 11.31           C
ATOM   1165  O   PHE A 244      11.533   9.465  47.523  1.00  9.64           O
ATOM   1166  CB  PHE A 244      12.167  11.068  44.655  1.00  8.65           C
ATOM   1167  CG  PHE A 244      13.297  11.503  45.530  1.00  9.85           C
ATOM   1168  CD1 PHE A 244      14.494  10.820  45.536  1.00  9.53           C
ATOM   1169  CD2 PHE A 244      13.172  12.599  46.355  1.00 10.91           C
ATOM   1170  CE1 PHE A 244      15.546  11.227  46.325  1.00 11.40           C
ATOM   1171  CE2 PHE A 244      14.223  13.022  47.148  1.00  8.66           C
ATOM   1172  CZ  PHE A 244      15.412  12.319  47.144  1.00  8.75           C
ATOM   1173  H   PHE A 244      10.182  10.111  43.641  1.00 12.26           H
ATOM   1174  HA  PHE A 244      12.033   9.075  45.134  1.00 13.70           H
ATOM   1175  HB2 PHE A 244      12.532  10.880  43.776  1.00 10.38           H
ATOM   1176  HB3 PHE A 244      11.540  11.806  44.597  1.00 10.38           H
ATOM   1177  HD1 PHE A 244      14.598  10.079  44.984  1.00 11.43           H
ATOM   1178  HD2 PHE A 244      12.375  13.077  46.361  1.00 13.09           H
ATOM   1179  HE1 PHE A 244      16.344  10.750  46.315  1.00 13.68           H
ATOM   1180  HE2 PHE A 244      14.120  13.762  47.702  1.00 10.39           H
ATOM   1181  HZ  PHE A 244      16.121  12.592  47.681  1.00 10.50           H
ATOM   1182  N   ALA A 245       9.940  10.857  46.790  1.00 10.31           N
ATOM   1183  CA  ALA A 245       9.492  11.218  48.121  1.00  7.66           C
ATOM   1184  C   ALA A 245       8.977  10.004  48.885  1.00 13.64           C
ATOM   1185  O   ALA A 245       9.158   9.914  50.097  1.00 11.97           O
ATOM   1186  CB  ALA A 245       8.400  12.279  48.013  1.00 11.70           C
ATOM   1187  H   ALA A 245       9.487  11.225  46.159  1.00 12.38           H
ATOM   1188  HA  ALA A 245      10.235  11.596  48.617  1.00  9.19           H
ATOM   1189  HB1 ALA A 245       8.103  12.518  48.905  1.00 14.04           H
ATOM   1190  HB2 ALA A 245       8.762  13.059  47.565  1.00 14.04           H
ATOM   1191  HB3 ALA A 245       7.658  11.918  47.503  1.00 14.04           H
ATOM   1192  N   LYS A 246       8.351   9.056  48.190  1.00 11.86           N
ATOM   1193  CA  LYS A 246       7.814   7.871  48.849  1.00 19.85           C
ATOM   1194  C   LYS A 246       8.905   6.986  49.428  1.00 18.78           C
ATOM   1195  O   LYS A 246       8.627   6.199  50.334  1.00 19.14           O
ATOM   1196  CB  LYS A 246       6.973   7.058  47.881  1.00 18.72           C
ATOM   1197  CG  LYS A 246       5.641   7.692  47.549  1.00 26.52           C
ATOM   1198  CD  LYS A 246       4.933   6.968  46.398  1.00 31.71           C
ATOM   1199  CE  LYS A 246       4.331   5.634  46.788  1.00 41.16           C
ATOM   1200  NZ  LYS A 246       3.090   5.881  47.544  1.00 36.08           N1+
ATOM   1201  H   LYS A 246       8.225   9.076  47.340  1.00 14.23           H
ATOM   1202  HA  LYS A 246       7.240   8.152  49.579  1.00 23.82           H
ATOM   1203  HB2 LYS A 246       7.466   6.952  47.052  1.00 22.46           H
ATOM   1204  HB3 LYS A 246       6.799   6.188  48.272  1.00 22.46           H
ATOM   1205  HG2 LYS A 246       5.066   7.653  48.330  1.00 31.83           H
ATOM   1206  HG3 LYS A 246       5.783   8.614  47.284  1.00 31.83           H
ATOM   1207  HD2 LYS A 246       4.215   7.532  46.069  1.00 38.05           H
ATOM   1208  HD3 LYS A 246       5.574   6.808  45.688  1.00 38.05           H
ATOM   1209  HE2 LYS A 246       4.116   5.124  45.991  1.00 49.40           H
ATOM   1210  HE3 LYS A 246       4.950   5.146  47.353  1.00 49.40           H
ATOM   1211  HZ1 LYS A 246       2.721   5.107  47.782  1.00 43.29           H
ATOM   1212  HZ2 LYS A 246       3.269   6.354  48.276  1.00 43.29           H
ATOM   1213  HZ3 LYS A 246       2.513   6.334  47.040  1.00 43.29           H
ATOM   1214  N   MET A 247      10.138   7.121  48.950  1.00 14.86           N
ATOM   1215  CA  MET A 247      11.275   6.369  49.457  1.00 17.21           C
ATOM   1216  C   MET A 247      12.071   7.142  50.517  1.00 15.40           C
ATOM   1217  O   MET A 247      13.070   6.629  51.032  1.00 17.20           O
ATOM   1218  CB  MET A 247      12.198   5.972  48.285  1.00 17.04           C
ATOM   1219  CG  MET A 247      11.600   4.902  47.313  1.00 26.93           C
ATOM   1220  SD  MET A 247      12.765   4.395  45.974  1.00 33.71           S
ATOM   1221  CE  MET A 247      12.305   5.407  44.585  1.00 29.39           C
ATOM   1222  H   MET A 247      10.344   7.659  48.312  1.00 17.83           H
ATOM   1223  HA  MET A 247      10.946   5.550  49.859  1.00 20.65           H
ATOM   1224  HB2 MET A 247      12.393   6.766  47.762  1.00 20.45           H
ATOM   1225  HB3 MET A 247      13.021   5.611  48.648  1.00 20.45           H
ATOM   1226  HG2 MET A 247      11.369   4.110  47.823  1.00 32.32           H
ATOM   1227  HG3 MET A 247      10.805   5.268  46.894  1.00 32.32           H
ATOM   1228  HE1 MET A 247      12.881   5.194  43.835  1.00 35.27           H
ATOM   1229  HE2 MET A 247      11.380   5.226  44.355  1.00 35.27           H
ATOM   1230  HE3 MET A 247      12.408   6.341  44.828  1.00 35.27           H
ATOM   1231  N   ILE A 248      11.661   8.348  50.871  1.00 14.65           N
ATOM   1232  CA  ILE A 248      12.381   9.056  51.914  1.00 12.68           C
ATOM   1233  C   ILE A 248      12.075   8.322  53.215  1.00 16.28           C
ATOM   1234  O   ILE A 248      10.900   8.218  53.585  1.00 13.54           O
ATOM   1235  CB  ILE A 248      11.965  10.532  52.017  1.00 16.04           C
ATOM   1236  CG1 ILE A 248      12.386  11.322  50.778  1.00 11.65           C
ATOM   1237  CG2 ILE A 248      12.607  11.151  53.251  1.00 15.93           C
ATOM   1238  CD1 ILE A 248      11.744  12.678  50.689  1.00 15.78           C
ATOM   1239  H   ILE A 248      10.990   8.768  50.536  1.00 17.58           H
ATOM   1240  HA  ILE A 248      13.335   9.010  51.745  1.00 15.22           H
ATOM   1241  HB  ILE A 248      11.001  10.580  52.107  1.00 19.24           H
ATOM   1242 HG12 ILE A 248      13.347  11.449  50.798  1.00 13.98           H
ATOM   1243 HG13 ILE A 248      12.135  10.822  49.986  1.00 13.98           H
ATOM   1244 HG21 ILE A 248      12.341  12.082  53.311  1.00 19.11           H
ATOM   1245 HG22 ILE A 248      12.307  10.670  54.038  1.00 19.11           H
ATOM   1246 HG23 ILE A 248      13.572  11.087  53.171  1.00 19.11           H
ATOM   1247 HD11 ILE A 248      12.054  13.121  49.884  1.00 18.93           H
ATOM   1248 HD12 ILE A 248      10.780  12.569  50.658  1.00 18.93           H
ATOM   1249 HD13 ILE A 248      11.993  13.197  51.470  1.00 18.93           H
ATOM   1250  N   PRO A 249      13.069   7.847  53.954  1.00 14.50           N
ATOM   1251  CA  PRO A 249      12.786   7.234  55.254  1.00 18.78           C
ATOM   1252  C   PRO A 249      11.894   8.088  56.140  1.00 18.94           C
ATOM   1253  O   PRO A 249      12.230   9.226  56.483  1.00 25.33           O
ATOM   1254  CB  PRO A 249      14.185   7.069  55.864  1.00 22.34           C
ATOM   1255  CG  PRO A 249      15.069   6.911  54.676  1.00 21.04           C
ATOM   1256  CD  PRO A 249      14.519   7.942  53.715  1.00 22.94           C
ATOM   1257  HA  PRO A 249      12.382   6.361  55.135  1.00 22.53           H
ATOM   1258  HB2 PRO A 249      14.421   7.863  56.370  1.00 26.80           H
ATOM   1259  HB3 PRO A 249      14.210   6.278  56.424  1.00 26.80           H
ATOM   1260  HG2 PRO A 249      15.988   7.110  54.915  1.00 25.25           H
ATOM   1261  HG3 PRO A 249      14.986   6.015  54.314  1.00 25.25           H
ATOM   1262  HD2 PRO A 249      14.845   8.828  53.940  1.00 27.53           H
ATOM   1263  HD3 PRO A 249      14.731   7.703  52.799  1.00 27.53           H
ATOM   1264  N   GLY A 250      10.742   7.537  56.493  1.00 17.62           N
ATOM   1265  CA  GLY A 250       9.789   8.178  57.376  1.00 23.08           C
ATOM   1266  C   GLY A 250       8.580   8.776  56.680  1.00 23.26           C
ATOM   1267  O   GLY A 250       7.537   8.943  57.308  1.00 21.92           O
ATOM   1268  H   GLY A 250      10.483   6.763  56.221  1.00 21.15           H
ATOM   1269  HA2 GLY A 250       9.472   7.528  58.022  1.00 27.70           H
ATOM   1270  HA3 GLY A 250      10.238   8.889  57.861  1.00 27.70           H
ATOM   1271  N   PHE A 251       8.694   9.084  55.389  1.00 25.37           N
ATOM   1272  CA  PHE A 251       7.622   9.773  54.680  1.00 18.95           C
ATOM   1273  C   PHE A 251       6.334   8.970  54.707  1.00 18.94           C
ATOM   1274  O   PHE A 251       5.247   9.532  54.852  1.00 21.42           O
ATOM   1275  CB  PHE A 251       8.071  10.014  53.241  1.00 19.06           C
ATOM   1276  CG  PHE A 251       7.154  10.877  52.447  1.00 14.11           C
ATOM   1277  CD1 PHE A 251       7.250  12.252  52.537  1.00 14.32           C
ATOM   1278  CD2 PHE A 251       6.250  10.325  51.547  1.00 19.16           C
ATOM   1279  CE1 PHE A 251       6.423  13.066  51.796  1.00 15.30           C
ATOM   1280  CE2 PHE A 251       5.431  11.140  50.804  1.00 15.51           C
ATOM   1281  CZ  PHE A 251       5.525  12.517  50.934  1.00 15.22           C
ATOM   1282  H   PHE A 251       9.380   8.904  54.904  1.00 30.44           H
ATOM   1283  HA  PHE A 251       7.458  10.632  55.099  1.00 22.74           H
ATOM   1284  HB2 PHE A 251       8.941  10.442  53.254  1.00 22.87           H
ATOM   1285  HB3 PHE A 251       8.135   9.158  52.788  1.00 22.87           H
ATOM   1286  HD1 PHE A 251       7.858  12.633  53.130  1.00 17.18           H
ATOM   1287  HD2 PHE A 251       6.183   9.401  51.464  1.00 22.99           H
ATOM   1288  HE1 PHE A 251       6.486  13.990  51.877  1.00 18.36           H
ATOM   1289  HE2 PHE A 251       4.815  10.769  50.215  1.00 18.61           H
ATOM   1290  HZ  PHE A 251       4.971  13.068  50.430  1.00 18.27           H
ATOM   1291  N   ARG A 252       6.430   7.660  54.516  1.00 19.96           N
ATOM   1292  CA  ARG A 252       5.248   6.809  54.487  1.00 30.33           C
ATOM   1293  C   ARG A 252       4.598   6.667  55.858  1.00 30.22           C
ATOM   1294  O   ARG A 252       3.521   6.078  55.950  1.00 31.75           O
ATOM   1295  CB  ARG A 252       5.606   5.406  53.963  1.00 33.53           C
ATOM   1296  CG  ARG A 252       6.010   5.319  52.472  1.00 44.11           C
ATOM   1297  CD  ARG A 252       6.001   3.857  51.972  1.00 46.20           C
ATOM   1298  NE  ARG A 252       6.655   3.649  50.668  1.00 66.44           N
ATOM   1299  CZ  ARG A 252       7.958   3.382  50.485  1.00 73.10           C
ATOM   1300  NH1 ARG A 252       8.804   3.299  51.525  1.00 63.19           N
ATOM   1301  NH2 ARG A 252       8.428   3.205  49.245  1.00 57.24           N1+
ATOM   1302  H   ARG A 252       7.171   7.239  54.399  1.00 23.95           H
ATOM   1303  HA  ARG A 252       4.595   7.198  53.884  1.00 36.40           H
ATOM   1304  HB2 ARG A 252       6.350   5.067  54.484  1.00 40.24           H
ATOM   1305  HB3 ARG A 252       4.836   4.829  54.088  1.00 40.24           H
ATOM   1306  HG2 ARG A 252       5.378   5.827  51.939  1.00 52.94           H
ATOM   1307  HG3 ARG A 252       6.906   5.673  52.361  1.00 52.94           H
ATOM   1308  HD2 ARG A 252       6.461   3.304  52.622  1.00 55.44           H
ATOM   1309  HD3 ARG A 252       5.080   3.563  51.888  1.00 55.44           H
ATOM   1310  HE  ARG A 252       6.161   3.705  49.966  1.00 79.73           H
ATOM   1311 HH11 ARG A 252       8.512   3.409  52.326  1.00 75.83           H
ATOM   1312 HH12 ARG A 252       9.636   3.129  51.389  1.00 75.83           H
ATOM   1313 HH21 ARG A 252       7.897   3.260  48.572  1.00 68.68           H
ATOM   1314 HH22 ARG A 252       9.263   3.039  49.122  1.00 68.68           H
ATOM   1315  N   ASP A 253       5.235   7.162  56.915  1.00 30.11           N
ATOM   1316  CA  ASP A 253       4.627   7.169  58.236  1.00 30.11           C
ATOM   1317  C   ASP A 253       3.653   8.312  58.425  1.00 33.87           C
ATOM   1318  O   ASP A 253       2.849   8.262  59.356  1.00 28.32           O
ATOM   1319  CB  ASP A 253       5.714   7.224  59.292  1.00 34.72           C
ATOM   1320  CG  ASP A 253       6.521   5.937  59.329  1.00 46.45           C
ATOM   1321  OD1 ASP A 253       5.924   4.876  59.019  1.00 48.38           O
ATOM   1322  OD2 ASP A 253       7.737   5.983  59.622  1.00 43.94           O1-
ATOM   1323  H   ASP A 253       6.025   7.500  56.891  1.00 36.14           H
ATOM   1324  HA  ASP A 253       4.137   6.340  58.358  1.00 36.13           H
ATOM   1325  HB2 ASP A 253       6.319   7.956  59.091  1.00 41.67           H
ATOM   1326  HB3 ASP A 253       5.308   7.353  60.163  1.00 41.67           H
ATOM   1327  N   LEU A 254       3.685   9.311  57.545  1.00 21.53           N
ATOM   1328  CA  LEU A 254       2.752  10.417  57.611  1.00 27.52           C
ATOM   1329  C   LEU A 254       1.388   9.960  57.123  1.00 20.49           C
ATOM   1330  O   LEU A 254       1.256   8.979  56.385  1.00 25.85           O
ATOM   1331  CB  LEU A 254       3.250  11.595  56.757  1.00 24.15           C
ATOM   1332  CG  LEU A 254       4.644  12.119  57.112  1.00 23.91           C
ATOM   1333  CD1 LEU A 254       5.224  12.987  56.044  1.00 20.04           C
ATOM   1334  CD2 LEU A 254       4.540  12.911  58.383  1.00 32.06           C
ATOM   1335  H   LEU A 254       4.246   9.366  56.896  1.00 25.84           H
ATOM   1336  HA  LEU A 254       2.667  10.716  58.530  1.00 33.02           H
ATOM   1337  HB2 LEU A 254       3.272  11.314  55.829  1.00 28.97           H
ATOM   1338  HB3 LEU A 254       2.627  12.332  56.857  1.00 28.97           H
ATOM   1339  HG  LEU A 254       5.244  11.371  57.262  1.00 28.69           H
ATOM   1340 HD11 LEU A 254       6.103  13.287  56.325  1.00 24.05           H
ATOM   1341 HD12 LEU A 254       5.296  12.474  55.224  1.00 24.05           H
ATOM   1342 HD13 LEU A 254       4.642  13.751  55.908  1.00 24.05           H
ATOM   1343 HD21 LEU A 254       5.419  13.248  58.617  1.00 38.48           H
ATOM   1344 HD22 LEU A 254       3.928  13.651  58.245  1.00 38.48           H
ATOM   1345 HD23 LEU A 254       4.208  12.334  59.088  1.00 38.48           H
ATOM   1346  N   THR A 255       0.361  10.696  57.529  1.00 23.20           N
ATOM   1347  CA  THR A 255      -0.935  10.491  56.923  1.00 24.21           C
ATOM   1348  C   THR A 255      -0.855  10.860  55.448  1.00 27.71           C
ATOM   1349  O   THR A 255      -0.053  11.710  55.043  1.00 29.40           O
ATOM   1350  CB  THR A 255      -1.999  11.344  57.618  1.00 25.17           C
ATOM   1351  OG1 THR A 255      -1.656  12.723  57.500  1.00 25.71           O
ATOM   1352  CG2 THR A 255      -2.109  10.986  59.090  1.00 32.98           C
ATOM   1353  H   THR A 255       0.390  11.303  58.138  1.00 27.83           H
ATOM   1354  HA  THR A 255      -1.188   9.557  56.997  1.00 29.05           H
ATOM   1355  HB  THR A 255      -2.861  11.189  57.200  1.00 30.20           H
ATOM   1356  HG1 THR A 255      -0.910  12.865  57.859  1.00 30.85           H
ATOM   1357 HG21 THR A 255      -2.786  11.534  59.516  1.00 39.58           H
ATOM   1358 HG22 THR A 255      -2.353  10.052  59.187  1.00 39.58           H
ATOM   1359 HG23 THR A 255      -1.258  11.136  59.532  1.00 39.58           H
ATOM   1360  N   SER A 256      -1.711  10.236  54.636  1.00 28.23           N
ATOM   1361  CA  SER A 256      -1.723  10.594  53.221  1.00 31.87           C
ATOM   1362  C   SER A 256      -2.092  12.059  53.047  1.00 31.50           C
ATOM   1363  O   SER A 256      -1.629  12.714  52.110  1.00 22.46           O
ATOM   1364  CB  SER A 256      -2.687   9.697  52.438  1.00 33.62           C
ATOM   1365  OG  SER A 256      -3.999  10.229  52.495  1.00 36.97           O
ATOM   1366  H   SER A 256      -2.271   9.627  54.869  1.00 33.88           H
ATOM   1367  HA  SER A 256      -0.834  10.465  52.856  1.00 38.24           H
ATOM   1368  HB2 SER A 256      -2.401   9.654  51.513  1.00 40.34           H
ATOM   1369  HB3 SER A 256      -2.686   8.810  52.831  1.00 40.34           H
ATOM   1370  HG  SER A 256      -4.527   9.737  52.066  1.00 44.36           H
ATOM   1371  N   GLU A 257      -2.897  12.601  53.958  1.00 28.76           N
ATOM   1372  CA  GLU A 257      -3.259  14.005  53.874  1.00 25.85           C
ATOM   1373  C   GLU A 257      -2.011  14.880  53.904  1.00 22.88           C
ATOM   1374  O   GLU A 257      -1.867  15.799  53.097  1.00 20.27           O
ATOM   1375  CB  GLU A 257      -4.205  14.357  55.029  1.00 35.71           C
ATOM   1376  CG  GLU A 257      -4.942  15.713  54.919  1.00 43.07           C
ATOM   1377  CD  GLU A 257      -5.620  16.139  56.251  1.00 59.49           C
ATOM   1378  OE1 GLU A 257      -6.396  17.126  56.252  1.00 58.01           O
ATOM   1379  OE2 GLU A 257      -5.364  15.493  57.301  1.00 50.67           O1-
ATOM   1380  H   GLU A 257      -3.241  12.181  54.625  1.00 34.52           H
ATOM   1381  HA  GLU A 257      -3.724  14.167  53.039  1.00 31.02           H
ATOM   1382  HB2 GLU A 257      -4.882  13.665  55.089  1.00 42.85           H
ATOM   1383  HB3 GLU A 257      -3.689  14.375  55.850  1.00 42.85           H
ATOM   1384  HG2 GLU A 257      -4.304  16.401  54.673  1.00 51.69           H
ATOM   1385  HG3 GLU A 257      -5.632  15.643  54.240  1.00 51.69           H
ATOM   1386  N   ASP A 258      -1.106  14.603  54.840  1.00 18.77           N
ATOM   1387  CA  ASP A 258       0.129  15.364  54.953  1.00 22.33           C
ATOM   1388  C   ASP A 258       1.096  15.042  53.812  1.00 17.94           C
ATOM   1389  O   ASP A 258       1.801  15.926  53.326  1.00 15.17           O
ATOM   1390  CB  ASP A 258       0.803  15.077  56.295  1.00 23.71           C
ATOM   1391  CG  ASP A 258       0.235  15.906  57.433  1.00 28.44           C
ATOM   1392  OD1 ASP A 258       0.455  15.510  58.588  1.00 24.60           O
ATOM   1393  OD2 ASP A 258      -0.411  16.942  57.170  1.00 22.36           O1-
ATOM   1394  H   ASP A 258      -1.186  13.975  55.422  1.00 22.53           H
ATOM   1395  HA  ASP A 258      -0.078  16.311  54.916  1.00 26.80           H
ATOM   1396  HB2 ASP A 258       0.680  14.141  56.516  1.00 28.45           H
ATOM   1397  HB3 ASP A 258       1.749  15.278  56.221  1.00 28.45           H
ATOM   1398  N   GLN A 259       1.149  13.790  53.375  1.00 18.19           N
ATOM   1399  CA  GLN A 259       2.007  13.469  52.231  1.00 19.54           C
ATOM   1400  C   GLN A 259       1.648  14.335  51.026  1.00 16.61           C
ATOM   1401  O   GLN A 259       2.525  14.887  50.346  1.00 16.16           O
ATOM   1402  CB  GLN A 259       1.902  11.988  51.878  1.00 16.15           C
ATOM   1403  CG  GLN A 259       2.390  11.023  52.923  1.00 20.59           C
ATOM   1404  CD  GLN A 259       2.308   9.597  52.440  1.00 29.22           C
ATOM   1405  OE1 GLN A 259       2.369   9.354  51.256  1.00 31.07           O
ATOM   1406  NE2 GLN A 259       2.172   8.650  53.358  1.00 26.29           N
ATOM   1407  H   GLN A 259       0.716  13.125  53.707  1.00 21.83           H
ATOM   1408  HA  GLN A 259       2.929  13.655  52.468  1.00 23.45           H
ATOM   1409  HB2 GLN A 259       0.970  11.781  51.707  1.00 19.39           H
ATOM   1410  HB3 GLN A 259       2.420  11.829  51.074  1.00 19.39           H
ATOM   1411  HG2 GLN A 259       3.316  11.220  53.133  1.00 24.71           H
ATOM   1412  HG3 GLN A 259       1.840  11.107  53.718  1.00 24.71           H
ATOM   1413 HE21 GLN A 259       2.134   8.861  54.191  1.00 31.55           H
ATOM   1414 HE22 GLN A 259       2.121   7.825  53.120  1.00 31.55           H
ATOM   1415  N   ILE A 260       0.356  14.472  50.747  1.00 17.31           N
ATOM   1416  CA  ILE A 260      -0.077  15.228  49.575  1.00 16.26           C
ATOM   1417  C   ILE A 260       0.169  16.722  49.762  1.00 19.56           C
ATOM   1418  O   ILE A 260       0.562  17.426  48.819  1.00 18.34           O
ATOM   1419  CB  ILE A 260      -1.568  14.946  49.265  1.00 27.48           C
ATOM   1420  CG1 ILE A 260      -1.825  13.472  48.982  1.00 32.72           C
ATOM   1421  CG2 ILE A 260      -2.069  15.762  48.077  1.00 26.91           C
ATOM   1422  CD1 ILE A 260      -1.019  12.863  47.853  1.00 34.63           C
ATOM   1423  H   ILE A 260      -0.285  14.141  51.214  1.00 20.77           H
ATOM   1424  HA  ILE A 260       0.443  14.938  48.809  1.00 19.51           H
ATOM   1425  HB  ILE A 260      -2.089  15.198  50.044  1.00 32.98           H
ATOM   1426 HG12 ILE A 260      -1.623  12.967  49.786  1.00 39.26           H
ATOM   1427 HG13 ILE A 260      -2.762  13.363  48.760  1.00 39.26           H
ATOM   1428 HG21 ILE A 260      -3.003  15.552  47.922  1.00 32.29           H
ATOM   1429 HG22 ILE A 260      -1.970  16.705  48.279  1.00 32.29           H
ATOM   1430 HG23 ILE A 260      -1.544  15.534  47.294  1.00 32.29           H
ATOM   1431 HD11 ILE A 260      -1.261  11.928  47.762  1.00 41.56           H
ATOM   1432 HD12 ILE A 260      -1.218  13.339  47.032  1.00 41.56           H
ATOM   1433 HD13 ILE A 260      -0.075  12.942  48.062  1.00 41.56           H
ATOM   1434  N   VAL A 261      -0.106  17.250  50.942  1.00 16.05           N
ATOM   1435  CA  VAL A 261       0.218  18.660  51.198  1.00 19.79           C
ATOM   1436  C   VAL A 261       1.695  18.932  50.910  1.00 13.59           C
ATOM   1437  O   VAL A 261       2.052  19.933  50.278  1.00 14.53           O
ATOM   1438  CB  VAL A 261      -0.136  19.047  52.647  1.00 19.84           C
ATOM   1439  CG1 VAL A 261       0.407  20.399  52.961  1.00 23.59           C
ATOM   1440  CG2 VAL A 261      -1.641  19.044  52.860  1.00 23.74           C
ATOM   1441  H   VAL A 261      -0.470  16.835  51.601  1.00 19.25           H
ATOM   1442  HA  VAL A 261      -0.309  19.216  50.603  1.00 23.75           H
ATOM   1443  HB  VAL A 261       0.262  18.408  53.258  1.00 23.80           H
ATOM   1444 HG11 VAL A 261       0.177  20.628  53.875  1.00 28.31           H
ATOM   1445 HG12 VAL A 261       1.372  20.384  52.857  1.00 28.31           H
ATOM   1446 HG13 VAL A 261       0.019  21.045  52.350  1.00 28.31           H
ATOM   1447 HG21 VAL A 261      -1.830  19.291  53.779  1.00 28.49           H
ATOM   1448 HG22 VAL A 261      -2.047  19.684  52.255  1.00 28.49           H
ATOM   1449 HG23 VAL A 261      -1.983  18.154  52.679  1.00 28.49           H
ATOM   1450  N   LEU A 262       2.577  18.054  51.392  1.00 14.94           N
ATOM   1451  CA  LEU A 262       4.014  18.281  51.248  1.00 12.54           C
ATOM   1452  C   LEU A 262       4.445  18.168  49.776  1.00  9.68           C
ATOM   1453  O   LEU A 262       5.245  18.975  49.289  1.00 15.34           O
ATOM   1454  CB  LEU A 262       4.776  17.293  52.142  1.00 14.33           C
ATOM   1455  CG  LEU A 262       4.627  17.408  53.665  1.00 13.31           C
ATOM   1456  CD1 LEU A 262       5.396  16.255  54.351  1.00 18.22           C
ATOM   1457  CD2 LEU A 262       5.074  18.726  54.144  1.00 14.32           C
ATOM   1458  H   LEU A 262       2.370  17.327  51.803  1.00 17.93           H
ATOM   1459  HA  LEU A 262       4.222  19.179  51.550  1.00 15.05           H
ATOM   1460  HB2 LEU A 262       4.492  16.398  51.901  1.00 17.20           H
ATOM   1461  HB3 LEU A 262       5.721  17.387  51.947  1.00 17.20           H
ATOM   1462  HG  LEU A 262       3.689  17.314  53.894  1.00 15.98           H
ATOM   1463 HD11 LEU A 262       5.295  16.337  55.312  1.00 21.86           H
ATOM   1464 HD12 LEU A 262       5.029  15.409  54.050  1.00 21.86           H
ATOM   1465 HD13 LEU A 262       6.333  16.315  54.110  1.00 21.86           H
ATOM   1466 HD21 LEU A 262       4.966  18.764  55.107  1.00 17.19           H
ATOM   1467 HD22 LEU A 262       6.007  18.847  53.909  1.00 17.19           H
ATOM   1468 HD23 LEU A 262       4.535  19.414  53.723  1.00 17.19           H
ATOM   1469  N   LEU A 263       3.905  17.191  49.046  1.00 17.53           N
ATOM   1470  CA  LEU A 263       4.227  17.047  47.620  1.00 13.55           C
ATOM   1471  C   LEU A 263       3.773  18.257  46.808  1.00 15.65           C
ATOM   1472  O   LEU A 263       4.524  18.793  45.985  1.00 17.83           O
ATOM   1473  CB  LEU A 263       3.590  15.771  47.071  1.00 14.25           C
ATOM   1474  CG  LEU A 263       4.255  14.464  47.522  1.00 17.00           C
ATOM   1475  CD1 LEU A 263       3.381  13.242  47.170  1.00 21.29           C
ATOM   1476  CD2 LEU A 263       5.630  14.298  46.947  1.00 19.32           C
ATOM   1477  H   LEU A 263       3.354  16.603  49.346  1.00 21.04           H
ATOM   1478  HA  LEU A 263       5.188  16.967  47.522  1.00 16.27           H
ATOM   1479  HB2 LEU A 263       2.664  15.741  47.358  1.00 17.10           H
ATOM   1480  HB3 LEU A 263       3.629  15.800  46.102  1.00 17.10           H
ATOM   1481  HG  LEU A 263       4.346  14.485  48.487  1.00 20.40           H
ATOM   1482 HD11 LEU A 263       3.831  12.436  47.468  1.00 25.55           H
ATOM   1483 HD12 LEU A 263       2.524  13.328  47.616  1.00 25.55           H
ATOM   1484 HD13 LEU A 263       3.252  13.213  46.209  1.00 25.55           H
ATOM   1485 HD21 LEU A 263       6.004  13.460  47.261  1.00 23.19           H
ATOM   1486 HD22 LEU A 263       5.568  14.290  45.979  1.00 23.19           H
ATOM   1487 HD23 LEU A 263       6.185  15.038  47.237  1.00 23.19           H
ATOM   1488  N   LYS A 264       2.534  18.689  47.003  1.00 12.93           N
ATOM   1489  CA  LYS A 264       2.011  19.812  46.237  1.00 13.40           C
ATOM   1490  C   LYS A 264       2.749  21.099  46.534  1.00 15.61           C
ATOM   1491  O   LYS A 264       2.971  21.907  45.627  1.00 15.50           O
ATOM   1492  CB  LYS A 264       0.524  20.000  46.517  1.00 18.63           C
ATOM   1493  CG  LYS A 264      -0.411  19.015  45.790  1.00 22.87           C
ATOM   1494  CD  LYS A 264      -1.863  19.449  45.966  1.00 29.19           C
ATOM   1495  CE  LYS A 264      -2.817  18.462  45.365  1.00 45.96           C
ATOM   1496  NZ  LYS A 264      -4.227  18.913  45.577  1.00 37.59           N1+
ATOM   1497  H   LYS A 264       1.980  18.353  47.568  1.00 15.52           H
ATOM   1498  HA  LYS A 264       2.114  19.622  45.292  1.00 16.09           H
ATOM   1499  HB2 LYS A 264       0.375  19.894  47.470  1.00 22.36           H
ATOM   1500  HB3 LYS A 264       0.271  20.897  46.247  1.00 22.36           H
ATOM   1501  HG2 LYS A 264      -0.203  19.010  44.842  1.00 27.44           H
ATOM   1502  HG3 LYS A 264      -0.306  18.128  46.167  1.00 27.44           H
ATOM   1503  HD2 LYS A 264      -2.061  19.523  46.913  1.00 35.03           H
ATOM   1504  HD3 LYS A 264      -1.996  20.304  45.529  1.00 35.03           H
ATOM   1505  HE2 LYS A 264      -2.655  18.394  44.411  1.00 55.15           H
ATOM   1506  HE3 LYS A 264      -2.702  17.598  45.791  1.00 55.15           H
ATOM   1507  HZ1 LYS A 264      -4.791  18.325  45.219  1.00 45.10           H
ATOM   1508  HZ2 LYS A 264      -4.396  18.982  46.448  1.00 45.10           H
ATOM   1509  HZ3 LYS A 264      -4.353  19.706  45.193  1.00 45.10           H
ATOM   1510  N   SER A 265       3.126  21.320  47.796  1.00 16.15           N
ATOM   1511  CA  SER A 265       3.786  22.576  48.166  1.00 15.64           C
ATOM   1512  C   SER A 265       5.238  22.619  47.713  1.00 13.27           C
ATOM   1513  O   SER A 265       5.762  23.702  47.456  1.00 19.84           O
ATOM   1514  CB  SER A 265       3.743  22.789  49.687  1.00 16.59           C
ATOM   1515  OG  SER A 265       2.448  22.556  50.181  1.00 31.62           O
ATOM   1516  H   SER A 265       3.013  20.770  48.447  1.00 19.38           H
ATOM   1517  HA  SER A 265       3.318  23.314  47.745  1.00 18.77           H
ATOM   1518  HB2 SER A 265       4.360  22.173  50.111  1.00 19.90           H
ATOM   1519  HB3 SER A 265       3.997  23.704  49.886  1.00 19.90           H
ATOM   1520  HG  SER A 265       2.215  21.766  50.014  1.00 37.94           H
ATOM   1521  N   SER A 266       5.909  21.469  47.616  1.00 13.23           N
ATOM   1522  CA  SER A 266       7.334  21.464  47.294  1.00 13.37           C
ATOM   1523  C   SER A 266       7.656  21.077  45.852  1.00 11.05           C
ATOM   1524  O   SER A 266       8.815  21.234  45.436  1.00 12.57           O
ATOM   1525  CB  SER A 266       8.064  20.516  48.234  1.00 11.20           C
ATOM   1526  OG  SER A 266       7.732  19.169  47.955  1.00 14.33           O
ATOM   1527  H   SER A 266       5.566  20.689  47.729  1.00 15.88           H
ATOM   1528  HA  SER A 266       7.686  22.356  47.444  1.00 16.04           H
ATOM   1529  HB2 SER A 266       9.020  20.635  48.122  1.00 13.44           H
ATOM   1530  HB3 SER A 266       7.809  20.720  49.148  1.00 13.44           H
ATOM   1531  HG  SER A 266       6.906  19.051  48.049  1.00 17.20           H
ATOM   1532  N   ALA A 267       6.683  20.559  45.089  1.00 11.69           N
ATOM   1533  CA  ALA A 267       6.971  20.023  43.758  1.00 15.22           C
ATOM   1534  C   ALA A 267       7.846  20.963  42.931  1.00  9.55           C
ATOM   1535  O   ALA A 267       8.887  20.559  42.415  1.00 11.52           O
ATOM   1536  CB  ALA A 267       5.665  19.745  42.996  1.00 18.47           C
ATOM   1537  H   ALA A 267       5.856  20.507  45.320  1.00 14.03           H
ATOM   1538  HA  ALA A 267       7.445  19.182  43.854  1.00 18.27           H
ATOM   1539  HB1 ALA A 267       5.882  19.391  42.119  1.00 22.17           H
ATOM   1540  HB2 ALA A 267       5.141  19.098  43.494  1.00 22.17           H
ATOM   1541  HB3 ALA A 267       5.170  20.574  42.906  1.00 22.17           H
ATOM   1542  N   ILE A 268       7.445  22.230  42.788  1.00 12.01           N
ATOM   1543  CA  ILE A 268       8.201  23.101  41.889  1.00 12.43           C
ATOM   1544  C   ILE A 268       9.606  23.388  42.441  1.00 11.21           C
ATOM   1545  O   ILE A 268      10.568  23.580  41.675  1.00 10.25           O
ATOM   1546  CB  ILE A 268       7.430  24.402  41.639  1.00 15.70           C
ATOM   1547  CG1 ILE A 268       8.094  25.216  40.521  1.00 19.77           C
ATOM   1548  CG2 ILE A 268       7.405  25.319  42.897  1.00 19.88           C
ATOM   1549  CD1 ILE A 268       8.011  24.637  39.212  1.00 15.73           C
ATOM   1550  H   ILE A 268       6.772  22.593  43.180  1.00 14.41           H
ATOM   1551  HA  ILE A 268       8.305  22.652  41.036  1.00 14.91           H
ATOM   1552  HB  ILE A 268       6.519  24.189  41.381  1.00 18.84           H
ATOM   1553 HG12 ILE A 268       7.670  26.088  40.481  1.00 23.72           H
ATOM   1554 HG13 ILE A 268       9.034  25.322  40.734  1.00 23.72           H
ATOM   1555 HG21 ILE A 268       6.908  26.125  42.689  1.00 23.86           H
ATOM   1556 HG22 ILE A 268       6.976  24.843  43.625  1.00 23.86           H
ATOM   1557 HG23 ILE A 268       8.316  25.544  43.140  1.00 23.86           H
ATOM   1558 HD11 ILE A 268       8.457  25.223  38.580  1.00 18.88           H
ATOM   1559 HD12 ILE A 268       8.445  23.770  39.223  1.00 18.88           H
ATOM   1560 HD13 ILE A 268       7.077  24.538  38.970  1.00 18.88           H
ATOM   1561  N   GLU A 269       9.742  23.454  43.764  1.00  8.85           N
ATOM   1562  CA  GLU A 269      11.048  23.656  44.376  1.00  9.77           C
ATOM   1563  C   GLU A 269      11.976  22.474  44.120  1.00  9.56           C
ATOM   1564  O   GLU A 269      13.154  22.661  43.836  1.00  9.67           O
ATOM   1565  CB  GLU A 269      10.877  23.856  45.870  1.00  9.29           C
ATOM   1566  CG  GLU A 269      10.102  25.109  46.248  1.00  9.78           C
ATOM   1567  CD  GLU A 269      10.006  25.277  47.736  1.00 16.35           C
ATOM   1568  OE1 GLU A 269      10.845  24.704  48.450  1.00 10.43           O
ATOM   1569  OE2 GLU A 269       9.070  25.950  48.186  1.00 15.49           O1-
ATOM   1570  H   GLU A 269       9.095  23.385  44.326  1.00 10.62           H
ATOM   1571  HA  GLU A 269      11.458  24.453  44.005  1.00 11.73           H
ATOM   1572  HB2 GLU A 269      10.401  23.094  46.233  1.00 11.14           H
ATOM   1573  HB3 GLU A 269      11.755  23.918  46.277  1.00 11.14           H
ATOM   1574  HG2 GLU A 269      10.555  25.886  45.884  1.00 11.74           H
ATOM   1575  HG3 GLU A 269       9.203  25.047  45.891  1.00 11.74           H
ATOM   1576  N   VAL A 270      11.468  21.249  44.262  1.00  8.11           N
ATOM   1577  CA  VAL A 270      12.282  20.084  43.997  1.00  8.55           C
ATOM   1578  C   VAL A 270      12.640  20.005  42.530  1.00  7.43           C
ATOM   1579  O   VAL A 270      13.737  19.534  42.178  1.00  9.37           O
ATOM   1580  CB  VAL A 270      11.564  18.815  44.484  1.00 11.61           C
ATOM   1581  CG1 VAL A 270      12.418  17.607  44.185  1.00 13.17           C
ATOM   1582  CG2 VAL A 270      11.357  18.893  45.958  1.00 12.86           C
ATOM   1583  H   VAL A 270      10.663  21.075  44.510  1.00  9.74           H
ATOM   1584  HA  VAL A 270      13.109  20.163  44.497  1.00 10.26           H
ATOM   1585  HB  VAL A 270      10.706  18.721  44.042  1.00 13.94           H
ATOM   1586 HG11 VAL A 270      11.957  16.811  44.495  1.00 15.80           H
ATOM   1587 HG12 VAL A 270      12.564  17.553  43.227  1.00 15.80           H
ATOM   1588 HG13 VAL A 270      13.267  17.699  44.645  1.00 15.80           H
ATOM   1589 HG21 VAL A 270      10.904  18.089  46.256  1.00 15.44           H
ATOM   1590 HG22 VAL A 270      12.221  18.967  46.394  1.00 15.44           H
ATOM   1591 HG23 VAL A 270      10.816  19.673  46.160  1.00 15.44           H
ATOM   1592  N   ILE A 271      11.731  20.443  41.644  1.00  8.89           N
ATOM   1593  CA  ILE A 271      12.041  20.448  40.227  1.00  7.06           C
ATOM   1594  C   ILE A 271      13.187  21.410  39.958  1.00 10.41           C
ATOM   1595  O   ILE A 271      14.122  21.092  39.211  1.00 10.77           O
ATOM   1596  CB  ILE A 271      10.790  20.773  39.391  1.00  9.16           C
ATOM   1597  CG1 ILE A 271       9.888  19.501  39.318  1.00 13.15           C
ATOM   1598  CG2 ILE A 271      11.152  21.204  37.984  1.00 13.58           C
ATOM   1599  CD1 ILE A 271       8.473  19.808  38.959  1.00 19.96           C
ATOM   1600  H   ILE A 271      10.947  20.735  41.842  1.00 10.67           H
ATOM   1601  HA  ILE A 271      12.339  19.561  39.973  1.00  8.48           H
ATOM   1602  HB  ILE A 271      10.296  21.487  39.823  1.00 10.99           H
ATOM   1603 HG12 ILE A 271      10.244  18.901  38.644  1.00 15.78           H
ATOM   1604 HG13 ILE A 271       9.889  19.065  40.184  1.00 15.78           H
ATOM   1605 HG21 ILE A 271      10.338  21.398  37.494  1.00 16.30           H
ATOM   1606 HG22 ILE A 271      11.708  21.998  38.031  1.00 16.30           H
ATOM   1607 HG23 ILE A 271      11.638  20.486  37.549  1.00 16.30           H
ATOM   1608 HD11 ILE A 271       7.968  18.979  38.931  1.00 23.95           H
ATOM   1609 HD12 ILE A 271       8.099  20.401  39.629  1.00 23.95           H
ATOM   1610 HD13 ILE A 271       8.454  20.237  38.089  1.00 23.95           H
ATOM   1611  N   MET A 272      13.153  22.580  40.583  1.00  6.63           N
ATOM   1612  CA  MET A 272      14.236  23.548  40.392  1.00 11.72           C
ATOM   1613  C   MET A 272      15.537  22.998  40.936  1.00  8.45           C
ATOM   1614  O   MET A 272      16.572  23.139  40.302  1.00 11.43           O
ATOM   1615  CB  MET A 272      13.899  24.901  41.038  1.00  9.75           C
ATOM   1616  CG  MET A 272      12.786  25.606  40.358  1.00 13.49           C
ATOM   1617  SD  MET A 272      12.242  27.071  41.281  1.00 15.76           S
ATOM   1618  CE  MET A 272      11.113  27.764  40.066  1.00 17.73           C
ATOM   1619  H   MET A 272      12.529  22.838  41.115  1.00  7.96           H
ATOM   1620  HA  MET A 272      14.343  23.700  39.440  1.00 14.07           H
ATOM   1621  HB2 MET A 272      13.641  24.754  41.962  1.00 11.70           H
ATOM   1622  HB3 MET A 272      14.683  25.472  41.000  1.00 11.70           H
ATOM   1623  HG2 MET A 272      13.080  25.894  39.480  1.00 16.19           H
ATOM   1624  HG3 MET A 272      12.030  25.003  40.276  1.00 16.19           H
ATOM   1625  HE1 MET A 272      10.728  28.580  40.423  1.00 21.28           H
ATOM   1626  HE2 MET A 272      11.606  27.958  39.253  1.00 21.28           H
ATOM   1627  HE3 MET A 272      10.413  27.119  39.883  1.00 21.28           H
ATOM   1628  N   LEU A 273      15.491  22.322  42.085  1.00 10.16           N
ATOM   1629  CA  LEU A 273      16.694  21.679  42.624  1.00  9.39           C
ATOM   1630  C   LEU A 273      17.225  20.592  41.715  1.00 10.23           C
ATOM   1631  O   LEU A 273      18.421  20.554  41.428  1.00  8.79           O
ATOM   1632  CB  LEU A 273      16.426  21.067  44.009  1.00 11.60           C
ATOM   1633  CG  LEU A 273      16.493  21.924  45.248  1.00 16.42           C
ATOM   1634  CD1 LEU A 273      16.118  21.104  46.487  1.00 20.19           C
ATOM   1635  CD2 LEU A 273      17.879  22.528  45.403  1.00 20.24           C
ATOM   1636  H   LEU A 273      14.786  22.221  42.566  1.00 12.19           H
ATOM   1637  HA  LEU A 273      17.389  22.349  42.724  1.00 11.27           H
ATOM   1638  HB2 LEU A 273      15.535  20.685  43.989  1.00 13.91           H
ATOM   1639  HB3 LEU A 273      17.067  20.351  44.138  1.00 13.91           H
ATOM   1640  HG  LEU A 273      15.856  22.651  45.165  1.00 19.70           H
ATOM   1641 HD11 LEU A 273      16.168  21.675  47.270  1.00 24.23           H
ATOM   1642 HD12 LEU A 273      15.215  20.766  46.381  1.00 24.23           H
ATOM   1643 HD13 LEU A 273      16.740  20.366  46.576  1.00 24.23           H
ATOM   1644 HD21 LEU A 273      17.897  23.074  46.205  1.00 24.29           H
ATOM   1645 HD22 LEU A 273      18.529  21.812  45.475  1.00 24.29           H
ATOM   1646 HD23 LEU A 273      18.073  23.075  44.626  1.00 24.29           H
ATOM   1647  N   ARG A 274      16.372  19.630  41.342  1.00  6.46           N
ATOM   1648  CA  ARG A 274      16.850  18.471  40.606  1.00  7.25           C
ATOM   1649  C   ARG A 274      17.315  18.846  39.203  1.00  6.38           C
ATOM   1650  O   ARG A 274      18.160  18.160  38.635  1.00  7.88           O
ATOM   1651  CB  ARG A 274      15.760  17.392  40.541  1.00  8.37           C
ATOM   1652  CG  ARG A 274      14.640  17.616  39.523  1.00  8.80           C
ATOM   1653  CD  ARG A 274      13.381  16.793  39.829  1.00 11.53           C
ATOM   1654  NE  ARG A 274      13.620  15.373  40.029  1.00 11.22           N
ATOM   1655  CZ  ARG A 274      13.608  14.472  39.059  1.00 11.67           C
ATOM   1656  NH1 ARG A 274      13.389  14.858  37.804  1.00  7.69           N
ATOM   1657  NH2 ARG A 274      13.815  13.186  39.332  1.00 10.21           N1+
ATOM   1658  H   ARG A 274      15.528  19.630  41.504  1.00  7.76           H
ATOM   1659  HA  ARG A 274      17.609  18.095  41.077  1.00  8.70           H
ATOM   1660  HB2 ARG A 274      16.182  16.546  40.322  1.00 10.04           H
ATOM   1661  HB3 ARG A 274      15.345  17.326  41.415  1.00 10.04           H
ATOM   1662  HG2 ARG A 274      14.393  18.554  39.527  1.00 10.55           H
ATOM   1663  HG3 ARG A 274      14.958  17.361  38.643  1.00 10.55           H
ATOM   1664  HD2 ARG A 274      12.973  17.139  40.638  1.00 13.84           H
ATOM   1665  HD3 ARG A 274      12.763  16.885  39.087  1.00 13.84           H
ATOM   1666  HE  ARG A 274      13.780  15.101  40.829  1.00 13.46           H
ATOM   1667 HH11 ARG A 274      13.249  15.688  37.628  1.00  9.23           H
ATOM   1668 HH12 ARG A 274      13.383  14.277  37.171  1.00  9.23           H
ATOM   1669 HH21 ARG A 274      13.962  12.937  40.142  1.00 12.26           H
ATOM   1670 HH22 ARG A 274      13.816  12.606  38.697  1.00 12.26           H
ATOM   1671  N   SER A 275      16.791  19.942  38.650  1.00  8.25           N
ATOM   1672  CA  SER A 275      17.210  20.427  37.346  1.00  7.79           C
ATOM   1673  C   SER A 275      18.647  20.932  37.332  1.00  8.01           C
ATOM   1674  O   SER A 275      19.220  21.097  36.255  1.00  8.34           O
ATOM   1675  CB  SER A 275      16.268  21.542  36.878  1.00  9.33           C
ATOM   1676  OG  SER A 275      16.639  22.836  37.375  1.00  9.42           O
ATOM   1677  H   SER A 275      16.184  20.425  39.021  1.00  9.90           H
ATOM   1678  HA  SER A 275      17.147  19.699  36.708  1.00  9.35           H
ATOM   1679  HB2 SER A 275      16.280  21.569  35.909  1.00 11.19           H
ATOM   1680  HB3 SER A 275      15.372  21.339  37.187  1.00 11.19           H
ATOM   1681  HG  SER A 275      16.629  22.836  38.215  1.00 11.30           H
ATOM   1682  N   ASN A 276      19.241  21.174  38.492  1.00 12.27           N
ATOM   1683  CA  ASN A 276      20.616  21.639  38.534  1.00 10.73           C
ATOM   1684  C   ASN A 276      21.560  20.625  37.892  1.00 12.74           C
ATOM   1685  O   ASN A 276      22.639  20.983  37.408  1.00 10.03           O
ATOM   1686  CB  ASN A 276      21.012  21.915  39.983  1.00 10.76           C
ATOM   1687  CG  ASN A 276      22.262  22.752  40.083  1.00 13.03           C
ATOM   1688  OD1 ASN A 276      23.288  22.310  40.590  1.00 14.33           O
ATOM   1689  ND2 ASN A 276      22.187  23.966  39.558  1.00 12.63           N
ATOM   1690  H   ASN A 276      18.872  21.078  39.263  1.00 14.73           H
ATOM   1691  HA  ASN A 276      20.685  22.470  38.039  1.00 12.87           H
ATOM   1692  HB2 ASN A 276      20.292  22.393  40.423  1.00 12.91           H
ATOM   1693  HB3 ASN A 276      21.176  21.072  40.433  1.00 12.91           H
ATOM   1694 HD21 ASN A 276      22.870  24.489  39.586  1.00 15.16           H
ATOM   1695 HD22 ASN A 276      21.457  24.231  39.190  1.00 15.16           H
ATOM   1696  N   GLU A 277      21.156  19.363  37.867  1.00 12.68           N
ATOM   1697  CA  GLU A 277      21.997  18.326  37.303  1.00 10.82           C
ATOM   1698  C   GLU A 277      22.160  18.499  35.793  1.00 11.33           C
ATOM   1699  O   GLU A 277      23.195  18.112  35.237  1.00 14.85           O
ATOM   1700  CB  GLU A 277      21.408  16.951  37.681  1.00 10.14           C
ATOM   1701  CG  GLU A 277      22.265  15.759  37.357  1.00 18.99           C
ATOM   1702  CD  GLU A 277      21.927  14.462  38.169  1.00 22.34           C
ATOM   1703  OE1 GLU A 277      22.368  13.393  37.691  1.00 22.23           O
ATOM   1704  OE2 GLU A 277      21.219  14.479  39.244  1.00 15.76           O1-
ATOM   1705  H   GLU A 277      20.401  19.084  38.170  1.00 15.21           H
ATOM   1706  HA  GLU A 277      22.878  18.389  37.703  1.00 12.98           H
ATOM   1707  HB2 GLU A 277      21.246  16.940  38.637  1.00 12.17           H
ATOM   1708  HB3 GLU A 277      20.567  16.839  37.210  1.00 12.17           H
ATOM   1709  HG2 GLU A 277      22.161  15.550  36.415  1.00 22.78           H
ATOM   1710  HG3 GLU A 277      23.190  15.986  37.539  1.00 22.78           H
ATOM   1711  N   SER A 278      21.169  19.054  35.107  1.00  9.17           N
ATOM   1712  CA  SER A 278      21.293  19.291  33.678  1.00  7.49           C
ATOM   1713  C   SER A 278      21.687  20.723  33.362  1.00 10.31           C
ATOM   1714  O   SER A 278      21.938  21.047  32.201  1.00 11.99           O
ATOM   1715  CB  SER A 278      20.001  18.978  32.940  1.00 10.42           C
ATOM   1716  OG  SER A 278      18.992  19.860  33.290  1.00  9.38           O
ATOM   1717  H   SER A 278      20.418  19.301  35.444  1.00 11.01           H
ATOM   1718  HA  SER A 278      21.984  18.710  33.324  1.00  8.99           H
ATOM   1719  HB2 SER A 278      20.160  19.046  31.986  1.00 12.51           H
ATOM   1720  HB3 SER A 278      19.722  18.077  33.165  1.00 12.51           H
ATOM   1721  HG  SER A 278      18.842  19.811  34.115  1.00 11.26           H
ATOM   1722  N   PHE A 279      21.749  21.584  34.353  1.00 11.35           N
ATOM   1723  CA  PHE A 279      22.181  22.959  34.120  1.00 11.61           C
ATOM   1724  C   PHE A 279      23.675  22.966  33.851  1.00 14.10           C
ATOM   1725  O   PHE A 279      24.439  22.265  34.516  1.00 13.08           O
ATOM   1726  CB  PHE A 279      21.857  23.829  35.334  1.00 11.76           C
ATOM   1727  CG  PHE A 279      22.103  25.302  35.106  1.00 12.27           C
ATOM   1728  CD1 PHE A 279      21.208  26.064  34.396  1.00 10.75           C
ATOM   1729  CD2 PHE A 279      23.249  25.903  35.598  1.00 13.49           C
ATOM   1730  CE1 PHE A 279      21.451  27.415  34.158  1.00 12.81           C
ATOM   1731  CE2 PHE A 279      23.478  27.242  35.397  1.00 13.46           C
ATOM   1732  CZ  PHE A 279      22.578  28.002  34.668  1.00 11.11           C
ATOM   1733  H   PHE A 279      21.549  21.407  35.170  1.00 13.62           H
ATOM   1734  HA  PHE A 279      21.722  23.321  33.346  1.00 13.94           H
ATOM   1735  HB2 PHE A 279      20.921  23.715  35.560  1.00 14.11           H
ATOM   1736  HB3 PHE A 279      22.412  23.547  36.078  1.00 14.11           H
ATOM   1737  HD1 PHE A 279      20.443  25.667  34.046  1.00 12.90           H
ATOM   1738  HD2 PHE A 279      23.859  25.400  36.088  1.00 16.18           H
ATOM   1739  HE1 PHE A 279      20.835  27.923  33.681  1.00 15.38           H
ATOM   1740  HE2 PHE A 279      24.252  27.636  35.732  1.00 16.15           H
ATOM   1741  HZ  PHE A 279      22.739  28.906  34.524  1.00 13.34           H
ATOM   1742  N   THR A 280      24.099  23.773  32.882  1.00 13.39           N
ATOM   1743  CA  THR A 280      25.523  23.958  32.639  1.00 15.76           C
ATOM   1744  C   THR A 280      25.890  25.442  32.593  1.00 15.41           C
ATOM   1745  O   THR A 280      25.193  26.262  31.976  1.00 13.28           O
ATOM   1746  CB  THR A 280      25.946  23.258  31.342  1.00 14.32           C
ATOM   1747  OG1 THR A 280      27.350  23.447  31.134  1.00 26.43           O
ATOM   1748  CG2 THR A 280      25.185  23.795  30.170  1.00 12.32           C
ATOM   1749  H   THR A 280      23.586  24.221  32.357  1.00 16.07           H
ATOM   1750  HA  THR A 280      26.018  23.554  33.368  1.00 18.91           H
ATOM   1751  HB  THR A 280      25.758  22.309  31.416  1.00 17.19           H
ATOM   1752  HG1 THR A 280      27.589  23.065  30.424  1.00 31.71           H
ATOM   1753 HG21 THR A 280      25.464  23.343  29.359  1.00 14.79           H
ATOM   1754 HG22 THR A 280      24.234  23.654  30.300  1.00 14.79           H
ATOM   1755 HG23 THR A 280      25.353  24.746  30.075  1.00 14.79           H
ATOM   1756  N   MET A 281      27.004  25.768  33.252  1.00 13.61           N
ATOM   1757  CA  MET A 281      27.538  27.123  33.273  1.00 19.36           C
ATOM   1758  C   MET A 281      28.292  27.482  32.006  1.00 18.41           C
ATOM   1759  O   MET A 281      28.616  28.650  31.820  1.00 20.16           O
ATOM   1760  CB  MET A 281      28.447  27.304  34.479  1.00 18.79           C
ATOM   1761  CG  MET A 281      27.620  27.573  35.753  1.00 26.53           C
ATOM   1762  SD  MET A 281      28.579  27.894  37.195  1.00 32.80           S
ATOM   1763  CE  MET A 281      29.157  29.542  36.765  1.00 46.92           C
ATOM   1764  H   MET A 281      27.475  25.208  33.704  1.00 16.33           H
ATOM   1765  HA  MET A 281      26.797  27.742  33.372  1.00 23.23           H
ATOM   1766  HB2 MET A 281      28.965  26.496  34.616  1.00 22.55           H
ATOM   1767  HB3 MET A 281      29.034  28.061  34.330  1.00 22.55           H
ATOM   1768  HG2 MET A 281      27.054  28.346  35.598  1.00 31.84           H
ATOM   1769  HG3 MET A 281      27.068  26.796  35.934  1.00 31.84           H
ATOM   1770  HE1 MET A 281      29.719  29.875  37.482  1.00 56.30           H
ATOM   1771  HE2 MET A 281      29.665  29.493  35.940  1.00 56.30           H
ATOM   1772  HE3 MET A 281      28.390  30.125  36.648  1.00 56.30           H
ATOM   1773  N   ASP A 282      28.518  26.520  31.117  1.00 16.64           N
ATOM   1774  CA  ASP A 282      29.152  26.818  29.840  1.00 23.81           C
ATOM   1775  C   ASP A 282      28.387  27.909  29.083  1.00 23.90           C
ATOM   1776  O   ASP A 282      28.998  28.844  28.549  1.00 21.35           O
ATOM   1777  CB  ASP A 282      29.247  25.540  29.021  1.00 36.05           C
ATOM   1778  CG  ASP A 282      29.641  25.813  27.568  1.00 55.17           C
ATOM   1779  OD1 ASP A 282      28.730  26.061  26.735  1.00 64.91           O
ATOM   1780  OD2 ASP A 282      30.859  25.808  27.260  1.00 55.39           O1-
ATOM   1781  H   ASP A 282      28.315  25.692  31.228  1.00 19.97           H
ATOM   1782  HA  ASP A 282      30.053  27.139  30.001  1.00 28.57           H
ATOM   1783  HB2 ASP A 282      29.919  24.960  29.412  1.00 43.26           H
ATOM   1784  HB3 ASP A 282      28.383  25.097  29.021  1.00 43.26           H
ATOM   1785  N   ASP A 283      27.036  27.840  29.081  1.00 21.28           N
ATOM   1786  CA  ASP A 283      26.231  28.834  28.370  1.00 18.90           C
ATOM   1787  C   ASP A 283      24.920  29.154  29.076  1.00 15.53           C
ATOM   1788  O   ASP A 283      24.015  29.701  28.440  1.00 18.27           O
ATOM   1789  CB  ASP A 283      25.910  28.389  26.955  1.00 19.72           C
ATOM   1790  CG  ASP A 283      25.075  27.138  26.916  1.00 19.74           C
ATOM   1791  OD1 ASP A 283      24.929  26.502  27.976  1.00 17.39           O
ATOM   1792  OD2 ASP A 283      24.585  26.779  25.829  1.00 22.27           O1-
ATOM   1793  H   ASP A 283      26.577  27.233  29.481  1.00 25.53           H
ATOM   1794  HA  ASP A 283      26.740  29.658  28.310  1.00 22.68           H
ATOM   1795  HB2 ASP A 283      25.416  29.093  26.507  1.00 23.67           H
ATOM   1796  HB3 ASP A 283      26.738  28.213  26.483  1.00 23.67           H
ATOM   1797  N   MET A 284      24.810  28.833  30.359  1.00 18.48           N
ATOM   1798  CA  MET A 284      23.669  29.163  31.224  1.00 20.49           C
ATOM   1799  C   MET A 284      22.380  28.546  30.691  1.00 15.68           C
ATOM   1800  O   MET A 284      21.358  29.200  30.551  1.00 16.49           O
ATOM   1801  CB  MET A 284      23.510  30.677  31.421  1.00 19.93           C
ATOM   1802  CG  MET A 284      24.744  31.359  31.917  1.00 21.84           C
ATOM   1803  SD  MET A 284      25.238  30.695  33.506  1.00 25.45           S
ATOM   1804  CE  MET A 284      26.871  31.389  33.635  1.00 24.47           C
ATOM   1805  H   MET A 284      25.420  28.397  30.779  1.00 22.18           H
ATOM   1806  HA  MET A 284      23.841  28.783  32.099  1.00 24.59           H
ATOM   1807  HB2 MET A 284      23.272  31.079  30.571  1.00 23.92           H
ATOM   1808  HB3 MET A 284      22.805  30.835  32.068  1.00 23.92           H
ATOM   1809  HG2 MET A 284      25.468  31.215  31.286  1.00 26.20           H
ATOM   1810  HG3 MET A 284      24.570  32.307  32.022  1.00 26.20           H
ATOM   1811  HE1 MET A 284      27.269  31.104  34.472  1.00 29.36           H
ATOM   1812  HE2 MET A 284      27.407  31.075  32.889  1.00 29.36           H
ATOM   1813  HE3 MET A 284      26.805  32.356  33.612  1.00 29.36           H
ATOM   1814  N   SER A 285      22.431  27.257  30.426  1.00 14.51           N
ATOM   1815  CA  SER A 285      21.272  26.544  29.907  1.00 15.08           C
ATOM   1816  C   SER A 285      21.098  25.235  30.656  1.00 13.87           C
ATOM   1817  O   SER A 285      22.006  24.759  31.341  1.00 11.75           O
ATOM   1818  CB  SER A 285      21.435  26.246  28.419  1.00 19.60           C
ATOM   1819  OG  SER A 285      22.438  25.252  28.210  1.00 14.35           O
ATOM   1820  H   SER A 285      23.127  26.764  30.538  1.00 17.41           H
ATOM   1821  HA  SER A 285      20.475  27.082  30.031  1.00 18.09           H
ATOM   1822  HB2 SER A 285      20.591  25.922  28.067  1.00 23.52           H
ATOM   1823  HB3 SER A 285      21.695  27.060  27.960  1.00 23.52           H
ATOM   1824  HG  SER A 285      23.175  25.520  28.511  1.00 17.22           H
ATOM   1825  N   TRP A 286      19.921  24.657  30.508  1.00  9.62           N
ATOM   1826  CA  TRP A 286      19.673  23.282  30.879  1.00 13.36           C
ATOM   1827  C   TRP A 286      19.807  22.445  29.617  1.00 13.81           C
ATOM   1828  O   TRP A 286      19.009  22.576  28.679  1.00 16.52           O
ATOM   1829  CB  TRP A 286      18.293  23.123  31.491  1.00  8.03           C
ATOM   1830  CG  TRP A 286      18.042  23.783  32.831  1.00  7.98           C
ATOM   1831  CD1 TRP A 286      18.162  23.200  34.074  1.00 10.98           C
ATOM   1832  CD2 TRP A 286      17.567  25.110  33.070  1.00 10.73           C
ATOM   1833  NE1 TRP A 286      17.819  24.101  35.058  1.00  9.58           N
ATOM   1834  CE2 TRP A 286      17.445  25.274  34.466  1.00  9.15           C
ATOM   1835  CE3 TRP A 286      17.254  26.188  32.240  1.00 12.12           C
ATOM   1836  CZ2 TRP A 286      17.000  26.450  35.036  1.00 11.67           C
ATOM   1837  CZ3 TRP A 286      16.848  27.351  32.814  1.00 10.55           C
ATOM   1838  CH2 TRP A 286      16.703  27.471  34.194  1.00 13.57           C
ATOM   1839  H   TRP A 286      19.230  25.054  30.184  1.00 11.54           H
ATOM   1840  HA  TRP A 286      20.337  22.989  31.522  1.00 16.03           H
ATOM   1841  HB2 TRP A 286      17.645  23.490  30.869  1.00  9.64           H
ATOM   1842  HB3 TRP A 286      18.122  22.175  31.604  1.00  9.64           H
ATOM   1843  HD1 TRP A 286      18.441  22.326  34.227  1.00 13.18           H
ATOM   1844  HE1 TRP A 286      17.816  23.943  35.904  1.00 11.49           H
ATOM   1845  HE3 TRP A 286      17.324  26.113  31.316  1.00 14.54           H
ATOM   1846  HZ2 TRP A 286      16.937  26.548  35.958  1.00 14.00           H
ATOM   1847  HZ3 TRP A 286      16.619  28.069  32.270  1.00 12.66           H
ATOM   1848  HH2 TRP A 286      16.427  28.285  34.550  1.00 16.28           H
ATOM   1849  N   THR A 287      20.815  21.597  29.578  1.00 11.14           N
ATOM   1850  CA  THR A 287      21.116  20.830  28.373  1.00 12.92           C
ATOM   1851  C   THR A 287      20.793  19.362  28.625  1.00 15.72           C
ATOM   1852  O   THR A 287      21.478  18.707  29.415  1.00 16.78           O
ATOM   1853  CB  THR A 287      22.573  21.042  27.989  1.00 16.83           C
ATOM   1854  OG1 THR A 287      22.731  22.446  27.746  1.00 20.60           O
ATOM   1855  CG2 THR A 287      22.905  20.294  26.737  1.00 20.37           C
ATOM   1856  H   THR A 287      21.346  21.441  30.237  1.00 13.37           H
ATOM   1857  HA  THR A 287      20.559  21.145  27.644  1.00 15.50           H
ATOM   1858  HB  THR A 287      23.159  20.753  28.705  1.00 20.20           H
ATOM   1859  HG1 THR A 287      23.525  22.612  27.529  1.00 24.72           H
ATOM   1860 HG21 THR A 287      23.836  20.437  26.503  1.00 24.45           H
ATOM   1861 HG22 THR A 287      22.755  19.345  26.868  1.00 24.45           H
ATOM   1862 HG23 THR A 287      22.345  20.604  26.008  1.00 24.45           H
ATOM   1863  N   CYS A 288      19.752  18.851  27.956  1.00 12.62           N
ATOM   1864  CA  CYS A 288      19.294  17.491  28.195  1.00 13.31           C
ATOM   1865  C   CYS A 288      19.463  16.554  27.007  1.00 21.86           C
ATOM   1866  O   CYS A 288      18.485  15.957  26.551  1.00 22.09           O
ATOM   1867  CB  CYS A 288      17.838  17.518  28.608  1.00 13.43           C
ATOM   1868  SG  CYS A 288      17.556  18.537  30.080  1.00 15.23           S
ATOM   1869  H   CYS A 288      19.299  19.275  27.361  1.00 15.14           H
ATOM   1870  HA  CYS A 288      19.801  17.120  28.934  1.00 15.97           H
ATOM   1871  HB2 CYS A 288      17.310  17.885  27.882  1.00 16.12           H
ATOM   1872  HB3 CYS A 288      17.548  16.614  28.808  1.00 16.12           H
ATOM   1873  HG  CYS A 288      16.388  18.516  30.352  1.00 18.28           H
ATOM   1874  N   GLY A 289      20.693  16.353  26.553  1.00 29.84           N
ATOM   1875  CA  GLY A 289      20.951  15.461  25.432  1.00 44.63           C
ATOM   1876  C   GLY A 289      21.251  16.230  24.159  1.00 43.34           C
ATOM   1877  O   GLY A 289      22.330  16.823  24.037  1.00 53.96           O
ATOM   1878  H   GLY A 289      21.398  16.722  26.878  1.00 35.81           H
ATOM   1879  HA2 GLY A 289      21.710  14.892  25.636  1.00 53.56           H
ATOM   1880  HA3 GLY A 289      20.176  14.898  25.278  1.00 53.56           H
ATOM   1881  N   ASN A 290      20.306  16.258  23.220  1.00 45.85           N
ATOM   1882  CA  ASN A 290      20.509  16.933  21.945  1.00 42.10           C
ATOM   1883  C   ASN A 290      19.909  18.338  21.963  1.00 46.95           C
ATOM   1884  O   ASN A 290      19.128  18.714  22.849  1.00 35.97           O
ATOM   1885  CB  ASN A 290      19.925  16.112  20.782  1.00 56.74           C
ATOM   1886  CG  ASN A 290      18.427  16.251  20.657  1.00 52.31           C
ATOM   1887  OD1 ASN A 290      17.923  17.077  19.885  1.00 54.77           O
ATOM   1888  ND2 ASN A 290      17.703  15.422  21.395  1.00 53.94           N
ATOM   1889  H   ASN A 290      19.533  15.891  23.301  1.00 55.02           H
ATOM   1890  HA  ASN A 290      21.463  17.023  21.791  1.00 50.53           H
ATOM   1891  HB2 ASN A 290      20.324  16.414  19.951  1.00 68.09           H
ATOM   1892  HB3 ASN A 290      20.127  15.174  20.926  1.00 68.09           H
ATOM   1893 HD21 ASN A 290      16.844  15.457  21.363  1.00 64.73           H
ATOM   1894 HD22 ASN A 290      18.092  14.850  21.906  1.00 64.73           H
ATOM   1895  N   GLN A 291      20.289  19.107  20.938  1.00 29.74           N
ATOM   1896  CA  GLN A 291      19.979  20.531  20.867  1.00 34.73           C
ATOM   1897  C   GLN A 291      18.489  20.812  20.965  1.00 34.26           C
ATOM   1898  O   GLN A 291      18.104  21.925  21.349  1.00 29.95           O
ATOM   1899  CB  GLN A 291      20.511  21.134  19.555  1.00 48.56           C
ATOM   1900  CG  GLN A 291      22.020  20.933  19.285  1.00 61.11           C
ATOM   1901  CD  GLN A 291      22.939  21.705  20.245  1.00 67.65           C
ATOM   1902  OE1 GLN A 291      22.553  22.736  20.817  1.00 53.58           O
ATOM   1903  NE2 GLN A 291      24.167  21.203  20.414  1.00 58.77           N
ATOM   1904  H   GLN A 291      20.735  18.819  20.261  1.00 35.68           H
ATOM   1905  HA  GLN A 291      20.417  20.985  21.603  1.00 41.67           H
ATOM   1906  HB2 GLN A 291      20.028  20.731  18.816  1.00 58.27           H
ATOM   1907  HB3 GLN A 291      20.343  22.089  19.568  1.00 58.27           H
ATOM   1908  HG2 GLN A 291      22.229  19.989  19.371  1.00 73.34           H
ATOM   1909  HG3 GLN A 291      22.218  21.231  18.383  1.00 73.34           H
ATOM   1910 HE21 GLN A 291      24.401  20.489  19.996  1.00 70.52           H
ATOM   1911 HE22 GLN A 291      24.722  21.595  20.941  1.00 70.52           H
ATOM   1912  N   ASP A 292      17.629  19.836  20.625  1.00 27.65           N
ATOM   1913  CA  ASP A 292      16.194  20.084  20.754  1.00 31.66           C
ATOM   1914  C   ASP A 292      15.815  20.268  22.214  1.00 22.86           C
ATOM   1915  O   ASP A 292      14.913  21.050  22.526  1.00 19.44           O
ATOM   1916  CB  ASP A 292      15.349  18.941  20.175  1.00 37.64           C
ATOM   1917  CG  ASP A 292      15.433  18.831  18.647  1.00 54.00           C
ATOM   1918  OD1 ASP A 292      15.031  17.762  18.121  1.00 48.14           O
ATOM   1919  OD2 ASP A 292      15.899  19.791  17.981  1.00 47.32           O1-
ATOM   1920  H   ASP A 292      17.844  19.057  20.330  1.00 33.18           H
ATOM   1921  HA  ASP A 292      15.969  20.899  20.277  1.00 37.99           H
ATOM   1922  HB2 ASP A 292      15.658  18.102  20.551  1.00 45.17           H
ATOM   1923  HB3 ASP A 292      14.420  19.087  20.413  1.00 45.17           H
ATOM   1924  N   TYR A 293      16.489  19.550  23.112  1.00 21.86           N
ATOM   1925  CA  TYR A 293      16.185  19.556  24.539  1.00 21.88           C
ATOM   1926  C   TYR A 293      17.235  20.360  25.297  1.00 17.71           C
ATOM   1927  O   TYR A 293      17.707  19.964  26.355  1.00 18.32           O
ATOM   1928  CB  TYR A 293      16.071  18.131  25.081  1.00 18.99           C
ATOM   1929  CG  TYR A 293      15.181  17.271  24.220  1.00 16.29           C
ATOM   1930  CD1 TYR A 293      15.591  16.032  23.793  1.00 25.46           C
ATOM   1931  CD2 TYR A 293      13.931  17.709  23.825  1.00 19.35           C
ATOM   1932  CE1 TYR A 293      14.793  15.257  22.972  1.00 28.57           C
ATOM   1933  CE2 TYR A 293      13.129  16.942  23.004  1.00 20.63           C
ATOM   1934  CZ  TYR A 293      13.567  15.722  22.565  1.00 26.20           C
ATOM   1935  OH  TYR A 293      12.745  14.957  21.735  1.00 27.59           O
ATOM   1936  H   TYR A 293      17.149  19.037  22.909  1.00 26.23           H
ATOM   1937  HA  TYR A 293      15.328  19.991  24.673  1.00 26.26           H
ATOM   1938  HB2 TYR A 293      16.953  17.727  25.104  1.00 22.78           H
ATOM   1939  HB3 TYR A 293      15.693  18.159  25.974  1.00 22.78           H
ATOM   1940  HD1 TYR A 293      16.432  15.720  24.040  1.00 30.55           H
ATOM   1941  HD2 TYR A 293      13.637  18.549  24.095  1.00 23.22           H
ATOM   1942  HE1 TYR A 293      15.094  14.426  22.681  1.00 34.29           H
ATOM   1943  HE2 TYR A 293      12.297  17.261  22.738  1.00 24.76           H
ATOM   1944  HH  TYR A 293      12.033  15.373  21.574  1.00 33.11           H
ATOM   1945  N   LYS A 294      17.602  21.515  24.747  1.00 18.77           N
ATOM   1946  CA  LYS A 294      18.432  22.505  25.418  1.00 16.28           C
ATOM   1947  C   LYS A 294      17.531  23.694  25.676  1.00 19.94           C
ATOM   1948  O   LYS A 294      16.924  24.222  24.737  1.00 15.78           O
ATOM   1949  CB  LYS A 294      19.647  22.911  24.578  1.00 19.58           C
ATOM   1950  CG  LYS A 294      20.505  23.973  25.247  1.00 19.48           C
ATOM   1951  CD  LYS A 294      21.514  24.625  24.282  1.00 30.40           C
ATOM   1952  CE  LYS A 294      22.828  23.916  24.254  1.00 34.47           C
ATOM   1953  NZ  LYS A 294      23.584  24.173  25.490  1.00 30.46           N1+
ATOM   1954  H   LYS A 294      17.371  21.754  23.953  1.00 22.53           H
ATOM   1955  HA  LYS A 294      18.741  22.154  26.269  1.00 19.53           H
ATOM   1956  HB2 LYS A 294      20.201  22.129  24.428  1.00 23.49           H
ATOM   1957  HB3 LYS A 294      19.338  23.266  23.730  1.00 23.49           H
ATOM   1958  HG2 LYS A 294      19.929  24.672  25.595  1.00 23.38           H
ATOM   1959  HG3 LYS A 294      21.005  23.565  25.971  1.00 23.38           H
ATOM   1960  HD2 LYS A 294      21.147  24.611  23.384  1.00 36.48           H
ATOM   1961  HD3 LYS A 294      21.673  25.541  24.561  1.00 36.48           H
ATOM   1962  HE2 LYS A 294      22.678  22.961  24.180  1.00 41.36           H
ATOM   1963  HE3 LYS A 294      23.352  24.236  23.503  1.00 41.36           H
ATOM   1964  HZ1 LYS A 294      24.364  23.746  25.463  1.00 36.55           H
ATOM   1965  HZ2 LYS A 294      23.734  25.046  25.579  1.00 36.55           H
ATOM   1966  HZ3 LYS A 294      23.121  23.886  26.194  1.00 36.55           H
ATOM   1967  N   TYR A 295      17.407  24.078  26.937  1.00 11.76           N
ATOM   1968  CA  TYR A 295      16.459  25.105  27.341  1.00 14.78           C
ATOM   1969  C   TYR A 295      17.229  26.318  27.846  1.00 13.44           C
ATOM   1970  O   TYR A 295      18.024  26.213  28.774  1.00 11.46           O
ATOM   1971  CB  TYR A 295      15.491  24.565  28.396  1.00 10.44           C
ATOM   1972  CG  TYR A 295      14.932  23.192  28.056  1.00 12.49           C
ATOM   1973  CD1 TYR A 295      15.311  22.059  28.770  1.00 13.81           C
ATOM   1974  CD2 TYR A 295      14.020  23.036  27.023  1.00 13.51           C
ATOM   1975  CE1 TYR A 295      14.769  20.804  28.463  1.00 14.05           C
ATOM   1976  CE2 TYR A 295      13.511  21.814  26.705  1.00 13.84           C
ATOM   1977  CZ  TYR A 295      13.875  20.688  27.426  1.00 14.25           C
ATOM   1978  OH  TYR A 295      13.323  19.464  27.102  1.00 11.90           O
ATOM   1979  H   TYR A 295      17.867  23.755  27.588  1.00 14.11           H
ATOM   1980  HA  TYR A 295      15.939  25.379  26.569  1.00 17.74           H
ATOM   1981  HB2 TYR A 295      15.958  24.495  29.244  1.00 12.53           H
ATOM   1982  HB3 TYR A 295      14.744  25.178  28.481  1.00 12.53           H
ATOM   1983  HD1 TYR A 295      15.912  22.139  29.475  1.00 16.57           H
ATOM   1984  HD2 TYR A 295      13.759  23.780  26.529  1.00 16.21           H
ATOM   1985  HE1 TYR A 295      15.026  20.052  28.947  1.00 16.86           H
ATOM   1986  HE2 TYR A 295      12.895  21.737  26.013  1.00 16.61           H
ATOM   1987  HH  TYR A 295      12.798  19.549  26.451  1.00 14.29           H
ATOM   1988  N   ARG A 296      16.967  27.460  27.246  1.00 17.12           N
ATOM   1989  CA  ARG A 296      17.528  28.738  27.631  1.00 18.18           C
ATOM   1990  C   ARG A 296      16.427  29.627  28.162  1.00 18.12           C
ATOM   1991  O   ARG A 296      15.247  29.297  28.064  1.00 13.68           O
ATOM   1992  CB  ARG A 296      18.200  29.412  26.438  1.00 24.81           C
ATOM   1993  CG  ARG A 296      19.095  28.504  25.609  1.00 33.16           C
ATOM   1994  CD  ARG A 296      19.585  29.257  24.384  1.00 40.28           C
ATOM   1995  NE  ARG A 296      20.633  28.568  23.618  1.00 51.21           N
ATOM   1996  CZ  ARG A 296      20.430  27.601  22.721  1.00 55.96           C
ATOM   1997  NH1 ARG A 296      19.198  27.139  22.471  1.00 52.62           N
ATOM   1998  NH2 ARG A 296      21.478  27.086  22.075  1.00 44.87           N1+
ATOM   1999  H   ARG A 296      16.435  27.523  26.574  1.00 20.55           H
ATOM   2000  HA  ARG A 296      18.189  28.609  28.329  1.00 21.82           H
ATOM   2001  HB2 ARG A 296      17.510  29.758  25.851  1.00 29.77           H
ATOM   2002  HB3 ARG A 296      18.746  30.144  26.764  1.00 29.77           H
ATOM   2003  HG2 ARG A 296      19.864  28.235  26.136  1.00 39.79           H
ATOM   2004  HG3 ARG A 296      18.592  27.728  25.316  1.00 39.79           H
ATOM   2005  HD2 ARG A 296      18.833  29.401  23.788  1.00 48.33           H
ATOM   2006  HD3 ARG A 296      19.944  30.112  24.668  1.00 48.33           H
ATOM   2007  HE  ARG A 296      21.446  28.808  23.761  1.00 61.46           H
ATOM   2008 HH11 ARG A 296      18.521  27.476  22.881  1.00 63.14           H
ATOM   2009 HH12 ARG A 296      19.083  26.511  21.894  1.00 63.14           H
ATOM   2010 HH21 ARG A 296      22.271  27.375  22.241  1.00 53.84           H
ATOM   2011 HH22 ARG A 296      21.363  26.451  21.506  1.00 53.84           H
ATOM   2012  N   VAL A 297      16.851  30.807  28.626  1.00 16.80           N
ATOM   2013  CA  VAL A 297      15.957  31.863  29.103  1.00 19.75           C
ATOM   2014  C   VAL A 297      14.838  32.131  28.104  1.00 22.77           C
ATOM   2015  O   VAL A 297      13.665  32.252  28.474  1.00 22.64           O
ATOM   2016  CB  VAL A 297      16.769  33.145  29.382  1.00 20.30           C
ATOM   2017  CG1 VAL A 297      15.856  34.321  29.598  1.00 28.12           C
ATOM   2018  CG2 VAL A 297      17.635  32.943  30.584  1.00 26.21           C
ATOM   2019  H   VAL A 297      17.682  31.023  28.674  1.00 20.16           H
ATOM   2020  HA  VAL A 297      15.551  31.579  29.937  1.00 23.71           H
ATOM   2021  HB  VAL A 297      17.341  33.336  28.622  1.00 24.36           H
ATOM   2022 HG11 VAL A 297      16.393  35.110  29.771  1.00 33.74           H
ATOM   2023 HG12 VAL A 297      15.319  34.454  28.801  1.00 33.74           H
ATOM   2024 HG13 VAL A 297      15.281  34.139  30.358  1.00 33.74           H
ATOM   2025 HG21 VAL A 297      18.139  33.754  30.749  1.00 31.46           H
ATOM   2026 HG22 VAL A 297      17.071  32.742  31.348  1.00 31.46           H
ATOM   2027 HG23 VAL A 297      18.240  32.204  30.416  1.00 31.46           H
ATOM   2028  N   SER A 298      15.201  32.260  26.831  1.00 21.32           N
ATOM   2029  CA  SER A 298      14.244  32.600  25.789  1.00 15.91           C
ATOM   2030  C   SER A 298      13.211  31.499  25.573  1.00 21.45           C
ATOM   2031  O   SER A 298      12.094  31.795  25.144  1.00 21.05           O
ATOM   2032  CB  SER A 298      14.993  32.885  24.483  1.00 19.26           C
ATOM   2033  OG  SER A 298      15.672  31.734  24.034  1.00 23.19           O
ATOM   2034  H   SER A 298      16.005  32.153  26.544  1.00 25.58           H
ATOM   2035  HA  SER A 298      13.772  33.407  26.047  1.00 19.09           H
ATOM   2036  HB2 SER A 298      14.354  33.159  23.806  1.00 23.11           H
ATOM   2037  HB3 SER A 298      15.638  33.593  24.636  1.00 23.11           H
ATOM   2038  HG  SER A 298      16.228  31.486  24.612  1.00 27.82           H
ATOM   2039  N   ASP A 299      13.557  30.228  25.836  1.00 18.96           N
ATOM   2040  CA  ASP A 299      12.560  29.153  25.786  1.00 18.36           C
ATOM   2041  C   ASP A 299      11.537  29.264  26.902  1.00 15.32           C
ATOM   2042  O   ASP A 299      10.396  28.805  26.749  1.00 16.53           O
ATOM   2043  CB  ASP A 299      13.239  27.772  25.867  1.00 21.74           C
ATOM   2044  CG  ASP A 299      14.100  27.494  24.691  1.00 22.75           C
ATOM   2045  OD1 ASP A 299      13.583  27.597  23.556  1.00 20.25           O
ATOM   2046  OD2 ASP A 299      15.295  27.208  24.907  1.00 23.30           O1-
ATOM   2047  H   ASP A 299      14.351  29.968  26.041  1.00 22.75           H
ATOM   2048  HA  ASP A 299      12.086  29.203  24.941  1.00 22.03           H
ATOM   2049  HB2 ASP A 299      13.794  27.738  26.661  1.00 26.09           H
ATOM   2050  HB3 ASP A 299      12.555  27.085  25.909  1.00 26.09           H
ATOM   2051  N   VAL A 300      11.928  29.811  28.051  1.00 17.99           N
ATOM   2052  CA  VAL A 300      11.000  29.854  29.170  1.00  9.16           C
ATOM   2053  C   VAL A 300      10.049  31.025  28.996  1.00 13.20           C
ATOM   2054  O   VAL A 300       8.856  30.918  29.335  1.00 13.07           O
ATOM   2055  CB  VAL A 300      11.788  29.902  30.496  1.00 13.90           C
ATOM   2056  CG1 VAL A 300      10.869  29.824  31.682  1.00 23.45           C
ATOM   2057  CG2 VAL A 300      12.802  28.736  30.558  1.00 15.16           C
ATOM   2058  H   VAL A 300      12.702  30.153  28.204  1.00 21.58           H
ATOM   2059  HA  VAL A 300      10.471  29.041  29.170  1.00 10.99           H
ATOM   2060  HB  VAL A 300      12.280  30.736  30.546  1.00 16.68           H
ATOM   2061 HG11 VAL A 300      11.399  29.857  32.494  1.00 28.14           H
ATOM   2062 HG12 VAL A 300      10.256  30.576  31.656  1.00 28.14           H
ATOM   2063 HG13 VAL A 300      10.373  28.991  31.644  1.00 28.14           H
ATOM   2064 HG21 VAL A 300      13.286  28.784  31.397  1.00 18.19           H
ATOM   2065 HG22 VAL A 300      12.320  27.896  30.501  1.00 18.19           H
ATOM   2066 HG23 VAL A 300      13.419  28.815  29.814  1.00 18.19           H
ATOM   2067  N   THR A 301      10.518  32.121  28.374  1.00 13.31           N
ATOM   2068  CA  THR A 301       9.609  33.219  28.054  1.00 16.53           C
ATOM   2069  C   THR A 301       8.567  32.778  27.032  1.00 15.12           C
ATOM   2070  O   THR A 301       7.399  33.176  27.119  1.00 17.28           O
ATOM   2071  CB  THR A 301      10.376  34.456  27.559  1.00 17.69           C
ATOM   2072  OG1 THR A 301      11.225  34.103  26.484  1.00 22.43           O
ATOM   2073  CG2 THR A 301      11.238  35.043  28.664  1.00 17.67           C
ATOM   2074  H   THR A 301      11.335  32.245  28.135  1.00 15.97           H
ATOM   2075  HA  THR A 301       9.136  33.473  28.862  1.00 19.83           H
ATOM   2076  HB  THR A 301       9.746  35.134  27.266  1.00 21.22           H
ATOM   2077  HG1 THR A 301      10.771  33.793  25.849  1.00 26.92           H
ATOM   2078 HG21 THR A 301      11.714  35.821  28.336  1.00 21.21           H
ATOM   2079 HG22 THR A 301      10.681  35.306  29.414  1.00 21.21           H
ATOM   2080 HG23 THR A 301      11.882  34.383  28.967  1.00 21.21           H
ATOM   2081  N   LYS A 302       8.947  31.924  26.088  1.00 16.68           N
ATOM   2082  CA  LYS A 302       7.972  31.372  25.146  1.00 13.71           C
ATOM   2083  C   LYS A 302       6.970  30.422  25.773  1.00 13.55           C
ATOM   2084  O   LYS A 302       6.050  29.979  25.070  1.00 16.55           O
ATOM   2085  CB  LYS A 302       8.678  30.650  24.012  1.00 14.04           C
ATOM   2086  CG  LYS A 302       9.449  31.578  23.101  1.00 22.21           C
ATOM   2087  CD  LYS A 302      10.230  30.739  22.095  1.00 21.75           C
ATOM   2088  CE  LYS A 302      10.986  31.579  21.123  1.00 31.09           C
ATOM   2089  NZ  LYS A 302      12.042  32.301  21.791  1.00 28.80           N1+
ATOM   2090  H   LYS A 302       9.753  31.649  25.970  1.00 20.01           H
ATOM   2091  HA  LYS A 302       7.472  32.107  24.757  1.00 16.45           H
ATOM   2092  HB2 LYS A 302       9.304  30.012  24.388  1.00 16.84           H
ATOM   2093  HB3 LYS A 302       8.016  30.187  23.475  1.00 16.84           H
ATOM   2094  HG2 LYS A 302       8.833  32.152  22.619  1.00 26.66           H
ATOM   2095  HG3 LYS A 302      10.075  32.105  23.622  1.00 26.66           H
ATOM   2096  HD2 LYS A 302      10.867  30.183  22.571  1.00 26.10           H
ATOM   2097  HD3 LYS A 302       9.611  30.184  21.596  1.00 26.10           H
ATOM   2098  HE2 LYS A 302      11.384  31.010  20.445  1.00 37.30           H
ATOM   2099  HE3 LYS A 302      10.384  32.222  20.715  1.00 37.30           H
ATOM   2100  HZ1 LYS A 302      12.488  32.800  21.204  1.00 34.56           H
ATOM   2101  HZ2 LYS A 302      11.698  32.831  22.418  1.00 34.56           H
ATOM   2102  HZ3 LYS A 302      12.607  31.729  22.173  1.00 34.56           H
ATOM   2103  N   ALA A 303       7.116  30.075  27.054  1.00 14.02           N
ATOM   2104  CA  ALA A 303       6.081  29.340  27.768  1.00 16.46           C
ATOM   2105  C   ALA A 303       5.215  30.251  28.607  1.00 18.27           C
ATOM   2106  O   ALA A 303       4.381  29.755  29.366  1.00 22.69           O
ATOM   2107  CB  ALA A 303       6.690  28.252  28.663  1.00 13.04           C
ATOM   2108  H   ALA A 303       7.810  30.257  27.530  1.00 16.83           H
ATOM   2109  HA  ALA A 303       5.507  28.902  27.120  1.00 19.75           H
ATOM   2110  HB1 ALA A 303       5.974  27.784  29.121  1.00 15.64           H
ATOM   2111  HB2 ALA A 303       7.190  27.632  28.109  1.00 15.64           H
ATOM   2112  HB3 ALA A 303       7.280  28.669  29.309  1.00 15.64           H
ATOM   2113  N   GLY A 304       5.394  31.567  28.497  1.00 21.36           N
ATOM   2114  CA  GLY A 304       4.551  32.509  29.200  1.00 21.43           C
ATOM   2115  C   GLY A 304       5.088  33.023  30.516  1.00 22.92           C
ATOM   2116  O   GLY A 304       4.358  33.716  31.230  1.00 23.54           O
ATOM   2117  H   GLY A 304       6.004  31.935  28.015  1.00 25.63           H
ATOM   2118  HA2 GLY A 304       4.395  33.275  28.626  1.00 25.71           H
ATOM   2119  HA3 GLY A 304       3.694  32.089  29.375  1.00 25.71           H
ATOM   2120  N   HIS A 305       6.326  32.717  30.861  1.00 17.55           N
ATOM   2121  CA  HIS A 305       6.936  33.224  32.080  1.00 18.39           C
ATOM   2122  C   HIS A 305       7.795  34.440  31.766  1.00 19.72           C
ATOM   2123  O   HIS A 305       8.223  34.637  30.629  1.00 18.66           O
ATOM   2124  CB  HIS A 305       7.788  32.152  32.744  1.00 19.81           C
ATOM   2125  CG  HIS A 305       6.982  31.122  33.458  1.00 19.73           C
ATOM   2126  ND1 HIS A 305       6.264  31.406  34.600  1.00 19.40           N
ATOM   2127  CD2 HIS A 305       6.781  29.810  33.204  1.00 23.28           C
ATOM   2128  CE1 HIS A 305       5.652  30.312  35.014  1.00 22.87           C
ATOM   2129  NE2 HIS A 305       5.953  29.328  34.187  1.00 19.47           N
ATOM   2130  H   HIS A 305       6.844  32.208  30.399  1.00 21.06           H
ATOM   2131  HA  HIS A 305       6.241  33.492  32.702  1.00 22.06           H
ATOM   2132  HB2 HIS A 305       8.375  32.573  33.390  1.00 23.77           H
ATOM   2133  HB3 HIS A 305       8.313  31.702  32.063  1.00 23.77           H
ATOM   2134  HD1 HIS A 305       6.219  32.175  34.981  1.00 23.28           H
ATOM   2135  HD2 HIS A 305       7.139  29.324  32.496  1.00 27.93           H
ATOM   2136  HE1 HIS A 305       5.107  30.245  35.764  1.00 27.45           H
ATOM   2137  N   SER A 306       7.999  35.287  32.783  1.00 22.55           N
ATOM   2138  CA  SER A 306       8.677  36.571  32.613  1.00 20.54           C
ATOM   2139  C   SER A 306      10.026  36.560  33.316  1.00 21.19           C
ATOM   2140  O   SER A 306      10.358  35.633  34.057  1.00 19.91           O
ATOM   2141  CB  SER A 306       7.821  37.706  33.160  1.00 19.36           C
ATOM   2142  OG  SER A 306       8.076  37.861  34.529  1.00 26.04           O
ATOM   2143  H   SER A 306       7.748  35.135  33.591  1.00 27.06           H
ATOM   2144  HA  SER A 306       8.827  36.732  31.668  1.00 24.65           H
ATOM   2145  HB2 SER A 306       8.045  38.528  32.697  1.00 23.24           H
ATOM   2146  HB3 SER A 306       6.884  37.491  33.031  1.00 23.24           H
ATOM   2147  HG  SER A 306       7.608  38.486  34.840  1.00 31.25           H
ATOM   2148  N   LEU A 307      10.827  37.592  33.034  1.00 23.98           N
ATOM   2149  CA  LEU A 307      12.192  37.631  33.543  1.00 25.72           C
ATOM   2150  C   LEU A 307      12.213  37.744  35.059  1.00 17.47           C
ATOM   2151  O   LEU A 307      13.213  37.395  35.688  1.00 18.80           O
ATOM   2152  CB  LEU A 307      12.971  38.798  32.907  1.00 29.06           C
ATOM   2153  CG  LEU A 307      13.305  38.697  31.412  1.00 37.11           C
ATOM   2154  CD1 LEU A 307      14.046  39.951  30.948  1.00 48.94           C
ATOM   2155  CD2 LEU A 307      14.152  37.479  31.114  1.00 35.11           C
ATOM   2156  H   LEU A 307      10.604  38.271  32.556  1.00 28.77           H
ATOM   2157  HA  LEU A 307      12.641  36.806  33.300  1.00 30.86           H
ATOM   2158  HB2 LEU A 307      12.449  39.607  33.026  1.00 34.87           H
ATOM   2159  HB3 LEU A 307      13.812  38.891  33.380  1.00 34.87           H
ATOM   2160  HG  LEU A 307      12.481  38.625  30.905  1.00 44.53           H
ATOM   2161 HD11 LEU A 307      14.247  39.866  30.002  1.00 58.72           H
ATOM   2162 HD12 LEU A 307      13.481  40.725  31.098  1.00 58.72           H
ATOM   2163 HD13 LEU A 307      14.868  40.038  31.455  1.00 58.72           H
ATOM   2164 HD21 LEU A 307      14.340  37.451  30.163  1.00 42.13           H
ATOM   2165 HD22 LEU A 307      14.981  37.541  31.614  1.00 42.13           H
ATOM   2166 HD23 LEU A 307      13.664  36.683  31.378  1.00 42.13           H
ATOM   2167  N   GLU A 308      11.134  38.255  35.651  1.00 18.33           N
ATOM   2168  CA  GLU A 308      11.002  38.325  37.106  1.00 21.86           C
ATOM   2169  C   GLU A 308      11.204  36.971  37.767  1.00 22.94           C
ATOM   2170  O   GLU A 308      11.614  36.900  38.927  1.00 18.16           O
ATOM   2171  CB  GLU A 308       9.611  38.845  37.474  1.00 31.97           C
ATOM   2172  CG  GLU A 308       9.557  39.807  38.629  1.00 48.34           C
ATOM   2173  CD  GLU A 308      10.161  41.160  38.284  1.00 60.17           C
ATOM   2174  OE1 GLU A 308      10.375  41.969  39.218  1.00 68.11           O
ATOM   2175  OE2 GLU A 308      10.425  41.401  37.081  1.00 64.24           O1-
ATOM   2176  H   GLU A 308      10.457  38.573  35.227  1.00 22.00           H
ATOM   2177  HA  GLU A 308      11.663  38.941  37.460  1.00 26.24           H
ATOM   2178  HB2 GLU A 308       9.240  39.299  36.701  1.00 38.36           H
ATOM   2179  HB3 GLU A 308       9.052  38.086  37.702  1.00 38.36           H
ATOM   2180  HG2 GLU A 308       8.631  39.946  38.883  1.00 58.01           H
ATOM   2181  HG3 GLU A 308      10.055  39.436  39.375  1.00 58.01           H
ATOM   2182  N   LEU A 309      10.845  35.893  37.081  1.00 18.11           N
ATOM   2183  CA  LEU A 309      11.110  34.550  37.585  1.00 22.04           C
ATOM   2184  C   LEU A 309      12.423  34.006  37.039  1.00 14.74           C
ATOM   2185  O   LEU A 309      13.211  33.433  37.793  1.00 15.82           O
ATOM   2186  CB  LEU A 309       9.963  33.595  37.218  1.00 15.41           C
ATOM   2187  CG  LEU A 309      10.148  32.115  37.605  1.00 16.94           C
ATOM   2188  CD1 LEU A 309      10.101  31.934  39.108  1.00 18.61           C
ATOM   2189  CD2 LEU A 309       9.105  31.248  36.959  1.00 17.52           C
ATOM   2190  H   LEU A 309      10.445  35.912  36.320  1.00 21.74           H
ATOM   2191  HA  LEU A 309      11.177  34.582  38.552  1.00 26.45           H
ATOM   2192  HB2 LEU A 309       9.156  33.908  37.656  1.00 18.49           H
ATOM   2193  HB3 LEU A 309       9.839  33.627  36.257  1.00 18.49           H
ATOM   2194  HG  LEU A 309      11.018  31.816  37.296  1.00 20.33           H
ATOM   2195 HD11 LEU A 309      10.220  30.995  39.317  1.00 22.33           H
ATOM   2196 HD12 LEU A 309      10.813  32.456  39.511  1.00 22.33           H
ATOM   2197 HD13 LEU A 309       9.241  32.240  39.436  1.00 22.33           H
ATOM   2198 HD21 LEU A 309       9.253  30.326  37.225  1.00 21.03           H
ATOM   2199 HD22 LEU A 309       8.228  31.540  37.251  1.00 21.03           H
ATOM   2200 HD23 LEU A 309       9.179  31.330  35.996  1.00 21.03           H
ATOM   2201  N   ILE A 310      12.679  34.204  35.744  1.00 16.35           N
ATOM   2202  CA  ILE A 310      13.768  33.488  35.071  1.00 17.83           C
ATOM   2203  C   ILE A 310      15.127  33.968  35.562  1.00 20.29           C
ATOM   2204  O   ILE A 310      16.024  33.157  35.809  1.00 17.20           O
ATOM   2205  CB  ILE A 310      13.661  33.613  33.540  1.00 23.79           C
ATOM   2206  CG1 ILE A 310      12.336  33.033  33.038  1.00 24.77           C
ATOM   2207  CG2 ILE A 310      14.808  32.839  32.863  1.00 19.22           C
ATOM   2208  CD1 ILE A 310      12.040  33.287  31.544  1.00 28.55           C
ATOM   2209  H   ILE A 310      12.242  34.743  35.235  1.00 19.62           H
ATOM   2210  HA  ILE A 310      13.696  32.546  35.291  1.00 21.39           H
ATOM   2211  HB  ILE A 310      13.716  34.549  33.291  1.00 28.55           H
ATOM   2212 HG12 ILE A 310      12.348  32.073  33.175  1.00 29.72           H
ATOM   2213 HG13 ILE A 310      11.612  33.426  33.550  1.00 29.72           H
ATOM   2214 HG21 ILE A 310      14.725  32.930  31.901  1.00 23.07           H
ATOM   2215 HG22 ILE A 310      15.655  33.209  33.158  1.00 23.07           H
ATOM   2216 HG23 ILE A 310      14.749  31.904  33.115  1.00 23.07           H
ATOM   2217 HD11 ILE A 310      11.186  32.886  31.319  1.00 34.26           H
ATOM   2218 HD12 ILE A 310      12.008  34.244  31.387  1.00 34.26           H
ATOM   2219 HD13 ILE A 310      12.745  32.887  31.010  1.00 34.26           H
ATOM   2220  N   GLU A 311      15.325  35.282  35.670  1.00 22.58           N
ATOM   2221  CA  GLU A 311      16.625  35.793  36.113  1.00 24.43           C
ATOM   2222  C   GLU A 311      17.012  35.330  37.509  1.00 18.78           C
ATOM   2223  O   GLU A 311      18.140  34.845  37.678  1.00 17.68           O
ATOM   2224  CB  GLU A 311      16.626  37.321  35.998  1.00 25.66           C
ATOM   2225  CG  GLU A 311      16.564  37.721  34.517  1.00 39.64           C
ATOM   2226  CD  GLU A 311      16.936  39.173  34.251  1.00 47.01           C
ATOM   2227  OE1 GLU A 311      17.533  39.415  33.172  1.00 46.91           O
ATOM   2228  OE2 GLU A 311      16.643  40.041  35.111  1.00 43.51           O1-
ATOM   2229  H   GLU A 311      14.738  35.887  35.498  1.00 27.09           H
ATOM   2230  HA  GLU A 311      17.303  35.460  35.505  1.00 29.32           H
ATOM   2231  HB2 GLU A 311      15.848  37.684  36.450  1.00 30.79           H
ATOM   2232  HB3 GLU A 311      17.442  37.678  36.382  1.00 30.79           H
ATOM   2233  HG2 GLU A 311      17.180  37.162  34.017  1.00 47.56           H
ATOM   2234  HG3 GLU A 311      15.660  37.583  34.194  1.00 47.56           H
ATOM   2235  N   PRO A 312      16.162  35.430  38.531  1.00 15.15           N
ATOM   2236  CA  PRO A 312      16.529  34.834  39.821  1.00 17.62           C
ATOM   2237  C   PRO A 312      16.689  33.319  39.759  1.00 17.63           C
ATOM   2238  O   PRO A 312      17.466  32.744  40.534  1.00 16.86           O
ATOM   2239  CB  PRO A 312      15.370  35.241  40.745  1.00 16.46           C
ATOM   2240  CG  PRO A 312      14.633  36.338  39.987  1.00 24.69           C
ATOM   2241  CD  PRO A 312      14.821  36.039  38.567  1.00 22.08           C
ATOM   2242  HA  PRO A 312      17.352  35.228  40.149  1.00 21.15           H
ATOM   2243  HB2 PRO A 312      14.789  34.479  40.898  1.00 19.75           H
ATOM   2244  HB3 PRO A 312      15.722  35.580  41.583  1.00 19.75           H
ATOM   2245  HG2 PRO A 312      13.691  36.315  40.218  1.00 29.63           H
ATOM   2246  HG3 PRO A 312      15.018  37.200  40.208  1.00 29.63           H
ATOM   2247  HD2 PRO A 312      14.152  35.406  38.262  1.00 26.50           H
ATOM   2248  HD3 PRO A 312      14.805  36.855  38.043  1.00 26.50           H
ATOM   2249  N   LEU A 313      15.929  32.647  38.900  1.00 14.87           N
ATOM   2250  CA  LEU A 313      16.098  31.211  38.735  1.00 16.77           C
ATOM   2251  C   LEU A 313      17.492  30.876  38.214  1.00 14.21           C
ATOM   2252  O   LEU A 313      18.144  29.968  38.733  1.00 12.36           O
ATOM   2253  CB  LEU A 313      15.010  30.656  37.803  1.00 15.98           C
ATOM   2254  CG  LEU A 313      15.123  29.149  37.480  1.00 10.82           C
ATOM   2255  CD1 LEU A 313      15.087  28.293  38.720  1.00 15.75           C
ATOM   2256  CD2 LEU A 313      14.049  28.747  36.550  1.00 16.45           C
ATOM   2257  H   LEU A 313      15.316  32.995  38.406  1.00 17.85           H
ATOM   2258  HA  LEU A 313      15.994  30.784  39.600  1.00 20.13           H
ATOM   2259  HB2 LEU A 313      14.146  30.801  38.219  1.00 19.17           H
ATOM   2260  HB3 LEU A 313      15.050  31.138  36.963  1.00 19.17           H
ATOM   2261  HG  LEU A 313      15.971  28.989  37.037  1.00 12.98           H
ATOM   2262 HD11 LEU A 313      15.160  27.361  38.462  1.00 18.90           H
ATOM   2263 HD12 LEU A 313      15.829  28.537  39.294  1.00 18.90           H
ATOM   2264 HD13 LEU A 313      14.247  28.443  39.183  1.00 18.90           H
ATOM   2265 HD21 LEU A 313      14.135  27.800  36.359  1.00 19.73           H
ATOM   2266 HD22 LEU A 313      13.190  28.924  36.965  1.00 19.73           H
ATOM   2267 HD23 LEU A 313      14.133  29.259  35.731  1.00 19.73           H
ATOM   2268  N   ILE A 314      17.995  31.626  37.229  1.00 11.31           N
ATOM   2269  CA  ILE A 314      19.338  31.352  36.705  1.00 15.57           C
ATOM   2270  C   ILE A 314      20.384  31.663  37.762  1.00 15.40           C
ATOM   2271  O   ILE A 314      21.372  30.934  37.921  1.00 15.20           O
ATOM   2272  CB  ILE A 314      19.604  32.168  35.423  1.00 17.17           C
ATOM   2273  CG1 ILE A 314      18.643  31.791  34.298  1.00 22.57           C
ATOM   2274  CG2 ILE A 314      21.053  32.026  35.006  1.00 15.88           C
ATOM   2275  CD1 ILE A 314      18.836  30.435  33.776  1.00 21.01           C
ATOM   2276  H   ILE A 314      17.590  32.286  36.855  1.00 13.58           H
ATOM   2277  HA  ILE A 314      19.405  30.410  36.482  1.00 18.68           H
ATOM   2278  HB  ILE A 314      19.452  33.102  35.635  1.00 20.61           H
ATOM   2279 HG12 ILE A 314      17.734  31.853  34.631  1.00 27.08           H
ATOM   2280 HG13 ILE A 314      18.766  32.411  33.562  1.00 27.08           H
ATOM   2281 HG21 ILE A 314      21.202  32.545  34.200  1.00 19.06           H
ATOM   2282 HG22 ILE A 314      21.621  32.355  35.721  1.00 19.06           H
ATOM   2283 HG23 ILE A 314      21.243  31.090  34.837  1.00 19.06           H
ATOM   2284 HD11 ILE A 314      18.191  30.275  33.070  1.00 25.21           H
ATOM   2285 HD12 ILE A 314      19.737  30.357  33.426  1.00 25.21           H
ATOM   2286 HD13 ILE A 314      18.704  29.799  34.496  1.00 25.21           H
ATOM   2287  N   LYS A 315      20.186  32.761  38.493  1.00 16.07           N
ATOM   2288  CA  LYS A 315      21.100  33.112  39.571  1.00 18.03           C
ATOM   2289  C   LYS A 315      21.169  31.987  40.598  1.00 15.64           C
ATOM   2290  O   LYS A 315      22.257  31.586  41.043  1.00 15.40           O
ATOM   2291  CB  LYS A 315      20.648  34.415  40.214  1.00 17.95           C
ATOM   2292  CG  LYS A 315      21.793  35.127  40.900  1.00 38.68           C
ATOM   2293  CD  LYS A 315      21.459  36.534  41.347  1.00 51.91           C
ATOM   2294  CE  LYS A 315      22.756  37.318  41.663  1.00 50.04           C
ATOM   2295  NZ  LYS A 315      23.605  36.581  42.668  1.00 42.82           N1+
ATOM   2296  H   LYS A 315      19.535  33.313  38.384  1.00 19.28           H
ATOM   2297  HA  LYS A 315      21.989  33.245  39.206  1.00 21.64           H
ATOM   2298  HB2 LYS A 315      20.292  35.003  39.529  1.00 21.54           H
ATOM   2299  HB3 LYS A 315      19.968  34.224  40.879  1.00 21.54           H
ATOM   2300  HG2 LYS A 315      22.051  34.620  41.686  1.00 46.42           H
ATOM   2301  HG3 LYS A 315      22.541  35.181  40.284  1.00 46.42           H
ATOM   2302  HD2 LYS A 315      20.986  36.996  40.638  1.00 62.30           H
ATOM   2303  HD3 LYS A 315      20.917  36.499  42.151  1.00 62.30           H
ATOM   2304  HE2 LYS A 315      23.272  37.428  40.849  1.00 60.05           H
ATOM   2305  HE3 LYS A 315      22.526  38.184  42.035  1.00 60.05           H
ATOM   2306  HZ1 LYS A 315      24.346  37.044  42.839  1.00 51.39           H
ATOM   2307  HZ2 LYS A 315      23.152  36.470  43.426  1.00 51.39           H
ATOM   2308  HZ3 LYS A 315      23.831  35.782  42.347  1.00 51.39           H
ATOM   2309  N   PHE A 316      20.013  31.430  40.929  1.00 10.61           N
ATOM   2310  CA  PHE A 316      19.935  30.302  41.839  1.00 10.01           C
ATOM   2311  C   PHE A 316      20.718  29.120  41.284  1.00 12.65           C
ATOM   2312  O   PHE A 316      21.492  28.495  42.010  1.00 12.08           O
ATOM   2313  CB  PHE A 316      18.469  29.940  42.080  1.00 10.87           C
ATOM   2314  CG  PHE A 316      18.277  28.714  42.923  1.00 12.41           C
ATOM   2315  CD1 PHE A 316      18.275  28.809  44.298  1.00 16.41           C
ATOM   2316  CD2 PHE A 316      18.128  27.481  42.350  1.00 14.40           C
ATOM   2317  CE1 PHE A 316      18.106  27.691  45.077  1.00 16.74           C
ATOM   2318  CE2 PHE A 316      17.956  26.355  43.153  1.00 14.48           C
ATOM   2319  CZ  PHE A 316      17.951  26.482  44.498  1.00 14.53           C
ATOM   2320  H   PHE A 316      19.249  31.694  40.636  1.00 12.73           H
ATOM   2321  HA  PHE A 316      20.328  30.552  42.690  1.00 12.02           H
ATOM   2322  HB2 PHE A 316      18.034  30.681  42.531  1.00 13.05           H
ATOM   2323  HB3 PHE A 316      18.041  29.780  41.224  1.00 13.05           H
ATOM   2324  HD1 PHE A 316      18.379  29.640  44.702  1.00 19.69           H
ATOM   2325  HD2 PHE A 316      18.129  27.396  41.423  1.00 17.29           H
ATOM   2326  HE1 PHE A 316      18.100  27.766  46.004  1.00 20.09           H
ATOM   2327  HE2 PHE A 316      17.849  25.517  42.764  1.00 17.38           H
ATOM   2328  HZ  PHE A 316      17.838  25.728  45.030  1.00 17.44           H
ATOM   2329  N   GLN A 317      20.528  28.797  39.991  1.00 11.35           N
ATOM   2330  CA  GLN A 317      21.199  27.626  39.415  1.00 10.59           C
ATOM   2331  C   GLN A 317      22.723  27.773  39.485  1.00 13.30           C
ATOM   2332  O   GLN A 317      23.430  26.815  39.812  1.00  9.49           O
ATOM   2333  CB  GLN A 317      20.802  27.386  37.956  1.00  8.61           C
ATOM   2334  CG  GLN A 317      19.342  26.964  37.731  1.00 10.27           C
ATOM   2335  CD  GLN A 317      18.978  25.664  38.431  1.00 16.63           C
ATOM   2336  OE1 GLN A 317      19.772  24.734  38.504  1.00 14.08           O
ATOM   2337  NE2 GLN A 317      17.778  25.608  38.965  1.00 12.63           N
ATOM   2338  H   GLN A 317      20.029  29.231  39.442  1.00 13.62           H
ATOM   2339  HA  GLN A 317      20.951  26.839  39.926  1.00 12.71           H
ATOM   2340  HB2 GLN A 317      20.948  28.206  37.459  1.00 10.33           H
ATOM   2341  HB3 GLN A 317      21.366  26.684  37.595  1.00 10.33           H
ATOM   2342  HG2 GLN A 317      18.758  27.660  38.071  1.00 12.32           H
ATOM   2343  HG3 GLN A 317      19.193  26.843  36.780  1.00 12.32           H
ATOM   2344 HE21 GLN A 317      17.250  26.284  38.907  1.00 15.16           H
ATOM   2345 HE22 GLN A 317      17.522  24.896  39.373  1.00 15.16           H
ATOM   2346  N   VAL A 318      23.236  28.956  39.140  1.00 14.03           N
ATOM   2347  CA  VAL A 318      24.676  29.223  39.228  1.00 14.28           C
ATOM   2348  C   VAL A 318      25.176  29.093  40.673  1.00 11.61           C
ATOM   2349  O   VAL A 318      26.214  28.467  40.936  1.00 14.66           O
ATOM   2350  CB  VAL A 318      25.005  30.606  38.630  1.00 14.16           C
ATOM   2351  CG1 VAL A 318      26.483  31.016  38.918  1.00 18.45           C
ATOM   2352  CG2 VAL A 318      24.745  30.589  37.163  1.00 14.44           C
ATOM   2353  H   VAL A 318      22.773  29.622  38.853  1.00 16.84           H
ATOM   2354  HA  VAL A 318      25.144  28.559  38.698  1.00 17.13           H
ATOM   2355  HB  VAL A 318      24.424  31.272  39.031  1.00 16.99           H
ATOM   2356 HG11 VAL A 318      26.651  31.888  38.528  1.00 22.14           H
ATOM   2357 HG12 VAL A 318      26.620  31.050  39.878  1.00 22.14           H
ATOM   2358 HG13 VAL A 318      27.076  30.357  38.523  1.00 22.14           H
ATOM   2359 HG21 VAL A 318      24.954  31.462  36.795  1.00 17.33           H
ATOM   2360 HG22 VAL A 318      25.306  29.914  36.751  1.00 17.33           H
ATOM   2361 HG23 VAL A 318      23.810  30.381  37.010  1.00 17.33           H
ATOM   2362  N   GLY A 319      24.471  29.706  41.625  1.00 10.83           N
ATOM   2363  CA  GLY A 319      24.899  29.630  43.014  1.00 14.32           C
ATOM   2364  C   GLY A 319      24.933  28.208  43.534  1.00 17.92           C
ATOM   2365  O   GLY A 319      25.844  27.817  44.271  1.00 15.66           O
ATOM   2366  H   GLY A 319      23.755  30.163  41.493  1.00 12.99           H
ATOM   2367  HA2 GLY A 319      25.787  30.009  43.100  1.00 17.18           H
ATOM   2368  HA3 GLY A 319      24.291  30.144  43.568  1.00 17.18           H
ATOM   2369  N   LEU A 320      23.963  27.403  43.127  1.00 13.85           N
ATOM   2370  CA  LEU A 320      23.933  26.012  43.545  1.00 14.57           C
ATOM   2371  C   LEU A 320      25.045  25.221  42.878  1.00 13.11           C
ATOM   2372  O   LEU A 320      25.718  24.417  43.541  1.00 11.63           O
ATOM   2373  CB  LEU A 320      22.541  25.441  43.247  1.00 13.44           C
ATOM   2374  CG  LEU A 320      22.251  24.037  43.717  1.00 18.67           C
ATOM   2375  CD1 LEU A 320      22.271  23.986  45.213  1.00 18.20           C
ATOM   2376  CD2 LEU A 320      20.878  23.630  43.182  1.00 16.19           C
ATOM   2377  H   LEU A 320      23.315  27.636  42.612  1.00 16.62           H
ATOM   2378  HA  LEU A 320      24.073  25.969  44.504  1.00 17.49           H
ATOM   2379  HB2 LEU A 320      21.884  26.021  43.662  1.00 16.13           H
ATOM   2380  HB3 LEU A 320      22.412  25.451  42.286  1.00 16.13           H
ATOM   2381  HG  LEU A 320      22.920  23.426  43.371  1.00 22.40           H
ATOM   2382 HD11 LEU A 320      22.083  23.079  45.500  1.00 21.84           H
ATOM   2383 HD12 LEU A 320      23.148  24.258  45.526  1.00 21.84           H
ATOM   2384 HD13 LEU A 320      21.594  24.589  45.559  1.00 21.84           H
ATOM   2385 HD21 LEU A 320      20.680  22.728  43.478  1.00 19.43           H
ATOM   2386 HD22 LEU A 320      20.211  24.245  43.524  1.00 19.43           H
ATOM   2387 HD23 LEU A 320      20.895  23.665  42.213  1.00 19.43           H
ATOM   2388  N   LYS A 321      25.301  25.473  41.583  1.00 14.21           N
ATOM   2389  CA  LYS A 321      26.393  24.782  40.901  1.00 16.80           C
ATOM   2390  C   LYS A 321      27.702  25.022  41.613  1.00 22.02           C
ATOM   2391  O   LYS A 321      28.542  24.121  41.692  1.00 19.66           O
ATOM   2392  CB  LYS A 321      26.594  25.233  39.441  1.00 16.85           C
ATOM   2393  CG  LYS A 321      25.911  24.482  38.409  1.00 26.62           C
ATOM   2394  CD  LYS A 321      26.439  23.112  38.180  1.00 24.88           C
ATOM   2395  CE  LYS A 321      25.475  22.518  37.225  1.00 22.29           C
ATOM   2396  NZ  LYS A 321      25.560  21.083  36.954  1.00 20.12           N1+
ATOM   2397  H   LYS A 321      24.864  26.028  41.092  1.00 17.05           H
ATOM   2398  HA  LYS A 321      26.216  23.828  40.903  1.00 20.16           H
ATOM   2399  HB2 LYS A 321      26.296  26.153  39.367  1.00 20.22           H
ATOM   2400  HB3 LYS A 321      27.543  25.190  39.242  1.00 20.22           H
ATOM   2401  HG2 LYS A 321      24.977  24.398  38.655  1.00 31.94           H
ATOM   2402  HG3 LYS A 321      25.986  24.968  37.573  1.00 31.94           H
ATOM   2403  HD2 LYS A 321      27.321  23.147  37.776  1.00 29.86           H
ATOM   2404  HD3 LYS A 321      26.440  22.602  39.005  1.00 29.86           H
ATOM   2405  HE2 LYS A 321      24.581  22.688  37.562  1.00 26.75           H
ATOM   2406  HE3 LYS A 321      25.582  22.971  36.374  1.00 26.75           H
ATOM   2407  HZ1 LYS A 321      24.933  20.847  36.369  1.00 24.14           H
ATOM   2408  HZ2 LYS A 321      26.360  20.885  36.618  1.00 24.14           H
ATOM   2409  HZ3 LYS A 321      25.441  20.624  37.707  1.00 24.14           H
ATOM   2410  N   LYS A 322      27.918  26.259  42.069  1.00 20.35           N
ATOM   2411  CA  LYS A 322      29.197  26.664  42.643  1.00 21.97           C
ATOM   2412  C   LYS A 322      29.461  26.053  43.997  1.00 21.69           C
ATOM   2413  O   LYS A 322      30.611  26.015  44.428  1.00 26.70           O
ATOM   2414  CB  LYS A 322      29.256  28.185  42.784  1.00 18.18           C
ATOM   2415  CG  LYS A 322      29.541  28.880  41.469  1.00 23.65           C
ATOM   2416  CD  LYS A 322      29.801  30.341  41.791  1.00 36.86           C
ATOM   2417  CE  LYS A 322      30.645  31.015  40.753  1.00 41.37           C
ATOM   2418  NZ  LYS A 322      31.979  30.362  40.544  1.00 50.33           N1+
ATOM   2419  H   LYS A 322      27.331  26.887  42.055  1.00 24.42           H
ATOM   2420  HA  LYS A 322      29.911  26.390  42.047  1.00 26.36           H
ATOM   2421  HB2 LYS A 322      28.402  28.506  43.115  1.00 21.82           H
ATOM   2422  HB3 LYS A 322      29.962  28.418  43.407  1.00 21.82           H
ATOM   2423  HG2 LYS A 322      30.331  28.500  41.055  1.00 28.38           H
ATOM   2424  HG3 LYS A 322      28.771  28.815  40.883  1.00 28.38           H
ATOM   2425  HD2 LYS A 322      28.953  30.811  41.840  1.00 44.24           H
ATOM   2426  HD3 LYS A 322      30.264  30.401  42.641  1.00 44.24           H
ATOM   2427  HE2 LYS A 322      30.171  31.001  39.907  1.00 49.65           H
ATOM   2428  HE3 LYS A 322      30.803  31.933  41.026  1.00 49.65           H
ATOM   2429  HZ1 LYS A 322      32.438  30.801  39.920  1.00 60.39           H
ATOM   2430  HZ2 LYS A 322      32.444  30.370  41.303  1.00 60.39           H
ATOM   2431  HZ3 LYS A 322      31.868  29.519  40.282  1.00 60.39           H
ATOM   2432  N   LEU A 323      28.429  25.603  44.695  1.00 20.57           N
ATOM   2433  CA  LEU A 323      28.657  24.841  45.902  1.00 15.78           C
ATOM   2434  C   LEU A 323      29.350  23.511  45.629  1.00 18.36           C
ATOM   2435  O   LEU A 323      29.931  22.940  46.553  1.00 21.91           O
ATOM   2436  CB  LEU A 323      27.347  24.582  46.618  1.00 18.74           C
ATOM   2437  CG  LEU A 323      26.576  25.781  47.167  1.00 26.66           C
ATOM   2438  CD1 LEU A 323      25.330  25.310  47.845  1.00 23.35           C
ATOM   2439  CD2 LEU A 323      27.429  26.555  48.111  1.00 29.82           C
ATOM   2440  H   LEU A 323      27.602  25.724  44.493  1.00 24.69           H
ATOM   2441  HA  LEU A 323      29.225  25.357  46.496  1.00 18.93           H
ATOM   2442  HB2 LEU A 323      26.755  24.126  45.999  1.00 22.49           H
ATOM   2443  HB3 LEU A 323      27.530  23.996  47.369  1.00 22.49           H
ATOM   2444  HG  LEU A 323      26.323  26.364  46.435  1.00 31.99           H
ATOM   2445 HD11 LEU A 323      24.849  26.079  48.190  1.00 28.02           H
ATOM   2446 HD12 LEU A 323      24.781  24.837  47.202  1.00 28.02           H
ATOM   2447 HD13 LEU A 323      25.573  24.717  48.574  1.00 28.02           H
ATOM   2448 HD21 LEU A 323      26.922  27.310  48.448  1.00 35.78           H
ATOM   2449 HD22 LEU A 323      27.691  25.977  48.845  1.00 35.78           H
ATOM   2450 HD23 LEU A 323      28.217  26.868  47.639  1.00 35.78           H
ATOM   2451  N   ASN A 324      29.296  22.994  44.408  1.00 18.36           N
ATOM   2452  CA  ASN A 324      29.952  21.729  44.074  1.00 21.35           C
ATOM   2453  C   ASN A 324      29.539  20.624  45.052  1.00 23.80           C
ATOM   2454  O   ASN A 324      30.364  19.995  45.721  1.00 20.94           O
ATOM   2455  CB  ASN A 324      31.474  21.900  44.069  1.00 24.75           C
ATOM   2456  CG  ASN A 324      31.964  22.802  42.954  1.00 39.71           C
ATOM   2457  OD1 ASN A 324      31.793  22.495  41.777  1.00 40.21           O
ATOM   2458  ND2 ASN A 324      32.580  23.927  43.322  1.00 45.47           N
ATOM   2459  H   ASN A 324      28.883  23.357  43.747  1.00 22.03           H
ATOM   2460  HA  ASN A 324      29.678  21.458  43.183  1.00 25.62           H
ATOM   2461  HB2 ASN A 324      31.750  22.291  44.913  1.00 29.70           H
ATOM   2462  HB3 ASN A 324      31.889  21.031  43.954  1.00 29.70           H
ATOM   2463 HD21 ASN A 324      32.875  24.470  42.724  1.00 54.57           H
ATOM   2464 HD22 ASN A 324      32.681  24.109  44.156  1.00 54.57           H
ATOM   2465  N   LEU A 325      28.231  20.406  45.150  1.00 16.09           N
ATOM   2466  CA  LEU A 325      27.710  19.437  46.102  1.00 15.08           C
ATOM   2467  C   LEU A 325      28.054  18.026  45.683  1.00 19.89           C
ATOM   2468  O   LEU A 325      27.977  17.671  44.503  1.00 14.36           O
ATOM   2469  CB  LEU A 325      26.181  19.542  46.232  1.00 13.29           C
ATOM   2470  CG  LEU A 325      25.638  20.850  46.790  1.00 17.51           C
ATOM   2471  CD1 LEU A 325      24.109  20.779  46.839  1.00 19.74           C
ATOM   2472  CD2 LEU A 325      26.200  21.114  48.136  1.00 17.32           C
ATOM   2473  H   LEU A 325      27.631  20.803  44.680  1.00 19.31           H
ATOM   2474  HA  LEU A 325      28.103  19.601  46.974  1.00 18.10           H
ATOM   2475  HB2 LEU A 325      25.792  19.421  45.352  1.00 15.95           H
ATOM   2476  HB3 LEU A 325      25.877  18.831  46.818  1.00 15.95           H
ATOM   2477  HG  LEU A 325      25.892  21.580  46.204  1.00 21.01           H
ATOM   2478 HD11 LEU A 325      23.766  21.614  47.194  1.00 23.68           H
ATOM   2479 HD12 LEU A 325      23.771  20.638  45.940  1.00 23.68           H
ATOM   2480 HD13 LEU A 325      23.846  20.042  47.411  1.00 23.68           H
ATOM   2481 HD21 LEU A 325      25.841  21.951  48.469  1.00 20.78           H
ATOM   2482 HD22 LEU A 325      25.953  20.387  48.729  1.00 20.78           H
ATOM   2483 HD23 LEU A 325      27.166  21.172  48.068  1.00 20.78           H
ATOM   2484  N   HIS A 326      28.379  17.199  46.668  1.00 13.99           N
ATOM   2485  CA  HIS A 326      28.357  15.761  46.423  1.00 15.16           C
ATOM   2486  C   HIS A 326      26.931  15.303  46.144  1.00 15.07           C
ATOM   2487  O   HIS A 326      25.960  15.892  46.613  1.00 10.58           O
ATOM   2488  CB  HIS A 326      28.884  14.984  47.632  1.00 19.50           C
ATOM   2489  CG  HIS A 326      30.268  15.373  48.071  1.00 19.87           C
ATOM   2490  ND1 HIS A 326      30.927  14.718  49.091  1.00 21.98           N
ATOM   2491  CD2 HIS A 326      31.112  16.342  47.639  1.00 23.49           C
ATOM   2492  CE1 HIS A 326      32.115  15.261  49.266  1.00 23.64           C
ATOM   2493  NE2 HIS A 326      32.253  16.248  48.400  1.00 21.51           N
ATOM   2494  H   HIS A 326      28.610  17.434  47.462  1.00 16.79           H
ATOM   2495  HA  HIS A 326      28.908  15.551  45.653  1.00 18.20           H
ATOM   2496  HB2 HIS A 326      28.900  14.040  47.411  1.00 23.40           H
ATOM   2497  HB3 HIS A 326      28.285  15.134  48.381  1.00 23.40           H
ATOM   2498  HD2 HIS A 326      30.951  16.952  46.956  1.00 28.19           H
ATOM   2499  HE1 HIS A 326      32.747  14.995  49.894  1.00 28.36           H
ATOM   2500  HE2 HIS A 326      32.947  16.752  48.324  1.00 25.82           H
ATOM   2501  N   GLU A 327      26.805  14.194  45.425  1.00 13.50           N
ATOM   2502  CA  GLU A 327      25.477  13.647  45.169  1.00 11.52           C
ATOM   2503  C   GLU A 327      24.757  13.316  46.468  1.00 11.95           C
ATOM   2504  O   GLU A 327      23.547  13.566  46.592  1.00 11.55           O
ATOM   2505  CB  GLU A 327      25.572  12.412  44.270  1.00 19.70           C
ATOM   2506  CG  GLU A 327      24.208  11.904  43.867  1.00 19.85           C
ATOM   2507  CD  GLU A 327      24.245  10.847  42.759  1.00 24.35           C
ATOM   2508  OE1 GLU A 327      24.968   9.833  42.881  1.00 21.25           O
ATOM   2509  OE2 GLU A 327      23.524  11.035  41.770  1.00 26.51           O1-
ATOM   2510  H   GLU A 327      27.455  13.748  45.082  1.00 16.21           H
ATOM   2511  HA  GLU A 327      24.951  14.313  44.701  1.00 13.83           H
ATOM   2512  HB2 GLU A 327      26.061  12.641  43.464  1.00 23.64           H
ATOM   2513  HB3 GLU A 327      26.030  11.703  44.749  1.00 23.64           H
ATOM   2514  HG2 GLU A 327      23.780  11.507  44.642  1.00 23.82           H
ATOM   2515  HG3 GLU A 327      23.679  12.652  43.546  1.00 23.82           H
ATOM   2516  N   GLU A 328      25.502  12.864  47.482  1.00 13.07           N
ATOM   2517  CA  GLU A 328      24.925  12.646  48.806  1.00 10.72           C
ATOM   2518  C   GLU A 328      24.296  13.915  49.370  1.00 10.74           C
ATOM   2519  O   GLU A 328      23.231  13.866  49.979  1.00 11.70           O
ATOM   2520  CB  GLU A 328      25.998  12.126  49.771  1.00 15.15           C
ATOM   2521  CG  GLU A 328      26.520  10.736  49.454  1.00 15.23           C
ATOM   2522  CD  GLU A 328      27.613  10.660  48.405  1.00 17.82           C
ATOM   2523  OE1 GLU A 328      28.247   9.588  48.337  1.00 21.29           O
ATOM   2524  OE2 GLU A 328      27.863  11.618  47.648  1.00 18.13           O1-
ATOM   2525  H   GLU A 328      26.340  12.678  47.426  1.00 15.68           H
ATOM   2526  HA  GLU A 328      24.231  11.972  48.739  1.00 12.87           H
ATOM   2527  HB2 GLU A 328      26.753  12.735  49.751  1.00 18.19           H
ATOM   2528  HB3 GLU A 328      25.623  12.102  50.665  1.00 18.19           H
ATOM   2529  HG2 GLU A 328      26.876  10.351  50.270  1.00 18.28           H
ATOM   2530  HG3 GLU A 328      25.779  10.196  49.139  1.00 18.28           H
ATOM   2531  N   GLU A 329      24.943  15.060  49.197  1.00 10.69           N
ATOM   2532  CA  GLU A 329      24.404  16.302  49.738  1.00 13.17           C
ATOM   2533  C   GLU A 329      23.191  16.767  48.930  1.00 12.77           C
ATOM   2534  O   GLU A 329      22.195  17.247  49.482  1.00 12.42           O
ATOM   2535  CB  GLU A 329      25.518  17.351  49.731  1.00 12.30           C
ATOM   2536  CG  GLU A 329      26.624  17.005  50.735  1.00 13.45           C
ATOM   2537  CD  GLU A 329      27.971  17.663  50.415  1.00 16.69           C
ATOM   2538  OE1 GLU A 329      28.855  17.606  51.282  1.00 19.62           O
ATOM   2539  OE2 GLU A 329      28.155  18.232  49.319  1.00 13.93           O1-
ATOM   2540  H   GLU A 329      25.688  15.146  48.776  1.00 12.82           H
ATOM   2541  HA  GLU A 329      24.124  16.159  50.656  1.00 15.80           H
ATOM   2542  HB2 GLU A 329      25.913  17.393  48.846  1.00 14.76           H
ATOM   2543  HB3 GLU A 329      25.147  18.214  49.974  1.00 14.76           H
ATOM   2544  HG2 GLU A 329      26.351  17.300  51.617  1.00 16.15           H
ATOM   2545  HG3 GLU A 329      26.757  16.044  50.736  1.00 16.15           H
ATOM   2546  N   HIS A 330      23.276  16.621  47.614  1.00 11.27           N
ATOM   2547  CA  HIS A 330      22.178  16.962  46.716  1.00 14.00           C
ATOM   2548  C   HIS A 330      20.894  16.212  47.064  1.00  8.74           C
ATOM   2549  O   HIS A 330      19.804  16.805  47.132  1.00  8.26           O
ATOM   2550  CB  HIS A 330      22.649  16.649  45.295  1.00 13.81           C
ATOM   2551  CG  HIS A 330      21.673  17.014  44.230  1.00 11.27           C
ATOM   2552  ND1 HIS A 330      21.384  18.320  43.900  1.00 16.86           N
ATOM   2553  CD2 HIS A 330      20.969  16.240  43.376  1.00 13.47           C
ATOM   2554  CE1 HIS A 330      20.515  18.336  42.905  1.00 18.31           C
ATOM   2555  NE2 HIS A 330      20.239  17.087  42.573  1.00 13.28           N
ATOM   2556  H   HIS A 330      23.973  16.321  47.208  1.00 13.52           H
ATOM   2557  HA  HIS A 330      22.000  17.913  46.776  1.00 16.80           H
ATOM   2558  HB2 HIS A 330      22.818  15.696  45.226  1.00 16.58           H
ATOM   2559  HB3 HIS A 330      23.468  17.139  45.124  1.00 16.58           H
ATOM   2560  HD2 HIS A 330      20.958  15.310  43.353  1.00 16.16           H
ATOM   2561  HE1 HIS A 330      20.153  19.096  42.511  1.00 21.97           H
ATOM   2562  HE2 HIS A 330      19.700  16.844  41.948  1.00 15.94           H
ATOM   2563  N   VAL A 331      20.977  14.893  47.241  1.00 12.47           N
ATOM   2564  CA  VAL A 331      19.750  14.132  47.472  1.00 10.96           C
ATOM   2565  C   VAL A 331      19.198  14.392  48.866  1.00 11.05           C
ATOM   2566  O   VAL A 331      17.974  14.390  49.057  1.00 11.20           O
ATOM   2567  CB  VAL A 331      19.937  12.613  47.213  1.00 12.64           C
ATOM   2568  CG1 VAL A 331      20.450  12.406  45.805  1.00 14.30           C
ATOM   2569  CG2 VAL A 331      20.846  11.965  48.220  1.00 14.83           C
ATOM   2570  H   VAL A 331      21.702  14.431  47.234  1.00 14.97           H
ATOM   2571  HA  VAL A 331      19.083  14.446  46.841  1.00 13.15           H
ATOM   2572  HB  VAL A 331      19.072  12.179  47.277  1.00 15.17           H
ATOM   2573 HG11 VAL A 331      20.565  11.456  45.648  1.00 17.17           H
ATOM   2574 HG12 VAL A 331      19.805  12.770  45.178  1.00 17.17           H
ATOM   2575 HG13 VAL A 331      21.300  12.863  45.709  1.00 17.17           H
ATOM   2576 HG21 VAL A 331      20.927  11.022  48.011  1.00 17.79           H
ATOM   2577 HG22 VAL A 331      21.718  12.390  48.176  1.00 17.79           H
ATOM   2578 HG23 VAL A 331      20.467  12.078  49.106  1.00 17.79           H
ATOM   2579  N   LEU A 332      20.069  14.631  49.859  1.00 11.39           N
ATOM   2580  CA  LEU A 332      19.583  14.996  51.189  1.00 11.84           C
ATOM   2581  C   LEU A 332      18.865  16.335  51.164  1.00  8.52           C
ATOM   2582  O   LEU A 332      17.847  16.515  51.834  1.00 10.40           O
ATOM   2583  CB  LEU A 332      20.742  15.049  52.187  1.00 13.67           C
ATOM   2584  CG  LEU A 332      21.170  13.687  52.714  1.00 11.53           C
ATOM   2585  CD1 LEU A 332      22.589  13.737  53.292  1.00 16.11           C
ATOM   2586  CD2 LEU A 332      20.184  13.217  53.736  1.00 14.08           C
ATOM   2587  H   LEU A 332      20.924  14.590  49.786  1.00 13.67           H
ATOM   2588  HA  LEU A 332      18.955  14.322  51.493  1.00 14.21           H
ATOM   2589  HB2 LEU A 332      21.510  15.452  51.752  1.00 16.41           H
ATOM   2590  HB3 LEU A 332      20.475  15.589  52.947  1.00 16.41           H
ATOM   2591  HG  LEU A 332      21.168  13.051  51.982  1.00 13.83           H
ATOM   2592 HD11 LEU A 332      22.828  12.856  53.617  1.00 19.33           H
ATOM   2593 HD12 LEU A 332      23.204  14.011  52.593  1.00 19.33           H
ATOM   2594 HD13 LEU A 332      22.610  14.377  54.021  1.00 19.33           H
ATOM   2595 HD21 LEU A 332      20.464  12.349  54.068  1.00 16.90           H
ATOM   2596 HD22 LEU A 332      20.156  13.856  54.465  1.00 16.90           H
ATOM   2597 HD23 LEU A 332      19.310  13.148  53.323  1.00 16.90           H
ATOM   2598  N   LEU A 333      19.411  17.290  50.424  1.00  8.87           N
ATOM   2599  CA  LEU A 333      18.788  18.608  50.316  1.00 11.18           C
ATOM   2600  C   LEU A 333      17.391  18.514  49.708  1.00 10.48           C
ATOM   2601  O   LEU A 333      16.465  19.191  50.161  1.00  7.65           O
ATOM   2602  CB  LEU A 333      19.682  19.537  49.480  1.00  9.69           C
ATOM   2603  CG  LEU A 333      19.275  21.024  49.467  1.00 13.72           C
ATOM   2604  CD1 LEU A 333      19.324  21.581  50.854  1.00 15.86           C
ATOM   2605  CD2 LEU A 333      20.107  21.875  48.546  1.00 17.74           C
ATOM   2606  H   LEU A 333      20.139  17.204  49.974  1.00 10.64           H
ATOM   2607  HA  LEU A 333      18.704  18.992  51.203  1.00 13.41           H
ATOM   2608  HB2 LEU A 333      20.586  19.487  49.829  1.00 11.63           H
ATOM   2609  HB3 LEU A 333      19.673  19.225  48.562  1.00 11.63           H
ATOM   2610  HG  LEU A 333      18.356  21.085  49.163  1.00 16.46           H
ATOM   2611 HD11 LEU A 333      19.065  22.516  50.828  1.00 19.03           H
ATOM   2612 HD12 LEU A 333      18.709  21.083  51.416  1.00 19.03           H
ATOM   2613 HD13 LEU A 333      20.228  21.497  51.196  1.00 19.03           H
ATOM   2614 HD21 LEU A 333      19.793  22.791  48.592  1.00 21.29           H
ATOM   2615 HD22 LEU A 333      21.035  21.828  48.826  1.00 21.29           H
ATOM   2616 HD23 LEU A 333      20.018  21.539  47.640  1.00 21.29           H
ATOM   2617  N   MET A 334      17.218  17.683  48.669  1.00 12.27           N
ATOM   2618  CA  MET A 334      15.888  17.524  48.081  1.00 10.48           C
ATOM   2619  C   MET A 334      14.936  16.908  49.082  1.00  8.65           C
ATOM   2620  O   MET A 334      13.767  17.283  49.135  1.00  9.90           O
ATOM   2621  CB  MET A 334      15.933  16.668  46.816  1.00 10.82           C
ATOM   2622  CG  MET A 334      16.562  17.375  45.624  1.00  9.71           C
ATOM   2623  SD  MET A 334      16.510  16.447  44.081  1.00 12.83           S
ATOM   2624  CE  MET A 334      17.399  14.969  44.449  1.00 11.61           C
ATOM   2625  H   MET A 334      17.838  17.215  48.299  1.00 14.72           H
ATOM   2626  HA  MET A 334      15.552  18.399  47.832  1.00 12.58           H
ATOM   2627  HB2 MET A 334      16.454  15.870  46.997  1.00 12.99           H
ATOM   2628  HB3 MET A 334      15.027  16.421  46.572  1.00 12.99           H
ATOM   2629  HG2 MET A 334      16.093  18.212  45.478  1.00 11.65           H
ATOM   2630  HG3 MET A 334      17.493  17.555  45.826  1.00 11.65           H
ATOM   2631  HE1 MET A 334      17.417  14.407  43.659  1.00 13.93           H
ATOM   2632  HE2 MET A 334      18.303  15.202  44.711  1.00 13.93           H
ATOM   2633  HE3 MET A 334      16.952  14.506  45.175  1.00 13.93           H
ATOM   2634  N   ALA A 335      15.418  15.944  49.874  1.00  8.00           N
ATOM   2635  CA  ALA A 335      14.568  15.271  50.865  1.00 11.15           C
ATOM   2636  C   ALA A 335      14.155  16.241  51.967  1.00 11.41           C
ATOM   2637  O   ALA A 335      12.989  16.269  52.399  1.00 10.47           O
ATOM   2638  CB  ALA A 335      15.307  14.070  51.482  1.00 11.51           C
ATOM   2639  H   ALA A 335      16.230  15.662  49.857  1.00  9.60           H
ATOM   2640  HA  ALA A 335      13.766  14.944  50.429  1.00 13.38           H
ATOM   2641  HB1 ALA A 335      14.727  13.643  52.131  1.00 13.81           H
ATOM   2642  HB2 ALA A 335      15.534  13.443  50.777  1.00 13.81           H
ATOM   2643  HB3 ALA A 335      16.115  14.386  51.916  1.00 13.81           H
ATOM   2644  N   ILE A 336      15.107  17.028  52.436  1.00 11.41           N
ATOM   2645  CA  ILE A 336      14.843  18.045  53.446  1.00  8.91           C
ATOM   2646  C   ILE A 336      13.825  19.067  52.936  1.00 16.27           C
ATOM   2647  O   ILE A 336      12.977  19.549  53.686  1.00 12.30           O
ATOM   2648  CB  ILE A 336      16.179  18.707  53.841  1.00  9.60           C
ATOM   2649  CG1 ILE A 336      17.041  17.736  54.638  1.00  8.56           C
ATOM   2650  CG2 ILE A 336      15.939  19.995  54.645  1.00 18.02           C
ATOM   2651  CD1 ILE A 336      18.472  18.217  54.893  1.00 14.91           C
ATOM   2652  H   ILE A 336      15.928  16.995  52.182  1.00 13.69           H
ATOM   2653  HA  ILE A 336      14.473  17.620  54.235  1.00 10.69           H
ATOM   2654  HB  ILE A 336      16.656  18.940  53.028  1.00 11.52           H
ATOM   2655 HG12 ILE A 336      16.622  17.586  55.500  1.00 10.27           H
ATOM   2656 HG13 ILE A 336      17.095  16.898  54.152  1.00 10.27           H
ATOM   2657 HG21 ILE A 336      16.795  20.387  54.877  1.00 21.62           H
ATOM   2658 HG22 ILE A 336      15.427  20.615  54.102  1.00 21.62           H
ATOM   2659 HG23 ILE A 336      15.445  19.776  55.451  1.00 21.62           H
ATOM   2660 HD11 ILE A 336      18.945  17.542  55.404  1.00 17.90           H
ATOM   2661 HD12 ILE A 336      18.913  18.359  54.041  1.00 17.90           H
ATOM   2662 HD13 ILE A 336      18.440  19.048  55.392  1.00 17.90           H
ATOM   2663  N   CYS A 337      13.950  19.469  51.673  1.00 13.77           N
ATOM   2664  CA  CYS A 337      12.991  20.395  51.073  1.00 11.74           C
ATOM   2665  C   CYS A 337      11.561  19.845  51.073  1.00 11.55           C
ATOM   2666  O   CYS A 337      10.624  20.556  51.430  1.00 12.32           O
ATOM   2667  CB  CYS A 337      13.456  20.727  49.662  1.00 10.96           C
ATOM   2668  SG  CYS A 337      12.360  21.757  48.705  1.00 14.29           S
ATOM   2669  H   CYS A 337      14.580  19.222  51.143  1.00 16.52           H
ATOM   2670  HA  CYS A 337      12.990  21.218  51.586  1.00 14.08           H
ATOM   2671  HB2 CYS A 337      14.308  21.187  49.722  1.00 13.15           H
ATOM   2672  HB3 CYS A 337      13.572  19.896  49.175  1.00 13.15           H
ATOM   2673  HG  CYS A 337      12.842  21.940  47.622  1.00 17.15           H
ATOM   2674  N   ILE A 338      11.377  18.570  50.747  1.00  9.79           N
ATOM   2675  CA  ILE A 338      10.040  17.979  50.717  1.00 12.31           C
ATOM   2676  C   ILE A 338       9.437  17.900  52.123  1.00 18.19           C
ATOM   2677  O   ILE A 338       8.274  18.256  52.340  1.00 13.09           O
ATOM   2678  CB  ILE A 338      10.097  16.590  50.034  1.00 14.00           C
ATOM   2679  CG1 ILE A 338      10.436  16.757  48.540  1.00 12.24           C
ATOM   2680  CG2 ILE A 338       8.783  15.824  50.209  1.00 12.70           C
ATOM   2681  CD1 ILE A 338      10.838  15.474  47.858  1.00 11.60           C
ATOM   2682  H   ILE A 338      12.008  18.024  50.538  1.00 11.75           H
ATOM   2683  HA  ILE A 338       9.462  18.545  50.181  1.00 14.78           H
ATOM   2684  HB  ILE A 338      10.806  16.076  50.451  1.00 16.80           H
ATOM   2685 HG12 ILE A 338       9.656  17.105  48.080  1.00 14.69           H
ATOM   2686 HG13 ILE A 338      11.174  17.381  48.455  1.00 14.69           H
ATOM   2687 HG21 ILE A 338       8.860  14.963  49.770  1.00 15.24           H
ATOM   2688 HG22 ILE A 338       8.615  15.698  51.156  1.00 15.24           H
ATOM   2689 HG23 ILE A 338       8.063  16.337  49.810  1.00 15.24           H
ATOM   2690 HD11 ILE A 338      11.034  15.661  46.926  1.00 13.92           H
ATOM   2691 HD12 ILE A 338      11.625  15.117  48.297  1.00 13.92           H
ATOM   2692 HD13 ILE A 338      10.107  14.840  47.922  1.00 13.92           H
ATOM   2693  N   VAL A 339      10.208  17.421  53.092  1.00 13.49           N
ATOM   2694  CA  VAL A 339       9.716  17.177  54.446  1.00 20.80           C
ATOM   2695  C   VAL A 339       9.894  18.426  55.304  1.00 15.37           C
ATOM   2696  O   VAL A 339      10.710  18.459  56.232  1.00 18.89           O
ATOM   2697  CB  VAL A 339      10.441  15.952  55.034  1.00 17.24           C
ATOM   2698  CG1 VAL A 339       9.902  15.626  56.370  1.00 26.10           C
ATOM   2699  CG2 VAL A 339      10.211  14.763  54.107  1.00 22.10           C
ATOM   2700  H   VAL A 339      11.038  17.225  52.988  1.00 16.18           H
ATOM   2701  HA  VAL A 339       8.769  16.974  54.406  1.00 24.96           H
ATOM   2702  HB  VAL A 339      11.392  16.125  55.104  1.00 20.69           H
ATOM   2703 HG11 VAL A 339      10.372  14.853  56.719  1.00 31.32           H
ATOM   2704 HG12 VAL A 339      10.033  16.387  56.957  1.00 31.32           H
ATOM   2705 HG13 VAL A 339       8.955  15.429  56.289  1.00 31.32           H
ATOM   2706 HG21 VAL A 339      10.664  13.987  54.471  1.00 26.52           H
ATOM   2707 HG22 VAL A 339       9.258  14.591  54.045  1.00 26.52           H
ATOM   2708 HG23 VAL A 339      10.567  14.973  53.229  1.00 26.52           H
ATOM   2709  N   SER A 340       9.150  19.481  54.977  1.00 20.33           N
ATOM   2710  CA  SER A 340       9.264  20.766  55.668  1.00 21.08           C
ATOM   2711  C   SER A 340       8.038  20.959  56.539  1.00 20.81           C
ATOM   2712  O   SER A 340       6.904  20.895  56.025  1.00 18.21           O
ATOM   2713  CB  SER A 340       9.381  21.943  54.694  1.00 26.20           C
ATOM   2714  OG  SER A 340      10.612  21.938  53.995  1.00 29.80           O
ATOM   2715  H   SER A 340       8.562  19.478  54.349  1.00 24.40           H
ATOM   2716  HA  SER A 340      10.049  20.758  56.238  1.00 25.29           H
ATOM   2717  HB2 SER A 340       8.657  21.887  54.051  1.00 31.44           H
ATOM   2718  HB3 SER A 340       9.311  22.770  55.196  1.00 31.44           H
ATOM   2719  HG  SER A 340      10.687  21.229  53.551  1.00 35.76           H
ATOM   2720  N   PRO A 341       8.209  21.182  57.839  1.00 20.77           N
ATOM   2721  CA  PRO A 341       7.043  21.309  58.721  1.00 21.06           C
ATOM   2722  C   PRO A 341       6.295  22.627  58.573  1.00 28.28           C
ATOM   2723  O   PRO A 341       5.149  22.726  59.022  1.00 25.21           O
ATOM   2724  CB  PRO A 341       7.663  21.172  60.122  1.00 26.24           C
ATOM   2725  CG  PRO A 341       9.043  21.617  59.970  1.00 25.95           C
ATOM   2726  CD  PRO A 341       9.472  21.201  58.592  1.00 25.81           C
ATOM   2727  HA  PRO A 341       6.427  20.574  58.571  1.00 25.27           H
ATOM   2728  HB2 PRO A 341       7.186  21.739  60.748  1.00 31.49           H
ATOM   2729  HB3 PRO A 341       7.631  20.244  60.405  1.00 31.49           H
ATOM   2730  HG2 PRO A 341       9.083  22.582  60.061  1.00 31.14           H
ATOM   2731  HG3 PRO A 341       9.597  21.189  60.641  1.00 31.14           H
ATOM   2732  HD2 PRO A 341      10.081  21.855  58.215  1.00 30.98           H
ATOM   2733  HD3 PRO A 341       9.867  20.316  58.613  1.00 30.98           H
ATOM   2734  N   ASP A 342       6.897  23.641  57.960  1.00 21.16           N
ATOM   2735  CA  ASP A 342       6.274  24.957  57.829  1.00 28.54           C
ATOM   2736  C   ASP A 342       5.658  25.155  56.458  1.00 30.90           C
ATOM   2737  O   ASP A 342       5.791  26.217  55.862  1.00 40.67           O
ATOM   2738  CB  ASP A 342       7.290  26.057  58.116  1.00 26.76           C
ATOM   2739  CG  ASP A 342       8.416  26.074  57.125  1.00 33.16           C
ATOM   2740  OD1 ASP A 342       8.939  27.168  56.833  1.00 44.79           O
ATOM   2741  OD2 ASP A 342       8.779  24.987  56.630  1.00 39.26           O1-
ATOM   2742  H   ASP A 342       7.679  23.592  57.605  1.00 25.39           H
ATOM   2743  HA  ASP A 342       5.563  25.031  58.486  1.00 34.25           H
ATOM   2744  HB2 ASP A 342       6.844  26.918  58.079  1.00 32.11           H
ATOM   2745  HB3 ASP A 342       7.668  25.916  58.999  1.00 32.11           H
ATOM   2746  N   ARG A 343       5.012  24.138  55.931  1.00 25.33           N
ATOM   2747  CA  ARG A 343       4.203  24.300  54.738  1.00 25.34           C
ATOM   2748  C   ARG A 343       2.760  24.518  55.146  1.00 27.81           C
ATOM   2749  O   ARG A 343       2.286  23.886  56.087  1.00 28.85           O
ATOM   2750  CB  ARG A 343       4.273  23.071  53.830  1.00 30.04           C
ATOM   2751  CG  ARG A 343       5.657  22.674  53.407  1.00 27.61           C
ATOM   2752  CD  ARG A 343       6.211  23.585  52.362  1.00 23.28           C
ATOM   2753  NE  ARG A 343       7.370  23.007  51.685  1.00 21.47           N
ATOM   2754  CZ  ARG A 343       8.135  23.692  50.835  1.00 17.66           C
ATOM   2755  NH1 ARG A 343       7.860  24.968  50.574  1.00 19.21           N
ATOM   2756  NH2 ARG A 343       9.189  23.132  50.274  1.00 18.80           N1+
ATOM   2757  H   ARG A 343       5.023  23.337  56.245  1.00 30.40           H
ATOM   2758  HA  ARG A 343       4.506  25.074  54.238  1.00 30.41           H
ATOM   2759  HB2 ARG A 343       3.884  22.317  54.301  1.00 36.05           H
ATOM   2760  HB3 ARG A 343       3.762  23.251  53.026  1.00 36.05           H
ATOM   2761  HG2 ARG A 343       6.246  22.705  54.177  1.00 33.14           H
ATOM   2762  HG3 ARG A 343       5.632  21.775  53.042  1.00 33.14           H
ATOM   2763  HD2 ARG A 343       5.527  23.757  51.696  1.00 27.93           H
ATOM   2764  HD3 ARG A 343       6.488  24.416  52.779  1.00 27.93           H
ATOM   2765  HE  ARG A 343       7.658  22.244  51.959  1.00 25.76           H
ATOM   2766 HH11 ARG A 343       7.182  25.346  50.943  1.00 23.05           H
ATOM   2767 HH12 ARG A 343       8.355  25.411  50.027  1.00 23.05           H
ATOM   2768 HH21 ARG A 343       9.375  22.308  50.436  1.00 22.56           H
ATOM   2769 HH22 ARG A 343       9.673  23.582  49.723  1.00 22.56           H
ATOM   2770  N   PRO A 344       2.023  25.373  54.449  1.00 36.54           N
ATOM   2771  CA  PRO A 344       0.629  25.620  54.832  1.00 34.75           C
ATOM   2772  C   PRO A 344      -0.208  24.354  54.785  1.00 27.33           C
ATOM   2773  O   PRO A 344      -0.149  23.579  53.832  1.00 28.93           O
ATOM   2774  CB  PRO A 344       0.170  26.643  53.788  1.00 35.34           C
ATOM   2775  CG  PRO A 344       1.421  27.353  53.426  1.00 45.78           C
ATOM   2776  CD  PRO A 344       2.460  26.299  53.390  1.00 36.49           C
ATOM   2777  HA  PRO A 344       0.581  26.013  55.717  1.00 41.70           H
ATOM   2778  HB2 PRO A 344      -0.206  26.187  53.019  1.00 42.41           H
ATOM   2779  HB3 PRO A 344      -0.474  27.252  54.182  1.00 42.41           H
ATOM   2780  HG2 PRO A 344       1.322  27.768  52.554  1.00 54.94           H
ATOM   2781  HG3 PRO A 344       1.628  28.017  54.101  1.00 54.94           H
ATOM   2782  HD2 PRO A 344       2.463  25.853  52.528  1.00 43.79           H
ATOM   2783  HD3 PRO A 344       3.330  26.672  53.602  1.00 43.79           H
ATOM   2784  N   GLY A 345      -0.988  24.138  55.835  1.00 31.21           N
ATOM   2785  CA  GLY A 345      -1.976  23.078  55.838  1.00 25.97           C
ATOM   2786  C   GLY A 345      -1.502  21.726  56.317  1.00 24.95           C
ATOM   2787  O   GLY A 345      -2.267  20.761  56.211  1.00 23.86           O
ATOM   2788  H   GLY A 345      -0.963  24.598  56.561  1.00 37.46           H
ATOM   2789  HA2 GLY A 345      -2.717  23.347  56.404  1.00 31.17           H
ATOM   2790  HA3 GLY A 345      -2.316  22.968  54.937  1.00 31.17           H
ATOM   2791  N   VAL A 346      -0.260  21.607  56.806  1.00 22.85           N
ATOM   2792  CA  VAL A 346       0.183  20.348  57.399  1.00 25.58           C
ATOM   2793  C   VAL A 346      -0.532  20.132  58.722  1.00 31.19           C
ATOM   2794  O   VAL A 346      -0.735  21.064  59.510  1.00 24.07           O
ATOM   2795  CB  VAL A 346       1.705  20.314  57.625  1.00 31.54           C
ATOM   2796  CG1 VAL A 346       2.465  20.541  56.336  1.00 27.98           C
ATOM   2797  CG2 VAL A 346       2.097  21.319  58.655  1.00 29.45           C
ATOM   2798  H   VAL A 346       0.332  22.231  56.805  1.00 27.42           H
ATOM   2799  HA  VAL A 346      -0.051  19.617  56.805  1.00 30.69           H
ATOM   2800  HB  VAL A 346       1.949  19.437  57.961  1.00 37.84           H
ATOM   2801 HG11 VAL A 346       3.417  20.512  56.522  1.00 33.57           H
ATOM   2802 HG12 VAL A 346       2.230  19.844  55.704  1.00 33.57           H
ATOM   2803 HG13 VAL A 346       2.225  21.409  55.977  1.00 33.57           H
ATOM   2804 HG21 VAL A 346       3.058  21.281  58.783  1.00 35.34           H
ATOM   2805 HG22 VAL A 346       1.838  22.202  58.349  1.00 35.34           H
ATOM   2806 HG23 VAL A 346       1.644  21.111  59.487  1.00 35.34           H
ATOM   2807  N   GLN A 347      -0.850  18.881  58.995  1.00 27.89           N
ATOM   2808  CA  GLN A 347      -1.535  18.497  60.218  1.00 29.60           C
ATOM   2809  C   GLN A 347      -0.551  18.129  61.333  1.00 32.57           C
ATOM   2810  O   GLN A 347      -0.550  18.748  62.404  1.00 29.37           O
ATOM   2811  CB  GLN A 347      -2.477  17.342  59.875  1.00 40.36           C
ATOM   2812  CG  GLN A 347      -3.380  16.873  60.979  1.00 51.23           C
ATOM   2813  CD  GLN A 347      -4.055  15.547  60.626  1.00 71.38           C
ATOM   2814  OE1 GLN A 347      -3.697  14.883  59.624  1.00 58.70           O
ATOM   2815  NE2 GLN A 347      -5.042  15.156  61.443  1.00 64.67           N
ATOM   2816  H   GLN A 347      -0.676  18.218  58.475  1.00 33.46           H
ATOM   2817  HA  GLN A 347      -2.074  19.243  60.526  1.00 35.52           H
ATOM   2818  HB2 GLN A 347      -3.043  17.620  59.138  1.00 48.43           H
ATOM   2819  HB3 GLN A 347      -1.940  16.583  59.599  1.00 48.43           H
ATOM   2820  HG2 GLN A 347      -2.858  16.743  61.786  1.00 61.48           H
ATOM   2821  HG3 GLN A 347      -4.072  17.536  61.131  1.00 61.48           H
ATOM   2822 HE21 GLN A 347      -5.259  15.642  62.118  1.00 77.60           H
ATOM   2823 HE22 GLN A 347      -5.457  14.418  61.292  1.00 77.60           H
ATOM   2824  N   ASP A 348       0.306  17.138  61.097  1.00 23.55           N
ATOM   2825  CA  ASP A 348       1.199  16.655  62.149  1.00 28.59           C
ATOM   2826  C   ASP A 348       2.580  17.259  61.957  1.00 22.48           C
ATOM   2827  O   ASP A 348       3.527  16.605  61.531  1.00 23.08           O
ATOM   2828  CB  ASP A 348       1.253  15.140  62.174  1.00 24.01           C
ATOM   2829  CG  ASP A 348       1.848  14.628  63.473  1.00 27.45           C
ATOM   2830  OD1 ASP A 348       1.671  13.446  63.793  1.00 28.34           O
ATOM   2831  OD2 ASP A 348       2.493  15.440  64.183  1.00 18.79           O1-
ATOM   2832  H   ASP A 348       0.391  16.732  60.344  1.00 28.26           H
ATOM   2833  HA  ASP A 348       0.861  16.954  63.007  1.00 34.30           H
ATOM   2834  HB2 ASP A 348       0.354  14.786  62.092  1.00 28.81           H
ATOM   2835  HB3 ASP A 348       1.806  14.826  61.442  1.00 28.81           H
ATOM   2836  N   ALA A 349       2.680  18.533  62.309  1.00 17.98           N
ATOM   2837  CA  ALA A 349       3.922  19.266  62.138  1.00 18.71           C
ATOM   2838  C   ALA A 349       5.049  18.714  62.995  1.00 26.05           C
ATOM   2839  O   ALA A 349       6.223  18.802  62.597  1.00 21.78           O
ATOM   2840  CB  ALA A 349       3.691  20.744  62.460  1.00 24.14           C
ATOM   2841  H   ALA A 349       2.041  18.997  62.649  1.00 21.58           H
ATOM   2842  HA  ALA A 349       4.197  19.204  61.210  1.00 22.45           H
ATOM   2843  HB1 ALA A 349       4.525  21.226  62.344  1.00 28.97           H
ATOM   2844  HB2 ALA A 349       3.018  21.097  61.858  1.00 28.97           H
ATOM   2845  HB3 ALA A 349       3.388  20.823  63.378  1.00 28.97           H
ATOM   2846  N   ALA A 350       4.734  18.140  64.168  1.00 23.52           N
ATOM   2847  CA  ALA A 350       5.794  17.606  65.030  1.00 24.58           C
ATOM   2848  C   ALA A 350       6.443  16.369  64.408  1.00 15.64           C
ATOM   2849  O   ALA A 350       7.667  16.206  64.464  1.00 20.51           O
ATOM   2850  CB  ALA A 350       5.234  17.278  66.428  1.00 25.28           C
ATOM   2851  H   ALA A 350       3.937  18.051  64.478  1.00 28.22           H
ATOM   2852  HA  ALA A 350       6.482  18.282  65.136  1.00 29.50           H
ATOM   2853  HB1 ALA A 350       5.950  16.927  66.981  1.00 30.34           H
ATOM   2854  HB2 ALA A 350       4.878  18.089  66.824  1.00 30.34           H
ATOM   2855  HB3 ALA A 350       4.530  16.616  66.339  1.00 30.34           H
ATOM   2856  N   LEU A 351       5.635  15.488  63.817  1.00 18.87           N
ATOM   2857  CA  LEU A 351       6.159  14.310  63.139  1.00 21.04           C
ATOM   2858  C   LEU A 351       7.043  14.710  61.959  1.00 21.16           C
ATOM   2859  O   LEU A 351       8.175  14.232  61.825  1.00 19.77           O
ATOM   2860  CB  LEU A 351       5.009  13.438  62.660  1.00 27.08           C
ATOM   2861  CG  LEU A 351       5.216  11.931  62.659  1.00 30.95           C
ATOM   2862  CD1 LEU A 351       4.197  11.282  61.761  1.00 27.57           C
ATOM   2863  CD2 LEU A 351       6.600  11.536  62.265  1.00 42.27           C
ATOM   2864  H   LEU A 351       4.777  15.553  63.796  1.00 22.65           H
ATOM   2865  HA  LEU A 351       6.695  13.794  63.761  1.00 25.25           H
ATOM   2866  HB2 LEU A 351       4.242  13.617  63.225  1.00 32.50           H
ATOM   2867  HB3 LEU A 351       4.798  13.695  61.749  1.00 32.50           H
ATOM   2868  HG  LEU A 351       5.065  11.600  63.558  1.00 37.14           H
ATOM   2869 HD11 LEU A 351       4.336  10.322  61.767  1.00 33.08           H
ATOM   2870 HD12 LEU A 351       3.308  11.490  62.092  1.00 33.08           H
ATOM   2871 HD13 LEU A 351       4.304  11.627  60.861  1.00 33.08           H
ATOM   2872 HD21 LEU A 351       6.669  10.569  62.283  1.00 50.73           H
ATOM   2873 HD22 LEU A 351       6.778  11.864  61.370  1.00 50.73           H
ATOM   2874 HD23 LEU A 351       7.229  11.925  62.892  1.00 50.73           H
ATOM   2875  N   ILE A 352       6.539  15.600  61.105  1.00 22.29           N
ATOM   2876  CA  ILE A 352       7.302  16.073  59.947  1.00 17.33           C
ATOM   2877  C   ILE A 352       8.620  16.655  60.403  1.00 20.30           C
ATOM   2878  O   ILE A 352       9.677  16.404  59.796  1.00 16.18           O
ATOM   2879  CB  ILE A 352       6.457  17.087  59.157  1.00 15.72           C
ATOM   2880  CG1 ILE A 352       5.182  16.415  58.633  1.00 17.30           C
ATOM   2881  CG2 ILE A 352       7.240  17.667  57.980  1.00 21.49           C
ATOM   2882  CD1 ILE A 352       4.170  17.426  58.075  1.00 19.65           C
ATOM   2883  H   ILE A 352       5.755  15.948  61.172  1.00 26.74           H
ATOM   2884  HA  ILE A 352       7.491  15.321  59.364  1.00 20.79           H
ATOM   2885  HB  ILE A 352       6.206  17.812  59.751  1.00 18.87           H
ATOM   2886 HG12 ILE A 352       5.418  15.801  57.921  1.00 20.76           H
ATOM   2887 HG13 ILE A 352       4.756  15.934  59.360  1.00 20.76           H
ATOM   2888 HG21 ILE A 352       6.677  18.300  57.508  1.00 25.79           H
ATOM   2889 HG22 ILE A 352       8.031  18.115  58.317  1.00 25.79           H
ATOM   2890 HG23 ILE A 352       7.496  16.944  57.386  1.00 25.79           H
ATOM   2891 HD11 ILE A 352       3.388  16.947  57.760  1.00 23.57           H
ATOM   2892 HD12 ILE A 352       3.919  18.043  58.780  1.00 23.57           H
ATOM   2893 HD13 ILE A 352       4.580  17.910  57.341  1.00 23.57           H
ATOM   2894  N   GLU A 353       8.599  17.390  61.518  1.00 19.89           N
ATOM   2895  CA  GLU A 353       9.829  18.014  61.994  1.00 14.47           C
ATOM   2896  C   GLU A 353      10.819  16.965  62.483  1.00 16.78           C
ATOM   2897  O   GLU A 353      12.034  17.107  62.286  1.00 16.37           O
ATOM   2898  CB  GLU A 353       9.549  19.030  63.108  1.00 18.61           C
ATOM   2899  CG  GLU A 353      10.769  19.833  63.495  1.00 26.27           C
ATOM   2900  CD  GLU A 353      10.494  20.827  64.622  1.00 37.87           C
ATOM   2901  OE1 GLU A 353       9.319  21.206  64.826  1.00 35.10           O
ATOM   2902  OE2 GLU A 353      11.456  21.212  65.309  1.00 38.20           O1-
ATOM   2903  H   GLU A 353       7.905  17.538  62.003  1.00 23.86           H
ATOM   2904  HA  GLU A 353      10.242  18.490  61.256  1.00 17.36           H
ATOM   2905  HB2 GLU A 353       8.867  19.650  62.805  1.00 22.33           H
ATOM   2906  HB3 GLU A 353       9.241  18.557  63.896  1.00 22.33           H
ATOM   2907  HG2 GLU A 353      11.464  19.227  63.794  1.00 31.53           H
ATOM   2908  HG3 GLU A 353      11.076  20.334  62.722  1.00 31.53           H
ATOM   2909  N   ALA A 354      10.324  15.894  63.084  1.00 17.68           N
ATOM   2910  CA  ALA A 354      11.228  14.835  63.524  1.00 20.37           C
ATOM   2911  C   ALA A 354      11.870  14.135  62.332  1.00 15.32           C
ATOM   2912  O   ALA A 354      13.061  13.813  62.358  1.00 17.07           O
ATOM   2913  CB  ALA A 354      10.466  13.843  64.389  1.00 20.05           C
ATOM   2914  H   ALA A 354       9.492  15.754  63.248  1.00 21.22           H
ATOM   2915  HA  ALA A 354      11.935  15.224  64.063  1.00 24.44           H
ATOM   2916  HB1 ALA A 354      11.073  13.144  64.676  1.00 24.06           H
ATOM   2917  HB2 ALA A 354      10.107  14.308  65.160  1.00 24.06           H
ATOM   2918  HB3 ALA A 354       9.743  13.460  63.867  1.00 24.06           H
ATOM   2919  N   ILE A 355      11.090  13.863  61.295  1.00 13.99           N
ATOM   2920  CA  ILE A 355      11.644  13.317  60.055  1.00 17.11           C
ATOM   2921  C   ILE A 355      12.692  14.260  59.467  1.00 12.86           C
ATOM   2922  O   ILE A 355      13.801  13.841  59.121  1.00 17.46           O
ATOM   2923  CB  ILE A 355      10.518  13.035  59.051  1.00 20.48           C
ATOM   2924  CG1 ILE A 355       9.582  11.985  59.622  1.00 18.96           C
ATOM   2925  CG2 ILE A 355      11.117  12.566  57.679  1.00 19.16           C
ATOM   2926  CD1 ILE A 355       8.230  11.968  58.934  1.00 24.91           C
ATOM   2927  H   ILE A 355      10.238  13.984  61.279  1.00 16.78           H
ATOM   2928  HA  ILE A 355      12.081  12.475  60.253  1.00 20.53           H
ATOM   2929  HB  ILE A 355      10.017  13.853  58.908  1.00 24.58           H
ATOM   2930 HG12 ILE A 355       9.985  11.110  59.514  1.00 22.75           H
ATOM   2931 HG13 ILE A 355       9.437  12.170  60.564  1.00 22.75           H
ATOM   2932 HG21 ILE A 355      10.390  12.393  57.060  1.00 23.00           H
ATOM   2933 HG22 ILE A 355      11.690  13.266  57.329  1.00 23.00           H
ATOM   2934 HG23 ILE A 355      11.632  11.756  57.820  1.00 23.00           H
ATOM   2935 HD11 ILE A 355       7.679  11.281  59.339  1.00 29.90           H
ATOM   2936 HD12 ILE A 355       7.811  12.836  59.041  1.00 29.90           H
ATOM   2937 HD13 ILE A 355       8.359  11.777  57.992  1.00 29.90           H
ATOM   2938  N   GLN A 356      12.361  15.547  59.334  1.00 14.72           N
ATOM   2939  CA  GLN A 356      13.319  16.477  58.746  1.00 15.19           C
ATOM   2940  C   GLN A 356      14.577  16.583  59.590  1.00 22.06           C
ATOM   2941  O   GLN A 356      15.690  16.635  59.047  1.00 15.14           O
ATOM   2942  CB  GLN A 356      12.709  17.871  58.551  1.00 14.28           C
ATOM   2943  CG  GLN A 356      13.608  18.775  57.751  1.00 18.28           C
ATOM   2944  CD  GLN A 356      13.173  20.225  57.757  1.00 24.01           C
ATOM   2945  OE1 GLN A 356      13.142  20.871  58.793  1.00 20.65           O
ATOM   2946  NE2 GLN A 356      12.845  20.745  56.586  1.00 19.29           N
ATOM   2947  H   GLN A 356      11.611  15.895  59.570  1.00 17.67           H
ATOM   2948  HA  GLN A 356      13.578  16.145  57.872  1.00 18.22           H
ATOM   2949  HB2 GLN A 356      11.867  17.786  58.078  1.00 17.14           H
ATOM   2950  HB3 GLN A 356      12.564  18.279  59.419  1.00 17.14           H
ATOM   2951  HG2 GLN A 356      14.504  18.732  58.121  1.00 21.94           H
ATOM   2952  HG3 GLN A 356      13.618  18.472  56.830  1.00 21.94           H
ATOM   2953 HE21 GLN A 356      12.886  20.263  55.875  1.00 23.15           H
ATOM   2954 HE22 GLN A 356      12.591  21.565  56.536  1.00 23.15           H
ATOM   2955  N   ASP A 357      14.433  16.640  60.921  1.00 19.17           N
ATOM   2956  CA  ASP A 357      15.630  16.742  61.773  1.00 17.54           C
ATOM   2957  C   ASP A 357      16.571  15.560  61.574  1.00 16.99           C
ATOM   2958  O   ASP A 357      17.797  15.728  61.592  1.00 18.00           O
ATOM   2959  CB  ASP A 357      15.236  16.854  63.248  1.00 25.26           C
ATOM   2960  CG  ASP A 357      14.775  18.236  63.623  1.00 27.69           C
ATOM   2961  OD1 ASP A 357      15.051  19.192  62.868  1.00 27.95           O
ATOM   2962  OD2 ASP A 357      14.148  18.367  64.686  1.00 30.42           O1-
ATOM   2963  H   ASP A 357      13.684  16.623  61.344  1.00 23.00           H
ATOM   2964  HA  ASP A 357      16.113  17.549  61.534  1.00 21.04           H
ATOM   2965  HB2 ASP A 357      14.510  16.236  63.429  1.00 30.31           H
ATOM   2966  HB3 ASP A 357      16.004  16.634  63.798  1.00 30.31           H
ATOM   2967  N   ARG A 358      16.030  14.347  61.467  1.00 16.08           N
ATOM   2968  CA  ARG A 358      16.894  13.192  61.228  1.00 16.54           C
ATOM   2969  C   ARG A 358      17.684  13.349  59.917  1.00 17.73           C
ATOM   2970  O   ARG A 358      18.858  12.971  59.836  1.00 14.95           O
ATOM   2971  CB  ARG A 358      16.031  11.918  61.229  1.00 16.30           C
ATOM   2972  CG  ARG A 358      16.808  10.607  61.030  1.00 25.58           C
ATOM   2973  CD  ARG A 358      15.927   9.385  61.259  1.00 32.61           C
ATOM   2974  NE  ARG A 358      14.815   9.324  60.302  1.00 33.87           N
ATOM   2975  CZ  ARG A 358      13.877   8.391  60.292  1.00 30.38           C
ATOM   2976  NH1 ARG A 358      13.895   7.417  61.202  1.00 39.62           N
ATOM   2977  NH2 ARG A 358      12.906   8.438  59.391  1.00 29.99           N1+
ATOM   2978  H   ARG A 358      15.191  14.169  61.526  1.00 19.30           H
ATOM   2979  HA  ARG A 358      17.532  13.120  61.955  1.00 19.85           H
ATOM   2980  HB2 ARG A 358      15.570  11.858  62.080  1.00 19.56           H
ATOM   2981  HB3 ARG A 358      15.382  11.985  60.511  1.00 19.56           H
ATOM   2982  HG2 ARG A 358      17.145  10.571  60.121  1.00 30.69           H
ATOM   2983  HG3 ARG A 358      17.543  10.573  61.662  1.00 30.69           H
ATOM   2984  HD2 ARG A 358      16.461   8.582  61.154  1.00 39.13           H
ATOM   2985  HD3 ARG A 358      15.554   9.424  62.154  1.00 39.13           H
ATOM   2986  HE  ARG A 358      14.771   9.940  59.703  1.00 40.65           H
ATOM   2987 HH11 ARG A 358      14.522   7.389  61.790  1.00 47.55           H
ATOM   2988 HH12 ARG A 358      13.284   6.811  61.196  1.00 47.55           H
ATOM   2989 HH21 ARG A 358      12.893   9.067  58.804  1.00 35.99           H
ATOM   2990 HH22 ARG A 358      12.297   7.831  59.383  1.00 35.99           H
ATOM   2991  N   LEU A 359      17.051  13.911  58.878  1.00 16.40           N
ATOM   2992  CA  LEU A 359      17.752  14.180  57.620  1.00 13.88           C
ATOM   2993  C   LEU A 359      18.731  15.323  57.767  1.00 13.59           C
ATOM   2994  O   LEU A 359      19.851  15.253  57.248  1.00 16.40           O
ATOM   2995  CB  LEU A 359      16.734  14.496  56.511  1.00 14.51           C
ATOM   2996  CG  LEU A 359      15.727  13.407  56.211  1.00 17.14           C
ATOM   2997  CD1 LEU A 359      14.577  13.942  55.389  1.00 16.88           C
ATOM   2998  CD2 LEU A 359      16.411  12.332  55.470  1.00 22.15           C
ATOM   2999  H   LEU A 359      16.223  14.142  58.878  1.00 19.68           H
ATOM   3000  HA  LEU A 359      18.248  13.390  57.358  1.00 16.65           H
ATOM   3001  HB2 LEU A 359      16.237  15.288  56.769  1.00 17.41           H
ATOM   3002  HB3 LEU A 359      17.221  14.674  55.691  1.00 17.41           H
ATOM   3003  HG  LEU A 359      15.378  13.044  57.040  1.00 20.57           H
ATOM   3004 HD11 LEU A 359      13.952  13.220  55.215  1.00 20.25           H
ATOM   3005 HD12 LEU A 359      14.136  14.649  55.886  1.00 20.25           H
ATOM   3006 HD13 LEU A 359      14.922  14.290  54.552  1.00 20.25           H
ATOM   3007 HD21 LEU A 359      15.772  11.629  55.274  1.00 26.58           H
ATOM   3008 HD22 LEU A 359      16.768  12.695  54.645  1.00 26.58           H
ATOM   3009 HD23 LEU A 359      17.132  11.981  56.017  1.00 26.58           H
ATOM   3010  N   SER A 360      18.335  16.394  58.468  1.00 15.19           N
ATOM   3011  CA  SER A 360      19.239  17.525  58.665  1.00 16.17           C
ATOM   3012  C   SER A 360      20.490  17.100  59.409  1.00 17.59           C
ATOM   3013  O   SER A 360      21.607  17.498  59.052  1.00 16.30           O
ATOM   3014  CB  SER A 360      18.554  18.656  59.444  1.00 18.14           C
ATOM   3015  OG  SER A 360      17.455  19.171  58.735  1.00 30.49           O
ATOM   3016  H   SER A 360      17.561  16.486  58.831  1.00 18.23           H
ATOM   3017  HA  SER A 360      19.506  17.873  57.800  1.00 19.40           H
ATOM   3018  HB2 SER A 360      18.244  18.309  60.295  1.00 21.76           H
ATOM   3019  HB3 SER A 360      19.195  19.369  59.592  1.00 21.76           H
ATOM   3020  HG  SER A 360      16.890  18.564  58.599  1.00 36.59           H
ATOM   3021  N   ASN A 361      20.320  16.317  60.479  1.00 18.94           N
ATOM   3022  CA  ASN A 361      21.482  15.840  61.231  1.00 18.28           C
ATOM   3023  C   ASN A 361      22.349  14.907  60.389  1.00 18.63           C
ATOM   3024  O   ASN A 361      23.573  14.895  60.539  1.00 19.14           O
ATOM   3025  CB  ASN A 361      21.030  15.142  62.510  1.00 24.30           C
ATOM   3026  CG  ASN A 361      20.414  16.121  63.524  1.00 29.28           C
ATOM   3027  OD1 ASN A 361      20.838  17.272  63.627  1.00 36.01           O
ATOM   3028  ND2 ASN A 361      19.414  15.663  64.265  1.00 32.79           N
ATOM   3029  H   ASN A 361      19.560  16.053  60.784  1.00 22.73           H
ATOM   3030  HA  ASN A 361      22.025  16.603  61.484  1.00 21.93           H
ATOM   3031  HB2 ASN A 361      20.360  14.476  62.288  1.00 29.16           H
ATOM   3032  HB3 ASN A 361      21.796  14.718  62.927  1.00 29.16           H
ATOM   3033 HD21 ASN A 361      19.039  16.175  64.846  1.00 39.35           H
ATOM   3034 HD22 ASN A 361      19.140  14.854  64.165  1.00 39.35           H
ATOM   3035  N   THR A 362      21.751  14.133  59.488  1.00 18.52           N
ATOM   3036  CA  THR A 362      22.558  13.300  58.599  1.00 18.92           C
ATOM   3037  C   THR A 362      23.402  14.158  57.677  1.00 15.09           C
ATOM   3038  O   THR A 362      24.598  13.883  57.454  1.00 14.14           O
ATOM   3039  CB  THR A 362      21.643  12.363  57.801  1.00 16.14           C
ATOM   3040  OG1 THR A 362      20.907  11.505  58.682  1.00 17.02           O
ATOM   3041  CG2 THR A 362      22.434  11.507  56.834  1.00 17.62           C
ATOM   3042  H   THR A 362      20.901  14.072  59.372  1.00 22.22           H
ATOM   3043  HA  THR A 362      23.157  12.754  59.133  1.00 22.70           H
ATOM   3044  HB  THR A 362      21.018  12.896  57.285  1.00 19.37           H
ATOM   3045  HG1 THR A 362      20.433  11.965  59.201  1.00 20.43           H
ATOM   3046 HG21 THR A 362      21.836  10.924  56.342  1.00 21.14           H
ATOM   3047 HG22 THR A 362      22.912  12.072  56.207  1.00 21.14           H
ATOM   3048 HG23 THR A 362      23.075  10.965  57.320  1.00 21.14           H
ATOM   3049  N   LEU A 363      22.803  15.207  57.128  1.00 15.46           N
ATOM   3050  CA  LEU A 363      23.537  16.069  56.208  1.00 15.70           C
ATOM   3051  C   LEU A 363      24.665  16.823  56.931  1.00 13.42           C
ATOM   3052  O   LEU A 363      25.796  16.937  56.431  1.00 16.52           O
ATOM   3053  CB  LEU A 363      22.549  17.036  55.553  1.00 14.10           C
ATOM   3054  CG  LEU A 363      23.185  18.168  54.773  1.00 16.33           C
ATOM   3055  CD1 LEU A 363      23.949  17.575  53.616  1.00 15.40           C
ATOM   3056  CD2 LEU A 363      22.137  19.206  54.323  1.00 14.47           C
ATOM   3057  H   LEU A 363      21.987  15.439  57.267  1.00 18.56           H
ATOM   3058  HA  LEU A 363      23.935  15.525  55.511  1.00 18.84           H
ATOM   3059  HB2 LEU A 363      21.989  16.535  54.938  1.00 16.92           H
ATOM   3060  HB3 LEU A 363      21.998  17.431  56.246  1.00 16.92           H
ATOM   3061  HG  LEU A 363      23.823  18.621  55.347  1.00 19.60           H
ATOM   3062 HD11 LEU A 363      24.361  18.293  53.110  1.00 18.48           H
ATOM   3063 HD12 LEU A 363      24.631  16.979  53.961  1.00 18.48           H
ATOM   3064 HD13 LEU A 363      23.333  17.083  53.051  1.00 18.48           H
ATOM   3065 HD21 LEU A 363      22.583  19.911  53.830  1.00 17.37           H
ATOM   3066 HD22 LEU A 363      21.482  18.768  53.757  1.00 17.37           H
ATOM   3067 HD23 LEU A 363      21.702  19.575  55.108  1.00 17.37           H
ATOM   3068  N   GLN A 364      24.346  17.396  58.082  1.00 14.39           N
ATOM   3069  CA  GLN A 364      25.349  18.105  58.874  1.00 20.55           C
ATOM   3070  C   GLN A 364      26.529  17.196  59.221  1.00 14.12           C
ATOM   3071  O   GLN A 364      27.685  17.570  59.020  1.00 18.42           O
ATOM   3072  CB  GLN A 364      24.667  18.661  60.128  1.00 21.82           C
ATOM   3073  CG  GLN A 364      25.306  19.904  60.679  1.00 39.78           C
ATOM   3074  CD  GLN A 364      24.318  20.781  61.437  1.00 40.28           C
ATOM   3075  OE1 GLN A 364      23.106  20.510  61.473  1.00 46.69           O
ATOM   3076  NE2 GLN A 364      24.833  21.851  62.032  1.00 56.00           N
ATOM   3077  H   GLN A 364      23.560  17.391  58.429  1.00 17.26           H
ATOM   3078  HA  GLN A 364      25.689  18.853  58.359  1.00 24.66           H
ATOM   3079  HB2 GLN A 364      23.746  18.874  59.912  1.00 26.18           H
ATOM   3080  HB3 GLN A 364      24.692  17.984  60.822  1.00 26.18           H
ATOM   3081  HG2 GLN A 364      26.014  19.651  61.291  1.00 47.73           H
ATOM   3082  HG3 GLN A 364      25.670  20.425  59.946  1.00 47.73           H
ATOM   3083 HE21 GLN A 364      25.677  22.010  61.975  1.00 67.20           H
ATOM   3084 HE22 GLN A 364      24.324  22.384  62.475  1.00 67.20           H
ATOM   3085  N   THR A 365      26.246  15.967  59.657  1.00 18.22           N
ATOM   3086  CA  THR A 365      27.306  15.014  59.999  1.00 20.26           C
ATOM   3087  C   THR A 365      28.103  14.600  58.780  1.00 20.28           C
ATOM   3088  O   THR A 365      29.330  14.494  58.847  1.00 20.86           O
ATOM   3089  CB  THR A 365      26.697  13.780  60.664  1.00 22.08           C
ATOM   3090  OG1 THR A 365      25.917  14.191  61.777  1.00 22.32           O
ATOM   3091  CG2 THR A 365      27.748  12.841  61.135  1.00 21.86           C
ATOM   3092  H   THR A 365      25.450  15.660  59.763  1.00 21.87           H
ATOM   3093  HA  THR A 365      27.914  15.429  60.631  1.00 24.31           H
ATOM   3094  HB  THR A 365      26.132  13.315  60.027  1.00 26.49           H
ATOM   3095  HG1 THR A 365      25.302  14.704  61.523  1.00 26.79           H
ATOM   3096 HG21 THR A 365      27.338  12.068  61.552  1.00 26.23           H
ATOM   3097 HG22 THR A 365      28.288  12.546  60.386  1.00 26.23           H
ATOM   3098 HG23 THR A 365      28.320  13.283  61.782  1.00 26.23           H
ATOM   3099  N   TYR A 366      27.421  14.326  57.666  1.00 17.13           N
ATOM   3100  CA  TYR A 366      28.106  13.993  56.431  1.00 16.49           C
ATOM   3101  C   TYR A 366      29.096  15.075  56.038  1.00 11.47           C
ATOM   3102  O   TYR A 366      30.234  14.782  55.672  1.00 22.69           O
ATOM   3103  CB  TYR A 366      27.068  13.752  55.299  1.00 13.69           C
ATOM   3104  CG  TYR A 366      27.756  13.439  53.995  1.00 12.53           C
ATOM   3105  CD1 TYR A 366      28.217  14.465  53.154  1.00 13.19           C
ATOM   3106  CD2 TYR A 366      27.979  12.127  53.608  1.00 16.24           C
ATOM   3107  CE1 TYR A 366      28.868  14.187  51.997  1.00 15.78           C
ATOM   3108  CE2 TYR A 366      28.644  11.838  52.431  1.00 18.79           C
ATOM   3109  CZ  TYR A 366      29.085  12.868  51.639  1.00 17.17           C
ATOM   3110  OH  TYR A 366      29.757  12.586  50.506  1.00 18.77           O
ATOM   3111  H   TYR A 366      26.563  14.327  57.606  1.00 20.55           H
ATOM   3112  HA  TYR A 366      28.602  13.169  56.560  1.00 19.78           H
ATOM   3113  HB2 TYR A 366      26.503  12.999  55.535  1.00 16.43           H
ATOM   3114  HB3 TYR A 366      26.532  14.551  55.179  1.00 16.43           H
ATOM   3115  HD1 TYR A 366      28.084  15.352  53.401  1.00 15.82           H
ATOM   3116  HD2 TYR A 366      27.691  11.432  54.155  1.00 19.48           H
ATOM   3117  HE1 TYR A 366      29.177  14.877  51.455  1.00 18.93           H
ATOM   3118  HE2 TYR A 366      28.798  10.955  52.183  1.00 22.55           H
ATOM   3119  HH  TYR A 366      29.982  13.298  50.121  1.00 22.53           H
ATOM   3120  N   ILE A 367      28.673  16.336  56.066  1.00 18.69           N
ATOM   3121  CA  ILE A 367      29.546  17.433  55.622  1.00 14.55           C
ATOM   3122  C   ILE A 367      30.799  17.524  56.499  1.00 19.36           C
ATOM   3123  O   ILE A 367      31.921  17.669  55.998  1.00 21.66           O
ATOM   3124  CB  ILE A 367      28.785  18.769  55.625  1.00 18.52           C
ATOM   3125  CG1 ILE A 367      27.721  18.796  54.502  1.00 18.31           C
ATOM   3126  CG2 ILE A 367      29.743  19.963  55.477  1.00 25.20           C
ATOM   3127  CD1 ILE A 367      26.776  19.913  54.679  1.00 20.06           C
ATOM   3128  H   ILE A 367      27.895  16.587  56.333  1.00 22.43           H
ATOM   3129  HA  ILE A 367      29.832  17.256  54.712  1.00 17.46           H
ATOM   3130  HB  ILE A 367      28.327  18.854  56.476  1.00 22.22           H
ATOM   3131 HG12 ILE A 367      28.163  18.905  53.645  1.00 21.97           H
ATOM   3132 HG13 ILE A 367      27.218  17.967  54.517  1.00 21.97           H
ATOM   3133 HG21 ILE A 367      29.227  20.785  55.483  1.00 30.23           H
ATOM   3134 HG22 ILE A 367      30.369  19.960  56.218  1.00 30.23           H
ATOM   3135 HG23 ILE A 367      30.222  19.880  54.638  1.00 30.23           H
ATOM   3136 HD11 ILE A 367      26.128  19.895  53.957  1.00 24.08           H
ATOM   3137 HD12 ILE A 367      26.325  19.812  55.532  1.00 24.08           H
ATOM   3138 HD13 ILE A 367      27.268  20.749  54.661  1.00 24.08           H
ATOM   3139  N   ARG A 368      30.619  17.486  57.816  1.00 21.65           N
ATOM   3140  CA  ARG A 368      31.762  17.639  58.724  1.00 28.20           C
ATOM   3141  C   ARG A 368      32.706  16.453  58.612  1.00 33.39           C
ATOM   3142  O   ARG A 368      33.920  16.600  58.739  1.00 34.90           O
ATOM   3143  CB  ARG A 368      31.277  17.792  60.166  1.00 27.08           C
ATOM   3144  CG  ARG A 368      30.283  18.936  60.356  1.00 43.06           C
ATOM   3145  CD  ARG A 368      29.725  19.052  61.820  1.00 54.03           C
ATOM   3146  NE  ARG A 368      30.625  19.799  62.701  1.00 65.29           N
ATOM   3147  CZ  ARG A 368      30.955  21.088  62.551  1.00 63.06           C
ATOM   3148  NH1 ARG A 368      30.488  21.822  61.537  1.00 66.52           N
ATOM   3149  NH2 ARG A 368      31.778  21.652  63.420  1.00 71.68           N1+
ATOM   3150  H   ARG A 368      29.862  17.375  58.207  1.00 25.98           H
ATOM   3151  HA  ARG A 368      32.253  18.440  58.484  1.00 33.83           H
ATOM   3152  HB2 ARG A 368      30.840  16.970  60.438  1.00 32.49           H
ATOM   3153  HB3 ARG A 368      32.042  17.964  60.737  1.00 32.49           H
ATOM   3154  HG2 ARG A 368      30.724  19.773  60.140  1.00 51.67           H
ATOM   3155  HG3 ARG A 368      29.529  18.798  59.762  1.00 51.67           H
ATOM   3156  HD2 ARG A 368      28.872  19.514  61.799  1.00 64.84           H
ATOM   3157  HD3 ARG A 368      29.613  18.162  62.188  1.00 64.84           H
ATOM   3158  HE  ARG A 368      30.969  19.377  63.367  1.00 78.35           H
ATOM   3159 HH11 ARG A 368      29.952  21.471  60.963  1.00 79.83           H
ATOM   3160 HH12 ARG A 368      30.718  22.647  61.462  1.00 79.83           H
ATOM   3161 HH21 ARG A 368      32.091  21.193  64.077  1.00 86.02           H
ATOM   3162 HH22 ARG A 368      32.000  22.478  63.329  1.00 86.02           H
ATOM   3163  N   CYS A 369      32.162  15.286  58.325  1.00 30.20           N
ATOM   3164  CA  CYS A 369      32.906  14.045  58.297  1.00 31.11           C
ATOM   3165  C   CYS A 369      33.505  13.739  56.917  1.00 35.01           C
ATOM   3166  O   CYS A 369      34.639  13.256  56.832  1.00 33.95           O
ATOM   3167  CB  CYS A 369      31.946  12.953  58.799  1.00 35.60           C
ATOM   3168  SG  CYS A 369      32.492  11.342  58.841  1.00 58.14           S
ATOM   3169  H   CYS A 369      31.329  15.185  58.135  1.00 36.24           H
ATOM   3170  HA  CYS A 369      33.640  14.107  58.929  1.00 37.34           H
ATOM   3171  HB2 CYS A 369      31.684  13.183  59.704  1.00 42.72           H
ATOM   3172  HB3 CYS A 369      31.160  12.967  58.230  1.00 42.72           H
ATOM   3173  HG  CYS A 369      32.795  11.003  57.730  1.00 69.77           H
ATOM   3174  N   ARG A 370      32.807  14.045  55.814  1.00 31.92           N
ATOM   3175  CA  ARG A 370      33.214  13.561  54.496  1.00 32.45           C
ATOM   3176  C   ARG A 370      33.507  14.656  53.498  1.00 35.05           C
ATOM   3177  O   ARG A 370      33.998  14.351  52.399  1.00 37.45           O
ATOM   3178  CB  ARG A 370      32.137  12.654  53.866  1.00 31.21           C
ATOM   3179  CG  ARG A 370      31.885  11.321  54.557  1.00 35.18           C
ATOM   3180  CD  ARG A 370      33.028  10.329  54.402  1.00 45.70           C
ATOM   3181  NE  ARG A 370      32.863   9.207  55.327  1.00 59.49           N
ATOM   3182  CZ  ARG A 370      31.923   8.270  55.218  1.00 58.43           C
ATOM   3183  NH1 ARG A 370      31.049   8.306  54.212  1.00 52.50           N
ATOM   3184  NH2 ARG A 370      31.856   7.292  56.122  1.00 52.85           N1+
ATOM   3185  H   ARG A 370      32.097  14.531  55.806  1.00 38.30           H
ATOM   3186  HA  ARG A 370      34.021  13.033  54.597  1.00 38.94           H
ATOM   3187  HB2 ARG A 370      31.297  13.138  53.860  1.00 37.45           H
ATOM   3188  HB3 ARG A 370      32.401  12.459  52.953  1.00 37.45           H
ATOM   3189  HG2 ARG A 370      31.756  11.479  55.505  1.00 42.21           H
ATOM   3190  HG3 ARG A 370      31.088  10.917  54.179  1.00 42.21           H
ATOM   3191  HD2 ARG A 370      33.034   9.982  53.496  1.00 54.85           H
ATOM   3192  HD3 ARG A 370      33.868  10.770  54.602  1.00 54.85           H
ATOM   3193  HE  ARG A 370      33.411   9.149  55.987  1.00 71.39           H
ATOM   3194 HH11 ARG A 370      31.090   8.937  53.629  1.00 63.01           H
ATOM   3195 HH12 ARG A 370      30.444   7.698  54.145  1.00 63.01           H
ATOM   3196 HH21 ARG A 370      32.420   7.267  56.771  1.00 63.42           H
ATOM   3197 HH22 ARG A 370      31.252   6.684  56.054  1.00 63.42           H
ATOM   3198  N   HIS A 371      33.208  15.903  53.812  1.00 33.44           N
ATOM   3199  CA  HIS A 371      33.340  16.916  52.783  1.00 36.28           C
ATOM   3200  C   HIS A 371      34.679  17.598  52.974  1.00 34.35           C
ATOM   3201  O   HIS A 371      34.878  18.258  54.005  1.00 31.72           O
ATOM   3202  CB  HIS A 371      32.221  17.949  52.825  1.00 27.61           C
ATOM   3203  CG  HIS A 371      32.137  18.737  51.559  1.00 27.26           C
ATOM   3204  ND1 HIS A 371      31.083  18.627  50.680  1.00 25.33           N
ATOM   3205  CD2 HIS A 371      33.012  19.595  50.989  1.00 29.61           C
ATOM   3206  CE1 HIS A 371      31.299  19.410  49.636  1.00 31.42           C
ATOM   3207  NE2 HIS A 371      32.470  19.999  49.794  1.00 29.09           N
ATOM   3208  H   HIS A 371      32.938  16.182  54.580  1.00 40.13           H
ATOM   3209  HA  HIS A 371      33.333  16.493  51.911  1.00 43.54           H
ATOM   3210  HB2 HIS A 371      32.385  18.567  53.554  1.00 33.13           H
ATOM   3211  HB3 HIS A 371      31.374  17.495  52.955  1.00 33.13           H
ATOM   3212  HD1 HIS A 371      30.387  18.136  50.798  1.00 30.39           H
ATOM   3213  HD2 HIS A 371      33.830  19.862  51.342  1.00 35.53           H
ATOM   3214  HE1 HIS A 371      30.727  19.519  48.910  1.00 37.70           H
ATOM   3215  N   PRO A 372      35.610  17.494  52.027  1.00 42.11           N
ATOM   3216  CA  PRO A 372      36.959  18.060  52.235  1.00 44.52           C
ATOM   3217  C   PRO A 372      36.976  19.574  52.103  1.00 49.52           C
ATOM   3218  O   PRO A 372      36.124  20.167  51.421  1.00 46.61           O
ATOM   3219  CB  PRO A 372      37.798  17.387  51.135  1.00 47.88           C
ATOM   3220  CG  PRO A 372      36.785  17.020  50.058  1.00 49.59           C
ATOM   3221  CD  PRO A 372      35.559  16.612  50.839  1.00 43.45           C
ATOM   3222  HA  PRO A 372      37.304  17.807  53.106  1.00 53.42           H
ATOM   3223  HB2 PRO A 372      38.454  18.013  50.792  1.00 57.45           H
ATOM   3224  HB3 PRO A 372      38.228  16.593  51.488  1.00 57.45           H
ATOM   3225  HG2 PRO A 372      36.600  17.793  49.501  1.00 59.50           H
ATOM   3226  HG3 PRO A 372      37.120  16.281  49.528  1.00 59.50           H
ATOM   3227  HD2 PRO A 372      34.756  16.784  50.323  1.00 52.14           H
ATOM   3228  HD3 PRO A 372      35.621  15.681  51.105  1.00 52.14           H
ATOM   3229  N   PRO A 373      37.933  20.238  52.750  1.00 54.89           N
ATOM   3230  CA  PRO A 373      38.076  21.693  52.592  1.00 52.74           C
ATOM   3231  C   PRO A 373      38.666  22.037  51.237  1.00 53.05           C
ATOM   3232  O   PRO A 373      39.239  21.167  50.561  1.00 51.72           O
ATOM   3233  CB  PRO A 373      39.041  22.076  53.725  1.00 59.02           C
ATOM   3234  CG  PRO A 373      39.881  20.852  53.889  1.00 56.41           C
ATOM   3235  CD  PRO A 373      38.920  19.701  53.707  1.00 54.19           C
ATOM   3236  HA  PRO A 373      37.225  22.144  52.711  1.00 63.29           H
ATOM   3237  HB2 PRO A 373      39.581  22.836  53.458  1.00 70.82           H
ATOM   3238  HB3 PRO A 373      38.542  22.268  54.535  1.00 70.82           H
ATOM   3239  HG2 PRO A 373      40.572  20.835  53.209  1.00 67.69           H
ATOM   3240  HG3 PRO A 373      40.270  20.838  54.778  1.00 67.69           H
ATOM   3241  HD2 PRO A 373      39.377  18.934  53.328  1.00 65.03           H
ATOM   3242  HD3 PRO A 373      38.491  19.481  54.549  1.00 65.03           H
ATOM   3243  N   PRO A 374      38.582  23.308  50.818  1.00 49.05           N
ATOM   3244  CA  PRO A 374      38.024  24.413  51.614  1.00 52.96           C
ATOM   3245  C   PRO A 374      36.488  24.481  51.652  1.00 48.98           C
ATOM   3246  O   PRO A 374      35.795  23.941  50.778  1.00 49.83           O
ATOM   3247  CB  PRO A 374      38.605  25.656  50.922  1.00 55.92           C
ATOM   3248  CG  PRO A 374      38.785  25.239  49.496  1.00 57.26           C
ATOM   3249  CD  PRO A 374      39.184  23.779  49.555  1.00 52.72           C
ATOM   3250  HA  PRO A 374      38.361  24.371  52.523  1.00 63.55           H
ATOM   3251  HB2 PRO A 374      37.977  26.393  50.989  1.00 67.10           H
ATOM   3252  HB3 PRO A 374      39.456  25.889  51.324  1.00 67.10           H
ATOM   3253  HG2 PRO A 374      37.950  25.347  49.015  1.00 68.71           H
ATOM   3254  HG3 PRO A 374      39.487  25.769  49.087  1.00 68.71           H
ATOM   3255  HD2 PRO A 374      38.809  23.296  48.802  1.00 63.27           H
ATOM   3256  HD3 PRO A 374      40.149  23.693  49.588  1.00 63.27           H
ATOM   3257  N   GLY A 375      35.966  25.156  52.669  0.00 45.55           N
ATOM   3258  CA  GLY A 375      34.536  25.213  52.863  0.00 42.00           C
ATOM   3259  C   GLY A 375      33.963  24.026  53.595  0.00 39.50           C
ATOM   3260  O   GLY A 375      32.766  23.754  53.465  0.00 36.46           O
ATOM   3261  H   GLY A 375      36.423  25.587  53.257  0.00 54.66           H
ATOM   3262  HA2 GLY A 375      34.316  26.012  53.367  0.00 50.40           H
ATOM   3263  HA3 GLY A 375      34.101  25.272  51.998  0.00 50.40           H
ATOM   3264  N   SER A 376      34.788  23.293  54.348  0.00 41.04           N
ATOM   3265  CA  SER A 376      34.296  22.204  55.182  0.00 40.06           C
ATOM   3266  C   SER A 376      33.053  22.638  55.946  0.00 36.72           C
ATOM   3267  O   SER A 376      31.967  22.069  55.790  0.00 34.35           O
ATOM   3268  CB  SER A 376      35.390  21.760  56.159  0.00 41.17           C
ATOM   3269  OG  SER A 376      36.558  21.344  55.476  0.00 43.75           O
ATOM   3270  H   SER A 376      35.639  23.410  54.391  0.00 49.25           H
ATOM   3271  HA  SER A 376      34.062  21.448  54.621  0.00 48.07           H
ATOM   3272  HB2 SER A 376      35.614  22.506  56.738  0.00 49.40           H
ATOM   3273  HB3 SER A 376      35.056  21.020  56.689  0.00 49.40           H
ATOM   3274  HG  SER A 376      37.144  21.106  56.028  0.00 52.49           H
ATOM   3275  N   HIS A 377      33.219  23.650  56.789  0.00 36.79           N
ATOM   3276  CA  HIS A 377      32.116  24.300  57.479  0.00 36.41           C
ATOM   3277  C   HIS A 377      31.501  25.310  56.512  0.00 35.58           C
ATOM   3278  O   HIS A 377      31.887  25.388  55.343  0.00 36.06           O
ATOM   3279  CB  HIS A 377      32.636  24.917  58.777  0.00 36.80           C
ATOM   3280  CG  HIS A 377      31.577  25.222  59.792  0.00 36.69           C
ATOM   3281  ND1 HIS A 377      30.266  24.815  59.661  0.00 37.07           N
ATOM   3282  CD2 HIS A 377      31.647  25.890  60.968  0.00 36.71           C
ATOM   3283  CE1 HIS A 377      29.573  25.228  60.708  0.00 37.13           C
ATOM   3284  NE2 HIS A 377      30.388  25.881  61.516  0.00 37.37           N
ATOM   3285  H   HIS A 377      33.986  23.987  56.982  0.00 44.15           H
ATOM   3286  HA  HIS A 377      31.441  23.640  57.703  0.00 43.69           H
ATOM   3287  HB2 HIS A 377      33.088  25.749  58.566  0.00 44.16           H
ATOM   3288  HB3 HIS A 377      33.263  24.299  59.184  0.00 44.16           H
ATOM   3289  HD2 HIS A 377      32.405  26.285  61.334  0.00 44.06           H
ATOM   3290  HE1 HIS A 377      28.666  25.080  60.852  0.00 44.56           H
ATOM   3291  HE2 HIS A 377      30.166  26.243  62.264  0.00 44.85           H
ATOM   3292  N   LEU A 378      30.513  26.078  56.969  1.00 40.01           N
ATOM   3293  CA  LEU A 378      29.880  27.086  56.120  1.00 35.47           C
ATOM   3294  C   LEU A 378      28.985  26.472  55.039  1.00 25.96           C
ATOM   3295  O   LEU A 378      28.009  27.088  54.605  1.00 22.84           O
ATOM   3296  CB  LEU A 378      30.967  27.957  55.485  1.00 50.56           C
ATOM   3297  CG  LEU A 378      30.664  29.435  55.186  1.00 60.01           C
ATOM   3298  CD1 LEU A 378      30.414  30.257  56.458  1.00 54.85           C
ATOM   3299  CD2 LEU A 378      31.808  30.071  54.369  1.00 62.61           C
ATOM   3300  H   LEU A 378      30.192  26.035  57.765  1.00 48.01           H
ATOM   3301  HA  LEU A 378      29.326  27.658  56.674  1.00 42.56           H
ATOM   3302  HB2 LEU A 378      31.736  27.945  56.076  1.00 60.68           H
ATOM   3303  HB3 LEU A 378      31.214  27.549  54.641  1.00 60.68           H
ATOM   3304  HG  LEU A 378      29.860  29.482  54.646  1.00 72.01           H
ATOM   3305 HD11 LEU A 378      30.230  31.176  56.208  1.00 65.82           H
ATOM   3306 HD12 LEU A 378      29.654  29.883  56.930  1.00 65.82           H
ATOM   3307 HD13 LEU A 378      31.204  30.218  57.019  1.00 65.82           H
ATOM   3308 HD21 LEU A 378      31.592  31.000  54.195  1.00 75.14           H
ATOM   3309 HD22 LEU A 378      32.631  30.011  54.879  1.00 75.14           H
ATOM   3310 HD23 LEU A 378      31.902  29.590  53.532  1.00 75.14           H
ATOM   3311  N   LEU A 379      29.306  25.261  54.587  1.00 24.61           N
ATOM   3312  CA  LEU A 379      28.515  24.645  53.540  1.00 25.87           C
ATOM   3313  C   LEU A 379      27.092  24.388  54.009  1.00 16.87           C
ATOM   3314  O   LEU A 379      26.132  24.571  53.250  1.00 16.50           O
ATOM   3315  CB  LEU A 379      29.188  23.351  53.084  1.00 26.90           C
ATOM   3316  CG  LEU A 379      28.504  22.698  51.869  1.00 23.09           C
ATOM   3317  CD1 LEU A 379      28.510  23.630  50.685  1.00 23.13           C
ATOM   3318  CD2 LEU A 379      29.167  21.375  51.511  1.00 19.74           C
ATOM   3319  H   LEU A 379      29.966  24.787  54.868  1.00 29.54           H
ATOM   3320  HA  LEU A 379      28.475  25.246  52.780  1.00 31.05           H
ATOM   3321  HB2 LEU A 379      30.106  23.544  52.840  1.00 32.28           H
ATOM   3322  HB3 LEU A 379      29.168  22.713  53.815  1.00 32.28           H
ATOM   3323  HG  LEU A 379      27.579  22.513  52.095  1.00 27.70           H
ATOM   3324 HD11 LEU A 379      28.073  23.192  49.937  1.00 27.75           H
ATOM   3325 HD12 LEU A 379      28.031  24.440  50.919  1.00 27.75           H
ATOM   3326 HD13 LEU A 379      29.428  23.842  50.455  1.00 27.75           H
ATOM   3327 HD21 LEU A 379      28.713  20.992  50.744  1.00 23.69           H
ATOM   3328 HD22 LEU A 379      30.099  21.537  51.298  1.00 23.69           H
ATOM   3329 HD23 LEU A 379      29.101  20.773  52.270  1.00 23.69           H
ATOM   3330  N   TYR A 380      26.920  23.970  55.254  1.00 17.13           N
ATOM   3331  CA  TYR A 380      25.578  23.645  55.691  1.00 21.94           C
ATOM   3332  C   TYR A 380      24.697  24.892  55.669  1.00 26.94           C
ATOM   3333  O   TYR A 380      23.541  24.845  55.218  1.00 19.23           O
ATOM   3334  CB  TYR A 380      25.612  23.012  57.077  1.00 18.81           C
ATOM   3335  CG  TYR A 380      24.243  22.651  57.596  1.00 21.24           C
ATOM   3336  CD1 TYR A 380      23.558  21.560  57.086  1.00 22.50           C
ATOM   3337  CD2 TYR A 380      23.625  23.407  58.593  1.00 24.40           C
ATOM   3338  CE1 TYR A 380      22.305  21.231  57.543  1.00 24.06           C
ATOM   3339  CE2 TYR A 380      22.370  23.080  59.050  1.00 26.56           C
ATOM   3340  CZ  TYR A 380      21.717  21.979  58.515  1.00 29.56           C
ATOM   3341  OH  TYR A 380      20.472  21.602  58.942  1.00 33.23           O
ATOM   3342  H   TYR A 380      27.538  23.869  55.843  1.00 20.56           H
ATOM   3343  HA  TYR A 380      25.196  22.999  55.077  1.00 26.33           H
ATOM   3344  HB2 TYR A 380      26.141  22.199  57.039  1.00 22.58           H
ATOM   3345  HB3 TYR A 380      26.012  23.638  57.700  1.00 22.58           H
ATOM   3346  HD1 TYR A 380      23.951  21.044  56.419  1.00 27.00           H
ATOM   3347  HD2 TYR A 380      24.065  24.146  58.947  1.00 29.28           H
ATOM   3348  HE1 TYR A 380      21.861  20.494  57.191  1.00 28.87           H
ATOM   3349  HE2 TYR A 380      21.967  23.588  59.717  1.00 31.88           H
ATOM   3350  HH  TYR A 380      20.202  22.128  59.539  1.00 39.88           H
ATOM   3351  N   ALA A 381      25.246  26.026  56.111  1.00 20.92           N
ATOM   3352  CA  ALA A 381      24.480  27.265  56.150  1.00 21.62           C
ATOM   3353  C   ALA A 381      24.165  27.767  54.741  1.00 19.23           C
ATOM   3354  O   ALA A 381      23.094  28.329  54.516  1.00 20.10           O
ATOM   3355  CB  ALA A 381      25.238  28.340  56.943  1.00 22.12           C
ATOM   3356  H   ALA A 381      26.056  26.101  56.392  1.00 25.11           H
ATOM   3357  HA  ALA A 381      23.638  27.099  56.602  1.00 25.94           H
ATOM   3358  HB1 ALA A 381      24.710  29.154  56.955  1.00 26.54           H
ATOM   3359  HB2 ALA A 381      25.379  28.023  57.849  1.00 26.54           H
ATOM   3360  HB3 ALA A 381      26.092  28.506  56.514  1.00 26.54           H
ATOM   3361  N   LYS A 382      25.094  27.606  53.793  1.00 16.30           N
ATOM   3362  CA  LYS A 382      24.821  27.998  52.422  1.00 15.54           C
ATOM   3363  C   LYS A 382      23.719  27.131  51.833  1.00 16.77           C
ATOM   3364  O   LYS A 382      22.923  27.612  51.033  1.00 18.15           O
ATOM   3365  CB  LYS A 382      26.085  27.905  51.561  1.00 18.67           C
ATOM   3366  CG  LYS A 382      27.207  28.916  51.895  1.00 28.06           C
ATOM   3367  CD  LYS A 382      28.493  28.620  51.128  1.00 32.30           C
ATOM   3368  CE  LYS A 382      29.627  29.546  51.509  1.00 41.18           C
ATOM   3369  NZ  LYS A 382      29.303  30.968  51.182  1.00 54.77           N1+
ATOM   3370  H   LYS A 382      25.878  27.276  53.922  1.00 19.56           H
ATOM   3371  HA  LYS A 382      24.517  28.919  52.411  1.00 18.64           H
ATOM   3372  HB2 LYS A 382      26.457  27.015  51.660  1.00 22.40           H
ATOM   3373  HB3 LYS A 382      25.834  28.048  50.634  1.00 22.40           H
ATOM   3374  HG2 LYS A 382      26.913  29.809  51.658  1.00 33.67           H
ATOM   3375  HG3 LYS A 382      27.404  28.870  52.844  1.00 33.67           H
ATOM   3376  HD2 LYS A 382      28.772  27.710  51.318  1.00 38.76           H
ATOM   3377  HD3 LYS A 382      28.326  28.725  50.179  1.00 38.76           H
ATOM   3378  HE2 LYS A 382      29.786  29.483  52.464  1.00 49.41           H
ATOM   3379  HE3 LYS A 382      30.425  29.295  51.018  1.00 49.41           H
ATOM   3380  HZ1 LYS A 382      29.981  31.495  51.413  1.00 65.72           H
ATOM   3381  HZ2 LYS A 382      29.155  31.052  50.308  1.00 65.72           H
ATOM   3382  HZ3 LYS A 382      28.574  31.223  51.625  1.00 65.72           H
ATOM   3383  N   MET A 383      23.665  25.854  52.223  1.00 17.39           N
ATOM   3384  CA  MET A 383      22.642  24.947  51.709  1.00 16.56           C
ATOM   3385  C   MET A 383      21.275  25.303  52.263  1.00 17.40           C
ATOM   3386  O   MET A 383      20.282  25.325  51.527  1.00 21.69           O
ATOM   3387  CB  MET A 383      23.022  23.506  52.060  1.00 13.38           C
ATOM   3388  CG  MET A 383      24.139  22.962  51.225  1.00 14.72           C
ATOM   3389  SD  MET A 383      24.555  21.282  51.642  1.00 16.82           S
ATOM   3390  CE  MET A 383      23.211  20.386  50.865  1.00 20.25           C
ATOM   3391  H   MET A 383      24.208  25.492  52.784  1.00 20.86           H
ATOM   3392  HA  MET A 383      22.617  25.020  50.742  1.00 19.87           H
ATOM   3393  HB2 MET A 383      23.302  23.472  52.988  1.00 16.05           H
ATOM   3394  HB3 MET A 383      22.248  22.936  51.929  1.00 16.05           H
ATOM   3395  HG2 MET A 383      23.874  22.982  50.292  1.00 17.66           H
ATOM   3396  HG3 MET A 383      24.929  23.509  51.358  1.00 17.66           H
ATOM   3397  HE1 MET A 383      23.329  19.437  51.027  1.00 24.31           H
ATOM   3398  HE2 MET A 383      22.371  20.685  51.247  1.00 24.31           H
ATOM   3399  HE3 MET A 383      23.222  20.564  49.912  1.00 24.31           H
ATOM   3400  N   ILE A 384      21.206  25.606  53.557  1.00 19.96           N
ATOM   3401  CA  ILE A 384      19.947  26.036  54.169  1.00 16.79           C
ATOM   3402  C   ILE A 384      19.457  27.332  53.547  1.00 19.10           C
ATOM   3403  O   ILE A 384      18.254  27.536  53.393  1.00 20.69           O
ATOM   3404  CB  ILE A 384      20.115  26.185  55.693  1.00 23.16           C
ATOM   3405  CG1 ILE A 384      20.504  24.842  56.292  1.00 25.65           C
ATOM   3406  CG2 ILE A 384      18.849  26.708  56.333  1.00 30.93           C
ATOM   3407  CD1 ILE A 384      19.626  23.706  55.916  1.00 30.22           C
ATOM   3408  H   ILE A 384      21.870  25.572  54.102  1.00 23.95           H
ATOM   3409  HA  ILE A 384      19.273  25.357  54.009  1.00 20.14           H
ATOM   3410  HB  ILE A 384      20.831  26.817  55.864  1.00 27.80           H
ATOM   3411 HG12 ILE A 384      21.404  24.624  56.001  1.00 30.79           H
ATOM   3412 HG13 ILE A 384      20.485  24.918  57.259  1.00 30.79           H
ATOM   3413 HG21 ILE A 384      18.990  26.789  57.289  1.00 37.11           H
ATOM   3414 HG22 ILE A 384      18.640  27.576  55.954  1.00 37.11           H
ATOM   3415 HG23 ILE A 384      18.126  26.086  56.155  1.00 37.11           H
ATOM   3416 HD11 ILE A 384      19.953  22.899  56.344  1.00 36.27           H
ATOM   3417 HD12 ILE A 384      18.721  23.895  56.212  1.00 36.27           H
ATOM   3418 HD13 ILE A 384      19.643  23.600  54.952  1.00 36.27           H
ATOM   3419  N   GLN A 385      20.369  28.231  53.192  1.00 19.56           N
ATOM   3420  CA  GLN A 385      19.955  29.469  52.550  1.00 20.69           C
ATOM   3421  C   GLN A 385      19.348  29.215  51.168  1.00 21.82           C
ATOM   3422  O   GLN A 385      18.452  29.950  50.742  1.00 18.12           O
ATOM   3423  CB  GLN A 385      21.141  30.412  52.422  1.00 21.91           C
ATOM   3424  CG  GLN A 385      20.863  31.718  51.680  1.00 37.57           C
ATOM   3425  CD  GLN A 385      19.743  32.531  52.329  1.00 41.50           C
ATOM   3426  OE1 GLN A 385      19.660  32.617  53.557  1.00 43.23           O
ATOM   3427  NE2 GLN A 385      18.864  33.105  51.505  1.00 36.27           N
ATOM   3428  H   GLN A 385      21.217  28.150  53.308  1.00 23.48           H
ATOM   3429  HA  GLN A 385      19.283  29.902  53.099  1.00 24.82           H
ATOM   3430  HB2 GLN A 385      21.447  30.643  53.313  1.00 26.29           H
ATOM   3431  HB3 GLN A 385      21.850  29.952  51.945  1.00 26.29           H
ATOM   3432  HG2 GLN A 385      21.667  32.260  51.679  1.00 45.09           H
ATOM   3433  HG3 GLN A 385      20.598  31.515  50.769  1.00 45.09           H
ATOM   3434 HE21 GLN A 385      18.945  33.008  50.654  1.00 43.53           H
ATOM   3435 HE22 GLN A 385      18.217  33.572  51.824  1.00 43.53           H
ATOM   3436  N   LYS A 386      19.810  28.188  50.459  1.00 17.52           N
ATOM   3437  CA  LYS A 386      19.192  27.855  49.176  1.00 19.01           C
ATOM   3438  C   LYS A 386      17.751  27.431  49.352  1.00 16.41           C
ATOM   3439  O   LYS A 386      16.934  27.700  48.475  1.00 15.87           O
ATOM   3440  CB  LYS A 386      19.948  26.746  48.450  1.00 14.75           C
ATOM   3441  CG  LYS A 386      21.365  27.077  48.138  1.00 24.04           C
ATOM   3442  CD  LYS A 386      21.470  28.244  47.236  1.00 27.60           C
ATOM   3443  CE  LYS A 386      22.949  28.591  47.022  1.00 39.27           C
ATOM   3444  NZ  LYS A 386      23.067  29.963  46.451  1.00 41.41           N1+
ATOM   3445  H   LYS A 386      20.464  27.680  50.690  1.00 21.02           H
ATOM   3446  HA  LYS A 386      19.203  28.642  48.610  1.00 22.81           H
ATOM   3447  HB2 LYS A 386      19.946  25.952  49.006  1.00 17.70           H
ATOM   3448  HB3 LYS A 386      19.497  26.560  47.611  1.00 17.70           H
ATOM   3449  HG2 LYS A 386      21.832  27.287  48.961  1.00 28.84           H
ATOM   3450  HG3 LYS A 386      21.781  26.317  47.701  1.00 28.84           H
ATOM   3451  HD2 LYS A 386      21.074  28.029  46.377  1.00 33.12           H
ATOM   3452  HD3 LYS A 386      21.026  29.007  47.637  1.00 33.12           H
ATOM   3453  HE2 LYS A 386      23.415  28.568  47.872  1.00 47.12           H
ATOM   3454  HE3 LYS A 386      23.344  27.961  46.399  1.00 47.12           H
ATOM   3455  HZ1 LYS A 386      23.925  30.167  46.326  1.00 49.69           H
ATOM   3456  HZ2 LYS A 386      22.643  30.005  45.670  1.00 49.69           H
ATOM   3457  HZ3 LYS A 386      22.707  30.556  47.008  1.00 49.69           H
ATOM   3458  N   LEU A 387      17.410  26.773  50.463  1.00 13.08           N
ATOM   3459  CA  LEU A 387      16.014  26.422  50.692  1.00 15.68           C
ATOM   3460  C   LEU A 387      15.145  27.665  50.850  1.00 19.63           C
ATOM   3461  O   LEU A 387      13.979  27.677  50.421  1.00 18.13           O
ATOM   3462  CB  LEU A 387      15.870  25.528  51.922  1.00 17.72           C
ATOM   3463  CG  LEU A 387      16.603  24.193  51.833  1.00 19.75           C
ATOM   3464  CD1 LEU A 387      16.468  23.430  53.128  1.00 27.63           C
ATOM   3465  CD2 LEU A 387      16.071  23.373  50.679  1.00 19.00           C
ATOM   3466  H   LEU A 387      17.954  26.525  51.081  1.00 15.70           H
ATOM   3467  HA  LEU A 387      15.686  25.927  49.925  1.00 18.82           H
ATOM   3468  HB2 LEU A 387      16.219  26.003  52.692  1.00 21.27           H
ATOM   3469  HB3 LEU A 387      14.928  25.337  52.057  1.00 21.27           H
ATOM   3470  HG  LEU A 387      17.546  24.358  51.677  1.00 23.70           H
ATOM   3471 HD11 LEU A 387      16.941  22.587  53.047  1.00 33.16           H
ATOM   3472 HD12 LEU A 387      16.851  23.957  53.846  1.00 33.16           H
ATOM   3473 HD13 LEU A 387      15.528  23.267  53.301  1.00 33.16           H
ATOM   3474 HD21 LEU A 387      16.552  22.531  50.643  1.00 22.80           H
ATOM   3475 HD22 LEU A 387      15.126  23.209  50.818  1.00 22.80           H
ATOM   3476 HD23 LEU A 387      16.204  23.865  49.854  1.00 22.80           H
ATOM   3477  N   ALA A 388      15.675  28.706  51.493  1.00 17.20           N
ATOM   3478  CA  ALA A 388      14.928  29.962  51.604  1.00 15.98           C
ATOM   3479  C   ALA A 388      14.780  30.639  50.245  1.00 16.74           C
ATOM   3480  O   ALA A 388      13.707  31.161  49.924  1.00 18.72           O
ATOM   3481  CB  ALA A 388      15.610  30.900  52.598  1.00 19.44           C
ATOM   3482  H   ALA A 388      16.449  28.713  51.868  1.00 20.64           H
ATOM   3483  HA  ALA A 388      14.039  29.769  51.938  1.00 19.18           H
ATOM   3484  HB1 ALA A 388      15.100  31.723  52.655  1.00 23.32           H
ATOM   3485  HB2 ALA A 388      15.643  30.469  53.466  1.00 23.32           H
ATOM   3486  HB3 ALA A 388      16.510  31.088  52.288  1.00 23.32           H
ATOM   3487  N   ASP A 389      15.841  30.638  49.428  1.00 17.55           N
ATOM   3488  CA  ASP A 389      15.742  31.157  48.066  1.00 15.95           C
ATOM   3489  C   ASP A 389      14.634  30.466  47.275  1.00 22.40           C
ATOM   3490  O   ASP A 389      13.980  31.093  46.432  1.00 18.28           O
ATOM   3491  CB  ASP A 389      17.041  30.949  47.304  1.00 18.83           C
ATOM   3492  CG  ASP A 389      18.184  31.755  47.841  1.00 30.37           C
ATOM   3493  OD1 ASP A 389      19.336  31.454  47.441  1.00 26.49           O
ATOM   3494  OD2 ASP A 389      17.930  32.677  48.630  1.00 25.86           O1-
ATOM   3495  H   ASP A 389      16.620  30.343  49.640  1.00 21.06           H
ATOM   3496  HA  ASP A 389      15.551  32.107  48.096  1.00 19.14           H
ATOM   3497  HB2 ASP A 389      17.288  30.013  47.355  1.00 22.59           H
ATOM   3498  HB3 ASP A 389      16.906  31.205  46.378  1.00 22.59           H
ATOM   3499  N   LEU A 390      14.486  29.153  47.463  1.00 16.61           N
ATOM   3500  CA  LEU A 390      13.478  28.379  46.747  1.00 15.00           C
ATOM   3501  C   LEU A 390      12.065  28.811  47.112  1.00 18.29           C
ATOM   3502  O   LEU A 390      11.170  28.777  46.259  1.00 16.61           O
ATOM   3503  CB  LEU A 390      13.646  26.887  47.027  1.00 13.91           C
ATOM   3504  CG  LEU A 390      14.744  26.219  46.219  1.00 12.58           C
ATOM   3505  CD1 LEU A 390      14.994  24.825  46.701  1.00 14.82           C
ATOM   3506  CD2 LEU A 390      14.379  26.205  44.713  1.00 16.81           C
ATOM   3507  H   LEU A 390      14.964  28.686  48.004  1.00 19.93           H
ATOM   3508  HA  LEU A 390      13.595  28.518  45.794  1.00 18.00           H
ATOM   3509  HB2 LEU A 390      13.858  26.769  47.966  1.00 16.70           H
ATOM   3510  HB3 LEU A 390      12.812  26.437  46.820  1.00 16.70           H
ATOM   3511  HG  LEU A 390      15.566  26.724  46.323  1.00 15.10           H
ATOM   3512 HD11 LEU A 390      15.698  24.427  46.166  1.00 17.78           H
ATOM   3513 HD12 LEU A 390      15.263  24.856  47.632  1.00 17.78           H
ATOM   3514 HD13 LEU A 390      14.177  24.309  46.610  1.00 17.78           H
ATOM   3515 HD21 LEU A 390      15.094  25.774  44.219  1.00 20.17           H
ATOM   3516 HD22 LEU A 390      13.551  25.713  44.595  1.00 20.17           H
ATOM   3517 HD23 LEU A 390      14.268  27.118  44.407  1.00 20.17           H
ATOM   3518  N   ARG A 391      11.828  29.168  48.380  1.00 13.42           N
ATOM   3519  CA  ARG A 391      10.508  29.631  48.776  1.00 13.77           C
ATOM   3520  C   ARG A 391      10.127  30.853  47.980  1.00 15.12           C
ATOM   3521  O   ARG A 391       8.967  31.002  47.577  1.00 18.61           O
ATOM   3522  CB  ARG A 391      10.456  29.971  50.270  1.00 17.44           C
ATOM   3523  CG  ARG A 391      10.734  28.866  51.200  1.00 21.81           C
ATOM   3524  CD  ARG A 391       9.732  27.805  51.092  1.00 30.30           C
ATOM   3525  NE  ARG A 391      10.005  26.754  52.061  1.00 37.08           N
ATOM   3526  CZ  ARG A 391       9.414  26.625  53.243  1.00 34.99           C
ATOM   3527  NH1 ARG A 391       8.488  27.496  53.641  1.00 37.00           N
ATOM   3528  NH2 ARG A 391       9.753  25.602  54.020  1.00 28.36           N1+
ATOM   3529  H   ARG A 391      12.408  29.149  49.014  1.00 16.10           H
ATOM   3530  HA  ARG A 391       9.857  28.935  48.598  1.00 16.52           H
ATOM   3531  HB2 ARG A 391      11.108  30.667  50.446  1.00 20.93           H
ATOM   3532  HB3 ARG A 391       9.568  30.304  50.475  1.00 20.93           H
ATOM   3533  HG2 ARG A 391      11.602  28.486  50.995  1.00 26.18           H
ATOM   3534  HG3 ARG A 391      10.722  29.203  52.110  1.00 26.18           H
ATOM   3535  HD2 ARG A 391       8.852  28.171  51.273  1.00 36.36           H
ATOM   3536  HD3 ARG A 391       9.764  27.420  50.202  1.00 36.36           H
ATOM   3537  HE  ARG A 391      10.598  26.168  51.851  1.00 44.49           H
ATOM   3538 HH11 ARG A 391       8.268  28.153  53.132  1.00 44.40           H
ATOM   3539 HH12 ARG A 391       8.112  27.402  54.409  1.00 44.40           H
ATOM   3540 HH21 ARG A 391      10.353  25.044  53.758  1.00 34.03           H
ATOM   3541 HH22 ARG A 391       9.383  25.506  54.790  1.00 34.03           H
ATOM   3542  N   SER A 392      11.102  31.738  47.741  1.00 16.55           N
ATOM   3543  CA  SER A 392      10.830  32.960  47.003  1.00 18.12           C
ATOM   3544  C   SER A 392      10.547  32.668  45.544  1.00 18.16           C
ATOM   3545  O   SER A 392       9.634  33.257  44.956  1.00 16.53           O
ATOM   3546  CB  SER A 392      12.004  33.920  47.137  1.00 22.39           C
ATOM   3547  OG  SER A 392      12.171  34.156  48.515  1.00 41.46           O
ATOM   3548  H   SER A 392      11.919  31.649  47.994  1.00 19.86           H
ATOM   3549  HA  SER A 392      10.046  33.390  47.381  1.00 21.74           H
ATOM   3550  HB2 SER A 392      12.806  33.513  46.774  1.00 26.87           H
ATOM   3551  HB3 SER A 392      11.803  34.753  46.683  1.00 26.87           H
ATOM   3552  HG  SER A 392      12.812  34.684  48.640  1.00 49.75           H
ATOM   3553  N   LEU A 393      11.329  31.774  44.942  1.00 16.23           N
ATOM   3554  CA  LEU A 393      11.054  31.362  43.576  1.00 16.65           C
ATOM   3555  C   LEU A 393       9.690  30.701  43.474  1.00 10.96           C
ATOM   3556  O   LEU A 393       8.961  30.937  42.501  1.00 17.34           O
ATOM   3557  CB  LEU A 393      12.163  30.421  43.072  1.00 15.59           C
ATOM   3558  CG  LEU A 393      13.561  31.013  42.933  1.00 12.50           C
ATOM   3559  CD1 LEU A 393      14.568  29.896  42.643  1.00 17.74           C
ATOM   3560  CD2 LEU A 393      13.562  32.018  41.842  1.00 16.46           C
ATOM   3561  H   LEU A 393      12.014  31.398  45.300  1.00 19.48           H
ATOM   3562  HA  LEU A 393      11.048  32.147  43.006  1.00 19.99           H
ATOM   3563  HB2 LEU A 393      12.229  29.675  43.689  1.00 18.71           H
ATOM   3564  HB3 LEU A 393      11.904  30.091  42.198  1.00 18.71           H
ATOM   3565  HG  LEU A 393      13.814  31.452  43.760  1.00 15.00           H
ATOM   3566 HD11 LEU A 393      15.453  30.284  42.556  1.00 21.29           H
ATOM   3567 HD12 LEU A 393      14.554  29.262  43.376  1.00 21.29           H
ATOM   3568 HD13 LEU A 393      14.318  29.453  41.817  1.00 21.29           H
ATOM   3569 HD21 LEU A 393      14.453  32.391  41.757  1.00 19.75           H
ATOM   3570 HD22 LEU A 393      13.305  31.583  41.013  1.00 19.75           H
ATOM   3571 HD23 LEU A 393      12.928  32.719  42.058  1.00 19.75           H
ATOM   3572  N   ASN A 394       9.316  29.889  44.470  1.00 13.44           N
ATOM   3573  CA  ASN A 394       7.993  29.244  44.489  1.00 11.89           C
ATOM   3574  C   ASN A 394       6.869  30.280  44.426  1.00 19.74           C
ATOM   3575  O   ASN A 394       5.903  30.144  43.667  1.00 15.04           O
ATOM   3576  CB  ASN A 394       7.854  28.394  45.760  1.00 13.72           C
ATOM   3577  CG  ASN A 394       6.623  27.467  45.755  1.00 17.86           C
ATOM   3578  OD1 ASN A 394       5.678  27.651  45.012  1.00 18.58           O
ATOM   3579  ND2 ASN A 394       6.640  26.487  46.633  1.00 18.38           N
ATOM   3580  H   ASN A 394       9.809  29.694  45.147  1.00 16.13           H
ATOM   3581  HA  ASN A 394       7.911  28.658  43.720  1.00 14.26           H
ATOM   3582  HB2 ASN A 394       8.644  27.837  45.852  1.00 16.46           H
ATOM   3583  HB3 ASN A 394       7.778  28.985  46.525  1.00 16.46           H
ATOM   3584 HD21 ASN A 394       5.980  25.938  46.677  1.00 22.06           H
ATOM   3585 HD22 ASN A 394       7.312  26.396  47.163  1.00 22.06           H
ATOM   3586  N   GLU A 395       6.975  31.319  45.234  1.00 17.35           N
ATOM   3587  CA  GLU A 395       5.951  32.347  45.275  1.00 19.82           C
ATOM   3588  C   GLU A 395       5.839  33.080  43.952  1.00 13.77           C
ATOM   3589  O   GLU A 395       4.735  33.292  43.456  1.00 17.13           O
ATOM   3590  CB  GLU A 395       6.286  33.309  46.412  1.00 21.30           C
ATOM   3591  CG  GLU A 395       5.367  34.501  46.572  1.00 41.46           C
ATOM   3592  CD  GLU A 395       5.900  35.468  47.636  1.00 58.64           C
ATOM   3593  OE1 GLU A 395       5.585  36.680  47.550  1.00 61.41           O
ATOM   3594  OE2 GLU A 395       6.649  35.011  48.544  1.00 46.00           O1-
ATOM   3595  H   GLU A 395       7.633  31.453  45.773  1.00 20.82           H
ATOM   3596  HA  GLU A 395       5.094  31.937  45.468  1.00 23.78           H
ATOM   3597  HB2 GLU A 395       6.264  32.814  47.246  1.00 25.57           H
ATOM   3598  HB3 GLU A 395       7.181  33.653  46.266  1.00 25.57           H
ATOM   3599  HG2 GLU A 395       5.308  34.976  45.729  1.00 49.75           H
ATOM   3600  HG3 GLU A 395       4.489  34.195  46.849  1.00 49.75           H
ATOM   3601  N   GLU A 396       6.963  33.458  43.355  1.00 18.06           N
ATOM   3602  CA  GLU A 396       6.908  34.125  42.063  1.00 16.33           C
ATOM   3603  C   GLU A 396       6.354  33.190  40.990  1.00 19.73           C
ATOM   3604  O   GLU A 396       5.617  33.621  40.097  1.00 19.43           O
ATOM   3605  CB  GLU A 396       8.301  34.654  41.694  1.00 18.05           C
ATOM   3606  CG  GLU A 396       8.372  35.416  40.367  1.00 17.77           C
ATOM   3607  CD  GLU A 396       7.550  36.716  40.379  1.00 27.29           C
ATOM   3608  OE1 GLU A 396       6.976  37.058  39.330  1.00 26.13           O
ATOM   3609  OE2 GLU A 396       7.444  37.360  41.443  1.00 24.70           O1-
ATOM   3610  H   GLU A 396       7.755  33.344  43.670  1.00 21.67           H
ATOM   3611  HA  GLU A 396       6.310  34.886  42.130  1.00 19.60           H
ATOM   3612  HB2 GLU A 396       8.597  35.256  42.394  1.00 21.66           H
ATOM   3613  HB3 GLU A 396       8.910  33.902  41.633  1.00 21.66           H
ATOM   3614  HG2 GLU A 396       9.296  35.647  40.185  1.00 21.33           H
ATOM   3615  HG3 GLU A 396       8.026  34.850  39.659  1.00 21.33           H
ATOM   3616  N   HIS A 397       6.709  31.904  41.046  1.00 13.50           N
ATOM   3617  CA  HIS A 397       6.165  30.977  40.062  1.00 14.55           C
ATOM   3618  C   HIS A 397       4.646  30.914  40.150  1.00 10.50           C
ATOM   3619  O   HIS A 397       3.957  30.900  39.121  1.00 14.31           O
ATOM   3620  CB  HIS A 397       6.758  29.581  40.222  1.00 12.72           C
ATOM   3621  CG  HIS A 397       6.102  28.579  39.334  1.00 12.47           C
ATOM   3622  ND1 HIS A 397       5.079  27.759  39.766  1.00 14.56           N
ATOM   3623  CD2 HIS A 397       6.256  28.335  38.016  1.00 13.76           C
ATOM   3624  CE1 HIS A 397       4.651  27.034  38.742  1.00 17.61           C
ATOM   3625  NE2 HIS A 397       5.352  27.358  37.674  1.00 15.96           N
ATOM   3626  H   HIS A 397       7.243  31.556  41.623  1.00 16.20           H
ATOM   3627  HA  HIS A 397       6.395  31.295  39.175  1.00 17.46           H
ATOM   3628  HB2 HIS A 397       6.643  29.291  41.140  1.00 15.26           H
ATOM   3629  HB3 HIS A 397       7.702  29.610  39.997  1.00 15.26           H
ATOM   3630  HD2 HIS A 397       6.867  28.744  37.447  1.00 16.51           H
ATOM   3631  HE1 HIS A 397       3.983  26.388  38.777  1.00 21.14           H
ATOM   3632  HE2 HIS A 397       5.262  27.011  36.893  1.00 19.15           H
ATOM   3633  N   SER A 398       4.110  30.901  41.369  1.00 12.54           N
ATOM   3634  CA  SER A 398       2.674  30.801  41.574  1.00 13.82           C
ATOM   3635  C   SER A 398       1.955  32.046  41.038  1.00 17.02           C
ATOM   3636  O   SER A 398       0.883  31.941  40.430  1.00 19.48           O
ATOM   3637  CB  SER A 398       2.411  30.597  43.079  1.00 20.37           C
ATOM   3638  OG  SER A 398       1.029  30.520  43.396  1.00 29.38           O
ATOM   3639  H   SER A 398       4.564  30.949  42.098  1.00 15.04           H
ATOM   3640  HA  SER A 398       2.335  30.026  41.098  1.00 16.58           H
ATOM   3641  HB2 SER A 398       2.838  29.772  43.358  1.00 24.45           H
ATOM   3642  HB3 SER A 398       2.798  31.343  43.563  1.00 24.45           H
ATOM   3643  HG  SER A 398       0.929  30.410  44.222  1.00 35.25           H
ATOM   3644  N   LYS A 399       2.513  33.235  41.294  1.00 18.18           N
ATOM   3645  CA  LYS A 399       1.973  34.476  40.728  1.00 22.93           C
ATOM   3646  C   LYS A 399       1.892  34.386  39.220  1.00 18.98           C
ATOM   3647  O   LYS A 399       0.859  34.698  38.610  1.00 22.50           O
ATOM   3648  CB  LYS A 399       2.854  35.667  41.110  1.00 23.82           C
ATOM   3649  CG  LYS A 399       2.888  35.967  42.584  1.00 43.15           C
ATOM   3650  CD  LYS A 399       3.672  37.247  42.899  1.00 49.73           C
ATOM   3651  CE  LYS A 399       3.685  37.520  44.424  1.00 56.35           C
ATOM   3652  NZ  LYS A 399       4.570  38.666  44.805  1.00 62.57           N1+
ATOM   3653  H   LYS A 399       3.205  33.349  41.792  1.00 21.81           H
ATOM   3654  HA  LYS A 399       1.081  34.629  41.075  1.00 27.52           H
ATOM   3655  HB2 LYS A 399       3.764  35.485  40.826  1.00 28.58           H
ATOM   3656  HB3 LYS A 399       2.522  36.458  40.657  1.00 28.58           H
ATOM   3657  HG2 LYS A 399       1.980  36.083  42.905  1.00 51.78           H
ATOM   3658  HG3 LYS A 399       3.314  35.229  43.048  1.00 51.78           H
ATOM   3659  HD2 LYS A 399       4.589  37.146  42.598  1.00 59.68           H
ATOM   3660  HD3 LYS A 399       3.252  38.001  42.456  1.00 59.68           H
ATOM   3661  HE2 LYS A 399       2.783  37.728  44.714  1.00 67.62           H
ATOM   3662  HE3 LYS A 399       4.006  36.728  44.883  1.00 67.62           H
ATOM   3663  HZ1 LYS A 399       4.548  38.788  45.686  1.00 75.09           H
ATOM   3664  HZ2 LYS A 399       5.408  38.498  44.557  1.00 75.09           H
ATOM   3665  HZ3 LYS A 399       4.293  39.411  44.403  1.00 75.09           H
ATOM   3666  N   GLN A 400       2.980  33.952  38.598  1.00 16.13           N
ATOM   3667  CA  GLN A 400       3.026  33.900  37.143  1.00 20.38           C
ATOM   3668  C   GLN A 400       2.119  32.803  36.599  1.00 19.17           C
ATOM   3669  O   GLN A 400       1.551  32.942  35.506  1.00 18.10           O
ATOM   3670  CB  GLN A 400       4.473  33.695  36.688  1.00 19.93           C
ATOM   3671  CG  GLN A 400       5.329  34.907  36.983  1.00 22.02           C
ATOM   3672  CD  GLN A 400       6.588  34.992  36.155  1.00 23.73           C
ATOM   3673  OE1 GLN A 400       6.753  34.303  35.129  1.00 22.15           O
ATOM   3674  NE2 GLN A 400       7.505  35.836  36.604  1.00 25.26           N
ATOM   3675  H   GLN A 400       3.698  33.685  38.989  1.00 19.36           H
ATOM   3676  HA  GLN A 400       2.717  34.748  36.788  1.00 24.46           H
ATOM   3677  HB2 GLN A 400       4.851  32.935  37.157  1.00 23.91           H
ATOM   3678  HB3 GLN A 400       4.487  33.540  35.730  1.00 23.91           H
ATOM   3679  HG2 GLN A 400       4.808  35.706  36.810  1.00 26.42           H
ATOM   3680  HG3 GLN A 400       5.591  34.883  37.917  1.00 26.42           H
ATOM   3681 HE21 GLN A 400       7.359  36.288  37.321  1.00 30.32           H
ATOM   3682 HE22 GLN A 400       8.246  35.932  36.179  1.00 30.32           H
ATOM   3683  N   TYR A 401       1.978  31.703  37.335  1.00 19.50           N
ATOM   3684  CA  TYR A 401       1.084  30.650  36.894  1.00 13.51           C
ATOM   3685  C   TYR A 401      -0.361  31.138  36.885  1.00 17.22           C
ATOM   3686  O   TYR A 401      -1.127  30.831  35.964  1.00 16.19           O
ATOM   3687  CB  TYR A 401       1.232  29.419  37.788  1.00 21.93           C
ATOM   3688  CG  TYR A 401       0.264  28.337  37.374  1.00 19.66           C
ATOM   3689  CD1 TYR A 401       0.584  27.444  36.359  1.00 25.80           C
ATOM   3690  CD2 TYR A 401      -0.984  28.233  37.973  1.00 24.94           C
ATOM   3691  CE1 TYR A 401      -0.283  26.492  35.966  1.00 22.51           C
ATOM   3692  CE2 TYR A 401      -1.873  27.280  37.584  1.00 22.71           C
ATOM   3693  CZ  TYR A 401      -1.523  26.411  36.570  1.00 26.58           C
ATOM   3694  OH  TYR A 401      -2.423  25.446  36.176  1.00 27.35           O
ATOM   3695  H   TYR A 401       2.382  31.549  38.079  1.00 23.40           H
ATOM   3696  HA  TYR A 401       1.320  30.394  35.989  1.00 16.22           H
ATOM   3697  HB2 TYR A 401       2.133  29.070  37.709  1.00 26.32           H
ATOM   3698  HB3 TYR A 401       1.043  29.664  38.707  1.00 26.32           H
ATOM   3699  HD1 TYR A 401       1.413  27.505  35.942  1.00 30.95           H
ATOM   3700  HD2 TYR A 401      -1.218  28.829  38.647  1.00 29.92           H
ATOM   3701  HE1 TYR A 401      -0.055  25.903  35.283  1.00 27.01           H
ATOM   3702  HE2 TYR A 401      -2.707  27.218  37.991  1.00 27.26           H
ATOM   3703  HH  TYR A 401      -3.130  25.513  36.624  1.00 32.82           H
ATOM   3704  N   ARG A 402      -0.758  31.887  37.905  1.00 14.94           N
ATOM   3705  CA  ARG A 402      -2.113  32.434  37.933  1.00 21.44           C
ATOM   3706  C   ARG A 402      -2.406  33.279  36.689  1.00 19.58           C
ATOM   3707  O   ARG A 402      -3.467  33.142  36.067  1.00 22.64           O
ATOM   3708  CB  ARG A 402      -2.311  33.254  39.210  1.00 30.73           C
ATOM   3709  CG  ARG A 402      -3.578  34.143  39.240  1.00 45.30           C
ATOM   3710  CD  ARG A 402      -3.603  35.076  40.485  1.00 50.55           C
ATOM   3711  NE  ARG A 402      -3.806  34.323  41.734  1.00 64.54           N
ATOM   3712  CZ  ARG A 402      -2.833  33.772  42.466  1.00 60.24           C
ATOM   3713  NH1 ARG A 402      -1.556  33.880  42.101  1.00 62.59           N
ATOM   3714  NH2 ARG A 402      -3.133  33.099  43.571  1.00 66.90           N1+
ATOM   3715  H   ARG A 402      -0.272  32.094  38.584  1.00 17.93           H
ATOM   3716  HA  ARG A 402      -2.747  31.700  37.950  1.00 25.73           H
ATOM   3717  HB2 ARG A 402      -2.366  32.644  39.961  1.00 36.87           H
ATOM   3718  HB3 ARG A 402      -1.544  33.837  39.322  1.00 36.87           H
ATOM   3719  HG2 ARG A 402      -3.597  34.698  38.445  1.00 54.36           H
ATOM   3720  HG3 ARG A 402      -4.364  33.576  39.271  1.00 54.36           H
ATOM   3721  HD2 ARG A 402      -2.757  35.545  40.549  1.00 60.66           H
ATOM   3722  HD3 ARG A 402      -4.331  35.710  40.393  1.00 60.66           H
ATOM   3723  HE  ARG A 402      -4.614  34.230  42.015  1.00 77.45           H
ATOM   3724 HH11 ARG A 402      -1.348  34.309  41.386  1.00 75.10           H
ATOM   3725 HH12 ARG A 402      -0.940  33.521  42.582  1.00 75.10           H
ATOM   3726 HH21 ARG A 402      -3.952  33.023  43.820  1.00 80.27           H
ATOM   3727 HH22 ARG A 402      -2.506  32.749  44.045  1.00 80.27           H
ATOM   3728  N   CYS A 403      -1.482  34.167  36.308  1.00 21.49           N
ATOM   3729  CA  CYS A 403      -1.686  34.984  35.097  1.00 18.72           C
ATOM   3730  C   CYS A 403      -1.764  34.122  33.839  1.00 22.76           C
ATOM   3731  O   CYS A 403      -2.597  34.368  32.953  1.00 18.72           O
ATOM   3732  CB  CYS A 403      -0.577  36.031  34.951  1.00 33.68           C
ATOM   3733  SG  CYS A 403      -0.681  37.348  36.220  1.00 59.95           S
ATOM   3734  H   CYS A 403      -0.742  34.317  36.721  1.00 25.79           H
ATOM   3735  HA  CYS A 403      -2.528  35.458  35.181  1.00 22.46           H
ATOM   3736  HB2 CYS A 403       0.285  35.595  35.042  1.00 40.41           H
ATOM   3737  HB3 CYS A 403      -0.648  36.449  34.079  1.00 40.41           H
ATOM   3738  HG  CYS A 403       0.213  38.129  36.046  1.00 71.94           H
ATOM   3739  N   LEU A 404      -0.909  33.103  33.743  1.00 19.00           N
ATOM   3740  CA  LEU A 404      -0.971  32.170  32.630  1.00 20.81           C
ATOM   3741  C   LEU A 404      -2.327  31.470  32.558  1.00 15.31           C
ATOM   3742  O   LEU A 404      -2.851  31.221  31.469  1.00 16.92           O
ATOM   3743  CB  LEU A 404       0.171  31.161  32.784  1.00 21.71           C
ATOM   3744  CG  LEU A 404       0.547  30.312  31.604  1.00 39.48           C
ATOM   3745  CD1 LEU A 404       1.084  31.215  30.508  1.00 35.03           C
ATOM   3746  CD2 LEU A 404       1.593  29.361  32.087  1.00 33.69           C
ATOM   3747  H   LEU A 404      -0.286  32.934  34.312  1.00 22.80           H
ATOM   3748  HA  LEU A 404      -0.836  32.655  31.800  1.00 24.97           H
ATOM   3749  HB2 LEU A 404       0.967  31.653  33.040  1.00 26.05           H
ATOM   3750  HB3 LEU A 404      -0.068  30.554  33.501  1.00 26.05           H
ATOM   3751  HG  LEU A 404      -0.220  29.817  31.278  1.00 47.38           H
ATOM   3752 HD11 LEU A 404       1.329  30.671  29.743  1.00 42.03           H
ATOM   3753 HD12 LEU A 404       0.394  31.849  30.256  1.00 42.03           H
ATOM   3754 HD13 LEU A 404       1.863  31.688  30.841  1.00 42.03           H
ATOM   3755 HD21 LEU A 404       1.865  28.791  31.351  1.00 40.43           H
ATOM   3756 HD22 LEU A 404       2.354  29.867  32.412  1.00 40.43           H
ATOM   3757 HD23 LEU A 404       1.223  28.822  32.804  1.00 40.43           H
ATOM   3758  N   SER A 405      -2.924  31.169  33.706  1.00 17.56           N
ATOM   3759  CA  SER A 405      -4.210  30.469  33.720  1.00 19.81           C
ATOM   3760  C   SER A 405      -5.375  31.329  33.196  1.00 18.83           C
ATOM   3761  O   SER A 405      -6.446  30.786  32.903  1.00 17.46           O
ATOM   3762  CB  SER A 405      -4.526  29.975  35.144  1.00 19.25           C
ATOM   3763  OG  SER A 405      -4.995  31.049  35.962  1.00 27.17           O
ATOM   3764  H   SER A 405      -2.612  31.355  34.485  1.00 21.07           H
ATOM   3765  HA  SER A 405      -4.142  29.689  33.148  1.00 23.77           H
ATOM   3766  HB2 SER A 405      -5.213  29.292  35.096  1.00 23.10           H
ATOM   3767  HB3 SER A 405      -3.720  29.607  35.538  1.00 23.10           H
ATOM   3768  HG  SER A 405      -4.409  31.649  36.011  1.00 32.60           H
ATOM   3769  N   PHE A 406      -5.210  32.646  33.100  1.00 17.65           N
ATOM   3770  CA  PHE A 406      -6.241  33.509  32.521  1.00 19.40           C
ATOM   3771  C   PHE A 406      -6.239  33.483  31.010  1.00 13.60           C
ATOM   3772  O   PHE A 406      -7.164  34.036  30.396  1.00 13.21           O
ATOM   3773  CB  PHE A 406      -6.042  34.969  32.955  1.00 15.76           C
ATOM   3774  CG  PHE A 406      -6.187  35.211  34.420  1.00 17.16           C
ATOM   3775  CD1 PHE A 406      -5.465  36.244  35.036  1.00 22.10           C
ATOM   3776  CD2 PHE A 406      -7.072  34.470  35.197  1.00 17.96           C
ATOM   3777  CE1 PHE A 406      -5.619  36.493  36.398  1.00 19.30           C
ATOM   3778  CE2 PHE A 406      -7.216  34.727  36.535  1.00 23.15           C
ATOM   3779  CZ  PHE A 406      -6.484  35.731  37.137  1.00 24.25           C
ATOM   3780  H   PHE A 406      -4.509  33.068  33.364  1.00 21.18           H
ATOM   3781  HA  PHE A 406      -7.113  33.216  32.829  1.00 23.28           H
ATOM   3782  HB2 PHE A 406      -5.150  35.249  32.698  1.00 18.92           H
ATOM   3783  HB3 PHE A 406      -6.699  35.519  32.500  1.00 18.92           H
ATOM   3784  HD1 PHE A 406      -4.875  36.758  34.534  1.00 26.52           H
ATOM   3785  HD2 PHE A 406      -7.568  33.788  34.804  1.00 21.56           H
ATOM   3786  HE1 PHE A 406      -5.129  37.170  36.806  1.00 23.16           H
ATOM   3787  HE2 PHE A 406      -7.802  34.213  37.043  1.00 27.78           H
ATOM   3788  HZ  PHE A 406      -6.587  35.897  38.047  1.00 29.10           H
ATOM   3789  N   GLN A 407      -5.219  32.883  30.394  1.00 13.20           N
ATOM   3790  CA  GLN A 407      -5.126  32.868  28.955  1.00 10.63           C
ATOM   3791  C   GLN A 407      -6.093  31.826  28.409  1.00 17.83           C
ATOM   3792  O   GLN A 407      -5.993  30.645  28.781  1.00 15.53           O
ATOM   3793  CB  GLN A 407      -3.700  32.546  28.479  1.00 16.27           C
ATOM   3794  CG  GLN A 407      -3.451  32.901  27.023  1.00 16.19           C
ATOM   3795  CD  GLN A 407      -3.685  34.409  26.724  1.00 21.23           C
ATOM   3796  OE1 GLN A 407      -3.447  35.270  27.583  1.00 15.44           O
ATOM   3797  NE2 GLN A 407      -4.154  34.716  25.516  1.00 15.12           N
ATOM   3798  H   GLN A 407      -4.573  32.481  30.795  1.00 15.83           H
ATOM   3799  HA  GLN A 407      -5.378  33.736  28.604  1.00 12.76           H
ATOM   3800  HB2 GLN A 407      -3.069  33.046  29.020  1.00 19.52           H
ATOM   3801  HB3 GLN A 407      -3.543  31.594  28.584  1.00 19.52           H
ATOM   3802  HG2 GLN A 407      -2.531  32.689  26.800  1.00 19.43           H
ATOM   3803  HG3 GLN A 407      -4.055  32.387  26.465  1.00 19.43           H
ATOM   3804 HE21 GLN A 407      -4.313  34.093  24.945  1.00 18.15           H
ATOM   3805 HE22 GLN A 407      -4.298  35.538  25.307  1.00 18.15           H
ATOM   3806  N   PRO A 408      -7.055  32.214  27.576  1.00 18.38           N
ATOM   3807  CA  PRO A 408      -8.054  31.244  27.090  1.00 20.57           C
ATOM   3808  C   PRO A 408      -7.408  30.023  26.441  1.00 16.72           C
ATOM   3809  O   PRO A 408      -6.432  30.149  25.707  1.00 14.12           O
ATOM   3810  CB  PRO A 408      -8.848  32.076  26.068  1.00 16.66           C
ATOM   3811  CG  PRO A 408      -8.818  33.462  26.646  1.00 17.30           C
ATOM   3812  CD  PRO A 408      -7.423  33.605  27.199  1.00 13.33           C
ATOM   3813  HA  PRO A 408      -8.640  30.963  27.811  1.00 24.69           H
ATOM   3814  HB2 PRO A 408      -8.407  32.049  25.205  1.00 19.99           H
ATOM   3815  HB3 PRO A 408      -9.758  31.745  26.006  1.00 19.99           H
ATOM   3816  HG2 PRO A 408      -8.981  34.114  25.946  1.00 20.76           H
ATOM   3817  HG3 PRO A 408      -9.479  33.539  27.352  1.00 20.76           H
ATOM   3818  HD2 PRO A 408      -6.821  33.940  26.515  1.00 16.00           H
ATOM   3819  HD3 PRO A 408      -7.426  34.177  27.982  1.00 16.00           H
ATOM   3820  N   GLU A 409      -7.934  28.830  26.729  1.00 19.60           N
ATOM   3821  CA  GLU A 409      -7.449  27.582  26.118  1.00 32.52           C
ATOM   3822  C   GLU A 409      -6.091  27.148  26.654  1.00 30.40           C
ATOM   3823  O   GLU A 409      -5.445  26.264  26.059  1.00 27.15           O
ATOM   3824  CB  GLU A 409      -7.328  27.664  24.579  1.00 31.91           C
ATOM   3825  CG  GLU A 409      -8.566  28.158  23.804  1.00 42.04           C
ATOM   3826  CD  GLU A 409      -9.784  27.243  23.924  1.00 53.44           C
ATOM   3827  OE1 GLU A 409     -10.177  26.892  25.065  1.00 59.06           O
ATOM   3828  OE2 GLU A 409     -10.357  26.896  22.866  1.00 55.42           O1-
ATOM   3829  H   GLU A 409      -8.581  28.713  27.283  1.00 23.52           H
ATOM   3830  HA  GLU A 409      -8.082  26.876  26.322  1.00 39.02           H
ATOM   3831  HB2 GLU A 409      -6.598  28.266  24.365  1.00 38.29           H
ATOM   3832  HB3 GLU A 409      -7.118  26.777  24.245  1.00 38.29           H
ATOM   3833  HG2 GLU A 409      -8.818  29.031  24.144  1.00 50.45           H
ATOM   3834  HG3 GLU A 409      -8.339  28.226  22.864  1.00 50.45           H
ATOM   3835  N   CYS A 410      -5.640  27.746  27.756  1.00 21.27           N
ATOM   3836  CA  CYS A 410      -4.350  27.398  28.336  1.00 21.86           C
ATOM   3837  C   CYS A 410      -4.370  26.000  28.950  1.00 24.25           C
ATOM   3838  O   CYS A 410      -3.352  25.313  28.925  1.00 22.08           O
ATOM   3839  CB  CYS A 410      -3.982  28.447  29.388  1.00 24.46           C
ATOM   3840  SG  CYS A 410      -2.384  28.198  30.179  1.00 35.18           S
ATOM   3841  H   CYS A 410      -6.066  28.358  28.186  1.00 25.52           H
ATOM   3842  HA  CYS A 410      -3.673  27.414  27.642  1.00 26.23           H
ATOM   3843  HB2 CYS A 410      -3.966  29.318  28.962  1.00 29.35           H
ATOM   3844  HB3 CYS A 410      -4.658  28.437  30.084  1.00 29.35           H
ATOM   3845  HG  CYS A 410      -2.384  27.132  30.731  1.00 42.22           H
ATOM   3846  N   SER A 411      -5.515  25.556  29.488  1.00 19.87           N
ATOM   3847  CA  SER A 411      -5.549  24.285  30.200  1.00 22.55           C
ATOM   3848  C   SER A 411      -5.179  23.121  29.291  1.00 25.30           C
ATOM   3849  O   SER A 411      -4.571  22.147  29.757  1.00 23.50           O
ATOM   3850  CB  SER A 411      -6.921  24.050  30.828  1.00 28.77           C
ATOM   3851  OG  SER A 411      -7.916  23.901  29.834  1.00 35.06           O
ATOM   3852  H   SER A 411      -6.269  25.968  29.452  1.00 23.85           H
ATOM   3853  HA  SER A 411      -4.898  24.315  30.918  1.00 27.05           H
ATOM   3854  HB2 SER A 411      -6.888  23.242  31.365  1.00 34.52           H
ATOM   3855  HB3 SER A 411      -7.145  24.810  31.388  1.00 34.52           H
ATOM   3856  HG  SER A 411      -7.955  24.594  29.361  1.00 42.08           H
ATOM   3857  N   MET A 412      -5.505  23.211  27.996  1.00 25.92           N
ATOM   3858  CA  MET A 412      -5.201  22.125  27.070  1.00 27.62           C
ATOM   3859  C   MET A 412      -3.717  22.003  26.814  1.00 20.88           C
ATOM   3860  O   MET A 412      -3.259  20.968  26.329  1.00 27.47           O
ATOM   3861  CB  MET A 412      -5.918  22.336  25.734  1.00 36.84           C
ATOM   3862  CG  MET A 412      -7.440  22.353  25.834  1.00 48.14           C
ATOM   3863  SD  MET A 412      -8.210  22.529  24.198  1.00 83.72           S
ATOM   3864  CE  MET A 412      -7.854  24.249  23.816  1.00 50.79           C
ATOM   3865  H   MET A 412      -5.898  23.885  27.635  1.00 31.10           H
ATOM   3866  HA  MET A 412      -5.522  21.292  27.451  1.00 33.14           H
ATOM   3867  HB2 MET A 412      -5.637  23.186  25.362  1.00 44.20           H
ATOM   3868  HB3 MET A 412      -5.670  21.617  25.132  1.00 44.20           H
ATOM   3869  HG2 MET A 412      -7.744  21.519  26.226  1.00 57.77           H
ATOM   3870  HG3 MET A 412      -7.716  23.103  26.383  1.00 57.77           H
ATOM   3871  HE1 MET A 412      -8.225  24.463  22.946  1.00 60.95           H
ATOM   3872  HE2 MET A 412      -8.256  24.813  24.496  1.00 60.95           H
ATOM   3873  HE3 MET A 412      -6.892  24.377  23.806  1.00 60.95           H
ATOM   3874  N   LYS A 413      -2.965  23.045  27.078  1.00 20.92           N
ATOM   3875  CA  LYS A 413      -1.524  22.986  26.910  1.00 18.47           C
ATOM   3876  C   LYS A 413      -0.829  22.463  28.159  1.00 22.18           C
ATOM   3877  O   LYS A 413       0.388  22.313  28.155  1.00 17.33           O
ATOM   3878  CB  LYS A 413      -0.985  24.362  26.524  1.00 22.82           C
ATOM   3879  CG  LYS A 413      -1.553  24.890  25.207  1.00 27.75           C
ATOM   3880  CD  LYS A 413      -1.022  26.253  24.836  1.00 24.51           C
ATOM   3881  CE  LYS A 413      -1.697  26.747  23.517  1.00 29.56           C
ATOM   3882  NZ  LYS A 413      -3.201  26.924  23.649  1.00 35.35           N1+
ATOM   3883  H   LYS A 413      -3.260  23.803  27.357  1.00 25.10           H
ATOM   3884  HA  LYS A 413      -1.322  22.376  26.184  1.00 22.17           H
ATOM   3885  HB2 LYS A 413      -1.212  24.996  27.222  1.00 27.38           H
ATOM   3886  HB3 LYS A 413      -0.021  24.306  26.431  1.00 27.38           H
ATOM   3887  HG2 LYS A 413      -1.320  24.275  24.494  1.00 33.29           H
ATOM   3888  HG3 LYS A 413      -2.518  24.956  25.285  1.00 33.29           H
ATOM   3889  HD2 LYS A 413      -1.227  26.885  25.543  1.00 29.41           H
ATOM   3890  HD3 LYS A 413      -0.064  26.201  24.693  1.00 29.41           H
ATOM   3891  HE2 LYS A 413      -1.315  27.604  23.269  1.00 35.47           H
ATOM   3892  HE3 LYS A 413      -1.533  26.096  22.816  1.00 35.47           H
ATOM   3893  HZ1 LYS A 413      -3.543  27.206  22.877  1.00 42.42           H
ATOM   3894  HZ2 LYS A 413      -3.580  26.150  23.869  1.00 42.42           H
ATOM   3895  HZ3 LYS A 413      -3.381  27.524  24.281  1.00 42.42           H
ATOM   3896  N   LEU A 414      -1.578  22.189  29.219  1.00 18.14           N
ATOM   3897  CA  LEU A 414      -1.009  21.736  30.474  1.00 16.36           C
ATOM   3898  C   LEU A 414      -1.300  20.250  30.589  1.00 16.09           C
ATOM   3899  O   LEU A 414      -1.363  19.568  29.575  1.00 17.84           O
ATOM   3900  CB  LEU A 414      -1.559  22.528  31.642  1.00 19.71           C
ATOM   3901  CG  LEU A 414      -1.160  24.014  31.542  1.00 17.72           C
ATOM   3902  CD1 LEU A 414      -1.806  24.788  32.648  1.00 20.64           C
ATOM   3903  CD2 LEU A 414       0.331  24.239  31.609  1.00 20.17           C
ATOM   3904  H   LEU A 414      -2.435  22.261  29.233  1.00 21.77           H
ATOM   3905  HA  LEU A 414      -0.047  21.856  30.451  1.00 19.63           H
ATOM   3906  HB2 LEU A 414      -2.528  22.471  31.640  1.00 23.66           H
ATOM   3907  HB3 LEU A 414      -1.202  22.170  32.469  1.00 23.66           H
ATOM   3908  HG  LEU A 414      -1.479  24.371  30.698  1.00 21.26           H
ATOM   3909 HD11 LEU A 414      -1.547  25.720  32.574  1.00 24.77           H
ATOM   3910 HD12 LEU A 414      -2.770  24.705  32.570  1.00 24.77           H
ATOM   3911 HD13 LEU A 414      -1.511  24.429  33.499  1.00 24.77           H
ATOM   3912 HD21 LEU A 414       0.509  25.190  31.540  1.00 24.20           H
ATOM   3913 HD22 LEU A 414       0.663  23.899  32.454  1.00 24.20           H
ATOM   3914 HD23 LEU A 414       0.754  23.768  30.873  1.00 24.20           H
ATOM   3915  N   THR A 415      -1.395  19.722  31.795  1.00 17.49           N
ATOM   3916  CA  THR A 415      -1.772  18.340  32.027  1.00 13.93           C
ATOM   3917  C   THR A 415      -2.634  18.346  33.278  1.00 14.54           C
ATOM   3918  O   THR A 415      -2.518  19.257  34.098  1.00 16.33           O
ATOM   3919  CB  THR A 415      -0.573  17.399  32.270  1.00 18.27           C
ATOM   3920  OG1 THR A 415      -0.007  17.671  33.553  1.00 13.30           O
ATOM   3921  CG2 THR A 415       0.492  17.591  31.260  1.00 16.17           C
ATOM   3922  H   THR A 415      -1.241  20.159  32.519  1.00 20.99           H
ATOM   3923  HA  THR A 415      -2.295  18.006  31.281  1.00 16.71           H
ATOM   3924  HB  THR A 415      -0.870  16.477  32.235  1.00 21.93           H
ATOM   3925  HG1 THR A 415       0.647  17.163  33.692  1.00 15.96           H
ATOM   3926 HG21 THR A 415       1.231  16.987  31.438  1.00 19.40           H
ATOM   3927 HG22 THR A 415       0.144  17.409  30.373  1.00 19.40           H
ATOM   3928 HG23 THR A 415       0.818  18.504  31.290  1.00 19.40           H
ATOM   3929  N   PRO A 416      -3.488  17.330  33.455  1.00 16.63           N
ATOM   3930  CA  PRO A 416      -4.245  17.252  34.717  1.00 17.90           C
ATOM   3931  C   PRO A 416      -3.384  17.362  35.968  1.00 17.69           C
ATOM   3932  O   PRO A 416      -3.783  17.985  36.965  1.00 13.01           O
ATOM   3933  CB  PRO A 416      -4.902  15.870  34.633  1.00 23.29           C
ATOM   3934  CG  PRO A 416      -5.082  15.640  33.167  1.00 24.00           C
ATOM   3935  CD  PRO A 416      -3.883  16.265  32.500  1.00 20.53           C
ATOM   3936  HA  PRO A 416      -4.934  17.934  34.740  1.00 21.48           H
ATOM   3937  HB2 PRO A 416      -4.315  15.201  35.019  1.00 27.95           H
ATOM   3938  HB3 PRO A 416      -5.759  15.884  35.089  1.00 27.95           H
ATOM   3939  HG2 PRO A 416      -5.112  14.687  32.989  1.00 28.80           H
ATOM   3940  HG3 PRO A 416      -5.900  16.069  32.869  1.00 28.80           H
ATOM   3941  HD2 PRO A 416      -3.170  15.614  32.404  1.00 24.63           H
ATOM   3942  HD3 PRO A 416      -4.132  16.651  31.646  1.00 24.63           H
ATOM   3943  N   LEU A 417      -2.206  16.739  35.960  1.00 13.08           N
ATOM   3944  CA  LEU A 417      -1.380  16.757  37.160  1.00 13.77           C
ATOM   3945  C   LEU A 417      -0.865  18.165  37.442  1.00 12.65           C
ATOM   3946  O   LEU A 417      -0.870  18.629  38.589  1.00 14.69           O
ATOM   3947  CB  LEU A 417      -0.230  15.771  36.989  1.00 11.80           C
ATOM   3948  CG  LEU A 417       0.760  15.610  38.135  1.00 13.95           C
ATOM   3949  CD1 LEU A 417       0.083  15.228  39.469  1.00 17.14           C
ATOM   3950  CD2 LEU A 417       1.771  14.535  37.718  1.00 15.24           C
ATOM   3951  H   LEU A 417      -1.872  16.311  35.293  1.00 15.70           H
ATOM   3952  HA  LEU A 417      -1.913  16.473  37.919  1.00 16.53           H
ATOM   3953  HB2 LEU A 417      -0.612  14.895  36.823  1.00 14.16           H
ATOM   3954  HB3 LEU A 417       0.282  16.044  36.212  1.00 14.16           H
ATOM   3955  HG  LEU A 417       1.238  16.443  38.264  1.00 16.75           H
ATOM   3956 HD11 LEU A 417       0.764  15.140  40.155  1.00 20.57           H
ATOM   3957 HD12 LEU A 417      -0.547  15.924  39.715  1.00 20.57           H
ATOM   3958 HD13 LEU A 417      -0.383  14.384  39.357  1.00 20.57           H
ATOM   3959 HD21 LEU A 417       2.414  14.413  38.434  1.00 18.29           H
ATOM   3960 HD22 LEU A 417       1.298  13.704  37.553  1.00 18.29           H
ATOM   3961 HD23 LEU A 417       2.224  14.824  36.911  1.00 18.29           H
ATOM   3962  N   VAL A 418      -0.401  18.846  36.400  1.00 12.02           N
ATOM   3963  CA  VAL A 418       0.069  20.216  36.543  1.00 10.23           C
ATOM   3964  C   VAL A 418      -1.061  21.105  37.032  1.00 15.51           C
ATOM   3965  O   VAL A 418      -0.891  21.918  37.945  1.00 14.03           O
ATOM   3966  CB  VAL A 418       0.651  20.695  35.205  1.00 13.77           C
ATOM   3967  CG1 VAL A 418       0.828  22.215  35.165  1.00 18.54           C
ATOM   3968  CG2 VAL A 418       2.002  20.052  34.998  1.00 13.32           C
ATOM   3969  H   VAL A 418      -0.349  18.537  35.599  1.00 14.42           H
ATOM   3970  HA  VAL A 418       0.778  20.240  37.205  1.00 12.28           H
ATOM   3971  HB  VAL A 418       0.065  20.430  34.479  1.00 16.53           H
ATOM   3972 HG11 VAL A 418       1.197  22.467  34.304  1.00 22.25           H
ATOM   3973 HG12 VAL A 418      -0.036  22.636  35.292  1.00 22.25           H
ATOM   3974 HG13 VAL A 418       1.434  22.480  35.875  1.00 22.25           H
ATOM   3975 HG21 VAL A 418       2.369  20.355  34.152  1.00 15.98           H
ATOM   3976 HG22 VAL A 418       2.589  20.310  35.725  1.00 15.98           H
ATOM   3977 HG23 VAL A 418       1.894  19.088  34.985  1.00 15.98           H
ATOM   3978  N   LEU A 419      -2.243  20.954  36.431  1.00 15.15           N
ATOM   3979  CA  LEU A 419      -3.392  21.745  36.846  1.00 15.40           C
ATOM   3980  C   LEU A 419      -3.681  21.565  38.332  1.00 19.87           C
ATOM   3981  O   LEU A 419      -3.952  22.541  39.044  1.00 22.32           O
ATOM   3982  CB  LEU A 419      -4.617  21.360  35.997  1.00 17.15           C
ATOM   3983  CG  LEU A 419      -4.583  21.869  34.565  1.00 20.66           C
ATOM   3984  CD1 LEU A 419      -5.730  21.218  33.754  1.00 20.93           C
ATOM   3985  CD2 LEU A 419      -4.699  23.388  34.530  1.00 21.08           C
ATOM   3986  H   LEU A 419      -2.401  20.405  35.788  1.00 18.18           H
ATOM   3987  HA  LEU A 419      -3.202  22.683  36.690  1.00 18.49           H
ATOM   3988  HB2 LEU A 419      -4.678  20.392  35.963  1.00 20.57           H
ATOM   3989  HB3 LEU A 419      -5.412  21.722  36.419  1.00 20.57           H
ATOM   3990  HG  LEU A 419      -3.740  21.618  34.156  1.00 24.79           H
ATOM   3991 HD11 LEU A 419      -5.700  21.549  32.842  1.00 25.12           H
ATOM   3992 HD12 LEU A 419      -5.614  20.255  33.760  1.00 25.12           H
ATOM   3993 HD13 LEU A 419      -6.578  21.452  34.163  1.00 25.12           H
ATOM   3994 HD21 LEU A 419      -4.675  23.685  33.607  1.00 25.30           H
ATOM   3995 HD22 LEU A 419      -5.538  23.649  34.940  1.00 25.30           H
ATOM   3996 HD23 LEU A 419      -3.956  23.772  35.021  1.00 25.30           H
ATOM   3997  N   GLU A 420      -3.620  20.332  38.825  1.00 17.04           N
ATOM   3998  CA  GLU A 420      -3.939  20.106  40.234  1.00 18.43           C
ATOM   3999  C   GLU A 420      -2.863  20.669  41.147  1.00 23.64           C
ATOM   4000  O   GLU A 420      -3.163  21.374  42.124  1.00 17.89           O
ATOM   4001  CB  GLU A 420      -4.133  18.616  40.523  1.00 19.40           C
ATOM   4002  CG  GLU A 420      -4.598  18.402  41.958  1.00 30.41           C
ATOM   4003  CD  GLU A 420      -4.297  17.043  42.483  1.00 27.44           C
ATOM   4004  OE1 GLU A 420      -4.842  16.688  43.544  1.00 33.48           O
ATOM   4005  OE2 GLU A 420      -3.492  16.336  41.860  1.00 36.31           O1-
ATOM   4006  H   GLU A 420      -3.404  19.627  38.382  1.00 20.45           H
ATOM   4007  HA  GLU A 420      -4.771  20.560  40.442  1.00 22.11           H
ATOM   4008  HB2 GLU A 420      -4.807  18.256  39.926  1.00 23.28           H
ATOM   4009  HB3 GLU A 420      -3.290  18.151  40.401  1.00 23.28           H
ATOM   4010  HG2 GLU A 420      -4.154  19.047  42.531  1.00 36.49           H
ATOM   4011  HG3 GLU A 420      -5.558  18.531  41.999  1.00 36.49           H
ATOM   4012  N   VAL A 421      -1.598  20.356  40.852  1.00 19.13           N
ATOM   4013  CA  VAL A 421      -0.501  20.771  41.719  1.00 22.32           C
ATOM   4014  C   VAL A 421      -0.381  22.293  41.755  1.00 23.80           C
ATOM   4015  O   VAL A 421      -0.149  22.885  42.814  1.00 21.86           O
ATOM   4016  CB  VAL A 421       0.809  20.089  41.268  1.00 19.99           C
ATOM   4017  CG1 VAL A 421       2.005  20.629  42.009  1.00 19.64           C
ATOM   4018  CG2 VAL A 421       0.714  18.590  41.501  1.00 18.71           C
ATOM   4019  H   VAL A 421      -1.353  19.907  40.160  1.00 22.96           H
ATOM   4020  HA  VAL A 421      -0.691  20.471  42.621  1.00 26.79           H
ATOM   4021  HB  VAL A 421       0.943  20.243  40.320  1.00 23.99           H
ATOM   4022 HG11 VAL A 421       2.802  20.174  41.695  1.00 23.56           H
ATOM   4023 HG12 VAL A 421       2.078  21.581  41.839  1.00 23.56           H
ATOM   4024 HG13 VAL A 421       1.885  20.470  42.959  1.00 23.56           H
ATOM   4025 HG21 VAL A 421       1.541  18.173  41.214  1.00 22.45           H
ATOM   4026 HG22 VAL A 421       0.570  18.427  42.446  1.00 22.45           H
ATOM   4027 HG23 VAL A 421      -0.030  18.238  40.987  1.00 22.45           H
ATOM   4028  N   PHE A 422      -0.516  22.956  40.617  1.00 20.78           N
ATOM   4029  CA  PHE A 422      -0.312  24.401  40.616  1.00 26.37           C
ATOM   4030  C   PHE A 422      -1.604  25.188  40.726  1.00 21.33           C
ATOM   4031  O   PHE A 422      -1.543  26.391  40.996  1.00 28.44           O
ATOM   4032  CB  PHE A 422       0.466  24.853  39.369  1.00 22.55           C
ATOM   4033  CG  PHE A 422       1.834  24.224  39.260  1.00 29.98           C
ATOM   4034  CD1 PHE A 422       2.369  23.898  38.024  1.00 31.36           C
ATOM   4035  CD2 PHE A 422       2.579  23.956  40.399  1.00 34.74           C
ATOM   4036  CE1 PHE A 422       3.621  23.306  37.936  1.00 31.23           C
ATOM   4037  CE2 PHE A 422       3.815  23.363  40.315  1.00 31.18           C
ATOM   4038  CZ  PHE A 422       4.332  23.026  39.086  1.00 29.14           C
ATOM   4039  H   PHE A 422      -0.717  22.611  39.855  1.00 24.93           H
ATOM   4040  HA  PHE A 422       0.229  24.629  41.389  1.00 31.64           H
ATOM   4041  HB2 PHE A 422      -0.039  24.608  38.578  1.00 27.07           H
ATOM   4042  HB3 PHE A 422       0.582  25.815  39.403  1.00 27.07           H
ATOM   4043  HD1 PHE A 422       1.883  24.069  37.250  1.00 37.63           H
ATOM   4044  HD2 PHE A 422       2.227  24.163  41.234  1.00 41.69           H
ATOM   4045  HE1 PHE A 422       3.973  23.083  37.104  1.00 37.48           H
ATOM   4046  HE2 PHE A 422       4.300  23.185  41.088  1.00 37.42           H
ATOM   4047  HZ  PHE A 422       5.177  22.642  39.027  1.00 34.96           H
ATOM   4048  N   GLY A 423      -2.753  24.540  40.587  1.00 29.47           N
ATOM   4049  CA  GLY A 423      -4.047  25.211  40.695  1.00 39.92           C
ATOM   4050  C   GLY A 423      -4.441  25.504  42.135  1.00 46.86           C
ATOM   4051  O   GLY A 423      -5.451  24.996  42.613  1.00 61.04           O
ATOM   4052  H   GLY A 423      -2.813  23.697  40.426  1.00 35.36           H
ATOM   4053  HA2 GLY A 423      -4.733  24.652  40.298  1.00 47.90           H
ATOM   4054  HA3 GLY A 423      -4.016  26.050  40.209  1.00 47.90           H
ATOM   4055  HC  GLY A 423      -3.886  26.107  42.708  1.00 56.23           H
TER
HETATM 4056  C1  MC9 A 500      14.214  18.101  35.616  1.00  7.29           C
HETATM 4057  C10 MC9 A 500      13.700  19.275  34.828  1.00  8.27           C
HETATM 4058  C11 MC9 A 500      13.196  24.584  31.685  1.00 10.71           C
HETATM 4059  C12 MC9 A 500      12.355  25.566  32.520  1.00  9.01           C
HETATM 4060  C13 MC9 A 500      11.934  24.979  33.865  1.00  9.11           C
HETATM 4061  C14 MC9 A 500      13.220  24.569  34.641  1.00  7.29           C
HETATM 4062  C15 MC9 A 500      12.734  24.370  36.074  1.00 11.82           C
HETATM 4063  C16 MC9 A 500      11.604  25.399  36.225  1.00  9.15           C
HETATM 4064  C17 MC9 A 500      11.381  26.047  34.824  1.00 10.78           C
HETATM 4065  C18 MC9 A 500      10.946  23.799  33.677  1.00  9.60           C
HETATM 4066  C19 MC9 A 500      12.419  19.653  34.802  1.00  7.56           C
HETATM 4067  C2  MC9 A 500      14.911  17.066  34.709  1.00  8.14           C
HETATM 4068  C20 MC9 A 500      10.014  26.773  34.761  1.00 15.31           C
HETATM 4069  C21 MC9 A 500       9.888  27.973  35.715  1.00 17.73           C
HETATM 4070  C22 MC9 A 500       8.708  26.019  34.656  1.00 17.90           C
HETATM 4071  C23 MC9 A 500       7.485  26.467  34.809  1.00 27.53           C
HETATM 4072  C24 MC9 A 500       6.141  25.814  34.749  1.00 16.91           C
HETATM 4073  C25 MC9 A 500       5.808  24.719  33.827  1.00 34.49           C
HETATM 4074  C26 MC9 A 500       5.189  25.228  32.557  1.00 22.82           C
HETATM 4075  C27 MC9 A 500       4.363  24.415  33.522  1.00 29.75           C
HETATM 4076  C3  MC9 A 500      16.004  17.688  33.885  1.00  8.48           C
HETATM 4077  C4  MC9 A 500      15.442  18.839  33.043  1.00  8.06           C
HETATM 4078  C5  MC9 A 500      14.650  19.858  33.862  1.00  7.48           C
HETATM 4079  C6  MC9 A 500      14.753  21.184  33.605  1.00  5.85           C
HETATM 4080  C7  MC9 A 500      14.170  22.261  34.365  1.00  8.77           C
HETATM 4081  C8  MC9 A 500      13.951  23.499  33.883  1.00 10.95           C
HETATM 4082  C9  MC9 A 500      14.341  24.015  32.507  1.00 10.09           C
HETATM 4083  O1  MC9 A 500      13.117  17.467  36.313  1.00  8.55           O
HETATM 4084  O2  MC9 A 500      17.008  18.247  34.734  1.00  9.05           O
HETATM 4085  O3  MC9 A 500       5.066  26.768  34.797  1.00 23.71           O
HETATM 4086  H1  MC9 A 500      14.912  18.466  36.379  1.00  8.74           H
HETATM 4087  H3  MC9 A 500      16.477  16.940  33.238  1.00 10.18           H
HETATM 4088  H14 MC9 A 500      13.910  25.429  34.674  1.00  8.75           H
HETATM 4089  H17 MC9 A 500      12.113  26.871  34.779  1.00 12.93           H
HETATM 4090  H20 MC9 A 500      10.089  27.277  33.788  1.00 18.38           H
HETATM 4091  H21 MC9 A 500      14.171  16.592  34.050  1.00  9.77           H
HETATM 4092  H22 MC9 A 500       8.805  24.962  34.421  1.00 21.47           H
HETATM 4093  H23 MC9 A 500       7.416  27.531  35.025  1.00 33.04           H
HETATM 4094  H24 MC9 A 500       6.033  25.325  35.724  1.00 20.30           H
HETATM 4095  H25 MC9 A 500       6.542  23.921  33.769  1.00 41.39           H
HETATM 4096  H41 MC9 A 500      14.777  18.424  32.275  1.00  9.67           H
HETATM 4097  H42 MC9 A 500      16.270  19.330  32.516  1.00  9.67           H
HETATM 4098  H6  MC9 A 500      15.337  21.474  32.736  1.00  7.02           H
HETATM 4099  H7  MC9 A 500      13.614  21.954  35.245  1.00 10.52           H
HETATM 4100  H91 MC9 A 500      14.824  23.246  31.899  1.00 12.11           H
HETATM 4101  H92 MC9 A 500      15.092  24.804  32.648  1.00 12.11           H
HETATM 4102  HO1 MC9 A 500      13.377  17.371  37.244  1.00 10.26           H
HETATM 4103  HO2 MC9 A 500      17.432  17.512  35.209  1.00 10.86           H
HETATM 4104  HO3 MC9 A 500       5.103  27.315  33.994  1.00 28.45           H
HETATM 4105 H111 MC9 A 500      12.566  23.767  31.312  1.00 12.85           H
HETATM 4106 H112 MC9 A 500      13.597  25.100  30.804  1.00 12.85           H
HETATM 4107 H121 MC9 A 500      11.474  25.871  31.943  1.00 10.82           H
HETATM 4108 H122 MC9 A 500      12.947  26.476  32.680  1.00 10.82           H
HETATM 4109 H151 MC9 A 500      13.532  24.535  36.806  1.00 14.18           H
HETATM 4110 H152 MC9 A 500      12.334  23.363  36.241  1.00 14.18           H
HETATM 4111 H161 MC9 A 500      11.885  26.168  36.954  1.00 10.98           H
HETATM 4112 H162 MC9 A 500      10.711  24.900  36.612  1.00 10.98           H
HETATM 4113 H181 MC9 A 500      11.315  23.056  32.962  1.00 11.52           H
HETATM 4114 H182 MC9 A 500       9.988  24.152  33.286  1.00 11.52           H
HETATM 4115 H183 MC9 A 500      10.752  23.261  34.610  1.00 11.52           H
HETATM 4116 H191 MC9 A 500      12.065  20.421  34.120  1.00  9.07           H
HETATM 4117 H192 MC9 A 500      11.678  19.214  35.460  1.00  9.07           H
HETATM 4118 H211 MC9 A 500       9.886  27.660  36.765  1.00 21.28           H
HETATM 4119 H212 MC9 A 500       8.959  28.525  35.529  1.00 21.28           H
HETATM 4120 H213 MC9 A 500      10.718  28.673  35.573  1.00 21.28           H
HETATM 4121 H22A MC9 A 500      15.319  16.263  35.336  1.00  9.77           H
HETATM 4122 H261 MC9 A 500       5.491  24.757  31.630  1.00 27.38           H
HETATM 4123 H262 MC9 A 500       4.963  26.282  32.464  1.00 27.38           H
HETATM 4124 H271 MC9 A 500       3.585  24.926  34.075  1.00 35.70           H
HETATM 4125 H272 MC9 A 500       4.113  23.400  33.239  1.00 35.70           H
HETATM 4126  O   HOH A 501      13.763  10.281  34.992  1.00 11.16           O
HETATM 4127  H1  HOH A 501      13.919   9.532  35.341  1.00 13.39           H
HETATM 4128  H2  HOH A 501      13.503  10.133  34.207  1.00 13.39           H
HETATM 4129  O   HOH A 502      14.323  10.449  30.652  1.00 16.03           O
HETATM 4130  H1  HOH A 502      14.881   9.822  30.674  1.00 19.24           H
HETATM 4131  H2  HOH A 502      13.822  10.351  31.320  1.00 19.24           H
HETATM 4132  O   HOH A 503      19.054  16.038  40.144  1.00 12.47           O
HETATM 4133  H1  HOH A 503      19.214  16.740  39.710  1.00 14.96           H
HETATM 4134  H2  HOH A 503      19.611  15.463  39.890  1.00 14.96           H
HETATM 4135  O   HOH A 504      13.938  12.897  35.870  1.00 11.48           O
HETATM 4136  H1  HOH A 504      13.460  12.262  35.601  1.00 13.77           H
HETATM 4137  H2  HOH A 504      14.430  13.121  35.227  1.00 13.77           H
HETATM 4138  O   HOH A 505       6.034  22.985  23.123  1.00 16.09           O
HETATM 4139  H1  HOH A 505       5.921  23.629  22.596  1.00 19.31           H
HETATM 4140  H2  HOH A 505       6.161  22.303  22.650  1.00 19.31           H
HETATM 4141  O   HOH A 506      13.703   7.719  35.869  1.00 14.33           O
HETATM 4142  H1  HOH A 506      13.522   7.046  35.400  1.00 17.19           H
HETATM 4143  H2  HOH A 506      14.219   7.457  36.479  1.00 17.19           H
HETATM 4144  O   HOH A 507      14.912  12.039  41.830  1.00 13.65           O
HETATM 4145  H1  HOH A 507      15.061  11.770  42.611  1.00 16.38           H
HETATM 4146  H2  HOH A 507      15.316  12.771  41.744  1.00 16.38           H
HETATM 4147  O   HOH A 508      13.937  14.593  42.802  1.00 14.80           O
HETATM 4148  H1  HOH A 508      13.800  13.794  43.022  1.00 17.76           H
HETATM 4149  H2  HOH A 508      14.448  14.920  43.383  1.00 17.76           H
HETATM 4150  O   HOH A 509      11.325   6.098  37.340  1.00 17.27           O
HETATM 4151  H1  HOH A 509      12.016   6.033  37.812  1.00 20.72           H
HETATM 4152  H2  HOH A 509      11.032   5.318  37.230  1.00 20.72           H
HETATM 4153  O   HOH A 510      16.071  13.262  34.227  1.00 18.65           O
HETATM 4154  H1  HOH A 510      16.513  12.741  33.739  1.00 22.37           H
HETATM 4155  H2  HOH A 510      16.521  13.381  34.926  1.00 22.37           H
HETATM 4156  O   HOH A 511       2.872  13.506  33.162  1.00 20.53           O
HETATM 4157  H1  HOH A 511       3.497  13.441  32.606  1.00 24.64           H
HETATM 4158  H2  HOH A 511       3.017  12.933  33.759  1.00 24.64           H
HETATM 4159  O   HOH A 512      20.518   9.169  38.465  1.00 15.32           O
HETATM 4160  H1  HOH A 512      19.924   9.477  37.957  1.00 18.38           H
HETATM 4161  H2  HOH A 512      20.990   9.819  38.708  1.00 18.38           H
HETATM 4162  O   HOH A 513       4.251  27.506  42.264  1.00 22.09           O
HETATM 4163  H1  HOH A 513       4.919  27.831  42.655  1.00 26.51           H
HETATM 4164  H2  HOH A 513       3.723  27.244  42.863  1.00 26.51           H
HETATM 4165  O   HOH A 514      12.302  25.420  50.571  1.00 22.01           O
HETATM 4166  H1  HOH A 514      12.794  26.052  50.317  1.00 26.41           H
HETATM 4167  H2  HOH A 514      11.744  25.286  49.958  1.00 26.41           H
HETATM 4168  O   HOH A 515      28.607  23.462  34.525  1.00 27.92           O
HETATM 4169  H1  HOH A 515      27.966  22.957  34.725  1.00 33.50           H
HETATM 4170  H2  HOH A 515      29.106  23.499  35.199  1.00 33.50           H
HETATM 4171  O   HOH A 516      26.422  10.420  63.982  1.00 22.20           O
HETATM 4172  H1  HOH A 516      26.030  10.374  63.241  1.00 26.65           H
HETATM 4173  H2  HOH A 516      27.234  10.258  63.839  1.00 26.65           H
HETATM 4174  O   HOH A 517       9.498  15.995  22.890  1.00 18.04           O
HETATM 4175  H1  HOH A 517       9.996  15.335  23.040  1.00 21.65           H
HETATM 4176  H2  HOH A 517       8.746  15.687  22.677  1.00 21.65           H
HETATM 4177  O   HOH A 518      27.244  20.595  40.979  1.00 27.71           O
HETATM 4178  H1  HOH A 518      27.956  20.546  40.537  1.00 33.26           H
HETATM 4179  H2  HOH A 518      27.408  21.074  41.650  1.00 33.26           H
HETATM 4180  O   HOH A 519      31.898   9.127  66.279  1.00 24.63           O
HETATM 4181  H1  HOH A 519      32.330   9.224  66.994  1.00 29.56           H
HETATM 4182  H2  HOH A 519      31.321   8.534  66.423  1.00 29.56           H
HETATM 4183  O   HOH A 520       7.065  20.553  51.476  1.00 25.01           O
HETATM 4184  H1  HOH A 520       6.397  20.241  51.073  1.00 30.01           H
HETATM 4185  H2  HOH A 520       7.541  19.898  51.700  1.00 30.01           H
HETATM 4186  O   HOH A 521      26.252  21.568  43.249  1.00 18.95           O
HETATM 4187  H1  HOH A 521      25.993  20.771  43.315  1.00 22.74           H
HETATM 4188  H2  HOH A 521      25.563  22.040  43.161  1.00 22.74           H
HETATM 4189  O   HOH A 522      -1.644  14.278  34.145  1.00 25.12           O
HETATM 4190  H1  HOH A 522      -0.880  14.195  33.805  1.00 30.14           H
HETATM 4191  H2  HOH A 522      -2.011  13.523  34.107  1.00 30.14           H
HETATM 4192  O   HOH A 523       4.918  23.156  43.781  1.00 22.15           O
HETATM 4193  H1  HOH A 523       4.399  22.787  44.329  1.00 26.58           H
HETATM 4194  H2  HOH A 523       4.900  23.980  43.947  1.00 26.58           H
HETATM 4195  O   HOH A 524       4.445  14.088  30.775  1.00 20.50           O
HETATM 4196  H1  HOH A 524       4.366  14.000  29.943  1.00 24.60           H
HETATM 4197  H2  HOH A 524       5.090  14.610  30.903  1.00 24.60           H
HETATM 4198  O   HOH A 525      27.575  25.778  58.131  1.00 29.12           O
HETATM 4199  H1  HOH A 525      28.161  25.183  58.046  1.00 34.95           H
HETATM 4200  H2  HOH A 525      27.215  25.659  58.881  1.00 34.95           H
HETATM 4201  O   HOH A 526       1.349  25.935  21.982  1.00 28.62           O
HETATM 4202  H1  HOH A 526       1.421  26.540  21.404  1.00 34.35           H
HETATM 4203  H2  HOH A 526       1.884  26.125  22.601  1.00 34.35           H
HETATM 4204  O   HOH A 527      23.640  20.195  43.044  1.00 27.09           O
HETATM 4205  H1  HOH A 527      23.039  20.711  43.327  1.00 32.50           H
HETATM 4206  H2  HOH A 527      23.899  20.505  42.308  1.00 32.50           H
HETATM 4207  O   HOH A 528      13.771  30.098  22.393  1.00 28.16           O
HETATM 4208  H1  HOH A 528      13.389  29.354  22.473  1.00 33.79           H
HETATM 4209  H2  HOH A 528      14.572  29.939  22.197  1.00 33.79           H
HETATM 4210  O   HOH A 529      -3.900  29.140  25.454  1.00 24.31           O
HETATM 4211  H1  HOH A 529      -4.692  29.416  25.425  1.00 29.18           H
HETATM 4212  H2  HOH A 529      -3.411  29.815  25.559  1.00 29.18           H
HETATM 4213  O   HOH A 530      16.395   6.308  36.318  1.00 24.34           O
HETATM 4214  H1  HOH A 530      16.894   6.127  36.969  1.00 29.21           H
HETATM 4215  H2  HOH A 530      16.896   6.545  35.687  1.00 29.21           H
HETATM 4216  O   HOH A 531      -8.776  30.842  30.907  1.00 28.70           O
HETATM 4217  H1  HOH A 531      -8.654  31.613  30.597  1.00 34.44           H
HETATM 4218  H2  HOH A 531      -8.127  30.679  31.416  1.00 34.44           H
HETATM 4219  O   HOH A 532      -8.726  27.147  29.762  1.00 33.15           O
HETATM 4220  H1  HOH A 532      -8.685  27.935  29.476  1.00 39.78           H
HETATM 4221  H2  HOH A 532      -8.678  26.643  29.092  1.00 39.78           H
HETATM 4222  O   HOH A 533      20.029  32.192  44.865  1.00 32.17           O
HETATM 4223  H1  HOH A 533      19.289  32.566  44.730  1.00 38.61           H
HETATM 4224  H2  HOH A 533      19.997  31.861  45.637  1.00 38.61           H
HETATM 4225  O   HOH A 534      16.348  38.542  21.403  1.00 29.84           O
HETATM 4226  H1  HOH A 534      15.914  39.168  21.757  1.00 35.80           H
HETATM 4227  H2  HOH A 534      16.769  38.158  22.020  1.00 35.80           H
HETATM 4228  O   HOH A 535      20.433  11.600  61.863  1.00 26.41           O
HETATM 4229  H1  HOH A 535      20.375  10.892  62.312  1.00 31.69           H
HETATM 4230  H2  HOH A 535      19.779  11.608  61.336  1.00 31.69           H
HETATM 4231  O   HOH A 536      10.071   6.711  32.898  1.00 22.68           O
HETATM 4232  H1  HOH A 536      10.410   7.219  32.322  1.00 27.22           H
HETATM 4233  H2  HOH A 536       9.590   6.161  32.484  1.00 27.22           H
HETATM 4234  O   HOH A 537      12.019  24.001  52.784  1.00 27.76           O
HETATM 4235  H1  HOH A 537      11.688  23.229  52.793  1.00 33.31           H
HETATM 4236  H2  HOH A 537      12.287  24.141  52.001  1.00 33.31           H
HETATM 4237  O   HOH A 538      -7.477  18.559  31.852  1.00 34.72           O
HETATM 4238  H1  HOH A 538      -8.156  18.475  32.338  1.00 41.67           H
HETATM 4239  H2  HOH A 538      -6.810  18.551  32.363  1.00 41.67           H
HETATM 4240  O   HOH A 539      21.145   2.811  42.475  1.00 30.43           O
HETATM 4241  H1  HOH A 539      20.545   2.473  42.956  1.00 36.51           H
HETATM 4242  H2  HOH A 539      21.503   3.422  42.927  1.00 36.51           H
HETATM 4243  O   HOH A 540      22.705   3.435  47.442  1.00 26.29           O
HETATM 4244  H1  HOH A 540      21.930   3.724  47.588  1.00 31.55           H
HETATM 4245  H2  HOH A 540      22.832   3.488  46.613  1.00 31.55           H
HETATM 4246  O   HOH A 541       0.474  12.360  61.821  1.00 33.11           O
HETATM 4247  H1  HOH A 541       1.099  12.060  62.296  1.00 39.73           H
HETATM 4248  H2  HOH A 541      -0.218  11.933  62.033  1.00 39.73           H
HETATM 4249  O   HOH A 542      17.962  33.468  43.175  1.00 28.65           O
HETATM 4250  H1  HOH A 542      17.426  34.114  43.200  1.00 34.38           H
HETATM 4251  H2  HOH A 542      17.982  33.200  42.379  1.00 34.38           H
HETATM 4252  O   HOH A 543      24.209  13.395  35.751  1.00 32.22           O
HETATM 4253  H1  HOH A 543      24.780  12.793  35.619  1.00 38.67           H
HETATM 4254  H2  HOH A 543      23.896  13.268  36.520  1.00 38.67           H
HETATM 4255  O   HOH A 544       0.491  15.263  27.990  1.00 37.08           O
HETATM 4256  H1  HOH A 544       0.930  15.887  28.340  1.00 44.49           H
HETATM 4257  H2  HOH A 544       1.019  14.615  27.900  1.00 44.49           H
HETATM 4258  O   HOH A 545      -6.450  18.205  37.174  1.00 26.75           O
HETATM 4259  H1  HOH A 545      -6.795  17.953  37.897  1.00 32.10           H
HETATM 4260  H2  HOH A 545      -5.633  18.328  37.325  1.00 32.10           H
HETATM 4261  O   HOH A 546      15.989  27.798  54.990  1.00 33.66           O
HETATM 4262  H1  HOH A 546      16.277  28.058  55.736  1.00 40.40           H
HETATM 4263  H2  HOH A 546      16.662  27.649  54.509  1.00 40.40           H
HETATM 4264  O   HOH A 547      19.755  30.840  29.399  1.00 28.46           O
HETATM 4265  H1  HOH A 547      20.079  31.577  29.159  1.00 34.15           H
HETATM 4266  H2  HOH A 547      20.333  30.254  29.230  1.00 34.15           H
HETATM 4267  O   HOH A 548       0.992  12.966  59.192  1.00 29.03           O
HETATM 4268  H1  HOH A 548       1.125  12.804  60.006  1.00 34.84           H
HETATM 4269  H2  HOH A 548       0.970  13.801  59.111  1.00 34.84           H
HETATM 4270  O   HOH A 549      32.872  23.554  50.833  1.00 36.44           O
HETATM 4271  H1  HOH A 549      32.326  23.248  51.393  1.00 43.73           H
HETATM 4272  H2  HOH A 549      33.605  23.168  50.973  1.00 43.73           H
HETATM 4273  O   HOH A 550      -5.350  32.549  23.845  1.00 28.50           O
HETATM 4274  H1  HOH A 550      -5.652  32.398  23.077  1.00 34.20           H
HETATM 4275  H2  HOH A 550      -5.681  31.969  24.355  1.00 34.20           H
HETATM 4276  O   HOH A 551      14.510  13.267  64.610  1.00 30.27           O
HETATM 4277  H1  HOH A 551      13.917  13.211  64.017  1.00 36.33           H
HETATM 4278  H2  HOH A 551      14.458  14.041  64.933  1.00 36.33           H
HETATM 4279  O   HOH A 552      22.024   7.960  64.046  1.00 32.23           O
HETATM 4280  H1  HOH A 552      21.980   8.511  64.678  1.00 38.68           H
HETATM 4281  H2  HOH A 552      21.233   7.771  63.834  1.00 38.68           H
HETATM 4282  O   HOH A 553      30.415  14.825  61.857  1.00 32.58           O
HETATM 4283  H1  HOH A 553      30.695  14.129  62.236  1.00 39.10           H
HETATM 4284  H2  HOH A 553      30.230  14.613  61.065  1.00 39.10           H
HETATM 4285  O   HOH A 554       8.633   4.966  44.709  1.00 34.14           O
HETATM 4286  H1  HOH A 554       8.969   5.736  44.686  1.00 40.97           H
HETATM 4287  H2  HOH A 554       9.079   4.491  44.178  1.00 40.97           H
HETATM 4288  O   HOH A 555      23.756  29.914  49.633  1.00 38.07           O
HETATM 4289  H1  HOH A 555      23.566  30.608  50.066  1.00 45.69           H
HETATM 4290  H2  HOH A 555      23.435  29.266  50.060  1.00 45.69           H
HETATM 4291  O   HOH A 556      -2.407  31.365  23.689  1.00 30.11           O
HETATM 4292  H1  HOH A 556      -2.152  31.970  24.212  1.00 36.13           H
HETATM 4293  H2  HOH A 556      -2.596  31.738  22.961  1.00 36.13           H
HETATM 4294  O   HOH A 557      29.156  23.084  57.250  1.00 27.76           O
HETATM 4295  H1  HOH A 557      29.024  23.154  58.077  1.00 33.31           H
HETATM 4296  H2  HOH A 557      29.551  22.353  57.129  1.00 33.31           H
HETATM 4297  O   HOH A 558      25.569  20.058  33.305  1.00 29.08           O
HETATM 4298  H1  HOH A 558      25.191  20.593  33.831  1.00 34.90           H
HETATM 4299  H2  HOH A 558      25.151  19.331  33.358  1.00 34.90           H
HETATM 4300  O   HOH A 559      22.362  11.219  38.806  1.00 25.65           O
HETATM 4301  H1  HOH A 559      22.429  11.531  38.029  1.00 30.77           H
HETATM 4302  H2  HOH A 559      22.540  11.847  39.335  1.00 30.77           H
HETATM 4303  O   HOH A 560      14.305   6.621  31.481  1.00 32.74           O
HETATM 4304  H1  HOH A 560      13.533   6.676  31.154  1.00 39.29           H
HETATM 4305  H2  HOH A 560      14.802   7.113  31.016  1.00 39.29           H
HETATM 4306  O   HOH A 561       9.077   6.133  53.276  1.00 28.96           O
HETATM 4307  H1  HOH A 561       9.133   6.188  52.440  1.00 34.75           H
HETATM 4308  H2  HOH A 561       9.425   6.831  53.589  1.00 34.75           H
HETATM 4309  O   HOH A 562      22.714  15.355  34.406  1.00 40.18           O
HETATM 4310  H1  HOH A 562      23.353  15.899  34.445  1.00 48.22           H
HETATM 4311  H2  HOH A 562      23.036  14.593  34.554  1.00 48.22           H
HETATM 4312  O   HOH A 563      20.349  35.857  35.786  1.00 31.15           O
HETATM 4313  H1  HOH A 563      19.890  35.510  36.398  1.00 37.39           H
HETATM 4314  H2  HOH A 563      20.384  36.681  35.946  1.00 37.39           H
HETATM 4315  O   HOH A 564      30.974  30.230  29.943  1.00 36.74           O
HETATM 4316  H1  HOH A 564      30.447  29.813  29.440  1.00 44.09           H
HETATM 4317  H2  HOH A 564      30.683  30.143  30.726  1.00 44.09           H
HETATM 4318  O   HOH A 565      -4.808  19.293  30.770  1.00 31.07           O
HETATM 4319  H1  HOH A 565      -4.493  20.058  30.621  1.00 37.28           H
HETATM 4320  H2  HOH A 565      -5.642  19.352  30.681  1.00 37.28           H
HETATM 4321  O   HOH A 566      25.283   3.538  48.280  1.00 37.48           O
HETATM 4322  H1  HOH A 566      25.717   3.004  47.797  1.00 44.97           H
HETATM 4323  H2  HOH A 566      24.524   3.619  47.930  1.00 44.97           H
HETATM 4324  O   HOH A 567      14.210  10.795  58.064  1.00 25.28           O
HETATM 4325  H1  HOH A 567      13.908  11.579  58.058  1.00 30.33           H
HETATM 4326  H2  HOH A 567      13.936  10.424  57.362  1.00 30.33           H
HETATM 4327  O   HOH A 568       5.172  31.550  22.727  1.00 25.14           O
HETATM 4328  H1  HOH A 568       5.781  31.450  22.157  1.00 30.17           H
HETATM 4329  H2  HOH A 568       5.490  31.309  23.466  1.00 30.17           H
HETATM 4330  O   HOH A 569      27.992   7.467  50.004  1.00 37.43           O
HETATM 4331  H1  HOH A 569      28.104   8.189  49.590  1.00 44.92           H
HETATM 4332  H2  HOH A 569      27.751   6.897  49.436  1.00 44.92           H
HETATM 4333  O   HOH A 570      31.638  31.871  38.251  1.00 35.45           O
HETATM 4334  H1  HOH A 570      31.902  31.568  37.513  1.00 42.54           H
HETATM 4335  H2  HOH A 570      31.536  32.699  38.150  1.00 42.54           H
HETATM 4336  O   HOH A 571      -2.860  17.665  28.387  1.00 40.41           O
HETATM 4337  H1  HOH A 571      -2.131  18.040  28.573  1.00 48.49           H
HETATM 4338  H2  HOH A 571      -3.367  18.259  28.079  1.00 48.49           H
HETATM 4339  O   HOH A 572      15.662   3.517  47.849  1.00 31.90           O
HETATM 4340  H1  HOH A 572      16.004   4.270  47.999  1.00 38.28           H
HETATM 4341  H2  HOH A 572      16.074   3.190  47.194  1.00 38.28           H
HETATM 4342  O   HOH A 573      15.519  20.070  60.459  1.00 31.54           O
HETATM 4343  H1  HOH A 573      14.852  20.297  60.002  1.00 37.84           H
HETATM 4344  H2  HOH A 573      15.318  20.202  61.264  1.00 37.84           H
HETATM 4345  O   HOH A 574       2.395  19.303  65.572  1.00 32.55           O
HETATM 4346  H1  HOH A 574       1.934  18.605  65.653  1.00 39.06           H
HETATM 4347  H2  HOH A 574       2.234  19.779  66.246  1.00 39.06           H
HETATM 4348  O   HOH A 575      36.132  18.950  56.114  1.00 43.85           O
HETATM 4349  H1  HOH A 575      36.115  18.733  55.303  1.00 52.63           H
HETATM 4350  H2  HOH A 575      35.857  18.286  56.549  1.00 52.63           H
HETATM 4351  O   HOH A 576      14.621  11.279  24.281  1.00 37.40           O
HETATM 4352  H1  HOH A 576      15.061  11.739  24.829  1.00 44.88           H
HETATM 4353  H2  HOH A 576      15.083  10.600  24.106  1.00 44.88           H
HETATM 4354  O   HOH A 577       3.364  24.344  20.619  1.00 28.44           O
HETATM 4355  H1  HOH A 577       4.045  24.637  21.015  1.00 34.12           H
HETATM 4356  H2  HOH A 577       2.697  24.637  21.037  1.00 34.12           H
HETATM 4357  O   HOH A 578      15.361  33.398  45.121  1.00 29.98           O
HETATM 4358  H1  HOH A 578      15.953  33.733  45.614  1.00 35.98           H
HETATM 4359  H2  HOH A 578      15.053  32.732  45.529  1.00 35.98           H
HETATM 4360  O   HOH A 579      -2.562  23.336  51.860  1.00 45.51           O
HETATM 4361  H1  HOH A 579      -2.194  23.352  51.105  1.00 54.61           H
HETATM 4362  H2  HOH A 579      -1.946  23.348  52.431  1.00 54.61           H
HETATM 4363  O   HOH A 580      -0.892  37.031  39.654  1.00 48.79           O
HETATM 4364  H1  HOH A 580      -0.823  37.658  39.099  1.00 58.55           H
HETATM 4365  H2  HOH A 580      -0.369  36.424  39.400  1.00 58.55           H
HETATM 4366  O   HOH A 581       1.095  24.259  44.697  1.00 30.85           O
HETATM 4367  H1  HOH A 581       1.659  23.797  45.115  1.00 37.02           H
HETATM 4368  H2  HOH A 581       0.573  23.720  44.319  1.00 37.02           H
HETATM 4369  O   HOH A 582      11.133  34.658  23.577  1.00 38.97           O
HETATM 4370  H1  HOH A 582      11.338  35.126  22.910  1.00 46.76           H
HETATM 4371  H2  HOH A 582      11.360  35.094  24.258  1.00 46.76           H
HETATM 4372  O   HOH A 583      21.228  32.088  27.155  1.00 36.83           O
HETATM 4373  H1  HOH A 583      20.959  31.557  26.563  1.00 44.20           H
HETATM 4374  H2  HOH A 583      21.060  32.864  26.879  1.00 44.20           H
HETATM 4375  O   HOH A 584      24.965  19.881  39.637  1.00 29.87           O
HETATM 4376  H1  HOH A 584      24.432  20.455  39.942  1.00 35.84           H
HETATM 4377  H2  HOH A 584      25.062  19.299  40.235  1.00 35.84           H
HETATM 4378  O   HOH A 585       6.353  13.273  20.766  1.00 32.44           O
HETATM 4379  H1  HOH A 585       7.058  12.827  20.864  1.00 38.93           H
HETATM 4380  H2  HOH A 585       6.399  13.921  21.298  1.00 38.93           H
HETATM 4381  O   HOH A 586      13.297  35.241  44.154  1.00 31.82           O
HETATM 4382  H1  HOH A 586      13.665  35.990  44.050  1.00 38.19           H
HETATM 4383  H2  HOH A 586      13.887  34.720  44.448  1.00 38.19           H
HETATM 4384  O   HOH A 587      10.604  25.097  16.479  1.00 35.56           O
HETATM 4385  H1  HOH A 587      10.932  24.377  16.197  1.00 42.67           H
HETATM 4386  H2  HOH A 587      10.708  25.666  15.870  1.00 42.67           H
HETATM 4387  O   HOH A 588      36.289  14.516  66.179  1.00 36.75           O
HETATM 4388  H1  HOH A 588      36.742  14.580  66.883  1.00 44.10           H
HETATM 4389  H2  HOH A 588      36.337  13.715  65.931  1.00 44.10           H
HETATM 4390  O   HOH A 589      25.965   5.563  50.270  1.00 37.30           O
HETATM 4391  H1  HOH A 589      25.651   5.074  49.664  1.00 44.76           H
HETATM 4392  H2  HOH A 589      26.749   5.299  50.414  1.00 44.76           H
HETATM 4393  O   HOH A 590       4.103  21.041  20.531  1.00 26.23           O
HETATM 4394  H1  HOH A 590       4.049  21.866  20.384  1.00 31.47           H
HETATM 4395  H2  HOH A 590       4.888  20.891  20.788  1.00 31.47           H
HETATM 4396  O   HOH A 591      11.910  17.075  18.989  1.00 50.95           O
HETATM 4397  H1  HOH A 591      11.776  16.445  18.450  1.00 61.14           H
HETATM 4398  H2  HOH A 591      12.732  17.247  18.963  1.00 61.14           H
HETATM 4399  O   HOH A 592      21.334   6.897  37.561  1.00 34.94           O
HETATM 4400  H1  HOH A 592      22.064   7.112  37.917  1.00 41.93           H
HETATM 4401  H2  HOH A 592      20.850   7.584  37.566  1.00 41.93           H
HETATM 4402  O   HOH A 593       1.732   5.411  53.729  1.00 50.14           O
HETATM 4403  H1  HOH A 593       2.062   5.644  54.465  1.00 60.17           H
HETATM 4404  H2  HOH A 593       1.016   5.007  53.901  1.00 60.17           H
HETATM 4405  O   HOH A 594      -4.173  18.060  25.503  1.00 50.33           O
HETATM 4406  H1  HOH A 594      -3.676  17.672  26.058  1.00 60.40           H
HETATM 4407  H2  HOH A 594      -4.113  18.884  25.658  1.00 60.40           H
HETATM 4408  O   HOH A 595      12.542   4.132  52.605  1.00 33.71           O
HETATM 4409  H1  HOH A 595      12.632   4.868  52.210  1.00 40.46           H
HETATM 4410  H2  HOH A 595      13.277   3.731  52.543  1.00 40.46           H
HETATM 4411  O   HOH A 596      -1.980  29.168  21.322  1.00 34.56           O
HETATM 4412  H1  HOH A 596      -2.151  29.986  21.240  1.00 41.48           H
HETATM 4413  H2  HOH A 596      -1.154  29.106  21.461  1.00 41.48           H
HETATM 4414  O   HOH A 597      10.869   5.976  59.867  1.00 33.71           O
HETATM 4415  H1  HOH A 597      10.958   5.144  59.789  1.00 40.45           H
HETATM 4416  H2  HOH A 597      10.047   6.139  59.811  1.00 40.45           H
HETATM 4417  O   HOH A 598      25.602  17.378  36.470  1.00 39.19           O
HETATM 4418  H1  HOH A 598      24.951  17.775  36.118  1.00 47.03           H
HETATM 4419  H2  HOH A 598      25.428  17.303  37.288  1.00 47.03           H
HETATM 4420  O   HOH A 599      26.629   8.404  44.196  1.00 35.81           O
HETATM 4421  H1  HOH A 599      26.888   8.696  44.939  1.00 42.98           H
HETATM 4422  H2  HOH A 599      26.545   9.069  43.689  1.00 42.98           H
HETATM 4423  O   HOH A 600       0.011  17.826  20.763  1.00 47.01           O
HETATM 4424  H1  HOH A 600       0.338  17.105  20.482  1.00 56.41           H
HETATM 4425  H2  HOH A 600       0.138  18.401  20.164  1.00 56.41           H
HETATM 4426  O   HOH A 601      -4.643  25.649  37.321  1.00 45.11           O
HETATM 4427  H1  HOH A 601      -4.930  26.435  37.244  1.00 54.13           H
HETATM 4428  H2  HOH A 601      -5.315  25.146  37.344  1.00 54.13           H
HETATM 4429  O   HOH A 602       7.581  30.126  52.836  1.00 45.28           O
HETATM 4430  H1  HOH A 602       7.934  30.771  53.243  1.00 54.33           H
HETATM 4431  H2  HOH A 602       6.954  30.444  52.376  1.00 54.33           H
HETATM 4432  O   HOH A 603       6.443  35.822  28.804  1.00 39.65           O
HETATM 4433  H1  HOH A 603       7.008  35.512  29.343  1.00 47.57           H
HETATM 4434  H2  HOH A 603       6.826  35.887  28.060  1.00 47.57           H
HETATM 4435  O   HOH A 604      25.856  16.375  38.972  1.00 37.66           O
HETATM 4436  H1  HOH A 604      25.386  16.156  39.632  1.00 45.19           H
HETATM 4437  H2  HOH A 604      25.968  15.680  38.512  1.00 45.19           H
HETATM 4438  O   HOH A 605       2.924  34.625  33.630  1.00 32.58           O
HETATM 4439  H1  HOH A 605       2.629  33.977  34.076  1.00 39.09           H
HETATM 4440  H2  HOH A 605       3.217  34.309  32.909  1.00 39.09           H
HETATM 4441  O   HOH A 606      33.922  11.816  50.610  1.00 42.88           O
HETATM 4442  H1  HOH A 606      33.849  12.567  50.978  1.00 51.45           H
HETATM 4443  H2  HOH A 606      33.142  11.542  50.459  1.00 51.45           H
HETATM 4444  O   HOH A 607      25.929   5.249  52.871  1.00 27.01           O
HETATM 4445  H1  HOH A 607      25.733   5.719  52.203  1.00 32.41           H
HETATM 4446  H2  HOH A 607      25.206   5.057  53.253  1.00 32.41           H
HETATM 4447  O   HOH A 608      31.608   8.533  59.188  1.00 38.42           O
HETATM 4448  H1  HOH A 608      32.089   9.126  58.836  1.00 46.11           H
HETATM 4449  H2  HOH A 608      32.128   7.978  59.544  1.00 46.11           H
HETATM 4450  O   HOH A 609      18.410  32.898  25.535  1.00 31.73           O
HETATM 4451  H1  HOH A 609      18.132  32.204  25.152  1.00 38.07           H
HETATM 4452  H2  HOH A 609      18.838  32.646  26.213  1.00 38.07           H
HETATM 4453  O   HOH A 610      31.010  10.013  50.023  1.00 41.53           O
HETATM 4454  H1  HOH A 610      30.508   9.572  49.513  1.00 49.84           H
HETATM 4455  H2  HOH A 610      30.819  10.823  49.911  1.00 49.84           H
HETATM 4456  O   HOH A 611      21.937  29.986  26.500  1.00 30.75           O
HETATM 4457  H1  HOH A 611      22.471  29.927  27.146  1.00 36.90           H
HETATM 4458  H2  HOH A 611      21.931  29.236  26.121  1.00 36.90           H
HETATM 4459  O   HOH A 612       5.726  42.446  19.006  1.00 45.12           O
HETATM 4460  H1  HOH A 612       5.857  42.426  18.177  1.00 54.14           H
HETATM 4461  H2  HOH A 612       5.653  43.255  19.221  1.00 54.14           H
HETATM 4462  O   HOH A 613      -2.978   7.631  56.301  1.00 47.63           O
HETATM 4463  H1  HOH A 613      -2.662   7.353  57.028  1.00 57.15           H
HETATM 4464  H2  HOH A 613      -3.813   7.638  56.385  1.00 57.15           H
HETATM 4465  O   HOH A 614       9.087  36.116  45.480  1.00 31.02           O
HETATM 4466  H1  HOH A 614       9.116  35.306  45.702  1.00 37.23           H
HETATM 4467  H2  HOH A 614       8.652  36.515  46.078  1.00 37.23           H
HETATM 4468  O   HOH A 615      -2.267  14.991  29.391  1.00 46.49           O
HETATM 4469  H1  HOH A 615      -1.455  14.938  29.184  1.00 55.78           H
HETATM 4470  H2  HOH A 615      -2.620  15.530  28.853  1.00 55.78           H
HETATM 4471  O   HOH A 616      18.497  38.313  39.636  1.00 43.36           O
HETATM 4472  H1  HOH A 616      18.581  38.997  39.155  1.00 52.03           H
HETATM 4473  H2  HOH A 616      17.772  37.950  39.416  1.00 52.03           H
HETATM 4474  O   HOH A 617      11.718   6.825  24.993  1.00 39.07           O
HETATM 4475  H1  HOH A 617      12.488   7.149  25.085  1.00 46.88           H
HETATM 4476  H2  HOH A 617      11.742   6.049  25.313  1.00 46.88           H
HETATM 4477  O   HOH A 618       4.002  12.942  28.030  1.00 35.42           O
HETATM 4478  H1  HOH A 618       3.581  13.166  27.338  1.00 42.50           H
HETATM 4479  H2  HOH A 618       3.820  12.135  28.175  1.00 42.50           H
HETATM 4480  O   HOH A 619      -3.971  16.588  51.624  1.00 33.65           O
HETATM 4481  H1  HOH A 619      -4.179  17.290  52.036  1.00 40.38           H
HETATM 4482  H2  HOH A 619      -3.215  16.356  51.906  1.00 40.38           H
HETATM 4483  O   HOH A 620       7.020  37.019  44.149  1.00 39.10           O
HETATM 4484  H1  HOH A 620       7.206  37.237  43.360  1.00 46.92           H
HETATM 4485  H2  HOH A 620       7.374  36.269  44.284  1.00 46.92           H
HETATM 4486  O   HOH A 621      17.355  13.562  25.170  1.00 36.14           O
HETATM 4487  H1  HOH A 621      17.811  14.059  25.672  1.00 43.37           H
HETATM 4488  H2  HOH A 621      17.216  12.851  25.594  1.00 43.37           H
HETATM 4489  O   HOH A 622      13.795  20.530  66.429  1.00 42.96           O
HETATM 4490  H1  HOH A 622      14.013  19.837  66.008  1.00 51.56           H
HETATM 4491  H2  HOH A 622      13.206  20.916  65.970  1.00 51.56           H
HETATM 4492  O   HOH A 623      12.717  23.447  59.771  1.00 42.66           O
HETATM 4493  H1  HOH A 623      12.727  22.694  59.400  1.00 51.20           H
HETATM 4494  H2  HOH A 623      12.591  23.313  60.591  1.00 51.20           H
HETATM 4495  O   HOH A 624      32.172  21.659  58.557  1.00 45.94           O
HETATM 4496  H1  HOH A 624      31.709  21.281  57.967  1.00 55.13           H
HETATM 4497  H2  HOH A 624      32.912  21.262  58.577  1.00 55.13           H
HETATM 4498  O   HOH A 625      -5.348  11.400  55.336  1.00 42.99           O
HETATM 4499  H1  HOH A 625      -6.033  11.736  55.687  1.00 51.59           H
HETATM 4500  H2  HOH A 625      -5.409  11.534  54.509  1.00 51.59           H
HETATM 4501  O   HOH A 626      19.886   8.782  62.680  1.00 40.88           O
HETATM 4502  H1  HOH A 626      19.812   8.791  61.843  1.00 49.05           H
HETATM 4503  H2  HOH A 626      19.149   8.520  62.986  1.00 49.05           H
HETATM 4504  O   HOH A 627     -10.207  28.782  28.833  1.00 40.81           O
HETATM 4505  H1  HOH A 627     -10.802  28.636  28.259  1.00 48.97           H
HETATM 4506  H2  HOH A 627     -10.600  29.022  29.535  1.00 48.97           H
HETATM 4507  O   HOH A 628      17.653  24.837  21.636  1.00 38.09           O
HETATM 4508  H1  HOH A 628      17.153  24.901  22.308  1.00 45.71           H
HETATM 4509  H2  HOH A 628      17.608  24.039  21.375  1.00 45.71           H
HETATM 4510  O   HOH A 629      27.798  20.756  59.077  1.00 39.57           O
HETATM 4511  H1  HOH A 629      27.868  21.043  58.291  1.00 47.48           H
HETATM 4512  H2  HOH A 629      27.687  19.925  59.024  1.00 47.48           H
HETATM 4513  O   HOH A 630      34.597  17.629  47.799  1.00 35.37           O
HETATM 4514  H1  HOH A 630      34.816  17.540  46.993  1.00 42.44           H
HETATM 4515  H2  HOH A 630      34.615  18.453  47.966  1.00 42.44           H
HETATM 4516  O   HOH A 631      15.927   4.686  58.575  1.00 41.97           O
HETATM 4517  H1  HOH A 631      16.571   5.217  58.478  1.00 50.36           H
HETATM 4518  H2  HOH A 631      16.089   4.232  59.263  1.00 50.36           H
HETATM 4519  O   HOH A 632       9.769  39.715  19.156  1.00 37.57           O
HETATM 4520  H1  HOH A 632       9.102  40.165  18.913  1.00 45.08           H
HETATM 4521  H2  HOH A 632       9.477  39.085  19.629  1.00 45.08           H
HETATM 4522  O   HOH A 633      13.280  34.080  19.467  1.00 47.70           O
HETATM 4523  H1  HOH A 633      13.773  34.758  19.406  1.00 57.23           H
HETATM 4524  H2  HOH A 633      13.412  33.621  18.777  1.00 57.23           H
HETATM 4525  O   HOH A 634      22.731   3.433  63.942  1.00 41.92           O
HETATM 4526  H1  HOH A 634      23.560   3.364  63.823  1.00 50.31           H
HETATM 4527  H2  HOH A 634      22.507   2.810  64.459  1.00 50.31           H
HETATM 4528  O   HOH A 635       1.056   9.520  61.427  1.00 45.39           O
HETATM 4529  H1  HOH A 635       1.087  10.277  61.064  1.00 54.47           H
HETATM 4530  H2  HOH A 635       1.504   9.000  60.943  1.00 54.47           H
HETATM 4531  O   HOH A 636      15.850   8.271  23.727  1.00 46.89           O
HETATM 4532  H1  HOH A 636      15.627   8.106  22.934  1.00 56.27           H
HETATM 4533  H2  HOH A 636      15.143   8.439  24.148  1.00 56.27           H
HETATM 4534  O   HOH A 637      -2.251  22.918  46.426  1.00 49.27           O
HETATM 4535  H1  HOH A 637      -2.913  23.424  46.327  1.00 59.13           H
HETATM 4536  H2  HOH A 637      -1.575  23.351  46.177  1.00 59.13           H
HETATM 4537  O   HOH A 638      14.035  43.324  22.682  1.00 44.55           O
HETATM 4538  H1  HOH A 638      13.232  43.235  22.913  1.00 53.46           H
HETATM 4539  H2  HOH A 638      14.457  43.574  23.363  1.00 53.46           H
HETATM 4540  O   HOH A 639      26.291  25.544  60.732  1.00 51.53           O
HETATM 4541  H1  HOH A 639      25.576  25.326  61.116  1.00 61.84           H
HETATM 4542  H2  HOH A 639      26.311  26.383  60.713  1.00 61.84           H
HETATM 4543  O   HOH A 640      15.743   7.442  63.692  1.00 34.93           O
HETATM 4544  H1  HOH A 640      15.766   6.682  63.335  1.00 41.92           H
HETATM 4545  H2  HOH A 640      16.533   7.634  63.906  1.00 41.92           H
HETATM 4546  O   HOH A 641      25.511   3.138  64.530  1.00 36.91           O
HETATM 4547  H1  HOH A 641      26.161   2.613  64.443  1.00 44.29           H
HETATM 4548  H2  HOH A 641      25.181   2.991  65.288  1.00 44.29           H
HETATM 4549  O   HOH A 642       5.412  26.657  51.234  1.00 42.44           O
HETATM 4550  H1  HOH A 642       5.549  27.280  51.780  1.00 50.93           H
HETATM 4551  H2  HOH A 642       5.426  26.998  50.467  1.00 50.93           H
HETATM 4552  O   HOH A 643      25.872  13.108  64.401  1.00 40.28           O
HETATM 4553  H1  HOH A 643      25.672  13.128  63.585  1.00 48.33           H
HETATM 4554  H2  HOH A 643      26.077  12.313  64.581  1.00 48.33           H
HETATM 4555  O   HOH A 644       2.918  14.512  20.659  1.00 42.82           O
HETATM 4556  H1  HOH A 644       2.628  14.006  21.263  1.00 51.38           H
HETATM 4557  H2  HOH A 644       3.678  14.224  20.444  1.00 51.38           H
HETATM 4558  O   HOH A 645      26.071   9.128  40.290  1.00 36.03           O
HETATM 4559  H1  HOH A 645      25.675   9.796  39.970  1.00 43.23           H
HETATM 4560  H2  HOH A 645      26.065   9.220  41.125  1.00 43.23           H
HETATM 4561  O   HOH A 646      21.901  29.637  56.517  1.00 42.82           O
HETATM 4562  H1  HOH A 646      21.210  30.113  56.483  1.00 51.39           H
HETATM 4563  H2  HOH A 646      22.090  29.425  55.726  1.00 51.39           H
HETATM 4564  O   HOH A 647       2.575  14.276  25.962  1.00 35.91           O
HETATM 4565  H1  HOH A 647       2.820  15.077  25.897  1.00 43.09           H
HETATM 4566  H2  HOH A 647       2.940  13.858  25.331  1.00 43.09           H
HETATM 4567  O   HOH A 648      -1.214  30.343  41.529  1.00 40.36           O
HETATM 4568  H1  HOH A 648      -0.580  30.890  41.465  1.00 48.43           H
HETATM 4569  H2  HOH A 648      -1.275  30.136  42.340  1.00 48.43           H
HETATM 4570  O   HOH A 649       2.867  35.069  48.410  1.00 53.05           O
HETATM 4571  H1  HOH A 649       3.195  35.810  48.190  1.00 63.66           H
HETATM 4572  H2  HOH A 649       3.357  34.757  49.017  1.00 63.66           H
HETATM 4573  O   HOH A 650      18.662  32.333  23.072  1.00 42.27           O
HETATM 4574  H1  HOH A 650      18.783  33.112  23.363  1.00 50.72           H
HETATM 4575  H2  HOH A 650      19.197  32.226  22.434  1.00 50.72           H
HETATM 4576  O   HOH A 651      25.699   1.382  50.363  1.00 51.71           O
HETATM 4577  H1  HOH A 651      25.622   1.995  49.793  1.00 62.05           H
HETATM 4578  H2  HOH A 651      25.968   1.742  51.072  1.00 62.05           H
HETATM 4579  O   HOH A 652      31.841  19.463  42.218  1.00 48.02           O
HETATM 4580  H1  HOH A 652      31.915  20.206  41.835  1.00 57.63           H
HETATM 4581  H2  HOH A 652      31.658  18.899  41.623  1.00 57.63           H
HETATM 4582  O   HOH A 653      -7.892  17.416  43.945  1.00 41.04           O
HETATM 4583  H1  HOH A 653      -7.137  17.070  43.820  1.00 49.25           H
HETATM 4584  H2  HOH A 653      -8.439  16.980  43.479  1.00 49.25           H
HETATM 4585  O   HOH A 654       3.731  29.211  46.554  1.00 42.06           O
HETATM 4586  H1  HOH A 654       4.184  28.906  45.915  1.00 50.47           H
HETATM 4587  H2  HOH A 654       3.441  28.549  46.983  1.00 50.47           H
HETATM 4588  O   HOH A 655      30.541  33.542  50.491  1.00 57.88           O
HETATM 4589  H1  HOH A 655      31.326  33.754  50.703  1.00 69.46           H
HETATM 4590  H2  HOH A 655      30.074  34.236  50.563  1.00 69.46           H
HETATM 4591  O   HOH A 656      25.165   8.660  33.996  1.00 44.21           O
HETATM 4592  H1  HOH A 656      25.657   9.341  34.018  1.00 53.05           H
HETATM 4593  H2  HOH A 656      25.150   8.346  34.775  1.00 53.05           H
HETATM 4594  O   HOH A 657      -1.564   7.328  59.324  1.00 53.46           O
HETATM 4595  H1  HOH A 657      -0.767   7.248  59.071  1.00 64.15           H
HETATM 4596  H2  HOH A 657      -1.541   7.525  60.140  1.00 64.15           H
HETATM 4597  O   HOH A 658      13.831  33.317  16.326  1.00 62.27           O
HETATM 4598  H1  HOH A 658      14.654  33.206  16.203  1.00 74.73           H
HETATM 4599  H2  HOH A 658      13.439  32.980  15.663  1.00 74.73           H
HETATM 4600  O   HOH A 659      13.212   6.562  33.610  1.00 42.29           O
HETATM 4601  H1  HOH A 659      13.953   6.350  33.276  1.00 50.75           H
HETATM 4602  H2  HOH A 659      12.886   7.159  33.118  1.00 50.75           H
HETATM 4603  O   HOH A 660      31.245  24.495  48.419  1.00 33.63           O
HETATM 4604  H1  HOH A 660      30.992  23.842  47.955  1.00 40.36           H
HETATM 4605  H2  HOH A 660      31.954  24.260  48.803  1.00 40.36           H
HETATM 4606  O   HOH A 661      27.971  21.086  34.919  1.00 43.03           O
HETATM 4607  H1  HOH A 661      28.777  20.849  34.941  1.00 51.64           H
HETATM 4608  H2  HOH A 661      27.637  20.744  34.229  1.00 51.64           H
HETATM 4609  O   HOH A 662      12.757  39.170  40.498  1.00 41.22           O
HETATM 4610  H1  HOH A 662      12.229  39.818  40.420  1.00 49.47           H
HETATM 4611  H2  HOH A 662      12.466  38.559  40.000  1.00 49.47           H
HETATM 4612  O   HOH A 663      19.594  23.571  60.808  1.00 48.68           O
HETATM 4613  H1  HOH A 663      18.896  23.884  60.461  1.00 58.42           H
HETATM 4614  H2  HOH A 663      19.391  23.329  61.587  1.00 58.42           H
HETATM 4615  O   HOH A 664      23.999  13.421  32.228  1.00 38.94           O
HETATM 4616  H1  HOH A 664      23.370  13.062  31.803  1.00 46.73           H
HETATM 4617  H2  HOH A 664      23.687  14.114  32.586  1.00 46.73           H
HETATM 4618  O   HOH A 665      -3.429  28.908  40.949  1.00 41.81           O
HETATM 4619  H1  HOH A 665      -2.829  28.344  41.114  1.00 50.18           H
HETATM 4620  H2  HOH A 665      -3.113  29.662  41.140  1.00 50.18           H
HETATM 4621  O   HOH A 666      17.439  18.508  15.717  1.00 54.33           O
HETATM 4622  H1  HOH A 666      16.878  17.889  15.804  1.00 65.19           H
HETATM 4623  H2  HOH A 666      17.319  19.036  16.360  1.00 65.19           H
HETATM 4624  O   HOH A 667       1.048  27.619  19.542  1.00 41.08           O
HETATM 4625  H1  HOH A 667       0.537  27.734  18.886  1.00 49.30           H
HETATM 4626  H2  HOH A 667       0.896  28.246  20.081  1.00 49.30           H
HETATM 4627  O   HOH A 668      20.414  30.628  21.263  1.00 43.64           O
HETATM 4628  H1  HOH A 668      21.051  31.026  20.887  1.00 52.36           H
HETATM 4629  H2  HOH A 668      20.003  30.206  20.664  1.00 52.36           H
HETATM 4630  O   HOH A 669      26.640   5.327  65.995  1.00 35.47           O
HETATM 4631  H1  HOH A 669      26.445   4.688  65.485  1.00 42.56           H
HETATM 4632  H2  HOH A 669      27.453   5.242  66.191  1.00 42.56           H
HETATM 4633  O   HOH A 670       2.988  11.854  65.855  1.00 47.86           O
HETATM 4634  H1  HOH A 670       2.351  11.887  66.401  1.00 57.43           H
HETATM 4635  H2  HOH A 670       2.702  12.163  65.128  1.00 57.43           H
HETATM 4636  O   HOH A 671      24.352  31.975  51.569  1.00 52.36           O
HETATM 4637  H1  HOH A 671      24.507  32.667  51.118  1.00 62.83           H
HETATM 4638  H2  HOH A 671      24.073  32.231  52.319  1.00 62.83           H
HETATM 4639  O   HOH A 672      24.273  19.521  31.289  1.00 35.85           O
HETATM 4640  H1  HOH A 672      23.673  20.099  31.393  1.00 43.02           H
HETATM 4641  H2  HOH A 672      23.933  18.896  30.842  1.00 43.02           H
HETATM 4642  O   HOH A 673      41.121  18.577  49.791  1.00 43.30           O
HETATM 4643  H1  HOH A 673      40.806  19.333  49.977  1.00 51.96           H
HETATM 4644  H2  HOH A 673      41.593  18.672  49.103  1.00 51.96           H
HETATM 4645  O   HOH A 674      36.130  20.873  48.933  1.00 50.96           O
HETATM 4646  H1  HOH A 674      35.503  21.419  48.810  1.00 61.16           H
HETATM 4647  H2  HOH A 674      36.341  20.925  49.745  1.00 61.16           H
HETATM 4648  O   HOH A 675      12.356  42.919  25.869  1.00 54.06           O
HETATM 4649  H1  HOH A 675      12.020  42.618  25.161  1.00 64.87           H
HETATM 4650  H2  HOH A 675      11.848  42.687  26.497  1.00 64.87           H
HETATM 4651  O   HOH A 676      18.861  30.840  55.691  1.00 46.64           O
HETATM 4652  H1  HOH A 676      18.056  31.024  55.842  1.00 55.97           H
HETATM 4653  H2  HOH A 676      19.121  31.364  55.088  1.00 55.97           H
HETATM 4654  O   HOH A 677      18.625  -0.599  43.183  1.00 41.52           O
HETATM 4655  H1  HOH A 677      19.355  -0.990  43.323  1.00 49.83           H
HETATM 4656  H2  HOH A 677      18.757   0.219  43.324  1.00 49.83           H
HETATM 4657  O   HOH A 678       3.627  26.320  48.599  1.00 48.59           O
HETATM 4658  H1  HOH A 678       2.944  25.867  48.786  1.00 58.31           H
HETATM 4659  H2  HOH A 678       4.225  25.774  48.375  1.00 58.31           H
HETATM 4660  O   HOH A 679      29.257  21.820  40.027  1.00 40.14           O
HETATM 4661  H1  HOH A 679      29.075  22.598  40.285  1.00 48.17           H
HETATM 4662  H2  HOH A 679      29.979  21.603  40.398  1.00 48.17           H
HETATM 4663  O   HOH A 680      11.126   3.850  42.345  1.00 42.05           O
HETATM 4664  H1  HOH A 680      11.291   4.539  41.893  1.00 50.46           H
HETATM 4665  H2  HOH A 680      11.254   3.192  41.838  1.00 50.46           H
HETATM 4666  O   HOH A 681       8.449   4.297  61.778  1.00 60.61           O
HETATM 4667  H1  HOH A 681       8.595   4.779  61.106  1.00 72.73           H
HETATM 4668  H2  HOH A 681       7.628   4.117  61.774  1.00 72.73           H
HETATM 4669  O   HOH A 682      25.216  17.337  42.593  1.00 40.71           O
HETATM 4670  H1  HOH A 682      25.932  17.518  42.992  1.00 48.85           H
HETATM 4671  H2  HOH A 682      24.776  18.052  42.548  1.00 48.85           H
HETATM 4672  O   HOH A 683      11.462  23.551  56.658  1.00 40.97           O
HETATM 4673  H1  HOH A 683      11.896  23.947  57.258  1.00 49.16           H
HETATM 4674  H2  HOH A 683      10.698  23.900  56.640  1.00 49.16           H
HETATM 4675  O   HOH A 684      39.440  23.383  57.474  1.00 50.13           O
HETATM 4676  H1  HOH A 684      38.920  22.756  57.266  1.00 60.16           H
HETATM 4677  H2  HOH A 684      40.174  23.031  57.682  1.00 60.16           H
TER
END
