# Supplementary material for: High-throughput quantum-mechanics/molecular-mechanics (ONIOM) macromolecular crystallographic refinement with PHENIX/DivCon: the impact of mixed Hamiltonian methods on ligand and protein structure
Source: Acta Crystallogr D Struct Biol. 2018 Oct 29;74(Pt 11):1063–77. doi: 10.1107/S2059798318012913 (PMC6213575; doi:10.1107/S2059798318012913)
Supplement: Supplementary file 4 [file d-74-01063-sup4.gz › results_PHENIX/1S3V-H_refine_001.pdb]

REMARK Date 2017-01-20 Time 15:19:15 EST -0500 (1484943555.02 s)
REMARK PHENIX refinement
REMARK 
REMARK ****************** INPUT FILES AND LABELS ******************************
REMARK Reflections:
REMARK   file name      : 1S3V.mtz
REMARK   labels         : ['F-obs,SIGF-obs']
REMARK R-free flags:
REMARK   file name      : 1S3V.mtz
REMARK   label          : R-free-flags
REMARK   test_flag_value: 1
REMARK Model file name(s): 
REMARK   /scratch/oleg/2711991.gondor.quantumbioinc.com/1S3V-H.pdb
REMARK 
REMARK ******************** REFINEMENT SUMMARY: QUICK FACTS *******************
REMARK Start: r_work = 0.1761 r_free = 0.1693 bonds = 0.021 angles = 3.807
REMARK Final: r_work = 0.1560 r_free = 0.1966 bonds = 0.015 angles = 1.425
REMARK ************************************************************************
REMARK 
REMARK ****************** REFINEMENT STATISTICS STEP BY STEP ******************
REMARK leading digit, like 1_, means number of macro-cycle                     
REMARK 0    : statistics at the very beginning when nothing is done yet        
REMARK 1_bss: bulk solvent correction and/or (anisotropic) scaling             
REMARK 1_xyz: refinement of coordinates                                        
REMARK 1_adp: refinement of ADPs (Atomic Displacement Parameters)              
REMARK 1_occ: refinement of occupancies                                        
REMARK ------------------------------------------------------------------------
REMARK  stage       r-work r-free bonds angles b_min b_max b_ave n_water shift
REMARK       0    : 0.2266 0.2741 0.021  3.81   8.4  82.0  27.3 336      0.000
REMARK       1_bss: 0.1761 0.1693 0.021  3.81   8.4  82.0  27.3 336      0.000
REMARK 1_settarget: 0.1761 0.1693 0.021  3.81   8.4  82.0  27.3 336      0.000
REMARK       1_nqh: 0.1761 0.1693 0.021  3.81   8.4  82.0  27.3 336      0.000
REMARK    1_weight: 0.1761 0.1693 0.021  3.81   8.4  82.0  27.3 336      0.000
REMARK    1_checkH: 0.1770 0.1698 0.021  3.81   8.4  82.0  27.3 336      0.453
REMARK    1_xyzrec: 0.1738 0.1954 0.017  1.65   8.4  82.0  27.3 336      0.550
REMARK    1_checkH: 0.1738 0.1953 0.017  1.65   8.4  82.0  27.3 336      0.549
REMARK   1_regHxyz: 0.1742 0.1953 0.017  1.65   8.4  82.0  27.3 336      0.555
REMARK       1_adp: 0.1682 0.2000 0.017  1.65   8.6  85.3  27.8 336      0.555
REMARK   1_regHadp: 0.1672 0.1994 0.017  1.65   8.6  85.3  27.8 336      0.555
REMARK       2_bss: 0.1668 0.1993 0.017  1.65   8.6  85.3  27.8 336      0.555
REMARK 2_settarget: 0.1668 0.1993 0.017  1.65   8.6  85.3  27.8 336      0.555
REMARK 2_updatecdl: 0.1668 0.1993 0.017  1.66   8.6  85.3  27.8 336      0.555
REMARK       2_nqh: 0.1670 0.1994 0.017  1.66   8.6  85.3  27.8 336      0.557
REMARK    2_weight: 0.1670 0.1994 0.017  1.66   8.6  85.3  27.8 336      0.557
REMARK    2_checkH: 0.1670 0.1994 0.017  1.66   8.6  85.3  27.8 336      0.558
REMARK    2_xyzrec: 0.1655 0.1997 0.014  1.46   8.6  85.3  27.8 336      0.566
REMARK    2_checkH: 0.1655 0.1997 0.014  1.46   8.6  85.3  27.8 336      0.566
REMARK   2_regHxyz: 0.1659 0.1996 0.014  1.46   8.6  85.3  27.8 336      0.568
REMARK       2_adp: 0.1604 0.1961 0.014  1.46   7.6  92.3  28.7 336      0.568
REMARK   2_regHadp: 0.1604 0.1955 0.014  1.46   7.6  92.3  28.7 336      0.568
REMARK       3_bss: 0.1600 0.1950 0.014  1.46   7.6  92.3  28.7 336      0.568
REMARK 3_settarget: 0.1600 0.1950 0.014  1.46   7.6  92.3  28.7 336      0.568
REMARK 3_updatecdl: 0.1600 0.1950 0.014  1.46   7.6  92.3  28.7 336      0.568
REMARK       3_nqh: 0.1600 0.1950 0.014  1.46   7.6  92.3  28.7 336      0.568
REMARK    3_weight: 0.1600 0.1950 0.014  1.46   7.6  92.3  28.7 336      0.568
REMARK    3_checkH: 0.1600 0.1950 0.014  1.46   7.6  92.3  28.7 336      0.568
REMARK    3_xyzrec: 0.1561 0.1963 0.015  1.42   7.6  92.3  28.7 336      0.588
REMARK    3_checkH: 0.1561 0.1963 0.015  1.42   7.6  92.3  28.7 336      0.589
REMARK   3_regHxyz: 0.1565 0.1962 0.015  1.42   7.6  92.3  28.7 336      0.589
REMARK       3_adp: 0.1561 0.1969 0.015  1.42   7.8  93.7  28.7 336      0.589
REMARK   3_regHadp: 0.1561 0.1969 0.015  1.42   7.8  93.7  28.7 336      0.589
REMARK         end: 0.1560 0.1966 0.015  1.42   7.8  93.7  28.7 336      0.589
REMARK ------------------------------------------------------------------------
REMARK MODEL CONTENT.
REMARK  ELEMENT        ATOM RECORD COUNT   OCCUPANCY SUM
REMARK        C                      982          982.00
REMARK        H                     1762         1762.00
REMARK        O                      368          368.00
REMARK        N                      258          258.00
REMARK        S                        9            9.00
REMARK      O1-                       34           34.00
REMARK    TOTAL                     3413         3413.00
REMARK -----------------------------------------------------------------------
REMARK r_free_flags.md5.hexdigest 3a9dccb790853d88e040d79acf7d1be6
REMARK 
REMARK IF THIS FILE IS FOR PDB DEPOSITION: REMOVE ALL FROM THIS LINE UP.
REMARK   3
REMARK   3 REFINEMENT.
REMARK   3   PROGRAM     : PHENIX (1.11.1_2575: ???)
REMARK   3   AUTHORS     : Adams,Afonine,Bunkoczi,Burnley,Chen,Dar,Davis,
REMARK   3               : Draizen,Echols,Gildea,Gros,Grosse-Kunstleve,Headd,
REMARK   3               : Hintze,Hung,Ioerger,Liebschner,McCoy,McKee,Moriarty,
REMARK   3               : Oeffner,Poon,Read,Richardson,Richardson,Sacchettini,
REMARK   3               : Sauter,Sobolev,Storoni,Terwilliger,Williams,Zwart
REMARK   3
REMARK   3  REFINEMENT TARGET : ML
REMARK   3  
REMARK   3  DATA USED IN REFINEMENT.
REMARK   3   RESOLUTION RANGE HIGH (ANGSTROMS) : 1.801   
REMARK   3   RESOLUTION RANGE LOW  (ANGSTROMS) : 30.880  
REMARK   3   MIN(FOBS/SIGMA_FOBS)              : 0.07  
REMARK   3   COMPLETENESS FOR RANGE        (%) : 88.57 
REMARK   3   NUMBER OF REFLECTIONS             : 15349     
REMARK   3   NUMBER OF REFLECTIONS (NON-ANOMALOUS) : 15349     
REMARK   3  
REMARK   3  FIT TO DATA USED IN REFINEMENT.
REMARK   3   R VALUE     (WORKING + TEST SET) : 0.1601
REMARK   3   R VALUE            (WORKING SET) : 0.1560
REMARK   3   FREE R VALUE                     : 0.1966
REMARK   3   FREE R VALUE TEST SET SIZE   (%) : 10.01 
REMARK   3   FREE R VALUE TEST SET COUNT      : 1537      
REMARK   3  
REMARK   3  FIT TO DATA USED IN REFINEMENT (IN BINS).
REMARK   3   BIN  RESOLUTION RANGE  COMPL.    NWORK NFREE   RWORK  RFREE  CCWORK CCFREE
REMARK   3     1 30.8841 -  4.0019    1.00     1406   156  0.1413 0.1602   0.948  0.931
REMARK   3     2  4.0019 -  3.1775    0.99     1410   156  0.1416 0.1732   0.942  0.921
REMARK   3     3  3.1775 -  2.7761    0.97     1371   153  0.1662 0.2073   0.924  0.874
REMARK   3     4  2.7761 -  2.5224    0.96     1347   153  0.1758 0.2247   0.912  0.851
REMARK   3     5  2.5224 -  2.3417    0.94     1343   142  0.1623 0.2145   0.923  0.868
REMARK   3     6  2.3417 -  2.2037    0.94     1327   151  0.1546 0.2178   0.934  0.855
REMARK   3     7  2.2037 -  2.0933    0.93     1316   149  0.1601 0.2101   0.929  0.896
REMARK   3     8  2.0933 -  2.0022    0.91     1298   138  0.1563 0.2307   0.928  0.815
REMARK   3     9  2.0022 -  1.9252    0.89     1255   144  0.1719 0.2303   0.906  0.855
REMARK   3    10  1.9252 -  1.8587    0.69      992   114  0.1896 0.2438   0.892  0.816
REMARK   3    11  1.8587 -  1.8006    0.53      747    81  0.2133 0.3239   0.873  0.648
REMARK   3  
REMARK   3  BULK SOLVENT MODELLING.
REMARK   3   METHOD USED        : FLAT BULK SOLVENT MODEL
REMARK   3   SOLVENT RADIUS     : 1.11    
REMARK   3   SHRINKAGE RADIUS   : 0.90    
REMARK   3   GRID STEP FACTOR   : 4.00    
REMARK   3  
REMARK   3  ERROR ESTIMATES.
REMARK   3   COORDINATE ERROR (MAXIMUM-LIKELIHOOD BASED)     : 0.19    
REMARK   3   PHASE ERROR (DEGREES, MAXIMUM-LIKELIHOOD BASED) : 21.41   
REMARK   3  
REMARK   3  STRUCTURE FACTORS CALCULATION ALGORITHM : FFT
REMARK   3  
REMARK   3  RESTRAINTS LIBRARY
REMARK   3    GEOSTD + MON.LIB. + CDL v1.2
REMARK   3  
REMARK   3  DEVIATIONS FROM IDEAL VALUES.
REMARK   3                 RMSD     MAX  COUNT
REMARK   3   BOND      :  0.015   0.133   1574
REMARK   3   ANGLE     :  1.425   9.756   2128
REMARK   3   CHIRALITY :  0.071   0.208    223
REMARK   3   PLANARITY :  0.009   0.052    274
REMARK   3   DIHEDRAL  : 22.089 179.750    946
REMARK   3   MIN NONBONDED DISTANCE : 1.899 
REMARK   3  
REMARK   3  MOLPROBITY STATISTICS.
REMARK   3   ALL-ATOM CLASHSCORE : 4.87
REMARK   3   RAMACHANDRAN PLOT:
REMARK   3     OUTLIERS : 1.09  %
REMARK   3     ALLOWED  : 2.72  %
REMARK   3     FAVORED  : 96.20 %
REMARK   3   ROTAMER OUTLIERS : 6.55 %
REMARK   3   CBETA DEVIATIONS : 0
REMARK   3   PEPTIDE PLANE:
REMARK   3     CIS-PROLINE     : 1
REMARK   3     CIS-GENERAL     : 1
REMARK   3     TWISTED PROLINE : 0
REMARK   3     TWISTED GENERAL : 0
REMARK   3  
REMARK   3  ATOMIC DISPLACEMENT PARAMETERS.
REMARK   3   WILSON B : 21.32
REMARK   3   RMS(B_ISO_OR_EQUIVALENT_BONDED) : 5.26
REMARK   3   ATOMS          NUMBER OF ATOMS
REMARK   3                    ISO.  ANISO. 
REMARK   3    ALL         :   3413       0
REMARK   3    ALL (NO H)  :   1651       0
REMARK   3    SOLVENT     :    112       0
REMARK   3    NON-SOLVENT :   1539       0
REMARK   3    HYDROGENS   :   1762       0
REMARK   3
HELIX    1   1 ARG A   28  THR A   39  1               Generated by MOE   12
HELIX    2   2 LYS A   54  SER A   59  1               Generated by MOE    6
HELIX    3   3 GLU A   62  ASN A   64  5               Generated by MOE    3
HELIX    4   4 LEU A   93  LEU A   99  1               Generated by MOE    7
HELIX    5   5 PRO A  103  LEU A  105  5               Generated by MOE    3
HELIX    6   6 SER A  118  MET A  125  1               Generated by MOE    8
SHEET    1       LEU A   4  VAL A  10                  Generated by MOE
SHEET    2       GLY A  15  GLY A  17                  Generated by MOE
SHEET    3       GLN A  47  GLY A  53                  Generated by MOE
SHEET    4       ARG A  70  LEU A  75                  Generated by MOE
SHEET    5       PHE A  88  SER A  90                  Generated by MOE
SHEET    6       VAL A 109  VAL A 109                  Generated by MOE
SHEET    7       ASP A 110  MET A 111                  Generated by MOE
SHEET    8       VAL A 112  ILE A 114                  Generated by MOE
SHEET    9       LEU A 131  ARG A 137                  Generated by MOE
SHEET   10       ILE A 138  ILE A 138                  Generated by MOE
SHEET   11       THR A 146  PHE A 147                  Generated by MOE
SHEET   12       LYS A 157  LEU A 159                  Generated by MOE
SHEET   13       GLN A 170  GLU A 172                  Generated by MOE
SHEET   14       ILE A 175  GLU A 183                  Generated by MOE
CRYST1  106.970  106.970   43.856  90.00  90.00 120.00 H 3
SCALE1      0.009348  0.005397  0.000000        0.00000
SCALE2      0.000000  0.010795  0.000000        0.00000
SCALE3      0.000000  0.000000  0.022802        0.00000
ATOM      1  N   VAL A   1      16.008  40.975  15.422  1.00 66.41           N
ATOM      2  CA  VAL A   1      15.313  42.093  14.776  1.00 70.40           C
ATOM      3  C   VAL A   1      14.144  41.567  13.923  1.00 64.30           C
ATOM      4  O   VAL A   1      13.082  41.203  14.450  1.00 60.88           O
ATOM      5  CB  VAL A   1      16.269  42.953  13.882  1.00 69.15           C
ATOM      6  CG1 VAL A   1      15.494  44.162  13.283  1.00 66.11           C
ATOM      7  CG2 VAL A   1      17.558  43.374  14.625  1.00 69.56           C
ATOM      8  H1  VAL A   1      16.663  41.317  16.035  1.00 79.69           H
ATOM      9  H2  VAL A   1      16.443  40.440  14.755  1.00 79.69           H
ATOM     10  HA  VAL A   1      14.945  42.672  15.462  1.00 84.48           H
ATOM     11  HB  VAL A   1      16.547  42.402  13.133  1.00 82.98           H
ATOM     12 HG11 VAL A   1      14.574  44.130  13.591  1.00 79.33           H
ATOM     13 HG12 VAL A   1      15.914  44.984  13.580  1.00 79.33           H
ATOM     14 HG13 VAL A   1      15.521  44.106  12.315  1.00 79.33           H
ATOM     15 HG21 VAL A   1      17.533  43.018  15.527  1.00 83.48           H
ATOM     16 HG22 VAL A   1      18.326  43.019  14.151  1.00 83.48           H
ATOM     17 HG23 VAL A   1      17.605  44.342  14.653  1.00 83.48           H
ATOM     18  N   GLY A   2      14.348  41.532  12.607  1.00 66.78           N
ATOM     19  CA  GLY A   2      13.361  41.027  11.684  1.00 56.14           C
ATOM     20  C   GLY A   2      12.942  42.067  10.667  1.00 55.09           C
ATOM     21  O   GLY A   2      13.420  43.197  10.640  1.00 71.00           O
ATOM     22  H   GLY A   2      15.069  41.803  12.226  1.00 80.13           H
ATOM     23  HA2 GLY A   2      13.722  40.262  11.210  1.00 67.37           H
ATOM     24  HA3 GLY A   2      12.574  40.743  12.175  1.00 67.37           H
ATOM     25  N   SER A   3      12.044  41.637   9.798  1.00 56.64           N
ATOM     26  CA  SER A   3      11.304  42.489   8.887  1.00 51.35           C
ATOM     27  C   SER A   3       9.834  42.118   9.049  1.00 33.75           C
ATOM     28  O   SER A   3       9.521  41.043   9.585  1.00 36.63           O
ATOM     29  CB  SER A   3      11.784  42.273   7.444  1.00 49.69           C
ATOM     30  OG  SER A   3      12.031  40.891   7.207  1.00 39.55           O
ATOM     31  H   SER A   3      11.836  40.807   9.715  1.00 67.97           H
ATOM     32  HA  SER A   3      11.426  43.421   9.127  1.00 61.62           H
ATOM     33  HB2 SER A   3      11.098  42.583   6.832  1.00 59.63           H
ATOM     34  HB3 SER A   3      12.605  42.770   7.305  1.00 59.63           H
ATOM     35  HG  SER A   3      12.293  40.777   6.417  1.00 47.46           H
ATOM     36  N   LEU A   4       8.949  43.015   8.591  1.00 38.45           N
ATOM     37  CA  LEU A   4       7.502  42.791   8.573  1.00 32.74           C
ATOM     38  C   LEU A   4       7.028  42.405   7.172  1.00 22.03           C
ATOM     39  O   LEU A   4       7.168  43.185   6.222  1.00 20.35           O
ATOM     40  CB  LEU A   4       6.770  44.037   9.012  1.00 31.25           C
ATOM     41  CG  LEU A   4       5.301  43.878   9.370  1.00 27.84           C
ATOM     42  CD1 LEU A   4       5.065  42.779  10.411  1.00 43.11           C
ATOM     43  CD2 LEU A   4       4.797  45.162   9.988  1.00 42.82           C
ATOM     44  H   LEU A   4       9.174  43.783   8.277  1.00 46.14           H
ATOM     45  HA  LEU A   4       7.278  42.071   9.183  1.00 39.29           H
ATOM     46  HB2 LEU A   4       7.219  44.392   9.795  1.00 37.50           H
ATOM     47  HB3 LEU A   4       6.821  44.687   8.293  1.00 37.50           H
ATOM     48  HG  LEU A   4       4.781  43.682   8.575  1.00 33.41           H
ATOM     49 HD11 LEU A   4       4.115  42.723  10.600  1.00 51.73           H
ATOM     50 HD12 LEU A   4       5.383  41.935  10.056  1.00 51.73           H
ATOM     51 HD13 LEU A   4       5.551  43.003  11.220  1.00 51.73           H
ATOM     52 HD21 LEU A   4       3.859  45.056  10.215  1.00 51.38           H
ATOM     53 HD22 LEU A   4       5.312  45.350  10.788  1.00 51.38           H
ATOM     54 HD23 LEU A   4       4.903  45.883   9.349  1.00 51.38           H
ATOM     55  N   ASN A   5       6.453  41.213   7.048  1.00 18.16           N
ATOM     56  CA  ASN A   5       6.122  40.667   5.738  1.00 14.43           C
ATOM     57  C   ASN A   5       4.685  40.176   5.766  1.00 18.08           C
ATOM     58  O   ASN A   5       4.246  39.630   6.781  1.00 18.92           O
ATOM     59  CB  ASN A   5       7.036  39.504   5.382  1.00 16.74           C
ATOM     60  CG  ASN A   5       8.508  39.850   5.507  1.00 28.00           C
ATOM     61  OD1 ASN A   5       9.078  40.513   4.645  1.00 23.84           O
ATOM     62  ND2 ASN A   5       9.121  39.407   6.588  1.00 28.50           N
ATOM     63  H   ASN A   5       6.245  40.701   7.707  1.00 21.79           H
ATOM     64  HA  ASN A   5       6.208  41.356   5.061  1.00 17.31           H
ATOM     65  HB2 ASN A   5       6.851  38.763   5.980  1.00 20.09           H
ATOM     66  HB3 ASN A   5       6.867  39.240   4.465  1.00 20.09           H
ATOM     67 HD21 ASN A   5       9.956  39.575   6.709  1.00 34.20           H
ATOM     68 HD22 ASN A   5       8.686  38.950   7.173  1.00 34.20           H
ATOM     69  N   CYS A   6       3.943  40.449   4.696  1.00 15.70           N
ATOM     70  CA  CYS A   6       2.640  39.855   4.459  1.00 13.08           C
ATOM     71  C   CYS A   6       2.788  38.804   3.378  1.00 13.36           C
ATOM     72  O   CYS A   6       3.510  39.017   2.397  1.00 15.10           O
ATOM     73  CB  CYS A   6       1.612  40.880   3.988  1.00 16.84           C
ATOM     74  SG  CYS A   6       1.157  42.103   5.195  1.00 23.05           S
ATOM     75  H   CYS A   6       4.185  40.993   4.076  1.00 18.84           H
ATOM     76  HA  CYS A   6       2.315  39.431   5.269  1.00 15.69           H
ATOM     77  HB2 CYS A   6       1.975  41.349   3.220  1.00 20.21           H
ATOM     78  HB3 CYS A   6       0.804  40.410   3.730  1.00 20.21           H
ATOM     79  HG  CYS A   6       0.349  42.847   4.711  1.00 27.66           H
ATOM     80  N   ILE A   7       2.081  37.685   3.522  1.00 15.16           N
ATOM     81  CA  ILE A   7       2.072  36.691   2.455  1.00  8.87           C
ATOM     82  C   ILE A   7       0.632  36.314   2.186  1.00 11.23           C
ATOM     83  O   ILE A   7      -0.152  36.130   3.132  1.00  7.84           O
ATOM     84  CB  ILE A   7       2.963  35.467   2.771  1.00  9.83           C
ATOM     85  CG1 ILE A   7       3.080  34.529   1.570  1.00 10.79           C
ATOM     86  CG2 ILE A   7       2.502  34.774   4.064  1.00 11.55           C
ATOM     87  CD1 ILE A   7       4.140  33.427   1.726  1.00 12.92           C
ATOM     88  H   ILE A   7       1.609  37.481   4.211  1.00 18.19           H
ATOM     89  HA  ILE A   7       2.421  37.103   1.649  1.00 10.64           H
ATOM     90  HB  ILE A   7       3.855  35.808   2.943  1.00 11.79           H
ATOM     91 HG12 ILE A   7       2.223  34.096   1.429  1.00 12.95           H
ATOM     92 HG13 ILE A   7       3.313  35.054   0.788  1.00 12.95           H
ATOM     93 HG21 ILE A   7       3.077  34.012   4.237  1.00 13.86           H
ATOM     94 HG22 ILE A   7       2.560  35.406   4.798  1.00 13.86           H
ATOM     95 HG23 ILE A   7       1.585  34.478   3.953  1.00 13.86           H
ATOM     96 HD11 ILE A   7       4.148  32.882   0.924  1.00 15.50           H
ATOM     97 HD12 ILE A   7       5.008  33.841   1.854  1.00 15.50           H
ATOM     98 HD13 ILE A   7       3.916  32.882   2.496  1.00 15.50           H
ATOM     99  N   VAL A   8       0.273  36.274   0.901  1.00  9.66           N
ATOM    100  CA  VAL A   8      -1.114  36.067   0.476  1.00 10.07           C
ATOM    101  C   VAL A   8      -1.124  35.382  -0.887  1.00  9.75           C
ATOM    102  O   VAL A   8      -0.225  35.592  -1.711  1.00 10.51           O
ATOM    103  CB  VAL A   8      -1.884  37.406   0.470  1.00 12.31           C
ATOM    104  CG1 VAL A   8      -1.452  38.315  -0.679  1.00 16.37           C
ATOM    105  CG2 VAL A   8      -3.371  37.142   0.417  1.00 12.40           C
ATOM    106  H   VAL A   8       0.823  36.365   0.247  1.00 11.59           H
ATOM    107  HA  VAL A   8      -1.551  35.476   1.109  1.00 12.09           H
ATOM    108  HB  VAL A   8      -1.698  37.873   1.300  1.00 14.77           H
ATOM    109 HG11 VAL A   8      -1.963  39.139  -0.638  1.00 19.64           H
ATOM    110 HG12 VAL A   8      -0.506  38.508  -0.590  1.00 19.64           H
ATOM    111 HG13 VAL A   8      -1.621  37.862  -1.520  1.00 19.64           H
ATOM    112 HG21 VAL A   8      -3.842  37.991   0.414  1.00 14.88           H
ATOM    113 HG22 VAL A   8      -3.575  36.648  -0.392  1.00 14.88           H
ATOM    114 HG23 VAL A   8      -3.628  36.624   1.195  1.00 14.88           H
ATOM    115  N   ALA A   9      -2.136  34.535  -1.116  1.00  8.00           N
ATOM    116  CA  ALA A   9      -2.484  34.040  -2.453  1.00  9.94           C
ATOM    117  C   ALA A   9      -3.856  34.575  -2.825  1.00 10.95           C
ATOM    118  O   ALA A   9      -4.782  34.452  -2.033  1.00  9.14           O
ATOM    119  CB  ALA A   9      -2.500  32.503  -2.503  1.00 10.67           C
ATOM    120  H   ALA A   9      -2.647  34.226  -0.496  1.00  9.60           H
ATOM    121  HA  ALA A   9      -1.838  34.365  -3.099  1.00 11.93           H
ATOM    122  HB1 ALA A   9      -2.734  32.220  -3.400  1.00 12.80           H
ATOM    123  HB2 ALA A   9      -1.619  32.171  -2.269  1.00 12.80           H
ATOM    124  HB3 ALA A   9      -3.157  32.174  -1.870  1.00 12.80           H
ATOM    125  N   VAL A  10      -3.993  35.166  -4.028  1.00  9.97           N
ATOM    126  CA  VAL A  10      -5.217  35.881  -4.411  1.00 11.51           C
ATOM    127  C   VAL A  10      -5.606  35.461  -5.808  1.00 16.65           C
ATOM    128  O   VAL A  10      -4.744  35.294  -6.679  1.00 12.87           O
ATOM    129  CB  VAL A  10      -5.095  37.427  -4.377  1.00 11.50           C
ATOM    130  CG1 VAL A  10      -4.971  37.921  -3.003  1.00 22.01           C
ATOM    131  CG2 VAL A  10      -3.881  37.886  -5.205  1.00 20.55           C
ATOM    132  H   VAL A  10      -3.386  35.165  -4.638  1.00 11.96           H
ATOM    133  HA  VAL A  10      -5.934  35.624  -3.809  1.00 13.82           H
ATOM    134  HB  VAL A  10      -5.892  37.817  -4.768  1.00 13.80           H
ATOM    135 HG11 VAL A  10      -4.897  38.888  -3.021  1.00 26.41           H
ATOM    136 HG12 VAL A  10      -5.759  37.658  -2.501  1.00 26.41           H
ATOM    137 HG13 VAL A  10      -4.178  37.535  -2.600  1.00 26.41           H
ATOM    138 HG21 VAL A  10      -3.823  38.853  -5.171  1.00 24.66           H
ATOM    139 HG22 VAL A  10      -3.077  37.493  -4.831  1.00 24.66           H
ATOM    140 HG23 VAL A  10      -3.996  37.593  -6.123  1.00 24.66           H
ATOM    141  N   SER A  11      -6.908  35.291  -6.021  1.00 10.34           N
ATOM    142  CA  SER A  11      -7.446  35.104  -7.358  1.00 11.56           C
ATOM    143  C   SER A  11      -7.476  36.430  -8.119  1.00 13.77           C
ATOM    144  O   SER A  11      -7.263  37.504  -7.568  1.00 12.45           O
ATOM    145  CB  SER A  11      -8.840  34.477  -7.273  1.00 11.11           C
ATOM    146  OG  SER A  11      -9.690  35.339  -6.558  1.00 11.63           O
ATOM    147  H   SER A  11      -7.504  35.281  -5.400  1.00 12.41           H
ATOM    148  HA  SER A  11      -6.872  34.492  -7.845  1.00 13.87           H
ATOM    149  HB2 SER A  11      -9.191  34.351  -8.169  1.00 13.33           H
ATOM    150  HB3 SER A  11      -8.782  33.626  -6.811  1.00 13.33           H
ATOM    151  HG  SER A  11      -9.741  36.081  -6.948  1.00 13.95           H
ATOM    152  N   GLN A  12      -7.833  36.351  -9.389  1.00 14.06           N
ATOM    153  CA  GLN A  12      -7.927  37.562 -10.204  1.00 15.99           C
ATOM    154  C   GLN A  12      -8.936  38.546  -9.684  1.00 13.43           C
ATOM    155  O   GLN A  12      -8.744  39.760  -9.834  1.00 16.32           O
ATOM    156  CB  GLN A  12      -8.309  37.210 -11.634  1.00 15.98           C
ATOM    157  CG  GLN A  12      -7.206  36.596 -12.362  1.00 27.04           C
ATOM    158  CD  GLN A  12      -7.509  36.379 -13.832  1.00 31.75           C
ATOM    159  OE1 GLN A  12      -6.583  36.268 -14.624  1.00 28.68           O
ATOM    160  NE2 GLN A  12      -8.805  36.304 -14.202  1.00 33.23           N
ATOM    161  H   GLN A  12      -8.026  35.622  -9.803  1.00 16.87           H
ATOM    162  HA  GLN A  12      -7.061  37.999 -10.222  1.00 19.19           H
ATOM    163  HB2 GLN A  12      -9.048  36.582 -11.620  1.00 19.18           H
ATOM    164  HB3 GLN A  12      -8.567  38.019 -12.102  1.00 19.18           H
ATOM    165  HG2 GLN A  12      -6.428  37.172 -12.299  1.00 32.45           H
ATOM    166  HG3 GLN A  12      -7.010  35.732 -11.967  1.00 32.45           H
ATOM    167 HE21 GLN A  12      -9.426  36.379 -13.612  1.00 39.87           H
ATOM    168 HE22 GLN A  12      -9.009  36.182 -15.028  1.00 39.87           H
ATOM    169  N   ASN A  13     -10.023  38.049  -9.108  1.00 11.85           N
ATOM    170  CA  ASN A  13     -11.046  38.890  -8.492  1.00 15.89           C
ATOM    171  C   ASN A  13     -10.756  39.163  -7.030  1.00 12.99           C
ATOM    172  O   ASN A  13     -11.649  39.593  -6.306  1.00 15.11           O
ATOM    173  CB  ASN A  13     -12.446  38.272  -8.682  1.00 16.48           C
ATOM    174  CG  ASN A  13     -12.580  36.836  -8.135  1.00 13.42           C
ATOM    175  OD1 ASN A  13     -11.713  35.983  -8.330  1.00 13.11           O
ATOM    176  ND2 ASN A  13     -13.665  36.592  -7.407  1.00 17.33           N
ATOM    177  H   ASN A  13     -10.196  37.208  -9.058  1.00 14.22           H
ATOM    178  HA  ASN A  13     -11.047  39.746  -8.948  1.00 19.07           H
ATOM    179  HB2 ASN A  13     -13.096  38.825  -8.222  1.00 19.77           H
ATOM    180  HB3 ASN A  13     -12.649  38.247  -9.630  1.00 19.77           H
ATOM    181 HD21 ASN A  13     -13.794  35.809  -7.075  1.00 20.80           H
ATOM    182 HD22 ASN A  13     -14.239  37.217  -7.267  1.00 20.80           H
ATOM    183  N   MET A  14      -9.491  38.998  -6.616  1.00 12.61           N
ATOM    184  CA  MET A  14      -8.935  39.414  -5.339  1.00 12.89           C
ATOM    185  C   MET A  14      -9.430  38.541  -4.196  1.00 13.25           C
ATOM    186  O   MET A  14      -9.353  38.933  -3.050  1.00 13.18           O
ATOM    187  CB  MET A  14      -9.217  40.909  -5.039  1.00 18.51           C
ATOM    188  CG  MET A  14      -8.580  41.931  -6.044  1.00 22.44           C
ATOM    189  SD  MET A  14      -6.758  41.719  -6.113  1.00 40.64           S
ATOM    190  CE  MET A  14      -6.295  42.714  -4.685  1.00 43.10           C
ATOM    191  H   MET A  14      -8.899  38.614  -7.108  1.00 15.14           H
ATOM    192  HA  MET A  14      -7.971  39.316  -5.390  1.00 15.47           H
ATOM    193  HB2 MET A  14     -10.177  41.048  -5.052  1.00 22.21           H
ATOM    194  HB3 MET A  14      -8.872  41.115  -4.157  1.00 22.21           H
ATOM    195  HG2 MET A  14      -8.940  41.779  -6.932  1.00 26.93           H
ATOM    196  HG3 MET A  14      -8.773  42.836  -5.751  1.00 26.93           H
ATOM    197  HE1 MET A  14      -5.330  42.698  -4.589  1.00 51.72           H
ATOM    198  HE2 MET A  14      -6.599  43.625  -4.823  1.00 51.72           H
ATOM    199  HE3 MET A  14      -6.713  42.342  -3.892  1.00 51.72           H
ATOM    200  N   GLY A  15      -9.927  37.347  -4.483  1.00 11.16           N
ATOM    201  CA  GLY A  15     -10.463  36.494  -3.413  1.00 12.00           C
ATOM    202  C   GLY A  15      -9.358  35.693  -2.730  1.00 10.02           C
ATOM    203  O   GLY A  15      -8.392  35.278  -3.365  1.00 10.20           O
ATOM    204  H   GLY A  15      -9.968  37.006  -5.272  1.00 13.40           H
ATOM    205  HA2 GLY A  15     -10.905  37.044  -2.748  1.00 14.40           H
ATOM    206  HA3 GLY A  15     -11.111  35.874  -3.784  1.00 14.40           H
ATOM    207  N   ILE A  16      -9.533  35.458  -1.414  1.00 11.29           N
ATOM    208  CA  ILE A  16      -8.572  34.680  -0.638  1.00  9.95           C
ATOM    209  C   ILE A  16      -9.230  33.559   0.139  1.00 11.85           C
ATOM    210  O   ILE A  16      -8.521  32.712   0.695  1.00 14.95           O
ATOM    211  CB  ILE A  16      -7.778  35.568   0.341  1.00 10.10           C
ATOM    212  CG1 ILE A  16      -8.672  36.224   1.387  1.00 14.65           C
ATOM    213  CG2 ILE A  16      -7.000  36.618  -0.395  1.00 11.26           C
ATOM    214  CD1 ILE A  16      -7.924  37.022   2.476  1.00 16.63           C
ATOM    215  H   ILE A  16     -10.204  35.742  -0.957  1.00 13.55           H
ATOM    216  HA  ILE A  16      -7.935  34.278  -1.250  1.00 11.94           H
ATOM    217  HB  ILE A  16      -7.143  35.001   0.807  1.00 12.12           H
ATOM    218 HG12 ILE A  16      -9.275  36.836   0.938  1.00 17.59           H
ATOM    219 HG13 ILE A  16      -9.184  35.531   1.833  1.00 17.59           H
ATOM    220 HG21 ILE A  16      -6.513  37.158   0.247  1.00 13.51           H
ATOM    221 HG22 ILE A  16      -6.380  36.184  -1.001  1.00 13.51           H
ATOM    222 HG23 ILE A  16      -7.617  37.174  -0.896  1.00 13.51           H
ATOM    223 HD11 ILE A  16      -8.572  37.399   3.091  1.00 19.96           H
ATOM    224 HD12 ILE A  16      -7.325  36.424   2.950  1.00 19.96           H
ATOM    225 HD13 ILE A  16      -7.416  37.732   2.053  1.00 19.96           H
ATOM    226  N   GLY A  17     -10.564  33.533   0.208  1.00 10.29           N
ATOM    227  CA  GLY A  17     -11.238  32.527   1.016  1.00 10.73           C
ATOM    228  C   GLY A  17     -12.668  32.335   0.562  1.00 11.62           C
ATOM    229  O   GLY A  17     -13.271  33.219  -0.042  1.00 13.13           O
ATOM    230  H   GLY A  17     -11.089  34.078  -0.199  1.00 12.35           H
ATOM    231  HA2 GLY A  17     -10.771  31.680   0.942  1.00 12.87           H
ATOM    232  HA3 GLY A  17     -11.240  32.802   1.946  1.00 12.87           H
ATOM    233  N   LYS A  18     -13.202  31.151   0.855  1.00 12.23           N
ATOM    234  CA  LYS A  18     -14.597  30.828   0.562  1.00  8.37           C
ATOM    235  C   LYS A  18     -15.092  29.795   1.566  1.00 10.30           C
ATOM    236  O   LYS A  18     -14.593  28.682   1.577  1.00 11.85           O
ATOM    237  CB  LYS A  18     -14.717  30.327  -0.871  1.00 12.27           C
ATOM    238  CG  LYS A  18     -16.154  29.936  -1.302  1.00 14.17           C
ATOM    239  CD  LYS A  18     -17.157  31.021  -1.223  1.00 18.43           C
ATOM    240  CE  LYS A  18     -18.475  30.528  -1.887  1.00 28.65           C
ATOM    241  NZ  LYS A  18     -19.478  31.626  -1.927  1.00 36.13           N1+
ATOM    242  H   LYS A  18     -12.771  30.509   1.230  1.00 14.68           H
ATOM    243  HA  LYS A  18     -15.139  31.627   0.653  1.00 10.04           H
ATOM    244  HB2 LYS A  18     -14.411  31.027  -1.469  1.00 14.73           H
ATOM    245  HB3 LYS A  18     -14.156  29.543  -0.972  1.00 14.73           H
ATOM    246  HG2 LYS A  18     -16.126  29.631  -2.222  1.00 17.01           H
ATOM    247  HG3 LYS A  18     -16.461  29.214  -0.731  1.00 17.01           H
ATOM    248  HD2 LYS A  18     -17.336  31.237  -0.295  1.00 22.11           H
ATOM    249  HD3 LYS A  18     -16.837  31.800  -1.704  1.00 22.11           H
ATOM    250  HE2 LYS A  18     -18.293  30.245  -2.797  1.00 34.38           H
ATOM    251  HE3 LYS A  18     -18.843  29.794  -1.371  1.00 34.38           H
ATOM    252  HZ1 LYS A  18     -20.230  31.338  -2.307  1.00 43.36           H
ATOM    253  HZ2 LYS A  18     -19.660  31.902  -1.100  1.00 43.36           H
ATOM    254  HZ3 LYS A  18     -19.160  32.312  -2.397  1.00 43.36           H
ATOM    255  N   ASN A  19     -16.070  30.166   2.388  1.00 11.96           N
ATOM    256  CA  ASN A  19     -16.646  29.298   3.430  1.00 14.19           C
ATOM    257  C   ASN A  19     -15.620  28.505   4.249  1.00 17.19           C
ATOM    258  O   ASN A  19     -15.818  27.332   4.539  1.00 16.60           O
ATOM    259  CB  ASN A  19     -17.641  28.335   2.805  1.00 18.38           C
ATOM    260  CG  ASN A  19     -18.893  29.026   2.303  1.00 16.92           C
ATOM    261  OD1 ASN A  19     -19.506  29.813   3.019  1.00 22.11           O
ATOM    262  ND2 ASN A  19     -19.253  28.757   1.057  1.00 20.58           N
ATOM    263  H   ASN A  19     -16.434  30.945   2.364  1.00 14.35           H
ATOM    264  HA  ASN A  19     -17.138  29.858   4.052  1.00 17.03           H
ATOM    265  HB2 ASN A  19     -17.221  27.893   2.051  1.00 22.06           H
ATOM    266  HB3 ASN A  19     -17.906  27.680   3.469  1.00 22.06           H
ATOM    267 HD21 ASN A  19     -19.956  29.123   0.723  1.00 24.69           H
ATOM    268 HD22 ASN A  19     -18.783  28.216   0.581  1.00 24.69           H
ATOM    269  N   GLY A  20     -14.541  29.135   4.695  1.00 14.24           N
ATOM    270  CA  GLY A  20     -13.622  28.414   5.547  1.00 15.41           C
ATOM    271  C   GLY A  20     -12.528  27.663   4.821  1.00 16.35           C
ATOM    272  O   GLY A  20     -11.724  26.995   5.464  1.00 18.14           O
ATOM    273  H   GLY A  20     -14.327  29.950   4.524  1.00 17.09           H
ATOM    274  HA2 GLY A  20     -13.200  29.041   6.155  1.00 18.49           H
ATOM    275  HA3 GLY A  20     -14.122  27.773   6.077  1.00 18.49           H
ATOM    276  N   ASP A  21     -12.467  27.741   3.504  1.00 13.63           N
ATOM    277  CA  ASP A  21     -11.448  27.029   2.751  1.00 16.91           C
ATOM    278  C   ASP A  21     -10.927  27.984   1.683  1.00 16.09           C
ATOM    279  O   ASP A  21     -11.322  29.147   1.625  1.00 13.32           O
ATOM    280  CB  ASP A  21     -12.044  25.727   2.200  1.00 16.43           C
ATOM    281  CG  ASP A  21     -10.972  24.679   1.778  1.00 26.95           C
ATOM    282  OD1 ASP A  21      -9.756  24.934   1.789  1.00 23.02           O
ATOM    283  OD2 ASP A  21     -11.386  23.569   1.428  1.00 34.00           O1-
ATOM    284  H   ASP A  21     -13.006  28.202   3.018  1.00 16.36           H
ATOM    285  HA  ASP A  21     -10.712  26.801   3.341  1.00 20.29           H
ATOM    286  HB2 ASP A  21     -12.601  25.324   2.884  1.00 19.72           H
ATOM    287  HB3 ASP A  21     -12.580  25.935   1.419  1.00 19.72           H
ATOM    288  N   LEU A  22      -9.955  27.535   0.921  1.00 12.14           N
ATOM    289  CA  LEU A  22      -9.479  28.282  -0.237  1.00 15.70           C
ATOM    290  C   LEU A  22     -10.517  28.283  -1.367  1.00 12.30           C
ATOM    291  O   LEU A  22     -11.256  27.305  -1.547  1.00 12.07           O
ATOM    292  CB  LEU A  22      -8.206  27.658  -0.786  1.00 13.83           C
ATOM    293  CG  LEU A  22      -6.813  27.938  -0.205  1.00 25.20           C
ATOM    294  CD1 LEU A  22      -6.867  28.712   1.058  1.00 28.30           C
ATOM    295  CD2 LEU A  22      -6.090  26.655  -0.062  1.00 32.58           C
ATOM    296  H   LEU A  22      -9.544  26.791   1.049  1.00 14.57           H
ATOM    297  HA  LEU A  22      -9.294  29.199   0.018  1.00 18.85           H
ATOM    298  HB2 LEU A  22      -8.323  26.697  -0.737  1.00 16.60           H
ATOM    299  HB3 LEU A  22      -8.154  27.909  -1.722  1.00 16.60           H
ATOM    300  HG  LEU A  22      -6.320  28.473  -0.846  1.00 30.24           H
ATOM    301 HD11 LEU A  22      -5.963  28.858   1.377  1.00 33.96           H
ATOM    302 HD12 LEU A  22      -7.300  29.564   0.887  1.00 33.96           H
ATOM    303 HD13 LEU A  22      -7.374  28.209   1.715  1.00 33.96           H
ATOM    304 HD21 LEU A  22      -5.209  26.828   0.305  1.00 39.10           H
ATOM    305 HD22 LEU A  22      -6.590  26.076   0.535  1.00 39.10           H
ATOM    306 HD23 LEU A  22      -6.009  26.240  -0.935  1.00 39.10           H
ATOM    307  N   PRO A  23     -10.514  29.327  -2.209  1.00  9.85           N
ATOM    308  CA  PRO A  23     -11.487  29.366  -3.301  1.00 16.70           C
ATOM    309  C   PRO A  23     -11.172  28.371  -4.394  1.00 13.77           C
ATOM    310  O   PRO A  23     -12.087  27.934  -5.095  1.00 13.61           O
ATOM    311  CB  PRO A  23     -11.394  30.816  -3.798  1.00 12.85           C
ATOM    312  CG  PRO A  23     -10.890  31.591  -2.570  1.00 13.83           C
ATOM    313  CD  PRO A  23      -9.898  30.643  -1.986  1.00 11.28           C
ATOM    314  HA  PRO A  23     -12.381  29.200  -2.963  1.00 20.04           H
ATOM    315  HB2 PRO A  23     -10.760  30.874  -4.530  1.00 15.43           H
ATOM    316  HB3 PRO A  23     -12.270  31.129  -4.070  1.00 15.43           H
ATOM    317  HG2 PRO A  23     -10.465  32.418  -2.847  1.00 16.59           H
ATOM    318  HG3 PRO A  23     -11.621  31.759  -1.955  1.00 16.59           H
ATOM    319  HD2 PRO A  23      -9.053  30.705  -2.457  1.00 13.54           H
ATOM    320  HD3 PRO A  23      -9.790  30.810  -1.036  1.00 13.54           H
ATOM    321  N   TRP A  24      -9.943  28.024  -4.562  1.00 11.23           N
ATOM    322  CA  TRP A  24      -9.440  27.183  -5.632  1.00 12.79           C
ATOM    323  C   TRP A  24      -9.159  25.793  -5.102  1.00 12.50           C
ATOM    324  O   TRP A  24      -9.058  25.575  -3.889  1.00 14.53           O
ATOM    325  CB  TRP A  24      -8.158  27.757  -6.241  1.00 14.28           C
ATOM    326  CG  TRP A  24      -7.206  28.332  -5.196  1.00  9.59           C
ATOM    327  CD1 TRP A  24      -6.237  27.655  -4.509  1.00 13.48           C
ATOM    328  CD2 TRP A  24      -7.151  29.692  -4.744  1.00 14.21           C
ATOM    329  NE1 TRP A  24      -5.576  28.502  -3.648  1.00 12.32           N
ATOM    330  CE2 TRP A  24      -6.134  29.765  -3.763  1.00 12.10           C
ATOM    331  CE3 TRP A  24      -7.870  30.852  -5.065  1.00 11.65           C
ATOM    332  CZ2 TRP A  24      -5.833  30.948  -3.108  1.00 13.85           C
ATOM    333  CZ3 TRP A  24      -7.568  32.023  -4.406  1.00 13.54           C
ATOM    334  CH2 TRP A  24      -6.566  32.061  -3.439  1.00 13.51           C
ATOM    335  H   TRP A  24      -9.316  28.279  -4.031  1.00 13.48           H
ATOM    336  HA  TRP A  24     -10.109  27.115  -6.331  1.00 15.35           H
ATOM    337  HB2 TRP A  24      -7.690  27.052  -6.715  1.00 17.14           H
ATOM    338  HB3 TRP A  24      -8.393  28.470  -6.856  1.00 17.14           H
ATOM    339  HD1 TRP A  24      -6.048  26.750  -4.611  1.00 16.18           H
ATOM    340  HE1 TRP A  24      -4.941  28.280  -3.112  1.00 14.78           H
ATOM    341  HE3 TRP A  24      -8.557  30.824  -5.691  1.00 13.98           H
ATOM    342  HZ2 TRP A  24      -5.155  30.989  -2.474  1.00 16.62           H
ATOM    343  HZ3 TRP A  24      -8.043  32.797  -4.606  1.00 16.25           H
ATOM    344  HH2 TRP A  24      -6.370  32.870  -3.024  1.00 16.21           H
ATOM    345  N   PRO A  25      -9.024  24.805  -5.974  1.00 14.19           N
ATOM    346  CA  PRO A  25      -8.585  23.493  -5.487  1.00 14.24           C
ATOM    347  C   PRO A  25      -7.158  23.550  -4.953  1.00 21.36           C
ATOM    348  O   PRO A  25      -6.404  24.484  -5.253  1.00 16.21           O
ATOM    349  CB  PRO A  25      -8.675  22.591  -6.729  1.00 23.48           C
ATOM    350  CG  PRO A  25      -8.984  23.445  -7.848  1.00 20.46           C
ATOM    351  CD  PRO A  25      -9.104  24.860  -7.446  1.00 17.03           C
ATOM    352  HA  PRO A  25      -9.183  23.164  -4.797  1.00 17.09           H
ATOM    353  HB2 PRO A  25      -7.823  22.149  -6.867  1.00 28.18           H
ATOM    354  HB3 PRO A  25      -9.378  21.936  -6.601  1.00 28.18           H
ATOM    355  HG2 PRO A  25      -8.275  23.357  -8.505  1.00 24.55           H
ATOM    356  HG3 PRO A  25      -9.822  23.149  -8.237  1.00 24.55           H
ATOM    357  HD2 PRO A  25      -8.367  25.378  -7.806  1.00 20.44           H
ATOM    358  HD3 PRO A  25      -9.961  25.219  -7.725  1.00 20.44           H
ATOM    359  N   PRO A  26      -6.740  22.528  -4.204  1.00 19.47           N
ATOM    360  CA  PRO A  26      -5.412  22.556  -3.573  1.00 23.43           C
ATOM    361  C   PRO A  26      -4.288  22.585  -4.596  1.00 20.73           C
ATOM    362  O   PRO A  26      -4.244  21.780  -5.526  1.00 22.25           O
ATOM    363  CB  PRO A  26      -5.386  21.268  -2.734  1.00 24.55           C
ATOM    364  CG  PRO A  26      -6.605  20.536  -3.017  1.00 29.85           C
ATOM    365  CD  PRO A  26      -7.538  21.347  -3.834  1.00 21.56           C
ATOM    366  HA  PRO A  26      -5.333  23.324  -2.986  1.00 28.12           H
ATOM    367  HB2 PRO A  26      -4.612  20.740  -2.984  1.00 29.46           H
ATOM    368  HB3 PRO A  26      -5.345  21.501  -1.794  1.00 29.46           H
ATOM    369  HG2 PRO A  26      -6.374  19.726  -3.497  1.00 35.82           H
ATOM    370  HG3 PRO A  26      -7.028  20.305  -2.175  1.00 35.82           H
ATOM    371  HD2 PRO A  26      -7.805  20.857  -4.627  1.00 25.87           H
ATOM    372  HD3 PRO A  26      -8.307  21.611  -3.305  1.00 25.87           H
ATOM    373  N   LEU A  27      -3.360  23.512  -4.393  1.00 15.65           N
ATOM    374  CA  LEU A  27      -2.201  23.710  -5.249  1.00 15.76           C
ATOM    375  C   LEU A  27      -1.002  23.356  -4.392  1.00 18.82           C
ATOM    376  O   LEU A  27      -0.561  24.147  -3.554  1.00 16.48           O
ATOM    377  CB  LEU A  27      -2.106  25.144  -5.752  1.00 17.29           C
ATOM    378  CG  LEU A  27      -3.278  25.666  -6.581  1.00 17.40           C
ATOM    379  CD1 LEU A  27      -3.012  27.117  -6.877  1.00 18.21           C
ATOM    380  CD2 LEU A  27      -3.514  24.842  -7.875  1.00 21.80           C
ATOM    381  H   LEU A  27      -3.384  24.063  -3.733  1.00 18.77           H
ATOM    382  HA  LEU A  27      -2.238  23.108  -6.009  1.00 18.91           H
ATOM    383  HB2 LEU A  27      -2.017  25.728  -4.982  1.00 20.75           H
ATOM    384  HB3 LEU A  27      -1.311  25.218  -6.302  1.00 20.75           H
ATOM    385  HG  LEU A  27      -4.086  25.616  -6.046  1.00 20.88           H
ATOM    386 HD11 LEU A  27      -3.746  27.470  -7.404  1.00 21.85           H
ATOM    387 HD12 LEU A  27      -2.942  27.602  -6.040  1.00 21.85           H
ATOM    388 HD13 LEU A  27      -2.182  27.190  -7.374  1.00 21.85           H
ATOM    389 HD21 LEU A  27      -4.267  25.219  -8.356  1.00 26.16           H
ATOM    390 HD22 LEU A  27      -2.716  24.882  -8.424  1.00 26.16           H
ATOM    391 HD23 LEU A  27      -3.703  23.922  -7.632  1.00 26.16           H
ATOM    392  N   ARG A  28      -0.474  22.155  -4.593  1.00 18.09           N
ATOM    393  CA  ARG A  28       0.479  21.626  -3.630  1.00 22.15           C
ATOM    394  C   ARG A  28       1.771  22.420  -3.595  1.00 17.69           C
ATOM    395  O   ARG A  28       2.325  22.595  -2.515  1.00 17.89           O
ATOM    396  CB  ARG A  28       0.720  20.152  -3.917  1.00 25.01           C
ATOM    397  CG  ARG A  28      -0.646  19.467  -4.022  1.00 38.85           C
ATOM    398  CD  ARG A  28      -0.806  18.131  -3.294  1.00 52.63           C
ATOM    399  NE  ARG A  28      -2.226  17.759  -3.241  1.00 69.67           N
ATOM    400  CZ  ARG A  28      -2.886  17.127  -4.213  1.00 65.96           C
ATOM    401  NH1 ARG A  28      -4.176  16.851  -4.061  1.00 61.57           N
ATOM    402  NH2 ARG A  28      -2.265  16.764  -5.333  1.00 65.26           N1+
ATOM    403  H   ARG A  28      -0.644  21.640  -5.260  1.00 21.71           H
ATOM    404  HA  ARG A  28       0.082  21.686  -2.747  1.00 26.58           H
ATOM    405  HB2 ARG A  28       1.190  20.050  -4.759  1.00 30.02           H
ATOM    406  HB3 ARG A  28       1.219  19.750  -3.189  1.00 30.02           H
ATOM    407  HG2 ARG A  28      -1.316  20.070  -3.663  1.00 46.62           H
ATOM    408  HG3 ARG A  28      -0.832  19.305  -4.961  1.00 46.62           H
ATOM    409  HD2 ARG A  28      -0.323  17.440  -3.773  1.00 63.16           H
ATOM    410  HD3 ARG A  28      -0.474  18.214  -2.387  1.00 63.16           H
ATOM    411  HE  ARG A  28      -2.665  17.964  -2.530  1.00 83.60           H
ATOM    412 HH11 ARG A  28      -4.582  17.080  -3.338  1.00 73.88           H
ATOM    413 HH12 ARG A  28      -4.603  16.438  -4.683  1.00 73.88           H
ATOM    414 HH21 ARG A  28      -1.431  16.942  -5.439  1.00 78.31           H
ATOM    415 HH22 ARG A  28      -2.700  16.355  -5.952  1.00 78.31           H
ATOM    416  N   ASN A  29       2.236  22.949  -4.721  1.00 14.07           N
ATOM    417  CA  ASN A  29       3.472  23.704  -4.693  1.00 15.64           C
ATOM    418  C   ASN A  29       3.265  25.109  -4.152  1.00 15.56           C
ATOM    419  O   ASN A  29       4.249  25.745  -3.786  1.00 15.17           O
ATOM    420  CB  ASN A  29       4.112  23.815  -6.063  1.00 21.60           C
ATOM    421  CG  ASN A  29       4.625  22.469  -6.587  1.00 32.24           C
ATOM    422  OD1 ASN A  29       5.048  21.606  -5.811  1.00 35.05           O
ATOM    423  ND2 ASN A  29       4.547  22.278  -7.898  1.00 38.03           N
ATOM    424  H   ASN A  29       1.863  22.885  -5.493  1.00 16.88           H
ATOM    425  HA  ASN A  29       4.100  23.252  -4.108  1.00 18.77           H
ATOM    426  HB2 ASN A  29       3.456  24.151  -6.693  1.00 25.92           H
ATOM    427  HB3 ASN A  29       4.866  24.423  -6.012  1.00 25.92           H
ATOM    428 HD21 ASN A  29       4.822  21.538  -8.242  1.00 45.64           H
ATOM    429 HD22 ASN A  29       4.223  22.893  -8.404  1.00 45.64           H
ATOM    430  N   GLU A  30       2.021  25.602  -4.137  1.00 17.91           N
ATOM    431  CA  GLU A  30       1.730  26.879  -3.496  1.00 14.75           C
ATOM    432  C   GLU A  30       1.812  26.741  -1.989  1.00 12.59           C
ATOM    433  O   GLU A  30       2.431  27.574  -1.312  1.00 11.19           O
ATOM    434  CB  GLU A  30       0.350  27.385  -3.931  1.00 11.24           C
ATOM    435  CG  GLU A  30       0.278  28.907  -4.102  1.00 13.05           C
ATOM    436  CD  GLU A  30       0.331  29.682  -2.793  1.00 10.23           C
ATOM    437  OE1 GLU A  30       1.089  30.685  -2.695  1.00 12.28           O
ATOM    438  OE2 GLU A  30      -0.375  29.280  -1.858  1.00 10.73           O1-
ATOM    439  H   GLU A  30       1.336  25.217  -4.488  1.00 21.49           H
ATOM    440  HA  GLU A  30       2.392  27.532  -3.775  1.00 17.70           H
ATOM    441  HB2 GLU A  30       0.122  26.979  -4.783  1.00 13.49           H
ATOM    442  HB3 GLU A  30      -0.303  27.130  -3.260  1.00 13.49           H
ATOM    443  HG2 GLU A  30       1.028  29.195  -4.646  1.00 15.65           H
ATOM    444  HG3 GLU A  30      -0.554  29.132  -4.545  1.00 15.65           H
ATOM    445  N   PHE A  31       1.217  25.669  -1.463  1.00 13.54           N
ATOM    446  CA  PHE A  31       1.383  25.318  -0.051  1.00 16.63           C
ATOM    447  C   PHE A  31       2.864  25.190   0.289  1.00 16.00           C
ATOM    448  O   PHE A  31       3.315  25.664   1.330  1.00 13.67           O
ATOM    449  CB  PHE A  31       0.692  23.996   0.274  1.00 18.33           C
ATOM    450  CG  PHE A  31      -0.834  24.042   0.321  1.00 22.12           C
ATOM    451  CD1 PHE A  31      -1.576  23.102  -0.379  1.00 22.43           C
ATOM    452  CD2 PHE A  31      -1.514  24.955   1.099  1.00 20.80           C
ATOM    453  CE1 PHE A  31      -2.940  23.108  -0.345  1.00 25.90           C
ATOM    454  CE2 PHE A  31      -2.895  24.940   1.146  1.00 25.72           C
ATOM    455  CZ  PHE A  31      -3.595  24.024   0.425  1.00 24.31           C
ATOM    456  H   PHE A  31       0.712  25.129  -1.902  1.00 16.25           H
ATOM    457  HA  PHE A  31       0.998  26.013   0.505  1.00 19.96           H
ATOM    458  HB2 PHE A  31       0.942  23.346  -0.401  1.00 22.00           H
ATOM    459  HB3 PHE A  31       1.000  23.695   1.143  1.00 22.00           H
ATOM    460  HD1 PHE A  31      -1.135  22.476  -0.907  1.00 26.92           H
ATOM    461  HD2 PHE A  31      -1.041  25.585   1.594  1.00 24.96           H
ATOM    462  HE1 PHE A  31      -3.421  22.477  -0.830  1.00 31.09           H
ATOM    463  HE2 PHE A  31      -3.348  25.569   1.660  1.00 30.86           H
ATOM    464  HZ  PHE A  31      -4.525  24.026   0.453  1.00 29.17           H
ATOM    465  N   ARG A  32       3.639  24.554  -0.593  1.00 15.51           N
ATOM    466  CA  ARG A  32       5.053  24.344  -0.310  1.00 15.80           C
ATOM    467  C   ARG A  32       5.778  25.664  -0.234  1.00 14.83           C
ATOM    468  O   ARG A  32       6.629  25.849   0.640  1.00 15.59           O
ATOM    469  CB  ARG A  32       5.696  23.423  -1.371  1.00 18.78           C
ATOM    470  CG  ARG A  32       5.343  21.935  -1.209  1.00 33.60           C
ATOM    471  CD  ARG A  32       5.949  21.318   0.042  1.00 44.83           C
ATOM    472  NE  ARG A  32       7.272  21.888   0.258  1.00 48.91           N
ATOM    473  CZ  ARG A  32       7.703  22.456   1.381  1.00 35.99           C
ATOM    474  NH1 ARG A  32       8.934  22.954   1.395  1.00 49.52           N
ATOM    475  NH2 ARG A  32       6.966  22.485   2.484  1.00 42.65           N1+
ATOM    476  H   ARG A  32       3.373  24.241  -1.349  1.00 18.61           H
ATOM    477  HA  ARG A  32       5.139  23.908   0.553  1.00 18.96           H
ATOM    478  HB2 ARG A  32       5.397  23.704  -2.250  1.00 22.53           H
ATOM    479  HB3 ARG A  32       6.661  23.505  -1.312  1.00 22.53           H
ATOM    480  HG2 ARG A  32       4.379  21.844  -1.152  1.00 40.32           H
ATOM    481  HG3 ARG A  32       5.677  21.446  -1.977  1.00 40.32           H
ATOM    482  HD2 ARG A  32       5.393  21.521   0.811  1.00 53.79           H
ATOM    483  HD3 ARG A  32       6.037  20.359  -0.074  1.00 53.79           H
ATOM    484  HE  ARG A  32       7.824  21.853  -0.400  1.00 58.69           H
ATOM    485 HH11 ARG A  32       9.420  22.922   0.686  1.00 59.42           H
ATOM    486 HH12 ARG A  32       9.247  23.305   2.115  1.00 59.42           H
ATOM    487 HH21 ARG A  32       6.168  22.165   2.476  1.00 51.18           H
ATOM    488 HH22 ARG A  32       7.277  22.847   3.199  1.00 51.18           H
ATOM    489  N   TYR A  33       5.446  26.603  -1.128  1.00 14.85           N
ATOM    490  CA  TYR A  33       6.066  27.926  -1.117  1.00 12.62           C
ATOM    491  C   TYR A  33       5.710  28.634   0.179  1.00 14.21           C
ATOM    492  O   TYR A  33       6.571  29.203   0.845  1.00 14.98           O
ATOM    493  CB  TYR A  33       5.590  28.745  -2.322  1.00 12.56           C
ATOM    494  CG  TYR A  33       5.957  30.178  -2.374  1.00 18.70           C
ATOM    495  CD1 TYR A  33       5.051  31.214  -1.995  1.00 14.54           C
ATOM    496  CD2 TYR A  33       7.203  30.539  -2.838  1.00 19.84           C
ATOM    497  CE1 TYR A  33       5.467  32.557  -2.080  1.00 14.60           C
ATOM    498  CE2 TYR A  33       7.591  31.833  -2.919  1.00 21.04           C
ATOM    499  CZ  TYR A  33       6.740  32.834  -2.559  1.00 21.32           C
ATOM    500  OH  TYR A  33       7.212  34.130  -2.700  1.00 22.89           O
ATOM    501  H   TYR A  33       4.863  26.495  -1.751  1.00 17.82           H
ATOM    502  HA  TYR A  33       7.031  27.834  -1.166  1.00 15.14           H
ATOM    503  HB2 TYR A  33       5.947  28.333  -3.124  1.00 15.07           H
ATOM    504  HB3 TYR A  33       4.621  28.701  -2.349  1.00 15.07           H
ATOM    505  HD1 TYR A  33       4.201  31.004  -1.680  1.00 17.45           H
ATOM    506  HD2 TYR A  33       7.799  29.873  -3.095  1.00 23.80           H
ATOM    507  HE1 TYR A  33       4.891  33.247  -1.841  1.00 17.52           H
ATOM    508  HE2 TYR A  33       8.439  32.041  -3.241  1.00 25.25           H
ATOM    509  HH  TYR A  33       6.623  34.678  -2.458  1.00 27.47           H
ATOM    510  N   PHE A  34       4.436  28.573   0.550  1.00 13.03           N
ATOM    511  CA  PHE A  34       3.987  29.234   1.768  1.00 10.76           C
ATOM    512  C   PHE A  34       4.762  28.701   2.953  1.00 11.58           C
ATOM    513  O   PHE A  34       5.224  29.470   3.791  1.00 12.14           O
ATOM    514  CB  PHE A  34       2.497  29.001   1.973  1.00 12.32           C
ATOM    515  CG  PHE A  34       1.989  29.402   3.329  1.00 11.36           C
ATOM    516  CD1 PHE A  34       1.718  30.745   3.658  1.00 13.71           C
ATOM    517  CD2 PHE A  34       1.809  28.434   4.315  1.00 13.99           C
ATOM    518  CE1 PHE A  34       1.284  31.088   4.944  1.00 15.28           C
ATOM    519  CE2 PHE A  34       1.357  28.781   5.601  1.00 13.28           C
ATOM    520  CZ  PHE A  34       1.111  30.112   5.899  1.00 14.56           C
ATOM    521  H   PHE A  34       3.817  28.160   0.118  1.00 15.63           H
ATOM    522  HA  PHE A  34       4.145  30.189   1.698  1.00 12.92           H
ATOM    523  HB2 PHE A  34       2.008  29.515   1.311  1.00 14.78           H
ATOM    524  HB3 PHE A  34       2.311  28.056   1.856  1.00 14.78           H
ATOM    525  HD1 PHE A  34       1.845  31.410   3.021  1.00 16.45           H
ATOM    526  HD2 PHE A  34       1.986  27.542   4.118  1.00 16.79           H
ATOM    527  HE1 PHE A  34       1.103  31.977   5.151  1.00 18.34           H
ATOM    528  HE2 PHE A  34       1.240  28.125   6.250  1.00 15.93           H
ATOM    529  HZ  PHE A  34       0.806  30.345   6.746  1.00 17.47           H
ATOM    530  N   GLN A  35       4.875  27.381   3.051  1.00 12.06           N
ATOM    531  CA  GLN A  35       5.562  26.762   4.186  1.00 15.56           C
ATOM    532  C   GLN A  35       7.031  27.154   4.215  1.00 15.29           C
ATOM    533  O   GLN A  35       7.571  27.510   5.263  1.00 12.56           O
ATOM    534  CB  GLN A  35       5.430  25.244   4.119  1.00 16.48           C
ATOM    535  CG  GLN A  35       4.024  24.674   4.292  1.00 17.99           C
ATOM    536  CD  GLN A  35       3.546  24.611   5.749  1.00 20.89           C
ATOM    537  OE1 GLN A  35       3.671  25.564   6.494  1.00 23.40           O
ATOM    538  NE2 GLN A  35       2.948  23.486   6.133  1.00 28.62           N
ATOM    539  H   GLN A  35       4.565  26.820   2.477  1.00 14.47           H
ATOM    540  HA  GLN A  35       5.152  27.066   5.011  1.00 18.67           H
ATOM    541  HB2 GLN A  35       5.755  24.949   3.254  1.00 19.78           H
ATOM    542  HB3 GLN A  35       5.983  24.860   4.818  1.00 19.78           H
ATOM    543  HG2 GLN A  35       3.400  25.230   3.800  1.00 21.58           H
ATOM    544  HG3 GLN A  35       4.008  23.771   3.937  1.00 21.58           H
ATOM    545 HE21 GLN A  35       2.846  22.841   5.573  1.00 34.35           H
ATOM    546 HE22 GLN A  35       2.663  23.405   6.940  1.00 34.35           H
ATOM    547  N   ARG A  36       7.711  27.022   3.081  1.00 13.29           N
ATOM    548  CA  ARG A  36       9.132  27.346   3.020  1.00 19.22           C
ATOM    549  C   ARG A  36       9.400  28.813   3.359  1.00 15.75           C
ATOM    550  O   ARG A  36      10.343  29.136   4.098  1.00 13.20           O
ATOM    551  CB  ARG A  36       9.618  26.980   1.615  1.00 20.13           C
ATOM    552  CG  ARG A  36      11.015  27.306   1.314  1.00 35.31           C
ATOM    553  CD  ARG A  36      11.373  26.922  -0.150  1.00 47.27           C
ATOM    554  NE  ARG A  36      11.392  28.093  -1.048  1.00 55.88           N
ATOM    555  CZ  ARG A  36      10.626  28.251  -2.133  1.00 48.68           C
ATOM    556  NH1 ARG A  36      10.742  29.359  -2.851  1.00 40.82           N
ATOM    557  NH2 ARG A  36       9.757  27.311  -2.523  1.00 47.86           N1+
ATOM    558  H   ARG A  36       7.376  26.748   2.338  1.00 15.95           H
ATOM    559  HA  ARG A  36       9.612  26.796   3.659  1.00 23.07           H
ATOM    560  HB2 ARG A  36       9.512  26.024   1.495  1.00 24.16           H
ATOM    561  HB3 ARG A  36       9.065  27.449   0.970  1.00 24.16           H
ATOM    562  HG2 ARG A  36      11.153  28.260   1.422  1.00 42.37           H
ATOM    563  HG3 ARG A  36      11.597  26.811   1.911  1.00 42.37           H
ATOM    564  HD2 ARG A  36      12.253  26.516  -0.166  1.00 56.73           H
ATOM    565  HD3 ARG A  36      10.711  26.297  -0.485  1.00 56.73           H
ATOM    566  HE  ARG A  36      11.942  28.726  -0.858  1.00 67.06           H
ATOM    567 HH11 ARG A  36      11.300  29.969  -2.613  1.00 48.98           H
ATOM    568 HH12 ARG A  36      10.259  29.469  -3.554  1.00 48.98           H
ATOM    569 HH21 ARG A  36       9.672  26.588  -2.066  1.00 57.43           H
ATOM    570 HH22 ARG A  36       9.278  27.434  -3.226  1.00 57.43           H
ATOM    571  N   MET A  37       8.605  29.726   2.788  1.00 13.19           N
ATOM    572  CA  MET A  37       8.839  31.152   3.005  1.00 14.55           C
ATOM    573  C   MET A  37       8.625  31.542   4.470  1.00  9.29           C
ATOM    574  O   MET A  37       9.420  32.298   5.031  1.00 12.98           O
ATOM    575  CB  MET A  37       7.960  31.996   2.076  1.00 15.72           C
ATOM    576  CG  MET A  37       8.375  31.902   0.625  1.00 24.67           C
ATOM    577  SD  MET A  37       9.927  32.828   0.458  1.00 39.41           S
ATOM    578  CE  MET A  37      10.189  32.870  -1.300  1.00 49.50           C
ATOM    579  H   MET A  37       7.935  29.546   2.280  1.00 15.83           H
ATOM    580  HA  MET A  37       9.762  31.343   2.775  1.00 17.46           H
ATOM    581  HB2 MET A  37       7.043  31.689   2.145  1.00 18.87           H
ATOM    582  HB3 MET A  37       8.020  32.926   2.344  1.00 18.87           H
ATOM    583  HG2 MET A  37       8.529  30.976   0.381  1.00 29.60           H
ATOM    584  HG3 MET A  37       7.700  32.306   0.057  1.00 29.60           H
ATOM    585  HE1 MET A  37      11.009  33.353  -1.485  1.00 59.40           H
ATOM    586  HE2 MET A  37      10.258  31.961  -1.630  1.00 59.40           H
ATOM    587  HE3 MET A  37       9.438  33.318  -1.720  1.00 59.40           H
ATOM    588  N   THR A  38       7.596  31.022   5.119  1.00 13.36           N
ATOM    589  CA  THR A  38       7.306  31.460   6.469  1.00 13.48           C
ATOM    590  C   THR A  38       8.137  30.715   7.528  1.00 12.70           C
ATOM    591  O   THR A  38       8.313  31.250   8.637  1.00 13.62           O
ATOM    592  CB  THR A  38       5.809  31.302   6.769  1.00 12.04           C
ATOM    593  OG1 THR A  38       5.441  29.925   6.683  1.00 12.54           O
ATOM    594  CG2 THR A  38       5.004  32.098   5.833  1.00 14.86           C
ATOM    595  H   THR A  38       7.061  30.425   4.807  1.00 16.03           H
ATOM    596  HA  THR A  38       7.521  32.403   6.540  1.00 16.17           H
ATOM    597  HB  THR A  38       5.630  31.622   7.667  1.00 14.45           H
ATOM    598  HG1 THR A  38       5.598  29.634   5.911  1.00 15.05           H
ATOM    599 HG21 THR A  38       4.061  31.990   6.033  1.00 17.83           H
ATOM    600 HG22 THR A  38       5.238  33.036   5.911  1.00 17.83           H
ATOM    601 HG23 THR A  38       5.170  31.806   4.923  1.00 17.83           H
ATOM    602  N   THR A  39       8.682  29.549   7.179  1.00 12.89           N
ATOM    603  CA  THR A  39       9.414  28.717   8.130  1.00 13.76           C
ATOM    604  C   THR A  39      10.918  29.016   8.129  1.00 14.42           C
ATOM    605  O   THR A  39      11.560  28.994   9.204  1.00 16.03           O
ATOM    606  CB  THR A  39       9.175  27.229   7.821  1.00 13.64           C
ATOM    607  OG1 THR A  39       7.775  26.865   7.895  1.00 17.72           O
ATOM    608  CG2 THR A  39       9.907  26.369   8.836  1.00 20.68           C
ATOM    609  H   THR A  39       8.641  29.216   6.387  1.00 15.47           H
ATOM    610  HA  THR A  39       9.077  28.893   9.022  1.00 16.52           H
ATOM    611  HB  THR A  39       9.518  27.022   6.938  1.00 16.37           H
ATOM    612  HG1 THR A  39       7.332  27.314   7.340  1.00 21.27           H
ATOM    613 HG21 THR A  39       9.758  25.430   8.643  1.00 24.82           H
ATOM    614 HG22 THR A  39      10.859  26.551   8.799  1.00 24.82           H
ATOM    615 HG23 THR A  39       9.583  26.563   9.729  1.00 24.82           H
ATOM    616  N   THR A  40      11.493  29.331   6.956  1.00 14.84           N
ATOM    617  CA  THR A  40      12.939  29.457   6.809  1.00 22.27           C
ATOM    618  C   THR A  40      13.496  30.591   7.647  1.00 19.77           C
ATOM    619  O   THR A  40      13.066  31.745   7.588  1.00 15.87           O
ATOM    620  CB  THR A  40      13.324  29.630   5.342  1.00 19.99           C
ATOM    621  OG1 THR A  40      12.980  28.432   4.645  1.00 27.44           O
ATOM    622  CG2 THR A  40      14.782  29.830   5.192  1.00 28.41           C
ATOM    623  H   THR A  40      11.057  29.476   6.229  1.00 17.81           H
ATOM    624  HA  THR A  40      13.350  28.636   7.122  1.00 26.72           H
ATOM    625  HB  THR A  40      12.856  30.387   4.957  1.00 23.99           H
ATOM    626  HG1 THR A  40      12.155  28.290   4.708  1.00 32.92           H
ATOM    627 HG21 THR A  40      15.008  29.938   4.255  1.00 34.09           H
ATOM    628 HG22 THR A  40      15.058  30.624   5.676  1.00 34.09           H
ATOM    629 HG23 THR A  40      15.260  29.063   5.546  1.00 34.09           H
ATOM    630  N   SER A  41      14.513  30.252   8.413  1.00 24.10           N
ATOM    631  CA  SER A  41      15.245  31.222   9.199  1.00 25.17           C
ATOM    632  C   SER A  41      16.669  30.710   9.179  1.00 33.38           C
ATOM    633  O   SER A  41      16.882  29.496   9.302  1.00 30.44           O
ATOM    634  CB  SER A  41      14.730  31.312  10.642  1.00 24.96           C
ATOM    635  OG  SER A  41      15.481  32.248  11.388  1.00 30.51           O
ATOM    636  H   SER A  41      14.805  29.447   8.497  1.00 28.92           H
ATOM    637  HA  SER A  41      15.207  32.098   8.783  1.00 30.20           H
ATOM    638  HB2 SER A  41      13.801  31.590  10.629  1.00 29.95           H
ATOM    639  HB3 SER A  41      14.809  30.440  11.060  1.00 29.95           H
ATOM    640  HG  SER A  41      15.421  33.009  11.037  1.00 36.61           H
ATOM    641  N   SER A  42      17.626  31.595   8.936  1.00 35.15           N
ATOM    642  CA  SER A  42      19.032  31.202   9.016  1.00 44.49           C
ATOM    643  C   SER A  42      19.769  31.910  10.159  1.00 61.41           C
ATOM    644  O   SER A  42      21.002  31.838  10.237  1.00 59.23           O
ATOM    645  CB  SER A  42      19.723  31.457   7.674  1.00 44.54           C
ATOM    646  OG  SER A  42      19.870  32.843   7.447  1.00 55.59           O
ATOM    647  H   SER A  42      17.494  32.419   8.726  1.00 42.19           H
ATOM    648  HA  SER A  42      19.075  30.249   9.189  1.00 53.39           H
ATOM    649  HB2 SER A  42      20.601  31.044   7.686  1.00 53.44           H
ATOM    650  HB3 SER A  42      19.185  31.075   6.963  1.00 53.44           H
ATOM    651  HG  SER A  42      20.249  32.975   6.710  1.00 66.70           H
ATOM    652  N   VAL A  43      19.032  32.561  11.059  1.00 59.65           N
ATOM    653  CA  VAL A  43      19.568  33.181  12.265  1.00 47.79           C
ATOM    654  C   VAL A  43      19.382  32.176  13.386  1.00 54.73           C
ATOM    655  O   VAL A  43      18.273  32.029  13.913  1.00 49.98           O
ATOM    656  CB  VAL A  43      18.840  34.487  12.607  1.00 46.92           C
ATOM    657  CG1 VAL A  43      19.622  35.288  13.625  1.00 50.97           C
ATOM    658  CG2 VAL A  43      18.545  35.291  11.370  1.00 50.00           C
ATOM    659  H   VAL A  43      18.180  32.659  10.986  1.00 71.59           H
ATOM    660  HA  VAL A  43      20.515  33.364  12.155  1.00 57.35           H
ATOM    661  HB  VAL A  43      17.988  34.262  13.012  1.00 56.31           H
ATOM    662 HG11 VAL A  43      19.139  36.106  13.822  1.00 61.16           H
ATOM    663 HG12 VAL A  43      19.721  34.760  14.433  1.00 61.16           H
ATOM    664 HG13 VAL A  43      20.495  35.498  13.258  1.00 61.16           H
ATOM    665 HG21 VAL A  43      18.086  36.106  11.626  1.00 60.00           H
ATOM    666 HG22 VAL A  43      19.381  35.507  10.928  1.00 60.00           H
ATOM    667 HG23 VAL A  43      17.983  34.766  10.779  1.00 60.00           H
ATOM    668  N   GLU A  44      20.447  31.492  13.789  1.00 54.34           N
ATOM    669  CA  GLU A  44      20.249  30.464  14.792  1.00 51.85           C
ATOM    670  C   GLU A  44      19.709  31.091  16.064  1.00 44.62           C
ATOM    671  O   GLU A  44      19.920  32.282  16.340  1.00 43.67           O
ATOM    672  CB  GLU A  44      21.543  29.700  15.091  1.00 62.67           C
ATOM    673  CG  GLU A  44      21.334  28.376  15.849  1.00 59.21           C
ATOM    674  CD  GLU A  44      20.275  27.460  15.232  1.00 51.15           C
ATOM    675  OE1 GLU A  44      19.715  27.811  14.181  1.00 50.12           O
ATOM    676  OE2 GLU A  44      19.998  26.377  15.809  1.00 52.48           O1-
ATOM    677  H   GLU A  44      21.254  31.598  13.512  1.00 65.20           H
ATOM    678  HA  GLU A  44      19.593  29.828  14.468  1.00 62.22           H
ATOM    679  HB2 GLU A  44      21.983  29.493  14.252  1.00 75.20           H
ATOM    680  HB3 GLU A  44      22.118  30.262  15.633  1.00 75.20           H
ATOM    681  HG2 GLU A  44      22.173  27.890  15.863  1.00 71.05           H
ATOM    682  HG3 GLU A  44      21.057  28.578  16.756  1.00 71.05           H
ATOM    683  N   GLY A  45      18.972  30.270  16.819  1.00 41.16           N
ATOM    684  CA  GLY A  45      18.305  30.681  18.027  1.00 44.17           C
ATOM    685  C   GLY A  45      16.914  31.250  17.825  1.00 40.95           C
ATOM    686  O   GLY A  45      16.146  31.317  18.793  1.00 43.73           O
ATOM    687  H   GLY A  45      18.849  29.440  16.632  1.00 49.40           H
ATOM    688  HA2 GLY A  45      18.232  29.918  18.622  1.00 53.01           H
ATOM    689  HA3 GLY A  45      18.842  31.357  18.470  1.00 53.01           H
ATOM    690  N   LYS A  46      16.567  31.655  16.602  1.00 39.22           N
ATOM    691  CA  LYS A  46      15.326  32.372  16.352  1.00 28.30           C
ATOM    692  C   LYS A  46      14.380  31.572  15.452  1.00 28.68           C
ATOM    693  O   LYS A  46      14.794  30.719  14.666  1.00 28.79           O
ATOM    694  CB  LYS A  46      15.621  33.736  15.743  1.00 34.50           C
ATOM    695  CG  LYS A  46      16.333  34.695  16.677  1.00 32.94           C
ATOM    696  CD  LYS A  46      16.754  35.941  15.948  1.00 36.82           C
ATOM    697  CE  LYS A  46      17.376  36.927  16.898  1.00 45.96           C
ATOM    698  NZ  LYS A  46      16.319  37.535  17.742  1.00 52.96           N1+
ATOM    699  H   LYS A  46      17.041  31.524  15.896  1.00 47.07           H
ATOM    700  HA  LYS A  46      14.875  32.518  17.199  1.00 33.96           H
ATOM    701  HB2 LYS A  46      16.184  33.612  14.962  1.00 41.40           H
ATOM    702  HB3 LYS A  46      14.783  34.147  15.480  1.00 41.40           H
ATOM    703  HG2 LYS A  46      15.733  34.949  17.395  1.00 39.53           H
ATOM    704  HG3 LYS A  46      17.127  34.267  17.034  1.00 39.53           H
ATOM    705  HD2 LYS A  46      17.409  35.713  15.270  1.00 44.18           H
ATOM    706  HD3 LYS A  46      15.976  36.355  15.541  1.00 44.18           H
ATOM    707  HE2 LYS A  46      18.009  36.471  17.474  1.00 55.15           H
ATOM    708  HE3 LYS A  46      17.816  37.632  16.396  1.00 55.15           H
ATOM    709  HZ1 LYS A  46      16.680  38.120  18.308  1.00 63.55           H
ATOM    710  HZ2 LYS A  46      15.725  37.956  17.230  1.00 63.55           H
ATOM    711  HZ3 LYS A  46      15.901  36.903  18.209  1.00 63.55           H
ATOM    712  N   GLN A  47      13.085  31.815  15.633  1.00 26.41           N
ATOM    713  CA  GLN A  47      12.037  31.304  14.755  1.00 18.13           C
ATOM    714  C   GLN A  47      11.273  32.493  14.227  1.00 16.29           C
ATOM    715  O   GLN A  47      11.322  33.595  14.787  1.00 24.44           O
ATOM    716  CB  GLN A  47      11.047  30.364  15.480  1.00 25.28           C
ATOM    717  CG  GLN A  47      11.598  29.036  15.937  1.00 30.18           C
ATOM    718  CD  GLN A  47      10.529  28.027  16.399  1.00 28.44           C
ATOM    719  OE1 GLN A  47       9.413  28.393  16.720  1.00 33.77           O
ATOM    720  NE2 GLN A  47      10.880  26.735  16.395  1.00 37.57           N
ATOM    721  H   GLN A  47      12.779  32.290  16.281  1.00 31.70           H
ATOM    722  HA  GLN A  47      12.434  30.828  14.009  1.00 21.76           H
ATOM    723  HB2 GLN A  47      10.713  30.822  16.267  1.00 30.34           H
ATOM    724  HB3 GLN A  47      10.309  30.178  14.879  1.00 30.34           H
ATOM    725  HG2 GLN A  47      12.085  28.632  15.202  1.00 36.22           H
ATOM    726  HG3 GLN A  47      12.200  29.189  16.682  1.00 36.22           H
ATOM    727 HE21 GLN A  47      11.669  26.504  16.143  1.00 45.08           H
ATOM    728 HE22 GLN A  47      10.316  26.135  16.645  1.00 45.08           H
ATOM    729  N   ASN A  48      10.539  32.269  13.135  1.00 17.32           N
ATOM    730  CA  ASN A  48       9.713  33.329  12.616  1.00 14.68           C
ATOM    731  C   ASN A  48       8.411  33.345  13.407  1.00 15.55           C
ATOM    732  O   ASN A  48       7.975  32.332  13.938  1.00 15.05           O
ATOM    733  CB  ASN A  48       9.434  33.111  11.124  1.00 15.37           C
ATOM    734  CG  ASN A  48      10.682  33.271  10.306  1.00 18.76           C
ATOM    735  OD1 ASN A  48      11.593  34.000  10.712  1.00 17.69           O
ATOM    736  ND2 ASN A  48      10.756  32.593   9.165  1.00 21.79           N
ATOM    737  H   ASN A  48      10.508  31.531  12.695  1.00 20.79           H
ATOM    738  HA  ASN A  48      10.161  34.182  12.730  1.00 17.61           H
ATOM    739  HB2 ASN A  48       9.095  32.212  10.989  1.00 18.44           H
ATOM    740  HB3 ASN A  48       8.785  33.764  10.820  1.00 18.44           H
ATOM    741 HD21 ASN A  48      11.455  32.660   8.670  1.00 26.14           H
ATOM    742 HD22 ASN A  48      10.103  32.088   8.922  1.00 26.14           H
ATOM    743  N   LEU A  49       7.816  34.505  13.484  1.00 13.76           N
ATOM    744  CA  LEU A  49       6.501  34.657  14.082  1.00 15.51           C
ATOM    745  C   LEU A  49       5.458  34.760  12.969  1.00 14.34           C
ATOM    746  O   LEU A  49       5.605  35.578  12.044  1.00 16.80           O
ATOM    747  CB  LEU A  49       6.501  35.901  14.958  1.00 15.81           C
ATOM    748  CG  LEU A  49       5.198  36.413  15.564  1.00 15.97           C
ATOM    749  CD1 LEU A  49       4.763  35.440  16.528  1.00 22.70           C
ATOM    750  CD2 LEU A  49       5.417  37.800  16.203  1.00 26.24           C
ATOM    751  H   LEU A  49       8.153  35.241  13.193  1.00 16.52           H
ATOM    752  HA  LEU A  49       6.297  33.885  14.633  1.00 18.61           H
ATOM    753  HB2 LEU A  49       7.101  35.733  15.702  1.00 18.97           H
ATOM    754  HB3 LEU A  49       6.861  36.629  14.428  1.00 18.97           H
ATOM    755  HG  LEU A  49       4.523  36.491  14.872  1.00 19.16           H
ATOM    756 HD11 LEU A  49       3.933  35.742  16.929  1.00 27.24           H
ATOM    757 HD12 LEU A  49       4.624  34.592  16.078  1.00 27.24           H
ATOM    758 HD13 LEU A  49       5.446  35.345  17.210  1.00 27.24           H
ATOM    759 HD21 LEU A  49       4.580  38.109  16.582  1.00 31.49           H
ATOM    760 HD22 LEU A  49       6.088  37.724  16.899  1.00 31.49           H
ATOM    761 HD23 LEU A  49       5.719  38.418  15.518  1.00 31.49           H
ATOM    762  N   VAL A  50       4.431  33.916  13.018  1.00 12.89           N
ATOM    763  CA  VAL A  50       3.313  34.039  12.083  1.00 10.80           C
ATOM    764  C   VAL A  50       2.110  34.603  12.846  1.00 14.08           C
ATOM    765  O   VAL A  50       1.754  34.117  13.924  1.00 14.10           O
ATOM    766  CB  VAL A  50       2.969  32.709  11.386  1.00 15.43           C
ATOM    767  CG1 VAL A  50       4.156  32.327  10.486  1.00 20.47           C
ATOM    768  CG2 VAL A  50       2.685  31.598  12.385  1.00 19.07           C
ATOM    769  H   VAL A  50       4.356  33.267  13.578  1.00 15.47           H
ATOM    770  HA  VAL A  50       3.553  34.679  11.395  1.00 12.96           H
ATOM    771  HB  VAL A  50       2.186  32.829  10.827  1.00 18.52           H
ATOM    772 HG11 VAL A  50       3.956  31.490  10.038  1.00 24.56           H
ATOM    773 HG12 VAL A  50       4.294  33.029   9.831  1.00 24.56           H
ATOM    774 HG13 VAL A  50       4.949  32.227  11.036  1.00 24.56           H
ATOM    775 HG21 VAL A  50       2.474  30.785  11.901  1.00 22.89           H
ATOM    776 HG22 VAL A  50       3.471  31.461  12.936  1.00 22.89           H
ATOM    777 HG23 VAL A  50       1.932  31.858  12.939  1.00 22.89           H
ATOM    778  N   ILE A  51       1.525  35.636  12.287  1.00 10.61           N
ATOM    779  CA  ILE A  51       0.394  36.351  12.860  1.00 11.35           C
ATOM    780  C   ILE A  51      -0.803  36.040  11.986  1.00 14.47           C
ATOM    781  O   ILE A  51      -0.729  36.172  10.761  1.00 13.89           O
ATOM    782  CB  ILE A  51       0.665  37.863  12.893  1.00 13.18           C
ATOM    783  CG1 ILE A  51       1.781  38.144  13.904  1.00 15.60           C
ATOM    784  CG2 ILE A  51      -0.608  38.653  13.223  1.00 15.64           C
ATOM    785  CD1 ILE A  51       2.220  39.566  13.860  1.00 13.93           C
ATOM    786  H   ILE A  51       1.775  35.964  11.532  1.00 12.73           H
ATOM    787  HA  ILE A  51       0.221  36.037  13.761  1.00 13.62           H
ATOM    788  HB  ILE A  51       0.973  38.136  12.015  1.00 15.82           H
ATOM    789 HG12 ILE A  51       1.458  37.954  14.798  1.00 18.72           H
ATOM    790 HG13 ILE A  51       2.546  37.584  13.698  1.00 18.72           H
ATOM    791 HG21 ILE A  51      -0.398  39.600  13.235  1.00 18.76           H
ATOM    792 HG22 ILE A  51      -1.277  38.471  12.545  1.00 18.76           H
ATOM    793 HG23 ILE A  51      -0.935  38.375  14.093  1.00 18.76           H
ATOM    794 HD11 ILE A  51       2.925  39.699  14.513  1.00 16.71           H
ATOM    795 HD12 ILE A  51       2.550  39.767  12.970  1.00 16.71           H
ATOM    796 HD13 ILE A  51       1.464  40.136  14.069  1.00 16.71           H
ATOM    797  N   MET A  52      -1.903  35.622  12.597  1.00 12.33           N
ATOM    798  CA  MET A  52      -3.084  35.425  11.770  1.00 13.64           C
ATOM    799  C   MET A  52      -4.331  35.758  12.552  1.00 14.97           C
ATOM    800  O   MET A  52      -4.375  35.609  13.764  1.00 14.50           O
ATOM    801  CB  MET A  52      -3.220  34.011  11.300  1.00 18.46           C
ATOM    802  CG  MET A  52      -3.272  33.080  12.349  1.00 15.87           C
ATOM    803  SD  MET A  52      -2.895  31.496  11.593  1.00 31.93           S
ATOM    804  CE  MET A  52      -1.297  31.187  12.211  1.00 25.12           C
ATOM    805  H   MET A  52      -1.992  35.454  13.436  1.00 14.80           H
ATOM    806  HA  MET A  52      -3.029  36.001  10.992  1.00 16.37           H
ATOM    807  HB2 MET A  52      -4.038  33.927  10.786  1.00 22.15           H
ATOM    808  HB3 MET A  52      -2.457  33.790  10.744  1.00 22.15           H
ATOM    809  HG2 MET A  52      -2.602  33.286  13.019  1.00 19.04           H
ATOM    810  HG3 MET A  52      -4.163  33.051  12.733  1.00 19.04           H
ATOM    811  HE1 MET A  52      -0.982  30.339  11.862  1.00 30.14           H
ATOM    812  HE2 MET A  52      -0.705  31.902  11.926  1.00 30.14           H
ATOM    813  HE3 MET A  52      -1.334  31.154  13.180  1.00 30.14           H
ATOM    814  N   GLY A  53      -5.344  36.177  11.826  1.00 13.99           N
ATOM    815  CA  GLY A  53      -6.639  36.408  12.418  1.00 13.93           C
ATOM    816  C   GLY A  53      -7.356  35.120  12.731  1.00 12.95           C
ATOM    817  O   GLY A  53      -6.976  34.006  12.369  1.00 13.50           O
ATOM    818  H   GLY A  53      -5.307  36.336  10.981  1.00 16.78           H
ATOM    819  HA2 GLY A  53      -6.534  36.910  13.241  1.00 16.72           H
ATOM    820  HA3 GLY A  53      -7.187  36.925  11.808  1.00 16.72           H
ATOM    821  N   LYS A  54      -8.488  35.310  13.380  1.00 15.24           N
ATOM    822  CA  LYS A  54      -9.260  34.178  13.861  1.00 14.73           C
ATOM    823  C   LYS A  54      -9.748  33.299  12.719  1.00 11.19           C
ATOM    824  O   LYS A  54      -9.698  32.078  12.829  1.00 14.45           O
ATOM    825  CB  LYS A  54     -10.437  34.708  14.688  1.00 24.35           C
ATOM    826  CG  LYS A  54     -11.309  33.668  15.344  1.00 25.28           C
ATOM    827  CD  LYS A  54     -12.680  34.300  15.705  1.00 32.91           C
ATOM    828  CE  LYS A  54     -13.607  34.329  14.493  1.00 48.69           C
ATOM    829  NZ  LYS A  54     -13.959  32.931  13.951  1.00 43.32           N1+
ATOM    830  H   LYS A  54      -8.832  36.078  13.554  1.00 18.29           H
ATOM    831  HA  LYS A  54      -8.703  33.637  14.442  1.00 17.68           H
ATOM    832  HB2 LYS A  54     -10.084  35.274  15.392  1.00 29.22           H
ATOM    833  HB3 LYS A  54     -11.006  35.236  14.105  1.00 29.22           H
ATOM    834  HG2 LYS A  54     -11.458  32.932  14.729  1.00 30.33           H
ATOM    835  HG3 LYS A  54     -10.887  33.354  16.159  1.00 30.33           H
ATOM    836  HD2 LYS A  54     -13.104  33.774  16.401  1.00 39.49           H
ATOM    837  HD3 LYS A  54     -12.544  35.212  16.007  1.00 39.49           H
ATOM    838  HE2 LYS A  54     -14.435  34.768  14.743  1.00 58.43           H
ATOM    839  HE3 LYS A  54     -13.174  34.824  13.780  1.00 58.43           H
ATOM    840  HZ1 LYS A  54     -14.500  33.006  13.247  1.00 51.99           H
ATOM    841  HZ2 LYS A  54     -13.218  32.506  13.702  1.00 51.99           H
ATOM    842  HZ3 LYS A  54     -14.369  32.455  14.581  1.00 51.99           H
ATOM    843  N   LYS A  55     -10.271  33.901  11.623  1.00 16.20           N
ATOM    844  CA  LYS A  55     -10.844  33.089  10.535  1.00 16.38           C
ATOM    845  C   LYS A  55      -9.762  32.337   9.802  1.00 14.44           C
ATOM    846  O   LYS A  55      -9.943  31.175   9.430  1.00 14.64           O
ATOM    847  CB  LYS A  55     -11.640  33.953   9.548  1.00 16.00           C
ATOM    848  CG  LYS A  55     -12.931  34.471  10.165  1.00 22.56           C
ATOM    849  CD  LYS A  55     -13.927  34.968   9.127  1.00 34.91           C
ATOM    850  CE  LYS A  55     -13.388  36.181   8.385  1.00 38.57           C
ATOM    851  NZ  LYS A  55     -14.492  37.064   7.850  1.00 57.49           N1+
ATOM    852  H   LYS A  55     -10.303  34.750  11.494  1.00 19.44           H
ATOM    853  HA  LYS A  55     -11.452  32.437  10.918  1.00 19.66           H
ATOM    854  HB2 LYS A  55     -11.102  34.717   9.286  1.00 19.20           H
ATOM    855  HB3 LYS A  55     -11.868  33.421   8.769  1.00 19.20           H
ATOM    856  HG2 LYS A  55     -13.352  33.753  10.664  1.00 27.07           H
ATOM    857  HG3 LYS A  55     -12.723  35.209  10.758  1.00 27.07           H
ATOM    858  HD2 LYS A  55     -14.096  34.265   8.480  1.00 41.89           H
ATOM    859  HD3 LYS A  55     -14.752  35.223   9.570  1.00 41.89           H
ATOM    860  HE2 LYS A  55     -12.847  36.710   8.993  1.00 46.28           H
ATOM    861  HE3 LYS A  55     -12.851  35.881   7.635  1.00 46.28           H
ATOM    862  HZ1 LYS A  55     -14.143  37.762   7.423  1.00 68.98           H
ATOM    863  HZ2 LYS A  55     -15.002  36.604   7.284  1.00 68.98           H
ATOM    864  HZ3 LYS A  55     -14.998  37.358   8.521  1.00 68.98           H
ATOM    865  N   THR A  56      -8.595  32.962   9.659  1.00 11.40           N
ATOM    866  CA  THR A  56      -7.484  32.277   9.022  1.00 13.00           C
ATOM    867  C   THR A  56      -7.030  31.096   9.870  1.00 11.22           C
ATOM    868  O   THR A  56      -6.800  29.995   9.345  1.00 10.90           O
ATOM    869  CB  THR A  56      -6.361  33.289   8.768  1.00 13.56           C
ATOM    870  OG1 THR A  56      -6.865  34.284   7.890  1.00 15.75           O
ATOM    871  CG2 THR A  56      -5.171  32.621   8.084  1.00 15.30           C
ATOM    872  H   THR A  56      -8.426  33.765   9.918  1.00 13.68           H
ATOM    873  HA  THR A  56      -7.776  31.934   8.164  1.00 15.61           H
ATOM    874  HB  THR A  56      -6.071  33.690   9.602  1.00 16.27           H
ATOM    875  HG1 THR A  56      -7.525  34.668   8.240  1.00 18.90           H
ATOM    876 HG21 THR A  56      -4.469  33.272   7.930  1.00 18.36           H
ATOM    877 HG22 THR A  56      -4.823  31.910   8.645  1.00 18.36           H
ATOM    878 HG23 THR A  56      -5.446  32.245   7.233  1.00 18.36           H
ATOM    879  N   TRP A  57      -6.902  31.300  11.184  1.00 11.90           N
ATOM    880  CA  TRP A  57      -6.488  30.215  12.053  1.00 14.28           C
ATOM    881  C   TRP A  57      -7.414  29.003  11.881  1.00 13.51           C
ATOM    882  O   TRP A  57      -6.966  27.867  11.693  1.00 12.75           O
ATOM    883  CB  TRP A  57      -6.477  30.711  13.491  1.00 11.79           C
ATOM    884  CG  TRP A  57      -6.269  29.710  14.561  1.00 15.36           C
ATOM    885  CD1 TRP A  57      -7.225  29.186  15.410  1.00 19.95           C
ATOM    886  CD2 TRP A  57      -5.021  29.097  14.944  1.00 20.71           C
ATOM    887  NE1 TRP A  57      -6.642  28.277  16.252  1.00 17.79           N
ATOM    888  CE2 TRP A  57      -5.294  28.214  16.001  1.00 19.06           C
ATOM    889  CE3 TRP A  57      -3.705  29.203  14.483  1.00 22.94           C
ATOM    890  CZ2 TRP A  57      -4.304  27.448  16.614  1.00 21.36           C
ATOM    891  CZ3 TRP A  57      -2.705  28.439  15.112  1.00 17.76           C
ATOM    892  CH2 TRP A  57      -3.011  27.582  16.152  1.00 22.66           C
ATOM    893  H   TRP A  57      -7.048  32.047  11.585  1.00 14.28           H
ATOM    894  HA  TRP A  57      -5.587  29.944  11.818  1.00 17.14           H
ATOM    895  HB2 TRP A  57      -5.767  31.367  13.576  1.00 14.15           H
ATOM    896  HB3 TRP A  57      -7.328  31.140  13.666  1.00 14.15           H
ATOM    897  HD1 TRP A  57      -8.131  29.392  15.389  1.00 23.94           H
ATOM    898  HE1 TRP A  57      -7.053  27.836  16.865  1.00 21.34           H
ATOM    899  HE3 TRP A  57      -3.491  29.783  13.788  1.00 27.53           H
ATOM    900  HZ2 TRP A  57      -4.507  26.872  17.315  1.00 25.63           H
ATOM    901  HZ3 TRP A  57      -1.826  28.501  14.815  1.00 21.31           H
ATOM    902  HH2 TRP A  57      -2.333  27.079  16.542  1.00 27.19           H
ATOM    903  N   PHE A  58      -8.721  29.228  11.924  1.00 11.91           N
ATOM    904  CA  PHE A  58      -9.613  28.089  11.864  1.00 12.94           C
ATOM    905  C   PHE A  58      -9.786  27.561  10.442  1.00 19.16           C
ATOM    906  O   PHE A  58     -10.289  26.441  10.266  1.00 19.88           O
ATOM    907  CB  PHE A  58     -10.980  28.447  12.489  1.00 14.76           C
ATOM    908  CG  PHE A  58     -10.947  28.635  13.988  1.00 14.02           C
ATOM    909  CD1 PHE A  58     -11.361  29.842  14.541  1.00 18.23           C
ATOM    910  CD2 PHE A  58     -10.490  27.621  14.832  1.00 18.96           C
ATOM    911  CE1 PHE A  58     -11.322  30.047  15.918  1.00 22.53           C
ATOM    912  CE2 PHE A  58     -10.454  27.822  16.206  1.00 19.97           C
ATOM    913  CZ  PHE A  58     -10.879  29.027  16.740  1.00 16.26           C
ATOM    914  H   PHE A  58      -9.101  29.997  11.986  1.00 14.29           H
ATOM    915  HA  PHE A  58      -9.230  27.373  12.394  1.00 15.53           H
ATOM    916  HB2 PHE A  58     -11.295  29.275  12.095  1.00 17.71           H
ATOM    917  HB3 PHE A  58     -11.607  27.733  12.295  1.00 17.71           H
ATOM    918  HD1 PHE A  58     -11.661  30.524  13.984  1.00 21.87           H
ATOM    919  HD2 PHE A  58     -10.208  26.811  14.474  1.00 22.75           H
ATOM    920  HE1 PHE A  58     -11.606  30.854  16.282  1.00 27.03           H
ATOM    921  HE2 PHE A  58     -10.155  27.144  16.767  1.00 23.97           H
ATOM    922  HZ  PHE A  58     -10.852  29.156  17.661  1.00 19.52           H
ATOM    923  N   SER A  59      -9.334  28.299   9.428  1.00 14.11           N
ATOM    924  CA  SER A  59      -9.306  27.748   8.072  1.00 14.08           C
ATOM    925  C   SER A  59      -8.222  26.718   7.878  1.00 16.42           C
ATOM    926  O   SER A  59      -8.270  25.969   6.897  1.00 18.77           O
ATOM    927  CB  SER A  59      -9.021  28.834   7.029  1.00 17.66           C
ATOM    928  OG  SER A  59     -10.126  29.706   6.979  1.00 32.08           O
ATOM    929  H   SER A  59      -9.044  29.105   9.496  1.00 16.94           H
ATOM    930  HA  SER A  59     -10.162  27.340   7.868  1.00 16.89           H
ATOM    931  HB2 SER A  59      -8.229  29.331   7.287  1.00 21.19           H
ATOM    932  HB3 SER A  59      -8.895  28.422   6.160  1.00 21.19           H
ATOM    933  HG  SER A  59     -10.247  30.060   7.731  1.00 38.50           H
ATOM    934  N   ILE A  60      -7.203  26.747   8.710  1.00 15.29           N
ATOM    935  CA  ILE A  60      -6.119  25.769   8.607  1.00 13.17           C
ATOM    936  C   ILE A  60      -6.594  24.474   9.260  1.00 17.04           C
ATOM    937  O   ILE A  60      -7.050  24.507  10.415  1.00 14.84           O
ATOM    938  CB  ILE A  60      -4.836  26.283   9.271  1.00 11.18           C
ATOM    939  CG1 ILE A  60      -4.379  27.621   8.675  1.00 14.37           C
ATOM    940  CG2 ILE A  60      -3.713  25.227   9.096  1.00 14.54           C
ATOM    941  CD1 ILE A  60      -3.328  28.365   9.497  1.00 20.31           C
ATOM    942  H   ILE A  60      -7.106  27.319   9.345  1.00 18.35           H
ATOM    943  HA  ILE A  60      -5.932  25.591   7.672  1.00 15.80           H
ATOM    944  HB  ILE A  60      -5.004  26.405  10.219  1.00 13.41           H
ATOM    945 HG12 ILE A  60      -4.001  27.455   7.797  1.00 17.24           H
ATOM    946 HG13 ILE A  60      -5.151  28.202   8.593  1.00 17.24           H
ATOM    947 HG21 ILE A  60      -2.904  25.556   9.517  1.00 17.44           H
ATOM    948 HG22 ILE A  60      -3.992  24.398   9.515  1.00 17.44           H
ATOM    949 HG23 ILE A  60      -3.560  25.085   8.149  1.00 17.44           H
ATOM    950 HD11 ILE A  60      -3.102  29.193   9.045  1.00 24.37           H
ATOM    951 HD12 ILE A  60      -3.691  28.555  10.376  1.00 24.37           H
ATOM    952 HD13 ILE A  60      -2.538  27.807   9.579  1.00 24.37           H
ATOM    953  N   PRO A  61      -6.510  23.331   8.568  1.00 15.41           N
ATOM    954  CA  PRO A  61      -6.956  22.063   9.174  1.00 19.36           C
ATOM    955  C   PRO A  61      -6.210  21.756  10.456  1.00 21.90           C
ATOM    956  O   PRO A  61      -4.985  21.931  10.556  1.00 18.56           O
ATOM    957  CB  PRO A  61      -6.644  21.013   8.099  1.00 24.37           C
ATOM    958  CG  PRO A  61      -6.515  21.757   6.810  1.00 27.86           C
ATOM    959  CD  PRO A  61      -6.090  23.161   7.161  1.00 18.76           C
ATOM    960  HA  PRO A  61      -7.911  22.081   9.346  1.00 23.23           H
ATOM    961  HB2 PRO A  61      -5.812  20.564   8.317  1.00 29.24           H
ATOM    962  HB3 PRO A  61      -7.372  20.374   8.050  1.00 29.24           H
ATOM    963  HG2 PRO A  61      -5.843  21.328   6.256  1.00 33.43           H
ATOM    964  HG3 PRO A  61      -7.372  21.766   6.356  1.00 33.43           H
ATOM    965  HD2 PRO A  61      -5.126  23.249   7.085  1.00 22.51           H
ATOM    966  HD3 PRO A  61      -6.547  23.802   6.594  1.00 22.51           H
ATOM    967  N   GLU A  62      -6.963  21.231  11.434  1.00 18.54           N
ATOM    968  CA  GLU A  62      -6.414  21.064  12.763  1.00 18.42           C
ATOM    969  C   GLU A  62      -5.147  20.216  12.736  1.00 16.58           C
ATOM    970  O   GLU A  62      -4.238  20.434  13.546  1.00 21.49           O
ATOM    971  CB  GLU A  62      -7.493  20.470  13.705  1.00 28.49           C
ATOM    972  CG  GLU A  62      -7.305  20.940  15.149  1.00 37.56           C
ATOM    973  CD  GLU A  62      -8.491  20.661  16.077  1.00 47.26           C
ATOM    974  OE1 GLU A  62      -9.565  21.274  15.898  1.00 38.56           O
ATOM    975  OE2 GLU A  62      -8.327  19.844  17.008  1.00 48.39           O1-
ATOM    976  H   GLU A  62      -7.778  20.972  11.345  1.00 22.25           H
ATOM    977  HA  GLU A  62      -6.173  21.937  13.109  1.00 22.11           H
ATOM    978  HB2 GLU A  62      -8.370  20.755  13.405  1.00 34.19           H
ATOM    979  HB3 GLU A  62      -7.431  19.502  13.691  1.00 34.19           H
ATOM    980  HG2 GLU A  62      -6.530  20.492  15.522  1.00 45.07           H
ATOM    981  HG3 GLU A  62      -7.156  21.899  15.145  1.00 45.07           H
ATOM    982  N   LYS A  63      -5.016  19.327  11.758  1.00 25.26           N
ATOM    983  CA  LYS A  63      -3.778  18.549  11.670  1.00 34.46           C
ATOM    984  C   LYS A  63      -2.554  19.390  11.260  1.00 33.67           C
ATOM    985  O   LYS A  63      -1.421  18.970  11.526  1.00 25.73           O
ATOM    986  CB  LYS A  63      -3.970  17.350  10.730  1.00 31.68           C
ATOM    987  CG  LYS A  63      -4.587  17.615   9.371  1.00 41.01           C
ATOM    988  CD  LYS A  63      -3.543  17.745   8.280  1.00 50.21           C
ATOM    989  CE  LYS A  63      -4.146  17.524   6.877  1.00 57.80           C
ATOM    990  NZ  LYS A  63      -5.640  17.754   6.789  1.00 62.95           N1+
ATOM    991  H   LYS A  63      -5.602  19.157  11.153  1.00 30.32           H
ATOM    992  HA  LYS A  63      -3.590  18.189  12.551  1.00 41.35           H
ATOM    993  HB2 LYS A  63      -3.101  16.950  10.574  1.00 38.02           H
ATOM    994  HB3 LYS A  63      -4.540  16.706  11.179  1.00 38.02           H
ATOM    995  HG2 LYS A  63      -5.174  16.879   9.140  1.00 49.21           H
ATOM    996  HG3 LYS A  63      -5.089  18.444   9.407  1.00 49.21           H
ATOM    997  HD2 LYS A  63      -3.161  18.636   8.308  1.00 60.25           H
ATOM    998  HD3 LYS A  63      -2.851  17.080   8.420  1.00 60.25           H
ATOM    999  HE2 LYS A  63      -3.718  18.134   6.256  1.00 69.36           H
ATOM   1000  HE3 LYS A  63      -3.973  16.609   6.606  1.00 69.36           H
ATOM   1001  HZ1 LYS A  63      -5.921  17.610   5.957  1.00 75.54           H
ATOM   1002  HZ2 LYS A  63      -6.065  17.198   7.339  1.00 75.54           H
ATOM   1003  HZ3 LYS A  63      -5.832  18.592   7.019  1.00 75.54           H
ATOM   1004  N   ASN A  64      -2.745  20.587  10.697  1.00 22.95           N
ATOM   1005  CA  ASN A  64      -1.658  21.471  10.287  1.00 26.66           C
ATOM   1006  C   ASN A  64      -1.428  22.608  11.277  1.00 27.12           C
ATOM   1007  O   ASN A  64      -0.686  23.540  10.975  1.00 27.22           O
ATOM   1008  CB  ASN A  64      -1.947  22.099   8.913  1.00 34.93           C
ATOM   1009  CG  ASN A  64      -1.668  21.187   7.723  1.00 37.74           C
ATOM   1010  OD1 ASN A  64      -2.564  20.504   7.230  1.00 45.86           O
ATOM   1011  ND2 ASN A  64      -0.459  21.267   7.186  1.00 54.64           N
ATOM   1012  H   ASN A  64      -3.524  20.916  10.539  1.00 27.54           H
ATOM   1013  HA  ASN A  64      -0.838  20.957  10.220  1.00 32.00           H
ATOM   1014  HB2 ASN A  64      -2.884  22.349   8.878  1.00 41.92           H
ATOM   1015  HB3 ASN A  64      -1.395  22.890   8.812  1.00 41.92           H
ATOM   1016 HD21 ASN A  64      -0.253  20.773   6.514  1.00 65.56           H
ATOM   1017 HD22 ASN A  64       0.120  21.814   7.511  1.00 65.56           H
ATOM   1018  N   ARG A  65      -2.107  22.599  12.410  1.00 19.27           N
ATOM   1019  CA  ARG A  65      -2.100  23.634  13.411  1.00 19.57           C
ATOM   1020  C   ARG A  65      -1.553  23.084  14.708  1.00 25.63           C
ATOM   1021  O   ARG A  65      -1.964  21.998  15.112  1.00 29.91           O
ATOM   1022  CB  ARG A  65      -3.534  24.105  13.712  1.00 33.75           C
ATOM   1023  CG  ARG A  65      -4.024  25.170  12.884  1.00 26.98           C
ATOM   1024  CD  ARG A  65      -5.326  25.788  13.458  1.00 17.70           C
ATOM   1025  NE  ARG A  65      -6.534  25.078  13.101  1.00 17.19           N
ATOM   1026  CZ  ARG A  65      -7.477  24.686  13.937  1.00 22.33           C
ATOM   1027  NH1 ARG A  65      -7.377  24.880  15.231  1.00 32.78           N
ATOM   1028  NH2 ARG A  65      -8.550  24.086  13.449  1.00 34.79           N1+
ATOM   1029  H   ARG A  65      -2.620  21.945  12.630  1.00 23.12           H
ATOM   1030  HA  ARG A  65      -1.562  24.388  13.122  1.00 23.49           H
ATOM   1031  HB2 ARG A  65      -4.133  23.350  13.600  1.00 40.50           H
ATOM   1032  HB3 ARG A  65      -3.568  24.411  14.631  1.00 40.50           H
ATOM   1033  HG2 ARG A  65      -3.354  25.869  12.833  1.00 32.38           H
ATOM   1034  HG3 ARG A  65      -4.217  24.825  11.999  1.00 32.38           H
ATOM   1035  HD2 ARG A  65      -5.264  25.796  14.426  1.00 21.24           H
ATOM   1036  HD3 ARG A  65      -5.410  26.696  13.128  1.00 21.24           H
ATOM   1037  HE  ARG A  65      -6.648  24.895  12.268  1.00 20.63           H
ATOM   1038 HH11 ARG A  65      -6.688  25.281  15.553  1.00 39.33           H
ATOM   1039 HH12 ARG A  65      -8.002  24.610  15.756  1.00 39.33           H
ATOM   1040 HH21 ARG A  65      -8.617  23.947  12.603  1.00 41.75           H
ATOM   1041 HH22 ARG A  65      -9.166  23.807  13.981  1.00 41.75           H
ATOM   1042  N   PRO A  66      -0.680  23.809  15.409  1.00 21.69           N
ATOM   1043  CA  PRO A  66      -0.022  25.032  14.965  1.00 19.78           C
ATOM   1044  C   PRO A  66       0.962  24.731  13.854  1.00 18.50           C
ATOM   1045  O   PRO A  66       1.345  23.578  13.597  1.00 22.98           O
ATOM   1046  CB  PRO A  66       0.698  25.532  16.216  1.00 20.23           C
ATOM   1047  CG  PRO A  66       0.947  24.298  17.015  1.00 24.24           C
ATOM   1048  CD  PRO A  66      -0.197  23.372  16.731  1.00 27.04           C
ATOM   1049  HA  PRO A  66      -0.670  25.690  14.669  1.00 23.74           H
ATOM   1050  HB2 PRO A  66       1.533  25.957  15.967  1.00 24.27           H
ATOM   1051  HB3 PRO A  66       0.126  26.148  16.701  1.00 24.27           H
ATOM   1052  HG2 PRO A  66       1.785  23.897  16.736  1.00 29.09           H
ATOM   1053  HG3 PRO A  66       0.975  24.524  17.958  1.00 29.09           H
ATOM   1054  HD2 PRO A  66       0.113  22.454  16.690  1.00 32.45           H
ATOM   1055  HD3 PRO A  66      -0.894  23.482  17.398  1.00 32.45           H
ATOM   1056  N   LEU A  67       1.347  25.805  13.193  1.00 19.54           N
ATOM   1057  CA  LEU A  67       2.252  25.720  12.069  1.00 17.85           C
ATOM   1058  C   LEU A  67       3.641  25.403  12.608  1.00 18.59           C
ATOM   1059  O   LEU A  67       4.197  26.175  13.388  1.00 16.06           O
ATOM   1060  CB  LEU A  67       2.213  27.040  11.297  1.00 12.76           C
ATOM   1061  CG  LEU A  67       0.918  27.380  10.536  1.00 15.07           C
ATOM   1062  CD1 LEU A  67       1.068  28.749   9.951  1.00 20.13           C
ATOM   1063  CD2 LEU A  67       0.710  26.377   9.499  1.00 19.84           C
ATOM   1064  H   LEU A  67       1.094  26.605  13.379  1.00 23.45           H
ATOM   1065  HA  LEU A  67       1.975  25.003  11.477  1.00 21.41           H
ATOM   1066  HB2 LEU A  67       2.369  27.760  11.927  1.00 15.31           H
ATOM   1067  HB3 LEU A  67       2.930  27.027  10.645  1.00 15.31           H
ATOM   1068  HG  LEU A  67       0.162  27.374  11.143  1.00 18.09           H
ATOM   1069 HD11 LEU A  67       0.258  28.976   9.468  1.00 24.15           H
ATOM   1070 HD12 LEU A  67       1.215  29.385  10.669  1.00 24.15           H
ATOM   1071 HD13 LEU A  67       1.826  28.752   9.346  1.00 24.15           H
ATOM   1072 HD21 LEU A  67      -0.105  26.588   9.017  1.00 23.81           H
ATOM   1073 HD22 LEU A  67       1.466  26.389   8.892  1.00 23.81           H
ATOM   1074 HD23 LEU A  67       0.632  25.505   9.915  1.00 23.81           H
ATOM   1075  N   LYS A  68       4.162  24.247  12.237  1.00 19.45           N
ATOM   1076  CA  LYS A  68       5.357  23.722  12.882  1.00 23.73           C
ATOM   1077  C   LYS A  68       6.557  24.613  12.607  1.00 21.90           C
ATOM   1078  O   LYS A  68       6.693  25.205  11.538  1.00 19.55           O
ATOM   1079  CB  LYS A  68       5.635  22.298  12.390  1.00 27.63           C
ATOM   1080  CG  LYS A  68       4.607  21.265  12.787  1.00 42.94           C
ATOM   1081  CD  LYS A  68       4.840  19.975  11.986  1.00 48.29           C
ATOM   1082  CE  LYS A  68       4.143  20.019  10.619  1.00 49.77           C
ATOM   1083  NZ  LYS A  68       3.901  18.647  10.062  1.00 57.36           N1+
ATOM   1084  H   LYS A  68       3.846  23.744  11.615  1.00 23.34           H
ATOM   1085  HA  LYS A  68       5.215  23.691  13.841  1.00 28.48           H
ATOM   1086  HB2 LYS A  68       5.676  22.311  11.421  1.00 33.16           H
ATOM   1087  HB3 LYS A  68       6.489  22.011  12.747  1.00 33.16           H
ATOM   1088  HG2 LYS A  68       4.695  21.064  13.731  1.00 51.53           H
ATOM   1089  HG3 LYS A  68       3.718  21.597  12.589  1.00 51.53           H
ATOM   1090  HD2 LYS A  68       5.791  19.859  11.837  1.00 57.95           H
ATOM   1091  HD3 LYS A  68       4.484  19.222  12.483  1.00 57.95           H
ATOM   1092  HE2 LYS A  68       3.285  20.461  10.713  1.00 59.72           H
ATOM   1093  HE3 LYS A  68       4.702  20.504   9.992  1.00 59.72           H
ATOM   1094  HZ1 LYS A  68       3.497  18.707   9.272  1.00 68.84           H
ATOM   1095  HZ2 LYS A  68       4.676  18.220   9.960  1.00 68.84           H
ATOM   1096  HZ3 LYS A  68       3.385  18.181  10.617  1.00 68.84           H
ATOM   1097  N   GLY A  69       7.443  24.710  13.593  1.00 21.13           N
ATOM   1098  CA  GLY A  69       8.667  25.465  13.403  1.00 21.47           C
ATOM   1099  C   GLY A  69       8.522  26.979  13.410  1.00 17.19           C
ATOM   1100  O   GLY A  69       9.468  27.677  13.038  1.00 19.49           O
ATOM   1101  H   GLY A  69       7.358  24.352  14.370  1.00 25.36           H
ATOM   1102  HA2 GLY A  69       9.292  25.226  14.105  1.00 25.76           H
ATOM   1103  HA3 GLY A  69       9.061  25.210  12.554  1.00 25.76           H
ATOM   1104  N   ARG A  70       7.350  27.491  13.793  1.00 16.92           N
ATOM   1105  CA  ARG A  70       7.022  28.904  13.837  1.00 11.18           C
ATOM   1106  C   ARG A  70       6.268  29.206  15.127  1.00 11.97           C
ATOM   1107  O   ARG A  70       5.590  28.335  15.669  1.00 17.93           O
ATOM   1108  CB  ARG A  70       6.139  29.307  12.643  1.00 11.42           C
ATOM   1109  CG  ARG A  70       6.894  29.371  11.341  1.00 14.29           C
ATOM   1110  CD  ARG A  70       6.040  28.979  10.160  1.00 11.83           C
ATOM   1111  NE  ARG A  70       5.788  27.530  10.125  1.00 10.63           N
ATOM   1112  CZ  ARG A  70       5.173  26.851   9.160  1.00 15.08           C
ATOM   1113  NH1 ARG A  70       4.672  27.458   8.074  1.00 13.94           N
ATOM   1114  NH2 ARG A  70       5.041  25.550   9.292  1.00 15.97           N1+
ATOM   1115  H   ARG A  70       6.693  26.998  14.046  1.00 20.30           H
ATOM   1116  HA  ARG A  70       7.835  29.432  13.818  1.00 13.42           H
ATOM   1117  HB2 ARG A  70       5.427  28.655  12.544  1.00 13.71           H
ATOM   1118  HB3 ARG A  70       5.762  30.185  12.813  1.00 13.71           H
ATOM   1119  HG2 ARG A  70       7.206  30.279  11.200  1.00 17.15           H
ATOM   1120  HG3 ARG A  70       7.649  28.763  11.382  1.00 17.15           H
ATOM   1121  HD2 ARG A  70       5.185  29.433  10.219  1.00 14.19           H
ATOM   1122  HD3 ARG A  70       6.495  29.227   9.340  1.00 14.19           H
ATOM   1123  HE  ARG A  70       6.067  27.074  10.798  1.00 12.75           H
ATOM   1124 HH11 ARG A  70       4.755  28.309   7.981  1.00 16.72           H
ATOM   1125 HH12 ARG A  70       4.276  26.995   7.467  1.00 16.72           H
ATOM   1126 HH21 ARG A  70       5.355  25.155   9.988  1.00 19.17           H
ATOM   1127 HH22 ARG A  70       4.640  25.094   8.683  1.00 19.17           H
ATOM   1128  N   ILE A  71       6.433  30.422  15.632  1.00 14.76           N
ATOM   1129  CA  ILE A  71       5.650  30.912  16.764  1.00 14.42           C
ATOM   1130  C   ILE A  71       4.312  31.384  16.216  1.00 17.65           C
ATOM   1131  O   ILE A  71       4.270  32.250  15.331  1.00 15.63           O
ATOM   1132  CB  ILE A  71       6.371  32.062  17.475  1.00 16.73           C
ATOM   1133  CG1 ILE A  71       7.701  31.576  18.044  1.00 18.70           C
ATOM   1134  CG2 ILE A  71       5.527  32.632  18.605  1.00 15.79           C
ATOM   1135  CD1 ILE A  71       8.620  32.759  18.380  1.00 19.49           C
ATOM   1136  H   ILE A  71       7.002  30.993  15.332  1.00 17.71           H
ATOM   1137  HA  ILE A  71       5.496  30.194  17.398  1.00 17.31           H
ATOM   1138  HB  ILE A  71       6.545  32.765  16.831  1.00 20.07           H
ATOM   1139 HG12 ILE A  71       7.539  31.075  18.858  1.00 22.44           H
ATOM   1140 HG13 ILE A  71       8.148  31.019  17.388  1.00 22.44           H
ATOM   1141 HG21 ILE A  71       6.015  33.354  19.030  1.00 18.95           H
ATOM   1142 HG22 ILE A  71       4.693  32.965  18.238  1.00 18.95           H
ATOM   1143 HG23 ILE A  71       5.347  31.929  19.250  1.00 18.95           H
ATOM   1144 HD11 ILE A  71       9.454  32.419  18.738  1.00 23.39           H
ATOM   1145 HD12 ILE A  71       8.789  33.267  17.571  1.00 23.39           H
ATOM   1146 HD13 ILE A  71       8.182  33.322  19.038  1.00 23.39           H
ATOM   1147  N   ASN A  72       3.224  30.834  16.750  1.00 16.50           N
ATOM   1148  CA  ASN A  72       1.883  31.105  16.231  1.00 16.12           C
ATOM   1149  C   ASN A  72       1.149  32.101  17.135  1.00 16.33           C
ATOM   1150  O   ASN A  72       0.905  31.813  18.314  1.00 15.74           O
ATOM   1151  CB  ASN A  72       1.086  29.811  16.150  1.00 13.41           C
ATOM   1152  CG  ASN A  72       1.529  28.874  15.041  1.00 21.32           C
ATOM   1153  OD1 ASN A  72       0.717  28.477  14.190  1.00 17.48           O
ATOM   1154  ND2 ASN A  72       2.791  28.460  15.072  1.00 16.25           N
ATOM   1155  H   ASN A  72       3.235  30.294  17.419  1.00 19.80           H
ATOM   1156  HA  ASN A  72       1.949  31.485  15.340  1.00 19.34           H
ATOM   1157  HB2 ASN A  72       1.177  29.337  16.991  1.00 16.10           H
ATOM   1158  HB3 ASN A  72       0.153  30.029  15.997  1.00 16.10           H
ATOM   1159 HD21 ASN A  72       3.084  27.928  14.463  1.00 19.50           H
ATOM   1160 HD22 ASN A  72       3.315  28.724  15.701  1.00 19.50           H
ATOM   1161  N   LEU A  73       0.765  33.240  16.578  1.00 10.39           N
ATOM   1162  CA  LEU A  73       0.060  34.282  17.302  1.00 13.95           C
ATOM   1163  C   LEU A  73      -1.254  34.583  16.588  1.00 15.40           C
ATOM   1164  O   LEU A  73      -1.264  34.864  15.392  1.00 16.54           O
ATOM   1165  CB  LEU A  73       0.934  35.531  17.407  1.00 18.56           C
ATOM   1166  CG  LEU A  73       0.381  36.751  18.165  1.00 18.34           C
ATOM   1167  CD1 LEU A  73       1.570  37.579  18.617  1.00 19.32           C
ATOM   1168  CD2 LEU A  73      -0.535  37.656  17.342  1.00 18.16           C
ATOM   1169  H   LEU A  73       0.907  33.438  15.753  1.00 12.47           H
ATOM   1170  HA  LEU A  73      -0.142  33.972  18.199  1.00 16.74           H
ATOM   1171  HB2 LEU A  73       1.760  35.278  17.848  1.00 22.28           H
ATOM   1172  HB3 LEU A  73       1.136  35.828  16.506  1.00 22.28           H
ATOM   1173  HG  LEU A  73      -0.103  36.453  18.951  1.00 22.01           H
ATOM   1174 HD11 LEU A  73       1.247  38.357  19.099  1.00 23.18           H
ATOM   1175 HD12 LEU A  73       2.128  37.038  19.197  1.00 23.18           H
ATOM   1176 HD13 LEU A  73       2.074  37.858  17.837  1.00 23.18           H
ATOM   1177 HD21 LEU A  73      -0.833  38.393  17.899  1.00 21.80           H
ATOM   1178 HD22 LEU A  73      -0.041  37.996  16.580  1.00 21.80           H
ATOM   1179 HD23 LEU A  73      -1.299  37.141  17.039  1.00 21.80           H
ATOM   1180  N   VAL A  74      -2.365  34.527  17.327  1.00 13.30           N
ATOM   1181  CA  VAL A  74      -3.697  34.795  16.791  1.00 15.37           C
ATOM   1182  C   VAL A  74      -4.109  36.188  17.201  1.00 16.51           C
ATOM   1183  O   VAL A  74      -3.927  36.601  18.355  1.00 17.12           O
ATOM   1184  CB  VAL A  74      -4.717  33.753  17.294  1.00 14.40           C
ATOM   1185  CG1 VAL A  74      -6.148  34.152  16.876  1.00 16.34           C
ATOM   1186  CG2 VAL A  74      -4.364  32.441  16.779  1.00 17.55           C
ATOM   1187  H   VAL A  74      -2.369  34.330  18.164  1.00 15.96           H
ATOM   1188  HA  VAL A  74      -3.669  34.755  15.822  1.00 18.44           H
ATOM   1189  HB  VAL A  74      -4.683  33.716  18.262  1.00 17.28           H
ATOM   1190 HG11 VAL A  74      -6.770  33.484  17.203  1.00 19.61           H
ATOM   1191 HG12 VAL A  74      -6.358  35.017  17.261  1.00 19.61           H
ATOM   1192 HG13 VAL A  74      -6.192  34.201  15.908  1.00 19.61           H
ATOM   1193 HG21 VAL A  74      -5.010  31.792  17.100  1.00 21.07           H
ATOM   1194 HG22 VAL A  74      -4.376  32.469  15.809  1.00 21.07           H
ATOM   1195 HG23 VAL A  74      -3.476  32.207  17.092  1.00 21.07           H
ATOM   1196  N   LEU A  75      -4.677  36.912  16.262  1.00 10.40           N
ATOM   1197  CA  LEU A  75      -5.067  38.290  16.464  1.00 18.38           C
ATOM   1198  C   LEU A  75      -6.586  38.293  16.490  1.00 17.29           C
ATOM   1199  O   LEU A  75      -7.220  37.890  15.508  1.00 22.02           O
ATOM   1200  CB  LEU A  75      -4.505  39.157  15.328  1.00 23.18           C
ATOM   1201  CG  LEU A  75      -4.141  40.614  15.531  1.00 34.11           C
ATOM   1202  CD1 LEU A  75      -3.100  40.721  16.623  1.00 35.05           C
ATOM   1203  CD2 LEU A  75      -3.583  41.115  14.233  1.00 31.03           C
ATOM   1204  H   LEU A  75      -4.853  36.618  15.473  1.00 12.48           H
ATOM   1205  HA  LEU A  75      -4.730  38.614  17.314  1.00 22.05           H
ATOM   1206  HB2 LEU A  75      -3.698  38.721  15.013  1.00 27.81           H
ATOM   1207  HB3 LEU A  75      -5.159  39.142  14.612  1.00 27.81           H
ATOM   1208  HG  LEU A  75      -4.924  41.133  15.772  1.00 40.93           H
ATOM   1209 HD11 LEU A  75      -2.870  41.655  16.749  1.00 42.06           H
ATOM   1210 HD12 LEU A  75      -3.466  40.356  17.444  1.00 42.06           H
ATOM   1211 HD13 LEU A  75      -2.313  40.219  16.359  1.00 42.06           H
ATOM   1212 HD21 LEU A  75      -3.341  42.049  14.334  1.00 37.23           H
ATOM   1213 HD22 LEU A  75      -2.799  40.592  14.005  1.00 37.23           H
ATOM   1214 HD23 LEU A  75      -4.258  41.021  13.543  1.00 37.23           H
ATOM   1215  N   SER A  76      -7.180  38.742  17.592  1.00 20.14           N
ATOM   1216  CA  SER A  76      -8.637  38.755  17.667  1.00 18.49           C
ATOM   1217  C   SER A  76      -9.085  39.634  18.824  1.00 24.97           C
ATOM   1218  O   SER A  76      -8.468  39.607  19.880  1.00 23.67           O
ATOM   1219  CB  SER A  76      -9.211  37.357  17.866  1.00 22.36           C
ATOM   1220  OG  SER A  76     -10.620  37.445  18.085  1.00 23.06           O
ATOM   1221  H   SER A  76      -6.775  39.036  18.292  1.00 24.17           H
ATOM   1222  HA  SER A  76      -8.999  39.121  16.845  1.00 22.18           H
ATOM   1223  HB2 SER A  76      -9.044  36.826  17.072  1.00 26.84           H
ATOM   1224  HB3 SER A  76      -8.793  36.946  18.639  1.00 26.84           H
ATOM   1225  HG  SER A  76     -10.992  37.804  17.423  1.00 27.67           H
ATOM   1226  N   ARG A  77     -10.172  40.392  18.606  1.00 26.74           N
ATOM   1227  CA  ARG A  77     -10.827  41.138  19.681  1.00 29.05           C
ATOM   1228  C   ARG A  77     -11.809  40.277  20.451  1.00 30.58           C
ATOM   1229  O   ARG A  77     -12.027  40.508  21.643  1.00 35.76           O
ATOM   1230  CB  ARG A  77     -11.567  42.357  19.122  1.00 37.46           C
ATOM   1231  CG  ARG A  77     -10.733  43.658  19.105  1.00 44.70           C
ATOM   1232  CD  ARG A  77     -10.766  44.370  17.742  1.00 52.07           C
ATOM   1233  NE  ARG A  77     -11.743  45.469  17.607  1.00 60.61           N
ATOM   1234  CZ  ARG A  77     -11.440  46.774  17.563  1.00 59.45           C
ATOM   1235  NH1 ARG A  77     -10.180  47.204  17.676  1.00 72.66           N
ATOM   1236  NH2 ARG A  77     -12.405  47.663  17.405  1.00 53.13           N1+
ATOM   1237  H   ARG A  77     -10.548  40.488  17.838  1.00 32.09           H
ATOM   1238  HA  ARG A  77     -10.153  41.454  20.303  1.00 34.87           H
ATOM   1239  HB2 ARG A  77     -11.833  42.166  18.209  1.00 44.95           H
ATOM   1240  HB3 ARG A  77     -12.354  42.518  19.665  1.00 44.95           H
ATOM   1241  HG2 ARG A  77     -11.087  44.268  19.771  1.00 53.64           H
ATOM   1242  HG3 ARG A  77      -9.809  43.444  19.309  1.00 53.64           H
ATOM   1243  HD2 ARG A  77      -9.887  44.743  17.572  1.00 62.48           H
ATOM   1244  HD3 ARG A  77     -10.975  43.713  17.060  1.00 62.48           H
ATOM   1245  HE  ARG A  77     -12.574  45.254  17.553  1.00 72.73           H
ATOM   1246 HH11 ARG A  77      -9.539  46.637  17.770  1.00 87.19           H
ATOM   1247 HH12 ARG A  77     -10.009  48.046  17.650  1.00 87.19           H
ATOM   1248 HH21 ARG A  77     -13.222  47.403  17.340  1.00 63.76           H
ATOM   1249 HH22 ARG A  77     -12.218  48.502  17.392  1.00 63.76           H
ATOM   1250  N   GLU A  78     -12.395  39.281  19.798  1.00 25.79           N
ATOM   1251  CA  GLU A  78     -13.533  38.560  20.342  1.00 25.22           C
ATOM   1252  C   GLU A  78     -13.155  37.290  21.098  1.00 32.77           C
ATOM   1253  O   GLU A  78     -13.960  36.788  21.893  1.00 28.07           O
ATOM   1254  CB  GLU A  78     -14.498  38.207  19.198  1.00 24.06           C
ATOM   1255  CG  GLU A  78     -15.041  39.427  18.410  1.00 28.30           C
ATOM   1256  CD  GLU A  78     -16.253  39.051  17.511  1.00 45.09           C
ATOM   1257  OE1 GLU A  78     -17.030  39.963  17.075  1.00 36.17           O
ATOM   1258  OE2 GLU A  78     -16.432  37.827  17.273  1.00 36.36           O1-
ATOM   1259  H   GLU A  78     -12.146  39.000  19.024  1.00 30.95           H
ATOM   1260  HA  GLU A  78     -14.004  39.142  20.959  1.00 30.27           H
ATOM   1261  HB2 GLU A  78     -14.035  37.633  18.569  1.00 28.87           H
ATOM   1262  HB3 GLU A  78     -15.260  37.736  19.571  1.00 28.87           H
ATOM   1263  HG2 GLU A  78     -15.330  40.108  19.037  1.00 33.96           H
ATOM   1264  HG3 GLU A  78     -14.338  39.775  17.839  1.00 33.96           H
ATOM   1265  N   LEU A  79     -11.968  36.743  20.887  1.00 22.28           N
ATOM   1266  CA  LEU A  79     -11.581  35.572  21.648  1.00 17.55           C
ATOM   1267  C   LEU A  79     -11.175  35.955  23.067  1.00 21.65           C
ATOM   1268  O   LEU A  79     -10.570  37.004  23.309  1.00 19.86           O
ATOM   1269  CB  LEU A  79     -10.437  34.827  20.960  1.00 17.39           C
ATOM   1270  CG  LEU A  79     -10.701  34.228  19.586  1.00 19.25           C
ATOM   1271  CD1 LEU A  79      -9.467  33.468  19.096  1.00 25.43           C
ATOM   1272  CD2 LEU A  79     -11.901  33.332  19.497  1.00 31.82           C
ATOM   1273  H   LEU A  79     -11.383  37.023  20.322  1.00 26.73           H
ATOM   1274  HA  LEU A  79     -12.338  34.969  21.707  1.00 21.06           H
ATOM   1275  HB2 LEU A  79      -9.696  35.445  20.860  1.00 20.87           H
ATOM   1276  HB3 LEU A  79     -10.165  34.098  21.538  1.00 20.87           H
ATOM   1277  HG  LEU A  79     -10.848  34.959  18.965  1.00 23.10           H
ATOM   1278 HD11 LEU A  79      -9.653  33.094  18.221  1.00 30.52           H
ATOM   1279 HD12 LEU A  79      -8.719  34.083  19.041  1.00 30.52           H
ATOM   1280 HD13 LEU A  79      -9.265  32.757  19.724  1.00 30.52           H
ATOM   1281 HD21 LEU A  79     -11.982  33.003  18.587  1.00 38.18           H
ATOM   1282 HD22 LEU A  79     -11.785  32.588  20.108  1.00 38.18           H
ATOM   1283 HD23 LEU A  79     -12.692  33.839  19.738  1.00 38.18           H
ATOM   1284  N   LYS A  80     -11.493  35.072  24.006  1.00 24.65           N
ATOM   1285  CA  LYS A  80     -11.266  35.337  25.411  1.00 28.70           C
ATOM   1286  C   LYS A  80      -9.947  34.776  25.896  1.00 27.01           C
ATOM   1287  O   LYS A  80      -9.465  35.171  26.963  1.00 33.90           O
ATOM   1288  CB  LYS A  80     -12.400  34.736  26.231  1.00 32.42           C
ATOM   1289  CG  LYS A  80     -13.744  35.147  25.741  1.00 27.71           C
ATOM   1290  CD  LYS A  80     -14.398  36.132  26.657  1.00 39.54           C
ATOM   1291  CE  LYS A  80     -14.717  37.374  25.933  1.00 34.72           C
ATOM   1292  NZ  LYS A  80     -15.476  38.289  26.799  1.00 24.31           N1+
ATOM   1293  H   LYS A  80     -11.846  34.304  23.849  1.00 29.58           H
ATOM   1294  HA  LYS A  80     -11.260  36.296  25.558  1.00 34.44           H
ATOM   1295  HB2 LYS A  80     -12.346  33.768  26.183  1.00 38.91           H
ATOM   1296  HB3 LYS A  80     -12.314  35.028  27.152  1.00 38.91           H
ATOM   1297  HG2 LYS A  80     -13.651  35.560  24.868  1.00 33.26           H
ATOM   1298  HG3 LYS A  80     -14.314  34.364  25.681  1.00 33.26           H
ATOM   1299  HD2 LYS A  80     -15.224  35.756  27.000  1.00 47.45           H
ATOM   1300  HD3 LYS A  80     -13.794  36.347  27.385  1.00 47.45           H
ATOM   1301  HE2 LYS A  80     -13.894  37.813  25.667  1.00 41.67           H
ATOM   1302  HE3 LYS A  80     -15.258  37.165  25.156  1.00 41.67           H
ATOM   1303  HZ1 LYS A  80     -15.666  39.038  26.357  1.00 29.18           H
ATOM   1304  HZ2 LYS A  80     -16.236  37.904  27.056  1.00 29.18           H
ATOM   1305  HZ3 LYS A  80     -14.997  38.493  27.521  1.00 29.18           H
ATOM   1306  N   GLU A  81      -9.348  33.886  25.125  1.00 23.06           N
ATOM   1307  CA  GLU A  81      -8.108  33.240  25.514  1.00 26.28           C
ATOM   1308  C   GLU A  81      -7.475  32.673  24.259  1.00 23.78           C
ATOM   1309  O   GLU A  81      -8.144  32.542  23.233  1.00 24.95           O
ATOM   1310  CB  GLU A  81      -8.357  32.124  26.538  1.00 31.37           C
ATOM   1311  CG  GLU A  81      -8.948  30.873  25.932  1.00 34.46           C
ATOM   1312  CD  GLU A  81     -10.226  30.472  26.596  1.00 48.22           C
ATOM   1313  OE1 GLU A  81     -11.098  31.362  26.789  1.00 36.84           O
ATOM   1314  OE2 GLU A  81     -10.338  29.269  26.932  1.00 50.34           O1-
ATOM   1315  H   GLU A  81      -9.644  33.634  24.358  1.00 27.67           H
ATOM   1316  HA  GLU A  81      -7.504  33.893  25.903  1.00 31.54           H
ATOM   1317  HB2 GLU A  81      -7.513  31.884  26.953  1.00 37.65           H
ATOM   1318  HB3 GLU A  81      -8.975  32.449  27.212  1.00 37.65           H
ATOM   1319  HG2 GLU A  81      -9.133  31.032  24.993  1.00 41.35           H
ATOM   1320  HG3 GLU A  81      -8.316  30.144  26.029  1.00 41.35           H
ATOM   1321  N   PRO A  82      -6.190  32.358  24.303  1.00 26.93           N
ATOM   1322  CA  PRO A  82      -5.553  31.821  23.123  1.00 21.01           C
ATOM   1323  C   PRO A  82      -6.197  30.499  22.744  1.00 21.20           C
ATOM   1324  O   PRO A  82      -6.436  29.634  23.604  1.00 24.56           O
ATOM   1325  CB  PRO A  82      -4.081  31.657  23.546  1.00 25.46           C
ATOM   1326  CG  PRO A  82      -3.920  32.397  24.774  1.00 30.82           C
ATOM   1327  CD  PRO A  82      -5.257  32.461  25.437  1.00 30.49           C
ATOM   1328  HA  PRO A  82      -5.617  32.445  22.383  1.00 25.21           H
ATOM   1329  HB2 PRO A  82      -3.889  30.717  23.689  1.00 30.55           H
ATOM   1330  HB3 PRO A  82      -3.504  32.018  22.854  1.00 30.55           H
ATOM   1331  HG2 PRO A  82      -3.283  31.938  25.344  1.00 36.98           H
ATOM   1332  HG3 PRO A  82      -3.603  33.291  24.569  1.00 36.98           H
ATOM   1333  HD2 PRO A  82      -5.372  31.711  26.041  1.00 36.59           H
ATOM   1334  HD3 PRO A  82      -5.369  33.309  25.894  1.00 36.59           H
ATOM   1335  N   PRO A  83      -6.562  30.337  21.474  1.00 23.91           N
ATOM   1336  CA  PRO A  83      -7.100  29.058  21.029  1.00 23.84           C
ATOM   1337  C   PRO A  83      -6.095  27.961  21.279  1.00 23.17           C
ATOM   1338  O   PRO A  83      -4.892  28.187  21.366  1.00 27.44           O
ATOM   1339  CB  PRO A  83      -7.335  29.241  19.534  1.00 26.08           C
ATOM   1340  CG  PRO A  83      -7.050  30.659  19.234  1.00 25.39           C
ATOM   1341  CD  PRO A  83      -6.286  31.247  20.356  1.00 19.71           C
ATOM   1342  HA  PRO A  83      -7.936  28.855  21.477  1.00 28.61           H
ATOM   1343  HB2 PRO A  83      -6.734  28.663  19.039  1.00 31.29           H
ATOM   1344  HB3 PRO A  83      -8.258  29.030  19.323  1.00 31.29           H
ATOM   1345  HG2 PRO A  83      -6.530  30.710  18.417  1.00 30.46           H
ATOM   1346  HG3 PRO A  83      -7.890  31.132  19.122  1.00 30.46           H
ATOM   1347  HD2 PRO A  83      -5.338  31.254  20.152  1.00 23.66           H
ATOM   1348  HD3 PRO A  83      -6.613  32.138  20.557  1.00 23.66           H
ATOM   1349  N   GLN A  84      -6.621  26.756  21.420  1.00 25.90           N
ATOM   1350  CA  GLN A  84      -5.790  25.614  21.715  1.00 27.39           C
ATOM   1351  C   GLN A  84      -4.752  25.473  20.613  1.00 33.67           C
ATOM   1352  O   GLN A  84      -5.095  25.478  19.433  1.00 29.53           O
ATOM   1353  CB  GLN A  84      -6.687  24.383  21.803  1.00 41.18           C
ATOM   1354  CG  GLN A  84      -5.985  23.077  22.036  1.00 44.94           C
ATOM   1355  CD  GLN A  84      -6.974  21.979  22.442  1.00 69.78           C
ATOM   1356  OE1 GLN A  84      -8.003  22.247  23.092  1.00 61.68           O
ATOM   1357  NE2 GLN A  84      -6.673  20.741  22.051  1.00 52.68           N
ATOM   1358  H   GLN A  84      -7.459  26.576  21.348  1.00 31.08           H
ATOM   1359  HA  GLN A  84      -5.338  25.740  22.564  1.00 32.86           H
ATOM   1360  HB2 GLN A  84      -7.310  24.511  22.535  1.00 49.42           H
ATOM   1361  HB3 GLN A  84      -7.178  24.303  20.971  1.00 49.42           H
ATOM   1362  HG2 GLN A  84      -5.542  22.801  21.218  1.00 53.93           H
ATOM   1363  HG3 GLN A  84      -5.338  23.183  22.750  1.00 53.93           H
ATOM   1364 HE21 GLN A  84      -5.957  20.596  21.597  1.00 63.22           H
ATOM   1365 HE22 GLN A  84      -7.195  20.088  22.252  1.00 63.22           H
ATOM   1366  N   GLY A  85      -3.471  25.429  20.985  1.00 31.80           N
ATOM   1367  CA  GLY A  85      -2.415  25.222  20.016  1.00 25.50           C
ATOM   1368  C   GLY A  85      -1.689  26.488  19.596  1.00 23.82           C
ATOM   1369  O   GLY A  85      -0.576  26.407  19.060  1.00 26.27           O
ATOM   1370  H   GLY A  85      -3.195  25.518  21.795  1.00 38.16           H
ATOM   1371  HA2 GLY A  85      -1.760  24.610  20.388  1.00 30.60           H
ATOM   1372  HA3 GLY A  85      -2.791  24.813  19.221  1.00 30.60           H
ATOM   1373  N   ALA A  86      -2.293  27.648  19.812  1.00 23.30           N
ATOM   1374  CA  ALA A  86      -1.627  28.913  19.559  1.00 20.14           C
ATOM   1375  C   ALA A  86      -0.757  29.285  20.745  1.00 23.04           C
ATOM   1376  O   ALA A  86      -1.015  28.905  21.888  1.00 24.82           O
ATOM   1377  CB  ALA A  86      -2.629  30.025  19.307  1.00 19.44           C
ATOM   1378  H   ALA A  86      -3.096  27.729  20.108  1.00 27.96           H
ATOM   1379  HA  ALA A  86      -1.060  28.829  18.776  1.00 24.17           H
ATOM   1380  HB1 ALA A  86      -2.148  30.851  19.142  1.00 23.33           H
ATOM   1381  HB2 ALA A  86      -3.167  29.795  18.533  1.00 23.33           H
ATOM   1382  HB3 ALA A  86      -3.196  30.121  20.088  1.00 23.33           H
ATOM   1383  N   HIS A  87       0.275  30.050  20.466  1.00 19.18           N
ATOM   1384  CA  HIS A  87       1.188  30.416  21.527  1.00 18.94           C
ATOM   1385  C   HIS A  87       0.773  31.710  22.194  1.00 23.76           C
ATOM   1386  O   HIS A  87       0.914  31.848  23.406  1.00 24.41           O
ATOM   1387  CB  HIS A  87       2.605  30.527  20.964  1.00 23.48           C
ATOM   1388  CG  HIS A  87       3.099  29.259  20.372  1.00 25.77           C
ATOM   1389  ND1 HIS A  87       3.131  29.018  19.010  1.00 20.43           N
ATOM   1390  CD2 HIS A  87       3.561  28.136  20.963  1.00 33.84           C
ATOM   1391  CE1 HIS A  87       3.594  27.804  18.790  1.00 27.73           C
ATOM   1392  NE2 HIS A  87       3.863  27.247  19.958  1.00 44.97           N
ATOM   1393  H   HIS A  87       0.469  30.365  19.689  1.00 23.02           H
ATOM   1394  HA  HIS A  87       1.186  29.718  22.200  1.00 22.73           H
ATOM   1395  HB2 HIS A  87       3.209  30.778  21.680  1.00 28.18           H
ATOM   1396  HB3 HIS A  87       2.616  31.205  20.270  1.00 28.18           H
ATOM   1397  HD2 HIS A  87       3.655  27.991  21.877  1.00 40.60           H
ATOM   1398  HE1 HIS A  87       3.717  27.410  17.956  1.00 33.27           H
ATOM   1399  HE2 HIS A  87       4.183  26.457  20.071  1.00 53.96           H
ATOM   1400  N   PHE A  88       0.266  32.653  21.422  1.00 17.01           N
ATOM   1401  CA  PHE A  88      -0.119  33.960  21.912  1.00 18.07           C
ATOM   1402  C   PHE A  88      -1.430  34.404  21.277  1.00 21.06           C
ATOM   1403  O   PHE A  88      -1.766  34.025  20.153  1.00 17.35           O
ATOM   1404  CB  PHE A  88       0.954  35.022  21.625  1.00 21.33           C
ATOM   1405  CG  PHE A  88       2.248  34.724  22.296  1.00 23.84           C
ATOM   1406  CD1 PHE A  88       3.227  34.005  21.631  1.00 23.03           C
ATOM   1407  CD2 PHE A  88       2.466  35.088  23.620  1.00 28.47           C
ATOM   1408  CE1 PHE A  88       4.409  33.665  22.262  1.00 29.38           C
ATOM   1409  CE2 PHE A  88       3.651  34.759  24.247  1.00 25.94           C
ATOM   1410  CZ  PHE A  88       4.628  34.049  23.557  1.00 28.29           C
ATOM   1411  H   PHE A  88       0.132  32.555  20.578  1.00 20.42           H
ATOM   1412  HA  PHE A  88      -0.248  33.913  22.872  1.00 21.69           H
ATOM   1413  HB2 PHE A  88       1.113  35.060  20.669  1.00 25.60           H
ATOM   1414  HB3 PHE A  88       0.640  35.882  21.945  1.00 25.60           H
ATOM   1415  HD1 PHE A  88       3.083  33.737  20.753  1.00 27.63           H
ATOM   1416  HD2 PHE A  88       1.812  35.560  24.083  1.00 34.16           H
ATOM   1417  HE1 PHE A  88       5.066  33.197  21.798  1.00 35.26           H
ATOM   1418  HE2 PHE A  88       3.799  35.018  25.127  1.00 31.13           H
ATOM   1419  HZ  PHE A  88       5.429  33.833  23.977  1.00 33.95           H
ATOM   1420  N   LEU A  89      -2.127  35.254  22.008  1.00 18.55           N
ATOM   1421  CA  LEU A  89      -3.276  36.006  21.523  1.00 17.36           C
ATOM   1422  C   LEU A  89      -2.989  37.469  21.779  1.00 24.92           C
ATOM   1423  O   LEU A  89      -2.525  37.842  22.859  1.00 24.57           O
ATOM   1424  CB  LEU A  89      -4.567  35.610  22.236  1.00 19.84           C
ATOM   1425  CG  LEU A  89      -5.801  36.466  21.987  1.00 21.33           C
ATOM   1426  CD1 LEU A  89      -6.386  36.133  20.659  1.00 21.14           C
ATOM   1427  CD2 LEU A  89      -6.850  36.254  23.059  1.00 22.26           C
ATOM   1428  H   LEU A  89      -1.946  35.421  22.831  1.00 22.26           H
ATOM   1429  HA  LEU A  89      -3.385  35.867  20.569  1.00 20.83           H
ATOM   1430  HB2 LEU A  89      -4.791  34.705  21.969  1.00 23.81           H
ATOM   1431  HB3 LEU A  89      -4.399  35.627  23.191  1.00 23.81           H
ATOM   1432  HG  LEU A  89      -5.550  37.403  21.985  1.00 25.60           H
ATOM   1433 HD11 LEU A  89      -7.170  36.684  20.512  1.00 25.37           H
ATOM   1434 HD12 LEU A  89      -5.725  36.307  19.971  1.00 25.37           H
ATOM   1435 HD13 LEU A  89      -6.633  35.195  20.650  1.00 25.37           H
ATOM   1436 HD21 LEU A  89      -7.618  36.815  22.864  1.00 26.71           H
ATOM   1437 HD22 LEU A  89      -7.114  35.321  23.061  1.00 26.71           H
ATOM   1438 HD23 LEU A  89      -6.474  36.494  23.920  1.00 26.71           H
ATOM   1439  N   SER A  90      -3.282  38.288  20.791  1.00 17.38           N
ATOM   1440  CA  SER A  90      -3.199  39.730  20.905  1.00 20.27           C
ATOM   1441  C   SER A  90      -4.460  40.335  20.312  1.00 26.73           C
ATOM   1442  O   SER A  90      -5.087  39.740  19.427  1.00 19.47           O
ATOM   1443  CB  SER A  90      -1.958  40.291  20.189  1.00 26.53           C
ATOM   1444  OG  SER A  90      -0.784  39.616  20.617  1.00 29.43           O
ATOM   1445  H   SER A  90      -3.540  38.023  20.015  1.00 20.85           H
ATOM   1446  HA  SER A  90      -3.151  39.978  21.842  1.00 24.32           H
ATOM   1447  HB2 SER A  90      -2.062  40.169  19.232  1.00 31.83           H
ATOM   1448  HB3 SER A  90      -1.873  41.235  20.396  1.00 31.83           H
ATOM   1449  HG  SER A  90      -0.683  39.713  21.445  1.00 35.32           H
ATOM   1450  N   ARG A  91      -4.815  41.538  20.786  1.00 25.99           N
ATOM   1451  CA  ARG A  91      -6.027  42.217  20.341  1.00 25.15           C
ATOM   1452  C   ARG A  91      -5.818  43.116  19.120  1.00 28.23           C
ATOM   1453  O   ARG A  91      -6.804  43.567  18.537  1.00 33.99           O
ATOM   1454  CB  ARG A  91      -6.638  43.053  21.504  1.00 30.05           C
ATOM   1455  CG  ARG A  91      -7.415  44.334  21.030  1.00 51.30           C
ATOM   1456  CD  ARG A  91      -7.934  45.299  22.140  1.00 51.47           C
ATOM   1457  NE  ARG A  91      -9.383  45.182  22.356  1.00 68.45           N
ATOM   1458  CZ  ARG A  91     -10.240  46.204  22.494  1.00 66.71           C
ATOM   1459  NH1 ARG A  91     -11.532  45.944  22.692  1.00 63.94           N
ATOM   1460  NH2 ARG A  91      -9.839  47.476  22.426  1.00 63.18           N1+
ATOM   1461  H   ARG A  91      -4.363  41.980  21.370  1.00 31.18           H
ATOM   1462  HA  ARG A  91      -6.680  41.544  20.095  1.00 30.18           H
ATOM   1463  HB2 ARG A  91      -7.260  42.495  21.997  1.00 36.07           H
ATOM   1464  HB3 ARG A  91      -5.921  43.342  22.091  1.00 36.07           H
ATOM   1465  HG2 ARG A  91      -6.826  44.849  20.457  1.00 61.56           H
ATOM   1466  HG3 ARG A  91      -8.187  44.046  20.519  1.00 61.56           H
ATOM   1467  HD2 ARG A  91      -7.487  45.090  22.976  1.00 61.76           H
ATOM   1468  HD3 ARG A  91      -7.741  46.213  21.880  1.00 61.76           H
ATOM   1469  HE  ARG A  91      -9.710  44.388  22.398  1.00 82.14           H
ATOM   1470 HH11 ARG A  91     -11.805  45.130  22.734  1.00 76.73           H
ATOM   1471 HH12 ARG A  91     -12.093  46.590  22.776  1.00 76.73           H
ATOM   1472 HH21 ARG A  91      -9.009  47.659  22.300  1.00 75.82           H
ATOM   1473 HH22 ARG A  91     -10.411  48.112  22.515  1.00 75.82           H
ATOM   1474  N   SER A  92      -4.586  43.437  18.748  1.00 25.55           N
ATOM   1475  CA  SER A  92      -4.329  44.324  17.621  1.00 32.60           C
ATOM   1476  C   SER A  92      -2.919  44.082  17.105  1.00 27.95           C
ATOM   1477  O   SER A  92      -2.051  43.578  17.819  1.00 23.81           O
ATOM   1478  CB  SER A  92      -4.441  45.785  18.013  1.00 32.91           C
ATOM   1479  OG  SER A  92      -3.338  46.084  18.853  1.00 30.63           O
ATOM   1480  H   SER A  92      -3.874  43.152  19.137  1.00 30.66           H
ATOM   1481  HA  SER A  92      -4.960  44.141  16.907  1.00 39.12           H
ATOM   1482  HB2 SER A  92      -4.407  46.340  17.218  1.00 39.49           H
ATOM   1483  HB3 SER A  92      -5.269  45.931  18.497  1.00 39.49           H
ATOM   1484  HG  SER A  92      -3.368  46.889  19.091  1.00 36.76           H
ATOM   1485  N   LEU A  93      -2.685  44.509  15.872  1.00 32.19           N
ATOM   1486  CA  LEU A  93      -1.358  44.356  15.303  1.00 27.89           C
ATOM   1487  C   LEU A  93      -0.340  45.076  16.173  1.00 32.55           C
ATOM   1488  O   LEU A  93       0.736  44.547  16.469  1.00 30.06           O
ATOM   1489  CB  LEU A  93      -1.351  44.903  13.876  1.00 34.92           C
ATOM   1490  CG  LEU A  93      -0.436  44.243  12.846  1.00 35.43           C
ATOM   1491  CD1 LEU A  93       0.010  45.270  11.811  1.00 30.19           C
ATOM   1492  CD2 LEU A  93       0.752  43.585  13.446  1.00 33.26           C
ATOM   1493  H   LEU A  93      -3.263  44.883  15.356  1.00 38.63           H
ATOM   1494  HA  LEU A  93      -1.126  43.415  15.272  1.00 33.47           H
ATOM   1495  HB2 LEU A  93      -2.255  44.839  13.530  1.00 41.90           H
ATOM   1496  HB3 LEU A  93      -1.096  45.838  13.919  1.00 41.90           H
ATOM   1497  HG  LEU A  93      -0.942  43.560  12.379  1.00 42.51           H
ATOM   1498 HD11 LEU A  93       0.589  44.837  11.165  1.00 36.23           H
ATOM   1499 HD12 LEU A  93      -0.773  45.629  11.365  1.00 36.23           H
ATOM   1500 HD13 LEU A  93       0.490  45.983  12.261  1.00 36.23           H
ATOM   1501 HD21 LEU A  93       1.285  43.190  12.739  1.00 39.92           H
ATOM   1502 HD22 LEU A  93       1.274  44.250  13.922  1.00 39.92           H
ATOM   1503 HD23 LEU A  93       0.454  42.896  14.061  1.00 39.92           H
ATOM   1504  N   ASP A  94      -0.681  46.297  16.595  1.00 32.86           N
ATOM   1505  CA  ASP A  94       0.174  47.071  17.482  1.00 32.04           C
ATOM   1506  C   ASP A  94       0.612  46.269  18.693  1.00 30.67           C
ATOM   1507  O   ASP A  94       1.796  46.234  19.034  1.00 33.10           O
ATOM   1508  CB  ASP A  94      -0.576  48.314  17.944  1.00 44.41           C
ATOM   1509  CG  ASP A  94      -0.746  49.316  16.843  1.00 49.79           C
ATOM   1510  OD1 ASP A  94      -1.892  49.762  16.605  1.00 48.60           O
ATOM   1511  OD2 ASP A  94       0.283  49.638  16.215  1.00 47.27           O1-
ATOM   1512  H   ASP A  94      -1.410  46.697  16.376  1.00 39.43           H
ATOM   1513  HA  ASP A  94       0.967  47.353  17.000  1.00 38.45           H
ATOM   1514  HB2 ASP A  94      -1.458  48.056  18.255  1.00 53.29           H
ATOM   1515  HB3 ASP A  94      -0.079  48.737  18.662  1.00 53.29           H
ATOM   1516  N   ASP A  95      -0.347  45.661  19.390  1.00 27.54           N
ATOM   1517  CA  ASP A  95      -0.012  44.917  20.598  1.00 33.59           C
ATOM   1518  C   ASP A  95       0.848  43.707  20.288  1.00 28.43           C
ATOM   1519  O   ASP A  95       1.724  43.346  21.080  1.00 25.42           O
ATOM   1520  CB  ASP A  95      -1.272  44.464  21.324  1.00 38.91           C
ATOM   1521  CG  ASP A  95      -2.035  45.613  21.932  1.00 44.85           C
ATOM   1522  OD1 ASP A  95      -3.219  45.408  22.253  1.00 47.24           O
ATOM   1523  OD2 ASP A  95      -1.468  46.725  22.050  1.00 35.47           O1-
ATOM   1524  H   ASP A  95      -1.183  45.664  19.188  1.00 33.05           H
ATOM   1525  HA  ASP A  95       0.488  45.495  21.196  1.00 40.30           H
ATOM   1526  HB2 ASP A  95      -1.856  44.015  20.694  1.00 46.69           H
ATOM   1527  HB3 ASP A  95      -1.024  43.857  22.039  1.00 46.69           H
ATOM   1528  N   ALA A  96       0.594  43.049  19.152  1.00 25.75           N
ATOM   1529  CA  ALA A  96       1.403  41.898  18.764  1.00 19.29           C
ATOM   1530  C   ALA A  96       2.863  42.291  18.562  1.00 20.10           C
ATOM   1531  O   ALA A  96       3.774  41.612  19.040  1.00 26.54           O
ATOM   1532  CB  ALA A  96       0.831  41.273  17.480  1.00 24.94           C
ATOM   1533  H   ALA A  96      -0.033  43.249  18.598  1.00 30.90           H
ATOM   1534  HA  ALA A  96       1.365  41.230  19.467  1.00 23.15           H
ATOM   1535  HB1 ALA A  96       1.375  40.510  17.230  1.00 29.93           H
ATOM   1536  HB2 ALA A  96      -0.082  40.990  17.646  1.00 29.93           H
ATOM   1537  HB3 ALA A  96       0.847  41.937  16.772  1.00 29.93           H
ATOM   1538  N   LEU A  97       3.101  43.393  17.856  1.00 27.11           N
ATOM   1539  CA  LEU A  97       4.460  43.878  17.658  1.00 32.42           C
ATOM   1540  C   LEU A  97       5.080  44.344  18.970  1.00 37.02           C
ATOM   1541  O   LEU A  97       6.271  44.108  19.203  1.00 40.99           O
ATOM   1542  CB  LEU A  97       4.443  45.001  16.627  1.00 30.66           C
ATOM   1543  CG  LEU A  97       3.848  44.617  15.272  1.00 36.40           C
ATOM   1544  CD1 LEU A  97       3.752  45.802  14.357  1.00 37.89           C
ATOM   1545  CD2 LEU A  97       4.702  43.565  14.632  1.00 35.60           C
ATOM   1546  H   LEU A  97       2.494  43.875  17.483  1.00 32.53           H
ATOM   1547  HA  LEU A  97       5.006  43.157  17.308  1.00 38.91           H
ATOM   1548  HB2 LEU A  97       3.920  45.737  16.980  1.00 36.79           H
ATOM   1549  HB3 LEU A  97       5.355  45.294  16.474  1.00 36.79           H
ATOM   1550  HG  LEU A  97       2.957  44.255  15.401  1.00 43.68           H
ATOM   1551 HD11 LEU A  97       3.370  45.518  13.511  1.00 45.47           H
ATOM   1552 HD12 LEU A  97       3.184  46.473  14.767  1.00 45.47           H
ATOM   1553 HD13 LEU A  97       4.641  46.163  14.214  1.00 45.47           H
ATOM   1554 HD21 LEU A  97       4.318  43.326  13.774  1.00 42.72           H
ATOM   1555 HD22 LEU A  97       5.597  43.917  14.509  1.00 42.72           H
ATOM   1556 HD23 LEU A  97       4.729  42.786  15.210  1.00 42.72           H
ATOM   1557  N   LYS A  98       4.289  44.991  19.846  1.00 39.10           N
ATOM   1558  CA  LYS A  98       4.772  45.323  21.192  1.00 35.70           C
ATOM   1559  C   LYS A  98       5.231  44.075  21.930  1.00 39.47           C
ATOM   1560  O   LYS A  98       6.218  44.093  22.667  1.00 35.37           O
ATOM   1561  CB  LYS A  98       3.680  46.021  22.018  1.00 38.05           C
ATOM   1562  CG  LYS A  98       3.423  47.498  21.716  1.00 45.05           C
ATOM   1563  CD  LYS A  98       2.566  48.195  22.827  1.00 52.09           C
ATOM   1564  CE  LYS A  98       1.021  47.952  22.732  1.00 49.94           C
ATOM   1565  NZ  LYS A  98       0.262  48.709  21.621  1.00 47.16           N1+
ATOM   1566  H   LYS A  98       3.482  45.242  19.686  1.00 46.92           H
ATOM   1567  HA  LYS A  98       5.529  45.926  21.119  1.00 42.83           H
ATOM   1568  HB2 LYS A  98       2.845  45.550  21.873  1.00 45.65           H
ATOM   1569  HB3 LYS A  98       3.924  45.959  22.954  1.00 45.65           H
ATOM   1570  HG2 LYS A  98       4.272  47.963  21.656  1.00 54.06           H
ATOM   1571  HG3 LYS A  98       2.943  47.571  20.876  1.00 54.06           H
ATOM   1572  HD2 LYS A  98       2.859  47.869  23.692  1.00 62.51           H
ATOM   1573  HD3 LYS A  98       2.714  49.153  22.774  1.00 62.51           H
ATOM   1574  HE2 LYS A  98       0.873  47.005  22.584  1.00 59.92           H
ATOM   1575  HE3 LYS A  98       0.622  48.210  23.577  1.00 59.92           H
ATOM   1576  HZ1 LYS A  98      -0.603  48.504  21.651  1.00 56.59           H
ATOM   1577  HZ2 LYS A  98       0.356  49.587  21.733  1.00 56.59           H
ATOM   1578  HZ3 LYS A  98       0.586  48.483  20.824  1.00 56.59           H
ATOM   1579  N   LEU A  99       4.521  42.973  21.747  1.00 36.77           N
ATOM   1580  CA  LEU A  99       4.887  41.742  22.422  1.00 36.14           C
ATOM   1581  C   LEU A  99       6.243  41.204  21.973  1.00 34.29           C
ATOM   1582  O   LEU A  99       6.888  40.474  22.734  1.00 44.44           O
ATOM   1583  CB  LEU A  99       3.759  40.735  22.184  1.00 36.49           C
ATOM   1584  CG  LEU A  99       3.700  39.379  22.842  1.00 37.24           C
ATOM   1585  CD1 LEU A  99       3.651  39.443  24.335  1.00 40.52           C
ATOM   1586  CD2 LEU A  99       2.444  38.757  22.346  1.00 25.45           C
ATOM   1587  H   LEU A  99       3.828  42.912  21.241  1.00 44.13           H
ATOM   1588  HA  LEU A  99       4.938  41.912  23.375  1.00 43.36           H
ATOM   1589  HB2 LEU A  99       2.934  41.181  22.430  1.00 43.79           H
ATOM   1590  HB3 LEU A  99       3.737  40.564  21.230  1.00 43.79           H
ATOM   1591  HG  LEU A  99       4.456  38.837  22.568  1.00 44.69           H
ATOM   1592 HD11 LEU A  99       3.614  38.540  24.688  1.00 48.63           H
ATOM   1593 HD12 LEU A  99       4.447  39.893  24.658  1.00 48.63           H
ATOM   1594 HD13 LEU A  99       2.859  39.936  24.603  1.00 48.63           H
ATOM   1595 HD21 LEU A  99       2.352  37.875  22.739  1.00 30.55           H
ATOM   1596 HD22 LEU A  99       1.693  39.314  22.604  1.00 30.55           H
ATOM   1597 HD23 LEU A  99       2.488  38.686  21.380  1.00 30.55           H
ATOM   1598  N   THR A 100       6.708  41.566  20.774  1.00 42.22           N
ATOM   1599  CA  THR A 100       8.024  41.144  20.269  1.00 53.67           C
ATOM   1600  C   THR A 100       9.178  41.955  20.834  1.00 61.35           C
ATOM   1601  O   THR A 100      10.168  42.193  20.137  1.00 66.84           O
ATOM   1602  CB  THR A 100       8.046  41.243  18.750  1.00 46.57           C
ATOM   1603  OG1 THR A 100       7.964  42.629  18.375  1.00 50.65           O
ATOM   1604  CG2 THR A 100       6.890  40.456  18.155  1.00 46.07           C
ATOM   1605  H   THR A 100       6.273  42.064  20.223  1.00 50.66           H
ATOM   1606  HA  THR A 100       8.167  40.215  20.509  1.00 64.40           H
ATOM   1607  HB  THR A 100       8.875  40.868  18.416  1.00 55.89           H
ATOM   1608  HG1 THR A 100       7.252  42.965  18.668  1.00 60.78           H
ATOM   1609 HG21 THR A 100       6.908  40.522  17.187  1.00 55.29           H
ATOM   1610 HG22 THR A 100       6.959  39.522  18.409  1.00 55.29           H
ATOM   1611 HG23 THR A 100       6.046  40.809  18.479  1.00 55.29           H
ATOM   1612  N   GLU A 101       9.059  42.418  22.069  1.00 59.68           N
ATOM   1613  CA  GLU A 101      10.108  43.182  22.724  1.00 58.48           C
ATOM   1614  C   GLU A 101      10.240  42.627  24.123  1.00 61.38           C
ATOM   1615  O   GLU A 101      11.343  42.446  24.642  1.00 71.36           O
ATOM   1616  CB  GLU A 101       9.774  44.668  22.792  1.00 62.88           C
ATOM   1617  CG  GLU A 101       9.146  45.266  21.540  1.00 68.03           C
ATOM   1618  CD  GLU A 101      10.158  45.932  20.639  1.00 75.41           C
ATOM   1619  OE1 GLU A 101      10.699  46.984  21.038  1.00 80.34           O
ATOM   1620  OE2 GLU A 101      10.412  45.404  19.534  1.00 82.09           O1-
ATOM   1621  H   GLU A 101       8.363  42.300  22.559  1.00 71.62           H
ATOM   1622  HA  GLU A 101      10.949  43.066  22.255  1.00 70.18           H
ATOM   1623  HB2 GLU A 101       9.152  44.808  23.523  1.00 75.46           H
ATOM   1624  HB3 GLU A 101      10.593  45.157  22.968  1.00 75.46           H
ATOM   1625  HG2 GLU A 101       8.714  44.559  21.035  1.00 81.63           H
ATOM   1626  HG3 GLU A 101       8.493  45.934  21.802  1.00 81.63           H
ATOM   1627  N   GLN A 102       9.111  42.321  24.723  1.00 57.67           N
ATOM   1628  CA  GLN A 102       9.136  41.892  26.099  1.00 67.04           C
ATOM   1629  C   GLN A 102       9.859  40.555  26.228  1.00 72.73           C
ATOM   1630  O   GLN A 102       9.719  39.685  25.361  1.00 72.51           O
ATOM   1631  CB  GLN A 102       7.723  41.824  26.655  1.00 65.30           C
ATOM   1632  CG  GLN A 102       7.342  43.171  27.200  1.00 82.75           C
ATOM   1633  CD  GLN A 102       6.075  43.161  27.992  1.00 87.95           C
ATOM   1634  OE1 GLN A 102       5.440  42.122  28.169  1.00 83.92           O
ATOM   1635  NE2 GLN A 102       5.691  44.335  28.486  1.00 93.73           N
ATOM   1636  H   GLN A 102       8.331  42.352  24.364  1.00 69.21           H
ATOM   1637  HA  GLN A 102       9.628  42.545  26.620  1.00 80.45           H
ATOM   1638  HB2 GLN A 102       7.103  41.588  25.947  1.00 78.36           H
ATOM   1639  HB3 GLN A 102       7.685  41.175  27.375  1.00 78.36           H
ATOM   1640  HG2 GLN A 102       8.053  43.486  27.780  1.00 99.30           H
ATOM   1641  HG3 GLN A 102       7.225  43.786  26.459  1.00 99.30           H
ATOM   1642 HE21 GLN A 102       6.165  45.038  28.342  1.00112.47           H
ATOM   1643 HE22 GLN A 102       4.970  44.391  28.951  1.00112.47           H
ATOM   1644  N   PRO A 103      10.675  40.385  27.288  1.00 86.05           N
ATOM   1645  CA  PRO A 103      11.442  39.154  27.517  1.00 82.91           C
ATOM   1646  C   PRO A 103      11.309  38.038  26.499  1.00 74.92           C
ATOM   1647  O   PRO A 103      12.261  37.711  25.781  1.00 74.58           O
ATOM   1648  CB  PRO A 103      10.912  38.722  28.895  1.00 78.41           C
ATOM   1649  CG  PRO A 103      10.394  40.110  29.562  1.00 75.43           C
ATOM   1650  CD  PRO A 103      10.659  41.176  28.526  1.00 81.14           C
ATOM   1651  HA  PRO A 103      12.383  39.373  27.606  1.00 99.49           H
ATOM   1652  HB2 PRO A 103      10.180  38.094  28.787  1.00 94.09           H
ATOM   1653  HB3 PRO A 103      11.630  38.332  29.419  1.00 94.09           H
ATOM   1654  HG2 PRO A 103       9.445  40.046  29.751  1.00 90.51           H
ATOM   1655  HG3 PRO A 103      10.894  40.289  30.373  1.00 90.51           H
ATOM   1656  HD2 PRO A 103       9.939  41.826  28.509  1.00 97.37           H
ATOM   1657  HD3 PRO A 103      11.521  41.595  28.677  1.00 97.37           H
ATOM   1658  N   GLU A 104      10.130  37.440  26.429  1.00 76.97           N
ATOM   1659  CA  GLU A 104      10.001  36.203  25.678  1.00 77.95           C
ATOM   1660  C   GLU A 104      10.241  36.418  24.183  1.00 68.21           C
ATOM   1661  O   GLU A 104      11.141  35.813  23.589  1.00 65.96           O
ATOM   1662  CB  GLU A 104       8.628  35.612  25.948  1.00 63.53           C
ATOM   1663  CG  GLU A 104       8.584  34.134  25.754  1.00 58.76           C
ATOM   1664  CD  GLU A 104       7.406  33.538  26.451  1.00 61.01           C
ATOM   1665  OE1 GLU A 104       6.767  34.300  27.224  1.00 63.06           O
ATOM   1666  OE2 GLU A 104       7.128  32.330  26.237  1.00 58.11           O1-
ATOM   1667  H   GLU A 104       9.406  37.721  26.799  1.00 92.36           H
ATOM   1668  HA  GLU A 104      10.664  35.571  25.997  1.00 93.54           H
ATOM   1669  HB2 GLU A 104       8.378  35.801  26.866  1.00 76.23           H
ATOM   1670  HB3 GLU A 104       7.987  36.013  25.341  1.00 76.23           H
ATOM   1671  HG2 GLU A 104       8.512  33.936  24.807  1.00 70.51           H
ATOM   1672  HG3 GLU A 104       9.390  33.737  26.121  1.00 70.51           H
ATOM   1673  N   LEU A 105       9.468  37.287  23.559  1.00 57.98           N
ATOM   1674  CA  LEU A 105       9.439  37.327  22.099  1.00 64.92           C
ATOM   1675  C   LEU A 105      10.395  38.362  21.519  1.00 63.10           C
ATOM   1676  O   LEU A 105      10.061  39.052  20.560  1.00 71.05           O
ATOM   1677  CB  LEU A 105       8.011  37.582  21.629  1.00 57.29           C
ATOM   1678  CG  LEU A 105       7.088  36.359  21.576  1.00 49.90           C
ATOM   1679  CD1 LEU A 105       5.999  36.621  20.563  1.00 57.26           C
ATOM   1680  CD2 LEU A 105       7.812  35.064  21.243  1.00 46.49           C
ATOM   1681  H   LEU A 105       8.956  37.860  23.945  1.00 69.58           H
ATOM   1682  HA  LEU A 105       9.708  36.458  21.761  1.00 77.90           H
ATOM   1683  HB2 LEU A 105       7.603  38.225  22.229  1.00 68.75           H
ATOM   1684  HB3 LEU A 105       8.047  37.955  20.734  1.00 68.75           H
ATOM   1685  HG  LEU A 105       6.667  36.248  22.443  1.00 59.88           H
ATOM   1686 HD11 LEU A 105       5.412  35.850  20.525  1.00 68.71           H
ATOM   1687 HD12 LEU A 105       5.498  37.406  20.835  1.00 68.71           H
ATOM   1688 HD13 LEU A 105       6.405  36.772  19.695  1.00 68.71           H
ATOM   1689 HD21 LEU A 105       7.168  34.338  21.228  1.00 55.79           H
ATOM   1690 HD22 LEU A 105       8.233  35.152  20.374  1.00 55.79           H
ATOM   1691 HD23 LEU A 105       8.485  34.895  21.921  1.00 55.79           H
ATOM   1692  N   ALA A 106      11.605  38.484  22.047  1.00 60.92           N
ATOM   1693  CA  ALA A 106      12.505  39.524  21.554  1.00 65.66           C
ATOM   1694  C   ALA A 106      13.858  38.919  21.239  1.00 45.90           C
ATOM   1695  O   ALA A 106      14.504  39.235  20.236  1.00 55.26           O
ATOM   1696  CB  ALA A 106      12.656  40.635  22.586  1.00 62.37           C
ATOM   1697  H   ALA A 106      11.925  37.993  22.676  1.00 73.11           H
ATOM   1698  HA  ALA A 106      12.143  39.908  20.740  1.00 78.79           H
ATOM   1699  HB1 ALA A 106      13.256  41.312  22.237  1.00 74.85           H
ATOM   1700  HB2 ALA A 106      11.784  41.024  22.760  1.00 74.85           H
ATOM   1701  HB3 ALA A 106      13.020  40.259  23.403  1.00 74.85           H
ATOM   1702  N   ASN A 107      14.281  38.073  22.156  1.00 38.98           N
ATOM   1703  CA  ASN A 107      15.365  37.134  22.005  1.00 39.72           C
ATOM   1704  C   ASN A 107      15.018  36.008  21.029  1.00 41.96           C
ATOM   1705  O   ASN A 107      15.929  35.340  20.526  1.00 34.09           O
ATOM   1706  CB  ASN A 107      15.649  36.611  23.419  1.00 56.40           C
ATOM   1707  CG  ASN A 107      17.058  36.081  23.609  1.00 65.35           C
ATOM   1708  OD1 ASN A 107      17.847  35.992  22.668  1.00 65.24           O
ATOM   1709  ND2 ASN A 107      17.382  35.720  24.855  1.00 60.49           N
ATOM   1710  H   ASN A 107      13.922  38.025  22.936  1.00 46.78           H
ATOM   1711  HA  ASN A 107      16.154  37.595  21.680  1.00 47.66           H
ATOM   1712  HB2 ASN A 107      15.517  37.335  24.052  1.00 67.68           H
ATOM   1713  HB3 ASN A 107      15.032  35.889  23.614  1.00 67.68           H
ATOM   1714 HD21 ASN A 107      18.167  35.412  25.023  1.00 72.58           H
ATOM   1715 HD22 ASN A 107      16.805  35.795  25.488  1.00 72.58           H
ATOM   1716  N   LYS A 108      13.727  35.810  20.715  1.00 37.04           N
ATOM   1717  CA  LYS A 108      13.258  34.604  20.036  1.00 37.19           C
ATOM   1718  C   LYS A 108      12.879  34.760  18.568  1.00 25.30           C
ATOM   1719  O   LYS A 108      12.827  33.751  17.877  1.00 26.23           O
ATOM   1720  CB  LYS A 108      12.022  34.040  20.749  1.00 42.92           C
ATOM   1721  CG  LYS A 108      12.308  33.305  22.039  1.00 54.53           C
ATOM   1722  CD  LYS A 108      11.013  32.816  22.707  1.00 51.52           C
ATOM   1723  CE  LYS A 108      11.267  32.211  24.092  1.00 58.23           C
ATOM   1724  NZ  LYS A 108      10.114  31.362  24.551  1.00 64.58           N1+
ATOM   1725  H   LYS A 108      13.100  36.372  20.891  1.00 44.45           H
ATOM   1726  HA  LYS A 108      13.957  33.933  20.086  1.00 44.63           H
ATOM   1727  HB2 LYS A 108      11.424  34.775  20.958  1.00 51.50           H
ATOM   1728  HB3 LYS A 108      11.577  33.419  20.151  1.00 51.50           H
ATOM   1729  HG2 LYS A 108      12.863  32.532  21.851  1.00 65.44           H
ATOM   1730  HG3 LYS A 108      12.761  33.902  22.655  1.00 65.44           H
ATOM   1731  HD2 LYS A 108      10.408  33.567  22.812  1.00 61.83           H
ATOM   1732  HD3 LYS A 108      10.606  32.135  22.149  1.00 61.83           H
ATOM   1733  HE2 LYS A 108      12.059  31.652  24.055  1.00 69.87           H
ATOM   1734  HE3 LYS A 108      11.391  32.926  24.735  1.00 69.87           H
ATOM   1735  HZ1 LYS A 108      10.287  31.024  25.356  1.00 77.50           H
ATOM   1736  HZ2 LYS A 108       9.374  31.854  24.597  1.00 77.50           H
ATOM   1737  HZ3 LYS A 108       9.981  30.694  23.978  1.00 77.50           H
ATOM   1738  N   VAL A 109      12.570  35.958  18.089  1.00 26.07           N
ATOM   1739  CA  VAL A 109      11.867  36.135  16.819  1.00 22.66           C
ATOM   1740  C   VAL A 109      12.831  36.672  15.783  1.00 28.81           C
ATOM   1741  O   VAL A 109      13.534  37.662  16.027  1.00 27.79           O
ATOM   1742  CB  VAL A 109      10.662  37.072  16.968  1.00 20.86           C
ATOM   1743  CG1 VAL A 109      10.077  37.476  15.576  1.00 21.46           C
ATOM   1744  CG2 VAL A 109       9.616  36.388  17.782  1.00 27.50           C
ATOM   1745  H   VAL A 109      12.758  36.697  18.486  1.00 31.29           H
ATOM   1746  HA  VAL A 109      11.543  35.274  16.512  1.00 27.20           H
ATOM   1747  HB  VAL A 109      10.935  37.878  17.434  1.00 25.03           H
ATOM   1748 HG11 VAL A 109       9.320  38.067  15.711  1.00 25.75           H
ATOM   1749 HG12 VAL A 109      10.765  37.932  15.065  1.00 25.75           H
ATOM   1750 HG13 VAL A 109       9.793  36.675  15.108  1.00 25.75           H
ATOM   1751 HG21 VAL A 109       8.853  36.980  17.878  1.00 33.00           H
ATOM   1752 HG22 VAL A 109       9.348  35.572  17.330  1.00 33.00           H
ATOM   1753 HG23 VAL A 109       9.983  36.177  18.655  1.00 33.00           H
ATOM   1754  N   ASP A 110      12.855  36.017  14.630  1.00 20.13           N
ATOM   1755  CA  ASP A 110      13.534  36.565  13.467  1.00 18.29           C
ATOM   1756  C   ASP A 110      12.582  37.389  12.625  1.00 27.17           C
ATOM   1757  O   ASP A 110      12.417  38.585  12.881  1.00 26.26           O
ATOM   1758  CB  ASP A 110      14.135  35.425  12.680  1.00 20.39           C
ATOM   1759  CG  ASP A 110      15.001  35.883  11.526  1.00 25.89           C
ATOM   1760  OD1 ASP A 110      15.384  34.983  10.768  1.00 26.19           O
ATOM   1761  OD2 ASP A 110      15.286  37.091  11.384  1.00 28.82           O1-
ATOM   1762  H   ASP A 110      12.486  35.252  14.496  1.00 24.16           H
ATOM   1763  HA  ASP A 110      14.255  37.143  13.762  1.00 21.95           H
ATOM   1764  HB2 ASP A 110      14.687  34.891  13.273  1.00 24.47           H
ATOM   1765  HB3 ASP A 110      13.419  34.881  12.317  1.00 24.47           H
ATOM   1766  N   MET A 111      11.925  36.781  11.635  1.00 20.34           N
ATOM   1767  CA  MET A 111      11.026  37.541  10.775  1.00 19.71           C
ATOM   1768  C   MET A 111       9.586  37.453  11.289  1.00 14.60           C
ATOM   1769  O   MET A 111       9.237  36.524  11.990  1.00 16.70           O
ATOM   1770  CB  MET A 111      11.110  37.004   9.347  1.00 22.22           C
ATOM   1771  CG  MET A 111      12.536  36.967   8.824  1.00 25.42           C
ATOM   1772  SD  MET A 111      12.464  36.713   7.069  1.00 30.95           S
ATOM   1773  CE  MET A 111      11.936  35.073   7.049  1.00 26.17           C
ATOM   1774  H   MET A 111      11.983  35.944  11.444  1.00 24.41           H
ATOM   1775  HA  MET A 111      11.304  38.470  10.766  1.00 23.65           H
ATOM   1776  HB2 MET A 111      10.759  36.100   9.327  1.00 26.66           H
ATOM   1777  HB3 MET A 111      10.589  37.576   8.762  1.00 26.66           H
ATOM   1778  HG2 MET A 111      12.976  37.813   9.002  1.00 30.50           H
ATOM   1779  HG3 MET A 111      13.019  36.230   9.229  1.00 30.50           H
ATOM   1780  HE1 MET A 111      11.848  34.781   6.128  1.00 31.40           H
ATOM   1781  HE2 MET A 111      12.592  34.525   7.508  1.00 31.40           H
ATOM   1782  HE3 MET A 111      11.079  35.011   7.500  1.00 31.40           H
ATOM   1783  N   VAL A 112       8.752  38.430  10.916  1.00 17.17           N
ATOM   1784  CA  VAL A 112       7.324  38.384  11.212  1.00 16.05           C
ATOM   1785  C   VAL A 112       6.554  38.253   9.894  1.00 12.77           C
ATOM   1786  O   VAL A 112       6.721  39.075   8.982  1.00 17.50           O
ATOM   1787  CB  VAL A 112       6.872  39.606  12.017  1.00 13.03           C
ATOM   1788  CG1 VAL A 112       5.349  39.564  12.320  1.00 17.37           C
ATOM   1789  CG2 VAL A 112       7.624  39.646  13.323  1.00 19.43           C
ATOM   1790  H   VAL A 112       8.995  39.134  10.487  1.00 20.61           H
ATOM   1791  HA  VAL A 112       7.140  37.594  11.744  1.00 19.26           H
ATOM   1792  HB  VAL A 112       7.068  40.416  11.520  1.00 15.64           H
ATOM   1793 HG11 VAL A 112       5.107  40.354  12.830  1.00 20.84           H
ATOM   1794 HG12 VAL A 112       4.861  39.548  11.482  1.00 20.84           H
ATOM   1795 HG13 VAL A 112       5.151  38.765  12.834  1.00 20.84           H
ATOM   1796 HG21 VAL A 112       7.335  40.421  13.830  1.00 23.32           H
ATOM   1797 HG22 VAL A 112       7.436  38.836  13.821  1.00 23.32           H
ATOM   1798 HG23 VAL A 112       8.574  39.708  13.137  1.00 23.32           H
ATOM   1799  N   TRP A 113       5.668  37.261   9.832  1.00 14.74           N
ATOM   1800  CA  TRP A 113       4.863  36.956   8.654  1.00 12.53           C
ATOM   1801  C   TRP A 113       3.400  37.091   9.022  1.00 16.00           C
ATOM   1802  O   TRP A 113       2.943  36.448   9.976  1.00 14.06           O
ATOM   1803  CB  TRP A 113       5.149  35.543   8.157  1.00 13.62           C
ATOM   1804  CG  TRP A 113       6.464  35.409   7.475  1.00 13.82           C
ATOM   1805  CD1 TRP A 113       7.669  34.990   8.040  1.00 15.26           C
ATOM   1806  CD2 TRP A 113       6.757  35.741   6.113  1.00 13.67           C
ATOM   1807  NE1 TRP A 113       8.668  35.022   7.078  1.00 16.61           N
ATOM   1808  CE2 TRP A 113       8.130  35.457   5.894  1.00 17.47           C
ATOM   1809  CE3 TRP A 113       5.992  36.204   5.036  1.00 14.13           C
ATOM   1810  CZ2 TRP A 113       8.741  35.683   4.665  1.00 14.80           C
ATOM   1811  CZ3 TRP A 113       6.621  36.384   3.797  1.00 18.49           C
ATOM   1812  CH2 TRP A 113       7.964  36.137   3.637  1.00 16.74           C
ATOM   1813  H   TRP A 113       5.512  36.729  10.490  1.00 17.68           H
ATOM   1814  HA  TRP A 113       5.067  37.585   7.944  1.00 15.04           H
ATOM   1815  HB2 TRP A 113       5.143  34.938   8.915  1.00 16.34           H
ATOM   1816  HB3 TRP A 113       4.458  35.288   7.526  1.00 16.34           H
ATOM   1817  HD1 TRP A 113       7.783  34.723   8.923  1.00 18.32           H
ATOM   1818  HE1 TRP A 113       9.490  34.802   7.202  1.00 19.94           H
ATOM   1819  HE3 TRP A 113       5.084  36.378   5.137  1.00 16.95           H
ATOM   1820  HZ2 TRP A 113       9.644  35.498   4.538  1.00 17.76           H
ATOM   1821  HZ3 TRP A 113       6.127  36.705   3.077  1.00 22.18           H
ATOM   1822  HH2 TRP A 113       8.352  36.270   2.802  1.00 20.08           H
ATOM   1823  N   ILE A 114       2.701  37.967   8.314  1.00 12.47           N
ATOM   1824  CA  ILE A 114       1.261  38.128   8.448  1.00 13.63           C
ATOM   1825  C   ILE A 114       0.613  37.238   7.390  1.00 10.70           C
ATOM   1826  O   ILE A 114       0.837  37.437   6.194  1.00 10.92           O
ATOM   1827  CB  ILE A 114       0.868  39.605   8.275  1.00 17.04           C
ATOM   1828  CG1 ILE A 114       1.402  40.417   9.452  1.00 24.23           C
ATOM   1829  CG2 ILE A 114      -0.656  39.792   8.199  1.00 17.48           C
ATOM   1830  CD1 ILE A 114       1.741  41.786   9.087  1.00 38.77           C
ATOM   1831  H   ILE A 114       3.049  38.495   7.731  1.00 14.96           H
ATOM   1832  HA  ILE A 114       0.976  37.829   9.326  1.00 16.35           H
ATOM   1833  HB  ILE A 114       1.265  39.941   7.456  1.00 20.45           H
ATOM   1834 HG12 ILE A 114       0.725  40.451  10.146  1.00 29.08           H
ATOM   1835 HG13 ILE A 114       2.204  39.991   9.792  1.00 29.08           H
ATOM   1836 HG21 ILE A 114      -0.853  40.735   8.091  1.00 20.97           H
ATOM   1837 HG22 ILE A 114      -0.997  39.293   7.441  1.00 20.97           H
ATOM   1838 HG23 ILE A 114      -1.055  39.462   9.020  1.00 20.97           H
ATOM   1839 HD11 ILE A 114       2.073  42.249   9.872  1.00 46.52           H
ATOM   1840 HD12 ILE A 114       2.424  41.769   8.399  1.00 46.52           H
ATOM   1841 HD13 ILE A 114       0.945  42.229   8.753  1.00 46.52           H
ATOM   1842  N   VAL A 115      -0.164  36.241   7.809  1.00 10.97           N
ATOM   1843  CA  VAL A 115      -0.633  35.232   6.863  1.00 10.78           C
ATOM   1844  C   VAL A 115      -2.131  35.308   6.600  1.00 11.01           C
ATOM   1845  O   VAL A 115      -2.655  34.472   5.865  1.00 12.53           O
ATOM   1846  CB  VAL A 115      -0.211  33.819   7.306  1.00 15.84           C
ATOM   1847  CG1 VAL A 115       1.329  33.733   7.431  1.00 19.15           C
ATOM   1848  CG2 VAL A 115      -0.756  33.442   8.587  1.00 17.02           C
ATOM   1849  H   VAL A 115      -0.429  36.126   8.619  1.00 13.16           H
ATOM   1850  HA  VAL A 115      -0.194  35.400   6.014  1.00 12.94           H
ATOM   1851  HB  VAL A 115      -0.503  33.171   6.645  1.00 19.01           H
ATOM   1852 HG11 VAL A 115       1.573  32.837   7.711  1.00 22.98           H
ATOM   1853 HG12 VAL A 115       1.726  33.932   6.569  1.00 22.98           H
ATOM   1854 HG13 VAL A 115       1.628  34.379   8.090  1.00 22.98           H
ATOM   1855 HG21 VAL A 115      -0.454  32.546   8.806  1.00 20.42           H
ATOM   1856 HG22 VAL A 115      -0.446  34.069   9.258  1.00 20.42           H
ATOM   1857 HG23 VAL A 115      -1.724  33.462   8.536  1.00 20.42           H
ATOM   1858  N   GLY A 116      -2.826  36.315   7.158  1.00 10.13           N
ATOM   1859  CA  GLY A 116      -4.193  36.613   6.795  1.00 13.63           C
ATOM   1860  C   GLY A 116      -4.964  36.903   8.072  1.00 16.40           C
ATOM   1861  O   GLY A 116      -4.390  36.797   9.166  1.00 16.59           O
ATOM   1862  H   GLY A 116      -2.507  36.841   7.760  1.00 12.16           H
ATOM   1863  HA2 GLY A 116      -4.227  37.390   6.215  1.00 16.36           H
ATOM   1864  HA3 GLY A 116      -4.594  35.855   6.342  1.00 16.36           H
ATOM   1865  N   GLY A 117      -6.236  37.281   7.991  1.00 16.56           N
ATOM   1866  CA  GLY A 117      -6.960  37.485   6.757  1.00 17.15           C
ATOM   1867  C   GLY A 117      -7.140  38.940   6.393  1.00 15.43           C
ATOM   1868  O   GLY A 117      -6.285  39.789   6.694  1.00 15.36           O
ATOM   1869  H   GLY A 117      -6.721  37.431   8.685  1.00 19.87           H
ATOM   1870  HA2 GLY A 117      -6.485  37.049   6.032  1.00 20.57           H
ATOM   1871  HA3 GLY A 117      -7.838  37.081   6.832  1.00 20.57           H
ATOM   1872  N   SER A 118      -8.311  39.246   5.825  1.00 18.93           N
ATOM   1873  CA  SER A 118      -8.531  40.540   5.184  1.00 20.24           C
ATOM   1874  C   SER A 118      -8.294  41.695   6.148  1.00 21.69           C
ATOM   1875  O   SER A 118      -7.593  42.657   5.813  1.00 23.12           O
ATOM   1876  CB  SER A 118      -9.947  40.603   4.594  1.00 24.30           C
ATOM   1877  OG  SER A 118     -10.901  40.061   5.476  1.00 36.75           O
ATOM   1878  H   SER A 118      -8.991  38.721   5.799  1.00 22.72           H
ATOM   1879  HA  SER A 118      -7.903  40.635   4.452  1.00 24.29           H
ATOM   1880  HB2 SER A 118     -10.172  41.529   4.419  1.00 29.17           H
ATOM   1881  HB3 SER A 118      -9.964  40.097   3.766  1.00 29.17           H
ATOM   1882  HG  SER A 118     -10.900  40.490   6.199  1.00 44.10           H
ATOM   1883  N   SER A 119      -8.807  41.589   7.369  1.00 21.84           N
ATOM   1884  CA  SER A 119      -8.684  42.724   8.285  1.00 30.69           C
ATOM   1885  C   SER A 119      -7.267  42.869   8.823  1.00 27.28           C
ATOM   1886  O   SER A 119      -6.810  43.997   9.038  1.00 26.67           O
ATOM   1887  CB  SER A 119      -9.695  42.618   9.436  1.00 32.04           C
ATOM   1888  OG  SER A 119      -9.308  41.683  10.422  1.00 41.64           O
ATOM   1889  H   SER A 119      -9.216  40.901   7.685  1.00 26.21           H
ATOM   1890  HA  SER A 119      -8.890  43.534   7.793  1.00 36.82           H
ATOM   1891  HB2 SER A 119      -9.780  43.489   9.854  1.00 38.45           H
ATOM   1892  HB3 SER A 119     -10.551  42.346   9.072  1.00 38.45           H
ATOM   1893  HG  SER A 119      -9.234  40.919  10.080  1.00 49.97           H
ATOM   1894  N   VAL A 120      -6.541  41.763   9.012  1.00 20.78           N
ATOM   1895  CA  VAL A 120      -5.143  41.867   9.423  1.00 21.55           C
ATOM   1896  C   VAL A 120      -4.304  42.456   8.305  1.00 20.72           C
ATOM   1897  O   VAL A 120      -3.425  43.277   8.552  1.00 19.20           O
ATOM   1898  CB  VAL A 120      -4.606  40.499   9.861  1.00 21.26           C
ATOM   1899  CG1 VAL A 120      -3.229  40.621  10.418  1.00 24.56           C
ATOM   1900  CG2 VAL A 120      -5.488  39.910  10.914  1.00 23.55           C
ATOM   1901  H   VAL A 120      -6.828  40.959   8.911  1.00 24.94           H
ATOM   1902  HA  VAL A 120      -5.085  42.465  10.185  1.00 25.86           H
ATOM   1903  HB  VAL A 120      -4.582  39.897   9.101  1.00 25.51           H
ATOM   1904 HG11 VAL A 120      -2.918  39.742  10.685  1.00 29.47           H
ATOM   1905 HG12 VAL A 120      -2.644  40.987   9.737  1.00 29.47           H
ATOM   1906 HG13 VAL A 120      -3.252  41.212  11.187  1.00 29.47           H
ATOM   1907 HG21 VAL A 120      -5.132  39.047  11.177  1.00 28.26           H
ATOM   1908 HG22 VAL A 120      -5.508  40.507  11.678  1.00 28.26           H
ATOM   1909 HG23 VAL A 120      -6.382  39.804  10.553  1.00 28.26           H
ATOM   1910  N   TYR A 121      -4.528  42.011   7.060  1.00 18.48           N
ATOM   1911  CA  TYR A 121      -3.811  42.605   5.944  1.00 20.71           C
ATOM   1912  C   TYR A 121      -4.034  44.112   5.897  1.00 23.80           C
ATOM   1913  O   TYR A 121      -3.083  44.881   5.708  1.00 21.15           O
ATOM   1914  CB  TYR A 121      -4.264  41.982   4.646  1.00 15.91           C
ATOM   1915  CG  TYR A 121      -3.845  40.551   4.424  1.00 10.98           C
ATOM   1916  CD1 TYR A 121      -4.748  39.640   3.924  1.00 14.15           C
ATOM   1917  CD2 TYR A 121      -2.535  40.123   4.662  1.00 13.75           C
ATOM   1918  CE1 TYR A 121      -4.373  38.344   3.645  1.00 12.81           C
ATOM   1919  CE2 TYR A 121      -2.157  38.821   4.404  1.00 16.65           C
ATOM   1920  CZ  TYR A 121      -3.106  37.934   3.905  1.00 13.45           C
ATOM   1921  OH  TYR A 121      -2.763  36.656   3.601  1.00 12.82           O
ATOM   1922  H   TYR A 121      -5.077  41.384   6.848  1.00 22.17           H
ATOM   1923  HA  TYR A 121      -2.861  42.439   6.048  1.00 24.85           H
ATOM   1924  HB2 TYR A 121      -5.233  42.009   4.615  1.00 19.09           H
ATOM   1925  HB3 TYR A 121      -3.903  42.507   3.913  1.00 19.09           H
ATOM   1926  HD1 TYR A 121      -5.617  39.913   3.738  1.00 16.98           H
ATOM   1927  HD2 TYR A 121      -1.909  40.725   4.993  1.00 16.50           H
ATOM   1928  HE1 TYR A 121      -4.997  37.742   3.309  1.00 15.37           H
ATOM   1929  HE2 TYR A 121      -1.285  38.541   4.564  1.00 19.98           H
ATOM   1930  HH  TYR A 121      -1.960  36.518   3.805  1.00 15.38           H
ATOM   1931  N   LYS A 122      -5.299  44.542   6.042  1.00 26.42           N
ATOM   1932  CA  LYS A 122      -5.629  45.974   6.147  1.00 29.86           C
ATOM   1933  C   LYS A 122      -4.789  46.662   7.207  1.00 26.11           C
ATOM   1934  O   LYS A 122      -4.132  47.680   6.941  1.00 35.82           O
ATOM   1935  CB  LYS A 122      -7.096  46.165   6.523  1.00 31.25           C
ATOM   1936  CG  LYS A 122      -8.068  46.449   5.401  1.00 47.92           C
ATOM   1937  CD  LYS A 122      -8.088  45.342   4.391  1.00 45.28           C
ATOM   1938  CE  LYS A 122      -9.492  45.118   3.773  1.00 50.73           C
ATOM   1939  NZ  LYS A 122     -10.547  44.682   4.754  1.00 49.30           N1+
ATOM   1940  H   LYS A 122      -5.983  44.023   6.082  1.00 31.70           H
ATOM   1941  HA  LYS A 122      -5.469  46.409   5.294  1.00 35.83           H
ATOM   1942  HB2 LYS A 122      -7.400  45.357   6.965  1.00 37.50           H
ATOM   1943  HB3 LYS A 122      -7.153  46.908   7.144  1.00 37.50           H
ATOM   1944  HG2 LYS A 122      -8.961  46.542   5.768  1.00 57.51           H
ATOM   1945  HG3 LYS A 122      -7.805  47.267   4.950  1.00 57.51           H
ATOM   1946  HD2 LYS A 122      -7.475  45.560   3.671  1.00 54.34           H
ATOM   1947  HD3 LYS A 122      -7.815  44.517   4.821  1.00 54.34           H
ATOM   1948  HE2 LYS A 122      -9.790  45.949   3.372  1.00 60.88           H
ATOM   1949  HE3 LYS A 122      -9.424  44.432   3.091  1.00 60.88           H
ATOM   1950  HZ1 LYS A 122     -11.325  44.573   4.336  1.00 59.16           H
ATOM   1951  HZ2 LYS A 122     -10.311  43.912   5.133  1.00 59.16           H
ATOM   1952  HZ3 LYS A 122     -10.645  45.299   5.389  1.00 59.16           H
ATOM   1953  N   GLU A 123      -4.844  46.133   8.439  1.00 26.84           N
ATOM   1954  CA  GLU A 123      -4.080  46.696   9.549  1.00 30.73           C
ATOM   1955  C   GLU A 123      -2.624  46.871   9.145  1.00 32.03           C
ATOM   1956  O   GLU A 123      -2.039  47.946   9.312  1.00 31.10           O
ATOM   1957  CB  GLU A 123      -4.183  45.802  10.803  1.00 33.34           C
ATOM   1958  CG  GLU A 123      -5.256  46.182  11.825  1.00 45.44           C
ATOM   1959  CD  GLU A 123      -5.088  45.447  13.173  1.00 40.50           C
ATOM   1960  OE1 GLU A 123      -5.730  44.388  13.379  1.00 47.65           O
ATOM   1961  OE2 GLU A 123      -4.310  45.927  14.030  1.00 39.98           O1-
ATOM   1962  H   GLU A 123      -5.318  45.447   8.651  1.00 32.21           H
ATOM   1963  HA  GLU A 123      -4.439  47.569   9.771  1.00 36.87           H
ATOM   1964  HB2 GLU A 123      -4.370  44.895  10.515  1.00 40.01           H
ATOM   1965  HB3 GLU A 123      -3.329  45.824  11.262  1.00 40.01           H
ATOM   1966  HG2 GLU A 123      -5.205  47.136  11.995  1.00 54.52           H
ATOM   1967  HG3 GLU A 123      -6.128  45.955  11.467  1.00 54.52           H
ATOM   1968  N   ALA A 124      -2.032  45.820   8.572  1.00 27.40           N
ATOM   1969  CA  ALA A 124      -0.609  45.840   8.281  1.00 21.45           C
ATOM   1970  C   ALA A 124      -0.263  46.909   7.240  1.00 28.59           C
ATOM   1971  O   ALA A 124       0.696  47.667   7.420  1.00 32.37           O
ATOM   1972  CB  ALA A 124      -0.150  44.461   7.826  1.00 29.18           C
ATOM   1973  H   ALA A 124      -2.433  45.094   8.346  1.00 32.88           H
ATOM   1974  HA  ALA A 124      -0.129  46.056   9.096  1.00 25.74           H
ATOM   1975  HB1 ALA A 124       0.801  44.492   7.636  1.00 35.02           H
ATOM   1976  HB2 ALA A 124      -0.326  43.821   8.532  1.00 35.02           H
ATOM   1977  HB3 ALA A 124      -0.640  44.214   7.025  1.00 35.02           H
ATOM   1978  N   MET A 125      -1.030  46.993   6.148  1.00 26.84           N
ATOM   1979  CA  MET A 125      -0.704  47.874   5.012  1.00 39.55           C
ATOM   1980  C   MET A 125      -0.726  49.331   5.396  1.00 51.18           C
ATOM   1981  O   MET A 125      -0.260  50.194   4.647  1.00 51.39           O
ATOM   1982  CB  MET A 125      -1.719  47.720   3.907  1.00 42.81           C
ATOM   1983  CG  MET A 125      -1.391  46.738   2.867  1.00 45.09           C
ATOM   1984  SD  MET A 125      -2.945  46.405   2.057  1.00 47.13           S
ATOM   1985  CE  MET A 125      -2.481  44.914   1.236  1.00 37.89           C
ATOM   1986  H   MET A 125      -1.755  46.544   6.037  1.00 32.21           H
ATOM   1987  HA  MET A 125       0.171  47.644   4.663  1.00 47.46           H
ATOM   1988  HB2 MET A 125      -2.563  47.451   4.302  1.00 51.37           H
ATOM   1989  HB3 MET A 125      -1.827  48.579   3.470  1.00 51.37           H
ATOM   1990  HG2 MET A 125      -0.765  47.114   2.228  1.00 54.10           H
ATOM   1991  HG3 MET A 125      -1.050  45.921   3.264  1.00 54.10           H
ATOM   1992  HE1 MET A 125      -3.239  44.584   0.729  1.00 45.46           H
ATOM   1993  HE2 MET A 125      -1.739  45.101   0.639  1.00 45.46           H
ATOM   1994  HE3 MET A 125      -2.215  44.259   1.899  1.00 45.46           H
ATOM   1995  N   ASN A 126      -1.239  49.583   6.567  1.00 47.53           N
ATOM   1996  CA  ASN A 126      -1.763  50.842   7.023  1.00 50.36           C
ATOM   1997  C   ASN A 126      -1.001  51.247   8.268  1.00 46.52           C
ATOM   1998  O   ASN A 126      -1.421  52.122   9.025  1.00 58.09           O
ATOM   1999  CB  ASN A 126      -3.245  50.578   7.252  1.00 51.57           C
ATOM   2000  CG  ASN A 126      -4.026  51.766   7.530  1.00 58.02           C
ATOM   2001  OD1 ASN A 126      -3.623  52.894   7.245  1.00 72.96           O
ATOM   2002  ND2 ASN A 126      -5.212  51.534   8.057  1.00 62.36           N
ATOM   2003  H   ASN A 126      -1.298  48.978   7.175  1.00 57.04           H
ATOM   2004  HA  ASN A 126      -1.656  51.522   6.340  1.00 60.43           H
ATOM   2005  HB2 ASN A 126      -3.614  50.163   6.457  1.00 61.89           H
ATOM   2006  HB3 ASN A 126      -3.341  49.978   8.008  1.00 61.89           H
ATOM   2007 HD21 ASN A 126      -5.733  52.190   8.250  1.00 74.84           H
ATOM   2008 HD22 ASN A 126      -5.464  50.726   8.208  1.00 74.84           H
ATOM   2009  N   HIS A 127       0.137  50.591   8.463  1.00 47.34           N
ATOM   2010  CA  HIS A 127       1.008  50.593   9.609  1.00 48.00           C
ATOM   2011  C   HIS A 127       2.356  51.144   9.172  1.00 50.52           C
ATOM   2012  O   HIS A 127       2.830  50.818   8.080  1.00 45.07           O
ATOM   2013  CB  HIS A 127       1.185  49.170  10.181  1.00 41.40           C
ATOM   2014  CG  HIS A 127       2.089  49.096  11.376  1.00 50.95           C
ATOM   2015  ND1 HIS A 127       3.456  48.939  11.264  1.00 43.29           N
ATOM   2016  CD2 HIS A 127       1.822  49.122  12.705  1.00 50.27           C
ATOM   2017  CE1 HIS A 127       3.994  48.893  12.470  1.00 49.03           C
ATOM   2018  NE2 HIS A 127       3.024  49.000  13.363  1.00 48.79           N
ATOM   2019  H   HIS A 127       0.452  50.073   7.853  1.00 56.80           H
ATOM   2020  HA  HIS A 127       0.643  51.167  10.301  1.00 57.59           H
ATOM   2021  HB2 HIS A 127       1.560  48.601   9.491  1.00 49.68           H
ATOM   2022  HB3 HIS A 127       0.315  48.832  10.447  1.00 49.68           H
ATOM   2023  HD1 HIS A 127       3.891  48.889  10.524  1.00 51.95           H
ATOM   2024  HD2 HIS A 127       0.985  49.216  13.098  1.00 60.33           H
ATOM   2025  HE1 HIS A 127       4.899  48.797  12.659  1.00 58.84           H
ATOM   2026  N   PRO A 128       2.979  51.991   9.977  1.00 52.89           N
ATOM   2027  CA  PRO A 128       4.167  52.701   9.510  1.00 51.83           C
ATOM   2028  C   PRO A 128       5.350  51.767   9.376  1.00 42.83           C
ATOM   2029  O   PRO A 128       5.501  50.814  10.141  1.00 49.20           O
ATOM   2030  CB  PRO A 128       4.401  53.737  10.613  1.00 59.93           C
ATOM   2031  CG  PRO A 128       3.831  53.073  11.839  1.00 56.81           C
ATOM   2032  CD  PRO A 128       2.609  52.387  11.346  1.00 52.04           C
ATOM   2033  HA  PRO A 128       3.996  53.148   8.666  1.00 62.19           H
ATOM   2034  HB2 PRO A 128       5.351  53.902  10.716  1.00 71.91           H
ATOM   2035  HB3 PRO A 128       3.924  54.555  10.406  1.00 71.91           H
ATOM   2036  HG2 PRO A 128       4.468  52.433  12.194  1.00 68.17           H
ATOM   2037  HG3 PRO A 128       3.608  53.744  12.503  1.00 68.17           H
ATOM   2038  HD2 PRO A 128       2.418  51.604  11.886  1.00 62.45           H
ATOM   2039  HD3 PRO A 128       1.858  53.001  11.330  1.00 62.45           H
ATOM   2040  N   GLY A 129       6.201  52.059   8.399  1.00 40.40           N
ATOM   2041  CA  GLY A 129       7.494  51.419   8.299  1.00 47.76           C
ATOM   2042  C   GLY A 129       7.615  50.577   7.055  1.00 40.54           C
ATOM   2043  O   GLY A 129       6.793  50.636   6.138  1.00 48.31           O
ATOM   2044  H   GLY A 129       6.046  52.632   7.777  1.00 48.48           H
ATOM   2045  HA2 GLY A 129       8.190  52.095   8.282  1.00 57.32           H
ATOM   2046  HA3 GLY A 129       7.636  50.850   9.071  1.00 57.32           H
ATOM   2047  N   HIS A 130       8.667  49.780   7.030  1.00 42.49           N
ATOM   2048  CA  HIS A 130       8.980  48.988   5.852  1.00 43.54           C
ATOM   2049  C   HIS A 130       8.185  47.686   5.905  1.00 39.44           C
ATOM   2050  O   HIS A 130       8.260  46.933   6.882  1.00 47.94           O
ATOM   2051  CB  HIS A 130      10.491  48.753   5.774  1.00 47.53           C
ATOM   2052  CG  HIS A 130      10.938  47.907   4.615  1.00 58.61           C
ATOM   2053  ND1 HIS A 130      11.562  46.685   4.784  1.00 59.85           N
ATOM   2054  CD2 HIS A 130      10.887  48.119   3.276  1.00 50.90           C
ATOM   2055  CE1 HIS A 130      11.857  46.174   3.600  1.00 57.99           C
ATOM   2056  NE2 HIS A 130      11.456  47.024   2.668  1.00 53.41           N
ATOM   2057  H   HIS A 130       9.219  49.678   7.682  1.00 50.99           H
ATOM   2058  HA  HIS A 130       8.708  49.476   5.059  1.00 52.25           H
ATOM   2059  HB2 HIS A 130      10.777  48.310   6.588  1.00 57.04           H
ATOM   2060  HB3 HIS A 130      10.934  49.613   5.698  1.00 57.04           H
ATOM   2061  HD2 HIS A 130      10.523  48.861   2.848  1.00 61.08           H
ATOM   2062  HE1 HIS A 130      12.274  45.357   3.448  1.00 69.59           H
ATOM   2063  HE2 HIS A 130      11.541  46.911   1.820  1.00 64.09           H
ATOM   2064  N   LEU A 131       7.401  47.453   4.861  1.00 36.08           N
ATOM   2065  CA  LEU A 131       6.557  46.284   4.706  1.00 26.11           C
ATOM   2066  C   LEU A 131       6.817  45.666   3.339  1.00 25.33           C
ATOM   2067  O   LEU A 131       6.869  46.385   2.332  1.00 23.53           O
ATOM   2068  CB  LEU A 131       5.099  46.705   4.829  1.00 24.82           C
ATOM   2069  CG  LEU A 131       4.082  45.599   4.608  1.00 29.24           C
ATOM   2070  CD1 LEU A 131       4.205  44.598   5.746  1.00 37.61           C
ATOM   2071  CD2 LEU A 131       2.699  46.221   4.542  1.00 30.93           C
ATOM   2072  H   LEU A 131       7.342  47.993   4.194  1.00 43.29           H
ATOM   2073  HA  LEU A 131       6.760  45.631   5.395  1.00 31.33           H
ATOM   2074  HB2 LEU A 131       4.956  47.059   5.721  1.00 29.78           H
ATOM   2075  HB3 LEU A 131       4.923  47.399   4.174  1.00 29.78           H
ATOM   2076  HG  LEU A 131       4.263  45.147   3.769  1.00 35.09           H
ATOM   2077 HD11 LEU A 131       3.558  43.888   5.612  1.00 45.14           H
ATOM   2078 HD12 LEU A 131       5.103  44.232   5.748  1.00 45.14           H
ATOM   2079 HD13 LEU A 131       4.030  45.052   6.585  1.00 45.14           H
ATOM   2080 HD21 LEU A 131       2.044  45.519   4.401  1.00 37.12           H
ATOM   2081 HD22 LEU A 131       2.519  46.678   5.379  1.00 37.12           H
ATOM   2082 HD23 LEU A 131       2.671  46.853   3.807  1.00 37.12           H
ATOM   2083  N   LYS A 132       6.971  44.338   3.292  1.00 17.78           N
ATOM   2084  CA  LYS A 132       7.003  43.610   2.025  1.00 16.46           C
ATOM   2085  C   LYS A 132       5.725  42.793   1.880  1.00 18.81           C
ATOM   2086  O   LYS A 132       5.204  42.266   2.866  1.00 18.43           O
ATOM   2087  CB  LYS A 132       8.203  42.677   1.923  1.00 23.75           C
ATOM   2088  CG  LYS A 132       9.550  43.377   1.691  1.00 28.05           C
ATOM   2089  CD  LYS A 132      10.662  42.324   1.476  1.00 31.99           C
ATOM   2090  CE  LYS A 132      11.960  42.705   2.159  1.00 46.52           C
ATOM   2091  NZ  LYS A 132      11.928  42.215   3.549  1.00 45.84           N1+
ATOM   2092  H   LYS A 132       7.059  43.836   3.985  1.00 21.34           H
ATOM   2093  HA  LYS A 132       7.045  44.243   1.291  1.00 19.75           H
ATOM   2094  HB2 LYS A 132       8.273  42.174   2.749  1.00 28.50           H
ATOM   2095  HB3 LYS A 132       8.058  42.068   1.182  1.00 28.50           H
ATOM   2096  HG2 LYS A 132       9.495  43.934   0.898  1.00 33.66           H
ATOM   2097  HG3 LYS A 132       9.777  43.911   2.467  1.00 33.66           H
ATOM   2098  HD2 LYS A 132      10.369  41.474   1.839  1.00 38.38           H
ATOM   2099  HD3 LYS A 132      10.837  42.237   0.525  1.00 38.38           H
ATOM   2100  HE2 LYS A 132      12.707  42.292   1.699  1.00 55.83           H
ATOM   2101  HE3 LYS A 132      12.054  43.671   2.171  1.00 55.83           H
ATOM   2102  HZ1 LYS A 132      12.684  42.431   3.965  1.00 55.01           H
ATOM   2103  HZ2 LYS A 132      11.243  42.581   3.985  1.00 55.01           H
ATOM   2104  HZ3 LYS A 132      11.836  41.330   3.557  1.00 55.01           H
ATOM   2105  N   LEU A 133       5.225  42.710   0.656  1.00 15.31           N
ATOM   2106  CA  LEU A 133       4.040  41.941   0.297  1.00 17.77           C
ATOM   2107  C   LEU A 133       4.451  40.831  -0.673  1.00 16.94           C
ATOM   2108  O   LEU A 133       4.961  41.105  -1.765  1.00 18.15           O
ATOM   2109  CB  LEU A 133       2.999  42.860  -0.341  1.00 21.01           C
ATOM   2110  CG  LEU A 133       1.795  43.472   0.360  1.00 33.59           C
ATOM   2111  CD1 LEU A 133       2.045  44.048   1.735  1.00 30.20           C
ATOM   2112  CD2 LEU A 133       1.279  44.515  -0.571  1.00 25.34           C
ATOM   2113  H   LEU A 133       5.574  43.112  -0.019  1.00 18.37           H
ATOM   2114  HA  LEU A 133       3.656  41.537   1.091  1.00 21.32           H
ATOM   2115  HB2 LEU A 133       3.492  43.615  -0.698  1.00 25.21           H
ATOM   2116  HB3 LEU A 133       2.630  42.367  -1.090  1.00 25.21           H
ATOM   2117  HG  LEU A 133       1.109  42.791   0.447  1.00 40.31           H
ATOM   2118 HD11 LEU A 133       1.214  44.407   2.082  1.00 36.24           H
ATOM   2119 HD12 LEU A 133       2.371  43.343   2.317  1.00 36.24           H
ATOM   2120 HD13 LEU A 133       2.708  44.753   1.665  1.00 36.24           H
ATOM   2121 HD21 LEU A 133       0.505  44.940  -0.170  1.00 30.41           H
ATOM   2122 HD22 LEU A 133       1.975  45.172  -0.725  1.00 30.41           H
ATOM   2123 HD23 LEU A 133       1.030  44.094  -1.409  1.00 30.41           H
ATOM   2124  N   PHE A 134       4.305  39.594  -0.249  1.00 11.89           N
ATOM   2125  CA  PHE A 134       4.601  38.424  -1.058  1.00 10.85           C
ATOM   2126  C   PHE A 134       3.274  37.915  -1.580  1.00 13.11           C
ATOM   2127  O   PHE A 134       2.486  37.371  -0.817  1.00 10.80           O
ATOM   2128  CB  PHE A 134       5.311  37.367  -0.223  1.00 15.06           C
ATOM   2129  CG  PHE A 134       6.741  37.737   0.096  1.00 13.05           C
ATOM   2130  CD1 PHE A 134       7.013  38.600   1.109  1.00 12.69           C
ATOM   2131  CD2 PHE A 134       7.787  37.243  -0.666  1.00 17.51           C
ATOM   2132  CE1 PHE A 134       8.325  38.956   1.412  1.00 15.65           C
ATOM   2133  CE2 PHE A 134       9.104  37.602  -0.378  1.00 15.63           C
ATOM   2134  CZ  PHE A 134       9.368  38.453   0.649  1.00 15.61           C
ATOM   2135  H   PHE A 134       4.023  39.395   0.539  1.00 14.27           H
ATOM   2136  HA  PHE A 134       5.165  38.670  -1.807  1.00 13.02           H
ATOM   2137  HB2 PHE A 134       4.837  37.255   0.616  1.00 18.07           H
ATOM   2138  HB3 PHE A 134       5.321  36.530  -0.713  1.00 18.07           H
ATOM   2139  HD1 PHE A 134       6.316  38.938   1.624  1.00 15.23           H
ATOM   2140  HD2 PHE A 134       7.611  36.660  -1.369  1.00 21.01           H
ATOM   2141  HE1 PHE A 134       8.500  39.541   2.113  1.00 18.79           H
ATOM   2142  HE2 PHE A 134       9.802  37.259  -0.888  1.00 18.76           H
ATOM   2143  HZ  PHE A 134      10.246  38.690   0.845  1.00 18.73           H
ATOM   2144  N   VAL A 135       3.027  38.095  -2.868  1.00 13.45           N
ATOM   2145  CA  VAL A 135       1.710  37.893  -3.454  1.00 12.46           C
ATOM   2146  C   VAL A 135       1.774  36.793  -4.515  1.00 13.07           C
ATOM   2147  O   VAL A 135       2.527  36.911  -5.482  1.00 14.54           O
ATOM   2148  CB  VAL A 135       1.182  39.201  -4.077  1.00 13.11           C
ATOM   2149  CG1 VAL A 135      -0.197  38.981  -4.638  1.00 19.65           C
ATOM   2150  CG2 VAL A 135       1.205  40.359  -3.055  1.00 17.07           C
ATOM   2151  H   VAL A 135       3.621  38.341  -3.438  1.00 16.14           H
ATOM   2152  HA  VAL A 135       1.091  37.614  -2.762  1.00 14.96           H
ATOM   2153  HB  VAL A 135       1.762  39.449  -4.814  1.00 15.73           H
ATOM   2154 HG11 VAL A 135      -0.516  39.811  -5.026  1.00 23.57           H
ATOM   2155 HG12 VAL A 135      -0.154  38.292  -5.320  1.00 23.57           H
ATOM   2156 HG13 VAL A 135      -0.788  38.701  -3.922  1.00 23.57           H
ATOM   2157 HG21 VAL A 135       0.867  41.162  -3.481  1.00 20.48           H
ATOM   2158 HG22 VAL A 135       0.645  40.123  -2.299  1.00 20.48           H
ATOM   2159 HG23 VAL A 135       2.118  40.500  -2.759  1.00 20.48           H
ATOM   2160  N   THR A 136       0.957  35.750  -4.347  1.00 12.57           N
ATOM   2161  CA  THR A 136       0.752  34.727  -5.379  1.00  8.22           C
ATOM   2162  C   THR A 136      -0.483  35.124  -6.180  1.00 11.21           C
ATOM   2163  O   THR A 136      -1.599  35.128  -5.651  1.00 13.91           O
ATOM   2164  CB  THR A 136       0.580  33.333  -4.785  1.00 11.32           C
ATOM   2165  OG1 THR A 136       1.688  33.019  -3.960  1.00 12.55           O
ATOM   2166  CG2 THR A 136       0.527  32.266  -5.888  1.00 13.06           C
ATOM   2167  H   THR A 136       0.502  35.610  -3.631  1.00 15.09           H
ATOM   2168  HA  THR A 136       1.515  34.713  -5.977  1.00  9.86           H
ATOM   2169  HB  THR A 136      -0.240  33.292  -4.268  1.00 13.59           H
ATOM   2170  HG1 THR A 136       1.593  32.251  -3.632  1.00 15.05           H
ATOM   2171 HG21 THR A 136       0.418  31.387  -5.494  1.00 15.68           H
ATOM   2172 HG22 THR A 136      -0.220  32.440  -6.483  1.00 15.68           H
ATOM   2173 HG23 THR A 136       1.349  32.281  -6.403  1.00 15.68           H
ATOM   2174  N   ARG A 137      -0.281  35.440  -7.452  1.00 11.81           N
ATOM   2175  CA  ARG A 137      -1.362  35.806  -8.368  1.00 12.57           C
ATOM   2176  C   ARG A 137      -1.882  34.544  -9.033  1.00 15.97           C
ATOM   2177  O   ARG A 137      -1.234  34.004  -9.917  1.00 14.65           O
ATOM   2178  CB  ARG A 137      -0.871  36.769  -9.444  1.00 16.72           C
ATOM   2179  CG  ARG A 137      -0.361  38.047  -8.945  1.00 16.48           C
ATOM   2180  CD  ARG A 137      -1.484  38.970  -8.549  1.00 23.53           C
ATOM   2181  NE  ARG A 137      -0.984  40.297  -8.272  1.00 29.85           N
ATOM   2182  CZ  ARG A 137      -1.742  41.283  -7.827  1.00 31.85           C
ATOM   2183  NH1 ARG A 137      -1.208  42.474  -7.577  1.00 37.89           N
ATOM   2184  NH2 ARG A 137      -3.041  41.075  -7.625  1.00 36.49           N1+
ATOM   2185  H   ARG A 137       0.495  35.449  -7.821  1.00 14.18           H
ATOM   2186  HA  ARG A 137      -2.085  36.225  -7.876  1.00 15.08           H
ATOM   2187  HB2 ARG A 137      -0.154  36.341  -9.938  1.00 20.07           H
ATOM   2188  HB3 ARG A 137      -1.609  36.963 -10.044  1.00 20.07           H
ATOM   2189  HG2 ARG A 137       0.191  37.887  -8.163  1.00 19.77           H
ATOM   2190  HG3 ARG A 137       0.158  38.479  -9.641  1.00 19.77           H
ATOM   2191  HD2 ARG A 137      -2.124  39.029  -9.276  1.00 28.24           H
ATOM   2192  HD3 ARG A 137      -1.913  38.631  -7.748  1.00 28.24           H
ATOM   2193  HE  ARG A 137      -0.185  40.487  -8.527  1.00 35.82           H
ATOM   2194 HH11 ARG A 137      -0.369  42.606  -7.711  1.00 45.46           H
ATOM   2195 HH12 ARG A 137      -1.704  43.117  -7.293  1.00 45.46           H
ATOM   2196 HH21 ARG A 137      -3.382  40.302  -7.783  1.00 43.79           H
ATOM   2197 HH22 ARG A 137      -3.539  41.714  -7.336  1.00 43.79           H
ATOM   2198  N   ILE A 138      -3.060  34.084  -8.626  1.00 13.59           N
ATOM   2199  CA  ILE A 138      -3.705  32.949  -9.257  1.00 12.61           C
ATOM   2200  C   ILE A 138      -4.541  33.485 -10.420  1.00 15.14           C
ATOM   2201  O   ILE A 138      -5.400  34.353 -10.228  1.00 13.57           O
ATOM   2202  CB  ILE A 138      -4.531  32.181  -8.220  1.00 17.76           C
ATOM   2203  CG1 ILE A 138      -3.543  31.556  -7.188  1.00 18.20           C
ATOM   2204  CG2 ILE A 138      -5.437  31.135  -8.913  1.00 18.09           C
ATOM   2205  CD1 ILE A 138      -4.144  30.901  -6.051  1.00 26.90           C
ATOM   2206  H   ILE A 138      -3.510  34.421  -7.975  1.00 16.30           H
ATOM   2207  HA  ILE A 138      -3.030  32.351  -9.615  1.00 15.13           H
ATOM   2208  HB  ILE A 138      -5.099  32.814  -7.753  1.00 21.31           H
ATOM   2209 HG12 ILE A 138      -2.999  30.897  -7.647  1.00 21.84           H
ATOM   2210 HG13 ILE A 138      -2.973  32.263  -6.846  1.00 21.84           H
ATOM   2211 HG21 ILE A 138      -5.948  30.663  -8.237  1.00 21.70           H
ATOM   2212 HG22 ILE A 138      -6.037  31.593  -9.523  1.00 21.70           H
ATOM   2213 HG23 ILE A 138      -4.880  30.510  -9.403  1.00 21.70           H
ATOM   2214 HD11 ILE A 138      -3.442  30.553  -5.480  1.00 32.28           H
ATOM   2215 HD12 ILE A 138      -4.679  31.546  -5.562  1.00 32.28           H
ATOM   2216 HD13 ILE A 138      -4.706  30.175  -6.365  1.00 32.28           H
ATOM   2217  N   MET A 139      -4.206  33.055 -11.641  1.00 14.22           N
ATOM   2218  CA  MET A 139      -4.699  33.710 -12.865  1.00 14.29           C
ATOM   2219  C   MET A 139      -6.023  33.102 -13.350  1.00 16.53           C
ATOM   2220  O   MET A 139      -6.174  32.627 -14.470  1.00 19.20           O
ATOM   2221  CB  MET A 139      -3.609  33.648 -13.927  1.00 16.86           C
ATOM   2222  CG  MET A 139      -2.425  34.548 -13.534  1.00 21.49           C
ATOM   2223  SD  MET A 139      -0.920  34.215 -14.509  1.00 35.20           S
ATOM   2224  CE  MET A 139      -1.630  34.301 -16.119  1.00 29.34           C
ATOM   2225  H   MET A 139      -3.692  32.382 -11.790  1.00 17.06           H
ATOM   2226  HA  MET A 139      -4.853  34.647 -12.666  1.00 17.15           H
ATOM   2227  HB2 MET A 139      -3.288  32.737 -14.009  1.00 20.23           H
ATOM   2228  HB3 MET A 139      -3.964  33.961 -14.774  1.00 20.23           H
ATOM   2229  HG2 MET A 139      -2.673  35.475 -13.674  1.00 25.78           H
ATOM   2230  HG3 MET A 139      -2.214  34.400 -12.599  1.00 25.78           H
ATOM   2231  HE1 MET A 139      -0.936  34.140 -16.779  1.00 35.21           H
ATOM   2232  HE2 MET A 139      -2.321  33.625 -16.195  1.00 35.21           H
ATOM   2233  HE3 MET A 139      -2.012  35.183 -16.249  1.00 35.21           H
ATOM   2234  N   GLN A 140      -7.000  33.127 -12.446  1.00 15.13           N
ATOM   2235  CA  GLN A 140      -8.365  32.725 -12.730  1.00 17.15           C
ATOM   2236  C   GLN A 140      -9.247  33.407 -11.710  1.00 17.16           C
ATOM   2237  O   GLN A 140      -8.801  33.767 -10.618  1.00 11.16           O
ATOM   2238  CB  GLN A 140      -8.599  31.219 -12.626  1.00 16.47           C
ATOM   2239  CG  GLN A 140      -8.203  30.392 -13.837  1.00 27.39           C
ATOM   2240  CD  GLN A 140      -8.484  28.915 -13.626  1.00 21.41           C
ATOM   2241  OE1 GLN A 140      -9.468  28.537 -12.988  1.00 25.05           O
ATOM   2242  NE2 GLN A 140      -7.626  28.083 -14.172  1.00 28.02           N
ATOM   2243  H   GLN A 140      -6.887  33.384 -11.633  1.00 18.15           H
ATOM   2244  HA  GLN A 140      -8.621  33.023 -13.617  1.00 20.58           H
ATOM   2245  HB2 GLN A 140      -8.092  30.884 -11.870  1.00 19.76           H
ATOM   2246  HB3 GLN A 140      -9.544  31.068 -12.470  1.00 19.76           H
ATOM   2247  HG2 GLN A 140      -8.711  30.691 -14.607  1.00 32.87           H
ATOM   2248  HG3 GLN A 140      -7.253  30.499 -14.000  1.00 32.87           H
ATOM   2249 HE21 GLN A 140      -6.955  28.387 -14.616  1.00 33.63           H
ATOM   2250 HE22 GLN A 140      -7.735  27.234 -14.085  1.00 33.63           H
ATOM   2251  N   ASP A 141     -10.516  33.564 -12.081  1.00 13.10           N
ATOM   2252  CA  ASP A 141     -11.531  34.025 -11.159  1.00 11.97           C
ATOM   2253  C   ASP A 141     -12.085  32.858 -10.356  1.00 13.89           C
ATOM   2254  O   ASP A 141     -12.358  31.784 -10.919  1.00 14.06           O
ATOM   2255  CB  ASP A 141     -12.703  34.653 -11.928  1.00 13.44           C
ATOM   2256  CG  ASP A 141     -12.366  35.976 -12.540  1.00 23.16           C
ATOM   2257  OD1 ASP A 141     -13.032  36.281 -13.542  1.00 20.07           O
ATOM   2258  OD2 ASP A 141     -11.450  36.669 -12.081  1.00 22.24           O1-
ATOM   2259  H   ASP A 141     -10.811  33.407 -12.873  1.00 15.72           H
ATOM   2260  HA  ASP A 141     -11.158  34.682 -10.551  1.00 14.36           H
ATOM   2261  HB2 ASP A 141     -12.968  34.053 -12.642  1.00 16.12           H
ATOM   2262  HB3 ASP A 141     -13.444  34.788 -11.316  1.00 16.12           H
ATOM   2263  N   PHE A 142     -12.385  33.105  -9.073  1.00 11.83           N
ATOM   2264  CA  PHE A 142     -13.042  32.098  -8.246  1.00 14.36           C
ATOM   2265  C   PHE A 142     -14.021  32.786  -7.318  1.00 12.87           C
ATOM   2266  O   PHE A 142     -13.687  33.804  -6.719  1.00 13.57           O
ATOM   2267  CB  PHE A 142     -12.057  31.287  -7.366  1.00 13.35           C
ATOM   2268  CG  PHE A 142     -11.159  30.365  -8.135  1.00 15.75           C
ATOM   2269  CD1 PHE A 142     -11.579  29.080  -8.451  1.00 17.11           C
ATOM   2270  CD2 PHE A 142      -9.904  30.783  -8.537  1.00 15.12           C
ATOM   2271  CE1 PHE A 142     -10.753  28.222  -9.143  1.00 13.05           C
ATOM   2272  CE2 PHE A 142      -9.090  29.949  -9.241  1.00 12.50           C
ATOM   2273  CZ  PHE A 142      -9.516  28.661  -9.555  1.00 16.54           C
ATOM   2274  H   PHE A 142     -12.217  33.843  -8.665  1.00 14.19           H
ATOM   2275  HA  PHE A 142     -13.532  31.481  -8.812  1.00 17.23           H
ATOM   2276  HB2 PHE A 142     -11.494  31.908  -6.878  1.00 16.02           H
ATOM   2277  HB3 PHE A 142     -12.568  30.749  -6.742  1.00 16.02           H
ATOM   2278  HD1 PHE A 142     -12.419  28.790  -8.176  1.00 20.53           H
ATOM   2279  HD2 PHE A 142      -9.618  31.645  -8.336  1.00 18.14           H
ATOM   2280  HE1 PHE A 142     -11.042  27.364  -9.357  1.00 15.65           H
ATOM   2281  HE2 PHE A 142      -8.248  30.238  -9.509  1.00 15.00           H
ATOM   2282  HZ  PHE A 142      -8.954  28.089 -10.025  1.00 19.85           H
ATOM   2283  N   GLU A 143     -15.181  32.173  -7.138  1.00 11.20           N
ATOM   2284  CA  GLU A 143     -16.163  32.680  -6.188  1.00 10.70           C
ATOM   2285  C   GLU A 143     -15.537  32.686  -4.808  1.00 10.40           C
ATOM   2286  O   GLU A 143     -14.944  31.687  -4.378  1.00 13.01           O
ATOM   2287  CB  GLU A 143     -17.426  31.788  -6.228  1.00 17.53           C
ATOM   2288  CG  GLU A 143     -18.740  32.447  -6.570  1.00 31.48           C
ATOM   2289  CD  GLU A 143     -19.816  31.390  -6.872  1.00 31.14           C
ATOM   2290  OE1 GLU A 143     -20.488  31.441  -7.932  1.00 41.18           O
ATOM   2291  OE2 GLU A 143     -19.903  30.477  -6.048  1.00 30.98           O1-
ATOM   2292  H   GLU A 143     -15.426  31.461  -7.553  1.00 13.44           H
ATOM   2293  HA  GLU A 143     -16.411  33.587  -6.424  1.00 12.85           H
ATOM   2294  HB2 GLU A 143     -17.279  31.091  -6.887  1.00 21.04           H
ATOM   2295  HB3 GLU A 143     -17.533  31.381  -5.355  1.00 21.04           H
ATOM   2296  HG2 GLU A 143     -19.038  32.983  -5.818  1.00 37.77           H
ATOM   2297  HG3 GLU A 143     -18.627  33.003  -7.358  1.00 37.77           H
ATOM   2298  N   SER A 144     -15.609  33.835  -4.140  1.00 10.26           N
ATOM   2299  CA  SER A 144     -14.968  34.073  -2.860  1.00  9.55           C
ATOM   2300  C   SER A 144     -15.894  34.855  -1.923  1.00 13.60           C
ATOM   2301  O   SER A 144     -16.844  35.496  -2.361  1.00 12.75           O
ATOM   2302  CB  SER A 144     -13.678  34.860  -3.077  1.00 11.64           C
ATOM   2303  OG  SER A 144     -12.788  34.140  -3.898  1.00 10.91           O
ATOM   2304  H   SER A 144     -16.044  34.519  -4.427  1.00 12.31           H
ATOM   2305  HA  SER A 144     -14.748  33.225  -2.443  1.00 11.46           H
ATOM   2306  HB2 SER A 144     -13.890  35.704  -3.505  1.00 13.97           H
ATOM   2307  HB3 SER A 144     -13.257  35.021  -2.218  1.00 13.97           H
ATOM   2308  HG  SER A 144     -13.141  33.993  -4.645  1.00 13.09           H
ATOM   2309  N   ASP A 145     -15.606  34.801  -0.612  1.00  9.51           N
ATOM   2310  CA  ASP A 145     -16.366  35.577   0.352  1.00 11.94           C
ATOM   2311  C   ASP A 145     -15.445  36.352   1.277  1.00 13.53           C
ATOM   2312  O   ASP A 145     -15.926  37.090   2.132  1.00 13.34           O
ATOM   2313  CB  ASP A 145     -17.350  34.702   1.148  1.00 15.13           C
ATOM   2314  CG  ASP A 145     -16.702  33.593   1.916  1.00 16.07           C
ATOM   2315  OD1 ASP A 145     -15.544  33.687   2.320  1.00 12.65           O
ATOM   2316  OD2 ASP A 145     -17.392  32.607   2.142  1.00 17.17           O1-
ATOM   2317  H   ASP A 145     -14.979  34.324  -0.268  1.00 11.41           H
ATOM   2318  HA  ASP A 145     -16.894  36.228  -0.136  1.00 14.33           H
ATOM   2319  HB2 ASP A 145     -17.823  35.263   1.782  1.00 18.15           H
ATOM   2320  HB3 ASP A 145     -17.982  34.303   0.530  1.00 18.15           H
ATOM   2321  N   THR A 146     -14.143  36.291   1.030  1.00 11.04           N
ATOM   2322  CA  THR A 146     -13.136  37.055   1.726  1.00 12.89           C
ATOM   2323  C   THR A 146     -12.094  37.481   0.715  1.00  9.34           C
ATOM   2324  O   THR A 146     -11.755  36.689  -0.150  1.00 11.90           O
ATOM   2325  CB  THR A 146     -12.452  36.240   2.842  1.00 21.05           C
ATOM   2326  OG1 THR A 146     -13.405  35.397   3.492  1.00 33.54           O
ATOM   2327  CG2 THR A 146     -11.952  37.225   3.858  1.00 20.35           C
ATOM   2328  H   THR A 146     -13.808  35.780   0.424  1.00 13.25           H
ATOM   2329  HA  THR A 146     -13.536  37.848   2.117  1.00 15.47           H
ATOM   2330  HB  THR A 146     -11.711  35.722   2.491  1.00 25.26           H
ATOM   2331  HG1 THR A 146     -13.030  34.954   4.099  1.00 40.25           H
ATOM   2332 HG21 THR A 146     -11.511  36.756   4.584  1.00 24.41           H
ATOM   2333 HG22 THR A 146     -11.319  37.833   3.446  1.00 24.41           H
ATOM   2334 HG23 THR A 146     -12.693  37.737   4.217  1.00 24.41           H
ATOM   2335  N   PHE A 147     -11.600  38.719   0.843  1.00 10.09           N
ATOM   2336  CA  PHE A 147     -10.877  39.384  -0.233  1.00  9.41           C
ATOM   2337  C   PHE A 147      -9.654  40.082   0.330  1.00 14.38           C
ATOM   2338  O   PHE A 147      -9.626  40.470   1.489  1.00 16.99           O
ATOM   2339  CB  PHE A 147     -11.767  40.400  -0.959  1.00 14.07           C
ATOM   2340  CG  PHE A 147     -12.897  39.760  -1.662  1.00 12.56           C
ATOM   2341  CD1 PHE A 147     -14.041  39.438  -0.990  1.00 15.60           C
ATOM   2342  CD2 PHE A 147     -12.784  39.394  -2.984  1.00 10.01           C
ATOM   2343  CE1 PHE A 147     -15.055  38.793  -1.641  1.00 13.32           C
ATOM   2344  CE2 PHE A 147     -13.802  38.755  -3.631  1.00 11.45           C
ATOM   2345  CZ  PHE A 147     -14.946  38.444  -2.951  1.00 13.71           C
ATOM   2346  H   PHE A 147     -11.674  39.195   1.555  1.00 12.10           H
ATOM   2347  HA  PHE A 147     -10.581  38.722  -0.877  1.00 11.29           H
ATOM   2348  HB2 PHE A 147     -12.130  41.023  -0.310  1.00 16.88           H
ATOM   2349  HB3 PHE A 147     -11.234  40.875  -1.615  1.00 16.88           H
ATOM   2350  HD1 PHE A 147     -14.131  39.657  -0.091  1.00 18.72           H
ATOM   2351  HD2 PHE A 147     -12.003  39.593  -3.448  1.00 12.01           H
ATOM   2352  HE1 PHE A 147     -15.836  38.591  -1.179  1.00 15.99           H
ATOM   2353  HE2 PHE A 147     -13.715  38.527  -4.528  1.00 13.73           H
ATOM   2354  HZ  PHE A 147     -15.651  38.021  -3.386  1.00 16.45           H
ATOM   2355  N   PHE A 148      -8.672  40.223  -0.503  1.00 12.88           N
ATOM   2356  CA  PHE A 148      -7.468  41.015  -0.291  1.00 14.00           C
ATOM   2357  C   PHE A 148      -7.706  42.419  -0.812  1.00 16.57           C
ATOM   2358  O   PHE A 148      -8.265  42.586  -1.894  1.00 19.90           O
ATOM   2359  CB  PHE A 148      -6.273  40.392  -1.013  1.00 15.96           C
ATOM   2360  CG  PHE A 148      -4.917  40.993  -0.650  1.00 15.44           C
ATOM   2361  CD1 PHE A 148      -4.383  40.811   0.607  1.00 16.94           C
ATOM   2362  CD2 PHE A 148      -4.169  41.666  -1.607  1.00 22.66           C
ATOM   2363  CE1 PHE A 148      -3.139  41.314   0.929  1.00 19.01           C
ATOM   2364  CE2 PHE A 148      -2.936  42.170  -1.304  1.00 24.48           C
ATOM   2365  CZ  PHE A 148      -2.417  41.998  -0.032  1.00 18.78           C
ATOM   2366  H   PHE A 148      -8.669  39.839  -1.272  1.00 15.45           H
ATOM   2367  HA  PHE A 148      -7.269  41.064   0.658  1.00 16.81           H
ATOM   2368  HB2 PHE A 148      -6.241  39.446  -0.798  1.00 19.16           H
ATOM   2369  HB3 PHE A 148      -6.397  40.504  -1.969  1.00 19.16           H
ATOM   2370  HD1 PHE A 148      -4.871  40.348   1.250  1.00 20.33           H
ATOM   2371  HD2 PHE A 148      -4.514  41.781  -2.463  1.00 27.19           H
ATOM   2372  HE1 PHE A 148      -2.793  41.200   1.784  1.00 22.81           H
ATOM   2373  HE2 PHE A 148      -2.450  42.632  -1.948  1.00 29.38           H
ATOM   2374  HZ  PHE A 148      -1.581  42.347   0.178  1.00 22.53           H
ATOM   2375  N   PRO A 149      -7.293  43.442  -0.076  1.00 21.51           N
ATOM   2376  CA  PRO A 149      -7.532  44.815  -0.541  1.00 27.46           C
ATOM   2377  C   PRO A 149      -6.697  45.162  -1.760  1.00 29.56           C
ATOM   2378  O   PRO A 149      -5.690  44.532  -2.078  1.00 26.12           O
ATOM   2379  CB  PRO A 149      -7.140  45.669   0.662  1.00 38.14           C
ATOM   2380  CG  PRO A 149      -6.150  44.867   1.363  1.00 36.57           C
ATOM   2381  CD  PRO A 149      -6.632  43.428   1.238  1.00 29.52           C
ATOM   2382  HA  PRO A 149      -8.471  44.948  -0.741  1.00 32.96           H
ATOM   2383  HB2 PRO A 149      -6.755  46.507   0.359  1.00 45.77           H
ATOM   2384  HB3 PRO A 149      -7.916  45.827   1.221  1.00 45.77           H
ATOM   2385  HG2 PRO A 149      -5.283  44.976   0.941  1.00 43.88           H
ATOM   2386  HG3 PRO A 149      -6.114  45.136   2.295  1.00 43.88           H
ATOM   2387  HD2 PRO A 149      -5.880  42.815   1.237  1.00 35.43           H
ATOM   2388  HD3 PRO A 149      -7.268  43.218   1.939  1.00 35.43           H
ATOM   2389  N   GLU A 150      -7.157  46.171  -2.483  1.00 31.29           N
ATOM   2390  CA  GLU A 150      -6.368  46.675  -3.598  1.00 38.11           C
ATOM   2391  C   GLU A 150      -4.994  47.107  -3.105  1.00 30.77           C
ATOM   2392  O   GLU A 150      -4.826  47.530  -1.962  1.00 33.60           O
ATOM   2393  CB  GLU A 150      -7.063  47.860  -4.277  1.00 46.82           C
ATOM   2394  CG  GLU A 150      -8.035  47.484  -5.388  1.00 54.88           C
ATOM   2395  CD  GLU A 150      -8.386  48.679  -6.270  1.00 68.39           C
ATOM   2396  OE1 GLU A 150      -8.134  49.832  -5.831  1.00 59.88           O
ATOM   2397  OE2 GLU A 150      -8.901  48.460  -7.395  1.00 59.61           O1-
ATOM   2398  H   GLU A 150      -7.905  46.574  -2.354  1.00 37.55           H
ATOM   2399  HA  GLU A 150      -6.251  45.971  -4.255  1.00 45.73           H
ATOM   2400  HB2 GLU A 150      -7.562  48.351  -3.605  1.00 56.18           H
ATOM   2401  HB3 GLU A 150      -6.385  48.436  -4.663  1.00 56.18           H
ATOM   2402  HG2 GLU A 150      -7.629  46.804  -5.949  1.00 65.85           H
ATOM   2403  HG3 GLU A 150      -8.855  47.147  -4.994  1.00 65.85           H
ATOM   2404  N   ILE A 151      -3.996  46.925  -3.958  1.00 30.53           N
ATOM   2405  CA  ILE A 151      -2.640  47.396  -3.695  1.00 32.65           C
ATOM   2406  C   ILE A 151      -2.502  48.698  -4.454  1.00 33.57           C
ATOM   2407  O   ILE A 151      -2.484  48.700  -5.692  1.00 35.90           O
ATOM   2408  CB  ILE A 151      -1.565  46.395  -4.146  1.00 31.58           C
ATOM   2409  CG1 ILE A 151      -1.637  45.124  -3.314  1.00 35.87           C
ATOM   2410  CG2 ILE A 151      -0.176  46.986  -4.005  1.00 29.68           C
ATOM   2411  CD1 ILE A 151      -1.217  43.964  -4.069  1.00 33.52           C
ATOM   2412  H   ILE A 151      -4.080  46.523  -4.714  1.00 36.63           H
ATOM   2413  HA  ILE A 151      -2.528  47.570  -2.748  1.00 39.18           H
ATOM   2414  HB  ILE A 151      -1.717  46.170  -5.078  1.00 37.90           H
ATOM   2415 HG12 ILE A 151      -1.053  45.213  -2.545  1.00 43.04           H
ATOM   2416 HG13 ILE A 151      -2.552  44.982  -3.026  1.00 43.04           H
ATOM   2417 HG21 ILE A 151       0.477  46.331  -4.297  1.00 35.61           H
ATOM   2418 HG22 ILE A 151      -0.115  47.783  -4.555  1.00 35.61           H
ATOM   2419 HG23 ILE A 151      -0.024  47.214  -3.074  1.00 35.61           H
ATOM   2420 HD11 ILE A 151      -1.278  43.180  -3.502  1.00 40.22           H
ATOM   2421 HD12 ILE A 151      -1.797  43.862  -4.840  1.00 40.22           H
ATOM   2422 HD13 ILE A 151      -0.300  44.092  -4.360  1.00 40.22           H
ATOM   2423  N   ASP A 152      -2.413  49.787  -3.707  1.00 34.99           N
ATOM   2424  CA  ASP A 152      -2.054  51.081  -4.271  1.00 41.73           C
ATOM   2425  C   ASP A 152      -0.688  50.987  -4.935  1.00 41.09           C
ATOM   2426  O   ASP A 152       0.336  51.045  -4.245  1.00 36.76           O
ATOM   2427  CB  ASP A 152      -2.043  52.135  -3.171  1.00 42.83           C
ATOM   2428  CG  ASP A 152      -2.017  53.552  -3.714  1.00 55.93           C
ATOM   2429  OD1 ASP A 152      -2.456  53.772  -4.868  1.00 54.21           O
ATOM   2430  OD2 ASP A 152      -1.550  54.443  -2.974  1.00 55.78           O1-
ATOM   2431  H   ASP A 152      -2.556  49.804  -2.859  1.00 41.98           H
ATOM   2432  HA  ASP A 152      -2.708  51.338  -4.940  1.00 50.08           H
ATOM   2433  HB2 ASP A 152      -2.842  52.036  -2.630  1.00 51.39           H
ATOM   2434  HB3 ASP A 152      -1.253  52.010  -2.622  1.00 51.39           H
ATOM   2435  N   LEU A 153      -0.668  50.827  -6.264  1.00 40.38           N
ATOM   2436  CA  LEU A 153       0.566  50.547  -6.979  1.00 41.55           C
ATOM   2437  C   LEU A 153       1.448  51.772  -7.062  1.00 49.06           C
ATOM   2438  O   LEU A 153       2.641  51.652  -7.360  1.00 55.55           O
ATOM   2439  CB  LEU A 153       0.266  50.026  -8.384  1.00 47.29           C
ATOM   2440  CG  LEU A 153       0.138  48.520  -8.632  1.00 51.63           C
ATOM   2441  CD1 LEU A 153       0.003  48.191 -10.141  1.00 53.39           C
ATOM   2442  CD2 LEU A 153       1.310  47.769  -8.064  1.00 46.71           C
ATOM   2443  H   LEU A 153      -1.362  50.877  -6.769  1.00 48.45           H
ATOM   2444  HA  LEU A 153       1.056  49.858  -6.503  1.00 49.86           H
ATOM   2445  HB2 LEU A 153      -0.571  50.423  -8.669  1.00 56.75           H
ATOM   2446  HB3 LEU A 153       0.974  50.340  -8.968  1.00 56.75           H
ATOM   2447  HG  LEU A 153      -0.662  48.199  -8.187  1.00 61.95           H
ATOM   2448 HD11 LEU A 153      -0.076  47.230 -10.248  1.00 64.07           H
ATOM   2449 HD12 LEU A 153      -0.790  48.629 -10.489  1.00 64.07           H
ATOM   2450 HD13 LEU A 153       0.790  48.513 -10.606  1.00 64.07           H
ATOM   2451 HD21 LEU A 153       1.193  46.822  -8.240  1.00 56.06           H
ATOM   2452 HD22 LEU A 153       2.123  48.086  -8.488  1.00 56.06           H
ATOM   2453 HD23 LEU A 153       1.352  47.925  -7.108  1.00 56.06           H
ATOM   2454  N   GLU A 154       0.891  52.948  -6.812  1.00 51.83           N
ATOM   2455  CA  GLU A 154       1.735  54.125  -6.680  1.00 61.85           C
ATOM   2456  C   GLU A 154       2.483  54.126  -5.354  1.00 54.35           C
ATOM   2457  O   GLU A 154       3.542  54.753  -5.247  1.00 58.65           O
ATOM   2458  CB  GLU A 154       0.890  55.394  -6.827  1.00 65.45           C
ATOM   2459  CG  GLU A 154       0.132  55.498  -8.168  1.00 71.49           C
ATOM   2460  CD  GLU A 154      -0.842  56.671  -8.196  1.00 79.71           C
ATOM   2461  OE1 GLU A 154      -1.036  57.309  -7.134  1.00 68.46           O
ATOM   2462  OE2 GLU A 154      -1.413  56.947  -9.278  1.00 81.65           O1-
ATOM   2463  H   GLU A 154       0.049  53.090  -6.717  1.00 62.20           H
ATOM   2464  HA  GLU A 154       2.393  54.121  -7.393  1.00 74.21           H
ATOM   2465  HB2 GLU A 154       0.232  55.414  -6.114  1.00 78.54           H
ATOM   2466  HB3 GLU A 154       1.473  56.166  -6.757  1.00 78.54           H
ATOM   2467  HG2 GLU A 154       0.773  55.622  -8.885  1.00 85.79           H
ATOM   2468  HG3 GLU A 154      -0.374  54.683  -8.310  1.00 85.79           H
ATOM   2469  N   LYS A 155       1.966  53.429  -4.340  1.00 48.94           N
ATOM   2470  CA  LYS A 155       2.629  53.411  -3.040  1.00 43.56           C
ATOM   2471  C   LYS A 155       3.456  52.156  -2.762  1.00 44.24           C
ATOM   2472  O   LYS A 155       4.360  52.193  -1.920  1.00 39.93           O
ATOM   2473  CB  LYS A 155       1.612  53.558  -1.924  1.00 44.51           C
ATOM   2474  CG  LYS A 155       2.298  53.326  -0.584  1.00 58.20           C
ATOM   2475  CD  LYS A 155       1.391  53.375   0.575  1.00 64.90           C
ATOM   2476  CE  LYS A 155       0.676  54.675   0.681  1.00 62.94           C
ATOM   2477  NZ  LYS A 155      -0.391  54.466   1.640  1.00 54.09           N1+
ATOM   2478  H   LYS A 155       1.243  52.966  -4.380  1.00 58.72           H
ATOM   2479  HA  LYS A 155       3.229  54.172  -2.991  1.00 52.28           H
ATOM   2480  HB2 LYS A 155       1.243  54.455  -1.934  1.00 53.41           H
ATOM   2481  HB3 LYS A 155       0.910  52.897  -2.033  1.00 53.41           H
ATOM   2482  HG2 LYS A 155       2.714  52.450  -0.595  1.00 69.83           H
ATOM   2483  HG3 LYS A 155       2.975  54.009  -0.458  1.00 69.83           H
ATOM   2484  HD2 LYS A 155       0.727  52.673   0.488  1.00 77.88           H
ATOM   2485  HD3 LYS A 155       1.906  53.248   1.386  1.00 77.88           H
ATOM   2486  HE2 LYS A 155       1.275  55.363   1.012  1.00 75.53           H
ATOM   2487  HE3 LYS A 155       0.294  54.921  -0.176  1.00 75.53           H
ATOM   2488  HZ1 LYS A 155      -0.857  55.217   1.745  1.00 64.91           H
ATOM   2489  HZ2 LYS A 155      -0.937  53.825   1.352  1.00 64.91           H
ATOM   2490  HZ3 LYS A 155      -0.050  54.224   2.426  1.00 64.91           H
ATOM   2491  N   TYR A 156       3.122  51.028  -3.369  1.00 43.01           N
ATOM   2492  CA  TYR A 156       3.976  49.854  -3.309  1.00 35.37           C
ATOM   2493  C   TYR A 156       4.712  49.742  -4.621  1.00 31.23           C
ATOM   2494  O   TYR A 156       4.140  49.985  -5.689  1.00 41.53           O
ATOM   2495  CB  TYR A 156       3.163  48.582  -3.062  1.00 31.51           C
ATOM   2496  CG  TYR A 156       2.611  48.534  -1.693  1.00 36.62           C
ATOM   2497  CD1 TYR A 156       1.433  49.184  -1.391  1.00 32.80           C
ATOM   2498  CD2 TYR A 156       3.276  47.858  -0.692  1.00 32.14           C
ATOM   2499  CE1 TYR A 156       0.924  49.159  -0.129  1.00 39.81           C
ATOM   2500  CE2 TYR A 156       2.778  47.812   0.564  1.00 32.49           C
ATOM   2501  CZ  TYR A 156       1.600  48.475   0.845  1.00 34.08           C
ATOM   2502  OH  TYR A 156       1.093  48.438   2.117  1.00 41.03           O
ATOM   2503  H   TYR A 156       2.401  50.917  -3.825  1.00 51.62           H
ATOM   2504  HA  TYR A 156       4.624  49.955  -2.594  1.00 42.44           H
ATOM   2505  HB2 TYR A 156       2.422  48.551  -3.688  1.00 37.82           H
ATOM   2506  HB3 TYR A 156       3.736  47.809  -3.184  1.00 37.82           H
ATOM   2507  HD1 TYR A 156       0.982  49.649  -2.059  1.00 39.36           H
ATOM   2508  HD2 TYR A 156       4.071  47.416  -0.887  1.00 38.57           H
ATOM   2509  HE1 TYR A 156       0.128  49.597   0.067  1.00 47.77           H
ATOM   2510  HE2 TYR A 156       3.232  47.354   1.234  1.00 38.99           H
ATOM   2511  HH  TYR A 156       0.374  48.872   2.152  1.00 49.24           H
ATOM   2512  N   LYS A 157       5.979  49.387  -4.542  1.00 31.18           N
ATOM   2513  CA  LYS A 157       6.754  49.110  -5.731  1.00 29.41           C
ATOM   2514  C   LYS A 157       6.962  47.613  -5.877  1.00 30.80           C
ATOM   2515  O   LYS A 157       7.273  46.918  -4.901  1.00 28.33           O
ATOM   2516  CB  LYS A 157       8.098  49.840  -5.688  1.00 38.58           C
ATOM   2517  CG  LYS A 157       9.221  49.051  -6.296  1.00 45.82           C
ATOM   2518  CD  LYS A 157      10.372  49.923  -6.742  1.00 56.93           C
ATOM   2519  CE  LYS A 157      11.387  49.102  -7.568  1.00 54.49           C
ATOM   2520  NZ  LYS A 157      12.368  48.374  -6.704  1.00 55.73           N1+
ATOM   2521  H   LYS A 157       6.416  49.300  -3.807  1.00 37.41           H
ATOM   2522  HA  LYS A 157       6.265  49.424  -6.509  1.00 35.30           H
ATOM   2523  HB2 LYS A 157       8.019  50.674  -6.178  1.00 46.29           H
ATOM   2524  HB3 LYS A 157       8.327  50.022  -4.763  1.00 46.29           H
ATOM   2525  HG2 LYS A 157       9.558  48.422  -5.638  1.00 54.98           H
ATOM   2526  HG3 LYS A 157       8.887  48.573  -7.072  1.00 54.98           H
ATOM   2527  HD2 LYS A 157      10.035  50.643  -7.298  1.00 68.31           H
ATOM   2528  HD3 LYS A 157      10.828  50.280  -5.964  1.00 68.31           H
ATOM   2529  HE2 LYS A 157      10.908  48.445  -8.098  1.00 65.38           H
ATOM   2530  HE3 LYS A 157      11.883  49.701  -8.148  1.00 65.38           H
ATOM   2531  HZ1 LYS A 157      12.936  47.912  -7.211  1.00 66.88           H
ATOM   2532  HZ2 LYS A 157      12.828  48.955  -6.210  1.00 66.88           H
ATOM   2533  HZ3 LYS A 157      11.939  47.811  -6.164  1.00 66.88           H
ATOM   2534  N   LEU A 158       6.828  47.143  -7.119  1.00 28.69           N
ATOM   2535  CA  LEU A 158       7.058  45.755  -7.476  1.00 26.57           C
ATOM   2536  C   LEU A 158       8.547  45.487  -7.648  1.00 37.05           C
ATOM   2537  O   LEU A 158       9.209  46.128  -8.475  1.00 36.90           O
ATOM   2538  CB  LEU A 158       6.309  45.444  -8.761  1.00 28.02           C
ATOM   2539  CG  LEU A 158       6.381  44.046  -9.341  1.00 30.78           C
ATOM   2540  CD1 LEU A 158       5.702  43.080  -8.401  1.00 25.20           C
ATOM   2541  CD2 LEU A 158       5.696  44.073 -10.709  1.00 35.34           C
ATOM   2542  H   LEU A 158       6.596  47.631  -7.788  1.00 34.42           H
ATOM   2543  HA  LEU A 158       6.720  45.178  -6.774  1.00 31.88           H
ATOM   2544  HB2 LEU A 158       5.370  45.632  -8.606  1.00 33.62           H
ATOM   2545  HB3 LEU A 158       6.639  46.046  -9.446  1.00 33.62           H
ATOM   2546  HG  LEU A 158       7.307  43.780  -9.455  1.00 36.93           H
ATOM   2547 HD11 LEU A 158       5.751  42.187  -8.777  1.00 30.24           H
ATOM   2548 HD12 LEU A 158       6.155  43.104  -7.543  1.00 30.24           H
ATOM   2549 HD13 LEU A 158       4.775  43.343  -8.293  1.00 30.24           H
ATOM   2550 HD21 LEU A 158       5.732  43.185 -11.097  1.00 42.41           H
ATOM   2551 HD22 LEU A 158       4.773  44.348 -10.594  1.00 42.41           H
ATOM   2552 HD23 LEU A 158       6.161  44.704 -11.281  1.00 42.41           H
ATOM   2553  N   LEU A 159       9.062  44.527  -6.894  1.00 23.64           N
ATOM   2554  CA  LEU A 159      10.465  44.164  -6.974  1.00 29.90           C
ATOM   2555  C   LEU A 159      10.686  43.205  -8.139  1.00 31.78           C
ATOM   2556  O   LEU A 159      10.042  42.160  -8.203  1.00 32.30           O
ATOM   2557  CB  LEU A 159      10.913  43.542  -5.665  1.00 29.59           C
ATOM   2558  CG  LEU A 159      11.409  44.457  -4.527  1.00 35.32           C
ATOM   2559  CD1 LEU A 159      10.720  45.785  -4.447  1.00 39.41           C
ATOM   2560  CD2 LEU A 159      11.295  43.768  -3.195  1.00 30.38           C
ATOM   2561  H   LEU A 159       8.613  44.066  -6.324  1.00 28.37           H
ATOM   2562  HA  LEU A 159      10.995  44.962  -7.130  1.00 35.88           H
ATOM   2563  HB2 LEU A 159      10.165  43.037  -5.309  1.00 35.50           H
ATOM   2564  HB3 LEU A 159      11.638  42.929  -5.863  1.00 35.50           H
ATOM   2565  HG  LEU A 159      12.351  44.635  -4.676  1.00 42.39           H
ATOM   2566 HD11 LEU A 159      11.094  46.290  -3.708  1.00 47.29           H
ATOM   2567 HD12 LEU A 159      10.859  46.264  -5.279  1.00 47.29           H
ATOM   2568 HD13 LEU A 159       9.771  45.640  -4.303  1.00 47.29           H
ATOM   2569 HD21 LEU A 159      11.614  44.367  -2.502  1.00 36.46           H
ATOM   2570 HD22 LEU A 159      10.366  43.541  -3.035  1.00 36.46           H
ATOM   2571 HD23 LEU A 159      11.835  42.962  -3.210  1.00 36.46           H
ATOM   2572  N   PRO A 160      11.547  43.532  -9.095  1.00 28.18           N
ATOM   2573  CA  PRO A 160      11.687  42.645 -10.252  1.00 23.86           C
ATOM   2574  C   PRO A 160      12.202  41.290  -9.881  1.00 24.44           C
ATOM   2575  O   PRO A 160      11.870  40.316 -10.553  1.00 29.56           O
ATOM   2576  CB  PRO A 160      12.677  43.398 -11.154  1.00 34.66           C
ATOM   2577  CG  PRO A 160      12.526  44.785 -10.782  1.00 37.28           C
ATOM   2578  CD  PRO A 160      12.249  44.801  -9.289  1.00 29.83           C
ATOM   2579  HA  PRO A 160      10.838  42.553 -10.713  1.00 28.64           H
ATOM   2580  HB2 PRO A 160      13.580  43.090 -10.979  1.00 41.59           H
ATOM   2581  HB3 PRO A 160      12.441  43.263 -12.085  1.00 41.59           H
ATOM   2582  HG2 PRO A 160      13.346  45.264 -10.980  1.00 44.74           H
ATOM   2583  HG3 PRO A 160      11.781  45.171 -11.269  1.00 44.74           H
ATOM   2584  HD2 PRO A 160      13.080  44.812  -8.787  1.00 35.80           H
ATOM   2585  HD3 PRO A 160      11.677  45.548  -9.055  1.00 35.80           H
ATOM   2586  N   GLU A 161      13.000  41.181  -8.819  1.00 27.28           N
ATOM   2587  CA  GLU A 161      13.375  39.862  -8.339  1.00 30.09           C
ATOM   2588  C   GLU A 161      13.699  39.928  -6.855  1.00 23.52           C
ATOM   2589  O   GLU A 161      13.893  40.997  -6.274  1.00 27.69           O
ATOM   2590  CB  GLU A 161      14.549  39.287  -9.143  1.00 30.14           C
ATOM   2591  CG  GLU A 161      15.816  40.134  -9.140  1.00 23.90           C
ATOM   2592  CD  GLU A 161      15.797  41.223 -10.175  1.00 25.84           C
ATOM   2593  OE1 GLU A 161      16.066  42.388  -9.802  1.00 34.48           O
ATOM   2594  OE2 GLU A 161      15.482  40.897 -11.348  1.00 32.27           O1-
ATOM   2595  H   GLU A 161      13.327  41.839  -8.372  1.00 32.73           H
ATOM   2596  HA  GLU A 161      12.620  39.264  -8.450  1.00 36.11           H
ATOM   2597  HB2 GLU A 161      14.777  38.419  -8.775  1.00 36.16           H
ATOM   2598  HB3 GLU A 161      14.268  39.184 -10.066  1.00 36.16           H
ATOM   2599  HG2 GLU A 161      15.915  40.551  -8.269  1.00 28.68           H
ATOM   2600  HG3 GLU A 161      16.578  39.562  -9.321  1.00 28.68           H
ATOM   2601  N   TYR A 162      13.732  38.757  -6.240  1.00 23.79           N
ATOM   2602  CA  TYR A 162      13.968  38.696  -4.820  1.00 21.97           C
ATOM   2603  C   TYR A 162      14.517  37.315  -4.552  1.00 17.08           C
ATOM   2604  O   TYR A 162      14.088  36.358  -5.210  1.00 15.23           O
ATOM   2605  CB  TYR A 162      12.663  38.973  -4.033  1.00 23.30           C
ATOM   2606  CG  TYR A 162      12.943  39.251  -2.579  1.00 21.47           C
ATOM   2607  CD1 TYR A 162      13.343  40.516  -2.171  1.00 25.70           C
ATOM   2608  CD2 TYR A 162      12.887  38.244  -1.625  1.00 21.47           C
ATOM   2609  CE1 TYR A 162      13.654  40.782  -0.868  1.00 26.83           C
ATOM   2610  CE2 TYR A 162      13.209  38.511  -0.273  1.00 22.49           C
ATOM   2611  CZ  TYR A 162      13.578  39.789   0.078  1.00 25.98           C
ATOM   2612  OH  TYR A 162      13.919  40.111   1.374  1.00 37.10           O
ATOM   2613  H   TYR A 162      13.622  37.994  -6.622  1.00 28.55           H
ATOM   2614  HA  TYR A 162      14.634  39.355  -4.566  1.00 26.36           H
ATOM   2615  HB2 TYR A 162      12.219  39.748  -4.411  1.00 27.96           H
ATOM   2616  HB3 TYR A 162      12.086  38.195  -4.088  1.00 27.96           H
ATOM   2617  HD1 TYR A 162      13.402  41.198  -2.800  1.00 30.84           H
ATOM   2618  HD2 TYR A 162      12.637  37.384  -1.877  1.00 25.77           H
ATOM   2619  HE1 TYR A 162      13.911  41.640  -0.619  1.00 32.19           H
ATOM   2620  HE2 TYR A 162      13.161  37.838   0.368  1.00 26.99           H
ATOM   2621  HH  TYR A 162      13.838  39.436   1.868  1.00 44.52           H
ATOM   2622  N   PRO A 163      15.489  37.160  -3.648  1.00 16.47           N
ATOM   2623  CA  PRO A 163      16.090  35.849  -3.470  1.00 14.92           C
ATOM   2624  C   PRO A 163      15.052  34.850  -3.023  1.00 22.37           C
ATOM   2625  O   PRO A 163      14.193  35.152  -2.193  1.00 22.76           O
ATOM   2626  CB  PRO A 163      17.149  36.086  -2.387  1.00 20.04           C
ATOM   2627  CG  PRO A 163      16.737  37.289  -1.750  1.00 16.55           C
ATOM   2628  CD  PRO A 163      16.192  38.136  -2.830  1.00 17.05           C
ATOM   2629  HA  PRO A 163      16.513  35.546  -4.288  1.00 17.90           H
ATOM   2630  HB2 PRO A 163      17.150  35.346  -1.759  1.00 24.05           H
ATOM   2631  HB3 PRO A 163      18.021  36.193  -2.797  1.00 24.05           H
ATOM   2632  HG2 PRO A 163      16.053  37.091  -1.092  1.00 19.86           H
ATOM   2633  HG3 PRO A 163      17.502  37.715  -1.333  1.00 19.86           H
ATOM   2634  HD2 PRO A 163      15.574  38.792  -2.471  1.00 20.46           H
ATOM   2635  HD3 PRO A 163      16.909  38.553  -3.333  1.00 20.46           H
ATOM   2636  N   GLY A 164      15.107  33.676  -3.634  1.00 20.88           N
ATOM   2637  CA  GLY A 164      14.256  32.573  -3.264  1.00 19.82           C
ATOM   2638  C   GLY A 164      12.863  32.601  -3.870  1.00 21.33           C
ATOM   2639  O   GLY A 164      12.027  31.768  -3.506  1.00 29.73           O
ATOM   2640  H   GLY A 164      15.644  33.495  -4.281  1.00 25.05           H
ATOM   2641  HA2 GLY A 164      14.682  31.744  -3.534  1.00 23.78           H
ATOM   2642  HA3 GLY A 164      14.161  32.560  -2.299  1.00 23.78           H
ATOM   2643  N   VAL A 165      12.569  33.543  -4.754  1.00 21.65           N
ATOM   2644  CA  VAL A 165      11.254  33.656  -5.393  1.00 20.76           C
ATOM   2645  C   VAL A 165      11.411  33.347  -6.871  1.00 25.33           C
ATOM   2646  O   VAL A 165      12.131  34.059  -7.575  1.00 24.38           O
ATOM   2647  CB  VAL A 165      10.649  35.059  -5.217  1.00 23.79           C
ATOM   2648  CG1 VAL A 165       9.331  35.179  -5.935  1.00 24.97           C
ATOM   2649  CG2 VAL A 165      10.463  35.420  -3.754  1.00 25.18           C
ATOM   2650  H   VAL A 165      13.126  34.146  -5.011  1.00 25.98           H
ATOM   2651  HA  VAL A 165      10.647  33.007  -5.004  1.00 24.91           H
ATOM   2652  HB  VAL A 165      11.256  35.709  -5.605  1.00 28.55           H
ATOM   2653 HG11 VAL A 165       8.980  36.074  -5.803  1.00 29.97           H
ATOM   2654 HG12 VAL A 165       9.471  35.014  -6.880  1.00 29.97           H
ATOM   2655 HG13 VAL A 165       8.714  34.524  -5.572  1.00 29.97           H
ATOM   2656 HG21 VAL A 165      10.081  36.310  -3.695  1.00 30.22           H
ATOM   2657 HG22 VAL A 165       9.866  34.775  -3.343  1.00 30.22           H
ATOM   2658 HG23 VAL A 165      11.326  35.401  -3.312  1.00 30.22           H
ATOM   2659  N   LEU A 166      10.668  32.359  -7.363  1.00 22.96           N
ATOM   2660  CA  LEU A 166      10.677  32.047  -8.785  1.00 23.73           C
ATOM   2661  C   LEU A 166      10.066  33.158  -9.611  1.00 21.53           C
ATOM   2662  O   LEU A 166       9.105  33.804  -9.205  1.00 21.16           O
ATOM   2663  CB  LEU A 166       9.894  30.783  -9.053  1.00 24.12           C
ATOM   2664  CG  LEU A 166      10.396  29.531  -8.381  1.00 29.40           C
ATOM   2665  CD1 LEU A 166       9.268  28.513  -8.220  1.00 41.97           C
ATOM   2666  CD2 LEU A 166      11.532  28.962  -9.178  1.00 43.91           C
ATOM   2667  H   LEU A 166      10.152  31.856  -6.894  1.00 27.55           H
ATOM   2668  HA  LEU A 166      11.591  31.911  -9.081  1.00 28.48           H
ATOM   2669  HB2 LEU A 166       8.981  30.922  -8.756  1.00 28.94           H
ATOM   2670  HB3 LEU A 166       9.900  30.618 -10.009  1.00 28.94           H
ATOM   2671  HG  LEU A 166      10.729  29.755  -7.498  1.00 35.28           H
ATOM   2672 HD11 LEU A 166       9.619  27.719  -7.786  1.00 50.36           H
ATOM   2673 HD12 LEU A 166       8.566  28.904  -7.677  1.00 50.36           H
ATOM   2674 HD13 LEU A 166       8.921  28.285  -9.097  1.00 50.36           H
ATOM   2675 HD21 LEU A 166      11.852  28.157  -8.741  1.00 52.69           H
ATOM   2676 HD22 LEU A 166      11.217  28.752 -10.071  1.00 52.69           H
ATOM   2677 HD23 LEU A 166      12.245  29.619  -9.224  1.00 52.69           H
ATOM   2678  N   SER A 167      10.613  33.336 -10.800  1.00 22.68           N
ATOM   2679  CA  SER A 167      10.241  34.404 -11.710  1.00 27.83           C
ATOM   2680  C   SER A 167       9.241  33.954 -12.752  1.00 22.92           C
ATOM   2681  O   SER A 167       8.560  34.783 -13.347  1.00 33.69           O
ATOM   2682  CB  SER A 167      11.491  34.902 -12.446  1.00 38.93           C
ATOM   2683  OG  SER A 167      12.087  35.997 -11.768  1.00 47.39           O
ATOM   2684  H   SER A 167      11.230  32.828 -11.116  1.00 27.22           H
ATOM   2685  HA  SER A 167       9.859  35.142 -11.210  1.00 33.40           H
ATOM   2686  HB2 SER A 167      12.134  34.178 -12.499  1.00 46.71           H
ATOM   2687  HB3 SER A 167      11.238  35.186 -13.338  1.00 46.71           H
ATOM   2688  HG  SER A 167      12.768  36.256 -12.184  1.00 56.87           H
ATOM   2689  N   ASP A 168       9.206  32.682 -13.035  1.00 22.99           N
ATOM   2690  CA  ASP A 168       8.423  32.190 -14.152  1.00 37.55           C
ATOM   2691  C   ASP A 168       7.014  31.813 -13.697  1.00 28.97           C
ATOM   2692  O   ASP A 168       6.758  31.574 -12.511  1.00 23.52           O
ATOM   2693  CB  ASP A 168       9.121  30.995 -14.791  1.00 32.88           C
ATOM   2694  CG  ASP A 168       9.685  30.028 -13.767  1.00 38.92           C
ATOM   2695  OD1 ASP A 168       9.498  28.804 -13.919  1.00 44.52           O
ATOM   2696  OD2 ASP A 168      10.319  30.485 -12.792  1.00 48.09           O1-
ATOM   2697  H   ASP A 168       9.626  32.071 -12.599  1.00 27.59           H
ATOM   2698  HA  ASP A 168       8.348  32.889 -14.821  1.00 45.06           H
ATOM   2699  HB2 ASP A 168       8.482  30.513 -15.339  1.00 39.46           H
ATOM   2700  HB3 ASP A 168       9.855  31.314 -15.339  1.00 39.46           H
ATOM   2701  N   VAL A 169       6.092  31.795 -14.665  1.00 29.40           N
ATOM   2702  CA  VAL A 169       4.712  31.386 -14.403  1.00 20.42           C
ATOM   2703  C   VAL A 169       4.673  29.895 -14.101  1.00 23.45           C
ATOM   2704  O   VAL A 169       5.284  29.089 -14.807  1.00 28.91           O
ATOM   2705  CB  VAL A 169       3.821  31.743 -15.603  1.00 25.67           C
ATOM   2706  CG1 VAL A 169       2.387  31.219 -15.377  1.00 28.04           C
ATOM   2707  CG2 VAL A 169       3.830  33.233 -15.810  1.00 29.55           C
ATOM   2708  H   VAL A 169       6.243  32.016 -15.483  1.00 35.29           H
ATOM   2709  HA  VAL A 169       4.380  31.862 -13.626  1.00 24.51           H
ATOM   2710  HB  VAL A 169       4.176  31.323 -16.402  1.00 30.80           H
ATOM   2711 HG11 VAL A 169       1.841  31.454 -16.144  1.00 33.65           H
ATOM   2712 HG12 VAL A 169       2.416  30.255 -15.274  1.00 33.65           H
ATOM   2713 HG13 VAL A 169       2.025  31.628 -14.576  1.00 33.65           H
ATOM   2714 HG21 VAL A 169       3.265  33.449 -16.569  1.00 35.45           H
ATOM   2715 HG22 VAL A 169       3.489  33.664 -15.011  1.00 35.45           H
ATOM   2716 HG23 VAL A 169       4.740  33.523 -15.981  1.00 35.45           H
ATOM   2717  N   GLN A 170       3.973  29.528 -13.044  1.00 17.22           N
ATOM   2718  CA  GLN A 170       3.776  28.156 -12.612  1.00 20.34           C
ATOM   2719  C   GLN A 170       2.409  27.657 -13.060  1.00 20.36           C
ATOM   2720  O   GLN A 170       1.507  28.445 -13.327  1.00 18.97           O
ATOM   2721  CB  GLN A 170       3.862  28.078 -11.081  1.00 26.48           C
ATOM   2722  CG  GLN A 170       5.024  28.887 -10.488  1.00 30.12           C
ATOM   2723  CD  GLN A 170       6.356  28.369 -10.960  1.00 29.32           C
ATOM   2724  OE1 GLN A 170       6.633  27.197 -10.836  1.00 27.40           O
ATOM   2725  NE2 GLN A 170       7.161  29.238 -11.548  1.00 36.93           N
ATOM   2726  H   GLN A 170       3.579  30.093 -12.529  1.00 20.66           H
ATOM   2727  HA  GLN A 170       4.460  27.586 -12.995  1.00 24.41           H
ATOM   2728  HB2 GLN A 170       3.037  28.422 -10.703  1.00 31.78           H
ATOM   2729  HB3 GLN A 170       3.982  27.151 -10.821  1.00 31.78           H
ATOM   2730  HG2 GLN A 170       4.943  29.813 -10.765  1.00 36.14           H
ATOM   2731  HG3 GLN A 170       4.998  28.822  -9.521  1.00 36.14           H
ATOM   2732 HE21 GLN A 170       6.914  30.056 -11.645  1.00 44.32           H
ATOM   2733 HE22 GLN A 170       7.932  28.985 -11.832  1.00 44.32           H
ATOM   2734  N   GLU A 171       2.241  26.339 -13.061  1.00 20.85           N
ATOM   2735  CA  GLU A 171       0.961  25.737 -13.405  1.00 21.80           C
ATOM   2736  C   GLU A 171       0.725  24.466 -12.603  1.00 26.09           C
ATOM   2737  O   GLU A 171       1.592  23.593 -12.565  1.00 29.08           O
ATOM   2738  CB  GLU A 171       0.909  25.398 -14.886  1.00 28.23           C
ATOM   2739  CG  GLU A 171      -0.058  26.192 -15.653  1.00 42.04           C
ATOM   2740  CD  GLU A 171      -0.641  25.449 -16.849  1.00 41.41           C
ATOM   2741  OE1 GLU A 171      -1.480  24.538 -16.680  1.00 41.11           O
ATOM   2742  OE2 GLU A 171      -0.257  25.813 -17.969  1.00 40.22           O1-
ATOM   2743  H   GLU A 171       2.855  25.770 -12.865  1.00 25.02           H
ATOM   2744  HA  GLU A 171       0.247  26.363 -13.207  1.00 26.16           H
ATOM   2745  HB2 GLU A 171       1.787  25.549 -15.270  1.00 33.87           H
ATOM   2746  HB3 GLU A 171       0.666  24.464 -14.982  1.00 33.87           H
ATOM   2747  HG2 GLU A 171      -0.792  26.441 -15.071  1.00 50.45           H
ATOM   2748  HG3 GLU A 171       0.385  26.989 -15.985  1.00 50.45           H
ATOM   2749  N   GLU A 172      -0.456  24.340 -12.005  1.00 21.00           N
ATOM   2750  CA  GLU A 172      -0.849  23.116 -11.305  1.00 24.79           C
ATOM   2751  C   GLU A 172      -2.331  22.937 -11.513  1.00 24.19           C
ATOM   2752  O   GLU A 172      -3.110  23.884 -11.329  1.00 23.14           O
ATOM   2753  CB  GLU A 172      -0.589  23.128  -9.793  1.00 27.06           C
ATOM   2754  CG  GLU A 172       0.814  23.162  -9.336  1.00 29.34           C
ATOM   2755  CD  GLU A 172       0.881  23.144  -7.816  1.00 23.01           C
ATOM   2756  OE1 GLU A 172       1.025  24.221  -7.214  1.00 26.19           O
ATOM   2757  OE2 GLU A 172       0.753  22.054  -7.234  1.00 30.44           O1-
ATOM   2758  H   GLU A 172      -1.056  24.956 -11.988  1.00 25.20           H
ATOM   2759  HA  GLU A 172      -0.387  22.356 -11.693  1.00 29.75           H
ATOM   2760  HB2 GLU A 172      -1.027  23.909  -9.421  1.00 32.47           H
ATOM   2761  HB3 GLU A 172      -0.990  22.329  -9.415  1.00 32.47           H
ATOM   2762  HG2 GLU A 172       1.283  22.384  -9.674  1.00 35.21           H
ATOM   2763  HG3 GLU A 172       1.237  23.976  -9.652  1.00 35.21           H
ATOM   2764  N   LYS A 173      -2.727  21.731 -11.906  1.00 27.99           N
ATOM   2765  CA  LYS A 173      -4.138  21.422 -12.083  1.00 26.94           C
ATOM   2766  C   LYS A 173      -4.783  22.323 -13.130  1.00 24.40           C
ATOM   2767  O   LYS A 173      -5.969  22.658 -13.027  1.00 29.83           O
ATOM   2768  CB  LYS A 173      -4.911  21.538 -10.767  1.00 39.54           C
ATOM   2769  CG  LYS A 173      -4.536  20.540  -9.665  1.00 40.59           C
ATOM   2770  CD  LYS A 173      -5.784  20.044  -8.954  1.00 49.66           C
ATOM   2771  CE  LYS A 173      -5.617  20.130  -7.454  1.00 38.48           C
ATOM   2772  NZ  LYS A 173      -4.485  19.331  -6.968  1.00 41.19           N1+
ATOM   2773  H   LYS A 173      -2.198  21.075 -12.077  1.00 33.58           H
ATOM   2774  HA  LYS A 173      -4.219  20.506 -12.392  1.00 32.32           H
ATOM   2775  HB2 LYS A 173      -4.768  22.428 -10.408  1.00 47.45           H
ATOM   2776  HB3 LYS A 173      -5.854  21.416 -10.956  1.00 47.45           H
ATOM   2777  HG2 LYS A 173      -4.083  19.778 -10.060  1.00 48.71           H
ATOM   2778  HG3 LYS A 173      -3.963  20.975  -9.015  1.00 48.71           H
ATOM   2779  HD2 LYS A 173      -6.541  20.593  -9.210  1.00 59.59           H
ATOM   2780  HD3 LYS A 173      -5.944  19.117  -9.191  1.00 59.59           H
ATOM   2781  HE2 LYS A 173      -5.461  21.054  -7.205  1.00 46.17           H
ATOM   2782  HE3 LYS A 173      -6.423  19.801  -7.026  1.00 46.17           H
ATOM   2783  HZ1 LYS A 173      -4.418  19.405  -6.084  1.00 49.43           H
ATOM   2784  HZ2 LYS A 173      -4.606  18.474  -7.178  1.00 49.43           H
ATOM   2785  HZ3 LYS A 173      -3.730  19.616  -7.341  1.00 49.43           H
ATOM   2786  N   GLY A 174      -4.020  22.754 -14.133  1.00 24.57           N
ATOM   2787  CA  GLY A 174      -4.554  23.653 -15.137  1.00 25.95           C
ATOM   2788  C   GLY A 174      -4.664  25.097 -14.734  1.00 24.32           C
ATOM   2789  O   GLY A 174      -5.244  25.887 -15.473  1.00 24.89           O
ATOM   2790  H   GLY A 174      -3.196  22.538 -14.249  1.00 29.48           H
ATOM   2791  HA2 GLY A 174      -3.990  23.609 -15.925  1.00 31.14           H
ATOM   2792  HA3 GLY A 174      -5.440  23.348 -15.388  1.00 31.14           H
ATOM   2793  N   ILE A 175      -4.163  25.462 -13.566  1.00 20.15           N
ATOM   2794  CA  ILE A 175      -4.306  26.802 -13.034  1.00 17.17           C
ATOM   2795  C   ILE A 175      -2.922  27.416 -13.064  1.00 14.29           C
ATOM   2796  O   ILE A 175      -1.982  26.859 -12.491  1.00 19.17           O
ATOM   2797  CB  ILE A 175      -4.901  26.769 -11.613  1.00 15.98           C
ATOM   2798  CG1 ILE A 175      -6.282  26.120 -11.625  1.00 24.53           C
ATOM   2799  CG2 ILE A 175      -5.001  28.203 -11.008  1.00 15.46           C
ATOM   2800  CD1 ILE A 175      -6.815  25.783 -10.264  1.00 22.51           C
ATOM   2801  H   ILE A 175      -3.723  24.935 -13.049  1.00 24.18           H
ATOM   2802  HA  ILE A 175      -4.892  27.323 -13.606  1.00 20.61           H
ATOM   2803  HB  ILE A 175      -4.317  26.238 -11.049  1.00 19.17           H
ATOM   2804 HG12 ILE A 175      -6.909  26.729 -12.046  1.00 29.44           H
ATOM   2805 HG13 ILE A 175      -6.234  25.296 -12.135  1.00 29.44           H
ATOM   2806 HG21 ILE A 175      -5.378  28.143 -10.116  1.00 18.56           H
ATOM   2807 HG22 ILE A 175      -4.113  28.590 -10.966  1.00 18.56           H
ATOM   2808 HG23 ILE A 175      -5.573  28.745 -11.573  1.00 18.56           H
ATOM   2809 HD11 ILE A 175      -7.691  25.377 -10.360  1.00 27.01           H
ATOM   2810 HD12 ILE A 175      -6.208  25.163  -9.831  1.00 27.01           H
ATOM   2811 HD13 ILE A 175      -6.884  26.598  -9.742  1.00 27.01           H
ATOM   2812  N   LYS A 176      -2.789  28.530 -13.755  1.00 16.06           N
ATOM   2813  CA  LYS A 176      -1.546  29.281 -13.799  1.00 16.60           C
ATOM   2814  C   LYS A 176      -1.443  30.249 -12.623  1.00 18.58           C
ATOM   2815  O   LYS A 176      -2.422  30.858 -12.208  1.00 15.88           O
ATOM   2816  CB  LYS A 176      -1.451  30.071 -15.101  1.00 18.78           C
ATOM   2817  CG  LYS A 176      -1.231  29.175 -16.344  1.00 23.40           C
ATOM   2818  CD  LYS A 176      -1.102  30.000 -17.635  1.00 29.56           C
ATOM   2819  CE  LYS A 176      -0.323  29.272 -18.738  1.00 35.98           C
ATOM   2820  NZ  LYS A 176      -0.907  27.948 -19.103  1.00 28.34           N1+
ATOM   2821  H   LYS A 176      -3.420  28.883 -14.220  1.00 19.27           H
ATOM   2822  HA  LYS A 176      -0.796  28.666 -13.758  1.00 19.92           H
ATOM   2823  HB2 LYS A 176      -2.277  30.563 -15.231  1.00 22.54           H
ATOM   2824  HB3 LYS A 176      -0.705  30.687 -15.042  1.00 22.54           H
ATOM   2825  HG2 LYS A 176      -0.414  28.666 -16.228  1.00 28.08           H
ATOM   2826  HG3 LYS A 176      -1.987  28.576 -16.443  1.00 28.08           H
ATOM   2827  HD2 LYS A 176      -1.990  30.194 -17.974  1.00 35.47           H
ATOM   2828  HD3 LYS A 176      -0.636  30.827 -17.435  1.00 35.47           H
ATOM   2829  HE2 LYS A 176      -0.317  29.825 -19.535  1.00 43.17           H
ATOM   2830  HE3 LYS A 176       0.586  29.123 -18.434  1.00 43.17           H
ATOM   2831  HZ1 LYS A 176      -0.421  27.567 -19.744  1.00 34.01           H
ATOM   2832  HZ2 LYS A 176      -0.917  27.413 -18.392  1.00 34.01           H
ATOM   2833  HZ3 LYS A 176      -1.741  28.054 -19.397  1.00 34.01           H
ATOM   2834  N   TYR A 177      -0.237  30.404 -12.106  1.00 16.36           N
ATOM   2835  CA  TYR A 177      -0.013  31.417 -11.099  1.00 16.66           C
ATOM   2836  C   TYR A 177       1.433  31.908 -11.124  1.00 17.77           C
ATOM   2837  O   TYR A 177       2.320  31.260 -11.664  1.00 17.80           O
ATOM   2838  CB  TYR A 177      -0.399  30.858  -9.771  1.00 12.19           C
ATOM   2839  CG  TYR A 177       0.298  29.638  -9.294  1.00 13.68           C
ATOM   2840  CD1 TYR A 177       1.417  29.747  -8.482  1.00 18.95           C
ATOM   2841  CD2 TYR A 177      -0.202  28.369  -9.570  1.00 17.99           C
ATOM   2842  CE1 TYR A 177       2.038  28.612  -7.962  1.00 19.99           C
ATOM   2843  CE2 TYR A 177       0.412  27.223  -9.052  1.00 25.32           C
ATOM   2844  CZ  TYR A 177       1.545  27.372  -8.232  1.00 20.06           C
ATOM   2845  OH  TYR A 177       2.180  26.270  -7.715  1.00 26.11           O
ATOM   2846  H   TYR A 177       0.458  29.943 -12.317  1.00 19.63           H
ATOM   2847  HA  TYR A 177      -0.588  32.176 -11.283  1.00 20.00           H
ATOM   2848  HB2 TYR A 177      -0.251  31.546  -9.104  1.00 14.62           H
ATOM   2849  HB3 TYR A 177      -1.346  30.647  -9.802  1.00 14.62           H
ATOM   2850  HD1 TYR A 177       1.750  30.589  -8.271  1.00 22.74           H
ATOM   2851  HD2 TYR A 177      -0.965  28.282 -10.094  1.00 21.59           H
ATOM   2852  HE1 TYR A 177       2.791  28.703  -7.423  1.00 23.98           H
ATOM   2853  HE2 TYR A 177       0.076  26.377  -9.245  1.00 30.38           H
ATOM   2854  HH  TYR A 177       1.780  25.571  -7.953  1.00 31.33           H
ATOM   2855  N   LYS A 178       1.658  33.075 -10.553  1.00 15.04           N
ATOM   2856  CA  LYS A 178       3.025  33.546 -10.426  1.00 15.60           C
ATOM   2857  C   LYS A 178       3.217  34.256  -9.097  1.00 19.81           C
ATOM   2858  O   LYS A 178       2.272  34.699  -8.449  1.00 15.96           O
ATOM   2859  CB  LYS A 178       3.420  34.447 -11.594  1.00 22.52           C
ATOM   2860  CG  LYS A 178       2.688  35.726 -11.695  1.00 24.92           C
ATOM   2861  CD  LYS A 178       3.523  36.674 -12.592  1.00 32.31           C
ATOM   2862  CE  LYS A 178       2.956  38.063 -12.712  1.00 43.10           C
ATOM   2863  NZ  LYS A 178       1.473  38.043 -12.891  1.00 51.06           N1+
ATOM   2864  H   LYS A 178       1.057  33.602 -10.238  1.00 18.05           H
ATOM   2865  HA  LYS A 178       3.618  32.778 -10.436  1.00 18.72           H
ATOM   2866  HB2 LYS A 178       4.363  34.659 -11.512  1.00 27.02           H
ATOM   2867  HB3 LYS A 178       3.269  33.961 -12.420  1.00 27.02           H
ATOM   2868  HG2 LYS A 178       1.822  35.582 -12.107  1.00 29.91           H
ATOM   2869  HG3 LYS A 178       2.593  36.125 -10.816  1.00 29.91           H
ATOM   2870  HD2 LYS A 178       4.415  36.751 -12.219  1.00 38.77           H
ATOM   2871  HD3 LYS A 178       3.572  36.297 -13.484  1.00 38.77           H
ATOM   2872  HE2 LYS A 178       3.156  38.561 -11.904  1.00 51.72           H
ATOM   2873  HE3 LYS A 178       3.348  38.503 -13.482  1.00 51.72           H
ATOM   2874  HZ1 LYS A 178       1.164  38.875 -12.959  1.00 61.27           H
ATOM   2875  HZ2 LYS A 178       1.262  37.595 -13.630  1.00 61.27           H
ATOM   2876  HZ3 LYS A 178       1.088  37.648 -12.193  1.00 61.27           H
ATOM   2877  N   PHE A 179       4.470  34.318  -8.687  1.00 16.59           N
ATOM   2878  CA  PHE A 179       4.859  34.935  -7.428  1.00 12.38           C
ATOM   2879  C   PHE A 179       5.389  36.330  -7.677  1.00 16.86           C
ATOM   2880  O   PHE A 179       6.204  36.546  -8.586  1.00 19.59           O
ATOM   2881  CB  PHE A 179       5.917  34.090  -6.720  1.00 16.44           C
ATOM   2882  CG  PHE A 179       5.519  32.684  -6.476  1.00 18.81           C
ATOM   2883  CD1 PHE A 179       6.184  31.640  -7.097  1.00 18.19           C
ATOM   2884  CD2 PHE A 179       4.517  32.374  -5.579  1.00 14.70           C
ATOM   2885  CE1 PHE A 179       5.817  30.317  -6.861  1.00 19.82           C
ATOM   2886  CE2 PHE A 179       4.173  31.044  -5.333  1.00 15.54           C
ATOM   2887  CZ  PHE A 179       4.854  30.029  -5.978  1.00 19.37           C
ATOM   2888  H   PHE A 179       5.134  34.001  -9.132  1.00 19.91           H
ATOM   2889  HA  PHE A 179       4.083  35.002  -6.850  1.00 14.86           H
ATOM   2890  HB2 PHE A 179       6.720  34.078  -7.264  1.00 19.73           H
ATOM   2891  HB3 PHE A 179       6.111  34.494  -5.859  1.00 19.73           H
ATOM   2892  HD1 PHE A 179       6.864  31.825  -7.704  1.00 21.83           H
ATOM   2893  HD2 PHE A 179       4.067  33.057  -5.136  1.00 17.65           H
ATOM   2894  HE1 PHE A 179       6.273  29.628  -7.288  1.00 23.79           H
ATOM   2895  HE2 PHE A 179       3.492  30.842  -4.733  1.00 18.65           H
ATOM   2896  HZ  PHE A 179       4.614  29.143  -5.828  1.00 23.24           H
ATOM   2897  N   GLU A 180       4.936  37.266  -6.856  1.00 11.86           N
ATOM   2898  CA  GLU A 180       5.280  38.678  -6.918  1.00 17.32           C
ATOM   2899  C   GLU A 180       5.701  39.151  -5.546  1.00 16.46           C
ATOM   2900  O   GLU A 180       5.210  38.665  -4.520  1.00 18.13           O
ATOM   2901  CB  GLU A 180       4.124  39.554  -7.341  1.00 16.01           C
ATOM   2902  CG  GLU A 180       3.639  39.319  -8.744  1.00 17.93           C
ATOM   2903  CD  GLU A 180       2.594  40.299  -9.186  1.00 22.30           C
ATOM   2904  OE1 GLU A 180       1.843  40.864  -8.349  1.00 23.65           O
ATOM   2905  OE2 GLU A 180       2.521  40.483 -10.407  1.00 31.34           O1-
ATOM   2906  H   GLU A 180       4.392  37.093  -6.213  1.00 14.23           H
ATOM   2907  HA  GLU A 180       6.016  38.811  -7.535  1.00 20.78           H
ATOM   2908  HB2 GLU A 180       3.379  39.394  -6.742  1.00 19.21           H
ATOM   2909  HB3 GLU A 180       4.400  40.482  -7.277  1.00 19.21           H
ATOM   2910  HG2 GLU A 180       4.391  39.392  -9.352  1.00 21.52           H
ATOM   2911  HG3 GLU A 180       3.255  38.430  -8.798  1.00 21.52           H
ATOM   2912  N   VAL A 181       6.581  40.138  -5.532  1.00 15.18           N
ATOM   2913  CA  VAL A 181       7.034  40.750  -4.299  1.00 18.23           C
ATOM   2914  C   VAL A 181       6.947  42.262  -4.439  1.00 21.33           C
ATOM   2915  O   VAL A 181       7.519  42.844  -5.379  1.00 22.80           O
ATOM   2916  CB  VAL A 181       8.456  40.308  -3.937  1.00 13.98           C
ATOM   2917  CG1 VAL A 181       8.752  40.731  -2.509  1.00 17.88           C
ATOM   2918  CG2 VAL A 181       8.571  38.845  -4.012  1.00 22.91           C
ATOM   2919  H   VAL A 181       6.936  40.477  -6.238  1.00 18.22           H
ATOM   2920  HA  VAL A 181       6.444  40.481  -3.578  1.00 21.88           H
ATOM   2921  HB  VAL A 181       9.102  40.715  -4.535  1.00 16.78           H
ATOM   2922 HG11 VAL A 181       9.652  40.452  -2.278  1.00 21.46           H
ATOM   2923 HG12 VAL A 181       8.678  41.696  -2.444  1.00 21.46           H
ATOM   2924 HG13 VAL A 181       8.112  40.309  -1.916  1.00 21.46           H
ATOM   2925 HG21 VAL A 181       9.477  38.588  -3.780  1.00 27.50           H
ATOM   2926 HG22 VAL A 181       7.943  38.447  -3.390  1.00 27.50           H
ATOM   2927 HG23 VAL A 181       8.367  38.559  -4.917  1.00 27.50           H
ATOM   2928  N   TYR A 182       6.226  42.897  -3.516  1.00 17.22           N
ATOM   2929  CA  TYR A 182       6.087  44.342  -3.473  1.00 21.35           C
ATOM   2930  C   TYR A 182       6.739  44.883  -2.206  1.00 26.47           C
ATOM   2931  O   TYR A 182       6.853  44.191  -1.186  1.00 21.00           O
ATOM   2932  CB  TYR A 182       4.612  44.776  -3.512  1.00 18.19           C
ATOM   2933  CG  TYR A 182       3.849  44.360  -4.751  1.00 17.46           C
ATOM   2934  CD1 TYR A 182       3.373  43.049  -4.898  1.00 18.27           C
ATOM   2935  CD2 TYR A 182       3.593  45.266  -5.772  1.00 24.42           C
ATOM   2936  CE1 TYR A 182       2.677  42.661  -5.996  1.00 21.59           C
ATOM   2937  CE2 TYR A 182       2.898  44.889  -6.883  1.00 29.70           C
ATOM   2938  CZ  TYR A 182       2.436  43.586  -7.002  1.00 29.27           C
ATOM   2939  OH  TYR A 182       1.737  43.225  -8.143  1.00 26.32           O
ATOM   2940  H   TYR A 182       5.797  42.495  -2.888  1.00 20.67           H
ATOM   2941  HA  TYR A 182       6.539  44.730  -4.238  1.00 25.62           H
ATOM   2942  HB2 TYR A 182       4.158  44.391  -2.747  1.00 21.83           H
ATOM   2943  HB3 TYR A 182       4.575  45.744  -3.458  1.00 21.83           H
ATOM   2944  HD1 TYR A 182       3.533  42.431  -4.222  1.00 21.92           H
ATOM   2945  HD2 TYR A 182       3.898  46.142  -5.696  1.00 29.31           H
ATOM   2946  HE1 TYR A 182       2.371  41.786  -6.077  1.00 25.91           H
ATOM   2947  HE2 TYR A 182       2.734  45.505  -7.561  1.00 35.64           H
ATOM   2948  HH  TYR A 182       1.515  42.416  -8.100  1.00 31.59           H
ATOM   2949  N   GLU A 183       7.163  46.146  -2.258  1.00 25.71           N
ATOM   2950  CA  GLU A 183       7.723  46.766  -1.066  1.00 28.78           C
ATOM   2951  C   GLU A 183       7.209  48.189  -0.933  1.00 32.42           C
ATOM   2952  O   GLU A 183       6.966  48.878  -1.931  1.00 34.64           O
ATOM   2953  CB  GLU A 183       9.246  46.741  -1.100  1.00 35.85           C
ATOM   2954  CG  GLU A 183       9.913  47.763  -0.216  1.00 43.84           C
ATOM   2955  CD  GLU A 183      11.398  47.660  -0.344  1.00 49.28           C
ATOM   2956  OE1 GLU A 183      11.954  46.691   0.219  1.00 47.45           O
ATOM   2957  OE2 GLU A 183      12.005  48.510  -1.026  1.00 57.12           O1-
ATOM   2958  H   GLU A 183       7.137  46.651  -2.954  1.00 30.85           H
ATOM   2959  HA  GLU A 183       7.433  46.269  -0.286  1.00 34.54           H
ATOM   2960  HB2 GLU A 183       9.547  45.864  -0.814  1.00 43.02           H
ATOM   2961  HB3 GLU A 183       9.538  46.905  -2.010  1.00 43.02           H
ATOM   2962  HG2 GLU A 183       9.641  48.653  -0.487  1.00 52.61           H
ATOM   2963  HG3 GLU A 183       9.671  47.600   0.709  1.00 52.61           H
ATOM   2964  N   LYS A 184       7.020  48.612   0.311  1.00 32.53           N
ATOM   2965  CA  LYS A 184       6.902  50.034   0.611  1.00 44.84           C
ATOM   2966  C   LYS A 184       7.839  50.377   1.768  1.00 52.34           C
ATOM   2967  O   LYS A 184       8.420  49.498   2.416  1.00 51.10           O
ATOM   2968  CB  LYS A 184       5.450  50.418   0.942  1.00 42.13           C
ATOM   2969  CG  LYS A 184       4.971  49.905   2.270  1.00 39.73           C
ATOM   2970  CD  LYS A 184       3.937  50.807   2.939  1.00 42.92           C
ATOM   2971  CE  LYS A 184       3.657  50.311   4.362  1.00 46.86           C
ATOM   2972  NZ  LYS A 184       2.854  51.225   5.223  1.00 59.59           N1+
ATOM   2973  H   LYS A 184       6.958  48.099   0.997  1.00 39.04           H
ATOM   2974  HA  LYS A 184       7.179  50.546  -0.165  1.00 53.81           H
ATOM   2975  HB2 LYS A 184       5.378  51.385   0.955  1.00 50.56           H
ATOM   2976  HB3 LYS A 184       4.867  50.054   0.257  1.00 50.56           H
ATOM   2977  HG2 LYS A 184       4.566  49.033   2.141  1.00 47.67           H
ATOM   2978  HG3 LYS A 184       5.731  49.830   2.869  1.00 47.67           H
ATOM   2979  HD2 LYS A 184       4.279  51.714   2.989  1.00 51.50           H
ATOM   2980  HD3 LYS A 184       3.108  50.782   2.435  1.00 51.50           H
ATOM   2981  HE2 LYS A 184       3.176  49.471   4.304  1.00 56.23           H
ATOM   2982  HE3 LYS A 184       4.507  50.166   4.808  1.00 56.23           H
ATOM   2983  HZ1 LYS A 184       2.739  50.862   6.027  1.00 71.51           H
ATOM   2984  HZ2 LYS A 184       3.274  52.004   5.314  1.00 71.51           H
ATOM   2985  HZ3 LYS A 184       2.057  51.367   4.854  1.00 71.51           H
ATOM   2986  N   ASN A 185       7.985  51.674   2.036  1.00 65.34           N
ATOM   2987  CA  ASN A 185       8.610  52.131   3.281  1.00 60.77           C
ATOM   2988  C   ASN A 185       8.141  53.557   3.532  1.00 58.94           C
ATOM   2989  O   ASN A 185       8.334  54.441   2.686  1.00 60.95           O
ATOM   2990  CB  ASN A 185      10.166  52.029   3.246  1.00 59.33           C
ATOM   2991  CG  ASN A 185      10.803  52.144   4.655  1.00 63.30           C
ATOM   2992  OD1 ASN A 185      10.186  52.695   5.570  1.00 71.85           O
ATOM   2993  ND2 ASN A 185      12.027  51.622   4.827  1.00 52.52           N
ATOM   2994  H   ASN A 185       7.731  52.310   1.515  1.00 78.41           H
ATOM   2995  HA  ASN A 185       8.293  51.579   4.012  1.00 72.92           H
ATOM   2996  HB2 ASN A 185      10.419  51.170   2.872  1.00 71.19           H
ATOM   2997  HB3 ASN A 185      10.518  52.747   2.697  1.00 71.19           H
ATOM   2998 HD21 ASN A 185      12.410  51.668   5.596  1.00 63.02           H
ATOM   2999 HD22 ASN A 185      12.429  51.241   4.169  1.00 63.02           H
ATOM   3000  N   ASP A 186       7.487  53.759   4.676  1.00 69.36           N
ATOM   3001  CA  ASP A 186       6.925  55.052   5.079  1.00 70.79           C
ATOM   3002  C   ASP A 186       7.039  55.242   6.609  1.00 66.88           C
ATOM   3003  O   ASP A 186       7.930  54.652   7.249  1.00 61.93           O
ATOM   3004  CB  ASP A 186       5.464  55.153   4.635  1.00 65.10           C
ATOM   3005  CG  ASP A 186       4.598  54.035   5.209  1.00 71.35           C
ATOM   3006  OD1 ASP A 186       5.114  53.234   6.030  1.00 63.26           O
ATOM   3007  OD2 ASP A 186       3.399  53.953   4.830  1.00 72.57           O1-
ATOM   3008  OXT ASP A 186       6.258  55.979   7.242  1.00 63.82           O1-
ATOM   3009  H   ASP A 186       7.350  53.139   5.256  1.00 83.24           H
ATOM   3010  HA  ASP A 186       7.423  55.764   4.648  1.00 84.95           H
ATOM   3011  HB2 ASP A 186       5.100  56.000   4.936  1.00 78.13           H
ATOM   3012  HB3 ASP A 186       5.423  55.098   3.667  1.00 78.13           H
TER
HETATM 3013  O1  SO4 A 188     -10.208  37.107   8.596  1.00 32.75           O1-
HETATM 3014  O2  SO4 A 188      -8.530  38.334   9.822  1.00 25.17           O1-
HETATM 3015  O3  SO4 A 188     -10.103  36.867  11.044  1.00 23.27           O1-
HETATM 3016  O4  SO4 A 188      -8.464  35.885   9.633  1.00 21.15           O1-
HETATM 3017  S   SO4 A 188      -9.310  37.064   9.776  1.00 23.99           S2+
HETATM 3018  O1  SO4 A 189     -12.018  38.080  16.398  1.00 42.60           O1-
HETATM 3019  O2  SO4 A 189     -11.790  40.423  15.980  1.00 42.68           O1-
HETATM 3020  O3  SO4 A 189     -11.883  38.895  14.110  1.00 57.97           O1-
HETATM 3021  O4  SO4 A 189     -13.858  39.273  15.362  1.00 51.99           O1-
HETATM 3022  S   SO4 A 189     -12.386  39.168  15.471  1.00 46.59           S2+
HETATM 3023  C1' TQD A 187      -4.221  26.590   4.801  1.00 18.34           C
HETATM 3024  C2' TQD A 187      -5.121  25.663   4.279  1.00 19.43           C
HETATM 3025  C2D TQD A 187      -0.007  32.035   0.470  1.00  8.59           C
HETATM 3026  C3' TQD A 187      -4.824  24.311   4.200  1.00 20.51           C
HETATM 3027  C3B TQD A 187      -6.922  23.821   3.152  1.00 25.29           C
HETATM 3028  C4' TQD A 187      -3.587  23.869   4.661  1.00 24.99           C
HETATM 3029  C4A TQD A 187      -1.592  31.197   2.524  1.00 11.06           C
HETATM 3030  C4B TQD A 187      -2.504  22.094   3.694  1.00 27.32           C
HETATM 3031  C4D TQD A 187      -1.028  32.485   2.452  1.00 10.70           C
HETATM 3032  C5' TQD A 187      -2.667  24.752   5.200  1.00 20.36           C
HETATM 3033  C5B TQD A 187      -0.510  25.152   6.049  1.00 30.38           C
HETATM 3034  C5D TQD A 187      -2.297  30.750   3.791  1.00 10.20           C
HETATM 3035  C6' TQD A 187      -2.988  26.110   5.279  1.00 15.54           C
HETATM 3036  C6D TQD A 187      -3.096  29.453   3.562  1.00 16.86           C
HETATM 3037  C7' TQD A 187      -2.259  28.436   2.756  1.00 15.59           C
HETATM 3038  C8  TQD A 187      -1.863  28.938   1.373  1.00 13.93           C
HETATM 3039  C8' TQD A 187      -3.559  28.988   4.961  1.00 16.38           C
HETATM 3040  C8A TQD A 187      -1.321  30.333   1.450  1.00 11.53           C
HETATM 3041  C9' TQD A 187      -5.970  28.294   4.765  1.00 23.67           C
HETATM 3042  N1' TQD A 187      -0.515  30.786   0.451  1.00  9.38           N1+
HETATM 3043  N2' TQD A 187       0.864  32.367  -0.525  1.00  8.91           N
HETATM 3044  N3' TQD A 187      -0.226  32.921   1.453  1.00  8.89           N
HETATM 3045  N4' TQD A 187      -1.246  33.387   3.464  1.00 10.18           N
HETATM 3046  N9' TQD A 187      -4.566  27.929   4.861  1.00 21.77           N
HETATM 3047  O3' TQD A 187      -5.681  23.373   3.689  1.00 30.30           O
HETATM 3048  O4' TQD A 187      -3.315  22.534   4.781  1.00 25.72           O
HETATM 3049  O5' TQD A 187      -1.494  24.208   5.603  1.00 24.66           O
HETATM 3050  H1' TQD A 187      -0.278  30.172  -0.327  1.00 11.25           H
HETATM 3051  H2' TQD A 187      -6.135  25.984   4.059  1.00 23.32           H
HETATM 3052  H6' TQD A 187      -2.254  26.800   5.679  1.00 18.65           H
HETATM 3053  H6D TQD A 187      -3.983  29.704   2.963  1.00 20.23           H
HETATM 3054  H81 TQD A 187      -2.739  28.942   0.712  1.00 16.71           H
HETATM 3055  H82 TQD A 187      -1.117  28.265   0.936  1.00 16.71           H
HETATM 3056 H2'1 TQD A 187       1.588  31.724  -0.814  1.00 10.70           H
HETATM 3057 H2'2 TQD A 187       0.788  33.269  -0.975  1.00 10.70           H
HETATM 3058 H3B1 TQD A 187      -7.506  22.937   2.880  1.00 30.34           H
HETATM 3059 H3B2 TQD A 187      -6.769  24.411   2.243  1.00 30.34           H
HETATM 3060 H3B3 TQD A 187      -7.496  24.380   3.899  1.00 30.34           H
HETATM 3061 H4'1 TQD A 187      -0.722  34.252   3.468  1.00 12.21           H
HETATM 3062 H4'2 TQD A 187      -1.925  33.220   4.192  1.00 12.21           H
HETATM 3063 H4B1 TQD A 187      -2.087  21.118   3.962  1.00 32.78           H
HETATM 3064 H4B2 TQD A 187      -1.670  22.781   3.516  1.00 32.78           H
HETATM 3065 H4B3 TQD A 187      -3.095  21.970   2.781  1.00 32.78           H
HETATM 3066 H5B1 TQD A 187       0.363  24.588   6.389  1.00 36.45           H
HETATM 3067 H5B2 TQD A 187      -0.879  25.735   6.899  1.00 36.45           H
HETATM 3068 H5B3 TQD A 187      -0.187  25.803   5.230  1.00 36.45           H
HETATM 3069 H5D1 TQD A 187      -2.992  31.528   4.133  1.00 12.25           H
HETATM 3070 H5D2 TQD A 187      -1.539  30.596   4.570  1.00 12.25           H
HETATM 3071 H7'1 TQD A 187      -2.815  27.502   2.622  1.00 18.71           H
HETATM 3072 H7'2 TQD A 187      -1.352  28.185   3.322  1.00 18.71           H
HETATM 3073 H8'1 TQD A 187      -4.019  29.842   5.478  1.00 19.65           H
HETATM 3074 H8'2 TQD A 187      -2.709  28.720   5.596  1.00 19.65           H
HETATM 3075 H9'1 TQD A 187      -6.119  29.368   4.923  1.00 28.41           H
HETATM 3076 H9'2 TQD A 187      -6.560  27.779   5.530  1.00 28.41           H
HETATM 3077 H9'3 TQD A 187      -6.369  28.063   3.771  1.00 28.41           H
HETATM 3078  O   HOH A 190       2.887  34.686  -2.003  1.00 15.54           O
HETATM 3079  H1  HOH A 190       2.376  35.352  -2.029  1.00 18.64           H
HETATM 3080  H2  HOH A 190       2.482  34.054  -2.380  1.00 18.64           H
HETATM 3081  O   HOH A 191       9.289  30.759  -5.693  1.00 28.07           O
HETATM 3082  H1  HOH A 191       8.527  31.107  -5.624  1.00 33.68           H
HETATM 3083  H2  HOH A 191       9.180  29.927  -5.643  1.00 33.68           H
HETATM 3084  O   HOH A 192       5.266  35.679  -3.427  1.00 18.92           O
HETATM 3085  H1  HOH A 192       5.325  36.438  -3.782  1.00 22.71           H
HETATM 3086  H2  HOH A 192       4.510  35.375  -3.630  1.00 22.71           H
HETATM 3087  O   HOH A 193      -3.052  28.438  -2.037  1.00 21.21           O
HETATM 3088  H1  HOH A 193      -2.379  28.929  -2.140  1.00 25.45           H
HETATM 3089  H2  HOH A 193      -2.797  27.647  -2.159  1.00 25.45           H
HETATM 3090  O   HOH A 194      -3.909  33.604   0.980  1.00 18.05           O
HETATM 3091  H1  HOH A 194      -4.445  34.227   0.808  1.00 21.66           H
HETATM 3092  H2  HOH A 194      -3.614  33.744   1.754  1.00 21.66           H
HETATM 3093  O   HOH A 195      -4.755  34.206   3.718  1.00 26.89           O
HETATM 3094  H1  HOH A 195      -5.221  33.661   4.156  1.00 32.27           H
HETATM 3095  H2  HOH A 195      -4.095  34.403   4.200  1.00 32.27           H
HETATM 3096  O   HOH A 196      -6.953  34.236   5.288  1.00 40.29           O
HETATM 3097  H1  HOH A 196      -7.438  33.707   4.851  1.00 48.35           H
HETATM 3098  H2  HOH A 196      -7.235  34.226   6.079  1.00 48.35           H
HETATM 3099  O   HOH A 197     -11.077  31.064   4.127  1.00 33.22           O
HETATM 3100  H1  HOH A 197     -11.149  30.554   3.464  1.00 39.87           H
HETATM 3101  H2  HOH A 197     -11.044  30.573   4.808  1.00 39.87           H
HETATM 3102  O   HOH A 198      -4.924  39.195  -8.428  1.00 31.68           O
HETATM 3103  H1  HOH A 198      -5.547  39.752  -8.511  1.00 38.02           H
HETATM 3104  H2  HOH A 198      -5.144  38.674  -7.808  1.00 38.02           H
HETATM 3105  O   HOH A 199      -9.693  42.415  -9.351  1.00 43.56           O
HETATM 3106  H1  HOH A 199      -9.881  42.748 -10.099  1.00 52.27           H
HETATM 3107  H2  HOH A 199      -9.237  41.726  -9.499  1.00 52.27           H
HETATM 3108  O   HOH A 200      -6.049  35.516 -17.016  1.00 36.67           O
HETATM 3109  H1  HOH A 200      -6.091  34.877 -16.474  1.00 44.01           H
HETATM 3110  H2  HOH A 200      -5.679  36.153 -16.612  1.00 44.01           H
HETATM 3111  O   HOH A 201     -11.852  39.598 -12.084  1.00 31.90           O
HETATM 3112  H1  HOH A 201     -12.261  39.938 -12.734  1.00 38.28           H
HETATM 3113  H2  HOH A 201     -11.577  38.845 -12.337  1.00 38.28           H
HETATM 3114  O   HOH A 202     -10.603  43.820  -2.161  1.00 26.99           O
HETATM 3115  H1  HOH A 202     -10.889  43.742  -2.947  1.00 32.39           H
HETATM 3116  H2  HOH A 202      -9.791  43.603  -2.176  1.00 32.39           H
HETATM 3117  O   HOH A 203     -14.128  32.172   4.126  1.00 28.11           O
HETATM 3118  H1  HOH A 203     -13.625  32.841   4.192  1.00 33.73           H
HETATM 3119  H2  HOH A 203     -14.767  32.396   3.629  1.00 33.73           H
HETATM 3120  O   HOH A 204      -7.985  23.511  -0.188  1.00 38.85           O
HETATM 3121  H1  HOH A 204      -8.403  23.787   0.487  1.00 46.62           H
HETATM 3122  H2  HOH A 204      -8.078  24.093  -0.786  1.00 46.62           H
HETATM 3123  O   HOH A 205       7.053  23.946   7.384  1.00 40.12           O
HETATM 3124  H1  HOH A 205       7.636  23.493   7.785  1.00 48.15           H
HETATM 3125  H2  HOH A 205       6.894  24.616   7.864  1.00 48.15           H
HETATM 3126  O   HOH A 206      10.582  29.758  11.787  1.00 15.85           O
HETATM 3127  H1  HOH A 206       9.949  29.547  12.296  1.00 19.02           H
HETATM 3128  H2  HOH A 206      10.581  29.205  11.155  1.00 19.02           H
HETATM 3129  O   HOH A 207      12.066  33.193   4.842  1.00 35.18           O
HETATM 3130  H1  HOH A 207      11.307  32.843   4.767  1.00 42.21           H
HETATM 3131  H2  HOH A 207      12.499  32.721   5.386  1.00 42.21           H
HETATM 3132  O   HOH A 208      21.107  34.673  17.926  1.00 43.83           O
HETATM 3133  H1  HOH A 208      20.634  34.265  17.364  1.00 52.60           H
HETATM 3134  H2  HOH A 208      21.074  34.230  18.639  1.00 52.60           H
HETATM 3135  O   HOH A 209      16.857  34.282   8.518  1.00 40.03           O
HETATM 3136  H1  HOH A 209      17.362  34.934   8.359  1.00 48.03           H
HETATM 3137  H2  HOH A 209      16.360  34.510   9.157  1.00 48.03           H
HETATM 3138  O   HOH A 210     -12.727  30.284   9.315  1.00 22.98           O
HETATM 3139  H1  HOH A 210     -11.925  30.438   9.514  1.00 27.58           H
HETATM 3140  H2  HOH A 210     -12.755  30.183   8.481  1.00 27.58           H
HETATM 3141  O   HOH A 211     -12.442  25.409   7.798  1.00 15.19           O
HETATM 3142  H1  HOH A 211     -12.002  25.912   7.290  1.00 18.23           H
HETATM 3143  H2  HOH A 211     -11.964  24.735   7.946  1.00 18.23           H
HETATM 3144  O   HOH A 212      -5.251  23.424  17.321  1.00 42.38           O
HETATM 3145  H1  HOH A 212      -4.604  23.111  16.886  1.00 50.85           H
HETATM 3146  H2  HOH A 212      -5.591  22.783  17.745  1.00 50.85           H
HETATM 3147  O   HOH A 213       4.801  25.438  16.471  1.00 27.82           O
HETATM 3148  H1  HOH A 213       5.506  25.805  16.745  1.00 33.38           H
HETATM 3149  H2  HOH A 213       4.502  25.919  15.851  1.00 33.38           H
HETATM 3150  O   HOH A 214     -10.119  30.637  22.378  1.00 31.64           O
HETATM 3151  H1  HOH A 214      -9.416  31.075  22.513  1.00 37.97           H
HETATM 3152  H2  HOH A 214     -10.402  30.393  23.130  1.00 37.97           H
HETATM 3153  O   HOH A 215      -7.700  26.218  18.049  1.00 24.65           O
HETATM 3154  H1  HOH A 215      -7.054  25.776  18.355  1.00 29.57           H
HETATM 3155  H2  HOH A 215      -8.394  25.917  18.413  1.00 29.57           H
HETATM 3156  O   HOH A 216      -1.297  35.353  24.847  1.00 29.69           O
HETATM 3157  H1  HOH A 216      -1.798  36.027  24.848  1.00 35.62           H
HETATM 3158  H2  HOH A 216      -0.587  35.577  25.235  1.00 35.62           H
HETATM 3159  O   HOH A 217      -8.948  39.999  23.454  1.00 51.05           O
HETATM 3160  H1  HOH A 217      -8.286  39.941  22.940  1.00 61.26           H
HETATM 3161  H2  HOH A 217      -8.822  39.447  24.075  1.00 61.26           H
HETATM 3162  O   HOH A 218      12.885  31.283  19.118  1.00 47.11           O
HETATM 3163  H1  HOH A 218      12.912  32.000  18.682  1.00 56.53           H
HETATM 3164  H2  HOH A 218      13.681  31.067  19.280  1.00 56.53           H
HETATM 3165  O   HOH A 219     -10.191  37.277   6.047  1.00 28.77           O
HETATM 3166  H1  HOH A 219     -10.782  37.449   6.618  1.00 34.52           H
HETATM 3167  H2  HOH A 219      -9.934  36.491   6.193  1.00 34.52           H
HETATM 3168  O   HOH A 220      10.060  44.020   5.221  1.00 41.18           O
HETATM 3169  H1  HOH A 220       9.293  43.681   5.175  1.00 49.42           H
HETATM 3170  H2  HOH A 220       9.971  44.777   5.572  1.00 49.42           H
HETATM 3171  O   HOH A 221      -5.131  29.836 -15.216  1.00 25.40           O
HETATM 3172  H1  HOH A 221      -5.371  29.644 -15.998  1.00 30.48           H
HETATM 3173  H2  HOH A 221      -5.228  30.665 -15.129  1.00 30.48           H
HETATM 3174  O   HOH A 222      -8.343  25.039 -14.686  1.00 36.49           O
HETATM 3175  H1  HOH A 222      -7.812  24.391 -14.742  1.00 43.79           H
HETATM 3176  H2  HOH A 222      -8.497  25.296 -15.471  1.00 43.79           H
HETATM 3177  O   HOH A 223     -11.363  32.995 -14.686  1.00 26.82           O
HETATM 3178  H1  HOH A 223     -11.848  32.316 -14.587  1.00 32.19           H
HETATM 3179  H2  HOH A 223     -11.854  33.600 -15.001  1.00 32.19           H
HETATM 3180  O   HOH A 224     -15.841  29.986  -8.855  1.00 20.63           O
HETATM 3181  H1  HOH A 224     -15.492  29.662  -9.547  1.00 24.75           H
HETATM 3182  H2  HOH A 224     -16.650  29.762  -8.863  1.00 24.75           H
HETATM 3183  O   HOH A 225     -14.810  29.093  -5.221  1.00 20.30           O
HETATM 3184  H1  HOH A 225     -14.090  28.670  -5.134  1.00 24.36           H
HETATM 3185  H2  HOH A 225     -14.616  29.910  -5.198  1.00 24.36           H
HETATM 3186  O   HOH A 226     -17.089  36.079  -5.544  1.00 13.89           O
HETATM 3187  H1  HOH A 226     -17.470  36.040  -4.796  1.00 16.67           H
HETATM 3188  H2  HOH A 226     -17.696  36.112  -6.124  1.00 16.67           H
HETATM 3189  O   HOH A 227     -19.269  34.257  -3.136  1.00 21.13           O
HETATM 3190  H1  HOH A 227     -19.925  34.619  -2.756  1.00 25.36           H
HETATM 3191  H2  HOH A 227     -18.579  34.625  -2.831  1.00 25.36           H
HETATM 3192  O   HOH A 228     -13.029  40.407   2.757  1.00 23.01           O
HETATM 3193  H1  HOH A 228     -13.804  40.088   2.820  1.00 27.61           H
HETATM 3194  H2  HOH A 228     -13.097  41.129   2.332  1.00 27.61           H
HETATM 3195  O   HOH A 229     -15.927  39.500   3.250  1.00 41.16           O
HETATM 3196  H1  HOH A 229     -16.724  39.381   3.487  1.00 49.39           H
HETATM 3197  H2  HOH A 229     -15.583  38.738   3.164  1.00 49.39           H
HETATM 3198  O   HOH A 230     -11.196  43.949   0.450  1.00 45.39           O
HETATM 3199  H1  HOH A 230     -11.156  44.780   0.333  1.00 54.47           H
HETATM 3200  H2  HOH A 230     -11.067  43.592  -0.300  1.00 54.47           H
HETATM 3201  O   HOH A 231       8.136  40.275  -7.981  1.00 22.32           O
HETATM 3202  H1  HOH A 231       8.228  39.553  -8.401  1.00 26.78           H
HETATM 3203  H2  HOH A 231       8.905  40.597  -7.880  1.00 26.78           H
HETATM 3204  O   HOH A 232      12.544  36.883  -8.268  1.00 33.23           O
HETATM 3205  H1  HOH A 232      12.158  36.993  -9.006  1.00 39.87           H
HETATM 3206  H2  HOH A 232      12.215  36.193  -7.922  1.00 39.87           H
HETATM 3207  O   HOH A 233       9.367  48.198 -10.255  1.00 58.27           O
HETATM 3208  H1  HOH A 233       9.609  47.478  -9.898  1.00 69.93           H
HETATM 3209  H2  HOH A 233       8.543  48.277 -10.111  1.00 69.93           H
HETATM 3210  O   HOH A 234      -2.539  18.948 -15.028  1.00 51.07           O
HETATM 3211  H1  HOH A 234      -2.280  19.587 -15.507  1.00 61.28           H
HETATM 3212  H2  HOH A 234      -3.099  18.516 -15.482  1.00 61.28           H
HETATM 3213  O   HOH A 235     -14.151  39.596  24.366  1.00 32.71           O
HETATM 3214  H1  HOH A 235     -13.384  39.780  24.080  1.00 39.25           H
HETATM 3215  H2  HOH A 235     -14.688  39.745  23.737  1.00 39.25           H
HETATM 3216  O   HOH A 236     -12.730  25.893  -6.813  1.00 25.95           O
HETATM 3217  H1  HOH A 236     -13.148  25.387  -6.288  1.00 31.14           H
HETATM 3218  H2  HOH A 236     -12.450  26.539  -6.355  1.00 31.14           H
HETATM 3219  O   HOH A 237      16.066  33.498   6.064  1.00 52.80           O
HETATM 3220  H1  HOH A 237      16.184  33.633   6.885  1.00 63.37           H
HETATM 3221  H2  HOH A 237      16.752  33.103   5.782  1.00 63.37           H
HETATM 3222  O   HOH A 238      18.511  39.595  14.575  1.00 60.60           O
HETATM 3223  H1  HOH A 238      18.600  38.767  14.466  1.00 72.72           H
HETATM 3224  H2  HOH A 238      19.055  39.968  14.056  1.00 72.72           H
HETATM 3225  O   HOH A 239      10.306  43.450  14.130  1.00 57.79           O
HETATM 3226  H1  HOH A 239       9.796  43.660  14.764  1.00 69.35           H
HETATM 3227  H2  HOH A 239      10.346  42.611  14.119  1.00 69.35           H
HETATM 3228  O   HOH A 240      -5.644  32.758   0.137  1.00 23.74           O
HETATM 3229  H1  HOH A 240      -4.998  32.228   0.225  1.00 28.49           H
HETATM 3230  H2  HOH A 240      -5.603  33.064  -0.644  1.00 28.49           H
HETATM 3231  O   HOH A 241      -7.522  31.919   4.112  1.00 63.91           O
HETATM 3232  H1  HOH A 241      -7.257  31.802   3.324  1.00 76.70           H
HETATM 3233  H2  HOH A 241      -8.192  31.423   4.218  1.00 76.70           H
HETATM 3234  O   HOH A 242      -3.585  25.624  -2.431  1.00 29.26           O
HETATM 3235  H1  HOH A 242      -4.052  26.005  -3.017  1.00 35.12           H
HETATM 3236  H2  HOH A 242      -3.904  25.842  -1.686  1.00 35.12           H
HETATM 3237  O   HOH A 243     -10.212  21.670   5.283  1.00 42.88           O
HETATM 3238  H1  HOH A 243     -10.612  22.314   5.643  1.00 51.45           H
HETATM 3239  H2  HOH A 243     -10.497  21.617   4.495  1.00 51.45           H
HETATM 3240  O   HOH A 244     -10.325  24.310   5.700  1.00 32.78           O
HETATM 3241  H1  HOH A 244      -9.654  24.479   6.176  1.00 39.34           H
HETATM 3242  H2  HOH A 244     -10.732  25.037   5.588  1.00 39.34           H
HETATM 3243  O   HOH A 245     -13.028  23.387  -0.282  1.00 31.34           O
HETATM 3244  H1  HOH A 245     -12.961  23.165   0.525  1.00 37.61           H
HETATM 3245  H2  HOH A 245     -12.692  22.764  -0.734  1.00 37.61           H
HETATM 3246  O   HOH A 246       1.528  22.228   3.648  1.00 39.33           O
HETATM 3247  H1  HOH A 246       0.734  22.502   3.631  1.00 47.19           H
HETATM 3248  H2  HOH A 246       1.619  21.707   2.995  1.00 47.19           H
HETATM 3249  O   HOH A 247       5.319  18.817  -3.434  1.00 51.83           O
HETATM 3250  H1  HOH A 247       5.175  19.544  -3.830  1.00 62.20           H
HETATM 3251  H2  HOH A 247       5.648  18.293  -4.001  1.00 62.20           H
HETATM 3252  O   HOH A 248       1.177  20.956  13.877  1.00 42.67           O
HETATM 3253  H1  HOH A 248       0.363  21.035  14.067  1.00 51.21           H
HETATM 3254  H2  HOH A 248       1.521  21.717  13.959  1.00 51.21           H
HETATM 3255  O   HOH A 249      15.437  42.589  -4.080  1.00 44.20           O
HETATM 3256  H1  HOH A 249      16.111  42.666  -4.575  1.00 53.04           H
HETATM 3257  H2  HOH A 249      14.886  42.108  -4.493  1.00 53.04           H
HETATM 3258  O   HOH A 250     -15.378  26.384   0.083  1.00 23.15           O
HETATM 3259  H1  HOH A 250     -15.547  27.093   0.502  1.00 27.78           H
HETATM 3260  H2  HOH A 250     -14.708  26.038   0.452  1.00 27.78           H
HETATM 3261  O   HOH A 251     -18.086  26.781  -0.530  1.00 27.88           O
HETATM 3262  H1  HOH A 251     -18.309  26.314  -1.191  1.00 33.46           H
HETATM 3263  H2  HOH A 251     -17.508  26.343  -0.106  1.00 33.46           H
HETATM 3264  O   HOH A 252     -10.003  23.727  -2.055  1.00 32.49           O
HETATM 3265  H1  HOH A 252      -9.629  24.234  -2.610  1.00 38.99           H
HETATM 3266  H2  HOH A 252     -10.385  24.221  -1.494  1.00 38.99           H
HETATM 3267  O   HOH A 253       6.966  25.807  -4.319  1.00 39.20           O
HETATM 3268  H1  HOH A 253       6.162  25.713  -4.095  1.00 47.04           H
HETATM 3269  H2  HOH A 253       7.008  25.659  -5.144  1.00 47.04           H
HETATM 3270  O   HOH A 254      12.119  40.758  16.885  1.00 56.02           O
HETATM 3271  H1  HOH A 254      12.139  40.317  16.170  1.00 67.23           H
HETATM 3272  H2  HOH A 254      12.045  41.566  16.670  1.00 67.23           H
HETATM 3273  O   HOH A 255      -8.622  46.386   9.592  1.00 43.06           O
HETATM 3274  H1  HOH A 255      -9.093  46.191  10.260  1.00 51.67           H
HETATM 3275  H2  HOH A 255      -8.087  45.749   9.479  1.00 51.67           H
HETATM 3276  O   HOH A 256      -4.703  52.875  10.794  1.00 73.69           O
HETATM 3277  H1  HOH A 256      -4.108  52.506  11.257  1.00 88.42           H
HETATM 3278  H2  HOH A 256      -4.322  53.466  10.335  1.00 88.42           H
HETATM 3279  O   HOH A 257       6.563  33.366 -10.388  1.00 27.35           O
HETATM 3280  H1  HOH A 257       6.650  32.927 -11.099  1.00 32.82           H
HETATM 3281  H2  HOH A 257       7.333  33.611 -10.158  1.00 32.82           H
HETATM 3282  O   HOH A 258       0.551  33.657  25.827  1.00 37.74           O
HETATM 3283  H1  HOH A 258       1.155  33.073  25.839  1.00 45.29           H
HETATM 3284  H2  HOH A 258       0.095  33.520  25.135  1.00 45.29           H
HETATM 3285  O   HOH A 259      -4.335  52.567  -6.388  1.00 56.94           O
HETATM 3286  H1  HOH A 259      -3.885  53.264  -6.259  1.00 68.32           H
HETATM 3287  H2  HOH A 259      -5.135  52.807  -6.477  1.00 68.32           H
HETATM 3288  O   HOH A 260      -4.152  44.601  -6.725  1.00 50.54           O
HETATM 3289  H1  HOH A 260      -4.926  44.306  -6.589  1.00 60.65           H
HETATM 3290  H2  HOH A 260      -4.234  45.289  -7.200  1.00 60.65           H
HETATM 3291  O   HOH A 261       8.867  40.430 -11.323  1.00 52.45           O
HETATM 3292  H1  HOH A 261       9.642  40.244 -11.590  1.00 62.94           H
HETATM 3293  H2  HOH A 261       8.353  39.852 -11.650  1.00 62.94           H
HETATM 3294  O   HOH A 262       6.108  49.019  -9.584  1.00 40.94           O
HETATM 3295  H1  HOH A 262       5.446  49.208  -9.103  1.00 49.12           H
HETATM 3296  H2  HOH A 262       5.955  49.341 -10.345  1.00 49.12           H
HETATM 3297  O   HOH A 263      -6.102  25.213 -18.325  1.00 48.98           O
HETATM 3298  H1  HOH A 263      -5.837  25.576 -17.615  1.00 58.77           H
HETATM 3299  H2  HOH A 263      -6.899  25.454 -18.438  1.00 58.77           H
HETATM 3300  O   HOH A 264      16.481  38.727  14.104  1.00 45.19           O
HETATM 3301  H1  HOH A 264      15.889  38.840  13.519  1.00 54.22           H
HETATM 3302  H2  HOH A 264      16.726  37.926  14.051  1.00 54.22           H
HETATM 3303  O   HOH A 265       7.952  23.231  16.588  1.00 38.56           O
HETATM 3304  H1  HOH A 265       7.868  23.836  17.164  1.00 46.27           H
HETATM 3305  H2  HOH A 265       7.985  22.502  17.004  1.00 46.27           H
HETATM 3306  O   HOH A 266      -4.227  37.006 -10.015  1.00 26.25           O
HETATM 3307  H1  HOH A 266      -4.517  37.641  -9.548  1.00 31.51           H
HETATM 3308  H2  HOH A 266      -4.502  36.297  -9.658  1.00 31.51           H
HETATM 3309  O   HOH A 267     -13.391  41.645  -6.063  1.00 26.95           O
HETATM 3310  H1  HOH A 267     -13.510  41.628  -5.232  1.00 32.33           H
HETATM 3311  H2  HOH A 267     -13.066  40.901  -6.277  1.00 32.33           H
HETATM 3312  O   HOH A 268     -16.585  27.412  -6.421  1.00 47.78           O
HETATM 3313  H1  HOH A 268     -15.974  27.894  -6.104  1.00 57.33           H
HETATM 3314  H2  HOH A 268     -17.237  27.918  -6.575  1.00 57.33           H
HETATM 3315  O   HOH A 269     -21.981  30.863   3.156  1.00 44.53           O
HETATM 3316  H1  HOH A 269     -21.513  30.168   3.218  1.00 53.44           H
HETATM 3317  H2  HOH A 269     -22.602  30.789   3.717  1.00 53.44           H
HETATM 3318  O   HOH A 270      -9.663  24.097  11.151  1.00 30.82           O
HETATM 3319  H1  HOH A 270      -9.299  23.567  10.611  1.00 36.98           H
HETATM 3320  H2  HOH A 270     -10.095  24.653  10.693  1.00 36.98           H
HETATM 3321  O   HOH A 271      -5.121  20.438   3.258  1.00 37.44           O
HETATM 3322  H1  HOH A 271      -5.083  20.932   3.936  1.00 44.93           H
HETATM 3323  H2  HOH A 271      -5.708  20.764   2.753  1.00 44.93           H
HETATM 3324  O   HOH A 272     -10.601  19.985   6.585  1.00 48.95           O
HETATM 3325  H1  HOH A 272      -9.907  19.929   6.114  1.00 58.73           H
HETATM 3326  H2  HOH A 272     -11.190  19.522   6.206  1.00 58.73           H
HETATM 3327  O   HOH A 273      18.602  28.238   7.499  1.00 42.75           O
HETATM 3328  H1  HOH A 273      18.578  27.400   7.444  1.00 51.30           H
HETATM 3329  H2  HOH A 273      17.871  28.480   7.835  1.00 51.30           H
HETATM 3330  O   HOH A 274      -9.456  37.993  13.988  1.00 21.81           O
HETATM 3331  H1  HOH A 274     -10.246  38.101  14.253  1.00 26.18           H
HETATM 3332  H2  HOH A 274      -8.970  38.478  14.472  1.00 26.18           H
HETATM 3333  O   HOH A 275      -9.124  39.777  11.850  1.00 33.45           O
HETATM 3334  H1  HOH A 275      -8.634  39.323  11.342  1.00 40.14           H
HETATM 3335  H2  HOH A 275      -9.175  39.358  12.577  1.00 40.14           H
HETATM 3336  O   HOH A 276     -10.676  39.665   8.241  1.00 34.55           O
HETATM 3337  H1  HOH A 276     -11.164  39.818   8.908  1.00 41.46           H
HETATM 3338  H2  HOH A 276     -10.594  38.830   8.187  1.00 41.46           H
HETATM 3339  O   HOH A 277     -12.433  41.727  11.495  1.00 58.00           O
HETATM 3340  H1  HOH A 277     -12.791  41.666  12.253  1.00 69.60           H
HETATM 3341  H2  HOH A 277     -11.605  41.788  11.622  1.00 69.60           H
HETATM 3342  O   HOH A 278     -12.288  29.406 -12.335  1.00 26.19           O
HETATM 3343  H1  HOH A 278     -12.296  30.157 -11.960  1.00 31.43           H
HETATM 3344  H2  HOH A 278     -13.075  29.114 -12.311  1.00 31.43           H
HETATM 3345  O   HOH A 279      -9.778  46.850  -1.752  1.00 36.90           O
HETATM 3346  H1  HOH A 279     -10.395  46.357  -2.039  1.00 44.28           H
HETATM 3347  H2  HOH A 279     -10.071  47.638  -1.767  1.00 44.28           H
HETATM 3348  O   HOH A 280       9.193  37.678  -8.796  1.00 44.24           O
HETATM 3349  H1  HOH A 280       9.999  37.557  -8.591  1.00 53.09           H
HETATM 3350  H2  HOH A 280       8.762  37.029  -8.482  1.00 53.09           H
HETATM 3351  O   HOH A 281       2.011  20.553  -0.388  1.00 41.04           O
HETATM 3352  H1  HOH A 281       1.926  21.145  -0.979  1.00 49.25           H
HETATM 3353  H2  HOH A 281       2.368  19.890  -0.759  1.00 49.25           H
HETATM 3354  O   HOH A 282     -12.944  34.157   6.195  1.00 51.80           O
HETATM 3355  H1  HOH A 282     -12.274  34.598   5.944  1.00 62.16           H
HETATM 3356  H2  HOH A 282     -13.621  34.618   6.007  1.00 62.16           H
HETATM 3357  O   HOH A 283     -12.645  37.575  11.583  1.00 42.45           O
HETATM 3358  H1  HOH A 283     -11.852  37.306  11.524  1.00 50.94           H
HETATM 3359  H2  HOH A 283     -12.715  37.968  12.322  1.00 50.94           H
HETATM 3360  O   HOH A 284       9.202  45.748 -12.007  1.00 50.57           O
HETATM 3361  H1  HOH A 284       9.312  46.541 -11.753  1.00 60.68           H
HETATM 3362  H2  HOH A 284       9.143  45.277 -11.314  1.00 60.68           H
HETATM 3363  O   HOH A 285      14.603  34.815  -9.723  1.00 47.88           O
HETATM 3364  H1  HOH A 285      14.484  35.513 -10.176  1.00 57.46           H
HETATM 3365  H2  HOH A 285      13.857  34.605  -9.400  1.00 57.46           H
HETATM 3366  O   HOH A 286      15.782  34.796  -6.842  1.00 31.85           O
HETATM 3367  H1  HOH A 286      15.452  35.070  -7.565  1.00 38.22           H
HETATM 3368  H2  HOH A 286      15.381  35.200  -6.224  1.00 38.22           H
HETATM 3369  O   HOH A 287       6.827  37.001 -11.646  1.00 48.98           O
HETATM 3370  H1  HOH A 287       7.267  36.601 -12.238  1.00 58.77           H
HETATM 3371  H2  HOH A 287       6.997  36.619 -10.917  1.00 58.77           H
HETATM 3372  O   HOH A 288      -3.363  38.131 -11.905  1.00 36.93           O
HETATM 3373  H1  HOH A 288      -4.174  38.096 -12.122  1.00 44.32           H
HETATM 3374  H2  HOH A 288      -3.141  37.355 -11.672  1.00 44.32           H
HETATM 3375  O   HOH A 289       7.204  26.905  17.741  1.00 43.38           O
HETATM 3376  H1  HOH A 289       6.678  27.553  17.648  1.00 52.05           H
HETATM 3377  H2  HOH A 289       7.983  27.211  17.670  1.00 52.05           H
HETATM 3378  O   HOH A 290       2.097  22.996   9.752  1.00 41.58           O
HETATM 3379  H1  HOH A 290       1.526  23.357   9.253  1.00 49.89           H
HETATM 3380  H2  HOH A 290       1.677  22.659  10.398  1.00 49.89           H
HETATM 3381  O   HOH A 291       2.747  30.158  24.501  1.00 41.02           O
HETATM 3382  H1  HOH A 291       3.261  30.697  24.890  1.00 49.22           H
HETATM 3383  H2  HOH A 291       2.015  30.556  24.394  1.00 49.22           H
HETATM 3384  O   HOH A 292      -3.420  42.382  22.975  1.00 36.30           O
HETATM 3385  H1  HOH A 292      -3.341  43.219  22.990  1.00 43.56           H
HETATM 3386  H2  HOH A 292      -3.255  42.108  23.751  1.00 43.56           H
HETATM 3387  O   HOH A 293      -0.473  41.127  22.931  1.00 37.20           O
HETATM 3388  H1  HOH A 293      -1.178  41.552  23.097  1.00 44.64           H
HETATM 3389  H2  HOH A 293      -0.080  41.540  22.314  1.00 44.64           H
HETATM 3390  O   HOH A 294      -0.635  38.850  24.328  1.00 40.69           O
HETATM 3391  H1  HOH A 294      -1.375  38.471  24.208  1.00 48.82           H
HETATM 3392  H2  HOH A 294      -0.485  39.313  23.643  1.00 48.82           H
HETATM 3393  O   HOH A 295     -15.427  42.403  17.372  1.00 48.15           O
HETATM 3394  H1  HOH A 295     -16.148  41.975  17.419  1.00 57.78           H
HETATM 3395  H2  HOH A 295     -14.929  41.984  16.840  1.00 57.78           H
HETATM 3396  O   HOH A 296     -21.765  29.840  -0.456  1.00 42.03           O
HETATM 3397  H1  HOH A 296     -21.976  29.432  -1.160  1.00 50.44           H
HETATM 3398  H2  HOH A 296     -22.354  29.659   0.115  1.00 50.44           H
HETATM 3399  O   HOH A 297     -19.949  32.140   1.122  1.00 29.01           O
HETATM 3400  H1  HOH A 297     -19.161  32.183   1.408  1.00 34.81           H
HETATM 3401  H2  HOH A 297     -20.450  32.103   1.795  1.00 34.81           H
HETATM 3402  O   HOH A 298     -19.271  33.331   4.562  1.00 47.33           O
HETATM 3403  H1  HOH A 298     -18.630  32.975   4.151  1.00 56.80           H
HETATM 3404  H2  HOH A 298     -19.690  32.710   4.943  1.00 56.80           H
HETATM 3405  O   HOH A 299     -18.324  39.278   5.513  1.00 50.30           O
HETATM 3406  H1  HOH A 299     -19.104  39.357   5.814  1.00 60.36           H
HETATM 3407  H2  HOH A 299     -18.121  38.465   5.575  1.00 60.36           H
HETATM 3408  O   HOH A 300     -17.177  36.477   4.609  1.00 35.01           O
HETATM 3409  H1  HOH A 300     -16.791  36.633   3.879  1.00 42.01           H
HETATM 3410  H2  HOH A 300     -17.504  35.705   4.549  1.00 42.01           H
HETATM 3411  O   HOH A 301      -7.270  18.065  10.202  1.00 41.06           O
HETATM 3412  H1  HOH A 301      -7.224  17.284  10.505  1.00 49.27           H
HETATM 3413  H2  HOH A 301      -8.079  18.211  10.028  1.00 49.27           H
TER
END
