# Supplementary material for: High-throughput quantum-mechanics/molecular-mechanics (ONIOM) macromolecular crystallographic refinement with PHENIX/DivCon: the impact of mixed Hamiltonian methods on ligand and protein structure
Source: Acta Crystallogr D Struct Biol. 2018 Oct 29;74(Pt 11):1063–77. doi: 10.1107/S2059798318012913 (PMC6213575; doi:10.1107/S2059798318012913)
Supplement: Supplementary file 4 [file d-74-01063-sup4.gz › results_PHENIX/1SG0-H_refine_001.pdb]

REMARK Date 2017-01-10 Time 18:20:15 EST -0500 (1484090415.20 s)
REMARK PHENIX refinement
REMARK 
REMARK ****************** INPUT FILES AND LABELS ******************************
REMARK Reflections:
REMARK   file name      : 1SG0.sf
REMARK   labels         : ['r1sg0sf,wavelength_id=1,_refln.F_meas_au,_refln.F_meas_sigma_au']
REMARK R-free flags:
REMARK   file name      : 1SG0.sf
REMARK   label          : r1sg0sf,wavelength_id=1,_refln.status
REMARK   test_flag_value: 0
REMARK Model file name(s): 
REMARK   /scratch/oleg/2711093.gondor.quantumbioinc.com/1SG0-H.pdb
REMARK 
REMARK ******************** REFINEMENT SUMMARY: QUICK FACTS *******************
REMARK Start: r_work = 0.2044 r_free = 0.2231 bonds = 0.012 angles = 1.902
REMARK Final: r_work = 0.1783 r_free = 0.2057 bonds = 0.010 angles = 1.390
REMARK ************************************************************************
REMARK 
REMARK ****************** REFINEMENT STATISTICS STEP BY STEP ******************
REMARK leading digit, like 1_, means number of macro-cycle                     
REMARK 0    : statistics at the very beginning when nothing is done yet        
REMARK 1_bss: bulk solvent correction and/or (anisotropic) scaling             
REMARK 1_xyz: refinement of coordinates                                        
REMARK 1_adp: refinement of ADPs (Atomic Displacement Parameters)              
REMARK 1_occ: refinement of occupancies                                        
REMARK ------------------------------------------------------------------------
REMARK  stage       r-work r-free bonds angles b_min b_max b_ave n_water shift
REMARK       0    : 0.2627 0.2775 0.012  1.90   4.5  53.2  16.9 1059      0.000
REMARK       1_bss: 0.2044 0.2231 0.012  1.90   4.4  53.1  16.8 1059      0.000
REMARK 1_settarget: 0.2044 0.2231 0.012  1.90   4.4  53.1  16.8 1059      0.000
REMARK       1_nqh: 0.2047 0.2234 0.012  1.90   4.4  53.1  16.8 1059      0.012
REMARK    1_weight: 0.2047 0.2234 0.012  1.90   4.4  53.1  16.8 1059      0.012
REMARK    1_checkH: 0.2048 0.2234 0.012  1.90   4.4  53.1  16.8 1059      0.412
REMARK    1_xyzrec: 0.1888 0.2180 0.013  1.35   4.4  53.1  16.8 1059      0.495
REMARK    1_checkH: 0.1889 0.2181 0.013  1.35   4.4  53.1  16.8 1059      0.495
REMARK   1_regHxyz: 0.1893 0.2181 0.013  1.35   4.4  53.1  16.8 1059      0.505
REMARK       1_adp: 0.1851 0.2171 0.013  1.35   4.7  52.8  17.0 1059      0.505
REMARK   1_regHadp: 0.1849 0.2170 0.013  1.35   4.7  52.8  17.0 1059      0.505
REMARK       2_bss: 0.1848 0.2170 0.013  1.35   4.6  52.8  16.9 1059      0.505
REMARK 2_settarget: 0.1848 0.2170 0.013  1.35   4.6  52.8  16.9 1059      0.505
REMARK 2_updatecdl: 0.1848 0.2170 0.013  1.35   4.6  52.8  16.9 1059      0.505
REMARK       2_nqh: 0.1848 0.2169 0.013  1.35   4.6  52.8  16.9 1059      0.507
REMARK    2_weight: 0.1848 0.2169 0.013  1.35   4.6  52.8  16.9 1059      0.507
REMARK    2_checkH: 0.1848 0.2169 0.013  1.35   4.6  52.8  16.9 1059      0.507
REMARK    2_xyzrec: 0.1828 0.2105 0.010  1.34   4.6  52.8  16.9 1059      0.504
REMARK    2_checkH: 0.1829 0.2104 0.010  1.34   4.6  52.8  16.9 1059      0.505
REMARK   2_regHxyz: 0.1831 0.2104 0.010  1.34   4.6  52.8  16.9 1059      0.506
REMARK       2_adp: 0.1808 0.2081 0.010  1.34   4.9  54.2  16.9 1059      0.506
REMARK   2_regHadp: 0.1809 0.2079 0.010  1.34   4.9  54.2  16.9 1059      0.506
REMARK       3_bss: 0.1809 0.2079 0.010  1.34   4.9  54.2  16.8 1059      0.506
REMARK 3_settarget: 0.1809 0.2079 0.010  1.34   4.9  54.2  16.8 1059      0.506
REMARK 3_updatecdl: 0.1809 0.2079 0.010  1.35   4.9  54.2  16.8 1059      0.506
REMARK       3_nqh: 0.1809 0.2079 0.010  1.35   4.9  54.2  16.8 1059      0.506
REMARK    3_weight: 0.1809 0.2079 0.010  1.35   4.9  54.2  16.8 1059      0.506
REMARK    3_checkH: 0.1809 0.2079 0.010  1.35   4.9  54.2  16.8 1059      0.506
REMARK    3_xyzrec: 0.1787 0.2063 0.010  1.39   4.9  54.2  16.8 1059      0.512
REMARK    3_checkH: 0.1787 0.2063 0.010  1.39   4.9  54.2  16.8 1059      0.511
REMARK   3_regHxyz: 0.1790 0.2064 0.010  1.39   4.9  54.2  16.8 1059      0.512
REMARK       3_adp: 0.1784 0.2057 0.010  1.39   4.8  55.4  16.8 1059      0.512
REMARK   3_regHadp: 0.1784 0.2057 0.010  1.39   4.8  55.4  16.8 1059      0.512
REMARK         end: 0.1783 0.2057 0.010  1.39   4.8  55.4  16.8 1059      0.512
REMARK ------------------------------------------------------------------------
REMARK MODEL CONTENT.
REMARK  ELEMENT        ATOM RECORD COUNT   OCCUPANCY SUM
REMARK        C                     2430         2430.00
REMARK        H                     4348         4348.00
REMARK        O                     1003         1003.00
REMARK        N                      626          626.00
REMARK        P                        4            4.00
REMARK        S                       16           16.00
REMARK     Zn2+                        2            2.00
REMARK      O1-                       62           62.00
REMARK    TOTAL                     8491         8491.00
REMARK -----------------------------------------------------------------------
REMARK r_free_flags.md5.hexdigest a6f5b31904d5290d2cbaad52c8c6b8ea
REMARK 
REMARK IF THIS FILE IS FOR PDB DEPOSITION: REMOVE ALL FROM THIS LINE UP.
REMARK   3
REMARK   3 REFINEMENT.
REMARK   3   PROGRAM     : PHENIX (1.11.1_2575: ???)
REMARK   3   AUTHORS     : Adams,Afonine,Bunkoczi,Burnley,Chen,Dar,Davis,
REMARK   3               : Draizen,Echols,Gildea,Gros,Grosse-Kunstleve,Headd,
REMARK   3               : Hintze,Hung,Ioerger,Liebschner,McCoy,McKee,Moriarty,
REMARK   3               : Oeffner,Poon,Read,Richardson,Richardson,Sacchettini,
REMARK   3               : Sauter,Sobolev,Storoni,Terwilliger,Williams,Zwart
REMARK   3
REMARK   3  REFINEMENT TARGET : ML
REMARK   3  
REMARK   3  DATA USED IN REFINEMENT.
REMARK   3   RESOLUTION RANGE HIGH (ANGSTROMS) : 1.501   
REMARK   3   RESOLUTION RANGE LOW  (ANGSTROMS) : 28.426  
REMARK   3   MIN(FOBS/SIGMA_FOBS)              : 1.00  
REMARK   3   COMPLETENESS FOR RANGE        (%) : 94.42 
REMARK   3   NUMBER OF REFLECTIONS             : 77027     
REMARK   3   NUMBER OF REFLECTIONS (NON-ANOMALOUS) : 77027     
REMARK   3  
REMARK   3  FIT TO DATA USED IN REFINEMENT.
REMARK   3   R VALUE     (WORKING + TEST SET) : 0.1811
REMARK   3   R VALUE            (WORKING SET) : 0.1783
REMARK   3   FREE R VALUE                     : 0.2057
REMARK   3   FREE R VALUE TEST SET SIZE   (%) : 10.05 
REMARK   3   FREE R VALUE TEST SET COUNT      : 7744      
REMARK   3  
REMARK   3  FIT TO DATA USED IN REFINEMENT (IN BINS).
REMARK   3   BIN  RESOLUTION RANGE  COMPL.    NWORK NFREE   RWORK  RFREE  CCWORK CCFREE
REMARK   3     1 28.4314 -  4.6566    0.93     2445   282  0.1878 0.1912   0.911  0.901
REMARK   3     2  4.6566 -  3.6987    0.96     2434   279  0.1585 0.1865   0.929  0.899
REMARK   3     3  3.6987 -  3.2319    0.98     2457   272  0.1721 0.1961   0.922  0.893
REMARK   3     4  3.2319 -  2.9367    0.99     2463   265  0.1797 0.2162   0.921  0.881
REMARK   3     5  2.9367 -  2.7264    0.99     2445   258  0.1862 0.1963   0.910  0.896
REMARK   3     6  2.7264 -  2.5658    0.98     2405   281  0.1825 0.2105   0.916  0.893
REMARK   3     7  2.5658 -  2.4373    0.98     2397   288  0.1748 0.2090   0.918  0.898
REMARK   3     8  2.4373 -  2.3313    0.97     2403   238  0.1713 0.2065   0.924  0.904
REMARK   3     9  2.3313 -  2.2416    0.97     2352   281  0.1703 0.2026   0.925  0.904
REMARK   3    10  2.2416 -  2.1643    0.97     2360   288  0.1677 0.1885   0.929  0.905
REMARK   3    11  2.1643 -  2.0966    0.98     2360   282  0.1763 0.2039   0.918  0.871
REMARK   3    12  2.0966 -  2.0367    0.98     2369   278  0.1764 0.1894   0.916  0.901
REMARK   3    13  2.0367 -  1.9831    0.97     2370   270  0.1782 0.2070   0.919  0.904
REMARK   3    14  1.9831 -  1.9347    0.95     2341   244  0.1841 0.2083   0.912  0.892
REMARK   3    15  1.9347 -  1.8908    0.95     2333   249  0.1878 0.2305   0.912  0.862
REMARK   3    16  1.8908 -  1.8505    0.93     2247   263  0.1829 0.2165   0.916  0.893
REMARK   3    17  1.8505 -  1.8135    0.94     2280   270  0.1833 0.2066   0.914  0.894
REMARK   3    18  1.8135 -  1.7793    0.93     2250   258  0.1782 0.2241   0.919  0.868
REMARK   3    19  1.7793 -  1.7475    0.94     2286   259  0.1858 0.2413   0.913  0.841
REMARK   3    20  1.7475 -  1.7179    0.94     2252   263  0.1854 0.2041   0.914  0.896
REMARK   3    21  1.7179 -  1.6902    0.93     2276   240  0.1829 0.2301   0.921  0.869
REMARK   3    22  1.6902 -  1.6642    0.93     2250   238  0.1849 0.2236   0.914  0.846
REMARK   3    23  1.6642 -  1.6397    0.92     2244   252  0.1870 0.2245   0.908  0.880
REMARK   3    24  1.6397 -  1.6166    0.92     2231   239  0.1868 0.2304   0.905  0.859
REMARK   3    25  1.6166 -  1.5948    0.92     2201   245  0.1867 0.2310   0.912  0.850
REMARK   3    26  1.5948 -  1.5741    0.91     2205   236  0.1866 0.2125   0.916  0.895
REMARK   3    27  1.5741 -  1.5544    0.90     2222   229  0.1896 0.2267   0.911  0.873
REMARK   3    28  1.5544 -  1.5357    0.91     2176   235  0.1850 0.2098   0.916  0.884
REMARK   3    29  1.5357 -  1.5178    0.90     2178   249  0.1947 0.2112   0.905  0.880
REMARK   3    30  1.5178 -  1.5008    0.86     2051   213  0.2071 0.2762   0.894  0.837
REMARK   3  
REMARK   3  BULK SOLVENT MODELLING.
REMARK   3   METHOD USED        : FLAT BULK SOLVENT MODEL
REMARK   3   SOLVENT RADIUS     : 1.11    
REMARK   3   SHRINKAGE RADIUS   : 0.90    
REMARK   3   GRID STEP FACTOR   : 4.00    
REMARK   3  
REMARK   3  ERROR ESTIMATES.
REMARK   3   COORDINATE ERROR (MAXIMUM-LIKELIHOOD BASED)     : 0.13    
REMARK   3   PHASE ERROR (DEGREES, MAXIMUM-LIKELIHOOD BASED) : 19.54   
REMARK   3  
REMARK   3  STRUCTURE FACTORS CALCULATION ALGORITHM : FFT
REMARK   3  
REMARK   3  RESTRAINTS LIBRARY
REMARK   3    GEOSTD + MON.LIB. + CDL v1.2
REMARK   3  
REMARK   3  DEVIATIONS FROM IDEAL VALUES.
REMARK   3                 RMSD     MAX  COUNT
REMARK   3   BOND      :  0.010   0.085   3900
REMARK   3   ANGLE     :  1.390  31.838   5314
REMARK   3   CHIRALITY :  0.060   0.299    560
REMARK   3   PLANARITY :  0.008   0.060    664
REMARK   3   DIHEDRAL  : 11.521 105.647   2198
REMARK   3   MIN NONBONDED DISTANCE : 1.992 
REMARK   3  
REMARK   3  MOLPROBITY STATISTICS.
REMARK   3   ALL-ATOM CLASHSCORE : 5.52
REMARK   3   RAMACHANDRAN PLOT:
REMARK   3     OUTLIERS : 0.00  %
REMARK   3     ALLOWED  : 3.29  %
REMARK   3     FAVORED  : 96.71 %
REMARK   3   ROTAMER OUTLIERS : 0.52 %
REMARK   3   CBETA DEVIATIONS : 0
REMARK   3   PEPTIDE PLANE:
REMARK   3     CIS-PROLINE     : 1
REMARK   3     CIS-GENERAL     : 0
REMARK   3     TWISTED PROLINE : 0
REMARK   3     TWISTED GENERAL : 0
REMARK   3  
REMARK   3  ATOMIC DISPLACEMENT PARAMETERS.
REMARK   3   WILSON B : 11.22
REMARK   3   RMS(B_ISO_OR_EQUIVALENT_BONDED) : 3.23
REMARK   3   ATOMS          NUMBER OF ATOMS
REMARK   3                    ISO.  ANISO. 
REMARK   3    ALL         :   8491       0
REMARK   3    ALL (NO H)  :   4143       0
REMARK   3    SOLVENT     :    353       0
REMARK   3    NON-SOLVENT :   3790       0
REMARK   3    HYDROGENS   :   4348       0
REMARK   3
HELIX    1   1 PHE A   17  ARG A   31  1               Generated by MOE   15
HELIX    2   2 ASP A   52  ASP A   54  5               Generated by MOE    3
HELIX    3   3 TYR A   67  LYS A   76  1               Generated by MOE   10
HELIX    4   4 SER A   82  GLU A   93  1               Generated by MOE   12
HELIX    5   5 ALA A  110  VAL A  119  1               Generated by MOE   10
HELIX    6   6 TYR A  132  SER A  134  5               Generated by MOE    3
HELIX    7   7 SER A  164  GLN A  172  1               Generated by MOE    9
HELIX    8   8 HIS A  173  HIS A  177  3               Generated by MOE    5
HELIX    9   9 GLU A  197  GLN A  212  1               Generated by MOE   16
HELIX   10  10 ILE A  214  LYS A  216  5               Generated by MOE    3
HELIX   11  11 ALA A  224  PHE A  228  1               Generated by MOE    5
HELIX   12  12 PHE B   17  ARG B   31  1               Generated by MOE   15
HELIX   13  13 LEU B   41  MET B   44  1               Generated by MOE    4
HELIX   14  14 ASP B   52  ASP B   54  5               Generated by MOE    3
HELIX   15  15 TYR B   67  GLN B   77  1               Generated by MOE   11
HELIX   16  16 SER B   82  GLU B   93  1               Generated by MOE   12
HELIX   17  17 ALA B  110  VAL B  119  1               Generated by MOE   10
HELIX   18  18 TYR B  132  SER B  134  5               Generated by MOE    3
HELIX   19  19 SER B  164  GLN B  172  1               Generated by MOE    9
HELIX   20  20 HIS B  173  HIS B  177  3               Generated by MOE    5
HELIX   21  21 GLU B  197  GLN B  212  1               Generated by MOE   16
HELIX   22  22 ILE B  214  LYS B  216  5               Generated by MOE    3
HELIX   23  23 ALA B  224  PHE B  228  1               Generated by MOE    5
SHEET    1       LYS A   4  TYR A   9                  Generated by MOE
SHEET    2       THR A  35  ASP A  40                  Generated by MOE
SHEET    3       LEU A  96  PRO A 102                  Generated by MOE
SHEET    4       LEU A 141  THR A 147                  Generated by MOE
SHEET    5       LYS A 182  VAL A 183                  Generated by MOE
SHEET    6       GLN A 187  SER A 189                  Generated by MOE
SHEET    7       LYS B   4  TYR B   9                  Generated by MOE
SHEET    8       THR B  35  ASP B  40                  Generated by MOE
SHEET    9       LEU B  96  PRO B 102                  Generated by MOE
SHEET   10       LEU B 141  THR B 147                  Generated by MOE
SHEET   11       LYS B 182  VAL B 183                  Generated by MOE
SHEET   12       GLN B 187  SER B 189                  Generated by MOE
CRYST1   83.330  106.372   56.982  90.00  90.00  90.00 P 21 21 21
SCALE1      0.012000  0.000000  0.000000        0.00000
SCALE2      0.000000  0.009401  0.000000        0.00000
SCALE3      0.000000  0.000000  0.017549        0.00000
ATOM      1  N   ALA A   1      28.953 -18.148   6.944  1.00 43.41           N
ATOM      2  CA  ALA A   1      29.931 -18.932   7.699  1.00 41.03           C
ATOM      3  C   ALA A   1      30.881 -18.008   8.447  1.00 42.60           C
ATOM      4  O   ALA A   1      31.517 -17.133   7.841  1.00 44.57           O
ATOM      5  CB  ALA A   1      30.713 -19.854   6.768  1.00 42.98           C
ATOM      6  H1  ALA A   1      28.350 -18.741   6.489  1.00 52.09           H
ATOM      7  H2  ALA A   1      29.409 -17.601   6.301  1.00 52.09           H
ATOM      8  HA  ALA A   1      29.466 -19.480   8.350  1.00 49.24           H
ATOM      9  HB1 ALA A   1      30.093 -20.457   6.328  1.00 51.59           H
ATOM     10  HB2 ALA A   1      31.177 -19.317   6.108  1.00 51.59           H
ATOM     11  HB3 ALA A   1      31.353 -20.362   7.292  1.00 51.59           H
ATOM     12  N   GLY A   2      30.962 -18.191   9.766  1.00 35.62           N
ATOM     13  CA  GLY A   2      31.873 -17.415  10.587  1.00 32.48           C
ATOM     14  C   GLY A   2      31.532 -15.938  10.593  1.00 30.22           C
ATOM     15  O   GLY A   2      30.678 -15.488   9.823  1.00 28.01           O
ATOM     16  H   GLY A   2      30.494 -18.762  10.206  1.00 42.75           H
ATOM     17  HA2 GLY A   2      31.843 -17.741  11.500  1.00 38.98           H
ATOM     18  HA3 GLY A   2      32.778 -17.520  10.253  1.00 38.98           H
ATOM     19  N   LYS A   3      32.179 -15.177  11.471  1.00 22.44           N
ATOM     20  CA  LYS A   3      31.921 -13.749  11.597  1.00 18.57           C
ATOM     21  C   LYS A   3      33.230 -12.981  11.617  1.00 15.67           C
ATOM     22  O   LYS A   3      34.240 -13.461  12.142  1.00 15.24           O
ATOM     23  CB  LYS A   3      31.144 -13.436  12.868  1.00 20.25           C
ATOM     24  CG  LYS A   3      29.706 -14.003  12.887  1.00 21.76           C
ATOM     25  CD  LYS A   3      28.813 -13.365  11.817  1.00 22.18           C
ATOM     26  CE  LYS A   3      27.386 -13.935  11.860  1.00 29.96           C
ATOM     27  NZ  LYS A   3      26.494 -13.296  10.835  1.00 32.50           N1+
ATOM     28  H   LYS A   3      32.780 -15.470  12.012  1.00 26.94           H
ATOM     29  HA  LYS A   3      31.399 -13.447  10.837  1.00 22.29           H
ATOM     30  HB2 LYS A   3      31.620 -13.812  13.625  1.00 24.30           H
ATOM     31  HB3 LYS A   3      31.083 -12.472  12.966  1.00 24.30           H
ATOM     32  HG2 LYS A   3      29.739 -14.958  12.722  1.00 26.12           H
ATOM     33  HG3 LYS A   3      29.308 -13.828  13.755  1.00 26.12           H
ATOM     34  HD2 LYS A   3      28.763 -12.409  11.970  1.00 26.62           H
ATOM     35  HD3 LYS A   3      29.186 -13.546  10.940  1.00 26.62           H
ATOM     36  HE2 LYS A   3      27.417 -14.888  11.681  1.00 35.96           H
ATOM     37  HE3 LYS A   3      27.004 -13.771  12.736  1.00 35.96           H
ATOM     38  HZ1 LYS A   3      25.677 -13.644  10.883  1.00 39.00           H
ATOM     39  HZ2 LYS A   3      26.444 -12.419  10.980  1.00 39.00           H
ATOM     40  HZ3 LYS A   3      26.821 -13.435  10.018  1.00 39.00           H
ATOM     41  N   LYS A   4      33.210 -11.799  11.020  1.00 11.49           N
ATOM     42  CA  LYS A   4      34.364 -10.916  10.970  1.00  8.64           C
ATOM     43  C   LYS A   4      34.072  -9.664  11.794  1.00  9.44           C
ATOM     44  O   LYS A   4      33.013  -9.039  11.644  1.00 11.20           O
ATOM     45  CB  LYS A   4      34.683 -10.517   9.530  1.00 14.42           C
ATOM     46  CG  LYS A   4      35.230 -11.667   8.631  1.00 17.34           C
ATOM     47  CD  LYS A   4      35.276 -11.262   7.154  1.00 29.47           C
ATOM     48  CE  LYS A   4      35.853 -12.382   6.259  1.00 31.93           C
ATOM     49  NZ  LYS A   4      37.315 -12.510   6.500  1.00 40.32           N1+
ATOM     50  H   LYS A   4      32.517 -11.477  10.625  1.00 13.80           H
ATOM     51  HA  LYS A   4      35.136 -11.365  11.348  1.00 10.38           H
ATOM     52  HB2 LYS A   4      33.873 -10.182   9.116  1.00 17.31           H
ATOM     53  HB3 LYS A   4      35.353  -9.815   9.546  1.00 17.31           H
ATOM     54  HG2 LYS A   4      36.131 -11.891   8.913  1.00 20.82           H
ATOM     55  HG3 LYS A   4      34.650 -12.440   8.715  1.00 20.82           H
ATOM     56  HD2 LYS A   4      34.377 -11.066   6.850  1.00 35.37           H
ATOM     57  HD3 LYS A   4      35.840 -10.478   7.057  1.00 35.37           H
ATOM     58  HE2 LYS A   4      35.428 -13.226   6.477  1.00 38.32           H
ATOM     59  HE3 LYS A   4      35.712 -12.159   5.326  1.00 38.32           H
ATOM     60  HZ1 LYS A   4      37.652 -13.154   5.987  1.00 48.39           H
ATOM     61  HZ2 LYS A   4      37.723 -11.743   6.308  1.00 48.39           H
ATOM     62  HZ3 LYS A   4      37.465 -12.712   7.354  1.00 48.39           H
ATOM     63  N   VAL A   5      35.021  -9.295  12.645  1.00  9.38           N
ATOM     64  CA  VAL A   5      34.894  -8.138  13.526  1.00  7.93           C
ATOM     65  C   VAL A   5      36.072  -7.203  13.306  1.00  9.04           C
ATOM     66  O   VAL A   5      37.228  -7.652  13.287  1.00  7.49           O
ATOM     67  CB  VAL A   5      34.853  -8.571  14.991  1.00  8.21           C
ATOM     68  CG1 VAL A   5      34.654  -7.336  15.882  1.00 10.88           C
ATOM     69  CG2 VAL A   5      33.774  -9.605  15.199  1.00 12.60           C
ATOM     70  H   VAL A   5      35.768  -9.710  12.734  1.00 11.26           H
ATOM     71  HA  VAL A   5      34.076  -7.660  13.321  1.00  9.52           H
ATOM     72  HB  VAL A   5      35.703  -8.975  15.225  1.00  9.86           H
ATOM     73 HG11 VAL A   5      34.628  -7.617  16.810  1.00 13.06           H
ATOM     74 HG12 VAL A   5      35.393  -6.724  15.741  1.00 13.06           H
ATOM     75 HG13 VAL A   5      33.818  -6.906  15.642  1.00 13.06           H
ATOM     76 HG21 VAL A   5      33.764  -9.867  16.133  1.00 15.13           H
ATOM     77 HG22 VAL A   5      32.918  -9.221  14.953  1.00 15.13           H
ATOM     78 HG23 VAL A   5      33.964 -10.376  14.642  1.00 15.13           H
ATOM     79  N   LEU A   6      35.781  -5.919  13.169  1.00  7.86           N
ATOM     80  CA  LEU A   6      36.776  -4.865  13.204  1.00  7.77           C
ATOM     81  C   LEU A   6      36.593  -4.078  14.485  1.00  9.02           C
ATOM     82  O   LEU A   6      35.480  -3.653  14.790  1.00  9.25           O
ATOM     83  CB  LEU A   6      36.618  -3.922  12.013  1.00  8.59           C
ATOM     84  CG  LEU A   6      37.459  -2.637  11.999  1.00  7.57           C
ATOM     85  CD1 LEU A   6      38.957  -2.946  11.900  1.00  9.35           C
ATOM     86  CD2 LEU A   6      37.055  -1.740  10.841  1.00  9.61           C
ATOM     87  H   LEU A   6      34.982  -5.625  13.051  1.00  9.44           H
ATOM     88  HA  LEU A   6      37.667  -5.247  13.190  1.00  9.34           H
ATOM     89  HB2 LEU A   6      36.843  -4.416  11.209  1.00 10.31           H
ATOM     90  HB3 LEU A   6      35.687  -3.651  11.969  1.00 10.31           H
ATOM     91  HG  LEU A   6      37.307  -2.150  12.824  1.00  9.08           H
ATOM     92 HD11 LEU A   6      39.451  -2.111  11.893  1.00 11.22           H
ATOM     93 HD12 LEU A   6      39.219  -3.481  12.665  1.00 11.22           H
ATOM     94 HD13 LEU A   6      39.124  -3.436  11.080  1.00 11.22           H
ATOM     95 HD21 LEU A   6      37.601  -0.939  10.858  1.00 11.53           H
ATOM     96 HD22 LEU A   6      37.193  -2.218  10.009  1.00 11.53           H
ATOM     97 HD23 LEU A   6      36.119  -1.504  10.937  1.00 11.53           H
ATOM     98  N   ILE A   7      37.679  -3.883  15.223  1.00  6.99           N
ATOM     99  CA  ILE A   7      37.698  -3.026  16.399  1.00  7.85           C
ATOM    100  C   ILE A   7      38.499  -1.788  16.030  1.00  7.72           C
ATOM    101  O   ILE A   7      39.693  -1.896  15.715  1.00  8.61           O
ATOM    102  CB  ILE A   7      38.299  -3.724  17.622  1.00  7.78           C
ATOM    103  CG1 ILE A   7      37.523  -5.011  17.964  1.00  6.87           C
ATOM    104  CG2 ILE A   7      38.315  -2.757  18.814  1.00 11.50           C
ATOM    105  CD1 ILE A   7      38.195  -5.832  19.035  1.00 11.51           C
ATOM    106  H   ILE A   7      38.440  -4.249  15.057  1.00  8.39           H
ATOM    107  HA  ILE A   7      36.792  -2.754  16.615  1.00  9.42           H
ATOM    108  HB  ILE A   7      39.214  -3.967  17.414  1.00  9.34           H
ATOM    109 HG12 ILE A   7      36.638  -4.771  18.281  1.00  8.25           H
ATOM    110 HG13 ILE A   7      37.452  -5.559  17.167  1.00  8.25           H
ATOM    111 HG21 ILE A   7      38.698  -3.210  19.582  1.00 13.81           H
ATOM    112 HG22 ILE A   7      38.853  -1.983  18.584  1.00 13.81           H
ATOM    113 HG23 ILE A   7      37.406  -2.483  19.010  1.00 13.81           H
ATOM    114 HD11 ILE A   7      37.662  -6.624  19.206  1.00 13.82           H
ATOM    115 HD12 ILE A   7      39.079  -6.087  18.729  1.00 13.82           H
ATOM    116 HD13 ILE A   7      38.265  -5.299  19.843  1.00 13.82           H
ATOM    117  N   VAL A   8      37.863  -0.616  16.077  1.00  7.69           N
ATOM    118  CA  VAL A   8      38.532   0.650  15.859  1.00  6.40           C
ATOM    119  C   VAL A   8      38.782   1.216  17.249  1.00  8.64           C
ATOM    120  O   VAL A   8      37.846   1.540  17.979  1.00  8.13           O
ATOM    121  CB  VAL A   8      37.695   1.591  14.983  1.00  7.60           C
ATOM    122  CG1 VAL A   8      38.455   2.848  14.695  1.00  9.22           C
ATOM    123  CG2 VAL A   8      37.294   0.901  13.648  1.00  9.89           C
ATOM    124  H   VAL A   8      37.022  -0.536  16.237  1.00  9.23           H
ATOM    125  HA  VAL A   8      39.386   0.499  15.426  1.00  7.68           H
ATOM    126  HB  VAL A   8      36.883   1.829  15.456  1.00  9.12           H
ATOM    127 HG11 VAL A   8      37.908   3.427  14.140  1.00 11.07           H
ATOM    128 HG12 VAL A   8      38.661   3.291  15.533  1.00 11.07           H
ATOM    129 HG13 VAL A   8      39.275   2.621  14.229  1.00 11.07           H
ATOM    130 HG21 VAL A   8      36.768   1.521  13.119  1.00 11.87           H
ATOM    131 HG22 VAL A   8      38.099   0.655  13.166  1.00 11.87           H
ATOM    132 HG23 VAL A   8      36.771   0.109  13.847  1.00 11.87           H
ATOM    133  N   TYR A   9      40.047   1.303  17.622  1.00  6.52           N
ATOM    134  CA  TYR A   9      40.462   1.521  18.992  1.00  7.57           C
ATOM    135  C   TYR A   9      41.220   2.835  19.094  1.00  6.85           C
ATOM    136  O   TYR A   9      42.145   3.084  18.324  1.00  8.13           O
ATOM    137  CB  TYR A   9      41.330   0.343  19.429  1.00  8.50           C
ATOM    138  CG  TYR A   9      42.156   0.546  20.666  1.00  7.07           C
ATOM    139  CD1 TYR A   9      41.577   0.577  21.925  1.00  7.49           C
ATOM    140  CD2 TYR A   9      43.537   0.649  20.568  1.00  8.07           C
ATOM    141  CE1 TYR A   9      42.342   0.746  23.064  1.00  7.49           C
ATOM    142  CE2 TYR A   9      44.315   0.801  21.703  1.00  8.94           C
ATOM    143  CZ  TYR A   9      43.713   0.851  22.939  1.00  9.58           C
ATOM    144  OH  TYR A   9      44.498   1.002  24.057  1.00 11.07           O
ATOM    145  H   TYR A   9      40.708   1.236  17.076  1.00  7.82           H
ATOM    146  HA  TYR A   9      39.682   1.565  19.568  1.00  9.09           H
ATOM    147  HB2 TYR A   9      40.751  -0.417  19.591  1.00 10.21           H
ATOM    148  HB3 TYR A   9      41.942   0.133  18.706  1.00 10.21           H
ATOM    149  HD1 TYR A   9      40.653   0.506  22.003  1.00  8.99           H
ATOM    150  HD2 TYR A   9      43.944   0.614  19.733  1.00  9.69           H
ATOM    151  HE1 TYR A   9      41.942   0.771  23.903  1.00  9.00           H
ATOM    152  HE2 TYR A   9      45.239   0.878  21.630  1.00 10.73           H
ATOM    153  HH  TYR A   9      44.017   1.014  24.746  1.00 13.29           H
ATOM    154  N   ALA A  10      40.818   3.686  20.024  1.00  6.72           N
ATOM    155  CA  ALA A  10      41.360   5.036  20.138  1.00  6.99           C
ATOM    156  C   ALA A  10      41.802   5.328  21.578  1.00  8.19           C
ATOM    157  O   ALA A  10      41.161   6.113  22.297  1.00  7.78           O
ATOM    158  CB  ALA A  10      40.345   6.066  19.683  1.00  6.79           C
ATOM    159  H   ALA A  10      40.220   3.504  20.615  1.00  8.07           H
ATOM    160  HA  ALA A  10      42.139   5.112  19.566  1.00  8.39           H
ATOM    161  HB1 ALA A  10      40.733   6.951  19.770  1.00  8.16           H
ATOM    162  HB2 ALA A  10      40.115   5.895  18.757  1.00  8.16           H
ATOM    163  HB3 ALA A  10      39.553   5.995  20.239  1.00  8.16           H
ATOM    164  N   HIS A  11      42.955   4.785  21.947  1.00  7.61           N
ATOM    165  CA  HIS A  11      43.575   5.155  23.213  1.00  7.97           C
ATOM    166  C   HIS A  11      45.072   5.060  23.080  1.00  9.13           C
ATOM    167  O   HIS A  11      45.591   4.164  22.418  1.00 10.06           O
ATOM    168  CB  HIS A  11      43.119   4.266  24.367  1.00  8.24           C
ATOM    169  CG  HIS A  11      43.280   4.900  25.718  1.00  7.18           C
ATOM    170  ND1 HIS A  11      44.506   5.043  26.330  1.00  9.67           N
ATOM    171  CD2 HIS A  11      42.361   5.383  26.591  1.00  7.74           C
ATOM    172  CE1 HIS A  11      44.338   5.622  27.507  1.00  8.19           C
ATOM    173  NE2 HIS A  11      43.048   5.809  27.703  1.00  8.47           N
ATOM    174  H   HIS A  11      43.395   4.206  21.488  1.00  9.14           H
ATOM    175  HA  HIS A  11      43.346   6.073  23.427  1.00  9.57           H
ATOM    176  HB2 HIS A  11      43.642   3.449  24.358  1.00  9.89           H
ATOM    177  HB3 HIS A  11      42.179   4.056  24.247  1.00  9.89           H
ATOM    178  HD2 HIS A  11      41.439   5.408  26.467  1.00  9.30           H
ATOM    179  HE1 HIS A  11      45.014   5.826  28.112  1.00  9.84           H
ATOM    180  HE2 HIS A  11      42.696   6.177  28.397  1.00 10.17           H
ATOM    181  N   GLN A  12      45.762   5.977  23.755  1.00  7.40           N
ATOM    182  CA  GLN A  12      47.205   6.093  23.633  1.00  6.98           C
ATOM    183  C   GLN A  12      47.974   5.058  24.426  1.00  9.10           C
ATOM    184  O   GLN A  12      49.133   4.803  24.097  1.00 11.53           O
ATOM    185  CB  GLN A  12      47.664   7.469  24.120  1.00  7.82           C
ATOM    186  CG  GLN A  12      46.894   8.639  23.492  1.00  7.08           C
ATOM    187  CD  GLN A  12      45.693   9.082  24.299  1.00  8.46           C
ATOM    188  OE1 GLN A  12      45.182   8.352  25.167  1.00  9.05           O
ATOM    189  NE2 GLN A  12      45.197  10.273  23.988  1.00  7.97           N
ATOM    190  H   GLN A  12      45.410   6.547  24.294  1.00  8.89           H
ATOM    191  HA  GLN A  12      47.452   6.004  22.699  1.00  8.38           H
ATOM    192  HB2 GLN A  12      47.543   7.516  25.081  1.00  9.39           H
ATOM    193  HB3 GLN A  12      48.602   7.580  23.901  1.00  9.39           H
ATOM    194  HG2 GLN A  12      47.492   9.399  23.411  1.00  8.50           H
ATOM    195  HG3 GLN A  12      46.580   8.372  22.614  1.00  8.50           H
ATOM    196 HE21 GLN A  12      45.559  10.739  23.363  1.00  9.57           H
ATOM    197 HE22 GLN A  12      44.514  10.578  24.412  1.00  9.57           H
ATOM    198  N   GLU A  13      47.369   4.486  25.458  1.00 11.26           N
ATOM    199  CA  GLU A  13      48.082   3.682  26.452  1.00 10.77           C
ATOM    200  C   GLU A  13      47.606   2.233  26.463  1.00 10.13           C
ATOM    201  O   GLU A  13      46.462   1.966  26.858  1.00 10.76           O
ATOM    202  CB  GLU A  13      47.881   4.313  27.809  1.00  9.62           C
ATOM    203  CG  GLU A  13      48.443   3.521  28.969  1.00 12.06           C
ATOM    204  CD  GLU A  13      49.881   3.108  28.766  1.00 15.24           C
ATOM    205  OE1 GLU A  13      50.757   3.993  28.679  1.00 14.62           O
ATOM    206  OE2 GLU A  13      50.151   1.882  28.696  1.00 15.67           O1-
ATOM    207  H   GLU A  13      46.525   4.549  25.611  1.00 13.52           H
ATOM    208  HA  GLU A  13      49.031   3.689  26.249  1.00 12.93           H
ATOM    209  HB2 GLU A  13      48.312   5.183  27.812  1.00 11.55           H
ATOM    210  HB3 GLU A  13      46.930   4.421  27.962  1.00 11.55           H
ATOM    211  HG2 GLU A  13      48.399   4.063  29.771  1.00 14.48           H
ATOM    212  HG3 GLU A  13      47.915   2.715  29.084  1.00 14.48           H
ATOM    213  N   PRO A  14      48.464   1.271  26.138  1.00 12.82           N
ATOM    214  CA  PRO A  14      48.010  -0.133  26.123  1.00 12.93           C
ATOM    215  C   PRO A  14      47.547  -0.654  27.477  1.00 15.23           C
ATOM    216  O   PRO A  14      46.686  -1.538  27.521  1.00 12.82           O
ATOM    217  CB  PRO A  14      49.250  -0.879  25.640  1.00 13.86           C
ATOM    218  CG  PRO A  14      50.017   0.098  24.830  1.00 22.61           C
ATOM    219  CD  PRO A  14      49.764   1.447  25.476  1.00 11.20           C
ATOM    220  HA  PRO A  14      47.296  -0.247  25.476  1.00 15.52           H
ATOM    221  HB2 PRO A  14      49.771  -1.172  26.404  1.00 16.64           H
ATOM    222  HB3 PRO A  14      48.983  -1.637  25.097  1.00 16.64           H
ATOM    223  HG2 PRO A  14      50.960  -0.124  24.860  1.00 27.14           H
ATOM    224  HG3 PRO A  14      49.691   0.090  23.916  1.00 27.14           H
ATOM    225  HD2 PRO A  14      50.453   1.643  26.130  1.00 13.45           H
ATOM    226  HD3 PRO A  14      49.708   2.140  24.800  1.00 13.45           H
ATOM    227  N   LYS A  15      48.082  -0.123  28.578  1.00 13.43           N
ATOM    228  CA  LYS A  15      47.709  -0.545  29.927  1.00 13.03           C
ATOM    229  C   LYS A  15      46.439   0.117  30.446  1.00 12.87           C
ATOM    230  O   LYS A  15      46.042  -0.109  31.597  1.00 16.72           O
ATOM    231  CB  LYS A  15      48.870  -0.256  30.883  1.00 14.67           C
ATOM    232  CG  LYS A  15      50.154  -1.043  30.585  1.00 21.04           C
ATOM    233  CD  LYS A  15      51.277  -0.545  31.471  1.00 32.82           C
ATOM    234  CE  LYS A  15      52.645  -1.085  31.085  1.00 33.88           C
ATOM    235  NZ  LYS A  15      53.693  -0.344  31.858  1.00 35.92           N1+
ATOM    236  H   LYS A  15      48.676   0.498  28.568  1.00 16.12           H
ATOM    237  HA  LYS A  15      47.561  -1.504  29.923  1.00 15.64           H
ATOM    238  HB2 LYS A  15      49.086   0.688  30.832  1.00 17.61           H
ATOM    239  HB3 LYS A  15      48.591  -0.479  31.785  1.00 17.61           H
ATOM    240  HG2 LYS A  15      50.009  -1.984  30.769  1.00 25.26           H
ATOM    241  HG3 LYS A  15      50.409  -0.911  29.659  1.00 25.26           H
ATOM    242  HD2 LYS A  15      51.314   0.423  31.416  1.00 39.39           H
ATOM    243  HD3 LYS A  15      51.098  -0.816  32.385  1.00 39.39           H
ATOM    244  HE2 LYS A  15      52.700  -2.028  31.306  1.00 40.66           H
ATOM    245  HE3 LYS A  15      52.798  -0.945  30.137  1.00 40.66           H
ATOM    246  HZ1 LYS A  15      54.502  -0.649  31.643  1.00 43.11           H
ATOM    247  HZ2 LYS A  15      53.652   0.525  31.671  1.00 43.11           H
ATOM    248  HZ3 LYS A  15      53.564  -0.458  32.731  1.00 43.11           H
ATOM    249  N   SER A  16      45.785   0.933  29.638  1.00 12.35           N
ATOM    250  CA  SER A  16      44.615   1.664  30.093  1.00 11.66           C
ATOM    251  C   SER A  16      43.387   0.766  30.225  1.00 13.48           C
ATOM    252  O   SER A  16      43.355  -0.371  29.744  1.00 12.32           O
ATOM    253  CB  SER A  16      44.276   2.784  29.118  1.00 11.74           C
ATOM    254  OG  SER A  16      43.876   2.253  27.848  1.00 11.06           O
ATOM    255  H   SER A  16      45.998   1.081  28.818  1.00 14.83           H
ATOM    256  HA  SER A  16      44.800   2.058  30.960  1.00 14.00           H
ATOM    257  HB2 SER A  16      43.548   3.311  29.483  1.00 14.09           H
ATOM    258  HB3 SER A  16      45.059   3.342  28.993  1.00 14.09           H
ATOM    259  HG  SER A  16      44.498   1.794  27.520  1.00 13.28           H
ATOM    260  N   PHE A  17      42.339   1.306  30.855  1.00 11.12           N
ATOM    261  CA  PHE A  17      41.076   0.588  30.916  1.00 13.25           C
ATOM    262  C   PHE A  17      40.559   0.333  29.510  1.00 12.71           C
ATOM    263  O   PHE A  17      40.077  -0.759  29.199  1.00 11.43           O
ATOM    264  CB  PHE A  17      40.067   1.374  31.748  1.00 13.82           C
ATOM    265  CG  PHE A  17      38.909   0.569  32.204  1.00 15.15           C
ATOM    266  CD1 PHE A  17      39.047  -0.288  33.285  1.00 18.37           C
ATOM    267  CD2 PHE A  17      37.686   0.678  31.584  1.00 16.11           C
ATOM    268  CE1 PHE A  17      37.996  -1.020  33.727  1.00 19.40           C
ATOM    269  CE2 PHE A  17      36.607  -0.061  32.029  1.00 21.42           C
ATOM    270  CZ  PHE A  17      36.764  -0.914  33.100  1.00 20.58           C
ATOM    271  H   PHE A  17      42.338   2.072  31.247  1.00 13.35           H
ATOM    272  HA  PHE A  17      41.218  -0.270  31.345  1.00 15.90           H
ATOM    273  HB2 PHE A  17      40.514   1.721  32.536  1.00 16.59           H
ATOM    274  HB3 PHE A  17      39.725   2.108  31.214  1.00 16.59           H
ATOM    275  HD1 PHE A  17      39.870  -0.362  33.710  1.00 22.05           H
ATOM    276  HD2 PHE A  17      37.584   1.256  30.863  1.00 19.33           H
ATOM    277  HE1 PHE A  17      38.102  -1.595  34.450  1.00 23.28           H
ATOM    278  HE2 PHE A  17      35.783   0.011  31.603  1.00 25.71           H
ATOM    279  HZ  PHE A  17      36.044  -1.419  33.402  1.00 24.70           H
ATOM    280  N   ASN A  18      40.677   1.327  28.629  1.00 11.26           N
ATOM    281  CA  ASN A  18      40.284   1.104  27.241  1.00 11.30           C
ATOM    282  C   ASN A  18      41.093  -0.015  26.619  1.00  8.33           C
ATOM    283  O   ASN A  18      40.545  -0.848  25.891  1.00  8.83           O
ATOM    284  CB  ASN A  18      40.453   2.384  26.414  1.00  9.82           C
ATOM    285  CG  ASN A  18      39.221   3.239  26.419  1.00  8.12           C
ATOM    286  OD1 ASN A  18      38.376   3.151  25.553  1.00  9.02           O
ATOM    287  ND2 ASN A  18      39.081   4.033  27.461  1.00  8.66           N
ATOM    288  H   ASN A  18      40.973   2.116  28.803  1.00 13.52           H
ATOM    289  HA  ASN A  18      39.348   0.849  27.213  1.00 13.56           H
ATOM    290  HB2 ASN A  18      41.182   2.906  26.784  1.00 11.78           H
ATOM    291  HB3 ASN A  18      40.649   2.145  25.495  1.00 11.78           H
ATOM    292 HD21 ASN A  18      38.395   4.548  27.521  1.00 10.40           H
ATOM    293 HD22 ASN A  18      39.677   4.037  28.081  1.00 10.40           H
ATOM    294  N   GLY A  19      42.407  -0.008  26.828  1.00 10.65           N
ATOM    295  CA  GLY A  19      43.240  -1.074  26.303  1.00  9.61           C
ATOM    296  C   GLY A  19      42.792  -2.442  26.789  1.00 10.72           C
ATOM    297  O   GLY A  19      42.712  -3.390  26.012  1.00 10.83           O
ATOM    298  H   GLY A  19      42.832   0.598  27.266  1.00 12.79           H
ATOM    299  HA2 GLY A  19      43.206  -1.064  25.334  1.00 11.53           H
ATOM    300  HA3 GLY A  19      44.159  -0.933  26.581  1.00 11.53           H
ATOM    301  N   SER A  20      42.428  -2.544  28.068  1.00 10.48           N
ATOM    302  CA  SER A  20      41.930  -3.808  28.603  1.00 11.25           C
ATOM    303  C   SER A  20      40.610  -4.214  27.959  1.00 11.48           C
ATOM    304  O   SER A  20      40.385  -5.402  27.703  1.00 12.57           O
ATOM    305  CB  SER A  20      41.773  -3.709  30.115  1.00 13.36           C
ATOM    306  OG  SER A  20      43.035  -3.548  30.716  1.00 16.22           O
ATOM    307  H   SER A  20      42.459  -1.903  28.640  1.00 12.58           H
ATOM    308  HA  SER A  20      42.578  -4.505  28.416  1.00 13.50           H
ATOM    309  HB2 SER A  20      41.218  -2.942  30.329  1.00 16.04           H
ATOM    310  HB3 SER A  20      41.363  -4.523  30.448  1.00 16.04           H
ATOM    311  HG  SER A  20      42.951  -3.492  31.550  1.00 19.47           H
ATOM    312  N   LEU A  21      39.689  -3.261  27.747  1.00 10.21           N
ATOM    313  CA  LEU A  21      38.421  -3.597  27.106  1.00 11.12           C
ATOM    314  C   LEU A  21      38.660  -4.058  25.668  1.00 11.37           C
ATOM    315  O   LEU A  21      37.989  -4.972  25.164  1.00 10.18           O
ATOM    316  CB  LEU A  21      37.450  -2.411  27.132  1.00 10.05           C
ATOM    317  CG  LEU A  21      36.911  -1.978  28.490  1.00 10.18           C
ATOM    318  CD1 LEU A  21      36.061  -0.740  28.376  1.00 11.65           C
ATOM    319  CD2 LEU A  21      36.123  -3.076  29.171  1.00 13.96           C
ATOM    320  H   LEU A  21      39.776  -2.433  27.963  1.00 12.26           H
ATOM    321  HA  LEU A  21      38.009  -4.330  27.590  1.00 13.36           H
ATOM    322  HB2 LEU A  21      37.903  -1.644  26.748  1.00 12.07           H
ATOM    323  HB3 LEU A  21      36.685  -2.637  26.581  1.00 12.07           H
ATOM    324  HG  LEU A  21      37.663  -1.762  29.063  1.00 12.22           H
ATOM    325 HD11 LEU A  21      35.738  -0.498  29.258  1.00 13.98           H
ATOM    326 HD12 LEU A  21      36.600  -0.021  28.011  1.00 13.98           H
ATOM    327 HD13 LEU A  21      35.312  -0.925  27.788  1.00 13.98           H
ATOM    328 HD21 LEU A  21      35.804  -2.751  30.027  1.00 16.76           H
ATOM    329 HD22 LEU A  21      35.372  -3.321  28.608  1.00 16.76           H
ATOM    330 HD23 LEU A  21      36.702  -3.844  29.303  1.00 16.76           H
ATOM    331  N   LYS A  22      39.613  -3.428  24.987  1.00  8.38           N
ATOM    332  CA  LYS A  22      39.950  -3.877  23.635  1.00 10.61           C
ATOM    333  C   LYS A  22      40.542  -5.283  23.659  1.00 11.09           C
ATOM    334  O   LYS A  22      40.155  -6.144  22.854  1.00 10.76           O
ATOM    335  CB  LYS A  22      40.920  -2.891  23.001  1.00  8.97           C
ATOM    336  CG  LYS A  22      41.375  -3.245  21.601  1.00  9.28           C
ATOM    337  CD  LYS A  22      42.688  -4.008  21.566  1.00  9.54           C
ATOM    338  CE  LYS A  22      43.846  -3.154  21.956  1.00 12.39           C
ATOM    339  NZ  LYS A  22      45.107  -3.943  21.995  1.00 16.17           N1+
ATOM    340  H   LYS A  22      40.069  -2.757  25.273  1.00 10.07           H
ATOM    341  HA  LYS A  22      39.143  -3.897  23.096  1.00 12.74           H
ATOM    342  HB2 LYS A  22      40.492  -2.022  22.958  1.00 10.77           H
ATOM    343  HB3 LYS A  22      41.711  -2.836  23.560  1.00 10.77           H
ATOM    344  HG2 LYS A  22      40.698  -3.799  21.182  1.00 11.14           H
ATOM    345  HG3 LYS A  22      41.493  -2.427  21.093  1.00 11.14           H
ATOM    346  HD2 LYS A  22      42.639  -4.752  22.187  1.00 11.45           H
ATOM    347  HD3 LYS A  22      42.842  -4.334  20.666  1.00 11.45           H
ATOM    348  HE2 LYS A  22      43.953  -2.442  21.306  1.00 14.87           H
ATOM    349  HE3 LYS A  22      43.690  -2.785  22.839  1.00 14.87           H
ATOM    350  HZ1 LYS A  22      45.787  -3.418  22.229  1.00 19.41           H
ATOM    351  HZ2 LYS A  22      45.034  -4.603  22.587  1.00 19.41           H
ATOM    352  HZ3 LYS A  22      45.273  -4.291  21.193  1.00 19.41           H
ATOM    353  N   ASN A  23      41.446  -5.542  24.602  1.00  9.08           N
ATOM    354  CA  ASN A  23      42.094  -6.843  24.680  1.00  8.24           C
ATOM    355  C   ASN A  23      41.109  -7.954  25.045  1.00 12.24           C
ATOM    356  O   ASN A  23      41.186  -9.057  24.481  1.00 13.73           O
ATOM    357  CB  ASN A  23      43.240  -6.785  25.676  1.00 11.54           C
ATOM    358  CG  ASN A  23      44.421  -6.019  25.152  1.00 13.56           C
ATOM    359  OD1 ASN A  23      44.599  -5.886  23.931  1.00 16.42           O
ATOM    360  ND2 ASN A  23      45.243  -5.518  26.053  1.00 17.57           N
ATOM    361  H   ASN A  23      41.699  -4.982  25.204  1.00 10.90           H
ATOM    362  HA  ASN A  23      42.469  -7.056  23.811  1.00  9.90           H
ATOM    363  HB2 ASN A  23      42.934  -6.348  26.486  1.00 13.85           H
ATOM    364  HB3 ASN A  23      43.533  -7.688  25.875  1.00 13.85           H
ATOM    365 HD21 ASN A  23      45.934  -5.071  25.804  1.00 21.10           H
ATOM    366 HD22 ASN A  23      45.088  -5.639  26.891  1.00 21.10           H
ATOM    367  N   VAL A  24      40.166  -7.693  25.963  1.00 11.60           N
ATOM    368  CA  VAL A  24      39.141  -8.688  26.295  1.00 11.36           C
ATOM    369  C   VAL A  24      38.298  -9.006  25.071  1.00 12.45           C
ATOM    370  O   VAL A  24      37.905 -10.165  24.841  1.00 12.94           O
ATOM    371  CB  VAL A  24      38.270  -8.170  27.456  1.00 15.77           C
ATOM    372  CG1 VAL A  24      36.880  -8.810  27.453  1.00 25.89           C
ATOM    373  CG2 VAL A  24      39.001  -8.391  28.754  1.00 21.09           C
ATOM    374  H   VAL A  24      40.101  -6.956  26.402  1.00 13.93           H
ATOM    375  HA  VAL A  24      39.574  -9.507  26.584  1.00 13.64           H
ATOM    376  HB  VAL A  24      38.151  -7.213  27.348  1.00 18.93           H
ATOM    377 HG11 VAL A  24      36.369  -8.457  28.198  1.00 31.08           H
ATOM    378 HG12 VAL A  24      36.438  -8.599  26.617  1.00 31.08           H
ATOM    379 HG13 VAL A  24      36.976  -9.771  27.544  1.00 31.08           H
ATOM    380 HG21 VAL A  24      38.452  -8.065  29.484  1.00 25.31           H
ATOM    381 HG22 VAL A  24      39.168  -9.341  28.864  1.00 25.31           H
ATOM    382 HG23 VAL A  24      39.842  -7.908  28.729  1.00 25.31           H
ATOM    383  N   ALA A  25      37.978  -7.983  24.277  1.00 10.38           N
ATOM    384  CA  ALA A  25      37.189  -8.200  23.071  1.00 11.27           C
ATOM    385  C   ALA A  25      37.957  -9.073  22.089  1.00 10.77           C
ATOM    386  O   ALA A  25      37.402 -10.010  21.507  1.00 10.32           O
ATOM    387  CB  ALA A  25      36.797  -6.871  22.416  1.00  9.58           C
ATOM    388  H   ALA A  25      38.204  -7.164  24.414  1.00 12.46           H
ATOM    389  HA  ALA A  25      36.373  -8.667  23.309  1.00 13.54           H
ATOM    390  HB1 ALA A  25      36.275  -7.053  21.619  1.00 11.50           H
ATOM    391  HB2 ALA A  25      36.271  -6.353  23.046  1.00 11.50           H
ATOM    392  HB3 ALA A  25      37.603  -6.386  22.180  1.00 11.50           H
ATOM    393  N   VAL A  26      39.235  -8.769  21.877  1.00 10.32           N
ATOM    394  CA  VAL A  26      40.039  -9.605  20.991  1.00 11.09           C
ATOM    395  C   VAL A  26      40.067 -11.032  21.518  1.00 10.75           C
ATOM    396  O   VAL A  26      39.877 -11.992  20.766  1.00 10.65           O
ATOM    397  CB  VAL A  26      41.466  -9.041  20.842  1.00 10.13           C
ATOM    398  CG1 VAL A  26      42.343  -9.996  20.029  1.00  9.07           C
ATOM    399  CG2 VAL A  26      41.460  -7.660  20.189  1.00  9.78           C
ATOM    400  H   VAL A  26      39.652  -8.102  22.225  1.00 12.39           H
ATOM    401  HA  VAL A  26      39.629  -9.618  20.112  1.00 13.31           H
ATOM    402  HB  VAL A  26      41.861  -8.952  21.724  1.00 12.16           H
ATOM    403 HG11 VAL A  26      43.233  -9.618  19.951  1.00 10.89           H
ATOM    404 HG12 VAL A  26      42.385 -10.851  20.486  1.00 10.89           H
ATOM    405 HG13 VAL A  26      41.953 -10.110  19.149  1.00 10.89           H
ATOM    406 HG21 VAL A  26      42.374  -7.342  20.115  1.00 11.74           H
ATOM    407 HG22 VAL A  26      41.061  -7.729  19.308  1.00 11.74           H
ATOM    408 HG23 VAL A  26      40.943  -7.052  20.741  1.00 11.74           H
ATOM    409  N   ASP A  27      40.307 -11.185  22.819  1.00  9.05           N
ATOM    410  CA  ASP A  27      40.453 -12.515  23.410  1.00 10.48           C
ATOM    411  C   ASP A  27      39.178 -13.316  23.221  1.00 12.64           C
ATOM    412  O   ASP A  27      39.211 -14.457  22.757  1.00 12.30           O
ATOM    413  CB  ASP A  27      40.776 -12.413  24.907  1.00 12.79           C
ATOM    414  CG  ASP A  27      42.190 -11.910  25.205  1.00 20.03           C
ATOM    415  OD1 ASP A  27      43.052 -11.905  24.303  1.00 23.51           O
ATOM    416  OD2 ASP A  27      42.433 -11.547  26.384  1.00 27.77           O1-
ATOM    417  H   ASP A  27      40.389 -10.538  23.380  1.00 10.87           H
ATOM    418  HA  ASP A  27      41.179 -12.985  22.971  1.00 12.58           H
ATOM    419  HB2 ASP A  27      40.150 -11.798  25.320  1.00 15.36           H
ATOM    420  HB3 ASP A  27      40.685 -13.292  25.306  1.00 15.36           H
ATOM    421  N   GLU A  28      38.027 -12.731  23.581  1.00 11.06           N
ATOM    422  CA  GLU A  28      36.772 -13.471  23.586  1.00 13.23           C
ATOM    423  C   GLU A  28      36.289 -13.739  22.175  1.00 12.11           C
ATOM    424  O   GLU A  28      35.841 -14.851  21.865  1.00 13.42           O
ATOM    425  CB  GLU A  28      35.714 -12.704  24.384  1.00 12.71           C
ATOM    426  CG  GLU A  28      34.312 -13.281  24.250  1.00 14.20           C
ATOM    427  CD  GLU A  28      34.190 -14.754  24.680  1.00 14.80           C
ATOM    428  OE1 GLU A  28      35.001 -15.230  25.517  1.00 20.20           O
ATOM    429  OE2 GLU A  28      33.279 -15.420  24.140  1.00 20.01           O1-
ATOM    430  H   GLU A  28      37.953 -11.909  23.825  1.00 13.28           H
ATOM    431  HA  GLU A  28      36.913 -14.326  24.021  1.00 15.88           H
ATOM    432  HB2 GLU A  28      35.954 -12.724  25.324  1.00 15.26           H
ATOM    433  HB3 GLU A  28      35.689 -11.787  24.070  1.00 15.26           H
ATOM    434  HG2 GLU A  28      33.707 -12.762  24.804  1.00 17.04           H
ATOM    435  HG3 GLU A  28      34.038 -13.221  23.322  1.00 17.04           H
ATOM    436  N   LEU A  29      36.401 -12.764  21.287  1.00 10.83           N
ATOM    437  CA  LEU A  29      35.956 -12.992  19.921  1.00  9.48           C
ATOM    438  C   LEU A  29      36.890 -13.975  19.219  1.00 10.65           C
ATOM    439  O   LEU A  29      36.436 -14.823  18.442  1.00 11.46           O
ATOM    440  CB  LEU A  29      35.846 -11.660  19.174  1.00 11.44           C
ATOM    441  CG  LEU A  29      34.724 -10.747  19.699  1.00 11.55           C
ATOM    442  CD1 LEU A  29      34.908  -9.317  19.157  1.00 12.63           C
ATOM    443  CD2 LEU A  29      33.354 -11.234  19.353  1.00 15.58           C
ATOM    444  H   LEU A  29      36.721 -11.981  21.443  1.00 13.00           H
ATOM    445  HA  LEU A  29      35.072 -13.391  19.944  1.00 11.38           H
ATOM    446  HB2 LEU A  29      36.685 -11.181  19.264  1.00 13.73           H
ATOM    447  HB3 LEU A  29      35.669 -11.840  18.238  1.00 13.73           H
ATOM    448  HG  LEU A  29      34.785 -10.705  20.666  1.00 13.87           H
ATOM    449 HD11 LEU A  29      34.193  -8.756  19.497  1.00 15.16           H
ATOM    450 HD12 LEU A  29      35.766  -8.975  19.452  1.00 15.16           H
ATOM    451 HD13 LEU A  29      34.877  -9.341  18.187  1.00 15.16           H
ATOM    452 HD21 LEU A  29      32.699 -10.615  19.712  1.00 18.70           H
ATOM    453 HD22 LEU A  29      33.270 -11.281  18.388  1.00 18.70           H
ATOM    454 HD23 LEU A  29      33.225 -12.114  19.740  1.00 18.70           H
ATOM    455  N   SER A  30      38.185 -13.918  19.523  1.00 10.33           N
ATOM    456  CA  SER A  30      39.115 -14.893  18.941  1.00 10.30           C
ATOM    457  C   SER A  30      38.815 -16.295  19.442  1.00 11.69           C
ATOM    458  O   SER A  30      38.828 -17.261  18.658  1.00 12.08           O
ATOM    459  CB  SER A  30      40.548 -14.492  19.271  1.00 11.70           C
ATOM    460  OG  SER A  30      41.529 -15.369  18.693  1.00 16.38           O
ATOM    461  H   SER A  30      38.546 -13.342  20.049  1.00 12.40           H
ATOM    462  HA  SER A  30      39.016 -14.890  17.976  1.00 12.36           H
ATOM    463  HB2 SER A  30      40.701 -13.595  18.936  1.00 14.04           H
ATOM    464  HB3 SER A  30      40.656 -14.501  20.235  1.00 14.04           H
ATOM    465  HG  SER A  30      41.456 -15.370  17.856  1.00 19.66           H
ATOM    466  N   ARG A  31      38.531 -16.424  20.742  1.00 10.15           N
ATOM    467  CA  ARG A  31      38.234 -17.728  21.322  1.00 10.89           C
ATOM    468  C   ARG A  31      36.993 -18.339  20.692  1.00 13.41           C
ATOM    469  O   ARG A  31      36.910 -19.569  20.553  1.00 13.32           O
ATOM    470  CB  ARG A  31      38.079 -17.563  22.830  1.00 16.23           C
ATOM    471  CG  ARG A  31      37.603 -18.808  23.605  1.00 18.17           C
ATOM    472  CD  ARG A  31      37.040 -18.439  24.996  1.00 22.16           C
ATOM    473  NE  ARG A  31      35.608 -18.694  25.101  1.00 34.36           N
ATOM    474  CZ  ARG A  31      34.678 -18.042  24.415  1.00 24.61           C
ATOM    475  NH1 ARG A  31      35.028 -17.095  23.568  1.00 40.75           N
ATOM    476  NH2 ARG A  31      33.385 -18.327  24.541  1.00 22.70           N1+
ATOM    477  H   ARG A  31      38.504 -15.773  21.303  1.00 12.19           H
ATOM    478  HA  ARG A  31      38.981 -18.325  21.158  1.00 13.08           H
ATOM    479  HB2 ARG A  31      38.939 -17.305  23.198  1.00 19.48           H
ATOM    480  HB3 ARG A  31      37.435 -16.857  22.995  1.00 19.48           H
ATOM    481  HG2 ARG A  31      36.901 -19.248  23.101  1.00 21.81           H
ATOM    482  HG3 ARG A  31      38.352 -19.411  23.732  1.00 21.81           H
ATOM    483  HD2 ARG A  31      37.491 -18.969  25.672  1.00 26.59           H
ATOM    484  HD3 ARG A  31      37.191 -17.494  25.158  1.00 26.59           H
ATOM    485  HE  ARG A  31      35.349 -19.308  25.644  1.00 41.24           H
ATOM    486 HH11 ARG A  31      35.859 -16.895  23.465  1.00 48.91           H
ATOM    487 HH12 ARG A  31      34.426 -16.672  23.122  1.00 48.91           H
ATOM    488 HH21 ARG A  31      33.131 -18.941  25.087  1.00 27.25           H
ATOM    489 HH22 ARG A  31      32.802 -17.888  24.086  1.00 27.25           H
ATOM    490  N   GLN A  32      36.019 -17.515  20.284  1.00 10.80           N
ATOM    491  CA  GLN A  32      34.797 -17.977  19.623  1.00 12.77           C
ATOM    492  C   GLN A  32      35.037 -18.442  18.203  1.00 12.43           C
ATOM    493  O   GLN A  32      34.125 -19.002  17.587  1.00 17.39           O
ATOM    494  CB  GLN A  32      33.742 -16.867  19.559  1.00 14.37           C
ATOM    495  CG  GLN A  32      33.073 -16.489  20.843  1.00 15.03           C
ATOM    496  CD  GLN A  32      32.129 -15.298  20.642  1.00 19.37           C
ATOM    497  OE1 GLN A  32      31.609 -15.056  19.528  1.00 22.95           O
ATOM    498  NE2 GLN A  32      31.938 -14.528  21.704  1.00 17.61           N
ATOM    499  H   GLN A  32      36.048 -16.661  20.382  1.00 12.96           H
ATOM    500  HA  GLN A  32      34.426 -18.719  20.126  1.00 15.33           H
ATOM    501  HB2 GLN A  32      34.167 -16.067  19.212  1.00 17.26           H
ATOM    502  HB3 GLN A  32      33.045 -17.150  18.946  1.00 17.26           H
ATOM    503  HG2 GLN A  32      32.552 -17.241  21.167  1.00 18.04           H
ATOM    504  HG3 GLN A  32      33.747 -16.239  21.495  1.00 18.04           H
ATOM    505 HE21 GLN A  32      32.334 -14.712  22.445  1.00 21.13           H
ATOM    506 HE22 GLN A  32      31.419 -13.844  21.652  1.00 21.13           H
ATOM    507  N   GLY A  33      36.215 -18.177  17.656  1.00 10.44           N
ATOM    508  CA  GLY A  33      36.515 -18.504  16.283  1.00 12.36           C
ATOM    509  C   GLY A  33      36.281 -17.391  15.297  1.00  8.44           C
ATOM    510  O   GLY A  33      36.377 -17.620  14.090  1.00 11.87           O
ATOM    511  H   GLY A  33      36.866 -17.800  18.072  1.00 12.53           H
ATOM    512  HA2 GLY A  33      37.447 -18.768  16.219  1.00 14.83           H
ATOM    513  HA3 GLY A  33      35.971 -19.260  16.014  1.00 14.83           H
ATOM    514  N   CYS A  34      35.951 -16.193  15.767  1.00  9.60           N
ATOM    515  CA  CYS A  34      35.718 -15.083  14.874  1.00 10.41           C
ATOM    516  C   CYS A  34      37.018 -14.585  14.257  1.00  8.57           C
ATOM    517  O   CYS A  34      38.112 -14.730  14.824  1.00 11.03           O
ATOM    518  CB  CYS A  34      35.089 -13.905  15.622  1.00 12.12           C
ATOM    519  SG  CYS A  34      33.495 -14.207  16.317  1.00 17.58           S
ATOM    520  H   CYS A  34      35.858 -16.004  16.601  1.00 11.53           H
ATOM    521  HA  CYS A  34      35.119 -15.356  14.161  1.00 12.50           H
ATOM    522  HB2 CYS A  34      35.679 -13.654  16.349  1.00 14.56           H
ATOM    523  HB3 CYS A  34      35.000 -13.162  15.005  1.00 14.56           H
ATOM    524  HG  CYS A  34      33.116 -13.213  16.872  1.00 21.11           H
ATOM    525  N   THR A  35      36.880 -13.943  13.109  1.00 10.44           N
ATOM    526  CA  THR A  35      37.972 -13.252  12.464  1.00  7.80           C
ATOM    527  C   THR A  35      38.027 -11.854  13.044  1.00 10.34           C
ATOM    528  O   THR A  35      37.011 -11.155  13.058  1.00 12.47           O
ATOM    529  CB  THR A  35      37.732 -13.220  10.966  1.00  8.67           C
ATOM    530  OG1 THR A  35      37.712 -14.581  10.524  1.00 11.44           O
ATOM    531  CG2 THR A  35      38.791 -12.423  10.223  1.00 13.74           C
ATOM    532  H   THR A  35      36.140 -13.894  12.675  1.00 12.53           H
ATOM    533  HA  THR A  35      38.811 -13.706  12.644  1.00  9.37           H
ATOM    534  HB  THR A  35      36.868 -12.815  10.790  1.00 10.41           H
ATOM    535  HG1 THR A  35      37.581 -14.612   9.694  1.00 13.73           H
ATOM    536 HG21 THR A  35      38.603 -12.426   9.272  1.00 16.50           H
ATOM    537 HG22 THR A  35      38.798 -11.506  10.540  1.00 16.50           H
ATOM    538 HG23 THR A  35      39.666 -12.814  10.373  1.00 16.50           H
ATOM    539  N   VAL A  36      39.186 -11.453  13.552  1.00  8.73           N
ATOM    540  CA  VAL A  36      39.322 -10.203  14.303  1.00 10.41           C
ATOM    541  C   VAL A  36      40.447  -9.335  13.736  1.00  8.74           C
ATOM    542  O   VAL A  36      41.593  -9.793  13.571  1.00  9.42           O
ATOM    543  CB  VAL A  36      39.559 -10.455  15.807  1.00  9.80           C
ATOM    544  CG1 VAL A  36      39.618  -9.131  16.562  1.00 11.38           C
ATOM    545  CG2 VAL A  36      38.451 -11.297  16.401  1.00 13.40           C
ATOM    546  H   VAL A  36      39.922 -11.892  13.476  1.00 10.48           H
ATOM    547  HA  VAL A  36      38.495  -9.702  14.218  1.00 12.50           H
ATOM    548  HB  VAL A  36      40.402 -10.919  15.930  1.00 11.76           H
ATOM    549 HG11 VAL A  36      39.767  -9.312  17.504  1.00 13.67           H
ATOM    550 HG12 VAL A  36      40.346  -8.598  16.208  1.00 13.67           H
ATOM    551 HG13 VAL A  36      38.776  -8.663  16.445  1.00 13.67           H
ATOM    552 HG21 VAL A  36      38.632 -11.436  17.344  1.00 16.08           H
ATOM    553 HG22 VAL A  36      37.607 -10.833  16.290  1.00 16.08           H
ATOM    554 HG23 VAL A  36      38.423 -12.151  15.941  1.00 16.08           H
ATOM    555  N   THR A  37      40.144  -8.063  13.531  1.00  8.35           N
ATOM    556  CA  THR A  37      41.093  -7.044  13.104  1.00  8.33           C
ATOM    557  C   THR A  37      40.958  -5.844  14.026  1.00  6.92           C
ATOM    558  O   THR A  37      39.847  -5.469  14.405  1.00  8.37           O
ATOM    559  CB  THR A  37      40.834  -6.597  11.654  1.00  8.14           C
ATOM    560  OG1 THR A  37      40.729  -7.756  10.815  1.00 10.79           O
ATOM    561  CG2 THR A  37      41.942  -5.693  11.148  1.00  8.45           C
ATOM    562  H   THR A  37      39.350  -7.750  13.638  1.00 10.03           H
ATOM    563  HA  THR A  37      41.997  -7.389  13.169  1.00 10.00           H
ATOM    564  HB  THR A  37      40.001  -6.102  11.618  1.00  9.77           H
ATOM    565  HG1 THR A  37      40.095  -8.242  11.073  1.00 12.95           H
ATOM    566 HG21 THR A  37      41.759  -5.424  10.234  1.00 10.15           H
ATOM    567 HG22 THR A  37      42.003  -4.901  11.704  1.00 10.15           H
ATOM    568 HG23 THR A  37      42.791  -6.163  11.175  1.00 10.15           H
ATOM    569  N   VAL A  38      42.087  -5.224  14.357  1.00  7.34           N
ATOM    570  CA  VAL A  38      42.125  -4.037  15.210  1.00  5.97           C
ATOM    571  C   VAL A  38      42.806  -2.919  14.440  1.00  7.51           C
ATOM    572  O   VAL A  38      43.935  -3.094  13.958  1.00  9.06           O
ATOM    573  CB  VAL A  38      42.881  -4.277  16.526  1.00  7.34           C
ATOM    574  CG1 VAL A  38      42.906  -2.983  17.377  1.00  8.83           C
ATOM    575  CG2 VAL A  38      42.258  -5.387  17.313  1.00 10.06           C
ATOM    576  H   VAL A  38      42.865  -5.479  14.093  1.00  8.81           H
ATOM    577  HA  VAL A  38      41.220  -3.760  15.421  1.00  7.17           H
ATOM    578  HB  VAL A  38      43.798  -4.525  16.326  1.00  8.81           H
ATOM    579 HG11 VAL A  38      43.387  -3.157  18.201  1.00 10.60           H
ATOM    580 HG12 VAL A  38      43.351  -2.284  16.874  1.00 10.60           H
ATOM    581 HG13 VAL A  38      41.994  -2.719  17.575  1.00 10.60           H
ATOM    582 HG21 VAL A  38      42.759  -5.511  18.135  1.00 12.08           H
ATOM    583 HG22 VAL A  38      41.339  -5.152  17.518  1.00 12.08           H
ATOM    584 HG23 VAL A  38      42.282  -6.200  16.785  1.00 12.08           H
ATOM    585  N   SER A  39      42.154  -1.760  14.365  1.00  6.05           N
ATOM    586  CA  SER A  39      42.781  -0.517  13.900  1.00  6.60           C
ATOM    587  C   SER A  39      43.098   0.288  15.152  1.00  8.28           C
ATOM    588  O   SER A  39      42.206   0.886  15.762  1.00  8.23           O
ATOM    589  CB  SER A  39      41.863   0.247  12.962  1.00  7.82           C
ATOM    590  OG  SER A  39      41.758  -0.447  11.743  1.00  9.52           O
ATOM    591  H   SER A  39      41.328  -1.663  14.583  1.00  7.26           H
ATOM    592  HA  SER A  39      43.609  -0.718  13.437  1.00  7.92           H
ATOM    593  HB2 SER A  39      40.984   0.322  13.365  1.00  9.39           H
ATOM    594  HB3 SER A  39      42.235   1.128  12.798  1.00  9.39           H
ATOM    595  HG  SER A  39      41.252  -0.030  11.218  1.00 11.43           H
ATOM    596  N   ASP A  40      44.366   0.238  15.569  1.00  7.85           N
ATOM    597  CA  ASP A  40      44.890   0.966  16.720  1.00  6.85           C
ATOM    598  C   ASP A  40      45.324   2.337  16.210  1.00  8.30           C
ATOM    599  O   ASP A  40      46.441   2.542  15.739  1.00  6.96           O
ATOM    600  CB  ASP A  40      46.042   0.183  17.333  1.00  7.03           C
ATOM    601  CG  ASP A  40      46.589   0.790  18.594  1.00 11.17           C
ATOM    602  OD1 ASP A  40      46.396   1.992  18.882  1.00 10.13           O
ATOM    603  OD2 ASP A  40      47.295   0.026  19.297  1.00 14.02           O1-
ATOM    604  H   ASP A  40      44.968  -0.236  15.177  1.00  9.43           H
ATOM    605  HA  ASP A  40      44.195   1.081  17.386  1.00  8.23           H
ATOM    606  HB2 ASP A  40      45.732  -0.712  17.545  1.00  8.44           H
ATOM    607  HB3 ASP A  40      46.765   0.136  16.689  1.00  8.44           H
ATOM    608  N   LEU A  41      44.408   3.300  16.289  1.00  6.19           N
ATOM    609  CA  LEU A  41      44.581   4.554  15.555  1.00  5.37           C
ATOM    610  C   LEU A  41      45.798   5.343  16.022  1.00  7.22           C
ATOM    611  O   LEU A  41      46.528   5.876  15.193  1.00  7.97           O
ATOM    612  CB  LEU A  41      43.323   5.401  15.686  1.00  7.53           C
ATOM    613  CG  LEU A  41      42.039   4.819  15.087  1.00  6.30           C
ATOM    614  CD1 LEU A  41      40.937   5.851  15.215  1.00  8.53           C
ATOM    615  CD2 LEU A  41      42.240   4.403  13.658  1.00  8.02           C
ATOM    616  H   LEU A  41      43.686   3.255  16.754  1.00  7.43           H
ATOM    617  HA  LEU A  41      44.704   4.350  14.615  1.00  6.45           H
ATOM    618  HB2 LEU A  41      43.156   5.552  16.630  1.00  9.04           H
ATOM    619  HB3 LEU A  41      43.484   6.252  15.250  1.00  9.04           H
ATOM    620  HG  LEU A  41      41.778   4.035  15.595  1.00  7.57           H
ATOM    621 HD11 LEU A  41      40.121   5.489  14.837  1.00 10.24           H
ATOM    622 HD12 LEU A  41      40.805   6.056  16.154  1.00 10.24           H
ATOM    623 HD13 LEU A  41      41.198   6.652  14.734  1.00 10.24           H
ATOM    624 HD21 LEU A  41      41.408   4.041  13.315  1.00  9.64           H
ATOM    625 HD22 LEU A  41      42.504   5.178  13.138  1.00  9.64           H
ATOM    626 HD23 LEU A  41      42.935   3.727  13.622  1.00  9.64           H
ATOM    627  N   TYR A  42      46.050   5.426  17.321  1.00  6.73           N
ATOM    628  CA  TYR A  42      47.236   6.178  17.732  1.00  6.45           C
ATOM    629  C   TYR A  42      48.529   5.465  17.312  1.00  8.25           C
ATOM    630  O   TYR A  42      49.484   6.125  16.892  1.00  9.41           O
ATOM    631  CB  TYR A  42      47.250   6.445  19.243  1.00  8.46           C
ATOM    632  CG  TYR A  42      46.219   7.426  19.749  1.00  7.68           C
ATOM    633  CD1 TYR A  42      46.401   8.787  19.602  1.00  7.33           C
ATOM    634  CD2 TYR A  42      45.071   6.991  20.390  1.00  8.24           C
ATOM    635  CE1 TYR A  42      45.469   9.699  20.080  1.00  6.81           C
ATOM    636  CE2 TYR A  42      44.151   7.872  20.875  1.00  7.80           C
ATOM    637  CZ  TYR A  42      44.345   9.234  20.724  1.00  7.43           C
ATOM    638  OH  TYR A  42      43.408  10.120  21.209  1.00  7.97           O
ATOM    639  H   TYR A  42      45.584   5.079  17.955  1.00  8.08           H
ATOM    640  HA  TYR A  42      47.221   7.039  17.286  1.00  7.74           H
ATOM    641  HB2 TYR A  42      47.100   5.605  19.703  1.00 10.16           H
ATOM    642  HB3 TYR A  42      48.123   6.793  19.483  1.00 10.16           H
ATOM    643  HD1 TYR A  42      47.167   9.100  19.176  1.00  8.80           H
ATOM    644  HD2 TYR A  42      44.934   6.079  20.509  1.00  9.90           H
ATOM    645  HE1 TYR A  42      45.608  10.613  19.976  1.00  8.17           H
ATOM    646  HE2 TYR A  42      43.388   7.557  21.304  1.00  9.37           H
ATOM    647  HH  TYR A  42      42.779   9.700  21.576  1.00  9.57           H
ATOM    648  N   ALA A  43      48.586   4.145  17.426  1.00  8.08           N
ATOM    649  CA  ALA A  43      49.789   3.429  17.009  1.00  8.18           C
ATOM    650  C   ALA A  43      50.049   3.589  15.514  1.00 11.13           C
ATOM    651  O   ALA A  43      51.212   3.536  15.075  1.00 12.06           O
ATOM    652  CB  ALA A  43      49.641   1.946  17.393  1.00 11.00           C
ATOM    653  H   ALA A  43      47.957   3.647  17.735  1.00  9.70           H
ATOM    654  HA  ALA A  43      50.553   3.788  17.487  1.00  9.82           H
ATOM    655  HB1 ALA A  43      50.439   1.468  17.117  1.00 13.20           H
ATOM    656  HB2 ALA A  43      49.531   1.878  18.354  1.00 13.20           H
ATOM    657  HB3 ALA A  43      48.864   1.580  16.943  1.00 13.20           H
ATOM    658  N   MET A  44      48.986   3.699  14.719  1.00  8.20           N
ATOM    659  CA  MET A  44      49.002   3.949  13.276  1.00  7.67           C
ATOM    660  C   MET A  44      49.327   5.388  12.915  1.00  9.28           C
ATOM    661  O   MET A  44      49.531   5.697  11.730  1.00 12.18           O
ATOM    662  CB  MET A  44      47.644   3.600  12.659  1.00 10.55           C
ATOM    663  CG  MET A  44      47.269   2.154  12.795  1.00 10.05           C
ATOM    664  SD  MET A  44      45.504   1.868  12.488  1.00 12.71           S
ATOM    665  CE  MET A  44      45.474   2.208  10.730  1.00 14.23           C
ATOM    666  H   MET A  44      48.184   3.626  15.020  1.00  9.84           H
ATOM    667  HA  MET A  44      49.667   3.371  12.870  1.00  9.22           H
ATOM    668  HB2 MET A  44      46.957   4.126  13.097  1.00 12.66           H
ATOM    669  HB3 MET A  44      47.666   3.812  11.713  1.00 12.66           H
ATOM    670  HG2 MET A  44      47.775   1.634  12.152  1.00 12.07           H
ATOM    671  HG3 MET A  44      47.471   1.858  13.696  1.00 12.07           H
ATOM    672  HE1 MET A  44      44.568   2.095  10.402  1.00 17.09           H
ATOM    673  HE2 MET A  44      45.769   3.120  10.580  1.00 17.09           H
ATOM    674  HE3 MET A  44      46.070   1.589  10.279  1.00 17.09           H
ATOM    675  N   ASN A  45      49.346   6.286  13.893  1.00  9.47           N
ATOM    676  CA  ASN A  45      49.475   7.714  13.638  1.00 10.25           C
ATOM    677  C   ASN A  45      48.403   8.162  12.640  1.00  8.47           C
ATOM    678  O   ASN A  45      48.650   8.953  11.724  1.00  9.73           O
ATOM    679  CB  ASN A  45      50.886   8.053  13.137  1.00 13.34           C
ATOM    680  CG  ASN A  45      51.968   7.730  14.155  1.00 28.75           C
ATOM    681  OD1 ASN A  45      51.895   8.146  15.317  1.00 38.85           O
ATOM    682  ND2 ASN A  45      52.981   6.962  13.724  1.00 40.28           N
ATOM    683  H   ASN A  45      49.285   6.089  14.728  1.00 11.37           H
ATOM    684  HA  ASN A  45      49.329   8.195  14.467  1.00 12.31           H
ATOM    685  HB2 ASN A  45      51.068   7.541  12.333  1.00 16.01           H
ATOM    686  HB3 ASN A  45      50.932   9.003  12.942  1.00 16.01           H
ATOM    687 HD21 ASN A  45      53.619   6.750  14.261  1.00 48.34           H
ATOM    688 HD22 ASN A  45      52.993   6.682  12.911  1.00 48.34           H
ATOM    689  N   PHE A  46      47.192   7.652  12.828  1.00  8.99           N
ATOM    690  CA  PHE A  46      46.143   7.831  11.836  1.00  8.09           C
ATOM    691  C   PHE A  46      45.860   9.313  11.613  1.00  8.34           C
ATOM    692  O   PHE A  46      45.676  10.082  12.563  1.00  8.69           O
ATOM    693  CB  PHE A  46      44.863   7.141  12.277  1.00  9.28           C
ATOM    694  CG  PHE A  46      43.816   7.124  11.217  1.00  8.12           C
ATOM    695  CD1 PHE A  46      43.835   6.163  10.215  1.00  7.99           C
ATOM    696  CD2 PHE A  46      42.840   8.087  11.188  1.00  7.84           C
ATOM    697  CE1 PHE A  46      42.888   6.187   9.199  1.00 10.92           C
ATOM    698  CE2 PHE A  46      41.888   8.099  10.207  1.00  7.64           C
ATOM    699  CZ  PHE A  46      41.903   7.146   9.214  1.00 11.20           C
ATOM    700  H   PHE A  46      46.953   7.200  13.520  1.00 10.79           H
ATOM    701  HA  PHE A  46      46.427   7.443  10.994  1.00  9.72           H
ATOM    702  HB2 PHE A  46      45.065   6.222  12.513  1.00 11.14           H
ATOM    703  HB3 PHE A  46      44.502   7.609  13.046  1.00 11.14           H
ATOM    704  HD1 PHE A  46      44.503   5.516  10.208  1.00  9.60           H
ATOM    705  HD2 PHE A  46      42.819   8.736  11.854  1.00  9.42           H
ATOM    706  HE1 PHE A  46      42.895   5.533   8.537  1.00 13.11           H
ATOM    707  HE2 PHE A  46      41.229   8.755  10.209  1.00  9.17           H
ATOM    708  HZ  PHE A  46      41.256   7.160   8.546  1.00 13.45           H
ATOM    709  N   GLU A  47      45.804   9.713  10.345  1.00  9.26           N
ATOM    710  CA  GLU A  47      45.583  11.105   9.974  1.00  8.38           C
ATOM    711  C   GLU A  47      44.135  11.516  10.213  1.00  9.00           C
ATOM    712  O   GLU A  47      43.235  10.928   9.598  1.00  8.44           O
ATOM    713  CB  GLU A  47      45.913  11.286   8.497  1.00 11.00           C
ATOM    714  CG  GLU A  47      45.524  12.645   7.940  1.00 11.87           C
ATOM    715  CD  GLU A  47      46.321  13.760   8.578  1.00 12.35           C
ATOM    716  OE1 GLU A  47      47.551  13.806   8.351  1.00 17.80           O
ATOM    717  OE2 GLU A  47      45.754  14.596   9.318  1.00 10.68           O1-
ATOM    718  H   GLU A  47      45.893   9.187   9.671  1.00 11.12           H
ATOM    719  HA  GLU A  47      46.162  11.681  10.497  1.00 10.07           H
ATOM    720  HB2 GLU A  47      46.870  11.179   8.376  1.00 13.20           H
ATOM    721  HB3 GLU A  47      45.441  10.610   7.987  1.00 13.20           H
ATOM    722  HG2 GLU A  47      45.693  12.659   6.985  1.00 14.25           H
ATOM    723  HG3 GLU A  47      44.583  12.805   8.116  1.00 14.25           H
ATOM    724  N   PRO A  48      43.861  12.519  11.053  1.00  7.09           N
ATOM    725  CA  PRO A  48      42.459  12.909  11.281  1.00  8.88           C
ATOM    726  C   PRO A  48      41.944  13.972  10.343  1.00  8.05           C
ATOM    727  O   PRO A  48      40.726  14.115  10.220  1.00  8.29           O
ATOM    728  CB  PRO A  48      42.458  13.439  12.724  1.00  7.86           C
ATOM    729  CG  PRO A  48      43.796  13.082  13.284  1.00  8.36           C
ATOM    730  CD  PRO A  48      44.723  13.033  12.115  1.00  7.66           C
ATOM    731  HA  PRO A  48      41.883  12.130  11.228  1.00 10.66           H
ATOM    732  HB2 PRO A  48      42.337  14.401  12.717  1.00  9.44           H
ATOM    733  HB3 PRO A  48      41.751  13.009  13.228  1.00  9.44           H
ATOM    734  HG2 PRO A  48      44.077  13.763  13.914  1.00 10.04           H
ATOM    735  HG3 PRO A  48      43.746  12.215  13.716  1.00 10.04           H
ATOM    736  HD2 PRO A  48      45.042  13.922  11.895  1.00  9.20           H
ATOM    737  HD3 PRO A  48      45.456  12.421  12.286  1.00  9.20           H
ATOM    738  N   ARG A  49      42.825  14.744   9.725  1.00  6.88           N
ATOM    739  CA  ARG A  49      42.401  15.919   8.969  1.00  6.95           C
ATOM    740  C   ARG A  49      41.845  15.537   7.603  1.00  9.82           C
ATOM    741  O   ARG A  49      42.464  14.789   6.855  1.00  9.42           O
ATOM    742  CB  ARG A  49      43.553  16.899   8.792  1.00 10.01           C
ATOM    743  CG  ARG A  49      44.287  17.306  10.069  1.00  7.73           C
ATOM    744  CD  ARG A  49      45.470  18.149   9.692  1.00 12.29           C
ATOM    745  NE  ARG A  49      46.466  18.458  10.708  1.00 12.59           N
ATOM    746  CZ  ARG A  49      47.530  17.705  10.986  1.00 10.90           C
ATOM    747  NH1 ARG A  49      47.706  16.526  10.418  1.00 13.97           N
ATOM    748  NH2 ARG A  49      48.382  18.138  11.886  1.00 11.57           N1+
ATOM    749  H   ARG A  49      43.675  14.612   9.727  1.00  8.27           H
ATOM    750  HA  ARG A  49      41.698  16.371   9.461  1.00  8.34           H
ATOM    751  HB2 ARG A  49      44.207  16.498   8.198  1.00 12.01           H
ATOM    752  HB3 ARG A  49      43.205  17.709   8.387  1.00 12.01           H
ATOM    753  HG2 ARG A  49      43.697  17.829  10.635  1.00  9.29           H
ATOM    754  HG3 ARG A  49      44.601  16.516  10.535  1.00  9.29           H
ATOM    755  HD2 ARG A  49      45.937  17.696   8.973  1.00 14.76           H
ATOM    756  HD3 ARG A  49      45.134  18.997   9.363  1.00 14.76           H
ATOM    757  HE  ARG A  49      46.360  19.180  11.162  1.00 15.11           H
ATOM    758 HH11 ARG A  49      47.152  16.251   9.820  1.00 16.77           H
ATOM    759 HH12 ARG A  49      48.390  16.047  10.624  1.00 16.77           H
ATOM    760 HH21 ARG A  49      48.252  18.896  12.272  1.00 13.89           H
ATOM    761 HH22 ARG A  49      49.055  17.652  12.110  1.00 13.89           H
ATOM    762  N   ALA A  50      40.696  16.106   7.260  1.00  9.08           N
ATOM    763  CA  ALA A  50      40.094  15.970   5.930  1.00  9.61           C
ATOM    764  C   ALA A  50      40.725  16.975   4.983  1.00  9.07           C
ATOM    765  O   ALA A  50      40.391  18.167   5.032  1.00  9.35           O
ATOM    766  CB  ALA A  50      38.604  16.206   6.020  1.00  8.76           C
ATOM    767  H   ALA A  50      40.229  16.592   7.795  1.00 10.90           H
ATOM    768  HA  ALA A  50      40.250  15.075   5.588  1.00 11.54           H
ATOM    769  HB1 ALA A  50      38.216  16.113   5.135  1.00 10.51           H
ATOM    770  HB2 ALA A  50      38.216  15.551   6.621  1.00 10.51           H
ATOM    771  HB3 ALA A  50      38.446  17.101   6.358  1.00 10.51           H
ATOM    772  N   THR A  51      41.635  16.518   4.112  1.00 10.88           N
ATOM    773  CA  THR A  51      42.340  17.451   3.240  1.00 12.25           C
ATOM    774  C   THR A  51      42.439  16.891   1.833  1.00 11.75           C
ATOM    775  O   THR A  51      42.075  15.738   1.557  1.00 12.62           O
ATOM    776  CB  THR A  51      43.763  17.771   3.726  1.00  9.09           C
ATOM    777  OG1 THR A  51      44.659  16.685   3.404  1.00 12.28           O
ATOM    778  CG2 THR A  51      43.809  18.055   5.235  1.00 12.38           C
ATOM    779  H   THR A  51      41.856  15.692   4.013  1.00 13.06           H
ATOM    780  HA  THR A  51      41.842  18.283   3.198  1.00 14.71           H
ATOM    781  HB  THR A  51      44.071  18.570   3.270  1.00 10.91           H
ATOM    782  HG1 THR A  51      44.399  15.978   3.775  1.00 14.74           H
ATOM    783 HG21 THR A  51      44.719  18.253   5.507  1.00 14.86           H
ATOM    784 HG22 THR A  51      43.244  18.815   5.447  1.00 14.86           H
ATOM    785 HG23 THR A  51      43.494  17.282   5.728  1.00 14.86           H
ATOM    786  N   ASP A  52      42.925  17.748   0.934  1.00 13.49           N
ATOM    787  CA  ASP A  52      43.101  17.356  -0.454  1.00 16.24           C
ATOM    788  C   ASP A  52      44.181  16.305  -0.643  1.00 17.39           C
ATOM    789  O   ASP A  52      44.262  15.746  -1.742  1.00 18.70           O
ATOM    790  CB  ASP A  52      43.385  18.591  -1.323  1.00 16.50           C
ATOM    791  CG  ASP A  52      44.683  19.310  -0.956  1.00 22.76           C
ATOM    792  OD1 ASP A  52      45.449  18.862  -0.086  1.00 20.75           O
ATOM    793  OD2 ASP A  52      44.945  20.372  -1.574  1.00 31.36           O1-
ATOM    794  H   ASP A  52      43.158  18.558   1.106  1.00 16.20           H
ATOM    795  HA  ASP A  52      42.268  16.970  -0.768  1.00 19.49           H
ATOM    796  HB2 ASP A  52      43.450  18.314  -2.250  1.00 19.81           H
ATOM    797  HB3 ASP A  52      42.655  19.222  -1.218  1.00 19.81           H
ATOM    798  N   LYS A  53      44.968  15.978   0.391  1.00 11.91           N
ATOM    799  CA  LYS A  53      45.863  14.829   0.301  1.00 16.15           C
ATOM    800  C   LYS A  53      45.126  13.502   0.372  1.00 14.14           C
ATOM    801  O   LYS A  53      45.747  12.450   0.163  1.00 18.60           O
ATOM    802  CB  LYS A  53      46.907  14.881   1.406  1.00 16.52           C
ATOM    803  CG  LYS A  53      47.789  16.122   1.318  1.00 20.89           C
ATOM    804  CD  LYS A  53      48.814  16.204   2.420  1.00 26.75           C
ATOM    805  CE  LYS A  53      49.623  17.488   2.301  1.00 33.47           C
ATOM    806  NZ  LYS A  53      50.157  17.680   0.922  1.00 37.76           N1+
ATOM    807  H   LYS A  53      44.998  16.400   1.140  1.00 14.30           H
ATOM    808  HA  LYS A  53      46.330  14.864  -0.549  1.00 19.39           H
ATOM    809  HB2 LYS A  53      46.458  14.892   2.266  1.00 19.83           H
ATOM    810  HB3 LYS A  53      47.479  14.101   1.339  1.00 19.83           H
ATOM    811  HG2 LYS A  53      48.262  16.112   0.471  1.00 25.07           H
ATOM    812  HG3 LYS A  53      47.228  16.911   1.373  1.00 25.07           H
ATOM    813  HD2 LYS A  53      48.364  16.203   3.280  1.00 32.11           H
ATOM    814  HD3 LYS A  53      49.421  15.450   2.354  1.00 32.11           H
ATOM    815  HE2 LYS A  53      49.055  18.245   2.513  1.00 40.17           H
ATOM    816  HE3 LYS A  53      50.374  17.450   2.914  1.00 40.17           H
ATOM    817  HZ1 LYS A  53      50.625  18.435   0.879  1.00 45.32           H
ATOM    818  HZ2 LYS A  53      50.687  16.999   0.703  1.00 45.32           H
ATOM    819  HZ3 LYS A  53      49.486  17.722   0.339  1.00 45.32           H
ATOM    820  N   ASP A  54      43.826  13.518   0.644  1.00 15.17           N
ATOM    821  CA  ASP A  54      43.049  12.287   0.674  1.00 13.42           C
ATOM    822  C   ASP A  54      42.694  11.807  -0.716  1.00 14.61           C
ATOM    823  O   ASP A  54      42.102  10.732  -0.854  1.00 15.11           O
ATOM    824  CB  ASP A  54      41.797  12.500   1.512  1.00 12.24           C
ATOM    825  CG  ASP A  54      42.136  12.726   2.970  1.00 11.88           C
ATOM    826  OD1 ASP A  54      43.330  12.615   3.327  1.00 12.78           O
ATOM    827  OD2 ASP A  54      41.181  13.043   3.728  1.00 12.01           O1-
ATOM    828  H   ASP A  54      43.371  14.228   0.815  1.00 18.21           H
ATOM    829  HA  ASP A  54      43.578  11.595   1.101  1.00 16.11           H
ATOM    830  HB2 ASP A  54      41.322  13.280   1.186  1.00 14.69           H
ATOM    831  HB3 ASP A  54      41.233  11.713   1.450  1.00 14.69           H
ATOM    832  N   ILE A  55      43.053  12.581  -1.742  1.00 16.71           N
ATOM    833  CA  ILE A  55      42.812  12.226  -3.134  1.00 17.60           C
ATOM    834  C   ILE A  55      44.163  12.118  -3.812  1.00 17.53           C
ATOM    835  O   ILE A  55      44.955  13.067  -3.784  1.00 18.80           O
ATOM    836  CB  ILE A  55      41.948  13.273  -3.864  1.00 18.62           C
ATOM    837  CG1 ILE A  55      40.555  13.395  -3.259  1.00 18.94           C
ATOM    838  CG2 ILE A  55      41.822  12.920  -5.364  1.00 22.27           C
ATOM    839  CD1 ILE A  55      40.481  14.467  -2.140  1.00 16.80           C
ATOM    840  H   ILE A  55      43.449  13.338  -1.649  1.00 20.05           H
ATOM    841  HA  ILE A  55      42.368  11.365  -3.182  1.00 21.13           H
ATOM    842  HB  ILE A  55      42.388  14.134  -3.790  1.00 22.35           H
ATOM    843 HG12 ILE A  55      39.928  13.644  -3.956  1.00 22.73           H
ATOM    844 HG13 ILE A  55      40.302  12.541  -2.874  1.00 22.73           H
ATOM    845 HG21 ILE A  55      41.275  13.592  -5.801  1.00 26.73           H
ATOM    846 HG22 ILE A  55      42.707  12.905  -5.760  1.00 26.73           H
ATOM    847 HG23 ILE A  55      41.406  12.048  -5.449  1.00 26.73           H
ATOM    848 HD11 ILE A  55      39.575  14.500  -1.794  1.00 20.17           H
ATOM    849 HD12 ILE A  55      41.098  14.226  -1.431  1.00 20.17           H
ATOM    850 HD13 ILE A  55      40.725  15.329  -2.512  1.00 20.17           H
ATOM    851  N   THR A  56      44.410  10.971  -4.442  1.00 23.78           N
ATOM    852  CA  THR A  56      45.622  10.744  -5.208  1.00 25.45           C
ATOM    853  C   THR A  56      45.402  11.196  -6.643  1.00 20.67           C
ATOM    854  O   THR A  56      44.286  11.169  -7.162  1.00 24.10           O
ATOM    855  CB  THR A  56      46.012   9.261  -5.173  1.00 28.38           C
ATOM    856  OG1 THR A  56      46.076   8.815  -3.810  1.00 31.37           O
ATOM    857  CG2 THR A  56      47.359   9.047  -5.824  1.00 39.01           C
ATOM    858  H   THR A  56      43.875  10.298  -4.438  1.00 28.54           H
ATOM    859  HA  THR A  56      46.348  11.263  -4.828  1.00 30.55           H
ATOM    860  HB  THR A  56      45.351   8.740  -5.655  1.00 34.06           H
ATOM    861  HG1 THR A  56      46.289   8.003  -3.783  1.00 37.66           H
ATOM    862 HG21 THR A  56      47.595   8.106  -5.796  1.00 46.82           H
ATOM    863 HG22 THR A  56      47.331   9.337  -6.749  1.00 46.82           H
ATOM    864 HG23 THR A  56      48.038   9.556  -5.354  1.00 46.82           H
ATOM    865  N   GLY A  57      46.476  11.644  -7.269  1.00 30.44           N
ATOM    866  CA  GLY A  57      46.419  12.039  -8.668  1.00 32.93           C
ATOM    867  C   GLY A  57      46.033  13.497  -8.809  1.00 34.00           C
ATOM    868  O   GLY A  57      46.661  14.366  -8.214  1.00 42.26           O
ATOM    869  H   GLY A  57      47.252  11.731  -6.908  1.00 36.54           H
ATOM    870  HA2 GLY A  57      47.286  11.905  -9.082  1.00 39.52           H
ATOM    871  HA3 GLY A  57      45.764  11.497  -9.135  1.00 39.52           H
ATOM    872  N   THR A  58      45.004  13.764  -9.610  1.00 38.94           N
ATOM    873  CA  THR A  58      44.568  15.126  -9.885  1.00 40.59           C
ATOM    874  C   THR A  58      43.114  15.299  -9.478  1.00 35.77           C
ATOM    875  O   THR A  58      42.287  14.407  -9.689  1.00 29.02           O
ATOM    876  CB  THR A  58      44.737  15.498 -11.370  1.00 38.72           C
ATOM    877  OG1 THR A  58      43.976  14.605 -12.197  1.00 40.61           O
ATOM    878  CG2 THR A  58      46.200  15.451 -11.760  1.00 36.00           C
ATOM    879  H   THR A  58      44.536  13.163 -10.010  1.00 46.73           H
ATOM    880  HA  THR A  58      45.102  15.742  -9.359  1.00 48.72           H
ATOM    881  HB  THR A  58      44.419  16.404 -11.507  1.00 46.47           H
ATOM    882  HG1 THR A  58      44.071  14.811 -13.006  1.00 48.74           H
ATOM    883 HG21 THR A  58      46.301  15.686 -12.696  1.00 43.21           H
ATOM    884 HG22 THR A  58      46.707  16.078 -11.222  1.00 43.21           H
ATOM    885 HG23 THR A  58      46.552  14.558 -11.620  1.00 43.21           H
ATOM    886  N   LEU A  59      42.816  16.459  -8.897  1.00 33.70           N
ATOM    887  CA  LEU A  59      41.478  16.747  -8.405  1.00 31.68           C
ATOM    888  C   LEU A  59      40.510  16.999  -9.551  1.00 27.27           C
ATOM    889  O   LEU A  59      40.893  17.403 -10.649  1.00 33.71           O
ATOM    890  CB  LEU A  59      41.499  17.965  -7.482  1.00 32.35           C
ATOM    891  CG  LEU A  59      42.369  17.827  -6.233  1.00 32.14           C
ATOM    892  CD1 LEU A  59      42.380  19.133  -5.469  1.00 34.29           C
ATOM    893  CD2 LEU A  59      41.882  16.694  -5.344  1.00 32.51           C
ATOM    894  H   LEU A  59      43.378  17.099  -8.776  1.00 40.44           H
ATOM    895  HA  LEU A  59      41.155  15.987  -7.896  1.00 38.02           H
ATOM    896  HB2 LEU A  59      41.829  18.726  -7.984  1.00 38.83           H
ATOM    897  HB3 LEU A  59      40.592  18.141  -7.186  1.00 38.83           H
ATOM    898  HG  LEU A  59      43.279  17.628  -6.502  1.00 38.58           H
ATOM    899 HD11 LEU A  59      42.935  19.033  -4.680  1.00 41.16           H
ATOM    900 HD12 LEU A  59      42.739  19.830  -6.041  1.00 41.16           H
ATOM    901 HD13 LEU A  59      41.472  19.354  -5.209  1.00 41.16           H
ATOM    902 HD21 LEU A  59      42.456  16.636  -4.564  1.00 39.02           H
ATOM    903 HD22 LEU A  59      40.969  16.877  -5.071  1.00 39.02           H
ATOM    904 HD23 LEU A  59      41.917  15.863  -5.843  1.00 39.02           H
ATOM    905  N   SER A  60      39.228  16.764  -9.273  1.00 26.20           N
ATOM    906  CA  SER A  60      38.201  16.997 -10.274  1.00 27.66           C
ATOM    907  C   SER A  60      37.917  18.472 -10.469  1.00 33.82           C
ATOM    908  O   SER A  60      37.335  18.842 -11.490  1.00 33.76           O
ATOM    909  CB  SER A  60      36.901  16.300  -9.894  1.00 32.20           C
ATOM    910  OG  SER A  60      36.353  16.874  -8.731  1.00 40.57           O
ATOM    911  H   SER A  60      38.933  16.473  -8.519  1.00 31.44           H
ATOM    912  HA  SER A  60      38.499  16.634 -11.123  1.00 33.20           H
ATOM    913  HB2 SER A  60      36.267  16.393 -10.622  1.00 38.64           H
ATOM    914  HB3 SER A  60      37.082  15.361  -9.729  1.00 38.64           H
ATOM    915  HG  SER A  60      35.637  16.484  -8.528  1.00 48.68           H
ATOM    916  N   ASN A  61      38.280  19.314  -9.505  1.00 28.02           N
ATOM    917  CA  ASN A  61      38.063  20.757  -9.610  1.00 31.04           C
ATOM    918  C   ASN A  61      39.141  21.451  -8.801  1.00 29.00           C
ATOM    919  O   ASN A  61      38.905  21.902  -7.676  1.00 32.97           O
ATOM    920  CB  ASN A  61      36.666  21.147  -9.124  1.00 28.59           C
ATOM    921  CG  ASN A  61      36.294  22.565  -9.500  1.00 30.66           C
ATOM    922  OD1 ASN A  61      37.141  23.452  -9.543  1.00 34.70           O
ATOM    923  ND2 ASN A  61      35.022  22.783  -9.772  1.00 36.25           N
ATOM    924  H   ASN A  61      38.658  19.073  -8.772  1.00 33.62           H
ATOM    925  HA  ASN A  61      38.153  21.030 -10.537  1.00 37.25           H
ATOM    926  HB2 ASN A  61      36.014  20.549  -9.523  1.00 34.31           H
ATOM    927  HB3 ASN A  61      36.636  21.074  -8.157  1.00 34.31           H
ATOM    928 HD21 ASN A  61      34.757  23.571  -9.991  1.00 43.51           H
ATOM    929 HD22 ASN A  61      34.456  22.136  -9.730  1.00 43.51           H
ATOM    930  N   PRO A  62      40.360  21.543  -9.343  1.00 33.53           N
ATOM    931  CA  PRO A  62      41.452  22.202  -8.613  1.00 30.31           C
ATOM    932  C   PRO A  62      41.267  23.703  -8.432  1.00 34.72           C
ATOM    933  O   PRO A  62      42.172  24.350  -7.899  1.00 41.25           O
ATOM    934  CB  PRO A  62      42.679  21.908  -9.489  1.00 36.67           C
ATOM    935  CG  PRO A  62      42.129  21.820 -10.854  1.00 36.33           C
ATOM    936  CD  PRO A  62      40.799  21.101 -10.679  1.00 38.93           C
ATOM    937  HA  PRO A  62      41.573  21.787  -7.744  1.00 36.38           H
ATOM    938  HB2 PRO A  62      43.317  22.636  -9.419  1.00 44.01           H
ATOM    939  HB3 PRO A  62      43.081  21.067  -9.223  1.00 44.01           H
ATOM    940  HG2 PRO A  62      41.996  22.711 -11.212  1.00 43.60           H
ATOM    941  HG3 PRO A  62      42.729  21.307 -11.417  1.00 43.60           H
ATOM    942  HD2 PRO A  62      40.167  21.387 -11.357  1.00 46.73           H
ATOM    943  HD3 PRO A  62      40.929  20.140 -10.693  1.00 46.73           H
ATOM    944  N   GLU A  63      40.145  24.277  -8.874  1.00 35.66           N
ATOM    945  CA  GLU A  63      39.865  25.699  -8.670  1.00 38.09           C
ATOM    946  C   GLU A  63      39.314  25.966  -7.274  1.00 36.21           C
ATOM    947  O   GLU A  63      39.729  26.913  -6.591  1.00 33.18           O
ATOM    948  CB  GLU A  63      38.846  26.178  -9.710  1.00 38.68           C
ATOM    949  CG  GLU A  63      39.219  25.879 -11.156  1.00 45.76           C
ATOM    950  CD  GLU A  63      40.478  26.614 -11.584  1.00 47.12           C
ATOM    951  OE1 GLU A  63      41.544  26.375 -10.970  1.00 47.24           O
ATOM    952  OE2 GLU A  63      40.395  27.445 -12.520  1.00 50.79           O1-
ATOM    953  H   GLU A  63      39.524  23.859  -9.299  1.00 42.80           H
ATOM    954  HA  GLU A  63      40.683  26.209  -8.781  1.00 45.72           H
ATOM    955  HB2 GLU A  63      37.996  25.745  -9.532  1.00 46.43           H
ATOM    956  HB3 GLU A  63      38.746  27.139  -9.626  1.00 46.43           H
ATOM    957  HG2 GLU A  63      39.377  24.927 -11.254  1.00 54.92           H
ATOM    958  HG3 GLU A  63      38.494  26.159 -11.736  1.00 54.92           H
ATOM    959  N   VAL A  64      38.323  25.176  -6.877  1.00 31.78           N
ATOM    960  CA  VAL A  64      37.636  25.308  -5.604  1.00 23.76           C
ATOM    961  C   VAL A  64      37.556  23.904  -5.025  1.00 23.65           C
ATOM    962  O   VAL A  64      36.935  23.025  -5.632  1.00 27.58           O
ATOM    963  CB  VAL A  64      36.236  25.913  -5.783  1.00 24.34           C
ATOM    964  CG1 VAL A  64      35.540  26.088  -4.456  1.00 26.02           C
ATOM    965  CG2 VAL A  64      36.316  27.244  -6.527  1.00 35.41           C
ATOM    966  H   VAL A  64      38.021  24.527  -7.353  1.00 38.14           H
ATOM    967  HA  VAL A  64      38.151  25.870  -5.004  1.00 28.52           H
ATOM    968  HB  VAL A  64      35.701  25.307  -6.320  1.00 29.22           H
ATOM    969 HG11 VAL A  64      34.662  26.471  -4.609  1.00 31.23           H
ATOM    970 HG12 VAL A  64      35.454  25.222  -4.029  1.00 31.23           H
ATOM    971 HG13 VAL A  64      36.068  26.681  -3.900  1.00 31.23           H
ATOM    972 HG21 VAL A  64      35.420  27.604  -6.626  1.00 42.50           H
ATOM    973 HG22 VAL A  64      36.865  27.858  -6.015  1.00 42.50           H
ATOM    974 HG23 VAL A  64      36.712  27.095  -7.399  1.00 42.50           H
ATOM    975  N   PHE A  65      38.201  23.685  -3.875  1.00 20.37           N
ATOM    976  CA  PHE A  65      38.280  22.361  -3.256  1.00 16.15           C
ATOM    977  C   PHE A  65      37.060  22.075  -2.383  1.00 20.25           C
ATOM    978  O   PHE A  65      36.839  22.741  -1.364  1.00 18.67           O
ATOM    979  CB  PHE A  65      39.552  22.217  -2.419  1.00 18.56           C
ATOM    980  CG  PHE A  65      39.672  20.867  -1.777  1.00 16.39           C
ATOM    981  CD1 PHE A  65      39.883  19.752  -2.566  1.00 15.29           C
ATOM    982  CD2 PHE A  65      39.532  20.692  -0.408  1.00 18.63           C
ATOM    983  CE1 PHE A  65      39.974  18.477  -2.011  1.00 17.16           C
ATOM    984  CE2 PHE A  65      39.631  19.420   0.160  1.00 18.04           C
ATOM    985  CZ  PHE A  65      39.835  18.311  -0.638  1.00 16.29           C
ATOM    986  H   PHE A  65      38.607  24.298  -3.428  1.00 24.45           H
ATOM    987  HA  PHE A  65      38.307  21.690  -3.956  1.00 19.39           H
ATOM    988  HB2 PHE A  65      40.324  22.347  -2.992  1.00 22.28           H
ATOM    989  HB3 PHE A  65      39.545  22.885  -1.715  1.00 22.28           H
ATOM    990  HD1 PHE A  65      39.966  19.855  -3.487  1.00 18.36           H
ATOM    991  HD2 PHE A  65      39.385  21.430   0.138  1.00 22.36           H
ATOM    992  HE1 PHE A  65      40.121  17.739  -2.558  1.00 20.60           H
ATOM    993  HE2 PHE A  65      39.539  19.316   1.079  1.00 21.66           H
ATOM    994  HZ  PHE A  65      39.906  17.465  -0.257  1.00 19.55           H
ATOM    995  N   ASN A  66      36.305  21.047  -2.758  1.00 12.68           N
ATOM    996  CA  ASN A  66      35.096  20.590  -2.073  1.00 17.15           C
ATOM    997  C   ASN A  66      35.408  19.175  -1.608  1.00 16.69           C
ATOM    998  O   ASN A  66      35.421  18.238  -2.415  1.00 14.59           O
ATOM    999  CB  ASN A  66      33.882  20.626  -3.013  1.00 14.78           C
ATOM   1000  CG  ASN A  66      32.588  20.223  -2.360  1.00 17.86           C
ATOM   1001  OD1 ASN A  66      32.497  19.228  -1.632  1.00 17.76           O
ATOM   1002  ND2 ASN A  66      31.535  20.981  -2.654  1.00 25.35           N
ATOM   1003  H   ASN A  66      36.485  20.569  -3.451  1.00 15.22           H
ATOM   1004  HA  ASN A  66      34.917  21.148  -1.299  1.00 20.58           H
ATOM   1005  HB2 ASN A  66      33.775  21.530  -3.349  1.00 17.74           H
ATOM   1006  HB3 ASN A  66      34.042  20.018  -3.752  1.00 17.74           H
ATOM   1007 HD21 ASN A  66      30.766  20.801  -2.311  1.00 30.43           H
ATOM   1008 HD22 ASN A  66      31.622  21.650  -3.186  1.00 30.43           H
ATOM   1009  N   TYR A  67      35.694  19.024  -0.320  1.00 14.99           N
ATOM   1010  CA  TYR A  67      36.126  17.734   0.201  1.00 11.48           C
ATOM   1011  C   TYR A  67      35.115  16.627  -0.131  1.00 14.27           C
ATOM   1012  O   TYR A  67      35.498  15.533  -0.572  1.00 14.32           O
ATOM   1013  CB  TYR A  67      36.369  17.843   1.722  1.00 10.25           C
ATOM   1014  CG  TYR A  67      36.936  16.567   2.282  1.00  9.70           C
ATOM   1015  CD1 TYR A  67      38.284  16.315   2.194  1.00  9.55           C
ATOM   1016  CD2 TYR A  67      36.118  15.596   2.828  1.00 11.89           C
ATOM   1017  CE1 TYR A  67      38.827  15.104   2.645  1.00  9.53           C
ATOM   1018  CE2 TYR A  67      36.637  14.396   3.281  1.00 10.53           C
ATOM   1019  CZ  TYR A  67      37.982  14.149   3.190  1.00  9.29           C
ATOM   1020  OH  TYR A  67      38.455  12.923   3.643  1.00 10.52           O
ATOM   1021  H   TYR A  67      35.646  19.648   0.270  1.00 18.00           H
ATOM   1022  HA  TYR A  67      36.969  17.497  -0.216  1.00 13.79           H
ATOM   1023  HB2 TYR A  67      37.001  18.558   1.895  1.00 12.31           H
ATOM   1024  HB3 TYR A  67      35.527  18.023   2.169  1.00 12.31           H
ATOM   1025  HD1 TYR A  67      38.844  16.952   1.811  1.00 11.46           H
ATOM   1026  HD2 TYR A  67      35.201  15.746   2.878  1.00 14.28           H
ATOM   1027  HE1 TYR A  67      39.741  14.943   2.580  1.00 11.44           H
ATOM   1028  HE2 TYR A  67      36.071  13.754   3.644  1.00 12.65           H
ATOM   1029  HH  TYR A  67      39.287  12.877   3.532  1.00 12.63           H
ATOM   1030  N   GLY A  68      33.823  16.884   0.102  1.00 13.09           N
ATOM   1031  CA  GLY A  68      32.809  15.862  -0.120  1.00 13.43           C
ATOM   1032  C   GLY A  68      32.739  15.412  -1.569  1.00 17.92           C
ATOM   1033  O   GLY A  68      32.697  14.212  -1.864  1.00 15.94           O
ATOM   1034  H   GLY A  68      33.515  17.635   0.386  1.00 15.71           H
ATOM   1035  HA2 GLY A  68      33.005  15.088   0.431  1.00 16.12           H
ATOM   1036  HA3 GLY A  68      31.941  16.209   0.136  1.00 16.12           H
ATOM   1037  N   VAL A  69      32.704  16.367  -2.492  1.00 16.30           N
ATOM   1038  CA  VAL A  69      32.631  16.011  -3.907  1.00 18.30           C
ATOM   1039  C   VAL A  69      33.898  15.292  -4.334  1.00 15.54           C
ATOM   1040  O   VAL A  69      33.844  14.258  -5.013  1.00 17.00           O
ATOM   1041  CB  VAL A  69      32.395  17.261  -4.767  1.00 20.72           C
ATOM   1042  CG1 VAL A  69      32.530  16.912  -6.271  1.00 22.45           C
ATOM   1043  CG2 VAL A  69      31.040  17.816  -4.477  1.00 18.25           C
ATOM   1044  H   VAL A  69      32.720  17.212  -2.332  1.00 19.56           H
ATOM   1045  HA  VAL A  69      31.884  15.408  -4.043  1.00 21.97           H
ATOM   1046  HB  VAL A  69      33.057  17.935  -4.548  1.00 24.87           H
ATOM   1047 HG11 VAL A  69      32.377  17.714  -6.795  1.00 26.95           H
ATOM   1048 HG12 VAL A  69      33.423  16.573  -6.437  1.00 26.95           H
ATOM   1049 HG13 VAL A  69      31.871  16.237  -6.498  1.00 26.95           H
ATOM   1050 HG21 VAL A  69      30.899  18.604  -5.024  1.00 21.91           H
ATOM   1051 HG22 VAL A  69      30.373  17.144  -4.686  1.00 21.91           H
ATOM   1052 HG23 VAL A  69      30.990  18.052  -3.538  1.00 21.91           H
ATOM   1053  N   GLU A  70      35.057  15.828  -3.950  1.00 16.10           N
ATOM   1054  CA  GLU A  70      36.317  15.250  -4.391  1.00 15.20           C
ATOM   1055  C   GLU A  70      36.478  13.830  -3.880  1.00 17.29           C
ATOM   1056  O   GLU A  70      36.956  12.953  -4.611  1.00 16.40           O
ATOM   1057  CB  GLU A  70      37.493  16.090  -3.931  1.00 14.97           C
ATOM   1058  CG  GLU A  70      37.566  17.453  -4.601  1.00 17.42           C
ATOM   1059  CD  GLU A  70      38.007  17.386  -6.058  1.00 25.37           C
ATOM   1060  OE1 GLU A  70      38.503  16.326  -6.514  1.00 26.20           O
ATOM   1061  OE2 GLU A  70      37.881  18.426  -6.743  1.00 24.52           O1-
ATOM   1062  H   GLU A  70      35.137  16.517  -3.442  1.00 19.33           H
ATOM   1063  HA  GLU A  70      36.330  15.223  -5.361  1.00 18.24           H
ATOM   1064  HB2 GLU A  70      37.420  16.232  -2.974  1.00 17.97           H
ATOM   1065  HB3 GLU A  70      38.314  15.615  -4.132  1.00 17.97           H
ATOM   1066  HG2 GLU A  70      36.687  17.864  -4.574  1.00 20.91           H
ATOM   1067  HG3 GLU A  70      38.203  18.005  -4.121  1.00 20.91           H
ATOM   1068  N   THR A  71      36.109  13.578  -2.624  1.00 15.10           N
ATOM   1069  CA  THR A  71      36.260  12.222  -2.115  1.00 15.58           C
ATOM   1070  C   THR A  71      35.222  11.280  -2.719  1.00 16.07           C
ATOM   1071  O   THR A  71      35.524  10.108  -2.969  1.00 14.30           O
ATOM   1072  CB  THR A  71      36.206  12.194  -0.574  1.00 14.89           C
ATOM   1073  OG1 THR A  71      35.000  12.798  -0.078  1.00 13.79           O
ATOM   1074  CG2 THR A  71      37.465  12.845   0.030  1.00 14.08           C
ATOM   1075  H   THR A  71      35.782  14.148  -2.070  1.00 18.13           H
ATOM   1076  HA  THR A  71      37.134  11.895  -2.379  1.00 18.70           H
ATOM   1077  HB  THR A  71      36.209  11.265  -0.294  1.00 17.88           H
ATOM   1078  HG1 THR A  71      34.957  13.599  -0.327  1.00 16.55           H
ATOM   1079 HG21 THR A  71      37.419  12.821   0.999  1.00 16.90           H
ATOM   1080 HG22 THR A  71      38.257  12.367  -0.260  1.00 16.90           H
ATOM   1081 HG23 THR A  71      37.531  13.769  -0.259  1.00 16.90           H
ATOM   1082  N   HIS A  72      33.993  11.746  -2.959  1.00 15.92           N
ATOM   1083  CA  HIS A  72      33.026  10.904  -3.661  1.00 14.86           C
ATOM   1084  C   HIS A  72      33.572  10.493  -5.022  1.00 15.59           C
ATOM   1085  O   HIS A  72      33.523   9.312  -5.400  1.00 16.60           O
ATOM   1086  CB  HIS A  72      31.724  11.654  -3.843  1.00 14.09           C
ATOM   1087  CG  HIS A  72      30.622  10.808  -4.393  1.00 17.38           C
ATOM   1088  ND1 HIS A  72      29.438  11.338  -4.858  1.00 21.15           N
ATOM   1089  CD2 HIS A  72      30.529   9.470  -4.552  1.00 19.65           C
ATOM   1090  CE1 HIS A  72      28.660  10.356  -5.278  1.00 22.66           C
ATOM   1091  NE2 HIS A  72      29.297   9.214  -5.098  1.00 20.84           N
ATOM   1092  H   HIS A  72      33.702  12.523  -2.732  1.00 19.12           H
ATOM   1093  HA  HIS A  72      32.853  10.103  -3.141  1.00 17.84           H
ATOM   1094  HB2 HIS A  72      31.869  12.389  -4.458  1.00 16.91           H
ATOM   1095  HB3 HIS A  72      31.435  11.995  -2.982  1.00 16.91           H
ATOM   1096  HD2 HIS A  72      31.175   8.841  -4.325  1.00 23.59           H
ATOM   1097  HE1 HIS A  72      27.807  10.453  -5.636  1.00 27.20           H
ATOM   1098  HE2 HIS A  72      28.993   8.435  -5.300  1.00 25.02           H
ATOM   1099  N   GLU A  73      34.067  11.473  -5.786  1.00 16.13           N
ATOM   1100  CA  GLU A  73      34.613  11.199  -7.111  1.00 22.89           C
ATOM   1101  C   GLU A  73      35.822  10.273  -7.034  1.00 19.16           C
ATOM   1102  O   GLU A  73      35.966   9.357  -7.857  1.00 19.87           O
ATOM   1103  CB  GLU A  73      34.998  12.510  -7.792  1.00 25.90           C
ATOM   1104  CG  GLU A  73      35.477  12.356  -9.212  1.00 36.79           C
ATOM   1105  CD  GLU A  73      34.402  11.789 -10.115  1.00 37.39           C
ATOM   1106  OE1 GLU A  73      34.286  10.540 -10.206  1.00 44.48           O
ATOM   1107  OE2 GLU A  73      33.657  12.593 -10.712  1.00 43.89           O1-
ATOM   1108  H   GLU A  73      34.095  12.302  -5.557  1.00 19.36           H
ATOM   1109  HA  GLU A  73      33.935  10.766  -7.652  1.00 27.48           H
ATOM   1110  HB2 GLU A  73      34.222  13.093  -7.805  1.00 31.09           H
ATOM   1111  HB3 GLU A  73      35.711  12.927  -7.284  1.00 31.09           H
ATOM   1112  HG2 GLU A  73      35.735  13.225  -9.558  1.00 44.16           H
ATOM   1113  HG3 GLU A  73      36.236  11.752  -9.228  1.00 44.16           H
ATOM   1114  N   ALA A  74      36.702  10.492  -6.046  1.00 15.22           N
ATOM   1115  CA  ALA A  74      37.888   9.663  -5.890  1.00 16.89           C
ATOM   1116  C   ALA A  74      37.513   8.233  -5.527  1.00 18.29           C
ATOM   1117  O   ALA A  74      38.116   7.284  -6.051  1.00 18.30           O
ATOM   1118  CB  ALA A  74      38.826  10.268  -4.842  1.00 17.92           C
ATOM   1119  H   ALA A  74      36.628  11.116  -5.458  1.00 18.27           H
ATOM   1120  HA  ALA A  74      38.365   9.638  -6.735  1.00 20.27           H
ATOM   1121  HB1 ALA A  74      39.608   9.701  -4.754  1.00 21.51           H
ATOM   1122  HB2 ALA A  74      39.091  11.155  -5.131  1.00 21.51           H
ATOM   1123  HB3 ALA A  74      38.358  10.322  -3.994  1.00 21.51           H
ATOM   1124  N   TYR A  75      36.490   8.045  -4.683  1.00 15.17           N
ATOM   1125  CA  TYR A  75      36.056   6.692  -4.369  1.00 16.37           C
ATOM   1126  C   TYR A  75      35.647   5.962  -5.647  1.00 20.11           C
ATOM   1127  O   TYR A  75      36.076   4.829  -5.893  1.00 20.19           O
ATOM   1128  CB  TYR A  75      34.903   6.691  -3.356  1.00 15.37           C
ATOM   1129  CG  TYR A  75      34.446   5.305  -3.084  1.00 15.98           C
ATOM   1130  CD1 TYR A  75      35.185   4.476  -2.262  1.00 17.78           C
ATOM   1131  CD2 TYR A  75      33.300   4.810  -3.671  1.00 19.00           C
ATOM   1132  CE1 TYR A  75      34.799   3.180  -2.031  1.00 18.89           C
ATOM   1133  CE2 TYR A  75      32.894   3.513  -3.441  1.00 16.13           C
ATOM   1134  CZ  TYR A  75      33.655   2.711  -2.608  1.00 18.71           C
ATOM   1135  OH  TYR A  75      33.277   1.432  -2.362  1.00 24.30           O
ATOM   1136  H   TYR A  75      36.046   8.670  -4.292  1.00 18.21           H
ATOM   1137  HA  TYR A  75      36.798   6.208  -3.975  1.00 19.65           H
ATOM   1138  HB2 TYR A  75      35.205   7.084  -2.522  1.00 18.45           H
ATOM   1139  HB3 TYR A  75      34.156   7.195  -3.716  1.00 18.45           H
ATOM   1140  HD1 TYR A  75      35.966   4.797  -1.872  1.00 21.34           H
ATOM   1141  HD2 TYR A  75      32.796   5.356  -4.231  1.00 22.81           H
ATOM   1142  HE1 TYR A  75      35.300   2.633  -1.469  1.00 22.68           H
ATOM   1143  HE2 TYR A  75      32.117   3.184  -3.833  1.00 19.37           H
ATOM   1144  HH  TYR A  75      32.562   1.260  -2.769  1.00 29.17           H
ATOM   1145  N   LYS A  76      34.851   6.625  -6.490  1.00 20.20           N
ATOM   1146  CA  LYS A  76      34.339   5.996  -7.703  1.00 21.04           C
ATOM   1147  C   LYS A  76      35.454   5.724  -8.704  1.00 24.40           C
ATOM   1148  O   LYS A  76      35.348   4.781  -9.497  1.00 22.64           O
ATOM   1149  CB  LYS A  76      33.257   6.881  -8.327  1.00 19.98           C
ATOM   1150  CG  LYS A  76      31.987   6.970  -7.456  1.00 24.19           C
ATOM   1151  CD  LYS A  76      30.770   7.579  -8.158  1.00 29.93           C
ATOM   1152  CE  LYS A  76      30.806   9.094  -8.153  1.00 32.46           C
ATOM   1153  NZ  LYS A  76      31.977   9.616  -8.915  1.00 35.36           N1+
ATOM   1154  H   LYS A  76      34.594   7.439  -6.380  1.00 24.24           H
ATOM   1155  HA  LYS A  76      33.933   5.146  -7.470  1.00 25.25           H
ATOM   1156  HB2 LYS A  76      33.608   7.779  -8.438  1.00 23.98           H
ATOM   1157  HB3 LYS A  76      33.005   6.514  -9.188  1.00 23.98           H
ATOM   1158  HG2 LYS A  76      31.744   6.076  -7.171  1.00 29.04           H
ATOM   1159  HG3 LYS A  76      32.182   7.518  -6.680  1.00 29.04           H
ATOM   1160  HD2 LYS A  76      30.753   7.281  -9.081  1.00 35.92           H
ATOM   1161  HD3 LYS A  76      29.963   7.295  -7.700  1.00 35.92           H
ATOM   1162  HE2 LYS A  76      29.998   9.435  -8.566  1.00 38.96           H
ATOM   1163  HE3 LYS A  76      30.874   9.410  -7.238  1.00 38.96           H
ATOM   1164  HZ1 LYS A  76      31.978  10.506  -8.899  1.00 42.43           H
ATOM   1165  HZ2 LYS A  76      32.733   9.318  -8.552  1.00 42.43           H
ATOM   1166  HZ3 LYS A  76      31.935   9.342  -9.761  1.00 42.43           H
ATOM   1167  N   GLN A  77      36.519   6.525  -8.687  1.00 21.80           N
ATOM   1168  CA  GLN A  77      37.634   6.379  -9.619  1.00 21.10           C
ATOM   1169  C   GLN A  77      38.865   5.732  -8.996  1.00 25.63           C
ATOM   1170  O   GLN A  77      39.952   5.806  -9.581  1.00 26.86           O
ATOM   1171  CB  GLN A  77      38.011   7.743 -10.202  1.00 27.31           C
ATOM   1172  CG  GLN A  77      36.902   8.439 -10.968  1.00 30.41           C
ATOM   1173  CD  GLN A  77      36.274   7.553 -12.027  1.00 35.28           C
ATOM   1174  OE1 GLN A  77      36.972   6.868 -12.773  1.00 37.37           O
ATOM   1175  NE2 GLN A  77      34.942   7.551 -12.085  1.00 41.25           N
ATOM   1176  H   GLN A  77      36.619   7.175  -8.132  1.00 26.17           H
ATOM   1177  HA  GLN A  77      37.348   5.815 -10.355  1.00 25.33           H
ATOM   1178  HB2 GLN A  77      38.276   8.328  -9.475  1.00 32.78           H
ATOM   1179  HB3 GLN A  77      38.757   7.623 -10.811  1.00 32.78           H
ATOM   1180  HG2 GLN A  77      36.206   8.702 -10.345  1.00 36.50           H
ATOM   1181  HG3 GLN A  77      37.265   9.222 -11.409  1.00 36.50           H
ATOM   1182 HE21 GLN A  77      34.487   8.036 -11.539  1.00 49.50           H
ATOM   1183 HE22 GLN A  77      34.538   7.066 -12.668  1.00 49.50           H
ATOM   1184  N   ARG A  78      38.719   5.118  -7.822  1.00 21.72           N
ATOM   1185  CA  ARG A  78      39.788   4.378  -7.155  1.00 22.31           C
ATOM   1186  C   ARG A  78      41.043   5.230  -6.988  1.00 22.71           C
ATOM   1187  O   ARG A  78      42.168   4.769  -7.191  1.00 23.04           O
ATOM   1188  CB  ARG A  78      40.104   3.079  -7.917  1.00 25.44           C
ATOM   1189  CG  ARG A  78      38.896   2.196  -8.129  1.00 30.77           C
ATOM   1190  CD  ARG A  78      39.068   1.307  -9.378  1.00 37.99           C
ATOM   1191  NE  ARG A  78      39.294   2.100 -10.598  1.00 36.66           N
ATOM   1192  CZ  ARG A  78      38.353   2.789 -11.243  1.00 36.65           C
ATOM   1193  NH1 ARG A  78      37.096   2.793 -10.809  1.00 34.87           N
ATOM   1194  NH2 ARG A  78      38.671   3.487 -12.320  1.00 31.98           N1+
ATOM   1195  H   ARG A  78      37.982   5.116  -7.378  1.00 26.08           H
ATOM   1196  HA  ARG A  78      39.484   4.129  -6.268  1.00 26.78           H
ATOM   1197  HB2 ARG A  78      40.463   3.306  -8.789  1.00 30.53           H
ATOM   1198  HB3 ARG A  78      40.759   2.571  -7.413  1.00 30.53           H
ATOM   1199  HG2 ARG A  78      38.781   1.619  -7.357  1.00 36.93           H
ATOM   1200  HG3 ARG A  78      38.111   2.751  -8.255  1.00 36.93           H
ATOM   1201  HD2 ARG A  78      39.833   0.724  -9.251  1.00 45.60           H
ATOM   1202  HD3 ARG A  78      38.264   0.780  -9.506  1.00 45.60           H
ATOM   1203  HE  ARG A  78      40.092   2.120 -10.918  1.00 43.99           H
ATOM   1204 HH11 ARG A  78      36.882   2.348 -10.105  1.00 41.85           H
ATOM   1205 HH12 ARG A  78      36.496   3.241 -11.233  1.00 41.85           H
ATOM   1206 HH21 ARG A  78      39.481   3.487 -12.609  1.00 38.38           H
ATOM   1207 HH22 ARG A  78      38.064   3.927 -12.742  1.00 38.38           H
ATOM   1208  N   SER A  79      40.850   6.486  -6.546  1.00 19.83           N
ATOM   1209  CA  SER A  79      41.966   7.399  -6.338  1.00 19.03           C
ATOM   1210  C   SER A  79      41.949   8.001  -4.935  1.00 17.43           C
ATOM   1211  O   SER A  79      42.425   9.112  -4.743  1.00 20.36           O
ATOM   1212  CB  SER A  79      41.977   8.521  -7.380  1.00 24.57           C
ATOM   1213  OG  SER A  79      42.152   7.998  -8.682  1.00 37.90           O
ATOM   1214  H   SER A  79      40.081   6.824  -6.363  1.00 23.80           H
ATOM   1215  HA  SER A  79      42.793   6.901  -6.433  1.00 22.84           H
ATOM   1216  HB2 SER A  79      41.133   8.996  -7.341  1.00 29.49           H
ATOM   1217  HB3 SER A  79      42.708   9.127  -7.183  1.00 29.49           H
ATOM   1218  HG  SER A  79      41.525   7.470  -8.866  1.00 45.49           H
ATOM   1219  N   LEU A  80      41.426   7.276  -3.945  1.00 17.75           N
ATOM   1220  CA  LEU A  80      41.581   7.710  -2.559  1.00 14.65           C
ATOM   1221  C   LEU A  80      42.928   7.281  -1.997  1.00 20.97           C
ATOM   1222  O   LEU A  80      43.524   6.290  -2.432  1.00 18.58           O
ATOM   1223  CB  LEU A  80      40.478   7.144  -1.669  1.00 15.63           C
ATOM   1224  CG  LEU A  80      39.082   7.719  -1.805  1.00 15.20           C
ATOM   1225  CD1 LEU A  80      38.050   6.806  -1.141  1.00 15.79           C
ATOM   1226  CD2 LEU A  80      39.067   9.149  -1.198  1.00 16.26           C
ATOM   1227  H   LEU A  80      40.986   6.545  -4.047  1.00 21.31           H
ATOM   1228  HA  LEU A  80      41.532   8.678  -2.521  1.00 17.58           H
ATOM   1229  HB2 LEU A  80      40.409   6.193  -1.850  1.00 18.76           H
ATOM   1230  HB3 LEU A  80      40.746   7.271  -0.746  1.00 18.76           H
ATOM   1231  HG  LEU A  80      38.860   7.791  -2.747  1.00 18.24           H
ATOM   1232 HD11 LEU A  80      37.169   7.198  -1.244  1.00 18.96           H
ATOM   1233 HD12 LEU A  80      38.077   5.936  -1.570  1.00 18.96           H
ATOM   1234 HD13 LEU A  80      38.266   6.718  -0.200  1.00 18.96           H
ATOM   1235 HD21 LEU A  80      38.174   9.519  -1.284  1.00 19.51           H
ATOM   1236 HD22 LEU A  80      39.314   9.096  -0.261  1.00 19.51           H
ATOM   1237 HD23 LEU A  80      39.703   9.703  -1.677  1.00 19.51           H
ATOM   1238  N   ALA A  81      43.392   8.031  -0.996  1.00 16.58           N
ATOM   1239  CA  ALA A  81      44.627   7.708  -0.290  1.00 13.78           C
ATOM   1240  C   ALA A  81      44.541   6.325   0.324  1.00 13.67           C
ATOM   1241  O   ALA A  81      43.470   5.854   0.709  1.00 14.16           O
ATOM   1242  CB  ALA A  81      44.910   8.723   0.821  1.00 13.16           C
ATOM   1243  H   ALA A  81      43.002   8.740  -0.705  1.00 19.90           H
ATOM   1244  HA  ALA A  81      45.369   7.721  -0.915  1.00 16.54           H
ATOM   1245  HB1 ALA A  81      45.735   8.480   1.268  1.00 15.80           H
ATOM   1246  HB2 ALA A  81      44.994   9.606   0.427  1.00 15.80           H
ATOM   1247  HB3 ALA A  81      44.174   8.712   1.453  1.00 15.80           H
ATOM   1248  N   SER A  82      45.697   5.662   0.411  1.00 16.54           N
ATOM   1249  CA  SER A  82      45.682   4.255   0.785  1.00 15.78           C
ATOM   1250  C   SER A  82      45.291   4.065   2.252  1.00 15.05           C
ATOM   1251  O   SER A  82      44.711   3.027   2.597  1.00 12.45           O
ATOM   1252  CB  SER A  82      47.032   3.589   0.488  1.00 18.87           C
ATOM   1253  OG  SER A  82      48.090   4.169   1.200  1.00 17.61           O
ATOM   1254  H   SER A  82      46.477   5.994   0.264  1.00 19.85           H
ATOM   1255  HA  SER A  82      45.012   3.804   0.247  1.00 18.95           H
ATOM   1256  HB2 SER A  82      46.975   2.651   0.728  1.00 22.65           H
ATOM   1257  HB3 SER A  82      47.216   3.672  -0.461  1.00 22.65           H
ATOM   1258  HG  SER A  82      48.160   4.982   1.001  1.00 21.13           H
ATOM   1259  N   ASP A  83      45.571   5.038   3.133  1.00 14.33           N
ATOM   1260  CA  ASP A  83      45.156   4.843   4.525  1.00 13.06           C
ATOM   1261  C   ASP A  83      43.640   4.764   4.632  1.00 12.02           C
ATOM   1262  O   ASP A  83      43.105   3.956   5.394  1.00 11.84           O
ATOM   1263  CB  ASP A  83      45.736   5.916   5.458  1.00 13.02           C
ATOM   1264  CG  ASP A  83      45.311   7.358   5.132  1.00 17.41           C
ATOM   1265  OD1 ASP A  83      44.867   7.673   4.016  1.00 16.15           O
ATOM   1266  OD2 ASP A  83      45.479   8.219   6.028  1.00 15.73           O1-
ATOM   1267  H   ASP A  83      45.976   5.777   2.962  1.00 17.20           H
ATOM   1268  HA  ASP A  83      45.506   3.990   4.824  1.00 15.68           H
ATOM   1269  HB2 ASP A  83      45.450   5.725   6.365  1.00 15.63           H
ATOM   1270  HB3 ASP A  83      46.704   5.878   5.408  1.00 15.63           H
ATOM   1271  N   ILE A  84      42.930   5.540   3.826  1.00 10.74           N
ATOM   1272  CA  ILE A  84      41.482   5.473   3.798  1.00 11.89           C
ATOM   1273  C   ILE A  84      41.026   4.141   3.220  1.00 11.68           C
ATOM   1274  O   ILE A  84      40.184   3.459   3.806  1.00 11.01           O
ATOM   1275  CB  ILE A  84      40.893   6.660   3.004  1.00 10.22           C
ATOM   1276  CG1 ILE A  84      41.148   7.971   3.753  1.00 13.15           C
ATOM   1277  CG2 ILE A  84      39.387   6.448   2.731  1.00 10.24           C
ATOM   1278  CD1 ILE A  84      40.890   9.226   2.915  1.00 12.26           C
ATOM   1279  H   ILE A  84      43.267   6.116   3.284  1.00 12.90           H
ATOM   1280  HA  ILE A  84      41.149   5.531   4.707  1.00 14.27           H
ATOM   1281  HB  ILE A  84      41.351   6.707   2.150  1.00 12.28           H
ATOM   1282 HG12 ILE A  84      40.563   8.007   4.527  1.00 15.78           H
ATOM   1283 HG13 ILE A  84      42.074   7.992   4.040  1.00 15.78           H
ATOM   1284 HG21 ILE A  84      39.047   7.207   2.233  1.00 12.30           H
ATOM   1285 HG22 ILE A  84      39.272   5.634   2.215  1.00 12.30           H
ATOM   1286 HG23 ILE A  84      38.921   6.372   3.578  1.00 12.30           H
ATOM   1287 HD11 ILE A  84      41.073  10.010   3.457  1.00 14.72           H
ATOM   1288 HD12 ILE A  84      41.476   9.215   2.142  1.00 14.72           H
ATOM   1289 HD13 ILE A  84      39.964   9.230   2.629  1.00 14.72           H
ATOM   1290  N   THR A  85      41.578   3.747   2.069  1.00 13.60           N
ATOM   1291  CA  THR A  85      41.075   2.540   1.428  1.00 12.62           C
ATOM   1292  C   THR A  85      41.414   1.285   2.235  1.00 11.78           C
ATOM   1293  O   THR A  85      40.631   0.332   2.256  1.00 12.60           O
ATOM   1294  CB  THR A  85      41.598   2.432  -0.007  1.00 15.73           C
ATOM   1295  OG1 THR A  85      43.014   2.447  -0.022  1.00 18.51           O
ATOM   1296  CG2 THR A  85      41.087   3.588  -0.861  1.00 22.86           C
ATOM   1297  H   THR A  85      42.219   4.146   1.657  1.00 16.33           H
ATOM   1298  HA  THR A  85      40.108   2.600   1.380  1.00 15.16           H
ATOM   1299  HB  THR A  85      41.284   1.603  -0.400  1.00 18.89           H
ATOM   1300  HG1 THR A  85      43.313   1.799   0.422  1.00 22.22           H
ATOM   1301 HG21 THR A  85      41.426   3.507  -1.766  1.00 27.43           H
ATOM   1302 HG22 THR A  85      40.117   3.578  -0.886  1.00 27.43           H
ATOM   1303 HG23 THR A  85      41.384   4.433  -0.488  1.00 27.43           H
ATOM   1304  N   ASP A  86      42.533   1.294   2.957  1.00 14.00           N
ATOM   1305  CA  ASP A  86      42.826   0.197   3.871  1.00 12.31           C
ATOM   1306  C   ASP A  86      41.732   0.053   4.917  1.00 11.20           C
ATOM   1307  O   ASP A  86      41.307  -1.057   5.233  1.00 10.90           O
ATOM   1308  CB  ASP A  86      44.162   0.424   4.567  1.00 10.93           C
ATOM   1309  CG  ASP A  86      45.377   0.183   3.674  1.00 14.66           C
ATOM   1310  OD1 ASP A  86      45.230  -0.306   2.542  1.00 18.52           O
ATOM   1311  OD2 ASP A  86      46.479   0.507   4.141  1.00 17.21           O1-
ATOM   1312  H   ASP A  86      43.129   1.914   2.937  1.00 16.81           H
ATOM   1313  HA  ASP A  86      42.880  -0.632   3.370  1.00 14.77           H
ATOM   1314  HB2 ASP A  86      44.200   1.342   4.876  1.00 13.12           H
ATOM   1315  HB3 ASP A  86      44.227  -0.180   5.323  1.00 13.12           H
ATOM   1316  N   GLU A  87      41.275   1.173   5.499  1.00 10.61           N
ATOM   1317  CA  GLU A  87      40.198   1.071   6.478  1.00  9.60           C
ATOM   1318  C   GLU A  87      38.886   0.644   5.831  1.00  9.79           C
ATOM   1319  O   GLU A  87      38.128  -0.127   6.415  1.00 10.28           O
ATOM   1320  CB  GLU A  87      39.987   2.402   7.214  1.00  8.40           C
ATOM   1321  CG  GLU A  87      41.175   2.884   8.009  1.00  8.73           C
ATOM   1322  CD  GLU A  87      41.643   1.840   8.988  1.00  9.61           C
ATOM   1323  OE1 GLU A  87      40.856   1.442   9.869  1.00  9.91           O
ATOM   1324  OE2 GLU A  87      42.787   1.357   8.817  1.00 12.19           O1-
ATOM   1325  H   GLU A  87      41.562   1.969   5.349  1.00 12.73           H
ATOM   1326  HA  GLU A  87      40.436   0.400   7.138  1.00 11.53           H
ATOM   1327  HB2 GLU A  87      39.775   3.086   6.560  1.00 10.09           H
ATOM   1328  HB3 GLU A  87      39.244   2.300   7.830  1.00 10.09           H
ATOM   1329  HG2 GLU A  87      41.906   3.084   7.404  1.00 10.49           H
ATOM   1330  HG3 GLU A  87      40.925   3.678   8.508  1.00 10.49           H
ATOM   1331  N   GLN A  88      38.591   1.152   4.625  1.00  9.31           N
ATOM   1332  CA  GLN A  88      37.355   0.762   3.948  1.00  9.86           C
ATOM   1333  C   GLN A  88      37.310  -0.741   3.665  1.00 11.26           C
ATOM   1334  O   GLN A  88      36.256  -1.359   3.801  1.00 11.20           O
ATOM   1335  CB  GLN A  88      37.185   1.569   2.657  1.00 10.22           C
ATOM   1336  CG  GLN A  88      36.981   3.053   2.892  1.00 10.46           C
ATOM   1337  CD  GLN A  88      36.782   3.847   1.623  1.00 18.14           C
ATOM   1338  OE1 GLN A  88      37.195   3.446   0.536  1.00 15.64           O
ATOM   1339  NE2 GLN A  88      36.158   4.997   1.763  1.00 14.58           N
ATOM   1340  H   GLN A  88      39.080   1.712   4.191  1.00 11.18           H
ATOM   1341  HA  GLN A  88      36.606   0.973   4.526  1.00 11.84           H
ATOM   1342  HB2 GLN A  88      37.980   1.461   2.112  1.00 12.27           H
ATOM   1343  HB3 GLN A  88      36.410   1.235   2.179  1.00 12.27           H
ATOM   1344  HG2 GLN A  88      36.194   3.176   3.446  1.00 12.56           H
ATOM   1345  HG3 GLN A  88      37.761   3.408   3.345  1.00 12.56           H
ATOM   1346 HE21 GLN A  88      35.893   5.250   2.541  1.00 17.50           H
ATOM   1347 HE22 GLN A  88      36.014   5.494   1.076  1.00 17.50           H
ATOM   1348  N   LYS A  89      38.450  -1.349   3.319  1.00 10.25           N
ATOM   1349  CA  LYS A  89      38.475  -2.795   3.121  1.00 12.34           C
ATOM   1350  C   LYS A  89      38.113  -3.524   4.402  1.00 11.29           C
ATOM   1351  O   LYS A  89      37.316  -4.472   4.381  1.00 11.88           O
ATOM   1352  CB  LYS A  89      39.847  -3.230   2.616  1.00 15.38           C
ATOM   1353  CG  LYS A  89      39.935  -4.702   2.216  1.00 23.47           C
ATOM   1354  CD  LYS A  89      41.331  -5.036   1.746  1.00 24.46           C
ATOM   1355  CE  LYS A  89      41.500  -6.525   1.441  1.00 35.09           C
ATOM   1356  NZ  LYS A  89      42.902  -6.816   1.004  1.00 33.28           N1+
ATOM   1357  H   LYS A  89      39.204  -0.954   3.197  1.00 12.31           H
ATOM   1358  HA  LYS A  89      37.819  -3.033   2.447  1.00 14.82           H
ATOM   1359  HB2 LYS A  89      40.074  -2.699   1.837  1.00 18.46           H
ATOM   1360  HB3 LYS A  89      40.499  -3.076   3.317  1.00 18.46           H
ATOM   1361  HG2 LYS A  89      39.726  -5.259   2.982  1.00 28.17           H
ATOM   1362  HG3 LYS A  89      39.316  -4.878   1.490  1.00 28.17           H
ATOM   1363  HD2 LYS A  89      41.521  -4.539   0.935  1.00 29.35           H
ATOM   1364  HD3 LYS A  89      41.965  -4.797   2.440  1.00 29.35           H
ATOM   1365  HE2 LYS A  89      41.314  -7.042   2.240  1.00 42.12           H
ATOM   1366  HE3 LYS A  89      40.897  -6.779   0.725  1.00 42.12           H
ATOM   1367  HZ1 LYS A  89      42.992  -7.683   0.829  1.00 39.95           H
ATOM   1368  HZ2 LYS A  89      43.094  -6.351   0.270  1.00 39.95           H
ATOM   1369  HZ3 LYS A  89      43.473  -6.590   1.648  1.00 39.95           H
ATOM   1370  N   LYS A  90      38.697  -3.096   5.535  1.00 10.46           N
ATOM   1371  CA  LYS A  90      38.365  -3.709   6.819  1.00 10.66           C
ATOM   1372  C   LYS A  90      36.876  -3.581   7.135  1.00 11.85           C
ATOM   1373  O   LYS A  90      36.267  -4.523   7.644  1.00 11.39           O
ATOM   1374  CB  LYS A  90      39.192  -3.091   7.952  1.00 11.05           C
ATOM   1375  CG  LYS A  90      40.713  -3.223   7.801  1.00 10.62           C
ATOM   1376  CD  LYS A  90      41.450  -2.299   8.786  1.00 13.48           C
ATOM   1377  CE  LYS A  90      42.919  -2.165   8.465  1.00 13.91           C
ATOM   1378  NZ  LYS A  90      43.582  -1.232   9.435  1.00 12.32           N1+
ATOM   1379  H   LYS A  90      39.277  -2.463   5.581  1.00 12.56           H
ATOM   1380  HA  LYS A  90      38.578  -4.655   6.777  1.00 12.79           H
ATOM   1381  HB2 LYS A  90      38.986  -2.144   8.002  1.00 13.26           H
ATOM   1382  HB3 LYS A  90      38.944  -3.521   8.785  1.00 13.26           H
ATOM   1383  HG2 LYS A  90      40.975  -4.138   7.985  1.00 12.75           H
ATOM   1384  HG3 LYS A  90      40.969  -2.974   6.899  1.00 12.75           H
ATOM   1385  HD2 LYS A  90      41.052  -1.415   8.750  1.00 16.18           H
ATOM   1386  HD3 LYS A  90      41.370  -2.664   9.682  1.00 16.18           H
ATOM   1387  HE2 LYS A  90      43.346  -3.034   8.533  1.00 16.70           H
ATOM   1388  HE3 LYS A  90      43.023  -1.805   7.571  1.00 16.70           H
ATOM   1389  HZ1 LYS A  90      44.447  -1.157   9.241  1.00 14.79           H
ATOM   1390  HZ2 LYS A  90      43.204  -0.428   9.389  1.00 14.79           H
ATOM   1391  HZ3 LYS A  90      43.498  -1.545  10.264  1.00 14.79           H
ATOM   1392  N   VAL A  91      36.292  -2.401   6.891  1.00  9.74           N
ATOM   1393  CA  VAL A  91      34.870  -2.197   7.154  1.00  9.38           C
ATOM   1394  C   VAL A  91      34.017  -3.037   6.202  1.00  9.23           C
ATOM   1395  O   VAL A  91      33.042  -3.664   6.631  1.00 10.30           O
ATOM   1396  CB  VAL A  91      34.523  -0.694   7.086  1.00  9.93           C
ATOM   1397  CG1 VAL A  91      33.001  -0.491   7.131  1.00 12.22           C
ATOM   1398  CG2 VAL A  91      35.183   0.073   8.269  1.00 10.96           C
ATOM   1399  H   VAL A  91      36.697  -1.711   6.575  1.00 11.69           H
ATOM   1400  HA  VAL A  91      34.679  -2.498   8.056  1.00 11.26           H
ATOM   1401  HB  VAL A  91      34.857  -0.323   6.255  1.00 11.92           H
ATOM   1402 HG11 VAL A  91      32.808   0.458   7.087  1.00 14.67           H
ATOM   1403 HG12 VAL A  91      32.600  -0.946   6.374  1.00 14.67           H
ATOM   1404 HG13 VAL A  91      32.658  -0.861   7.960  1.00 14.67           H
ATOM   1405 HG21 VAL A  91      34.951   1.012   8.205  1.00 13.16           H
ATOM   1406 HG22 VAL A  91      34.854  -0.293   9.105  1.00 13.16           H
ATOM   1407 HG23 VAL A  91      36.146  -0.035   8.217  1.00 13.16           H
ATOM   1408  N   ARG A  92      34.363  -3.032   4.911  1.00 11.12           N
ATOM   1409  CA  ARG A  92      33.604  -3.777   3.910  1.00 12.38           C
ATOM   1410  C   ARG A  92      33.507  -5.250   4.287  1.00 13.19           C
ATOM   1411  O   ARG A  92      32.432  -5.857   4.195  1.00 15.92           O
ATOM   1412  CB  ARG A  92      34.271  -3.602   2.547  1.00 12.88           C
ATOM   1413  CG  ARG A  92      33.668  -4.429   1.432  1.00 19.98           C
ATOM   1414  CD  ARG A  92      34.008  -3.863   0.059  1.00 27.23           C
ATOM   1415  NE  ARG A  92      35.397  -3.431  -0.001  1.00 40.22           N
ATOM   1416  CZ  ARG A  92      35.819  -2.191  -0.244  1.00 26.19           C
ATOM   1417  NH1 ARG A  92      34.979  -1.187  -0.505  1.00 31.14           N
ATOM   1418  NH2 ARG A  92      37.112  -1.956  -0.242  1.00 27.87           N1+
ATOM   1419  H   ARG A  92      35.036  -2.604   4.592  1.00 13.36           H
ATOM   1420  HA  ARG A  92      32.705  -3.417   3.858  1.00 14.86           H
ATOM   1421  HB2 ARG A  92      34.205  -2.669   2.289  1.00 15.46           H
ATOM   1422  HB3 ARG A  92      35.205  -3.852   2.625  1.00 15.46           H
ATOM   1423  HG2 ARG A  92      34.015  -5.333   1.481  1.00 23.98           H
ATOM   1424  HG3 ARG A  92      32.702  -4.435   1.526  1.00 23.98           H
ATOM   1425  HD2 ARG A  92      33.872  -4.549  -0.614  1.00 32.68           H
ATOM   1426  HD3 ARG A  92      33.442  -3.096  -0.122  1.00 32.68           H
ATOM   1427  HE  ARG A  92      35.999  -4.031   0.133  1.00 48.28           H
ATOM   1428 HH11 ARG A  92      34.131  -1.325  -0.506  1.00 37.37           H
ATOM   1429 HH12 ARG A  92      35.287  -0.400  -0.664  1.00 37.37           H
ATOM   1430 HH21 ARG A  92      37.664  -2.595  -0.083  1.00 33.45           H
ATOM   1431 HH22 ARG A  92      37.405  -1.165  -0.410  1.00 33.45           H
ATOM   1432  N   GLU A  93      34.597  -5.822   4.791  1.00 15.20           N
ATOM   1433  CA  GLU A  93      34.620  -7.251   5.117  1.00 16.92           C
ATOM   1434  C   GLU A  93      34.018  -7.560   6.482  1.00 16.04           C
ATOM   1435  O   GLU A  93      33.694  -8.715   6.767  1.00 19.56           O
ATOM   1436  CB  GLU A  93      36.055  -7.763   5.062  1.00 16.66           C
ATOM   1437  CG  GLU A  93      36.684  -7.543   3.701  1.00 20.51           C
ATOM   1438  CD  GLU A  93      38.135  -8.003   3.597  1.00 34.36           C
ATOM   1439  OE1 GLU A  93      38.965  -7.692   4.491  1.00 36.62           O
ATOM   1440  OE2 GLU A  93      38.441  -8.651   2.581  1.00 35.96           O1-
ATOM   1441  H   GLU A  93      35.334  -5.410   4.954  1.00 18.25           H
ATOM   1442  HA  GLU A  93      34.107  -7.732   4.449  1.00 20.31           H
ATOM   1443  HB2 GLU A  93      36.588  -7.290   5.721  1.00 20.00           H
ATOM   1444  HB3 GLU A  93      36.061  -8.715   5.248  1.00 20.00           H
ATOM   1445  HG2 GLU A  93      36.171  -8.034   3.039  1.00 24.62           H
ATOM   1446  HG3 GLU A  93      36.659  -6.595   3.497  1.00 24.62           H
ATOM   1447  N   ALA A  94      33.843  -6.556   7.329  1.00 11.33           N
ATOM   1448  CA  ALA A  94      33.408  -6.801   8.688  1.00  8.88           C
ATOM   1449  C   ALA A  94      31.898  -7.019   8.786  1.00 11.13           C
ATOM   1450  O   ALA A  94      31.117  -6.339   8.110  1.00 14.00           O
ATOM   1451  CB  ALA A  94      33.799  -5.620   9.569  1.00 11.84           C
ATOM   1452  H   ALA A  94      33.969  -5.726   7.139  1.00 13.60           H
ATOM   1453  HA  ALA A  94      33.852  -7.593   9.028  1.00 10.66           H
ATOM   1454  HB1 ALA A  94      33.504  -5.793  10.477  1.00 14.22           H
ATOM   1455  HB2 ALA A  94      34.763  -5.517   9.548  1.00 14.22           H
ATOM   1456  HB3 ALA A  94      33.372  -4.819   9.229  1.00 14.22           H
ATOM   1457  N   ASP A  95      31.495  -7.911   9.690  1.00 10.89           N
ATOM   1458  CA  ASP A  95      30.095  -8.088  10.064  1.00 10.80           C
ATOM   1459  C   ASP A  95      29.715  -7.174  11.208  1.00 12.76           C
ATOM   1460  O   ASP A  95      28.552  -6.769  11.331  1.00 14.04           O
ATOM   1461  CB  ASP A  95      29.808  -9.535  10.468  1.00 11.85           C
ATOM   1462  CG  ASP A  95      30.021 -10.501   9.313  1.00 19.68           C
ATOM   1463  OD1 ASP A  95      29.300 -10.366   8.301  1.00 18.44           O
ATOM   1464  OD2 ASP A  95      30.961 -11.330   9.382  1.00 15.20           O1-
ATOM   1465  H   ASP A  95      32.029  -8.438  10.111  1.00 13.08           H
ATOM   1466  HA  ASP A  95      29.533  -7.870   9.304  1.00 12.97           H
ATOM   1467  HB2 ASP A  95      30.406  -9.789  11.188  1.00 14.23           H
ATOM   1468  HB3 ASP A  95      28.885  -9.608  10.757  1.00 14.23           H
ATOM   1469  N   LEU A  96      30.701  -6.804  12.016  1.00  9.81           N
ATOM   1470  CA  LEU A  96      30.517  -6.014  13.223  1.00  9.54           C
ATOM   1471  C   LEU A  96      31.706  -5.089  13.340  1.00  9.82           C
ATOM   1472  O   LEU A  96      32.858  -5.540  13.201  1.00  9.70           O
ATOM   1473  CB  LEU A  96      30.415  -6.890  14.468  1.00 11.24           C
ATOM   1474  CG  LEU A  96      30.548  -6.246  15.839  1.00 10.63           C
ATOM   1475  CD1 LEU A  96      29.364  -5.285  16.067  1.00 14.41           C
ATOM   1476  CD2 LEU A  96      30.627  -7.272  16.926  1.00 12.55           C
ATOM   1477  H   LEU A  96      31.524  -7.010  11.877  1.00 11.78           H
ATOM   1478  HA  LEU A  96      29.710  -5.480  13.148  1.00 11.45           H
ATOM   1479  HB2 LEU A  96      29.550  -7.328  14.449  1.00 13.49           H
ATOM   1480  HB3 LEU A  96      31.110  -7.565  14.409  1.00 13.49           H
ATOM   1481  HG  LEU A  96      31.365  -5.723  15.862  1.00 12.76           H
ATOM   1482 HD11 LEU A  96      29.453  -4.877  16.943  1.00 17.30           H
ATOM   1483 HD12 LEU A  96      29.375  -4.601  15.380  1.00 17.30           H
ATOM   1484 HD13 LEU A  96      28.536  -5.789  16.020  1.00 17.30           H
ATOM   1485 HD21 LEU A  96      30.710  -6.820  17.780  1.00 15.07           H
ATOM   1486 HD22 LEU A  96      29.818  -7.808  16.912  1.00 15.07           H
ATOM   1487 HD23 LEU A  96      31.401  -7.836  16.772  1.00 15.07           H
ATOM   1488  N   VAL A  97      31.436  -3.813  13.638  1.00  9.99           N
ATOM   1489  CA  VAL A  97      32.472  -2.825  13.922  1.00  9.07           C
ATOM   1490  C   VAL A  97      32.252  -2.324  15.343  1.00  8.22           C
ATOM   1491  O   VAL A  97      31.200  -1.733  15.647  1.00  8.01           O
ATOM   1492  CB  VAL A  97      32.457  -1.660  12.934  1.00  8.17           C
ATOM   1493  CG1 VAL A  97      33.623  -0.702  13.253  1.00  8.76           C
ATOM   1494  CG2 VAL A  97      32.569  -2.164  11.508  1.00  8.78           C
ATOM   1495  H   VAL A  97      30.639  -3.492  13.682  1.00 11.99           H
ATOM   1496  HA  VAL A  97      33.342  -3.251  13.880  1.00 10.90           H
ATOM   1497  HB  VAL A  97      31.624  -1.171  13.023  1.00  9.81           H
ATOM   1498 HG11 VAL A  97      33.608   0.035  12.622  1.00 10.52           H
ATOM   1499 HG12 VAL A  97      33.517  -0.367  14.157  1.00 10.52           H
ATOM   1500 HG13 VAL A  97      34.459  -1.187  13.175  1.00 10.52           H
ATOM   1501 HG21 VAL A  97      32.557  -1.406  10.904  1.00 10.55           H
ATOM   1502 HG22 VAL A  97      33.402  -2.652  11.411  1.00 10.55           H
ATOM   1503 HG23 VAL A  97      31.818  -2.749  11.321  1.00 10.55           H
ATOM   1504  N   ILE A  98      33.216  -2.596  16.217  1.00 10.01           N
ATOM   1505  CA  ILE A  98      33.234  -2.108  17.593  1.00  7.61           C
ATOM   1506  C   ILE A  98      34.138  -0.883  17.630  1.00  8.37           C
ATOM   1507  O   ILE A  98      35.283  -0.939  17.160  1.00  9.39           O
ATOM   1508  CB  ILE A  98      33.742  -3.184  18.571  1.00  7.52           C
ATOM   1509  CG1 ILE A  98      32.805  -4.398  18.585  1.00 10.43           C
ATOM   1510  CG2 ILE A  98      33.935  -2.571  19.998  1.00 10.16           C
ATOM   1511  CD1 ILE A  98      33.327  -5.599  19.378  1.00 10.97           C
ATOM   1512  H   ILE A  98      33.899  -3.083  16.027  1.00 12.02           H
ATOM   1513  HA  ILE A  98      32.339  -1.843  17.859  1.00  9.13           H
ATOM   1514  HB  ILE A  98      34.609  -3.484  18.257  1.00  9.03           H
ATOM   1515 HG12 ILE A  98      31.960  -4.131  18.979  1.00 12.53           H
ATOM   1516 HG13 ILE A  98      32.661  -4.689  17.672  1.00 12.53           H
ATOM   1517 HG21 ILE A  98      34.255  -3.263  20.598  1.00 12.20           H
ATOM   1518 HG22 ILE A  98      34.584  -1.852  19.947  1.00 12.20           H
ATOM   1519 HG23 ILE A  98      33.084  -2.228  20.312  1.00 12.20           H
ATOM   1520 HD11 ILE A  98      32.674  -6.315  19.333  1.00 13.17           H
ATOM   1521 HD12 ILE A  98      34.167  -5.892  18.990  1.00 13.17           H
ATOM   1522 HD13 ILE A  98      33.463  -5.333  20.301  1.00 13.17           H
ATOM   1523  N   PHE A  99      33.652   0.212  18.197  1.00  8.13           N
ATOM   1524  CA  PHE A  99      34.475   1.390  18.445  1.00  7.62           C
ATOM   1525  C   PHE A  99      34.797   1.404  19.930  1.00  9.09           C
ATOM   1526  O   PHE A  99      33.878   1.398  20.759  1.00  9.67           O
ATOM   1527  CB  PHE A  99      33.714   2.654  18.029  1.00  8.89           C
ATOM   1528  CG  PHE A  99      33.371   2.685  16.579  1.00  8.41           C
ATOM   1529  CD1 PHE A  99      34.259   3.230  15.690  1.00  8.29           C
ATOM   1530  CD2 PHE A  99      32.201   2.108  16.087  1.00 10.63           C
ATOM   1531  CE1 PHE A  99      34.010   3.262  14.347  1.00  9.87           C
ATOM   1532  CE2 PHE A  99      31.949   2.133  14.710  1.00  9.10           C
ATOM   1533  CZ  PHE A  99      32.869   2.732  13.842  1.00 10.42           C
ATOM   1534  H   PHE A  99      32.836   0.301  18.451  1.00  9.76           H
ATOM   1535  HA  PHE A  99      35.302   1.334  17.940  1.00  9.15           H
ATOM   1536  HB2 PHE A  99      32.886   2.702  18.533  1.00 10.68           H
ATOM   1537  HB3 PHE A  99      34.263   3.430  18.223  1.00 10.68           H
ATOM   1538  HD1 PHE A  99      35.045   3.608  16.013  1.00  9.95           H
ATOM   1539  HD2 PHE A  99      31.589   1.719  16.669  1.00 12.76           H
ATOM   1540  HE1 PHE A  99      34.628   3.656  13.774  1.00 11.86           H
ATOM   1541  HE2 PHE A  99      31.162   1.768  14.375  1.00 10.92           H
ATOM   1542  HZ  PHE A  99      32.706   2.753  12.926  1.00 12.51           H
ATOM   1543  N   GLN A 100      36.087   1.413  20.280  1.00  6.79           N
ATOM   1544  CA  GLN A 100      36.528   1.422  21.672  1.00  7.06           C
ATOM   1545  C   GLN A 100      37.256   2.724  21.968  1.00  8.22           C
ATOM   1546  O   GLN A 100      38.338   2.973  21.428  1.00  7.66           O
ATOM   1547  CB  GLN A 100      37.415   0.210  21.960  1.00  7.56           C
ATOM   1548  CG  GLN A 100      37.875   0.149  23.406  1.00  7.98           C
ATOM   1549  CD  GLN A 100      36.726  -0.015  24.349  1.00  9.71           C
ATOM   1550  OE1 GLN A 100      36.019  -1.029  24.321  1.00 10.06           O
ATOM   1551  NE2 GLN A 100      36.522   0.981  25.187  1.00 10.62           N
ATOM   1552  H   GLN A 100      36.736   1.414  19.714  1.00  8.15           H
ATOM   1553  HA  GLN A 100      35.752   1.373  22.251  1.00  8.48           H
ATOM   1554  HB2 GLN A 100      36.915  -0.599  21.770  1.00  9.07           H
ATOM   1555  HB3 GLN A 100      38.203   0.253  21.396  1.00  9.07           H
ATOM   1556  HG2 GLN A 100      38.470  -0.608  23.520  1.00  9.58           H
ATOM   1557  HG3 GLN A 100      38.335   0.974  23.629  1.00  9.58           H
ATOM   1558 HE21 GLN A 100      37.035   1.671  25.168  1.00 12.75           H
ATOM   1559 HE22 GLN A 100      35.875   0.941  25.752  1.00 12.75           H
ATOM   1560  N   PHE A 101      36.673   3.540  22.847  1.00  7.50           N
ATOM   1561  CA  PHE A 101      37.226   4.867  23.053  1.00  7.03           C
ATOM   1562  C   PHE A 101      36.803   5.450  24.396  1.00  8.49           C
ATOM   1563  O   PHE A 101      35.691   5.163  24.888  1.00  7.39           O
ATOM   1564  CB  PHE A 101      36.815   5.819  21.915  1.00  7.96           C
ATOM   1565  CG  PHE A 101      35.343   6.014  21.781  1.00  8.09           C
ATOM   1566  CD1 PHE A 101      34.717   7.110  22.375  1.00  8.18           C
ATOM   1567  CD2 PHE A 101      34.577   5.128  21.038  1.00  8.45           C
ATOM   1568  CE1 PHE A 101      33.365   7.289  22.248  1.00  6.99           C
ATOM   1569  CE2 PHE A 101      33.204   5.317  20.923  1.00  9.73           C
ATOM   1570  CZ  PHE A 101      32.610   6.390  21.531  1.00  9.37           C
ATOM   1571  H   PHE A 101      35.979   3.353  23.320  1.00  9.00           H
ATOM   1572  HA  PHE A 101      38.194   4.804  23.050  1.00  8.44           H
ATOM   1573  HB2 PHE A 101      37.214   6.688  22.077  1.00  9.56           H
ATOM   1574  HB3 PHE A 101      37.142   5.460  21.076  1.00  9.56           H
ATOM   1575  HD1 PHE A 101      35.219   7.715  22.872  1.00  9.82           H
ATOM   1576  HD2 PHE A 101      34.979   4.392  20.636  1.00 10.14           H
ATOM   1577  HE1 PHE A 101      32.954   8.017  22.656  1.00  8.40           H
ATOM   1578  HE2 PHE A 101      32.691   4.717  20.432  1.00 11.68           H
ATOM   1579  HZ  PHE A 101      31.693   6.523  21.443  1.00 11.26           H
ATOM   1580  N   PRO A 102      37.633   6.332  24.961  1.00  6.62           N
ATOM   1581  CA  PRO A 102      37.199   7.215  26.043  1.00  8.08           C
ATOM   1582  C   PRO A 102      36.410   8.380  25.495  1.00  8.36           C
ATOM   1583  O   PRO A 102      36.756   8.958  24.459  1.00  7.03           O
ATOM   1584  CB  PRO A 102      38.521   7.697  26.632  1.00  7.54           C
ATOM   1585  CG  PRO A 102      39.443   7.779  25.400  1.00  7.69           C
ATOM   1586  CD  PRO A 102      39.027   6.601  24.555  1.00  8.44           C
ATOM   1587  HA  PRO A 102      36.684   6.735  26.711  1.00  9.70           H
ATOM   1588  HB2 PRO A 102      38.405   8.569  27.040  1.00  9.06           H
ATOM   1589  HB3 PRO A 102      38.854   7.051  27.274  1.00  9.06           H
ATOM   1590  HG2 PRO A 102      39.291   8.614  24.929  1.00  9.23           H
ATOM   1591  HG3 PRO A 102      40.369   7.699  25.675  1.00  9.23           H
ATOM   1592  HD2 PRO A 102      39.064   6.834  23.614  1.00 10.13           H
ATOM   1593  HD3 PRO A 102      39.588   5.834  24.751  1.00 10.13           H
ATOM   1594  N   LEU A 103      35.374   8.773  26.233  1.00  8.41           N
ATOM   1595  CA  LEU A 103      34.609   9.942  25.864  1.00  7.61           C
ATOM   1596  C   LEU A 103      35.478  11.183  25.985  1.00  7.93           C
ATOM   1597  O   LEU A 103      36.071  11.428  27.039  1.00  7.62           O
ATOM   1598  CB  LEU A 103      33.393  10.069  26.766  1.00  8.67           C
ATOM   1599  CG  LEU A 103      32.240  10.939  26.292  1.00  8.77           C
ATOM   1600  CD1 LEU A 103      31.567  10.356  25.129  1.00 10.64           C
ATOM   1601  CD2 LEU A 103      31.243  11.103  27.438  1.00 10.14           C
ATOM   1602  H   LEU A 103      35.100   8.377  26.946  1.00 10.10           H
ATOM   1603  HA  LEU A 103      34.309   9.860  24.945  1.00  9.14           H
ATOM   1604  HB2 LEU A 103      33.035   9.179  26.910  1.00 10.41           H
ATOM   1605  HB3 LEU A 103      33.690  10.431  27.616  1.00 10.41           H
ATOM   1606  HG  LEU A 103      32.574  11.816  26.047  1.00 10.53           H
ATOM   1607 HD11 LEU A 103      30.841  10.940  24.859  1.00 12.77           H
ATOM   1608 HD12 LEU A 103      32.208  10.269  24.405  1.00 12.77           H
ATOM   1609 HD13 LEU A 103      31.219   9.484  25.370  1.00 12.77           H
ATOM   1610 HD21 LEU A 103      30.506  11.657  27.138  1.00 12.18           H
ATOM   1611 HD22 LEU A 103      30.915  10.228  27.697  1.00 12.18           H
ATOM   1612 HD23 LEU A 103      31.692  11.524  28.188  1.00 12.18           H
ATOM   1613  N   TYR A 104      35.582  11.927  24.892  1.00  6.38           N
ATOM   1614  CA  TYR A 104      36.254  13.228  24.886  1.00  6.95           C
ATOM   1615  C   TYR A 104      35.227  14.277  24.473  1.00  5.73           C
ATOM   1616  O   TYR A 104      34.731  14.256  23.344  1.00  6.71           O
ATOM   1617  CB  TYR A 104      37.420  13.289  23.896  1.00  7.03           C
ATOM   1618  CG  TYR A 104      38.760  12.710  24.269  1.00  5.18           C
ATOM   1619  CD1 TYR A 104      38.934  11.872  25.344  1.00  7.83           C
ATOM   1620  CD2 TYR A 104      39.867  13.063  23.517  1.00  7.16           C
ATOM   1621  CE1 TYR A 104      40.183  11.326  25.636  1.00  7.13           C
ATOM   1622  CE2 TYR A 104      41.110  12.556  23.793  1.00  8.75           C
ATOM   1623  CZ  TYR A 104      41.256  11.681  24.852  1.00  8.05           C
ATOM   1624  OH  TYR A 104      42.539  11.223  25.154  1.00 11.25           O
ATOM   1625  H   TYR A 104      35.267  11.699  24.125  1.00  7.67           H
ATOM   1626  HA  TYR A 104      36.582  13.437  25.774  1.00  8.34           H
ATOM   1627  HB2 TYR A 104      37.139  12.832  23.088  1.00  8.45           H
ATOM   1628  HB3 TYR A 104      37.574  14.224  23.687  1.00  8.45           H
ATOM   1629  HD1 TYR A 104      38.196  11.620  25.850  1.00  9.41           H
ATOM   1630  HD2 TYR A 104      39.759  13.633  22.789  1.00  8.59           H
ATOM   1631  HE1 TYR A 104      40.295  10.760  26.364  1.00  8.56           H
ATOM   1632  HE2 TYR A 104      41.844  12.799  23.276  1.00 10.51           H
ATOM   1633  HH  TYR A 104      42.517  10.740  25.840  1.00 13.50           H
ATOM   1634  N   TRP A 105      34.896  15.172  25.379  1.00  7.43           N
ATOM   1635  CA  TRP A 105      33.975  16.259  25.112  1.00  6.25           C
ATOM   1636  C   TRP A 105      32.647  15.736  24.531  1.00  7.06           C
ATOM   1637  O   TRP A 105      32.134  16.187  23.503  1.00  7.03           O
ATOM   1638  CB  TRP A 105      34.632  17.311  24.224  1.00  5.37           C
ATOM   1639  CG  TRP A 105      35.753  18.076  24.897  1.00  7.52           C
ATOM   1640  CD1 TRP A 105      37.032  18.255  24.427  1.00  6.84           C
ATOM   1641  CD2 TRP A 105      35.698  18.771  26.140  1.00  7.55           C
ATOM   1642  NE1 TRP A 105      37.763  19.007  25.309  1.00  8.64           N
ATOM   1643  CE2 TRP A 105      36.957  19.356  26.356  1.00  7.54           C
ATOM   1644  CE3 TRP A 105      34.696  18.985  27.084  1.00  7.39           C
ATOM   1645  CZ2 TRP A 105      37.248  20.131  27.480  1.00 10.69           C
ATOM   1646  CZ3 TRP A 105      35.001  19.768  28.212  1.00  9.26           C
ATOM   1647  CH2 TRP A 105      36.249  20.317  28.395  1.00  9.12           C
ATOM   1648  H   TRP A 105      35.200  15.173  26.184  1.00  8.92           H
ATOM   1649  HA  TRP A 105      33.766  16.690  25.955  1.00  7.50           H
ATOM   1650  HB2 TRP A 105      35.001  16.872  23.442  1.00  6.45           H
ATOM   1651  HB3 TRP A 105      33.958  17.954  23.952  1.00  6.45           H
ATOM   1652  HD1 TRP A 105      37.361  17.899  23.634  1.00  8.21           H
ATOM   1653  HE1 TRP A 105      38.583  19.245  25.206  1.00 10.37           H
ATOM   1654  HE3 TRP A 105      33.844  18.632  26.965  1.00  8.87           H
ATOM   1655  HZ2 TRP A 105      38.095  20.492  27.611  1.00 12.84           H
ATOM   1656  HZ3 TRP A 105      34.343  19.915  28.852  1.00 11.12           H
ATOM   1657  HH2 TRP A 105      36.419  20.819  29.159  1.00 10.95           H
ATOM   1658  N   PHE A 106      32.077  14.781  25.258  1.00  7.83           N
ATOM   1659  CA  PHE A 106      30.770  14.182  24.918  1.00  8.34           C
ATOM   1660  C   PHE A 106      30.786  13.550  23.533  1.00  8.92           C
ATOM   1661  O   PHE A 106      29.732  13.425  22.884  1.00  9.10           O
ATOM   1662  CB  PHE A 106      29.617  15.205  24.984  1.00  9.13           C
ATOM   1663  CG  PHE A 106      29.040  15.461  26.378  1.00  9.82           C
ATOM   1664  CD1 PHE A 106      29.784  15.323  27.528  1.00  8.46           C
ATOM   1665  CD2 PHE A 106      27.708  15.850  26.513  1.00 11.20           C
ATOM   1666  CE1 PHE A 106      29.236  15.588  28.783  1.00 11.80           C
ATOM   1667  CE2 PHE A 106      27.181  16.126  27.742  1.00  9.69           C
ATOM   1668  CZ  PHE A 106      27.936  15.989  28.863  1.00  8.13           C
ATOM   1669  H   PHE A 106      32.428  14.451  25.970  1.00  9.40           H
ATOM   1670  HA  PHE A 106      30.576  13.480  25.559  1.00 10.02           H
ATOM   1671  HB2 PHE A 106      29.940  16.053  24.643  1.00 10.97           H
ATOM   1672  HB3 PHE A 106      28.892  14.886  24.424  1.00 10.97           H
ATOM   1673  HD1 PHE A 106      30.675  15.065  27.466  1.00 10.16           H
ATOM   1674  HD2 PHE A 106      27.184  15.964  25.753  1.00 13.45           H
ATOM   1675  HE1 PHE A 106      29.751  15.496  29.553  1.00 14.17           H
ATOM   1676  HE2 PHE A 106      26.291  16.385  27.814  1.00 11.64           H
ATOM   1677  HZ  PHE A 106      27.556  16.156  29.696  1.00  9.77           H
ATOM   1678  N   SER A 107      31.962  13.112  23.070  1.00  7.69           N
ATOM   1679  CA  SER A 107      32.112  12.596  21.712  1.00  6.92           C
ATOM   1680  C   SER A 107      33.339  11.688  21.651  1.00  8.02           C
ATOM   1681  O   SER A 107      33.893  11.261  22.669  1.00  7.89           O
ATOM   1682  CB  SER A 107      32.201  13.757  20.719  1.00  9.37           C
ATOM   1683  OG  SER A 107      32.248  13.328  19.377  1.00  9.81           O
ATOM   1684  H   SER A 107      32.689  13.105  23.529  1.00  9.23           H
ATOM   1685  HA  SER A 107      31.333  12.065  21.486  1.00  8.31           H
ATOM   1686  HB2 SER A 107      31.423  14.324  20.835  1.00 11.25           H
ATOM   1687  HB3 SER A 107      33.005  14.266  20.909  1.00 11.25           H
ATOM   1688  HG  SER A 107      31.556  12.889  19.191  1.00 11.78           H
ATOM   1689  N   VAL A 108      33.749  11.363  20.431  1.00  8.05           N
ATOM   1690  CA  VAL A 108      34.938  10.540  20.217  1.00  6.67           C
ATOM   1691  C   VAL A 108      36.187  11.412  20.232  1.00  5.57           C
ATOM   1692  O   VAL A 108      36.122  12.584  19.860  1.00  7.10           O
ATOM   1693  CB  VAL A 108      34.857   9.778  18.891  1.00  6.37           C
ATOM   1694  CG1 VAL A 108      33.785   8.711  18.964  1.00  7.11           C
ATOM   1695  CG2 VAL A 108      34.588  10.736  17.703  1.00  9.57           C
ATOM   1696  H   VAL A 108      33.356  11.607  19.706  1.00  9.66           H
ATOM   1697  HA  VAL A 108      35.012   9.892  20.935  1.00  8.01           H
ATOM   1698  HB  VAL A 108      35.705   9.336  18.731  1.00  7.65           H
ATOM   1699 HG11 VAL A 108      33.749   8.241  18.116  1.00  8.54           H
ATOM   1700 HG12 VAL A 108      34.004   8.091  19.677  1.00  8.54           H
ATOM   1701 HG13 VAL A 108      32.930   9.134  19.144  1.00  8.54           H
ATOM   1702 HG21 VAL A 108      34.543  10.217  16.884  1.00 11.48           H
ATOM   1703 HG22 VAL A 108      33.746  11.194  17.852  1.00 11.48           H
ATOM   1704 HG23 VAL A 108      35.310  11.380  17.648  1.00 11.48           H
ATOM   1705  N   PRO A 109      37.337  10.869  20.636  1.00  6.04           N
ATOM   1706  CA  PRO A 109      38.600  11.595  20.439  1.00  5.79           C
ATOM   1707  C   PRO A 109      38.773  11.998  18.978  1.00  5.74           C
ATOM   1708  O   PRO A 109      38.341  11.293  18.058  1.00  5.52           O
ATOM   1709  CB  PRO A 109      39.670  10.590  20.891  1.00  5.63           C
ATOM   1710  CG  PRO A 109      38.921   9.633  21.835  1.00  6.11           C
ATOM   1711  CD  PRO A 109      37.532   9.547  21.262  1.00  7.50           C
ATOM   1712  HA  PRO A 109      38.633  12.384  21.002  1.00  6.96           H
ATOM   1713  HB2 PRO A 109      40.020  10.114  20.122  1.00  6.77           H
ATOM   1714  HB3 PRO A 109      40.380  11.055  21.362  1.00  6.77           H
ATOM   1715  HG2 PRO A 109      39.351   8.764  21.830  1.00  7.33           H
ATOM   1716  HG3 PRO A 109      38.902  10.004  22.731  1.00  7.33           H
ATOM   1717  HD2 PRO A 109      37.485   8.846  20.593  1.00  9.00           H
ATOM   1718  HD3 PRO A 109      36.883   9.408  21.969  1.00  9.00           H
ATOM   1719  N   ALA A 110      39.423  13.145  18.761  1.00  5.47           N
ATOM   1720  CA  ALA A 110      39.590  13.669  17.405  1.00  5.45           C
ATOM   1721  C   ALA A 110      40.206  12.653  16.435  1.00  5.71           C
ATOM   1722  O   ALA A 110      39.865  12.657  15.254  1.00  7.07           O
ATOM   1723  CB  ALA A 110      40.423  14.936  17.415  1.00  6.12           C
ATOM   1724  H   ALA A 110      39.773  13.634  19.376  1.00  6.57           H
ATOM   1725  HA  ALA A 110      38.714  13.902  17.060  1.00  6.55           H
ATOM   1726  HB1 ALA A 110      40.516  15.259  16.505  1.00  7.36           H
ATOM   1727  HB2 ALA A 110      39.976  15.603  17.959  1.00  7.36           H
ATOM   1728  HB3 ALA A 110      41.296  14.736  17.787  1.00  7.36           H
ATOM   1729  N   ILE A 111      41.134  11.807  16.883  1.00  6.41           N
ATOM   1730  CA  ILE A 111      41.735  10.863  15.939  1.00  5.88           C
ATOM   1731  C   ILE A 111      40.680   9.905  15.394  1.00  5.88           C
ATOM   1732  O   ILE A 111      40.702   9.549  14.213  1.00  6.22           O
ATOM   1733  CB  ILE A 111      42.941  10.134  16.579  1.00  6.03           C
ATOM   1734  CG1 ILE A 111      43.763   9.436  15.492  1.00  7.35           C
ATOM   1735  CG2 ILE A 111      42.520   9.157  17.671  1.00  7.10           C
ATOM   1736  CD1 ILE A 111      45.126   8.856  16.023  1.00  6.17           C
ATOM   1737  H   ILE A 111      41.423  11.758  17.692  1.00  7.70           H
ATOM   1738  HA  ILE A 111      42.077  11.368  15.184  1.00  7.07           H
ATOM   1739  HB  ILE A 111      43.507  10.807  16.989  1.00  7.24           H
ATOM   1740 HG12 ILE A 111      43.246   8.700  15.131  1.00  8.83           H
ATOM   1741 HG13 ILE A 111      43.964  10.075  14.791  1.00  8.83           H
ATOM   1742 HG21 ILE A 111      43.312   8.731  18.035  1.00  8.52           H
ATOM   1743 HG22 ILE A 111      42.056   9.644  18.369  1.00  8.52           H
ATOM   1744 HG23 ILE A 111      41.932   8.488  17.286  1.00  8.52           H
ATOM   1745 HD11 ILE A 111      45.594   8.430  15.288  1.00  7.41           H
ATOM   1746 HD12 ILE A 111      45.660   9.582  16.380  1.00  7.41           H
ATOM   1747 HD13 ILE A 111      44.942   8.207  16.720  1.00  7.41           H
ATOM   1748  N   LEU A 112      39.721   9.515  16.229  1.00  4.95           N
ATOM   1749  CA  LEU A 112      38.597   8.667  15.815  1.00  5.61           C
ATOM   1750  C   LEU A 112      37.555   9.476  15.045  1.00  4.88           C
ATOM   1751  O   LEU A 112      36.964   8.978  14.074  1.00  6.81           O
ATOM   1752  CB  LEU A 112      38.011   7.966  17.050  1.00  6.11           C
ATOM   1753  CG  LEU A 112      36.769   7.099  16.850  1.00  5.28           C
ATOM   1754  CD1 LEU A 112      36.962   6.070  15.710  1.00  9.78           C
ATOM   1755  CD2 LEU A 112      36.384   6.429  18.146  1.00  8.17           C
ATOM   1756  H   LEU A 112      39.695   9.733  17.061  1.00  5.94           H
ATOM   1757  HA  LEU A 112      38.932   7.979  15.219  1.00  6.74           H
ATOM   1758  HB2 LEU A 112      38.700   7.393  17.423  1.00  7.33           H
ATOM   1759  HB3 LEU A 112      37.779   8.648  17.700  1.00  7.33           H
ATOM   1760  HG  LEU A 112      36.033   7.677  16.595  1.00  6.34           H
ATOM   1761 HD11 LEU A 112      36.151   5.544  15.619  1.00 11.74           H
ATOM   1762 HD12 LEU A 112      37.143   6.544  14.883  1.00 11.74           H
ATOM   1763 HD13 LEU A 112      37.709   5.491  15.930  1.00 11.74           H
ATOM   1764 HD21 LEU A 112      35.595   5.884  17.997  1.00  9.81           H
ATOM   1765 HD22 LEU A 112      37.119   5.871  18.444  1.00  9.81           H
ATOM   1766 HD23 LEU A 112      36.195   7.110  18.810  1.00  9.81           H
ATOM   1767  N   LYS A 113      37.322  10.735  15.415  1.00  5.38           N
ATOM   1768  CA  LYS A 113      36.458  11.571  14.581  1.00  6.89           C
ATOM   1769  C   LYS A 113      36.999  11.642  13.162  1.00  7.58           C
ATOM   1770  O   LYS A 113      36.241  11.578  12.189  1.00  6.67           O
ATOM   1771  CB  LYS A 113      36.324  12.976  15.169  1.00  7.70           C
ATOM   1772  CG  LYS A 113      35.302  13.849  14.413  1.00  7.15           C
ATOM   1773  CD  LYS A 113      33.935  13.179  14.332  1.00  7.26           C
ATOM   1774  CE  LYS A 113      32.839  14.163  14.041  1.00  7.57           C
ATOM   1775  NZ  LYS A 113      32.998  14.901  12.750  1.00  7.49           N1+
ATOM   1776  H   LYS A 113      37.639  11.118  16.117  1.00  6.47           H
ATOM   1777  HA  LYS A 113      35.573  11.175  14.545  1.00  8.28           H
ATOM   1778  HB2 LYS A 113      36.034  12.906  16.092  1.00  9.25           H
ATOM   1779  HB3 LYS A 113      37.186  13.420  15.126  1.00  9.25           H
ATOM   1780  HG2 LYS A 113      35.198  14.694  14.878  1.00  8.59           H
ATOM   1781  HG3 LYS A 113      35.619  14.001  13.509  1.00  8.59           H
ATOM   1782  HD2 LYS A 113      33.946  12.519  13.620  1.00  8.71           H
ATOM   1783  HD3 LYS A 113      33.739  12.751  15.180  1.00  8.71           H
ATOM   1784  HE2 LYS A 113      31.995  13.686  14.005  1.00  9.10           H
ATOM   1785  HE3 LYS A 113      32.814  14.820  14.754  1.00  9.10           H
ATOM   1786  HZ1 LYS A 113      32.320  15.466  12.638  1.00  9.00           H
ATOM   1787  HZ2 LYS A 113      33.760  15.361  12.755  1.00  9.00           H
ATOM   1788  HZ3 LYS A 113      33.012  14.326  12.071  1.00  9.00           H
ATOM   1789  N   GLY A 114      38.322  11.712  13.027  1.00  7.58           N
ATOM   1790  CA  GLY A 114      38.924  11.781  11.708  1.00  7.33           C
ATOM   1791  C   GLY A 114      38.769  10.497  10.915  1.00  6.67           C
ATOM   1792  O   GLY A 114      38.577  10.540   9.699  1.00  7.37           O
ATOM   1793  H   GLY A 114      38.884  11.720  13.678  1.00  9.11           H
ATOM   1794  HA2 GLY A 114      38.512  12.501  11.206  1.00  8.80           H
ATOM   1795  HA3 GLY A 114      39.870  11.972  11.797  1.00  8.80           H
ATOM   1796  N   TRP A 115      38.825   9.350  11.588  1.00  6.04           N
ATOM   1797  CA  TRP A 115      38.497   8.084  10.940  1.00  5.44           C
ATOM   1798  C   TRP A 115      37.077   8.126  10.385  1.00  8.58           C
ATOM   1799  O   TRP A 115      36.829   7.758   9.235  1.00  9.25           O
ATOM   1800  CB  TRP A 115      38.662   6.945  11.943  1.00  7.25           C
ATOM   1801  CG  TRP A 115      38.520   5.550  11.392  1.00  8.04           C
ATOM   1802  CD1 TRP A 115      39.523   4.700  11.068  1.00  6.75           C
ATOM   1803  CD2 TRP A 115      37.295   4.825  11.153  1.00  6.84           C
ATOM   1804  NE1 TRP A 115      39.016   3.498  10.631  1.00  7.24           N
ATOM   1805  CE2 TRP A 115      37.651   3.542  10.668  1.00  8.49           C
ATOM   1806  CE3 TRP A 115      35.942   5.141  11.302  1.00  7.93           C
ATOM   1807  CZ2 TRP A 115      36.701   2.575  10.333  1.00  7.56           C
ATOM   1808  CZ3 TRP A 115      34.994   4.193  10.961  1.00  8.44           C
ATOM   1809  CH2 TRP A 115      35.387   2.903  10.487  1.00  7.39           C
ATOM   1810  H   TRP A 115      39.049   9.279  12.415  1.00  7.26           H
ATOM   1811  HA  TRP A 115      39.108   7.933  10.203  1.00  6.53           H
ATOM   1812  HB2 TRP A 115      39.546   7.011  12.336  1.00  8.71           H
ATOM   1813  HB3 TRP A 115      37.992   7.051  12.637  1.00  8.71           H
ATOM   1814  HD1 TRP A 115      40.429   4.901  11.131  1.00  8.11           H
ATOM   1815  HE1 TRP A 115      39.484   2.825  10.371  1.00  8.70           H
ATOM   1816  HE3 TRP A 115      35.683   5.975  11.620  1.00  9.52           H
ATOM   1817  HZ2 TRP A 115      36.955   1.740  10.012  1.00  9.08           H
ATOM   1818  HZ3 TRP A 115      34.091   4.391  11.058  1.00 10.14           H
ATOM   1819  HH2 TRP A 115      34.733   2.283  10.258  1.00  8.87           H
ATOM   1820  N   MET A 116      36.121   8.597  11.179  1.00  6.75           N
ATOM   1821  CA  MET A 116      34.739   8.688  10.695  1.00  7.31           C
ATOM   1822  C   MET A 116      34.637   9.651   9.514  1.00  7.54           C
ATOM   1823  O   MET A 116      34.008   9.332   8.490  1.00  8.67           O
ATOM   1824  CB  MET A 116      33.828   9.125  11.833  1.00  9.16           C
ATOM   1825  CG  MET A 116      33.848   8.153  12.967  1.00 12.51           C
ATOM   1826  SD  MET A 116      33.033   8.645  14.450  1.00 17.29           S
ATOM   1827  CE  MET A 116      32.619   6.960  15.013  1.00 20.25           C
ATOM   1828  H   MET A 116      36.238   8.866  11.988  1.00  8.11           H
ATOM   1829  HA  MET A 116      34.451   7.808  10.405  1.00  8.78           H
ATOM   1830  HB2 MET A 116      34.125   9.986  12.166  1.00 11.00           H
ATOM   1831  HB3 MET A 116      32.917   9.189  11.505  1.00 11.00           H
ATOM   1832  HG2 MET A 116      33.428   7.331  12.668  1.00 15.02           H
ATOM   1833  HG3 MET A 116      34.774   7.974  13.195  1.00 15.02           H
ATOM   1834  HE1 MET A 116      32.143   7.018  15.856  1.00 24.31           H
ATOM   1835  HE2 MET A 116      32.060   6.533  14.345  1.00 24.31           H
ATOM   1836  HE3 MET A 116      33.440   6.456  15.129  1.00 24.31           H
ATOM   1837  N   ASP A 117      35.209  10.849   9.658  1.00  6.59           N
ATOM   1838  CA  ASP A 117      35.140  11.857   8.600  1.00  8.04           C
ATOM   1839  C   ASP A 117      35.718  11.355   7.285  1.00  9.90           C
ATOM   1840  O   ASP A 117      35.157  11.629   6.218  1.00 10.95           O
ATOM   1841  CB  ASP A 117      35.896  13.134   8.978  1.00  8.71           C
ATOM   1842  CG  ASP A 117      35.336  13.857  10.199  1.00  8.57           C
ATOM   1843  OD1 ASP A 117      34.228  13.571  10.674  1.00  8.27           O
ATOM   1844  OD2 ASP A 117      36.078  14.746  10.694  1.00  8.35           O1-
ATOM   1845  H   ASP A 117      35.641  11.102  10.357  1.00  7.91           H
ATOM   1846  HA  ASP A 117      34.211  12.092   8.448  1.00  9.65           H
ATOM   1847  HB2 ASP A 117      36.819  12.904   9.170  1.00 10.46           H
ATOM   1848  HB3 ASP A 117      35.861  13.750   8.230  1.00 10.46           H
ATOM   1849  N   ARG A 118      36.864  10.668   7.323  1.00  8.59           N
ATOM   1850  CA  ARG A 118      37.600  10.321   6.117  1.00  8.22           C
ATOM   1851  C   ARG A 118      37.264   8.947   5.573  1.00  9.07           C
ATOM   1852  O   ARG A 118      37.286   8.762   4.360  1.00 10.63           O
ATOM   1853  CB  ARG A 118      39.098  10.381   6.398  1.00  8.28           C
ATOM   1854  CG  ARG A 118      39.593  11.758   6.801  1.00  7.91           C
ATOM   1855  CD  ARG A 118      41.098  11.970   6.491  1.00 26.36           C
ATOM   1856  NE  ARG A 118      41.900  10.931   7.045  1.00 38.17           N
ATOM   1857  CZ  ARG A 118      42.848  10.209   6.449  1.00 17.12           C
ATOM   1858  NH1 ARG A 118      43.324  10.362   5.173  1.00 12.17           N
ATOM   1859  NH2 ARG A 118      43.356   9.331   7.243  1.00 18.03           N1+
ATOM   1860  H   ARG A 118      37.235  10.390   8.047  1.00 10.31           H
ATOM   1861  HA  ARG A 118      37.399  10.973   5.427  1.00  9.87           H
ATOM   1862  HB2 ARG A 118      39.305   9.769   7.121  1.00  9.94           H
ATOM   1863  HB3 ARG A 118      39.577  10.117   5.597  1.00  9.94           H
ATOM   1864  HG2 ARG A 118      39.089  12.430   6.314  1.00  9.50           H
ATOM   1865  HG3 ARG A 118      39.464  11.874   7.755  1.00  9.50           H
ATOM   1866  HD2 ARG A 118      41.229  11.975   5.530  1.00 31.64           H
ATOM   1867  HD3 ARG A 118      41.388  12.813   6.873  1.00 31.64           H
ATOM   1868  HE  ARG A 118      41.754  10.746   7.872  1.00 45.81           H
ATOM   1869 HH11 ARG A 118      42.977  10.953   4.653  1.00 14.61           H
ATOM   1870 HH12 ARG A 118      43.953   9.852   4.885  1.00 14.61           H
ATOM   1871 HH21 ARG A 118      43.058   9.254   8.046  1.00 21.64           H
ATOM   1872 HH22 ARG A 118      43.991   8.820   6.970  1.00 21.64           H
ATOM   1873  N   VAL A 119      36.968   7.975   6.426  1.00  8.78           N
ATOM   1874  CA  VAL A 119      36.698   6.622   5.938  1.00  7.67           C
ATOM   1875  C   VAL A 119      35.282   6.503   5.390  1.00  9.18           C
ATOM   1876  O   VAL A 119      35.044   5.800   4.395  1.00 12.11           O
ATOM   1877  CB  VAL A 119      36.946   5.590   7.051  1.00  9.35           C
ATOM   1878  CG1 VAL A 119      36.600   4.142   6.587  1.00 10.98           C
ATOM   1879  CG2 VAL A 119      38.416   5.665   7.501  1.00 10.22           C
ATOM   1880  H   VAL A 119      36.917   8.066   7.280  1.00 10.54           H
ATOM   1881  HA  VAL A 119      37.312   6.425   5.213  1.00  9.21           H
ATOM   1882  HB  VAL A 119      36.385   5.805   7.813  1.00 11.22           H
ATOM   1883 HG11 VAL A 119      36.770   3.528   7.318  1.00 13.18           H
ATOM   1884 HG12 VAL A 119      35.664   4.107   6.336  1.00 13.18           H
ATOM   1885 HG13 VAL A 119      37.156   3.914   5.826  1.00 13.18           H
ATOM   1886 HG21 VAL A 119      38.564   5.012   8.203  1.00 12.27           H
ATOM   1887 HG22 VAL A 119      38.988   5.472   6.742  1.00 12.27           H
ATOM   1888 HG23 VAL A 119      38.599   6.557   7.835  1.00 12.27           H
ATOM   1889  N   LEU A 120      34.311   7.143   6.032  1.00  9.75           N
ATOM   1890  CA  LEU A 120      32.898   6.937   5.697  1.00  9.24           C
ATOM   1891  C   LEU A 120      32.425   7.903   4.608  1.00 12.04           C
ATOM   1892  O   LEU A 120      31.483   8.670   4.794  1.00 17.06           O
ATOM   1893  CB  LEU A 120      32.035   7.061   6.950  1.00 10.11           C
ATOM   1894  CG  LEU A 120      32.379   6.153   8.130  1.00  9.22           C
ATOM   1895  CD1 LEU A 120      31.517   6.478   9.348  1.00 11.63           C
ATOM   1896  CD2 LEU A 120      32.184   4.712   7.720  1.00 10.77           C
ATOM   1897  H   LEU A 120      34.441   7.705   6.670  1.00 11.70           H
ATOM   1898  HA  LEU A 120      32.790   6.035   5.356  1.00 11.10           H
ATOM   1899  HB2 LEU A 120      32.095   7.976   7.267  1.00 12.14           H
ATOM   1900  HB3 LEU A 120      31.116   6.870   6.703  1.00 12.14           H
ATOM   1901  HG  LEU A 120      33.310   6.279   8.372  1.00 11.07           H
ATOM   1902 HD11 LEU A 120      31.763   5.884  10.075  1.00 13.97           H
ATOM   1903 HD12 LEU A 120      31.671   7.400   9.607  1.00 13.97           H
ATOM   1904 HD13 LEU A 120      30.584   6.350   9.117  1.00 13.97           H
ATOM   1905 HD21 LEU A 120      32.403   4.138   8.471  1.00 12.93           H
ATOM   1906 HD22 LEU A 120      31.258   4.580   7.462  1.00 12.93           H
ATOM   1907 HD23 LEU A 120      32.767   4.515   6.971  1.00 12.93           H
ATOM   1908  N   CYS A 121      33.050   7.839   3.432  1.00 13.26           N
ATOM   1909  CA  CYS A 121      32.768   8.811   2.381  1.00 15.78           C
ATOM   1910  C   CYS A 121      31.570   8.398   1.524  1.00 15.26           C
ATOM   1911  O   CYS A 121      31.089   7.254   1.552  1.00 13.55           O
ATOM   1912  CB  CYS A 121      33.992   9.017   1.486  1.00 12.59           C
ATOM   1913  SG  CYS A 121      34.396   7.633   0.374  1.00 15.47           S
ATOM   1914  H   CYS A 121      33.637   7.247   3.220  1.00 15.92           H
ATOM   1915  HA  CYS A 121      32.556   9.663   2.794  1.00 18.94           H
ATOM   1916  HB2 CYS A 121      33.839   9.799   0.932  1.00 15.11           H
ATOM   1917  HB3 CYS A 121      34.764   9.169   2.053  1.00 15.11           H
ATOM   1918  HG  CYS A 121      33.466   7.435  -0.358  1.00 18.58           H
ATOM   1919  N   GLN A 122      31.072   9.373   0.761  1.00 15.18           N
ATOM   1920  CA  GLN A 122      29.960   9.108  -0.137  1.00 16.82           C
ATOM   1921  C   GLN A 122      30.419   8.137  -1.217  1.00 16.12           C
ATOM   1922  O   GLN A 122      31.551   8.212  -1.705  1.00 15.87           O
ATOM   1923  CB  GLN A 122      29.420  10.417  -0.752  1.00 17.49           C
ATOM   1924  CG  GLN A 122      28.189  10.175  -1.611  1.00 21.38           C
ATOM   1925  CD  GLN A 122      27.348  11.421  -1.873  1.00 23.30           C
ATOM   1926  OE1 GLN A 122      27.683  12.531  -1.437  1.00 24.45           O
ATOM   1927  NE2 GLN A 122      26.245  11.235  -2.588  1.00 22.66           N
ATOM   1928  H   GLN A 122      31.359  10.184   0.748  1.00 18.22           H
ATOM   1929  HA  GLN A 122      29.241   8.689   0.361  1.00 20.19           H
ATOM   1930  HB2 GLN A 122      29.176  11.027  -0.039  1.00 21.00           H
ATOM   1931  HB3 GLN A 122      30.106  10.814  -1.311  1.00 21.00           H
ATOM   1932  HG2 GLN A 122      28.474   9.826  -2.470  1.00 25.67           H
ATOM   1933  HG3 GLN A 122      27.623   9.525  -1.166  1.00 25.67           H
ATOM   1934 HE21 GLN A 122      26.045  10.448  -2.872  1.00 27.20           H
ATOM   1935 HE22 GLN A 122      25.731  11.901  -2.768  1.00 27.20           H
ATOM   1936  N   GLY A 123      29.542   7.192  -1.536  1.00 15.70           N
ATOM   1937  CA  GLY A 123      29.814   6.090  -2.433  1.00 18.60           C
ATOM   1938  C   GLY A 123      30.241   4.833  -1.710  1.00 22.45           C
ATOM   1939  O   GLY A 123      29.986   3.726  -2.196  1.00 19.14           O
ATOM   1940  H   GLY A 123      28.741   7.173  -1.224  1.00 18.85           H
ATOM   1941  HA2 GLY A 123      29.017   5.890  -2.948  1.00 22.32           H
ATOM   1942  HA3 GLY A 123      30.520   6.343  -3.048  1.00 22.32           H
ATOM   1943  N   PHE A 124      30.894   4.978  -0.556  1.00 16.32           N
ATOM   1944  CA  PHE A 124      31.308   3.827   0.238  1.00 14.25           C
ATOM   1945  C   PHE A 124      30.293   3.529   1.330  1.00 13.36           C
ATOM   1946  O   PHE A 124      29.762   2.424   1.412  1.00 15.92           O
ATOM   1947  CB  PHE A 124      32.695   4.047   0.875  1.00 15.92           C
ATOM   1948  CG  PHE A 124      33.063   2.949   1.807  1.00 13.86           C
ATOM   1949  CD1 PHE A 124      33.319   1.677   1.324  1.00 12.75           C
ATOM   1950  CD2 PHE A 124      33.076   3.147   3.177  1.00 13.62           C
ATOM   1951  CE1 PHE A 124      33.608   0.644   2.167  1.00 13.83           C
ATOM   1952  CE2 PHE A 124      33.354   2.119   4.029  1.00 16.15           C
ATOM   1953  CZ  PHE A 124      33.623   0.839   3.518  1.00 14.89           C
ATOM   1954  H   PHE A 124      31.109   5.736  -0.212  1.00 19.59           H
ATOM   1955  HA  PHE A 124      31.364   3.049  -0.339  1.00 17.10           H
ATOM   1956  HB2 PHE A 124      33.364   4.086   0.175  1.00 19.11           H
ATOM   1957  HB3 PHE A 124      32.686   4.877   1.376  1.00 19.11           H
ATOM   1958  HD1 PHE A 124      33.299   1.524   0.407  1.00 15.30           H
ATOM   1959  HD2 PHE A 124      32.885   3.990   3.520  1.00 16.35           H
ATOM   1960  HE1 PHE A 124      33.788  -0.199   1.819  1.00 16.60           H
ATOM   1961  HE2 PHE A 124      33.373   2.268   4.947  1.00 19.38           H
ATOM   1962  HZ  PHE A 124      33.834   0.138   4.092  1.00 17.88           H
ATOM   1963  N   ALA A 125      30.025   4.518   2.197  1.00 11.47           N
ATOM   1964  CA  ALA A 125      29.155   4.309   3.337  1.00 10.79           C
ATOM   1965  C   ALA A 125      27.712   4.741   3.083  1.00 10.91           C
ATOM   1966  O   ALA A 125      26.803   4.266   3.778  1.00 14.72           O
ATOM   1967  CB  ALA A 125      29.716   5.052   4.556  1.00 15.10           C
ATOM   1968  H   ALA A 125      30.340   5.316   2.136  1.00 13.77           H
ATOM   1969  HA  ALA A 125      29.145   3.363   3.548  1.00 12.95           H
ATOM   1970  HB1 ALA A 125      29.127   4.905   5.312  1.00 18.12           H
ATOM   1971  HB2 ALA A 125      30.601   4.709   4.754  1.00 18.12           H
ATOM   1972  HB3 ALA A 125      29.766   5.999   4.353  1.00 18.12           H
ATOM   1973  N   PHE A 126      27.477   5.588   2.097  1.00 14.20           N
ATOM   1974  CA  PHE A 126      26.130   6.061   1.831  1.00 13.77           C
ATOM   1975  C   PHE A 126      26.126   6.668   0.446  1.00 13.83           C
ATOM   1976  O   PHE A 126      27.166   7.041  -0.084  1.00 16.55           O
ATOM   1977  CB  PHE A 126      25.703   7.109   2.867  1.00 14.94           C
ATOM   1978  CG  PHE A 126      26.365   8.447   2.653  1.00 16.00           C
ATOM   1979  CD1 PHE A 126      27.637   8.716   3.182  1.00 16.92           C
ATOM   1980  CD2 PHE A 126      25.749   9.430   1.895  1.00 18.74           C
ATOM   1981  CE1 PHE A 126      28.251   9.937   2.952  1.00 18.61           C
ATOM   1982  CE2 PHE A 126      26.368  10.631   1.662  1.00 20.40           C
ATOM   1983  CZ  PHE A 126      27.610  10.891   2.196  1.00 19.95           C
ATOM   1984  H   PHE A 126      28.076   5.905   1.568  1.00 17.05           H
ATOM   1985  HA  PHE A 126      25.506   5.319   1.854  1.00 16.53           H
ATOM   1986  HB2 PHE A 126      24.743   7.237   2.809  1.00 17.93           H
ATOM   1987  HB3 PHE A 126      25.943   6.794   3.752  1.00 17.93           H
ATOM   1988  HD1 PHE A 126      28.072   8.068   3.689  1.00 20.31           H
ATOM   1989  HD2 PHE A 126      24.912   9.265   1.524  1.00 22.49           H
ATOM   1990  HE1 PHE A 126      29.091  10.112   3.310  1.00 22.34           H
ATOM   1991  HE2 PHE A 126      25.937  11.283   1.159  1.00 24.49           H
ATOM   1992  HZ  PHE A 126      28.016  11.714   2.045  1.00 23.95           H
ATOM   1993  N   ASP A 127      24.930   6.851  -0.099  1.00 17.52           N
ATOM   1994  CA  ASP A 127      24.791   7.582  -1.348  1.00 16.35           C
ATOM   1995  C   ASP A 127      23.433   8.255  -1.322  1.00 15.37           C
ATOM   1996  O   ASP A 127      22.658   8.065  -0.384  1.00 16.49           O
ATOM   1997  CB  ASP A 127      24.958   6.648  -2.555  1.00 23.64           C
ATOM   1998  CG  ASP A 127      25.508   7.355  -3.772  1.00 30.10           C
ATOM   1999  OD1 ASP A 127      25.326   8.598  -3.905  1.00 31.55           O
ATOM   2000  OD2 ASP A 127      26.127   6.642  -4.607  1.00 32.02           O1-
ATOM   2001  H   ASP A 127      24.189   6.565   0.232  1.00 21.03           H
ATOM   2002  HA  ASP A 127      25.473   8.270  -1.397  1.00 19.62           H
ATOM   2003  HB2 ASP A 127      25.572   5.935  -2.320  1.00 28.38           H
ATOM   2004  HB3 ASP A 127      24.093   6.277  -2.789  1.00 28.38           H
ATOM   2005  N   ILE A 128      23.150   9.073  -2.336  1.00 20.36           N
ATOM   2006  CA  ILE A 128      21.960   9.921  -2.263  1.00 31.91           C
ATOM   2007  C   ILE A 128      20.750   9.026  -2.091  1.00 33.68           C
ATOM   2008  O   ILE A 128      19.888   9.330  -1.247  1.00 37.00           O
ATOM   2009  CB  ILE A 128      21.879  10.880  -3.461  1.00 26.94           C
ATOM   2010  CG1 ILE A 128      20.414  11.034  -3.919  1.00 28.78           C
ATOM   2011  CG2 ILE A 128      22.883  10.610  -4.626  1.00 36.26           C
ATOM   2012  CD1 ILE A 128      19.570  11.762  -2.877  1.00 33.53           C
ATOM   2013  H   ILE A 128      23.614   9.155  -3.055  1.00 24.44           H
ATOM   2014  HA  ILE A 128      22.026  10.468  -1.464  1.00 38.30           H
ATOM   2015  HB  ILE A 128      22.130  11.749  -3.109  1.00 32.33           H
ATOM   2016 HG12 ILE A 128      20.388  11.547  -4.742  1.00 34.54           H
ATOM   2017 HG13 ILE A 128      20.029  10.155  -4.060  1.00 34.54           H
ATOM   2018 HG21 ILE A 128      22.743  11.271  -5.322  1.00 43.52           H
ATOM   2019 HG22 ILE A 128      23.788  10.676  -4.284  1.00 43.52           H
ATOM   2020 HG23 ILE A 128      22.725   9.720  -4.978  1.00 43.52           H
ATOM   2021 HD11 ILE A 128      18.660  11.837  -3.205  1.00 40.25           H
ATOM   2022 HD12 ILE A 128      19.584  11.255  -2.050  1.00 40.25           H
ATOM   2023 HD13 ILE A 128      19.943  12.645  -2.731  1.00 40.25           H
ATOM   2024  N   PRO A 129      20.621   7.917  -2.805  1.00 35.29           N
ATOM   2025  CA  PRO A 129      19.574   6.967  -2.450  1.00 22.55           C
ATOM   2026  C   PRO A 129      19.816   6.320  -1.083  1.00 24.73           C
ATOM   2027  O   PRO A 129      18.944   6.313  -0.207  1.00 30.44           O
ATOM   2028  CB  PRO A 129      19.624   5.943  -3.610  1.00 29.21           C
ATOM   2029  CG  PRO A 129      20.444   6.618  -4.704  1.00 28.83           C
ATOM   2030  CD  PRO A 129      21.377   7.517  -4.002  1.00 29.47           C
ATOM   2031  HA  PRO A 129      18.709   7.406  -2.448  1.00 27.07           H
ATOM   2032  HB2 PRO A 129      20.058   5.129  -3.309  1.00 35.06           H
ATOM   2033  HB3 PRO A 129      18.724   5.757  -3.921  1.00 35.06           H
ATOM   2034  HG2 PRO A 129      20.931   5.947  -5.208  1.00 34.60           H
ATOM   2035  HG3 PRO A 129      19.856   7.124  -5.287  1.00 34.60           H
ATOM   2036  HD2 PRO A 129      22.182   7.038  -3.750  1.00 35.37           H
ATOM   2037  HD3 PRO A 129      21.578   8.291  -4.550  1.00 35.37           H
ATOM   2038  N   GLY A 130      21.004   5.796  -0.876  1.00 24.13           N
ATOM   2039  CA  GLY A 130      21.204   4.913   0.259  1.00 21.12           C
ATOM   2040  C   GLY A 130      21.735   5.559   1.525  1.00 15.38           C
ATOM   2041  O   GLY A 130      22.948   5.674   1.704  1.00 18.04           O
ATOM   2042  H   GLY A 130      21.700   5.929  -1.363  1.00 28.96           H
ATOM   2043  HA2 GLY A 130      20.358   4.492   0.476  1.00 25.35           H
ATOM   2044  HA3 GLY A 130      21.826   4.215   0.002  1.00 25.35           H
ATOM   2045  N   PHE A 131      20.826   5.901   2.432  1.00 17.72           N
ATOM   2046  CA  PHE A 131      21.186   6.439   3.740  1.00 14.88           C
ATOM   2047  C   PHE A 131      20.096   6.046   4.722  1.00 17.59           C
ATOM   2048  O   PHE A 131      19.001   5.606   4.340  1.00 17.56           O
ATOM   2049  CB  PHE A 131      21.431   7.971   3.704  1.00 15.64           C
ATOM   2050  CG  PHE A 131      20.238   8.787   3.263  1.00 18.98           C
ATOM   2051  CD1 PHE A 131      19.257   9.147   4.170  1.00 22.20           C
ATOM   2052  CD2 PHE A 131      20.116   9.204   1.945  1.00 22.88           C
ATOM   2053  CE1 PHE A 131      18.157   9.893   3.767  1.00 24.43           C
ATOM   2054  CE2 PHE A 131      19.008   9.968   1.540  1.00 24.18           C
ATOM   2055  CZ  PHE A 131      18.044  10.302   2.453  1.00 21.94           C
ATOM   2056  H   PHE A 131      19.977   5.829   2.312  1.00 21.27           H
ATOM   2057  HA  PHE A 131      22.009   6.018   4.031  1.00 17.86           H
ATOM   2058  HB2 PHE A 131      21.677   8.266   4.595  1.00 18.78           H
ATOM   2059  HB3 PHE A 131      22.157   8.155   3.088  1.00 18.78           H
ATOM   2060  HD1 PHE A 131      19.326   8.872   5.056  1.00 26.64           H
ATOM   2061  HD2 PHE A 131      20.771   8.974   1.326  1.00 27.46           H
ATOM   2062  HE1 PHE A 131      17.502  10.127   4.384  1.00 29.32           H
ATOM   2063  HE2 PHE A 131      18.928  10.241   0.654  1.00 29.03           H
ATOM   2064  HZ  PHE A 131      17.310  10.806   2.187  1.00 26.33           H
ATOM   2065  N   TYR A 132      20.407   6.220   6.002  1.00 11.77           N
ATOM   2066  CA  TYR A 132      19.668   5.678   7.141  1.00 12.85           C
ATOM   2067  C   TYR A 132      19.366   4.204   6.848  1.00 15.36           C
ATOM   2068  O   TYR A 132      20.306   3.442   6.596  1.00 15.30           O
ATOM   2069  CB  TYR A 132      18.470   6.574   7.441  1.00 16.85           C
ATOM   2070  CG  TYR A 132      18.876   7.859   8.179  1.00 16.03           C
ATOM   2071  CD1 TYR A 132      19.545   7.802   9.404  1.00 13.72           C
ATOM   2072  CD2 TYR A 132      18.562   9.098   7.670  1.00 16.23           C
ATOM   2073  CE1 TYR A 132      19.914   8.963  10.081  1.00 13.62           C
ATOM   2074  CE2 TYR A 132      18.932  10.271   8.340  1.00 15.31           C
ATOM   2075  CZ  TYR A 132      19.591  10.188   9.547  1.00 14.43           C
ATOM   2076  OH  TYR A 132      19.951  11.336  10.244  1.00 12.75           O
ATOM   2077  H   TYR A 132      21.090   6.680   6.250  1.00 14.12           H
ATOM   2078  HA  TYR A 132      20.247   5.703   7.919  1.00 15.43           H
ATOM   2079  HB2 TYR A 132      18.045   6.827   6.606  1.00 20.23           H
ATOM   2080  HB3 TYR A 132      17.843   6.089   8.001  1.00 20.23           H
ATOM   2081  HD1 TYR A 132      19.762   6.974   9.768  1.00 16.48           H
ATOM   2082  HD2 TYR A 132      18.115   9.158   6.856  1.00 19.48           H
ATOM   2083  HE1 TYR A 132      20.359   8.909  10.897  1.00 16.35           H
ATOM   2084  HE2 TYR A 132      18.712  11.102   7.984  1.00 18.38           H
ATOM   2085  HH  TYR A 132      19.702  12.018   9.821  1.00 15.31           H
ATOM   2086  N   ASP A 133      18.110   3.750   6.893  1.00 16.13           N
ATOM   2087  CA  ASP A 133      17.874   2.310   6.755  1.00 19.40           C
ATOM   2088  C   ASP A 133      18.442   1.751   5.456  1.00 19.12           C
ATOM   2089  O   ASP A 133      18.795   0.567   5.392  1.00 25.52           O
ATOM   2090  CB  ASP A 133      16.386   2.011   6.835  1.00 19.77           C
ATOM   2091  CG  ASP A 133      15.877   2.024   8.248  1.00 28.26           C
ATOM   2092  OD1 ASP A 133      16.676   2.325   9.166  1.00 23.67           O
ATOM   2093  OD2 ASP A 133      14.675   1.742   8.449  1.00 37.22           O1-
ATOM   2094  H   ASP A 133      17.406   4.231   6.999  1.00 19.36           H
ATOM   2095  HA  ASP A 133      18.309   1.850   7.490  1.00 23.28           H
ATOM   2096  HB2 ASP A 133      15.899   2.684   6.334  1.00 23.73           H
ATOM   2097  HB3 ASP A 133      16.218   1.131   6.463  1.00 23.73           H
ATOM   2098  N   SER A 134      18.540   2.577   4.423  1.00 17.13           N
ATOM   2099  CA  SER A 134      19.031   2.187   3.115  1.00 13.50           C
ATOM   2100  C   SER A 134      20.523   2.447   2.961  1.00 16.26           C
ATOM   2101  O   SER A 134      21.051   2.354   1.844  1.00 15.85           O
ATOM   2102  CB  SER A 134      18.265   2.961   2.032  1.00 27.39           C
ATOM   2103  OG  SER A 134      16.885   2.661   2.094  1.00 36.23           O
ATOM   2104  H   SER A 134      18.317   3.407   4.461  1.00 20.56           H
ATOM   2105  HA  SER A 134      18.872   1.239   2.982  1.00 16.21           H
ATOM   2106  HB2 SER A 134      18.390   3.913   2.175  1.00 32.88           H
ATOM   2107  HB3 SER A 134      18.606   2.708   1.160  1.00 32.88           H
ATOM   2108  HG  SER A 134      16.472   3.088   1.500  1.00 43.48           H
ATOM   2109  N   GLY A 135      21.202   2.828   4.047  1.00 16.58           N
ATOM   2110  CA  GLY A 135      22.622   3.121   3.960  1.00 15.32           C
ATOM   2111  C   GLY A 135      23.411   1.939   3.430  1.00 18.21           C
ATOM   2112  O   GLY A 135      23.009   0.784   3.546  1.00 18.65           O
ATOM   2113  H   GLY A 135      20.863   2.922   4.832  1.00 19.90           H
ATOM   2114  HA2 GLY A 135      22.763   3.877   3.367  1.00 18.39           H
ATOM   2115  HA3 GLY A 135      22.962   3.350   4.839  1.00 18.39           H
ATOM   2116  N   LEU A 136      24.568   2.243   2.837  1.00 14.14           N
ATOM   2117  CA  LEU A 136      25.305   1.238   2.078  1.00 14.48           C
ATOM   2118  C   LEU A 136      26.004   0.214   2.962  1.00 16.86           C
ATOM   2119  O   LEU A 136      26.432  -0.830   2.454  1.00 18.93           O
ATOM   2120  CB  LEU A 136      26.314   1.927   1.156  1.00 13.70           C
ATOM   2121  CG  LEU A 136      25.765   2.847   0.066  1.00 17.75           C
ATOM   2122  CD1 LEU A 136      26.873   3.361  -0.819  1.00 16.93           C
ATOM   2123  CD2 LEU A 136      24.680   2.149  -0.793  1.00 18.49           C
ATOM   2124  H   LEU A 136      24.942   3.017   2.859  1.00 16.98           H
ATOM   2125  HA  LEU A 136      24.678   0.757   1.516  1.00 17.38           H
ATOM   2126  HB2 LEU A 136      26.906   2.463   1.707  1.00 16.44           H
ATOM   2127  HB3 LEU A 136      26.832   1.238   0.711  1.00 16.44           H
ATOM   2128  HG  LEU A 136      25.351   3.614   0.491  1.00 21.30           H
ATOM   2129 HD11 LEU A 136      26.492   3.940  -1.498  1.00 20.32           H
ATOM   2130 HD12 LEU A 136      27.504   3.859  -0.277  1.00 20.32           H
ATOM   2131 HD13 LEU A 136      27.318   2.608  -1.238  1.00 20.32           H
ATOM   2132 HD21 LEU A 136      24.363   2.771  -1.468  1.00 22.19           H
ATOM   2133 HD22 LEU A 136      25.068   1.368  -1.218  1.00 22.19           H
ATOM   2134 HD23 LEU A 136      23.945   1.883  -0.218  1.00 22.19           H
ATOM   2135  N   LEU A 137      26.124   0.465   4.255  1.00 14.91           N
ATOM   2136  CA  LEU A 137      26.654  -0.529   5.170  1.00 16.42           C
ATOM   2137  C   LEU A 137      25.546  -1.311   5.865  1.00 19.25           C
ATOM   2138  O   LEU A 137      25.767  -1.882   6.939  1.00 20.36           O
ATOM   2139  CB  LEU A 137      27.580   0.153   6.185  1.00 14.80           C
ATOM   2140  CG  LEU A 137      28.700   0.976   5.526  1.00 16.11           C
ATOM   2141  CD1 LEU A 137      29.580   1.664   6.586  1.00 13.90           C
ATOM   2142  CD2 LEU A 137      29.570   0.123   4.605  1.00 19.31           C
ATOM   2143  H   LEU A 137      25.904   1.207   4.630  1.00 17.90           H
ATOM   2144  HA  LEU A 137      27.188  -1.162   4.665  1.00 19.70           H
ATOM   2145  HB2 LEU A 137      27.054   0.753   6.737  1.00 17.76           H
ATOM   2146  HB3 LEU A 137      27.994  -0.527   6.739  1.00 17.76           H
ATOM   2147  HG  LEU A 137      28.295   1.672   4.985  1.00 19.34           H
ATOM   2148 HD11 LEU A 137      30.274   2.172   6.138  1.00 16.69           H
ATOM   2149 HD12 LEU A 137      29.027   2.257   7.118  1.00 16.69           H
ATOM   2150 HD13 LEU A 137      29.980   0.986   7.152  1.00 16.69           H
ATOM   2151 HD21 LEU A 137      30.259   0.683   4.215  1.00 23.17           H
ATOM   2152 HD22 LEU A 137      29.976  -0.588   5.125  1.00 23.17           H
ATOM   2153 HD23 LEU A 137      29.013  -0.253   3.906  1.00 23.17           H
ATOM   2154  N   GLN A 138      24.348  -1.342   5.275  1.00 15.36           N
ATOM   2155  CA  GLN A 138      23.257  -2.095   5.867  1.00 20.64           C
ATOM   2156  C   GLN A 138      23.618  -3.568   5.932  1.00 22.74           C
ATOM   2157  O   GLN A 138      24.373  -4.090   5.110  1.00 24.28           O
ATOM   2158  CB  GLN A 138      21.972  -1.894   5.072  1.00 26.95           C
ATOM   2159  CG  GLN A 138      22.064  -2.199   3.603  1.00 26.27           C
ATOM   2160  CD  GLN A 138      20.766  -1.867   2.928  1.00 37.29           C
ATOM   2161  OE1 GLN A 138      20.657  -0.850   2.245  1.00 33.78           O
ATOM   2162  NE2 GLN A 138      19.749  -2.689   3.167  1.00 32.00           N
ATOM   2163  H   GLN A 138      24.149  -0.939   4.542  1.00 18.44           H
ATOM   2164  HA  GLN A 138      23.106  -1.780   6.772  1.00 24.77           H
ATOM   2165  HB2 GLN A 138      21.287  -2.470   5.446  1.00 32.34           H
ATOM   2166  HB3 GLN A 138      21.699  -0.968   5.160  1.00 32.34           H
ATOM   2167  HG2 GLN A 138      22.766  -1.663   3.203  1.00 31.53           H
ATOM   2168  HG3 GLN A 138      22.244  -3.144   3.478  1.00 31.53           H
ATOM   2169 HE21 GLN A 138      19.857  -3.367   3.684  1.00 38.41           H
ATOM   2170 HE22 GLN A 138      18.983  -2.543   2.804  1.00 38.41           H
ATOM   2171  N   GLY A 139      23.092  -4.222   6.949  1.00 20.39           N
ATOM   2172  CA  GLY A 139      23.436  -5.589   7.241  1.00 21.80           C
ATOM   2173  C   GLY A 139      24.590  -5.706   8.206  1.00 21.74           C
ATOM   2174  O   GLY A 139      24.746  -6.745   8.843  1.00 27.34           O
ATOM   2175  H   GLY A 139      22.521  -3.884   7.496  1.00 24.47           H
ATOM   2176  HA2 GLY A 139      22.668  -6.040   7.626  1.00 26.16           H
ATOM   2177  HA3 GLY A 139      23.677  -6.043   6.418  1.00 26.16           H
ATOM   2178  N   LYS A 140      25.384  -4.647   8.345  1.00 19.55           N
ATOM   2179  CA  LYS A 140      26.485  -4.636   9.292  1.00 18.86           C
ATOM   2180  C   LYS A 140      26.019  -4.127  10.642  1.00 17.48           C
ATOM   2181  O   LYS A 140      25.109  -3.297  10.731  1.00 19.10           O
ATOM   2182  CB  LYS A 140      27.608  -3.742   8.791  1.00 17.24           C
ATOM   2183  CG  LYS A 140      28.260  -4.219   7.531  1.00 19.26           C
ATOM   2184  CD  LYS A 140      29.411  -3.289   7.155  1.00 19.06           C
ATOM   2185  CE  LYS A 140      29.966  -3.601   5.808  1.00 19.70           C
ATOM   2186  NZ  LYS A 140      30.489  -4.970   5.821  1.00 19.86           N1+
ATOM   2187  H   LYS A 140      25.302  -3.918   7.896  1.00 23.46           H
ATOM   2188  HA  LYS A 140      26.830  -5.536   9.402  1.00 22.64           H
ATOM   2189  HB2 LYS A 140      27.249  -2.858   8.620  1.00 20.69           H
ATOM   2190  HB3 LYS A 140      28.293  -3.691   9.476  1.00 20.69           H
ATOM   2191  HG2 LYS A 140      28.616  -5.112   7.666  1.00 23.12           H
ATOM   2192  HG3 LYS A 140      27.613  -4.217   6.809  1.00 23.12           H
ATOM   2193  HD2 LYS A 140      29.090  -2.374   7.146  1.00 22.88           H
ATOM   2194  HD3 LYS A 140      30.124  -3.387   7.806  1.00 22.88           H
ATOM   2195  HE2 LYS A 140      29.264  -3.540   5.141  1.00 23.64           H
ATOM   2196  HE3 LYS A 140      30.692  -2.991   5.602  1.00 23.64           H
ATOM   2197  HZ1 LYS A 140      30.825  -5.175   5.023  1.00 23.83           H
ATOM   2198  HZ2 LYS A 140      31.130  -5.045   6.433  1.00 23.83           H
ATOM   2199  HZ3 LYS A 140      29.836  -5.543   6.015  1.00 23.83           H
ATOM   2200  N   LEU A 141      26.658  -4.620  11.686  1.00 13.34           N
ATOM   2201  CA  LEU A 141      26.415  -4.181  13.046  1.00 11.42           C
ATOM   2202  C   LEU A 141      27.511  -3.222  13.485  1.00 11.60           C
ATOM   2203  O   LEU A 141      28.669  -3.354  13.079  1.00 13.85           O
ATOM   2204  CB  LEU A 141      26.378  -5.365  13.991  1.00 14.20           C
ATOM   2205  CG  LEU A 141      25.374  -6.469  13.667  1.00 17.22           C
ATOM   2206  CD1 LEU A 141      25.705  -7.772  14.383  1.00 19.52           C
ATOM   2207  CD2 LEU A 141      24.000  -5.979  14.066  1.00 18.71           C
ATOM   2208  H   LEU A 141      27.259  -5.233  11.629  1.00 16.01           H
ATOM   2209  HA  LEU A 141      25.563  -3.720  13.093  1.00 13.71           H
ATOM   2210  HB2 LEU A 141      27.258  -5.772  14.002  1.00 17.04           H
ATOM   2211  HB3 LEU A 141      26.166  -5.037  14.879  1.00 17.04           H
ATOM   2212  HG  LEU A 141      25.375  -6.635  12.712  1.00 20.68           H
ATOM   2213 HD11 LEU A 141      25.041  -8.439  14.146  1.00 23.43           H
ATOM   2214 HD12 LEU A 141      26.586  -8.069  14.107  1.00 23.43           H
ATOM   2215 HD13 LEU A 141      25.692  -7.618  15.341  1.00 23.43           H
ATOM   2216 HD21 LEU A 141      23.349  -6.670  13.867  1.00 22.46           H
ATOM   2217 HD22 LEU A 141      23.998  -5.786  15.017  1.00 22.46           H
ATOM   2218 HD23 LEU A 141      23.794  -5.174  13.565  1.00 22.46           H
ATOM   2219  N   ALA A 142      27.123  -2.237  14.300  1.00 10.30           N
ATOM   2220  CA  ALA A 142      28.070  -1.332  14.941  1.00 10.48           C
ATOM   2221  C   ALA A 142      27.750  -1.223  16.422  1.00 11.21           C
ATOM   2222  O   ALA A 142      26.589  -1.317  16.843  1.00 11.34           O
ATOM   2223  CB  ALA A 142      28.056   0.065  14.315  1.00 10.60           C
ATOM   2224  H   ALA A 142      26.302  -2.073  14.498  1.00 12.37           H
ATOM   2225  HA  ALA A 142      28.966  -1.693  14.851  1.00 12.58           H
ATOM   2226  HB1 ALA A 142      28.701   0.624  14.777  1.00 12.72           H
ATOM   2227  HB2 ALA A 142      28.292  -0.007  13.377  1.00 12.72           H
ATOM   2228  HB3 ALA A 142      27.167   0.442  14.405  1.00 12.72           H
ATOM   2229  N   LEU A 143      28.793  -1.008  17.214  1.00  9.50           N
ATOM   2230  CA  LEU A 143      28.691  -0.969  18.675  1.00  9.32           C
ATOM   2231  C   LEU A 143      29.703   0.027  19.223  1.00 10.27           C
ATOM   2232  O   LEU A 143      30.903  -0.089  18.949  1.00  9.63           O
ATOM   2233  CB  LEU A 143      28.918  -2.360  19.268  1.00 12.18           C
ATOM   2234  CG  LEU A 143      28.563  -2.672  20.718  1.00 13.29           C
ATOM   2235  CD1 LEU A 143      28.661  -4.163  20.921  1.00 16.07           C
ATOM   2236  CD2 LEU A 143      29.476  -1.981  21.691  1.00 16.69           C
ATOM   2237  H   LEU A 143      29.593  -0.878  16.925  1.00 11.41           H
ATOM   2238  HA  LEU A 143      27.803  -0.671  18.926  1.00 11.19           H
ATOM   2239  HB2 LEU A 143      28.413  -2.987  18.726  1.00 14.63           H
ATOM   2240  HB3 LEU A 143      29.862  -2.561  19.172  1.00 14.63           H
ATOM   2241  HG  LEU A 143      27.652  -2.394  20.897  1.00 15.95           H
ATOM   2242 HD11 LEU A 143      28.437  -4.371  21.841  1.00 19.29           H
ATOM   2243 HD12 LEU A 143      28.039  -4.604  20.321  1.00 19.29           H
ATOM   2244 HD13 LEU A 143      29.567  -4.449  20.728  1.00 19.29           H
ATOM   2245 HD21 LEU A 143      29.208  -2.213  22.594  1.00 20.03           H
ATOM   2246 HD22 LEU A 143      30.387  -2.273  21.531  1.00 20.03           H
ATOM   2247 HD23 LEU A 143      29.409  -1.022  21.561  1.00 20.03           H
ATOM   2248  N   LEU A 144      29.224   1.000  19.998  1.00  8.35           N
ATOM   2249  CA  LEU A 144      30.069   1.971  20.675  1.00  8.40           C
ATOM   2250  C   LEU A 144      30.355   1.475  22.083  1.00 10.70           C
ATOM   2251  O   LEU A 144      29.425   1.280  22.882  1.00 14.46           O
ATOM   2252  CB  LEU A 144      29.399   3.335  20.740  1.00  7.22           C
ATOM   2253  CG  LEU A 144      29.000   3.997  19.443  1.00  9.48           C
ATOM   2254  CD1 LEU A 144      28.167   5.224  19.745  1.00 11.79           C
ATOM   2255  CD2 LEU A 144      30.252   4.368  18.644  1.00 12.00           C
ATOM   2256  H   LEU A 144      28.386   1.118  20.148  1.00 10.03           H
ATOM   2257  HA  LEU A 144      30.909   2.060  20.200  1.00 10.09           H
ATOM   2258  HB2 LEU A 144      28.592   3.245  21.270  1.00  8.67           H
ATOM   2259  HB3 LEU A 144      30.006   3.943  21.191  1.00  8.67           H
ATOM   2260  HG  LEU A 144      28.466   3.383  18.915  1.00 11.39           H
ATOM   2261 HD11 LEU A 144      27.913   5.647  18.910  1.00 14.16           H
ATOM   2262 HD12 LEU A 144      27.374   4.954  20.235  1.00 14.16           H
ATOM   2263 HD13 LEU A 144      28.694   5.839  20.280  1.00 14.16           H
ATOM   2264 HD21 LEU A 144      29.983   4.792  17.814  1.00 14.41           H
ATOM   2265 HD22 LEU A 144      30.792   4.980  19.168  1.00 14.41           H
ATOM   2266 HD23 LEU A 144      30.756   3.561  18.455  1.00 14.41           H
ATOM   2267  N   SER A 145      31.621   1.235  22.378  1.00  9.12           N
ATOM   2268  CA  SER A 145      32.075   0.890  23.714  1.00  8.35           C
ATOM   2269  C   SER A 145      32.869   2.059  24.260  1.00 10.08           C
ATOM   2270  O   SER A 145      34.016   2.289  23.864  1.00  9.22           O
ATOM   2271  CB  SER A 145      32.906  -0.387  23.682  1.00  9.64           C
ATOM   2272  OG  SER A 145      33.395  -0.729  24.958  1.00 11.17           O
ATOM   2273  H   SER A 145      32.258   1.266  21.802  1.00 10.95           H
ATOM   2274  HA  SER A 145      31.307   0.744  24.289  1.00 10.03           H
ATOM   2275  HB2 SER A 145      32.351  -1.113  23.356  1.00 11.58           H
ATOM   2276  HB3 SER A 145      33.658  -0.255  23.084  1.00 11.58           H
ATOM   2277  HG  SER A 145      33.849  -1.435  24.912  1.00 13.40           H
ATOM   2278  N   VAL A 146      32.259   2.775  25.187  1.00  9.78           N
ATOM   2279  CA  VAL A 146      32.743   4.075  25.619  1.00  9.59           C
ATOM   2280  C   VAL A 146      33.014   4.031  27.115  1.00 11.19           C
ATOM   2281  O   VAL A 146      32.273   3.396  27.867  1.00 11.03           O
ATOM   2282  CB  VAL A 146      31.732   5.178  25.240  1.00 12.25           C
ATOM   2283  CG1 VAL A 146      30.365   4.876  25.681  1.00 19.97           C
ATOM   2284  CG2 VAL A 146      32.185   6.567  25.776  1.00 12.09           C
ATOM   2285  H   VAL A 146      31.544   2.524  25.591  1.00 11.74           H
ATOM   2286  HA  VAL A 146      33.580   4.267  25.168  1.00 11.51           H
ATOM   2287  HB  VAL A 146      31.709   5.242  24.273  1.00 14.70           H
ATOM   2288 HG11 VAL A 146      29.780   5.602  25.416  1.00 23.97           H
ATOM   2289 HG12 VAL A 146      30.076   4.048  25.266  1.00 23.97           H
ATOM   2290 HG13 VAL A 146      30.359   4.782  26.647  1.00 23.97           H
ATOM   2291 HG21 VAL A 146      31.528   7.233  25.520  1.00 14.52           H
ATOM   2292 HG22 VAL A 146      32.255   6.525  26.743  1.00 14.52           H
ATOM   2293 HG23 VAL A 146      33.048   6.787  25.391  1.00 14.52           H
ATOM   2294  N   THR A 147      34.098   4.672  27.536  1.00 10.96           N
ATOM   2295  CA  THR A 147      34.430   4.896  28.936  1.00  9.41           C
ATOM   2296  C   THR A 147      34.272   6.390  29.217  1.00 12.70           C
ATOM   2297  O   THR A 147      34.475   7.231  28.332  1.00 10.36           O
ATOM   2298  CB  THR A 147      35.841   4.429  29.273  1.00 12.49           C
ATOM   2299  OG1 THR A 147      36.808   5.230  28.577  1.00  8.16           O
ATOM   2300  CG2 THR A 147      36.037   2.967  28.848  1.00 12.29           C
ATOM   2301  H   THR A 147      34.684   5.003  27.000  1.00 13.15           H
ATOM   2302  HA  THR A 147      33.805   4.411  29.497  1.00 11.30           H
ATOM   2303  HB  THR A 147      35.989   4.496  30.229  1.00 14.99           H
ATOM   2304  HG1 THR A 147      36.729   6.036  28.800  1.00  9.80           H
ATOM   2305 HG21 THR A 147      36.937   2.676  29.065  1.00 14.75           H
ATOM   2306 HG22 THR A 147      35.402   2.399  29.312  1.00 14.75           H
ATOM   2307 HG23 THR A 147      35.900   2.878  27.892  1.00 14.75           H
ATOM   2308  N   THR A 148      33.916   6.724  30.449  1.00 11.58           N
ATOM   2309  CA  THR A 148      33.683   8.110  30.840  1.00 10.92           C
ATOM   2310  C   THR A 148      34.492   8.503  32.069  1.00 11.33           C
ATOM   2311  O   THR A 148      34.949   7.674  32.855  1.00 12.59           O
ATOM   2312  CB  THR A 148      32.212   8.366  31.150  1.00 10.46           C
ATOM   2313  OG1 THR A 148      31.881   7.743  32.394  1.00 13.95           O
ATOM   2314  CG2 THR A 148      31.336   7.816  30.080  1.00 12.05           C
ATOM   2315  H   THR A 148      33.799   6.159  31.087  1.00 13.90           H
ATOM   2316  HA  THR A 148      33.943   8.693  30.110  1.00 13.11           H
ATOM   2317  HB  THR A 148      32.056   9.321  31.215  1.00 12.55           H
ATOM   2318  HG1 THR A 148      31.072   7.877  32.576  1.00 16.74           H
ATOM   2319 HG21 THR A 148      30.406   7.987  30.292  1.00 14.47           H
ATOM   2320 HG22 THR A 148      31.548   8.235  29.231  1.00 14.47           H
ATOM   2321 HG23 THR A 148      31.471   6.858  30.001  1.00 14.47           H
ATOM   2322  N   GLY A 149      34.635   9.822  32.241  1.00 11.15           N
ATOM   2323  CA  GLY A 149      35.109  10.367  33.502  1.00 11.74           C
ATOM   2324  C   GLY A 149      33.949  10.540  34.467  1.00 12.71           C
ATOM   2325  O   GLY A 149      34.087  10.237  35.656  1.00 14.75           O
ATOM   2326  H   GLY A 149      34.464  10.414  31.641  1.00 13.39           H
ATOM   2327  HA2 GLY A 149      35.761   9.768  33.898  1.00 14.10           H
ATOM   2328  HA3 GLY A 149      35.526  11.231  33.353  1.00 14.10           H
ATOM   2329  N   GLY A 150      32.812  11.003  33.960  1.00 13.18           N
ATOM   2330  CA  GLY A 150      31.648  11.244  34.810  1.00 12.25           C
ATOM   2331  C   GLY A 150      30.970   9.950  35.228  1.00 17.44           C
ATOM   2332  O   GLY A 150      31.013   8.939  34.536  1.00 15.91           O
ATOM   2333  H   GLY A 150      32.687  11.186  33.129  1.00 15.82           H
ATOM   2334  HA2 GLY A 150      31.923  11.721  35.609  1.00 14.71           H
ATOM   2335  HA3 GLY A 150      31.005  11.790  34.331  1.00 14.71           H
ATOM   2336  N   THR A 151      30.282  10.008  36.364  1.00 16.95           N
ATOM   2337  CA  THR A 151      29.606   8.842  36.906  1.00 17.91           C
ATOM   2338  C   THR A 151      28.246   8.647  36.259  1.00 16.79           C
ATOM   2339  O   THR A 151      27.689   9.547  35.630  1.00 16.61           O
ATOM   2340  CB  THR A 151      29.413   8.988  38.410  1.00 21.90           C
ATOM   2341  OG1 THR A 151      28.561  10.111  38.656  1.00 22.33           O
ATOM   2342  CG2 THR A 151      30.735   9.178  39.090  1.00 22.24           C
ATOM   2343  H   THR A 151      30.193  10.718  36.841  1.00 20.34           H
ATOM   2344  HA  THR A 151      30.142   8.051  36.740  1.00 21.50           H
ATOM   2345  HB  THR A 151      28.999   8.184  38.763  1.00 26.29           H
ATOM   2346  HG1 THR A 151      28.443  10.207  39.482  1.00 26.80           H
ATOM   2347 HG21 THR A 151      30.605   9.270  40.047  1.00 26.69           H
ATOM   2348 HG22 THR A 151      31.307   8.413  38.922  1.00 26.69           H
ATOM   2349 HG23 THR A 151      31.169   9.977  38.753  1.00 26.69           H
ATOM   2350  N   ALA A 152      27.684   7.443  36.455  1.00 16.10           N
ATOM   2351  CA  ALA A 152      26.351   7.173  35.937  1.00 14.97           C
ATOM   2352  C   ALA A 152      25.337   8.178  36.472  1.00 15.13           C
ATOM   2353  O   ALA A 152      24.433   8.600  35.747  1.00 17.93           O
ATOM   2354  CB  ALA A 152      25.936   5.743  36.291  1.00 21.92           C
ATOM   2355  H   ALA A 152      28.050   6.787  36.873  1.00 19.33           H
ATOM   2356  HA  ALA A 152      26.366   7.250  34.970  1.00 17.97           H
ATOM   2357  HB1 ALA A 152      25.047   5.576  35.941  1.00 26.31           H
ATOM   2358  HB2 ALA A 152      26.569   5.124  35.895  1.00 26.31           H
ATOM   2359  HB3 ALA A 152      25.936   5.644  37.256  1.00 26.31           H
ATOM   2360  N   GLU A 153      25.480   8.575  37.734  1.00 19.68           N
ATOM   2361  CA  GLU A 153      24.533   9.511  38.325  1.00 24.32           C
ATOM   2362  C   GLU A 153      24.568  10.849  37.594  1.00 21.65           C
ATOM   2363  O   GLU A 153      23.520  11.457  37.336  1.00 20.08           O
ATOM   2364  CB  GLU A 153      24.854   9.693  39.805  1.00 20.58           C
ATOM   2365  CG  GLU A 153      23.744  10.377  40.601  1.00 34.49           C
ATOM   2366  CD  GLU A 153      22.529   9.459  40.805  1.00 42.67           C
ATOM   2367  OE1 GLU A 153      21.778   9.229  39.827  1.00 47.45           O
ATOM   2368  OE2 GLU A 153      22.336   8.942  41.936  1.00 46.01           O1-
ATOM   2369  H   GLU A 153      26.109   8.320  38.262  1.00 23.62           H
ATOM   2370  HA  GLU A 153      23.637   9.148  38.251  1.00 29.19           H
ATOM   2371  HB2 GLU A 153      25.007   8.820  40.201  1.00 24.70           H
ATOM   2372  HB3 GLU A 153      25.654  10.235  39.887  1.00 24.70           H
ATOM   2373  HG2 GLU A 153      24.085  10.625  41.474  1.00 41.39           H
ATOM   2374  HG3 GLU A 153      23.449  11.166  40.121  1.00 41.39           H
ATOM   2375  N   MET A 154      25.768  11.301  37.221  1.00 22.20           N
ATOM   2376  CA  MET A 154      25.898  12.547  36.473  1.00 15.84           C
ATOM   2377  C   MET A 154      25.251  12.441  35.108  1.00 19.31           C
ATOM   2378  O   MET A 154      24.711  13.431  34.586  1.00 18.28           O
ATOM   2379  CB  MET A 154      27.372  12.903  36.329  1.00 18.27           C
ATOM   2380  CG  MET A 154      28.054  13.185  37.663  1.00 22.52           C
ATOM   2381  SD  MET A 154      29.822  13.397  37.491  1.00 23.17           S
ATOM   2382  CE  MET A 154      30.468  12.685  38.982  1.00 33.11           C
ATOM   2383  H   MET A 154      26.514  10.906  37.387  1.00 26.64           H
ATOM   2384  HA  MET A 154      25.466  13.258  36.971  1.00 19.01           H
ATOM   2385  HB2 MET A 154      27.835  12.163  35.908  1.00 21.93           H
ATOM   2386  HB3 MET A 154      27.451  13.698  35.780  1.00 21.93           H
ATOM   2387  HG2 MET A 154      27.688  14.001  38.041  1.00 27.03           H
ATOM   2388  HG3 MET A 154      27.897  12.440  38.264  1.00 27.03           H
ATOM   2389  HE1 MET A 154      31.435  12.757  38.973  1.00 39.74           H
ATOM   2390  HE2 MET A 154      30.107  13.165  39.743  1.00 39.74           H
ATOM   2391  HE3 MET A 154      30.206  11.752  39.025  1.00 39.74           H
ATOM   2392  N   TYR A 155      25.295  11.252  34.514  1.00 13.74           N
ATOM   2393  CA  TYR A 155      24.670  11.027  33.220  1.00 16.23           C
ATOM   2394  C   TYR A 155      23.226  10.550  33.366  1.00 21.87           C
ATOM   2395  O   TYR A 155      22.791   9.575  32.760  1.00 20.00           O
ATOM   2396  CB  TYR A 155      25.508  10.043  32.409  1.00 15.11           C
ATOM   2397  CG  TYR A 155      26.803  10.670  31.886  1.00 12.97           C
ATOM   2398  CD1 TYR A 155      26.766  11.532  30.815  1.00 12.37           C
ATOM   2399  CD2 TYR A 155      28.034  10.386  32.457  1.00 11.11           C
ATOM   2400  CE1 TYR A 155      27.925  12.101  30.329  1.00 10.54           C
ATOM   2401  CE2 TYR A 155      29.214  10.959  31.977  1.00 12.79           C
ATOM   2402  CZ  TYR A 155      29.124  11.821  30.907  1.00 11.73           C
ATOM   2403  OH  TYR A 155      30.244  12.416  30.375  1.00 10.95           O
ATOM   2404  H   TYR A 155      25.683  10.558  34.843  1.00 16.49           H
ATOM   2405  HA  TYR A 155      24.653  11.866  32.734  1.00 19.48           H
ATOM   2406  HB2 TYR A 155      25.744   9.289  32.972  1.00 18.14           H
ATOM   2407  HB3 TYR A 155      24.991   9.739  31.647  1.00 18.14           H
ATOM   2408  HD1 TYR A 155      25.951  11.734  30.415  1.00 14.85           H
ATOM   2409  HD2 TYR A 155      28.074   9.805  33.182  1.00 13.34           H
ATOM   2410  HE1 TYR A 155      27.885  12.685  29.606  1.00 12.65           H
ATOM   2411  HE2 TYR A 155      30.035  10.765  32.368  1.00 15.35           H
ATOM   2412  HH  TYR A 155      30.926  12.177  30.803  1.00 13.14           H
ATOM   2413  N   THR A 156      22.457  11.288  34.164  1.00 20.35           N
ATOM   2414  CA  THR A 156      21.021  11.096  34.276  1.00 23.60           C
ATOM   2415  C   THR A 156      20.317  12.353  33.777  1.00 26.38           C
ATOM   2416  O   THR A 156      20.920  13.424  33.675  1.00 23.84           O
ATOM   2417  CB  THR A 156      20.616  10.768  35.724  1.00 25.52           C
ATOM   2418  OG1 THR A 156      21.081  11.794  36.613  1.00 26.35           O
ATOM   2419  CG2 THR A 156      21.219   9.443  36.149  1.00 29.63           C
ATOM   2420  H   THR A 156      22.757  11.922  34.662  1.00 24.43           H
ATOM   2421  HA  THR A 156      20.754  10.354  33.711  1.00 28.33           H
ATOM   2422  HB  THR A 156      19.650  10.701  35.783  1.00 30.62           H
ATOM   2423  HG1 THR A 156      21.918  11.852  36.572  1.00 31.63           H
ATOM   2424 HG21 THR A 156      20.962   9.239  37.062  1.00 35.56           H
ATOM   2425 HG22 THR A 156      20.904   8.734  35.567  1.00 35.56           H
ATOM   2426 HG23 THR A 156      22.187   9.488  36.097  1.00 35.56           H
ATOM   2427  N   LYS A 157      19.027  12.207  33.452  1.00 25.28           N
ATOM   2428  CA  LYS A 157      18.264  13.306  32.865  1.00 29.11           C
ATOM   2429  C   LYS A 157      18.390  14.581  33.692  1.00 30.50           C
ATOM   2430  O   LYS A 157      18.464  15.687  33.137  1.00 33.79           O
ATOM   2431  CB  LYS A 157      16.788  12.919  32.734  1.00 34.14           C
ATOM   2432  CG  LYS A 157      16.478  11.815  31.738  1.00 34.96           C
ATOM   2433  CD  LYS A 157      15.041  11.302  31.916  1.00 38.65           C
ATOM   2434  CE  LYS A 157      13.989  12.404  31.729  1.00 40.37           C
ATOM   2435  NZ  LYS A 157      13.801  13.342  32.892  1.00 40.88           N1+
ATOM   2436  H   LYS A 157      18.576  11.483  33.561  1.00 30.34           H
ATOM   2437  HA  LYS A 157      18.606  13.490  31.976  1.00 34.94           H
ATOM   2438  HB2 LYS A 157      16.472  12.623  33.602  1.00 40.97           H
ATOM   2439  HB3 LYS A 157      16.290  13.704  32.460  1.00 40.97           H
ATOM   2440  HG2 LYS A 157      16.570  12.161  30.836  1.00 41.96           H
ATOM   2441  HG3 LYS A 157      17.087  11.074  31.879  1.00 41.96           H
ATOM   2442  HD2 LYS A 157      14.869  10.609  31.260  1.00 46.38           H
ATOM   2443  HD3 LYS A 157      14.943  10.943  32.812  1.00 46.38           H
ATOM   2444  HE2 LYS A 157      14.244  12.942  30.963  1.00 48.45           H
ATOM   2445  HE3 LYS A 157      13.133  11.983  31.556  1.00 48.45           H
ATOM   2446  HZ1 LYS A 157      13.176  13.945  32.697  1.00 49.06           H
ATOM   2447  HZ2 LYS A 157      13.548  12.885  33.612  1.00 49.06           H
ATOM   2448  HZ3 LYS A 157      14.565  13.763  33.069  1.00 49.06           H
ATOM   2449  N   THR A 158      18.389  14.452  35.018  1.00 31.50           N
ATOM   2450  CA  THR A 158      18.489  15.600  35.913  1.00 33.79           C
ATOM   2451  C   THR A 158      19.886  15.772  36.471  1.00 30.65           C
ATOM   2452  O   THR A 158      20.100  16.660  37.300  1.00 31.76           O
ATOM   2453  CB  THR A 158      17.511  15.478  37.092  1.00 28.70           C
ATOM   2454  OG1 THR A 158      17.836  14.318  37.874  1.00 37.54           O
ATOM   2455  CG2 THR A 158      16.089  15.391  36.620  1.00 32.84           C
ATOM   2456  H   THR A 158      18.330  13.698  35.428  1.00 37.81           H
ATOM   2457  HA  THR A 158      18.263  16.404  35.420  1.00 40.55           H
ATOM   2458  HB  THR A 158      17.592  16.266  37.651  1.00 34.45           H
ATOM   2459  HG1 THR A 158      17.782  13.627  37.400  1.00 45.05           H
ATOM   2460 HG21 THR A 158      15.491  15.315  37.380  1.00 39.41           H
ATOM   2461 HG22 THR A 158      15.858  16.187  36.116  1.00 39.41           H
ATOM   2462 HG23 THR A 158      15.976  14.614  36.050  1.00 39.41           H
ATOM   2463  N   GLY A 159      20.824  14.929  36.059  1.00 24.18           N
ATOM   2464  CA  GLY A 159      22.196  15.072  36.472  1.00 26.99           C
ATOM   2465  C   GLY A 159      22.874  16.153  35.665  1.00 14.55           C
ATOM   2466  O   GLY A 159      22.351  16.601  34.647  1.00 20.60           O
ATOM   2467  H   GLY A 159      20.682  14.262  35.535  1.00 29.02           H
ATOM   2468  HA2 GLY A 159      22.235  15.310  37.412  1.00 32.40           H
ATOM   2469  HA3 GLY A 159      22.670  14.236  36.340  1.00 32.40           H
ATOM   2470  N   VAL A 160      24.066  16.518  36.115  1.00 16.13           N
ATOM   2471  CA  VAL A 160      24.727  17.674  35.512  1.00 16.64           C
ATOM   2472  C   VAL A 160      25.076  17.405  34.051  1.00 16.09           C
ATOM   2473  O   VAL A 160      25.130  18.339  33.243  1.00 14.19           O
ATOM   2474  CB  VAL A 160      25.978  18.096  36.314  1.00 20.00           C
ATOM   2475  CG1 VAL A 160      25.592  18.560  37.711  1.00 23.24           C
ATOM   2476  CG2 VAL A 160      27.015  17.005  36.371  1.00 18.31           C
ATOM   2477  H   VAL A 160      24.503  16.132  36.747  1.00 19.36           H
ATOM   2478  HA  VAL A 160      24.109  18.421  35.528  1.00 19.98           H
ATOM   2479  HB  VAL A 160      26.384  18.853  35.863  1.00 24.00           H
ATOM   2480 HG11 VAL A 160      26.395  18.819  38.190  1.00 27.90           H
ATOM   2481 HG12 VAL A 160      24.992  19.319  37.637  1.00 27.90           H
ATOM   2482 HG13 VAL A 160      25.150  17.832  38.174  1.00 27.90           H
ATOM   2483 HG21 VAL A 160      27.776  17.320  36.883  1.00 21.98           H
ATOM   2484 HG22 VAL A 160      26.629  16.225  36.797  1.00 21.98           H
ATOM   2485 HG23 VAL A 160      27.292  16.786  35.467  1.00 21.98           H
ATOM   2486  N   ASN A 161      25.343  16.147  33.686  1.00 16.74           N
ATOM   2487  CA  ASN A 161      25.736  15.841  32.312  1.00 16.49           C
ATOM   2488  C   ASN A 161      24.588  15.450  31.401  1.00 14.10           C
ATOM   2489  O   ASN A 161      24.786  15.317  30.188  1.00 15.01           O
ATOM   2490  CB  ASN A 161      26.764  14.715  32.295  1.00 12.93           C
ATOM   2491  CG  ASN A 161      28.084  15.138  32.859  1.00 13.53           C
ATOM   2492  OD1 ASN A 161      28.368  16.335  32.955  1.00 13.27           O
ATOM   2493  ND2 ASN A 161      28.930  14.176  33.209  1.00 12.45           N
ATOM   2494  H   ASN A 161      25.304  15.465  34.207  1.00 20.09           H
ATOM   2495  HA  ASN A 161      26.156  16.628  31.930  1.00 19.80           H
ATOM   2496  HB2 ASN A 161      26.432  13.975  32.827  1.00 15.52           H
ATOM   2497  HB3 ASN A 161      26.906  14.429  31.379  1.00 15.52           H
ATOM   2498 HD21 ASN A 161      29.699  14.379  33.538  1.00 14.94           H
ATOM   2499 HD22 ASN A 161      28.710  13.351  33.108  1.00 14.94           H
ATOM   2500  N   GLY A 162      23.387  15.201  31.930  1.00 16.57           N
ATOM   2501  CA  GLY A 162      22.289  14.753  31.099  1.00 18.25           C
ATOM   2502  C   GLY A 162      22.365  13.256  30.846  1.00 15.84           C
ATOM   2503  O   GLY A 162      23.364  12.609  31.117  1.00 15.71           O
ATOM   2504  H   GLY A 162      23.191  15.286  32.763  1.00 19.90           H
ATOM   2505  HA2 GLY A 162      21.446  14.952  31.535  1.00 21.90           H
ATOM   2506  HA3 GLY A 162      22.315  15.214  30.246  1.00 21.90           H
ATOM   2507  N   ASP A 163      21.293  12.711  30.281  1.00 17.90           N
ATOM   2508  CA  ASP A 163      21.259  11.280  29.986  1.00 16.65           C
ATOM   2509  C   ASP A 163      22.382  10.924  29.013  1.00 18.98           C
ATOM   2510  O   ASP A 163      22.621  11.647  28.047  1.00 13.74           O
ATOM   2511  CB  ASP A 163      19.895  10.917  29.397  1.00 18.72           C
ATOM   2512  CG  ASP A 163      19.730   9.418  29.120  1.00 21.55           C
ATOM   2513  OD1 ASP A 163      20.569   8.612  29.557  1.00 27.78           O
ATOM   2514  OD2 ASP A 163      18.755   9.057  28.427  1.00 36.75           O1-
ATOM   2515  H   ASP A 163      20.580  13.140  30.061  1.00 21.48           H
ATOM   2516  HA  ASP A 163      21.387  10.776  30.805  1.00 19.98           H
ATOM   2517  HB2 ASP A 163      19.202  11.183  30.022  1.00 22.47           H
ATOM   2518  HB3 ASP A 163      19.780  11.389  28.557  1.00 22.47           H
ATOM   2519  N   SER A 164      23.039   9.774  29.236  1.00 19.86           N
ATOM   2520  CA  SER A 164      24.096   9.363  28.310  1.00 15.45           C
ATOM   2521  C   SER A 164      23.563   9.205  26.893  1.00 18.04           C
ATOM   2522  O   SER A 164      24.298   9.443  25.919  1.00 16.94           O
ATOM   2523  CB  SER A 164      24.772   8.074  28.796  1.00 18.81           C
ATOM   2524  OG  SER A 164      23.829   7.027  28.966  1.00 23.26           O
ATOM   2525  H   SER A 164      22.896   9.236  29.891  1.00 23.83           H
ATOM   2526  HA  SER A 164      24.774  10.057  28.291  1.00 18.55           H
ATOM   2527  HB2 SER A 164      25.431   7.799  28.139  1.00 22.57           H
ATOM   2528  HB3 SER A 164      25.205   8.247  29.646  1.00 22.57           H
ATOM   2529  HG  SER A 164      23.251   7.250  29.534  1.00 27.92           H
ATOM   2530  N   ARG A 165      22.283   8.844  26.740  1.00 17.22           N
ATOM   2531  CA  ARG A 165      21.722   8.715  25.400  1.00 13.48           C
ATOM   2532  C   ARG A 165      21.815  10.023  24.622  1.00 13.72           C
ATOM   2533  O   ARG A 165      21.855  10.018  23.377  1.00 16.51           O
ATOM   2534  CB  ARG A 165      20.267   8.230  25.467  1.00 18.18           C
ATOM   2535  CG  ARG A 165      20.152   6.768  25.843  1.00 24.72           C
ATOM   2536  CD  ARG A 165      18.743   6.202  25.619  1.00 18.92           C
ATOM   2537  NE  ARG A 165      18.644   4.877  26.213  1.00 23.17           N
ATOM   2538  CZ  ARG A 165      17.582   4.086  26.113  1.00 22.94           C
ATOM   2539  NH1 ARG A 165      16.514   4.473  25.426  1.00 24.25           N
ATOM   2540  NH2 ARG A 165      17.601   2.890  26.688  1.00 26.51           N1+
ATOM   2541  H   ARG A 165      21.735   8.673  27.381  1.00 20.67           H
ATOM   2542  HA  ARG A 165      22.232   8.048  24.914  1.00 16.18           H
ATOM   2543  HB2 ARG A 165      19.791   8.750  26.134  1.00 21.82           H
ATOM   2544  HB3 ARG A 165      19.854   8.350  24.598  1.00 21.82           H
ATOM   2545  HG2 ARG A 165      20.771   6.254  25.301  1.00 29.67           H
ATOM   2546  HG3 ARG A 165      20.370   6.666  26.783  1.00 29.67           H
ATOM   2547  HD2 ARG A 165      18.089   6.780  26.042  1.00 22.71           H
ATOM   2548  HD3 ARG A 165      18.569   6.128  24.668  1.00 22.71           H
ATOM   2549  HE  ARG A 165      19.319   4.587  26.660  1.00 27.81           H
ATOM   2550 HH11 ARG A 165      16.501   5.246  25.049  1.00 29.10           H
ATOM   2551 HH12 ARG A 165      15.831   3.954  25.364  1.00 29.10           H
ATOM   2552 HH21 ARG A 165      18.293   2.637  27.132  1.00 31.82           H
ATOM   2553 HH22 ARG A 165      16.917   2.372  26.626  1.00 31.82           H
ATOM   2554  N   TYR A 166      21.814  11.156  25.332  1.00 15.12           N
ATOM   2555  CA  TYR A 166      21.853  12.439  24.654  1.00 15.98           C
ATOM   2556  C   TYR A 166      23.147  12.594  23.867  1.00 14.25           C
ATOM   2557  O   TYR A 166      23.134  13.128  22.753  1.00 16.79           O
ATOM   2558  CB  TYR A 166      21.721  13.586  25.656  1.00 15.04           C
ATOM   2559  CG  TYR A 166      20.412  13.697  26.425  1.00 22.70           C
ATOM   2560  CD1 TYR A 166      19.244  13.088  25.986  1.00 22.52           C
ATOM   2561  CD2 TYR A 166      20.365  14.418  27.605  1.00 19.79           C
ATOM   2562  CE1 TYR A 166      18.053  13.214  26.716  1.00 24.62           C
ATOM   2563  CE2 TYR A 166      19.190  14.558  28.333  1.00 20.75           C
ATOM   2564  CZ  TYR A 166      18.046  13.948  27.895  1.00 27.00           C
ATOM   2565  OH  TYR A 166      16.890  14.106  28.646  1.00 25.47           O
ATOM   2566  H   TYR A 166      21.791  11.202  26.190  1.00 18.14           H
ATOM   2567  HA  TYR A 166      21.111  12.493  24.032  1.00 19.18           H
ATOM   2568  HB2 TYR A 166      22.430  13.494  26.312  1.00 18.06           H
ATOM   2569  HB3 TYR A 166      21.840  14.420  25.175  1.00 18.06           H
ATOM   2570  HD1 TYR A 166      19.250  12.595  25.197  1.00 27.03           H
ATOM   2571  HD2 TYR A 166      21.138  14.835  27.911  1.00 23.75           H
ATOM   2572  HE1 TYR A 166      17.274  12.805  26.415  1.00 29.55           H
ATOM   2573  HE2 TYR A 166      19.186  15.049  29.123  1.00 24.90           H
ATOM   2574  HH  TYR A 166      17.051  14.574  29.326  1.00 30.57           H
ATOM   2575  N   PHE A 167      24.280  12.161  24.436  1.00 12.91           N
ATOM   2576  CA  PHE A 167      25.525  12.337  23.686  1.00 10.09           C
ATOM   2577  C   PHE A 167      25.739  11.250  22.643  1.00 13.65           C
ATOM   2578  O   PHE A 167      26.561  11.427  21.736  1.00 14.07           O
ATOM   2579  CB  PHE A 167      26.751  12.473  24.619  1.00 11.79           C
ATOM   2580  CG  PHE A 167      27.169  11.225  25.357  1.00 11.17           C
ATOM   2581  CD1 PHE A 167      27.731  10.129  24.698  1.00 12.55           C
ATOM   2582  CD2 PHE A 167      27.106  11.174  26.729  1.00 14.17           C
ATOM   2583  CE1 PHE A 167      28.126   8.997  25.406  1.00 13.50           C
ATOM   2584  CE2 PHE A 167      27.500  10.047  27.417  1.00 14.47           C
ATOM   2585  CZ  PHE A 167      28.024   8.975  26.763  1.00 13.27           C
ATOM   2586  H   PHE A 167      24.353  11.785  25.207  1.00 15.49           H
ATOM   2587  HA  PHE A 167      25.455  13.174  23.200  1.00 12.11           H
ATOM   2588  HB2 PHE A 167      27.508  12.760  24.086  1.00 14.16           H
ATOM   2589  HB3 PHE A 167      26.552  13.149  25.286  1.00 14.16           H
ATOM   2590  HD1 PHE A 167      27.800  10.137  23.771  1.00 15.06           H
ATOM   2591  HD2 PHE A 167      26.748  11.893  27.196  1.00 17.00           H
ATOM   2592  HE1 PHE A 167      28.483   8.267  24.954  1.00 16.21           H
ATOM   2593  HE2 PHE A 167      27.430  10.029  28.344  1.00 17.38           H
ATOM   2594  HZ  PHE A 167      28.291   8.222  27.239  1.00 15.93           H
ATOM   2595  N   LEU A 168      24.994  10.149  22.703  1.00 11.41           N
ATOM   2596  CA  LEU A 168      25.121   9.113  21.686  1.00 11.55           C
ATOM   2597  C   LEU A 168      24.510   9.508  20.351  1.00 11.49           C
ATOM   2598  O   LEU A 168      24.860   8.933  19.330  1.00 12.07           O
ATOM   2599  CB  LEU A 168      24.455   7.850  22.192  1.00 14.37           C
ATOM   2600  CG  LEU A 168      25.123   7.204  23.392  1.00 13.00           C
ATOM   2601  CD1 LEU A 168      24.240   6.110  23.924  1.00 16.36           C
ATOM   2602  CD2 LEU A 168      26.467   6.627  23.006  1.00 16.55           C
ATOM   2603  H   LEU A 168      24.413   9.981  23.315  1.00 13.70           H
ATOM   2604  HA  LEU A 168      26.061   8.922  21.543  1.00 13.86           H
ATOM   2605  HB2 LEU A 168      23.543   8.062  22.445  1.00 17.25           H
ATOM   2606  HB3 LEU A 168      24.449   7.197  21.475  1.00 17.25           H
ATOM   2607  HG  LEU A 168      25.256   7.865  24.089  1.00 15.60           H
ATOM   2608 HD11 LEU A 168      24.671   5.701  24.691  1.00 19.64           H
ATOM   2609 HD12 LEU A 168      23.389   6.493  24.189  1.00 19.64           H
ATOM   2610 HD13 LEU A 168      24.103   5.449  23.228  1.00 19.64           H
ATOM   2611 HD21 LEU A 168      26.872   6.221  23.788  1.00 19.86           H
ATOM   2612 HD22 LEU A 168      26.336   5.958  22.316  1.00 19.86           H
ATOM   2613 HD23 LEU A 168      27.032   7.340  22.672  1.00 19.86           H
ATOM   2614  N   TRP A 169      23.588  10.466  20.327  1.00 12.37           N
ATOM   2615  CA  TRP A 169      22.819  10.772  19.119  1.00 11.07           C
ATOM   2616  C   TRP A 169      23.689  11.091  17.908  1.00  9.97           C
ATOM   2617  O   TRP A 169      23.459  10.506  16.841  1.00 11.62           O
ATOM   2618  CB  TRP A 169      21.857  11.919  19.452  1.00 13.08           C
ATOM   2619  CG  TRP A 169      21.064  12.484  18.329  1.00 11.54           C
ATOM   2620  CD1 TRP A 169      21.231  13.703  17.738  1.00 11.77           C
ATOM   2621  CD2 TRP A 169      19.943  11.886  17.681  1.00 13.81           C
ATOM   2622  NE1 TRP A 169      20.284  13.908  16.772  1.00 13.75           N
ATOM   2623  CE2 TRP A 169      19.478  12.801  16.714  1.00 14.03           C
ATOM   2624  CE3 TRP A 169      19.283  10.674  17.831  1.00 15.15           C
ATOM   2625  CZ2 TRP A 169      18.393  12.534  15.901  1.00 14.48           C
ATOM   2626  CZ3 TRP A 169      18.209  10.409  17.027  1.00 14.84           C
ATOM   2627  CH2 TRP A 169      17.769  11.331  16.069  1.00 14.74           C
ATOM   2628  H   TRP A 169      23.386  10.959  21.002  1.00 14.85           H
ATOM   2629  HA  TRP A 169      22.281   9.997  18.893  1.00 13.29           H
ATOM   2630  HB2 TRP A 169      21.226  11.600  20.115  1.00 15.70           H
ATOM   2631  HB3 TRP A 169      22.376  12.647  19.829  1.00 15.70           H
ATOM   2632  HD1 TRP A 169      21.887  14.319  17.974  1.00 14.13           H
ATOM   2633  HE1 TRP A 169      20.215  14.607  16.276  1.00 16.51           H
ATOM   2634  HE3 TRP A 169      19.560  10.059  18.471  1.00 18.19           H
ATOM   2635  HZ2 TRP A 169      18.107  13.143  15.258  1.00 17.39           H
ATOM   2636  HZ3 TRP A 169      17.762   9.599  17.119  1.00 17.82           H
ATOM   2637  HH2 TRP A 169      17.040  11.117  15.532  1.00 17.70           H
ATOM   2638  N   PRO A 170      24.680  11.990  17.977  1.00  9.53           N
ATOM   2639  CA  PRO A 170      25.472  12.254  16.770  1.00 10.59           C
ATOM   2640  C   PRO A 170      26.182  11.022  16.247  1.00  9.00           C
ATOM   2641  O   PRO A 170      26.307  10.836  15.032  1.00 10.37           O
ATOM   2642  CB  PRO A 170      26.476  13.293  17.256  1.00 10.58           C
ATOM   2643  CG  PRO A 170      25.764  13.983  18.372  1.00 12.62           C
ATOM   2644  CD  PRO A 170      25.089  12.873  19.089  1.00 11.88           C
ATOM   2645  HA  PRO A 170      24.917  12.635  16.072  1.00 12.71           H
ATOM   2646  HB2 PRO A 170      27.279  12.853  17.577  1.00 12.70           H
ATOM   2647  HB3 PRO A 170      26.682  13.914  16.540  1.00 12.70           H
ATOM   2648  HG2 PRO A 170      26.405  14.430  18.947  1.00 15.15           H
ATOM   2649  HG3 PRO A 170      25.118  14.611  18.014  1.00 15.15           H
ATOM   2650  HD2 PRO A 170      25.711  12.416  19.677  1.00 14.26           H
ATOM   2651  HD3 PRO A 170      24.312  13.199  19.570  1.00 14.26           H
ATOM   2652  N   LEU A 171      26.656  10.183  17.155  1.00 10.28           N
ATOM   2653  CA  LEU A 171      27.427   8.994  16.791  1.00  8.82           C
ATOM   2654  C   LEU A 171      26.530   7.874  16.282  1.00  8.72           C
ATOM   2655  O   LEU A 171      26.758   7.343  15.198  1.00 10.27           O
ATOM   2656  CB  LEU A 171      28.234   8.527  18.005  1.00  9.94           C
ATOM   2657  CG  LEU A 171      29.234   9.530  18.592  1.00 12.82           C
ATOM   2658  CD1 LEU A 171      29.824   9.039  19.910  1.00 11.99           C
ATOM   2659  CD2 LEU A 171      30.329   9.789  17.588  1.00 14.75           C
ATOM   2660  H   LEU A 171      26.545  10.279  18.003  1.00 12.35           H
ATOM   2661  HA  LEU A 171      28.050   9.224  16.085  1.00 10.59           H
ATOM   2662  HB2 LEU A 171      27.611   8.296  18.712  1.00 11.93           H
ATOM   2663  HB3 LEU A 171      28.736   7.738  17.749  1.00 11.93           H
ATOM   2664  HG  LEU A 171      28.777  10.368  18.762  1.00 15.39           H
ATOM   2665 HD11 LEU A 171      30.448   9.703  20.243  1.00 14.39           H
ATOM   2666 HD12 LEU A 171      29.105   8.911  20.549  1.00 14.39           H
ATOM   2667 HD13 LEU A 171      30.284   8.199  19.757  1.00 14.39           H
ATOM   2668 HD21 LEU A 171      30.959  10.424  17.965  1.00 17.71           H
ATOM   2669 HD22 LEU A 171      30.780   8.953  17.390  1.00 17.71           H
ATOM   2670 HD23 LEU A 171      29.936  10.153  16.780  1.00 17.71           H
ATOM   2671  N   GLN A 172      25.517   7.503  17.067  1.00 10.25           N
ATOM   2672  CA  GLN A 172      24.658   6.384  16.697  1.00 10.43           C
ATOM   2673  C   GLN A 172      23.735   6.735  15.546  1.00 10.15           C
ATOM   2674  O   GLN A 172      23.589   5.947  14.607  1.00 11.85           O
ATOM   2675  CB  GLN A 172      23.856   5.923  17.904  1.00 12.11           C
ATOM   2676  CG  GLN A 172      24.724   5.350  18.997  1.00 12.18           C
ATOM   2677  CD  GLN A 172      23.985   4.599  20.116  1.00 12.43           C
ATOM   2678  OE1 GLN A 172      24.537   3.716  20.750  1.00 15.72           O
ATOM   2679  NE2 GLN A 172      22.757   5.017  20.406  1.00 12.43           N
ATOM   2680  H   GLN A 172      25.309   7.881  17.810  1.00 12.31           H
ATOM   2681  HA  GLN A 172      25.217   5.643  16.413  1.00 12.52           H
ATOM   2682  HB2 GLN A 172      23.373   6.681  18.271  1.00 14.54           H
ATOM   2683  HB3 GLN A 172      23.231   5.235  17.625  1.00 14.54           H
ATOM   2684  HG2 GLN A 172      25.349   4.727  18.595  1.00 14.62           H
ATOM   2685  HG3 GLN A 172      25.214   6.077  19.411  1.00 14.62           H
ATOM   2686 HE21 GLN A 172      22.415   5.678  19.975  1.00 14.92           H
ATOM   2687 HE22 GLN A 172      22.306   4.627  21.025  1.00 14.92           H
ATOM   2688  N   HIS A 173      23.109   7.911  15.574  1.00 10.30           N
ATOM   2689  CA  HIS A 173      22.147   8.267  14.547  1.00  7.50           C
ATOM   2690  C   HIS A 173      22.764   9.017  13.373  1.00 10.14           C
ATOM   2691  O   HIS A 173      22.616   8.605  12.217  1.00 12.48           O
ATOM   2692  CB  HIS A 173      21.013   9.093  15.148  1.00 10.46           C
ATOM   2693  CG  HIS A 173      19.899   9.352  14.179  1.00 11.46           C
ATOM   2694  ND1 HIS A 173      18.959   8.391  13.850  1.00 12.33           N
ATOM   2695  CD2 HIS A 173      19.603  10.443  13.432  1.00 12.89           C
ATOM   2696  CE1 HIS A 173      18.135   8.891  12.943  1.00 13.27           C
ATOM   2697  NE2 HIS A 173      18.496  10.134  12.680  1.00 15.32           N
ATOM   2698  H   HIS A 173      23.227   8.515  16.175  1.00 12.37           H
ATOM   2699  HA  HIS A 173      21.757   7.451  14.197  1.00  9.00           H
ATOM   2700  HB2 HIS A 173      21.365   9.950  15.434  1.00 12.55           H
ATOM   2701  HB3 HIS A 173      20.644   8.616  15.907  1.00 12.55           H
ATOM   2702  HD2 HIS A 173      20.061  11.252  13.431  1.00 15.47           H
ATOM   2703  HE1 HIS A 173      17.408   8.448  12.570  1.00 15.93           H
ATOM   2704  HE2 HIS A 173      18.102  10.663  12.128  1.00 18.39           H
ATOM   2705  N   GLY A 174      23.401  10.163  13.649  1.00 10.89           N
ATOM   2706  CA  GLY A 174      23.926  10.991  12.581  1.00 11.06           C
ATOM   2707  C   GLY A 174      25.037  10.330  11.786  1.00  9.25           C
ATOM   2708  O   GLY A 174      25.273  10.694  10.643  1.00 10.46           O
ATOM   2709  H   GLY A 174      23.536  10.472  14.440  1.00 13.07           H
ATOM   2710  HA2 GLY A 174      23.208  11.215  11.969  1.00 13.28           H
ATOM   2711  HA3 GLY A 174      24.272  11.816  12.957  1.00 13.28           H
ATOM   2712  N   THR A 175      25.745   9.380  12.394  1.00 11.71           N
ATOM   2713  CA  THR A 175      26.868   8.709  11.746  1.00 10.69           C
ATOM   2714  C   THR A 175      26.515   7.266  11.410  1.00 10.54           C
ATOM   2715  O   THR A 175      26.422   6.940  10.231  1.00 12.04           O
ATOM   2716  CB  THR A 175      28.118   8.766  12.622  1.00  8.24           C
ATOM   2717  OG1 THR A 175      28.386  10.121  13.020  1.00  9.90           O
ATOM   2718  CG2 THR A 175      29.312   8.301  11.872  1.00  9.65           C
ATOM   2719  H   THR A 175      25.591   9.103  13.193  1.00 14.06           H
ATOM   2720  HA  THR A 175      27.068   9.166  10.914  1.00 12.83           H
ATOM   2721  HB  THR A 175      28.001   8.207  13.406  1.00  9.89           H
ATOM   2722  HG1 THR A 175      27.736  10.426  13.456  1.00 11.89           H
ATOM   2723 HG21 THR A 175      30.097   8.344  12.440  1.00 11.58           H
ATOM   2724 HG22 THR A 175      29.183   7.386  11.579  1.00 11.58           H
ATOM   2725 HG23 THR A 175      29.454   8.864  11.095  1.00 11.58           H
ATOM   2726  N   LEU A 176      26.321   6.408  12.411  1.00 10.94           N
ATOM   2727  CA  LEU A 176      26.272   4.966  12.156  1.00 10.42           C
ATOM   2728  C   LEU A 176      24.962   4.568  11.473  1.00 12.42           C
ATOM   2729  O   LEU A 176      24.986   3.927  10.416  1.00 13.26           O
ATOM   2730  CB  LEU A 176      26.489   4.209  13.463  1.00 11.08           C
ATOM   2731  CG  LEU A 176      27.841   4.386  14.171  1.00 11.98           C
ATOM   2732  CD1 LEU A 176      27.793   3.731  15.506  1.00 14.67           C
ATOM   2733  CD2 LEU A 176      28.971   3.812  13.343  1.00 15.37           C
ATOM   2734  H   LEU A 176      26.217   6.630  13.235  1.00 13.14           H
ATOM   2735  HA  LEU A 176      26.998   4.732  11.557  1.00 12.51           H
ATOM   2736  HB2 LEU A 176      25.803   4.489  14.088  1.00 13.30           H
ATOM   2737  HB3 LEU A 176      26.386   3.262  13.281  1.00 13.30           H
ATOM   2738  HG  LEU A 176      28.012   5.331  14.303  1.00 14.38           H
ATOM   2739 HD11 LEU A 176      28.649   3.847  15.945  1.00 17.62           H
ATOM   2740 HD12 LEU A 176      27.091   4.143  16.034  1.00 17.62           H
ATOM   2741 HD13 LEU A 176      27.607   2.786  15.387  1.00 17.62           H
ATOM   2742 HD21 LEU A 176      29.807   3.940  13.818  1.00 18.45           H
ATOM   2743 HD22 LEU A 176      28.811   2.865  13.204  1.00 18.45           H
ATOM   2744 HD23 LEU A 176      29.001   4.271  12.489  1.00 18.45           H
ATOM   2745  N   HIS A 177      23.817   4.985  12.026  1.00 12.03           N
ATOM   2746  CA  HIS A 177      22.534   4.751  11.357  1.00 12.60           C
ATOM   2747  C   HIS A 177      22.525   5.363   9.963  1.00 12.18           C
ATOM   2748  O   HIS A 177      22.036   4.749   9.011  1.00 14.58           O
ATOM   2749  CB  HIS A 177      21.410   5.322  12.215  1.00 13.24           C
ATOM   2750  CG  HIS A 177      20.029   4.926  11.785  1.00 13.85           C
ATOM   2751  ND1 HIS A 177      18.908   5.378  12.444  1.00 19.42           N
ATOM   2752  CD2 HIS A 177      19.592   4.096  10.813  1.00 16.27           C
ATOM   2753  CE1 HIS A 177      17.830   4.867  11.873  1.00 15.95           C
ATOM   2754  NE2 HIS A 177      18.218   4.091  10.876  1.00 15.19           N
ATOM   2755  H   HIS A 177      23.757   5.399  12.777  1.00 14.44           H
ATOM   2756  HA  HIS A 177      22.391   3.796  11.268  1.00 15.12           H
ATOM   2757  HB2 HIS A 177      21.460   6.290  12.186  1.00 15.89           H
ATOM   2758  HB3 HIS A 177      21.532   5.017  13.128  1.00 15.89           H
ATOM   2759  HD2 HIS A 177      20.120   3.638  10.199  1.00 19.53           H
ATOM   2760  HE1 HIS A 177      16.950   5.028  12.129  1.00 19.15           H
ATOM   2761  HE2 HIS A 177      17.696   3.642  10.360  1.00 18.24           H
ATOM   2762  N   PHE A 178      23.043   6.591   9.815  1.00 10.77           N
ATOM   2763  CA  PHE A 178      23.037   7.235   8.513  1.00 10.60           C
ATOM   2764  C   PHE A 178      23.721   6.363   7.473  1.00 14.71           C
ATOM   2765  O   PHE A 178      23.302   6.320   6.316  1.00 14.55           O
ATOM   2766  CB  PHE A 178      23.699   8.604   8.594  1.00 10.34           C
ATOM   2767  CG  PHE A 178      23.625   9.394   7.326  1.00 11.72           C
ATOM   2768  CD1 PHE A 178      22.506  10.173   7.051  1.00 12.96           C
ATOM   2769  CD2 PHE A 178      24.656   9.379   6.412  1.00 12.34           C
ATOM   2770  CE1 PHE A 178      22.430  10.903   5.903  1.00 13.68           C
ATOM   2771  CE2 PHE A 178      24.589  10.110   5.263  1.00 12.26           C
ATOM   2772  CZ  PHE A 178      23.451  10.884   5.006  1.00 12.40           C
ATOM   2773  H   PHE A 178      23.396   7.058  10.446  1.00 12.92           H
ATOM   2774  HA  PHE A 178      22.118   7.366   8.233  1.00 12.73           H
ATOM   2775  HB2 PHE A 178      23.262   9.120   9.289  1.00 12.42           H
ATOM   2776  HB3 PHE A 178      24.636   8.484   8.813  1.00 12.42           H
ATOM   2777  HD1 PHE A 178      21.801  10.196   7.657  1.00 15.55           H
ATOM   2778  HD2 PHE A 178      25.413   8.866   6.584  1.00 14.81           H
ATOM   2779  HE1 PHE A 178      21.675  11.418   5.732  1.00 16.42           H
ATOM   2780  HE2 PHE A 178      25.290  10.090   4.653  1.00 14.71           H
ATOM   2781  HZ  PHE A 178      23.393  11.383   4.224  1.00 14.89           H
ATOM   2782  N   CYS A 179      24.768   5.646   7.868  1.00 14.01           N
ATOM   2783  CA  CYS A 179      25.470   4.790   6.927  1.00 13.11           C
ATOM   2784  C   CYS A 179      24.840   3.412   6.796  1.00 15.05           C
ATOM   2785  O   CYS A 179      25.366   2.580   6.057  1.00 14.55           O
ATOM   2786  CB  CYS A 179      26.950   4.671   7.327  1.00 13.43           C
ATOM   2787  SG  CYS A 179      27.849   6.254   7.217  1.00 14.73           S
ATOM   2788  H   CYS A 179      25.088   5.639   8.667  1.00 16.82           H
ATOM   2789  HA  CYS A 179      25.438   5.207   6.051  1.00 15.74           H
ATOM   2790  HB2 CYS A 179      27.005   4.360   8.244  1.00 16.12           H
ATOM   2791  HB3 CYS A 179      27.387   4.038   6.736  1.00 16.12           H
ATOM   2792  HG  CYS A 179      27.330   7.049   7.951  1.00 17.68           H
ATOM   2793  N   GLY A 180      23.739   3.143   7.478  1.00 13.65           N
ATOM   2794  CA  GLY A 180      23.052   1.877   7.323  1.00 13.18           C
ATOM   2795  C   GLY A 180      23.393   0.839   8.362  1.00 18.59           C
ATOM   2796  O   GLY A 180      22.802  -0.246   8.363  1.00 15.57           O
ATOM   2797  H   GLY A 180      23.369   3.680   8.039  1.00 16.39           H
ATOM   2798  HA2 GLY A 180      22.095   2.033   7.358  1.00 15.82           H
ATOM   2799  HA3 GLY A 180      23.265   1.509   6.451  1.00 15.82           H
ATOM   2800  N   PHE A 181      24.327   1.122   9.249  1.00 13.95           N
ATOM   2801  CA  PHE A 181      24.576   0.196  10.332  1.00 15.66           C
ATOM   2802  C   PHE A 181      23.313  -0.054  11.140  1.00 19.46           C
ATOM   2803  O   PHE A 181      22.536   0.869  11.435  1.00 18.01           O
ATOM   2804  CB  PHE A 181      25.633   0.752  11.284  1.00 14.89           C
ATOM   2805  CG  PHE A 181      27.051   0.680  10.793  1.00 15.42           C
ATOM   2806  CD1 PHE A 181      27.741  -0.514  10.844  1.00 13.85           C
ATOM   2807  CD2 PHE A 181      27.716   1.813  10.360  1.00 15.71           C
ATOM   2808  CE1 PHE A 181      29.040  -0.589  10.461  1.00 16.14           C
ATOM   2809  CE2 PHE A 181      29.050   1.733   9.960  1.00 16.34           C
ATOM   2810  CZ  PHE A 181      29.701   0.514  10.014  1.00 16.44           C
ATOM   2811  H   PHE A 181      24.820   1.827   9.248  1.00 16.74           H
ATOM   2812  HA  PHE A 181      24.891  -0.650   9.975  1.00 18.80           H
ATOM   2813  HB2 PHE A 181      25.431   1.686  11.453  1.00 17.87           H
ATOM   2814  HB3 PHE A 181      25.588   0.256  12.116  1.00 17.87           H
ATOM   2815  HD1 PHE A 181      27.310  -1.278  11.152  1.00 16.62           H
ATOM   2816  HD2 PHE A 181      27.272   2.630  10.333  1.00 18.86           H
ATOM   2817  HE1 PHE A 181      29.480  -1.407  10.489  1.00 19.37           H
ATOM   2818  HE2 PHE A 181      29.495   2.490   9.655  1.00 19.62           H
ATOM   2819  HZ  PHE A 181      30.587   0.446   9.741  1.00 19.73           H
ATOM   2820  N   LYS A 182      23.137  -1.304  11.523  1.00 16.97           N
ATOM   2821  CA  LYS A 182      22.312  -1.646  12.660  1.00 17.71           C
ATOM   2822  C   LYS A 182      23.134  -1.398  13.912  1.00 16.75           C
ATOM   2823  O   LYS A 182      24.264  -1.873  14.030  1.00 15.29           O
ATOM   2824  CB  LYS A 182      21.860  -3.109  12.588  1.00 22.14           C
ATOM   2825  CG  LYS A 182      20.814  -3.437  11.516  1.00 30.19           C
ATOM   2826  CD  LYS A 182      21.308  -3.210  10.095  1.00 33.04           C
ATOM   2827  CE  LYS A 182      20.201  -3.540   9.079  1.00 40.20           C
ATOM   2828  NZ  LYS A 182      20.507  -3.037   7.706  1.00 39.16           N
ATOM   2829  H   LYS A 182      23.491  -1.983  11.133  1.00 20.37           H
ATOM   2830  HA  LYS A 182      21.528  -1.076  12.681  1.00 21.26           H
ATOM   2831  HB2 LYS A 182      21.480  -3.354  13.446  1.00 26.58           H
ATOM   2832  HB3 LYS A 182      22.638  -3.661  12.411  1.00 26.58           H
ATOM   2833  HG2 LYS A 182      20.037  -2.874  11.654  1.00 36.23           H
ATOM   2834  HG3 LYS A 182      20.564  -4.370  11.598  1.00 36.23           H
ATOM   2835  HD2 LYS A 182      22.067  -3.789   9.920  1.00 39.66           H
ATOM   2836  HD3 LYS A 182      21.559  -2.280   9.985  1.00 39.66           H
ATOM   2837  HE2 LYS A 182      19.372  -3.129   9.371  1.00 48.25           H
ATOM   2838  HE3 LYS A 182      20.095  -4.503   9.029  1.00 48.25           H
ATOM   2839  HZ1 LYS A 182      20.656  -2.159   7.729  1.00 47.00           H
ATOM   2840  HZ2 LYS A 182      19.821  -3.199   7.163  1.00 47.00           H
ATOM   2841  N   VAL A 183      22.573  -0.652  14.847  1.00 15.09           N
ATOM   2842  CA  VAL A 183      23.302  -0.180  16.010  1.00 13.47           C
ATOM   2843  C   VAL A 183      22.954  -1.062  17.194  1.00 18.08           C
ATOM   2844  O   VAL A 183      21.815  -1.070  17.671  1.00 16.15           O
ATOM   2845  CB  VAL A 183      22.990   1.289  16.285  1.00 14.92           C
ATOM   2846  CG1 VAL A 183      23.777   1.779  17.472  1.00 13.85           C
ATOM   2847  CG2 VAL A 183      23.324   2.072  15.051  1.00 16.64           C
ATOM   2848  H   VAL A 183      21.751  -0.399  14.831  1.00 18.11           H
ATOM   2849  HA  VAL A 183      24.254  -0.260  15.843  1.00 16.17           H
ATOM   2850  HB  VAL A 183      22.044   1.393  16.473  1.00 17.91           H
ATOM   2851 HG11 VAL A 183      23.564   2.712  17.628  1.00 16.62           H
ATOM   2852 HG12 VAL A 183      23.539   1.250  18.249  1.00 16.62           H
ATOM   2853 HG13 VAL A 183      24.724   1.683  17.283  1.00 16.62           H
ATOM   2854 HG21 VAL A 183      23.130   3.009  15.210  1.00 19.98           H
ATOM   2855 HG22 VAL A 183      24.266   1.958  14.851  1.00 19.98           H
ATOM   2856 HG23 VAL A 183      22.786   1.743  14.314  1.00 19.98           H
ATOM   2857  N   LEU A 184      23.922  -1.828  17.668  1.00 11.41           N
ATOM   2858  CA  LEU A 184      23.758  -2.538  18.916  1.00 10.18           C
ATOM   2859  C   LEU A 184      23.832  -1.578  20.104  1.00 13.99           C
ATOM   2860  O   LEU A 184      24.383  -0.473  20.022  1.00 13.57           O
ATOM   2861  CB  LEU A 184      24.819  -3.639  19.073  1.00 13.01           C
ATOM   2862  CG  LEU A 184      24.865  -4.690  17.959  1.00 12.66           C
ATOM   2863  CD1 LEU A 184      25.934  -5.735  18.269  1.00 15.70           C
ATOM   2864  CD2 LEU A 184      23.493  -5.370  17.783  1.00 15.60           C
ATOM   2865  H   LEU A 184      24.681  -1.953  17.285  1.00 13.70           H
ATOM   2866  HA  LEU A 184      22.884  -2.960  18.927  1.00 12.22           H
ATOM   2867  HB2 LEU A 184      25.692  -3.218  19.110  1.00 15.62           H
ATOM   2868  HB3 LEU A 184      24.652  -4.107  19.906  1.00 15.62           H
ATOM   2869  HG  LEU A 184      25.098  -4.258  17.123  1.00 15.20           H
ATOM   2870 HD11 LEU A 184      25.949  -6.391  17.554  1.00 18.84           H
ATOM   2871 HD12 LEU A 184      26.796  -5.294  18.332  1.00 18.84           H
ATOM   2872 HD13 LEU A 184      25.719  -6.166  19.110  1.00 18.84           H
ATOM   2873 HD21 LEU A 184      23.556  -6.028  17.072  1.00 18.73           H
ATOM   2874 HD22 LEU A 184      23.246  -5.803  18.615  1.00 18.73           H
ATOM   2875 HD23 LEU A 184      22.834  -4.696  17.552  1.00 18.73           H
ATOM   2876  N   ALA A 185      23.271  -2.013  21.215  1.00 12.58           N
ATOM   2877  CA  ALA A 185      23.202  -1.189  22.399  1.00 14.05           C
ATOM   2878  C   ALA A 185      24.610  -0.771  22.808  1.00 14.55           C
ATOM   2879  O   ALA A 185      25.546  -1.581  22.754  1.00 13.71           O
ATOM   2880  CB  ALA A 185      22.519  -1.938  23.545  1.00 18.66           C
ATOM   2881  H   ALA A 185      22.919  -2.792  21.309  1.00 15.10           H
ATOM   2882  HA  ALA A 185      22.688  -0.389  22.205  1.00 16.87           H
ATOM   2883  HB1 ALA A 185      22.487  -1.361  24.323  1.00 22.40           H
ATOM   2884  HB2 ALA A 185      21.619  -2.177  23.273  1.00 22.40           H
ATOM   2885  HB3 ALA A 185      23.028  -2.738  23.746  1.00 22.40           H
ATOM   2886  N   PRO A 186      24.814   0.467  23.217  1.00 13.73           N
ATOM   2887  CA  PRO A 186      26.160   0.858  23.628  1.00 10.20           C
ATOM   2888  C   PRO A 186      26.603   0.133  24.878  1.00 15.36           C
ATOM   2889  O   PRO A 186      25.800  -0.300  25.710  1.00 16.82           O
ATOM   2890  CB  PRO A 186      26.028   2.360  23.874  1.00 12.34           C
ATOM   2891  CG  PRO A 186      24.586   2.496  24.300  1.00 14.47           C
ATOM   2892  CD  PRO A 186      23.850   1.566  23.394  1.00 13.18           C
ATOM   2893  HA  PRO A 186      26.796   0.699  22.913  1.00 12.25           H
ATOM   2894  HB2 PRO A 186      26.631   2.637  24.581  1.00 14.81           H
ATOM   2895  HB3 PRO A 186      26.198   2.849  23.054  1.00 14.81           H
ATOM   2896  HG2 PRO A 186      24.489   2.224  25.227  1.00 17.37           H
ATOM   2897  HG3 PRO A 186      24.289   3.410  24.174  1.00 17.37           H
ATOM   2898  HD2 PRO A 186      23.040   1.244  23.820  1.00 15.82           H
ATOM   2899  HD3 PRO A 186      23.663   1.996  22.544  1.00 15.82           H
ATOM   2900  N   GLN A 187      27.910  -0.032  24.979  1.00 11.92           N
ATOM   2901  CA  GLN A 187      28.562  -0.473  26.196  1.00 12.12           C
ATOM   2902  C   GLN A 187      29.172   0.759  26.829  1.00 15.58           C
ATOM   2903  O   GLN A 187      30.082   1.355  26.258  1.00 13.38           O
ATOM   2904  CB  GLN A 187      29.637  -1.519  25.920  1.00 11.17           C
ATOM   2905  CG  GLN A 187      30.194  -2.153  27.183  1.00 11.99           C
ATOM   2906  CD  GLN A 187      29.212  -3.142  27.787  1.00 12.51           C
ATOM   2907  OE1 GLN A 187      28.235  -3.517  27.151  1.00 15.41           O
ATOM   2908  NE2 GLN A 187      29.496  -3.582  28.992  1.00 17.68           N
ATOM   2909  H   GLN A 187      28.458   0.110  24.332  1.00 14.31           H
ATOM   2910  HA  GLN A 187      27.907  -0.848  26.805  1.00 14.55           H
ATOM   2911  HB2 GLN A 187      29.257  -2.225  25.374  1.00 13.41           H
ATOM   2912  HB3 GLN A 187      30.373  -1.097  25.449  1.00 13.41           H
ATOM   2913  HG2 GLN A 187      31.012  -2.629  26.969  1.00 14.39           H
ATOM   2914  HG3 GLN A 187      30.370  -1.461  27.839  1.00 14.39           H
ATOM   2915 HE21 GLN A 187      30.205  -3.309  29.394  1.00 21.22           H
ATOM   2916 HE22 GLN A 187      28.972  -4.144  29.379  1.00 21.22           H
ATOM   2917  N   ILE A 188      28.653   1.178  27.976  1.00 12.97           N
ATOM   2918  CA  ILE A 188      29.167   2.344  28.669  1.00 12.27           C
ATOM   2919  C   ILE A 188      29.751   1.899  29.992  1.00 13.86           C
ATOM   2920  O   ILE A 188      29.032   1.373  30.859  1.00 16.96           O
ATOM   2921  CB  ILE A 188      28.096   3.427  28.856  1.00 15.09           C
ATOM   2922  CG1 ILE A 188      27.478   3.775  27.511  1.00 13.65           C
ATOM   2923  CG2 ILE A 188      28.729   4.663  29.475  1.00 17.94           C
ATOM   2924  CD1 ILE A 188      26.366   4.786  27.574  1.00 21.06           C
ATOM   2925  H   ILE A 188      27.993   0.797  28.377  1.00 15.58           H
ATOM   2926  HA  ILE A 188      29.886   2.728  28.142  1.00 14.73           H
ATOM   2927  HB  ILE A 188      27.404   3.092  29.448  1.00 18.11           H
ATOM   2928 HG12 ILE A 188      28.171   4.136  26.936  1.00 16.39           H
ATOM   2929 HG13 ILE A 188      27.117   2.965  27.117  1.00 16.39           H
ATOM   2930 HG21 ILE A 188      28.046   5.342  29.590  1.00 21.54           H
ATOM   2931 HG22 ILE A 188      29.108   4.425  30.335  1.00 21.54           H
ATOM   2932 HG23 ILE A 188      29.425   4.989  28.884  1.00 21.54           H
ATOM   2933 HD11 ILE A 188      26.034   4.946  26.676  1.00 25.28           H
ATOM   2934 HD12 ILE A 188      25.654   4.437  28.133  1.00 25.28           H
ATOM   2935 HD13 ILE A 188      26.711   5.610  27.951  1.00 25.28           H
ATOM   2936  N   SER A 189      31.054   2.078  30.136  1.00 12.88           N
ATOM   2937  CA  SER A 189      31.783   1.767  31.360  1.00 14.30           C
ATOM   2938  C   SER A 189      32.027   3.099  32.065  1.00 16.95           C
ATOM   2939  O   SER A 189      32.959   3.835  31.723  1.00 14.55           O
ATOM   2940  CB  SER A 189      33.075   1.022  31.068  1.00 14.38           C
ATOM   2941  OG  SER A 189      32.800  -0.164  30.318  1.00 15.53           O
ATOM   2942  H   SER A 189      31.559   2.392  29.515  1.00 15.46           H
ATOM   2943  HA  SER A 189      31.232   1.212  31.933  1.00 17.17           H
ATOM   2944  HB2 SER A 189      33.663   1.595  30.552  1.00 17.26           H
ATOM   2945  HB3 SER A 189      33.497   0.777  31.906  1.00 17.26           H
ATOM   2946  HG  SER A 189      32.431   0.036  29.590  1.00 18.64           H
ATOM   2947  N   PHE A 190      31.145   3.431  33.008  1.00 15.28           N
ATOM   2948  CA  PHE A 190      31.186   4.727  33.679  1.00 12.97           C
ATOM   2949  C   PHE A 190      32.327   4.818  34.678  1.00 15.00           C
ATOM   2950  O   PHE A 190      32.478   3.962  35.556  1.00 15.93           O
ATOM   2951  CB  PHE A 190      29.879   5.006  34.419  1.00 13.73           C
ATOM   2952  CG  PHE A 190      28.702   5.246  33.528  1.00 14.81           C
ATOM   2953  CD1 PHE A 190      28.534   6.464  32.918  1.00 12.68           C
ATOM   2954  CD2 PHE A 190      27.738   4.265  33.317  1.00 15.91           C
ATOM   2955  CE1 PHE A 190      27.470   6.708  32.132  1.00 12.30           C
ATOM   2956  CE2 PHE A 190      26.666   4.496  32.518  1.00 17.18           C
ATOM   2957  CZ  PHE A 190      26.516   5.721  31.914  1.00 18.36           C
ATOM   2958  H   PHE A 190      30.509   2.918  33.278  1.00 18.34           H
ATOM   2959  HA  PHE A 190      31.311   5.423  33.015  1.00 15.56           H
ATOM   2960  HB2 PHE A 190      29.671   4.243  34.981  1.00 16.48           H
ATOM   2961  HB3 PHE A 190      29.997   5.795  34.970  1.00 16.48           H
ATOM   2962  HD1 PHE A 190      29.164   7.135  33.056  1.00 15.22           H
ATOM   2963  HD2 PHE A 190      27.835   3.435  33.724  1.00 19.10           H
ATOM   2964  HE1 PHE A 190      27.379   7.538  31.722  1.00 14.76           H
ATOM   2965  HE2 PHE A 190      26.033   3.828  32.383  1.00 20.62           H
ATOM   2966  HZ  PHE A 190      25.784   5.888  31.365  1.00 22.04           H
ATOM   2967  N   ALA A 191      33.093   5.898  34.572  1.00 15.00           N
ATOM   2968  CA  ALA A 191      34.004   6.345  35.617  1.00 14.52           C
ATOM   2969  C   ALA A 191      34.918   5.251  36.170  1.00 18.16           C
ATOM   2970  O   ALA A 191      35.000   5.057  37.390  1.00 18.55           O
ATOM   2971  CB  ALA A 191      33.214   6.993  36.744  1.00 16.78           C
ATOM   2972  H   ALA A 191      33.102   6.406  33.878  1.00 18.01           H
ATOM   2973  HA  ALA A 191      34.579   7.030  35.241  1.00 17.43           H
ATOM   2974  HB1 ALA A 191      33.830   7.286  37.434  1.00 20.14           H
ATOM   2975  HB2 ALA A 191      32.726   7.753  36.391  1.00 20.14           H
ATOM   2976  HB3 ALA A 191      32.594   6.342  37.110  1.00 20.14           H
ATOM   2977  N   PRO A 192      35.648   4.547  35.312  1.00 14.34           N
ATOM   2978  CA  PRO A 192      36.600   3.563  35.834  1.00 16.64           C
ATOM   2979  C   PRO A 192      37.654   4.176  36.749  1.00 20.81           C
ATOM   2980  O   PRO A 192      38.126   3.488  37.668  1.00 21.20           O
ATOM   2981  CB  PRO A 192      37.211   2.961  34.561  1.00 15.37           C
ATOM   2982  CG  PRO A 192      37.055   4.049  33.538  1.00 12.99           C
ATOM   2983  CD  PRO A 192      35.723   4.668  33.846  1.00 15.51           C
ATOM   2984  HA  PRO A 192      36.127   2.868  36.318  1.00 19.97           H
ATOM   2985  HB2 PRO A 192      38.147   2.756  34.709  1.00 18.44           H
ATOM   2986  HB3 PRO A 192      36.718   2.167  34.301  1.00 18.44           H
ATOM   2987  HG2 PRO A 192      37.768   4.698  33.638  1.00 15.59           H
ATOM   2988  HG3 PRO A 192      37.059   3.665  32.647  1.00 15.59           H
ATOM   2989  HD2 PRO A 192      35.711   5.600  33.580  1.00 18.62           H
ATOM   2990  HD3 PRO A 192      35.008   4.165  33.425  1.00 18.62           H
ATOM   2991  N   GLU A 193      38.025   5.458  36.559  1.00 18.36           N
ATOM   2992  CA  GLU A 193      39.071   6.054  37.393  1.00 19.85           C
ATOM   2993  C   GLU A 193      38.585   6.240  38.834  1.00 23.66           C
ATOM   2994  O   GLU A 193      39.389   6.205  39.770  1.00 29.67           O
ATOM   2995  CB  GLU A 193      39.543   7.389  36.788  1.00 18.73           C
ATOM   2996  CG  GLU A 193      40.357   7.228  35.453  1.00 26.98           C
ATOM   2997  CD  GLU A 193      40.501   8.513  34.612  1.00 30.35           C
ATOM   2998  OE1 GLU A 193      39.470   9.072  34.148  1.00 18.95           O
ATOM   2999  OE2 GLU A 193      41.659   8.951  34.395  1.00 38.02           O1-
ATOM   3000  H   GLU A 193      37.692   5.986  35.968  1.00 22.04           H
ATOM   3001  HA  GLU A 193      39.832   5.453  37.414  1.00 23.83           H
ATOM   3002  HB2 GLU A 193      38.766   7.938  36.597  1.00 22.49           H
ATOM   3003  HB3 GLU A 193      40.113   7.840  37.431  1.00 22.49           H
ATOM   3004  HG2 GLU A 193      41.250   6.921  35.673  1.00 32.38           H
ATOM   3005  HG3 GLU A 193      39.913   6.566  34.900  1.00 32.38           H
ATOM   3006  N   ILE A 194      37.281   6.427  39.025  1.00 19.67           N
ATOM   3007  CA  ILE A 194      36.716   6.585  40.359  1.00 29.88           C
ATOM   3008  C   ILE A 194      36.404   5.224  40.971  1.00 32.89           C
ATOM   3009  O   ILE A 194      36.652   4.993  42.161  1.00 28.24           O
ATOM   3010  CB  ILE A 194      35.462   7.480  40.284  1.00 30.90           C
ATOM   3011  CG1 ILE A 194      35.845   8.897  39.846  1.00 28.03           C
ATOM   3012  CG2 ILE A 194      34.737   7.524  41.632  1.00 38.37           C
ATOM   3013  CD1 ILE A 194      34.658   9.841  39.647  1.00 30.15           C
ATOM   3014  H   ILE A 194      36.699   6.465  38.392  1.00 23.61           H
ATOM   3015  HA  ILE A 194      37.366   7.027  40.928  1.00 35.86           H
ATOM   3016  HB  ILE A 194      34.858   7.107  39.623  1.00 37.08           H
ATOM   3017 HG12 ILE A 194      36.420   9.286  40.523  1.00 33.65           H
ATOM   3018 HG13 ILE A 194      36.322   8.843  39.004  1.00 33.65           H
ATOM   3019 HG21 ILE A 194      33.956   8.093  41.551  1.00 46.05           H
ATOM   3020 HG22 ILE A 194      34.468   6.624  41.874  1.00 46.05           H
ATOM   3021 HG23 ILE A 194      35.339   7.881  42.303  1.00 46.05           H
ATOM   3022 HD11 ILE A 194      34.989  10.710  39.372  1.00 36.19           H
ATOM   3023 HD12 ILE A 194      34.077   9.476  38.962  1.00 36.19           H
ATOM   3024 HD13 ILE A 194      34.174   9.920  40.484  1.00 36.19           H
ATOM   3025  N   ALA A 195      35.840   4.318  40.168  1.00 28.12           N
ATOM   3026  CA  ALA A 195      35.439   2.989  40.614  1.00 24.63           C
ATOM   3027  C   ALA A 195      36.578   2.251  41.293  1.00 25.31           C
ATOM   3028  O   ALA A 195      37.747   2.542  41.050  1.00 23.63           O
ATOM   3029  CB  ALA A 195      34.929   2.180  39.418  1.00 26.89           C
ATOM   3030  H   ALA A 195      35.676   4.459  39.336  1.00 33.75           H
ATOM   3031  HA  ALA A 195      34.713   3.074  41.252  1.00 29.56           H
ATOM   3032  HB1 ALA A 195      34.665   1.298  39.723  1.00 32.28           H
ATOM   3033  HB2 ALA A 195      34.167   2.639  39.029  1.00 32.28           H
ATOM   3034  HB3 ALA A 195      35.640   2.105  38.762  1.00 32.28           H
ATOM   3035  N   SER A 196      36.247   1.279  42.142  1.00 24.67           N
ATOM   3036  CA  SER A 196      37.281   0.481  42.785  1.00 33.00           C
ATOM   3037  C   SER A 196      37.754  -0.641  41.863  1.00 28.67           C
ATOM   3038  O   SER A 196      37.154  -0.917  40.828  1.00 22.35           O
ATOM   3039  CB  SER A 196      36.753  -0.135  44.070  1.00 36.24           C
ATOM   3040  OG  SER A 196      35.678  -1.004  43.757  1.00 28.41           O
ATOM   3041  H   SER A 196      35.442   1.066  42.358  1.00 29.61           H
ATOM   3042  HA  SER A 196      38.040   1.045  43.002  1.00 39.60           H
ATOM   3043  HB2 SER A 196      37.460  -0.640  44.499  1.00 43.50           H
ATOM   3044  HB3 SER A 196      36.436   0.569  44.658  1.00 43.50           H
ATOM   3045  HG  SER A 196      35.376  -1.352  44.459  1.00 34.10           H
ATOM   3046  N   GLU A 197      38.827  -1.323  42.275  1.00 33.42           N
ATOM   3047  CA  GLU A 197      39.319  -2.467  41.510  1.00 35.94           C
ATOM   3048  C   GLU A 197      38.213  -3.481  41.274  1.00 34.29           C
ATOM   3049  O   GLU A 197      38.030  -3.966  40.153  1.00 30.69           O
ATOM   3050  CB  GLU A 197      40.488  -3.136  42.233  1.00 40.34           C
ATOM   3051  CG  GLU A 197      41.752  -2.312  42.220  1.00 49.48           C
ATOM   3052  CD  GLU A 197      42.228  -2.016  40.794  1.00 53.01           C
ATOM   3053  OE1 GLU A 197      42.475  -2.982  40.033  1.00 52.28           O
ATOM   3054  OE2 GLU A 197      42.328  -0.822  40.427  1.00 55.06           O1-
ATOM   3055  H   GLU A 197      39.280  -1.145  42.984  1.00 40.11           H
ATOM   3056  HA  GLU A 197      39.635  -2.159  40.646  1.00 43.13           H
ATOM   3057  HB2 GLU A 197      40.240  -3.286  43.159  1.00 48.41           H
ATOM   3058  HB3 GLU A 197      40.681  -3.984  41.802  1.00 48.41           H
ATOM   3059  HG2 GLU A 197      41.586  -1.466  42.665  1.00 59.38           H
ATOM   3060  HG3 GLU A 197      42.455  -2.799  42.678  1.00 59.38           H
ATOM   3061  N   GLU A 198      37.473  -3.818  42.331  1.00 37.50           N
ATOM   3062  CA  GLU A 198      36.363  -4.756  42.201  1.00 39.30           C
ATOM   3063  C   GLU A 198      35.371  -4.279  41.149  1.00 29.87           C
ATOM   3064  O   GLU A 198      34.912  -5.067  40.315  1.00 28.41           O
ATOM   3065  CB  GLU A 198      35.670  -4.945  43.557  1.00 40.38           C
ATOM   3066  CG  GLU A 198      36.589  -5.447  44.683  1.00 47.21           C
ATOM   3067  CD  GLU A 198      37.427  -4.327  45.313  1.00 52.18           C
ATOM   3068  OE1 GLU A 198      36.832  -3.412  45.927  1.00 47.40           O
ATOM   3069  OE2 GLU A 198      38.675  -4.347  45.182  1.00 55.39           O1-
ATOM   3070  H   GLU A 198      37.594  -3.519  43.128  1.00 45.01           H
ATOM   3071  HA  GLU A 198      36.709  -5.617  41.919  1.00 47.17           H
ATOM   3072  HB2 GLU A 198      35.301  -4.093  43.837  1.00 48.46           H
ATOM   3073  HB3 GLU A 198      34.955  -5.592  43.451  1.00 48.46           H
ATOM   3074  HG2 GLU A 198      36.045  -5.844  45.381  1.00 56.66           H
ATOM   3075  HG3 GLU A 198      37.199  -6.109  44.321  1.00 56.66           H
ATOM   3076  N   GLU A 199      35.054  -2.984  41.146  1.00 26.06           N
ATOM   3077  CA  GLU A 199      34.073  -2.471  40.195  1.00 25.18           C
ATOM   3078  C   GLU A 199      34.641  -2.458  38.785  1.00 23.19           C
ATOM   3079  O   GLU A 199      33.933  -2.767  37.814  1.00 20.38           O
ATOM   3080  CB  GLU A 199      33.640  -1.075  40.612  1.00 27.34           C
ATOM   3081  CG  GLU A 199      32.935  -1.063  41.956  1.00 37.95           C
ATOM   3082  CD  GLU A 199      32.652   0.326  42.477  1.00 37.16           C
ATOM   3083  OE1 GLU A 199      33.587   1.146  42.523  1.00 35.40           O
ATOM   3084  OE2 GLU A 199      31.490   0.588  42.856  1.00 43.79           O1-
ATOM   3085  H   GLU A 199      35.386  -2.392  41.675  1.00 31.27           H
ATOM   3086  HA  GLU A 199      33.292  -3.046  40.201  1.00 30.22           H
ATOM   3087  HB2 GLU A 199      34.423  -0.507  40.678  1.00 32.81           H
ATOM   3088  HB3 GLU A 199      33.027  -0.722  39.949  1.00 32.81           H
ATOM   3089  HG2 GLU A 199      32.088  -1.526  41.869  1.00 45.54           H
ATOM   3090  HG3 GLU A 199      33.494  -1.516  42.607  1.00 45.54           H
ATOM   3091  N   ARG A 200      35.923  -2.119  38.663  1.00 22.83           N
ATOM   3092  CA  ARG A 200      36.586  -2.154  37.365  1.00 23.16           C
ATOM   3093  C   ARG A 200      36.567  -3.563  36.809  1.00 21.66           C
ATOM   3094  O   ARG A 200      36.195  -3.782  35.652  1.00 18.18           O
ATOM   3095  CB  ARG A 200      38.030  -1.654  37.487  1.00 19.14           C
ATOM   3096  CG  ARG A 200      38.176  -0.173  37.859  1.00 26.82           C
ATOM   3097  CD  ARG A 200      39.637   0.174  38.116  1.00 20.42           C
ATOM   3098  NE  ARG A 200      39.758   1.482  38.748  1.00 37.10           N
ATOM   3099  CZ  ARG A 200      40.877   1.949  39.283  1.00 36.46           C
ATOM   3100  NH1 ARG A 200      41.974   1.198  39.276  1.00 37.60           N
ATOM   3101  NH2 ARG A 200      40.896   3.163  39.828  1.00 37.30           N1+
ATOM   3102  H   ARG A 200      36.427  -1.867  39.312  1.00 27.40           H
ATOM   3103  HA  ARG A 200      36.113  -1.575  36.746  1.00 27.80           H
ATOM   3104  HB2 ARG A 200      38.478  -2.173  38.173  1.00 22.97           H
ATOM   3105  HB3 ARG A 200      38.475  -1.787  36.636  1.00 22.97           H
ATOM   3106  HG2 ARG A 200      37.854   0.377  37.127  1.00 32.19           H
ATOM   3107  HG3 ARG A 200      37.670   0.009  38.666  1.00 32.19           H
ATOM   3108  HD2 ARG A 200      40.026  -0.489  38.708  1.00 24.51           H
ATOM   3109  HD3 ARG A 200      40.116   0.196  37.273  1.00 24.51           H
ATOM   3110  HE  ARG A 200      39.049   1.965  38.812  1.00 44.53           H
ATOM   3111 HH11 ARG A 200      41.957   0.416  38.919  1.00 45.12           H
ATOM   3112 HH12 ARG A 200      42.701   1.497  39.624  1.00 45.12           H
ATOM   3113 HH21 ARG A 200      40.183   3.643  39.834  1.00 44.76           H
ATOM   3114 HH22 ARG A 200      41.621   3.464  40.181  1.00 44.76           H
ATOM   3115  N   LYS A 201      36.973  -4.536  37.628  1.00 20.39           N
ATOM   3116  CA  LYS A 201      36.973  -5.925  37.166  1.00 21.82           C
ATOM   3117  C   LYS A 201      35.579  -6.349  36.742  1.00 19.34           C
ATOM   3118  O   LYS A 201      35.414  -7.056  35.738  1.00 23.85           O
ATOM   3119  CB  LYS A 201      37.505  -6.852  38.257  1.00 25.63           C
ATOM   3120  CG  LYS A 201      38.969  -6.641  38.570  1.00 29.65           C
ATOM   3121  CD  LYS A 201      39.863  -6.932  37.382  1.00 34.49           C
ATOM   3122  CE  LYS A 201      41.324  -6.943  37.798  1.00 38.67           C
ATOM   3123  NZ  LYS A 201      41.571  -7.923  38.908  1.00 41.22           N1+
ATOM   3124  H   LYS A 201      37.247  -4.423  38.436  1.00 24.47           H
ATOM   3125  HA  LYS A 201      37.557  -6.001  36.396  1.00 26.19           H
ATOM   3126  HB2 LYS A 201      37.002  -6.698  39.072  1.00 30.76           H
ATOM   3127  HB3 LYS A 201      37.392  -7.772  37.969  1.00 30.76           H
ATOM   3128  HG2 LYS A 201      39.108  -5.718  38.832  1.00 35.59           H
ATOM   3129  HG3 LYS A 201      39.227  -7.235  39.293  1.00 35.59           H
ATOM   3130  HD2 LYS A 201      39.642  -7.803  37.017  1.00 41.40           H
ATOM   3131  HD3 LYS A 201      39.741  -6.243  36.710  1.00 41.40           H
ATOM   3132  HE2 LYS A 201      41.871  -7.198  37.039  1.00 46.42           H
ATOM   3133  HE3 LYS A 201      41.574  -6.059  38.111  1.00 46.42           H
ATOM   3134  HZ1 LYS A 201      42.431  -7.914  39.136  1.00 49.47           H
ATOM   3135  HZ2 LYS A 201      41.080  -7.708  39.619  1.00 49.47           H
ATOM   3136  HZ3 LYS A 201      41.350  -8.744  38.643  1.00 49.47           H
ATOM   3137  N   GLY A 202      34.562  -5.939  37.497  1.00 19.19           N
ATOM   3138  CA  GLY A 202      33.193  -6.232  37.103  1.00 22.43           C
ATOM   3139  C   GLY A 202      32.842  -5.654  35.748  1.00 25.32           C
ATOM   3140  O   GLY A 202      32.184  -6.304  34.931  1.00 20.99           O
ATOM   3141  H   GLY A 202      34.639  -5.497  38.231  1.00 23.03           H
ATOM   3142  HA2 GLY A 202      33.065  -7.193  37.069  1.00 26.92           H
ATOM   3143  HA3 GLY A 202      32.582  -5.864  37.761  1.00 26.92           H
ATOM   3144  N   MET A 203      33.263  -4.416  35.494  1.00 18.76           N
ATOM   3145  CA  MET A 203      32.949  -3.780  34.218  1.00 19.92           C
ATOM   3146  C   MET A 203      33.612  -4.505  33.055  1.00 15.10           C
ATOM   3147  O   MET A 203      32.999  -4.642  31.985  1.00 15.62           O
ATOM   3148  CB  MET A 203      33.385  -2.308  34.229  1.00 16.69           C
ATOM   3149  CG  MET A 203      32.598  -1.423  35.192  1.00 16.48           C
ATOM   3150  SD  MET A 203      32.634   0.360  34.838  1.00 22.98           S
ATOM   3151  CE  MET A 203      30.896   0.582  34.523  1.00 35.53           C
ATOM   3152  H   MET A 203      33.724  -3.931  36.034  1.00 22.52           H
ATOM   3153  HA  MET A 203      31.988  -3.802  34.089  1.00 23.91           H
ATOM   3154  HB2 MET A 203      34.320  -2.264  34.485  1.00 20.03           H
ATOM   3155  HB3 MET A 203      33.274  -1.945  33.336  1.00 20.03           H
ATOM   3156  HG2 MET A 203      31.670  -1.703  35.175  1.00 19.78           H
ATOM   3157  HG3 MET A 203      32.957  -1.548  36.085  1.00 19.78           H
ATOM   3158  HE1 MET A 203      30.730   1.514  34.310  1.00 42.64           H
ATOM   3159  HE2 MET A 203      30.636   0.020  33.777  1.00 42.64           H
ATOM   3160  HE3 MET A 203      30.397   0.331  35.317  1.00 42.64           H
ATOM   3161  N   VAL A 204      34.864  -4.936  33.225  1.00 16.39           N
ATOM   3162  CA  VAL A 204      35.540  -5.672  32.155  1.00 17.78           C
ATOM   3163  C   VAL A 204      34.865  -7.017  31.955  1.00 19.15           C
ATOM   3164  O   VAL A 204      34.628  -7.444  30.820  1.00 21.27           O
ATOM   3165  CB  VAL A 204      37.048  -5.842  32.430  1.00 19.47           C
ATOM   3166  CG1 VAL A 204      37.746  -4.483  32.560  1.00 21.43           C
ATOM   3167  CG2 VAL A 204      37.289  -6.675  33.661  1.00 31.24           C
ATOM   3168  H   VAL A 204      35.335  -4.818  33.935  1.00 19.67           H
ATOM   3169  HA  VAL A 204      35.448  -5.171  31.329  1.00 21.34           H
ATOM   3170  HB  VAL A 204      37.449  -6.307  31.679  1.00 23.37           H
ATOM   3171 HG11 VAL A 204      38.690  -4.628  32.732  1.00 25.72           H
ATOM   3172 HG12 VAL A 204      37.632  -3.990  31.732  1.00 25.72           H
ATOM   3173 HG13 VAL A 204      37.347  -3.992  33.295  1.00 25.72           H
ATOM   3174 HG21 VAL A 204      38.244  -6.761  33.802  1.00 37.49           H
ATOM   3175 HG22 VAL A 204      36.879  -6.238  34.423  1.00 37.49           H
ATOM   3176 HG23 VAL A 204      36.893  -7.552  33.530  1.00 37.49           H
ATOM   3177  N   ALA A 205      34.497  -7.680  33.055  1.00 18.80           N
ATOM   3178  CA  ALA A 205      33.832  -8.974  32.946  1.00 25.48           C
ATOM   3179  C   ALA A 205      32.465  -8.851  32.279  1.00 23.74           C
ATOM   3180  O   ALA A 205      32.080  -9.720  31.490  1.00 22.47           O
ATOM   3181  CB  ALA A 205      33.700  -9.603  34.332  1.00 28.44           C
ATOM   3182  H   ALA A 205      34.621  -7.406  33.861  1.00 22.57           H
ATOM   3183  HA  ALA A 205      34.378  -9.563  32.402  1.00 30.58           H
ATOM   3184  HB1 ALA A 205      33.256 -10.461  34.248  1.00 34.14           H
ATOM   3185  HB2 ALA A 205      34.585  -9.723  34.710  1.00 34.14           H
ATOM   3186  HB3 ALA A 205      33.176  -9.013  34.897  1.00 34.14           H
ATOM   3187  N   ALA A 206      31.709  -7.788  32.569  1.00 16.95           N
ATOM   3188  CA  ALA A 206      30.403  -7.644  31.932  1.00 18.73           C
ATOM   3189  C   ALA A 206      30.567  -7.514  30.426  1.00 14.95           C
ATOM   3190  O   ALA A 206      29.754  -8.021  29.651  1.00 18.05           O
ATOM   3191  CB  ALA A 206      29.642  -6.445  32.500  1.00 24.73           C
ATOM   3192  H   ALA A 206      31.922  -7.156  33.113  1.00 20.35           H
ATOM   3193  HA  ALA A 206      29.879  -8.441  32.107  1.00 22.48           H
ATOM   3194  HB1 ALA A 206      28.782  -6.379  32.056  1.00 29.68           H
ATOM   3195  HB2 ALA A 206      29.514  -6.576  33.452  1.00 29.68           H
ATOM   3196  HB3 ALA A 206      30.159  -5.640  32.342  1.00 29.68           H
ATOM   3197  N   TRP A 207      31.626  -6.836  30.002  1.00 17.93           N
ATOM   3198  CA  TRP A 207      31.919  -6.699  28.587  1.00 13.46           C
ATOM   3199  C   TRP A 207      32.268  -8.041  27.960  1.00 13.04           C
ATOM   3200  O   TRP A 207      31.707  -8.403  26.921  1.00 15.06           O
ATOM   3201  CB  TRP A 207      33.067  -5.688  28.436  1.00 12.36           C
ATOM   3202  CG  TRP A 207      33.585  -5.415  27.042  1.00 14.73           C
ATOM   3203  CD1 TRP A 207      34.895  -5.381  26.664  1.00 11.97           C
ATOM   3204  CD2 TRP A 207      32.824  -5.104  25.877  1.00 11.45           C
ATOM   3205  NE1 TRP A 207      34.996  -5.062  25.333  1.00 14.01           N
ATOM   3206  CE2 TRP A 207      33.746  -4.876  24.818  1.00 10.97           C
ATOM   3207  CE3 TRP A 207      31.459  -4.995  25.612  1.00 13.27           C
ATOM   3208  CZ2 TRP A 207      33.331  -4.567  23.532  1.00 12.70           C
ATOM   3209  CZ3 TRP A 207      31.056  -4.677  24.338  1.00 14.70           C
ATOM   3210  CH2 TRP A 207      31.990  -4.470  23.308  1.00 14.77           C
ATOM   3211  H   TRP A 207      32.192  -6.446  30.518  1.00 21.52           H
ATOM   3212  HA  TRP A 207      31.140  -6.344  28.131  1.00 16.16           H
ATOM   3213  HB2 TRP A 207      32.767  -4.839  28.798  1.00 14.84           H
ATOM   3214  HB3 TRP A 207      33.818  -6.008  28.960  1.00 14.84           H
ATOM   3215  HD1 TRP A 207      35.617  -5.527  27.231  1.00 14.37           H
ATOM   3216  HE1 TRP A 207      35.731  -4.986  24.894  1.00 16.82           H
ATOM   3217  HE3 TRP A 207      30.833  -5.122  26.288  1.00 15.93           H
ATOM   3218  HZ2 TRP A 207      33.945  -4.436  22.845  1.00 15.25           H
ATOM   3219  HZ3 TRP A 207      30.148  -4.596  24.153  1.00 17.65           H
ATOM   3220  HH2 TRP A 207      31.686  -4.258  22.455  1.00 17.72           H
ATOM   3221  N   SER A 208      33.194  -8.781  28.583  1.00 17.02           N
ATOM   3222  CA  SER A 208      33.566 -10.101  28.065  1.00 17.59           C
ATOM   3223  C   SER A 208      32.350 -11.013  28.007  1.00 17.02           C
ATOM   3224  O   SER A 208      32.101 -11.677  26.993  1.00 18.78           O
ATOM   3225  CB  SER A 208      34.666 -10.728  28.925  1.00 27.50           C
ATOM   3226  OG  SER A 208      34.202 -10.996  30.228  1.00 38.42           O
ATOM   3227  H   SER A 208      33.615  -8.545  29.295  1.00 20.43           H
ATOM   3228  HA  SER A 208      33.909 -10.001  27.163  1.00 21.11           H
ATOM   3229  HB2 SER A 208      34.950 -11.560  28.515  1.00 33.01           H
ATOM   3230  HB3 SER A 208      35.414 -10.113  28.977  1.00 33.01           H
ATOM   3231  HG  SER A 208      33.953 -10.283  30.596  1.00 46.11           H
ATOM   3232  N   GLN A 209      31.555 -11.019  29.075  1.00 20.84           N
ATOM   3233  CA  GLN A 209      30.362 -11.860  29.108  1.00 21.98           C
ATOM   3234  C   GLN A 209      29.347 -11.420  28.063  1.00 18.93           C
ATOM   3235  O   GLN A 209      28.749 -12.260  27.375  1.00 20.55           O
ATOM   3236  CB  GLN A 209      29.760 -11.837  30.513  1.00 27.68           C
ATOM   3237  CG  GLN A 209      30.715 -12.485  31.534  1.00 31.19           C
ATOM   3238  CD  GLN A 209      30.140 -12.665  32.929  1.00 41.48           C
ATOM   3239  OE1 GLN A 209      30.828 -12.405  33.922  1.00 34.28           O
ATOM   3240  NE2 GLN A 209      28.899 -13.169  33.016  1.00 44.50           N
ATOM   3241  H   GLN A 209      31.682 -10.551  29.785  1.00 25.02           H
ATOM   3242  HA  GLN A 209      30.617 -12.774  28.908  1.00 26.38           H
ATOM   3243  HB2 GLN A 209      29.604 -10.918  30.781  1.00 33.22           H
ATOM   3244  HB3 GLN A 209      28.928 -12.335  30.515  1.00 33.22           H
ATOM   3245  HG2 GLN A 209      30.968 -13.362  31.207  1.00 37.43           H
ATOM   3246  HG3 GLN A 209      31.505 -11.928  31.614  1.00 37.43           H
ATOM   3247 HE21 GLN A 209      28.467 -13.375  32.301  1.00 53.41           H
ATOM   3248 HE22 GLN A 209      28.536 -13.287  33.786  1.00 53.41           H
ATOM   3249  N   ARG A 210      29.143 -10.104  27.905  1.00 15.31           N
ATOM   3250  CA  ARG A 210      28.269  -9.653  26.834  1.00 14.40           C
ATOM   3251  C   ARG A 210      28.752 -10.186  25.489  1.00 15.86           C
ATOM   3252  O   ARG A 210      27.942 -10.572  24.630  1.00 14.64           O
ATOM   3253  CB  ARG A 210      28.197  -8.123  26.794  1.00 14.15           C
ATOM   3254  CG  ARG A 210      27.368  -7.635  25.616  1.00 14.50           C
ATOM   3255  CD  ARG A 210      27.273  -6.120  25.471  1.00 13.97           C
ATOM   3256  NE  ARG A 210      26.479  -5.784  24.294  1.00 14.25           N
ATOM   3257  CZ  ARG A 210      26.245  -4.549  23.869  1.00 14.96           C
ATOM   3258  NH1 ARG A 210      26.777  -3.529  24.520  1.00 14.85           N
ATOM   3259  NH2 ARG A 210      25.520  -4.341  22.785  1.00 13.81           N1+
ATOM   3260  H   ARG A 210      29.488  -9.480  28.387  1.00 18.37           H
ATOM   3261  HA  ARG A 210      27.374  -9.994  26.990  1.00 17.29           H
ATOM   3262  HB2 ARG A 210      27.785  -7.800  27.611  1.00 16.99           H
ATOM   3263  HB3 ARG A 210      29.093  -7.762  26.705  1.00 16.99           H
ATOM   3264  HG2 ARG A 210      27.759  -7.983  24.800  1.00 17.41           H
ATOM   3265  HG3 ARG A 210      26.465  -7.976  25.714  1.00 17.41           H
ATOM   3266  HD2 ARG A 210      26.841  -5.744  26.253  1.00 16.78           H
ATOM   3267  HD3 ARG A 210      28.162  -5.748  25.360  1.00 16.78           H
ATOM   3268  HE  ARG A 210      26.138  -6.433  23.843  1.00 17.10           H
ATOM   3269 HH11 ARG A 210      27.253  -3.669  25.223  1.00 17.83           H
ATOM   3270 HH12 ARG A 210      26.635  -2.725  24.249  1.00 17.83           H
ATOM   3271 HH21 ARG A 210      25.180  -5.007  22.361  1.00 16.58           H
ATOM   3272 HH22 ARG A 210      25.376  -3.539  22.511  1.00 16.58           H
ATOM   3273  N   LEU A 211      30.076 -10.161  25.275  1.00 15.81           N
ATOM   3274  CA  LEU A 211      30.625 -10.594  24.003  1.00 17.45           C
ATOM   3275  C   LEU A 211      30.309 -12.057  23.716  1.00 16.51           C
ATOM   3276  O   LEU A 211      30.260 -12.442  22.548  1.00 15.30           O
ATOM   3277  CB  LEU A 211      32.136 -10.344  23.946  1.00 14.44           C
ATOM   3278  CG  LEU A 211      32.425  -8.835  23.874  1.00 15.68           C
ATOM   3279  CD1 LEU A 211      33.893  -8.611  23.997  1.00 22.98           C
ATOM   3280  CD2 LEU A 211      31.931  -8.169  22.592  1.00 21.91           C
ATOM   3281  H   LEU A 211      30.663  -9.900  25.847  1.00 18.98           H
ATOM   3282  HA  LEU A 211      30.217 -10.066  23.299  1.00 20.94           H
ATOM   3283  HB2 LEU A 211      32.553 -10.699  24.747  1.00 17.33           H
ATOM   3284  HB3 LEU A 211      32.505 -10.766  23.155  1.00 17.33           H
ATOM   3285  HG  LEU A 211      31.992  -8.396  24.624  1.00 18.83           H
ATOM   3286 HD11 LEU A 211      34.072  -7.658  23.951  1.00 27.58           H
ATOM   3287 HD12 LEU A 211      34.196  -8.964  24.848  1.00 27.58           H
ATOM   3288 HD13 LEU A 211      34.343  -9.068  23.269  1.00 27.58           H
ATOM   3289 HD21 LEU A 211      32.150  -7.224  22.623  1.00 26.29           H
ATOM   3290 HD22 LEU A 211      32.368  -8.585  21.832  1.00 26.29           H
ATOM   3291 HD23 LEU A 211      30.971  -8.284  22.526  1.00 26.29           H
ATOM   3292  N   GLN A 212      30.087 -12.869  24.754  1.00 17.24           N
ATOM   3293  CA  GLN A 212      29.726 -14.272  24.552  1.00 17.70           C
ATOM   3294  C   GLN A 212      28.462 -14.435  23.727  1.00 21.94           C
ATOM   3295  O   GLN A 212      28.343 -15.404  22.961  1.00 24.78           O
ATOM   3296  CB  GLN A 212      29.559 -14.961  25.905  1.00 21.75           C
ATOM   3297  CG  GLN A 212      30.839 -14.996  26.692  1.00 22.00           C
ATOM   3298  CD  GLN A 212      30.700 -15.637  28.045  1.00 32.34           C
ATOM   3299  OE1 GLN A 212      29.650 -16.185  28.395  1.00 34.91           O
ATOM   3300  NE2 GLN A 212      31.765 -15.569  28.823  1.00 30.13           N
ATOM   3301  H   GLN A 212      30.138 -12.633  25.579  1.00 20.70           H
ATOM   3302  HA  GLN A 212      30.448 -14.716  24.080  1.00 21.25           H
ATOM   3303  HB2 GLN A 212      28.898 -14.480  26.426  1.00 26.11           H
ATOM   3304  HB3 GLN A 212      29.269 -15.875  25.762  1.00 26.11           H
ATOM   3305  HG2 GLN A 212      31.501 -15.499  26.192  1.00 26.41           H
ATOM   3306  HG3 GLN A 212      31.149 -14.086  26.825  1.00 26.41           H
ATOM   3307 HE21 GLN A 212      32.477 -15.175  28.544  1.00 36.16           H
ATOM   3308 HE22 GLN A 212      31.746 -15.917  29.609  1.00 36.16           H
ATOM   3309  N   THR A 213      27.502 -13.525  23.870  1.00 17.29           N
ATOM   3310  CA  THR A 213      26.221 -13.655  23.187  1.00 17.62           C
ATOM   3311  C   THR A 213      25.936 -12.500  22.222  1.00 18.78           C
ATOM   3312  O   THR A 213      24.779 -12.273  21.870  1.00 18.05           O
ATOM   3313  CB  THR A 213      25.097 -13.798  24.219  1.00 19.08           C
ATOM   3314  OG1 THR A 213      25.052 -12.667  25.088  1.00 18.85           O
ATOM   3315  CG2 THR A 213      25.309 -15.072  25.076  1.00 22.40           C
ATOM   3316  H   THR A 213      27.570 -12.820  24.358  1.00 20.75           H
ATOM   3317  HA  THR A 213      26.237 -14.471  22.663  1.00 21.15           H
ATOM   3318  HB  THR A 213      24.248 -13.881  23.758  1.00 22.90           H
ATOM   3319  HG1 THR A 213      24.915 -11.968  24.643  1.00 22.63           H
ATOM   3320 HG21 THR A 213      24.594 -15.156  25.726  1.00 26.88           H
ATOM   3321 HG22 THR A 213      25.311 -15.857  24.506  1.00 26.88           H
ATOM   3322 HG23 THR A 213      26.157 -15.019  25.544  1.00 26.88           H
ATOM   3323  N   ILE A 214      26.971 -11.806  21.721  1.00 16.92           N
ATOM   3324  CA  ILE A 214      26.740 -10.633  20.874  1.00 16.87           C
ATOM   3325  C   ILE A 214      25.992 -10.967  19.609  1.00 19.93           C
ATOM   3326  O   ILE A 214      25.299 -10.109  19.063  1.00 15.28           O
ATOM   3327  CB  ILE A 214      28.046  -9.919  20.479  1.00 21.23           C
ATOM   3328  CG1 ILE A 214      28.971 -10.873  19.703  1.00 20.88           C
ATOM   3329  CG2 ILE A 214      28.626  -9.370  21.672  1.00 31.77           C
ATOM   3330  CD1 ILE A 214      30.197 -10.242  19.176  1.00 33.73           C
ATOM   3331  H   ILE A 214      27.800 -11.992  21.856  1.00 20.31           H
ATOM   3332  HA  ILE A 214      26.201  -9.998  21.371  1.00 20.25           H
ATOM   3333  HB  ILE A 214      27.818  -9.181  19.892  1.00 25.49           H
ATOM   3334 HG12 ILE A 214      29.241 -11.593  20.294  1.00 25.06           H
ATOM   3335 HG13 ILE A 214      28.480 -11.236  18.949  1.00 25.06           H
ATOM   3336 HG21 ILE A 214      29.452  -8.915  21.441  1.00 38.13           H
ATOM   3337 HG22 ILE A 214      28.001  -8.741  22.067  1.00 38.13           H
ATOM   3338 HG23 ILE A 214      28.808 -10.091  22.295  1.00 38.13           H
ATOM   3339 HD11 ILE A 214      30.718 -10.910  18.704  1.00 40.48           H
ATOM   3340 HD12 ILE A 214      29.948  -9.527  18.570  1.00 40.48           H
ATOM   3341 HD13 ILE A 214      30.711  -9.884  19.917  1.00 40.48           H
ATOM   3342  N   TRP A 215      26.170 -12.168  19.072  1.00 18.74           N
ATOM   3343  CA  TRP A 215      25.519 -12.500  17.814  1.00 16.50           C
ATOM   3344  C   TRP A 215      24.047 -12.849  17.986  1.00 16.03           C
ATOM   3345  O   TRP A 215      23.350 -13.025  16.985  1.00 26.46           O
ATOM   3346  CB  TRP A 215      26.280 -13.647  17.143  1.00 17.08           C
ATOM   3347  CG  TRP A 215      27.748 -13.346  17.018  1.00 18.99           C
ATOM   3348  CD1 TRP A 215      28.767 -13.943  17.696  1.00 18.30           C
ATOM   3349  CD2 TRP A 215      28.350 -12.345  16.190  1.00 20.82           C
ATOM   3350  NE1 TRP A 215      29.978 -13.394  17.326  1.00 18.62           N
ATOM   3351  CE2 TRP A 215      29.744 -12.409  16.402  1.00 18.44           C
ATOM   3352  CE3 TRP A 215      27.851 -11.410  15.286  1.00 18.67           C
ATOM   3353  CZ2 TRP A 215      30.640 -11.563  15.738  1.00 20.00           C
ATOM   3354  CZ3 TRP A 215      28.746 -10.566  14.624  1.00 21.28           C
ATOM   3355  CH2 TRP A 215      30.116 -10.652  14.856  1.00 19.53           C
ATOM   3356  H   TRP A 215      26.652 -12.795  19.408  1.00 22.50           H
ATOM   3357  HA  TRP A 215      25.571 -11.730  17.226  1.00 19.80           H
ATOM   3358  HB2 TRP A 215      26.179 -14.451  17.676  1.00 20.50           H
ATOM   3359  HB3 TRP A 215      25.923 -13.788  16.252  1.00 20.50           H
ATOM   3360  HD1 TRP A 215      28.664 -14.635  18.308  1.00 21.97           H
ATOM   3361  HE1 TRP A 215      30.749 -13.628  17.627  1.00 22.35           H
ATOM   3362  HE3 TRP A 215      26.937 -11.348  15.126  1.00 22.41           H
ATOM   3363  HZ2 TRP A 215      31.556 -11.615  15.890  1.00 24.01           H
ATOM   3364  HZ3 TRP A 215      28.422  -9.941  14.017  1.00 25.54           H
ATOM   3365  HH2 TRP A 215      30.690 -10.080  14.399  1.00 23.44           H
ATOM   3366  N   LYS A 216      23.559 -12.914  19.217  1.00 19.77           N
ATOM   3367  CA  LYS A 216      22.148 -13.134  19.468  1.00 20.53           C
ATOM   3368  C   LYS A 216      21.399 -11.829  19.662  1.00 23.17           C
ATOM   3369  O   LYS A 216      20.172 -11.841  19.732  1.00 22.00           O
ATOM   3370  CB  LYS A 216      21.971 -14.038  20.697  1.00 24.40           C
ATOM   3371  CG  LYS A 216      22.418 -15.518  20.465  1.00 29.59           C
ATOM   3372  CD  LYS A 216      23.899 -15.686  20.096  1.00 36.93           C
ATOM   3373  CE  LYS A 216      24.292 -17.133  19.768  1.00 41.45           C
ATOM   3374  NZ  LYS A 216      25.750 -17.228  19.369  1.00 41.27           N1+
ATOM   3375  H   LYS A 216      24.032 -12.833  19.931  1.00 23.72           H
ATOM   3376  HA  LYS A 216      21.760 -13.590  18.704  1.00 24.64           H
ATOM   3377  HB2 LYS A 216      22.500 -13.679  21.427  1.00 29.28           H
ATOM   3378  HB3 LYS A 216      21.033 -14.047  20.946  1.00 29.28           H
ATOM   3379  HG2 LYS A 216      22.259 -16.022  21.279  1.00 35.51           H
ATOM   3380  HG3 LYS A 216      21.890 -15.892  19.742  1.00 35.51           H
ATOM   3381  HD2 LYS A 216      24.090 -15.142  19.316  1.00 44.32           H
ATOM   3382  HD3 LYS A 216      24.443 -15.393  20.843  1.00 44.32           H
ATOM   3383  HE2 LYS A 216      24.153 -17.688  20.550  1.00 49.75           H
ATOM   3384  HE3 LYS A 216      23.752 -17.452  19.028  1.00 49.75           H
ATOM   3385  HZ1 LYS A 216      25.959 -18.072  19.182  1.00 49.53           H
ATOM   3386  HZ2 LYS A 216      25.901 -16.726  18.649  1.00 49.53           H
ATOM   3387  HZ3 LYS A 216      26.266 -16.942  20.035  1.00 49.53           H
ATOM   3388  N   GLU A 217      22.110 -10.710  19.732  1.00 20.23           N
ATOM   3389  CA  GLU A 217      21.492  -9.430  20.047  1.00 19.25           C
ATOM   3390  C   GLU A 217      20.718  -8.880  18.870  1.00 15.40           C
ATOM   3391  O   GLU A 217      21.092  -9.045  17.705  1.00 24.29           O
ATOM   3392  CB  GLU A 217      22.549  -8.400  20.435  1.00 17.10           C
ATOM   3393  CG  GLU A 217      23.274  -8.690  21.699  1.00 16.98           C
ATOM   3394  CD  GLU A 217      24.216  -7.576  22.117  1.00 16.48           C
ATOM   3395  OE1 GLU A 217      24.093  -6.436  21.600  1.00 16.17           O
ATOM   3396  OE2 GLU A 217      25.063  -7.858  22.966  1.00 16.89           O1-
ATOM   3397  H   GLU A 217      22.958 -10.666  19.600  1.00 24.28           H
ATOM   3398  HA  GLU A 217      20.881  -9.541  20.792  1.00 23.10           H
ATOM   3399  HB2 GLU A 217      23.207  -8.350  19.725  1.00 20.52           H
ATOM   3400  HB3 GLU A 217      22.116  -7.538  20.538  1.00 20.52           H
ATOM   3401  HG2 GLU A 217      22.627  -8.817  22.411  1.00 20.39           H
ATOM   3402  HG3 GLU A 217      23.799  -9.496  21.582  1.00 20.39           H
ATOM   3403  N   GLU A 218      19.654  -8.179  19.193  1.00 23.19           N
ATOM   3404  CA  GLU A 218      18.921  -7.376  18.229  1.00 24.26           C
ATOM   3405  C   GLU A 218      19.372  -5.917  18.310  1.00 20.06           C
ATOM   3406  O   GLU A 218      19.638  -5.420  19.405  1.00 21.01           O
ATOM   3407  CB  GLU A 218      17.413  -7.456  18.496  1.00 30.92           C
ATOM   3408  CG  GLU A 218      16.866  -8.876  18.438  1.00 33.94           C
ATOM   3409  CD  GLU A 218      15.372  -8.967  18.720  1.00 43.27           C
ATOM   3410  OE1 GLU A 218      14.928  -8.498  19.795  1.00 40.27           O
ATOM   3411  OE2 GLU A 218      14.644  -9.522  17.860  1.00 48.49           O1-
ATOM   3412  H   GLU A 218      19.325  -8.148  19.986  1.00 27.84           H
ATOM   3413  HA  GLU A 218      19.094  -7.705  17.333  1.00 29.12           H
ATOM   3414  HB2 GLU A 218      17.232  -7.103  19.381  1.00 37.11           H
ATOM   3415  HB3 GLU A 218      16.947  -6.929  17.829  1.00 37.11           H
ATOM   3416  HG2 GLU A 218      17.023  -9.236  17.551  1.00 40.73           H
ATOM   3417  HG3 GLU A 218      17.327  -9.417  19.099  1.00 40.73           H
ATOM   3418  N   PRO A 219      19.439  -5.212  17.182  1.00 18.80           N
ATOM   3419  CA  PRO A 219      19.787  -3.776  17.215  1.00 14.99           C
ATOM   3420  C   PRO A 219      18.764  -2.934  17.982  1.00 24.52           C
ATOM   3421  O   PRO A 219      17.597  -3.300  18.134  1.00 23.56           O
ATOM   3422  CB  PRO A 219      19.816  -3.388  15.730  1.00 22.04           C
ATOM   3423  CG  PRO A 219      19.958  -4.701  14.988  1.00 33.00           C
ATOM   3424  CD  PRO A 219      19.243  -5.702  15.808  1.00 24.67           C
ATOM   3425  HA  PRO A 219      20.668  -3.648  17.600  1.00 18.00           H
ATOM   3426  HB2 PRO A 219      18.987  -2.946  15.491  1.00 26.46           H
ATOM   3427  HB3 PRO A 219      20.577  -2.812  15.557  1.00 26.46           H
ATOM   3428  HG2 PRO A 219      19.550  -4.625  14.111  1.00 39.61           H
ATOM   3429  HG3 PRO A 219      20.897  -4.931  14.909  1.00 39.61           H
ATOM   3430  HD2 PRO A 219      18.300  -5.713  15.583  1.00 29.61           H
ATOM   3431  HD3 PRO A 219      19.646  -6.578  15.700  1.00 29.61           H
ATOM   3432  N   ILE A 220      19.213  -1.771  18.461  1.00 20.55           N
ATOM   3433  CA  ILE A 220      18.317  -0.827  19.129  1.00 20.88           C
ATOM   3434  C   ILE A 220      17.472  -0.149  18.064  1.00 19.25           C
ATOM   3435  O   ILE A 220      17.842  -0.141  16.884  1.00 19.25           O
ATOM   3436  CB  ILE A 220      19.076   0.226  19.952  1.00 22.47           C
ATOM   3437  CG1 ILE A 220      19.841   1.182  19.025  1.00 23.20           C
ATOM   3438  CG2 ILE A 220      19.983  -0.469  20.968  1.00 30.99           C
ATOM   3439  CD1 ILE A 220      20.414   2.373  19.736  1.00 23.89           C
ATOM   3440  H   ILE A 220      20.030  -1.507  18.412  1.00 24.67           H
ATOM   3441  HA  ILE A 220      17.726  -1.312  19.726  1.00 25.07           H
ATOM   3442  HB  ILE A 220      18.423   0.748  20.444  1.00 26.97           H
ATOM   3443 HG12 ILE A 220      20.575   0.699  18.613  1.00 27.84           H
ATOM   3444 HG13 ILE A 220      19.235   1.506  18.340  1.00 27.84           H
ATOM   3445 HG21 ILE A 220      20.457   0.205  21.481  1.00 37.19           H
ATOM   3446 HG22 ILE A 220      19.438  -1.012  21.558  1.00 37.19           H
ATOM   3447 HG23 ILE A 220      20.617  -1.029  20.493  1.00 37.19           H
ATOM   3448 HD11 ILE A 220      20.881   2.930  19.093  1.00 28.67           H
ATOM   3449 HD12 ILE A 220      19.691   2.874  20.145  1.00 28.67           H
ATOM   3450 HD13 ILE A 220      21.031   2.066  20.418  1.00 28.67           H
ATOM   3451  N   PRO A 221      16.336   0.420  18.430  1.00 21.57           N
ATOM   3452  CA  PRO A 221      15.618   1.288  17.498  1.00 17.69           C
ATOM   3453  C   PRO A 221      16.261   2.668  17.492  1.00 18.00           C
ATOM   3454  O   PRO A 221      16.089   3.430  18.454  1.00 21.42           O
ATOM   3455  CB  PRO A 221      14.199   1.312  18.077  1.00 18.52           C
ATOM   3456  CG  PRO A 221      14.410   1.182  19.551  1.00 19.82           C
ATOM   3457  CD  PRO A 221      15.625   0.266  19.712  1.00 22.14           C
ATOM   3458  HA  PRO A 221      15.610   0.915  16.603  1.00 21.23           H
ATOM   3459  HB2 PRO A 221      13.768   2.154  17.861  1.00 22.23           H
ATOM   3460  HB3 PRO A 221      13.689   0.562  17.732  1.00 22.23           H
ATOM   3461  HG2 PRO A 221      14.587   2.056  19.933  1.00 23.79           H
ATOM   3462  HG3 PRO A 221      13.625   0.784  19.958  1.00 23.79           H
ATOM   3463  HD2 PRO A 221      16.182   0.568  20.447  1.00 26.58           H
ATOM   3464  HD3 PRO A 221      15.342  -0.654  19.834  1.00 26.58           H
ATOM   3465  N   CYS A 222      17.037   2.982  16.451  1.00 19.61           N
ATOM   3466  CA  CYS A 222      17.903   4.170  16.487  1.00 20.80           C
ATOM   3467  C   CYS A 222      17.077   5.377  16.053  1.00 14.10           C
ATOM   3468  O   CYS A 222      17.156   5.887  14.927  1.00 13.31           O
ATOM   3469  CB  CYS A 222      19.140   3.984  15.621  1.00 11.53           C
ATOM   3470  SG  CYS A 222      20.284   5.409  15.802  1.00 15.42           S1-
ATOM   3471  H   CYS A 222      17.082   2.532  15.720  1.00 23.54           H
ATOM   3472  HA  CYS A 222      18.196   4.320  17.400  1.00 24.97           H
ATOM   3473  HB2 CYS A 222      19.608   3.180  15.896  1.00 13.84           H
ATOM   3474  HB3 CYS A 222      18.875   3.920  14.690  1.00 13.84           H
ATOM   3475  N   THR A 223      16.237   5.813  16.976  1.00 19.46           N
ATOM   3476  CA  THR A 223      15.291   6.881  16.715  1.00 18.71           C
ATOM   3477  C   THR A 223      15.472   8.011  17.711  1.00 18.63           C
ATOM   3478  O   THR A 223      16.009   7.837  18.805  1.00 17.57           O
ATOM   3479  CB  THR A 223      13.857   6.378  16.821  1.00 18.80           C
ATOM   3480  OG1 THR A 223      13.637   5.889  18.154  1.00 22.64           O
ATOM   3481  CG2 THR A 223      13.618   5.274  15.797  1.00 21.78           C
ATOM   3482  H   THR A 223      16.195   5.500  17.776  1.00 23.36           H
ATOM   3483  HA  THR A 223      15.432   7.230  15.821  1.00 22.46           H
ATOM   3484  HB  THR A 223      13.243   7.106  16.638  1.00 22.57           H
ATOM   3485  HG1 THR A 223      12.850   5.607  18.230  1.00 27.18           H
ATOM   3486 HG21 THR A 223      12.706   4.952  15.863  1.00 26.14           H
ATOM   3487 HG22 THR A 223      13.768   5.615  14.902  1.00 26.14           H
ATOM   3488 HG23 THR A 223      14.226   4.535  15.959  1.00 26.14           H
ATOM   3489  N   ALA A 224      14.936   9.176  17.346  1.00 21.41           N
ATOM   3490  CA  ALA A 224      14.899  10.284  18.288  1.00 19.87           C
ATOM   3491  C   ALA A 224      14.221   9.869  19.585  1.00 18.72           C
ATOM   3492  O   ALA A 224      14.650  10.257  20.679  1.00 21.04           O
ATOM   3493  CB  ALA A 224      14.182  11.478  17.646  1.00 22.07           C
ATOM   3494  H   ALA A 224      14.595   9.345  16.574  1.00 25.69           H
ATOM   3495  HA  ALA A 224      15.807  10.554  18.495  1.00 23.85           H
ATOM   3496  HB1 ALA A 224      14.162  12.212  18.280  1.00 26.49           H
ATOM   3497  HB2 ALA A 224      14.666  11.743  16.847  1.00 26.49           H
ATOM   3498  HB3 ALA A 224      13.278  11.216  17.413  1.00 26.49           H
ATOM   3499  N   HIS A 225      13.182   9.038  19.490  1.00 23.37           N
ATOM   3500  CA  HIS A 225      12.473   8.614  20.691  1.00 30.20           C
ATOM   3501  C   HIS A 225      13.380   7.809  21.619  1.00 26.22           C
ATOM   3502  O   HIS A 225      13.405   8.028  22.839  1.00 25.89           O
ATOM   3503  CB  HIS A 225      11.241   7.804  20.293  1.00 29.49           C
ATOM   3504  CG  HIS A 225      10.305   7.550  21.427  1.00 34.88           C
ATOM   3505  ND1 HIS A 225      10.492   6.528  22.332  1.00 39.17           N
ATOM   3506  CD2 HIS A 225       9.177   8.192  21.811  1.00 37.66           C
ATOM   3507  CE1 HIS A 225       9.521   6.553  23.228  1.00 39.03           C
ATOM   3508  NE2 HIS A 225       8.708   7.551  22.932  1.00 44.38           N
ATOM   3509  H   HIS A 225      12.875   8.713  18.756  1.00 28.05           H
ATOM   3510  HA  HIS A 225      12.172   9.400  21.174  1.00 36.25           H
ATOM   3511  HB2 HIS A 225      11.530   6.945  19.947  1.00 35.40           H
ATOM   3512  HB3 HIS A 225      10.755   8.289  19.608  1.00 35.40           H
ATOM   3513  HD2 HIS A 225       8.793   8.930  21.395  1.00 45.19           H
ATOM   3514  HE1 HIS A 225       9.421   5.963  23.940  1.00 46.85           H
ATOM   3515  HE2 HIS A 225       7.999   7.765  23.370  1.00 53.26           H
ATOM   3516  N   TRP A 226      14.135   6.862  21.061  1.00 25.14           N
ATOM   3517  CA  TRP A 226      15.044   6.081  21.888  1.00 23.64           C
ATOM   3518  C   TRP A 226      16.028   6.988  22.623  1.00 18.30           C
ATOM   3519  O   TRP A 226      16.327   6.782  23.808  1.00 17.65           O
ATOM   3520  CB  TRP A 226      15.780   5.070  21.008  1.00 21.05           C
ATOM   3521  CG  TRP A 226      16.607   4.117  21.784  1.00 21.65           C
ATOM   3522  CD1 TRP A 226      16.222   2.895  22.257  1.00 25.68           C
ATOM   3523  CD2 TRP A 226      17.971   4.294  22.194  1.00 20.40           C
ATOM   3524  NE1 TRP A 226      17.257   2.302  22.931  1.00 19.77           N
ATOM   3525  CE2 TRP A 226      18.342   3.146  22.912  1.00 26.09           C
ATOM   3526  CE3 TRP A 226      18.913   5.316  22.020  1.00 21.08           C
ATOM   3527  CZ2 TRP A 226      19.613   2.995  23.471  1.00 18.53           C
ATOM   3528  CZ3 TRP A 226      20.173   5.162  22.579  1.00 21.89           C
ATOM   3529  CH2 TRP A 226      20.517   4.007  23.282  1.00 22.29           C
ATOM   3530  H   TRP A 226      14.138   6.658  20.226  1.00 30.17           H
ATOM   3531  HA  TRP A 226      14.531   5.591  22.550  1.00 28.38           H
ATOM   3532  HB2 TRP A 226      15.128   4.559  20.503  1.00 25.27           H
ATOM   3533  HB3 TRP A 226      16.366   5.549  20.401  1.00 25.27           H
ATOM   3534  HD1 TRP A 226      15.381   2.518  22.137  1.00 30.82           H
ATOM   3535  HE1 TRP A 226      17.229   1.533  23.315  1.00 23.72           H
ATOM   3536  HE3 TRP A 226      18.692   6.092  21.558  1.00 25.30           H
ATOM   3537  HZ2 TRP A 226      19.845   2.223  23.935  1.00 22.25           H
ATOM   3538  HZ3 TRP A 226      20.806   5.835  22.469  1.00 26.28           H
ATOM   3539  HH2 TRP A 226      21.371   3.929  23.639  1.00 26.76           H
ATOM   3540  N   HIS A 227      16.553   7.997  21.937  1.00 22.08           N
ATOM   3541  CA  HIS A 227      17.591   8.826  22.544  1.00 21.63           C
ATOM   3542  C   HIS A 227      17.037   9.864  23.512  1.00 18.17           C
ATOM   3543  O   HIS A 227      17.685  10.178  24.518  1.00 21.86           O
ATOM   3544  CB  HIS A 227      18.393   9.538  21.456  1.00 16.14           C
ATOM   3545  CG  HIS A 227      19.298   8.626  20.693  1.00 17.30           C
ATOM   3546  ND1 HIS A 227      18.851   7.841  19.656  1.00 16.87           N1+
ATOM   3547  CD2 HIS A 227      20.627   8.388  20.803  1.00 17.00           C
ATOM   3548  CE1 HIS A 227      19.860   7.142  19.169  1.00 18.38           C
ATOM   3549  NE2 HIS A 227      20.949   7.461  19.845  1.00 12.47           N
ATOM   3550  H   HIS A 227      16.332   8.221  21.137  1.00 26.50           H
ATOM   3551  HA  HIS A 227      18.199   8.254  23.037  1.00 25.96           H
ATOM   3552  HB2 HIS A 227      18.940  10.225  21.867  1.00 19.37           H
ATOM   3553  HB3 HIS A 227      17.776   9.941  20.825  1.00 19.37           H
ATOM   3554  HD1 HIS A 227      18.038   7.801  19.378  1.00 20.25           H
ATOM   3555  HD2 HIS A 227      21.209   8.775  21.417  1.00 20.41           H
ATOM   3556  HE1 HIS A 227      19.815   6.538  18.464  1.00 22.06           H
ATOM   3557  HE2 HIS A 227      21.734   7.137  19.708  1.00 14.97           H
ATOM   3558  N   PHE A 228      15.870  10.428  23.207  1.00 27.37           N
ATOM   3559  CA  PHE A 228      15.360  11.582  23.927  1.00 29.05           C
ATOM   3560  C   PHE A 228      13.993  11.365  24.538  1.00 33.12           C
ATOM   3561  O   PHE A 228      13.627  12.114  25.454  1.00 30.64           O
ATOM   3562  CB  PHE A 228      15.280  12.788  22.986  1.00 21.98           C
ATOM   3563  CG  PHE A 228      16.554  13.036  22.228  1.00 18.19           C
ATOM   3564  CD1 PHE A 228      17.715  13.360  22.895  1.00 21.15           C
ATOM   3565  CD2 PHE A 228      16.584  12.925  20.862  1.00 19.50           C
ATOM   3566  CE1 PHE A 228      18.906  13.567  22.199  1.00 22.72           C
ATOM   3567  CE2 PHE A 228      17.767  13.141  20.150  1.00 16.17           C
ATOM   3568  CZ  PHE A 228      18.927  13.464  20.826  1.00 18.16           C
ATOM   3569  H   PHE A 228      15.351  10.153  22.579  1.00 32.85           H
ATOM   3570  HA  PHE A 228      15.976  11.802  24.644  1.00 34.87           H
ATOM   3571  HB2 PHE A 228      14.573  12.635  22.340  1.00 26.39           H
ATOM   3572  HB3 PHE A 228      15.084  13.581  23.508  1.00 26.39           H
ATOM   3573  HD1 PHE A 228      17.708  13.429  23.822  1.00 25.38           H
ATOM   3574  HD2 PHE A 228      15.806  12.705  20.402  1.00 23.40           H
ATOM   3575  HE1 PHE A 228      19.682  13.791  22.661  1.00 27.27           H
ATOM   3576  HE2 PHE A 228      17.774  13.065  19.224  1.00 19.41           H
ATOM   3577  HZ  PHE A 228      19.717  13.610  20.357  1.00 21.80           H
ATOM   3578  N   GLY A 229      13.244  10.373  24.068  1.00 27.36           N
ATOM   3579  CA  GLY A 229      11.877  10.163  24.484  1.00 37.45           C
ATOM   3580  C   GLY A 229      11.743   9.486  25.830  1.00 41.52           C
ATOM   3581  O   GLY A 229      12.684   9.432  26.629  1.00 40.51           O
ATOM   3582  H   GLY A 229      13.519   9.796  23.493  1.00 32.84           H
ATOM   3583  HA2 GLY A 229      11.423  11.019  24.530  1.00 44.95           H
ATOM   3584  HA3 GLY A 229      11.424   9.615  23.824  1.00 44.95           H
ATOM   3585  N   GLN A 230      10.558   8.945  26.078  1.00 47.18           N
ATOM   3586  CA  GLN A 230      10.271   8.278  27.332  1.00 50.61           C
ATOM   3587  C   GLN A 230       9.654   6.910  27.035  1.00 49.94           C
ATOM   3588  O   GLN A 230       8.432   6.746  27.076  1.00 52.71           O
ATOM   3589  CB  GLN A 230       9.329   9.142  28.182  1.00 49.26           C
ATOM   3590  CG  GLN A 230       8.924   8.533  29.526  1.00 49.08           C
ATOM   3591  CD  GLN A 230      10.116   8.214  30.415  1.00 50.30           C
ATOM   3592  OE1 GLN A 230      10.938   7.354  30.085  1.00 55.18           O
ATOM   3593  NE2 GLN A 230      10.218   8.910  31.546  1.00 49.35           N
ATOM   3594  OXT GLN A 230      10.353   5.941  26.728  1.00 48.74           O1-
ATOM   3595  H   GLN A 230       9.898   8.953  25.527  1.00 56.63           H
ATOM   3596  HA  GLN A 230      11.095   8.144  27.824  1.00 60.74           H
ATOM   3597  HB2 GLN A 230       9.769   9.987  28.365  1.00 59.12           H
ATOM   3598  HB3 GLN A 230       8.517   9.301  27.677  1.00 59.12           H
ATOM   3599  HG2 GLN A 230       8.358   9.162  29.999  1.00 58.90           H
ATOM   3600  HG3 GLN A 230       8.441   7.708  29.365  1.00 58.90           H
ATOM   3601 HE21 GLN A 230       9.627   9.504  31.740  1.00 59.23           H
ATOM   3602 HE22 GLN A 230      10.874   8.766  32.082  1.00 59.23           H
TER
ATOM   3603  N   ALA B   1      35.454  50.969  26.054  1.00 43.81           N
ATOM   3604  CA  ALA B   1      35.233  49.554  26.362  1.00 41.65           C
ATOM   3605  C   ALA B   1      35.137  48.729  25.078  1.00 43.07           C
ATOM   3606  O   ALA B   1      34.046  48.523  24.531  1.00 46.62           O
ATOM   3607  CB  ALA B   1      33.971  49.374  27.199  1.00 43.89           C
ATOM   3608  H1  ALA B   1      35.514  51.469  26.871  1.00 52.57           H
ATOM   3609  H2  ALA B   1      34.721  51.301  25.530  1.00 52.57           H
ATOM   3610  HA  ALA B   1      35.985  49.221  26.877  1.00 49.98           H
ATOM   3611  HB1 ALA B   1      34.070  49.868  28.028  1.00 52.67           H
ATOM   3612  HB2 ALA B   1      33.211  49.713  26.700  1.00 52.67           H
ATOM   3613  HB3 ALA B   1      33.849  48.431  27.388  1.00 52.67           H
ATOM   3614  N   GLY B   2      36.293  48.264  24.602  1.00 35.38           N
ATOM   3615  CA  GLY B   2      36.352  47.470  23.396  1.00 31.50           C
ATOM   3616  C   GLY B   2      36.155  46.003  23.701  1.00 26.80           C
ATOM   3617  O   GLY B   2      35.970  45.593  24.846  1.00 23.45           O
ATOM   3618  H   GLY B   2      37.058  48.401  24.969  1.00 42.46           H
ATOM   3619  HA2 GLY B   2      35.659  47.757  22.780  1.00 37.81           H
ATOM   3620  HA3 GLY B   2      37.215  47.587  22.969  1.00 37.81           H
ATOM   3621  N   LYS B   3      36.183  45.204  22.644  1.00 16.34           N
ATOM   3622  CA  LYS B   3      35.955  43.772  22.766  1.00 12.47           C
ATOM   3623  C   LYS B   3      36.915  43.031  21.849  1.00 14.51           C
ATOM   3624  O   LYS B   3      37.307  43.543  20.794  1.00 13.20           O
ATOM   3625  CB  LYS B   3      34.503  43.385  22.441  1.00 20.73           C
ATOM   3626  CG  LYS B   3      33.471  43.830  23.506  1.00 17.07           C
ATOM   3627  CD  LYS B   3      33.851  43.242  24.883  1.00 23.14           C
ATOM   3628  CE  LYS B   3      33.027  43.781  26.049  1.00 33.95           C
ATOM   3629  NZ  LYS B   3      31.668  43.265  26.044  1.00 33.25           N1+
ATOM   3630  H   LYS B   3      36.333  45.468  21.839  1.00 19.62           H
ATOM   3631  HA  LYS B   3      36.140  43.500  23.678  1.00 14.97           H
ATOM   3632  HB2 LYS B   3      34.253  43.796  21.599  1.00 24.88           H
ATOM   3633  HB3 LYS B   3      34.449  42.420  22.363  1.00 24.88           H
ATOM   3634  HG2 LYS B   3      33.469  44.798  23.573  1.00 20.49           H
ATOM   3635  HG3 LYS B   3      32.591  43.503  23.262  1.00 20.49           H
ATOM   3636  HD2 LYS B   3      33.728  42.281  24.855  1.00 27.77           H
ATOM   3637  HD3 LYS B   3      34.783  43.447  25.061  1.00 27.77           H
ATOM   3638  HE2 LYS B   3      33.447  43.518  26.883  1.00 40.75           H
ATOM   3639  HE3 LYS B   3      32.984  44.748  25.987  1.00 40.75           H
ATOM   3640  HZ1 LYS B   3      31.215  43.597  26.734  1.00 39.91           H
ATOM   3641  HZ2 LYS B   3      31.258  43.498  25.289  1.00 39.91           H
ATOM   3642  HZ3 LYS B   3      31.680  42.377  26.105  1.00 39.91           H
ATOM   3643  N   LYS B   4      37.314  41.832  22.286  1.00 11.07           N
ATOM   3644  CA  LYS B   4      38.203  40.964  21.537  1.00  9.69           C
ATOM   3645  C   LYS B   4      37.444  39.718  21.110  1.00  8.34           C
ATOM   3646  O   LYS B   4      36.728  39.119  21.920  1.00  9.54           O
ATOM   3647  CB  LYS B   4      39.421  40.572  22.378  1.00 11.92           C
ATOM   3648  CG  LYS B   4      40.406  41.717  22.681  1.00 16.17           C
ATOM   3649  CD  LYS B   4      41.709  41.103  23.170  1.00 24.16           C
ATOM   3650  CE  LYS B   4      42.744  42.173  23.483  1.00 29.86           C
ATOM   3651  NZ  LYS B   4      42.261  43.072  24.549  1.00 24.90           N1+
ATOM   3652  H   LYS B   4      37.069  41.497  23.040  1.00 13.29           H
ATOM   3653  HA  LYS B   4      38.512  41.424  20.741  1.00 11.64           H
ATOM   3654  HB2 LYS B   4      39.109  40.223  23.228  1.00 14.31           H
ATOM   3655  HB3 LYS B   4      39.913  39.882  21.905  1.00 14.31           H
ATOM   3656  HG2 LYS B   4      40.581  42.225  21.874  1.00 19.41           H
ATOM   3657  HG3 LYS B   4      40.046  42.287  23.379  1.00 19.41           H
ATOM   3658  HD2 LYS B   4      41.541  40.596  23.979  1.00 29.00           H
ATOM   3659  HD3 LYS B   4      42.070  40.525  22.480  1.00 29.00           H
ATOM   3660  HE2 LYS B   4      43.562  41.750  23.787  1.00 35.83           H
ATOM   3661  HE3 LYS B   4      42.911  42.702  22.688  1.00 35.83           H
ATOM   3662  HZ1 LYS B   4      42.874  43.693  24.724  1.00 29.89           H
ATOM   3663  HZ2 LYS B   4      41.509  43.473  24.291  1.00 29.89           H
ATOM   3664  HZ3 LYS B   4      42.101  42.607  25.291  1.00 29.89           H
ATOM   3665  N   VAL B   5      37.624  39.315  19.852  1.00  9.45           N
ATOM   3666  CA  VAL B   5      36.961  38.145  19.289  1.00  9.94           C
ATOM   3667  C   VAL B   5      38.001  37.193  18.724  1.00  8.32           C
ATOM   3668  O   VAL B   5      38.920  37.614  18.012  1.00  7.96           O
ATOM   3669  CB  VAL B   5      35.962  38.553  18.199  1.00  8.65           C
ATOM   3670  CG1 VAL B   5      35.201  37.315  17.706  1.00 11.83           C
ATOM   3671  CG2 VAL B   5      35.012  39.572  18.747  1.00 10.04           C
ATOM   3672  H   VAL B   5      38.140  39.716  19.292  1.00 11.35           H
ATOM   3673  HA  VAL B   5      36.475  37.684  19.991  1.00 11.93           H
ATOM   3674  HB  VAL B   5      36.438  38.943  17.449  1.00 10.39           H
ATOM   3675 HG11 VAL B   5      34.573  37.584  17.018  1.00 14.21           H
ATOM   3676 HG12 VAL B   5      35.837  36.677  17.345  1.00 14.21           H
ATOM   3677 HG13 VAL B   5      34.725  36.920  18.453  1.00 14.21           H
ATOM   3678 HG21 VAL B   5      34.385  39.824  18.052  1.00 12.06           H
ATOM   3679 HG22 VAL B   5      34.536  39.186  19.499  1.00 12.06           H
ATOM   3680 HG23 VAL B   5      35.516  40.349  19.037  1.00 12.06           H
ATOM   3681  N   LEU B   6      37.848  35.911  19.032  1.00  6.45           N
ATOM   3682  CA  LEU B   6      38.583  34.839  18.382  1.00  7.18           C
ATOM   3683  C   LEU B   6      37.607  34.065  17.523  1.00  8.59           C
ATOM   3684  O   LEU B   6      36.569  33.611  18.023  1.00  7.91           O
ATOM   3685  CB  LEU B   6      39.229  33.889  19.389  1.00  7.59           C
ATOM   3686  CG  LEU B   6      39.876  32.618  18.818  1.00  7.71           C
ATOM   3687  CD1 LEU B   6      41.068  32.987  17.952  1.00 10.06           C
ATOM   3688  CD2 LEU B   6      40.312  31.719  19.953  1.00  9.42           C
ATOM   3689  H   LEU B   6      37.304  35.630  19.637  1.00  7.74           H
ATOM   3690  HA  LEU B   6      39.275  35.211  17.813  1.00  8.62           H
ATOM   3691  HB2 LEU B   6      39.921  34.375  19.864  1.00  9.11           H
ATOM   3692  HB3 LEU B   6      38.547  33.606  20.019  1.00  9.11           H
ATOM   3693  HG  LEU B   6      39.232  32.140  18.273  1.00  9.26           H
ATOM   3694 HD11 LEU B   6      41.465  32.175  17.599  1.00 12.08           H
ATOM   3695 HD12 LEU B   6      40.765  33.551  17.223  1.00 12.08           H
ATOM   3696 HD13 LEU B   6      41.716  33.465  18.493  1.00 12.08           H
ATOM   3697 HD21 LEU B   6      40.719  30.919  19.583  1.00 11.32           H
ATOM   3698 HD22 LEU B   6      40.954  32.194  20.503  1.00 11.32           H
ATOM   3699 HD23 LEU B   6      39.535  31.480  20.482  1.00 11.32           H
ATOM   3700  N   ILE B   7      37.946  33.884  16.254  1.00  6.90           N
ATOM   3701  CA  ILE B   7      37.211  33.002  15.362  1.00  6.31           C
ATOM   3702  C   ILE B   7      38.064  31.767  15.147  1.00  7.13           C
ATOM   3703  O   ILE B   7      39.156  31.856  14.590  1.00  8.26           O
ATOM   3704  CB  ILE B   7      36.873  33.676  14.020  1.00  7.42           C
ATOM   3705  CG1 ILE B   7      36.166  35.012  14.248  1.00  7.58           C
ATOM   3706  CG2 ILE B   7      36.062  32.679  13.145  1.00  8.47           C
ATOM   3707  CD1 ILE B   7      35.936  35.844  12.959  1.00 12.95           C
ATOM   3708  H   ILE B   7      38.614  34.272  15.877  1.00  8.28           H
ATOM   3709  HA  ILE B   7      36.381  32.732  15.786  1.00  7.57           H
ATOM   3710  HB  ILE B   7      37.708  33.859  13.562  1.00  8.90           H
ATOM   3711 HG12 ILE B   7      35.299  34.840  14.647  1.00  9.11           H
ATOM   3712 HG13 ILE B   7      36.703  35.548  14.853  1.00  9.11           H
ATOM   3713 HG21 ILE B   7      35.849  33.103  12.299  1.00 10.16           H
ATOM   3714 HG22 ILE B   7      36.599  31.886  12.992  1.00 10.16           H
ATOM   3715 HG23 ILE B   7      35.246  32.442  13.612  1.00 10.16           H
ATOM   3716 HD11 ILE B   7      35.486  36.671  13.193  1.00 15.55           H
ATOM   3717 HD12 ILE B   7      36.795  36.039  12.552  1.00 15.55           H
ATOM   3718 HD13 ILE B   7      35.388  35.330  12.346  1.00 15.55           H
ATOM   3719  N   VAL B   8      37.571  30.616  15.575  1.00  6.67           N
ATOM   3720  CA  VAL B   8      38.222  29.348  15.293  1.00  6.96           C
ATOM   3721  C   VAL B   8      37.523  28.784  14.065  1.00  7.87           C
ATOM   3722  O   VAL B   8      36.343  28.425  14.124  1.00  8.78           O
ATOM   3723  CB  VAL B   8      38.151  28.382  16.480  1.00  6.07           C
ATOM   3724  CG1 VAL B   8      38.967  27.114  16.195  1.00  8.54           C
ATOM   3725  CG2 VAL B   8      38.610  29.067  17.772  1.00  8.82           C
ATOM   3726  H   VAL B   8      36.850  30.541  16.038  1.00  8.01           H
ATOM   3727  HA  VAL B   8      39.154  29.502  15.076  1.00  8.36           H
ATOM   3728  HB  VAL B   8      37.227  28.113  16.604  1.00  7.30           H
ATOM   3729 HG11 VAL B   8      38.906  26.521  16.961  1.00 10.26           H
ATOM   3730 HG12 VAL B   8      38.607  26.677  15.408  1.00 10.26           H
ATOM   3731 HG13 VAL B   8      39.893  27.362  16.043  1.00 10.26           H
ATOM   3732 HG21 VAL B   8      38.554  28.432  18.503  1.00 10.59           H
ATOM   3733 HG22 VAL B   8      39.526  29.366  17.663  1.00 10.59           H
ATOM   3734 HG23 VAL B   8      38.032  29.827  17.948  1.00 10.59           H
ATOM   3735  N   TYR B   9      38.256  28.709  12.956  1.00  8.13           N
ATOM   3736  CA  TYR B   9      37.703  28.464  11.632  1.00  6.43           C
ATOM   3737  C   TYR B   9      38.209  27.143  11.063  1.00  6.39           C
ATOM   3738  O   TYR B   9      39.420  26.900  11.061  1.00  8.01           O
ATOM   3739  CB  TYR B   9      38.091  29.644  10.733  1.00  7.76           C
ATOM   3740  CG  TYR B   9      37.898  29.452   9.244  1.00  8.83           C
ATOM   3741  CD1 TYR B   9      36.633  29.407   8.677  1.00 10.37           C
ATOM   3742  CD2 TYR B   9      38.991  29.345   8.416  1.00  9.37           C
ATOM   3743  CE1 TYR B   9      36.455  29.243   7.316  1.00 10.15           C
ATOM   3744  CE2 TYR B   9      38.826  29.192   7.037  1.00 11.27           C
ATOM   3745  CZ  TYR B   9      37.557  29.146   6.503  1.00 10.00           C
ATOM   3746  OH  TYR B   9      37.347  28.974   5.139  1.00 11.60           O
ATOM   3747  H   TYR B   9      39.111  28.802  12.949  1.00  9.76           H
ATOM   3748  HA  TYR B   9      36.736  28.425  11.687  1.00  7.73           H
ATOM   3749  HB2 TYR B   9      37.559  30.411  10.995  1.00  9.32           H
ATOM   3750  HB3 TYR B   9      39.029  29.840  10.879  1.00  9.32           H
ATOM   3751  HD1 TYR B   9      35.886  29.480   9.226  1.00 12.45           H
ATOM   3752  HD2 TYR B   9      39.847  29.383   8.776  1.00 11.25           H
ATOM   3753  HE1 TYR B   9      35.600  29.212   6.953  1.00 12.18           H
ATOM   3754  HE2 TYR B   9      39.570  29.114   6.483  1.00 13.53           H
ATOM   3755  HH  TYR B   9      38.084  28.926   4.738  1.00 13.92           H
ATOM   3756  N   ALA B  10      37.291  26.296  10.569  1.00  7.56           N
ATOM   3757  CA  ALA B  10      37.644  24.936  10.125  1.00  7.34           C
ATOM   3758  C   ALA B  10      37.041  24.631   8.742  1.00  7.97           C
ATOM   3759  O   ALA B  10      36.108  23.847   8.602  1.00  8.23           O
ATOM   3760  CB  ALA B  10      37.203  23.918  11.165  1.00  6.89           C
ATOM   3761  H   ALA B  10      36.456  26.485  10.481  1.00  9.08           H
ATOM   3762  HA  ALA B  10      38.609  24.876  10.045  1.00  8.82           H
ATOM   3763  HB1 ALA B  10      37.442  23.030  10.858  1.00  8.28           H
ATOM   3764  HB2 ALA B  10      37.650  24.111  12.004  1.00  8.28           H
ATOM   3765  HB3 ALA B  10      36.242  23.982  11.280  1.00  8.28           H
ATOM   3766  N   HIS B  11      37.643  25.202   7.704  1.00  8.58           N
ATOM   3767  CA  HIS B  11      37.298  24.828   6.342  1.00  9.82           C
ATOM   3768  C   HIS B  11      38.550  24.919   5.486  1.00 10.40           C
ATOM   3769  O   HIS B  11      39.387  25.800   5.665  1.00 10.85           O
ATOM   3770  CB  HIS B  11      36.179  25.701   5.778  1.00 11.60           C
ATOM   3771  CG  HIS B  11      35.444  25.070   4.632  1.00  8.06           C
ATOM   3772  ND1 HIS B  11      36.016  24.896   3.384  1.00 10.67           N
ATOM   3773  CD2 HIS B  11      34.189  24.568   4.552  1.00 10.56           C
ATOM   3774  CE1 HIS B  11      35.137  24.315   2.594  1.00  9.17           C
ATOM   3775  NE2 HIS B  11      34.020  24.111   3.269  1.00 10.12           N
ATOM   3776  H   HIS B  11      38.252  25.806   7.763  1.00 10.31           H
ATOM   3777  HA  HIS B  11      36.993  23.907   6.333  1.00 11.79           H
ATOM   3778  HB2 HIS B  11      36.561  26.534   5.462  1.00 13.93           H
ATOM   3779  HB3 HIS B  11      35.536  25.878   6.481  1.00 13.93           H
ATOM   3780  HD2 HIS B  11      33.558  24.545   5.235  1.00 12.67           H
ATOM   3781  HE1 HIS B  11      35.277  24.092   1.702  1.00 11.01           H
ATOM   3782  HE2 HIS B  11      33.308  23.743   2.959  1.00 12.15           H
ATOM   3783  N   GLN B  12      38.641  23.996   4.532  1.00  9.28           N
ATOM   3784  CA  GLN B  12      39.801  23.868   3.676  1.00  9.50           C
ATOM   3785  C   GLN B  12      39.845  24.914   2.567  1.00 11.87           C
ATOM   3786  O   GLN B  12      40.930  25.156   2.034  1.00 13.98           O
ATOM   3787  CB  GLN B  12      39.846  22.495   3.020  1.00  9.97           C
ATOM   3788  CG  GLN B  12      39.648  21.321   4.008  1.00 10.49           C
ATOM   3789  CD  GLN B  12      38.224  20.874   4.147  1.00  9.37           C
ATOM   3790  OE1 GLN B  12      37.278  21.606   3.791  1.00 11.62           O
ATOM   3791  NE2 GLN B  12      38.044  19.660   4.652  1.00 10.48           N
ATOM   3792  H   GLN B  12      38.025  23.420   4.363  1.00 11.14           H
ATOM   3793  HA  GLN B  12      40.601  23.970   4.214  1.00 11.41           H
ATOM   3794  HB2 GLN B  12      39.142  22.443   2.354  1.00 11.97           H
ATOM   3795  HB3 GLN B  12      40.710  22.381   2.594  1.00 11.97           H
ATOM   3796  HG2 GLN B  12      40.167  20.562   3.698  1.00 12.59           H
ATOM   3797  HG3 GLN B  12      39.959  21.596   4.884  1.00 12.59           H
ATOM   3798 HE21 GLN B  12      38.723  19.182   4.876  1.00 12.58           H
ATOM   3799 HE22 GLN B  12      37.248  19.351   4.755  1.00 12.58           H
ATOM   3800  N   GLU B  13      38.725  25.521   2.216  1.00 11.31           N
ATOM   3801  CA  GLU B  13      38.620  26.285   0.971  1.00 13.35           C
ATOM   3802  C   GLU B  13      38.243  27.736   1.259  1.00 10.95           C
ATOM   3803  O   GLU B  13      37.113  27.999   1.709  1.00 12.30           O
ATOM   3804  CB  GLU B  13      37.588  25.607   0.064  1.00 14.11           C
ATOM   3805  CG  GLU B  13      37.271  26.330  -1.243  1.00 14.68           C
ATOM   3806  CD  GLU B  13      38.508  26.784  -1.987  1.00 15.79           C
ATOM   3807  OE1 GLU B  13      39.295  25.929  -2.432  1.00 17.58           O
ATOM   3808  OE2 GLU B  13      38.698  28.028  -2.132  1.00 18.10           O1-
ATOM   3809  H   GLU B  13      38.001  25.510   2.681  1.00 13.58           H
ATOM   3810  HA  GLU B  13      39.477  26.277   0.517  1.00 16.02           H
ATOM   3811  HB2 GLU B  13      37.916  24.724  -0.166  1.00 16.94           H
ATOM   3812  HB3 GLU B  13      36.757  25.524   0.557  1.00 16.94           H
ATOM   3813  HG2 GLU B  13      36.777  25.729  -1.823  1.00 17.62           H
ATOM   3814  HG3 GLU B  13      36.735  27.114  -1.047  1.00 17.62           H
ATOM   3815  N   PRO B  14      39.122  28.707   0.998  1.00 14.09           N
ATOM   3816  CA  PRO B  14      38.747  30.109   1.251  1.00 15.11           C
ATOM   3817  C   PRO B  14      37.506  30.568   0.495  1.00 16.97           C
ATOM   3818  O   PRO B  14      36.789  31.454   0.979  1.00 16.35           O
ATOM   3819  CB  PRO B  14      39.990  30.890   0.812  1.00 17.76           C
ATOM   3820  CG  PRO B  14      41.115  29.944   0.895  1.00 19.88           C
ATOM   3821  CD  PRO B  14      40.537  28.570   0.622  1.00 12.61           C
ATOM   3822  HA  PRO B  14      38.607  30.248   2.201  1.00 18.13           H
ATOM   3823  HB2 PRO B  14      39.873  31.200  -0.100  1.00 21.32           H
ATOM   3824  HB3 PRO B  14      40.131  31.640   1.411  1.00 21.32           H
ATOM   3825  HG2 PRO B  14      41.780  30.172   0.226  1.00 23.86           H
ATOM   3826  HG3 PRO B  14      41.502  29.979   1.784  1.00 23.86           H
ATOM   3827  HD2 PRO B  14      40.617  28.352  -0.319  1.00 15.14           H
ATOM   3828  HD3 PRO B  14      40.971  27.905   1.179  1.00 15.14           H
ATOM   3829  N   LYS B  15      37.240  30.014  -0.687  1.00 17.04           N
ATOM   3830  CA  LYS B  15      36.070  30.426  -1.455  1.00 15.74           C
ATOM   3831  C   LYS B  15      34.787  29.734  -1.033  1.00 17.72           C
ATOM   3832  O   LYS B  15      33.766  29.891  -1.707  1.00 17.07           O
ATOM   3833  CB  LYS B  15      36.292  30.150  -2.941  1.00 19.02           C
ATOM   3834  CG  LYS B  15      37.525  30.832  -3.511  1.00 20.79           C
ATOM   3835  CD  LYS B  15      37.836  30.284  -4.909  1.00 28.32           C
ATOM   3836  CE  LYS B  15      39.055  30.951  -5.514  1.00 36.72           C
ATOM   3837  NZ  LYS B  15      39.300  30.430  -6.898  1.00 40.43           N1+
ATOM   3838  H   LYS B  15      37.718  29.405  -1.063  1.00 20.45           H
ATOM   3839  HA  LYS B  15      35.943  31.381  -1.345  1.00 18.89           H
ATOM   3840  HB2 LYS B  15      36.395  29.194  -3.070  1.00 22.83           H
ATOM   3841  HB3 LYS B  15      35.521  30.468  -3.437  1.00 22.83           H
ATOM   3842  HG2 LYS B  15      37.364  31.785  -3.583  1.00 24.96           H
ATOM   3843  HG3 LYS B  15      38.286  30.658  -2.935  1.00 24.96           H
ATOM   3844  HD2 LYS B  15      38.010  29.332  -4.847  1.00 33.99           H
ATOM   3845  HD3 LYS B  15      37.079  30.449  -5.492  1.00 33.99           H
ATOM   3846  HE2 LYS B  15      38.908  31.908  -5.567  1.00 44.07           H
ATOM   3847  HE3 LYS B  15      39.834  30.757  -4.969  1.00 44.07           H
ATOM   3848  HZ1 LYS B  15      40.016  30.824  -7.249  1.00 48.52           H
ATOM   3849  HZ2 LYS B  15      39.437  29.551  -6.872  1.00 48.52           H
ATOM   3850  HZ3 LYS B  15      38.595  30.597  -7.415  1.00 48.52           H
ATOM   3851  N   SER B  16      34.805  28.941   0.029  1.00 14.61           N
ATOM   3852  CA  SER B  16      33.624  28.212   0.443  1.00 12.89           C
ATOM   3853  C   SER B  16      32.600  29.123   1.112  1.00 12.42           C
ATOM   3854  O   SER B  16      32.872  30.288   1.446  1.00 12.36           O
ATOM   3855  CB  SER B  16      34.018  27.098   1.415  1.00 14.43           C
ATOM   3856  OG  SER B  16      34.550  27.647   2.630  1.00 12.83           O
ATOM   3857  H   SER B  16      35.493  28.809   0.527  1.00 17.54           H
ATOM   3858  HA  SER B  16      33.209  27.807  -0.335  1.00 15.47           H
ATOM   3859  HB2 SER B  16      33.232  26.570   1.624  1.00 17.32           H
ATOM   3860  HB3 SER B  16      34.693  26.540   0.998  1.00 17.32           H
ATOM   3861  HG  SER B  16      35.232  28.108   2.463  1.00 15.40           H
ATOM   3862  N   PHE B  17      31.400  28.579   1.319  1.00 14.35           N
ATOM   3863  CA  PHE B  17      30.378  29.283   2.088  1.00 12.70           C
ATOM   3864  C   PHE B  17      30.857  29.531   3.513  1.00 12.33           C
ATOM   3865  O   PHE B  17      30.688  30.629   4.062  1.00 12.27           O
ATOM   3866  CB  PHE B  17      29.075  28.490   2.093  1.00 14.80           C
ATOM   3867  CG  PHE B  17      27.870  29.277   2.540  1.00 15.31           C
ATOM   3868  CD1 PHE B  17      27.256  30.171   1.674  1.00 20.66           C
ATOM   3869  CD2 PHE B  17      27.333  29.111   3.794  1.00 18.19           C
ATOM   3870  CE1 PHE B  17      26.150  30.897   2.058  1.00 19.82           C
ATOM   3871  CE2 PHE B  17      26.219  29.847   4.193  1.00 22.34           C
ATOM   3872  CZ  PHE B  17      25.632  30.732   3.318  1.00 21.67           C
ATOM   3873  H   PHE B  17      31.156  27.809   1.026  1.00 17.23           H
ATOM   3874  HA  PHE B  17      30.206  30.143   1.675  1.00 15.24           H
ATOM   3875  HB2 PHE B  17      28.901  28.172   1.193  1.00 17.76           H
ATOM   3876  HB3 PHE B  17      29.173  27.735   2.693  1.00 17.76           H
ATOM   3877  HD1 PHE B  17      27.605  30.289   0.820  1.00 24.80           H
ATOM   3878  HD2 PHE B  17      27.729  28.517   4.390  1.00 21.84           H
ATOM   3879  HE1 PHE B  17      25.756  31.496   1.466  1.00 23.78           H
ATOM   3880  HE2 PHE B  17      25.866  29.732   5.045  1.00 26.81           H
ATOM   3881  HZ  PHE B  17      24.885  31.219   3.581  1.00 26.01           H
ATOM   3882  N   ASN B  18      31.554  28.555   4.096  1.00 11.34           N
ATOM   3883  CA  ASN B  18      32.160  28.804   5.405  1.00 11.49           C
ATOM   3884  C   ASN B  18      33.167  29.934   5.353  1.00 10.85           C
ATOM   3885  O   ASN B  18      33.219  30.771   6.262  1.00  9.82           O
ATOM   3886  CB  ASN B  18      32.837  27.554   5.932  1.00  9.34           C
ATOM   3887  CG  ASN B  18      31.903  26.710   6.707  1.00 10.73           C
ATOM   3888  OD1 ASN B  18      31.821  26.799   7.930  1.00 11.52           O
ATOM   3889  ND2 ASN B  18      31.143  25.874   5.995  1.00 10.74           N
ATOM   3890  H   ASN B  18      31.689  27.771   3.770  1.00 13.61           H
ATOM   3891  HA  ASN B  18      31.463  29.054   6.032  1.00 13.79           H
ATOM   3892  HB2 ASN B  18      33.169  27.031   5.186  1.00 11.22           H
ATOM   3893  HB3 ASN B  18      33.569  27.808   6.515  1.00 11.22           H
ATOM   3894 HD21 ASN B  18      30.581  25.359   6.394  1.00 12.90           H
ATOM   3895 HD22 ASN B  18      31.215  25.851   5.139  1.00 12.90           H
ATOM   3896  N   GLY B  19      34.019  29.942   4.332  1.00 12.07           N
ATOM   3897  CA  GLY B  19      34.975  31.030   4.203  1.00 10.84           C
ATOM   3898  C   GLY B  19      34.308  32.391   4.087  1.00 11.53           C
ATOM   3899  O   GLY B  19      34.778  33.373   4.662  1.00 11.72           O
ATOM   3900  H   GLY B  19      34.062  29.344   3.715  1.00 14.49           H
ATOM   3901  HA2 GLY B  19      35.558  31.040   4.978  1.00 13.02           H
ATOM   3902  HA3 GLY B  19      35.520  30.888   3.413  1.00 13.02           H
ATOM   3903  N   SER B  20      33.189  32.462   3.360  1.00 12.65           N
ATOM   3904  CA  SER B  20      32.451  33.716   3.255  1.00 12.94           C
ATOM   3905  C   SER B  20      31.879  34.137   4.603  1.00 12.76           C
ATOM   3906  O   SER B  20      31.894  35.324   4.947  1.00 12.88           O
ATOM   3907  CB  SER B  20      31.348  33.583   2.191  1.00 14.00           C
ATOM   3908  OG  SER B  20      31.933  33.370   0.911  1.00 17.23           O
ATOM   3909  H   SER B  20      32.844  31.805   2.924  1.00 15.19           H
ATOM   3910  HA  SER B  20      33.060  34.412   2.962  1.00 15.54           H
ATOM   3911  HB2 SER B  20      30.781  32.827   2.412  1.00 16.80           H
ATOM   3912  HB3 SER B  20      30.824  34.399   2.171  1.00 16.80           H
ATOM   3913  HG  SER B  20      31.333  33.297   0.329  1.00 20.69           H
ATOM   3914  N   LEU B  21      31.355  33.182   5.378  1.00 11.25           N
ATOM   3915  CA  LEU B  21      30.811  33.504   6.692  1.00  9.31           C
ATOM   3916  C   LEU B  21      31.911  33.979   7.640  1.00 12.65           C
ATOM   3917  O   LEU B  21      31.683  34.870   8.468  1.00 10.85           O
ATOM   3918  CB  LEU B  21      30.077  32.304   7.271  1.00 10.80           C
ATOM   3919  CG  LEU B  21      28.784  31.876   6.581  1.00 10.30           C
ATOM   3920  CD1 LEU B  21      28.264  30.590   7.215  1.00 13.88           C
ATOM   3921  CD2 LEU B  21      27.717  32.940   6.682  1.00 13.76           C
ATOM   3922  H   LEU B  21      31.306  32.350   5.166  1.00 13.51           H
ATOM   3923  HA  LEU B  21      30.170  34.226   6.596  1.00 11.17           H
ATOM   3924  HB2 LEU B  21      30.678  31.543   7.247  1.00 12.96           H
ATOM   3925  HB3 LEU B  21      29.854  32.504   8.194  1.00 12.96           H
ATOM   3926  HG  LEU B  21      28.960  31.706   5.642  1.00 12.36           H
ATOM   3927 HD11 LEU B  21      27.443  30.328   6.769  1.00 16.66           H
ATOM   3928 HD12 LEU B  21      28.933  29.895   7.113  1.00 16.66           H
ATOM   3929 HD13 LEU B  21      28.093  30.750   8.157  1.00 16.66           H
ATOM   3930 HD21 LEU B  21      26.917  32.627   6.232  1.00 16.52           H
ATOM   3931 HD22 LEU B  21      27.527  33.107   7.618  1.00 16.52           H
ATOM   3932 HD23 LEU B  21      28.040  33.751   6.259  1.00 16.52           H
ATOM   3933  N   LYS B  22      33.089  33.360   7.571  1.00 10.00           N
ATOM   3934  CA  LYS B  22      34.215  33.806   8.381  1.00  9.27           C
ATOM   3935  C   LYS B  22      34.634  35.221   7.980  1.00  9.69           C
ATOM   3936  O   LYS B  22      34.891  36.081   8.839  1.00 11.07           O
ATOM   3937  CB  LYS B  22      35.380  32.819   8.232  1.00 12.98           C
ATOM   3938  CG  LYS B  22      36.639  33.209   8.996  1.00 10.30           C
ATOM   3939  CD  LYS B  22      37.652  34.014   8.175  1.00  9.98           C
ATOM   3940  CE  LYS B  22      38.305  33.134   7.101  1.00 17.71           C
ATOM   3941  NZ  LYS B  22      39.308  33.910   6.324  1.00 17.80           N1+
ATOM   3942  H   LYS B  22      33.259  32.685   7.066  1.00 12.00           H
ATOM   3943  HA  LYS B  22      33.949  33.823   9.314  1.00 11.13           H
ATOM   3944  HB2 LYS B  22      35.095  31.952   8.559  1.00 15.58           H
ATOM   3945  HB3 LYS B  22      35.614  32.755   7.293  1.00 15.58           H
ATOM   3946  HG2 LYS B  22      36.384  33.748   9.761  1.00 12.36           H
ATOM   3947  HG3 LYS B  22      37.082  32.400   9.298  1.00 12.36           H
ATOM   3948  HD2 LYS B  22      37.198  34.749   7.735  1.00 11.98           H
ATOM   3949  HD3 LYS B  22      38.348  34.350   8.761  1.00 11.98           H
ATOM   3950  HE2 LYS B  22      38.756  32.388   7.526  1.00 21.26           H
ATOM   3951  HE3 LYS B  22      37.624  32.813   6.489  1.00 21.26           H
ATOM   3952  HZ1 LYS B  22      39.680  33.390   5.704  1.00 21.37           H
ATOM   3953  HZ2 LYS B  22      38.914  34.600   5.924  1.00 21.37           H
ATOM   3954  HZ3 LYS B  22      39.944  34.214   6.867  1.00 21.37           H
ATOM   3955  N   ASN B  23      34.694  35.484   6.679  1.00 10.70           N
ATOM   3956  CA  ASN B  23      35.150  36.788   6.211  1.00 11.68           C
ATOM   3957  C   ASN B  23      34.149  37.878   6.562  1.00 12.36           C
ATOM   3958  O   ASN B  23      34.545  38.992   6.925  1.00 13.26           O
ATOM   3959  CB  ASN B  23      35.393  36.731   4.707  1.00 11.87           C
ATOM   3960  CG  ASN B  23      36.635  35.956   4.345  1.00 13.30           C
ATOM   3961  OD1 ASN B  23      37.571  35.832   5.130  1.00 17.50           O
ATOM   3962  ND2 ASN B  23      36.666  35.470   3.127  1.00 21.14           N
ATOM   3963  H   ASN B  23      34.480  34.933   6.055  1.00 12.84           H
ATOM   3964  HA  ASN B  23      35.991  37.003   6.643  1.00 14.02           H
ATOM   3965  HB2 ASN B  23      34.635  36.301   4.281  1.00 14.25           H
ATOM   3966  HB3 ASN B  23      35.494  37.635   4.370  1.00 14.25           H
ATOM   3967 HD21 ASN B  23      37.348  35.018   2.862  1.00 25.38           H
ATOM   3968 HD22 ASN B  23      36.004  35.602   2.595  1.00 25.38           H
ATOM   3969  N   VAL B  24      32.847  37.581   6.461  1.00 12.56           N
ATOM   3970  CA  VAL B  24      31.825  38.551   6.850  1.00 11.89           C
ATOM   3971  C   VAL B  24      31.961  38.898   8.320  1.00 13.46           C
ATOM   3972  O   VAL B  24      31.793  40.055   8.727  1.00 13.54           O
ATOM   3973  CB  VAL B  24      30.434  37.983   6.531  1.00 19.42           C
ATOM   3974  CG1 VAL B  24      29.386  38.684   7.300  1.00 32.14           C
ATOM   3975  CG2 VAL B  24      30.195  38.097   5.050  1.00 23.65           C
ATOM   3976  H   VAL B  24      32.536  36.832   6.174  1.00 15.08           H
ATOM   3977  HA  VAL B  24      31.945  39.364   6.334  1.00 14.27           H
ATOM   3978  HB  VAL B  24      30.410  37.043   6.771  1.00 23.31           H
ATOM   3979 HG11 VAL B  24      28.523  38.302   7.077  1.00 38.57           H
ATOM   3980 HG12 VAL B  24      29.563  38.572   8.248  1.00 38.57           H
ATOM   3981 HG13 VAL B  24      29.402  39.626   7.069  1.00 38.57           H
ATOM   3982 HG21 VAL B  24      29.317  37.739   4.844  1.00 28.38           H
ATOM   3983 HG22 VAL B  24      30.240  39.032   4.795  1.00 28.38           H
ATOM   3984 HG23 VAL B  24      30.877  37.592   4.581  1.00 28.38           H
ATOM   3985  N   ALA B  25      32.270  37.897   9.147  1.00 10.70           N
ATOM   3986  CA  ALA B  25      32.459  38.144  10.574  1.00 11.27           C
ATOM   3987  C   ALA B  25      33.682  39.016  10.831  1.00  9.96           C
ATOM   3988  O   ALA B  25      33.616  39.981  11.608  1.00 11.31           O
ATOM   3989  CB  ALA B  25      32.561  36.819  11.331  1.00  8.75           C
ATOM   3990  H   ALA B  25      32.373  37.077   8.909  1.00 12.85           H
ATOM   3991  HA  ALA B  25      31.683  38.618  10.912  1.00 13.53           H
ATOM   3992  HB1 ALA B  25      32.686  37.004  12.275  1.00 10.51           H
ATOM   3993  HB2 ALA B  25      31.743  36.316  11.198  1.00 10.51           H
ATOM   3994  HB3 ALA B  25      33.318  36.317  10.989  1.00 10.51           H
ATOM   3995  N   VAL B  26      34.798  38.728  10.162  1.00 11.34           N
ATOM   3996  CA  VAL B  26      35.972  39.577  10.320  1.00 10.22           C
ATOM   3997  C   VAL B  26      35.632  41.002   9.892  1.00  9.81           C
ATOM   3998  O   VAL B  26      35.956  41.966  10.594  1.00 12.03           O
ATOM   3999  CB  VAL B  26      37.161  39.010   9.521  1.00 11.89           C
ATOM   4000  CG1 VAL B  26      38.307  39.998   9.526  1.00 10.78           C
ATOM   4001  CG2 VAL B  26      37.626  37.676  10.092  1.00 12.36           C
ATOM   4002  H   VAL B  26      34.899  38.064   9.624  1.00 13.62           H
ATOM   4003  HA  VAL B  26      36.223  39.598  11.257  1.00 12.27           H
ATOM   4004  HB  VAL B  26      36.888  38.867   8.601  1.00 14.27           H
ATOM   4005 HG11 VAL B  26      39.046  39.626   9.019  1.00 12.95           H
ATOM   4006 HG12 VAL B  26      38.011  40.827   9.119  1.00 12.95           H
ATOM   4007 HG13 VAL B  26      38.581  40.158  10.443  1.00 12.95           H
ATOM   4008 HG21 VAL B  26      38.373  37.351   9.565  1.00 14.84           H
ATOM   4009 HG22 VAL B  26      37.902  37.807  11.013  1.00 14.84           H
ATOM   4010 HG23 VAL B  26      36.892  37.043  10.053  1.00 14.84           H
ATOM   4011  N   ASP B  27      34.965  41.151   8.738  1.00 11.01           N
ATOM   4012  CA  ASP B  27      34.653  42.482   8.200  1.00 11.05           C
ATOM   4013  C   ASP B  27      33.775  43.267   9.167  1.00 13.78           C
ATOM   4014  O   ASP B  27      34.051  44.437   9.481  1.00 12.55           O
ATOM   4015  CB  ASP B  27      33.918  42.356   6.866  1.00 13.81           C
ATOM   4016  CG  ASP B  27      34.757  41.825   5.735  1.00 18.64           C
ATOM   4017  OD1 ASP B  27      35.997  41.792   5.813  1.00 25.18           O
ATOM   4018  OD2 ASP B  27      34.121  41.456   4.721  1.00 27.49           O1-
ATOM   4019  H   ASP B  27      34.684  40.500   8.252  1.00 13.21           H
ATOM   4020  HA  ASP B  27      35.475  42.976   8.056  1.00 13.26           H
ATOM   4021  HB2 ASP B  27      33.166  41.754   6.982  1.00 16.57           H
ATOM   4022  HB3 ASP B  27      33.596  43.233   6.606  1.00 16.57           H
ATOM   4023  N   GLU B  28      32.681  42.656   9.637  1.00 12.17           N
ATOM   4024  CA  GLU B  28      31.720  43.382  10.466  1.00 10.66           C
ATOM   4025  C   GLU B  28      32.288  43.667  11.846  1.00 12.33           C
ATOM   4026  O   GLU B  28      32.144  44.781  12.369  1.00 12.61           O
ATOM   4027  CB  GLU B  28      30.397  42.601  10.548  1.00 13.48           C
ATOM   4028  CG  GLU B  28      29.357  43.155  11.516  1.00 14.33           C
ATOM   4029  CD  GLU B  28      29.073  44.651  11.363  1.00 14.31           C
ATOM   4030  OE1 GLU B  28      29.223  45.209  10.253  1.00 19.52           O
ATOM   4031  OE2 GLU B  28      28.683  45.234  12.395  1.00 15.46           O1-
ATOM   4032  H   GLU B  28      32.477  41.834   9.491  1.00 14.61           H
ATOM   4033  HA  GLU B  28      31.531  44.235  10.045  1.00 12.80           H
ATOM   4034  HB2 GLU B  28      29.994  42.589   9.666  1.00 16.18           H
ATOM   4035  HB3 GLU B  28      30.595  41.692  10.825  1.00 16.18           H
ATOM   4036  HG2 GLU B  28      28.522  42.682  11.377  1.00 17.20           H
ATOM   4037  HG3 GLU B  28      29.669  43.007  12.423  1.00 17.20           H
ATOM   4038  N   LEU B  29      32.956  42.692  12.456  1.00 11.09           N
ATOM   4039  CA  LEU B  29      33.498  42.958  13.778  1.00 11.00           C
ATOM   4040  C   LEU B  29      34.662  43.945  13.700  1.00 11.79           C
ATOM   4041  O   LEU B  29      34.821  44.794  14.586  1.00 12.27           O
ATOM   4042  CB  LEU B  29      33.910  41.652  14.453  1.00 11.62           C
ATOM   4043  CG  LEU B  29      32.733  40.715  14.731  1.00 10.16           C
ATOM   4044  CD1 LEU B  29      33.236  39.342  15.083  1.00 13.17           C
ATOM   4045  CD2 LEU B  29      31.846  41.243  15.849  1.00 14.78           C
ATOM   4046  H   LEU B  29      33.104  41.905  12.142  1.00 13.32           H
ATOM   4047  HA  LEU B  29      32.804  43.364  14.321  1.00 13.21           H
ATOM   4048  HB2 LEU B  29      34.534  41.183  13.877  1.00 13.94           H
ATOM   4049  HB3 LEU B  29      34.334  41.857  15.301  1.00 13.94           H
ATOM   4050  HG  LEU B  29      32.192  40.641  13.929  1.00 12.19           H
ATOM   4051 HD11 LEU B  29      32.477  38.763  15.255  1.00 15.80           H
ATOM   4052 HD12 LEU B  29      33.755  38.996  14.340  1.00 15.80           H
ATOM   4053 HD13 LEU B  29      33.793  39.404  15.875  1.00 15.80           H
ATOM   4054 HD21 LEU B  29      31.115  40.622  15.992  1.00 17.74           H
ATOM   4055 HD22 LEU B  29      32.374  41.325  16.659  1.00 17.74           H
ATOM   4056 HD23 LEU B  29      31.497  42.111  15.592  1.00 17.74           H
ATOM   4057  N   SER B  30      35.452  43.878  12.629  1.00 10.53           N
ATOM   4058  CA  SER B  30      36.503  44.868  12.408  1.00 11.51           C
ATOM   4059  C   SER B  30      35.915  46.257  12.222  1.00 11.78           C
ATOM   4060  O   SER B  30      36.422  47.238  12.796  1.00 11.08           O
ATOM   4061  CB  SER B  30      37.341  44.465  11.192  1.00 13.88           C
ATOM   4062  OG  SER B  30      38.437  45.354  10.943  1.00 19.90           O
ATOM   4063  H   SER B  30      35.400  43.274  12.019  1.00 12.64           H
ATOM   4064  HA  SER B  30      37.087  44.889  13.182  1.00 13.81           H
ATOM   4065  HB2 SER B  30      37.695  43.575  11.343  1.00 16.66           H
ATOM   4066  HB3 SER B  30      36.767  44.458  10.410  1.00 16.66           H
ATOM   4067  HG  SER B  30      38.951  45.370  11.607  1.00 23.89           H
ATOM   4068  N   ARG B  31      34.819  46.360  11.463  1.00 11.18           N
ATOM   4069  CA  ARG B  31      34.192  47.661  11.253  1.00 12.36           C
ATOM   4070  C   ARG B  31      33.715  48.255  12.568  1.00 13.33           C
ATOM   4071  O   ARG B  31      33.778  49.478  12.763  1.00 12.87           O
ATOM   4072  CB  ARG B  31      33.031  47.525  10.265  1.00 14.59           C
ATOM   4073  CG  ARG B  31      32.164  48.782  10.126  1.00 14.37           C
ATOM   4074  CD  ARG B  31      30.773  48.443   9.593  1.00 20.55           C
ATOM   4075  NE  ARG B  31      29.811  49.423  10.088  1.00 41.53           N
ATOM   4076  CZ  ARG B  31      29.112  49.300  11.214  1.00 38.66           C
ATOM   4077  NH1 ARG B  31      29.224  48.220  11.974  1.00 26.47           N
ATOM   4078  NH2 ARG B  31      28.271  50.261  11.576  1.00 45.14           N1+
ATOM   4079  H   ARG B  31      34.428  45.703  11.068  1.00 13.42           H
ATOM   4080  HA  ARG B  31      34.844  48.268  10.869  1.00 14.84           H
ATOM   4081  HB2 ARG B  31      33.391  47.318   9.389  1.00 17.51           H
ATOM   4082  HB3 ARG B  31      32.455  46.802  10.560  1.00 17.51           H
ATOM   4083  HG2 ARG B  31      32.063  49.199  10.996  1.00 17.25           H
ATOM   4084  HG3 ARG B  31      32.587  49.396   9.505  1.00 17.25           H
ATOM   4085  HD2 ARG B  31      30.778  48.476   8.623  1.00 24.67           H
ATOM   4086  HD3 ARG B  31      30.509  47.563   9.904  1.00 24.67           H
ATOM   4087  HE  ARG B  31      29.686  50.131   9.617  1.00 49.84           H
ATOM   4088 HH11 ARG B  31      29.767  47.592  11.751  1.00 31.77           H
ATOM   4089 HH12 ARG B  31      28.762  48.153  12.696  1.00 31.77           H
ATOM   4090 HH21 ARG B  31      28.185  50.963  11.087  1.00 54.18           H
ATOM   4091 HH22 ARG B  31      27.810  50.180  12.297  1.00 54.18           H
ATOM   4092  N   GLN B  32      33.204  47.416  13.474  1.00 11.66           N
ATOM   4093  CA  GLN B  32      32.783  47.865  14.792  1.00 11.16           C
ATOM   4094  C   GLN B  32      33.927  48.358  15.657  1.00 11.73           C
ATOM   4095  O   GLN B  32      33.661  48.912  16.723  1.00 14.01           O
ATOM   4096  CB  GLN B  32      32.101  46.732  15.556  1.00 15.62           C
ATOM   4097  CG  GLN B  32      30.757  46.355  15.034  1.00 14.00           C
ATOM   4098  CD  GLN B  32      30.185  45.172  15.776  1.00 16.64           C
ATOM   4099  OE1 GLN B  32      30.485  44.941  16.958  1.00 19.13           O
ATOM   4100  NE2 GLN B  32      29.353  44.400  15.084  1.00 15.32           N
ATOM   4101  H   GLN B  32      33.092  46.574  13.342  1.00 14.00           H
ATOM   4102  HA  GLN B  32      32.146  48.590  14.693  1.00 13.40           H
ATOM   4103  HB2 GLN B  32      32.665  45.944  15.511  1.00 18.75           H
ATOM   4104  HB3 GLN B  32      31.991  47.003  16.481  1.00 18.75           H
ATOM   4105  HG2 GLN B  32      30.150  47.103  15.143  1.00 16.80           H
ATOM   4106  HG3 GLN B  32      30.833  46.117  14.097  1.00 16.80           H
ATOM   4107 HE21 GLN B  32      29.171  44.589  14.265  1.00 18.39           H
ATOM   4108 HE22 GLN B  32      28.996  43.711  15.456  1.00 18.39           H
ATOM   4109  N   GLY B  33      35.172  48.122  15.268  1.00 11.57           N
ATOM   4110  CA  GLY B  33      36.318  48.460  16.087  1.00 11.81           C
ATOM   4111  C   GLY B  33      36.772  47.358  17.017  1.00 11.52           C
ATOM   4112  O   GLY B  33      37.664  47.591  17.852  1.00 10.94           O
ATOM   4113  H   GLY B  33      35.379  47.760  14.517  1.00 13.88           H
ATOM   4114  HA2 GLY B  33      37.063  48.690  15.509  1.00 14.18           H
ATOM   4115  HA3 GLY B  33      36.104  49.238  16.626  1.00 14.18           H
ATOM   4116  N   CYS B  34      36.185  46.170  16.907  1.00 11.61           N
ATOM   4117  CA  CYS B  34      36.631  45.051  17.721  1.00  8.82           C
ATOM   4118  C   CYS B  34      38.008  44.586  17.311  1.00  9.74           C
ATOM   4119  O   CYS B  34      38.430  44.740  16.167  1.00 12.25           O
ATOM   4120  CB  CYS B  34      35.690  43.854  17.589  1.00  8.73           C
ATOM   4121  SG  CYS B  34      34.004  44.155  18.068  1.00 15.08           S
ATOM   4122  H   CYS B  34      35.534  45.990  16.375  1.00 13.94           H
ATOM   4123  HA  CYS B  34      36.661  45.319  18.653  1.00 10.59           H
ATOM   4124  HB2 CYS B  34      35.683  43.570  16.662  1.00 10.48           H
ATOM   4125  HB3 CYS B  34      36.027  43.136  18.146  1.00 10.48           H
ATOM   4126  HG  CYS B  34      33.370  43.147  17.920  1.00 18.10           H
ATOM   4127  N   THR B  35      38.700  43.969  18.260  1.00  8.19           N
ATOM   4128  CA  THR B  35      39.958  43.288  18.007  1.00  8.62           C
ATOM   4129  C   THR B  35      39.616  41.867  17.583  1.00  9.76           C
ATOM   4130  O   THR B  35      38.871  41.183  18.293  1.00 11.06           O
ATOM   4131  CB  THR B  35      40.805  43.282  19.275  1.00  8.47           C
ATOM   4132  OG1 THR B  35      41.102  44.628  19.664  1.00 11.20           O
ATOM   4133  CG2 THR B  35      42.096  42.471  19.086  1.00 11.37           C
ATOM   4134  H   THR B  35      38.451  43.931  19.082  1.00  9.83           H
ATOM   4135  HA  THR B  35      40.446  43.730  17.294  1.00 10.35           H
ATOM   4136  HB  THR B  35      40.296  42.861  19.984  1.00 10.17           H
ATOM   4137  HG1 THR B  35      40.389  45.047  19.812  1.00 13.44           H
ATOM   4138 HG21 THR B  35      42.617  42.482  19.904  1.00 13.65           H
ATOM   4139 HG22 THR B  35      41.880  41.552  18.862  1.00 13.65           H
ATOM   4140 HG23 THR B  35      42.626  42.854  18.369  1.00 13.65           H
ATOM   4141  N   VAL B  36      40.149  41.416  16.438  1.00  8.26           N
ATOM   4142  CA  VAL B  36      39.731  40.148  15.823  1.00  8.10           C
ATOM   4143  C   VAL B  36      40.958  39.299  15.502  1.00  7.65           C
ATOM   4144  O   VAL B  36      41.913  39.784  14.876  1.00  9.67           O
ATOM   4145  CB  VAL B  36      38.909  40.366  14.544  1.00 10.08           C
ATOM   4146  CG1 VAL B  36      38.432  39.052  13.980  1.00 13.53           C
ATOM   4147  CG2 VAL B  36      37.683  41.306  14.817  1.00 10.96           C
ATOM   4148  H   VAL B  36      40.758  41.831  15.995  1.00  9.91           H
ATOM   4149  HA  VAL B  36      39.181  39.657  16.453  1.00  9.72           H
ATOM   4150  HB  VAL B  36      39.470  40.792  13.877  1.00 12.10           H
ATOM   4151 HG11 VAL B  36      37.918  39.223  13.176  1.00 16.25           H
ATOM   4152 HG12 VAL B  36      39.203  38.502  13.770  1.00 16.25           H
ATOM   4153 HG13 VAL B  36      37.878  38.608  14.640  1.00 16.25           H
ATOM   4154 HG21 VAL B  36      37.186  41.423  13.992  1.00 13.16           H
ATOM   4155 HG22 VAL B  36      37.117  40.898  15.490  1.00 13.16           H
ATOM   4156 HG23 VAL B  36      38.008  42.164  15.132  1.00 13.16           H
ATOM   4157  N   THR B  37      40.904  38.019  15.870  1.00  8.28           N
ATOM   4158  CA  THR B  37      41.928  37.033  15.604  1.00  7.02           C
ATOM   4159  C   THR B  37      41.244  35.823  15.015  1.00  7.91           C
ATOM   4160  O   THR B  37      40.164  35.446  15.475  1.00  8.49           O
ATOM   4161  CB  THR B  37      42.658  36.615  16.878  1.00  9.45           C
ATOM   4162  OG1 THR B  37      43.171  37.775  17.524  1.00  9.60           O
ATOM   4163  CG2 THR B  37      43.803  35.693  16.558  1.00  9.65           C
ATOM   4164  H   THR B  37      40.238  37.689  16.302  1.00  9.94           H
ATOM   4165  HA  THR B  37      42.571  37.380  14.966  1.00  8.43           H
ATOM   4166  HB  THR B  37      42.044  36.155  17.471  1.00 11.35           H
ATOM   4167  HG1 THR B  37      42.542  38.296  17.722  1.00 11.53           H
ATOM   4168 HG21 THR B  37      44.258  35.435  17.374  1.00 11.59           H
ATOM   4169 HG22 THR B  37      43.472  34.896  16.115  1.00 11.59           H
ATOM   4170 HG23 THR B  37      44.434  36.140  15.972  1.00 11.59           H
ATOM   4171  N   VAL B  38      41.845  35.222  13.997  1.00  7.77           N
ATOM   4172  CA  VAL B  38      41.323  34.011  13.375  1.00  7.88           C
ATOM   4173  C   VAL B  38      42.358  32.905  13.517  1.00 10.27           C
ATOM   4174  O   VAL B  38      43.533  33.091  13.176  1.00  9.22           O
ATOM   4175  CB  VAL B  38      40.970  34.219  11.890  1.00  8.37           C
ATOM   4176  CG1 VAL B  38      40.458  32.925  11.268  1.00  9.14           C
ATOM   4177  CG2 VAL B  38      39.943  35.340  11.715  1.00  9.26           C
ATOM   4178  H   VAL B  38      42.574  35.503  13.639  1.00  9.33           H
ATOM   4179  HA  VAL B  38      40.519  33.735  13.842  1.00  9.46           H
ATOM   4180  HB  VAL B  38      41.774  34.478  11.412  1.00 10.04           H
ATOM   4181 HG11 VAL B  38      40.245  33.085  10.336  1.00 10.98           H
ATOM   4182 HG12 VAL B  38      41.148  32.246  11.338  1.00 10.98           H
ATOM   4183 HG13 VAL B  38      39.663  32.639  11.745  1.00 10.98           H
ATOM   4184 HG21 VAL B  38      39.745  35.442  10.771  1.00 11.12           H
ATOM   4185 HG22 VAL B  38      39.135  35.105  12.200  1.00 11.12           H
ATOM   4186 HG23 VAL B  38      40.312  36.164  12.068  1.00 11.12           H
ATOM   4187  N   SER B  39      41.921  31.745  13.993  1.00  7.80           N
ATOM   4188  CA  SER B  39      42.735  30.533  13.977  1.00  7.66           C
ATOM   4189  C   SER B  39      42.189  29.699  12.834  1.00  8.96           C
ATOM   4190  O   SER B  39      41.116  29.089  12.952  1.00  8.54           O
ATOM   4191  CB  SER B  39      42.673  29.771  15.295  1.00  8.72           C
ATOM   4192  OG  SER B  39      43.399  30.420  16.303  1.00  8.43           O
ATOM   4193  H   SER B  39      41.141  31.631  14.338  1.00  9.37           H
ATOM   4194  HA  SER B  39      43.659  30.758  13.787  1.00  9.20           H
ATOM   4195  HB2 SER B  39      41.746  29.701  15.573  1.00 10.47           H
ATOM   4196  HB3 SER B  39      43.045  28.885  15.163  1.00 10.47           H
ATOM   4197  HG  SER B  39      43.350  29.983  17.019  1.00 10.12           H
ATOM   4198  N   ASP B  40      42.900  29.719  11.703  1.00  8.12           N
ATOM   4199  CA  ASP B  40      42.508  29.020  10.480  1.00  9.26           C
ATOM   4200  C   ASP B  40      43.170  27.653  10.560  1.00  9.94           C
ATOM   4201  O   ASP B  40      44.319  27.462  10.153  1.00  8.15           O
ATOM   4202  CB  ASP B  40      42.932  29.857   9.273  1.00  7.57           C
ATOM   4203  CG  ASP B  40      42.610  29.226   7.946  1.00 12.97           C
ATOM   4204  OD1 ASP B  40      42.280  28.029   7.877  1.00 11.00           O
ATOM   4205  OD2 ASP B  40      42.716  29.983   6.937  1.00 14.71           O1-
ATOM   4206  H   ASP B  40      43.641  30.147  11.620  1.00  9.75           H
ATOM   4207  HA  ASP B  40      41.546  28.903  10.460  1.00 11.11           H
ATOM   4208  HB2 ASP B  40      42.476  30.713   9.312  1.00  9.09           H
ATOM   4209  HB3 ASP B  40      43.891  29.995   9.310  1.00  9.09           H
ATOM   4210  N   LEU B  41      42.431  26.683  11.094  1.00  8.36           N
ATOM   4211  CA  LEU B  41      43.054  25.444  11.540  1.00  8.15           C
ATOM   4212  C   LEU B  41      43.705  24.670  10.391  1.00  7.69           C
ATOM   4213  O   LEU B  41      44.803  24.135  10.563  1.00  8.23           O
ATOM   4214  CB  LEU B  41      42.034  24.574  12.264  1.00  6.83           C
ATOM   4215  CG  LEU B  41      41.431  25.144  13.547  1.00  8.15           C
ATOM   4216  CD1 LEU B  41      40.487  24.163  14.204  1.00  8.06           C
ATOM   4217  CD2 LEU B  41      42.491  25.539  14.562  1.00  8.03           C
ATOM   4218  H   LEU B  41      41.579  26.717  11.207  1.00 10.04           H
ATOM   4219  HA  LEU B  41      43.754  25.663  12.176  1.00  9.79           H
ATOM   4220  HB2 LEU B  41      41.300  24.399  11.655  1.00  8.20           H
ATOM   4221  HB3 LEU B  41      42.463  23.735  12.497  1.00  8.20           H
ATOM   4222  HG  LEU B  41      40.924  25.940  13.325  1.00  9.79           H
ATOM   4223 HD11 LEU B  41      40.128  24.563  15.011  1.00  9.68           H
ATOM   4224 HD12 LEU B  41      39.766  23.958  13.587  1.00  9.68           H
ATOM   4225 HD13 LEU B  41      40.975  23.354  14.424  1.00  9.68           H
ATOM   4226 HD21 LEU B  41      42.055  25.893  15.352  1.00  9.64           H
ATOM   4227 HD22 LEU B  41      43.013  24.755  14.794  1.00  9.64           H
ATOM   4228 HD23 LEU B  41      43.066  26.215  14.170  1.00  9.64           H
ATOM   4229  N   TYR B  42      43.028  24.549   9.238  1.00  8.59           N
ATOM   4230  CA  TYR B  42      43.633  23.796   8.137  1.00  7.89           C
ATOM   4231  C   TYR B  42      44.871  24.514   7.627  1.00  9.98           C
ATOM   4232  O   TYR B  42      45.864  23.871   7.296  1.00  9.84           O
ATOM   4233  CB  TYR B  42      42.652  23.562   7.000  1.00  8.48           C
ATOM   4234  CG  TYR B  42      41.554  22.561   7.286  1.00  8.80           C
ATOM   4235  CD1 TYR B  42      41.795  21.190   7.278  1.00  7.72           C
ATOM   4236  CD2 TYR B  42      40.276  22.990   7.554  1.00  8.02           C
ATOM   4237  CE1 TYR B  42      40.776  20.294   7.538  1.00  8.52           C
ATOM   4238  CE2 TYR B  42      39.254  22.106   7.792  1.00  8.15           C
ATOM   4239  CZ  TYR B  42      39.497  20.748   7.762  1.00  7.74           C
ATOM   4240  OH  TYR B  42      38.513  19.817   7.991  1.00  9.45           O
ATOM   4241  H   TYR B  42      42.251  24.880   9.076  1.00 10.32           H
ATOM   4242  HA  TYR B  42      43.911  22.928   8.469  1.00  9.47           H
ATOM   4243  HB2 TYR B  42      42.226  24.407   6.783  1.00 10.18           H
ATOM   4244  HB3 TYR B  42      43.145  23.241   6.230  1.00 10.18           H
ATOM   4245  HD1 TYR B  42      42.652  20.875   7.103  1.00  9.27           H
ATOM   4246  HD2 TYR B  42      40.095  23.902   7.552  1.00  9.62           H
ATOM   4247  HE1 TYR B  42      40.946  19.380   7.511  1.00 10.23           H
ATOM   4248  HE2 TYR B  42      38.395  22.422   7.957  1.00  9.78           H
ATOM   4249  HH  TYR B  42      37.777  20.202   8.115  1.00 11.35           H
ATOM   4250  N   ALA B  43      44.842  25.840   7.584  1.00  9.61           N
ATOM   4251  CA  ALA B  43      46.004  26.564   7.076  1.00  8.92           C
ATOM   4252  C   ALA B  43      47.171  26.464   8.031  1.00 12.09           C
ATOM   4253  O   ALA B  43      48.339  26.479   7.604  1.00 14.17           O
ATOM   4254  CB  ALA B  43      45.656  28.029   6.820  1.00 10.90           C
ATOM   4255  H   ALA B  43      44.184  26.334   7.834  1.00 11.54           H
ATOM   4256  HA  ALA B  43      46.275  26.170   6.233  1.00 10.71           H
ATOM   4257  HB1 ALA B  43      46.443  28.486   6.484  1.00 13.09           H
ATOM   4258  HB2 ALA B  43      44.943  28.073   6.164  1.00 13.09           H
ATOM   4259  HB3 ALA B  43      45.367  28.435   7.652  1.00 13.09           H
ATOM   4260  N   MET B  44      46.882  26.359   9.322  1.00 11.58           N
ATOM   4261  CA  MET B  44      47.871  26.123  10.351  1.00 10.46           C
ATOM   4262  C   MET B  44      48.343  24.674  10.416  1.00 11.85           C
ATOM   4263  O   MET B  44      49.258  24.373  11.195  1.00 12.05           O
ATOM   4264  CB  MET B  44      47.278  26.479  11.708  1.00 12.47           C
ATOM   4265  CG  MET B  44      46.925  27.954  11.888  1.00  8.47           C
ATOM   4266  SD  MET B  44      45.753  28.187  13.256  1.00 13.15           S
ATOM   4267  CE  MET B  44      46.877  27.849  14.599  1.00 15.26           C
ATOM   4268  H   MET B  44      46.083  26.424   9.633  1.00 13.91           H
ATOM   4269  HA  MET B  44      48.635  26.700  10.195  1.00 12.56           H
ATOM   4270  HB2 MET B  44      46.465  25.966  11.834  1.00 14.97           H
ATOM   4271  HB3 MET B  44      47.920  26.246  12.396  1.00 14.97           H
ATOM   4272  HG2 MET B  44      47.731  28.455  12.089  1.00 10.17           H
ATOM   4273  HG3 MET B  44      46.515  28.288  11.075  1.00 10.17           H
ATOM   4274  HE1 MET B  44      46.399  27.931  15.439  1.00 18.31           H
ATOM   4275  HE2 MET B  44      47.223  26.947  14.502  1.00 18.31           H
ATOM   4276  HE3 MET B  44      47.606  28.488  14.568  1.00 18.31           H
ATOM   4277  N   ASN B  45      47.724  23.763   9.666  1.00 10.01           N
ATOM   4278  CA  ASN B  45      48.000  22.343   9.809  1.00  9.93           C
ATOM   4279  C   ASN B  45      47.868  21.911  11.264  1.00  9.81           C
ATOM   4280  O   ASN B  45      48.658  21.127  11.782  1.00 10.08           O
ATOM   4281  CB  ASN B  45      49.382  22.026   9.273  1.00 11.79           C
ATOM   4282  CG  ASN B  45      49.450  22.174   7.769  1.00 28.34           C
ATOM   4283  OD1 ASN B  45      48.844  21.391   7.025  1.00 40.50           O
ATOM   4284  ND2 ASN B  45      50.153  23.215   7.304  1.00 42.51           N
ATOM   4285  H   ASN B  45      47.137  23.947   9.065  1.00 12.02           H
ATOM   4286  HA  ASN B  45      47.353  21.842   9.287  1.00 11.92           H
ATOM   4287  HB2 ASN B  45      50.025  22.636   9.667  1.00 14.16           H
ATOM   4288  HB3 ASN B  45      49.608  21.110   9.497  1.00 14.16           H
ATOM   4289 HD21 ASN B  45      50.222  23.343   6.456  1.00 51.02           H
ATOM   4290 HD22 ASN B  45      50.535  23.756   7.853  1.00 51.02           H
ATOM   4291  N   PHE B  46      46.829  22.412  11.923  1.00  9.50           N
ATOM   4292  CA  PHE B  46      46.702  22.218  13.359  1.00  7.90           C
ATOM   4293  C   PHE B  46      46.657  20.732  13.704  1.00  7.77           C
ATOM   4294  O   PHE B  46      45.915  19.961  13.101  1.00  9.35           O
ATOM   4295  CB  PHE B  46      45.428  22.899  13.878  1.00  7.98           C
ATOM   4296  CG  PHE B  46      45.323  22.899  15.367  1.00  8.58           C
ATOM   4297  CD1 PHE B  46      46.030  23.823  16.124  1.00 11.37           C
ATOM   4298  CD2 PHE B  46      44.570  21.952  16.006  1.00  8.95           C
ATOM   4299  CE1 PHE B  46      45.950  23.804  17.505  1.00 11.29           C
ATOM   4300  CE2 PHE B  46      44.501  21.930  17.370  1.00  8.81           C
ATOM   4301  CZ  PHE B  46      45.181  22.833  18.115  1.00  9.74           C
ATOM   4302  H   PHE B  46      46.191  22.864  11.566  1.00 11.41           H
ATOM   4303  HA  PHE B  46      47.466  22.613  13.807  1.00  9.49           H
ATOM   4304  HB2 PHE B  46      45.421  23.821  13.578  1.00  9.59           H
ATOM   4305  HB3 PHE B  46      44.656  22.431  13.524  1.00  9.59           H
ATOM   4306  HD1 PHE B  46      46.551  24.467  15.700  1.00 13.65           H
ATOM   4307  HD2 PHE B  46      44.104  21.319  15.510  1.00 10.74           H
ATOM   4308  HE1 PHE B  46      46.418  24.426  18.014  1.00 13.56           H
ATOM   4309  HE2 PHE B  46      43.979  21.286  17.792  1.00 10.58           H
ATOM   4310  HZ  PHE B  46      45.113  22.812  19.043  1.00 11.70           H
ATOM   4311  N   GLU B  47      47.441  20.347  14.697  1.00  8.29           N
ATOM   4312  CA  GLU B  47      47.519  18.966  15.142  1.00  8.69           C
ATOM   4313  C   GLU B  47      46.259  18.543  15.892  1.00  8.57           C
ATOM   4314  O   GLU B  47      45.980  19.105  16.939  1.00  6.79           O
ATOM   4315  CB  GLU B  47      48.724  18.806  16.055  1.00  9.27           C
ATOM   4316  CG  GLU B  47      48.811  17.429  16.734  1.00  7.97           C
ATOM   4317  CD  GLU B  47      48.963  16.312  15.736  1.00 12.17           C
ATOM   4318  OE1 GLU B  47      50.013  16.266  15.054  1.00 15.37           O
ATOM   4319  OE2 GLU B  47      48.048  15.489  15.594  1.00 10.35           O1-
ATOM   4320  H   GLU B  47      47.950  20.880  15.140  1.00  9.96           H
ATOM   4321  HA  GLU B  47      47.633  18.383  14.375  1.00 10.44           H
ATOM   4322  HB2 GLU B  47      49.531  18.930  15.532  1.00 11.13           H
ATOM   4323  HB3 GLU B  47      48.678  19.478  16.753  1.00 11.13           H
ATOM   4324  HG2 GLU B  47      49.580  17.414  17.324  1.00  9.57           H
ATOM   4325  HG3 GLU B  47      47.998  17.273  17.241  1.00  9.57           H
ATOM   4326  N   PRO B  48      45.521  17.534  15.446  1.00  7.12           N
ATOM   4327  CA  PRO B  48      44.307  17.157  16.191  1.00  7.60           C
ATOM   4328  C   PRO B  48      44.498  16.083  17.238  1.00  6.10           C
ATOM   4329  O   PRO B  48      43.635  15.923  18.100  1.00  7.40           O
ATOM   4330  CB  PRO B  48      43.369  16.626  15.107  1.00  8.67           C
ATOM   4331  CG  PRO B  48      44.036  16.951  13.819  1.00  8.09           C
ATOM   4332  CD  PRO B  48      45.485  16.981  14.096  1.00  9.12           C
ATOM   4333  HA  PRO B  48      43.908  17.939  16.603  1.00  9.13           H
ATOM   4334  HB2 PRO B  48      43.265  15.667  15.207  1.00 10.40           H
ATOM   4335  HB3 PRO B  48      42.510  17.073  15.171  1.00 10.40           H
ATOM   4336  HG2 PRO B  48      43.830  16.265  13.166  1.00  9.71           H
ATOM   4337  HG3 PRO B  48      43.733  17.818  13.508  1.00  9.71           H
ATOM   4338  HD2 PRO B  48      45.855  16.084  14.084  1.00 10.95           H
ATOM   4339  HD3 PRO B  48      45.941  17.568  13.473  1.00 10.95           H
ATOM   4340  N   ARG B  49      45.578  15.312  17.146  1.00  7.32           N
ATOM   4341  CA  ARG B  49      45.731  14.106  17.952  1.00  7.07           C
ATOM   4342  C   ARG B  49      46.206  14.459  19.356  1.00  7.69           C
ATOM   4343  O   ARG B  49      47.184  15.196  19.513  1.00  8.25           O
ATOM   4344  CB  ARG B  49      46.738  13.154  17.320  1.00  8.22           C
ATOM   4345  CG  ARG B  49      46.411  12.726  15.881  1.00  7.51           C
ATOM   4346  CD  ARG B  49      47.615  11.924  15.406  1.00 11.47           C
ATOM   4347  NE  ARG B  49      47.710  11.589  13.991  1.00 14.27           N
ATOM   4348  CZ  ARG B  49      48.285  12.359  13.072  1.00 10.90           C
ATOM   4349  NH1 ARG B  49      48.758  13.560  13.354  1.00 11.84           N
ATOM   4350  NH2 ARG B  49      48.377  11.919  11.849  1.00 12.73           N1+
ATOM   4351  H   ARG B  49      46.241  15.468  16.620  1.00  8.79           H
ATOM   4352  HA  ARG B  49      44.877  13.651  18.020  1.00  8.49           H
ATOM   4353  HB2 ARG B  49      47.605  13.587  17.306  1.00  9.87           H
ATOM   4354  HB3 ARG B  49      46.784  12.350  17.860  1.00  9.87           H
ATOM   4355  HG2 ARG B  49      45.623  12.160  15.867  1.00  9.01           H
ATOM   4356  HG3 ARG B  49      46.299  13.505  15.313  1.00  9.01           H
ATOM   4357  HD2 ARG B  49      48.413  12.429  15.629  1.00 13.77           H
ATOM   4358  HD3 ARG B  49      47.625  11.087  15.895  1.00 13.77           H
ATOM   4359  HE  ARG B  49      47.371  10.842  13.733  1.00 17.13           H
ATOM   4360 HH11 ARG B  49      48.723  13.857  14.160  1.00 14.21           H
ATOM   4361 HH12 ARG B  49      49.113  14.039  12.734  1.00 14.21           H
ATOM   4362 HH21 ARG B  49      48.056  11.147  11.645  1.00 15.28           H
ATOM   4363 HH22 ARG B  49      48.714  12.419  11.236  1.00 15.28           H
ATOM   4364  N   ALA B  50      45.559  13.869  20.359  1.00  8.19           N
ATOM   4365  CA  ALA B  50      45.949  13.998  21.767  1.00  7.18           C
ATOM   4366  C   ALA B  50      47.035  12.972  22.044  1.00  7.62           C
ATOM   4367  O   ALA B  50      46.752  11.776  22.145  1.00  8.34           O
ATOM   4368  CB  ALA B  50      44.736  13.784  22.660  1.00  6.66           C
ATOM   4369  H   ALA B  50      44.867  13.371  20.246  1.00  9.84           H
ATOM   4370  HA  ALA B  50      46.306  14.885  21.930  1.00  8.62           H
ATOM   4371  HB1 ALA B  50      45.007  13.872  23.587  1.00  8.00           H
ATOM   4372  HB2 ALA B  50      44.065  14.452  22.446  1.00  8.00           H
ATOM   4373  HB3 ALA B  50      44.381  12.895  22.502  1.00  8.00           H
ATOM   4374  N   THR B  51      48.299  13.417  22.136  1.00  7.94           N
ATOM   4375  CA  THR B  51      49.408  12.479  22.300  1.00  8.11           C
ATOM   4376  C   THR B  51      50.403  12.991  23.325  1.00  8.47           C
ATOM   4377  O   THR B  51      50.324  14.130  23.805  1.00  9.64           O
ATOM   4378  CB  THR B  51      50.168  12.183  21.002  1.00  9.09           C
ATOM   4379  OG1 THR B  51      51.078  13.243  20.688  1.00  8.93           O
ATOM   4380  CG2 THR B  51      49.221  11.925  19.833  1.00  8.65           C
ATOM   4381  H   THR B  51      48.532  14.244  22.107  1.00  9.54           H
ATOM   4382  HA  THR B  51      49.054  11.639  22.629  1.00  9.73           H
ATOM   4383  HB  THR B  51      50.685  11.373  21.135  1.00 10.91           H
ATOM   4384  HG1 THR B  51      50.657  13.964  20.591  1.00 10.72           H
ATOM   4385 HG21 THR B  51      49.730  11.741  19.029  1.00 10.39           H
ATOM   4386 HG22 THR B  51      48.654  11.162  20.029  1.00 10.39           H
ATOM   4387 HG23 THR B  51      48.662  12.703  19.682  1.00 10.39           H
ATOM   4388  N   ASP B  52      51.347  12.094  23.662  1.00 10.51           N
ATOM   4389  CA  ASP B  52      52.399  12.437  24.610  1.00 10.78           C
ATOM   4390  C   ASP B  52      53.363  13.479  24.052  1.00 11.44           C
ATOM   4391  O   ASP B  52      54.148  14.029  24.830  1.00 13.19           O
ATOM   4392  CB  ASP B  52      53.117  11.166  25.090  1.00 12.27           C
ATOM   4393  CG  ASP B  52      53.826  10.409  24.000  1.00 15.42           C
ATOM   4394  OD1 ASP B  52      53.974  10.878  22.856  1.00 18.59           O
ATOM   4395  OD2 ASP B  52      54.252   9.257  24.323  1.00 20.28           O1-
ATOM   4396  H   ASP B  52      51.393  11.292  23.354  1.00 12.61           H
ATOM   4397  HA  ASP B  52      51.978  12.834  25.389  1.00 12.94           H
ATOM   4398  HB2 ASP B  52      53.778  11.414  25.754  1.00 14.73           H
ATOM   4399  HB3 ASP B  52      52.463  10.570  25.486  1.00 14.73           H
ATOM   4400  N   LYS B  53      53.276  13.839  22.763  1.00  9.83           N
ATOM   4401  CA  LYS B  53      54.050  14.973  22.253  1.00 12.10           C
ATOM   4402  C   LYS B  53      53.493  16.304  22.735  1.00 11.78           C
ATOM   4403  O   LYS B  53      54.121  17.356  22.503  1.00 13.71           O
ATOM   4404  CB  LYS B  53      54.090  14.962  20.722  1.00 11.40           C
ATOM   4405  CG  LYS B  53      54.627  13.700  20.057  1.00 18.50           C
ATOM   4406  CD  LYS B  53      54.490  13.798  18.501  1.00 30.70           C
ATOM   4407  CE  LYS B  53      53.017  13.722  17.929  1.00 35.60           C
ATOM   4408  NZ  LYS B  53      52.138  14.963  18.030  1.00 31.20           N1+
ATOM   4409  H   LYS B  53      52.785  13.448  22.175  1.00 11.81           H
ATOM   4410  HA  LYS B  53      54.963  14.899  22.574  1.00 14.53           H
ATOM   4411  HB2 LYS B  53      53.186  15.094  20.395  1.00 13.68           H
ATOM   4412  HB3 LYS B  53      54.647  15.699  20.428  1.00 13.68           H
ATOM   4413  HG2 LYS B  53      55.565  13.594  20.277  1.00 22.20           H
ATOM   4414  HG3 LYS B  53      54.118  12.932  20.363  1.00 22.20           H
ATOM   4415  HD2 LYS B  53      54.869  14.643  18.214  1.00 36.85           H
ATOM   4416  HD3 LYS B  53      54.992  13.069  18.104  1.00 36.85           H
ATOM   4417  HE2 LYS B  53      53.076  13.495  16.988  1.00 42.72           H
ATOM   4418  HE3 LYS B  53      52.554  13.010  18.397  1.00 42.72           H
ATOM   4419  HZ1 LYS B  53      51.338  14.798  17.677  1.00 37.44           H
ATOM   4420  HZ2 LYS B  53      52.035  15.194  18.884  1.00 37.44           H
ATOM   4421  HZ3 LYS B  53      52.514  15.639  17.591  1.00 37.44           H
ATOM   4422  N   ASP B  54      52.330  16.297  23.390  1.00  9.52           N
ATOM   4423  CA  ASP B  54      51.721  17.525  23.868  1.00  8.24           C
ATOM   4424  C   ASP B  54      52.338  17.977  25.182  1.00 11.23           C
ATOM   4425  O   ASP B  54      52.065  19.097  25.636  1.00 11.08           O
ATOM   4426  CB  ASP B  54      50.217  17.346  24.026  1.00 11.10           C
ATOM   4427  CG  ASP B  54      49.520  17.212  22.703  1.00 10.45           C
ATOM   4428  OD1 ASP B  54      50.159  17.398  21.646  1.00 10.38           O
ATOM   4429  OD2 ASP B  54      48.322  16.893  22.736  1.00  9.77           O1-
ATOM   4430  H   ASP B  54      51.876  15.588  23.568  1.00 11.43           H
ATOM   4431  HA  ASP B  54      51.871  18.225  23.213  1.00  9.89           H
ATOM   4432  HB2 ASP B  54      50.045  16.542  24.540  1.00 13.33           H
ATOM   4433  HB3 ASP B  54      49.851  18.119  24.483  1.00 13.33           H
ATOM   4434  N   ILE B  55      53.191  17.144  25.773  1.00 11.82           N
ATOM   4435  CA  ILE B  55      53.942  17.478  26.984  1.00 12.53           C
ATOM   4436  C   ILE B  55      55.423  17.353  26.677  1.00 13.68           C
ATOM   4437  O   ILE B  55      55.861  16.347  26.115  1.00 15.88           O
ATOM   4438  CB  ILE B  55      53.568  16.555  28.159  1.00 14.29           C
ATOM   4439  CG1 ILE B  55      52.056  16.581  28.407  1.00 16.53           C
ATOM   4440  CG2 ILE B  55      54.397  16.887  29.420  1.00 20.86           C
ATOM   4441  CD1 ILE B  55      51.351  15.455  27.670  1.00 16.60           C
ATOM   4442  H   ILE B  55      53.358  16.353  25.481  1.00 14.20           H
ATOM   4443  HA  ILE B  55      53.755  18.395  27.240  1.00 15.05           H
ATOM   4444  HB  ILE B  55      53.799  15.650  27.896  1.00 17.15           H
ATOM   4445 HG12 ILE B  55      51.886  16.477  29.356  1.00 19.84           H
ATOM   4446 HG13 ILE B  55      51.694  17.424  28.091  1.00 19.84           H
ATOM   4447 HG21 ILE B  55      54.135  16.288  30.136  1.00 25.03           H
ATOM   4448 HG22 ILE B  55      55.339  16.771  29.218  1.00 25.03           H
ATOM   4449 HG23 ILE B  55      54.225  17.807  29.677  1.00 25.03           H
ATOM   4450 HD11 ILE B  55      50.400  15.506  27.852  1.00 19.92           H
ATOM   4451 HD12 ILE B  55      51.512  15.552  26.718  1.00 19.92           H
ATOM   4452 HD13 ILE B  55      51.703  14.606  27.981  1.00 19.92           H
ATOM   4453  N   THR B  56      56.196  18.356  27.083  1.00 14.40           N
ATOM   4454  CA  THR B  56      57.637  18.330  26.887  1.00 21.07           C
ATOM   4455  C   THR B  56      58.413  18.049  28.163  1.00 18.30           C
ATOM   4456  O   THR B  56      59.612  17.743  28.075  1.00 23.84           O
ATOM   4457  CB  THR B  56      58.121  19.659  26.286  1.00 24.85           C
ATOM   4458  OG1 THR B  56      57.387  19.908  25.081  1.00 29.92           O
ATOM   4459  CG2 THR B  56      59.599  19.586  25.933  1.00 33.31           C
ATOM   4460  H   THR B  56      55.907  19.065  27.476  1.00 17.28           H
ATOM   4461  HA  THR B  56      57.849  17.626  26.254  1.00 25.29           H
ATOM   4462  HB  THR B  56      57.980  20.382  26.917  1.00 29.82           H
ATOM   4463  HG1 THR B  56      57.638  20.632  24.737  1.00 35.91           H
ATOM   4464 HG21 THR B  56      59.891  20.430  25.555  1.00 39.98           H
ATOM   4465 HG22 THR B  56      60.121  19.399  26.729  1.00 39.98           H
ATOM   4466 HG23 THR B  56      59.750  18.880  25.284  1.00 39.98           H
ATOM   4467  N   GLY B  57      57.790  18.137  29.334  1.00 17.83           N
ATOM   4468  CA  GLY B  57      58.510  17.976  30.578  1.00 20.75           C
ATOM   4469  C   GLY B  57      58.544  16.534  31.048  1.00 19.31           C
ATOM   4470  O   GLY B  57      58.041  15.607  30.401  1.00 19.51           O
ATOM   4471  H   GLY B  57      56.949  18.290  29.429  1.00 21.40           H
ATOM   4472  HA2 GLY B  57      59.423  18.282  30.464  1.00 24.90           H
ATOM   4473  HA3 GLY B  57      58.089  18.513  31.267  1.00 24.90           H
ATOM   4474  N   THR B  58      59.130  16.348  32.226  1.00 18.17           N
ATOM   4475  CA  THR B  58      59.126  15.042  32.853  1.00 15.63           C
ATOM   4476  C   THR B  58      57.686  14.610  33.105  1.00 19.37           C
ATOM   4477  O   THR B  58      56.908  15.341  33.722  1.00 19.17           O
ATOM   4478  CB  THR B  58      59.902  15.093  34.161  1.00 16.50           C
ATOM   4479  OG1 THR B  58      61.154  15.733  33.915  1.00 16.34           O
ATOM   4480  CG2 THR B  58      60.158  13.711  34.688  1.00 21.72           C
ATOM   4481  H   THR B  58      59.533  16.960  32.676  1.00 21.82           H
ATOM   4482  HA  THR B  58      59.547  14.395  32.266  1.00 18.76           H
ATOM   4483  HB  THR B  58      59.400  15.594  34.823  1.00 19.80           H
ATOM   4484  HG1 THR B  58      61.601  15.772  34.626  1.00 19.61           H
ATOM   4485 HG21 THR B  58      60.653  13.760  35.520  1.00 26.07           H
ATOM   4486 HG22 THR B  58      59.316  13.257  34.848  1.00 26.07           H
ATOM   4487 HG23 THR B  58      60.674  13.201  34.044  1.00 26.07           H
ATOM   4488  N   LEU B  59      57.328  13.429  32.622  1.00 16.82           N
ATOM   4489  CA  LEU B  59      55.978  12.943  32.835  1.00 16.25           C
ATOM   4490  C   LEU B  59      55.781  12.581  34.299  1.00 18.51           C
ATOM   4491  O   LEU B  59      56.711  12.148  34.993  1.00 19.65           O
ATOM   4492  CB  LEU B  59      55.707  11.729  31.941  1.00 19.22           C
ATOM   4493  CG  LEU B  59      55.769  12.056  30.445  1.00 23.03           C
ATOM   4494  CD1 LEU B  59      55.806  10.790  29.599  1.00 27.30           C
ATOM   4495  CD2 LEU B  59      54.587  12.921  30.043  1.00 22.28           C
ATOM   4496  H   LEU B  59      57.838  12.899  32.176  1.00 20.19           H
ATOM   4497  HA  LEU B  59      55.344  13.640  32.604  1.00 19.50           H
ATOM   4498  HB2 LEU B  59      56.373  11.048  32.126  1.00 23.07           H
ATOM   4499  HB3 LEU B  59      54.821  11.386  32.136  1.00 23.07           H
ATOM   4500  HG  LEU B  59      56.580  12.557  30.266  1.00 27.64           H
ATOM   4501 HD11 LEU B  59      55.844  11.038  28.662  1.00 32.77           H
ATOM   4502 HD12 LEU B  59      56.592  10.274  29.837  1.00 32.77           H
ATOM   4503 HD13 LEU B  59      55.004  10.272  29.772  1.00 32.77           H
ATOM   4504 HD21 LEU B  59      54.646  13.115  29.094  1.00 26.75           H
ATOM   4505 HD22 LEU B  59      53.766  12.440  30.232  1.00 26.75           H
ATOM   4506 HD23 LEU B  59      54.613  13.746  30.552  1.00 26.75           H
ATOM   4507  N   SER B  60      54.549  12.777  34.759  1.00 19.55           N
ATOM   4508  CA  SER B  60      54.138  12.375  36.095  1.00 18.99           C
ATOM   4509  C   SER B  60      54.237  10.861  36.281  1.00 18.57           C
ATOM   4510  O   SER B  60      54.617  10.385  37.355  1.00 24.05           O
ATOM   4511  CB  SER B  60      52.705  12.864  36.321  1.00 22.12           C
ATOM   4512  OG  SER B  60      52.163  12.427  37.550  1.00 33.21           O
ATOM   4513  H   SER B  60      53.922  13.148  34.304  1.00 23.47           H
ATOM   4514  HA  SER B  60      54.713  12.801  36.750  1.00 22.80           H
ATOM   4515  HB2 SER B  60      52.704  13.834  36.310  1.00 26.55           H
ATOM   4516  HB3 SER B  60      52.148  12.530  35.601  1.00 26.55           H
ATOM   4517  HG  SER B  60      52.150  11.587  37.576  1.00 39.86           H
ATOM   4518  N   ASN B  61      53.870  10.094  35.256  1.00 20.03           N
ATOM   4519  CA  ASN B  61      53.977   8.637  35.274  1.00 20.06           C
ATOM   4520  C   ASN B  61      54.517   8.235  33.911  1.00 20.26           C
ATOM   4521  O   ASN B  61      53.747   8.141  32.942  1.00 21.33           O
ATOM   4522  CB  ASN B  61      52.631   7.976  35.551  1.00 20.90           C
ATOM   4523  CG  ASN B  61      52.750   6.482  35.754  1.00 19.13           C
ATOM   4524  OD1 ASN B  61      53.677   5.839  35.250  1.00 23.34           O
ATOM   4525  ND2 ASN B  61      51.795   5.925  36.486  1.00 29.45           N
ATOM   4526  H   ASN B  61      53.547  10.403  34.521  1.00 24.04           H
ATOM   4527  HA  ASN B  61      54.609   8.361  35.956  1.00 24.08           H
ATOM   4528  HB2 ASN B  61      52.250   8.359  36.357  1.00 25.09           H
ATOM   4529  HB3 ASN B  61      52.041   8.131  34.797  1.00 25.09           H
ATOM   4530 HD21 ASN B  61      51.807   5.078  36.636  1.00 35.35           H
ATOM   4531 HD22 ASN B  61      51.163   6.410  36.809  1.00 35.35           H
ATOM   4532  N   PRO B  62      55.826   8.028  33.776  1.00 22.33           N
ATOM   4533  CA  PRO B  62      56.388   7.659  32.469  1.00 21.69           C
ATOM   4534  C   PRO B  62      56.143   6.210  32.070  1.00 24.97           C
ATOM   4535  O   PRO B  62      56.533   5.823  30.965  1.00 29.46           O
ATOM   4536  CB  PRO B  62      57.889   7.920  32.669  1.00 27.78           C
ATOM   4537  CG  PRO B  62      58.095   7.691  34.114  1.00 27.54           C
ATOM   4538  CD  PRO B  62      56.880   8.237  34.782  1.00 27.89           C
ATOM   4539  HA  PRO B  62      56.048   8.246  31.776  1.00 26.03           H
ATOM   4540  HB2 PRO B  62      58.407   7.294  32.141  1.00 33.34           H
ATOM   4541  HB3 PRO B  62      58.100   8.836  32.429  1.00 33.34           H
ATOM   4542  HG2 PRO B  62      58.181   6.740  34.284  1.00 33.05           H
ATOM   4543  HG3 PRO B  62      58.889   8.165  34.409  1.00 33.05           H
ATOM   4544  HD2 PRO B  62      56.683   7.736  35.589  1.00 33.47           H
ATOM   4545  HD3 PRO B  62      56.990   9.183  34.966  1.00 33.47           H
ATOM   4546  N   GLU B  63      55.524   5.415  32.948  1.00 22.89           N
ATOM   4547  CA  GLU B  63      55.221   4.009  32.710  1.00 25.89           C
ATOM   4548  C   GLU B  63      53.849   3.822  32.075  1.00 25.47           C
ATOM   4549  O   GLU B  63      53.676   2.949  31.215  1.00 24.40           O
ATOM   4550  CB  GLU B  63      55.289   3.246  34.038  1.00 29.89           C
ATOM   4551  CG  GLU B  63      54.895   1.772  33.974  1.00 40.22           C
ATOM   4552  CD  GLU B  63      54.885   1.103  35.351  1.00 44.75           C
ATOM   4553  OE1 GLU B  63      55.779   1.420  36.181  1.00 46.92           O
ATOM   4554  OE2 GLU B  63      53.977   0.269  35.598  1.00 43.68           O1-
ATOM   4555  H   GLU B  63      55.261   5.685  33.721  1.00 27.48           H
ATOM   4556  HA  GLU B  63      55.886   3.635  32.111  1.00 31.08           H
ATOM   4557  HB2 GLU B  63      56.200   3.289  34.369  1.00 35.87           H
ATOM   4558  HB3 GLU B  63      54.694   3.679  34.670  1.00 35.87           H
ATOM   4559  HG2 GLU B  63      54.003   1.699  33.598  1.00 48.27           H
ATOM   4560  HG3 GLU B  63      55.530   1.298  33.415  1.00 48.27           H
ATOM   4561  N   VAL B  64      52.874   4.631  32.486  1.00 19.54           N
ATOM   4562  CA  VAL B  64      51.486   4.507  32.052  1.00 16.16           C
ATOM   4563  C   VAL B  64      51.016   5.917  31.719  1.00 19.07           C
ATOM   4564  O   VAL B  64      50.910   6.761  32.614  1.00 18.74           O
ATOM   4565  CB  VAL B  64      50.592   3.875  33.135  1.00 17.17           C
ATOM   4566  CG1 VAL B  64      49.163   3.742  32.654  1.00 18.97           C
ATOM   4567  CG2 VAL B  64      51.111   2.510  33.549  1.00 21.51           C
ATOM   4568  H   VAL B  64      52.998   5.281  33.035  1.00 23.45           H
ATOM   4569  HA  VAL B  64      51.439   3.963  31.250  1.00 19.40           H
ATOM   4570  HB  VAL B  64      50.592   4.446  33.919  1.00 20.61           H
ATOM   4571 HG11 VAL B  64      48.629   3.342  33.358  1.00 22.77           H
ATOM   4572 HG12 VAL B  64      48.820   4.623  32.438  1.00 22.77           H
ATOM   4573 HG13 VAL B  64      49.147   3.178  31.865  1.00 22.77           H
ATOM   4574 HG21 VAL B  64      50.525   2.143  34.229  1.00 25.82           H
ATOM   4575 HG22 VAL B  64      51.122   1.928  32.773  1.00 25.82           H
ATOM   4576 HG23 VAL B  64      52.009   2.608  33.902  1.00 25.82           H
ATOM   4577  N   PHE B  65      50.728   6.169  30.444  1.00 13.65           N
ATOM   4578  CA  PHE B  65      50.415   7.518  29.962  1.00 12.80           C
ATOM   4579  C   PHE B  65      48.925   7.814  30.085  1.00 12.94           C
ATOM   4580  O   PHE B  65      48.097   7.134  29.474  1.00 13.37           O
ATOM   4581  CB  PHE B  65      50.842   7.695  28.509  1.00 13.07           C
ATOM   4582  CG  PHE B  65      50.604   9.077  27.995  1.00 11.31           C
ATOM   4583  CD1 PHE B  65      51.326  10.138  28.492  1.00 12.84           C
ATOM   4584  CD2 PHE B  65      49.626   9.333  27.045  1.00 14.08           C
ATOM   4585  CE1 PHE B  65      51.085  11.442  28.038  1.00 10.57           C
ATOM   4586  CE2 PHE B  65      49.379  10.624  26.587  1.00 12.34           C
ATOM   4587  CZ  PHE B  65      50.100  11.677  27.080  1.00 12.36           C
ATOM   4588  H   PHE B  65      50.706   5.568  29.828  1.00 16.39           H
ATOM   4589  HA  PHE B  65      50.897   8.166  30.499  1.00 15.37           H
ATOM   4590  HB2 PHE B  65      51.791   7.508  28.435  1.00 15.69           H
ATOM   4591  HB3 PHE B  65      50.339   7.079  27.955  1.00 15.69           H
ATOM   4592  HD1 PHE B  65      51.979   9.988  29.137  1.00 15.42           H
ATOM   4593  HD2 PHE B  65      49.124   8.627  26.707  1.00 16.91           H
ATOM   4594  HE1 PHE B  65      51.583  12.151  28.375  1.00 12.69           H
ATOM   4595  HE2 PHE B  65      48.723  10.770  25.945  1.00 14.82           H
ATOM   4596  HZ  PHE B  65      49.944  12.540  26.768  1.00 14.84           H
ATOM   4597  N   ASN B  66      48.589   8.853  30.834  1.00  9.90           N
ATOM   4598  CA  ASN B  66      47.223   9.312  31.071  1.00  9.97           C
ATOM   4599  C   ASN B  66      47.164  10.753  30.571  1.00 10.38           C
ATOM   4600  O   ASN B  66      47.749  11.652  31.184  1.00 11.29           O
ATOM   4601  CB  ASN B  66      46.882   9.199  32.554  1.00 13.08           C
ATOM   4602  CG  ASN B  66      45.482   9.650  32.883  1.00 14.13           C
ATOM   4603  OD1 ASN B  66      44.992  10.670  32.404  1.00 12.82           O
ATOM   4604  ND2 ASN B  66      44.797   8.864  33.721  1.00 21.73           N
ATOM   4605  H   ASN B  66      49.171   9.338  31.242  1.00 11.89           H
ATOM   4606  HA  ASN B  66      46.598   8.774  30.560  1.00 11.97           H
ATOM   4607  HB2 ASN B  66      46.968   8.272  32.826  1.00 15.70           H
ATOM   4608  HB3 ASN B  66      47.499   9.750  33.061  1.00 15.70           H
ATOM   4609 HD21 ASN B  66      43.993   9.072  33.944  1.00 26.08           H
ATOM   4610 HD22 ASN B  66      45.160   8.151  34.036  1.00 26.08           H
ATOM   4611  N   TYR B  67      46.546  10.961  29.402  1.00 10.08           N
ATOM   4612  CA  TYR B  67      46.613  12.259  28.743  1.00  8.49           C
ATOM   4613  C   TYR B  67      46.089  13.383  29.639  1.00  8.00           C
ATOM   4614  O   TYR B  67      46.693  14.463  29.722  1.00  9.42           O
ATOM   4615  CB  TYR B  67      45.816  12.208  27.431  1.00  9.66           C
ATOM   4616  CG  TYR B  67      45.958  13.469  26.621  1.00  9.44           C
ATOM   4617  CD1 TYR B  67      47.089  13.685  25.843  1.00  7.49           C
ATOM   4618  CD2 TYR B  67      44.989  14.468  26.656  1.00  8.91           C
ATOM   4619  CE1 TYR B  67      47.261  14.851  25.124  1.00  9.95           C
ATOM   4620  CE2 TYR B  67      45.148  15.653  25.936  1.00  8.53           C
ATOM   4621  CZ  TYR B  67      46.262  15.838  25.158  1.00  8.62           C
ATOM   4622  OH  TYR B  67      46.386  17.043  24.477  1.00  9.22           O
ATOM   4623  H   TYR B  67      46.087  10.370  28.979  1.00 12.10           H
ATOM   4624  HA  TYR B  67      47.538  12.455  28.526  1.00 10.19           H
ATOM   4625  HB2 TYR B  67      46.138  11.468  26.894  1.00 11.60           H
ATOM   4626  HB3 TYR B  67      44.876  12.087  27.636  1.00 11.60           H
ATOM   4627  HD1 TYR B  67      47.751  13.033  25.815  1.00  8.99           H
ATOM   4628  HD2 TYR B  67      44.229  14.350  27.178  1.00 10.69           H
ATOM   4629  HE1 TYR B  67      48.023  14.975  24.606  1.00 11.94           H
ATOM   4630  HE2 TYR B  67      44.489  16.309  25.967  1.00 10.24           H
ATOM   4631  HH  TYR B  67      47.120  17.069  24.069  1.00 11.07           H
ATOM   4632  N   GLY B  68      44.941  13.172  30.283  1.00  8.81           N
ATOM   4633  CA  GLY B  68      44.381  14.194  31.159  1.00  9.60           C
ATOM   4634  C   GLY B  68      45.325  14.570  32.285  1.00 12.46           C
ATOM   4635  O   GLY B  68      45.579  15.756  32.528  1.00 11.24           O
ATOM   4636  H   GLY B  68      44.472  12.453  30.229  1.00 10.57           H
ATOM   4637  HA2 GLY B  68      44.186  14.991  30.642  1.00 11.52           H
ATOM   4638  HA3 GLY B  68      43.553  13.869  31.547  1.00 11.52           H
ATOM   4639  N   VAL B  69      45.857  13.571  32.982  1.00  9.97           N
ATOM   4640  CA  VAL B  69      46.749  13.850  34.107  1.00 13.68           C
ATOM   4641  C   VAL B  69      47.972  14.607  33.631  1.00 11.89           C
ATOM   4642  O   VAL B  69      48.378  15.614  34.231  1.00 11.89           O
ATOM   4643  CB  VAL B  69      47.136  12.539  34.812  1.00 13.50           C
ATOM   4644  CG1 VAL B  69      48.294  12.757  35.787  1.00 15.81           C
ATOM   4645  CG2 VAL B  69      45.930  11.979  35.530  1.00 15.62           C
ATOM   4646  H   VAL B  69      45.722  12.736  32.829  1.00 11.97           H
ATOM   4647  HA  VAL B  69      46.282  14.408  34.749  1.00 16.42           H
ATOM   4648  HB  VAL B  69      47.419  11.892  34.146  1.00 16.21           H
ATOM   4649 HG11 VAL B  69      48.512  11.913  36.212  1.00 18.98           H
ATOM   4650 HG12 VAL B  69      49.062  13.088  35.295  1.00 18.98           H
ATOM   4651 HG13 VAL B  69      48.025  13.406  36.456  1.00 18.98           H
ATOM   4652 HG21 VAL B  69      46.182  11.152  35.972  1.00 18.75           H
ATOM   4653 HG22 VAL B  69      45.625  12.625  36.186  1.00 18.75           H
ATOM   4654 HG23 VAL B  69      45.229  11.807  34.883  1.00 18.75           H
ATOM   4655  N   GLU B  70      48.572  14.160  32.537  1.00 10.88           N
ATOM   4656  CA  GLU B  70      49.839  14.744  32.128  1.00 10.38           C
ATOM   4657  C   GLU B  70      49.633  16.139  31.586  1.00 11.21           C
ATOM   4658  O   GLU B  70      50.481  17.015  31.802  1.00 11.87           O
ATOM   4659  CB  GLU B  70      50.544  13.866  31.098  1.00 11.95           C
ATOM   4660  CG  GLU B  70      50.907  12.474  31.613  1.00 11.46           C
ATOM   4661  CD  GLU B  70      51.967  12.447  32.692  1.00 17.14           C
ATOM   4662  OE1 GLU B  70      52.589  13.497  32.948  1.00 15.77           O
ATOM   4663  OE2 GLU B  70      52.180  11.363  33.283  1.00 17.89           O1-
ATOM   4664  H   GLU B  70      48.276  13.536  32.025  1.00 13.06           H
ATOM   4665  HA  GLU B  70      50.416  14.810  32.904  1.00 12.46           H
ATOM   4666  HB2 GLU B  70      49.961  13.755  30.331  1.00 14.35           H
ATOM   4667  HB3 GLU B  70      51.366  14.304  30.825  1.00 14.35           H
ATOM   4668  HG2 GLU B  70      50.108  12.062  31.978  1.00 13.76           H
ATOM   4669  HG3 GLU B  70      51.233  11.945  30.868  1.00 13.76           H
ATOM   4670  N   THR B  71      48.531  16.380  30.866  1.00 11.00           N
ATOM   4671  CA  THR B  71      48.308  17.729  30.351  1.00 10.59           C
ATOM   4672  C   THR B  71      47.932  18.703  31.465  1.00 10.07           C
ATOM   4673  O   THR B  71      48.310  19.878  31.412  1.00  9.62           O
ATOM   4674  CB  THR B  71      47.243  17.770  29.252  1.00  8.34           C
ATOM   4675  OG1 THR B  71      45.998  17.228  29.707  1.00 10.01           O
ATOM   4676  CG2 THR B  71      47.750  17.069  27.997  1.00  9.77           C
ATOM   4677  H   THR B  71      47.922  15.805  30.670  1.00 13.21           H
ATOM   4678  HA  THR B  71      49.138  18.045  29.959  1.00 12.71           H
ATOM   4679  HB  THR B  71      47.094  18.699  29.016  1.00 10.01           H
ATOM   4680  HG1 THR B  71      46.101  16.428  29.942  1.00 12.02           H
ATOM   4681 HG21 THR B  71      47.071  17.098  27.304  1.00 11.73           H
ATOM   4682 HG22 THR B  71      48.551  17.509  27.672  1.00 11.73           H
ATOM   4683 HG23 THR B  71      47.958  16.143  28.196  1.00 11.73           H
ATOM   4684  N   HIS B  72      47.177  18.257  32.474  1.00 10.93           N
ATOM   4685  CA  HIS B  72      46.905  19.112  33.629  1.00  9.91           C
ATOM   4686  C   HIS B  72      48.204  19.518  34.308  1.00 11.48           C
ATOM   4687  O   HIS B  72      48.422  20.704  34.611  1.00 12.28           O
ATOM   4688  CB  HIS B  72      45.999  18.369  34.600  1.00 10.60           C
ATOM   4689  CG  HIS B  72      45.553  19.181  35.770  1.00 11.46           C
ATOM   4690  ND1 HIS B  72      45.003  18.602  36.893  1.00 17.43           N
ATOM   4691  CD2 HIS B  72      45.574  20.514  36.001  1.00 12.24           C
ATOM   4692  CE1 HIS B  72      44.708  19.545  37.768  1.00 17.84           C
ATOM   4693  NE2 HIS B  72      45.046  20.714  37.255  1.00 17.18           N
ATOM   4694  H   HIS B  72      46.818  17.477  32.513  1.00 13.12           H
ATOM   4695  HA  HIS B  72      46.447  19.916  33.335  1.00 11.90           H
ATOM   4696  HB2 HIS B  72      46.477  17.597  34.941  1.00 12.73           H
ATOM   4697  HB3 HIS B  72      45.205  18.078  34.124  1.00 12.73           H
ATOM   4698  HD2 HIS B  72      45.892  21.170  35.425  1.00 14.69           H
ATOM   4699  HE1 HIS B  72      44.326  19.410  38.605  1.00 21.42           H
ATOM   4700  HE2 HIS B  72      44.945  21.477  37.638  1.00 20.62           H
ATOM   4701  N   GLU B  73      49.071  18.541  34.563  1.00 10.64           N
ATOM   4702  CA  GLU B  73      50.348  18.825  35.209  1.00 11.87           C
ATOM   4703  C   GLU B  73      51.219  19.700  34.325  1.00 11.18           C
ATOM   4704  O   GLU B  73      51.836  20.667  34.813  1.00 12.74           O
ATOM   4705  CB  GLU B  73      51.058  17.515  35.585  1.00 14.39           C
ATOM   4706  CG  GLU B  73      52.377  17.684  36.303  1.00 21.75           C
ATOM   4707  CD  GLU B  73      52.264  18.384  37.655  1.00 24.79           C
ATOM   4708  OE1 GLU B  73      51.138  18.532  38.191  1.00 28.65           O
ATOM   4709  OE2 GLU B  73      53.335  18.766  38.189  1.00 30.85           O1-
ATOM   4710  H   GLU B  73      48.945  17.712  34.374  1.00 12.78           H
ATOM   4711  HA  GLU B  73      50.179  19.313  36.030  1.00 14.26           H
ATOM   4712  HB2 GLU B  73      50.473  17.003  36.165  1.00 17.27           H
ATOM   4713  HB3 GLU B  73      51.229  17.013  34.772  1.00 17.27           H
ATOM   4714  HG2 GLU B  73      52.764  16.808  36.455  1.00 26.11           H
ATOM   4715  HG3 GLU B  73      52.970  18.212  35.745  1.00 26.11           H
ATOM   4716  N   ALA B  74      51.254  19.430  33.009  1.00 11.63           N
ATOM   4717  CA  ALA B  74      52.064  20.247  32.105  1.00 10.43           C
ATOM   4718  C   ALA B  74      51.558  21.680  32.048  1.00 11.90           C
ATOM   4719  O   ALA B  74      52.342  22.619  31.897  1.00 11.63           O
ATOM   4720  CB  ALA B  74      52.076  19.656  30.697  1.00 11.19           C
ATOM   4721  H   ALA B  74      50.824  18.791  32.626  1.00 13.96           H
ATOM   4722  HA  ALA B  74      52.978  20.265  32.430  1.00 12.52           H
ATOM   4723  HB1 ALA B  74      52.619  20.218  30.124  1.00 13.43           H
ATOM   4724  HB2 ALA B  74      52.449  18.761  30.734  1.00 13.43           H
ATOM   4725  HB3 ALA B  74      51.166  19.622  30.362  1.00 13.43           H
ATOM   4726  N   TYR B  75      50.244  21.872  32.127  1.00 10.44           N
ATOM   4727  CA  TYR B  75      49.709  23.227  32.114  1.00 11.04           C
ATOM   4728  C   TYR B  75      50.208  24.001  33.324  1.00 11.33           C
ATOM   4729  O   TYR B  75      50.666  25.148  33.211  1.00 12.84           O
ATOM   4730  CB  TYR B  75      48.183  23.181  32.094  1.00 10.08           C
ATOM   4731  CG  TYR B  75      47.631  24.564  32.201  1.00 12.01           C
ATOM   4732  CD1 TYR B  75      47.632  25.411  31.104  1.00 11.24           C
ATOM   4733  CD2 TYR B  75      47.192  25.063  33.417  1.00 11.80           C
ATOM   4734  CE1 TYR B  75      47.187  26.712  31.199  1.00 13.77           C
ATOM   4735  CE2 TYR B  75      46.743  26.374  33.530  1.00 13.09           C
ATOM   4736  CZ  TYR B  75      46.734  27.187  32.415  1.00 13.03           C
ATOM   4737  OH  TYR B  75      46.284  28.504  32.533  1.00 14.92           O
ATOM   4738  H   TYR B  75      49.654  21.249  32.188  1.00 12.53           H
ATOM   4739  HA  TYR B  75      50.011  23.684  31.314  1.00 13.25           H
ATOM   4740  HB2 TYR B  75      47.881  22.791  31.259  1.00 12.11           H
ATOM   4741  HB3 TYR B  75      47.864  22.662  32.849  1.00 12.11           H
ATOM   4742  HD1 TYR B  75      47.942  25.096  30.285  1.00 13.49           H
ATOM   4743  HD2 TYR B  75      47.203  24.516  34.169  1.00 14.16           H
ATOM   4744  HE1 TYR B  75      47.183  27.263  30.450  1.00 16.53           H
ATOM   4745  HE2 TYR B  75      46.438  26.696  34.348  1.00 15.71           H
ATOM   4746  HH  TYR B  75      46.041  28.655  33.323  1.00 17.91           H
ATOM   4747  N   LYS B  76      50.166  23.361  34.493  1.00 12.75           N
ATOM   4748  CA  LYS B  76      50.588  24.031  35.722  1.00 14.18           C
ATOM   4749  C   LYS B  76      52.081  24.314  35.710  1.00 13.84           C
ATOM   4750  O   LYS B  76      52.500  25.370  36.197  1.00 16.60           O
ATOM   4751  CB  LYS B  76      50.203  23.189  36.940  1.00 16.70           C
ATOM   4752  CG  LYS B  76      48.678  22.986  37.061  1.00 14.50           C
ATOM   4753  CD  LYS B  76      48.245  22.253  38.334  1.00 21.17           C
ATOM   4754  CE  LYS B  76      48.657  20.790  38.354  1.00 25.83           C
ATOM   4755  NZ  LYS B  76      48.171  20.104  39.596  1.00 25.12           N1+
ATOM   4756  H   LYS B  76      49.901  22.550  34.601  1.00 15.30           H
ATOM   4757  HA  LYS B  76      50.125  24.880  35.790  1.00 17.02           H
ATOM   4758  HB2 LYS B  76      50.618  22.315  36.865  1.00 20.05           H
ATOM   4759  HB3 LYS B  76      50.512  23.636  37.744  1.00 20.05           H
ATOM   4760  HG2 LYS B  76      48.247  23.855  37.060  1.00 17.41           H
ATOM   4761  HG3 LYS B  76      48.371  22.466  36.302  1.00 17.41           H
ATOM   4762  HD2 LYS B  76      48.652  22.687  39.101  1.00 25.41           H
ATOM   4763  HD3 LYS B  76      47.279  22.292  38.407  1.00 25.41           H
ATOM   4764  HE2 LYS B  76      48.272  20.339  37.586  1.00 31.00           H
ATOM   4765  HE3 LYS B  76      49.624  20.729  38.331  1.00 31.00           H
ATOM   4766  HZ1 LYS B  76      48.421  19.250  39.589  1.00 30.16           H
ATOM   4767  HZ2 LYS B  76      48.513  20.500  40.315  1.00 30.16           H
ATOM   4768  HZ3 LYS B  76      47.282  20.146  39.638  1.00 30.16           H
ATOM   4769  N   GLN B  77      52.883  23.439  35.113  1.00 11.80           N
ATOM   4770  CA  GLN B  77      54.336  23.586  35.091  1.00 16.30           C
ATOM   4771  C   GLN B  77      54.834  24.419  33.920  1.00 16.30           C
ATOM   4772  O   GLN B  77      56.012  24.808  33.897  1.00 16.46           O
ATOM   4773  CB  GLN B  77      54.996  22.207  35.030  1.00 18.92           C
ATOM   4774  CG  GLN B  77      54.714  21.345  36.246  1.00 20.24           C
ATOM   4775  CD  GLN B  77      55.253  21.957  37.507  1.00 31.74           C
ATOM   4776  OE1 GLN B  77      56.363  22.500  37.524  1.00 32.41           O
ATOM   4777  NE2 GLN B  77      54.450  21.920  38.569  1.00 37.09           N
ATOM   4778  H   GLN B  77      52.604  22.735  34.705  1.00 14.17           H
ATOM   4779  HA  GLN B  77      54.622  24.020  35.910  1.00 19.56           H
ATOM   4780  HB2 GLN B  77      54.666  21.736  34.249  1.00 22.71           H
ATOM   4781  HB3 GLN B  77      55.957  22.323  34.964  1.00 22.71           H
ATOM   4782  HG2 GLN B  77      53.755  21.240  36.347  1.00 24.30           H
ATOM   4783  HG3 GLN B  77      55.135  20.479  36.127  1.00 24.30           H
ATOM   4784 HE21 GLN B  77      53.671  21.560  38.507  1.00 44.52           H
ATOM   4785 HE22 GLN B  77      54.709  22.257  39.316  1.00 44.52           H
ATOM   4786  N   ARG B  78      53.975  24.662  32.941  1.00 14.20           N
ATOM   4787  CA  ARG B  78      54.301  25.341  31.686  1.00 12.87           C
ATOM   4788  C   ARG B  78      55.225  24.486  30.810  1.00 15.06           C
ATOM   4789  O   ARG B  78      56.219  24.969  30.268  1.00 15.61           O
ATOM   4790  CB  ARG B  78      54.897  26.727  31.930  1.00 13.84           C
ATOM   4791  CG  ARG B  78      53.976  27.636  32.669  1.00 13.28           C
ATOM   4792  CD  ARG B  78      54.550  29.022  32.742  1.00 14.06           C
ATOM   4793  NE  ARG B  78      53.690  29.858  33.551  1.00 15.14           N
ATOM   4794  CZ  ARG B  78      54.112  30.749  34.447  1.00 17.48           C
ATOM   4795  NH1 ARG B  78      55.412  30.930  34.660  1.00 14.65           N
ATOM   4796  NH2 ARG B  78      53.232  31.440  35.144  1.00 20.27           N1+
ATOM   4797  H   ARG B  78      53.147  24.431  32.982  1.00 17.05           H
ATOM   4798  HA  ARG B  78      53.477  25.468  31.191  1.00 15.45           H
ATOM   4799  HB2 ARG B  78      55.708  26.633  32.454  1.00 16.62           H
ATOM   4800  HB3 ARG B  78      55.100  27.137  31.075  1.00 16.62           H
ATOM   4801  HG2 ARG B  78      53.125  27.681  32.205  1.00 15.94           H
ATOM   4802  HG3 ARG B  78      53.852  27.307  33.573  1.00 15.94           H
ATOM   4803  HD2 ARG B  78      55.428  28.990  33.153  1.00 16.88           H
ATOM   4804  HD3 ARG B  78      54.603  29.401  31.851  1.00 16.88           H
ATOM   4805  HE  ARG B  78      52.841  29.774  33.444  1.00 18.17           H
ATOM   4806 HH11 ARG B  78      55.988  30.474  34.212  1.00 17.59           H
ATOM   4807 HH12 ARG B  78      55.677  31.506  35.240  1.00 17.59           H
ATOM   4808 HH21 ARG B  78      52.391  31.326  35.008  1.00 24.33           H
ATOM   4809 HH22 ARG B  78      53.500  32.020  35.720  1.00 24.33           H
ATOM   4810  N   SER B  79      54.872  23.206  30.636  1.00 13.27           N
ATOM   4811  CA  SER B  79      55.563  22.328  29.706  1.00 12.60           C
ATOM   4812  C   SER B  79      54.624  21.745  28.647  1.00 12.08           C
ATOM   4813  O   SER B  79      54.901  20.693  28.094  1.00 13.20           O
ATOM   4814  CB  SER B  79      56.270  21.195  30.446  1.00 14.73           C
ATOM   4815  OG  SER B  79      55.343  20.390  31.152  1.00 19.70           O
ATOM   4816  H   SER B  79      54.225  22.825  31.055  1.00 15.92           H
ATOM   4817  HA  SER B  79      56.242  22.844  29.243  1.00 15.12           H
ATOM   4818  HB2 SER B  79      56.740  20.643  29.801  1.00 17.68           H
ATOM   4819  HB3 SER B  79      56.901  21.576  31.076  1.00 17.68           H
ATOM   4820  HG  SER B  79      55.747  19.772  31.553  1.00 23.65           H
ATOM   4821  N   LEU B  80      53.526  22.431  28.333  1.00 10.63           N
ATOM   4822  CA  LEU B  80      52.713  22.005  27.197  1.00 11.13           C
ATOM   4823  C   LEU B  80      53.391  22.367  25.878  1.00 10.54           C
ATOM   4824  O   LEU B  80      54.186  23.318  25.793  1.00 11.81           O
ATOM   4825  CB  LEU B  80      51.328  22.667  27.241  1.00 10.74           C
ATOM   4826  CG  LEU B  80      50.308  22.161  28.245  1.00 10.81           C
ATOM   4827  CD1 LEU B  80      49.121  23.151  28.360  1.00 13.07           C
ATOM   4828  CD2 LEU B  80      49.780  20.779  27.873  1.00  9.57           C
ATOM   4829  H   LEU B  80      53.237  23.126  28.748  1.00 12.77           H
ATOM   4830  HA  LEU B  80      52.595  21.042  27.228  1.00 13.37           H
ATOM   4831  HB2 LEU B  80      51.457  23.611  27.426  1.00 12.89           H
ATOM   4832  HB3 LEU B  80      50.926  22.571  26.363  1.00 12.89           H
ATOM   4833  HG  LEU B  80      50.729  22.096  29.117  1.00 12.98           H
ATOM   4834 HD11 LEU B  80      48.484  22.807  29.005  1.00 15.70           H
ATOM   4835 HD12 LEU B  80      49.456  24.013  28.652  1.00 15.70           H
ATOM   4836 HD13 LEU B  80      48.698  23.237  27.491  1.00 15.70           H
ATOM   4837 HD21 LEU B  80      49.135  20.498  28.540  1.00 11.49           H
ATOM   4838 HD22 LEU B  80      49.356  20.828  27.002  1.00 11.49           H
ATOM   4839 HD23 LEU B  80      50.522  20.155  27.846  1.00 11.49           H
ATOM   4840  N   ALA B  81      53.042  21.640  24.816  1.00 11.68           N
ATOM   4841  CA  ALA B  81      53.480  22.028  23.479  1.00 11.78           C
ATOM   4842  C   ALA B  81      53.020  23.454  23.158  1.00 12.81           C
ATOM   4843  O   ALA B  81      51.930  23.881  23.537  1.00 11.84           O
ATOM   4844  CB  ALA B  81      52.947  21.043  22.425  1.00 13.87           C
ATOM   4845  H   ALA B  81      52.560  20.929  24.843  1.00 14.02           H
ATOM   4846  HA  ALA B  81      54.450  22.010  23.445  1.00 14.14           H
ATOM   4847  HB1 ALA B  81      53.252  21.324  21.548  1.00 16.65           H
ATOM   4848  HB2 ALA B  81      53.283  20.156  22.624  1.00 16.65           H
ATOM   4849  HB3 ALA B  81      51.977  21.045  22.455  1.00 16.65           H
ATOM   4850  N   SER B  82      53.863  24.204  22.450  1.00 13.29           N
ATOM   4851  CA  SER B  82      53.580  25.615  22.225  1.00 12.36           C
ATOM   4852  C   SER B  82      52.342  25.844  21.371  1.00 11.03           C
ATOM   4853  O   SER B  82      51.703  26.890  21.494  1.00 11.09           O
ATOM   4854  CB  SER B  82      54.791  26.292  21.579  1.00 15.60           C
ATOM   4855  OG  SER B  82      55.137  25.717  20.338  1.00 19.47           O
ATOM   4856  H   SER B  82      54.595  23.923  22.096  1.00 15.95           H
ATOM   4857  HA  SER B  82      53.427  26.041  23.083  1.00 14.84           H
ATOM   4858  HB2 SER B  82      54.585  27.229  21.440  1.00 18.73           H
ATOM   4859  HB3 SER B  82      55.548  26.210  22.180  1.00 18.73           H
ATOM   4860  HG  SER B  82      54.494  25.783  19.802  1.00 23.37           H
ATOM   4861  N   ASP B  83      51.993  24.911  20.489  1.00 11.68           N
ATOM   4862  CA  ASP B  83      50.796  25.146  19.693  1.00 11.62           C
ATOM   4863  C   ASP B  83      49.561  25.233  20.576  1.00 11.13           C
ATOM   4864  O   ASP B  83      48.652  26.032  20.282  1.00 11.66           O
ATOM   4865  CB  ASP B  83      50.644  24.093  18.579  1.00 11.94           C
ATOM   4866  CG  ASP B  83      50.424  22.645  19.068  1.00 13.44           C
ATOM   4867  OD1 ASP B  83      50.769  22.290  20.210  1.00 16.19           O
ATOM   4868  OD2 ASP B  83      49.911  21.824  18.237  1.00 16.23           O1-
ATOM   4869  H   ASP B  83      52.407  24.173  20.339  1.00 14.02           H
ATOM   4870  HA  ASP B  83      50.892  26.007  19.256  1.00 13.95           H
ATOM   4871  HB2 ASP B  83      49.882  24.334  18.029  1.00 14.34           H
ATOM   4872  HB3 ASP B  83      51.449  24.098  18.038  1.00 14.34           H
ATOM   4873  N   ILE B  84      49.541  24.480  21.683  1.00  8.76           N
ATOM   4874  CA  ILE B  84      48.426  24.521  22.618  1.00  9.27           C
ATOM   4875  C   ILE B  84      48.419  25.842  23.368  1.00  8.05           C
ATOM   4876  O   ILE B  84      47.387  26.526  23.454  1.00  7.47           O
ATOM   4877  CB  ILE B  84      48.498  23.318  23.578  1.00  7.62           C
ATOM   4878  CG1 ILE B  84      48.218  21.997  22.838  1.00  8.57           C
ATOM   4879  CG2 ILE B  84      47.545  23.520  24.730  1.00  9.97           C
ATOM   4880  CD1 ILE B  84      48.486  20.748  23.671  1.00  8.68           C
ATOM   4881  H   ILE B  84      50.167  23.937  21.911  1.00 10.51           H
ATOM   4882  HA  ILE B  84      47.595  24.456  22.120  1.00 11.13           H
ATOM   4883  HB  ILE B  84      49.398  23.275  23.937  1.00  9.14           H
[truncated: 285,145 more chars]
