# Supplementary material for: High-throughput quantum-mechanics/molecular-mechanics (ONIOM) macromolecular crystallographic refinement with PHENIX/DivCon: the impact of mixed Hamiltonian methods on ligand and protein structure
Source: Acta Crystallogr D Struct Biol. 2018 Oct 29;74(Pt 11):1063–77. doi: 10.1107/S2059798318012913 (PMC6213575; doi:10.1107/S2059798318012913)
Supplement: Supplementary file 4 [file d-74-01063-sup4.gz › results_PHENIX/1SJ0-H_refine_001.pdb]

REMARK Date 2017-01-10 Time 18:18:25 EST -0500 (1484090305.10 s)
REMARK PHENIX refinement
REMARK 
REMARK ****************** INPUT FILES AND LABELS ******************************
REMARK Reflections:
REMARK   file name      : 1SJ0.sf
REMARK   labels         : ['r1sj0sf,wavelength_id=1,_refln.intensity_meas,_refln.intensity_sigma']
REMARK R-free flags:
REMARK   file name      : None
REMARK   label          : R-free-flags
REMARK   test_flag_value: 1
REMARK Model file name(s): 
REMARK   /scratch/oleg/2711094.gondor.quantumbioinc.com/1SJ0-H.pdb
REMARK 
REMARK ******************** REFINEMENT SUMMARY: QUICK FACTS *******************
REMARK Start: r_work = 0.2077 r_free = 0.2072 bonds = 0.011 angles = 1.902
REMARK Final: r_work = 0.1889 r_free = 0.2543 bonds = 0.014 angles = 1.365
REMARK ************************************************************************
REMARK 
REMARK ****************** REFINEMENT STATISTICS STEP BY STEP ******************
REMARK leading digit, like 1_, means number of macro-cycle                     
REMARK 0    : statistics at the very beginning when nothing is done yet        
REMARK 1_bss: bulk solvent correction and/or (anisotropic) scaling             
REMARK 1_xyz: refinement of coordinates                                        
REMARK 1_adp: refinement of ADPs (Atomic Displacement Parameters)              
REMARK 1_occ: refinement of occupancies                                        
REMARK ------------------------------------------------------------------------
REMARK  stage       r-work r-free bonds angles b_min b_max b_ave n_water shift
REMARK       0    : 0.2418 0.2499 0.011  1.90   9.5 157.9  41.8 456      0.000
REMARK       1_bss: 0.2077 0.2072 0.011  1.90   6.9 155.3  39.2 456      0.000
REMARK 1_settarget: 0.2077 0.2072 0.011  1.90   6.9 155.3  39.2 456      0.000
REMARK       1_nqh: 0.2077 0.2074 0.011  1.90   6.9 155.3  39.2 456      0.007
REMARK    1_weight: 0.2077 0.2074 0.011  1.90   6.9 155.3  39.2 456      0.007
REMARK    1_checkH: 0.2088 0.2082 0.011  1.90   6.9 155.3  39.2 456      0.458
REMARK    1_xyzrec: 0.1999 0.2311 0.015  1.33   6.9 155.3  39.2 456      0.549
REMARK    1_checkH: 0.1999 0.2315 0.015  1.33   6.9 155.3  39.2 456      0.549
REMARK   1_regHxyz: 0.2005 0.2313 0.015  1.33   6.9 155.3  39.2 456      0.561
REMARK       1_adp: 0.1998 0.2416 0.015  1.33  14.1 150.3  39.9 456      0.561
REMARK   1_regHadp: 0.1994 0.2417 0.015  1.33  14.1 150.3  39.9 456      0.561
REMARK       1_occ: 0.1993 0.2421 0.015  1.33  14.1 150.3  39.9 456      0.561
REMARK       2_bss: 0.1982 0.2413 0.015  1.33  13.6 149.8  39.4 456      0.561
REMARK 2_settarget: 0.1982 0.2413 0.015  1.33  13.6 149.8  39.4 456      0.561
REMARK 2_updatecdl: 0.1982 0.2413 0.015  1.33  13.6 149.8  39.4 456      0.561
REMARK       2_nqh: 0.1982 0.2413 0.015  1.33  13.6 149.8  39.4 456      0.561
REMARK    2_weight: 0.1982 0.2413 0.015  1.33  13.6 149.8  39.4 456      0.561
REMARK    2_checkH: 0.1982 0.2413 0.015  1.33  13.6 149.8  39.4 456      0.561
REMARK    2_xyzrec: 0.1940 0.2479 0.014  1.32  13.6 149.8  39.4 456      0.581
REMARK    2_checkH: 0.1940 0.2479 0.014  1.32  13.6 149.8  39.4 456      0.581
REMARK   2_regHxyz: 0.1943 0.2478 0.014  1.32  13.6 149.8  39.4 456      0.582
REMARK       2_adp: 0.1931 0.2488 0.014  1.32  13.2 144.8  39.3 456      0.582
REMARK   2_regHadp: 0.1934 0.2494 0.014  1.32  13.2 144.8  39.3 456      0.582
REMARK       2_occ: 0.1934 0.2495 0.014  1.32  13.2 144.8  39.3 456      0.582
REMARK       3_bss: 0.1925 0.2493 0.014  1.32  12.8 144.4  39.0 456      0.582
REMARK 3_settarget: 0.1925 0.2493 0.014  1.32  12.8 144.4  39.0 456      0.582
REMARK 3_updatecdl: 0.1925 0.2493 0.014  1.33  12.8 144.4  39.0 456      0.582
REMARK       3_nqh: 0.1925 0.2501 0.014  1.33  12.8 144.4  39.0 456      0.586
REMARK    3_weight: 0.1925 0.2501 0.014  1.33  12.8 144.4  39.0 456      0.586
REMARK    3_checkH: 0.1926 0.2501 0.014  1.33  12.8 144.4  39.0 456      0.586
REMARK    3_xyzrec: 0.1888 0.2527 0.014  1.37  12.8 144.4  39.0 456      0.610
REMARK    3_checkH: 0.1888 0.2528 0.014  1.37  12.8 144.4  39.0 456      0.611
REMARK   3_regHxyz: 0.1892 0.2525 0.014  1.37  12.8 144.4  39.0 456      0.612
REMARK       3_adp: 0.1892 0.2540 0.014  1.37  12.7 139.4  38.9 456      0.612
REMARK   3_regHadp: 0.1892 0.2542 0.014  1.37  12.7 139.4  38.9 456      0.612
REMARK       3_occ: 0.1892 0.2543 0.014  1.37  12.7 139.4  38.9 456      0.612
REMARK         end: 0.1889 0.2543 0.014  1.37  12.7 139.4  38.8 456      0.612
REMARK ------------------------------------------------------------------------
REMARK MODEL CONTENT.
REMARK  ELEMENT        ATOM RECORD COUNT   OCCUPANCY SUM
REMARK        C                     1268         1268.00
REMARK        H                     2318         2314.90
REMARK        O                      474          472.45
REMARK        N                      329          329.00
REMARK        S                       20           20.00
REMARK      O1-                       28           28.00
REMARK    TOTAL                     4437         4432.35
REMARK -----------------------------------------------------------------------
REMARK r_free_flags.md5.hexdigest e1b68517c9147e5840299a5fc8889f5d
REMARK 
REMARK IF THIS FILE IS FOR PDB DEPOSITION: REMOVE ALL FROM THIS LINE UP.
REMARK   3
REMARK   3 REFINEMENT.
REMARK   3   PROGRAM     : PHENIX (1.11.1_2575: ???)
REMARK   3   AUTHORS     : Adams,Afonine,Bunkoczi,Burnley,Chen,Dar,Davis,
REMARK   3               : Draizen,Echols,Gildea,Gros,Grosse-Kunstleve,Headd,
REMARK   3               : Hintze,Hung,Ioerger,Liebschner,McCoy,McKee,Moriarty,
REMARK   3               : Oeffner,Poon,Read,Richardson,Richardson,Sacchettini,
REMARK   3               : Sauter,Sobolev,Storoni,Terwilliger,Williams,Zwart
REMARK   3
REMARK   3  REFINEMENT TARGET : ML
REMARK   3  
REMARK   3  DATA USED IN REFINEMENT.
REMARK   3   RESOLUTION RANGE HIGH (ANGSTROMS) : 1.900   
REMARK   3   RESOLUTION RANGE LOW  (ANGSTROMS) : 9.985   
REMARK   3   MIN(FOBS/SIGMA_FOBS)              : 1.71  
REMARK   3   COMPLETENESS FOR RANGE        (%) : 78.91 
REMARK   3   NUMBER OF REFLECTIONS             : 18183     
REMARK   3   NUMBER OF REFLECTIONS (NON-ANOMALOUS) : 18183     
REMARK   3  
REMARK   3  FIT TO DATA USED IN REFINEMENT.
REMARK   3   R VALUE     (WORKING + TEST SET) : 0.1955
REMARK   3   R VALUE            (WORKING SET) : 0.1889
REMARK   3   FREE R VALUE                     : 0.2543
REMARK   3   FREE R VALUE TEST SET SIZE   (%) : 10.00 
REMARK   3   FREE R VALUE TEST SET COUNT      : 1818      
REMARK   3  
REMARK   3  FIT TO DATA USED IN REFINEMENT (IN BINS).
REMARK   3   BIN  RESOLUTION RANGE  COMPL.    NWORK NFREE   RWORK  RFREE  CCWORK CCFREE
REMARK   3     1 9.9854 - 4.3509      0.95     1691   188  0.1610 0.2411   0.944  0.901
REMARK   3     2 4.3509 - 3.5023      0.95     1577   175  0.1437 0.2007   0.947  0.916
REMARK   3     3 3.5023 - 3.0744      0.94     1523   170  0.1721 0.2379   0.918  0.826
REMARK   3     4 3.0744 - 2.8001      0.92     1473   163  0.1833 0.2561   0.902  0.801
REMARK   3     5 2.8001 - 2.6032      0.90     1444   161  0.1876 0.2422   0.888  0.848
REMARK   3     6 2.6032 - 2.4521      0.86     1346   149  0.1851 0.2585   0.877  0.806
REMARK   3     7 2.4521 - 2.3309      0.83     1312   146  0.1948 0.2800   0.833  0.651
REMARK   3     8 2.3309 - 2.2306      0.80     1255   140  0.2279 0.2889   0.779  0.693
REMARK   3     9 2.2306 - 2.1457      0.74     1151   127  0.2600 0.3401   0.657  0.510
REMARK   3    10 2.1457 - 2.0723      0.68     1052   118  0.3190 0.3701   0.516  0.437
REMARK   3    11 2.0723 - 2.0080      0.62      957   106  0.3365 0.4018   0.407  0.105
REMARK   3    12 2.0080 - 1.9511      0.55      847    94  0.3736 0.3536   0.322  0.170
REMARK   3    13 1.9511 - 1.9001      0.47      737    81  0.3903 0.3961   0.253  0.130
REMARK   3  
REMARK   3  BULK SOLVENT MODELLING.
REMARK   3   METHOD USED        : FLAT BULK SOLVENT MODEL
REMARK   3   SOLVENT RADIUS     : 1.11    
REMARK   3   SHRINKAGE RADIUS   : 0.90    
REMARK   3   GRID STEP FACTOR   : 4.00    
REMARK   3  
REMARK   3  ERROR ESTIMATES.
REMARK   3   COORDINATE ERROR (MAXIMUM-LIKELIHOOD BASED)     : 0.32    
REMARK   3   PHASE ERROR (DEGREES, MAXIMUM-LIKELIHOOD BASED) : 26.26   
REMARK   3  
REMARK   3  STRUCTURE FACTORS CALCULATION ALGORITHM : FFT
REMARK   3  
REMARK   3  RESTRAINTS LIBRARY
REMARK   3    GEOSTD + MON.LIB. + CDL v1.2
REMARK   3  
REMARK   3  DEVIATIONS FROM IDEAL VALUES.
REMARK   3                 RMSD     MAX  COUNT
REMARK   3   BOND      :  0.014   0.107   2008
REMARK   3   ANGLE     :  1.365  10.243   2716
REMARK   3   CHIRALITY :  0.058   0.202    317
REMARK   3   PLANARITY :  0.007   0.040    336
REMARK   3   DIHEDRAL  : 14.629 104.221   1202
REMARK   3   MIN NONBONDED DISTANCE : 2.002 
REMARK   3  
REMARK   3  MOLPROBITY STATISTICS.
REMARK   3   ALL-ATOM CLASHSCORE : 9.06
REMARK   3   RAMACHANDRAN PLOT:
REMARK   3     OUTLIERS : 0.84  %
REMARK   3     ALLOWED  : 2.51  %
REMARK   3     FAVORED  : 96.65 %
REMARK   3   ROTAMER OUTLIERS : 7.37 %
REMARK   3   CBETA DEVIATIONS : 0
REMARK   3   PEPTIDE PLANE:
REMARK   3     CIS-PROLINE     : 0
REMARK   3     CIS-GENERAL     : 0
REMARK   3     TWISTED PROLINE : 0
REMARK   3     TWISTED GENERAL : 0
REMARK   3  
REMARK   3  ATOMIC DISPLACEMENT PARAMETERS.
REMARK   3   WILSON B : 28.83
REMARK   3   RMS(B_ISO_OR_EQUIVALENT_BONDED) : 7.41
REMARK   3   ATOMS          NUMBER OF ATOMS
REMARK   3                    ISO.  ANISO. 
REMARK   3    ALL         :   4437       0
REMARK   3    ALL (NO H)  :   2119       0
REMARK   3    SOLVENT     :    152       0
REMARK   3    NON-SOLVENT :   1967       0
REMARK   3    HYDROGENS   :   2318       0
REMARK   3
HELIX    1   1 ALA A  312  ALA A  322  1               Generated by MOE   11
HELIX    2   2 PHE A  337  GLU A  339  5               Generated by MOE    3
HELIX    3   3 MET A  342  LYS A  362  1               Generated by MOE   21
HELIX    4   4 LEU A  372  SER A  395  1               Generated by MOE   24
HELIX    5   5 ARG A  412  LYS A  416  1               Generated by MOE    5
HELIX    6   6 VAL A  422  MET A  438  1               Generated by MOE   17
HELIX    7   7 GLY A  442  ASN A  455  1               Generated by MOE   14
HELIX    8   8 VAL A  458  THR A  460  5               Generated by MOE    3
HELIX    9   9 LEU A  466  LYS A  492  1               Generated by MOE   27
HELIX   10  10 LEU A  497  LEU A  525  1               Generated by MOE   29
HELIX   11  11 LEU A  536  LEU A  544  1               Generated by MOE    9
SHEET    1       LYS A 401  ALA A 405                  Generated by MOE
SHEET    2       LEU A 408  ASP A 411                  Generated by MOE
CRYST1   58.480   58.480  276.080  90.00  90.00 120.00 P 65 2 2
SCALE1      0.017100  0.009873  0.000000        0.00000
SCALE2      0.000000  0.019745  0.000000        0.00000
SCALE3      0.000000  0.000000  0.003622        0.00000
ATOM      1  N   ALA A 307      10.312  11.843   7.233  1.00107.30           N
ATOM      2  CA  ALA A 307       9.911  11.923   8.638  1.00 98.47           C
ATOM      3  C   ALA A 307       9.308  13.281   8.973  1.00102.54           C
ATOM      4  O   ALA A 307       9.154  13.633  10.142  1.00 82.22           O
ATOM      5  CB  ALA A 307      11.087  11.655   9.520  1.00 90.51           C
ATOM      6  H1  ALA A 307      10.617  10.954   7.038  1.00128.77           H
ATOM      7  H2  ALA A 307      11.022  12.468   7.067  1.00128.77           H
ATOM      8  HA  ALA A 307       9.241  11.245   8.815  1.00118.16           H
ATOM      9  HB1 ALA A 307      11.426  10.766   9.331  1.00108.61           H
ATOM     10  HB2 ALA A 307      11.773  12.317   9.341  1.00108.61           H
ATOM     11  HB3 ALA A 307      10.805  11.712  10.447  1.00108.61           H
ATOM     12  N   LEU A 308       8.952  14.033   7.931  1.00115.15           N
ATOM     13  CA  LEU A 308       8.648  15.455   8.042  1.00111.68           C
ATOM     14  C   LEU A 308       7.190  15.745   7.690  1.00103.43           C
ATOM     15  O   LEU A 308       6.803  16.907   7.522  1.00110.27           O
ATOM     16  CB  LEU A 308       9.621  16.237   7.154  1.00110.99           C
ATOM     17  CG  LEU A 308      10.858  15.419   6.720  1.00104.33           C
ATOM     18  CD1 LEU A 308      10.705  14.874   5.303  1.00107.08           C
ATOM     19  CD2 LEU A 308      12.092  16.244   6.856  1.00 79.21           C
ATOM     20  H   LEU A 308       8.879  13.731   7.129  1.00138.19           H
ATOM     21  HA  LEU A 308       8.793  15.736   8.959  1.00134.02           H
ATOM     22  HB2 LEU A 308       9.155  16.518   6.352  1.00133.18           H
ATOM     23  HB3 LEU A 308       9.935  17.014   7.642  1.00133.18           H
ATOM     24  HG  LEU A 308      10.949  14.659   7.316  1.00125.19           H
ATOM     25 HD11 LEU A 308      11.500  14.369   5.072  1.00128.50           H
ATOM     26 HD12 LEU A 308       9.925  14.297   5.270  1.00128.50           H
ATOM     27 HD13 LEU A 308      10.594  15.617   4.690  1.00128.50           H
ATOM     28 HD21 LEU A 308      12.857  15.716   6.580  1.00 95.05           H
ATOM     29 HD22 LEU A 308      12.010  17.029   6.292  1.00 95.05           H
ATOM     30 HD23 LEU A 308      12.191  16.512   7.783  1.00 95.05           H
ATOM     31  N   SER A 309       6.389  14.687   7.544  1.00 92.82           N
ATOM     32  CA  SER A 309       4.940  14.761   7.538  1.00 90.19           C
ATOM     33  C   SER A 309       4.331  14.091   8.769  1.00 75.58           C
ATOM     34  O   SER A 309       3.122  14.229   8.993  1.00 70.07           O
ATOM     35  CB  SER A 309       4.389  14.126   6.247  1.00 97.51           C
ATOM     36  OG  SER A 309       3.007  13.838   6.338  1.00104.42           O
ATOM     37  H   SER A 309       6.683  13.885   7.444  1.00111.38           H
ATOM     38  HA  SER A 309       4.675  15.694   7.547  1.00108.23           H
ATOM     39  HB2 SER A 309       4.531  14.742   5.512  1.00117.02           H
ATOM     40  HB3 SER A 309       4.868  13.299   6.079  1.00117.02           H
ATOM     41  HG  SER A 309       2.575  14.545   6.479  1.00125.31           H
ATOM     42  N   LEU A 310       5.135  13.388   9.573  1.00 67.06           N
ATOM     43  CA  LEU A 310       4.678  12.863  10.854  1.00 55.00           C
ATOM     44  C   LEU A 310       4.401  14.014  11.802  1.00 42.38           C
ATOM     45  O   LEU A 310       5.212  14.933  11.938  1.00 46.92           O
ATOM     46  CB  LEU A 310       5.734  11.922  11.465  1.00 54.82           C
ATOM     47  CG  LEU A 310       5.588  10.381  11.476  1.00 51.13           C
ATOM     48  CD1 LEU A 310       5.015   9.804  10.194  1.00 48.62           C
ATOM     49  CD2 LEU A 310       6.899   9.688  11.796  1.00 55.54           C
ATOM     50  H   LEU A 310       5.955  13.202   9.393  1.00 80.47           H
ATOM     51  HA  LEU A 310       3.856  12.363  10.726  1.00 66.00           H
ATOM     52  HB2 LEU A 310       6.569  12.104  11.005  1.00 65.78           H
ATOM     53  HB3 LEU A 310       5.837  12.184  12.393  1.00 65.78           H
ATOM     54  HG  LEU A 310       4.970  10.150  12.186  1.00 61.36           H
ATOM     55 HD11 LEU A 310       4.956   8.839  10.282  1.00 58.35           H
ATOM     56 HD12 LEU A 310       4.132  10.178  10.048  1.00 58.35           H
ATOM     57 HD13 LEU A 310       5.599  10.034   9.455  1.00 58.35           H
ATOM     58 HD21 LEU A 310       6.758   8.729  11.792  1.00 66.64           H
ATOM     59 HD22 LEU A 310       7.556   9.930  11.124  1.00 66.64           H
ATOM     60 HD23 LEU A 310       7.201   9.975  12.672  1.00 66.64           H
ATOM     61  N   THR A 311       3.257  13.965  12.455  1.00 39.22           N
ATOM     62  CA  THR A 311       3.023  14.844  13.580  1.00 46.40           C
ATOM     63  C   THR A 311       3.970  14.483  14.719  1.00 47.00           C
ATOM     64  O   THR A 311       4.680  13.481  14.674  1.00 38.87           O
ATOM     65  CB  THR A 311       1.612  14.702  14.116  1.00 45.35           C
ATOM     66  OG1 THR A 311       1.516  13.455  14.809  1.00 41.98           O
ATOM     67  CG2 THR A 311       0.593  14.752  13.010  1.00 58.67           C
ATOM     68  H   THR A 311       2.605  13.436  12.269  1.00 47.06           H
ATOM     69  HA  THR A 311       3.173  15.767  13.320  1.00 55.68           H
ATOM     70  HB  THR A 311       1.428  15.427  14.733  1.00 54.43           H
ATOM     71  HG1 THR A 311       0.740  13.356  15.115  1.00 50.38           H
ATOM     72 HG21 THR A 311      -0.300  14.659  13.378  1.00 70.40           H
ATOM     73 HG22 THR A 311       0.654  15.599  12.541  1.00 70.40           H
ATOM     74 HG23 THR A 311       0.751  14.031  12.381  1.00 70.40           H
ATOM     75  N   ALA A 312       3.936  15.301  15.774  1.00 46.35           N
ATOM     76  CA  ALA A 312       4.710  14.994  16.972  1.00 40.32           C
ATOM     77  C   ALA A 312       4.290  13.667  17.576  1.00 38.25           C
ATOM     78  O   ALA A 312       5.131  12.884  18.032  1.00 41.11           O
ATOM     79  CB  ALA A 312       4.545  16.094  18.003  1.00 35.96           C
ATOM     80  H   ALA A 312       3.479  16.028  15.819  1.00 55.62           H
ATOM     81  HA  ALA A 312       5.649  14.936  16.737  1.00 48.38           H
ATOM     82  HB1 ALA A 312       5.067  15.870  18.790  1.00 43.15           H
ATOM     83  HB2 ALA A 312       4.859  16.931  17.625  1.00 43.15           H
ATOM     84  HB3 ALA A 312       3.607  16.168  18.238  1.00 43.15           H
ATOM     85  N   ASP A 313       2.993  13.405  17.607  1.00 47.69           N
ATOM     86  CA  ASP A 313       2.519  12.195  18.250  1.00 43.15           C
ATOM     87  C   ASP A 313       2.951  10.949  17.493  1.00 38.85           C
ATOM     88  O   ASP A 313       3.193   9.903  18.106  1.00 35.14           O
ATOM     89  CB  ASP A 313       1.001  12.267  18.375  1.00 54.58           C
ATOM     90  CG  ASP A 313       0.563  13.055  19.603  1.00 60.82           C
ATOM     91  OD1 ASP A 313      -0.228  14.018  19.439  1.00 66.66           O
ATOM     92  OD2 ASP A 313       1.045  12.723  20.715  1.00 52.02           O1-
ATOM     93  H   ASP A 313       2.378  13.902  17.270  1.00 57.23           H
ATOM     94  HA  ASP A 313       2.892  12.145  19.144  1.00 51.78           H
ATOM     95  HB2 ASP A 313       0.638  12.704  17.589  1.00 65.49           H
ATOM     96  HB3 ASP A 313       0.645  11.367  18.450  1.00 65.49           H
ATOM     97  N   GLN A 314       3.043  11.032  16.167  1.00 39.50           N
ATOM     98  CA  GLN A 314       3.412   9.851  15.391  1.00 47.84           C
ATOM     99  C   GLN A 314       4.889   9.560  15.568  1.00 41.92           C
ATOM    100  O   GLN A 314       5.294   8.402  15.712  1.00 42.54           O
ATOM    101  CB  GLN A 314       3.091  10.062  13.903  1.00 51.63           C
ATOM    102  CG  GLN A 314       1.791  10.833  13.594  1.00 56.06           C
ATOM    103  CD  GLN A 314       1.324  10.772  12.132  1.00 59.14           C
ATOM    104  OE1 GLN A 314       1.841  11.493  11.272  1.00 63.18           O
ATOM    105  NE2 GLN A 314       0.320   9.935  11.856  1.00 70.52           N
ATOM    106  H   GLN A 314       2.901  11.742  15.703  1.00 47.40           H
ATOM    107  HA  GLN A 314       2.908   9.086  15.709  1.00 57.41           H
ATOM    108  HB2 GLN A 314       3.823  10.555  13.501  1.00 61.95           H
ATOM    109  HB3 GLN A 314       3.018   9.192  13.481  1.00 61.95           H
ATOM    110  HG2 GLN A 314       1.080  10.469  14.143  1.00 67.27           H
ATOM    111  HG3 GLN A 314       1.928  11.767  13.818  1.00 67.27           H
ATOM    112 HE21 GLN A 314      -0.032   9.464  12.483  1.00 84.63           H
ATOM    113 HE22 GLN A 314       0.025   9.868  11.051  1.00 84.63           H
ATOM    114  N   MET A 315       5.701  10.614  15.549  1.00 42.86           N
ATOM    115  CA  MET A 315       7.119  10.492  15.835  1.00 42.33           C
ATOM    116  C   MET A 315       7.336   9.723  17.134  1.00 32.30           C
ATOM    117  O   MET A 315       7.977   8.670  17.145  1.00 31.83           O
ATOM    118  CB  MET A 315       7.704  11.894  15.904  1.00 41.46           C
ATOM    119  CG  MET A 315       9.166  11.927  16.141  1.00 38.17           C
ATOM    120  SD  MET A 315      10.092  11.140  14.830  1.00 45.40           S
ATOM    121  CE  MET A 315       9.928  12.328  13.537  1.00 41.57           C
ATOM    122  H   MET A 315       5.448  11.417  15.371  1.00 51.43           H
ATOM    123  HA  MET A 315       7.552  10.018  15.107  1.00 50.80           H
ATOM    124  HB2 MET A 315       7.530  12.346  15.064  1.00 49.76           H
ATOM    125  HB3 MET A 315       7.276  12.374  16.630  1.00 49.76           H
ATOM    126  HG2 MET A 315       9.456  12.851  16.201  1.00 45.80           H
ATOM    127  HG3 MET A 315       9.363  11.462  16.969  1.00 45.80           H
ATOM    128  HE1 MET A 315      10.400  12.007  12.753  1.00 49.89           H
ATOM    129  HE2 MET A 315       8.987  12.444  13.333  1.00 49.89           H
ATOM    130  HE3 MET A 315      10.309  13.170  13.832  1.00 49.89           H
ATOM    131  N   VAL A 316       6.763  10.225  18.229  1.00 33.01           N
ATOM    132  CA  VAL A 316       6.898   9.590  19.541  1.00 32.10           C
ATOM    133  C   VAL A 316       6.473   8.142  19.462  1.00 39.15           C
ATOM    134  O   VAL A 316       7.178   7.230  19.924  1.00 40.42           O
ATOM    135  CB  VAL A 316       6.059  10.346  20.598  1.00 28.38           C
ATOM    136  CG1 VAL A 316       6.110   9.660  21.938  1.00 33.99           C
ATOM    137  CG2 VAL A 316       6.521  11.709  20.755  1.00 32.97           C
ATOM    138  H   VAL A 316       6.286  10.940  18.237  1.00 39.61           H
ATOM    139  HA  VAL A 316       7.828   9.619  19.816  1.00 38.53           H
ATOM    140  HB  VAL A 316       5.133  10.373  20.308  1.00 34.05           H
ATOM    141 HG11 VAL A 316       5.574  10.163  22.571  1.00 40.78           H
ATOM    142 HG12 VAL A 316       5.758   8.761  21.846  1.00 40.78           H
ATOM    143 HG13 VAL A 316       7.032   9.625  22.239  1.00 40.78           H
ATOM    144 HG21 VAL A 316       5.974  12.152  21.423  1.00 39.56           H
ATOM    145 HG22 VAL A 316       7.448  11.697  21.040  1.00 39.56           H
ATOM    146 HG23 VAL A 316       6.442  12.169  19.904  1.00 39.56           H
ATOM    147  N   SER A 317       5.281   7.910  18.914  1.00 42.71           N
ATOM    148  CA  SER A 317       4.798   6.544  18.795  1.00 47.53           C
ATOM    149  C   SER A 317       5.731   5.728  17.904  1.00 36.98           C
ATOM    150  O   SER A 317       6.031   4.564  18.193  1.00 35.03           O
ATOM    151  CB  SER A 317       3.359   6.542  18.273  1.00 47.00           C
ATOM    152  OG  SER A 317       2.619   5.540  18.945  1.00 63.76           O
ATOM    153  H   SER A 317       4.747   8.512  18.612  1.00 51.26           H
ATOM    154  HA  SER A 317       4.795   6.135  19.675  1.00 57.03           H
ATOM    155  HB2 SER A 317       2.955   7.407  18.442  1.00 56.41           H
ATOM    156  HB3 SER A 317       3.364   6.353  17.322  1.00 56.41           H
ATOM    157  HG  SER A 317       1.827   5.531  18.664  1.00 76.51           H
ATOM    158  N   ALA A 318       6.243   6.327  16.838  1.00 36.80           N
ATOM    159  CA  ALA A 318       7.187   5.579  16.017  1.00 34.79           C
ATOM    160  C   ALA A 318       8.408   5.192  16.842  1.00 33.72           C
ATOM    161  O   ALA A 318       8.922   4.064  16.757  1.00 35.74           O
ATOM    162  CB  ALA A 318       7.585   6.421  14.813  1.00 38.02           C
ATOM    163  H   ALA A 318       6.072   7.128  16.575  1.00 44.16           H
ATOM    164  HA  ALA A 318       6.763   4.767  15.696  1.00 41.74           H
ATOM    165  HB1 ALA A 318       8.213   5.919  14.270  1.00 45.63           H
ATOM    166  HB2 ALA A 318       6.791   6.627  14.296  1.00 45.63           H
ATOM    167  HB3 ALA A 318       7.999   7.241  15.125  1.00 45.63           H
ATOM    168  N   LEU A 319       8.867   6.115  17.670  1.00 28.95           N
ATOM    169  CA  LEU A 319      10.110   5.910  18.397  1.00 30.39           C
ATOM    170  C   LEU A 319       9.904   4.931  19.546  1.00 26.45           C
ATOM    171  O   LEU A 319      10.684   3.987  19.706  1.00 36.39           O
ATOM    172  CB  LEU A 319      10.636   7.268  18.865  1.00 26.89           C
ATOM    173  CG  LEU A 319      11.163   8.222  17.780  1.00 30.97           C
ATOM    174  CD1 LEU A 319      11.811   9.497  18.338  1.00 22.78           C
ATOM    175  CD2 LEU A 319      12.182   7.531  16.963  1.00 31.67           C
ATOM    176  H   LEU A 319       8.481   6.867  17.829  1.00 34.74           H
ATOM    177  HA  LEU A 319      10.767   5.528  17.794  1.00 36.47           H
ATOM    178  HB2 LEU A 319       9.916   7.728  19.325  1.00 32.27           H
ATOM    179  HB3 LEU A 319      11.364   7.112  19.487  1.00 32.27           H
ATOM    180  HG  LEU A 319      10.431   8.482  17.199  1.00 37.17           H
ATOM    181 HD11 LEU A 319      12.117  10.045  17.599  1.00 27.34           H
ATOM    182 HD12 LEU A 319      11.154   9.982  18.860  1.00 27.34           H
ATOM    183 HD13 LEU A 319      12.562   9.249  18.900  1.00 27.34           H
ATOM    184 HD21 LEU A 319      12.508   8.141  16.283  1.00 38.01           H
ATOM    185 HD22 LEU A 319      12.913   7.255  17.538  1.00 38.01           H
ATOM    186 HD23 LEU A 319      11.778   6.754  16.546  1.00 38.01           H
ATOM    187  N   LEU A 320       8.817   5.078  20.314  1.00 36.97           N
ATOM    188  CA  LEU A 320       8.534   4.079  21.344  1.00 28.74           C
ATOM    189  C   LEU A 320       8.387   2.712  20.716  1.00 33.76           C
ATOM    190  O   LEU A 320       8.823   1.715  21.286  1.00 30.10           O
ATOM    191  CB  LEU A 320       7.267   4.405  22.141  1.00 26.66           C
ATOM    192  CG  LEU A 320       7.197   5.701  22.959  1.00 31.74           C
ATOM    193  CD1 LEU A 320       5.743   6.124  23.347  1.00 43.15           C
ATOM    194  CD2 LEU A 320       8.037   5.635  24.201  1.00 32.09           C
ATOM    195  H   LEU A 320       8.249   5.721  20.260  1.00 44.37           H
ATOM    196  HA  LEU A 320       9.278   4.047  21.965  1.00 34.49           H
ATOM    197  HB2 LEU A 320       6.527   4.434  21.514  1.00 32.00           H
ATOM    198  HB3 LEU A 320       7.118   3.677  22.764  1.00 32.00           H
ATOM    199  HG  LEU A 320       7.560   6.415  22.412  1.00 38.09           H
ATOM    200 HD11 LEU A 320       5.780   6.947  23.860  1.00 51.78           H
ATOM    201 HD12 LEU A 320       5.227   6.262  22.537  1.00 51.78           H
ATOM    202 HD13 LEU A 320       5.341   5.420  23.880  1.00 51.78           H
ATOM    203 HD21 LEU A 320       7.959   6.475  24.680  1.00 38.51           H
ATOM    204 HD22 LEU A 320       7.721   4.906  24.758  1.00 38.51           H
ATOM    205 HD23 LEU A 320       8.962   5.483  23.950  1.00 38.51           H
ATOM    206  N   ASP A 321       7.792   2.637  19.526  1.00 40.47           N
ATOM    207  CA  ASP A 321       7.606   1.317  18.955  1.00 36.74           C
ATOM    208  C   ASP A 321       8.924   0.707  18.533  1.00 35.97           C
ATOM    209  O   ASP A 321       9.037  -0.521  18.494  1.00 42.99           O
ATOM    210  CB  ASP A 321       6.652   1.362  17.763  1.00 48.39           C
ATOM    211  CG  ASP A 321       5.203   1.537  18.174  1.00 57.32           C
ATOM    212  OD1 ASP A 321       4.873   1.276  19.355  1.00 56.12           O
ATOM    213  OD2 ASP A 321       4.397   1.934  17.304  1.00 66.45           O1-
ATOM    214  H   ASP A 321       7.504   3.297  19.056  1.00 48.56           H
ATOM    215  HA  ASP A 321       7.213   0.739  19.627  1.00 44.09           H
ATOM    216  HB2 ASP A 321       6.894   2.109  17.193  1.00 58.07           H
ATOM    217  HB3 ASP A 321       6.725   0.531  17.268  1.00 58.07           H
ATOM    218  N   ALA A 322       9.934   1.527  18.231  1.00 40.45           N
ATOM    219  CA  ALA A 322      11.189   1.013  17.701  1.00 31.92           C
ATOM    220  C   ALA A 322      12.162   0.555  18.778  1.00 27.14           C
ATOM    221  O   ALA A 322      13.237   0.043  18.439  1.00 30.39           O
ATOM    222  CB  ALA A 322      11.857   2.072  16.852  1.00 34.01           C
ATOM    223  H   ALA A 322       9.913   2.381  18.324  1.00 48.54           H
ATOM    224  HA  ALA A 322      10.999   0.251  17.131  1.00 38.30           H
ATOM    225  HB1 ALA A 322      12.691   1.718  16.505  1.00 40.81           H
ATOM    226  HB2 ALA A 322      11.266   2.307  16.119  1.00 40.81           H
ATOM    227  HB3 ALA A 322      12.031   2.852  17.401  1.00 40.81           H
ATOM    228  N   GLU A 323      11.818   0.720  20.044  1.00 26.99           N
ATOM    229  CA  GLU A 323      12.766   0.463  21.111  1.00 31.40           C
ATOM    230  C   GLU A 323      13.322  -0.949  20.956  1.00 31.52           C
ATOM    231  O   GLU A 323      12.584  -1.870  20.626  1.00 39.14           O
ATOM    232  CB  GLU A 323      12.107   0.625  22.484  1.00 30.40           C
ATOM    233  CG  GLU A 323      12.228   2.016  23.128  1.00 39.65           C
ATOM    234  CD  GLU A 323      13.668   2.496  23.310  1.00 38.06           C
ATOM    235  OE1 GLU A 323      14.234   3.127  22.378  1.00 31.01           O
ATOM    236  OE2 GLU A 323      14.221   2.249  24.397  1.00 35.47           O1-
ATOM    237  H   GLU A 323      11.043   0.980  20.312  1.00 32.39           H
ATOM    238  HA  GLU A 323      13.502   1.091  21.047  1.00 37.68           H
ATOM    239  HB2 GLU A 323      11.161   0.428  22.395  1.00 36.48           H
ATOM    240  HB3 GLU A 323      12.512  -0.012  23.094  1.00 36.48           H
ATOM    241  HG2 GLU A 323      11.770   2.660  22.566  1.00 47.59           H
ATOM    242  HG3 GLU A 323      11.811   1.991  24.004  1.00 47.59           H
ATOM    243  N   PRO A 324      14.611  -1.141  21.177  1.00 30.69           N
ATOM    244  CA  PRO A 324      15.171  -2.478  21.166  1.00 29.30           C
ATOM    245  C   PRO A 324      14.884  -3.191  22.468  1.00 33.42           C
ATOM    246  O   PRO A 324      14.505  -2.562  23.458  1.00 29.63           O
ATOM    247  CB  PRO A 324      16.671  -2.223  21.004  1.00 27.42           C
ATOM    248  CG  PRO A 324      16.887  -0.912  21.720  1.00 26.88           C
ATOM    249  CD  PRO A 324      15.632  -0.105  21.401  1.00 26.39           C
ATOM    250  HA  PRO A 324      14.835  -2.994  20.416  1.00 35.16           H
ATOM    251  HB2 PRO A 324      17.176  -2.936  21.424  1.00 32.91           H
ATOM    252  HB3 PRO A 324      16.894  -2.145  20.063  1.00 32.91           H
ATOM    253  HG2 PRO A 324      16.966  -1.067  22.675  1.00 32.26           H
ATOM    254  HG3 PRO A 324      17.679  -0.473  21.373  1.00 32.26           H
ATOM    255  HD2 PRO A 324      15.387   0.454  22.156  1.00 31.67           H
ATOM    256  HD3 PRO A 324      15.763   0.421  20.596  1.00 31.67           H
ATOM    257  N   PRO A 325      15.132  -4.492  22.526  1.00 30.06           N
ATOM    258  CA  PRO A 325      14.917  -5.252  23.750  1.00 30.38           C
ATOM    259  C   PRO A 325      16.009  -5.027  24.768  1.00 26.93           C
ATOM    260  O   PRO A 325      17.096  -4.561  24.451  1.00 26.70           O
ATOM    261  CB  PRO A 325      14.966  -6.701  23.260  1.00 32.88           C
ATOM    262  CG  PRO A 325      15.789  -6.662  22.082  1.00 33.02           C
ATOM    263  CD  PRO A 325      15.577  -5.343  21.424  1.00 33.28           C
ATOM    264  HA  PRO A 325      14.049  -5.059  24.137  1.00 36.45           H
ATOM    265  HB2 PRO A 325      15.366  -7.264  23.941  1.00 39.45           H
ATOM    266  HB3 PRO A 325      14.070  -7.005  23.044  1.00 39.45           H
ATOM    267  HG2 PRO A 325      16.718  -6.764  22.338  1.00 39.63           H
ATOM    268  HG3 PRO A 325      15.525  -7.381  21.485  1.00 39.63           H
ATOM    269  HD2 PRO A 325      16.410  -5.012  21.054  1.00 39.94           H
ATOM    270  HD3 PRO A 325      14.887  -5.409  20.746  1.00 39.94           H
ATOM    271  N   ILE A 326      15.733  -5.478  25.990  1.00 33.36           N
ATOM    272  CA  ILE A 326      16.756  -5.583  27.024  1.00 30.29           C
ATOM    273  C   ILE A 326      17.372  -6.978  26.975  1.00 32.95           C
ATOM    274  O   ILE A 326      16.664  -7.991  27.116  1.00 31.32           O
ATOM    275  CB  ILE A 326      16.192  -5.298  28.420  1.00 32.36           C
ATOM    276  CG1 ILE A 326      15.264  -4.101  28.371  1.00 45.77           C
ATOM    277  CG2 ILE A 326      17.353  -5.051  29.376  1.00 36.01           C
ATOM    278  CD1 ILE A 326      15.576  -3.014  29.341  1.00 42.05           C
ATOM    279  H   ILE A 326      14.952  -5.731  26.246  1.00 40.03           H
ATOM    280  HA  ILE A 326      17.457  -4.937  26.844  1.00 36.35           H
ATOM    281  HB  ILE A 326      15.693  -6.073  28.723  1.00 38.84           H
ATOM    282 HG12 ILE A 326      15.303  -3.717  27.481  1.00 54.92           H
ATOM    283 HG13 ILE A 326      14.360  -4.404  28.553  1.00 54.92           H
ATOM    284 HG21 ILE A 326      17.000  -4.871  30.261  1.00 43.21           H
ATOM    285 HG22 ILE A 326      17.916  -5.840  29.399  1.00 43.21           H
ATOM    286 HG23 ILE A 326      17.864  -4.289  29.061  1.00 43.21           H
ATOM    287 HD11 ILE A 326      14.930  -2.299  29.232  1.00 50.46           H
ATOM    288 HD12 ILE A 326      15.525  -3.371  30.242  1.00 50.46           H
ATOM    289 HD13 ILE A 326      16.470  -2.683  29.166  1.00 50.46           H
ATOM    290  N   LEU A 327      18.697  -7.037  26.823  1.00 23.72           N
ATOM    291  CA  LEU A 327      19.390  -8.314  26.708  1.00 29.68           C
ATOM    292  C   LEU A 327      20.058  -8.662  28.027  1.00 27.13           C
ATOM    293  O   LEU A 327      20.290  -7.808  28.873  1.00 32.00           O
ATOM    294  CB  LEU A 327      20.446  -8.299  25.594  1.00 25.48           C
ATOM    295  CG  LEU A 327      19.891  -7.876  24.238  1.00 28.45           C
ATOM    296  CD1 LEU A 327      20.993  -7.796  23.260  1.00 28.01           C
ATOM    297  CD2 LEU A 327      18.867  -8.889  23.776  1.00 28.42           C
ATOM    298  H   LEU A 327      19.214  -6.351  26.785  1.00 28.47           H
ATOM    299  HA  LEU A 327      18.744  -9.008  26.503  1.00 35.62           H
ATOM    300  HB2 LEU A 327      21.148  -7.675  25.836  1.00 30.57           H
ATOM    301  HB3 LEU A 327      20.815  -9.190  25.500  1.00 30.57           H
ATOM    302  HG  LEU A 327      19.467  -7.006  24.308  1.00 34.14           H
ATOM    303 HD11 LEU A 327      20.633  -7.527  22.400  1.00 33.61           H
ATOM    304 HD12 LEU A 327      21.641  -7.143  23.567  1.00 33.61           H
ATOM    305 HD13 LEU A 327      21.412  -8.668  23.185  1.00 33.61           H
ATOM    306 HD21 LEU A 327      18.519  -8.615  22.914  1.00 34.10           H
ATOM    307 HD22 LEU A 327      19.295  -9.757  23.700  1.00 34.10           H
ATOM    308 HD23 LEU A 327      18.149  -8.930  24.427  1.00 34.10           H
ATOM    309  N   TYR A 328      20.376  -9.940  28.179  1.00 32.33           N
ATOM    310  CA  TYR A 328      21.061 -10.457  29.348  1.00 26.32           C
ATOM    311  C   TYR A 328      22.511 -10.786  29.056  1.00 32.29           C
ATOM    312  O   TYR A 328      22.886 -11.137  27.929  1.00 32.86           O
ATOM    313  CB  TYR A 328      20.367 -11.715  29.865  1.00 34.43           C
ATOM    314  CG  TYR A 328      19.146 -11.397  30.647  1.00 27.73           C
ATOM    315  CD1 TYR A 328      17.993 -11.004  30.002  1.00 36.80           C
ATOM    316  CD2 TYR A 328      19.148 -11.454  32.033  1.00 29.40           C
ATOM    317  CE1 TYR A 328      16.844 -10.681  30.714  1.00 37.95           C
ATOM    318  CE2 TYR A 328      18.015 -11.136  32.751  1.00 39.35           C
ATOM    319  CZ  TYR A 328      16.860 -10.751  32.081  1.00 38.96           C
ATOM    320  OH  TYR A 328      15.710 -10.431  32.775  1.00 47.58           O
ATOM    321  H   TYR A 328      20.199 -10.546  27.595  1.00 38.80           H
ATOM    322  HA  TYR A 328      21.039  -9.789  30.051  1.00 31.58           H
ATOM    323  HB2 TYR A 328      20.108 -12.268  29.112  1.00 41.31           H
ATOM    324  HB3 TYR A 328      20.977 -12.201  30.442  1.00 41.31           H
ATOM    325  HD1 TYR A 328      17.984 -10.956  29.074  1.00 44.16           H
ATOM    326  HD2 TYR A 328      19.921 -11.711  32.482  1.00 35.28           H
ATOM    327  HE1 TYR A 328      16.071 -10.424  30.265  1.00 45.54           H
ATOM    328  HE2 TYR A 328      18.022 -11.183  33.680  1.00 47.22           H
ATOM    329  HH  TYR A 328      15.841 -10.510  33.601  1.00 57.10           H
ATOM    330  N   SER A 329      23.324 -10.632  30.101  1.00 26.95           N
ATOM    331  CA  SER A 329      24.688 -11.099  30.088  1.00 35.77           C
ATOM    332  C   SER A 329      24.713 -12.617  30.012  1.00 32.41           C
ATOM    333  O   SER A 329      23.775 -13.303  30.420  1.00 39.73           O
ATOM    334  CB  SER A 329      25.428 -10.606  31.342  1.00 27.07           C
ATOM    335  OG  SER A 329      26.773 -10.894  31.224  1.00 26.45           O
ATOM    336  H   SER A 329      23.096 -10.252  30.838  1.00 32.35           H
ATOM    337  HA  SER A 329      25.142 -10.746  29.307  1.00 42.92           H
ATOM    338  HB2 SER A 329      25.312  -9.647  31.426  1.00 32.49           H
ATOM    339  HB3 SER A 329      25.071 -11.058  32.123  1.00 32.49           H
ATOM    340  HG  SER A 329      26.884 -11.723  31.145  1.00 31.74           H
ATOM    341  N   GLU A 330      25.782 -13.139  29.450  1.00 35.16           N
ATOM    342  CA  GLU A 330      25.885 -14.554  29.161  1.00 45.65           C
ATOM    343  C   GLU A 330      27.011 -15.106  30.012  1.00 47.32           C
ATOM    344  O   GLU A 330      28.192 -15.003  29.661  1.00 44.33           O
ATOM    345  CB  GLU A 330      26.131 -14.800  27.682  1.00 49.91           C
ATOM    346  CG  GLU A 330      24.954 -15.444  26.955  1.00 55.13           C
ATOM    347  CD  GLU A 330      25.287 -15.775  25.505  1.00 60.17           C
ATOM    348  OE1 GLU A 330      25.644 -16.940  25.238  1.00 55.51           O
ATOM    349  OE2 GLU A 330      25.217 -14.863  24.647  1.00 65.07           O1-
ATOM    350  H   GLU A 330      26.477 -12.686  29.222  1.00 42.19           H
ATOM    351  HA  GLU A 330      25.061 -14.998  29.415  1.00 54.78           H
ATOM    352  HB2 GLU A 330      26.316 -13.951  27.252  1.00 59.89           H
ATOM    353  HB3 GLU A 330      26.896 -15.390  27.587  1.00 59.89           H
ATOM    354  HG2 GLU A 330      24.714 -16.269  27.406  1.00 66.16           H
ATOM    355  HG3 GLU A 330      24.203 -14.831  26.960  1.00 66.16           H
ATOM    356  N   TYR A 331      26.626 -15.676  31.138  1.00 48.65           N
ATOM    357  CA  TYR A 331      27.539 -16.431  31.972  1.00 53.62           C
ATOM    358  C   TYR A 331      26.686 -17.407  32.765  1.00 54.53           C
ATOM    359  O   TYR A 331      25.502 -17.153  33.012  1.00 58.22           O
ATOM    360  CB  TYR A 331      28.345 -15.518  32.888  1.00 47.54           C
ATOM    361  CG  TYR A 331      27.474 -14.747  33.822  1.00 52.47           C
ATOM    362  CD1 TYR A 331      27.383 -15.098  35.165  1.00 52.06           C
ATOM    363  CD2 TYR A 331      26.718 -13.684  33.364  1.00 45.61           C
ATOM    364  CE1 TYR A 331      26.557 -14.396  36.036  1.00 51.99           C
ATOM    365  CE2 TYR A 331      25.892 -12.979  34.223  1.00 43.75           C
ATOM    366  CZ  TYR A 331      25.815 -13.342  35.563  1.00 48.14           C
ATOM    367  OH  TYR A 331      24.988 -12.668  36.440  1.00 48.85           O
ATOM    368  H   TYR A 331      25.824 -15.639  31.446  1.00 58.38           H
ATOM    369  HA  TYR A 331      28.152 -16.935  31.414  1.00 64.34           H
ATOM    370  HB2 TYR A 331      28.954 -16.057  33.418  1.00 57.05           H
ATOM    371  HB3 TYR A 331      28.844 -14.885  32.348  1.00 57.05           H
ATOM    372  HD1 TYR A 331      27.882 -15.815  35.485  1.00 62.47           H
ATOM    373  HD2 TYR A 331      26.763 -13.440  32.468  1.00 54.74           H
ATOM    374  HE1 TYR A 331      26.503 -14.642  36.932  1.00 62.39           H
ATOM    375  HE2 TYR A 331      25.387 -12.267  33.903  1.00 52.50           H
ATOM    376  HH  TYR A 331      24.588 -12.048  36.039  1.00 58.62           H
ATOM    377  N   ASP A 332      27.277 -18.536  33.111  1.00 58.71           N
ATOM    378  CA  ASP A 332      26.565 -19.512  33.918  1.00 62.03           C
ATOM    379  C   ASP A 332      26.365 -18.892  35.299  1.00 55.93           C
ATOM    380  O   ASP A 332      27.360 -18.585  35.981  1.00 46.18           O
ATOM    381  CB  ASP A 332      27.351 -20.838  33.988  1.00 67.65           C
ATOM    382  CG  ASP A 332      26.454 -22.046  34.265  1.00 76.56           C
ATOM    383  OD1 ASP A 332      25.659 -21.990  35.222  1.00 73.33           O
ATOM    384  OD2 ASP A 332      26.536 -23.046  33.519  1.00 93.75           O1-
ATOM    385  H   ASP A 332      28.078 -18.761  32.897  1.00 70.46           H
ATOM    386  HA  ASP A 332      25.694 -19.688  33.526  1.00 74.43           H
ATOM    387  HB2 ASP A 332      27.798 -20.985  33.140  1.00 81.19           H
ATOM    388  HB3 ASP A 332      28.004 -20.779  34.703  1.00 81.19           H
ATOM    389  N   PRO A 333      25.124 -18.628  35.730  1.00 58.88           N
ATOM    390  CA  PRO A 333      24.913 -18.029  37.055  1.00 52.57           C
ATOM    391  C   PRO A 333      25.019 -19.025  38.192  1.00 61.36           C
ATOM    392  O   PRO A 333      24.900 -18.622  39.357  1.00 65.74           O
ATOM    393  CB  PRO A 333      23.505 -17.461  36.949  1.00 60.24           C
ATOM    394  CG  PRO A 333      22.803 -18.419  35.985  1.00 60.10           C
ATOM    395  CD  PRO A 333      23.856 -18.877  35.016  1.00 58.53           C
ATOM    396  HA  PRO A 333      25.542 -17.305  37.202  1.00 63.09           H
ATOM    397  HB2 PRO A 333      23.077 -17.470  37.820  1.00 72.29           H
ATOM    398  HB3 PRO A 333      23.536 -16.563  36.585  1.00 72.29           H
ATOM    399  HG2 PRO A 333      22.445 -19.172  36.480  1.00 72.12           H
ATOM    400  HG3 PRO A 333      22.093 -17.948  35.520  1.00 72.12           H
ATOM    401  HD2 PRO A 333      23.754 -19.824  34.830  1.00 70.24           H
ATOM    402  HD3 PRO A 333      23.818 -18.350  34.202  1.00 70.24           H
ATOM    403  N   THR A 334      25.237 -20.302  37.872  1.00 55.34           N
ATOM    404  CA  THR A 334      25.549 -21.316  38.865  1.00 59.75           C
ATOM    405  C   THR A 334      27.040 -21.398  39.175  1.00 52.80           C
ATOM    406  O   THR A 334      27.404 -22.006  40.180  1.00 52.73           O
ATOM    407  CB  THR A 334      25.058 -22.697  38.400  1.00 57.36           C
ATOM    408  OG1 THR A 334      26.000 -23.250  37.482  1.00 65.53           O
ATOM    409  CG2 THR A 334      23.677 -22.613  37.723  1.00 73.08           C
ATOM    410  H   THR A 334      25.208 -20.606  37.068  1.00 66.41           H
ATOM    411  HA  THR A 334      25.086 -21.098  39.689  1.00 71.70           H
ATOM    412  HB  THR A 334      24.982 -23.283  39.169  1.00 68.83           H
ATOM    413  HG1 THR A 334      26.081 -22.745  36.815  1.00 78.64           H
ATOM    414 HG21 THR A 334      23.392 -23.496  37.441  1.00 87.70           H
ATOM    415 HG22 THR A 334      23.024 -22.255  38.345  1.00 87.70           H
ATOM    416 HG23 THR A 334      23.723 -22.033  36.947  1.00 87.70           H
ATOM    417  N   ARG A 335      27.898 -20.802  38.355  1.00 54.34           N
ATOM    418  CA  ARG A 335      29.345 -20.798  38.533  1.00 54.33           C
ATOM    419  C   ARG A 335      29.773 -19.509  39.214  1.00 55.74           C
ATOM    420  O   ARG A 335      29.004 -18.547  39.279  1.00 52.49           O
ATOM    421  CB  ARG A 335      30.040 -20.948  37.172  1.00 46.46           C
ATOM    422  H   ARG A 335      27.650 -20.372  37.653  1.00 65.21           H
ATOM    423  HA  ARG A 335      29.604 -21.545  39.095  1.00 65.20           H
ATOM    424  HB1 ARG A 335      29.694 -21.737  36.726  1.00 55.75           H
ATOM    425  HB3 ARG A 335      30.995 -21.039  37.314  1.00 55.75           H
ATOM    426  N   PRO A 336      31.001 -19.442  39.734  1.00 51.30           N
ATOM    427  CA  PRO A 336      31.419 -18.253  40.473  1.00 43.28           C
ATOM    428  C   PRO A 336      31.827 -17.107  39.566  1.00 54.63           C
ATOM    429  O   PRO A 336      32.250 -17.290  38.425  1.00 52.68           O
ATOM    430  CB  PRO A 336      32.610 -18.739  41.304  1.00 49.49           C
ATOM    431  CG  PRO A 336      33.142 -19.816  40.580  1.00 44.63           C
ATOM    432  CD  PRO A 336      31.994 -20.510  39.858  1.00 46.79           C
ATOM    433  HA  PRO A 336      30.711 -17.957  41.067  1.00 51.93           H
ATOM    434  HB2 PRO A 336      33.263 -18.027  41.389  1.00 59.39           H
ATOM    435  HB3 PRO A 336      32.304 -19.031  42.177  1.00 59.39           H
ATOM    436  HG2 PRO A 336      33.787 -19.480  39.938  1.00 53.56           H
ATOM    437  HG3 PRO A 336      33.571 -20.431  41.195  1.00 53.56           H
ATOM    438  HD2 PRO A 336      32.278 -20.814  38.982  1.00 56.15           H
ATOM    439  HD3 PRO A 336      31.645 -21.238  40.395  1.00 56.15           H
ATOM    440  N   PHE A 337      31.699 -15.901  40.128  1.00 55.28           N
ATOM    441  CA  PHE A 337      31.966 -14.665  39.422  1.00 58.53           C
ATOM    442  C   PHE A 337      33.451 -14.347  39.343  1.00 66.33           C
ATOM    443  O   PHE A 337      33.882 -13.700  38.381  1.00 70.63           O
ATOM    444  CB  PHE A 337      31.226 -13.522  40.108  1.00 55.78           C
ATOM    445  CG  PHE A 337      31.180 -12.287  39.296  1.00 52.23           C
ATOM    446  CD1 PHE A 337      30.521 -12.278  38.078  1.00 53.89           C
ATOM    447  CD2 PHE A 337      31.821 -11.135  39.728  1.00 55.68           C
ATOM    448  CE1 PHE A 337      30.493 -11.132  37.311  1.00 47.76           C
ATOM    449  CE2 PHE A 337      31.794  -9.995  38.964  1.00 48.71           C
ATOM    450  CZ  PHE A 337      31.128  -9.993  37.756  1.00 47.51           C
ATOM    451  H   PHE A 337      31.450 -15.780  40.943  1.00 66.34           H
ATOM    452  HA  PHE A 337      31.627 -14.741  38.516  1.00 70.23           H
ATOM    453  HB2 PHE A 337      30.313 -13.798  40.283  1.00 66.93           H
ATOM    454  HB3 PHE A 337      31.674 -13.313  40.942  1.00 66.93           H
ATOM    455  HD1 PHE A 337      30.093 -13.047  37.777  1.00 64.67           H
ATOM    456  HD2 PHE A 337      32.271 -11.135  40.541  1.00 66.82           H
ATOM    457  HE1 PHE A 337      30.045 -11.127  36.496  1.00 57.31           H
ATOM    458  HE2 PHE A 337      32.221  -9.225  39.262  1.00 58.45           H
ATOM    459  HZ  PHE A 337      31.107  -9.219  37.240  1.00 57.02           H
ATOM    460  N   SER A 338      34.243 -14.800  40.317  1.00 71.24           N
ATOM    461  CA  SER A 338      35.689 -14.596  40.263  1.00 76.59           C
ATOM    462  C   SER A 338      36.298 -15.136  38.967  1.00 72.43           C
ATOM    463  O   SER A 338      37.393 -14.707  38.573  1.00 65.52           O
ATOM    464  CB  SER A 338      36.346 -15.267  41.477  1.00 81.19           C
ATOM    465  OG  SER A 338      35.578 -15.058  42.655  1.00101.68           O
ATOM    466  H   SER A 338      33.970 -15.225  41.013  1.00 85.48           H
ATOM    467  HA  SER A 338      35.876 -13.645  40.308  1.00 91.91           H
ATOM    468  HB2 SER A 338      36.415 -16.220  41.311  1.00 97.43           H
ATOM    469  HB3 SER A 338      37.230 -14.889  41.606  1.00 97.43           H
ATOM    470  HG  SER A 338      35.950 -15.431  43.310  1.00122.02           H
ATOM    471  N   GLU A 339      35.583 -16.035  38.288  1.00 60.48           N
ATOM    472  CA  GLU A 339      36.060 -16.775  37.135  1.00 63.88           C
ATOM    473  C   GLU A 339      35.738 -16.117  35.800  1.00 62.96           C
ATOM    474  O   GLU A 339      36.253 -16.565  34.769  1.00 66.52           O
ATOM    475  CB  GLU A 339      35.427 -18.171  37.151  1.00 64.93           C
ATOM    476  CG  GLU A 339      36.195 -19.248  36.455  1.00 63.36           C
ATOM    477  CD  GLU A 339      35.862 -20.604  37.028  1.00 73.56           C
ATOM    478  OE1 GLU A 339      34.708 -21.067  36.841  1.00 66.11           O
ATOM    479  OE2 GLU A 339      36.752 -21.175  37.702  1.00 80.05           O1-
ATOM    480  H   GLU A 339      34.774 -16.237  38.496  1.00 72.57           H
ATOM    481  HA  GLU A 339      37.022 -16.877  37.197  1.00 76.65           H
ATOM    482  HB2 GLU A 339      35.317 -18.445  38.075  1.00 77.92           H
ATOM    483  HB3 GLU A 339      34.556 -18.116  36.726  1.00 77.92           H
ATOM    484  HG2 GLU A 339      35.966 -19.250  35.513  1.00 76.03           H
ATOM    485  HG3 GLU A 339      37.146 -19.092  36.571  1.00 76.03           H
ATOM    486  N   ALA A 340      34.884 -15.105  35.782  1.00 65.60           N
ATOM    487  CA  ALA A 340      34.465 -14.476  34.539  1.00 66.62           C
ATOM    488  C   ALA A 340      35.306 -13.237  34.277  1.00 53.15           C
ATOM    489  O   ALA A 340      35.633 -12.480  35.192  1.00 69.97           O
ATOM    490  CB  ALA A 340      32.979 -14.103  34.580  1.00 72.37           C
ATOM    491  H   ALA A 340      34.528 -14.760  36.484  1.00 78.72           H
ATOM    492  HA  ALA A 340      34.602 -15.096  33.806  1.00 79.94           H
ATOM    493  HB1 ALA A 340      32.735 -13.687  33.738  1.00 86.84           H
ATOM    494  HB2 ALA A 340      32.455 -14.908  34.715  1.00 86.84           H
ATOM    495  HB3 ALA A 340      32.829 -13.483  35.311  1.00 86.84           H
ATOM    496  N   SER A 341      35.668 -13.052  33.023  1.00 50.07           N
ATOM    497  CA  SER A 341      36.271 -11.810  32.579  1.00 44.93           C
ATOM    498  C   SER A 341      35.182 -10.756  32.480  1.00 31.68           C
ATOM    499  O   SER A 341      34.263 -10.907  31.687  1.00 33.12           O
ATOM    500  CB  SER A 341      36.938 -12.015  31.224  1.00 43.15           C
ATOM    501  OG  SER A 341      37.550 -10.832  30.744  1.00 41.01           O
ATOM    502  H   SER A 341      35.575 -13.638  32.400  1.00 60.09           H
ATOM    503  HA  SER A 341      36.938 -11.517  33.219  1.00 53.92           H
ATOM    504  HB2 SER A 341      37.617 -12.703  31.312  1.00 51.78           H
ATOM    505  HB3 SER A 341      36.266 -12.299  30.585  1.00 51.78           H
ATOM    506  HG  SER A 341      37.909 -10.976  29.998  1.00 49.21           H
ATOM    507  N   MET A 342      35.284  -9.689  33.272  1.00 34.53           N
ATOM    508  CA  MET A 342      34.280  -8.646  33.190  1.00 29.33           C
ATOM    509  C   MET A 342      34.304  -7.949  31.842  1.00 29.16           C
ATOM    510  O   MET A 342      33.253  -7.563  31.322  1.00 36.90           O
ATOM    511  CB  MET A 342      34.464  -7.609  34.280  1.00 41.11           C
ATOM    512  CG  MET A 342      33.280  -6.665  34.281  1.00 39.51           C
ATOM    513  SD  MET A 342      33.013  -5.803  35.809  1.00137.67           S
ATOM    514  CE  MET A 342      34.697  -5.571  36.280  1.00 51.20           C
ATOM    515  H   MET A 342      35.909  -9.552  33.847  1.00 41.44           H
ATOM    516  HA  MET A 342      33.406  -9.049  33.314  1.00 35.20           H
ATOM    517  HB2 MET A 342      34.512  -8.048  35.144  1.00 49.34           H
ATOM    518  HB3 MET A 342      35.270  -7.097  34.111  1.00 49.34           H
ATOM    519  HG2 MET A 342      33.415  -5.998  33.590  1.00 47.41           H
ATOM    520  HG3 MET A 342      32.477  -7.175  34.089  1.00 47.41           H
ATOM    521  HE1 MET A 342      34.725  -5.097  37.126  1.00 61.45           H
ATOM    522  HE2 MET A 342      35.121  -6.438  36.371  1.00 61.45           H
ATOM    523  HE3 MET A 342      35.147  -5.052  35.595  1.00 61.45           H
ATOM    524  N   MET A 343      35.479  -7.786  31.246  1.00 32.31           N
ATOM    525  CA  MET A 343      35.532  -7.095  29.954  1.00 39.00           C
ATOM    526  C   MET A 343      34.973  -7.981  28.864  1.00 37.49           C
ATOM    527  O   MET A 343      34.253  -7.507  27.982  1.00 36.63           O
ATOM    528  CB  MET A 343      36.951  -6.657  29.597  1.00 42.43           C
ATOM    529  CG  MET A 343      36.991  -5.524  28.558  1.00 54.08           C
ATOM    530  SD  MET A 343      36.275  -3.946  29.116  1.00 47.57           S
ATOM    531  CE  MET A 343      35.958  -3.197  27.526  1.00139.41           C
ATOM    532  H   MET A 343      36.237  -8.054  31.551  1.00 38.77           H
ATOM    533  HA  MET A 343      34.985  -6.295  30.011  1.00 46.80           H
ATOM    534  HB2 MET A 343      37.394  -6.341  30.400  1.00 50.91           H
ATOM    535  HB3 MET A 343      37.432  -7.415  29.230  1.00 50.91           H
ATOM    536  HG2 MET A 343      37.916  -5.358  28.318  1.00 64.90           H
ATOM    537  HG3 MET A 343      36.497  -5.808  27.772  1.00 64.90           H
ATOM    538  HE1 MET A 343      35.563  -2.322  27.663  1.00167.30           H
ATOM    539  HE2 MET A 343      36.796  -3.111  27.045  1.00167.30           H
ATOM    540  HE3 MET A 343      35.347  -3.762  27.028  1.00167.30           H
ATOM    541  N   GLY A 344      35.215  -9.285  28.964  1.00 33.13           N
ATOM    542  CA  GLY A 344      34.602 -10.201  28.034  1.00 28.23           C
ATOM    543  C   GLY A 344      33.100 -10.260  28.183  1.00 30.93           C
ATOM    544  O   GLY A 344      32.382 -10.363  27.193  1.00 27.55           O
ATOM    545  H   GLY A 344      35.722  -9.652  29.554  1.00 39.76           H
ATOM    546  HA2 GLY A 344      34.810  -9.928  27.127  1.00 33.88           H
ATOM    547  HA3 GLY A 344      34.959 -11.092  28.176  1.00 33.88           H
ATOM    548  N   LEU A 345      32.602 -10.193  29.420  1.00 26.09           N
ATOM    549  CA  LEU A 345      31.167 -10.162  29.618  1.00 23.15           C
ATOM    550  C   LEU A 345      30.538  -8.883  29.053  1.00 27.54           C
ATOM    551  O   LEU A 345      29.463  -8.931  28.446  1.00 25.79           O
ATOM    552  CB  LEU A 345      30.853 -10.268  31.098  1.00 22.66           C
ATOM    553  CG  LEU A 345      30.834 -11.616  31.792  1.00 34.24           C
ATOM    554  CD1 LEU A 345      30.410 -11.436  33.250  1.00 23.48           C
ATOM    555  CD2 LEU A 345      29.825 -12.457  31.082  1.00 38.56           C
ATOM    556  H   LEU A 345      33.068 -10.166  30.142  1.00 31.31           H
ATOM    557  HA  LEU A 345      30.766 -10.921  29.168  1.00 27.78           H
ATOM    558  HB2 LEU A 345      31.506  -9.728  31.570  1.00 27.19           H
ATOM    559  HB3 LEU A 345      29.975  -9.879  31.234  1.00 27.19           H
ATOM    560  HG  LEU A 345      31.706 -12.040  31.751  1.00 41.09           H
ATOM    561 HD11 LEU A 345      30.401 -12.303  33.685  1.00 28.18           H
ATOM    562 HD12 LEU A 345      31.043 -10.850  33.692  1.00 28.18           H
ATOM    563 HD13 LEU A 345      29.523 -11.045  33.274  1.00 28.18           H
ATOM    564 HD21 LEU A 345      29.789 -13.329  31.504  1.00 46.28           H
ATOM    565 HD22 LEU A 345      28.959 -12.025  31.139  1.00 46.28           H
ATOM    566 HD23 LEU A 345      30.089 -12.548  30.153  1.00 46.28           H
ATOM    567  N   LEU A 346      31.162  -7.731  29.296  1.00 25.29           N
ATOM    568  CA  LEU A 346      30.666  -6.462  28.775  1.00 25.90           C
ATOM    569  C   LEU A 346      30.809  -6.375  27.252  1.00 27.32           C
ATOM    570  O   LEU A 346      29.860  -6.009  26.544  1.00 28.35           O
ATOM    571  CB  LEU A 346      31.415  -5.326  29.457  1.00 27.32           C
ATOM    572  CG  LEU A 346      31.306  -5.135  30.986  1.00 22.09           C
ATOM    573  CD1 LEU A 346      32.204  -4.060  31.512  1.00 30.19           C
ATOM    574  CD2 LEU A 346      29.863  -4.919  31.421  1.00 26.55           C
ATOM    575  H   LEU A 346      31.880  -7.660  29.764  1.00 30.35           H
ATOM    576  HA  LEU A 346      29.725  -6.376  28.993  1.00 31.08           H
ATOM    577  HB2 LEU A 346      32.358  -5.441  29.261  1.00 32.79           H
ATOM    578  HB3 LEU A 346      31.113  -4.496  29.055  1.00 32.79           H
ATOM    579  HG  LEU A 346      31.597  -5.962  31.402  1.00 26.51           H
ATOM    580 HD11 LEU A 346      32.087  -3.993  32.472  1.00 36.23           H
ATOM    581 HD12 LEU A 346      33.124  -4.288  31.306  1.00 36.23           H
ATOM    582 HD13 LEU A 346      31.969  -3.218  31.090  1.00 36.23           H
ATOM    583 HD21 LEU A 346      29.838  -4.804  32.383  1.00 31.86           H
ATOM    584 HD22 LEU A 346      29.518  -4.125  30.983  1.00 31.86           H
ATOM    585 HD23 LEU A 346      29.338  -5.693  31.166  1.00 31.86           H
ATOM    586  N   THR A 347      31.966  -6.757  26.726  1.00 27.91           N
ATOM    587  CA  THR A 347      32.167  -6.745  25.279  1.00 28.30           C
ATOM    588  C   THR A 347      31.141  -7.598  24.585  1.00 28.00           C
ATOM    589  O   THR A 347      30.604  -7.234  23.532  1.00 23.84           O
ATOM    590  CB  THR A 347      33.536  -7.288  24.938  1.00 34.75           C
ATOM    591  OG1 THR A 347      34.536  -6.522  25.624  1.00 33.61           O
ATOM    592  CG2 THR A 347      33.740  -7.276  23.445  1.00 26.85           C
ATOM    593  H   THR A 347      32.646  -7.025  27.178  1.00 33.49           H
ATOM    594  HA  THR A 347      32.097  -5.837  24.945  1.00 33.96           H
ATOM    595  HB  THR A 347      33.589  -8.209  25.236  1.00 41.70           H
ATOM    596  HG1 THR A 347      34.417  -6.572  26.454  1.00 40.33           H
ATOM    597 HG21 THR A 347      34.619  -7.625  23.228  1.00 32.23           H
ATOM    598 HG22 THR A 347      33.067  -7.826  23.014  1.00 32.23           H
ATOM    599 HG23 THR A 347      33.669  -6.369  23.108  1.00 32.23           H
ATOM    600  N   ASN A 348      30.939  -8.783  25.120  1.00 26.38           N
ATOM    601  CA  ASN A 348      30.044  -9.746  24.513  1.00 26.54           C
ATOM    602  C   ASN A 348      28.615  -9.257  24.571  1.00 22.91           C
ATOM    603  O   ASN A 348      27.855  -9.460  23.623  1.00 23.52           O
ATOM    604  CB  ASN A 348      30.238 -11.074  25.223  1.00 38.35           C
ATOM    605  CG  ASN A 348      31.196 -11.998  24.465  1.00 62.72           C
ATOM    606  OD1 ASN A 348      30.762 -12.905  23.747  1.00 75.40           O
ATOM    607  ND2 ASN A 348      32.506 -11.757  24.608  1.00 52.67           N
ATOM    608  H   ASN A 348      31.312  -9.059  25.844  1.00 31.66           H
ATOM    609  HA  ASN A 348      30.286  -9.863  23.581  1.00 31.85           H
ATOM    610  HB2 ASN A 348      30.609 -10.912  26.104  1.00 46.02           H
ATOM    611  HB3 ASN A 348      29.382 -11.523  25.298  1.00 46.02           H
ATOM    612 HD21 ASN A 348      33.081 -12.250  24.201  1.00 63.20           H
ATOM    613 HD22 ASN A 348      32.772 -11.108  25.106  1.00 63.20           H
ATOM    614  N   LEU A 349      28.266  -8.525  25.631  1.00 29.21           N
ATOM    615  CA  LEU A 349      26.959  -7.882  25.717  1.00 20.75           C
ATOM    616  C   LEU A 349      26.833  -6.778  24.676  1.00 26.15           C
ATOM    617  O   LEU A 349      25.848  -6.698  23.930  1.00 20.97           O
ATOM    618  CB  LEU A 349      26.785  -7.294  27.114  1.00 24.63           C
ATOM    619  CG  LEU A 349      25.408  -6.939  27.672  1.00 31.53           C
ATOM    620  CD1 LEU A 349      24.263  -7.315  26.819  1.00 29.49           C
ATOM    621  CD2 LEU A 349      25.293  -7.714  28.943  1.00 52.01           C
ATOM    622  H   LEU A 349      28.771  -8.388  26.314  1.00 35.05           H
ATOM    623  HA  LEU A 349      26.260  -8.537  25.564  1.00 24.90           H
ATOM    624  HB2 LEU A 349      27.172  -7.927  27.739  1.00 29.56           H
ATOM    625  HB3 LEU A 349      27.306  -6.477  27.145  1.00 29.56           H
ATOM    626  HG  LEU A 349      25.361  -5.991  27.872  1.00 37.83           H
ATOM    627 HD11 LEU A 349      23.441  -7.048  27.259  1.00 35.38           H
ATOM    628 HD12 LEU A 349      24.344  -6.862  25.965  1.00 35.38           H
ATOM    629 HD13 LEU A 349      24.271  -8.276  26.686  1.00 35.38           H
ATOM    630 HD21 LEU A 349      24.431  -7.529  29.348  1.00 62.41           H
ATOM    631 HD22 LEU A 349      25.368  -8.661  28.743  1.00 62.41           H
ATOM    632 HD23 LEU A 349      26.006  -7.445  29.542  1.00 62.41           H
ATOM    633  N   ALA A 350      27.853  -5.944  24.586  1.00 22.13           N
ATOM    634  CA  ALA A 350      27.806  -4.818  23.672  1.00 20.36           C
ATOM    635  C   ALA A 350      27.663  -5.303  22.238  1.00 24.18           C
ATOM    636  O   ALA A 350      26.822  -4.804  21.476  1.00 26.53           O
ATOM    637  CB  ALA A 350      29.082  -3.988  23.839  1.00 20.25           C
ATOM    638  H   ALA A 350      28.581  -6.006  25.040  1.00 26.56           H
ATOM    639  HA  ALA A 350      27.043  -4.258  23.886  1.00 24.43           H
ATOM    640  HB1 ALA A 350      29.051  -3.236  23.228  1.00 24.30           H
ATOM    641  HB2 ALA A 350      29.134  -3.670  24.754  1.00 24.30           H
ATOM    642  HB3 ALA A 350      29.849  -4.546  23.638  1.00 24.30           H
ATOM    643  N   ASP A 351      28.484  -6.277  21.845  1.00 27.31           N
ATOM    644  CA  ASP A 351      28.375  -6.826  20.496  1.00 26.20           C
ATOM    645  C   ASP A 351      26.957  -7.286  20.180  1.00 21.92           C
ATOM    646  O   ASP A 351      26.446  -7.039  19.092  1.00 23.33           O
ATOM    647  CB  ASP A 351      29.361  -7.960  20.319  1.00 27.98           C
ATOM    648  CG  ASP A 351      30.802  -7.466  20.282  1.00 31.17           C
ATOM    649  OD1 ASP A 351      31.031  -6.275  19.981  1.00 31.66           O
ATOM    650  OD2 ASP A 351      31.711  -8.259  20.552  1.00 32.43           O1-
ATOM    651  H   ASP A 351      29.100  -6.631  22.330  1.00 32.78           H
ATOM    652  HA  ASP A 351      28.608  -6.132  19.859  1.00 31.44           H
ATOM    653  HB2 ASP A 351      29.273  -8.577  21.062  1.00 33.57           H
ATOM    654  HB3 ASP A 351      29.176  -8.415  19.483  1.00 33.57           H
ATOM    655  N   ARG A 352      26.284  -7.944  21.114  1.00 26.37           N
ATOM    656  CA  ARG A 352      24.944  -8.417  20.780  1.00 23.93           C
ATOM    657  C   ARG A 352      23.936  -7.283  20.668  1.00 24.37           C
ATOM    658  O   ARG A 352      22.921  -7.446  19.982  1.00 21.42           O
ATOM    659  CB  ARG A 352      24.436  -9.439  21.837  1.00 26.53           C
ATOM    660  CG  ARG A 352      24.681 -10.880  21.482  1.00 28.36           C
ATOM    661  CD  ARG A 352      24.183 -11.801  22.560  1.00 29.73           C
ATOM    662  NE  ARG A 352      24.974 -11.697  23.777  1.00 33.26           N
ATOM    663  CZ  ARG A 352      24.460 -11.396  24.959  1.00 34.15           C
ATOM    664  NH1 ARG A 352      23.164 -11.182  25.032  1.00 27.26           N
ATOM    665  NH2 ARG A 352      25.229 -11.301  26.071  1.00 24.67           N1+
ATOM    666  H   ARG A 352      26.559  -8.124  21.908  1.00 31.65           H
ATOM    667  HA  ARG A 352      24.977  -8.869  19.922  1.00 28.71           H
ATOM    668  HB2 ARG A 352      24.885  -9.263  22.678  1.00 31.84           H
ATOM    669  HB3 ARG A 352      23.480  -9.322  21.946  1.00 31.84           H
ATOM    670  HG2 ARG A 352      24.212 -11.092  20.660  1.00 34.03           H
ATOM    671  HG3 ARG A 352      25.634 -11.026  21.373  1.00 34.03           H
ATOM    672  HD2 ARG A 352      23.265 -11.572  22.775  1.00 35.68           H
ATOM    673  HD3 ARG A 352      24.234 -12.717  22.244  1.00 35.68           H
ATOM    674  HE  ARG A 352      25.791 -11.964  23.750  1.00 39.91           H
ATOM    675 HH11 ARG A 352      22.678 -11.240  24.325  1.00 32.71           H
ATOM    676 HH12 ARG A 352      22.803 -10.985  25.787  1.00 32.71           H
ATOM    677 HH21 ARG A 352      26.076 -11.442  26.021  1.00 29.61           H
ATOM    678 HH22 ARG A 352      24.869 -11.105  26.827  1.00 29.61           H
ATOM    679  N   GLU A 353      24.138  -6.175  21.403  1.00 22.89           N
ATOM    680  CA  GLU A 353      23.244  -5.025  21.302  1.00 24.34           C
ATOM    681  C   GLU A 353      23.360  -4.376  19.946  1.00 22.77           C
ATOM    682  O   GLU A 353      22.377  -3.866  19.388  1.00 23.28           O
ATOM    683  CB  GLU A 353      23.564  -4.018  22.400  1.00 21.98           C
ATOM    684  CG  GLU A 353      22.867  -4.314  23.718  1.00 25.26           C
ATOM    685  CD  GLU A 353      23.196  -3.334  24.807  1.00 23.96           C
ATOM    686  OE1 GLU A 353      22.371  -2.473  25.125  1.00 33.61           O
ATOM    687  OE2 GLU A 353      24.301  -3.438  25.334  1.00 25.66           O1-
ATOM    688  H   GLU A 353      24.784  -6.072  21.961  1.00 27.47           H
ATOM    689  HA  GLU A 353      22.327  -5.321  21.419  1.00 29.21           H
ATOM    690  HB2 GLU A 353      24.520  -4.025  22.562  1.00 26.38           H
ATOM    691  HB3 GLU A 353      23.286  -3.136  22.108  1.00 26.38           H
ATOM    692  HG2 GLU A 353      21.907  -4.289  23.577  1.00 30.31           H
ATOM    693  HG3 GLU A 353      23.132  -5.196  24.022  1.00 30.31           H
ATOM    694  N   LEU A 354      24.548  -4.401  19.390  1.00 20.72           N
ATOM    695  CA  LEU A 354      24.749  -3.696  18.136  1.00 24.46           C
ATOM    696  C   LEU A 354      23.778  -4.186  17.083  1.00 16.33           C
ATOM    697  O   LEU A 354      23.263  -3.398  16.287  1.00 20.25           O
ATOM    698  CB  LEU A 354      26.184  -3.884  17.650  1.00 24.30           C
ATOM    699  CG  LEU A 354      26.544  -3.063  16.419  1.00 30.97           C
ATOM    700  CD1 LEU A 354      26.486  -1.626  16.742  1.00 22.36           C
ATOM    701  CD2 LEU A 354      27.904  -3.348  16.080  1.00 20.57           C
ATOM    702  H   LEU A 354      25.241  -4.804  19.703  1.00 24.87           H
ATOM    703  HA  LEU A 354      24.596  -2.748  18.273  1.00 29.36           H
ATOM    704  HB2 LEU A 354      26.789  -3.627  18.363  1.00 29.16           H
ATOM    705  HB3 LEU A 354      26.317  -4.819  17.430  1.00 29.16           H
ATOM    706  HG  LEU A 354      25.960  -3.267  15.672  1.00 37.17           H
ATOM    707 HD11 LEU A 354      26.717  -1.115  15.950  1.00 26.83           H
ATOM    708 HD12 LEU A 354      25.586  -1.403  17.028  1.00 26.83           H
ATOM    709 HD13 LEU A 354      27.117  -1.436  17.454  1.00 26.83           H
ATOM    710 HD21 LEU A 354      28.149  -2.832  15.296  1.00 24.69           H
ATOM    711 HD22 LEU A 354      28.473  -3.106  16.828  1.00 24.69           H
ATOM    712 HD23 LEU A 354      27.990  -4.296  15.892  1.00 24.69           H
ATOM    713  N   VAL A 355      23.586  -5.500  17.005  1.00 26.75           N
ATOM    714  CA  VAL A 355      22.682  -6.038  15.997  1.00 20.16           C
ATOM    715  C   VAL A 355      21.315  -5.418  16.162  1.00 18.46           C
ATOM    716  O   VAL A 355      20.686  -4.985  15.197  1.00 27.20           O
ATOM    717  CB  VAL A 355      22.611  -7.576  16.077  1.00 30.46           C
ATOM    718  CG1 VAL A 355      22.015  -8.061  14.794  1.00 27.76           C
ATOM    719  CG2 VAL A 355      23.989  -8.209  16.315  1.00 31.13           C
ATOM    720  H   VAL A 355      23.957  -6.087  17.512  1.00 32.10           H
ATOM    721  HA  VAL A 355      23.014  -5.800  15.117  1.00 24.19           H
ATOM    722  HB  VAL A 355      22.025  -7.834  16.805  1.00 36.55           H
ATOM    723 HG11 VAL A 355      21.960  -9.029  14.819  1.00 33.32           H
ATOM    724 HG12 VAL A 355      21.129  -7.680  14.695  1.00 33.32           H
ATOM    725 HG13 VAL A 355      22.581  -7.781  14.058  1.00 33.32           H
ATOM    726 HG21 VAL A 355      23.890  -9.173  16.357  1.00 37.36           H
ATOM    727 HG22 VAL A 355      24.578  -7.968  15.582  1.00 37.36           H
ATOM    728 HG23 VAL A 355      24.349  -7.876  17.152  1.00 37.36           H
ATOM    729  N   HIS A 356      20.864  -5.297  17.413  1.00 24.90           N
ATOM    730  CA  HIS A 356      19.573  -4.681  17.670  1.00 23.38           C
ATOM    731  C   HIS A 356      19.608  -3.165  17.457  1.00 27.81           C
ATOM    732  O   HIS A 356      18.567  -2.558  17.183  1.00 25.56           O
ATOM    733  CB  HIS A 356      19.115  -5.049  19.083  1.00 28.07           C
ATOM    734  CG  HIS A 356      18.910  -6.524  19.284  1.00 25.56           C
ATOM    735  ND1 HIS A 356      17.696  -7.136  19.039  1.00 32.70           N
ATOM    736  CD2 HIS A 356      19.769  -7.522  19.624  1.00 28.07           C
ATOM    737  CE1 HIS A 356      17.809  -8.438  19.236  1.00 27.01           C
ATOM    738  NE2 HIS A 356      19.051  -8.699  19.614  1.00 30.69           N
ATOM    739  H   HIS A 356      21.283  -5.560  18.116  1.00 29.88           H
ATOM    740  HA  HIS A 356      18.926  -5.048  17.048  1.00 28.06           H
ATOM    741  HB2 HIS A 356      18.273  -4.604  19.266  1.00 33.68           H
ATOM    742  HB3 HIS A 356      19.788  -4.754  19.717  1.00 33.68           H
ATOM    743  HD1 HIS A 356      16.979  -6.732  18.788  1.00 39.24           H
ATOM    744  HD2 HIS A 356      20.666  -7.425  19.848  1.00 33.68           H
ATOM    745  HE1 HIS A 356      17.123  -9.060  19.158  1.00 32.41           H
ATOM    746  N   MET A 357      20.774  -2.529  17.536  1.00 23.83           N
ATOM    747  CA  MET A 357      20.801  -1.075  17.290  1.00 26.19           C
ATOM    748  C   MET A 357      20.516  -0.778  15.822  1.00 20.90           C
ATOM    749  O   MET A 357      19.697   0.083  15.497  1.00 28.43           O
ATOM    750  CB  MET A 357      22.151  -0.496  17.740  1.00 20.73           C
ATOM    751  CG  MET A 357      22.432   0.997  17.486  1.00 24.48           C
ATOM    752  SD  MET A 357      24.106   1.361  17.961  1.00 24.18           S
ATOM    753  CE  MET A 357      24.247   0.602  19.580  1.00 20.05           C
ATOM    754  H   MET A 357      21.533  -2.889  17.720  1.00 28.59           H
ATOM    755  HA  MET A 357      20.110  -0.658  17.828  1.00 31.44           H
ATOM    756  HB2 MET A 357      22.228  -0.636  18.697  1.00 24.88           H
ATOM    757  HB3 MET A 357      22.851  -0.993  17.291  1.00 24.88           H
ATOM    758  HG2 MET A 357      22.326   1.195  16.542  1.00 29.37           H
ATOM    759  HG3 MET A 357      21.831   1.540  18.020  1.00 29.37           H
ATOM    760  HE1 MET A 357      25.142   0.753  19.922  1.00 24.06           H
ATOM    761  HE2 MET A 357      23.593   1.004  20.174  1.00 24.06           H
ATOM    762  HE3 MET A 357      24.079  -0.350  19.498  1.00 24.06           H
ATOM    763  N   ILE A 358      21.109  -1.561  14.944  1.00 18.82           N
ATOM    764  CA  ILE A 358      20.861  -1.482  13.507  1.00 28.09           C
ATOM    765  C   ILE A 358      19.357  -1.541  13.194  1.00 31.38           C
ATOM    766  O   ILE A 358      18.808  -0.680  12.483  1.00 27.54           O
ATOM    767  CB  ILE A 358      21.663  -2.599  12.819  1.00 27.26           C
ATOM    768  CG1 ILE A 358      23.171  -2.409  13.108  1.00 29.65           C
ATOM    769  CG2 ILE A 358      21.357  -2.671  11.355  1.00 37.55           C
ATOM    770  CD1 ILE A 358      23.854  -1.462  12.289  1.00 36.64           C
ATOM    771  H   ILE A 358      21.680  -2.169  15.157  1.00 22.59           H
ATOM    772  HA  ILE A 358      21.197  -0.633  13.179  1.00 33.71           H
ATOM    773  HB  ILE A 358      21.392  -3.442  13.216  1.00 32.71           H
ATOM    774 HG12 ILE A 358      23.271  -2.119  14.028  1.00 35.58           H
ATOM    775 HG13 ILE A 358      23.614  -3.264  12.990  1.00 35.58           H
ATOM    776 HG21 ILE A 358      21.880  -3.385  10.958  1.00 45.06           H
ATOM    777 HG22 ILE A 358      20.410  -2.850  11.239  1.00 45.06           H
ATOM    778 HG23 ILE A 358      21.587  -1.824  10.943  1.00 45.06           H
ATOM    779 HD11 ILE A 358      24.785  -1.427  12.558  1.00 43.96           H
ATOM    780 HD12 ILE A 358      23.787  -1.740  11.363  1.00 43.96           H
ATOM    781 HD13 ILE A 358      23.442  -0.591  12.405  1.00 43.96           H
ATOM    782  N   ASN A 359      18.653  -2.536  13.743  1.00 27.19           N
ATOM    783  CA  ASN A 359      17.212  -2.633  13.492  1.00 32.66           C
ATOM    784  C   ASN A 359      16.477  -1.414  14.008  1.00 31.86           C
ATOM    785  O   ASN A 359      15.519  -0.939  13.373  1.00 27.16           O
ATOM    786  CB  ASN A 359      16.589  -3.861  14.162  1.00 35.11           C
ATOM    787  CG  ASN A 359      17.061  -5.149  13.575  1.00 46.74           C
ATOM    788  OD1 ASN A 359      17.612  -5.202  12.456  1.00 54.02           O
ATOM    789  ND2 ASN A 359      16.851  -6.220  14.325  1.00 51.46           N
ATOM    790  H   ASN A 359      18.975  -3.151  14.251  1.00 32.63           H
ATOM    791  HA  ASN A 359      17.059  -2.698  12.537  1.00 39.19           H
ATOM    792  HB2 ASN A 359      16.822  -3.858  15.104  1.00 42.13           H
ATOM    793  HB3 ASN A 359      15.625  -3.821  14.059  1.00 42.13           H
ATOM    794 HD21 ASN A 359      17.098  -6.995  14.047  1.00 61.75           H
ATOM    795 HD22 ASN A 359      16.466  -6.140  15.090  1.00 61.75           H
ATOM    796  N   TRP A 360      16.829  -0.978  15.221  1.00 25.52           N
ATOM    797  CA  TRP A 360      16.278   0.255  15.776  1.00 25.05           C
ATOM    798  C   TRP A 360      16.478   1.414  14.818  1.00 21.78           C
ATOM    799  O   TRP A 360      15.544   2.166  14.525  1.00 26.16           O
ATOM    800  CB  TRP A 360      16.962   0.534  17.113  1.00 27.59           C
ATOM    801  CG  TRP A 360      16.740   1.882  17.624  1.00 21.62           C
ATOM    802  CD1 TRP A 360      15.613   2.354  18.206  1.00 20.27           C
ATOM    803  CD2 TRP A 360      17.665   2.981  17.577  1.00 20.02           C
ATOM    804  NE1 TRP A 360      15.765   3.698  18.519  1.00 24.74           N
ATOM    805  CE2 TRP A 360      17.022   4.094  18.147  1.00 25.58           C
ATOM    806  CE3 TRP A 360      18.961   3.128  17.105  1.00 22.46           C
ATOM    807  CZ2 TRP A 360      17.651   5.327  18.284  1.00 18.77           C
ATOM    808  CZ3 TRP A 360      19.574   4.337  17.234  1.00 22.20           C
ATOM    809  CH2 TRP A 360      18.911   5.427  17.806  1.00 16.29           C
ATOM    810  H   TRP A 360      17.385  -1.380  15.739  1.00 30.62           H
ATOM    811  HA  TRP A 360      15.327   0.144  15.932  1.00 30.06           H
ATOM    812  HB2 TRP A 360      16.624  -0.091  17.773  1.00 33.11           H
ATOM    813  HB3 TRP A 360      17.918   0.412  17.005  1.00 33.11           H
ATOM    814  HD1 TRP A 360      14.840   1.858  18.348  1.00 24.33           H
ATOM    815  HE1 TRP A 360      15.177   4.192  18.907  1.00 29.69           H
ATOM    816  HE3 TRP A 360      19.410   2.409  16.721  1.00 26.96           H
ATOM    817  HZ2 TRP A 360      17.215   6.056  18.662  1.00 22.53           H
ATOM    818  HZ3 TRP A 360      20.443   4.445  16.920  1.00 26.64           H
ATOM    819  HH2 TRP A 360      19.357   6.239  17.877  1.00 19.55           H
ATOM    820  N   ALA A 361      17.710   1.599  14.347  1.00 24.58           N
ATOM    821  CA  ALA A 361      17.983   2.781  13.541  1.00 24.41           C
ATOM    822  C   ALA A 361      17.193   2.768  12.234  1.00 24.42           C
ATOM    823  O   ALA A 361      16.830   3.831  11.737  1.00 28.26           O
ATOM    824  CB  ALA A 361      19.485   2.909  13.277  1.00 20.78           C
ATOM    825  H   ALA A 361      18.381   1.075  14.474  1.00 29.50           H
ATOM    826  HA  ALA A 361      17.706   3.565  14.041  1.00 29.29           H
ATOM    827  HB1 ALA A 361      19.644   3.701  12.740  1.00 24.94           H
ATOM    828  HB2 ALA A 361      19.949   2.985  14.125  1.00 24.94           H
ATOM    829  HB3 ALA A 361      19.789   2.120  12.802  1.00 24.94           H
ATOM    830  N   LYS A 362      16.895   1.592  11.672  1.00 30.09           N
ATOM    831  CA  LYS A 362      16.117   1.558  10.434  1.00 30.77           C
ATOM    832  C   LYS A 362      14.680   1.970  10.678  1.00 32.57           C
ATOM    833  O   LYS A 362      13.961   2.290   9.724  1.00 31.07           O
ATOM    834  CB  LYS A 362      16.138   0.168   9.800  1.00 34.70           C
ATOM    835  CG  LYS A 362      17.535  -0.287   9.403  1.00 39.09           C
ATOM    836  CD  LYS A 362      17.538  -1.493   8.499  1.00 48.14           C
ATOM    837  CE  LYS A 362      18.835  -1.588   7.648  1.00 61.48           C
ATOM    838  NZ  LYS A 362      19.108  -0.420   6.668  1.00 52.77           N1+
ATOM    839  H   LYS A 362      17.124   0.822  11.979  1.00 36.11           H
ATOM    840  HA  LYS A 362      16.504   2.183   9.801  1.00 36.92           H
ATOM    841  HB2 LYS A 362      15.784  -0.473  10.435  1.00 41.64           H
ATOM    842  HB3 LYS A 362      15.589   0.179   9.000  1.00 41.64           H
ATOM    843  HG2 LYS A 362      17.980   0.437   8.934  1.00 46.91           H
ATOM    844  HG3 LYS A 362      18.031  -0.515  10.205  1.00 46.91           H
ATOM    845  HD2 LYS A 362      17.474  -2.296   9.041  1.00 57.77           H
ATOM    846  HD3 LYS A 362      16.783  -1.439   7.893  1.00 57.77           H
ATOM    847  HE2 LYS A 362      19.592  -1.637   8.253  1.00 73.78           H
ATOM    848  HE3 LYS A 362      18.793  -2.401   7.121  1.00 73.78           H
ATOM    849  HZ1 LYS A 362      19.868  -0.563   6.229  1.00 63.32           H
ATOM    850  HZ2 LYS A 362      18.442  -0.354   6.081  1.00 63.32           H
ATOM    851  HZ3 LYS A 362      19.173   0.345   7.118  1.00 63.32           H
ATOM    852  N   ARG A 363      14.256   1.992  11.934  1.00 27.28           N
ATOM    853  CA  ARG A 363      12.905   2.388  12.267  1.00 31.07           C
ATOM    854  C   ARG A 363      12.823   3.816  12.768  1.00 34.19           C
ATOM    855  O   ARG A 363      11.733   4.260  13.127  1.00 24.54           O
ATOM    856  CB  ARG A 363      12.320   1.421  13.296  1.00 32.64           C
ATOM    857  CG  ARG A 363      12.322  -0.060  12.795  1.00 33.64           C
ATOM    858  CD  ARG A 363      11.637  -1.040  13.762  1.00 40.04           C
ATOM    859  NE  ARG A 363      10.345  -0.535  14.227  1.00 54.05           N
ATOM    860  CZ  ARG A 363       9.453  -1.249  14.911  1.00 54.09           C
ATOM    861  NH1 ARG A 363       9.703  -2.524  15.205  1.00 42.85           N
ATOM    862  NH2 ARG A 363       8.311  -0.671  15.307  1.00 52.63           N1+
ATOM    863  H   ARG A 363      14.738   1.781  12.614  1.00 32.74           H
ATOM    864  HA  ARG A 363      12.361   2.327  11.467  1.00 37.28           H
ATOM    865  HB2 ARG A 363      12.849   1.464  14.108  1.00 39.17           H
ATOM    866  HB3 ARG A 363      11.403   1.674  13.483  1.00 39.17           H
ATOM    867  HG2 ARG A 363      11.853  -0.103  11.946  1.00 40.37           H
ATOM    868  HG3 ARG A 363      13.240  -0.350  12.678  1.00 40.37           H
ATOM    869  HD2 ARG A 363      11.487  -1.883  13.307  1.00 48.05           H
ATOM    870  HD3 ARG A 363      12.206  -1.173  14.536  1.00 48.05           H
ATOM    871  HE  ARG A 363      10.147   0.281  14.045  1.00 64.86           H
ATOM    872 HH11 ARG A 363      10.442  -2.886  14.954  1.00 51.42           H
ATOM    873 HH12 ARG A 363       9.126  -2.985  15.645  1.00 51.42           H
ATOM    874 HH21 ARG A 363       8.155   0.152  15.110  1.00 63.16           H
ATOM    875 HH22 ARG A 363       7.726  -1.128  15.741  1.00 63.16           H
ATOM    876  N   VAL A 364      13.936   4.547  12.793  1.00 31.14           N
ATOM    877  CA  VAL A 364      13.913   5.970  13.136  1.00 31.08           C
ATOM    878  C   VAL A 364      13.381   6.723  11.915  1.00 21.61           C
ATOM    879  O   VAL A 364      13.983   6.628  10.838  1.00 29.44           O
ATOM    880  CB  VAL A 364      15.319   6.442  13.574  1.00 29.19           C
ATOM    881  CG1 VAL A 364      15.430   7.931  13.614  1.00 42.04           C
ATOM    882  CG2 VAL A 364      15.593   5.954  14.966  1.00 29.56           C
ATOM    883  H   VAL A 364      14.720   4.242  12.615  1.00 37.36           H
ATOM    884  HA  VAL A 364      13.300   6.113  13.874  1.00 37.29           H
ATOM    885  HB  VAL A 364      15.994   6.088  12.974  1.00 35.03           H
ATOM    886 HG11 VAL A 364      16.327   8.173  13.893  1.00 50.45           H
ATOM    887 HG12 VAL A 364      15.252   8.285  12.728  1.00 50.45           H
ATOM    888 HG13 VAL A 364      14.782   8.279  14.246  1.00 50.45           H
ATOM    889 HG21 VAL A 364      16.475   6.252  15.237  1.00 35.48           H
ATOM    890 HG22 VAL A 364      14.922   6.317  15.565  1.00 35.48           H
ATOM    891 HG23 VAL A 364      15.554   4.985  14.974  1.00 35.48           H
ATOM    892  N   PRO A 365      12.292   7.491  12.026  1.00 26.10           N
ATOM    893  CA  PRO A 365      11.793   8.232  10.855  1.00 32.88           C
ATOM    894  C   PRO A 365      12.900   8.943  10.117  1.00 35.18           C
ATOM    895  O   PRO A 365      13.629   9.736  10.707  1.00 29.78           O
ATOM    896  CB  PRO A 365      10.822   9.235  11.465  1.00 29.93           C
ATOM    897  CG  PRO A 365      10.294   8.502  12.651  1.00 39.84           C
ATOM    898  CD  PRO A 365      11.521   7.836  13.230  1.00 33.65           C
ATOM    899  HA  PRO A 365      11.319   7.641  10.249  1.00 39.46           H
ATOM    900  HB2 PRO A 365      11.296  10.038  11.732  1.00 35.92           H
ATOM    901  HB3 PRO A 365      10.113   9.439  10.835  1.00 35.92           H
ATOM    902  HG2 PRO A 365       9.907   9.128  13.283  1.00 47.81           H
ATOM    903  HG3 PRO A 365       9.641   7.842  12.369  1.00 47.81           H
ATOM    904  HD2 PRO A 365      12.016   8.458  13.786  1.00 40.39           H
ATOM    905  HD3 PRO A 365      11.275   7.034  13.718  1.00 40.39           H
ATOM    906  N   GLY A 366      13.063   8.666   8.849  1.00 36.31           N
ATOM    907  CA  GLY A 366      14.018   9.388   8.063  1.00 27.70           C
ATOM    908  C   GLY A 366      15.321   8.682   7.876  1.00 26.47           C
ATOM    909  O   GLY A 366      16.064   9.035   6.965  1.00 30.83           O
ATOM    910  H   GLY A 366      12.630   8.060   8.418  1.00 43.58           H
ATOM    911  HA2 GLY A 366      13.640   9.560   7.186  1.00 33.24           H
ATOM    912  HA3 GLY A 366      14.196  10.242   8.487  1.00 33.24           H
ATOM    913  N   PHE A 367      15.620   7.671   8.692  1.00 28.63           N
ATOM    914  CA  PHE A 367      16.980   7.146   8.658  1.00 31.58           C
ATOM    915  C   PHE A 367      17.210   6.284   7.440  1.00 22.16           C
ATOM    916  O   PHE A 367      18.312   6.270   6.897  1.00 27.27           O
ATOM    917  CB  PHE A 367      17.293   6.344   9.919  1.00 28.55           C
ATOM    918  CG  PHE A 367      18.666   5.822   9.952  1.00 20.56           C
ATOM    919  CD1 PHE A 367      19.716   6.632  10.356  1.00 29.99           C
ATOM    920  CD2 PHE A 367      18.923   4.522   9.604  1.00 25.24           C
ATOM    921  CE1 PHE A 367      21.021   6.132  10.440  1.00 26.80           C
ATOM    922  CE2 PHE A 367      20.205   4.008   9.666  1.00 29.92           C
ATOM    923  CZ  PHE A 367      21.272   4.816  10.090  1.00 22.00           C
ATOM    924  H   PHE A 367      15.084   7.289   9.246  1.00 34.36           H
ATOM    925  HA  PHE A 367      17.601   7.890   8.617  1.00 37.90           H
ATOM    926  HB2 PHE A 367      17.174   6.917  10.693  1.00 34.26           H
ATOM    927  HB3 PHE A 367      16.686   5.590   9.970  1.00 34.26           H
ATOM    928  HD1 PHE A 367      19.545   7.510  10.607  1.00 35.98           H
ATOM    929  HD2 PHE A 367      18.222   3.973   9.337  1.00 30.29           H
ATOM    930  HE1 PHE A 367      21.718   6.686  10.711  1.00 32.17           H
ATOM    931  HE2 PHE A 367      20.360   3.123   9.426  1.00 35.91           H
ATOM    932  HZ  PHE A 367      22.138   4.476  10.119  1.00 26.40           H
ATOM    933  N   VAL A 368      16.203   5.516   7.016  1.00 29.82           N
ATOM    934  CA  VAL A 368      16.401   4.651   5.847  1.00 38.98           C
ATOM    935  C   VAL A 368      16.240   5.419   4.558  1.00 30.39           C
ATOM    936  O   VAL A 368      16.639   4.917   3.510  1.00 36.33           O
ATOM    937  CB  VAL A 368      15.464   3.427   5.719  1.00 46.51           C
ATOM    938  CG1 VAL A 368      15.953   2.305   6.583  1.00 43.16           C
ATOM    939  CG2 VAL A 368      14.044   3.746   6.093  1.00 47.77           C
ATOM    940  H   VAL A 368      15.421   5.476   7.373  1.00 35.78           H
ATOM    941  HA  VAL A 368      17.311   4.315   5.872  1.00 46.78           H
ATOM    942  HB  VAL A 368      15.470   3.120   4.799  1.00 55.81           H
ATOM    943 HG11 VAL A 368      15.352   1.550   6.488  1.00 51.79           H
ATOM    944 HG12 VAL A 368      16.847   2.056   6.300  1.00 51.79           H
ATOM    945 HG13 VAL A 368      15.968   2.602   7.506  1.00 51.79           H
ATOM    946 HG21 VAL A 368      13.504   2.946   5.994  1.00 57.33           H
ATOM    947 HG22 VAL A 368      14.021   4.050   7.014  1.00 57.33           H
ATOM    948 HG23 VAL A 368      13.712   4.444   5.506  1.00 57.33           H
ATOM    949  N   ASP A 369      15.694   6.630   4.611  1.00 36.72           N
ATOM    950  CA  ASP A 369      15.715   7.469   3.429  1.00 31.97           C
ATOM    951  C   ASP A 369      17.113   7.954   3.085  1.00 32.83           C
ATOM    952  O   ASP A 369      17.282   8.564   2.036  1.00 35.86           O
ATOM    953  CB  ASP A 369      14.815   8.677   3.598  1.00 33.33           C
ATOM    954  CG  ASP A 369      13.417   8.315   3.905  1.00 39.80           C
ATOM    955  OD1 ASP A 369      12.955   7.258   3.417  1.00 49.15           O
ATOM    956  OD2 ASP A 369      12.778   9.087   4.660  1.00 51.32           O1-
ATOM    957  H   ASP A 369      15.316   6.978   5.301  1.00 44.07           H
ATOM    958  HA  ASP A 369      15.384   6.956   2.675  1.00 38.36           H
ATOM    959  HB2 ASP A 369      15.151   9.220   4.328  1.00 40.00           H
ATOM    960  HB3 ASP A 369      14.818   9.190   2.775  1.00 40.00           H
ATOM    961  N   LEU A 370      18.103   7.724   3.941  1.00 33.06           N
ATOM    962  CA  LEU A 370      19.468   8.112   3.647  1.00 28.98           C
ATOM    963  C   LEU A 370      20.162   7.053   2.803  1.00 30.94           C
ATOM    964  O   LEU A 370      19.694   5.921   2.646  1.00 32.39           O
ATOM    965  CB  LEU A 370      20.257   8.310   4.929  1.00 27.49           C
ATOM    966  CG  LEU A 370      19.897   9.461   5.887  1.00 29.21           C
ATOM    967  CD1 LEU A 370      20.666   9.294   7.199  1.00 24.42           C
ATOM    968  CD2 LEU A 370      20.196  10.835   5.274  1.00 28.48           C
ATOM    969  H   LEU A 370      18.006   7.340   4.704  1.00 39.67           H
ATOM    970  HA  LEU A 370      19.467   8.948   3.153  1.00 34.77           H
ATOM    971  HB2 LEU A 370      20.183   7.491   5.445  1.00 32.99           H
ATOM    972  HB3 LEU A 370      21.186   8.439   4.682  1.00 32.99           H
ATOM    973  HG  LEU A 370      18.948   9.422   6.087  1.00 35.05           H
ATOM    974 HD11 LEU A 370      20.434  10.022   7.796  1.00 29.31           H
ATOM    975 HD12 LEU A 370      20.423   8.445   7.601  1.00 29.31           H
ATOM    976 HD13 LEU A 370      21.618   9.310   7.011  1.00 29.31           H
ATOM    977 HD21 LEU A 370      19.954  11.524   5.912  1.00 34.17           H
ATOM    978 HD22 LEU A 370      21.143  10.890   5.071  1.00 34.17           H
ATOM    979 HD23 LEU A 370      19.677  10.938   4.461  1.00 34.17           H
ATOM    980  N   THR A 371      21.315   7.412   2.283  1.00 29.90           N
ATOM    981  CA  THR A 371      22.080   6.438   1.536  1.00 29.26           C
ATOM    982  C   THR A 371      22.709   5.410   2.475  1.00 33.30           C
ATOM    983  O   THR A 371      23.001   5.692   3.632  1.00 25.93           O
ATOM    984  CB  THR A 371      23.190   7.104   0.752  1.00 33.59           C
ATOM    985  OG1 THR A 371      24.185   7.586   1.655  1.00 30.58           O
ATOM    986  CG2 THR A 371      22.660   8.236  -0.103  1.00 40.40           C
ATOM    987  H   THR A 371      21.672   8.192   2.345  1.00 35.88           H
ATOM    988  HA  THR A 371      21.498   5.974   0.914  1.00 35.11           H
ATOM    989  HB  THR A 371      23.593   6.449   0.161  1.00 40.31           H
ATOM    990  HG1 THR A 371      24.805   7.957   1.228  1.00 36.70           H
ATOM    991 HG21 THR A 371      23.388   8.648  -0.595  1.00 48.49           H
ATOM    992 HG22 THR A 371      22.005   7.898  -0.733  1.00 48.49           H
ATOM    993 HG23 THR A 371      22.241   8.907   0.459  1.00 48.49           H
ATOM    994  N   LEU A 372      22.939   4.208   1.966  1.00 33.85           N
ATOM    995  CA  LEU A 372      23.547   3.187   2.812  1.00 37.21           C
ATOM    996  C   LEU A 372      24.871   3.683   3.380  1.00 32.67           C
ATOM    997  O   LEU A 372      25.138   3.552   4.575  1.00 33.12           O
ATOM    998  CB  LEU A 372      23.769   1.885   2.038  1.00 33.71           C
ATOM    999  CG  LEU A 372      22.581   1.008   1.674  1.00 41.57           C
ATOM   1000  CD1 LEU A 372      23.064  -0.417   1.769  1.00 59.11           C
ATOM   1001  CD2 LEU A 372      21.274   1.219   2.503  1.00 54.12           C
ATOM   1002  H   LEU A 372      22.759   3.961   1.162  1.00 40.62           H
ATOM   1003  HA  LEU A 372      22.953   2.997   3.555  1.00 44.65           H
ATOM   1004  HB2 LEU A 372      24.209   2.113   1.204  1.00 40.45           H
ATOM   1005  HB3 LEU A 372      24.368   1.332   2.564  1.00 40.45           H
ATOM   1006  HG  LEU A 372      22.358   1.173   0.744  1.00 49.89           H
ATOM   1007 HD11 LEU A 372      22.333  -1.013   1.543  1.00 70.94           H
ATOM   1008 HD12 LEU A 372      23.799  -0.543   1.148  1.00 70.94           H
ATOM   1009 HD13 LEU A 372      23.364  -0.588   2.675  1.00 70.94           H
ATOM   1010 HD21 LEU A 372      20.593   0.607   2.180  1.00 64.94           H
ATOM   1011 HD22 LEU A 372      21.462   1.041   3.438  1.00 64.94           H
ATOM   1012 HD23 LEU A 372      20.975   2.135   2.394  1.00 64.94           H
ATOM   1013  N   HIS A 373      25.730   4.222   2.525  1.00 32.67           N
ATOM   1014  CA  HIS A 373      26.999   4.742   2.989  1.00 37.15           C
ATOM   1015  C   HIS A 373      26.799   5.760   4.118  1.00 36.80           C
ATOM   1016  O   HIS A 373      27.574   5.794   5.082  1.00 31.11           O
ATOM   1017  CB  HIS A 373      27.749   5.356   1.810  1.00 41.74           C
ATOM   1018  CG  HIS A 373      28.798   6.349   2.215  1.00 59.70           C
ATOM   1019  ND1 HIS A 373      30.113   5.995   2.456  1.00 71.39           N
ATOM   1020  CD2 HIS A 373      28.723   7.685   2.443  1.00 58.35           C
ATOM   1021  CE1 HIS A 373      30.803   7.067   2.807  1.00 68.66           C
ATOM   1022  NE2 HIS A 373      29.982   8.105   2.812  1.00 66.60           N
ATOM   1023  H   HIS A 373      25.600   4.297   1.678  1.00 39.20           H
ATOM   1024  HA  HIS A 373      27.532   4.010   3.336  1.00 44.58           H
ATOM   1025  HB2 HIS A 373      27.113   5.813   1.237  1.00 50.09           H
ATOM   1026  HB3 HIS A 373      28.188   4.647   1.314  1.00 50.09           H
ATOM   1027  HD2 HIS A 373      27.963   8.216   2.368  1.00 70.03           H
ATOM   1028  HE1 HIS A 373      31.708   7.088   3.017  1.00 82.40           H
ATOM   1029  HE2 HIS A 373      30.202   8.914   3.004  1.00 79.92           H
ATOM   1030  N   ASP A 374      25.760   6.589   4.029  1.00 24.96           N
ATOM   1031  CA  ASP A 374      25.538   7.568   5.097  1.00 36.76           C
ATOM   1032  C   ASP A 374      24.947   6.936   6.358  1.00 23.06           C
ATOM   1033  O   ASP A 374      25.276   7.368   7.467  1.00 30.14           O
ATOM   1034  CB  ASP A 374      24.634   8.698   4.608  1.00 27.23           C
ATOM   1035  CG  ASP A 374      25.367   9.666   3.705  1.00 34.58           C
ATOM   1036  OD1 ASP A 374      26.622   9.711   3.776  1.00 31.12           O
ATOM   1037  OD2 ASP A 374      24.685  10.407   2.952  1.00 39.62           O1-
ATOM   1038  H   ASP A 374      25.187   6.609   3.388  1.00 29.95           H
ATOM   1039  HA  ASP A 374      26.392   7.960   5.339  1.00 44.11           H
ATOM   1040  HB2 ASP A 374      23.895   8.319   4.107  1.00 32.68           H
ATOM   1041  HB3 ASP A 374      24.301   9.192   5.373  1.00 32.68           H
ATOM   1042  N   GLN A 375      24.096   5.930   6.211  1.00 22.78           N
ATOM   1043  CA  GLN A 375      23.632   5.180   7.366  1.00 29.46           C
ATOM   1044  C   GLN A 375      24.804   4.580   8.142  1.00 22.72           C
ATOM   1045  O   GLN A 375      24.868   4.716   9.362  1.00 27.10           O
ATOM   1046  CB  GLN A 375      22.668   4.118   6.900  1.00 27.41           C
ATOM   1047  CG  GLN A 375      21.312   4.683   6.446  1.00 30.44           C
ATOM   1048  CD  GLN A 375      20.379   3.606   5.901  1.00 37.77           C
ATOM   1049  OE1 GLN A 375      20.082   2.637   6.592  1.00 32.43           O
ATOM   1050  NE2 GLN A 375      19.916   3.773   4.654  1.00 31.28           N
ATOM   1051  H   GLN A 375      23.774   5.664   5.459  1.00 27.34           H
ATOM   1052  HA  GLN A 375      23.154   5.779   7.961  1.00 35.35           H
ATOM   1053  HB2 GLN A 375      23.060   3.645   6.150  1.00 32.90           H
ATOM   1054  HB3 GLN A 375      22.504   3.501   7.630  1.00 32.90           H
ATOM   1055  HG2 GLN A 375      20.875   5.104   7.203  1.00 36.53           H
ATOM   1056  HG3 GLN A 375      21.461   5.335   5.743  1.00 36.53           H
ATOM   1057 HE21 GLN A 375      20.148   4.464   4.198  1.00 37.54           H
ATOM   1058 HE22 GLN A 375      19.388   3.188   4.310  1.00 37.54           H
ATOM   1059  N   VAL A 376      25.766   3.968   7.446  1.00 23.49           N
ATOM   1060  CA  VAL A 376      26.955   3.401   8.093  1.00 29.28           C
ATOM   1061  C   VAL A 376      27.741   4.478   8.809  1.00 25.49           C
ATOM   1062  O   VAL A 376      28.275   4.260   9.893  1.00 25.31           O
ATOM   1063  CB  VAL A 376      27.859   2.695   7.064  1.00 23.03           C
ATOM   1064  CG1 VAL A 376      29.110   2.125   7.707  1.00 36.37           C
ATOM   1065  CG2 VAL A 376      27.102   1.597   6.408  1.00 23.32           C
ATOM   1066  H   VAL A 376      25.754   3.867   6.592  1.00 28.18           H
ATOM   1067  HA  VAL A 376      26.676   2.745   8.751  1.00 35.13           H
ATOM   1068  HB  VAL A 376      28.129   3.330   6.383  1.00 27.64           H
ATOM   1069 HG11 VAL A 376      29.646   1.691   7.025  1.00 43.65           H
ATOM   1070 HG12 VAL A 376      29.613   2.847   8.114  1.00 43.65           H
ATOM   1071 HG13 VAL A 376      28.851   1.480   8.384  1.00 43.65           H
ATOM   1072 HG21 VAL A 376      27.678   1.158   5.763  1.00 27.98           H
ATOM   1073 HG22 VAL A 376      26.818   0.962   7.084  1.00 27.98           H
ATOM   1074 HG23 VAL A 376      26.328   1.972   5.960  1.00 27.98           H
ATOM   1075  N   HIS A 377      27.938   5.617   8.161  1.00 30.66           N
ATOM   1076  CA  HIS A 377      28.784   6.614   8.779  1.00 22.71           C
ATOM   1077  C   HIS A 377      28.159   7.115  10.076  1.00 24.21           C
ATOM   1078  O   HIS A 377      28.871   7.365  11.042  1.00 27.49           O
ATOM   1079  CB  HIS A 377      29.013   7.761   7.827  1.00 26.32           C
ATOM   1080  CG  HIS A 377      29.751   8.900   8.435  1.00 29.92           C
ATOM   1081  ND1 HIS A 377      31.114   8.886   8.629  1.00 36.09           N
ATOM   1082  CD2 HIS A 377      29.316  10.089   8.909  1.00 30.91           C
ATOM   1083  CE1 HIS A 377      31.488  10.021   9.193  1.00 39.32           C
ATOM   1084  NE2 HIS A 377      30.416  10.772   9.367  1.00 35.57           N
ATOM   1085  H   HIS A 377      27.607   5.828   7.396  1.00 36.79           H
ATOM   1086  HA  HIS A 377      29.644   6.217   8.990  1.00 27.26           H
ATOM   1087  HB2 HIS A 377      28.153   8.092   7.524  1.00 31.58           H
ATOM   1088  HB3 HIS A 377      29.529   7.442   7.071  1.00 31.58           H
ATOM   1089  HD2 HIS A 377      28.437  10.392   8.915  1.00 37.10           H
ATOM   1090  HE1 HIS A 377      32.359  10.255   9.421  1.00 47.18           H
ATOM   1091  HE2 HIS A 377      30.407  11.557   9.719  1.00 42.69           H
ATOM   1092  N   LEU A 378      26.831   7.251  10.115  1.00 21.41           N
ATOM   1093  CA  LEU A 378      26.168   7.780  11.299  1.00 22.90           C
ATOM   1094  C   LEU A 378      26.265   6.798  12.440  1.00 22.68           C
ATOM   1095  O   LEU A 378      26.496   7.186  13.590  1.00 17.91           O
ATOM   1096  CB  LEU A 378      24.711   8.053  11.013  1.00 23.16           C
ATOM   1097  CG  LEU A 378      24.364   9.238  10.100  1.00 33.15           C
ATOM   1098  CD1 LEU A 378      22.887   9.436  10.034  1.00 27.36           C
ATOM   1099  CD2 LEU A 378      24.968  10.454  10.600  1.00 27.41           C
ATOM   1100  H   LEU A 378      26.298   7.045   9.471  1.00 25.70           H
ATOM   1101  HA  LEU A 378      26.592   8.610  11.567  1.00 27.49           H
ATOM   1102  HB2 LEU A 378      24.335   7.260  10.600  1.00 27.79           H
ATOM   1103  HB3 LEU A 378      24.265   8.209  11.860  1.00 27.79           H
ATOM   1104  HG  LEU A 378      24.696   9.071   9.204  1.00 39.78           H
ATOM   1105 HD11 LEU A 378      22.696  10.189   9.452  1.00 32.83           H
ATOM   1106 HD12 LEU A 378      22.477   8.631   9.680  1.00 32.83           H
ATOM   1107 HD13 LEU A 378      22.553   9.614  10.927  1.00 32.83           H
ATOM   1108 HD21 LEU A 378      24.736  11.188  10.009  1.00 32.89           H
ATOM   1109 HD22 LEU A 378      24.632  10.629  11.493  1.00 32.89           H
ATOM   1110 HD23 LEU A 378      25.931  10.341  10.625  1.00 32.89           H
ATOM   1111  N   LEU A 379      26.103   5.517  12.138  1.00 25.77           N
ATOM   1112  CA  LEU A 379      26.231   4.506  13.177  1.00 17.83           C
ATOM   1113  C   LEU A 379      27.677   4.359  13.621  1.00 18.14           C
ATOM   1114  O   LEU A 379      27.942   4.210  14.816  1.00 21.18           O
ATOM   1115  CB  LEU A 379      25.654   3.199  12.672  1.00 20.34           C
ATOM   1116  CG  LEU A 379      24.144   3.179  12.874  1.00 19.35           C
ATOM   1117  CD1 LEU A 379      23.637   2.153  12.005  1.00 24.01           C
ATOM   1118  CD2 LEU A 379      23.809   2.837  14.257  1.00 24.26           C
ATOM   1119  H   LEU A 379      25.922   5.211  11.355  1.00 30.93           H
ATOM   1120  HA  LEU A 379      25.711   4.782  13.948  1.00 21.40           H
ATOM   1121  HB2 LEU A 379      25.839   3.108  11.724  1.00 24.41           H
ATOM   1122  HB3 LEU A 379      26.041   2.461  13.167  1.00 24.41           H
ATOM   1123  HG  LEU A 379      23.751   4.034  12.639  1.00 23.22           H
ATOM   1124 HD11 LEU A 379      22.673   2.105  12.102  1.00 28.81           H
ATOM   1125 HD12 LEU A 379      23.867   2.373  11.089  1.00 28.81           H
ATOM   1126 HD13 LEU A 379      24.037   1.304  12.252  1.00 28.81           H
ATOM   1127 HD21 LEU A 379      22.844   2.831  14.356  1.00 29.11           H
ATOM   1128 HD22 LEU A 379      24.168   1.959  14.461  1.00 29.11           H
ATOM   1129 HD23 LEU A 379      24.198   3.499  14.849  1.00 29.11           H
ATOM   1130  N   GLU A 380      28.641   4.398  12.687  1.00 18.73           N
ATOM   1131  CA  GLU A 380      30.033   4.259  13.112  1.00 23.66           C
ATOM   1132  C   GLU A 380      30.432   5.353  14.097  1.00 23.95           C
ATOM   1133  O   GLU A 380      31.243   5.109  14.989  1.00 17.65           O
ATOM   1134  CB  GLU A 380      30.978   4.277  11.923  1.00 26.26           C
ATOM   1135  CG  GLU A 380      32.388   4.261  12.369  1.00 32.42           C
ATOM   1136  CD  GLU A 380      33.349   3.821  11.281  1.00 41.76           C
ATOM   1137  OE1 GLU A 380      33.127   4.229  10.110  1.00 46.22           O
ATOM   1138  OE2 GLU A 380      34.313   3.079  11.613  1.00 48.38           O1-
ATOM   1139  H   GLU A 380      28.519   4.498  11.841  1.00 22.48           H
ATOM   1140  HA  GLU A 380      30.138   3.405  13.560  1.00 28.39           H
ATOM   1141  HB2 GLU A 380      30.822   3.492  11.376  1.00 31.51           H
ATOM   1142  HB3 GLU A 380      30.829   5.084  11.406  1.00 31.51           H
ATOM   1143  HG2 GLU A 380      32.641   5.156  12.646  1.00 38.90           H
ATOM   1144  HG3 GLU A 380      32.477   3.646  13.113  1.00 38.90           H
ATOM   1145  N   CYS A 381      29.892   6.559  13.928  1.00 21.41           N
ATOM   1146  CA  CYS A 381      30.149   7.685  14.811  1.00 23.21           C
ATOM   1147  C   CYS A 381      29.376   7.596  16.131  1.00 22.13           C
ATOM   1148  O   CYS A 381      29.870   8.036  17.174  1.00 21.40           O
ATOM   1149  CB  CYS A 381      29.756   8.970  14.078  1.00 25.57           C
ATOM   1150  SG  CYS A 381      30.908   9.451  12.821  1.00 41.37           S
ATOM   1151  H   CYS A 381      29.356   6.751  13.284  1.00 25.69           H
ATOM   1152  HA  CYS A 381      31.097   7.726  15.014  1.00 27.85           H
ATOM   1153  HB2 CYS A 381      28.893   8.838  13.656  1.00 30.68           H
ATOM   1154  HB3 CYS A 381      29.700   9.693  14.723  1.00 30.68           H
ATOM   1155  HG  CYS A 381      31.982   9.634  13.324  1.00 49.65           H
ATOM   1156  N   ALA A 382      28.131   7.136  16.092  1.00 21.12           N
ATOM   1157  CA  ALA A 382      27.246   7.228  17.232  1.00 18.83           C
ATOM   1158  C   ALA A 382      27.161   5.954  18.063  1.00 19.29           C
ATOM   1159  O   ALA A 382      26.619   6.009  19.163  1.00 21.83           O
ATOM   1160  CB  ALA A 382      25.849   7.597  16.778  1.00 22.36           C
ATOM   1161  H   ALA A 382      27.776   6.762  15.405  1.00 25.34           H
ATOM   1162  HA  ALA A 382      27.563   7.936  17.813  1.00 22.60           H
ATOM   1163  HB1 ALA A 382      25.270   7.654  17.554  1.00 26.83           H
ATOM   1164  HB2 ALA A 382      25.881   8.454  16.325  1.00 26.83           H
ATOM   1165  HB3 ALA A 382      25.523   6.914  16.171  1.00 26.83           H
ATOM   1166  N   TRP A 383      27.616   4.798  17.573  1.00 17.43           N
ATOM   1167  CA  TRP A 383      27.214   3.539  18.240  1.00 23.50           C
ATOM   1168  C   TRP A 383      27.524   3.509  19.737  1.00 17.59           C
ATOM   1169  O   TRP A 383      26.706   3.029  20.526  1.00 23.40           O
ATOM   1170  CB  TRP A 383      27.851   2.327  17.573  1.00 18.06           C
ATOM   1171  CG  TRP A 383      29.299   2.219  17.739  1.00 12.71           C
ATOM   1172  CD1 TRP A 383      30.249   2.744  16.931  1.00 25.68           C
ATOM   1173  CD2 TRP A 383      29.998   1.538  18.785  1.00 15.81           C
ATOM   1174  NE1 TRP A 383      31.512   2.449  17.426  1.00 28.79           N
ATOM   1175  CE2 TRP A 383      31.373   1.702  18.555  1.00 22.68           C
ATOM   1176  CE3 TRP A 383      29.592   0.835  19.916  1.00 23.45           C
ATOM   1177  CZ2 TRP A 383      32.325   1.170  19.384  1.00 28.90           C
ATOM   1178  CZ3 TRP A 383      30.553   0.297  20.732  1.00 21.69           C
ATOM   1179  CH2 TRP A 383      31.890   0.469  20.471  1.00 30.37           C
ATOM   1180  H   TRP A 383      28.133   4.709  16.892  1.00 20.92           H
ATOM   1181  HA  TRP A 383      26.254   3.444  18.146  1.00 28.20           H
ATOM   1182  HB2 TRP A 383      27.454   1.525  17.947  1.00 21.67           H
ATOM   1183  HB3 TRP A 383      27.668   2.367  16.621  1.00 21.67           H
ATOM   1184  HD1 TRP A 383      30.080   3.242  16.164  1.00 30.81           H
ATOM   1185  HE1 TRP A 383      32.258   2.673  17.061  1.00 34.55           H
ATOM   1186  HE3 TRP A 383      28.688   0.705  20.097  1.00 28.14           H
ATOM   1187  HZ2 TRP A 383      33.232   1.285  19.215  1.00 34.68           H
ATOM   1188  HZ3 TRP A 383      30.295  -0.186  21.484  1.00 26.03           H
ATOM   1189  HH2 TRP A 383      32.515   0.099  21.051  1.00 36.44           H
ATOM   1190  N   LEU A 384      28.707   3.968  20.158  1.00 20.59           N
ATOM   1191  CA  LEU A 384      29.025   3.934  21.581  1.00 21.15           C
ATOM   1192  C   LEU A 384      28.177   4.918  22.378  1.00 23.16           C
ATOM   1193  O   LEU A 384      27.643   4.562  23.433  1.00 21.08           O
ATOM   1194  CB  LEU A 384      30.509   4.193  21.826  1.00 17.94           C
ATOM   1195  CG  LEU A 384      30.966   3.896  23.281  1.00 25.22           C
ATOM   1196  CD1 LEU A 384      30.348   2.638  23.802  1.00 27.32           C
ATOM   1197  CD2 LEU A 384      32.469   3.703  23.381  1.00 25.54           C
ATOM   1198  H   LEU A 384      29.323   4.294  19.654  1.00 24.71           H
ATOM   1199  HA  LEU A 384      28.828   3.045  21.916  1.00 25.38           H
ATOM   1200  HB2 LEU A 384      31.027   3.629  21.231  1.00 21.52           H
ATOM   1201  HB3 LEU A 384      30.698   5.127  21.641  1.00 21.52           H
ATOM   1202  HG  LEU A 384      30.709   4.630  23.860  1.00 30.27           H
ATOM   1203 HD11 LEU A 384      30.656   2.488  24.709  1.00 32.79           H
ATOM   1204 HD12 LEU A 384      29.382   2.734  23.793  1.00 32.79           H
ATOM   1205 HD13 LEU A 384      30.613   1.898  23.235  1.00 32.79           H
ATOM   1206 HD21 LEU A 384      32.702   3.521  24.304  1.00 30.65           H
ATOM   1207 HD22 LEU A 384      32.729   2.956  22.820  1.00 30.65           H
ATOM   1208 HD23 LEU A 384      32.911   4.513  23.081  1.00 30.65           H
ATOM   1209  N   GLU A 385      27.971   6.130  21.875  1.00 20.21           N
ATOM   1210  CA  GLU A 385      27.061   7.051  22.584  1.00 16.77           C
ATOM   1211  C   GLU A 385      25.664   6.451  22.756  1.00 25.01           C
ATOM   1212  O   GLU A 385      24.991   6.703  23.763  1.00 21.68           O
ATOM   1213  CB  GLU A 385      26.946   8.347  21.824  1.00 13.94           C
ATOM   1214  CG  GLU A 385      28.131   9.134  21.611  1.00 22.18           C
ATOM   1215  CD  GLU A 385      27.761  10.393  20.829  1.00 27.16           C
ATOM   1216  OE1 GLU A 385      27.163  11.321  21.404  1.00 22.31           O
ATOM   1217  OE2 GLU A 385      28.028  10.423  19.631  1.00 30.64           O1-
ATOM   1218  H   GLU A 385      28.325   6.442  21.156  1.00 24.25           H
ATOM   1219  HA  GLU A 385      27.421   7.244  23.464  1.00 20.12           H
ATOM   1220  HB2 GLU A 385      26.585   8.144  20.947  1.00 16.72           H
ATOM   1221  HB3 GLU A 385      26.317   8.913  22.299  1.00 16.72           H
ATOM   1222  HG2 GLU A 385      28.508   9.397  22.465  1.00 26.62           H
ATOM   1223  HG3 GLU A 385      28.775   8.624  21.094  1.00 26.62           H
ATOM   1224  N   ILE A 386      25.185   5.706  21.753  1.00 21.09           N
ATOM   1225  CA  ILE A 386      23.849   5.135  21.806  1.00 20.39           C
ATOM   1226  C   ILE A 386      23.781   4.051  22.859  1.00 22.80           C
ATOM   1227  O   ILE A 386      22.816   3.987  23.632  1.00 20.66           O
ATOM   1228  CB  ILE A 386      23.462   4.639  20.402  1.00 22.51           C
ATOM   1229  CG1 ILE A 386      23.208   5.848  19.492  1.00 23.88           C
ATOM   1230  CG2 ILE A 386      22.214   3.824  20.429  1.00 20.16           C
ATOM   1231  CD1 ILE A 386      23.306   5.537  18.011  1.00 24.92           C
ATOM   1232  H   ILE A 386      25.619   5.521  21.034  1.00 25.30           H
ATOM   1233  HA  ILE A 386      23.221   5.831  22.057  1.00 24.47           H
ATOM   1234  HB  ILE A 386      24.187   4.108  20.037  1.00 27.02           H
ATOM   1235 HG12 ILE A 386      22.315   6.186  19.665  1.00 28.66           H
ATOM   1236 HG13 ILE A 386      23.863   6.534  19.694  1.00 28.66           H
ATOM   1237 HG21 ILE A 386      22.008   3.533  19.526  1.00 24.20           H
ATOM   1238 HG22 ILE A 386      22.353   3.053  21.001  1.00 24.20           H
ATOM   1239 HG23 ILE A 386      21.489   4.368  20.775  1.00 24.20           H
ATOM   1240 HD11 ILE A 386      23.134   6.347  17.506  1.00 29.91           H
ATOM   1241 HD12 ILE A 386      24.198   5.209  17.816  1.00 29.91           H
ATOM   1242 HD13 ILE A 386      22.648   4.861  17.786  1.00 29.91           H
ATOM   1243  N   LEU A 387      24.806   3.194  22.911  1.00 19.19           N
ATOM   1244  CA  LEU A 387      24.905   2.165  23.950  1.00 19.76           C
ATOM   1245  C   LEU A 387      24.926   2.787  25.337  1.00 28.15           C
ATOM   1246  O   LEU A 387      24.230   2.314  26.265  1.00 23.02           O
ATOM   1247  CB  LEU A 387      26.176   1.327  23.767  1.00 15.99           C
ATOM   1248  CG  LEU A 387      26.236   0.252  22.676  1.00 24.38           C
ATOM   1249  CD1 LEU A 387      27.565  -0.552  22.753  1.00 25.03           C
ATOM   1250  CD2 LEU A 387      25.113  -0.644  22.792  1.00 22.95           C
ATOM   1251  H   LEU A 387      25.460   3.188  22.353  1.00 23.02           H
ATOM   1252  HA  LEU A 387      24.138   1.575  23.892  1.00 23.72           H
ATOM   1253  HB2 LEU A 387      26.905   1.941  23.588  1.00 19.19           H
ATOM   1254  HB3 LEU A 387      26.349   0.876  24.607  1.00 19.19           H
ATOM   1255  HG  LEU A 387      26.191   0.679  21.806  1.00 29.26           H
ATOM   1256 HD11 LEU A 387      27.569  -1.222  22.051  1.00 30.04           H
ATOM   1257 HD12 LEU A 387      28.310   0.058  22.634  1.00 30.04           H
ATOM   1258 HD13 LEU A 387      27.623  -0.982  23.621  1.00 30.04           H
ATOM   1259 HD21 LEU A 387      25.172  -1.315  22.094  1.00 27.54           H
ATOM   1260 HD22 LEU A 387      25.139  -1.070  23.663  1.00 27.54           H
ATOM   1261 HD23 LEU A 387      24.293  -0.136  22.696  1.00 27.54           H
ATOM   1262  N   MET A 388      25.699   3.872  25.483  1.00 22.04           N
ATOM   1263  CA  MET A 388      25.907   4.467  26.787  1.00 27.31           C
ATOM   1264  C   MET A 388      24.665   5.188  27.261  1.00 18.42           C
ATOM   1265  O   MET A 388      24.315   5.096  28.433  1.00 23.85           O
ATOM   1266  CB  MET A 388      27.106   5.402  26.757  1.00 16.55           C
ATOM   1267  CG  MET A 388      28.406   4.733  26.742  1.00 17.70           C
ATOM   1268  SD  MET A 388      29.767   5.955  26.749  1.00 20.29           S
ATOM   1269  CE  MET A 388      31.102   4.966  27.313  1.00 16.22           C
ATOM   1270  H   MET A 388      26.107   4.273  24.841  1.00 26.44           H
ATOM   1271  HA  MET A 388      26.108   3.758  27.418  1.00 32.78           H
ATOM   1272  HB2 MET A 388      27.050   5.951  25.959  1.00 19.86           H
ATOM   1273  HB3 MET A 388      27.077   5.968  27.544  1.00 19.86           H
ATOM   1274  HG2 MET A 388      28.491   4.176  27.532  1.00 21.24           H
ATOM   1275  HG3 MET A 388      28.483   4.195  25.939  1.00 21.24           H
ATOM   1276  HE1 MET A 388      31.902   5.513  27.361  1.00 19.46           H
ATOM   1277  HE2 MET A 388      30.887   4.616  28.192  1.00 19.46           H
ATOM   1278  HE3 MET A 388      31.238   4.235  26.690  1.00 19.46           H
ATOM   1279  N   ILE A 389      23.953   5.891  26.384  1.00 25.75           N
ATOM   1280  CA  ILE A 389      22.742   6.524  26.891  1.00 16.12           C
ATOM   1281  C   ILE A 389      21.701   5.481  27.265  1.00 23.57           C
ATOM   1282  O   ILE A 389      20.877   5.694  28.171  1.00 17.98           O
ATOM   1283  CB  ILE A 389      22.180   7.560  25.895  1.00 15.17           C
ATOM   1284  CG1 ILE A 389      21.212   8.496  26.648  1.00 17.15           C
ATOM   1285  CG2 ILE A 389      21.550   6.898  24.644  1.00 18.86           C
ATOM   1286  CD1 ILE A 389      20.420   9.466  25.760  1.00 19.17           C
ATOM   1287  H   ILE A 389      24.131   6.011  25.551  1.00 30.90           H
ATOM   1288  HA  ILE A 389      22.970   7.004  27.703  1.00 19.34           H
ATOM   1289  HB  ILE A 389      22.925   8.101  25.589  1.00 18.21           H
ATOM   1290 HG12 ILE A 389      20.570   7.952  27.131  1.00 20.58           H
ATOM   1291 HG13 ILE A 389      21.724   9.028  27.277  1.00 20.58           H
ATOM   1292 HG21 ILE A 389      21.215   7.591  24.055  1.00 22.64           H
ATOM   1293 HG22 ILE A 389      22.229   6.375  24.188  1.00 22.64           H
ATOM   1294 HG23 ILE A 389      20.822   6.321  24.925  1.00 22.64           H
ATOM   1295 HD11 ILE A 389      19.844  10.008  26.321  1.00 23.01           H
ATOM   1296 HD12 ILE A 389      21.043  10.033  25.279  1.00 23.01           H
ATOM   1297 HD13 ILE A 389      19.886   8.954  25.132  1.00 23.01           H
ATOM   1298  N   GLY A 390      21.682   4.346  26.570  1.00 26.03           N
ATOM   1299  CA  GLY A 390      20.763   3.305  26.972  1.00 24.23           C
ATOM   1300  C   GLY A 390      21.135   2.769  28.341  1.00 23.27           C
ATOM   1301  O   GLY A 390      20.270   2.537  29.180  1.00 21.72           O
ATOM   1302  H   GLY A 390      22.175   4.164  25.889  1.00 31.24           H
ATOM   1303  HA2 GLY A 390      19.860   3.658  27.008  1.00 29.08           H
ATOM   1304  HA3 GLY A 390      20.790   2.577  26.332  1.00 29.08           H
ATOM   1305  N   LEU A 391      22.435   2.592  28.581  1.00 25.34           N
ATOM   1306  CA  LEU A 391      22.917   2.084  29.863  1.00 21.24           C
ATOM   1307  C   LEU A 391      22.569   3.062  30.982  1.00 27.82           C
ATOM   1308  O   LEU A 391      21.974   2.684  32.007  1.00 18.98           O
ATOM   1309  CB  LEU A 391      24.407   1.880  29.788  1.00 23.61           C
ATOM   1310  CG  LEU A 391      25.033   1.621  31.141  1.00 20.95           C
ATOM   1311  CD1 LEU A 391      24.520   0.289  31.664  1.00 25.41           C
ATOM   1312  CD2 LEU A 391      26.538   1.644  31.005  1.00 26.43           C
ATOM   1313  H   LEU A 391      23.060   2.760  28.014  1.00 30.41           H
ATOM   1314  HA  LEU A 391      22.496   1.231  30.055  1.00 25.49           H
ATOM   1315  HB2 LEU A 391      24.593   1.117  29.220  1.00 28.34           H
ATOM   1316  HB3 LEU A 391      24.816   2.678  29.417  1.00 28.34           H
ATOM   1317  HG  LEU A 391      24.768   2.318  31.761  1.00 25.14           H
ATOM   1318 HD11 LEU A 391      24.918   0.116  32.532  1.00 30.49           H
ATOM   1319 HD12 LEU A 391      23.555   0.332  31.745  1.00 30.49           H
ATOM   1320 HD13 LEU A 391      24.769  -0.412  31.041  1.00 30.49           H
ATOM   1321 HD21 LEU A 391      26.936   1.477  31.874  1.00 31.72           H
ATOM   1322 HD22 LEU A 391      26.809   0.954  30.379  1.00 31.72           H
ATOM   1323 HD23 LEU A 391      26.812   2.515  30.677  1.00 31.72           H
ATOM   1324  N   VAL A 392      22.857   4.341  30.745  1.00 26.62           N
ATOM   1325  CA  VAL A 392      22.531   5.384  31.708  1.00 21.20           C
ATOM   1326  C   VAL A 392      21.040   5.387  32.035  1.00 30.20           C
ATOM   1327  O   VAL A 392      20.649   5.553  33.201  1.00 27.68           O
ATOM   1328  CB  VAL A 392      23.015   6.742  31.178  1.00 27.78           C
ATOM   1329  CG1 VAL A 392      22.488   7.827  31.994  1.00 37.40           C
ATOM   1330  CG2 VAL A 392      24.459   6.764  31.284  1.00 27.06           C
ATOM   1331  H   VAL A 392      23.242   4.629  30.032  1.00 31.94           H
ATOM   1332  HA  VAL A 392      23.011   5.204  32.532  1.00 25.44           H
ATOM   1333  HB  VAL A 392      22.751   6.867  30.253  1.00 33.33           H
ATOM   1334 HG11 VAL A 392      22.807   8.672  31.639  1.00 44.88           H
ATOM   1335 HG12 VAL A 392      21.519   7.801  31.966  1.00 44.88           H
ATOM   1336 HG13 VAL A 392      22.797   7.713  32.906  1.00 44.88           H
ATOM   1337 HG21 VAL A 392      24.787   7.615  30.954  1.00 32.48           H
ATOM   1338 HG22 VAL A 392      24.708   6.652  32.215  1.00 32.48           H
ATOM   1339 HG23 VAL A 392      24.825   6.040  30.754  1.00 32.48           H
ATOM   1340  N   TRP A 393      20.187   5.197  31.020  1.00 28.29           N
ATOM   1341  CA  TRP A 393      18.741   5.238  31.234  1.00 28.72           C
ATOM   1342  C   TRP A 393      18.248   4.042  32.042  1.00 32.91           C
ATOM   1343  O   TRP A 393      17.323   4.176  32.854  1.00 29.64           O
ATOM   1344  CB  TRP A 393      17.989   5.265  29.892  1.00 24.42           C
ATOM   1345  CG  TRP A 393      16.533   4.855  29.964  1.00 27.51           C
ATOM   1346  CD1 TRP A 393      15.991   3.627  29.601  1.00 29.35           C
ATOM   1347  CD2 TRP A 393      15.427   5.656  30.379  1.00 20.64           C
ATOM   1348  NE1 TRP A 393      14.643   3.635  29.768  1.00 27.70           N
ATOM   1349  CE2 TRP A 393      14.265   4.866  30.241  1.00 32.71           C
ATOM   1350  CE3 TRP A 393      15.303   6.964  30.856  1.00 34.01           C
ATOM   1351  CZ2 TRP A 393      13.005   5.336  30.573  1.00 33.85           C
ATOM   1352  CZ3 TRP A 393      14.039   7.440  31.182  1.00 31.95           C
ATOM   1353  CH2 TRP A 393      12.909   6.628  31.037  1.00 33.77           C
ATOM   1354  H   TRP A 393      20.421   5.044  30.207  1.00 33.95           H
ATOM   1355  HA  TRP A 393      18.515   6.045  31.722  1.00 34.46           H
ATOM   1356  HB2 TRP A 393      18.022   6.168  29.539  1.00 29.30           H
ATOM   1357  HB3 TRP A 393      18.433   4.659  29.278  1.00 29.30           H
ATOM   1358  HD1 TRP A 393      16.481   2.906  29.275  1.00 35.22           H
ATOM   1359  HE1 TRP A 393      14.114   2.977  29.606  1.00 33.24           H
ATOM   1360  HE3 TRP A 393      16.052   7.508  30.946  1.00 40.82           H
ATOM   1361  HZ2 TRP A 393      12.251   4.799  30.484  1.00 40.62           H
ATOM   1362  HZ3 TRP A 393      13.943   8.310  31.498  1.00 38.34           H
ATOM   1363  HH2 TRP A 393      12.074   6.967  31.267  1.00 40.53           H
ATOM   1364  N   ARG A 394      18.797   2.848  31.793  1.00 27.96           N
ATOM   1365  CA  ARG A 394      18.283   1.723  32.554  1.00 30.17           C
ATOM   1366  C   ARG A 394      18.906   1.651  33.945  1.00 31.90           C
ATOM   1367  O   ARG A 394      18.431   0.893  34.791  1.00 36.73           O
ATOM   1368  CB  ARG A 394      18.418   0.410  31.744  1.00 29.66           C
ATOM   1369  CG  ARG A 394      19.755  -0.083  31.404  1.00 29.24           C
ATOM   1370  CD  ARG A 394      19.656  -1.302  30.451  1.00 31.65           C
ATOM   1371  NE  ARG A 394      21.023  -1.751  30.168  1.00 28.02           N
ATOM   1372  CZ  ARG A 394      21.702  -1.423  29.070  1.00 24.36           C
ATOM   1373  NH1 ARG A 394      21.161  -0.692  28.107  1.00 27.13           N
ATOM   1374  NH2 ARG A 394      22.922  -1.853  28.938  1.00 25.05           N1+
ATOM   1375  H   ARG A 394      19.424   2.676  31.229  1.00 33.56           H
ATOM   1376  HA  ARG A 394      17.333   1.869  32.686  1.00 36.21           H
ATOM   1377  HB2 ARG A 394      17.983  -0.294  32.251  1.00 35.59           H
ATOM   1378  HB3 ARG A 394      17.945   0.531  30.906  1.00 35.59           H
ATOM   1379  HG2 ARG A 394      20.254   0.618  30.957  1.00 35.08           H
ATOM   1380  HG3 ARG A 394      20.213  -0.361  32.213  1.00 35.08           H
ATOM   1381  HD2 ARG A 394      19.169  -2.022  30.881  1.00 37.98           H
ATOM   1382  HD3 ARG A 394      19.231  -1.040  29.620  1.00 37.98           H
ATOM   1383  HE  ARG A 394      21.434  -2.198  30.777  1.00 33.62           H
ATOM   1384 HH11 ARG A 394      20.357  -0.397  28.191  1.00 32.56           H
ATOM   1385 HH12 ARG A 394      21.618  -0.500  27.404  1.00 32.56           H
ATOM   1386 HH21 ARG A 394      23.276  -2.338  29.554  1.00 30.06           H
ATOM   1387 HH22 ARG A 394      23.369  -1.667  28.227  1.00 30.06           H
ATOM   1388  N   SER A 395      19.872   2.508  34.243  1.00 28.27           N
ATOM   1389  CA  SER A 395      20.423   2.617  35.584  1.00 34.37           C
ATOM   1390  C   SER A 395      19.801   3.751  36.390  1.00 29.21           C
ATOM   1391  O   SER A 395      20.160   3.926  37.549  1.00 26.68           O
ATOM   1392  CB  SER A 395      21.935   2.825  35.502  1.00 33.96           C
ATOM   1393  OG  SER A 395      22.520   1.791  34.724  1.00 27.52           O
ATOM   1394  H   SER A 395      20.231   3.045  33.676  1.00 33.92           H
ATOM   1395  HA  SER A 395      20.260   1.788  36.060  1.00 41.25           H
ATOM   1396  HB2 SER A 395      22.117   3.681  35.084  1.00 40.76           H
ATOM   1397  HB3 SER A 395      22.309   2.802  36.396  1.00 40.76           H
ATOM   1398  HG  SER A 395      22.199   1.799  33.947  1.00 33.03           H
ATOM   1399  N   MET A 396      18.922   4.550  35.786  1.00 25.96           N
ATOM   1400  CA  MET A 396      18.391   5.719  36.475  1.00 39.22           C
ATOM   1401  C   MET A 396      17.933   5.357  37.874  1.00 40.36           C
ATOM   1402  O   MET A 396      18.335   5.987  38.856  1.00 43.52           O
ATOM   1403  CB  MET A 396      17.235   6.311  35.672  1.00 37.16           C
ATOM   1404  CG  MET A 396      17.622   7.471  34.838  1.00 33.70           C
ATOM   1405  SD  MET A 396      16.194   8.047  33.960  1.00 49.67           S
ATOM   1406  CE  MET A 396      15.550   9.051  35.207  1.00 30.91           C
ATOM   1407  H   MET A 396      18.621   4.437  34.988  1.00 31.16           H
ATOM   1408  HA  MET A 396      19.088   6.392  36.536  1.00 47.06           H
ATOM   1409  HB2 MET A 396      16.881   5.627  35.082  1.00 44.59           H
ATOM   1410  HB3 MET A 396      16.545   6.604  36.287  1.00 44.59           H
ATOM   1411  HG2 MET A 396      17.950   8.187  35.404  1.00 40.44           H
ATOM   1412  HG3 MET A 396      18.296   7.203  34.195  1.00 40.44           H
ATOM   1413  HE1 MET A 396      14.733   9.464  34.888  1.00 37.09           H
ATOM   1414  HE2 MET A 396      15.363   8.504  35.986  1.00 37.09           H
ATOM   1415  HE3 MET A 396      16.202   9.734  35.430  1.00 37.09           H
ATOM   1416  N   GLU A 397      17.107   4.320  37.973  1.00 42.39           N
ATOM   1417  CA  GLU A 397      16.491   3.885  39.220  1.00 48.41           C
ATOM   1418  C   GLU A 397      17.307   2.803  39.915  1.00 43.87           C
ATOM   1419  O   GLU A 397      16.730   1.875  40.513  1.00 52.24           O
ATOM   1420  CB  GLU A 397      15.067   3.370  38.969  1.00 43.59           C
ATOM   1421  CG  GLU A 397      14.190   4.107  37.939  1.00 50.37           C
ATOM   1422  CD  GLU A 397      12.964   3.273  37.542  1.00 63.66           C
ATOM   1423  OE1 GLU A 397      13.145   2.142  37.014  1.00 69.63           O
ATOM   1424  OE2 GLU A 397      11.823   3.734  37.782  1.00 60.26           O1-
ATOM   1425  H   GLU A 397      16.880   3.834  37.301  1.00 50.87           H
ATOM   1426  HA  GLU A 397      16.432   4.644  39.821  1.00 58.09           H
ATOM   1427  HB2 GLU A 397      15.133   2.448  38.673  1.00 52.31           H
ATOM   1428  HB3 GLU A 397      14.590   3.396  39.813  1.00 52.31           H
ATOM   1429  HG2 GLU A 397      13.878   4.942  38.322  1.00 60.45           H
ATOM   1430  HG3 GLU A 397      14.712   4.279  37.139  1.00 60.45           H
ATOM   1431  N   HIS A 398      18.630   2.874  39.816  1.00 39.96           N
ATOM   1432  CA  HIS A 398      19.539   2.000  40.558  1.00 35.65           C
ATOM   1433  C   HIS A 398      20.739   2.842  40.972  1.00 33.78           C
ATOM   1434  O   HIS A 398      21.855   2.660  40.477  1.00 34.26           O
ATOM   1435  CB  HIS A 398      19.955   0.776  39.734  1.00 38.61           C
ATOM   1436  CG  HIS A 398      18.793  -0.036  39.268  1.00 40.09           C
ATOM   1437  ND1 HIS A 398      18.368  -1.173  39.917  1.00 41.05           N
ATOM   1438  CD2 HIS A 398      17.935   0.154  38.238  1.00 42.66           C
ATOM   1439  CE1 HIS A 398      17.314  -1.666  39.285  1.00 52.77           C
ATOM   1440  NE2 HIS A 398      17.031  -0.879  38.260  1.00 46.84           N
ATOM   1441  H   HIS A 398      19.039   3.438  39.311  1.00 47.95           H
ATOM   1442  HA  HIS A 398      19.096   1.687  41.362  1.00 42.78           H
ATOM   1443  HB2 HIS A 398      20.519   0.206  40.280  1.00 46.34           H
ATOM   1444  HB3 HIS A 398      20.444   1.075  38.951  1.00 46.34           H
ATOM   1445  HD2 HIS A 398      17.965   0.846  37.617  1.00 51.20           H
ATOM   1446  HE1 HIS A 398      16.848  -2.434  39.524  1.00 63.33           H
ATOM   1447  HE2 HIS A 398      16.384  -0.992  37.704  1.00 56.21           H
ATOM   1448  N   PRO A 399      20.524   3.767  41.915  1.00 47.11           N
ATOM   1449  CA  PRO A 399      21.612   4.667  42.333  1.00 35.22           C
ATOM   1450  C   PRO A 399      22.856   3.893  42.690  1.00 34.21           C
ATOM   1451  O   PRO A 399      22.798   2.803  43.255  1.00 38.87           O
ATOM   1452  CB  PRO A 399      21.021   5.377  43.553  1.00 43.83           C
ATOM   1453  CG  PRO A 399      19.510   5.333  43.326  1.00 35.88           C
ATOM   1454  CD  PRO A 399      19.240   4.078  42.581  1.00 37.38           C
ATOM   1455  HA  PRO A 399      21.812   5.314  41.639  1.00 42.26           H
ATOM   1456  HB2 PRO A 399      21.263   4.899  44.361  1.00 52.60           H
ATOM   1457  HB3 PRO A 399      21.338   6.293  43.585  1.00 52.60           H
ATOM   1458  HG2 PRO A 399      19.054   5.324  44.182  1.00 43.06           H
ATOM   1459  HG3 PRO A 399      19.238   6.104  42.804  1.00 43.06           H
ATOM   1460  HD2 PRO A 399      19.000   3.367  43.196  1.00 44.85           H
ATOM   1461  HD3 PRO A 399      18.545   4.223  41.920  1.00 44.85           H
ATOM   1462  N   GLY A 400      23.992   4.475  42.352  1.00 34.09           N
ATOM   1463  CA  GLY A 400      25.255   3.866  42.619  1.00 26.90           C
ATOM   1464  C   GLY A 400      25.598   2.669  41.759  1.00 32.64           C
ATOM   1465  O   GLY A 400      26.687   2.111  41.916  1.00 29.56           O
ATOM   1466  H   GLY A 400      24.047   5.238  41.959  1.00 40.91           H
ATOM   1467  HA2 GLY A 400      25.953   4.528  42.497  1.00 32.28           H
ATOM   1468  HA3 GLY A 400      25.274   3.580  43.546  1.00 32.28           H
ATOM   1469  N   LYS A 401      24.725   2.253  40.865  1.00 35.25           N
ATOM   1470  CA  LYS A 401      24.976   1.067  40.071  1.00 36.66           C
ATOM   1471  C   LYS A 401      24.657   1.287  38.586  1.00 36.85           C
ATOM   1472  O   LYS A 401      23.758   2.042  38.203  1.00 29.71           O
ATOM   1473  CB  LYS A 401      24.175  -0.115  40.642  1.00 39.72           C
ATOM   1474  CG  LYS A 401      24.724  -0.609  41.999  1.00 43.76           C
ATOM   1475  CD  LYS A 401      23.957  -1.845  42.558  1.00 57.58           C
ATOM   1476  CE  LYS A 401      24.637  -2.531  43.775  1.00 54.45           C
ATOM   1477  NZ  LYS A 401      25.643  -3.597  43.376  1.00 55.87           N1+
ATOM   1478  H   LYS A 401      23.977   2.641  40.695  1.00 42.31           H
ATOM   1479  HA  LYS A 401      25.917   0.843  40.138  1.00 43.99           H
ATOM   1480  HB2 LYS A 401      23.254   0.161  40.774  1.00 47.66           H
ATOM   1481  HB3 LYS A 401      24.213  -0.855  40.016  1.00 47.66           H
ATOM   1482  HG2 LYS A 401      25.655  -0.859  41.890  1.00 52.51           H
ATOM   1483  HG3 LYS A 401      24.649   0.108  42.649  1.00 52.51           H
ATOM   1484  HD2 LYS A 401      23.072  -1.561  42.836  1.00 69.10           H
ATOM   1485  HD3 LYS A 401      23.881  -2.507  41.852  1.00 69.10           H
ATOM   1486  HE2 LYS A 401      25.104  -1.858  44.295  1.00 65.34           H
ATOM   1487  HE3 LYS A 401      23.954  -2.953  44.320  1.00 65.34           H
ATOM   1488  HZ1 LYS A 401      26.005  -3.961  44.104  1.00 67.04           H
ATOM   1489  HZ2 LYS A 401      25.239  -4.234  42.904  1.00 67.04           H
ATOM   1490  HZ3 LYS A 401      26.288  -3.236  42.882  1.00 67.04           H
ATOM   1491  N   LEU A 402      25.417   0.597  37.752  1.00 29.84           N
ATOM   1492  CA  LEU A 402      25.160   0.537  36.337  1.00 28.74           C
ATOM   1493  C   LEU A 402      24.507  -0.801  36.019  1.00 27.08           C
ATOM   1494  O   LEU A 402      25.090  -1.860  36.280  1.00 32.23           O
ATOM   1495  CB  LEU A 402      26.467   0.707  35.573  1.00 27.20           C
ATOM   1496  CG  LEU A 402      27.160   2.014  35.894  1.00 27.91           C
ATOM   1497  CD1 LEU A 402      28.590   2.046  35.396  1.00 26.67           C
ATOM   1498  CD2 LEU A 402      26.336   3.098  35.253  1.00 23.43           C
ATOM   1499  H   LEU A 402      26.107   0.144  37.995  1.00 35.81           H
ATOM   1500  HA  LEU A 402      24.554   1.250  36.082  1.00 34.49           H
ATOM   1501  HB2 LEU A 402      27.068  -0.017  35.808  1.00 32.64           H
ATOM   1502  HB3 LEU A 402      26.282   0.691  34.621  1.00 32.64           H
ATOM   1503  HG  LEU A 402      27.162   2.154  36.853  1.00 33.49           H
ATOM   1504 HD11 LEU A 402      28.985   2.902  35.627  1.00 32.01           H
ATOM   1505 HD12 LEU A 402      29.087   1.328  35.818  1.00 32.01           H
ATOM   1506 HD13 LEU A 402      28.592   1.929  34.433  1.00 32.01           H
ATOM   1507 HD21 LEU A 402      26.748   3.957  35.436  1.00 28.12           H
ATOM   1508 HD22 LEU A 402      26.302   2.944  34.296  1.00 28.12           H
ATOM   1509 HD23 LEU A 402      25.440   3.075  35.624  1.00 28.12           H
ATOM   1510  N   LEU A 403      23.306  -0.743  35.456  1.00 27.05           N
ATOM   1511  CA  LEU A 403      22.584  -1.918  34.994  1.00 31.56           C
ATOM   1512  C   LEU A 403      22.970  -2.218  33.530  1.00 28.40           C
ATOM   1513  O   LEU A 403      22.219  -1.960  32.566  1.00 24.49           O
ATOM   1514  CB  LEU A 403      21.092  -1.697  35.184  1.00 27.20           C
ATOM   1515  CG  LEU A 403      20.198  -2.933  34.998  1.00 38.64           C
ATOM   1516  CD1 LEU A 403      20.674  -4.088  35.918  1.00 56.15           C
ATOM   1517  CD2 LEU A 403      18.765  -2.596  35.336  1.00 35.61           C
ATOM   1518  H   LEU A 403      22.877  -0.009  35.327  1.00 32.46           H
ATOM   1519  HA  LEU A 403      22.844  -2.681  35.533  1.00 37.87           H
ATOM   1520  HB2 LEU A 403      20.945  -1.367  36.084  1.00 32.64           H
ATOM   1521  HB3 LEU A 403      20.799  -1.030  34.544  1.00 32.64           H
ATOM   1522  HG  LEU A 403      20.239  -3.232  34.076  1.00 46.37           H
ATOM   1523 HD11 LEU A 403      20.096  -4.856  35.784  1.00 67.38           H
ATOM   1524 HD12 LEU A 403      21.588  -4.317  35.689  1.00 67.38           H
ATOM   1525 HD13 LEU A 403      20.626  -3.795  36.841  1.00 67.38           H
ATOM   1526 HD21 LEU A 403      18.218  -3.388  35.213  1.00 42.73           H
ATOM   1527 HD22 LEU A 403      18.720  -2.303  36.260  1.00 42.73           H
ATOM   1528 HD23 LEU A 403      18.460  -1.888  34.748  1.00 42.73           H
ATOM   1529  N   PHE A 404      24.176  -2.787  33.373  1.00 26.95           N
ATOM   1530  CA  PHE A 404      24.600  -3.276  32.070  1.00 22.25           C
ATOM   1531  C   PHE A 404      23.571  -4.241  31.520  1.00 28.27           C
ATOM   1532  O   PHE A 404      23.124  -4.104  30.378  1.00 23.31           O
ATOM   1533  CB  PHE A 404      25.981  -3.923  32.168  1.00 20.83           C
ATOM   1534  CG  PHE A 404      27.039  -2.963  32.482  1.00 21.78           C
ATOM   1535  CD1 PHE A 404      27.601  -2.226  31.463  1.00 28.35           C
ATOM   1536  CD2 PHE A 404      27.459  -2.742  33.777  1.00 25.05           C
ATOM   1537  CE1 PHE A 404      28.568  -1.282  31.716  1.00 25.52           C
ATOM   1538  CE2 PHE A 404      28.435  -1.796  34.049  1.00 27.90           C
ATOM   1539  CZ  PHE A 404      28.997  -1.073  33.000  1.00 29.67           C
ATOM   1540  H   PHE A 404      24.753  -2.896  34.001  1.00 32.35           H
ATOM   1541  HA  PHE A 404      24.665  -2.527  31.458  1.00 26.70           H
ATOM   1542  HB2 PHE A 404      25.966  -4.593  32.870  1.00 25.00           H
ATOM   1543  HB3 PHE A 404      26.195  -4.338  31.318  1.00 25.00           H
ATOM   1544  HD1 PHE A 404      27.312  -2.362  30.590  1.00 34.03           H
ATOM   1545  HD2 PHE A 404      27.079  -3.226  34.474  1.00 30.07           H
ATOM   1546  HE1 PHE A 404      28.944  -0.801  31.014  1.00 30.63           H
ATOM   1547  HE2 PHE A 404      28.723  -1.657  34.922  1.00 33.48           H
ATOM   1548  HZ  PHE A 404      29.657  -0.441  33.172  1.00 35.61           H
ATOM   1549  N   ALA A 405      23.124  -5.162  32.354  1.00 26.22           N
ATOM   1550  CA  ALA A 405      21.953  -5.981  32.044  1.00 31.03           C
ATOM   1551  C   ALA A 405      21.246  -6.375  33.329  1.00 29.60           C
ATOM   1552  O   ALA A 405      21.779  -6.199  34.431  1.00 36.67           O
ATOM   1553  CB  ALA A 405      22.363  -7.221  31.265  1.00 24.56           C
ATOM   1554  H   ALA A 405      23.482  -5.339  33.116  1.00 31.47           H
ATOM   1555  HA  ALA A 405      21.335  -5.468  31.500  1.00 37.23           H
ATOM   1556  HB1 ALA A 405      21.571  -7.747  31.071  1.00 29.47           H
ATOM   1557  HB2 ALA A 405      22.789  -6.947  30.438  1.00 29.47           H
ATOM   1558  HB3 ALA A 405      22.982  -7.740  31.802  1.00 29.47           H
ATOM   1559  N   PRO A 406      20.022  -6.931  33.229  1.00 29.24           N
ATOM   1560  CA  PRO A 406      19.257  -7.276  34.446  1.00 30.28           C
ATOM   1561  C   PRO A 406      19.930  -8.269  35.371  1.00 32.74           C
ATOM   1562  O   PRO A 406      19.653  -8.249  36.577  1.00 36.28           O
ATOM   1563  CB  PRO A 406      17.959  -7.844  33.888  1.00 28.16           C
ATOM   1564  CG  PRO A 406      17.791  -7.185  32.569  1.00 27.67           C
ATOM   1565  CD  PRO A 406      19.176  -7.009  32.025  1.00 37.33           C
ATOM   1566  HA  PRO A 406      19.056  -6.470  34.947  1.00 36.33           H
ATOM   1567  HB2 PRO A 406      18.040  -8.805  33.784  1.00 33.79           H
ATOM   1568  HB3 PRO A 406      17.223  -7.622  34.479  1.00 33.79           H
ATOM   1569  HG2 PRO A 406      17.265  -7.754  31.986  1.00 33.21           H
ATOM   1570  HG3 PRO A 406      17.359  -6.325  32.688  1.00 33.21           H
ATOM   1571  HD2 PRO A 406      19.426  -7.776  31.487  1.00 44.80           H
ATOM   1572  HD3 PRO A 406      19.236  -6.185  31.518  1.00 44.80           H
ATOM   1573  N   ASN A 407      20.751  -9.166  34.840  1.00 25.00           N
ATOM   1574  CA  ASN A 407      21.635 -10.003  35.635  1.00 27.09           C
ATOM   1575  C   ASN A 407      23.067  -9.488  35.693  1.00 28.83           C
ATOM   1576  O   ASN A 407      23.973 -10.256  36.021  1.00 37.60           O
ATOM   1577  CB  ASN A 407      21.649 -11.421  35.077  1.00 29.62           C
ATOM   1578  CG  ASN A 407      22.259 -11.478  33.704  1.00 34.18           C
ATOM   1579  OD1 ASN A 407      22.180 -10.506  32.947  1.00 26.33           O
ATOM   1580  ND2 ASN A 407      22.864 -12.620  33.357  1.00 36.35           N
ATOM   1581  H   ASN A 407      20.814  -9.310  33.995  1.00 30.00           H
ATOM   1582  HA  ASN A 407      21.296 -10.042  36.543  1.00 32.51           H
ATOM   1583  HB2 ASN A 407      22.172 -11.989  35.665  1.00 35.55           H
ATOM   1584  HB3 ASN A 407      20.739 -11.750  35.018  1.00 35.55           H
ATOM   1585 HD21 ASN A 407      23.226 -12.696  32.580  1.00 43.62           H
ATOM   1586 HD22 ASN A 407      22.891 -13.278  33.910  1.00 43.62           H
ATOM   1587  N   LEU A 408      23.306  -8.209  35.425  1.00 24.41           N
ATOM   1588  CA  LEU A 408      24.670  -7.699  35.538  1.00 22.01           C
ATOM   1589  C   LEU A 408      24.584  -6.247  36.000  1.00 35.76           C
ATOM   1590  O   LEU A 408      24.547  -5.312  35.188  1.00 26.45           O
ATOM   1591  CB  LEU A 408      25.417  -7.822  34.232  1.00 26.36           C
ATOM   1592  CG  LEU A 408      26.887  -7.632  34.386  1.00 22.17           C
ATOM   1593  CD1 LEU A 408      27.580  -8.657  35.301  1.00 32.67           C
ATOM   1594  CD2 LEU A 408      27.519  -7.648  33.006  1.00 25.21           C
ATOM   1595  H   LEU A 408      22.717  -7.631  35.182  1.00 29.29           H
ATOM   1596  HA  LEU A 408      25.148  -8.206  36.212  1.00 26.41           H
ATOM   1597  HB2 LEU A 408      25.266  -8.706  33.865  1.00 31.64           H
ATOM   1598  HB3 LEU A 408      25.091  -7.147  33.617  1.00 31.64           H
ATOM   1599  HG  LEU A 408      27.044  -6.754  34.766  1.00 26.61           H
ATOM   1600 HD11 LEU A 408      28.528  -8.455  35.339  1.00 39.21           H
ATOM   1601 HD12 LEU A 408      27.193  -8.601  36.188  1.00 39.21           H
ATOM   1602 HD13 LEU A 408      27.446  -9.546  34.936  1.00 39.21           H
ATOM   1603 HD21 LEU A 408      28.477  -7.525  33.096  1.00 30.25           H
ATOM   1604 HD22 LEU A 408      27.332  -8.502  32.584  1.00 30.25           H
ATOM   1605 HD23 LEU A 408      27.140  -6.928  32.477  1.00 30.25           H
ATOM   1606  N   LEU A 409      24.539  -6.086  37.316  1.00 30.75           N
ATOM   1607  CA  LEU A 409      24.353  -4.800  37.951  1.00 36.10           C
ATOM   1608  C   LEU A 409      25.599  -4.548  38.771  1.00 35.19           C
ATOM   1609  O   LEU A 409      25.831  -5.232  39.771  1.00 43.30           O
ATOM   1610  CB  LEU A 409      23.088  -4.798  38.803  1.00 44.19           C
ATOM   1611  CG  LEU A 409      22.802  -3.494  39.526  1.00 44.99           C
ATOM   1612  CD1 LEU A 409      22.484  -2.376  38.571  1.00 47.77           C
ATOM   1613  CD2 LEU A 409      21.664  -3.655  40.547  1.00 61.28           C
ATOM   1614  H   LEU A 409      24.617  -6.733  37.877  1.00 36.90           H
ATOM   1615  HA  LEU A 409      24.277  -4.107  37.276  1.00 43.32           H
ATOM   1616  HB2 LEU A 409      22.329  -4.986  38.229  1.00 53.04           H
ATOM   1617  HB3 LEU A 409      23.167  -5.493  39.475  1.00 53.04           H
ATOM   1618  HG  LEU A 409      23.598  -3.237  40.018  1.00 53.99           H
ATOM   1619 HD11 LEU A 409      22.309  -1.568  39.078  1.00 57.32           H
ATOM   1620 HD12 LEU A 409      23.241  -2.240  37.981  1.00 57.32           H
ATOM   1621 HD13 LEU A 409      21.700  -2.618  38.053  1.00 57.32           H
ATOM   1622 HD21 LEU A 409      21.512  -2.804  40.987  1.00 73.53           H
ATOM   1623 HD22 LEU A 409      20.861  -3.936  40.082  1.00 73.53           H
ATOM   1624 HD23 LEU A 409      21.919  -4.325  41.201  1.00 73.53           H
ATOM   1625  N   LEU A 410      26.397  -3.573  38.331  1.00 30.78           N
ATOM   1626  CA  LEU A 410      27.745  -3.343  38.823  1.00 34.83           C
ATOM   1627  C   LEU A 410      27.849  -1.972  39.487  1.00 31.20           C
ATOM   1628  O   LEU A 410      27.191  -1.012  39.089  1.00 34.08           O
ATOM   1629  CB  LEU A 410      28.774  -3.463  37.682  1.00 34.82           C
ATOM   1630  CG  LEU A 410      28.826  -4.823  36.972  1.00 30.69           C
ATOM   1631  CD1 LEU A 410      29.877  -4.827  35.927  1.00 35.27           C
ATOM   1632  CD2 LEU A 410      29.115  -5.949  37.937  1.00 36.78           C
ATOM   1633  H   LEU A 410      26.163  -3.011  37.723  1.00 36.93           H
ATOM   1634  HA  LEU A 410      27.957  -4.016  39.489  1.00 41.80           H
ATOM   1635  HB2 LEU A 410      28.566  -2.793  37.012  1.00 41.78           H
ATOM   1636  HB3 LEU A 410      29.656  -3.292  38.047  1.00 41.78           H
ATOM   1637  HG  LEU A 410      27.971  -4.997  36.547  1.00 36.83           H
ATOM   1638 HD11 LEU A 410      29.888  -5.695  35.495  1.00 42.33           H
ATOM   1639 HD12 LEU A 410      29.677  -4.136  35.276  1.00 42.33           H
ATOM   1640 HD13 LEU A 410      30.735  -4.652  36.343  1.00 42.33           H
ATOM   1641 HD21 LEU A 410      29.139  -6.786  37.447  1.00 44.14           H
ATOM   1642 HD22 LEU A 410      29.973  -5.788  38.360  1.00 44.14           H
ATOM   1643 HD23 LEU A 410      28.415  -5.977  38.608  1.00 44.14           H
ATOM   1644  N   ASP A 411      28.689  -1.890  40.509  1.00 40.43           N
ATOM   1645  CA  ASP A 411      28.937  -0.639  41.206  1.00 38.42           C
ATOM   1646  C   ASP A 411      30.346  -0.170  40.892  1.00 34.86           C
ATOM   1647  O   ASP A 411      31.147  -0.873  40.267  1.00 35.00           O
ATOM   1648  CB  ASP A 411      28.719  -0.786  42.721  1.00 37.36           C
ATOM   1649  CG  ASP A 411      29.715  -1.721  43.392  1.00 37.68           C
ATOM   1650  OD1 ASP A 411      30.846  -1.923  42.868  1.00 36.31           O
ATOM   1651  OD2 ASP A 411      29.360  -2.254  44.473  1.00 46.41           O1-
ATOM   1652  H   ASP A 411      29.133  -2.556  40.822  1.00 48.51           H
ATOM   1653  HA  ASP A 411      28.319   0.032  40.879  1.00 46.10           H
ATOM   1654  HB2 ASP A 411      28.804   0.087  43.136  1.00 44.84           H
ATOM   1655  HB3 ASP A 411      27.829  -1.139  42.876  1.00 44.84           H
ATOM   1656  N   ARG A 412      30.641   1.034  41.363  1.00 31.98           N
ATOM   1657  CA  ARG A 412      31.915   1.669  41.076  1.00 37.41           C
ATOM   1658  C   ARG A 412      33.107   0.777  41.448  1.00 40.00           C
ATOM   1659  O   ARG A 412      34.080   0.657  40.686  1.00 41.27           O
ATOM   1660  CB  ARG A 412      31.914   2.999  41.823  1.00 44.82           C
ATOM   1661  CG  ARG A 412      33.150   3.412  42.475  1.00 45.01           C
ATOM   1662  CD  ARG A 412      32.996   4.831  42.942  1.00 37.07           C
ATOM   1663  NE  ARG A 412      34.027   5.619  42.317  1.00 40.56           N
ATOM   1664  CZ  ARG A 412      35.308   5.552  42.643  1.00 41.56           C
ATOM   1665  NH1 ARG A 412      35.715   4.725  43.589  1.00 42.14           N
ATOM   1666  NH2 ARG A 412      36.184   6.300  42.002  1.00 38.56           N1+
ATOM   1667  H   ARG A 412      30.116   1.505  41.855  1.00 38.38           H
ATOM   1668  HA  ARG A 412      31.967   1.858  40.126  1.00 44.89           H
ATOM   1669  HB2 ARG A 412      31.682   3.696  41.190  1.00 53.78           H
ATOM   1670  HB3 ARG A 412      31.232   2.955  42.511  1.00 53.78           H
ATOM   1671  HG2 ARG A 412      33.321   2.847  43.245  1.00 54.01           H
ATOM   1672  HG3 ARG A 412      33.886   3.369  41.845  1.00 54.01           H
ATOM   1673  HD2 ARG A 412      32.130   5.176  42.674  1.00 44.49           H
ATOM   1674  HD3 ARG A 412      33.105   4.877  43.905  1.00 44.49           H
ATOM   1675  HE  ARG A 412      33.808   6.106  41.643  1.00 48.67           H
ATOM   1676 HH11 ARG A 412      35.146   4.232  44.004  1.00 50.56           H
ATOM   1677 HH12 ARG A 412      36.549   4.685  43.796  1.00 50.56           H
ATOM   1678 HH21 ARG A 412      35.921   6.839  41.386  1.00 46.27           H
ATOM   1679 HH22 ARG A 412      37.017   6.262  42.212  1.00 46.27           H
ATOM   1680  N   ASN A 413      33.061   0.140  42.605  1.00 33.15           N
ATOM   1681  CA  ASN A 413      34.209  -0.668  42.986  1.00 40.46           C
ATOM   1682  C   ASN A 413      34.338  -1.882  42.089  1.00 40.75           C
ATOM   1683  O   ASN A 413      35.449  -2.356  41.855  1.00 43.50           O
ATOM   1684  CB  ASN A 413      34.110  -1.064  44.452  1.00 51.60           C
ATOM   1685  CG  ASN A 413      34.642   0.025  45.376  1.00 55.71           C
ATOM   1686  OD1 ASN A 413      35.844   0.112  45.621  1.00 73.39           O
ATOM   1687  ND2 ASN A 413      33.749   0.860  45.886  1.00 60.99           N
ATOM   1688  H   ASN A 413      32.410   0.155  43.167  1.00 39.79           H
ATOM   1689  HA  ASN A 413      35.013  -0.136  42.878  1.00 48.55           H
ATOM   1690  HB2 ASN A 413      33.179  -1.223  44.677  1.00 61.92           H
ATOM   1691  HB3 ASN A 413      34.632  -1.868  44.601  1.00 61.92           H
ATOM   1692 HD21 ASN A 413      34.002   1.491  46.413  1.00 73.19           H
ATOM   1693 HD22 ASN A 413      32.916   0.771  45.691  1.00 73.19           H
ATOM   1694  N   GLN A 414      33.223  -2.379  41.552  1.00 44.59           N
ATOM   1695  CA  GLN A 414      33.301  -3.463  40.589  1.00 42.50           C
ATOM   1696  C   GLN A 414      33.987  -3.025  39.313  1.00 37.35           C
ATOM   1697  O   GLN A 414      34.616  -3.848  38.657  1.00 48.10           O
ATOM   1698  CB  GLN A 414      31.900  -4.007  40.312  1.00 42.61           C
ATOM   1699  CG  GLN A 414      31.608  -5.227  41.173  1.00 34.92           C
ATOM   1700  CD  GLN A 414      30.143  -5.494  41.380  1.00 47.70           C
ATOM   1701  OE1 GLN A 414      29.309  -4.581  41.326  1.00 43.56           O
ATOM   1702  NE2 GLN A 414      29.808  -6.765  41.606  1.00 58.66           N
ATOM   1703  H   GLN A 414      32.426  -2.109  41.727  1.00 53.51           H
ATOM   1704  HA  GLN A 414      33.826  -4.183  40.973  1.00 51.00           H
ATOM   1705  HB2 GLN A 414      31.243  -3.324  40.518  1.00 51.14           H
ATOM   1706  HB3 GLN A 414      31.834  -4.268  39.380  1.00 51.14           H
ATOM   1707  HG2 GLN A 414      31.994  -6.009  40.747  1.00 41.91           H
ATOM   1708  HG3 GLN A 414      32.011  -5.096  42.046  1.00 41.91           H
ATOM   1709 HE21 GLN A 414      30.417  -7.373  41.626  1.00 70.40           H
ATOM   1710 HE22 GLN A 414      28.984  -6.977  41.731  1.00 70.40           H
ATOM   1711  N   GLY A 415      33.933  -1.742  38.983  1.00 37.63           N
ATOM   1712  CA  GLY A 415      34.669  -1.251  37.834  1.00 46.36           C
ATOM   1713  C   GLY A 415      36.167  -1.142  38.027  1.00 41.62           C
ATOM   1714  O   GLY A 415      36.903  -1.123  37.039  1.00 43.81           O
ATOM   1715  H   GLY A 415      33.483  -1.143  39.405  1.00 45.15           H
ATOM   1716  HA2 GLY A 415      34.508  -1.843  37.083  1.00 55.64           H
ATOM   1717  HA3 GLY A 415      34.334  -0.372  37.600  1.00 55.64           H
ATOM   1718  N   LYS A 416      36.642  -1.055  39.266  1.00 40.77           N
ATOM   1719  CA  LYS A 416      38.079  -1.000  39.477  1.00 42.21           C
ATOM   1720  C   LYS A 416      38.772  -2.254  38.976  1.00 47.01           C
ATOM   1721  O   LYS A 416      39.993  -2.249  38.813  1.00 48.67           O
ATOM   1722  CB  LYS A 416      38.388  -0.800  40.958  1.00 38.64           C
ATOM   1723  CG  LYS A 416      37.943   0.503  41.544  1.00 42.95           C
ATOM   1724  CD  LYS A 416      38.392   0.615  43.024  1.00 49.69           C
ATOM   1725  CE  LYS A 416      37.952   1.935  43.639  1.00 55.35           C
ATOM   1726  NZ  LYS A 416      37.676   1.852  45.098  1.00 60.98           N1+
ATOM   1727  H   LYS A 416      36.167  -1.028  39.982  1.00 48.92           H
ATOM   1728  HA  LYS A 416      38.441  -0.243  38.990  1.00 50.65           H
ATOM   1729  HB2 LYS A 416      37.953  -1.507  41.459  1.00 46.38           H
ATOM   1730  HB3 LYS A 416      39.348  -0.860  41.081  1.00 46.38           H
ATOM   1731  HG2 LYS A 416      38.341   1.234  41.046  1.00 51.55           H
ATOM   1732  HG3 LYS A 416      36.975   0.558  41.512  1.00 51.55           H
ATOM   1733  HD2 LYS A 416      37.993  -0.106  43.535  1.00 59.64           H
ATOM   1734  HD3 LYS A 416      39.359   0.566  43.070  1.00 59.64           H
ATOM   1735  HE2 LYS A 416      38.654   2.591  43.507  1.00 66.43           H
ATOM   1736  HE3 LYS A 416      37.139   2.230  43.200  1.00 66.43           H
ATOM   1737  HZ1 LYS A 416      37.424   2.648  45.406  1.00 73.18           H
ATOM   1738  HZ2 LYS A 416      37.026   1.263  45.252  1.00 73.18           H
ATOM   1739  HZ3 LYS A 416      38.409   1.593  45.532  1.00 73.18           H
ATOM   1740  N   CYS A 417      38.025  -3.315  38.698  1.00 49.40           N
ATOM   1741  CA  CYS A 417      38.647  -4.574  38.344  1.00 55.35           C
ATOM   1742  C   CYS A 417      39.419  -4.504  37.034  1.00 53.04           C
ATOM   1743  O   CYS A 417      40.243  -5.385  36.774  1.00 56.31           O
ATOM   1744  CB  CYS A 417      37.575  -5.660  38.285  1.00 69.39           C
ATOM   1745  SG  CYS A 417      36.596  -5.785  39.807  1.00139.41           S
ATOM   1746  H   CYS A 417      37.165  -3.329  38.709  1.00 59.28           H
ATOM   1747  HA  CYS A 417      39.275  -4.817  39.043  1.00 66.43           H
ATOM   1748  HB2 CYS A 417      36.968  -5.463  37.555  1.00 83.28           H
ATOM   1749  HB3 CYS A 417      38.004  -6.517  38.135  1.00 83.28           H
ATOM   1750  HG  CYS A 417      36.046  -4.737  40.005  1.00167.30           H
ATOM   1751  N   VAL A 418      39.194  -3.494  36.203  1.00 50.20           N
ATOM   1752  CA  VAL A 418      39.905  -3.383  34.936  1.00 44.82           C
ATOM   1753  C   VAL A 418      40.585  -2.025  34.894  1.00 46.91           C
ATOM   1754  O   VAL A 418      39.961  -0.994  35.174  1.00 40.37           O
ATOM   1755  CB  VAL A 418      38.983  -3.622  33.715  1.00 51.70           C
ATOM   1756  CG1 VAL A 418      37.529  -3.460  34.055  1.00 63.80           C
ATOM   1757  CG2 VAL A 418      39.343  -2.735  32.536  1.00 49.18           C
ATOM   1758  H   VAL A 418      38.634  -2.858  36.350  1.00 60.24           H
ATOM   1759  HA  VAL A 418      40.600  -4.059  34.912  1.00 53.79           H
ATOM   1760  HB  VAL A 418      39.105  -4.539  33.425  1.00 62.04           H
ATOM   1761 HG11 VAL A 418      36.999  -3.619  33.259  1.00 76.56           H
ATOM   1762 HG12 VAL A 418      37.293  -4.100  34.744  1.00 76.56           H
ATOM   1763 HG13 VAL A 418      37.379  -2.557  34.377  1.00 76.56           H
ATOM   1764 HG21 VAL A 418      38.737  -2.925  31.802  1.00 59.01           H
ATOM   1765 HG22 VAL A 418      39.259  -1.807  32.803  1.00 59.01           H
ATOM   1766 HG23 VAL A 418      40.256  -2.922  32.268  1.00 59.01           H
ATOM   1767  N   GLU A 419      41.873  -2.039  34.568  1.00 47.10           N
ATOM   1768  CA  GLU A 419      42.704  -0.842  34.544  1.00 52.65           C
ATOM   1769  C   GLU A 419      42.008   0.282  33.772  1.00 54.55           C
ATOM   1770  O   GLU A 419      41.632   0.101  32.608  1.00 42.36           O
ATOM   1771  CB  GLU A 419      44.050  -1.200  33.896  1.00 54.09           C
ATOM   1772  CG  GLU A 419      45.247  -0.368  34.315  1.00 65.97           C
ATOM   1773  CD  GLU A 419      46.246  -0.172  33.176  1.00 83.41           C
ATOM   1774  OE1 GLU A 419      45.898   0.497  32.173  1.00 95.75           O
ATOM   1775  OE2 GLU A 419      47.375  -0.693  33.278  1.00 92.97           O1-
ATOM   1776  H   GLU A 419      42.300  -2.753  34.351  1.00 56.53           H
ATOM   1777  HA  GLU A 419      42.867  -0.540  35.452  1.00 63.18           H
ATOM   1778  HB2 GLU A 419      44.253  -2.124  34.109  1.00 64.91           H
ATOM   1779  HB3 GLU A 419      43.958  -1.106  32.935  1.00 64.91           H
ATOM   1780  HG2 GLU A 419      44.941   0.506  34.601  1.00 79.17           H
ATOM   1781  HG3 GLU A 419      45.705  -0.816  35.043  1.00 79.17           H
ATOM   1782  N   GLY A 420      41.809   1.432  34.431  1.00 46.67           N
ATOM   1783  CA  GLY A 420      41.240   2.607  33.788  1.00 45.29           C
ATOM   1784  C   GLY A 420      39.736   2.608  33.590  1.00 42.85           C
ATOM   1785  O   GLY A 420      39.238   3.451  32.849  1.00 42.40           O
ATOM   1786  H   GLY A 420      42.000   1.550  35.261  1.00 56.01           H
ATOM   1787  HA2 GLY A 420      41.466   3.388  34.316  1.00 54.35           H
ATOM   1788  HA3 GLY A 420      41.651   2.711  32.915  1.00 54.35           H
ATOM   1789  N   MET A 421      38.989   1.689  34.203  1.00 41.38           N
ATOM   1790  CA  MET A 421      37.570   1.612  33.921  1.00 37.30           C
ATOM   1791  C   MET A 421      36.710   2.324  34.946  1.00 36.56           C
ATOM   1792  O   MET A 421      35.620   2.775  34.587  1.00 33.53           O
ATOM   1793  CB  MET A 421      37.089   0.151  33.810  1.00 46.45           C
ATOM   1794  CG  MET A 421      35.577  -0.001  33.372  1.00 38.86           C
ATOM   1795  SD  MET A 421      35.195  -1.543  32.496  1.00 51.65           S
ATOM   1796  CE  MET A 421      34.552  -2.608  33.817  1.00 49.51           C
ATOM   1797  H   MET A 421      39.279   1.114  34.773  1.00 49.66           H
ATOM   1798  HA  MET A 421      37.414   2.028  33.059  1.00 44.77           H
ATOM   1799  HB2 MET A 421      37.634  -0.307  33.152  1.00 55.74           H
ATOM   1800  HB3 MET A 421      37.190  -0.277  34.675  1.00 55.74           H
ATOM   1801  HG2 MET A 421      35.020   0.032  34.166  1.00 46.63           H
ATOM   1802  HG3 MET A 421      35.350   0.735  32.783  1.00 46.63           H
ATOM   1803  HE1 MET A 421      34.317  -3.470  33.440  1.00 59.41           H
ATOM   1804  HE2 MET A 421      35.238  -2.719  34.494  1.00 59.41           H
ATOM   1805  HE3 MET A 421      33.768  -2.190  34.205  1.00 59.41           H
ATOM   1806  N   VAL A 422      37.168   2.464  36.192  1.00 44.53           N
ATOM   1807  CA  VAL A 422      36.373   3.182  37.187  1.00 35.52           C
ATOM   1808  C   VAL A 422      36.167   4.625  36.747  1.00 33.97           C
ATOM   1809  O   VAL A 422      35.197   5.271  37.143  1.00 29.10           O
ATOM   1810  CB  VAL A 422      37.042   3.050  38.586  1.00 36.58           C
ATOM   1811  CG1 VAL A 422      38.182   3.985  38.739  1.00 43.53           C
ATOM   1812  CG2 VAL A 422      36.082   3.314  39.693  1.00 41.17           C
ATOM   1813  H   VAL A 422      37.919   2.160  36.481  1.00 53.44           H
ATOM   1814  HA  VAL A 422      35.499   2.766  37.242  1.00 42.62           H
ATOM   1815  HB  VAL A 422      37.380   2.147  38.691  1.00 43.89           H
ATOM   1816 HG11 VAL A 422      38.568   3.871  39.621  1.00 52.24           H
ATOM   1817 HG12 VAL A 422      38.845   3.788  38.059  1.00 52.24           H
ATOM   1818 HG13 VAL A 422      37.860   4.894  38.633  1.00 52.24           H
ATOM   1819 HG21 VAL A 422      36.544   3.220  40.541  1.00 49.41           H
ATOM   1820 HG22 VAL A 422      35.736   4.215  39.602  1.00 49.41           H
ATOM   1821 HG23 VAL A 422      35.356   2.673  39.639  1.00 49.41           H
ATOM   1822  N   GLU A 423      37.036   5.140  35.901  1.00 33.29           N
ATOM   1823  CA  GLU A 423      36.887   6.523  35.488  1.00 34.96           C
ATOM   1824  C   GLU A 423      35.694   6.670  34.542  1.00 31.24           C
ATOM   1825  O   GLU A 423      34.938   7.641  34.651  1.00 27.09           O
ATOM   1826  CB  GLU A 423      38.224   6.995  34.891  1.00 40.08           C
ATOM   1827  CG  GLU A 423      39.338   6.754  35.927  1.00 51.34           C
ATOM   1828  CD  GLU A 423      40.706   6.742  35.351  1.00 80.42           C
ATOM   1829  OE1 GLU A 423      40.989   7.555  34.437  1.00 94.92           O
ATOM   1830  OE2 GLU A 423      41.508   5.904  35.822  1.00 91.15           O1-
ATOM   1831  H   GLU A 423      37.706   4.725  35.556  1.00 39.95           H
ATOM   1832  HA  GLU A 423      36.708   7.064  36.273  1.00 41.96           H
ATOM   1833  HB2 GLU A 423      38.426   6.485  34.091  1.00 48.09           H
ATOM   1834  HB3 GLU A 423      38.180   7.943  34.693  1.00 48.09           H
ATOM   1835  HG2 GLU A 423      39.303   7.459  36.592  1.00 61.61           H
ATOM   1836  HG3 GLU A 423      39.188   5.894  36.352  1.00 61.61           H
ATOM   1837  N   ILE A 424      35.494   5.689  33.644  1.00 25.83           N
ATOM   1838  CA  ILE A 424      34.319   5.644  32.778  1.00 29.02           C
ATOM   1839  C   ILE A 424      33.065   5.427  33.617  1.00 21.32           C
ATOM   1840  O   ILE A 424      32.043   6.088  33.428  1.00 21.63           O
ATOM   1841  CB  ILE A 424      34.442   4.520  31.724  1.00 30.36           C
ATOM   1842  CG1 ILE A 424      35.815   4.409  31.040  1.00 35.16           C
ATOM   1843  CG2 ILE A 424      33.393   4.709  30.686  1.00 28.60           C
ATOM   1844  CD1 ILE A 424      36.120   5.416  30.029  1.00 26.29           C
ATOM   1845  H   ILE A 424      36.036   5.033  33.522  1.00 30.99           H
ATOM   1846  HA  ILE A 424      34.231   6.490  32.312  1.00 34.82           H
ATOM   1847  HB  ILE A 424      34.267   3.677  32.172  1.00 36.43           H
ATOM   1848 HG12 ILE A 424      36.501   4.470  31.723  1.00 42.20           H
ATOM   1849 HG13 ILE A 424      35.869   3.542  30.607  1.00 42.20           H
ATOM   1850 HG21 ILE A 424      33.472   4.003  30.026  1.00 34.32           H
ATOM   1851 HG22 ILE A 424      32.521   4.671  31.109  1.00 34.32           H
ATOM   1852 HG23 ILE A 424      33.519   5.573  30.264  1.00 34.32           H
ATOM   1853 HD11 ILE A 424      37.005   5.245  29.671  1.00 31.56           H
ATOM   1854 HD12 ILE A 424      35.460   5.363  29.321  1.00 31.56           H
ATOM   1855 HD13 ILE A 424      36.094   6.294  30.441  1.00 31.56           H
ATOM   1856  N   PHE A 425      33.115   4.451  34.523  1.00 24.38           N
ATOM   1857  CA  PHE A 425      31.983   4.167  35.409  1.00 27.35           C
ATOM   1858  C   PHE A 425      31.521   5.433  36.120  1.00 19.46           C
ATOM   1859  O   PHE A 425      30.327   5.739  36.183  1.00 25.63           O
ATOM   1860  CB  PHE A 425      32.383   3.101  36.438  1.00 31.34           C
ATOM   1861  CG  PHE A 425      32.132   1.688  36.007  1.00 34.69           C
ATOM   1862  CD1 PHE A 425      31.552   0.805  36.884  1.00 29.71           C
ATOM   1863  CD2 PHE A 425      32.504   1.224  34.748  1.00 42.67           C
ATOM   1864  CE1 PHE A 425      31.331  -0.485  36.533  1.00 33.70           C
ATOM   1865  CE2 PHE A 425      32.272  -0.106  34.376  1.00 35.03           C
ATOM   1866  CZ  PHE A 425      31.694  -0.957  35.289  1.00 35.17           C
ATOM   1867  H   PHE A 425      33.794   3.937  34.646  1.00 29.25           H
ATOM   1868  HA  PHE A 425      31.243   3.823  34.885  1.00 32.82           H
ATOM   1869  HB2 PHE A 425      33.332   3.188  36.621  1.00 37.61           H
ATOM   1870  HB3 PHE A 425      31.880   3.254  37.253  1.00 37.61           H
ATOM   1871  HD1 PHE A 425      31.307   1.096  37.732  1.00 35.66           H
ATOM   1872  HD2 PHE A 425      32.902   1.808  34.143  1.00 51.21           H
ATOM   1873  HE1 PHE A 425      30.933  -1.063  37.144  1.00 40.44           H
ATOM   1874  HE2 PHE A 425      32.519  -0.413  33.533  1.00 42.04           H
ATOM   1875  HZ  PHE A 425      31.526  -1.842  35.060  1.00 42.20           H
ATOM   1876  N   ASP A 426      32.460   6.184  36.677  1.00 25.47           N
ATOM   1877  CA  ASP A 426      32.076   7.363  37.440  1.00 33.13           C
ATOM   1878  C   ASP A 426      31.344   8.377  36.550  1.00 28.70           C
ATOM   1879  O   ASP A 426      30.360   8.981  36.980  1.00 28.27           O
ATOM   1880  CB  ASP A 426      33.313   7.975  38.119  1.00 33.41           C
ATOM   1881  CG  ASP A 426      33.873   7.086  39.260  1.00 40.88           C
ATOM   1882  OD1 ASP A 426      33.184   6.132  39.678  1.00 36.52           O
ATOM   1883  OD2 ASP A 426      35.025   7.308  39.696  1.00 39.39           O1-
ATOM   1884  H   ASP A 426      33.306   6.038  36.630  1.00 30.56           H
ATOM   1885  HA  ASP A 426      31.462   7.091  38.140  1.00 39.76           H
ATOM   1886  HB2 ASP A 426      34.013   8.089  37.457  1.00 40.09           H
ATOM   1887  HB3 ASP A 426      33.073   8.834  38.499  1.00 40.09           H
ATOM   1888  N   MET A 427      31.765   8.527  35.293  1.00 23.90           N
ATOM   1889  CA  MET A 427      31.047   9.418  34.387  1.00 27.66           C
ATOM   1890  C   MET A 427      29.663   8.883  34.052  1.00 27.42           C
ATOM   1891  O   MET A 427      28.684   9.635  34.110  1.00 26.72           O
ATOM   1892  CB  MET A 427      31.867   9.664  33.129  1.00 25.63           C
ATOM   1893  CG  MET A 427      33.088  10.555  33.350  1.00 28.45           C
ATOM   1894  SD  MET A 427      34.012  10.882  31.821  1.00 29.20           S
ATOM   1895  CE  MET A 427      34.416   9.267  31.437  1.00 21.88           C
ATOM   1896  H   MET A 427      32.447   8.133  34.948  1.00 28.68           H
ATOM   1897  HA  MET A 427      30.940  10.275  34.830  1.00 33.19           H
ATOM   1898  HB2 MET A 427      32.181   8.811  32.789  1.00 30.76           H
ATOM   1899  HB3 MET A 427      31.303  10.094  32.467  1.00 30.76           H
ATOM   1900  HG2 MET A 427      32.796  11.407  33.711  1.00 34.14           H
ATOM   1901  HG3 MET A 427      33.688  10.118  33.975  1.00 34.14           H
ATOM   1902  HE1 MET A 427      34.932   9.257  30.615  1.00 26.25           H
ATOM   1903  HE2 MET A 427      34.941   8.892  32.161  1.00 26.25           H
ATOM   1904  HE3 MET A 427      33.599   8.756  31.321  1.00 26.25           H
ATOM   1905  N   LEU A 428      29.536   7.590  33.751  1.00 22.93           N
ATOM   1906  CA  LEU A 428      28.202   7.043  33.472  1.00 23.26           C
ATOM   1907  C   LEU A 428      27.289   7.130  34.705  1.00 25.18           C
ATOM   1908  O   LEU A 428      26.127   7.559  34.626  1.00 19.61           O
ATOM   1909  CB  LEU A 428      28.331   5.598  32.986  1.00 21.97           C
ATOM   1910  CG  LEU A 428      29.106   5.422  31.691  1.00 23.93           C
ATOM   1911  CD1 LEU A 428      29.678   4.058  31.584  1.00 26.27           C
ATOM   1912  CD2 LEU A 428      28.155   5.704  30.479  1.00 24.30           C
ATOM   1913  H   LEU A 428      30.181   7.024  33.703  1.00 27.52           H
ATOM   1914  HA  LEU A 428      27.792   7.561  32.762  1.00 27.92           H
ATOM   1915  HB2 LEU A 428      28.784   5.081  33.670  1.00 26.37           H
ATOM   1916  HB3 LEU A 428      27.441   5.239  32.845  1.00 26.37           H
ATOM   1917  HG  LEU A 428      29.835   6.062  31.662  1.00 28.71           H
ATOM   1918 HD11 LEU A 428      30.163   3.984  30.748  1.00 31.52           H
ATOM   1919 HD12 LEU A 428      30.279   3.909  32.331  1.00 31.52           H
ATOM   1920 HD13 LEU A 428      28.956   3.411  31.606  1.00 31.52           H
ATOM   1921 HD21 LEU A 428      28.653   5.591  29.654  1.00 29.16           H
ATOM   1922 HD22 LEU A 428      27.415   5.078  30.507  1.00 29.16           H
ATOM   1923 HD23 LEU A 428      27.824   6.613  30.544  1.00 29.16           H
ATOM   1924  N   LEU A 429      27.796   6.743  35.862  1.00 24.92           N
ATOM   1925  CA  LEU A 429      27.012   6.947  37.088  1.00 33.42           C
ATOM   1926  C   LEU A 429      26.614   8.426  37.292  1.00 22.04           C
ATOM   1927  O   LEU A 429      25.478   8.732  37.654  1.00 25.14           O
ATOM   1928  CB  LEU A 429      27.788   6.420  38.299  1.00 25.58           C
ATOM   1929  CG  LEU A 429      27.945   4.889  38.366  1.00 26.67           C
ATOM   1930  CD1 LEU A 429      29.119   4.549  39.193  1.00 25.80           C
ATOM   1931  CD2 LEU A 429      26.672   4.215  38.951  1.00 26.88           C
ATOM   1932  H   LEU A 429      28.563   6.371  35.974  1.00 29.91           H
ATOM   1933  HA  LEU A 429      26.193   6.432  37.019  1.00 40.10           H
ATOM   1934  HB2 LEU A 429      28.679   6.804  38.284  1.00 30.70           H
ATOM   1935  HB3 LEU A 429      27.327   6.701  39.105  1.00 30.70           H
ATOM   1936  HG  LEU A 429      28.090   4.541  37.472  1.00 32.01           H
ATOM   1937 HD11 LEU A 429      29.210   3.584  39.230  1.00 30.96           H
ATOM   1938 HD12 LEU A 429      29.911   4.942  38.793  1.00 30.96           H
ATOM   1939 HD13 LEU A 429      28.989   4.904  40.086  1.00 30.96           H
ATOM   1940 HD21 LEU A 429      26.808   3.255  38.977  1.00 32.26           H
ATOM   1941 HD22 LEU A 429      26.520   4.553  39.847  1.00 32.26           H
ATOM   1942 HD23 LEU A 429      25.914   4.427  38.383  1.00 32.26           H
ATOM   1943  N   ALA A 430      27.518   9.369  37.067  1.00 24.25           N
ATOM   1944  CA  ALA A 430      27.085  10.754  37.227  1.00 23.37           C
ATOM   1945  C   ALA A 430      25.997  11.131  36.227  1.00 24.33           C
ATOM   1946  O   ALA A 430      25.117  11.919  36.550  1.00 23.92           O
ATOM   1947  CB  ALA A 430      28.269  11.717  37.091  1.00 32.68           C
ATOM   1948  H   ALA A 430      28.338   9.250  36.835  1.00 29.10           H
ATOM   1949  HA  ALA A 430      26.717  10.863  38.117  1.00 28.04           H
ATOM   1950  HB1 ALA A 430      27.950  12.626  37.201  1.00 39.22           H
ATOM   1951  HB2 ALA A 430      28.924  11.509  37.776  1.00 39.22           H
ATOM   1952  HB3 ALA A 430      28.664  11.609  36.211  1.00 39.22           H
ATOM   1953  N   THR A 431      26.044  10.624  34.999  1.00 25.60           N
ATOM   1954  CA  THR A 431      24.991  10.976  34.042  1.00 27.94           C
ATOM   1955  C   THR A 431      23.661  10.378  34.466  1.00 22.63           C
ATOM   1956  O   THR A 431      22.611  11.015  34.344  1.00 25.93           O
ATOM   1957  CB  THR A 431      25.374  10.461  32.651  1.00 24.15           C
ATOM   1958  OG1 THR A 431      26.692  10.899  32.329  1.00 21.02           O
ATOM   1959  CG2 THR A 431      24.437  10.965  31.606  1.00 29.25           C
ATOM   1960  H   THR A 431      26.651  10.093  34.700  1.00 30.72           H
ATOM   1961  HA  THR A 431      24.898  11.940  34.001  1.00 33.54           H
ATOM   1962  HB  THR A 431      25.346   9.492  32.647  1.00 28.99           H
ATOM   1963  HG1 THR A 431      27.239  10.602  32.894  1.00 25.22           H
ATOM   1964 HG21 THR A 431      24.699  10.627  30.736  1.00 35.10           H
ATOM   1965 HG22 THR A 431      23.534  10.669  31.801  1.00 35.10           H
ATOM   1966 HG23 THR A 431      24.454  11.935  31.586  1.00 35.10           H
ATOM   1967  N   SER A 432      23.686   9.136  34.934  1.00 26.07           N
ATOM   1968  CA  SER A 432      22.469   8.495  35.427  1.00 28.89           C
ATOM   1969  C   SER A 432      21.832   9.325  36.531  1.00 30.11           C
ATOM   1970  O   SER A 432      20.618   9.505  36.560  1.00 25.77           O
ATOM   1971  CB  SER A 432      22.787   7.097  35.947  1.00 30.20           C
ATOM   1972  OG  SER A 432      21.587   6.348  36.068  1.00 36.80           O
ATOM   1973  H   SER A 432      24.389   8.643  34.978  1.00 31.29           H
ATOM   1974  HA  SER A 432      21.832   8.413  34.701  1.00 34.67           H
ATOM   1975  HB2 SER A 432      23.381   6.651  35.322  1.00 36.24           H
ATOM   1976  HB3 SER A 432      23.209   7.167  36.818  1.00 36.24           H
ATOM   1977  HG  SER A 432      21.212   6.285  35.319  1.00 44.17           H
ATOM   1978  N   SER A 433      22.655   9.848  37.435  1.00 26.68           N
ATOM   1979  CA  SER A 433      22.159  10.653  38.535  1.00 34.22           C
ATOM   1980  C   SER A 433      21.475  11.925  38.016  1.00 33.09           C
ATOM   1981  O   SER A 433      20.383  12.281  38.460  1.00 30.53           O
ATOM   1982  CB  SER A 433      23.344  10.968  39.449  1.00 28.23           C
ATOM   1983  OG  SER A 433      22.916  11.373  40.725  1.00 57.26           O
ATOM   1984  H   SER A 433      23.509   9.748  37.429  1.00 32.02           H
ATOM   1985  HA  SER A 433      21.509  10.141  39.041  1.00 41.07           H
ATOM   1986  HB2 SER A 433      23.890  10.171  39.540  1.00 33.88           H
ATOM   1987  HB3 SER A 433      23.866  11.682  39.051  1.00 33.88           H
ATOM   1988  HG  SER A 433      23.581  11.541  41.211  1.00 68.72           H
ATOM   1989  N   ARG A 434      22.087  12.585  37.036  1.00 26.07           N
ATOM   1990  CA  ARG A 434      21.490  13.758  36.400  1.00 31.23           C
ATOM   1991  C   ARG A 434      20.149  13.424  35.776  1.00 26.77           C
ATOM   1992  O   ARG A 434      19.166  14.158  35.940  1.00 33.50           O
ATOM   1993  CB  ARG A 434      22.449  14.294  35.338  1.00 27.80           C
ATOM   1994  CG  ARG A 434      21.914  15.502  34.565  1.00 35.36           C
ATOM   1995  CD  ARG A 434      21.840  16.746  35.418  1.00 36.34           C
ATOM   1996  NE  ARG A 434      21.303  17.870  34.639  1.00 37.79           N
ATOM   1997  CZ  ARG A 434      20.450  18.784  35.097  1.00 35.76           C
ATOM   1998  NH1 ARG A 434      20.005  18.730  36.343  1.00 44.93           N
ATOM   1999  NH2 ARG A 434      20.021  19.746  34.296  1.00 34.10           N1+
ATOM   2000  H   ARG A 434      22.857  12.371  36.717  1.00 31.28           H
ATOM   2001  HA  ARG A 434      21.354  14.450  37.066  1.00 37.48           H
ATOM   2002  HB2 ARG A 434      23.275  14.562  35.770  1.00 33.36           H
ATOM   2003  HB3 ARG A 434      22.629  13.589  34.696  1.00 33.36           H
ATOM   2004  HG2 ARG A 434      22.503  15.685  33.816  1.00 42.43           H
ATOM   2005  HG3 ARG A 434      21.020  15.303  34.245  1.00 42.43           H
ATOM   2006  HD2 ARG A 434      21.252  16.587  36.172  1.00 43.61           H
ATOM   2007  HD3 ARG A 434      22.729  16.982  35.725  1.00 43.61           H
ATOM   2008  HE  ARG A 434      21.560  17.944  33.821  1.00 45.35           H
ATOM   2009 HH11 ARG A 434      20.274  18.105  36.869  1.00 53.92           H
ATOM   2010 HH12 ARG A 434      19.453  19.324  36.629  1.00 53.92           H
ATOM   2011 HH21 ARG A 434      20.305  19.788  33.485  1.00 40.92           H
ATOM   2012 HH22 ARG A 434      19.472  20.338  34.591  1.00 40.92           H
ATOM   2013  N   PHE A 435      20.087  12.326  35.028  1.00 27.26           N
ATOM   2014  CA  PHE A 435      18.808  11.948  34.439  1.00 31.35           C
ATOM   2015  C   PHE A 435      17.754  11.764  35.531  1.00 34.82           C
ATOM   2016  O   PHE A 435      16.611  12.221  35.395  1.00 28.19           O
ATOM   2017  CB  PHE A 435      18.956  10.656  33.615  1.00 33.99           C
ATOM   2018  CG  PHE A 435      19.431  10.852  32.190  1.00 37.70           C
ATOM   2019  CD1 PHE A 435      19.756   9.750  31.415  1.00 41.48           C
ATOM   2020  CD2 PHE A 435      19.510  12.105  31.617  1.00 39.40           C
ATOM   2021  CE1 PHE A 435      20.179   9.899  30.109  1.00 29.71           C
ATOM   2022  CE2 PHE A 435      19.917  12.257  30.319  1.00 45.61           C
ATOM   2023  CZ  PHE A 435      20.268  11.148  29.569  1.00 38.47           C
ATOM   2024  H   PHE A 435      20.745  11.801  34.851  1.00 32.72           H
ATOM   2025  HA  PHE A 435      18.509  12.655  33.845  1.00 37.62           H
ATOM   2026  HB2 PHE A 435      19.597  10.079  34.059  1.00 40.78           H
ATOM   2027  HB3 PHE A 435      18.094  10.214  33.577  1.00 40.78           H
ATOM   2028  HD1 PHE A 435      19.705   8.898  31.785  1.00 49.78           H
ATOM   2029  HD2 PHE A 435      19.285  12.855  32.118  1.00 47.28           H
ATOM   2030  HE1 PHE A 435      20.406   9.153  29.602  1.00 35.66           H
ATOM   2031  HE2 PHE A 435      19.981  13.107  29.948  1.00 54.74           H
ATOM   2032  HZ  PHE A 435      20.545  11.253  28.688  1.00 46.16           H
ATOM   2033  N   ARG A 436      18.151  11.141  36.646  1.00 35.42           N
ATOM   2034  CA  ARG A 436      17.249  10.917  37.779  1.00 41.39           C
ATOM   2035  C   ARG A 436      16.819  12.241  38.381  1.00 39.22           C
ATOM   2036  O   ARG A 436      15.631  12.508  38.541  1.00 43.27           O
ATOM   2037  CB  ARG A 436      17.960  10.064  38.835  1.00 36.61           C
ATOM   2038  CG  ARG A 436      17.071   9.284  39.827  1.00 42.03           C
ATOM   2039  CD  ARG A 436      17.952   8.576  40.904  1.00 43.75           C
ATOM   2040  NE  ARG A 436      19.042   7.804  40.281  1.00 52.49           N
ATOM   2041  CZ  ARG A 436      20.336   7.881  40.603  1.00 47.62           C
ATOM   2042  NH1 ARG A 436      20.768   8.699  41.566  1.00 46.11           N
ATOM   2043  NH2 ARG A 436      21.215   7.139  39.928  1.00 44.70           N1+
ATOM   2044  H   ARG A 436      18.945  10.835  36.771  1.00 42.50           H
ATOM   2045  HA  ARG A 436      16.459  10.443  37.478  1.00 49.67           H
ATOM   2046  HB2 ARG A 436      18.512   9.412  38.375  1.00 43.94           H
ATOM   2047  HB3 ARG A 436      18.529  10.648  39.361  1.00 43.94           H
ATOM   2048  HG2 ARG A 436      16.471   9.899  40.277  1.00 50.43           H
ATOM   2049  HG3 ARG A 436      16.568   8.607  39.348  1.00 50.43           H
ATOM   2050  HD2 ARG A 436      18.346   9.244  41.487  1.00 52.50           H
ATOM   2051  HD3 ARG A 436      17.401   7.965  41.418  1.00 52.50           H
ATOM   2052  HE  ARG A 436      18.826   7.255  39.656  1.00 62.98           H
ATOM   2053 HH11 ARG A 436      20.207   9.188  41.999  1.00 55.34           H
ATOM   2054 HH12 ARG A 436      21.605   8.734  41.758  1.00 55.34           H
ATOM   2055 HH21 ARG A 436      20.943   6.608  39.309  1.00 53.64           H
ATOM   2056 HH22 ARG A 436      22.050   7.172  40.130  1.00 53.64           H
ATOM   2057  N   MET A 437      17.783  13.104  38.671  1.00 39.08           N
ATOM   2058  CA  MET A 437      17.464  14.432  39.164  1.00 41.67           C
ATOM   2059  C   MET A 437      16.516  15.194  38.230  1.00 37.88           C
ATOM   2060  O   MET A 437      15.656  15.936  38.703  1.00 45.42           O
ATOM   2061  CB  MET A 437      18.778  15.168  39.383  1.00 41.12           C
ATOM   2062  CG  MET A 437      18.749  16.673  39.255  1.00 52.79           C
ATOM   2063  SD  MET A 437      20.215  17.428  39.995  1.00 90.53           S
ATOM   2064  CE  MET A 437      19.394  18.420  41.262  1.00 74.10           C
ATOM   2065  H   MET A 437      18.625  12.945  38.592  1.00 46.90           H
ATOM   2066  HA  MET A 437      17.033  14.343  40.028  1.00 50.01           H
ATOM   2067  HB2 MET A 437      19.093  14.963  40.277  1.00 49.35           H
ATOM   2068  HB3 MET A 437      19.420  14.838  38.734  1.00 49.35           H
ATOM   2069  HG2 MET A 437      18.724  16.914  38.316  1.00 63.35           H
ATOM   2070  HG3 MET A 437      17.966  17.018  39.711  1.00 63.35           H
ATOM   2071  HE1 MET A 437      20.065  18.905  41.767  1.00 88.92           H
ATOM   2072  HE2 MET A 437      18.789  19.043  40.832  1.00 88.92           H
ATOM   2073  HE3 MET A 437      18.898  17.830  41.852  1.00 88.92           H
ATOM   2074  N   MET A 438      16.633  15.022  36.920  1.00 35.00           N
ATOM   2075  CA  MET A 438      15.760  15.751  36.006  1.00 35.21           C
ATOM   2076  C   MET A 438      14.428  15.090  35.822  1.00 33.78           C
ATOM   2077  O   MET A 438      13.566  15.677  35.150  1.00 28.85           O
ATOM   2078  CB  MET A 438      16.376  15.877  34.614  1.00 31.05           C
ATOM   2079  CG  MET A 438      17.544  16.835  34.514  1.00 34.37           C
ATOM   2080  SD  MET A 438      18.044  16.872  32.800  1.00 45.38           S
ATOM   2081  CE  MET A 438      16.569  17.551  32.060  1.00 36.61           C
ATOM   2082  H   MET A 438      17.199  14.499  36.539  1.00 42.00           H
ATOM   2083  HA  MET A 438      15.621  16.646  36.353  1.00 42.25           H
ATOM   2084  HB2 MET A 438      16.691  15.003  34.336  1.00 37.26           H
ATOM   2085  HB3 MET A 438      15.692  16.186  34.001  1.00 37.26           H
ATOM   2086  HG2 MET A 438      17.270  17.726  34.784  1.00 41.25           H
ATOM   2087  HG3 MET A 438      18.284  16.517  35.055  1.00 41.25           H
ATOM   2088  HE1 MET A 438      16.703  17.628  31.103  1.00 43.93           H
ATOM   2089  HE2 MET A 438      15.823  16.959  32.243  1.00 43.93           H
ATOM   2090  HE3 MET A 438      16.399  18.426  32.442  1.00 43.93           H
ATOM   2091  N   ASN A 439      14.264  13.875  36.360  1.00 35.95           N
ATOM   2092  CA  ASN A 439      13.071  13.065  36.136  1.00 39.59           C
ATOM   2093  C   ASN A 439      12.818  12.863  34.632  1.00 32.49           C
ATOM   2094  O   ASN A 439      11.713  13.068  34.117  1.00 33.21           O
ATOM   2095  CB  ASN A 439      11.876  13.696  36.848  1.00 37.83           C
ATOM   2096  CG  ASN A 439      10.734  12.746  36.998  1.00 46.98           C
ATOM   2097  OD1 ASN A 439      10.935  11.548  37.141  1.00 47.30           O
ATOM   2098  ND2 ASN A 439       9.516  13.277  36.967  1.00 57.33           N
ATOM   2099  H   ASN A 439      14.845  13.496  36.867  1.00 43.15           H
ATOM   2100  HA  ASN A 439      13.215  12.189  36.527  1.00 47.51           H
ATOM   2101  HB2 ASN A 439      12.149  13.981  37.734  1.00 45.40           H
ATOM   2102  HB3 ASN A 439      11.567  14.459  36.334  1.00 45.40           H
ATOM   2103 HD21 ASN A 439       8.824  12.772  37.049  1.00 68.80           H
ATOM   2104 HD22 ASN A 439       9.418  14.125  36.865  1.00 68.80           H
ATOM   2105  N   LEU A 440      13.861  12.424  33.928  1.00 30.61           N
ATOM   2106  CA  LEU A 440      13.778  12.217  32.489  1.00 29.71           C
ATOM   2107  C   LEU A 440      12.696  11.192  32.164  1.00 34.81           C
ATOM   2108  O   LEU A 440      12.653  10.110  32.751  1.00 35.07           O
ATOM   2109  CB  LEU A 440      15.148  11.749  31.956  1.00 29.10           C
ATOM   2110  CG  LEU A 440      15.222  11.340  30.473  1.00 32.57           C
ATOM   2111  CD1 LEU A 440      15.041  12.569  29.633  1.00 30.96           C
ATOM   2112  CD2 LEU A 440      16.476  10.669  30.099  1.00 27.88           C
ATOM   2113  H   LEU A 440      14.630  12.239  34.265  1.00 36.74           H
ATOM   2114  HA  LEU A 440      13.549  13.053  32.055  1.00 35.65           H
ATOM   2115  HB2 LEU A 440      15.784  12.471  32.085  1.00 34.93           H
ATOM   2116  HB3 LEU A 440      15.428  10.981  32.478  1.00 34.93           H
ATOM   2117  HG  LEU A 440      14.490  10.735  30.277  1.00 39.09           H
ATOM   2118 HD11 LEU A 440      15.087  12.320  28.696  1.00 37.15           H
ATOM   2119 HD12 LEU A 440      14.176  12.961  29.830  1.00 37.15           H
ATOM   2120 HD13 LEU A 440      15.747  13.201  29.842  1.00 37.15           H
ATOM   2121 HD21 LEU A 440      16.445  10.445  29.155  1.00 33.46           H
ATOM   2122 HD22 LEU A 440      17.219  11.269  30.272  1.00 33.46           H
ATOM   2123 HD23 LEU A 440      16.572   9.862  30.628  1.00 33.46           H
ATOM   2124  N   GLN A 441      11.850  11.515  31.196  1.00 35.45           N
ATOM   2125  CA  GLN A 441      10.738  10.653  30.841  1.00 30.24           C
ATOM   2126  C   GLN A 441      11.124   9.770  29.658  1.00 34.36           C
ATOM   2127  O   GLN A 441      11.969  10.132  28.833  1.00 29.02           O
ATOM   2128  CB  GLN A 441       9.487  11.460  30.484  1.00 35.40           C
ATOM   2129  CG  GLN A 441       8.861  12.264  31.609  1.00 32.48           C
ATOM   2130  CD  GLN A 441       8.488  11.400  32.768  1.00 36.49           C
ATOM   2131  OE1 GLN A 441       7.666  10.486  32.638  1.00 44.71           O
ATOM   2132  NE2 GLN A 441       9.112  11.653  33.912  1.00 25.50           N
ATOM   2133  H   GLN A 441      11.900  12.234  30.727  1.00 42.55           H
ATOM   2134  HA  GLN A 441      10.526  10.079  31.593  1.00 36.29           H
ATOM   2135  HB2 GLN A 441       9.719  12.084  29.778  1.00 42.49           H
ATOM   2136  HB3 GLN A 441       8.811  10.845  30.158  1.00 42.49           H
ATOM   2137  HG2 GLN A 441       9.496  12.928  31.918  1.00 38.98           H
ATOM   2138  HG3 GLN A 441       8.056  12.696  31.282  1.00 38.98           H
ATOM   2139 HE21 GLN A 441       9.694  12.285  33.954  1.00 30.60           H
ATOM   2140 HE22 GLN A 441       8.934  11.185  34.612  1.00 30.60           H
ATOM   2141  N   GLY A 442      10.471   8.603  29.576  1.00 34.15           N
ATOM   2142  CA  GLY A 442      10.790   7.647  28.531  1.00 27.59           C
ATOM   2143  C   GLY A 442      10.521   8.182  27.145  1.00 34.91           C
ATOM   2144  O   GLY A 442      11.185   7.784  26.182  1.00 33.35           O
ATOM   2145  H   GLY A 442       9.846   8.352  30.111  1.00 40.98           H
ATOM   2146  HA2 GLY A 442      11.727   7.407  28.589  1.00 33.11           H
ATOM   2147  HA3 GLY A 442      10.260   6.844  28.656  1.00 33.11           H
ATOM   2148  N   GLU A 443       9.542   9.081  27.015  1.00 25.94           N
ATOM   2149  CA  GLU A 443       9.261   9.633  25.700  1.00 36.64           C
ATOM   2150  C   GLU A 443      10.328  10.648  25.319  1.00 31.84           C
ATOM   2151  O   GLU A 443      10.632  10.808  24.141  1.00 30.96           O
ATOM   2152  CB  GLU A 443       7.864  10.274  25.674  1.00 37.77           C
ATOM   2153  CG  GLU A 443       6.710   9.310  26.017  1.00 49.75           C
ATOM   2154  CD  GLU A 443       6.750   8.821  27.486  1.00 45.93           C
ATOM   2155  OE1 GLU A 443       7.320   9.537  28.339  1.00 44.42           O
ATOM   2156  OE2 GLU A 443       6.235   7.728  27.788  1.00 51.76           O1-
ATOM   2157  H   GLU A 443       9.045   9.375  27.652  1.00 31.13           H
ATOM   2158  HA  GLU A 443       9.277   8.918  25.045  1.00 43.96           H
ATOM   2159  HB2 GLU A 443       7.844  10.998  26.319  1.00 45.32           H
ATOM   2160  HB3 GLU A 443       7.701  10.624  24.784  1.00 45.32           H
ATOM   2161  HG2 GLU A 443       5.865   9.767  25.876  1.00 59.70           H
ATOM   2162  HG3 GLU A 443       6.766   8.532  25.440  1.00 59.70           H
ATOM   2163  N   GLU A 444      10.910  11.317  26.315  1.00 25.84           N
ATOM   2164  CA  GLU A 444      12.031  12.223  26.090  1.00 29.58           C
ATOM   2165  C   GLU A 444      13.306  11.467  25.722  1.00 29.47           C
ATOM   2166  O   GLU A 444      14.060  11.913  24.852  1.00 27.89           O
ATOM   2167  CB  GLU A 444      12.280  13.059  27.343  1.00 27.58           C
ATOM   2168  CG  GLU A 444      11.122  13.969  27.729  1.00 27.04           C
ATOM   2169  CD  GLU A 444      11.326  14.622  29.083  1.00 27.95           C
ATOM   2170  OE1 GLU A 444      11.789  13.930  30.007  1.00 32.23           O
ATOM   2171  OE2 GLU A 444      11.038  15.836  29.227  1.00 40.03           O1-
ATOM   2172  H   GLU A 444      10.669  11.262  27.139  1.00 31.01           H
ATOM   2173  HA  GLU A 444      11.814  12.825  25.361  1.00 35.49           H
ATOM   2174  HB2 GLU A 444      12.445  12.461  28.089  1.00 33.09           H
ATOM   2175  HB3 GLU A 444      13.058  13.619  27.194  1.00 33.09           H
ATOM   2176  HG2 GLU A 444      11.037  14.672  27.066  1.00 32.45           H
ATOM   2177  HG3 GLU A 444      10.307  13.445  27.767  1.00 32.45           H
ATOM   2178  N   PHE A 445      13.560  10.333  26.384  1.00 30.15           N
ATOM   2179  CA  PHE A 445      14.749   9.535  26.117  1.00 33.91           C
ATOM   2180  C   PHE A 445      14.754   8.995  24.697  1.00 24.49           C
ATOM   2181  O   PHE A 445      15.802   8.928  24.060  1.00 30.93           O
ATOM   2182  CB  PHE A 445      14.833   8.391  27.128  1.00 21.73           C
ATOM   2183  CG  PHE A 445      15.685   7.212  26.681  1.00 27.83           C
ATOM   2184  CD1 PHE A 445      17.058   7.180  26.904  1.00 25.15           C
ATOM   2185  CD2 PHE A 445      15.111   6.116  26.091  1.00 20.56           C
ATOM   2186  CE1 PHE A 445      17.832   6.076  26.504  1.00 30.18           C
ATOM   2187  CE2 PHE A 445      15.895   5.026  25.690  1.00 29.81           C
ATOM   2188  CZ  PHE A 445      17.253   5.032  25.895  1.00 20.75           C
ATOM   2189  H   PHE A 445      13.051  10.007  26.997  1.00 36.18           H
ATOM   2190  HA  PHE A 445      15.536  10.092  26.228  1.00 40.69           H
ATOM   2191  HB2 PHE A 445      15.213   8.733  27.953  1.00 26.07           H
ATOM   2192  HB3 PHE A 445      13.937   8.059  27.296  1.00 26.07           H
ATOM   2193  HD1 PHE A 445      17.472   7.906  27.311  1.00 30.18           H
ATOM   2194  HD2 PHE A 445      14.195   6.106  25.933  1.00 24.68           H
ATOM   2195  HE1 PHE A 445      18.751   6.079  26.645  1.00 36.22           H
ATOM   2196  HE2 PHE A 445      15.494   4.296  25.277  1.00 35.77           H
ATOM   2197  HZ  PHE A 445      17.766   4.300  25.637  1.00 24.91           H
ATOM   2198  N   VAL A 446      13.611   8.561  24.176  1.00 30.83           N
ATOM   2199  CA  VAL A 446      13.698   8.080  22.802  1.00 26.46           C
ATOM   2200  C   VAL A 446      14.038   9.228  21.854  1.00 25.74           C
ATOM   2201  O   VAL A 446      14.795   9.038  20.886  1.00 21.35           O
ATOM   2202  CB  VAL A 446      12.420   7.311  22.433  1.00 29.55           C
ATOM   2203  CG1 VAL A 446      12.360   6.017  23.245  1.00 26.98           C
ATOM   2204  CG2 VAL A 446      11.197   8.146  22.669  1.00 33.71           C
ATOM   2205  H   VAL A 446      12.839   8.534  24.554  1.00 36.99           H
ATOM   2206  HA  VAL A 446      14.431   7.447  22.753  1.00 31.75           H
ATOM   2207  HB  VAL A 446      12.449   7.077  21.492  1.00 35.46           H
ATOM   2208 HG11 VAL A 446      11.552   5.535  23.010  1.00 32.38           H
ATOM   2209 HG12 VAL A 446      13.140   5.479  23.038  1.00 32.38           H
ATOM   2210 HG13 VAL A 446      12.351   6.238  24.189  1.00 32.38           H
ATOM   2211 HG21 VAL A 446      10.412   7.630  22.426  1.00 40.46           H
ATOM   2212 HG22 VAL A 446      11.157   8.388  23.607  1.00 40.46           H
ATOM   2213 HG23 VAL A 446      11.251   8.945  22.122  1.00 40.46           H
ATOM   2214  N   CYS A 447      13.597  10.456  22.160  1.00 24.62           N
ATOM   2215  CA  CYS A 447      13.916  11.558  21.263  1.00 21.47           C
ATOM   2216  C   CYS A 447      15.408  11.810  21.284  1.00 22.58           C
ATOM   2217  O   CYS A 447      16.046  11.943  20.226  1.00 21.63           O
ATOM   2218  CB  CYS A 447      13.119  12.810  21.650  1.00 29.58           C
ATOM   2219  SG  CYS A 447      11.323  12.726  21.233  1.00 31.96           S
ATOM   2220  H   CYS A 447      13.131  10.665  22.852  1.00 29.55           H
ATOM   2221  HA  CYS A 447      13.667  11.311  20.359  1.00 25.76           H
ATOM   2222  HB2 CYS A 447      13.193  12.942  22.608  1.00 35.49           H
ATOM   2223  HB3 CYS A 447      13.494  13.574  21.185  1.00 35.49           H
ATOM   2224  HG  CYS A 447      10.831  11.797  21.811  1.00 38.35           H
ATOM   2225  N   LEU A 448      15.998  11.822  22.485  1.00 25.35           N
ATOM   2226  CA  LEU A 448      17.420  12.087  22.601  1.00 23.62           C
ATOM   2227  C   LEU A 448      18.245  11.026  21.890  1.00 26.81           C
ATOM   2228  O   LEU A 448      19.217  11.359  21.186  1.00 21.88           O
ATOM   2229  CB  LEU A 448      17.827  12.163  24.068  1.00 19.49           C
ATOM   2230  CG  LEU A 448      17.371  13.407  24.803  1.00 25.39           C
ATOM   2231  CD1 LEU A 448      18.063  13.333  26.138  1.00 24.16           C
ATOM   2232  CD2 LEU A 448      17.711  14.700  23.993  1.00 24.31           C
ATOM   2233  H   LEU A 448      15.597  11.681  23.233  1.00 30.42           H
ATOM   2234  HA  LEU A 448      17.615  12.943  22.190  1.00 28.34           H
ATOM   2235  HB2 LEU A 448      17.453  11.398  24.531  1.00 23.39           H
ATOM   2236  HB3 LEU A 448      18.795  12.133  24.120  1.00 23.39           H
ATOM   2237  HG  LEU A 448      16.412  13.371  24.946  1.00 30.47           H
ATOM   2238 HD11 LEU A 448      17.813  14.107  26.667  1.00 28.99           H
ATOM   2239 HD12 LEU A 448      17.788  12.520  26.591  1.00 28.99           H
ATOM   2240 HD13 LEU A 448      19.023  13.324  25.996  1.00 28.99           H
ATOM   2241 HD21 LEU A 448      17.406  15.474  24.491  1.00 29.17           H
ATOM   2242 HD22 LEU A 448      18.671  14.747  23.863  1.00 29.17           H
ATOM   2243 HD23 LEU A 448      17.262  14.661  23.134  1.00 29.17           H
ATOM   2244  N   LYS A 449      17.919   9.737  22.105  1.00 23.98           N
ATOM   2245  CA  LYS A 449      18.705   8.663  21.474  1.00 20.52           C
ATOM   2246  C   LYS A 449      18.713   8.798  19.955  1.00 24.48           C
ATOM   2247  O   LYS A 449      19.752   8.565  19.296  1.00 24.76           O
ATOM   2248  CB  LYS A 449      18.182   7.279  21.886  1.00 24.34           C
ATOM   2249  CG  LYS A 449      19.121   6.180  21.503  1.00 28.13           C
ATOM   2250  CD  LYS A 449      18.829   4.882  22.306  1.00 33.70           C
ATOM   2251  CE  LYS A 449      17.367   4.399  22.130  1.00 22.87           C
ATOM   2252  NZ  LYS A 449      17.195   2.939  22.389  1.00 24.55           N1+
ATOM   2253  H   LYS A 449      17.268   9.467  22.597  1.00 28.78           H
ATOM   2254  HA  LYS A 449      19.623   8.732  21.779  1.00 24.62           H
ATOM   2255  HB2 LYS A 449      18.069   7.257  22.850  1.00 29.21           H
ATOM   2256  HB3 LYS A 449      17.333   7.117  21.447  1.00 29.21           H
ATOM   2257  HG2 LYS A 449      19.017   5.985  20.559  1.00 33.75           H
ATOM   2258  HG3 LYS A 449      20.032   6.456  21.691  1.00 33.75           H
ATOM   2259  HD2 LYS A 449      19.418   4.178  21.995  1.00 40.44           H
ATOM   2260  HD3 LYS A 449      18.979   5.052  23.249  1.00 40.44           H
ATOM   2261  HE2 LYS A 449      16.800   4.881  22.752  1.00 27.44           H
ATOM   2262  HE3 LYS A 449      17.085   4.577  21.219  1.00 27.44           H
ATOM   2263  HZ1 LYS A 449      16.343   2.709  22.276  1.00 29.47           H
ATOM   2264  HZ2 LYS A 449      17.698   2.469  21.825  1.00 29.47           H
ATOM   2265  HZ3 LYS A 449      17.439   2.747  23.223  1.00 29.47           H
ATOM   2266  N   SER A 450      17.584   9.232  19.393  1.00 24.92           N
ATOM   2267  CA  SER A 450      17.458   9.426  17.953  1.00 28.01           C
ATOM   2268  C   SER A 450      18.219  10.653  17.493  1.00 21.75           C
ATOM   2269  O   SER A 450      18.784  10.651  16.405  1.00 26.27           O
ATOM   2270  CB  SER A 450      15.978   9.560  17.562  1.00 28.35           C
ATOM   2271  OG  SER A 450      15.308   8.337  17.760  1.00 37.69           O
ATOM   2272  H   SER A 450      16.870   9.422  19.833  1.00 29.91           H
ATOM   2273  HA  SER A 450      17.824   8.654  17.494  1.00 33.61           H
ATOM   2274  HB2 SER A 450      15.565  10.242  18.114  1.00 34.03           H
ATOM   2275  HB3 SER A 450      15.919   9.808  16.626  1.00 34.03           H
ATOM   2276  HG  SER A 450      15.355   8.111  18.568  1.00 45.23           H
ATOM   2277  N   ILE A 451      18.249  11.719  18.305  1.00 20.92           N
ATOM   2278  CA  ILE A 451      19.092  12.863  17.991  1.00 23.20           C
ATOM   2279  C   ILE A 451      20.554  12.442  17.905  1.00 19.13           C
ATOM   2280  O   ILE A 451      21.254  12.848  16.982  1.00 16.26           O
ATOM   2281  CB  ILE A 451      18.887  14.002  19.018  1.00 26.77           C
ATOM   2282  CG1 ILE A 451      17.532  14.655  18.807  1.00 22.84           C
ATOM   2283  CG2 ILE A 451      19.949  15.080  18.822  1.00 21.08           C
ATOM   2284  CD1 ILE A 451      17.000  15.425  19.993  1.00 23.18           C
ATOM   2285  H   ILE A 451      17.795  11.797  19.032  1.00 25.10           H
ATOM   2286  HA  ILE A 451      18.834  13.205  17.121  1.00 27.85           H
ATOM   2287  HB  ILE A 451      18.942  13.646  19.918  1.00 32.12           H
ATOM   2288 HG12 ILE A 451      17.601  15.274  18.063  1.00 27.40           H
ATOM   2289 HG13 ILE A 451      16.886  13.963  18.594  1.00 27.40           H
ATOM   2290 HG21 ILE A 451      19.806  15.785  19.473  1.00 25.30           H
ATOM   2291 HG22 ILE A 451      20.826  14.686  18.949  1.00 25.30           H
ATOM   2292 HG23 ILE A 451      19.874  15.438  17.924  1.00 25.30           H
ATOM   2293 HD11 ILE A 451      16.137  15.803  19.763  1.00 27.81           H
ATOM   2294 HD12 ILE A 451      16.907  14.820  20.746  1.00 27.81           H
ATOM   2295 HD13 ILE A 451      17.624  16.135  20.214  1.00 27.81           H
ATOM   2296  N   ILE A 452      21.030  11.617  18.852  1.00 18.48           N
ATOM   2297  CA  ILE A 452      22.429  11.168  18.829  1.00 22.23           C
ATOM   2298  C   ILE A 452      22.728  10.486  17.515  1.00 19.85           C
ATOM   2299  O   ILE A 452      23.729  10.785  16.872  1.00 18.63           O
ATOM   2300  CB  ILE A 452      22.749  10.230  20.010  1.00 20.35           C
ATOM   2301  CG1 ILE A 452      22.704  11.011  21.349  1.00 20.94           C
ATOM   2302  CG2 ILE A 452      24.156   9.528  19.835  1.00 23.49           C
ATOM   2303  CD1 ILE A 452      22.770  10.132  22.589  1.00 18.00           C
ATOM   2304  H   ILE A 452      20.569  11.309  19.510  1.00 22.18           H
ATOM   2305  HA  ILE A 452      23.008  11.943  18.900  1.00 26.68           H
ATOM   2306  HB  ILE A 452      22.068   9.539  20.040  1.00 24.43           H
ATOM   2307 HG12 ILE A 452      23.459  11.620  21.378  1.00 25.13           H
ATOM   2308 HG13 ILE A 452      21.876  11.514  21.388  1.00 25.13           H
ATOM   2309 HG21 ILE A 452      24.316   8.949  20.597  1.00 28.19           H
ATOM   2310 HG22 ILE A 452      24.148   9.006  19.018  1.00 28.19           H
ATOM   2311 HG23 ILE A 452      24.844  10.210  19.787  1.00 28.19           H
ATOM   2312 HD11 ILE A 452      22.737  10.696  23.377  1.00 21.60           H
ATOM   2313 HD12 ILE A 452      22.015   9.523  22.585  1.00 21.60           H
ATOM   2314 HD13 ILE A 452      23.600   9.629  22.575  1.00 21.60           H
ATOM   2315  N   LEU A 453      21.857   9.553  17.100  1.00 18.22           N
ATOM   2316  CA  LEU A 453      22.043   8.859  15.833  1.00 16.01           C
ATOM   2317  C   LEU A 453      22.164   9.834  14.669  1.00 18.30           C
ATOM   2318  O   LEU A 453      23.047   9.679  13.822  1.00 21.30           O
ATOM   2319  CB  LEU A 453      20.887   7.879  15.580  1.00 17.71           C
ATOM   2320  CG  LEU A 453      20.693   7.311  14.170  1.00 16.38           C
ATOM   2321  CD1 LEU A 453      21.828   6.402  14.021  1.00 18.75           C
ATOM   2322  CD2 LEU A 453      19.381   6.522  14.019  1.00 25.21           C
ATOM   2323  H   LEU A 453      21.156   9.312  17.536  1.00 21.87           H
ATOM   2324  HA  LEU A 453      22.864   8.345  15.876  1.00 19.21           H
ATOM   2325  HB2 LEU A 453      21.009   7.120  16.172  1.00 21.25           H
ATOM   2326  HB3 LEU A 453      20.061   8.330  15.815  1.00 21.25           H
ATOM   2327  HG  LEU A 453      20.741   8.013  13.502  1.00 19.66           H
ATOM   2328 HD11 LEU A 453      21.789   5.989  13.144  1.00 22.51           H
ATOM   2329 HD12 LEU A 453      22.651   6.907  14.113  1.00 22.51           H
ATOM   2330 HD13 LEU A 453      21.778   5.721  14.710  1.00 22.51           H
ATOM   2331 HD21 LEU A 453      19.315   6.190  13.110  1.00 30.25           H
ATOM   2332 HD22 LEU A 453      19.386   5.780  14.644  1.00 30.25           H
ATOM   2333 HD23 LEU A 453      18.635   7.111  14.211  1.00 30.25           H
ATOM   2334  N   LEU A 454      21.260  10.812  14.573  1.00 23.50           N
ATOM   2335  CA  LEU A 454      21.262  11.707  13.420  1.00 20.61           C
ATOM   2336  C   LEU A 454      22.358  12.764  13.485  1.00 26.18           C
ATOM   2337  O   LEU A 454      22.936  13.119  12.448  1.00 23.19           O
ATOM   2338  CB  LEU A 454      19.892  12.348  13.303  1.00 27.52           C
ATOM   2339  CG  LEU A 454      18.851  11.285  12.922  1.00 27.34           C
ATOM   2340  CD1 LEU A 454      17.476  11.819  13.017  1.00 26.93           C
ATOM   2341  CD2 LEU A 454      19.010  10.803  11.527  1.00 28.02           C
ATOM   2342  H   LEU A 454      20.646  10.975  15.153  1.00 28.20           H
ATOM   2343  HA  LEU A 454      21.410  11.180  12.619  1.00 24.73           H
ATOM   2344  HB2 LEU A 454      19.640  12.736  14.156  1.00 33.02           H
ATOM   2345  HB3 LEU A 454      19.908  13.027  12.611  1.00 33.02           H
ATOM   2346  HG  LEU A 454      18.928  10.526  13.521  1.00 32.81           H
ATOM   2347 HD11 LEU A 454      16.849  11.122  12.770  1.00 32.32           H
ATOM   2348 HD12 LEU A 454      17.312  12.105  13.929  1.00 32.32           H
ATOM   2349 HD13 LEU A 454      17.389  12.573  12.413  1.00 32.32           H
ATOM   2350 HD21 LEU A 454      18.329  10.137  11.344  1.00 33.62           H
ATOM   2351 HD22 LEU A 454      18.910  11.553  10.920  1.00 33.62           H
ATOM   2352 HD23 LEU A 454      19.891  10.411  11.427  1.00 33.62           H
ATOM   2353  N   ASN A 455      22.712  13.217  14.684  1.00 24.25           N
ATOM   2354  CA  ASN A 455      23.603  14.355  14.827  1.00 23.76           C
ATOM   2355  C   ASN A 455      25.094  13.998  14.842  1.00 26.39           C
ATOM   2356  O   ASN A 455      25.908  14.768  14.331  1.00 30.07           O
ATOM   2357  CB  ASN A 455      23.251  15.113  16.101  1.00 23.68           C
ATOM   2358  CG  ASN A 455      24.122  16.342  16.291  1.00 27.78           C
ATOM   2359  OD1 ASN A 455      24.240  17.197  15.432  1.00 28.96           O
ATOM   2360  ND2 ASN A 455      24.800  16.378  17.395  1.00 28.61           N
ATOM   2361  H   ASN A 455      22.448  12.880  15.430  1.00 29.10           H
ATOM   2362  HA  ASN A 455      23.455  14.956  14.080  1.00 28.52           H
ATOM   2363  HB2 ASN A 455      22.326  15.401  16.055  1.00 28.42           H
ATOM   2364  HB3 ASN A 455      23.381  14.529  16.865  1.00 28.42           H
ATOM   2365 HD21 ASN A 455      25.313  17.048  17.563  1.00 34.33           H
ATOM   2366 HD22 ASN A 455      24.737  15.732  17.960  1.00 34.33           H
ATOM   2367  N   SER A 456      25.511  12.899  15.466  1.00 25.04           N
ATOM   2368  CA  SER A 456      26.904  12.875  15.899  1.00 34.65           C
ATOM   2369  C   SER A 456      27.873  12.804  14.720  1.00 31.04           C
ATOM   2370  O   SER A 456      28.960  13.387  14.778  1.00 34.87           O
ATOM   2371  CB  SER A 456      27.114  11.735  16.893  1.00 27.87           C
ATOM   2372  OG  SER A 456      26.404  12.007  18.122  1.00 29.92           O
ATOM   2373  H   SER A 456      25.044  12.199  15.642  1.00 30.05           H
ATOM   2374  HA  SER A 456      27.088  13.702  16.370  1.00 41.58           H
ATOM   2375  HB2 SER A 456      26.777  10.911  16.507  1.00 33.45           H
ATOM   2376  HB3 SER A 456      28.061  11.651  17.084  1.00 33.45           H
ATOM   2377  HG  SER A 456      26.522  11.378  18.667  1.00 35.91           H
ATOM   2378  N   GLY A 457      27.478  12.199  13.615  1.00 21.73           N
ATOM   2379  CA  GLY A 457      28.308  12.255  12.426  1.00 26.88           C
ATOM   2380  C   GLY A 457      27.918  13.214  11.294  1.00 32.20           C
ATOM   2381  O   GLY A 457      28.576  13.175  10.253  1.00 30.15           O
ATOM   2382  H   GLY A 457      26.746  11.756  13.526  1.00 26.07           H
ATOM   2383  HA2 GLY A 457      29.209  12.490  12.700  1.00 32.25           H
ATOM   2384  HA3 GLY A 457      28.346  11.364  12.044  1.00 32.25           H
ATOM   2385  N   VAL A 458      26.875  14.059  11.450  1.00 29.52           N
ATOM   2386  CA  VAL A 458      26.443  14.921  10.326  1.00 38.50           C
ATOM   2387  C   VAL A 458      27.554  15.847   9.838  1.00 36.90           C
ATOM   2388  O   VAL A 458      27.546  16.258   8.678  1.00 41.05           O
ATOM   2389  CB  VAL A 458      25.224  15.810  10.658  1.00 37.40           C
ATOM   2390  CG1 VAL A 458      24.320  15.946   9.467  1.00 32.29           C
ATOM   2391  CG2 VAL A 458      24.450  15.263  11.707  1.00 43.14           C
ATOM   2392  H   VAL A 458      26.415  14.150  12.171  1.00 35.43           H
ATOM   2393  HA  VAL A 458      26.192  14.350   9.583  1.00 46.20           H
ATOM   2394  HB  VAL A 458      25.525  16.693  10.922  1.00 44.88           H
ATOM   2395 HG11 VAL A 458      23.566  16.508   9.706  1.00 38.75           H
ATOM   2396 HG12 VAL A 458      24.816  16.350   8.739  1.00 38.75           H
ATOM   2397 HG13 VAL A 458      24.007  15.066   9.206  1.00 38.75           H
ATOM   2398 HG21 VAL A 458      23.698  15.850  11.883  1.00 51.77           H
ATOM   2399 HG22 VAL A 458      24.130  14.387  11.440  1.00 51.77           H
ATOM   2400 HG23 VAL A 458      25.003  15.186  12.501  1.00 51.77           H
ATOM   2401  N   TYR A 459      28.477  16.250  10.708  1.00 44.52           N
ATOM   2402  CA  TYR A 459      29.496  17.228  10.327  1.00 49.90           C
ATOM   2403  C   TYR A 459      30.750  16.603   9.743  1.00 46.23           C
ATOM   2404  O   TYR A 459      31.614  17.338   9.251  1.00 56.21           O
ATOM   2405  CB  TYR A 459      29.908  18.069  11.523  1.00 51.58           C
ATOM   2406  CG  TYR A 459      28.802  18.927  12.071  1.00 56.71           C
ATOM   2407  CD1 TYR A 459      27.483  18.748  11.676  1.00 60.69           C
ATOM   2408  CD2 TYR A 459      29.081  19.925  12.985  1.00 66.04           C
ATOM   2409  CE1 TYR A 459      26.483  19.515  12.179  1.00 57.43           C
ATOM   2410  CE2 TYR A 459      28.076  20.713  13.492  1.00 64.32           C
ATOM   2411  CZ  TYR A 459      26.767  20.493  13.076  1.00 61.58           C
ATOM   2412  OH  TYR A 459      25.723  21.255  13.557  1.00 66.01           O
ATOM   2413  H   TYR A 459      28.535  15.975  11.521  1.00 53.42           H
ATOM   2414  HA  TYR A 459      29.123  17.824   9.659  1.00 59.88           H
ATOM   2415  HB2 TYR A 459      30.204  17.479  12.234  1.00 61.90           H
ATOM   2416  HB3 TYR A 459      30.634  18.655  11.259  1.00 61.90           H
ATOM   2417  HD1 TYR A 459      27.278  18.078  11.065  1.00 72.83           H
ATOM   2418  HD2 TYR A 459      29.959  20.064  13.262  1.00 79.24           H
ATOM   2419  HE1 TYR A 459      25.605  19.378  11.902  1.00 68.91           H
ATOM   2420  HE2 TYR A 459      28.268  21.381  14.109  1.00 77.19           H
ATOM   2421  HH  TYR A 459      26.011  21.826  14.102  1.00 79.21           H
ATOM   2422  N   THR A 460      30.866  15.281   9.774  1.00 40.39           N
ATOM   2423  CA  THR A 460      32.036  14.568   9.280  1.00 42.31           C
ATOM   2424  C   THR A 460      31.731  13.768   8.020  1.00 51.70           C
ATOM   2425  O   THR A 460      32.397  12.767   7.746  1.00 57.64           O
ATOM   2426  CB  THR A 460      32.607  13.629  10.342  1.00 45.26           C
ATOM   2427  OG1 THR A 460      31.554  13.092  11.161  1.00 44.95           O
ATOM   2428  CG2 THR A 460      33.665  14.345  11.197  1.00 47.01           C
ATOM   2429  H   THR A 460      30.259  14.759  10.088  1.00 48.47           H
ATOM   2430  HA  THR A 460      32.723  15.216   9.058  1.00 50.77           H
ATOM   2431  HB  THR A 460      33.050  12.892   9.892  1.00 54.31           H
ATOM   2432  HG1 THR A 460      31.012  12.662  10.685  1.00 53.94           H
ATOM   2433 HG21 THR A 460      34.018  13.737  11.866  1.00 56.42           H
ATOM   2434 HG22 THR A 460      34.393  14.652  10.635  1.00 56.42           H
ATOM   2435 HG23 THR A 460      33.268  15.109  11.645  1.00 56.42           H
ATOM   2436  N   PHE A 461      30.737  14.174   7.235  1.00 53.00           N
ATOM   2437  CA  PHE A 461      30.631  13.613   5.895  1.00 58.23           C
ATOM   2438  C   PHE A 461      31.761  14.214   5.064  1.00 71.96           C
ATOM   2439  O   PHE A 461      31.884  15.443   4.979  1.00 78.35           O
ATOM   2440  CB  PHE A 461      29.261  13.898   5.266  1.00 59.20           C
ATOM   2441  CG  PHE A 461      28.113  13.104   5.876  1.00 52.56           C
ATOM   2442  CD1 PHE A 461      26.986  13.760   6.356  1.00 50.18           C
ATOM   2443  CD2 PHE A 461      28.150  11.719   5.969  1.00 51.39           C
ATOM   2444  CE1 PHE A 461      25.942  13.074   6.926  1.00 40.58           C
ATOM   2445  CE2 PHE A 461      27.076  11.021   6.552  1.00 46.77           C
ATOM   2446  CZ  PHE A 461      25.977  11.714   7.023  1.00 45.82           C
ATOM   2447  H   PHE A 461      30.134  14.751   7.444  1.00 63.60           H
ATOM   2448  HA  PHE A 461      30.756  12.652   5.935  1.00 69.88           H
ATOM   2449  HB2 PHE A 461      29.059  14.840   5.377  1.00 71.04           H
ATOM   2450  HB3 PHE A 461      29.301  13.681   4.322  1.00 71.04           H
ATOM   2451  HD1 PHE A 461      26.945  14.688   6.305  1.00 60.22           H
ATOM   2452  HD2 PHE A 461      28.892  11.253   5.658  1.00 61.67           H
ATOM   2453  HE1 PHE A 461      25.201  13.540   7.240  1.00 48.70           H
ATOM   2454  HE2 PHE A 461      27.104  10.094   6.614  1.00 56.13           H
ATOM   2455  HZ  PHE A 461      25.263  11.254   7.402  1.00 54.99           H
ATOM   2456  N   LEU A 462      32.609  13.343   4.506  1.00 72.24           N
ATOM   2457  CA  LEU A 462      33.834  13.704   3.785  1.00 85.89           C
ATOM   2458  C   LEU A 462      33.763  15.067   3.091  1.00 96.97           C
ATOM   2459  O   LEU A 462      33.996  16.108   3.725  1.00 92.41           O
ATOM   2460  CB  LEU A 462      34.165  12.613   2.749  1.00 88.64           C
ATOM   2461  CG  LEU A 462      35.115  11.452   3.100  1.00 94.19           C
ATOM   2462  CD1 LEU A 462      34.558  10.470   4.130  1.00 92.94           C
ATOM   2463  CD2 LEU A 462      35.497  10.710   1.819  1.00 85.37           C
ATOM   2464  H   LEU A 462      32.486  12.492   4.536  1.00 86.68           H
ATOM   2465  HA  LEU A 462      34.566  13.737   4.420  1.00103.07           H
ATOM   2466  HB2 LEU A 462      33.326  12.206   2.482  1.00106.37           H
ATOM   2467  HB3 LEU A 462      34.551  13.057   1.978  1.00106.37           H
ATOM   2468  HG  LEU A 462      35.930  11.827   3.470  1.00113.03           H
ATOM   2469 HD11 LEU A 462      35.216   9.775   4.292  1.00111.53           H
ATOM   2470 HD12 LEU A 462      34.373  10.948   4.954  1.00111.53           H
ATOM   2471 HD13 LEU A 462      33.742  10.078   3.783  1.00111.53           H
ATOM   2472 HD21 LEU A 462      36.095   9.980   2.044  1.00102.45           H
ATOM   2473 HD22 LEU A 462      34.692  10.362   1.404  1.00102.45           H
ATOM   2474 HD23 LEU A 462      35.940  11.328   1.217  1.00102.45           H
ATOM   2475  N   SER A 463      33.467  15.068   1.785  1.00 98.99           N
ATOM   2476  CA  SER A 463      33.315  16.302   1.023  1.00105.11           C
ATOM   2477  C   SER A 463      31.826  16.597   0.912  1.00 96.56           C
ATOM   2478  O   SER A 463      31.053  16.271   1.825  1.00 96.09           O
ATOM   2479  CB  SER A 463      33.963  16.205  -0.372  1.00108.64           C
ATOM   2480  OG  SER A 463      33.044  15.755  -1.368  1.00 88.57           O
ATOM   2481  H   SER A 463      33.350  14.356   1.318  1.00118.79           H
ATOM   2482  HA  SER A 463      33.736  17.031   1.505  1.00126.14           H
ATOM   2483  HB2 SER A 463      34.290  17.083  -0.625  1.00130.37           H
ATOM   2484  HB3 SER A 463      34.704  15.581  -0.328  1.00130.37           H
ATOM   2485  HG  SER A 463      33.428  15.713  -2.115  1.00106.29           H
ATOM   2486  N   SER A 464      31.402  17.206  -0.195  1.00 81.77           N
ATOM   2487  CA  SER A 464      30.006  17.617  -0.290  1.00 70.67           C
ATOM   2488  C   SER A 464      29.613  17.683  -1.773  1.00 62.27           C
ATOM   2489  O   SER A 464      29.689  18.732  -2.415  1.00 59.09           O
ATOM   2490  CB  SER A 464      29.778  18.919   0.454  1.00 75.14           C
ATOM   2491  OG  SER A 464      29.646  18.659   1.856  1.00 84.01           O
ATOM   2492  H   SER A 464      31.886  17.387  -0.883  1.00 98.12           H
ATOM   2493  HA  SER A 464      29.453  16.939   0.130  1.00 84.80           H
ATOM   2494  HB2 SER A 464      30.536  19.506   0.308  1.00 90.17           H
ATOM   2495  HB3 SER A 464      28.964  19.334   0.128  1.00 90.17           H
ATOM   2496  HG  SER A 464      30.344  18.295   2.148  1.00100.82           H
ATOM   2497  N   THR A 465      29.233  16.523  -2.297  1.00 58.79           N
ATOM   2498  CA  THR A 465      28.536  16.384  -3.557  1.00 48.39           C
ATOM   2499  C   THR A 465      27.112  16.911  -3.414  1.00 45.57           C
ATOM   2500  O   THR A 465      26.630  17.182  -2.314  1.00 45.11           O
ATOM   2501  CB  THR A 465      28.554  14.917  -3.985  1.00 51.38           C
ATOM   2502  OG1 THR A 465      27.752  14.117  -3.103  1.00 49.50           O
ATOM   2503  CG2 THR A 465      29.959  14.417  -3.920  1.00 50.50           C
ATOM   2504  H   THR A 465      29.380  15.767  -1.914  1.00 70.55           H
ATOM   2505  HA  THR A 465      28.990  16.907  -4.236  1.00 58.07           H
ATOM   2506  HB  THR A 465      28.231  14.833  -4.896  1.00 61.65           H
ATOM   2507  HG1 THR A 465      27.769  13.314  -3.348  1.00 59.40           H
ATOM   2508 HG21 THR A 465      29.992  13.485  -4.188  1.00 60.60           H
ATOM   2509 HG22 THR A 465      30.524  14.936  -4.513  1.00 60.60           H
ATOM   2510 HG23 THR A 465      30.297  14.496  -3.014  1.00 60.60           H
ATOM   2511  N   LEU A 466      26.426  17.074  -4.540  1.00 43.76           N
ATOM   2512  CA  LEU A 466      25.031  17.466  -4.454  1.00 40.71           C
ATOM   2513  C   LEU A 466      24.256  16.514  -3.548  1.00 39.54           C
ATOM   2514  O   LEU A 466      23.481  16.954  -2.695  1.00 37.89           O
ATOM   2515  CB  LEU A 466      24.405  17.523  -5.841  1.00 44.01           C
ATOM   2516  CG  LEU A 466      22.920  17.848  -5.815  1.00 39.36           C
ATOM   2517  CD1 LEU A 466      22.723  19.279  -5.404  1.00 52.41           C
ATOM   2518  CD2 LEU A 466      22.338  17.594  -7.192  1.00 45.14           C
ATOM   2519  H   LEU A 466      26.733  16.968  -5.337  1.00 52.51           H
ATOM   2520  HA  LEU A 466      24.979  18.354  -4.067  1.00 48.85           H
ATOM   2521  HB2 LEU A 466      24.851  18.210  -6.360  1.00 52.81           H
ATOM   2522  HB3 LEU A 466      24.514  16.660  -6.271  1.00 52.81           H
ATOM   2523  HG  LEU A 466      22.470  17.274  -5.175  1.00 47.23           H
ATOM   2524 HD11 LEU A 466      21.773  19.475  -5.391  1.00 62.89           H
ATOM   2525 HD12 LEU A 466      23.100  19.408  -4.520  1.00 62.89           H
ATOM   2526 HD13 LEU A 466      23.171  19.855  -6.042  1.00 62.89           H
ATOM   2527 HD21 LEU A 466      21.390  17.801  -7.176  1.00 54.17           H
ATOM   2528 HD22 LEU A 466      22.790  18.162  -7.835  1.00 54.17           H
ATOM   2529 HD23 LEU A 466      22.469  16.661  -7.423  1.00 54.17           H
ATOM   2530  N   LYS A 467      24.464  15.203  -3.707  1.00 39.05           N
ATOM   2531  CA  LYS A 467      23.694  14.219  -2.946  1.00 46.99           C
ATOM   2532  C   LYS A 467      23.993  14.315  -1.457  1.00 40.80           C
ATOM   2533  O   LYS A 467      23.100  14.172  -0.618  1.00 44.60           O
ATOM   2534  CB  LYS A 467      24.007  12.817  -3.448  1.00 44.74           C
ATOM   2535  CG  LYS A 467      23.071  11.763  -2.880  1.00 53.89           C
ATOM   2536  CD  LYS A 467      23.452  10.328  -3.299  1.00 52.63           C
ATOM   2537  CE  LYS A 467      24.980  10.057  -3.218  1.00 58.93           C
ATOM   2538  NZ  LYS A 467      25.330   8.584  -3.326  1.00 60.25           N1+
ATOM   2539  H   LYS A 467      25.041  14.863  -4.246  1.00 46.86           H
ATOM   2540  HA  LYS A 467      22.747  14.383  -3.077  1.00 56.40           H
ATOM   2541  HB2 LYS A 467      23.924  12.802  -4.415  1.00 53.69           H
ATOM   2542  HB3 LYS A 467      24.913  12.584  -3.190  1.00 53.69           H
ATOM   2543  HG2 LYS A 467      23.097  11.808  -1.911  1.00 64.66           H
ATOM   2544  HG3 LYS A 467      22.171  11.938  -3.196  1.00 64.66           H
ATOM   2545  HD2 LYS A 467      23.005   9.699  -2.711  1.00 63.15           H
ATOM   2546  HD3 LYS A 467      23.170  10.182  -4.215  1.00 63.15           H
ATOM   2547  HE2 LYS A 467      25.422  10.524  -3.944  1.00 70.72           H
ATOM   2548  HE3 LYS A 467      25.313  10.381  -2.366  1.00 70.72           H
ATOM   2549  HZ1 LYS A 467      26.213   8.476  -3.275  1.00 72.30           H
ATOM   2550  HZ2 LYS A 467      24.945   8.130  -2.665  1.00 72.30           H
ATOM   2551  HZ3 LYS A 467      25.044   8.260  -4.105  1.00 72.30           H
ATOM   2552  N   SER A 468      25.257  14.511  -1.120  1.00 38.77           N
ATOM   2553  CA  SER A 468      25.643  14.725   0.261  1.00 41.87           C
ATOM   2554  C   SER A 468      24.925  15.932   0.827  1.00 46.00           C
ATOM   2555  O   SER A 468      24.475  15.911   1.981  1.00 43.66           O
ATOM   2556  CB  SER A 468      27.168  14.901   0.344  1.00 48.59           C
ATOM   2557  OG  SER A 468      27.609  15.386   1.597  1.00 52.00           O
ATOM   2558  H   SER A 468      25.913  14.525  -1.676  1.00 46.53           H
ATOM   2559  HA  SER A 468      25.396  13.948   0.788  1.00 50.24           H
ATOM   2560  HB2 SER A 468      27.586  14.040   0.184  1.00 58.31           H
ATOM   2561  HB3 SER A 468      27.443  15.528  -0.343  1.00 58.31           H
ATOM   2562  HG  SER A 468      28.445  15.466   1.596  1.00 62.40           H
ATOM   2563  N   LEU A 469      24.765  16.979   0.013  1.00 40.14           N
ATOM   2564  CA  LEU A 469      24.143  18.204   0.494  1.00 36.81           C
ATOM   2565  C   LEU A 469      22.672  17.974   0.804  1.00 33.62           C
ATOM   2566  O   LEU A 469      22.138  18.532   1.768  1.00 33.32           O
ATOM   2567  CB  LEU A 469      24.308  19.323  -0.535  1.00 41.97           C
ATOM   2568  CG  LEU A 469      25.731  19.796  -0.879  1.00 51.35           C
ATOM   2569  CD1 LEU A 469      25.697  20.701  -2.098  1.00 65.27           C
ATOM   2570  CD2 LEU A 469      26.396  20.499   0.300  1.00 53.96           C
ATOM   2571  H   LEU A 469      25.007  17.001  -0.813  1.00 48.17           H
ATOM   2572  HA  LEU A 469      24.583  18.481   1.313  1.00 44.18           H
ATOM   2573  HB2 LEU A 469      23.903  19.025  -1.364  1.00 50.37           H
ATOM   2574  HB3 LEU A 469      23.826  20.098  -0.209  1.00 50.37           H
ATOM   2575  HG  LEU A 469      26.271  19.021  -1.102  1.00 61.62           H
ATOM   2576 HD11 LEU A 469      26.600  20.990  -2.301  1.00 78.33           H
ATOM   2577 HD12 LEU A 469      25.330  20.206  -2.847  1.00 78.33           H
ATOM   2578 HD13 LEU A 469      25.138  21.470  -1.904  1.00 78.33           H
ATOM   2579 HD21 LEU A 469      27.288  20.779   0.038  1.00 64.76           H
ATOM   2580 HD22 LEU A 469      25.865  21.273   0.546  1.00 64.76           H
ATOM   2581 HD23 LEU A 469      26.449  19.883   1.046  1.00 64.76           H
ATOM   2582  N   GLU A 470      21.996  17.151   0.014  1.00 29.56           N
ATOM   2583  CA  GLU A 470      20.601  16.861   0.320  1.00 33.27           C
ATOM   2584  C   GLU A 470      20.463  15.909   1.506  1.00 24.14           C
ATOM   2585  O   GLU A 470      19.470  15.967   2.228  1.00 31.70           O
ATOM   2586  CB  GLU A 470      19.914  16.266  -0.897  1.00 38.77           C
ATOM   2587  CG  GLU A 470      20.558  16.601  -2.222  1.00 45.80           C
ATOM   2588  CD  GLU A 470      19.697  16.177  -3.386  1.00 47.06           C
ATOM   2589  OE1 GLU A 470      18.615  15.609  -3.129  1.00 61.83           O
ATOM   2590  OE2 GLU A 470      20.081  16.400  -4.549  1.00 48.90           O1-
ATOM   2591  H   GLU A 470      22.308  16.758  -0.684  1.00 35.48           H
ATOM   2592  HA  GLU A 470      20.149  17.689   0.546  1.00 39.93           H
ATOM   2593  HB2 GLU A 470      19.911  15.300  -0.809  1.00 46.52           H
ATOM   2594  HB3 GLU A 470      19.000  16.592  -0.926  1.00 46.52           H
ATOM   2595  HG2 GLU A 470      20.693  17.560  -2.278  1.00 54.96           H
ATOM   2596  HG3 GLU A 470      21.409  16.139  -2.289  1.00 54.96           H
ATOM   2597  N   GLU A 471      21.427  15.006   1.693  1.00 33.79           N
ATOM   2598  CA  GLU A 471      21.464  14.179   2.897  1.00 33.22           C
ATOM   2599  C   GLU A 471      21.539  15.037   4.154  1.00 28.05           C
ATOM   2600  O   GLU A 471      20.710  14.886   5.054  1.00 26.88           O
ATOM   2601  CB  GLU A 471      22.648  13.218   2.834  1.00 34.03           C
ATOM   2602  CG  GLU A 471      22.622  12.315   1.640  1.00 37.14           C
ATOM   2603  CD  GLU A 471      21.847  11.066   1.911  1.00 37.06           C
ATOM   2604  OE1 GLU A 471      22.472  10.060   2.344  1.00 25.36           O
ATOM   2605  OE2 GLU A 471      20.603  11.115   1.721  1.00 43.40           O1-
ATOM   2606  H   GLU A 471      22.068  14.854   1.140  1.00 40.54           H
ATOM   2607  HA  GLU A 471      20.651  13.651   2.942  1.00 39.86           H
ATOM   2608  HB2 GLU A 471      23.469  13.734   2.799  1.00 40.83           H
ATOM   2609  HB3 GLU A 471      22.643  12.661   3.629  1.00 40.83           H
ATOM   2610  HG2 GLU A 471      22.202  12.778   0.899  1.00 44.57           H
ATOM   2611  HG3 GLU A 471      23.530  12.064   1.409  1.00 44.57           H
ATOM   2612  N   LYS A 472      22.508  15.968   4.216  1.00 28.02           N
ATOM   2613  CA  LYS A 472      22.634  16.849   5.376  1.00 29.70           C
ATOM   2614  C   LYS A 472      21.361  17.655   5.590  1.00 27.66           C
ATOM   2615  O   LYS A 472      20.865  17.777   6.713  1.00 29.89           O
ATOM   2616  CB  LYS A 472      23.828  17.794   5.215  1.00 41.21           C
ATOM   2617  CG  LYS A 472      25.187  17.115   5.072  1.00 44.50           C
ATOM   2618  CD  LYS A 472      26.337  18.024   5.507  1.00 53.03           C
ATOM   2619  CE  LYS A 472      27.413  18.142   4.453  1.00 64.73           C
ATOM   2620  NZ  LYS A 472      28.738  17.971   5.083  1.00 81.17           N1+
ATOM   2621  H   LYS A 472      23.096  16.103   3.602  1.00 33.62           H
ATOM   2622  HA  LYS A 472      22.783  16.309   6.168  1.00 35.64           H
ATOM   2623  HB2 LYS A 472      23.687  18.334   4.422  1.00 49.46           H
ATOM   2624  HB3 LYS A 472      23.871  18.370   5.995  1.00 49.46           H
ATOM   2625  HG2 LYS A 472      25.204  16.319   5.627  1.00 53.40           H
ATOM   2626  HG3 LYS A 472      25.326  16.876   4.142  1.00 53.40           H
ATOM   2627  HD2 LYS A 472      25.990  18.912   5.683  1.00 63.64           H
ATOM   2628  HD3 LYS A 472      26.742  17.660   6.310  1.00 63.64           H
ATOM   2629  HE2 LYS A 472      27.294  17.448   3.785  1.00 77.67           H
ATOM   2630  HE3 LYS A 472      27.374  19.021   4.044  1.00 77.67           H
ATOM   2631  HZ1 LYS A 472      29.378  18.040   4.469  1.00 97.40           H
ATOM   2632  HZ2 LYS A 472      28.863  18.598   5.702  1.00 97.40           H
ATOM   2633  HZ3 LYS A 472      28.790  17.171   5.468  1.00 97.40           H
ATOM   2634  N   ASP A 473      20.782  18.167   4.520  1.00 30.01           N
ATOM   2635  CA  ASP A 473      19.547  18.915   4.668  1.00 29.82           C
ATOM   2636  C   ASP A 473      18.439  18.049   5.235  1.00 31.84           C
ATOM   2637  O   ASP A 473      17.674  18.493   6.092  1.00 27.82           O
ATOM   2638  CB  ASP A 473      19.144  19.516   3.333  1.00 38.13           C
ATOM   2639  CG  ASP A 473      18.180  20.666   3.509  1.00 49.81           C
ATOM   2640  OD1 ASP A 473      18.627  21.742   3.959  1.00 63.80           O
ATOM   2641  OD2 ASP A 473      16.981  20.479   3.245  1.00 57.49           O1-
ATOM   2642  H   ASP A 473      21.074  18.099   3.713  1.00 36.02           H
ATOM   2643  HA  ASP A 473      19.698  19.645   5.288  1.00 35.79           H
ATOM   2644  HB2 ASP A 473      19.934  19.849   2.881  1.00 45.76           H
ATOM   2645  HB3 ASP A 473      18.710  18.837   2.794  1.00 45.76           H
ATOM   2646  N   HIS A 474      18.332  16.814   4.773  1.00 28.92           N
ATOM   2647  CA  HIS A 474      17.268  15.946   5.267  1.00 33.38           C
ATOM   2648  C   HIS A 474      17.467  15.630   6.746  1.00 27.64           C
ATOM   2649  O   HIS A 474      16.507  15.613   7.529  1.00 28.39           O
ATOM   2650  CB  HIS A 474      17.238  14.682   4.419  1.00 30.25           C
ATOM   2651  CG  HIS A 474      16.327  13.630   4.944  1.00 27.62           C
ATOM   2652  ND1 HIS A 474      14.955  13.740   4.896  1.00 28.80           N
ATOM   2653  CD2 HIS A 474      16.593  12.455   5.553  1.00 31.11           C
ATOM   2654  CE1 HIS A 474      14.414  12.665   5.439  1.00 29.63           C
ATOM   2655  NE2 HIS A 474      15.384  11.869   5.834  1.00 29.98           N
ATOM   2656  H   HIS A 474      18.850  16.457   4.186  1.00 34.70           H
ATOM   2657  HA  HIS A 474      16.416  16.398   5.166  1.00 40.06           H
ATOM   2658  HB2 HIS A 474      18.133  14.308   4.383  1.00 36.31           H
ATOM   2659  HB3 HIS A 474      16.942  14.912   3.525  1.00 36.31           H
ATOM   2660  HD2 HIS A 474      17.434  12.099   5.726  1.00 37.33           H
ATOM   2661  HE1 HIS A 474      13.504  12.497   5.522  1.00 35.55           H
ATOM   2662  HE2 HIS A 474      15.278  11.110   6.225  1.00 35.97           H
ATOM   2663  N   ILE A 475      18.720  15.426   7.147  1.00 24.22           N
ATOM   2664  CA  ILE A 475      19.047  15.145   8.543  1.00 27.44           C
ATOM   2665  C   ILE A 475      18.642  16.334   9.408  1.00 26.97           C
ATOM   2666  O   ILE A 475      17.978  16.193  10.440  1.00 25.09           O
ATOM   2667  CB  ILE A 475      20.548  14.799   8.662  1.00 25.47           C
ATOM   2668  CG1 ILE A 475      20.801  13.417   8.065  1.00 27.21           C
ATOM   2669  CG2 ILE A 475      21.027  14.841  10.099  1.00 31.42           C
ATOM   2670  CD1 ILE A 475      22.227  12.951   7.948  1.00 29.90           C
ATOM   2671  H   ILE A 475      19.404  15.446   6.626  1.00 29.06           H
ATOM   2672  HA  ILE A 475      18.538  14.373   8.838  1.00 32.93           H
ATOM   2673  HB  ILE A 475      21.054  15.451   8.152  1.00 30.57           H
ATOM   2674 HG12 ILE A 475      20.334  12.765   8.612  1.00 32.65           H
ATOM   2675 HG13 ILE A 475      20.426  13.405   7.170  1.00 32.65           H
ATOM   2676 HG21 ILE A 475      21.971  14.618  10.124  1.00 37.71           H
ATOM   2677 HG22 ILE A 475      20.888  15.734  10.452  1.00 37.71           H
ATOM   2678 HG23 ILE A 475      20.521  14.197  10.619  1.00 37.71           H
ATOM   2679 HD11 ILE A 475      22.238  12.064   7.556  1.00 35.88           H
ATOM   2680 HD12 ILE A 475      22.716  13.570   7.383  1.00 35.88           H
ATOM   2681 HD13 ILE A 475      22.624  12.926   8.833  1.00 35.88           H
ATOM   2682  N   HIS A 476      19.026  17.532   8.987  1.00 31.27           N
ATOM   2683  CA  HIS A 476      18.715  18.699   9.798  1.00 29.96           C
ATOM   2684  C   HIS A 476      17.221  18.878   9.905  1.00 25.98           C
ATOM   2685  O   HIS A 476      16.716  19.242  10.965  1.00 28.77           O
ATOM   2686  CB  HIS A 476      19.417  19.925   9.222  1.00 30.86           C
ATOM   2687  CG  HIS A 476      20.903  19.931   9.517  1.00 45.49           C
ATOM   2688  ND1 HIS A 476      21.415  19.670  10.777  1.00 32.74           N
ATOM   2689  CD2 HIS A 476      21.979  20.114   8.711  1.00 41.03           C
ATOM   2690  CE1 HIS A 476      22.736  19.700  10.735  1.00 36.42           C
ATOM   2691  NE2 HIS A 476      23.103  19.961   9.494  1.00 45.70           N
ATOM   2692  H   HIS A 476      19.455  17.694   8.259  1.00 37.53           H
ATOM   2693  HA  HIS A 476      19.059  18.556  10.693  1.00 35.96           H
ATOM   2694  HB2 HIS A 476      19.030  20.725   9.611  1.00 37.03           H
ATOM   2695  HB3 HIS A 476      19.301  19.934   8.259  1.00 37.03           H
ATOM   2696  HD2 HIS A 476      21.961  20.297   7.800  1.00 49.24           H
ATOM   2697  HE1 HIS A 476      23.307  19.566  11.456  1.00 43.71           H
ATOM   2698  HE2 HIS A 476      23.914  20.044   9.221  1.00 54.84           H
ATOM   2699  N   ARG A 477      16.487  18.495   8.868  1.00 32.88           N
ATOM   2700  CA  ARG A 477      15.037  18.631   8.909  1.00 24.97           C
ATOM   2701  C   ARG A 477      14.416  17.594   9.821  1.00 21.67           C
ATOM   2702  O   ARG A 477      13.497  17.895  10.585  1.00 30.83           O
ATOM   2703  CB  ARG A 477      14.488  18.528   7.501  1.00 40.84           C
ATOM   2704  CG  ARG A 477      14.103  19.858   6.866  1.00 45.18           C
ATOM   2705  CD  ARG A 477      13.093  19.580   5.771  1.00 64.84           C
ATOM   2706  NE  ARG A 477      13.522  18.457   4.937  1.00 64.51           N
ATOM   2707  CZ  ARG A 477      14.197  18.564   3.795  1.00 66.97           C
ATOM   2708  NH1 ARG A 477      14.528  19.762   3.320  1.00 75.87           N
ATOM   2709  NH2 ARG A 477      14.533  17.463   3.115  1.00 59.73           N1+
ATOM   2710  H   ARG A 477      16.797  18.159   8.140  1.00 39.46           H
ATOM   2711  HA  ARG A 477      14.811  19.508   9.255  1.00 29.97           H
ATOM   2712  HB2 ARG A 477      15.162  18.117   6.936  1.00 49.02           H
ATOM   2713  HB3 ARG A 477      13.694  17.971   7.518  1.00 49.02           H
ATOM   2714  HG2 ARG A 477      13.696  20.436   7.530  1.00 54.21           H
ATOM   2715  HG3 ARG A 477      14.886  20.276   6.475  1.00 54.21           H
ATOM   2716  HD2 ARG A 477      12.238  19.356   6.170  1.00 77.81           H
ATOM   2717  HD3 ARG A 477      13.007  20.364   5.206  1.00 77.81           H
ATOM   2718  HE  ARG A 477      13.322  17.665   5.207  1.00 77.42           H
ATOM   2719 HH11 ARG A 477      14.311  20.472   3.755  1.00 91.04           H
ATOM   2720 HH12 ARG A 477      14.962  19.827   2.581  1.00 91.04           H
ATOM   2721 HH21 ARG A 477      14.319  16.688   3.420  1.00 71.68           H
ATOM   2722 HH22 ARG A 477      14.968  17.530   2.376  1.00 71.68           H
ATOM   2723  N   VAL A 478      14.936  16.388   9.814  1.00 26.72           N
ATOM   2724  CA  VAL A 478      14.457  15.432  10.795  1.00 29.19           C
ATOM   2725  C   VAL A 478      14.761  15.922  12.204  1.00 27.82           C
ATOM   2726  O   VAL A 478      13.904  15.872  13.093  1.00 27.29           O
ATOM   2727  CB  VAL A 478      15.055  14.044  10.516  1.00 29.53           C
ATOM   2728  CG1 VAL A 478      14.514  13.014  11.521  1.00 26.93           C
ATOM   2729  CG2 VAL A 478      14.685  13.619   9.137  1.00 27.41           C
ATOM   2730  H   VAL A 478      15.543  16.102   9.278  1.00 32.07           H
ATOM   2731  HA  VAL A 478      13.494  15.358  10.711  1.00 35.03           H
ATOM   2732  HB  VAL A 478      16.022  14.078  10.587  1.00 35.43           H
ATOM   2733 HG11 VAL A 478      14.904  12.148  11.326  1.00 32.32           H
ATOM   2734 HG12 VAL A 478      14.756  13.292  12.418  1.00 32.32           H
ATOM   2735 HG13 VAL A 478      13.548  12.969  11.437  1.00 32.32           H
ATOM   2736 HG21 VAL A 478      15.064  12.743   8.964  1.00 32.89           H
ATOM   2737 HG22 VAL A 478      13.718  13.582   9.067  1.00 32.89           H
ATOM   2738 HG23 VAL A 478      15.037  14.264   8.503  1.00 32.89           H
ATOM   2739  N   LEU A 479      15.969  16.426  12.434  1.00 26.55           N
ATOM   2740  CA  LEU A 479      16.303  16.909  13.772  1.00 26.47           C
ATOM   2741  C   LEU A 479      15.335  17.983  14.221  1.00 28.93           C
ATOM   2742  O   LEU A 479      14.818  17.930  15.341  1.00 26.70           O
ATOM   2743  CB  LEU A 479      17.743  17.416  13.805  1.00 35.29           C
ATOM   2744  CG  LEU A 479      18.773  16.284  13.826  1.00 24.25           C
ATOM   2745  CD1 LEU A 479      20.101  16.760  13.291  1.00 28.32           C
ATOM   2746  CD2 LEU A 479      18.953  15.676  15.208  1.00 27.09           C
ATOM   2747  H   LEU A 479      16.598  16.498  11.852  1.00 31.86           H
ATOM   2748  HA  LEU A 479      16.236  16.170  14.397  1.00 31.76           H
ATOM   2749  HB2 LEU A 479      17.906  17.954  13.014  1.00 42.35           H
ATOM   2750  HB3 LEU A 479      17.871  17.952  14.603  1.00 42.35           H
ATOM   2751  HG  LEU A 479      18.461  15.578  13.238  1.00 29.10           H
ATOM   2752 HD11 LEU A 479      20.732  16.024  13.316  1.00 33.98           H
ATOM   2753 HD12 LEU A 479      19.982  17.064  12.378  1.00 33.98           H
ATOM   2754 HD13 LEU A 479      20.420  17.490  13.845  1.00 33.98           H
ATOM   2755 HD21 LEU A 479      19.615  14.969  15.157  1.00 32.51           H
ATOM   2756 HD22 LEU A 479      19.253  16.367  15.819  1.00 32.51           H
ATOM   2757 HD23 LEU A 479      18.104  15.315  15.507  1.00 32.51           H
ATOM   2758  N   ASP A 480      15.042  18.950  13.343  1.00 30.22           N
ATOM   2759  CA  ASP A 480      14.056  19.983  13.673  1.00 31.99           C
ATOM   2760  C   ASP A 480      12.752  19.367  14.127  1.00 29.11           C
ATOM   2761  O   ASP A 480      12.118  19.845  15.076  1.00 30.08           O
ATOM   2762  CB  ASP A 480      13.796  20.898  12.465  1.00 29.38           C
ATOM   2763  CG  ASP A 480      14.954  21.887  12.205  1.00 33.63           C
ATOM   2764  OD1 ASP A 480      15.914  21.903  13.018  1.00 29.18           O
ATOM   2765  OD2 ASP A 480      14.923  22.652  11.198  1.00 34.24           O1-
ATOM   2766  H   ASP A 480      15.393  19.028  12.562  1.00 36.27           H
ATOM   2767  HA  ASP A 480      14.400  20.530  14.397  1.00 38.39           H
ATOM   2768  HB2 ASP A 480      13.686  20.350  11.672  1.00 35.25           H
ATOM   2769  HB3 ASP A 480      12.991  21.414  12.627  1.00 35.25           H
ATOM   2770  N   LYS A 481      12.341  18.294  13.470  1.00 29.29           N
ATOM   2771  CA  LYS A 481      11.095  17.644  13.836  1.00 27.48           C
ATOM   2772  C   LYS A 481      11.195  16.984  15.192  1.00 31.96           C
ATOM   2773  O   LYS A 481      10.220  16.973  15.947  1.00 26.59           O
ATOM   2774  CB  LYS A 481      10.706  16.632  12.757  1.00 32.53           C
ATOM   2775  CG  LYS A 481       9.652  15.592  13.168  1.00 41.22           C
ATOM   2776  CD  LYS A 481       8.151  15.944  13.043  1.00 46.62           C
ATOM   2777  CE  LYS A 481       7.801  17.376  12.733  1.00 48.91           C
ATOM   2778  NZ  LYS A 481       7.613  17.548  11.253  1.00 60.56           N1+
ATOM   2779  H   LYS A 481      12.760  17.926  12.816  1.00 35.15           H
ATOM   2780  HA  LYS A 481      10.395  18.313  13.883  1.00 32.97           H
ATOM   2781  HB2 LYS A 481      10.352  17.118  11.995  1.00 39.03           H
ATOM   2782  HB3 LYS A 481      11.502  16.147  12.490  1.00 39.03           H
ATOM   2783  HG2 LYS A 481       9.796  14.799  12.627  1.00 49.46           H
ATOM   2784  HG3 LYS A 481       9.808  15.368  14.098  1.00 49.46           H
ATOM   2785  HD2 LYS A 481       7.772  15.398  12.336  1.00 55.95           H
ATOM   2786  HD3 LYS A 481       7.720  15.721  13.883  1.00 55.95           H
ATOM   2787  HE2 LYS A 481       6.972  17.611  13.179  1.00 58.69           H
ATOM   2788  HE3 LYS A 481       8.521  17.957  13.023  1.00 58.69           H
ATOM   2789  HZ1 LYS A 481       7.405  18.394  11.070  1.00 72.67           H
ATOM   2790  HZ2 LYS A 481       8.363  17.334  10.825  1.00 72.67           H
ATOM   2791  HZ3 LYS A 481       6.956  17.020  10.967  1.00 72.67           H
ATOM   2792  N   ILE A 482      12.339  16.372  15.510  1.00 32.76           N
ATOM   2793  CA  ILE A 482      12.426  15.804  16.844  1.00 27.81           C
ATOM   2794  C   ILE A 482      12.424  16.928  17.882  1.00 31.73           C
ATOM   2795  O   ILE A 482      11.911  16.758  18.991  1.00 28.96           O
ATOM   2796  CB  ILE A 482      13.662  14.895  16.961  1.00 29.65           C
ATOM   2797  CG1 ILE A 482      13.599  13.732  15.949  1.00 29.56           C
ATOM   2798  CG2 ILE A 482      13.747  14.330  18.338  1.00 21.37           C
ATOM   2799  CD1 ILE A 482      14.897  12.884  15.961  1.00 33.97           C
ATOM   2800  H   ILE A 482      13.031  16.279  15.007  1.00 39.31           H
ATOM   2801  HA  ILE A 482      11.641  15.256  17.001  1.00 33.37           H
ATOM   2802  HB  ILE A 482      14.458  15.421  16.787  1.00 35.58           H
ATOM   2803 HG12 ILE A 482      12.856  13.152  16.176  1.00 35.48           H
ATOM   2804 HG13 ILE A 482      13.481  14.093  15.056  1.00 35.48           H
ATOM   2805 HG21 ILE A 482      14.530  13.760  18.397  1.00 25.64           H
ATOM   2806 HG22 ILE A 482      13.819  15.059  18.974  1.00 25.64           H
ATOM   2807 HG23 ILE A 482      12.946  13.813  18.517  1.00 25.64           H
ATOM   2808 HD11 ILE A 482      14.811  12.168  15.312  1.00 40.76           H
ATOM   2809 HD12 ILE A 482      15.647  13.453  15.730  1.00 40.76           H
ATOM   2810 HD13 ILE A 482      15.023  12.514  16.849  1.00 40.76           H
ATOM   2811  N   THR A 483      12.978  18.094  17.548  1.00 28.25           N
ATOM   2812  CA  THR A 483      12.922  19.216  18.484  1.00 30.72           C
ATOM   2813  C   THR A 483      11.482  19.619  18.733  1.00 28.81           C
ATOM   2814  O   THR A 483      11.036  19.672  19.886  1.00 32.70           O
ATOM   2815  CB  THR A 483      13.737  20.393  17.958  1.00 25.25           C
ATOM   2816  OG1 THR A 483      15.077  19.980  17.760  1.00 26.51           O
ATOM   2817  CG2 THR A 483      13.772  21.485  18.961  1.00 28.32           C
ATOM   2818  H   THR A 483      13.382  18.259  16.807  1.00 33.90           H
ATOM   2819  HA  THR A 483      13.306  18.940  19.331  1.00 36.86           H
ATOM   2820  HB  THR A 483      13.359  20.726  17.130  1.00 30.30           H
ATOM   2821  HG1 THR A 483      15.104  19.351  17.203  1.00 31.81           H
ATOM   2822 HG21 THR A 483      14.292  22.230  18.621  1.00 33.98           H
ATOM   2823 HG22 THR A 483      12.871  21.790  19.151  1.00 33.98           H
ATOM   2824 HG23 THR A 483      14.177  21.167  19.783  1.00 33.98           H
ATOM   2825  N   ASP A 484      10.719  19.825  17.650  1.00 29.92           N
ATOM   2826  CA  ASP A 484       9.271  20.031  17.744  1.00 33.09           C
ATOM   2827  C   ASP A 484       8.597  19.008  18.656  1.00 33.94           C
ATOM   2828  O   ASP A 484       7.718  19.363  19.450  1.00 29.31           O
ATOM   2829  CB  ASP A 484       8.639  19.969  16.353  1.00 32.70           C
ATOM   2830  CG  ASP A 484       9.160  21.070  15.419  1.00 45.35           C
ATOM   2831  OD1 ASP A 484       9.694  22.063  15.947  1.00 34.67           O
ATOM   2832  OD2 ASP A 484       9.013  20.956  14.167  1.00 45.48           O1-
ATOM   2833  H   ASP A 484      11.022  19.850  16.846  1.00 35.91           H
ATOM   2834  HA  ASP A 484       9.102  20.913  18.110  1.00 39.71           H
ATOM   2835  HB2 ASP A 484       8.845  19.111  15.950  1.00 39.24           H
ATOM   2836  HB3 ASP A 484       7.679  20.075  16.437  1.00 39.24           H
ATOM   2837  N   THR A 485       9.001  17.733  18.556  1.00 28.96           N
ATOM   2838  CA  THR A 485       8.373  16.672  19.333  1.00 22.57           C
ATOM   2839  C   THR A 485       8.701  16.824  20.803  1.00 32.62           C
ATOM   2840  O   THR A 485       7.817  16.704  21.668  1.00 31.31           O
ATOM   2841  CB  THR A 485       8.827  15.297  18.830  1.00 30.19           C
ATOM   2842  OG1 THR A 485       8.529  15.145  17.434  1.00 33.03           O
ATOM   2843  CG2 THR A 485       8.138  14.190  19.557  1.00 22.52           C
ATOM   2844  H   THR A 485       9.638  17.463  18.045  1.00 34.76           H
ATOM   2845  HA  THR A 485       7.410  16.730  19.230  1.00 27.09           H
ATOM   2846  HB  THR A 485       9.783  15.203  18.967  1.00 36.23           H
ATOM   2847  HG1 THR A 485       8.926  15.737  16.989  1.00 39.64           H
ATOM   2848 HG21 THR A 485       8.443  13.333  19.220  1.00 27.02           H
ATOM   2849 HG22 THR A 485       8.334  14.244  20.505  1.00 27.02           H
ATOM   2850 HG23 THR A 485       7.179  14.256  19.428  1.00 27.02           H
ATOM   2851  N   LEU A 486       9.965  17.098  21.104  1.00 28.93           N
ATOM   2852  CA  LEU A 486      10.341  17.315  22.488  1.00 33.48           C
ATOM   2853  C   LEU A 486       9.577  18.502  23.060  1.00 34.74           C
ATOM   2854  O   LEU A 486       9.078  18.468  24.196  1.00 28.13           O
ATOM   2855  CB  LEU A 486      11.859  17.534  22.572  1.00 25.44           C
ATOM   2856  CG  LEU A 486      12.703  16.255  22.674  1.00 34.75           C
ATOM   2857  CD1 LEU A 486      14.218  16.480  22.474  1.00 27.84           C
ATOM   2858  CD2 LEU A 486      12.444  15.695  24.023  1.00 26.05           C
ATOM   2859  H   LEU A 486      10.609  17.162  20.537  1.00 34.72           H
ATOM   2860  HA  LEU A 486      10.117  16.528  23.009  1.00 40.18           H
ATOM   2861  HB2 LEU A 486      12.145  18.010  21.777  1.00 30.53           H
ATOM   2862  HB3 LEU A 486      12.049  18.072  23.357  1.00 30.53           H
ATOM   2863  HG  LEU A 486      12.399  15.614  22.012  1.00 41.70           H
ATOM   2864 HD11 LEU A 486      14.677  15.629  22.553  1.00 33.41           H
ATOM   2865 HD12 LEU A 486      14.368  16.856  21.593  1.00 33.41           H
ATOM   2866 HD13 LEU A 486      14.539  17.092  23.155  1.00 33.41           H
ATOM   2867 HD21 LEU A 486      12.961  14.881  24.131  1.00 31.26           H
ATOM   2868 HD22 LEU A 486      12.710  16.346  24.691  1.00 31.26           H
ATOM   2869 HD23 LEU A 486      11.498  15.500  24.108  1.00 31.26           H
ATOM   2870  N   ILE A 487       9.448  19.562  22.286  1.00 31.73           N
ATOM   2871  CA  ILE A 487       8.716  20.692  22.820  1.00 36.45           C
ATOM   2872  C   ILE A 487       7.253  20.294  23.020  1.00 42.79           C
ATOM   2873  O   ILE A 487       6.630  20.643  24.031  1.00 38.36           O
ATOM   2874  CB  ILE A 487       8.883  21.917  21.908  1.00 42.52           C
ATOM   2875  CG1 ILE A 487      10.321  22.487  21.976  1.00 37.49           C
ATOM   2876  CG2 ILE A 487       7.907  22.998  22.305  1.00 41.75           C
ATOM   2877  CD1 ILE A 487      10.696  23.162  23.297  1.00 39.49           C
ATOM   2878  H   ILE A 487       9.758  19.653  21.489  1.00 38.08           H
ATOM   2879  HA  ILE A 487       9.082  20.919  23.690  1.00 43.74           H
ATOM   2880  HB  ILE A 487       8.697  21.651  20.993  1.00 51.02           H
ATOM   2881 HG12 ILE A 487      10.947  21.760  21.833  1.00 44.99           H
ATOM   2882 HG13 ILE A 487      10.424  23.146  21.272  1.00 44.99           H
ATOM   2883 HG21 ILE A 487       8.027  23.762  21.719  1.00 50.10           H
ATOM   2884 HG22 ILE A 487       7.004  22.654  22.220  1.00 50.10           H
ATOM   2885 HG23 ILE A 487       8.079  23.255  23.224  1.00 50.10           H
ATOM   2886 HD11 ILE A 487      11.609  23.483  23.239  1.00 47.39           H
ATOM   2887 HD12 ILE A 487      10.093  23.906  23.454  1.00 47.39           H
ATOM   2888 HD13 ILE A 487      10.617  22.515  24.016  1.00 47.39           H
ATOM   2889  N   HIS A 488       6.706  19.498  22.094  1.00 38.65           N
ATOM   2890  CA  HIS A 488       5.325  19.041  22.228  1.00 39.22           C
ATOM   2891  C   HIS A 488       5.141  18.232  23.504  1.00 40.20           C
ATOM   2892  O   HIS A 488       4.255  18.518  24.314  1.00 33.93           O
ATOM   2893  CB  HIS A 488       4.959  18.235  20.993  1.00 39.60           C
ATOM   2894  CG  HIS A 488       3.636  17.544  21.058  1.00 46.16           C
ATOM   2895  ND1 HIS A 488       2.437  18.202  20.869  1.00 50.81           N
ATOM   2896  CD2 HIS A 488       3.327  16.234  21.222  1.00 48.79           C
ATOM   2897  CE1 HIS A 488       1.449  17.330  20.941  1.00 56.58           C
ATOM   2898  NE2 HIS A 488       1.961  16.127  21.153  1.00 57.60           N
ATOM   2899  H   HIS A 488       7.110  19.214  21.390  1.00 46.38           H
ATOM   2900  HA  HIS A 488       4.737  19.812  22.272  1.00 47.06           H
ATOM   2901  HB2 HIS A 488       5.637  17.555  20.856  1.00 47.52           H
ATOM   2902  HB3 HIS A 488       4.940  18.833  20.229  1.00 47.52           H
ATOM   2903  HD1 HIS A 488       2.347  19.047  20.733  1.00 60.97           H
ATOM   2904  HD2 HIS A 488       3.928  15.539  21.363  1.00 58.55           H
ATOM   2905  HE1 HIS A 488       0.543  17.528  20.861  1.00 67.90           H
ATOM   2906  N   LEU A 489       5.999  17.237  23.717  1.00 42.81           N
ATOM   2907  CA  LEU A 489       5.929  16.449  24.935  1.00 34.68           C
ATOM   2908  C   LEU A 489       5.926  17.339  26.169  1.00 40.59           C
ATOM   2909  O   LEU A 489       5.135  17.148  27.098  1.00 38.70           O
ATOM   2910  CB  LEU A 489       7.100  15.478  24.958  1.00 36.43           C
ATOM   2911  CG  LEU A 489       6.981  14.380  23.905  1.00 37.91           C
ATOM   2912  CD1 LEU A 489       8.302  13.617  23.755  1.00 46.38           C
ATOM   2913  CD2 LEU A 489       5.862  13.390  24.253  1.00 42.86           C
ATOM   2914  H   LEU A 489       6.624  17.002  23.175  1.00 51.38           H
ATOM   2915  HA  LEU A 489       5.107  15.932  24.933  1.00 41.62           H
ATOM   2916  HB2 LEU A 489       7.919  15.968  24.789  1.00 43.72           H
ATOM   2917  HB3 LEU A 489       7.140  15.054  25.830  1.00 43.72           H
ATOM   2918  HG  LEU A 489       6.769  14.784  23.049  1.00 45.49           H
ATOM   2919 HD11 LEU A 489       8.194  12.928  23.080  1.00 55.65           H
ATOM   2920 HD12 LEU A 489       8.997  14.238  23.486  1.00 55.65           H
ATOM   2921 HD13 LEU A 489       8.532  13.213  24.607  1.00 55.65           H
ATOM   2922 HD21 LEU A 489       5.817  12.710  23.563  1.00 51.43           H
ATOM   2923 HD22 LEU A 489       6.058  12.981  25.110  1.00 51.43           H
ATOM   2924 HD23 LEU A 489       5.020  13.870  24.300  1.00 51.43           H
ATOM   2925  N   MET A 490       6.815  18.320  26.198  1.00 39.38           N
ATOM   2926  CA  MET A 490       6.954  19.158  27.383  1.00 38.64           C
ATOM   2927  C   MET A 490       5.712  20.015  27.608  1.00 45.84           C
ATOM   2928  O   MET A 490       5.272  20.192  28.755  1.00 33.21           O
ATOM   2929  CB  MET A 490       8.199  20.021  27.228  1.00 41.72           C
ATOM   2930  CG  MET A 490       9.486  19.298  27.622  1.00 33.50           C
ATOM   2931  SD  MET A 490      10.981  20.244  27.224  1.00 38.76           S
ATOM   2932  CE  MET A 490      11.922  18.961  26.449  1.00 45.71           C
ATOM   2933  H   MET A 490       7.347  18.521  25.553  1.00 47.25           H
ATOM   2934  HA  MET A 490       7.084  18.587  28.156  1.00 46.37           H
ATOM   2935  HB2 MET A 490       8.281  20.293  26.301  1.00 50.06           H
ATOM   2936  HB3 MET A 490       8.112  20.804  27.795  1.00 50.06           H
ATOM   2937  HG2 MET A 490       9.478  19.139  28.579  1.00 40.20           H
ATOM   2938  HG3 MET A 490       9.531  18.454  27.146  1.00 40.20           H
ATOM   2939  HE1 MET A 490      12.778  19.322  26.171  1.00 54.85           H
ATOM   2940  HE2 MET A 490      12.057  18.241  27.084  1.00 54.85           H
ATOM   2941  HE3 MET A 490      11.433  18.635  25.677  1.00 54.85           H
ATOM   2942  N   ALA A 491       5.144  20.556  26.521  1.00 40.15           N
ATOM   2943  CA  ALA A 491       3.937  21.356  26.617  1.00 39.47           C
ATOM   2944  C   ALA A 491       2.794  20.508  27.142  1.00 42.94           C
ATOM   2945  O   ALA A 491       2.184  20.831  28.165  1.00 45.72           O
ATOM   2946  CB  ALA A 491       3.612  21.952  25.245  1.00 36.54           C
ATOM   2947  H   ALA A 491       5.445  20.468  25.720  1.00 48.19           H
ATOM   2948  HA  ALA A 491       4.085  22.086  27.239  1.00 47.36           H
ATOM   2949  HB1 ALA A 491       2.805  22.486  25.316  1.00 43.85           H
ATOM   2950  HB2 ALA A 491       4.353  22.509  24.959  1.00 43.85           H
ATOM   2951  HB3 ALA A 491       3.477  21.230  24.611  1.00 43.85           H
ATOM   2952  N   LYS A 492       2.542  19.369  26.493  1.00 41.49           N
ATOM   2953  CA  LYS A 492       1.539  18.432  26.989  1.00 43.23           C
ATOM   2954  C   LYS A 492       1.725  18.126  28.464  1.00 42.85           C
ATOM   2955  O   LYS A 492       0.749  17.874  29.171  1.00 47.53           O
ATOM   2956  CB  LYS A 492       1.587  17.118  26.195  1.00 48.72           C
ATOM   2957  CG  LYS A 492       0.660  17.044  24.988  1.00 59.53           C
ATOM   2958  CD  LYS A 492       0.439  15.590  24.578  1.00 68.62           C
ATOM   2959  CE  LYS A 492      -0.421  15.483  23.319  1.00 79.16           C
ATOM   2960  NZ  LYS A 492      -0.095  14.249  22.522  1.00 77.03           N1+
ATOM   2961  H   LYS A 492       2.936  19.120  25.770  1.00 49.79           H
ATOM   2962  HA  LYS A 492       0.659  18.822  26.872  1.00 51.88           H
ATOM   2963  HB2 LYS A 492       2.493  16.987  25.873  1.00 58.46           H
ATOM   2964  HB3 LYS A 492       1.347  16.391  26.790  1.00 58.46           H
ATOM   2965  HG2 LYS A 492      -0.199  17.433  25.215  1.00 71.44           H
ATOM   2966  HG3 LYS A 492       1.061  17.516  24.241  1.00 71.44           H
ATOM   2967  HD2 LYS A 492       1.296  15.175  24.396  1.00 82.35           H
ATOM   2968  HD3 LYS A 492      -0.015  15.121  25.296  1.00 82.35           H
ATOM   2969  HE2 LYS A 492      -1.356  15.441  23.573  1.00 95.00           H
ATOM   2970  HE3 LYS A 492      -0.261  16.257  22.757  1.00 95.00           H
ATOM   2971  HZ1 LYS A 492      -0.609  14.211  21.796  1.00 92.44           H
ATOM   2972  HZ2 LYS A 492       0.759  14.265  22.272  1.00 92.44           H
ATOM   2973  HZ3 LYS A 492      -0.239  13.522  23.016  1.00 92.44           H
ATOM   2974  N   ALA A 493       2.962  18.106  28.949  1.00 44.02           N
ATOM   2975  CA  ALA A 493       3.183  17.796  30.350  1.00 44.39           C
ATOM   2976  C   ALA A 493       2.924  18.994  31.238  1.00 40.36           C
ATOM   2977  O   ALA A 493       3.114  18.899  32.454  1.00 42.18           O
ATOM   2978  CB  ALA A 493       4.611  17.299  30.552  1.00 51.87           C
ATOM   2979  H   ALA A 493       3.676  18.265  28.496  1.00 52.83           H
ATOM   2980  HA  ALA A 493       2.577  17.088  30.617  1.00 53.26           H
ATOM   2981  HB1 ALA A 493       4.744  17.096  31.492  1.00 62.25           H
ATOM   2982  HB2 ALA A 493       4.745  16.500  30.019  1.00 62.25           H
ATOM   2983  HB3 ALA A 493       5.229  17.992  30.272  1.00 62.25           H
ATOM   2984  N   GLY A 494       2.535  20.114  30.645  1.00 44.00           N
ATOM   2985  CA  GLY A 494       2.163  21.286  31.396  1.00 45.70           C
ATOM   2986  C   GLY A 494       3.298  22.200  31.784  1.00 49.03           C
ATOM   2987  O   GLY A 494       3.147  22.973  32.737  1.00 48.16           O
ATOM   2988  H   GLY A 494       2.479  20.214  29.793  1.00 52.80           H
ATOM   2989  HA2 GLY A 494       1.532  21.805  30.873  1.00 54.84           H
ATOM   2990  HA3 GLY A 494       1.716  21.007  32.210  1.00 54.84           H
ATOM   2991  N   LEU A 495       4.437  22.144  31.098  1.00 42.07           N
ATOM   2992  CA  LEU A 495       5.524  23.065  31.415  1.00 40.04           C
ATOM   2993  C   LEU A 495       5.212  24.433  30.838  1.00 35.40           C
ATOM   2994  O   LEU A 495       4.642  24.534  29.743  1.00 29.56           O
ATOM   2995  CB  LEU A 495       6.850  22.565  30.848  1.00 41.41           C
ATOM   2996  CG  LEU A 495       7.410  21.234  31.362  1.00 44.62           C
ATOM   2997  CD1 LEU A 495       8.734  20.914  30.687  1.00 49.89           C
ATOM   2998  CD2 LEU A 495       7.673  21.259  32.802  1.00 48.78           C
ATOM   2999  H   LEU A 495       4.603  21.595  30.458  1.00 50.48           H
ATOM   3000  HA  LEU A 495       5.610  23.147  32.377  1.00 48.05           H
ATOM   3001  HB2 LEU A 495       6.746  22.474  29.888  1.00 49.69           H
ATOM   3002  HB3 LEU A 495       7.522  23.241  31.029  1.00 49.69           H
ATOM   3003  HG  LEU A 495       6.782  20.519  31.172  1.00 53.54           H
ATOM   3004 HD11 LEU A 495       9.066  20.069  31.028  1.00 59.87           H
ATOM   3005 HD12 LEU A 495       8.593  20.852  29.729  1.00 59.87           H
ATOM   3006 HD13 LEU A 495       9.367  21.622  30.883  1.00 59.87           H
ATOM   3007 HD21 LEU A 495       8.024  20.396  33.073  1.00 58.54           H
ATOM   3008 HD22 LEU A 495       8.322  21.955  32.992  1.00 58.54           H
ATOM   3009 HD23 LEU A 495       6.844  21.442  33.271  1.00 58.54           H
ATOM   3010  N   THR A 496       5.587  25.498  31.566  1.00 32.62           N
ATOM   3011  CA  THR A 496       5.513  26.827  30.960  1.00 41.52           C
ATOM   3012  C   THR A 496       6.407  26.884  29.726  1.00 39.28           C
ATOM   3013  O   THR A 496       7.305  26.063  29.545  1.00 39.76           O
ATOM   3014  CB  THR A 496       5.957  27.936  31.925  1.00 43.78           C
ATOM   3015  OG1 THR A 496       7.312  27.717  32.320  1.00 44.16           O
ATOM   3016  CG2 THR A 496       5.066  27.995  33.183  1.00 47.82           C
ATOM   3017  H   THR A 496       5.875  25.477  32.376  1.00 39.15           H
ATOM   3018  HA  THR A 496       4.600  27.006  30.686  1.00 49.83           H
ATOM   3019  HB  THR A 496       5.895  28.792  31.472  1.00 52.53           H
ATOM   3020  HG1 THR A 496       7.559  28.323  32.848  1.00 53.00           H
ATOM   3021 HG21 THR A 496       5.370  28.704  33.772  1.00 57.39           H
ATOM   3022 HG22 THR A 496       4.146  28.170  32.929  1.00 57.39           H
ATOM   3023 HG23 THR A 496       5.107  27.151  33.658  1.00 57.39           H
ATOM   3024  N   LEU A 497       6.166  27.893  28.890  1.00 39.93           N
ATOM   3025  CA  LEU A 497       7.011  28.138  27.723  1.00 37.34           C
ATOM   3026  C   LEU A 497       8.438  28.396  28.116  1.00 40.37           C
ATOM   3027  O   LEU A 497       9.348  28.120  27.329  1.00 47.61           O
ATOM   3028  CB  LEU A 497       6.527  29.338  26.929  1.00 38.95           C
ATOM   3029  CG  LEU A 497       6.499  29.318  25.389  1.00 46.61           C
ATOM   3030  CD1 LEU A 497       6.196  27.961  24.797  1.00 34.66           C
ATOM   3031  CD2 LEU A 497       5.444  30.292  24.932  1.00 36.94           C
ATOM   3032  H   LEU A 497       5.517  28.451  28.977  1.00 47.92           H
ATOM   3033  HA  LEU A 497       6.990  27.360  27.143  1.00 44.81           H
ATOM   3034  HB2 LEU A 497       5.618  29.521  27.214  1.00 46.74           H
ATOM   3035  HB3 LEU A 497       7.086  30.090  27.179  1.00 46.74           H
ATOM   3036  HG  LEU A 497       7.357  29.616  25.047  1.00 55.93           H
ATOM   3037 HD11 LEU A 497       6.196  28.031  23.830  1.00 41.59           H
ATOM   3038 HD12 LEU A 497       6.878  27.333  25.084  1.00 41.59           H
ATOM   3039 HD13 LEU A 497       5.325  27.668  25.108  1.00 41.59           H
ATOM   3040 HD21 LEU A 497       5.413  30.292  23.963  1.00 44.33           H
ATOM   3041 HD22 LEU A 497       4.585  30.018  25.291  1.00 44.33           H
ATOM   3042 HD23 LEU A 497       5.671  31.178  25.256  1.00 44.33           H
ATOM   3043  N   GLN A 498       8.658  28.979  29.291  1.00 40.08           N
ATOM   3044  CA  GLN A 498      10.021  29.186  29.747  1.00 35.42           C
ATOM   3045  C   GLN A 498      10.660  27.869  30.178  1.00 39.56           C
ATOM   3046  O   GLN A 498      11.853  27.634  29.947  1.00 30.12           O
ATOM   3047  CB  GLN A 498      10.053  30.185  30.896  1.00 33.83           C
ATOM   3048  CG  GLN A 498      11.395  30.789  31.089  1.00 39.66           C
ATOM   3049  CD  GLN A 498      11.442  31.635  32.345  1.00 45.80           C
ATOM   3050  OE1 GLN A 498      10.501  31.638  33.137  1.00 43.39           O
ATOM   3051  NE2 GLN A 498      12.522  32.375  32.516  1.00 34.45           N
ATOM   3052  H   GLN A 498       8.048  29.257  29.830  1.00 48.10           H
ATOM   3053  HA  GLN A 498      10.546  29.550  29.018  1.00 42.51           H
ATOM   3054  HB2 GLN A 498       9.425  30.901  30.711  1.00 40.60           H
ATOM   3055  HB3 GLN A 498       9.807  29.731  31.717  1.00 40.60           H
ATOM   3056  HG2 GLN A 498      12.056  30.083  31.172  1.00 47.59           H
ATOM   3057  HG3 GLN A 498      11.603  31.357  30.331  1.00 47.59           H
ATOM   3058 HE21 GLN A 498      13.152  32.359  31.930  1.00 41.34           H
ATOM   3059 HE22 GLN A 498      12.596  32.873  33.213  1.00 41.34           H
ATOM   3060  N   GLN A 499       9.893  27.015  30.837  1.00 33.95           N
ATOM   3061  CA  GLN A 499      10.455  25.762  31.303  1.00 36.30           C
ATOM   3062  C   GLN A 499      10.737  24.842  30.147  1.00 37.95           C
ATOM   3063  O   GLN A 499      11.570  23.936  30.261  1.00 35.79           O
ATOM   3064  CB  GLN A 499       9.499  25.084  32.273  1.00 34.12           C
ATOM   3065  CG  GLN A 499       9.338  25.803  33.593  1.00 30.55           C
ATOM   3066  CD  GLN A 499       8.150  25.342  34.372  1.00 40.85           C
ATOM   3067  OE1 GLN A 499       7.117  24.961  33.806  1.00 44.74           O
ATOM   3068  NE2 GLN A 499       8.288  25.340  35.677  1.00 42.84           N
ATOM   3069  H   GLN A 499       9.062  27.133  31.024  1.00 40.74           H
ATOM   3070  HA  GLN A 499      11.289  25.936  31.766  1.00 43.56           H
ATOM   3071  HB2 GLN A 499       8.623  25.029  31.859  1.00 40.95           H
ATOM   3072  HB3 GLN A 499       9.829  24.192  32.461  1.00 40.95           H
ATOM   3073  HG2 GLN A 499      10.128  25.647  34.134  1.00 36.66           H
ATOM   3074  HG3 GLN A 499       9.234  26.752  33.424  1.00 36.66           H
ATOM   3075 HE21 GLN A 499       9.030  25.594  36.031  1.00 51.40           H
ATOM   3076 HE22 GLN A 499       7.638  25.084  36.178  1.00 51.40           H
ATOM   3077  N   GLN A 500      10.031  25.047  29.046  1.00 38.12           N
ATOM   3078  CA  GLN A 500      10.161  24.170  27.901  1.00 32.59           C
ATOM   3079  C   GLN A 500      11.529  24.367  27.269  1.00 39.14           C
ATOM   3080  O   GLN A 500      12.342  23.428  27.156  1.00 31.99           O
ATOM   3081  CB  GLN A 500       9.037  24.479  26.902  1.00 39.35           C
ATOM   3082  CG  GLN A 500       7.659  23.955  27.272  1.00 41.81           C
ATOM   3083  CD  GLN A 500       6.577  24.573  26.413  1.00 40.67           C
ATOM   3084  OE1 GLN A 500       6.690  24.641  25.202  1.00 41.59           O
ATOM   3085  NE2 GLN A 500       5.534  25.060  27.049  1.00 44.87           N
ATOM   3086  H   GLN A 500       9.469  25.689  28.938  1.00 45.74           H
ATOM   3087  HA  GLN A 500      10.080  23.246  28.186  1.00 39.11           H
ATOM   3088  HB2 GLN A 500       8.965  25.442  26.811  1.00 47.22           H
ATOM   3089  HB3 GLN A 500       9.274  24.091  26.046  1.00 47.22           H
ATOM   3090  HG2 GLN A 500       7.637  22.994  27.141  1.00 50.18           H
ATOM   3091  HG3 GLN A 500       7.472  24.172  28.198  1.00 50.18           H
ATOM   3092 HE21 GLN A 500       5.495  25.015  27.907  1.00 53.85           H
ATOM   3093 HE22 GLN A 500       4.892  25.422  26.607  1.00 53.85           H
ATOM   3094  N   HIS A 501      11.815  25.600  26.871  1.00 27.69           N
ATOM   3095  CA  HIS A 501      13.090  25.837  26.238  1.00 33.23           C
ATOM   3096  C   HIS A 501      14.223  25.569  27.230  1.00 34.97           C
ATOM   3097  O   HIS A 501      15.205  24.888  26.893  1.00 31.23           O
ATOM   3098  CB  HIS A 501      13.085  27.245  25.621  1.00 46.92           C
ATOM   3099  CG  HIS A 501      13.157  28.364  26.604  1.00 47.67           C
ATOM   3100  ND1 HIS A 501      14.331  29.024  26.886  1.00 63.77           N
ATOM   3101  CD2 HIS A 501      12.203  28.978  27.340  1.00 58.77           C
ATOM   3102  CE1 HIS A 501      14.107  29.981  27.771  1.00 53.50           C
ATOM   3103  NE2 HIS A 501      12.819  29.982  28.059  1.00 54.74           N
ATOM   3104  H   HIS A 501      11.306  26.288  26.955  1.00 33.23           H
ATOM   3105  HA  HIS A 501      13.190  25.204  25.510  1.00 39.88           H
ATOM   3106  HB2 HIS A 501      12.268  27.356  25.110  1.00 56.30           H
ATOM   3107  HB3 HIS A 501      13.851  27.325  25.030  1.00 56.30           H
ATOM   3108  HD1 HIS A 501      15.098  28.835  26.547  1.00 76.52           H
ATOM   3109  HD2 HIS A 501      11.299  28.761  27.360  1.00 70.52           H
ATOM   3110  HE1 HIS A 501      14.744  30.559  28.124  1.00 64.20           H
ATOM   3111  N   GLN A 502      14.042  25.961  28.491  1.00 31.65           N
ATOM   3112  CA  GLN A 502      15.039  25.613  29.496  1.00 30.26           C
ATOM   3113  C   GLN A 502      15.270  24.102  29.540  1.00 21.17           C
ATOM   3114  O   GLN A 502      16.414  23.641  29.586  1.00 25.21           O
ATOM   3115  CB  GLN A 502      14.611  26.155  30.861  1.00 33.91           C
ATOM   3116  CG  GLN A 502      15.032  27.601  31.096  1.00 33.72           C
ATOM   3117  CD  GLN A 502      14.521  28.216  32.421  1.00 37.73           C
ATOM   3118  OE1 GLN A 502      14.339  29.429  32.507  1.00 41.05           O
ATOM   3119  NE2 GLN A 502      14.336  27.390  33.449  1.00 32.44           N
ATOM   3120  H   GLN A 502      13.372  26.416  28.782  1.00 37.98           H
ATOM   3121  HA  GLN A 502      15.880  26.034  29.260  1.00 36.32           H
ATOM   3122  HB2 GLN A 502      13.645  26.111  30.928  1.00 40.69           H
ATOM   3123  HB3 GLN A 502      15.015  25.611  31.556  1.00 40.69           H
ATOM   3124  HG2 GLN A 502      16.001  27.643  31.107  1.00 40.47           H
ATOM   3125  HG3 GLN A 502      14.690  28.144  30.369  1.00 40.47           H
ATOM   3126 HE21 GLN A 502      14.499  26.550  33.360  1.00 38.93           H
ATOM   3127 HE22 GLN A 502      14.053  27.695  34.201  1.00 38.93           H
ATOM   3128  N   ARG A 503      14.213  23.308  29.464  1.00 29.46           N
ATOM   3129  CA  ARG A 503      14.401  21.874  29.621  1.00 26.72           C
ATOM   3130  C   ARG A 503      14.959  21.271  28.355  1.00 23.28           C
ATOM   3131  O   ARG A 503      15.802  20.378  28.401  1.00 31.36           O
ATOM   3132  CB  ARG A 503      13.087  21.204  29.982  1.00 30.37           C
ATOM   3133  CG  ARG A 503      13.241  19.737  30.317  1.00 21.95           C
ATOM   3134  CD  ARG A 503      11.983  19.152  30.919  1.00 26.81           C
ATOM   3135  NE  ARG A 503      12.050  17.714  31.087  1.00 23.80           N
ATOM   3136  CZ  ARG A 503      12.512  17.109  32.168  1.00 25.36           C
ATOM   3137  NH1 ARG A 503      12.974  17.815  33.192  1.00 23.23           N
ATOM   3138  NH2 ARG A 503      12.533  15.791  32.227  1.00 27.37           N1+
ATOM   3139  H   ARG A 503      13.403  23.561  29.327  1.00 35.36           H
ATOM   3140  HA  ARG A 503      15.032  21.711  30.339  1.00 32.06           H
ATOM   3141  HB2 ARG A 503      12.709  21.649  30.756  1.00 36.45           H
ATOM   3142  HB3 ARG A 503      12.480  21.276  29.229  1.00 36.45           H
ATOM   3143  HG2 ARG A 503      13.444  19.245  29.506  1.00 26.34           H
ATOM   3144  HG3 ARG A 503      13.960  19.631  30.960  1.00 26.34           H
ATOM   3145  HD2 ARG A 503      11.837  19.549  31.792  1.00 32.17           H
ATOM   3146  HD3 ARG A 503      11.233  19.351  30.336  1.00 32.17           H
ATOM   3147  HE  ARG A 503      11.770  17.221  30.440  1.00 28.57           H
ATOM   3148 HH11 ARG A 503      12.965  18.674  33.160  1.00 27.88           H
ATOM   3149 HH12 ARG A 503      13.276  17.413  33.890  1.00 27.88           H
ATOM   3150 HH21 ARG A 503      12.238  15.326  31.567  1.00 32.84           H
ATOM   3151 HH22 ARG A 503      12.837  15.397  32.929  1.00 32.84           H
ATOM   3152  N   LEU A 504      14.502  21.742  27.217  1.00 24.58           N
ATOM   3153  CA  LEU A 504      15.129  21.357  25.966  1.00 27.43           C
ATOM   3154  C   LEU A 504      16.648  21.495  26.048  1.00 30.47           C
ATOM   3155  O   LEU A 504      17.373  20.533  25.768  1.00 23.85           O
ATOM   3156  CB  LEU A 504      14.563  22.206  24.825  1.00 27.56           C
ATOM   3157  CG  LEU A 504      15.164  21.960  23.441  1.00 26.13           C
ATOM   3158  CD1 LEU A 504      14.905  20.533  22.989  1.00 28.12           C
ATOM   3159  CD2 LEU A 504      14.602  22.925  22.401  1.00 26.67           C
ATOM   3160  H   LEU A 504      13.838  22.282  27.137  1.00 29.50           H
ATOM   3161  HA  LEU A 504      14.921  20.428  25.781  1.00 32.92           H
ATOM   3162  HB2 LEU A 504      13.610  22.034  24.761  1.00 33.08           H
ATOM   3163  HB3 LEU A 504      14.707  23.141  25.040  1.00 33.08           H
ATOM   3164  HG  LEU A 504      16.123  22.092  23.485  1.00 31.35           H
ATOM   3165 HD11 LEU A 504      15.296  20.405  22.110  1.00 33.75           H
ATOM   3166 HD12 LEU A 504      15.311  19.922  23.624  1.00 33.75           H
ATOM   3167 HD13 LEU A 504      13.948  20.383  22.951  1.00 33.75           H
ATOM   3168 HD21 LEU A 504      15.009  22.734  21.542  1.00 32.01           H
ATOM   3169 HD22 LEU A 504      13.641  22.805  22.346  1.00 32.01           H
ATOM   3170 HD23 LEU A 504      14.808  23.834  22.670  1.00 32.01           H
ATOM   3171  N   ALA A 505      17.142  22.676  26.487  1.00 22.85           N
ATOM   3172  CA  ALA A 505      18.577  22.964  26.529  1.00 23.50           C
ATOM   3173  C   ALA A 505      19.311  22.112  27.563  1.00 17.59           C
ATOM   3174  O   ALA A 505      20.421  21.623  27.302  1.00 24.02           O
ATOM   3175  CB  ALA A 505      18.793  24.457  26.803  1.00 27.18           C
ATOM   3176  H   ALA A 505      16.652  23.326  26.766  1.00 27.42           H
ATOM   3177  HA  ALA A 505      18.959  22.766  25.659  1.00 28.20           H
ATOM   3178  HB1 ALA A 505      19.745  24.639  26.829  1.00 32.62           H
ATOM   3179  HB2 ALA A 505      18.377  24.972  26.093  1.00 32.62           H
ATOM   3180  HB3 ALA A 505      18.389  24.683  27.656  1.00 32.62           H
ATOM   3181  N   GLN A 506      18.716  21.906  28.730  1.00 19.28           N
ATOM   3182  CA  GLN A 506      19.300  20.981  29.689  1.00 26.17           C
ATOM   3183  C   GLN A 506      19.469  19.595  29.091  1.00 17.62           C
ATOM   3184  O   GLN A 506      20.505  18.956  29.310  1.00 20.50           O
ATOM   3185  CB  GLN A 506      18.480  20.902  30.991  1.00 22.57           C
ATOM   3186  CG  GLN A 506      18.368  22.225  31.794  1.00 33.83           C
ATOM   3187  CD  GLN A 506      17.133  22.240  32.758  1.00 39.54           C
ATOM   3188  OE1 GLN A 506      16.377  21.263  32.858  1.00 27.49           O
ATOM   3189  NE2 GLN A 506      16.931  23.357  33.444  1.00 37.60           N
ATOM   3190  H   GLN A 506      17.987  22.282  28.987  1.00 23.14           H
ATOM   3191  HA  GLN A 506      20.184  21.304  29.925  1.00 31.41           H
ATOM   3192  HB2 GLN A 506      17.579  20.620  30.769  1.00 27.09           H
ATOM   3193  HB3 GLN A 506      18.890  20.243  31.572  1.00 27.09           H
ATOM   3194  HG2 GLN A 506      19.169  22.338  32.329  1.00 40.60           H
ATOM   3195  HG3 GLN A 506      18.275  22.964  31.174  1.00 40.60           H
ATOM   3196 HE21 GLN A 506      17.465  24.025  33.347  1.00 45.12           H
ATOM   3197 HE22 GLN A 506      16.266  23.415  33.987  1.00 45.12           H
ATOM   3198  N   LEU A 507      18.514  19.142  28.285  1.00 21.76           N
ATOM   3199  CA  LEU A 507      18.604  17.779  27.743  1.00 26.41           C
ATOM   3200  C   LEU A 507      19.629  17.711  26.610  1.00 20.57           C
ATOM   3201  O   LEU A 507      20.441  16.785  26.542  1.00 23.23           O
ATOM   3202  CB  LEU A 507      17.234  17.296  27.249  1.00 26.80           C
ATOM   3203  CG  LEU A 507      16.089  16.976  28.273  1.00 24.09           C
ATOM   3204  CD1 LEU A 507      14.871  16.560  27.532  1.00 24.87           C
ATOM   3205  CD2 LEU A 507      16.425  15.904  29.258  1.00 28.06           C
ATOM   3206  H   LEU A 507      17.820  19.585  28.039  1.00 26.11           H
ATOM   3207  HA  LEU A 507      18.896  17.179  28.447  1.00 31.70           H
ATOM   3208  HB2 LEU A 507      16.885  17.977  26.653  1.00 32.16           H
ATOM   3209  HB3 LEU A 507      17.380  16.484  26.739  1.00 32.16           H
ATOM   3210  HG  LEU A 507      15.876  17.782  28.770  1.00 28.91           H
ATOM   3211 HD11 LEU A 507      14.166  16.363  28.169  1.00 29.84           H
ATOM   3212 HD12 LEU A 507      14.596  17.283  26.946  1.00 29.84           H
ATOM   3213 HD13 LEU A 507      15.075  15.769  27.009  1.00 29.84           H
ATOM   3214 HD21 LEU A 507      15.668  15.770  29.850  1.00 33.67           H
ATOM   3215 HD22 LEU A 507      16.619  15.084  28.777  1.00 33.67           H
ATOM   3216 HD23 LEU A 507      17.202  16.179  29.771  1.00 33.67           H
ATOM   3217  N   LEU A 508      19.629  18.693  25.728  1.00 19.14           N
ATOM   3218  CA  LEU A 508      20.647  18.737  24.670  1.00 16.27           C
ATOM   3219  C   LEU A 508      22.050  18.944  25.209  1.00 18.15           C
ATOM   3220  O   LEU A 508      22.998  18.429  24.623  1.00 22.64           O
ATOM   3221  CB  LEU A 508      20.290  19.809  23.652  1.00 17.19           C
ATOM   3222  CG  LEU A 508      18.948  19.528  23.012  1.00 17.87           C
ATOM   3223  CD1 LEU A 508      18.662  20.532  21.890  1.00 22.52           C
ATOM   3224  CD2 LEU A 508      18.890  18.069  22.484  1.00 25.29           C
ATOM   3225  H   LEU A 508      19.064  19.342  25.711  1.00 22.97           H
ATOM   3226  HA  LEU A 508      20.640  17.885  24.206  1.00 19.52           H
ATOM   3227  HB2 LEU A 508      20.242  20.670  24.096  1.00 20.63           H
ATOM   3228  HB3 LEU A 508      20.963  19.826  22.954  1.00 20.63           H
ATOM   3229  HG  LEU A 508      18.255  19.628  23.683  1.00 21.45           H
ATOM   3230 HD11 LEU A 508      17.798  20.330  21.498  1.00 27.03           H
ATOM   3231 HD12 LEU A 508      18.655  21.428  22.262  1.00 27.03           H
ATOM   3232 HD13 LEU A 508      19.357  20.459  21.217  1.00 27.03           H
ATOM   3233 HD21 LEU A 508      18.022  17.915  22.080  1.00 30.35           H
ATOM   3234 HD22 LEU A 508      19.590  17.945  21.825  1.00 30.35           H
ATOM   3235 HD23 LEU A 508      19.023  17.460  23.227  1.00 30.35           H
ATOM   3236  N   LEU A 509      22.221  19.651  26.327  1.00 19.35           N
ATOM   3237  CA  LEU A 509      23.563  19.788  26.900  1.00 23.66           C
ATOM   3238  C   LEU A 509      24.088  18.481  27.472  1.00 24.96           C
ATOM   3239  O   LEU A 509      25.309  18.239  27.448  1.00 18.22           O
ATOM   3240  CB  LEU A 509      23.601  20.890  27.975  1.00 24.61           C
ATOM   3241  CG  LEU A 509      23.502  22.311  27.371  1.00 28.31           C
ATOM   3242  CD1 LEU A 509      23.538  23.343  28.466  1.00 28.24           C
ATOM   3243  CD2 LEU A 509      24.647  22.594  26.434  1.00 23.63           C
ATOM   3244  H   LEU A 509      21.597  20.051  26.763  1.00 23.22           H
ATOM   3245  HA  LEU A 509      24.169  20.056  26.192  1.00 28.39           H
ATOM   3246  HB2 LEU A 509      22.853  20.768  28.580  1.00 29.54           H
ATOM   3247  HB3 LEU A 509      24.438  20.828  28.462  1.00 29.54           H
ATOM   3248  HG  LEU A 509      22.669  22.403  26.882  1.00 33.97           H
ATOM   3249 HD11 LEU A 509      23.475  24.226  28.070  1.00 33.89           H
ATOM   3250 HD12 LEU A 509      22.789  23.194  29.064  1.00 33.89           H
ATOM   3251 HD13 LEU A 509      24.372  23.257  28.953  1.00 33.89           H
ATOM   3252 HD21 LEU A 509      24.548  23.491  26.078  1.00 28.36           H
ATOM   3253 HD22 LEU A 509      25.480  22.522  26.925  1.00 28.36           H
ATOM   3254 HD23 LEU A 509      24.631  21.947  25.712  1.00 28.36           H
ATOM   3255  N   ILE A 510      23.201  17.630  27.986  1.00 23.09           N
ATOM   3256  CA  ILE A 510      23.615  16.296  28.405  1.00 25.90           C
ATOM   3257  C   ILE A 510      24.244  15.548  27.247  1.00 20.08           C
ATOM   3258  O   ILE A 510      25.128  14.700  27.432  1.00 18.73           O
ATOM   3259  CB  ILE A 510      22.411  15.522  28.976  1.00 28.00           C
ATOM   3260  CG1 ILE A 510      22.162  15.988  30.387  1.00 36.93           C
ATOM   3261  CG2 ILE A 510      22.613  13.990  28.912  1.00 36.74           C
ATOM   3262  CD1 ILE A 510      20.770  15.768  30.811  1.00 33.54           C
ATOM   3263  H   ILE A 510      22.366  17.799  28.102  1.00 27.71           H
ATOM   3264  HA  ILE A 510      24.280  16.377  29.107  1.00 31.08           H
ATOM   3265  HB  ILE A 510      21.631  15.745  28.444  1.00 33.60           H
ATOM   3266 HG12 ILE A 510      22.741  15.496  30.991  1.00 44.32           H
ATOM   3267 HG13 ILE A 510      22.348  16.938  30.446  1.00 44.32           H
ATOM   3268 HG21 ILE A 510      21.829  13.553  29.282  1.00 44.08           H
ATOM   3269 HG22 ILE A 510      22.732  13.726  27.986  1.00 44.08           H
ATOM   3270 HG23 ILE A 510      23.399  13.754  29.428  1.00 44.08           H
ATOM   3271 HD11 ILE A 510      20.664  16.084  31.722  1.00 40.24           H
ATOM   3272 HD12 ILE A 510      20.180  16.260  30.219  1.00 40.24           H
ATOM   3273 HD13 ILE A 510      20.572  14.820  30.763  1.00 40.24           H
ATOM   3274  N   LEU A 511      23.757  15.779  26.043  1.00 18.97           N
ATOM   3275  CA  LEU A 511      24.339  15.043  24.926  1.00 24.78           C
ATOM   3276  C   LEU A 511      25.820  15.345  24.767  1.00 23.91           C
ATOM   3277  O   LEU A 511      26.573  14.527  24.232  1.00 25.84           O
ATOM   3278  CB  LEU A 511      23.625  15.374  23.638  1.00 22.17           C
ATOM   3279  CG  LEU A 511      22.186  14.897  23.532  1.00 20.89           C
ATOM   3280  CD1 LEU A 511      21.913  14.820  22.042  1.00 31.16           C
ATOM   3281  CD2 LEU A 511      21.927  13.567  24.203  1.00 20.59           C
ATOM   3282  H   LEU A 511      23.123  16.326  25.846  1.00 22.76           H
ATOM   3283  HA  LEU A 511      24.242  14.092  25.088  1.00 29.74           H
ATOM   3284  HB2 LEU A 511      23.619  16.338  23.532  1.00 26.61           H
ATOM   3285  HB3 LEU A 511      24.118  14.973  22.905  1.00 26.61           H
ATOM   3286  HG  LEU A 511      21.594  15.560  23.921  1.00 25.07           H
ATOM   3287 HD11 LEU A 511      21.001  14.518  21.904  1.00 37.39           H
ATOM   3288 HD12 LEU A 511      22.033  15.701  21.654  1.00 37.39           H
ATOM   3289 HD13 LEU A 511      22.534  14.193  21.640  1.00 37.39           H
ATOM   3290 HD21 LEU A 511      20.992  13.335  24.092  1.00 24.71           H
ATOM   3291 HD22 LEU A 511      22.488  12.892  23.792  1.00 24.71           H
ATOM   3292 HD23 LEU A 511      22.139  13.644  25.147  1.00 24.71           H
ATOM   3293  N   SER A 512      26.258  16.514  25.191  1.00 14.94           N
ATOM   3294  CA  SER A 512      27.672  16.780  25.086  1.00 21.00           C
ATOM   3295  C   SER A 512      28.473  15.975  26.103  1.00 20.08           C
ATOM   3296  O   SER A 512      29.588  15.528  25.793  1.00 21.40           O
ATOM   3297  CB  SER A 512      27.937  18.286  25.219  1.00 22.82           C
ATOM   3298  OG  SER A 512      28.891  18.510  26.226  1.00 36.08           O
ATOM   3299  H   SER A 512      25.780  17.144  25.530  1.00 17.93           H
ATOM   3300  HA  SER A 512      27.970  16.510  24.203  1.00 25.20           H
ATOM   3301  HB2 SER A 512      28.275  18.627  24.376  1.00 27.39           H
ATOM   3302  HB3 SER A 512      27.110  18.736  25.456  1.00 27.39           H
ATOM   3303  HG  SER A 512      29.040  19.334  26.303  1.00 43.30           H
ATOM   3304  N   HIS A 513      27.927  15.735  27.310  1.00 23.35           N
ATOM   3305  CA  HIS A 513      28.587  14.795  28.229  1.00 19.09           C
ATOM   3306  C   HIS A 513      28.623  13.377  27.669  1.00 15.46           C
ATOM   3307  O   HIS A 513      29.580  12.646  27.919  1.00 15.38           O
ATOM   3308  CB  HIS A 513      27.908  14.823  29.610  1.00 23.33           C
ATOM   3309  CG  HIS A 513      27.946  16.176  30.250  1.00 35.20           C
ATOM   3310  ND1 HIS A 513      26.839  16.999  30.309  1.00 49.76           N
ATOM   3311  CD2 HIS A 513      28.962  16.885  30.796  1.00 44.08           C
ATOM   3312  CE1 HIS A 513      27.159  18.133  30.901  1.00 45.68           C
ATOM   3313  NE2 HIS A 513      28.446  18.100  31.190  1.00 34.96           N
ATOM   3314  H   HIS A 513      27.202  16.089  27.608  1.00 28.02           H
ATOM   3315  HA  HIS A 513      29.506  15.082  28.351  1.00 22.91           H
ATOM   3316  HB2 HIS A 513      28.364  14.201  30.199  1.00 28.00           H
ATOM   3317  HB3 HIS A 513      26.979  14.564  29.511  1.00 28.00           H
ATOM   3318  HD2 HIS A 513      29.844  16.603  30.890  1.00 52.89           H
ATOM   3319  HE1 HIS A 513      26.582  18.845  31.063  1.00 54.81           H
ATOM   3320  HE2 HIS A 513      28.886  18.726  31.583  1.00 41.96           H
ATOM   3321  N   ILE A 514      27.630  12.967  26.883  1.00 18.17           N
ATOM   3322  CA  ILE A 514      27.658  11.585  26.370  1.00 14.69           C
ATOM   3323  C   ILE A 514      28.664  11.454  25.259  1.00 14.30           C
ATOM   3324  O   ILE A 514      29.352  10.421  25.129  1.00 18.91           O
ATOM   3325  CB  ILE A 514      26.236  11.136  25.938  1.00 15.35           C
ATOM   3326  CG1 ILE A 514      25.380  10.944  27.188  1.00 22.62           C
ATOM   3327  CG2 ILE A 514      26.261   9.864  25.074  1.00 21.88           C
ATOM   3328  CD1 ILE A 514      23.987  10.944  26.954  1.00 27.74           C
ATOM   3329  H   ILE A 514      26.955  13.440  26.637  1.00 21.80           H
ATOM   3330  HA  ILE A 514      27.941  10.998  27.088  1.00 17.63           H
ATOM   3331  HB  ILE A 514      25.842  11.849  25.410  1.00 18.42           H
ATOM   3332 HG12 ILE A 514      25.611  10.094  27.594  1.00 27.14           H
ATOM   3333 HG13 ILE A 514      25.574  11.664  27.809  1.00 27.14           H
ATOM   3334 HG21 ILE A 514      25.351   9.629  24.833  1.00 26.26           H
ATOM   3335 HG22 ILE A 514      26.782  10.036  24.274  1.00 26.26           H
ATOM   3336 HG23 ILE A 514      26.664   9.145  25.584  1.00 26.26           H
ATOM   3337 HD11 ILE A 514      23.525  10.817  27.798  1.00 33.29           H
ATOM   3338 HD12 ILE A 514      23.732  11.794  26.562  1.00 33.29           H
ATOM   3339 HD13 ILE A 514      23.770  10.220  26.346  1.00 33.29           H
ATOM   3340  N   ARG A 515      28.777  12.480  24.421  1.00 18.58           N
ATOM   3341  CA  ARG A 515      29.854  12.479  23.456  1.00 15.96           C
ATOM   3342  C   ARG A 515      31.191  12.311  24.163  1.00 16.26           C
ATOM   3343  O   ARG A 515      32.043  11.526  23.744  1.00 18.52           O
ATOM   3344  CB  ARG A 515      29.845  13.782  22.640  1.00 20.08           C
ATOM   3345  CG  ARG A 515      30.836  13.710  21.504  1.00 22.38           C
ATOM   3346  CD  ARG A 515      30.231  12.902  20.388  1.00 26.78           C
ATOM   3347  NE  ARG A 515      29.539  13.772  19.451  1.00 29.14           N
ATOM   3348  CZ  ARG A 515      29.836  13.900  18.172  1.00 29.23           C
ATOM   3349  NH1 ARG A 515      30.796  13.169  17.624  1.00 34.11           N
ATOM   3350  NH2 ARG A 515      29.144  14.746  17.430  1.00 33.13           N1+
ATOM   3351  H   ARG A 515      28.258  13.166  24.395  1.00 22.29           H
ATOM   3352  HA  ARG A 515      29.736  11.735  22.844  1.00 19.16           H
ATOM   3353  HB2 ARG A 515      28.961  13.923  22.267  1.00 24.10           H
ATOM   3354  HB3 ARG A 515      30.091  14.523  23.215  1.00 24.10           H
ATOM   3355  HG2 ARG A 515      31.026  14.603  21.177  1.00 26.86           H
ATOM   3356  HG3 ARG A 515      31.648  13.271  21.803  1.00 26.86           H
ATOM   3357  HD2 ARG A 515      30.933  12.432  19.910  1.00 32.14           H
ATOM   3358  HD3 ARG A 515      29.590  12.272  20.754  1.00 32.14           H
ATOM   3359  HE  ARG A 515      28.884  14.240  19.755  1.00 34.96           H
ATOM   3360 HH11 ARG A 515      31.249  12.621  18.109  1.00 40.93           H
ATOM   3361 HH12 ARG A 515      30.977  13.253  16.788  1.00 40.93           H
ATOM   3362 HH21 ARG A 515      28.514  15.213  17.783  1.00 39.76           H
ATOM   3363 HH22 ARG A 515      29.318  14.825  16.591  1.00 39.76           H
ATOM   3364  N   HIS A 516      31.374  13.026  25.259  1.00 20.67           N
ATOM   3365  CA  HIS A 516      32.642  12.972  25.970  1.00 24.34           C
ATOM   3366  C   HIS A 516      32.917  11.572  26.488  1.00 17.74           C
ATOM   3367  O   HIS A 516      34.048  11.089  26.412  1.00 20.80           O
ATOM   3368  CB  HIS A 516      32.603  14.002  27.091  1.00 19.42           C
ATOM   3369  CG  HIS A 516      33.910  14.210  27.789  1.00 17.47           C
ATOM   3370  ND1 HIS A 516      35.034  14.701  27.161  1.00 28.87           N
ATOM   3371  CD2 HIS A 516      34.278  13.968  29.069  1.00 25.12           C
ATOM   3372  CE1 HIS A 516      36.027  14.775  28.031  1.00 26.18           C
ATOM   3373  NE2 HIS A 516      35.595  14.329  29.197  1.00 28.14           N
ATOM   3374  H   HIS A 516      30.787  13.547  25.611  1.00 24.81           H
ATOM   3375  HA  HIS A 516      33.357  13.214  25.362  1.00 29.21           H
ATOM   3376  HB2 HIS A 516      31.958  13.714  27.755  1.00 23.30           H
ATOM   3377  HB3 HIS A 516      32.330  14.855  26.719  1.00 23.30           H
ATOM   3378  HD2 HIS A 516      33.734  13.629  29.742  1.00 30.14           H
ATOM   3379  HE1 HIS A 516      36.888  15.076  27.848  1.00 31.42           H
ATOM   3380  HE2 HIS A 516      36.061  14.275  29.918  1.00 33.77           H
ATOM   3381  N   MET A 517      31.908  10.918  27.050  1.00 17.37           N
ATOM   3382  CA  MET A 517      32.118   9.580  27.602  1.00 17.56           C
ATOM   3383  C   MET A 517      32.412   8.579  26.498  1.00 16.67           C
ATOM   3384  O   MET A 517      33.193   7.635  26.690  1.00 16.60           O
ATOM   3385  CB  MET A 517      30.899   9.104  28.395  1.00 18.05           C
ATOM   3386  CG  MET A 517      30.475   9.989  29.505  1.00 17.16           C
ATOM   3387  SD  MET A 517      29.326   9.204  30.631  1.00 23.27           S
ATOM   3388  CE  MET A 517      27.824   9.614  29.775  1.00 18.99           C
ATOM   3389  H   MET A 517      31.106  11.218  27.126  1.00 20.85           H
ATOM   3390  HA  MET A 517      32.875   9.608  28.209  1.00 21.07           H
ATOM   3391  HB2 MET A 517      30.149   9.023  27.785  1.00 21.67           H
ATOM   3392  HB3 MET A 517      31.101   8.235  28.777  1.00 21.67           H
ATOM   3393  HG2 MET A 517      31.258  10.254  30.013  1.00 20.59           H
ATOM   3394  HG3 MET A 517      30.040  10.773  29.134  1.00 20.59           H
ATOM   3395  HE1 MET A 517      27.071   9.251  30.267  1.00 22.79           H
ATOM   3396  HE2 MET A 517      27.747  10.579  29.717  1.00 22.79           H
ATOM   3397  HE3 MET A 517      27.854   9.230  28.884  1.00 22.79           H
ATOM   3398  N   SER A 518      31.766   8.743  25.341  1.00 14.42           N
ATOM   3399  CA  SER A 518      32.078   7.883  24.218  1.00 19.08           C
ATOM   3400  C   SER A 518      33.516   8.057  23.757  1.00 18.26           C
ATOM   3401  O   SER A 518      34.191   7.067  23.456  1.00 24.18           O
ATOM   3402  CB  SER A 518      31.103   8.162  23.089  1.00 24.97           C
ATOM   3403  OG  SER A 518      31.448   7.445  21.928  1.00 24.23           O
ATOM   3404  H   SER A 518      31.158   9.332  25.190  1.00 17.31           H
ATOM   3405  HA  SER A 518      31.963   6.959  24.490  1.00 22.90           H
ATOM   3406  HB2 SER A 518      30.213   7.896  23.369  1.00 29.97           H
ATOM   3407  HB3 SER A 518      31.117   9.111  22.888  1.00 29.97           H
ATOM   3408  HG  SER A 518      32.217   7.666  21.672  1.00 29.08           H
ATOM   3409  N   ASN A 519      34.001   9.303  23.659  1.00 21.20           N
ATOM   3410  CA  ASN A 519      35.359   9.531  23.169  1.00 24.46           C
ATOM   3411  C   ASN A 519      36.359   8.956  24.122  1.00 19.91           C
ATOM   3412  O   ASN A 519      37.340   8.321  23.711  1.00 24.19           O
ATOM   3413  CB  ASN A 519      35.653  11.019  23.008  1.00 27.51           C
ATOM   3414  CG  ASN A 519      34.983  11.601  21.806  1.00 28.39           C
ATOM   3415  OD1 ASN A 519      34.950  10.972  20.755  1.00 41.16           O
ATOM   3416  ND2 ASN A 519      34.446  12.783  21.941  1.00 20.15           N
ATOM   3417  H   ASN A 519      33.570  10.017  23.867  1.00 25.44           H
ATOM   3418  HA  ASN A 519      35.470   9.099  22.307  1.00 29.36           H
ATOM   3419  HB2 ASN A 519      35.331  11.493  23.791  1.00 33.01           H
ATOM   3420  HB3 ASN A 519      36.610  11.146  22.911  1.00 33.01           H
ATOM   3421 HD21 ASN A 519      34.050  13.154  21.273  1.00 24.18           H
ATOM   3422 HD22 ASN A 519      34.487  13.190  22.697  1.00 24.18           H
ATOM   3423  N   LYS A 520      36.140   9.210  25.413  1.00 23.90           N
ATOM   3424  CA  LYS A 520      36.978   8.611  26.445  1.00 18.57           C
ATOM   3425  C   LYS A 520      36.859   7.087  26.416  1.00 24.43           C
ATOM   3426  O   LYS A 520      37.852   6.379  26.588  1.00 24.50           O
ATOM   3427  CB  LYS A 520      36.592   9.149  27.826  1.00 19.97           C
ATOM   3428  CG  LYS A 520      36.755  10.647  28.051  1.00 30.65           C
ATOM   3429  CD  LYS A 520      38.085  11.251  27.642  1.00 40.31           C
ATOM   3430  CE  LYS A 520      39.200  10.902  28.608  1.00 49.11           C
ATOM   3431  NZ  LYS A 520      40.335  11.859  28.444  1.00 66.24           N1+
ATOM   3432  H   LYS A 520      35.518   9.722  25.713  1.00 28.68           H
ATOM   3433  HA  LYS A 520      37.905   8.845  26.278  1.00 22.29           H
ATOM   3434  HB2 LYS A 520      35.658   8.936  27.982  1.00 23.97           H
ATOM   3435  HB3 LYS A 520      37.138   8.698  28.489  1.00 23.97           H
ATOM   3436  HG2 LYS A 520      36.064  11.107  27.549  1.00 36.79           H
ATOM   3437  HG3 LYS A 520      36.637  10.826  28.997  1.00 36.79           H
ATOM   3438  HD2 LYS A 520      38.330  10.915  26.766  1.00 48.37           H
ATOM   3439  HD3 LYS A 520      38.001  12.217  27.617  1.00 48.37           H
ATOM   3440  HE2 LYS A 520      38.873  10.965  29.519  1.00 58.94           H
ATOM   3441  HE3 LYS A 520      39.523  10.006  28.423  1.00 58.94           H
ATOM   3442  HZ1 LYS A 520      40.990  11.654  29.012  1.00 79.49           H
ATOM   3443  HZ2 LYS A 520      40.649  11.818  27.613  1.00 79.49           H
ATOM   3444  HZ3 LYS A 520      40.059  12.689  28.609  1.00 79.49           H
ATOM   3445  N   GLY A 521      35.650   6.564  26.181  1.00 29.93           N
ATOM   3446  CA  GLY A 521      35.486   5.121  26.127  1.00 22.65           C
ATOM   3447  C   GLY A 521      36.200   4.524  24.940  1.00 29.64           C
ATOM   3448  O   GLY A 521      36.792   3.467  25.051  1.00 26.67           O
ATOM   3449  H   GLY A 521      34.930   7.017  26.054  1.00 35.91           H
ATOM   3450  HA2 GLY A 521      35.844   4.722  26.936  1.00 27.18           H
ATOM   3451  HA3 GLY A 521      34.544   4.902  26.064  1.00 27.18           H
ATOM   3452  N   MET A 522      36.167   5.195  23.783  1.00 28.67           N
ATOM   3453  CA  MET A 522      36.950   4.682  22.661  1.00 27.45           C
ATOM   3454  C   MET A 522      38.432   4.670  22.998  1.00 31.37           C
ATOM   3455  O   MET A 522      39.135   3.707  22.683  1.00 28.70           O
ATOM   3456  CB  MET A 522      36.736   5.487  21.378  1.00 23.76           C
ATOM   3457  CG  MET A 522      35.415   5.229  20.610  1.00 27.24           C
ATOM   3458  SD  MET A 522      35.120   3.514  20.153  1.00 39.32           S
ATOM   3459  CE  MET A 522      33.981   3.865  18.822  1.00 93.44           C
ATOM   3460  H   MET A 522      35.721   5.915  23.628  1.00 34.40           H
ATOM   3461  HA  MET A 522      36.668   3.771  22.483  1.00 32.94           H
ATOM   3462  HB2 MET A 522      36.757   6.430  21.605  1.00 28.51           H
ATOM   3463  HB3 MET A 522      37.465   5.287  20.770  1.00 28.51           H
ATOM   3464  HG2 MET A 522      34.674   5.514  21.167  1.00 32.69           H
ATOM   3465  HG3 MET A 522      35.427   5.751  19.792  1.00 32.69           H
ATOM   3466  HE1 MET A 522      33.692   3.028  18.426  1.00112.14           H
ATOM   3467  HE2 MET A 522      33.217   4.344  19.179  1.00112.14           H
ATOM   3468  HE3 MET A 522      34.432   4.408  18.157  1.00112.14           H
ATOM   3469  N   GLU A 523      38.931   5.724  23.652  1.00 24.93           N
ATOM   3470  CA  GLU A 523      40.348   5.760  23.997  1.00 33.10           C
ATOM   3471  C   GLU A 523      40.713   4.553  24.845  1.00 35.39           C
ATOM   3472  O   GLU A 523      41.759   3.925  24.651  1.00 36.31           O
ATOM   3473  CB  GLU A 523      40.682   7.031  24.783  1.00 26.58           C
ATOM   3474  CG  GLU A 523      41.249   8.219  24.040  1.00 43.45           C
ATOM   3475  CD  GLU A 523      41.846   9.203  25.047  1.00 51.83           C
ATOM   3476  OE1 GLU A 523      43.074   9.158  25.287  1.00 58.83           O
ATOM   3477  OE2 GLU A 523      41.076   9.984  25.638  1.00 43.66           O1-
ATOM   3478  H   GLU A 523      38.480   6.413  23.899  1.00 29.91           H
ATOM   3479  HA  GLU A 523      40.882   5.745  23.188  1.00 39.72           H
ATOM   3480  HB2 GLU A 523      39.868   7.334  25.214  1.00 31.90           H
ATOM   3481  HB3 GLU A 523      41.330   6.794  25.465  1.00 31.90           H
ATOM   3482  HG2 GLU A 523      41.950   7.925  23.438  1.00 52.14           H
ATOM   3483  HG3 GLU A 523      40.541   8.667  23.550  1.00 52.14           H
ATOM   3484  N   HIS A 524      39.867   4.267  25.842  1.00 36.89           N
ATOM   3485  CA  HIS A 524      40.142   3.230  26.828  1.00 37.49           C
ATOM   3486  C   HIS A 524      40.030   1.853  26.186  1.00 39.33           C
ATOM   3487  O   HIS A 524      40.841   0.965  26.466  1.00 39.47           O
ATOM   3488  CB  HIS A 524      39.185   3.432  28.019  1.00 35.24           C
ATOM   3489  CG  HIS A 524      39.243   2.359  29.058  1.00 39.32           C
ATOM   3490  ND1 HIS A 524      38.227   1.446  29.235  1.00 40.37           N
ATOM   3491  CD2 HIS A 524      40.173   2.073  29.999  1.00 42.13           C
ATOM   3492  CE1 HIS A 524      38.536   0.629  30.221  1.00 42.82           C
ATOM   3493  NE2 HIS A 524      39.713   0.987  30.702  1.00 47.51           N
ATOM   3494  H   HIS A 524      39.117   4.669  25.964  1.00 44.27           H
ATOM   3495  HA  HIS A 524      41.050   3.336  27.153  1.00 44.98           H
ATOM   3496  HB2 HIS A 524      38.275   3.466  27.683  1.00 42.29           H
ATOM   3497  HB3 HIS A 524      39.403   4.272  28.453  1.00 42.29           H
ATOM   3498  HD2 HIS A 524      40.978   2.518  30.134  1.00 50.55           H
ATOM   3499  HE1 HIS A 524      38.014  -0.077  30.528  1.00 51.39           H
ATOM   3500  HE2 HIS A 524      40.123   0.604  31.354  1.00 57.01           H
ATOM   3501  N   LEU A 525      39.078   1.688  25.257  1.00 40.47           N
ATOM   3502  CA  LEU A 525      38.932   0.429  24.526  1.00 38.52           C
ATOM   3503  C   LEU A 525      40.094   0.186  23.572  1.00 51.08           C
ATOM   3504  O   LEU A 525      40.595  -0.937  23.484  1.00 66.17           O
ATOM   3505  CB  LEU A 525      37.606   0.394  23.741  1.00 31.15           C
ATOM   3506  CG  LEU A 525      36.253   0.422  24.482  1.00 35.94           C
ATOM   3507  CD1 LEU A 525      35.046   0.282  23.591  1.00 32.66           C
ATOM   3508  CD2 LEU A 525      36.200  -0.661  25.512  1.00 38.49           C
ATOM   3509  H   LEU A 525      38.507   2.291  25.036  1.00 48.56           H
ATOM   3510  HA  LEU A 525      38.917  -0.301  25.164  1.00 46.23           H
ATOM   3511  HB2 LEU A 525      37.605   1.157  23.142  1.00 37.39           H
ATOM   3512  HB3 LEU A 525      37.608  -0.417  23.209  1.00 37.39           H
ATOM   3513  HG  LEU A 525      36.175   1.270  24.946  1.00 43.13           H
ATOM   3514 HD11 LEU A 525      34.245   0.310  24.138  1.00 39.20           H
ATOM   3515 HD12 LEU A 525      35.037   1.013  22.954  1.00 39.20           H
ATOM   3516 HD13 LEU A 525      35.096  -0.566  23.123  1.00 39.20           H
ATOM   3517 HD21 LEU A 525      35.343  -0.625  25.964  1.00 46.19           H
ATOM   3518 HD22 LEU A 525      36.307  -1.519  25.073  1.00 46.19           H
ATOM   3519 HD23 LEU A 525      36.918  -0.524  26.151  1.00 46.19           H
ATOM   3520  N   TYR A 526      40.506   1.198  22.802  1.00 50.85           N
ATOM   3521  CA  TYR A 526      41.670   1.019  21.936  1.00 52.23           C
ATOM   3522  C   TYR A 526      42.903   0.933  22.824  1.00 54.33           C
ATOM   3523  O   TYR A 526      43.520   1.948  23.149  1.00 67.83           O
ATOM   3524  CB  TYR A 526      41.819   2.150  20.918  1.00 48.45           C
ATOM   3525  CG  TYR A 526      40.698   2.243  19.902  1.00 66.18           C
ATOM   3526  CD1 TYR A 526      40.731   3.209  18.887  1.00 71.90           C
ATOM   3527  CD2 TYR A 526      39.593   1.383  19.958  1.00 61.05           C
ATOM   3528  CE1 TYR A 526      39.705   3.312  17.940  1.00 74.38           C
ATOM   3529  CE2 TYR A 526      38.556   1.476  19.019  1.00 70.26           C
ATOM   3530  CZ  TYR A 526      38.622   2.444  18.007  1.00 74.45           C
ATOM   3531  OH  TYR A 526      37.607   2.553  17.073  1.00 66.56           O
ATOM   3532  H   TYR A 526      40.139   1.975  22.764  1.00 61.02           H
ATOM   3533  HA  TYR A 526      41.584   0.183  21.452  1.00 62.68           H
ATOM   3534  HB2 TYR A 526      41.853   2.994  21.396  1.00 58.14           H
ATOM   3535  HB3 TYR A 526      42.647   2.020  20.430  1.00 58.14           H
ATOM   3536  HD1 TYR A 526      41.457   3.789  18.836  1.00 86.29           H
ATOM   3537  HD2 TYR A 526      39.549   0.737  20.625  1.00 73.26           H
ATOM   3538  HE1 TYR A 526      39.747   3.957  17.271  1.00 89.26           H
ATOM   3539  HE2 TYR A 526      37.831   0.896  19.064  1.00 84.32           H
ATOM   3540  HH  TYR A 526      37.016   1.975  17.223  1.00 79.87           H
ATOM   3541  N   SER A 527      43.234  -0.284  23.241  1.00 63.83           N
ATOM   3542  CA  SER A 527      44.324  -0.603  24.164  1.00 68.04           C
ATOM   3543  C   SER A 527      43.882  -1.792  24.995  1.00 72.04           C
ATOM   3544  O   SER A 527      44.153  -1.837  26.199  1.00 76.47           O
ATOM   3545  CB  SER A 527      44.726   0.564  25.094  1.00 62.19           C
ATOM   3546  OG  SER A 527      43.646   1.246  25.710  1.00 48.73           O
ATOM   3547  H   SER A 527      42.813  -0.988  22.984  1.00 76.60           H
ATOM   3548  HA  SER A 527      45.106  -0.865  23.653  1.00 81.65           H
ATOM   3549  HB2 SER A 527      45.296   0.209  25.794  1.00 74.63           H
ATOM   3550  HB3 SER A 527      45.229   1.208  24.570  1.00 74.63           H
ATOM   3551  HG  SER A 527      43.143   1.576  25.124  1.00 58.48           H
ATOM   3552  N   MET A 528      43.203  -2.751  24.358  1.00 79.79           N
ATOM   3553  CA  MET A 528      42.495  -3.812  25.067  1.00 87.36           C
ATOM   3554  C   MET A 528      42.132  -4.929  24.087  1.00 95.68           C
ATOM   3555  O   MET A 528      42.365  -4.833  22.875  1.00 81.68           O
ATOM   3556  CB  MET A 528      41.227  -3.287  25.769  1.00 84.35           C
ATOM   3557  CG  MET A 528      41.470  -2.563  27.097  1.00 84.88           C
ATOM   3558  SD  MET A 528      40.019  -2.475  28.162  1.00 74.05           S
ATOM   3559  CE  MET A 528      40.775  -1.827  29.655  1.00136.53           C
ATOM   3560  H   MET A 528      43.138  -2.805  23.502  1.00 95.74           H
ATOM   3561  HA  MET A 528      43.081  -4.175  25.749  1.00104.84           H
ATOM   3562  HB2 MET A 528      40.782  -2.664  25.174  1.00101.22           H
ATOM   3563  HB3 MET A 528      40.642  -4.039  25.949  1.00101.22           H
ATOM   3564  HG2 MET A 528      42.166  -3.031  27.584  1.00101.85           H
ATOM   3565  HG3 MET A 528      41.754  -1.655  26.909  1.00101.85           H
ATOM   3566  HE1 MET A 528      40.092  -1.725  30.336  1.00163.84           H
ATOM   3567  HE2 MET A 528      41.455  -2.448  29.959  1.00163.84           H
ATOM   3568  HE3 MET A 528      41.177  -0.967  29.457  1.00163.84           H
ATOM   3569  N   LYS A 529      41.531  -5.994  24.650  1.00101.66           N
ATOM   3570  CA  LYS A 529      41.196  -7.227  23.934  1.00 94.03           C
ATOM   3571  C   LYS A 529      39.889  -7.106  23.158  1.00 96.61           C
ATOM   3572  O   LYS A 529      39.794  -7.585  22.020  1.00 88.33           O
ATOM   3573  CB  LYS A 529      41.114  -8.394  24.936  1.00 89.20           C
ATOM   3574  CG  LYS A 529      39.726  -9.023  25.199  1.00 90.57           C
ATOM   3575  CD  LYS A 529      38.849  -8.268  26.205  1.00 83.09           C
ATOM   3576  CE  LYS A 529      37.463  -8.929  26.323  1.00 69.51           C
ATOM   3577  NZ  LYS A 529      37.572 -10.219  27.093  1.00 74.14           N1+
ATOM   3578  H   LYS A 529      41.302  -6.019  25.478  1.00121.99           H
ATOM   3579  HA  LYS A 529      41.903  -7.425  23.300  1.00112.83           H
ATOM   3580  HB2 LYS A 529      41.691  -9.105  24.615  1.00107.04           H
ATOM   3581  HB3 LYS A 529      41.448  -8.078  25.790  1.00107.04           H
ATOM   3582  HG2 LYS A 529      39.242  -9.061  24.359  1.00108.68           H
ATOM   3583  HG3 LYS A 529      39.855  -9.922  25.540  1.00108.68           H
ATOM   3584  HD2 LYS A 529      39.272  -8.284  27.078  1.00 99.70           H
ATOM   3585  HD3 LYS A 529      38.728  -7.354  25.905  1.00 99.70           H
ATOM   3586  HE2 LYS A 529      36.859  -8.337  26.798  1.00 83.41           H
ATOM   3587  HE3 LYS A 529      37.120  -9.127  25.437  1.00 83.41           H
ATOM   3588  HZ1 LYS A 529      36.771 -10.601  27.161  1.00 88.97           H
ATOM   3589  HZ2 LYS A 529      38.124 -10.778  26.674  1.00 88.97           H
ATOM   3590  HZ3 LYS A 529      37.887 -10.060  27.910  1.00 88.97           H
ATOM   3591  N   CYS A 530      38.881  -6.485  23.776  1.00 98.84           N
ATOM   3592  CA  CYS A 530      37.517  -6.364  23.255  1.00 85.79           C
ATOM   3593  C   CYS A 530      37.484  -6.280  21.727  1.00 77.14           C
ATOM   3594  O   CYS A 530      36.468  -6.557  21.099  1.00 64.09           O
ATOM   3595  CB  CYS A 530      36.871  -5.118  23.855  1.00 65.82           C
ATOM   3596  SG  CYS A 530      38.010  -3.722  23.668  1.00 88.20           S
ATOM   3597  H   CYS A 530      38.971  -6.105  24.543  1.00118.62           H
ATOM   3598  HA  CYS A 530      37.000  -7.138  23.528  1.00102.95           H
ATOM   3599  HB2 CYS A 530      36.702  -5.259  24.800  1.00 78.99           H
ATOM   3600  HB3 CYS A 530      36.048  -4.916  23.384  1.00 78.99           H
ATOM   3601  HG  CYS A 530      38.228  -3.549  22.501  1.00105.85           H
ATOM   3602  HC  CYS A 530      38.292  -5.997  21.209  1.00 92.57           H
ATOM   3603  N   VAL A 533      41.284  -6.918  12.636  1.00112.08           N
ATOM   3604  CA  VAL A 533      40.068  -7.608  12.232  1.00101.78           C
ATOM   3605  C   VAL A 533      39.310  -6.717  11.252  1.00 94.35           C
ATOM   3606  O   VAL A 533      39.795  -5.649  10.883  1.00104.77           O
ATOM   3607  CB  VAL A 533      39.191  -7.998  13.461  1.00101.20           C
ATOM   3608  CG1 VAL A 533      40.063  -8.486  14.603  1.00 95.81           C
ATOM   3609  CG2 VAL A 533      38.260  -6.859  13.925  1.00102.56           C
ATOM   3610  H1  VAL A 533      41.925  -7.558  12.953  1.00134.50           H
ATOM   3611  H2  VAL A 533      41.080  -6.295  13.337  1.00134.50           H
ATOM   3612  HA  VAL A 533      40.310  -8.425  11.767  1.00122.14           H
ATOM   3613  HB  VAL A 533      38.623  -8.740  13.200  1.00121.45           H
ATOM   3614 HG11 VAL A 533      40.992  -8.452  14.326  1.00114.97           H
ATOM   3615 HG12 VAL A 533      39.925  -7.911  15.372  1.00114.97           H
ATOM   3616 HG13 VAL A 533      39.815  -9.397  14.822  1.00114.97           H
ATOM   3617 HG21 VAL A 533      38.395  -6.088  13.353  1.00123.08           H
ATOM   3618 HG22 VAL A 533      37.340  -7.160  13.865  1.00123.08           H
ATOM   3619 HG23 VAL A 533      38.475  -6.632  14.844  1.00123.08           H
ATOM   3620  N   VAL A 534      38.117  -7.152  10.850  1.00 86.11           N
ATOM   3621  CA  VAL A 534      37.256  -6.402   9.930  1.00 68.99           C
ATOM   3622  C   VAL A 534      37.062  -4.986  10.471  1.00 65.76           C
ATOM   3623  O   VAL A 534      36.850  -4.814  11.679  1.00 63.30           O
ATOM   3624  CB  VAL A 534      35.911  -7.129   9.731  1.00 64.92           C
ATOM   3625  CG1 VAL A 534      34.968  -6.375   8.769  1.00 55.03           C
ATOM   3626  CG2 VAL A 534      36.142  -8.536   9.186  1.00 70.91           C
ATOM   3627  H   VAL A 534      37.774  -7.899  11.103  1.00103.33           H
ATOM   3628  HA  VAL A 534      37.694  -6.338   9.067  1.00 82.79           H
ATOM   3629  HB  VAL A 534      35.464  -7.208  10.588  1.00 77.90           H
ATOM   3630 HG11 VAL A 534      34.141  -6.875   8.681  1.00 66.04           H
ATOM   3631 HG12 VAL A 534      34.786  -5.494   9.131  1.00 66.04           H
ATOM   3632 HG13 VAL A 534      35.400  -6.295   7.904  1.00 66.04           H
ATOM   3633 HG21 VAL A 534      35.284  -8.973   9.069  1.00 85.09           H
ATOM   3634 HG22 VAL A 534      36.600  -8.472   8.334  1.00 85.09           H
ATOM   3635 HG23 VAL A 534      36.684  -9.033   9.818  1.00 85.09           H
ATOM   3636  N   PRO A 535      37.147  -3.943   9.641  1.00 64.78           N
ATOM   3637  CA  PRO A 535      36.767  -2.612  10.124  1.00 55.28           C
ATOM   3638  C   PRO A 535      35.340  -2.639  10.634  1.00 49.58           C
ATOM   3639  O   PRO A 535      34.499  -3.391  10.141  1.00 50.06           O
ATOM   3640  CB  PRO A 535      36.898  -1.715   8.884  1.00 59.30           C
ATOM   3641  CG  PRO A 535      37.779  -2.443   7.931  1.00 65.95           C
ATOM   3642  CD  PRO A 535      37.559  -3.921   8.222  1.00 69.06           C
ATOM   3643  HA  PRO A 535      37.368  -2.308  10.822  1.00 66.34           H
ATOM   3644  HB2 PRO A 535      36.021  -1.572   8.494  1.00 71.16           H
ATOM   3645  HB3 PRO A 535      37.299  -0.869   9.138  1.00 71.16           H
ATOM   3646  HG2 PRO A 535      37.519  -2.231   7.020  1.00 79.14           H
ATOM   3647  HG3 PRO A 535      38.704  -2.197   8.089  1.00 79.14           H
ATOM   3648  HD2 PRO A 535      36.851  -4.274   7.660  1.00 82.87           H
ATOM   3649  HD3 PRO A 535      38.386  -4.415   8.104  1.00 82.87           H
ATOM   3650  N   LEU A 536      35.065  -1.811  11.640  1.00 44.14           N
ATOM   3651  CA  LEU A 536      33.683  -1.659  12.064  1.00 43.49           C
ATOM   3652  C   LEU A 536      32.815  -1.167  10.908  1.00 33.93           C
ATOM   3653  O   LEU A 536      31.638  -1.537  10.804  1.00 36.10           O
ATOM   3654  CB  LEU A 536      33.619  -0.714  13.271  1.00 36.71           C
ATOM   3655  CG  LEU A 536      32.227  -0.415  13.820  1.00 32.07           C
ATOM   3656  CD1 LEU A 536      31.437  -1.672  14.179  1.00 30.53           C
ATOM   3657  CD2 LEU A 536      32.336   0.523  15.006  1.00 35.60           C
ATOM   3658  H   LEU A 536      35.640  -1.344  12.077  1.00 52.96           H
ATOM   3659  HA  LEU A 536      33.343  -2.524  12.344  1.00 52.20           H
ATOM   3660  HB2 LEU A 536      34.135  -1.106  13.993  1.00 44.05           H
ATOM   3661  HB3 LEU A 536      34.016   0.133  13.015  1.00 44.05           H
ATOM   3662  HG  LEU A 536      31.725   0.050  13.133  1.00 38.48           H
ATOM   3663 HD11 LEU A 536      30.567  -1.411  14.519  1.00 36.64           H
ATOM   3664 HD12 LEU A 536      31.331  -2.216  13.382  1.00 36.64           H
ATOM   3665 HD13 LEU A 536      31.923  -2.168  14.856  1.00 36.64           H
ATOM   3666 HD21 LEU A 536      31.446   0.706  15.346  1.00 42.72           H
ATOM   3667 HD22 LEU A 536      32.873   0.100  15.694  1.00 42.72           H
ATOM   3668 HD23 LEU A 536      32.756   1.348  14.718  1.00 42.72           H
ATOM   3669  N   TYR A 537      33.369  -0.320  10.039  1.00 37.93           N
ATOM   3670  CA  TYR A 537      32.615   0.146   8.873  1.00 42.32           C
ATOM   3671  C   TYR A 537      32.047  -1.032   8.099  1.00 40.30           C
ATOM   3672  O   TYR A 537      30.837  -1.129   7.866  1.00 37.86           O
ATOM   3673  CB  TYR A 537      33.508   0.984   7.948  1.00 42.22           C
ATOM   3674  CG  TYR A 537      32.777   1.624   6.770  1.00 46.99           C
ATOM   3675  CD1 TYR A 537      32.432   0.895   5.637  1.00 46.44           C
ATOM   3676  CD2 TYR A 537      32.458   2.974   6.788  1.00 46.45           C
ATOM   3677  CE1 TYR A 537      31.768   1.500   4.573  1.00 47.98           C
ATOM   3678  CE2 TYR A 537      31.792   3.573   5.738  1.00 51.53           C
ATOM   3679  CZ  TYR A 537      31.455   2.839   4.641  1.00 49.63           C
ATOM   3680  OH  TYR A 537      30.810   3.480   3.618  1.00 54.62           O
ATOM   3681  H   TYR A 537      34.167  -0.005  10.098  1.00 45.52           H
ATOM   3682  HA  TYR A 537      31.876   0.702   9.170  1.00 50.78           H
ATOM   3683  HB2 TYR A 537      33.910   1.697   8.468  1.00 50.67           H
ATOM   3684  HB3 TYR A 537      34.203   0.411   7.587  1.00 50.67           H
ATOM   3685  HD1 TYR A 537      32.638  -0.011   5.594  1.00 55.73           H
ATOM   3686  HD2 TYR A 537      32.678   3.482   7.536  1.00 55.75           H
ATOM   3687  HE1 TYR A 537      31.536   1.002   3.822  1.00 57.57           H
ATOM   3688  HE2 TYR A 537      31.584   4.479   5.774  1.00 61.83           H
ATOM   3689  HH  TYR A 537      30.693   4.288   3.813  1.00 65.54           H
ATOM   3690  N   ASP A 538      32.934  -1.923   7.669  1.00 36.49           N
ATOM   3691  CA  ASP A 538      32.541  -3.043   6.834  1.00 44.77           C
ATOM   3692  C   ASP A 538      31.557  -3.930   7.567  1.00 37.98           C
ATOM   3693  O   ASP A 538      30.591  -4.425   6.982  1.00 36.58           O
ATOM   3694  CB  ASP A 538      33.802  -3.812   6.415  1.00 47.05           C
ATOM   3695  CG  ASP A 538      34.895  -2.876   5.832  1.00 55.19           C
ATOM   3696  OD1 ASP A 538      34.593  -1.697   5.549  1.00 50.08           O
ATOM   3697  OD2 ASP A 538      36.058  -3.307   5.680  1.00 65.89           O1-
ATOM   3698  H   ASP A 538      33.774  -1.898   7.851  1.00 43.79           H
ATOM   3699  HA  ASP A 538      32.109  -2.708   6.033  1.00 53.73           H
ATOM   3700  HB2 ASP A 538      34.172  -4.262   7.191  1.00 56.47           H
ATOM   3701  HB3 ASP A 538      33.566  -4.461   5.734  1.00 56.47           H
ATOM   3702  N   LEU A 539      31.758  -4.118   8.861  1.00 35.70           N
ATOM   3703  CA  LEU A 539      30.788  -4.925   9.598  1.00 37.66           C
ATOM   3704  C   LEU A 539      29.441  -4.222   9.712  1.00 34.22           C
ATOM   3705  O   LEU A 539      28.386  -4.881   9.695  1.00 33.57           O
ATOM   3706  CB  LEU A 539      31.347  -5.249  10.976  1.00 36.72           C
ATOM   3707  CG  LEU A 539      30.308  -5.858  11.904  1.00 45.16           C
ATOM   3708  CD1 LEU A 539      30.119  -7.334  11.613  1.00 45.70           C
ATOM   3709  CD2 LEU A 539      30.671  -5.571  13.363  1.00 42.43           C
ATOM   3710  H   LEU A 539      32.414  -3.808   9.323  1.00 42.84           H
ATOM   3711  HA  LEU A 539      30.650  -5.761   9.126  1.00 45.20           H
ATOM   3712  HB2 LEU A 539      32.073  -5.884  10.881  1.00 44.07           H
ATOM   3713  HB3 LEU A 539      31.672  -4.431  11.385  1.00 44.07           H
ATOM   3714  HG  LEU A 539      29.458  -5.423  11.732  1.00 54.20           H
ATOM   3715 HD11 LEU A 539      29.452  -7.692  12.220  1.00 54.84           H
ATOM   3716 HD12 LEU A 539      29.822  -7.439  10.696  1.00 54.84           H
ATOM   3717 HD13 LEU A 539      30.964  -7.791  11.742  1.00 54.84           H
ATOM   3718 HD21 LEU A 539      29.998  -5.967  13.939  1.00 50.91           H
ATOM   3719 HD22 LEU A 539      31.539  -5.959  13.554  1.00 50.91           H
ATOM   3720 HD23 LEU A 539      30.699  -4.611  13.499  1.00 50.91           H
ATOM   3721  N   LEU A 540      29.453  -2.900   9.858  1.00 34.66           N
ATOM   3722  CA  LEU A 540      28.217  -2.143   9.841  1.00 31.65           C
ATOM   3723  C   LEU A 540      27.536  -2.257   8.487  1.00 29.39           C
ATOM   3724  O   LEU A 540      26.325  -2.487   8.399  1.00 30.20           O
ATOM   3725  CB  LEU A 540      28.529  -0.701  10.176  1.00 33.99           C
ATOM   3726  CG  LEU A 540      28.832  -0.520  11.653  1.00 30.79           C
ATOM   3727  CD1 LEU A 540      29.360   0.862  11.930  1.00 27.01           C
ATOM   3728  CD2 LEU A 540      27.617  -0.689  12.457  1.00 27.40           C
ATOM   3729  H   LEU A 540      30.162  -2.425   9.969  1.00 41.59           H
ATOM   3730  HA  LEU A 540      27.616  -2.492  10.517  1.00 37.98           H
ATOM   3731  HB2 LEU A 540      29.305  -0.416   9.670  1.00 40.79           H
ATOM   3732  HB3 LEU A 540      27.763  -0.149   9.954  1.00 40.79           H
ATOM   3733  HG  LEU A 540      29.492  -1.172  11.939  1.00 36.95           H
ATOM   3734 HD11 LEU A 540      29.543   0.945  12.879  1.00 32.41           H
ATOM   3735 HD12 LEU A 540      30.175   0.996  11.422  1.00 32.41           H
ATOM   3736 HD13 LEU A 540      28.692   1.513  11.663  1.00 32.41           H
ATOM   3737 HD21 LEU A 540      27.839  -0.569  13.393  1.00 32.89           H
ATOM   3738 HD22 LEU A 540      26.963  -0.027  12.183  1.00 32.89           H
ATOM   3739 HD23 LEU A 540      27.265  -1.582  12.312  1.00 32.89           H
ATOM   3740  N   LEU A 541      28.301  -2.082   7.422  1.00 33.19           N
ATOM   3741  CA  LEU A 541      27.770  -2.236   6.075  1.00 38.75           C
ATOM   3742  C   LEU A 541      27.128  -3.599   5.874  1.00 40.40           C
ATOM   3743  O   LEU A 541      25.975  -3.702   5.432  1.00 38.07           O
ATOM   3744  CB  LEU A 541      28.896  -2.049   5.081  1.00 44.81           C
ATOM   3745  CG  LEU A 541      28.494  -1.978   3.617  1.00 51.79           C
ATOM   3746  CD1 LEU A 541      27.942  -0.612   3.311  1.00 43.84           C
ATOM   3747  CD2 LEU A 541      29.747  -2.277   2.796  1.00 62.20           C
ATOM   3748  H   LEU A 541      29.134  -1.873   7.450  1.00 39.83           H
ATOM   3749  HA  LEU A 541      27.099  -1.554   5.912  1.00 46.50           H
ATOM   3750  HB2 LEU A 541      29.356  -1.221   5.294  1.00 53.78           H
ATOM   3751  HB3 LEU A 541      29.512  -2.792   5.175  1.00 53.78           H
ATOM   3752  HG  LEU A 541      27.818  -2.646   3.423  1.00 62.15           H
ATOM   3753 HD11 LEU A 541      27.688  -0.577   2.376  1.00 52.60           H
ATOM   3754 HD12 LEU A 541      27.166  -0.454   3.872  1.00 52.60           H
ATOM   3755 HD13 LEU A 541      28.624   0.052   3.495  1.00 52.60           H
ATOM   3756 HD21 LEU A 541      29.523  -2.239   1.853  1.00 74.65           H
ATOM   3757 HD22 LEU A 541      30.425  -1.614   3.002  1.00 74.65           H
ATOM   3758 HD23 LEU A 541      30.070  -3.163   3.024  1.00 74.65           H
ATOM   3759  N   GLU A 542      27.861  -4.671   6.199  1.00 37.33           N
ATOM   3760  CA  GLU A 542      27.278  -6.007   6.086  1.00 44.58           C
ATOM   3761  C   GLU A 542      25.892  -6.065   6.728  1.00 34.75           C
ATOM   3762  O   GLU A 542      24.939  -6.539   6.105  1.00 47.66           O
ATOM   3763  CB  GLU A 542      28.224  -7.049   6.691  1.00 45.06           C
ATOM   3764  CG  GLU A 542      27.523  -8.299   7.289  1.00 54.38           C
ATOM   3765  CD  GLU A 542      26.737  -9.106   6.251  1.00 68.84           C
ATOM   3766  OE1 GLU A 542      27.040  -8.949   5.037  1.00 78.57           O
ATOM   3767  OE2 GLU A 542      25.831  -9.896   6.650  1.00 69.91           O1-
ATOM   3768  H   GLU A 542      28.674  -4.651   6.480  1.00 44.80           H
ATOM   3769  HA  GLU A 542      27.173  -6.219   5.145  1.00 53.50           H
ATOM   3770  HB2 GLU A 542      28.829  -7.356   5.998  1.00 54.07           H
ATOM   3771  HB3 GLU A 542      28.731  -6.629   7.404  1.00 54.07           H
ATOM   3772  HG2 GLU A 542      28.195  -8.882   7.674  1.00 65.26           H
ATOM   3773  HG3 GLU A 542      26.902  -8.012   7.976  1.00 65.26           H
ATOM   3774  N   MET A 543      25.737  -5.493   7.937  1.00 34.86           N
ATOM   3775  CA  MET A 543      24.484  -5.613   8.698  1.00 31.83           C
ATOM   3776  C   MET A 543      23.369  -4.732   8.148  1.00 27.36           C
ATOM   3777  O   MET A 543      22.188  -5.095   8.224  1.00 38.08           O
ATOM   3778  CB  MET A 543      24.716  -5.231  10.147  1.00 31.54           C
ATOM   3779  CG  MET A 543      25.131  -6.351  11.112  1.00 43.96           C
ATOM   3780  SD  MET A 543      25.438  -5.671  12.758  1.00 45.57           S
ATOM   3781  CE  MET A 543      27.166  -5.285  12.568  1.00 36.56           C
ATOM   3782  H   MET A 543      26.344  -5.032   8.335  1.00 41.83           H
ATOM   3783  HA  MET A 543      24.193  -6.538   8.676  1.00 38.20           H
ATOM   3784  HB2 MET A 543      25.416  -4.560  10.173  1.00 37.85           H
ATOM   3785  HB3 MET A 543      23.894  -4.848  10.492  1.00 37.85           H
ATOM   3786  HG2 MET A 543      24.417  -7.005  11.177  1.00 52.76           H
ATOM   3787  HG3 MET A 543      25.947  -6.768  10.794  1.00 52.76           H
ATOM   3788  HE1 MET A 543      27.495  -4.897  13.394  1.00 43.88           H
ATOM   3789  HE2 MET A 543      27.651  -6.101  12.369  1.00 43.88           H
ATOM   3790  HE3 MET A 543      27.270  -4.651  11.841  1.00 43.88           H
ATOM   3791  N   LEU A 544      23.709  -3.554   7.660  1.00 29.42           N
ATOM   3792  CA  LEU A 544      22.719  -2.619   7.142  1.00 34.65           C
ATOM   3793  C   LEU A 544      22.318  -2.956   5.705  1.00 37.68           C
ATOM   3794  O   LEU A 544      21.135  -2.852   5.352  1.00 33.01           O
ATOM   3795  CB  LEU A 544      23.289  -1.198   7.219  1.00 32.80           C
ATOM   3796  CG  LEU A 544      23.297  -0.432   8.550  1.00 33.60           C
ATOM   3797  CD1 LEU A 544      24.317   0.669   8.483  1.00 31.86           C
ATOM   3798  CD2 LEU A 544      21.975   0.182   8.856  1.00 33.67           C
ATOM   3799  H   LEU A 544      24.517  -3.265   7.615  1.00 35.30           H
ATOM   3800  HA  LEU A 544      21.923  -2.657   7.695  1.00 41.58           H
ATOM   3801  HB2 LEU A 544      24.211  -1.241   6.922  1.00 39.36           H
ATOM   3802  HB3 LEU A 544      22.788  -0.652   6.593  1.00 39.36           H
ATOM   3803  HG  LEU A 544      23.536  -1.034   9.273  1.00 40.32           H
ATOM   3804 HD11 LEU A 544      24.318   1.149   9.326  1.00 38.24           H
ATOM   3805 HD12 LEU A 544      25.191   0.280   8.322  1.00 38.24           H
ATOM   3806 HD13 LEU A 544      24.083   1.271   7.759  1.00 38.24           H
ATOM   3807 HD21 LEU A 544      22.034   0.651   9.703  1.00 40.41           H
ATOM   3808 HD22 LEU A 544      21.745   0.803   8.148  1.00 40.41           H
ATOM   3809 HD23 LEU A 544      21.307  -0.520   8.912  1.00 40.41           H
ATOM   3810  N   ASP A 545      23.283  -3.386   4.876  1.00 34.48           N
ATOM   3811  CA  ASP A 545      23.053  -3.683   3.464  1.00 36.49           C
ATOM   3812  C   ASP A 545      22.377  -5.032   3.307  1.00 39.90           C
ATOM   3813  O   ASP A 545      22.965  -5.973   2.760  1.00 44.63           O
ATOM   3814  CB  ASP A 545      24.366  -3.696   2.655  1.00 34.99           C
ATOM   3815  CG  ASP A 545      24.120  -3.919   1.167  1.00 29.84           C
ATOM   3816  OD1 ASP A 545      22.951  -3.784   0.799  1.00 24.70           O
ATOM   3817  OD2 ASP A 545      25.056  -4.276   0.403  1.00 34.42           O1-
ATOM   3818  H   ASP A 545      24.098  -3.514   5.121  1.00 41.37           H
ATOM   3819  HA  ASP A 545      22.471  -3.005   3.086  1.00 43.79           H
ATOM   3820  HB2 ASP A 545      24.814  -2.842   2.763  1.00 41.99           H
ATOM   3821  HB3 ASP A 545      24.932  -4.414   2.979  1.00 41.99           H
ATOM   3822  N   ALA A 546      21.141  -5.125   3.764  1.00 35.35           N
ATOM   3823  CA  ALA A 546      20.416  -6.378   3.781  1.00 46.43           C
ATOM   3824  C   ALA A 546      19.568  -6.542   2.518  1.00 40.81           C
ATOM   3825  O   ALA A 546      19.108  -5.574   1.906  1.00 44.85           O
ATOM   3826  CB  ALA A 546      19.532  -6.444   5.027  1.00 42.77           C
ATOM   3827  H   ALA A 546      20.692  -4.461   4.077  1.00 42.42           H
ATOM   3828  HA  ALA A 546      21.048  -7.112   3.819  1.00 55.72           H
ATOM   3829  HB1 ALA A 546      19.051  -7.286   5.028  1.00 51.32           H
ATOM   3830  HB2 ALA A 546      20.093  -6.381   5.815  1.00 51.32           H
ATOM   3831  HB3 ALA A 546      18.904  -5.704   5.008  1.00 51.32           H
ATOM   3832  N   HIS A 547      19.353  -7.785   2.139  1.00 43.27           N
ATOM   3833  CA  HIS A 547      18.380  -8.050   1.101  1.00 47.61           C
ATOM   3834  C   HIS A 547      16.956  -7.924   1.665  1.00 52.11           C
ATOM   3835  O   HIS A 547      16.742  -7.683   2.855  1.00 46.54           O
ATOM   3836  CB  HIS A 547      18.647  -9.423   0.479  1.00 49.45           C
ATOM   3837  CG  HIS A 547      18.666 -10.569   1.456  1.00 53.29           C
ATOM   3838  ND1 HIS A 547      17.591 -10.897   2.258  1.00 43.99           N
ATOM   3839  CD2 HIS A 547      19.622 -11.497   1.717  1.00 58.02           C
ATOM   3840  CE1 HIS A 547      17.891 -11.963   2.981  1.00 51.87           C
ATOM   3841  NE2 HIS A 547      19.119 -12.347   2.675  1.00 52.88           N
ATOM   3842  H   HIS A 547      19.747  -8.480   2.458  1.00 51.92           H
ATOM   3843  HA  HIS A 547      18.480  -7.385   0.402  1.00 57.13           H
ATOM   3844  HB2 HIS A 547      19.510  -9.400   0.038  1.00 59.35           H
ATOM   3845  HB3 HIS A 547      17.953  -9.606  -0.173  1.00 59.35           H
ATOM   3846  HD2 HIS A 547      20.465 -11.544   1.327  1.00 69.62           H
ATOM   3847  HE1 HIS A 547      17.334 -12.370   3.605  1.00 62.25           H
ATOM   3848  HE2 HIS A 547      19.536 -13.016   3.019  1.00 63.46           H
ATOM   3849  N   ARG A 548      15.974  -8.040   0.772  1.00 49.47           N
ATOM   3850  CA  ARG A 548      14.564  -8.047   1.133  1.00 52.10           C
ATOM   3851  C   ARG A 548      13.922  -9.377   0.768  1.00 51.54           C
ATOM   3852  O   ARG A 548      12.731  -9.413   0.449  1.00 55.65           O
ATOM   3853  CB  ARG A 548      13.813  -6.896   0.450  1.00 57.70           C
ATOM   3854  CG  ARG A 548      14.709  -5.721  -0.055  1.00 59.58           C
ATOM   3855  CD  ARG A 548      14.088  -4.368   0.170  1.00 66.48           C
ATOM   3856  NE  ARG A 548      14.259  -3.492  -0.985  1.00 71.36           N
ATOM   3857  CZ  ARG A 548      13.637  -2.326  -1.125  1.00 80.21           C
ATOM   3858  NH1 ARG A 548      12.807  -1.904  -0.179  1.00 92.00           N
ATOM   3859  NH2 ARG A 548      13.838  -1.585  -2.209  1.00 74.99           N1+
ATOM   3860  H   ARG A 548      16.109  -8.117  -0.074  1.00 59.36           H
ATOM   3861  HA  ARG A 548      14.483  -7.929   2.093  1.00 62.52           H
ATOM   3862  HB2 ARG A 548      13.339  -7.251  -0.318  1.00 69.24           H
ATOM   3863  HB3 ARG A 548      13.177  -6.526   1.082  1.00 69.24           H
ATOM   3864  HG2 ARG A 548      15.555  -5.744   0.419  1.00 71.50           H
ATOM   3865  HG3 ARG A 548      14.860  -5.827  -1.007  1.00 71.50           H
ATOM   3866  HD2 ARG A 548      13.137  -4.476   0.329  1.00 79.77           H
ATOM   3867  HD3 ARG A 548      14.509  -3.946   0.935  1.00 79.77           H
ATOM   3868  HE  ARG A 548      14.871  -3.693  -1.555  1.00 85.63           H
ATOM   3869 HH11 ARG A 548      12.674  -2.383   0.522  1.00110.41           H
ATOM   3870 HH12 ARG A 548      12.403  -1.149  -0.267  1.00110.41           H
ATOM   3871 HH21 ARG A 548      14.377  -1.858  -2.822  1.00 89.99           H
ATOM   3872 HH22 ARG A 548      13.435  -0.831  -2.295  1.00 89.99           H
ATOM   3873  N   LEU A 549      14.717 -10.462   0.774  1.00 52.86           N
ATOM   3874  CA  LEU A 549      14.241 -11.805   0.420  1.00 57.13           C
ATOM   3875  C   LEU A 549      13.507 -12.461   1.584  1.00 58.85           C
ATOM   3876  O   LEU A 549      12.750 -13.415   1.377  1.00 60.34           O
ATOM   3877  CB  LEU A 549      15.420 -12.704  -0.004  1.00 56.14           C
ATOM   3878  CG  LEU A 549      16.629 -12.112  -0.772  1.00 50.81           C
ATOM   3879  CD1 LEU A 549      17.848 -13.049  -0.829  1.00 42.75           C
ATOM   3880  CD2 LEU A 549      16.212 -11.715  -2.156  1.00 42.30           C
ATOM   3881  H   LEU A 549      15.550 -10.441   0.984  1.00 63.43           H
ATOM   3882  HA  LEU A 549      13.627 -11.739  -0.328  1.00 68.56           H
ATOM   3883  HB2 LEU A 549      15.780 -13.106   0.802  1.00 67.37           H
ATOM   3884  HB3 LEU A 549      15.058 -13.407  -0.565  1.00 67.37           H
ATOM   3885  HG  LEU A 549      16.910 -11.304  -0.315  1.00 60.98           H
ATOM   3886 HD11 LEU A 549      18.559 -12.611  -1.323  1.00 51.30           H
ATOM   3887 HD12 LEU A 549      18.142 -13.239   0.076  1.00 51.30           H
ATOM   3888 HD13 LEU A 549      17.593 -13.872  -1.275  1.00 51.30           H
ATOM   3889 HD21 LEU A 549      16.979 -11.347  -2.623  1.00 50.77           H
ATOM   3890 HD22 LEU A 549      15.884 -12.499  -2.624  1.00 50.77           H
ATOM   3891 HD23 LEU A 549      15.510 -11.048  -2.095  1.00 50.77           H
ATOM   3892  N   HIS A 550      13.755 -11.993   2.811  1.00 59.44           N
ATOM   3893  CA  HIS A 550      13.062 -12.460   4.014  1.00 59.89           C
ATOM   3894  C   HIS A 550      11.820 -11.643   4.300  1.00 66.65           C
ATOM   3895  O   HIS A 550      11.469 -11.452   5.470  1.00 60.10           O
ATOM   3896  CB  HIS A 550      13.995 -12.405   5.216  1.00 53.13           C
ATOM   3897  CG  HIS A 550      15.131 -13.365   5.148  1.00 52.66           C
ATOM   3898  ND1 HIS A 550      16.114 -13.409   6.108  1.00 46.48           N
ATOM   3899  CD2 HIS A 550      15.428 -14.330   4.248  1.00 50.05           C
ATOM   3900  CE1 HIS A 550      16.981 -14.354   5.797  1.00 45.01           C
ATOM   3901  NE2 HIS A 550      16.586 -14.927   4.677  1.00 51.26           N
ATOM   3902  H   HIS A 550      14.340 -11.385   2.975  1.00 71.33           H
ATOM   3903  HA  HIS A 550      12.791 -13.383   3.885  1.00 71.87           H
ATOM   3904  HB2 HIS A 550      13.485 -12.607   6.016  1.00 63.76           H
ATOM   3905  HB3 HIS A 550      14.366 -11.511   5.281  1.00 63.76           H
ATOM   3906  HD2 HIS A 550      14.944 -14.544   3.483  1.00 60.06           H
ATOM   3907  HE1 HIS A 550      17.739 -14.580   6.286  1.00 54.01           H
ATOM   3908  HE2 HIS A 550      16.991 -15.572   4.277  1.00 61.51           H
ATOM   3909  N   ALA A 551      11.152 -11.131   3.267  1.00 72.09           N
ATOM   3910  CA  ALA A 551       9.927 -10.363   3.456  1.00 65.27           C
ATOM   3911  C   ALA A 551       8.724 -11.312   3.354  1.00 64.06           C
ATOM   3912  O   ALA A 551       8.035 -11.594   4.340  1.00 55.93           O
ATOM   3913  CB  ALA A 551       9.843  -9.234   2.422  1.00 55.54           C
ATOM   3914  H   ALA A 551      11.390 -11.215   2.445  1.00 86.51           H
ATOM   3915  HA  ALA A 551       9.929  -9.966   4.341  1.00 78.33           H
ATOM   3916  HB1 ALA A 551       9.845  -9.621   1.532  1.00 66.66           H
ATOM   3917  HB2 ALA A 551      10.609  -8.648   2.530  1.00 66.66           H
ATOM   3918  HB3 ALA A 551       9.022  -8.736   2.564  1.00 66.66           H
ATOM   3919  HC  ALA A 551       8.474 -11.735   2.483  1.00 76.88           H
TER
HETATM 3920  C1  E4D A 600      31.158  -0.321  28.798  1.00 30.32           C
HETATM 3921  C10 E4D A 600      28.491  -0.762  27.827  1.00 23.11           C
HETATM 3922  C12 E4D A 600      32.383   0.531  28.624  1.00 25.73           C
HETATM 3923  C13 E4D A 600      32.546   1.357  27.530  1.00 28.29           C
HETATM 3924  C14 E4D A 600      33.803   1.896  27.277  1.00 26.84           C
HETATM 3925  C15 E4D A 600      34.885   1.614  28.132  1.00 33.79           C
HETATM 3926  C17 E4D A 600      34.721   0.794  29.224  1.00 39.21           C
HETATM 3927  C18 E4D A 600      33.463   0.271  29.469  1.00 22.31           C
HETATM 3928  C19 E4D A 600      31.553  -1.865  26.748  1.00 28.06           C
HETATM 3929  C2  E4D A 600      31.213  -1.725  28.221  1.00 31.68           C
HETATM 3930  C20 E4D A 600      32.558  -2.739  26.460  1.00 23.30           C
HETATM 3931  C21 E4D A 600      32.936  -2.986  25.157  1.00 31.94           C
HETATM 3932  C22 E4D A 600      32.335  -2.340  24.086  1.00 22.97           C
HETATM 3933  C23 E4D A 600      31.307  -1.451  24.349  1.00 23.37           C
HETATM 3934  C24 E4D A 600      30.926  -1.173  25.668  1.00 20.14           C
HETATM 3935  C26 E4D A 600      33.721  -3.431  22.373  1.00 29.72           C
HETATM 3936  C27 E4D A 600      33.369  -4.399  21.227  1.00 37.49           C
HETATM 3937  C29 E4D A 600      31.463  -3.141  20.222  1.00 32.32           C
HETATM 3938  C30 E4D A 600      30.504  -3.165  19.035  1.00 36.35           C
HETATM 3939  C31 E4D A 600      31.238  -2.891  17.728  1.00 39.24           C
HETATM 3940  C32 E4D A 600      32.388  -3.877  17.608  1.00 40.16           C
HETATM 3941  C33 E4D A 600      33.310  -3.710  18.808  1.00 37.26           C
HETATM 3942  C4  E4D A 600      28.839  -2.084  27.945  1.00 21.36           C
HETATM 3943  C5  E4D A 600      27.954  -3.065  27.564  1.00 28.55           C
HETATM 3944  C6  E4D A 600      26.662  -2.736  27.158  1.00 29.05           C
HETATM 3945  C7  E4D A 600      26.289  -1.418  27.100  1.00 23.57           C
HETATM 3946  C9  E4D A 600      27.197  -0.413  27.447  1.00 27.63           C
HETATM 3947  N28 E4D A 600      32.591  -4.018  20.034  1.00 42.21           N
HETATM 3948  O16 E4D A 600      36.107   2.145  27.882  1.00 31.41           O
HETATM 3949  O25 E4D A 600      32.658  -2.539  22.769  1.00 32.19           O
HETATM 3950  O3  E4D A 600      30.009  -2.487  28.503  1.00 24.16           O
HETATM 3951  O8  E4D A 600      25.010  -1.176  26.675  1.00 22.93           O
HETATM 3952  S11 E4D A 600      29.687   0.480  28.159  1.00 30.10           S
HETATM 3953  H1  E4D A 600      30.958  -0.415  29.875  1.00 36.39           H
HETATM 3954  H2  E4D A 600      31.993  -2.261  28.783  1.00 38.02           H
HETATM 3955  H13 E4D A 600      31.772   1.458  26.774  1.00 33.94           H
HETATM 3956  H14 E4D A 600      33.958   2.483  26.376  1.00 32.20           H
HETATM 3957  H16 E4D A 600      36.373   2.682  28.648  1.00 37.70           H
HETATM 3958  H17 E4D A 600      35.548   0.560  29.888  1.00 47.06           H
HETATM 3959  H18 E4D A 600      33.334  -0.382  30.330  1.00 26.77           H
HETATM 3960  H20 E4D A 600      33.063  -3.279  27.258  1.00 27.97           H
HETATM 3961  H21 E4D A 600      33.729  -3.711  25.007  1.00 38.33           H
HETATM 3962  H23 E4D A 600      30.798  -0.943  23.532  1.00 28.04           H
HETATM 3963  H24 E4D A 600      30.118  -0.468  25.832  1.00 24.17           H
HETATM 3964  H5  E4D A 600      28.218  -4.114  27.682  1.00 34.26           H
HETATM 3965  H6  E4D A 600      25.951  -3.524  26.929  1.00 34.86           H
HETATM 3966  H9  E4D A 600      26.901   0.631  27.370  1.00 33.15           H
HETATM 3967  HO8 E4D A 600      24.933  -0.234  26.445  1.00 27.51           H
HETATM 3968 H261 E4D A 600      34.101  -3.988  23.239  1.00 35.66           H
HETATM 3969 H262 E4D A 600      34.562  -2.795  22.078  1.00 35.66           H
HETATM 3970 H271 E4D A 600      32.861  -5.270  21.656  1.00 44.99           H
HETATM 3971 H272 E4D A 600      34.322  -4.799  20.855  1.00 44.99           H
HETATM 3972 H291 E4D A 600      31.794  -2.109  20.385  1.00 38.78           H
HETATM 3973 H292 E4D A 600      30.901  -3.446  21.112  1.00 38.78           H
HETATM 3974 H301 E4D A 600      29.715  -2.419  19.182  1.00 43.63           H
HETATM 3975 H302 E4D A 600      30.012  -4.144  18.980  1.00 43.63           H
HETATM 3976 H311 E4D A 600      31.622  -1.863  17.721  1.00 47.08           H
HETATM 3977 H312 E4D A 600      30.556  -2.993  16.878  1.00 47.08           H
HETATM 3978 H321 E4D A 600      32.942  -3.696  16.680  1.00 48.19           H
HETATM 3979 H322 E4D A 600      32.001  -4.904  17.568  1.00 48.19           H
HETATM 3980 H331 E4D A 600      34.158  -4.396  18.685  1.00 44.72           H
HETATM 3981 H332 E4D A 600      33.708  -2.688  18.820  1.00 44.72           H
HETATM 3982  O   HOH A1001      24.925  19.449  23.116  0.50 20.76           O
HETATM 3983  H1  HOH A1001      24.504  18.773  23.381  0.50 24.91           H
HETATM 3984  H2  HOH A1001      24.361  19.965  22.767  0.50 24.91           H
HETATM 3985  O   HOH A1002      20.919 -12.083  22.354  0.75 21.75           O
HETATM 3986  H1  HOH A1002      20.365 -11.499  22.117  0.75 26.10           H
HETATM 3987  H2  HOH A1002      20.869 -12.140  23.191  0.75 26.10           H
HETATM 3988  O   HOH A1003      21.317   1.307  23.663  1.00 18.21           O
HETATM 3989  H1  HOH A1003      21.370   0.945  24.419  1.00 21.85           H
HETATM 3990  H2  HOH A1003      21.439   2.130  23.778  1.00 21.85           H
HETATM 3991  O   HOH A1004      20.697   0.368  21.234  1.00 21.09           O
HETATM 3992  H1  HOH A1004      20.150   0.715  21.768  1.00 25.31           H
HETATM 3993  H2  HOH A1004      21.464   0.503  21.549  1.00 25.31           H
HETATM 3994  O   HOH A1005      22.331   0.155  25.815  1.00 21.81           O
HETATM 3995  H1  HOH A1005      22.949   0.723  25.786  1.00 26.17           H
HETATM 3996  H2  HOH A1005      22.612  -0.530  25.418  1.00 26.17           H
HETATM 3997  O   HOH A1006      18.490   2.054  24.472  1.00 25.85           O
HETATM 3998  H1  HOH A1006      19.288   1.912  24.253  1.00 31.03           H
HETATM 3999  H2  HOH A1006      18.173   1.319  24.725  1.00 31.03           H
HETATM 4000  O   HOH A1007      20.293 -11.226  20.162  1.00 21.67           O
HETATM 4001  H1  HOH A1007      20.485 -10.868  19.427  1.00 26.00           H
HETATM 4002  H2  HOH A1007      19.457 -11.194  20.236  1.00 26.00           H
HETATM 4003  O   HOH A1008      27.835 -11.032  28.653  1.00 30.55           O
HETATM 4004  H1  HOH A1008      27.690 -10.669  29.396  1.00 36.66           H
HETATM 4005  H2  HOH A1008      28.302 -10.495  28.206  1.00 36.66           H
HETATM 4006  O   HOH A1009      21.774  19.330  31.785  1.00 33.19           O
HETATM 4007  H1  HOH A1009      22.372  19.848  31.502  1.00 39.83           H
HETATM 4008  H2  HOH A1009      21.276  19.155  31.132  1.00 39.83           H
HETATM 4009  O   HOH A1010      13.412   4.504  20.124  1.00 32.40           O
HETATM 4010  H1  HOH A1010      12.730   4.242  19.708  1.00 38.89           H
HETATM 4011  H2  HOH A1010      13.563   3.936  20.725  1.00 38.89           H
HETATM 4012  O   HOH A1011      13.375  20.501  33.773  1.00 30.46           O
HETATM 4013  H1  HOH A1011      14.120  20.689  33.434  1.00 36.56           H
HETATM 4014  H2  HOH A1011      13.000  21.230  33.956  1.00 36.56           H
HETATM 4015  O   HOH A1012      19.173  16.249  -7.093  1.00 30.60           O
HETATM 4016  H1  HOH A1012      19.259  16.146  -6.264  1.00 36.72           H
HETATM 4017  H2  HOH A1012      19.689  15.698  -7.461  1.00 36.72           H
HETATM 4018  O   HOH A1013      25.953   9.954  14.250  1.00 30.18           O
HETATM 4019  H1  HOH A1013      26.166   9.152  14.120  1.00 36.22           H
HETATM 4020  H2  HOH A1013      25.191  10.061  13.914  1.00 36.22           H
HETATM 4021  O   HOH A1014      14.021   5.186   8.974  1.00 33.42           O
HETATM 4022  H1  HOH A1014      13.414   5.590   9.390  1.00 40.10           H
HETATM 4023  H2  HOH A1014      14.119   4.441   9.349  1.00 40.10           H
HETATM 4024  O   HOH A1015      15.439  -3.528  17.768  1.00 35.37           O
HETATM 4025  H1  HOH A1015      15.691  -2.970  17.192  1.00 42.45           H
HETATM 4026  H2  HOH A1015      16.029  -3.541  18.367  1.00 42.45           H
HETATM 4027  O   HOH A1016      18.597   1.918  20.507  1.00 25.69           O
HETATM 4028  H1  HOH A1016      18.120   1.373  20.081  1.00 30.83           H
HETATM 4029  H2  HOH A1016      19.341   1.945  20.118  1.00 30.83           H
HETATM 4030  O   HOH A1017      25.333  14.249  19.345  1.00 25.20           O
HETATM 4031  H1  HOH A1017      24.755  13.705  19.069  1.00 30.24           H
HETATM 4032  H2  HOH A1017      26.074  13.986  19.047  1.00 30.24           H
HETATM 4033  O   HOH A1018      13.840  -2.167  16.938  1.00 40.77           O
HETATM 4034  H1  HOH A1018      13.790  -1.336  17.050  1.00 48.92           H
HETATM 4035  H2  HOH A1018      13.695  -2.522  17.685  1.00 48.92           H
HETATM 4036  O   HOH A1019      23.598   6.700  39.669  1.00 39.79           O
HETATM 4037  H1  HOH A1019      23.900   7.181  39.050  1.00 47.74           H
HETATM 4038  H2  HOH A1019      23.932   5.936  39.568  1.00 47.74           H
HETATM 4039  O   HOH A1020      15.297   7.129  19.898  1.00 31.52           O
HETATM 4040  H1  HOH A1020      15.678   6.397  20.058  1.00 37.83           H
HETATM 4041  H2  HOH A1020      14.510   7.060  20.184  1.00 37.83           H
HETATM 4042  O   HOH A1021      16.937  17.173   1.048  1.00 38.29           O
HETATM 4043  H1  HOH A1021      16.751  17.125   0.231  1.00 45.95           H
HETATM 4044  H2  HOH A1021      17.681  16.797   1.151  1.00 45.95           H
HETATM 4045  O   HOH A1022      20.056  -4.390  26.467  1.00 30.29           O
HETATM 4046  H1  HOH A1022      19.627  -4.238  25.761  1.00 36.35           H
HETATM 4047  H2  HOH A1022      20.853  -4.172  26.317  1.00 36.35           H
HETATM 4048  O   HOH A1023      16.427  21.931  15.576  1.00 35.23           O
HETATM 4049  H1  HOH A1023      16.506  21.690  14.775  1.00 42.27           H
HETATM 4050  H2  HOH A1023      16.127  21.270  16.000  1.00 42.27           H
HETATM 4051  O   HOH A1024      20.779  -5.007  28.746  1.00 32.67           O
HETATM 4052  H1  HOH A1024      20.046  -4.657  28.532  1.00 39.20           H
HETATM 4053  H2  HOH A1024      20.652  -5.837  28.773  1.00 39.20           H
HETATM 4054  O   HOH A1025      32.920   8.756  19.873  1.00 32.05           O
HETATM 4055  H1  HOH A1025      33.086   9.532  19.596  1.00 38.46           H
HETATM 4056  H2  HOH A1025      32.295   8.457  19.398  1.00 38.46           H
HETATM 4057  O   HOH A1026      30.911  10.464  18.661  1.00 31.61           O
HETATM 4058  H1  HOH A1026      30.085  10.380  18.784  1.00 37.93           H
HETATM 4059  H2  HOH A1026      31.147   9.831  18.162  1.00 37.93           H
HETATM 4060  O   HOH A1027      22.981   4.818  38.369  1.00 32.24           O
HETATM 4061  H1  HOH A1027      22.242   5.053  38.046  1.00 38.69           H
HETATM 4062  H2  HOH A1027      23.000   3.978  38.344  1.00 38.69           H
HETATM 4063  O   HOH A1028       8.566  16.219  29.903  1.00 36.39           O
HETATM 4064  H1  HOH A1028       9.172  16.507  29.398  1.00 43.66           H
HETATM 4065  H2  HOH A1028       8.189  15.588  29.494  1.00 43.66           H
HETATM 4066  O   HOH A1029      26.701  -6.759  41.354  1.00 48.06           O
HETATM 4067  H1  HOH A1029      26.983  -6.679  40.568  1.00 57.67           H
HETATM 4068  H2  HOH A1029      26.345  -7.518  41.408  1.00 57.67           H
HETATM 4069  O   HOH A1030      39.755   1.174  37.080  1.00 43.91           O
HETATM 4070  H1  HOH A1030      39.329   0.486  36.854  1.00 52.69           H
HETATM 4071  H2  HOH A1030      40.230   0.960  37.739  1.00 52.69           H
HETATM 4072  O   HOH A1031      28.910 -11.829  21.730  1.00 40.13           O
HETATM 4073  H1  HOH A1031      29.187 -11.197  21.251  1.00 48.16           H
HETATM 4074  H2  HOH A1031      29.511 -12.415  21.729  1.00 48.16           H
HETATM 4075  O   HOH A1032      14.115  29.796  35.726  1.00 46.48           O
HETATM 4076  H1  HOH A1032      13.729  29.059  35.844  1.00 55.77           H
HETATM 4077  H2  HOH A1032      14.101  29.947  34.900  1.00 55.77           H
HETATM 4078  O   HOH A1033      14.071  -8.294  28.571  1.00 39.91           O
HETATM 4079  H1  HOH A1033      14.872  -8.366  28.328  1.00 47.89           H
HETATM 4080  H2  HOH A1033      13.653  -7.948  27.930  1.00 47.89           H
HETATM 4081  O   HOH A1034      39.009   7.760  30.740  1.00 50.06           O
HETATM 4082  H1  HOH A1034      39.431   7.829  31.462  1.00 60.07           H
HETATM 4083  H2  HOH A1034      39.037   6.950  30.519  1.00 60.07           H
HETATM 4084  O   HOH A1035      38.503   8.901  20.835  1.00 43.23           O
HETATM 4085  H1  HOH A1035      37.812   9.180  20.449  1.00 51.88           H
HETATM 4086  H2  HOH A1035      38.286   8.733  21.629  1.00 51.88           H
HETATM 4087  O   HOH A1036      29.692   6.782  19.676  1.00 25.35           O
HETATM 4088  H1  HOH A1036      30.490   6.524  19.630  1.00 30.43           H
HETATM 4089  H2  HOH A1036      29.502   7.118  18.930  1.00 30.43           H
HETATM 4090  O   HOH A1037      30.670   7.300  41.382  1.00 38.98           O
HETATM 4091  H1  HOH A1037      31.208   6.900  40.876  1.00 46.77           H
HETATM 4092  H2  HOH A1037      30.769   8.122  41.241  1.00 46.77           H
HETATM 4093  O   HOH A1038      10.772  29.096  24.822  1.00 40.06           O
HETATM 4094  H1  HOH A1038      10.052  29.330  24.457  1.00 48.07           H
HETATM 4095  H2  HOH A1038      11.381  29.556  24.471  1.00 48.07           H
HETATM 4096  O   HOH A1039      20.426  20.432  13.885  1.00 33.44           O
HETATM 4097  H1  HOH A1039      20.771  20.654  14.618  1.00 40.13           H
HETATM 4098  H2  HOH A1039      20.906  19.820  13.566  1.00 40.13           H
HETATM 4099  O   HOH A1040       9.328  20.813  11.600  1.00 43.43           O
HETATM 4100  H1  HOH A1040       9.066  20.907  12.392  1.00 52.12           H
HETATM 4101  H2  HOH A1040      10.048  21.240  11.531  1.00 52.12           H
HETATM 4102  O   HOH A1041      14.710 -12.139   8.189  1.00 43.55           O
HETATM 4103  H1  HOH A1041      15.006 -12.050   8.970  1.00 52.26           H
HETATM 4104  H2  HOH A1041      13.899 -11.922   8.210  1.00 52.26           H
HETATM 4105  O   HOH A1042      22.529 -11.227  39.299  1.00 46.75           O
HETATM 4106  H1  HOH A1042      22.552 -11.004  40.109  1.00 56.10           H
HETATM 4107  H2  HOH A1042      23.125 -11.809  39.191  1.00 56.10           H
HETATM 4108  O   HOH A1043      30.116   9.555  39.708  1.00 35.48           O
HETATM 4109  H1  HOH A1043      30.293   9.294  38.929  1.00 42.57           H
HETATM 4110  H2  HOH A1043      29.377   9.215  39.916  1.00 42.57           H
HETATM 4111  O   HOH A1044      18.908  20.205  15.420  1.00 42.91           O
HETATM 4112  H1  HOH A1044      18.431  20.839  15.696  1.00 51.49           H
HETATM 4113  H2  HOH A1044      18.735  20.110  14.603  1.00 51.49           H
HETATM 4114  O   HOH A1045      36.836   8.680  38.342  1.00 41.57           O
HETATM 4115  H1  HOH A1045      36.410   8.565  39.057  1.00 49.89           H
HETATM 4116  H2  HOH A1045      36.267   8.753  37.729  1.00 49.89           H
HETATM 4117  O   HOH A1046      30.299  13.717  31.534  1.00 34.22           O
HETATM 4118  H1  HOH A1046      29.905  12.997  31.357  1.00 41.07           H
HETATM 4119  H2  HOH A1046      30.058  13.941  32.307  1.00 41.07           H
HETATM 4120  O   HOH A1047      17.052  18.668  17.223  1.00 36.98           O
HETATM 4121  H1  HOH A1047      17.066  19.005  17.993  1.00 44.38           H
HETATM 4122  H2  HOH A1047      17.776  18.879  16.853  1.00 44.38           H
HETATM 4123  O   HOH A1048      22.498 -10.014  18.964  1.00 33.24           O
HETATM 4124  H1  HOH A1048      22.218  -9.812  18.199  1.00 39.89           H
HETATM 4125  H2  HOH A1048      22.465  -9.314  19.428  1.00 39.89           H
HETATM 4126  O   HOH A1049      10.541  27.696  23.411  0.70 42.63           O
HETATM 4127  H1  HOH A1049      10.594  28.001  22.630  0.70 51.16           H
HETATM 4128  H2  HOH A1049       9.778  27.353  23.486  0.70 51.16           H
HETATM 4129  O   HOH A1050      15.389  -6.249  17.250  1.00 42.37           O
HETATM 4130  H1  HOH A1050      15.061  -6.190  18.021  1.00 50.85           H
HETATM 4131  H2  HOH A1050      15.575  -5.467  17.005  1.00 50.85           H
HETATM 4132  O   HOH A1051      18.796 -12.005  37.152  1.00 44.95           O
HETATM 4133  H1  HOH A1051      18.802 -11.170  37.249  1.00 53.94           H
HETATM 4134  H2  HOH A1051      18.515 -12.331  37.873  1.00 53.94           H
HETATM 4135  O   HOH A1052      29.527   2.391   0.767  1.00 44.59           O
HETATM 4136  H1  HOH A1052      29.969   1.687   0.648  1.00 53.51           H
HETATM 4137  H2  HOH A1052      30.060   2.964   1.070  1.00 53.51           H
HETATM 4138  O   HOH A1053      10.820   3.651  26.667  1.00 36.32           O
HETATM 4139  H1  HOH A1053      10.301   3.401  27.278  1.00 43.58           H
HETATM 4140  H2  HOH A1053      11.026   4.448  26.834  1.00 43.58           H
HETATM 4141  O   HOH A1054      36.893  13.364  31.722  1.00 48.17           O
HETATM 4142  H1  HOH A1054      37.283  13.929  32.205  1.00 57.80           H
HETATM 4143  H2  HOH A1054      36.452  12.868  32.236  1.00 57.80           H
HETATM 4144  O   HOH A1055      30.086  14.759  12.528  1.00 38.12           O
HETATM 4145  H1  HOH A1055      30.718  15.234  12.811  1.00 45.75           H
HETATM 4146  H2  HOH A1055      29.469  14.812  13.096  1.00 45.75           H
HETATM 4147  O   HOH A1056      35.356  17.361   6.014  1.00 52.35           O
HETATM 4148  H1  HOH A1056      35.108  17.276   5.216  1.00 62.82           H
HETATM 4149  H2  HOH A1056      36.133  17.046   6.061  1.00 62.82           H
HETATM 4150  O   HOH A1057      18.486  23.088  35.970  1.00 41.29           O
HETATM 4151  H1  HOH A1057      18.568  23.922  36.023  1.00 49.55           H
HETATM 4152  H2  HOH A1057      17.858  22.872  36.485  1.00 49.55           H
HETATM 4153  O   HOH A1058      20.734  -3.082   1.044  1.00 43.49           O
HETATM 4154  H1  HOH A1058      21.369  -2.836   0.552  1.00 52.19           H
HETATM 4155  H2  HOH A1058      20.905  -3.868   1.287  1.00 52.19           H
HETATM 4156  O   HOH A1059      20.472  -1.850  21.360  1.00 34.63           O
HETATM 4157  H1  HOH A1059      20.990  -1.966  20.709  1.00 41.56           H
HETATM 4158  H2  HOH A1059      19.729  -2.175  21.141  1.00 41.56           H
HETATM 4159  O   HOH A1060       7.106  14.139  28.774  1.00 49.22           O
HETATM 4160  H1  HOH A1060       6.521  14.536  28.321  1.00 59.06           H
HETATM 4161  H2  HOH A1060       7.056  13.324  28.575  1.00 59.06           H
HETATM 4162  O   HOH A1061      29.209   2.759  42.447  1.00 39.48           O
HETATM 4163  H1  HOH A1061      29.047   3.356  41.878  1.00 47.37           H
HETATM 4164  H2  HOH A1061      28.467   2.499  42.743  1.00 47.37           H
HETATM 4165  O   HOH A1062       1.913  23.542  29.004  1.00 38.79           O
HETATM 4166  H1  HOH A1062       2.538  24.094  28.900  1.00 46.54           H
HETATM 4167  H2  HOH A1062       2.225  22.785  28.820  1.00 46.54           H
HETATM 4168  O   HOH A1063      35.547  16.428   8.841  1.00 41.16           O
HETATM 4169  H1  HOH A1063      35.255  17.000   8.300  1.00 49.39           H
HETATM 4170  H2  HOH A1063      35.796  15.768   8.385  1.00 49.39           H
HETATM 4171  O   HOH A1064      12.181  23.135  33.051  1.00 38.19           O
HETATM 4172  H1  HOH A1064      11.516  22.671  32.831  1.00 45.82           H
HETATM 4173  H2  HOH A1064      12.390  23.594  32.379  1.00 45.82           H
HETATM 4174  O   HOH A1065      43.983  12.677  26.453  1.00 45.31           O
HETATM 4175  H1  HOH A1065      44.533  12.342  25.914  1.00 54.38           H
HETATM 4176  H2  HOH A1065      43.340  12.139  26.511  1.00 54.38           H
HETATM 4177  O   HOH A1066      14.178  24.764  34.232  1.00 40.43           O
HETATM 4178  H1  HOH A1066      13.589  24.190  34.064  1.00 48.52           H
HETATM 4179  H2  HOH A1066      14.363  24.691  35.048  1.00 48.52           H
HETATM 4180  O   HOH A1067      26.255  13.597  21.375  1.00 28.88           O
HETATM 4181  H1  HOH A1067      26.494  14.014  22.064  1.00 34.66           H
HETATM 4182  H2  HOH A1067      26.947  13.251  21.047  1.00 34.66           H
HETATM 4183  O   HOH A1068      12.800  22.251   9.397  1.00 46.32           O
HETATM 4184  H1  HOH A1068      13.576  22.250   9.719  1.00 55.58           H
HETATM 4185  H2  HOH A1068      12.514  23.038   9.454  1.00 55.58           H
HETATM 4186  O   HOH A1069      35.173  -0.286  17.256  1.00 59.06           O
HETATM 4187  H1  HOH A1069      34.464  -0.731  17.337  1.00 70.87           H
HETATM 4188  H2  HOH A1069      35.452  -0.413  16.474  1.00 70.87           H
HETATM 4189  O   HOH A1070      25.384  14.831  38.482  1.00 43.82           O
HETATM 4190  H1  HOH A1070      25.274  14.286  37.853  1.00 52.58           H
HETATM 4191  H2  HOH A1070      26.185  15.084  38.446  1.00 52.58           H
HETATM 4192  O   HOH A1071      18.723  13.637  42.140  1.00 47.08           O
HETATM 4193  H1  HOH A1071      19.524  13.456  41.964  1.00 56.49           H
HETATM 4194  H2  HOH A1071      18.711  13.956  42.917  1.00 56.49           H
HETATM 4195  O   HOH A1072      31.250 -10.586  21.257  1.00 34.50           O
HETATM 4196  H1  HOH A1072      31.733  -9.899  21.288  1.00 41.41           H
HETATM 4197  H2  HOH A1072      31.189 -10.803  20.448  1.00 41.41           H
HETATM 4198  O   HOH A1073      23.941 -13.678  38.949  1.00 49.47           O
HETATM 4199  H1  HOH A1073      24.033 -14.476  39.195  1.00 59.37           H
HETATM 4200  H2  HOH A1073      24.472 -13.559  38.309  1.00 59.37           H
HETATM 4201  O   HOH A1074      12.329  27.933  35.388  1.00 48.35           O
HETATM 4202  H1  HOH A1074      11.808  28.493  35.040  1.00 58.02           H
HETATM 4203  H2  HOH A1074      12.060  27.806  36.173  1.00 58.02           H
HETATM 4204  O   HOH A1075      11.919  -4.270  13.287  1.00 57.76           O
HETATM 4205  H1  HOH A1075      11.606  -4.614  13.987  1.00 69.31           H
HETATM 4206  H2  HOH A1075      12.501  -4.801  12.995  1.00 69.31           H
HETATM 4207  O   HOH A1076       4.149  22.832  20.909  1.00 49.36           O
HETATM 4208  H1  HOH A1076       4.200  23.404  20.295  1.00 59.24           H
HETATM 4209  H2  HOH A1076       4.526  23.164  21.582  1.00 59.24           H
HETATM 4210  O   HOH A1077      13.002  -0.315  27.459  1.00 49.75           O
HETATM 4211  H1  HOH A1077      13.190  -0.119  26.664  1.00 59.70           H
HETATM 4212  H2  HOH A1077      12.304  -0.782  27.435  1.00 59.70           H
HETATM 4213  O   HOH A1078       2.758  25.741  25.420  1.00 47.76           O
HETATM 4214  H1  HOH A1078       2.012  25.730  25.034  1.00 57.31           H
HETATM 4215  H2  HOH A1078       3.341  25.648  24.823  1.00 57.31           H
HETATM 4216  O   HOH A1079      23.372   7.766  -4.138  1.00 57.44           O
HETATM 4217  H1  HOH A1079      23.578   7.030  -4.486  1.00 68.93           H
HETATM 4218  H2  HOH A1079      22.789   8.114  -4.634  1.00 68.93           H
HETATM 4219  O   HOH A1080      20.172  -7.224  10.737  1.00 54.00           O
HETATM 4220  H1  HOH A1080      20.296  -6.620  10.166  1.00 64.80           H
HETATM 4221  H2  HOH A1080      19.762  -6.869  11.379  1.00 64.80           H
HETATM 4222  O   HOH A1081       4.949  25.102  23.098  1.00 42.64           O
HETATM 4223  H1  HOH A1081       5.459  25.219  23.755  1.00 51.17           H
HETATM 4224  H2  HOH A1081       5.283  25.525  22.454  1.00 51.17           H
HETATM 4225  O   HOH A1082      34.678 -15.050  30.824  1.00 54.00           O
HETATM 4226  H1  HOH A1082      34.056 -14.916  30.276  1.00 64.80           H
HETATM 4227  H2  HOH A1082      34.828 -15.877  30.823  1.00 64.80           H
HETATM 4228  O   HOH A1083      12.326   2.255  26.579  1.00 42.47           O
HETATM 4229  H1  HOH A1083      13.071   1.993  26.865  1.00 50.97           H
HETATM 4230  H2  HOH A1083      12.476   2.904  26.067  1.00 50.97           H
HETATM 4231  O   HOH A1084      27.029  -9.326  15.106  1.00 55.49           O
HETATM 4232  H1  HOH A1084      27.418  -8.657  15.432  1.00 66.59           H
HETATM 4233  H2  HOH A1084      26.769  -9.105  14.338  1.00 66.59           H
HETATM 4234  O   HOH A1085      20.438  -2.039  23.679  1.00 40.73           O
HETATM 4235  H1  HOH A1085      21.102  -1.656  24.022  1.00 48.88           H
HETATM 4236  H2  HOH A1085      20.082  -1.486  23.156  1.00 48.88           H
HETATM 4237  O   HOH A1086      31.030  11.077  15.168  1.00 37.23           O
HETATM 4238  H1  HOH A1086      30.523  11.705  15.399  1.00 44.68           H
HETATM 4239  H2  HOH A1086      31.800  11.273  15.440  1.00 44.68           H
HETATM 4240  O   HOH A1087      34.956 -11.247  24.533  1.00 58.98           O
HETATM 4241  H1  HOH A1087      35.537 -11.744  24.184  1.00 70.78           H
HETATM 4242  H2  HOH A1087      34.774 -10.653  23.967  1.00 70.78           H
HETATM 4243  O   HOH A1088      40.923   5.497  31.708  1.00 44.16           O
HETATM 4244  H1  HOH A1088      40.913   5.940  32.422  1.00 52.99           H
HETATM 4245  H2  HOH A1088      40.312   4.924  31.770  1.00 52.99           H
HETATM 4246  O   HOH A1089      21.323  -8.094   6.639  1.00 51.92           O
HETATM 4247  H1  HOH A1089      21.862  -7.476   6.822  1.00 62.31           H
HETATM 4248  H2  HOH A1089      21.692  -8.814   6.866  1.00 62.31           H
HETATM 4249  O   HOH A1090      14.621   3.677  33.821  1.00 51.62           O
HETATM 4250  H1  HOH A1090      13.866   3.987  33.623  1.00 61.95           H
HETATM 4251  H2  HOH A1090      15.184   4.092  33.355  1.00 61.95           H
HETATM 4252  O   HOH A1091      29.434   5.690  42.562  1.00 45.21           O
HETATM 4253  H1  HOH A1091      29.717   5.967  43.303  1.00 54.26           H
HETATM 4254  H2  HOH A1091      29.233   6.369  42.111  1.00 54.26           H
HETATM 4255  O   HOH A1092      29.062  -8.696   3.904  1.00 58.89           O
HETATM 4256  H1  HOH A1092      28.843  -9.205   3.272  1.00 70.67           H
HETATM 4257  H2  HOH A1092      28.588  -8.006   3.835  1.00 70.67           H
HETATM 4258  O   HOH A1093      27.939 -12.425  24.411  1.00 39.47           O
HETATM 4259  H1  HOH A1093      27.872 -12.585  23.589  1.00 47.37           H
HETATM 4260  H2  HOH A1093      27.397 -12.932  24.803  1.00 47.37           H
HETATM 4261  O   HOH A1094      16.302   2.825  35.563  1.00 43.10           O
HETATM 4262  H1  HOH A1094      16.057   2.794  34.760  1.00 51.72           H
HETATM 4263  H2  HOH A1094      15.665   2.527  36.023  1.00 51.72           H
HETATM 4264  O   HOH A1095      18.483  -2.303  25.299  1.00 40.85           O
HETATM 4265  H1  HOH A1095      19.312  -2.170  25.303  1.00 49.02           H
HETATM 4266  H2  HOH A1095      18.311  -2.742  24.604  1.00 49.02           H
HETATM 4267  O   HOH A1096      28.246 -15.494  38.305  1.00 51.99           O
HETATM 4268  H1  HOH A1096      28.245 -16.266  38.637  1.00 62.39           H
HETATM 4269  H2  HOH A1096      27.613 -15.075  38.665  1.00 62.39           H
HETATM 4270  O   HOH A1097       7.102  31.406  32.300  1.00 43.84           O
HETATM 4271  H1  HOH A1097       7.819  31.807  32.478  1.00 52.61           H
HETATM 4272  H2  HOH A1097       7.199  30.611  32.552  1.00 52.61           H
HETATM 4273  O   HOH A1098      34.730   3.035  45.535  1.00 44.47           O
HETATM 4274  H1  HOH A1098      35.133   2.590  44.947  1.00 53.36           H
HETATM 4275  H2  HOH A1098      33.973   3.223  45.223  1.00 53.36           H
HETATM 4276  O   HOH A1099      44.630   7.979  23.128  0.56 52.23           O
HETATM 4277  H1  HOH A1099      44.170   7.293  22.975  0.56 62.68           H
HETATM 4278  H2  HOH A1099      44.314   8.335  23.819  0.56 62.68           H
HETATM 4279  O   HOH A1100       2.496   4.476  21.291  1.00 52.83           O
HETATM 4280  H1  HOH A1100       2.769   3.702  21.114  1.00 63.40           H
HETATM 4281  H2  HOH A1100       2.868   4.996  20.746  1.00 63.40           H
HETATM 4282  O   HOH A1101      30.968  -5.029   4.384  1.00 49.95           O
HETATM 4283  H1  HOH A1101      30.666  -5.721   4.016  1.00 59.95           H
HETATM 4284  H2  HOH A1101      30.584  -4.962   5.128  1.00 59.95           H
HETATM 4285  O   HOH A1102      32.496  -0.054   0.468  0.94 58.59           O
HETATM 4286  H1  HOH A1102      33.063   0.555   0.356  0.94 70.31           H
HETATM 4287  H2  HOH A1102      32.895  -0.783   0.347  0.94 70.31           H
HETATM 4288  O   HOH A1103      12.105  -2.008   9.628  1.00 48.76           O
HETATM 4289  H1  HOH A1103      11.507  -1.467   9.393  1.00 58.51           H
HETATM 4290  H2  HOH A1103      12.841  -1.665   9.412  1.00 58.51           H
HETATM 4291  O   HOH A1104      33.924 -14.355  26.029  1.00 56.79           O
HETATM 4292  H1  HOH A1104      33.344 -14.957  26.110  1.00 68.15           H
HETATM 4293  H2  HOH A1104      33.619 -13.672  26.412  1.00 68.15           H
HETATM 4294  O   HOH A1105      35.054  14.569   6.940  1.00 64.86           O
HETATM 4295  H1  HOH A1105      34.624  13.847   6.961  1.00 77.83           H
HETATM 4296  H2  HOH A1105      34.708  15.039   6.336  1.00 77.83           H
HETATM 4297  O   HOH A1106      36.269   6.600   9.377  1.00 53.81           O
HETATM 4298  H1  HOH A1106      36.283   6.756  10.202  1.00 64.58           H
HETATM 4299  H2  HOH A1106      36.877   6.041   9.225  1.00 64.58           H
HETATM 4300  O   HOH A1107       5.984  21.601  19.299  1.00 47.32           O
HETATM 4301  H1  HOH A1107       6.587  21.018  19.255  1.00 56.78           H
HETATM 4302  H2  HOH A1107       5.774  21.673  20.110  1.00 56.78           H
HETATM 4303  O   HOH A1108       2.755  12.322  22.798  1.00 57.55           O
HETATM 4304  H1  HOH A1108       3.281  11.718  22.546  1.00 69.06           H
HETATM 4305  H2  HOH A1108       2.080  12.279  22.300  1.00 69.06           H
HETATM 4306  O   HOH A1109       9.494  -2.001  20.793  1.00 52.39           O
HETATM 4307  H1  HOH A1109       9.055  -1.898  20.084  1.00 62.87           H
HETATM 4308  H2  HOH A1109      10.263  -2.253  20.567  1.00 62.87           H
HETATM 4309  O   HOH A1110      28.812  -5.607   2.341  1.00 45.61           O
HETATM 4310  H1  HOH A1110      28.312  -5.271   1.756  1.00 54.73           H
HETATM 4311  H2  HOH A1110      28.472  -6.343   2.558  1.00 54.73           H
HETATM 4312  O   HOH A1111      11.593  -3.214  24.285  1.00 49.41           O
HETATM 4313  H1  HOH A1111      11.166  -3.007  23.592  1.00 59.29           H
HETATM 4314  H2  HOH A1111      12.286  -2.740  24.294  1.00 59.29           H
HETATM 4315  O   HOH A1112      36.166   9.964  35.899  1.00 42.84           O
HETATM 4316  H1  HOH A1112      36.656  10.323  35.320  1.00 51.41           H
HETATM 4317  H2  HOH A1112      35.783   9.317  35.525  1.00 51.41           H
HETATM 4318  O   HOH A1113      18.876  20.984  12.107  1.00 46.49           O
HETATM 4319  H1  HOH A1113      19.054  20.262  12.497  1.00 55.79           H
HETATM 4320  H2  HOH A1113      18.178  21.287  12.463  1.00 55.79           H
HETATM 4321  O   HOH A1114      16.565   0.782  25.800  1.00 54.27           O
HETATM 4322  H1  HOH A1114      15.871   1.185  25.552  1.00 65.13           H
HETATM 4323  H2  HOH A1114      16.320   0.179  26.330  1.00 65.13           H
HETATM 4324  O   HOH A1115      14.797  -3.354   9.876  1.00 54.95           O
HETATM 4325  H1  HOH A1115      14.173  -3.302  10.436  1.00 65.94           H
HETATM 4326  H2  HOH A1115      14.797  -4.142   9.585  1.00 65.94           H
HETATM 4327  O   HOH A1116      23.639  -9.120   9.846  1.00 60.55           O
HETATM 4328  H1  HOH A1116      23.974  -9.888   9.899  1.00 72.66           H
HETATM 4329  H2  HOH A1116      22.932  -9.193   9.399  1.00 72.66           H
HETATM 4330  O   HOH A1117      33.039   8.475   5.356  1.00 56.74           O
HETATM 4331  H1  HOH A1117      33.638   8.044   5.757  1.00 68.09           H
HETATM 4332  H2  HOH A1117      32.584   8.864   5.945  1.00 68.09           H
HETATM 4333  O   HOH A1118       8.925   1.495  24.521  1.00 46.90           O
HETATM 4334  H1  HOH A1118       8.601   1.307  23.769  1.00 56.28           H
HETATM 4335  H2  HOH A1118       9.560   0.961  24.653  1.00 56.28           H
HETATM 4336  O   HOH A1119      30.244  -6.563  16.803  1.00 43.90           O
HETATM 4337  H1  HOH A1119      30.197  -7.401  16.847  1.00 52.69           H
HETATM 4338  H2  HOH A1119      30.192  -6.277  17.591  1.00 52.69           H
HETATM 4339  O   HOH A1120      24.366 -11.309  17.784  1.00 41.62           O
HETATM 4340  H1  HOH A1120      24.757 -11.955  17.417  1.00 49.94           H
HETATM 4341  H2  HOH A1120      23.903 -11.629  18.408  1.00 49.94           H
HETATM 4342  O   HOH A1121      24.057  -9.523   7.621  1.00 50.34           O
HETATM 4343  H1  HOH A1121      24.023 -10.062   6.977  1.00 60.41           H
HETATM 4344  H2  HOH A1121      24.143  -8.755   7.291  1.00 60.41           H
HETATM 4345  O   HOH A1122      40.742   1.327  45.225  1.00 56.30           O
HETATM 4346  H1  HOH A1122      40.821   0.750  45.830  1.00 67.56           H
HETATM 4347  H2  HOH A1122      41.316   1.921  45.379  1.00 67.56           H
HETATM 4348  O   HOH A1123      16.397 -10.540  35.845  1.00 57.36           O
HETATM 4349  H1  HOH A1123      16.902 -11.211  35.869  1.00 68.83           H
HETATM 4350  H2  HOH A1123      15.628 -10.808  36.050  1.00 68.83           H
HETATM 4351  O   HOH A1124      28.868   9.241  44.859  1.00 54.33           O
HETATM 4352  H1  HOH A1124      28.910   9.293  45.697  1.00 65.20           H
HETATM 4353  H2  HOH A1124      29.177   9.960  44.555  1.00 65.20           H
HETATM 4354  O   HOH A1125      33.489   5.639  16.419  1.00 48.11           O
HETATM 4355  H1  HOH A1125      34.155   5.276  16.058  1.00 57.73           H
HETATM 4356  H2  HOH A1125      32.882   5.663  15.839  1.00 57.73           H
HETATM 4357  O   HOH A1126      23.401  17.890  41.996  1.00 51.42           O
HETATM 4358  H1  HOH A1126      23.844  17.179  41.932  1.00 61.71           H
HETATM 4359  H2  HOH A1126      22.649  17.738  41.653  1.00 61.71           H
HETATM 4360  O   HOH A1127       6.078  19.922  14.204  1.00 52.46           O
HETATM 4361  H1  HOH A1127       6.777  20.334  13.986  1.00 62.95           H
HETATM 4362  H2  HOH A1127       5.484  20.502  14.331  1.00 62.95           H
HETATM 4363  O   HOH A1128       2.989  -1.335  16.172  1.00 56.83           O
HETATM 4364  H1  HOH A1128       2.940  -1.681  16.935  1.00 68.20           H
HETATM 4365  H2  HOH A1128       3.540  -0.703  16.227  1.00 68.20           H
HETATM 4366  O   HOH A1129      35.990   1.047  10.544  1.00 51.25           O
HETATM 4367  H1  HOH A1129      36.435   1.362   9.905  1.00 61.50           H
HETATM 4368  H2  HOH A1129      35.588   1.692  10.901  1.00 61.50           H
HETATM 4369  O   HOH A1130      46.266  -4.047  22.179  1.00 57.34           O
HETATM 4370  H1  HOH A1130      45.430  -4.107  22.127  1.00 68.81           H
HETATM 4371  H2  HOH A1130      46.554  -3.972  21.393  1.00 68.81           H
HETATM 4372  O   HOH A1131       2.161  17.620  15.526  1.00 52.88           O
HETATM 4373  H1  HOH A1131       1.538  17.469  16.068  1.00 63.46           H
HETATM 4374  H2  HOH A1131       1.848  18.120  14.929  1.00 63.46           H
HETATM 4375  O   HOH A1132      24.294  11.443  43.284  1.00 58.97           O
HETATM 4376  H1  HOH A1132      23.548  11.686  43.583  1.00 70.76           H
HETATM 4377  H2  HOH A1132      24.765  11.235  43.948  1.00 70.76           H
HETATM 4378  O   HOH A1133      26.141  19.532   9.260  1.00 56.28           O
HETATM 4379  H1  HOH A1133      26.617  20.205   9.420  1.00 67.54           H
HETATM 4380  H2  HOH A1133      26.649  18.947   8.936  1.00 67.54           H
HETATM 4381  O   HOH A1134      26.491 -10.909  18.030  1.00 44.19           O
HETATM 4382  H1  HOH A1134      26.615 -10.509  17.302  1.00 53.03           H
HETATM 4383  H2  HOH A1134      26.828 -10.429  18.632  1.00 53.03           H
HETATM 4384  O   HOH A1135      37.508   0.153  12.452  1.00 51.29           O
HETATM 4385  H1  HOH A1135      38.092   0.689  12.728  1.00 61.55           H
HETATM 4386  H2  HOH A1135      37.350   0.357  11.652  1.00 61.55           H
HETATM 4387  O   HOH A1136      15.759  16.520  -1.829  1.00 56.84           O
HETATM 4388  H1  HOH A1136      16.561  16.514  -2.078  1.00 68.21           H
HETATM 4389  H2  HOH A1136      15.519  15.717  -1.763  1.00 68.21           H
HETATM 4390  O   HOH A1137      26.419  14.643   3.639  1.00 57.90           O
HETATM 4391  H1  HOH A1137      25.638  14.763   3.353  1.00 69.48           H
HETATM 4392  H2  HOH A1137      26.775  14.069   3.139  1.00 69.48           H
HETATM 4393  O   HOH A1138       3.438  18.095  11.159  1.00 60.02           O
HETATM 4394  H1  HOH A1138       2.766  18.405  10.762  1.00 72.02           H
HETATM 4395  H2  HOH A1138       3.440  17.266  11.024  1.00 72.02           H
HETATM 4396  O   HOH A1139      39.868  11.404  24.098  1.00 52.44           O
HETATM 4397  H1  HOH A1139      40.516  10.945  23.829  1.00 62.93           H
HETATM 4398  H2  HOH A1139      39.736  11.192  24.900  1.00 62.93           H
HETATM 4399  O   HOH A1140      32.312   3.772  46.304  1.00 58.58           O
HETATM 4400  H1  HOH A1140      32.655   4.030  47.026  1.00 70.30           H
HETATM 4401  H2  HOH A1140      31.894   3.063  46.473  1.00 70.30           H
HETATM 4402  O   HOH A1141      33.900   3.362  15.465  1.00 49.92           O
HETATM 4403  H1  HOH A1141      33.112   3.612  15.314  1.00 59.91           H
HETATM 4404  H2  HOH A1141      34.338   3.505  14.763  1.00 59.91           H
HETATM 4405  O   HOH A1142       4.129   6.279  14.031  1.00 45.86           O
HETATM 4406  H1  HOH A1142       4.118   6.050  14.839  1.00 55.03           H
HETATM 4407  H2  HOH A1142       4.417   7.067  14.006  1.00 55.03           H
HETATM 4408  O   HOH A1143      10.013   7.142  38.636  1.00 63.47           O
HETATM 4409  H1  HOH A1143      10.094   6.311  38.541  1.00 76.17           H
HETATM 4410  H2  HOH A1143      10.295   7.496  37.929  1.00 76.17           H
HETATM 4411  O   HOH A1144       3.025  11.356  25.144  1.00 58.27           O
HETATM 4412  H1  HOH A1144       2.767  12.036  24.723  1.00 69.93           H
HETATM 4413  H2  HOH A1144       3.383  11.631  25.852  1.00 69.93           H
HETATM 4414  O   HOH A1145      36.069   4.332   8.714  1.00 49.58           O
HETATM 4415  H1  HOH A1145      35.520   3.970   9.236  1.00 59.49           H
HETATM 4416  H2  HOH A1145      35.715   4.334   7.952  1.00 59.49           H
HETATM 4417  O   HOH A1146      11.039  17.554   1.987  1.00 55.55           O
HETATM 4418  H1  HOH A1146      10.334  17.996   2.103  1.00 66.67           H
HETATM 4419  H2  HOH A1146      10.958  17.156   1.252  1.00 66.67           H
HETATM 4420  O   HOH A1147      12.484   9.364  35.609  1.00 48.40           O
HETATM 4421  H1  HOH A1147      12.079   9.633  34.924  1.00 58.08           H
HETATM 4422  H2  HOH A1147      12.123   9.740  36.267  1.00 58.08           H
HETATM 4423  O   HOH A1148      11.358  19.771   9.686  1.00 55.37           O
HETATM 4424  H1  HOH A1148      11.893  20.331  10.013  1.00 66.44           H
HETATM 4425  H2  HOH A1148      10.725  19.694  10.232  1.00 66.44           H
HETATM 4426  O   HOH A1149      30.298 -15.876  36.205  1.00 61.16           O
HETATM 4427  H1  HOH A1149      30.712 -16.607  36.222  1.00 73.40           H
HETATM 4428  H2  HOH A1149      29.608 -15.977  36.674  1.00 73.40           H
HETATM 4429  O   HOH A1150      11.819  -3.540  15.641  1.00 54.08           O
HETATM 4430  H1  HOH A1150      11.860  -4.198  16.161  1.00 64.90           H
HETATM 4431  H2  HOH A1150      12.525  -3.098  15.753  1.00 64.90           H
HETATM 4432  O   HOH A1151      20.968   1.315  43.840  1.00 51.23           O
HETATM 4433  H1  HOH A1151      21.808   1.317  43.856  1.00 61.48           H
HETATM 4434  H2  HOH A1151      20.739   0.833  43.192  1.00 61.48           H
HETATM 4435  O   HOH A1152      25.813   6.938  41.109  1.00 59.85           O
HETATM 4436  H1  HOH A1152      26.124   7.680  41.350  1.00 71.83           H
HETATM 4437  H2  HOH A1152      24.977   7.020  41.091  1.00 71.83           H
TER
END
