# Supplementary material for: High-throughput quantum-mechanics/molecular-mechanics (ONIOM) macromolecular crystallographic refinement with PHENIX/DivCon: the impact of mixed Hamiltonian methods on ligand and protein structure
Source: Acta Crystallogr D Struct Biol. 2018 Oct 29;74(Pt 11):1063–77. doi: 10.1107/S2059798318012913 (PMC6213575; doi:10.1107/S2059798318012913)
Supplement: Supplementary file 4 [file d-74-01063-sup4.gz › results_PHENIX/1SQ5-H_refine_001.pdb]

REMARK Date 2017-01-10 Time 19:00:36 EST -0500 (1484092836.22 s)
REMARK PHENIX refinement
REMARK 
REMARK ****************** INPUT FILES AND LABELS ******************************
REMARK Reflections:
REMARK   file name      : 1SQ5.sf
REMARK   labels         : ['r1sq5sf,wavelength_id=1,_refln.F_meas_au,_refln.F_meas_sigma_au']
REMARK R-free flags:
REMARK   file name      : 1SQ5.sf
REMARK   label          : r1sq5sf,wavelength_id=1,_refln.status
REMARK   test_flag_value: 0
REMARK Model file name(s): 
REMARK   /scratch/oleg/2711095.gondor.quantumbioinc.com/1SQ5-H.pdb
REMARK 
REMARK ******************** REFINEMENT SUMMARY: QUICK FACTS *******************
REMARK Start: r_work = 0.2113 r_free = 0.2351 bonds = 0.010 angles = 1.513
REMARK Final: r_work = 0.1821 r_free = 0.2310 bonds = 0.013 angles = 1.273
REMARK ************************************************************************
REMARK 
REMARK ****************** REFINEMENT STATISTICS STEP BY STEP ******************
REMARK leading digit, like 1_, means number of macro-cycle                     
REMARK 0    : statistics at the very beginning when nothing is done yet        
REMARK 1_bss: bulk solvent correction and/or (anisotropic) scaling             
REMARK 1_xyz: refinement of coordinates                                        
REMARK 1_adp: refinement of ADPs (Atomic Displacement Parameters)              
REMARK 1_occ: refinement of occupancies                                        
REMARK ------------------------------------------------------------------------
REMARK  stage       r-work r-free bonds angles b_min b_max b_ave n_water shift
REMARK       0    : 0.3283 0.3204 0.010  1.51  10.2 112.2  28.9 2655      0.000
REMARK       1_bss: 0.2113 0.2351 0.010  1.51  11.5 113.4  30.2 2655      0.000
REMARK 1_settarget: 0.2113 0.2351 0.010  1.51  11.5 113.4  30.2 2655      0.000
REMARK       1_nqh: 0.2114 0.2353 0.010  1.51  11.5 113.4  30.2 2655      0.003
REMARK    1_weight: 0.2114 0.2353 0.010  1.51  11.5 113.4  30.2 2655      0.003
REMARK    1_checkH: 0.2118 0.2355 0.010  1.51  11.5 113.4  30.2 2655      0.412
REMARK    1_xyzrec: 0.1980 0.2362 0.013  1.24  11.5 113.4  30.2 2655      0.493
REMARK    1_checkH: 0.1981 0.2362 0.013  1.24  11.5 113.4  30.2 2655      0.493
REMARK   1_regHxyz: 0.1984 0.2360 0.013  1.24  11.5 113.4  30.2 2655      0.502
REMARK       1_adp: 0.1879 0.2340 0.013  1.24  11.0 108.4  30.4 2655      0.502
REMARK   1_regHadp: 0.1874 0.2335 0.013  1.24  11.0 108.4  30.4 2655      0.502
REMARK       2_bss: 0.1873 0.2337 0.013  1.24  11.0 108.4  30.3 2655      0.502
REMARK 2_settarget: 0.1873 0.2337 0.013  1.24  11.0 108.4  30.3 2655      0.502
REMARK 2_updatecdl: 0.1873 0.2337 0.013  1.24  11.0 108.4  30.3 2655      0.502
REMARK       2_nqh: 0.1873 0.2336 0.013  1.24  11.0 108.4  30.3 2655      0.504
REMARK    2_weight: 0.1873 0.2336 0.013  1.24  11.0 108.4  30.3 2655      0.504
REMARK    2_checkH: 0.1873 0.2337 0.013  1.24  11.0 108.4  30.3 2655      0.504
REMARK    2_xyzrec: 0.1861 0.2312 0.012  1.24  11.0 108.4  30.3 2655      0.522
REMARK    2_checkH: 0.1861 0.2312 0.012  1.24  11.0 108.4  30.3 2655      0.522
REMARK   2_regHxyz: 0.1864 0.2312 0.012  1.24  11.0 108.4  30.3 2655      0.524
REMARK       2_adp: 0.1849 0.2311 0.012  1.24   9.6 103.4  30.4 2655      0.524
REMARK   2_regHadp: 0.1853 0.2313 0.012  1.24   9.6 103.4  30.4 2655      0.524
REMARK       3_bss: 0.1851 0.2310 0.012  1.24   9.7 103.6  30.5 2655      0.524
REMARK 3_settarget: 0.1851 0.2310 0.012  1.24   9.7 103.6  30.5 2655      0.524
REMARK 3_updatecdl: 0.1851 0.2310 0.012  1.24   9.7 103.6  30.5 2655      0.524
REMARK       3_nqh: 0.1851 0.2310 0.012  1.24   9.7 103.6  30.5 2655      0.524
REMARK    3_weight: 0.1851 0.2310 0.012  1.24   9.7 103.6  30.5 2655      0.524
REMARK    3_checkH: 0.1851 0.2310 0.012  1.24   9.7 103.6  30.5 2655      0.524
REMARK    3_xyzrec: 0.1818 0.2309 0.013  1.27   9.7 103.6  30.5 2655      0.534
REMARK    3_checkH: 0.1818 0.2309 0.013  1.27   9.7 103.6  30.5 2655      0.534
REMARK   3_regHxyz: 0.1821 0.2310 0.013  1.27   9.7 103.6  30.5 2655      0.535
REMARK       3_adp: 0.1821 0.2310 0.013  1.27   9.7 103.6  30.5 2655      0.535
REMARK   3_regHadp: 0.1821 0.2310 0.013  1.27   9.7 103.6  30.5 2655      0.535
REMARK         end: 0.1821 0.2310 0.013  1.27   9.8 103.6  30.6 2655      0.535
REMARK ------------------------------------------------------------------------
REMARK MODEL CONTENT.
REMARK  ELEMENT        ATOM RECORD COUNT   OCCUPANCY SUM
REMARK        C                     6294         6294.00
REMARK        H                    11560        11560.00
REMARK        O                     2550         2550.00
REMARK        N                     1662         1662.00
REMARK        P                        8            8.00
REMARK        S                       23           23.00
REMARK      O1-                      166          166.00
REMARK    TOTAL                    22263        22263.00
REMARK -----------------------------------------------------------------------
REMARK r_free_flags.md5.hexdigest 2c2706d968f0932bd5fca0050e61210b
REMARK 
REMARK IF THIS FILE IS FOR PDB DEPOSITION: REMOVE ALL FROM THIS LINE UP.
REMARK   3
REMARK   3 REFINEMENT.
REMARK   3   PROGRAM     : PHENIX (1.11.1_2575: ???)
REMARK   3   AUTHORS     : Adams,Afonine,Bunkoczi,Burnley,Chen,Dar,Davis,
REMARK   3               : Draizen,Echols,Gildea,Gros,Grosse-Kunstleve,Headd,
REMARK   3               : Hintze,Hung,Ioerger,Liebschner,McCoy,McKee,Moriarty,
REMARK   3               : Oeffner,Poon,Read,Richardson,Richardson,Sacchettini,
REMARK   3               : Sauter,Sobolev,Storoni,Terwilliger,Williams,Zwart
REMARK   3
REMARK   3  REFINEMENT TARGET : ML
REMARK   3  
REMARK   3  DATA USED IN REFINEMENT.
REMARK   3   RESOLUTION RANGE HIGH (ANGSTROMS) : 1.998   
REMARK   3   RESOLUTION RANGE LOW  (ANGSTROMS) : 40.819  
REMARK   3   MIN(FOBS/SIGMA_FOBS)              : 1.00  
REMARK   3   COMPLETENESS FOR RANGE        (%) : 88.69 
REMARK   3   NUMBER OF REFLECTIONS             : 88628     
REMARK   3   NUMBER OF REFLECTIONS (NON-ANOMALOUS) : 88628     
REMARK   3  
REMARK   3  FIT TO DATA USED IN REFINEMENT.
REMARK   3   R VALUE     (WORKING + TEST SET) : 0.1867
REMARK   3   R VALUE            (WORKING SET) : 0.1821
REMARK   3   FREE R VALUE                     : 0.2310
REMARK   3   FREE R VALUE TEST SET SIZE   (%) : 8.97  
REMARK   3   FREE R VALUE TEST SET COUNT      : 7953      
REMARK   3  
REMARK   3  FIT TO DATA USED IN REFINEMENT (IN BINS).
REMARK   3   BIN  RESOLUTION RANGE  COMPL.    NWORK NFREE   RWORK  RFREE  CCWORK CCFREE
REMARK   3     1 40.8279 -  6.2012    0.98     3028   316  0.1709 0.2069   0.934  0.897
REMARK   3     2  6.2012 -  4.9248    0.99     2988   338  0.1471 0.1805   0.947  0.916
REMARK   3     3  4.9248 -  4.3030    0.99     2965   346  0.1220 0.1613   0.963  0.944
REMARK   3     4  4.3030 -  3.9099    0.98     2963   328  0.1249 0.1832   0.960  0.922
REMARK   3     5  3.9099 -  3.6299    0.99     2980   316  0.1468 0.2037   0.946  0.893
REMARK   3     6  3.6299 -  3.4160    0.98     2960   323  0.1625 0.2138   0.933  0.875
REMARK   3     7  3.4160 -  3.2450    0.97     2933   324  0.1899 0.2463   0.907  0.825
REMARK   3     8  3.2450 -  3.1038    0.97     2903   328  0.1910 0.2340   0.908  0.850
REMARK   3     9  3.1038 -  2.9843    0.97     2855   317  0.2006 0.2561   0.896  0.835
REMARK   3    10  2.9843 -  2.8814    0.96     2916   333  0.1996 0.2528   0.903  0.827
REMARK   3    11  2.8814 -  2.7913    0.95     2747   323  0.2095 0.2856   0.890  0.797
REMARK   3    12  2.7913 -  2.7115    0.95     2904   321  0.2059 0.2503   0.888  0.842
REMARK   3    13  2.7115 -  2.6402    0.94     2781   289  0.1993 0.2648   0.902  0.811
REMARK   3    14  2.6402 -  2.5757    0.92     2789   318  0.1994 0.2589   0.905  0.829
REMARK   3    15  2.5757 -  2.5172    0.92     2745   291  0.1883 0.2398   0.916  0.849
REMARK   3    16  2.5172 -  2.4636    0.90     2692   314  0.1957 0.2764   0.904  0.806
REMARK   3    17  2.4636 -  2.4144    0.91     2744   289  0.1933 0.2639   0.907  0.822
REMARK   3    18  2.4144 -  2.3688    0.90     2674   295  0.1995 0.2856   0.892  0.756
REMARK   3    19  2.3688 -  2.3265    0.89     2691   310  0.2030 0.2616   0.897  0.819
REMARK   3    20  2.3265 -  2.2871    0.86     2561   299  0.1997 0.2836   0.901  0.798
REMARK   3    21  2.2871 -  2.2502    0.87     2543   294  0.1965 0.2826   0.903  0.808
REMARK   3    22  2.2502 -  2.2156    0.89     2667   326  0.2127 0.2883   0.890  0.789
REMARK   3    23  2.2156 -  2.1830    0.84     2524   287  0.2186 0.2929   0.879  0.781
REMARK   3    24  2.1830 -  2.1522    0.83     2470   263  0.2318 0.3075   0.859  0.784
REMARK   3    25  2.1522 -  2.1232    0.82     2515   253  0.2351 0.3148   0.865  0.743
REMARK   3    26  2.1232 -  2.0956    0.82     2494   212  0.2510 0.3003   0.837  0.748
REMARK   3    27  2.0956 -  2.0694    0.80     2595     0  0.2517 1000000000.0000   0.828  0.000
REMARK   3    28  2.0694 -  2.0445    0.76     2552     0  0.2699 1000000000.0000   0.804  0.000
REMARK   3    29  2.0445 -  2.0207    0.62     2084     0  0.2823 1000000000.0000   0.730  0.000
REMARK   3    30  2.0207 -  1.9980    0.42     1412     0  0.3257 1000000000.0000   0.693  0.000
REMARK   3  
REMARK   3  BULK SOLVENT MODELLING.
REMARK   3   METHOD USED        : FLAT BULK SOLVENT MODEL
REMARK   3   SOLVENT RADIUS     : 1.11    
REMARK   3   SHRINKAGE RADIUS   : 0.90    
REMARK   3   GRID STEP FACTOR   : 4.00    
REMARK   3  
REMARK   3  ERROR ESTIMATES.
REMARK   3   COORDINATE ERROR (MAXIMUM-LIKELIHOOD BASED)     : 0.27    
REMARK   3   PHASE ERROR (DEGREES, MAXIMUM-LIKELIHOOD BASED) : 27.32   
REMARK   3  
REMARK   3  STRUCTURE FACTORS CALCULATION ALGORITHM : FFT
REMARK   3  
REMARK   3  RESTRAINTS LIBRARY
REMARK   3    GEOSTD + MON.LIB. + CDL v1.2
REMARK   3  
REMARK   3  DEVIATIONS FROM IDEAL VALUES.
REMARK   3                 RMSD     MAX  COUNT
REMARK   3   BOND      :  0.013   0.115  10040
REMARK   3   ANGLE     :  1.273  13.814  13660
REMARK   3   CHIRALITY :  0.064   0.268   1549
REMARK   3   PLANARITY :  0.008   0.067   1713
REMARK   3   DIHEDRAL  : 15.651 178.059   5960
REMARK   3   MIN NONBONDED DISTANCE : 1.891 
REMARK   3  
REMARK   3  MOLPROBITY STATISTICS.
REMARK   3   ALL-ATOM CLASHSCORE : 3.70
REMARK   3   RAMACHANDRAN PLOT:
REMARK   3     OUTLIERS : 0.17  %
REMARK   3     ALLOWED  : 2.21  %
REMARK   3     FAVORED  : 97.62 %
REMARK   3   ROTAMER OUTLIERS : 1.44 %
REMARK   3   CBETA DEVIATIONS : 0
REMARK   3   PEPTIDE PLANE:
REMARK   3     CIS-PROLINE     : 0
REMARK   3     CIS-GENERAL     : 0
REMARK   3     TWISTED PROLINE : 0
REMARK   3     TWISTED GENERAL : 0
REMARK   3  
REMARK   3  ATOMIC DISPLACEMENT PARAMETERS.
REMARK   3   WILSON B : 22.34
REMARK   3   RMS(B_ISO_OR_EQUIVALENT_BONDED) : 5.24
REMARK   3   ATOMS          NUMBER OF ATOMS
REMARK   3                    ISO.  ANISO. 
REMARK   3    ALL         :  22263       0
REMARK   3    ALL (NO H)  :  10703       0
REMARK   3    SOLVENT     :    885       0
REMARK   3    NON-SOLVENT :   9818       0
REMARK   3    HYDROGENS   :  11560       0
REMARK   3
HELIX    1   1 ARG A 1017  ALA A 1022  1               Generated by MOE    6
HELIX    2   2 GLU A 1033  ILE A 1042  1               Generated by MOE   10
HELIX    3   3 LEU A 1048  GLU A 1053  1               Generated by MOE    6
HELIX    4   4 TYR A 1055  LEU A 1080  1               Generated by MOE   26
HELIX    5   5 LYS A 1101  LEU A 1112  1               Generated by MOE   12
HELIX    6   6 THR A 1126  PHE A 1129  5               Generated by MOE    4
HELIX    7   7 ASN A 1133  ARG A 1139  1               Generated by MOE    7
HELIX    8   8 PRO A 1148  SER A 1150  5               Generated by MOE    3
HELIX    9   9 MET A 1153  LEU A 1163  1               Generated by MOE   11
HELIX   10  10 GLY A 1207  ASP A 1209  5               Generated by MOE    3
HELIX   11  11 VAL A 1219  PHE A 1222  5               Generated by MOE    4
HELIX   12  12 GLU A 1233  GLU A 1249  1               Generated by MOE   17
HELIX   13  13 HIS A 1260  ALA A 1263  1               Generated by MOE    4
HELIX   14  14 LYS A 1267  GLU A 1280  1               Generated by MOE   14
HELIX   15  15 ASN A 1282  GLN A 1288  1               Generated by MOE    7
HELIX   16  16 LEU A 1291  ARG A 1296  5               Generated by MOE    6
HELIX   17  17 ALA A 1305  HIS A 1307  5               Generated by MOE    3
HELIX   18  18 ARG B 2017  ALA B 2021  1               Generated by MOE    5
HELIX   19  19 GLU B 2033  ILE B 2042  1               Generated by MOE   10
HELIX   20  20 LEU B 2048  GLU B 2053  1               Generated by MOE    6
HELIX   21  21 TYR B 2055  LEU B 2080  1               Generated by MOE   26
HELIX   22  22 LYS B 2101  LEU B 2112  1               Generated by MOE   12
HELIX   23  23 THR B 2126  PHE B 2129  5               Generated by MOE    4
HELIX   24  24 ASN B 2133  GLU B 2138  1               Generated by MOE    6
HELIX   25  25 PRO B 2148  SER B 2150  5               Generated by MOE    3
HELIX   26  26 MET B 2153  LEU B 2163  1               Generated by MOE   11
HELIX   27  27 GLY B 2207  ASP B 2209  5               Generated by MOE    3
HELIX   28  28 VAL B 2219  PHE B 2222  5               Generated by MOE    4
HELIX   29  29 GLU B 2233  GLU B 2249  1               Generated by MOE   17
HELIX   30  30 TYR B 2258  TYR B 2262  5               Generated by MOE    5
HELIX   31  31 LYS B 2267  GLU B 2280  1               Generated by MOE   14
HELIX   32  32 ASN B 2282  GLN B 2288  1               Generated by MOE    7
HELIX   33  33 LEU B 2291  ARG B 2296  5               Generated by MOE    6
HELIX   34  34 ALA B 2305  HIS B 2307  5               Generated by MOE    3
HELIX   35  35 ARG C 3017  ALA C 3021  1               Generated by MOE    5
HELIX   36  36 GLU C 3033  ILE C 3042  1               Generated by MOE   10
HELIX   37  37 LEU C 3048  GLU C 3053  1               Generated by MOE    6
HELIX   38  38 TYR C 3055  LEU C 3080  1               Generated by MOE   26
HELIX   39  39 LYS C 3101  LEU C 3112  1               Generated by MOE   12
HELIX   40  40 THR C 3126  PHE C 3129  5               Generated by MOE    4
HELIX   41  41 ASN C 3133  GLU C 3138  1               Generated by MOE    6
HELIX   42  42 PRO C 3148  SER C 3150  5               Generated by MOE    3
HELIX   43  43 MET C 3153  LEU C 3163  1               Generated by MOE   11
HELIX   44  44 GLY C 3207  ASP C 3209  5               Generated by MOE    3
HELIX   45  45 VAL C 3219  PHE C 3222  5               Generated by MOE    4
HELIX   46  46 GLU C 3233  GLU C 3249  1               Generated by MOE   17
HELIX   47  47 TYR C 3258  LYS C 3264  5               Generated by MOE    7
HELIX   48  48 LYS C 3267  GLU C 3280  1               Generated by MOE   14
HELIX   49  49 ASN C 3282  GLN C 3288  1               Generated by MOE    7
HELIX   50  50 LEU C 3291  ARG C 3296  5               Generated by MOE    6
HELIX   51  51 ALA C 3305  HIS C 3307  5               Generated by MOE    3
HELIX   52  52 ARG D 4017  ALA D 4021  1               Generated by MOE    5
HELIX   53  53 GLU D 4033  ILE D 4042  1               Generated by MOE   10
HELIX   54  54 LEU D 4048  GLU D 4053  1               Generated by MOE    6
HELIX   55  55 TYR D 4055  LEU D 4080  1               Generated by MOE   26
HELIX   56  56 LYS D 4101  LEU D 4112  1               Generated by MOE   12
HELIX   57  57 THR D 4126  PHE D 4129  5               Generated by MOE    4
HELIX   58  58 ASN D 4133  GLU D 4138  1               Generated by MOE    6
HELIX   59  59 PRO D 4148  SER D 4150  5               Generated by MOE    3
HELIX   60  60 MET D 4153  LEU D 4163  1               Generated by MOE   11
HELIX   61  61 GLY D 4207  ASP D 4209  5               Generated by MOE    3
HELIX   62  62 VAL D 4219  PHE D 4222  5               Generated by MOE    4
HELIX   63  63 GLU D 4233  GLY D 4250  1               Generated by MOE   18
HELIX   64  64 TYR D 4258  LYS D 4264  5               Generated by MOE    7
HELIX   65  65 LYS D 4267  GLU D 4280  1               Generated by MOE   14
HELIX   66  66 ASN D 4282  GLN D 4288  1               Generated by MOE    7
HELIX   67  67 LEU D 4291  ARG D 4296  5               Generated by MOE    6
HELIX   68  68 ALA D 4305  HIS D 4307  5               Generated by MOE    3
SHEET    1       TYR A1012  ASP A1016                  Generated by MOE
SHEET    2       TYR A1089  GLY A1095                  Generated by MOE
SHEET    3       VAL A1121  THR A1125                  Generated by MOE
SHEET    4       VAL A1170  ALA A1172                  Generated by MOE
SHEET    5       TYR A1175  SER A1176                  Generated by MOE
SHEET    6       ASP A1181  VAL A1182                  Generated by MOE
SHEET    7       LYS A1188  VAL A1190                  Generated by MOE
SHEET    8       ILE A1195  GLU A1199                  Generated by MOE
SHEET    9       PHE A1225  ASP A1230                  Generated by MOE
SHEET   10       LEU A1299  THR A1302                  Generated by MOE
SHEET   11       LYS A1303  LYS A1303                  Generated by MOE
SHEET   12       VAL A1309  ARG A1315                  Generated by MOE
SHEET   13       TYR B2012  ASP B2016                  Generated by MOE
SHEET   14       TYR B2089  GLY B2095                  Generated by MOE
SHEET   15       VAL B2121  THR B2125                  Generated by MOE
SHEET   16       ASN B2169  ALA B2172                  Generated by MOE
SHEET   17       TYR B2175  SER B2176                  Generated by MOE
SHEET   18       ASP B2181  VAL B2182                  Generated by MOE
SHEET   19       LYS B2188  VAL B2191                  Generated by MOE
SHEET   20       ILE B2195  GLU B2199                  Generated by MOE
SHEET   21       PHE B2225  ASP B2230                  Generated by MOE
SHEET   22       LEU B2299  THR B2302                  Generated by MOE
SHEET   23       LYS B2303  LYS B2303                  Generated by MOE
SHEET   24       VAL B2309  ARG B2315                  Generated by MOE
SHEET   25       TYR C3012  ASP C3016                  Generated by MOE
SHEET   26       TYR C3089  GLY C3095                  Generated by MOE
SHEET   27       GLU C3122  THR C3125                  Generated by MOE
SHEET   28       VAL C3170  ALA C3172                  Generated by MOE
SHEET   29       TYR C3175  SER C3176                  Generated by MOE
SHEET   30       ASP C3181  VAL C3182                  Generated by MOE
SHEET   31       LYS C3188  VAL C3190                  Generated by MOE
SHEET   32       ILE C3195  GLU C3199                  Generated by MOE
SHEET   33       PHE C3225  ASP C3230                  Generated by MOE
SHEET   34       LEU C3299  THR C3302                  Generated by MOE
SHEET   35       LYS C3303  LYS C3303                  Generated by MOE
SHEET   36       VAL C3309  ARG C3315                  Generated by MOE
SHEET   37       TYR D4012  ASP D4016                  Generated by MOE
SHEET   38       TYR D4089  GLY D4095                  Generated by MOE
SHEET   39       VAL D4121  THR D4125                  Generated by MOE
SHEET   40       VAL D4170  ALA D4172                  Generated by MOE
SHEET   41       TYR D4175  SER D4176                  Generated by MOE
SHEET   42       ASP D4181  VAL D4182                  Generated by MOE
SHEET   43       LYS D4188  VAL D4190                  Generated by MOE
SHEET   44       ILE D4195  GLU D4199                  Generated by MOE
SHEET   45       PHE D4225  ASP D4230                  Generated by MOE
SHEET   46       LEU D4299  THR D4302                  Generated by MOE
SHEET   47       LYS D4303  LYS D4303                  Generated by MOE
SHEET   48       VAL D4309  ARG D4315                  Generated by MOE
CRYST1  181.203  181.655   47.418  90.00 104.79  90.00 C 1 2 1
SCALE1      0.005519  0.000000  0.001457        0.00000
SCALE2      0.000000  0.005505  0.000000        0.00000
SCALE3      0.000000  0.000000  0.021812        0.00000
ATOM      1  N   MET A1009      55.397 -22.363  30.834  1.00 48.80           N
ATOM      2  CA  MET A1009      56.544 -21.492  30.606  1.00 38.82           C
ATOM      3  C   MET A1009      56.487 -21.044  29.156  1.00 36.10           C
ATOM      4  O   MET A1009      55.750 -21.632  28.360  1.00 47.94           O
ATOM      5  CB  MET A1009      57.865 -22.216  30.877  1.00 35.93           C
ATOM      6  CG  MET A1009      57.876 -23.091  32.102  1.00 50.35           C
ATOM      7  SD  MET A1009      59.308 -24.187  32.105  1.00 43.66           S
ATOM      8  CE  MET A1009      60.566 -23.011  32.683  1.00 50.89           C
ATOM      9  H1  MET A1009      55.414 -23.086  30.203  1.00 58.56           H
ATOM     10  H2  MET A1009      54.587 -21.860  30.724  1.00 58.56           H
ATOM     11  HA  MET A1009      56.488 -20.719  31.189  1.00 46.57           H
ATOM     12  HB2 MET A1009      58.563 -21.551  30.986  1.00 43.11           H
ATOM     13  HB3 MET A1009      58.070 -22.778  30.114  1.00 43.11           H
ATOM     14  HG2 MET A1009      57.074 -23.637  32.114  1.00 60.41           H
ATOM     15  HG3 MET A1009      57.916 -22.534  32.895  1.00 60.41           H
ATOM     16  HE1 MET A1009      60.622 -22.275  32.053  1.00 61.06           H
ATOM     17  HE2 MET A1009      60.309 -22.679  33.558  1.00 61.06           H
ATOM     18  HE3 MET A1009      61.421 -23.465  32.738  1.00 61.06           H
ATOM     19  N   THR A1010      57.275 -20.036  28.806  1.00 39.09           N
ATOM     20  CA  THR A1010      57.298 -19.465  27.463  1.00 33.04           C
ATOM     21  C   THR A1010      58.713 -19.467  26.912  1.00 26.78           C
ATOM     22  O   THR A1010      59.689 -19.599  27.657  1.00 30.16           O
ATOM     23  CB  THR A1010      56.770 -18.021  27.462  1.00 33.73           C
ATOM     24  OG1 THR A1010      57.552 -17.221  28.375  1.00 37.81           O
ATOM     25  CG2 THR A1010      55.319 -17.965  27.849  1.00 33.38           C
ATOM     26  H   THR A1010      57.823 -19.652  29.347  1.00 46.90           H
ATOM     27  HA  THR A1010      56.739 -19.998  26.876  1.00 39.65           H
ATOM     28  HB  THR A1010      56.855 -17.654  26.569  1.00 40.47           H
ATOM     29  HG1 THR A1010      57.268 -16.430  28.380  1.00 45.37           H
ATOM     30 HG21 THR A1010      55.009 -17.046  27.842  1.00 40.05           H
ATOM     31 HG22 THR A1010      54.789 -18.481  27.222  1.00 40.05           H
ATOM     32 HG23 THR A1010      55.200 -18.331  28.740  1.00 40.05           H
ATOM     33  N   PRO A1011      58.860 -19.241  25.587  1.00 33.52           N
ATOM     34  CA  PRO A1011      60.191 -19.099  24.968  1.00 27.98           C
ATOM     35  C   PRO A1011      60.982 -17.879  25.388  1.00 26.34           C
ATOM     36  O   PRO A1011      62.061 -17.639  24.831  1.00 25.83           O
ATOM     37  CB  PRO A1011      59.858 -19.011  23.471  1.00 26.76           C
ATOM     38  CG  PRO A1011      58.525 -19.690  23.330  1.00 29.22           C
ATOM     39  CD  PRO A1011      57.793 -19.262  24.573  1.00 27.30           C
ATOM     40  HA  PRO A1011      60.723 -19.894  25.130  1.00 33.58           H
ATOM     41  HB2 PRO A1011      59.800 -18.080  23.202  1.00 32.11           H
ATOM     42  HB3 PRO A1011      60.537 -19.476  22.956  1.00 32.11           H
ATOM     43  HG2 PRO A1011      58.073 -19.373  22.532  1.00 35.06           H
ATOM     44  HG3 PRO A1011      58.643 -20.652  23.308  1.00 35.06           H
ATOM     45  HD2 PRO A1011      57.416 -18.376  24.458  1.00 32.76           H
ATOM     46  HD3 PRO A1011      57.113 -19.913  24.808  1.00 32.76           H
ATOM     47  N   TYR A1012      60.473 -17.094  26.334  1.00 23.65           N
ATOM     48  CA  TYR A1012      61.050 -15.794  26.647  1.00 28.03           C
ATOM     49  C   TYR A1012      61.464 -15.714  28.108  1.00 29.61           C
ATOM     50  O   TYR A1012      60.675 -16.033  28.996  1.00 26.65           O
ATOM     51  CB  TYR A1012      60.047 -14.658  26.330  1.00 31.84           C
ATOM     52  CG  TYR A1012      59.851 -14.379  24.857  1.00 25.03           C
ATOM     53  CD1 TYR A1012      58.740 -14.850  24.187  1.00 26.89           C
ATOM     54  CD2 TYR A1012      60.775 -13.654  24.140  1.00 27.53           C
ATOM     55  CE1 TYR A1012      58.551 -14.580  22.827  1.00 21.92           C
ATOM     56  CE2 TYR A1012      60.587 -13.388  22.771  1.00 21.67           C
ATOM     57  CZ  TYR A1012      59.460 -13.861  22.145  1.00 25.38           C
ATOM     58  OH  TYR A1012      59.241 -13.629  20.816  1.00 26.55           O
ATOM     59  H   TYR A1012      59.787 -17.295  26.812  1.00 28.37           H
ATOM     60  HA  TYR A1012      61.841 -15.659  26.102  1.00 33.63           H
ATOM     61  HB2 TYR A1012      59.183 -14.895  26.701  1.00 38.21           H
ATOM     62  HB3 TYR A1012      60.366 -13.840  26.743  1.00 38.21           H
ATOM     63  HD1 TYR A1012      58.099 -15.339  24.650  1.00 32.26           H
ATOM     64  HD2 TYR A1012      61.533 -13.326  24.569  1.00 33.03           H
ATOM     65  HE1 TYR A1012      57.794 -14.901  22.392  1.00 26.30           H
ATOM     66  HE2 TYR A1012      61.215 -12.892  22.298  1.00 26.01           H
ATOM     67  HH  TYR A1012      59.870 -13.173  20.497  1.00 31.85           H
ATOM     68  N   LEU A1013      62.700 -15.273  28.343  1.00 20.00           N
ATOM     69  CA  LEU A1013      63.079 -14.684  29.622  1.00 23.11           C
ATOM     70  C   LEU A1013      62.373 -13.345  29.778  1.00 30.03           C
ATOM     71  O   LEU A1013      62.262 -12.590  28.811  1.00 29.66           O
ATOM     72  CB  LEU A1013      64.590 -14.439  29.697  1.00 22.41           C
ATOM     73  CG  LEU A1013      65.575 -15.585  29.483  1.00 25.32           C
ATOM     74  CD1 LEU A1013      66.988 -15.033  29.456  1.00 32.28           C
ATOM     75  CD2 LEU A1013      65.412 -16.603  30.565  1.00 30.55           C
ATOM     76  H   LEU A1013      63.341 -15.306  27.771  1.00 24.00           H
ATOM     77  HA  LEU A1013      62.815 -15.268  30.350  1.00 27.72           H
ATOM     78  HB2 LEU A1013      64.807 -13.767  29.032  1.00 26.88           H
ATOM     79  HB3 LEU A1013      64.781 -14.076  30.576  1.00 26.88           H
ATOM     80  HG  LEU A1013      65.395 -16.011  28.630  1.00 30.38           H
ATOM     81 HD11 LEU A1013      67.610 -15.764  29.321  1.00 38.73           H
ATOM     82 HD12 LEU A1013      67.063 -14.395  28.730  1.00 38.73           H
ATOM     83 HD13 LEU A1013      67.171 -14.595  30.302  1.00 38.73           H
ATOM     84 HD21 LEU A1013      66.043 -17.324  30.416  1.00 36.66           H
ATOM     85 HD22 LEU A1013      65.585 -16.183  31.422  1.00 36.66           H
ATOM     86 HD23 LEU A1013      64.505 -16.946  30.541  1.00 36.66           H
ATOM     87  N   GLN A1014      61.913 -13.029  30.990  1.00 26.65           N
ATOM     88  CA  GLN A1014      61.157 -11.801  31.225  1.00 31.68           C
ATOM     89  C   GLN A1014      61.824 -10.957  32.296  1.00 32.36           C
ATOM     90  O   GLN A1014      62.258 -11.481  33.326  1.00 33.27           O
ATOM     91  CB  GLN A1014      59.746 -12.121  31.647  1.00 30.56           C
ATOM     92  CG  GLN A1014      58.886 -10.916  31.783  1.00 40.80           C
ATOM     93  CD  GLN A1014      57.543 -11.259  32.345  1.00 54.13           C
ATOM     94  OE1 GLN A1014      56.887 -12.203  31.885  1.00 58.79           O
ATOM     95  NE2 GLN A1014      57.124 -10.513  33.371  1.00 59.86           N
ATOM     96  H   GLN A1014      62.026 -13.511  31.693  1.00 31.98           H
ATOM     97  HA  GLN A1014      61.122 -11.283  30.405  1.00 38.01           H
ATOM     98  HB2 GLN A1014      59.343 -12.702  30.982  1.00 36.67           H
ATOM     99  HB3 GLN A1014      59.769 -12.570  32.507  1.00 36.67           H
ATOM    100  HG2 GLN A1014      59.313 -10.284  32.382  1.00 48.96           H
ATOM    101  HG3 GLN A1014      58.756 -10.515  30.909  1.00 48.96           H
ATOM    102 HE21 GLN A1014      57.620  -9.878  33.672  1.00 71.83           H
ATOM    103 HE22 GLN A1014      56.359 -10.669  33.732  1.00 71.83           H
ATOM    104  N   PHE A1015      61.899  -9.655  32.040  1.00 31.51           N
ATOM    105  CA  PHE A1015      62.458  -8.661  32.956  1.00 22.09           C
ATOM    106  C   PHE A1015      61.483  -7.497  33.115  1.00 41.16           C
ATOM    107  O   PHE A1015      61.069  -6.906  32.116  1.00 29.24           O
ATOM    108  CB  PHE A1015      63.813  -8.126  32.454  1.00 28.59           C
ATOM    109  CG  PHE A1015      64.792  -9.205  32.155  1.00 28.19           C
ATOM    110  CD1 PHE A1015      64.744  -9.886  30.948  1.00 30.51           C
ATOM    111  CD2 PHE A1015      65.733  -9.575  33.095  1.00 33.13           C
ATOM    112  CE1 PHE A1015      65.645 -10.913  30.680  1.00 27.60           C
ATOM    113  CE2 PHE A1015      66.626 -10.604  32.838  1.00 35.10           C
ATOM    114  CZ  PHE A1015      66.579 -11.274  31.628  1.00 34.81           C
ATOM    115  H   PHE A1015      61.619  -9.306  31.306  1.00 37.81           H
ATOM    116  HA  PHE A1015      62.594  -9.067  33.826  1.00 26.50           H
ATOM    117  HB2 PHE A1015      63.670  -7.618  31.640  1.00 34.30           H
ATOM    118  HB3 PHE A1015      64.198  -7.554  33.136  1.00 34.30           H
ATOM    119  HD1 PHE A1015      64.111  -9.649  30.310  1.00 36.60           H
ATOM    120  HD2 PHE A1015      65.764  -9.133  33.913  1.00 39.75           H
ATOM    121  HE1 PHE A1015      65.611 -11.361  29.866  1.00 33.11           H
ATOM    122  HE2 PHE A1015      67.260 -10.839  33.476  1.00 42.12           H
ATOM    123  HZ  PHE A1015      67.186 -11.956  31.449  1.00 41.77           H
ATOM    124  N   ASP A1016      61.106  -7.172  34.354  1.00 35.94           N
ATOM    125  CA  ASP A1016      60.470  -5.885  34.585  1.00 34.55           C
ATOM    126  C   ASP A1016      61.532  -4.803  34.687  1.00 30.22           C
ATOM    127  O   ASP A1016      62.733  -5.072  34.718  1.00 37.69           O
ATOM    128  CB  ASP A1016      59.569  -5.915  35.825  1.00 35.62           C
ATOM    129  CG  ASP A1016      60.328  -6.134  37.119  1.00 37.68           C
ATOM    130  OD1 ASP A1016      61.342  -5.455  37.358  1.00 33.58           O
ATOM    131  OD2 ASP A1016      59.888  -6.994  37.908  1.00 45.34           O1-
ATOM    132  H   ASP A1016      61.204  -7.663  35.053  1.00 43.12           H
ATOM    133  HA  ASP A1016      59.910  -5.676  33.821  1.00 41.46           H
ATOM    134  HB2 ASP A1016      59.102  -5.067  35.894  1.00 42.74           H
ATOM    135  HB3 ASP A1016      58.928  -6.637  35.730  1.00 42.74           H
ATOM    136  N   ARG A1017      61.081  -3.550  34.698  1.00 30.96           N
ATOM    137  CA  ARG A1017      62.031  -2.449  34.577  1.00 33.42           C
ATOM    138  C   ARG A1017      63.167  -2.552  35.591  1.00 31.76           C
ATOM    139  O   ARG A1017      64.334  -2.307  35.252  1.00 28.57           O
ATOM    140  CB  ARG A1017      61.317  -1.110  34.727  1.00 27.43           C
ATOM    141  CG  ARG A1017      62.205  -0.003  34.308  1.00 33.84           C
ATOM    142  CD  ARG A1017      61.773   1.275  34.851  1.00 39.07           C
ATOM    143  NE  ARG A1017      62.696   2.335  34.463  1.00 43.70           N
ATOM    144  CZ  ARG A1017      62.674   2.986  33.295  1.00 46.35           C
ATOM    145  NH1 ARG A1017      61.791   2.677  32.346  1.00 40.42           N
ATOM    146  NH2 ARG A1017      63.557   3.947  33.065  1.00 36.28           N1+
ATOM    147  H   ARG A1017      60.257  -3.317  34.771  1.00 37.15           H
ATOM    148  HA  ARG A1017      62.424  -2.475  33.691  1.00 40.10           H
ATOM    149  HB2 ARG A1017      60.527  -1.100  34.165  1.00 32.91           H
ATOM    150  HB3 ARG A1017      61.075  -0.975  35.656  1.00 32.91           H
ATOM    151  HG2 ARG A1017      63.105  -0.179  34.625  1.00 40.61           H
ATOM    152  HG3 ARG A1017      62.198   0.061  33.340  1.00 40.61           H
ATOM    153  HD2 ARG A1017      60.894   1.493  34.505  1.00 46.88           H
ATOM    154  HD3 ARG A1017      61.754   1.225  35.819  1.00 46.88           H
ATOM    155  HE  ARG A1017      63.303   2.559  35.030  1.00 52.44           H
ATOM    156 HH11 ARG A1017      61.210   2.057  32.483  1.00 48.50           H
ATOM    157 HH12 ARG A1017      61.796   3.103  31.599  1.00 48.50           H
ATOM    158 HH21 ARG A1017      64.137   4.151  33.666  1.00 43.53           H
ATOM    159 HH22 ARG A1017      63.555   4.361  32.311  1.00 43.53           H
ATOM    160  N   ASN A1018      62.849  -2.888  36.842  1.00 30.79           N
ATOM    161  CA  ASN A1018      63.883  -2.925  37.882  1.00 33.38           C
ATOM    162  C   ASN A1018      64.893  -4.036  37.625  1.00 26.96           C
ATOM    163  O   ASN A1018      66.111  -3.817  37.704  1.00 37.46           O
ATOM    164  CB  ASN A1018      63.242  -3.111  39.258  1.00 38.74           C
ATOM    165  CG  ASN A1018      62.445  -1.893  39.695  1.00 44.02           C
ATOM    166  OD1 ASN A1018      61.400  -2.037  40.334  1.00 41.70           O
ATOM    167  ND2 ASN A1018      62.932  -0.686  39.349  1.00 48.51           N
ATOM    168  H   ASN A1018      62.059  -3.095  37.113  1.00 36.95           H
ATOM    169  HA  ASN A1018      64.360  -2.080  37.884  1.00 40.05           H
ATOM    170  HB2 ASN A1018      62.638  -3.869  39.226  1.00 46.48           H
ATOM    171  HB3 ASN A1018      63.939  -3.266  39.914  1.00 46.48           H
ATOM    172 HD21 ASN A1018      62.512   0.029  39.578  1.00 58.21           H
ATOM    173 HD22 ASN A1018      63.664  -0.630  38.900  1.00 58.21           H
ATOM    174  N   GLN A1019      64.400  -5.235  37.328  1.00 28.91           N
ATOM    175  CA  GLN A1019      65.297  -6.335  36.999  1.00 32.10           C
ATOM    176  C   GLN A1019      66.165  -5.963  35.811  1.00 32.32           C
ATOM    177  O   GLN A1019      67.381  -6.171  35.829  1.00 32.97           O
ATOM    178  CB  GLN A1019      64.512  -7.592  36.685  1.00 32.62           C
ATOM    179  CG  GLN A1019      63.486  -8.027  37.669  1.00 35.27           C
ATOM    180  CD  GLN A1019      62.724  -9.198  37.104  1.00 34.19           C
ATOM    181  OE1 GLN A1019      61.618  -9.037  36.592  1.00 37.49           O
ATOM    182  NE2 GLN A1019      63.329 -10.391  37.148  1.00 53.16           N
ATOM    183  H   GLN A1019      63.564  -5.435  37.309  1.00 34.69           H
ATOM    184  HA  GLN A1019      65.876  -6.517  37.756  1.00 38.51           H
ATOM    185  HB2 GLN A1019      64.054  -7.456  35.840  1.00 39.14           H
ATOM    186  HB3 GLN A1019      65.142  -8.323  36.590  1.00 39.14           H
ATOM    187  HG2 GLN A1019      63.918  -8.305  38.492  1.00 42.32           H
ATOM    188  HG3 GLN A1019      62.864  -7.302  37.836  1.00 42.32           H
ATOM    189 HE21 GLN A1019      64.115 -10.462  37.488  1.00 63.79           H
ATOM    190 HE22 GLN A1019      62.930 -11.087  36.837  1.00 63.79           H
ATOM    191  N   TRP A1020      65.564  -5.343  34.785  1.00 35.56           N
ATOM    192  CA  TRP A1020      66.340  -4.977  33.602  1.00 27.60           C
ATOM    193  C   TRP A1020      67.385  -3.925  33.937  1.00 32.64           C
ATOM    194  O   TRP A1020      68.545  -4.045  33.534  1.00 30.78           O
ATOM    195  CB  TRP A1020      65.428  -4.498  32.458  1.00 31.84           C
ATOM    196  CG  TRP A1020      66.182  -4.273  31.174  1.00 25.35           C
ATOM    197  CD1 TRP A1020      66.611  -3.097  30.709  1.00 29.15           C
ATOM    198  CD2 TRP A1020      66.611  -5.270  30.214  1.00 27.44           C
ATOM    199  NE1 TRP A1020      67.287  -3.263  29.524  1.00 25.59           N
ATOM    200  CE2 TRP A1020      67.282  -4.587  29.188  1.00 27.43           C
ATOM    201  CE3 TRP A1020      66.471  -6.663  30.117  1.00 32.12           C
ATOM    202  CZ2 TRP A1020      67.841  -5.241  28.080  1.00 25.61           C
ATOM    203  CZ3 TRP A1020      67.023  -7.307  29.024  1.00 37.98           C
ATOM    204  CH2 TRP A1020      67.708  -6.591  28.020  1.00 29.43           C
ATOM    205  H   TRP A1020      64.732  -5.130  34.752  1.00 42.67           H
ATOM    206  HA  TRP A1020      66.811  -5.765  33.288  1.00 33.12           H
ATOM    207  HB2 TRP A1020      64.748  -5.170  32.293  1.00 38.20           H
ATOM    208  HB3 TRP A1020      65.012  -3.660  32.714  1.00 38.20           H
ATOM    209  HD1 TRP A1020      66.481  -2.280  31.134  1.00 34.98           H
ATOM    210  HE1 TRP A1020      67.635  -2.631  29.055  1.00 30.70           H
ATOM    211  HE3 TRP A1020      66.029  -7.144  30.779  1.00 38.54           H
ATOM    212  HZ2 TRP A1020      68.291  -4.769  27.416  1.00 30.73           H
ATOM    213  HZ3 TRP A1020      66.940  -8.231  28.949  1.00 45.57           H
ATOM    214  HH2 TRP A1020      68.058  -7.050  27.291  1.00 35.31           H
ATOM    215  N   ALA A1021      67.003  -2.887  34.690  1.00 32.67           N
ATOM    216  CA  ALA A1021      67.974  -1.857  35.054  1.00 33.63           C
ATOM    217  C   ALA A1021      69.054  -2.411  35.987  1.00 39.18           C
ATOM    218  O   ALA A1021      70.199  -1.946  35.952  1.00 41.04           O
ATOM    219  CB  ALA A1021      67.262  -0.656  35.695  1.00 34.94           C
ATOM    220  H   ALA A1021      66.209  -2.760  34.994  1.00 39.20           H
ATOM    221  HA  ALA A1021      68.413  -1.544  34.248  1.00 40.35           H
ATOM    222  HB1 ALA A1021      67.923   0.014  35.929  1.00 41.92           H
ATOM    223  HB2 ALA A1021      66.628  -0.289  35.060  1.00 41.92           H
ATOM    224  HB3 ALA A1021      66.796  -0.954  36.493  1.00 41.92           H
ATOM    225  N   ALA A1022      68.713  -3.409  36.807  1.00 35.50           N
ATOM    226  CA  ALA A1022      69.691  -4.039  37.685  1.00 36.91           C
ATOM    227  C   ALA A1022      70.869  -4.640  36.916  1.00 40.47           C
ATOM    228  O   ALA A1022      71.927  -4.879  37.504  1.00 46.41           O
ATOM    229  CB  ALA A1022      69.004  -5.120  38.503  1.00 36.68           C
ATOM    230  H   ALA A1022      67.920  -3.737  36.871  1.00 42.59           H
ATOM    231  HA  ALA A1022      70.040  -3.374  38.299  1.00 44.28           H
ATOM    232  HB1 ALA A1022      69.658  -5.537  39.086  1.00 44.02           H
ATOM    233  HB2 ALA A1022      68.299  -4.716  39.031  1.00 44.02           H
ATOM    234  HB3 ALA A1022      68.629  -5.781  37.900  1.00 44.02           H
ATOM    235  N   LEU A1023      70.711  -4.875  35.613  1.00 44.11           N
ATOM    236  CA  LEU A1023      71.784  -5.458  34.813  1.00 48.12           C
ATOM    237  C   LEU A1023      73.027  -4.571  34.770  1.00 39.95           C
ATOM    238  O   LEU A1023      74.140  -5.084  34.592  1.00 52.78           O
ATOM    239  CB  LEU A1023      71.260  -5.746  33.401  1.00 38.06           C
ATOM    240  CG  LEU A1023      70.549  -7.098  33.244  1.00 40.46           C
ATOM    241  CD1 LEU A1023      69.588  -7.394  34.371  1.00 38.05           C
ATOM    242  CD2 LEU A1023      69.834  -7.156  31.904  1.00 35.44           C
ATOM    243  H   LEU A1023      69.993  -4.705  35.170  1.00 52.93           H
ATOM    244  HA  LEU A1023      72.042  -6.305  35.210  1.00 57.74           H
ATOM    245  HB2 LEU A1023      70.627  -5.052  33.159  1.00 45.67           H
ATOM    246  HB3 LEU A1023      72.008  -5.734  32.784  1.00 45.67           H
ATOM    247  HG  LEU A1023      71.221  -7.799  33.245  1.00 48.55           H
ATOM    248 HD11 LEU A1023      69.174  -8.257  34.214  1.00 45.66           H
ATOM    249 HD12 LEU A1023      70.078  -7.409  35.208  1.00 45.66           H
ATOM    250 HD13 LEU A1023      68.910  -6.701  34.397  1.00 45.66           H
ATOM    251 HD21 LEU A1023      69.391  -8.015  31.820  1.00 42.52           H
ATOM    252 HD22 LEU A1023      69.180  -6.441  31.865  1.00 42.52           H
ATOM    253 HD23 LEU A1023      70.486  -7.048  31.194  1.00 42.52           H
ATOM    254  N   ARG A1024      72.876  -3.256  34.943  1.00 46.70           N
ATOM    255  CA  ARG A1024      74.032  -2.353  34.988  1.00 54.30           C
ATOM    256  C   ARG A1024      74.963  -2.679  36.160  1.00 51.46           C
ATOM    257  O   ARG A1024      74.568  -3.298  37.155  1.00 47.79           O
ATOM    258  CB  ARG A1024      73.592  -0.898  35.119  1.00 49.05           C
ATOM    259  CG  ARG A1024      72.576  -0.461  34.080  1.00 52.33           C
ATOM    260  CD  ARG A1024      71.483   0.422  34.682  1.00 50.52           C
ATOM    261  NE  ARG A1024      71.954   1.779  34.922  1.00 53.00           N
ATOM    262  CZ  ARG A1024      71.424   2.611  35.813  1.00 49.91           C
ATOM    263  NH1 ARG A1024      70.397   2.217  36.565  1.00 48.07           N
ATOM    264  NH2 ARG A1024      71.923   3.841  35.955  1.00 63.25           N1+
ATOM    265  H   ARG A1024      72.118  -2.862  35.037  1.00 56.03           H
ATOM    266  HA  ARG A1024      74.538  -2.444  34.166  1.00 65.16           H
ATOM    267  HB2 ARG A1024      73.193  -0.771  35.994  1.00 58.85           H
ATOM    268  HB3 ARG A1024      74.371  -0.328  35.028  1.00 58.85           H
ATOM    269  HG2 ARG A1024      73.027   0.046  33.387  1.00 62.79           H
ATOM    270  HG3 ARG A1024      72.153  -1.247  33.698  1.00 62.79           H
ATOM    271  HD2 ARG A1024      70.733   0.465  34.068  1.00 60.62           H
ATOM    272  HD3 ARG A1024      71.199   0.045  35.530  1.00 60.62           H
ATOM    273  HE  ARG A1024      72.620   2.060  34.456  1.00 63.60           H
ATOM    274 HH11 ARG A1024      70.075   1.425  36.472  1.00 57.68           H
ATOM    275 HH12 ARG A1024      70.055   2.756  37.142  1.00 57.68           H
ATOM    276 HH21 ARG A1024      72.588   4.094  35.470  1.00 75.89           H
ATOM    277 HH22 ARG A1024      71.584   4.379  36.533  1.00 75.89           H
ATOM    278  N   ASP A1025      76.210  -2.216  36.041  1.00 51.48           N
ATOM    279  CA  ASP A1025      77.242  -2.424  37.067  1.00 64.06           C
ATOM    280  C   ASP A1025      77.081  -1.493  38.286  1.00 63.78           C
ATOM    281  O   ASP A1025      76.399  -0.462  38.228  1.00 62.43           O
ATOM    282  CB  ASP A1025      78.641  -2.225  36.454  1.00 63.42           C
ATOM    283  CG  ASP A1025      78.956  -3.235  35.346  1.00 66.55           C
ATOM    284  OD1 ASP A1025      78.531  -4.408  35.462  1.00 62.76           O
ATOM    285  OD2 ASP A1025      79.618  -2.848  34.351  1.00 66.08           O1-
ATOM    286  H   ASP A1025      76.490  -1.769  35.361  1.00 61.77           H
ATOM    287  HA  ASP A1025      77.186  -3.339  37.385  1.00 76.86           H
ATOM    288  HB2 ASP A1025      79.309  -2.326  37.151  1.00 76.10           H
ATOM    289  HB3 ASP A1025      78.694  -1.335  36.072  1.00 76.10           H
ATOM    290  HC  ASP A1025      77.525  -1.703  39.157  1.00 76.53           H
ATOM    291  N   MET A1029      77.768   2.674  32.816  1.00 52.87           N
ATOM    292  CA  MET A1029      78.726   3.127  31.822  1.00 56.34           C
ATOM    293  C   MET A1029      78.794   4.649  31.795  1.00 58.06           C
ATOM    294  O   MET A1029      79.767   5.225  31.314  1.00 70.39           O
ATOM    295  CB  MET A1029      78.368   2.615  30.417  1.00 62.77           C
ATOM    296  CG  MET A1029      78.211   1.081  30.261  1.00 64.44           C
ATOM    297  SD  MET A1029      78.231   0.461  28.535  1.00 61.31           S
ATOM    298  CE  MET A1029      79.752  -0.476  28.558  1.00 60.07           C
ATOM    299  H1  MET A1029      76.894   2.999  32.589  1.00 63.44           H
ATOM    300  H2  MET A1029      78.020   3.010  33.680  1.00 63.44           H
ATOM    301  HA  MET A1029      79.602   2.778  32.051  1.00 67.60           H
ATOM    302  HB2 MET A1029      79.066   2.897  29.805  1.00 75.32           H
ATOM    303  HB3 MET A1029      77.527   3.019  30.152  1.00 75.32           H
ATOM    304  HG2 MET A1029      77.365   0.817  30.655  1.00 77.32           H
ATOM    305  HG3 MET A1029      78.938   0.648  30.735  1.00 77.32           H
ATOM    306  HE1 MET A1029      79.892  -0.871  27.683  1.00 72.08           H
ATOM    307  HE2 MET A1029      79.683  -1.173  29.229  1.00 72.08           H
ATOM    308  HE3 MET A1029      80.486   0.120  28.774  1.00 72.08           H
ATOM    309  HC  MET A1029      78.051   5.204  32.168  1.00 69.67           H
ATOM    310  N   LEU A1031      78.006   7.998  29.960  1.00 55.11           N1+
ATOM    311  CA  LEU A1031      77.887   8.722  28.647  1.00 59.52           C
ATOM    312  C   LEU A1031      78.607  10.084  28.732  1.00 50.48           C
ATOM    313  O   LEU A1031      78.603  10.723  29.776  1.00 46.47           O
ATOM    314  CB  LEU A1031      76.404   8.909  28.250  1.00 53.45           C
ATOM    315  H1  LEU A1031      78.866   7.868  30.151  1.00 66.13           H
ATOM    316  H2  LEU A1031      77.592   7.211  29.904  1.00 66.13           H
ATOM    317  H3  LEU A1031      77.630   8.485  30.603  1.00 66.13           H
ATOM    318  HA  LEU A1031      78.319   8.196  27.956  1.00 71.43           H
ATOM    319  HB1 LEU A1031      75.988   8.037  28.162  1.00 64.13           H
ATOM    320  HB3 LEU A1031      76.360   9.383  27.405  1.00 64.13           H
ATOM    321  N   SER A1032      79.219  10.515  27.631  1.00 48.17           N
ATOM    322  CA  SER A1032      80.015  11.727  27.602  1.00 46.67           C
ATOM    323  C   SER A1032      79.164  12.942  27.256  1.00 56.36           C
ATOM    324  O   SER A1032      77.955  12.858  27.041  1.00 54.70           O
ATOM    325  CB  SER A1032      81.138  11.600  26.585  1.00 53.75           C
ATOM    326  OG  SER A1032      80.626  11.764  25.285  1.00 47.32           O
ATOM    327  H   SER A1032      79.184  10.109  26.874  1.00 57.80           H
ATOM    328  HA  SER A1032      80.410  11.872  28.476  1.00 56.00           H
ATOM    329  HB2 SER A1032      81.802  12.287  26.755  1.00 64.49           H
ATOM    330  HB3 SER A1032      81.539  10.721  26.662  1.00 64.49           H
ATOM    331  HG  SER A1032      81.245  11.694  24.721  1.00 56.78           H
ATOM    332  N   GLU A1033      79.819  14.098  27.190  1.00 52.69           N
ATOM    333  CA  GLU A1033      79.120  15.313  26.802  1.00 52.96           C
ATOM    334  C   GLU A1033      78.674  15.232  25.346  1.00 44.41           C
ATOM    335  O   GLU A1033      77.516  15.483  25.034  1.00 39.57           O
ATOM    336  CB  GLU A1033      80.020  16.531  27.039  1.00 45.87           C
ATOM    337  H   GLU A1033      80.655  14.203  27.362  1.00 63.22           H
ATOM    338  HA  GLU A1033      78.329  15.413  27.353  1.00 63.55           H
ATOM    339  HB1 GLU A1033      80.277  16.557  27.974  1.00 55.04           H
ATOM    340  HB3 GLU A1033      79.530  17.336  26.807  1.00 55.04           H
ATOM    341  N   ASP A1034      79.582  14.878  24.438  1.00 50.64           N
ATOM    342  CA  ASP A1034      79.191  14.694  23.044  1.00 55.49           C
ATOM    343  C   ASP A1034      78.043  13.686  22.925  1.00 59.04           C
ATOM    344  O   ASP A1034      77.062  13.926  22.211  1.00 55.99           O
ATOM    345  CB  ASP A1034      80.384  14.223  22.201  1.00 56.45           C
ATOM    346  CG  ASP A1034      81.728  14.907  22.570  1.00 69.25           C
ATOM    347  OD1 ASP A1034      82.120  14.931  23.773  1.00 64.38           O
ATOM    348  OD2 ASP A1034      82.425  15.355  21.621  1.00 61.70           O1-
ATOM    349  H   ASP A1034      80.416  14.740  24.600  1.00 60.76           H
ATOM    350  HA  ASP A1034      78.886  15.543  22.686  1.00 66.59           H
ATOM    351  HB2 ASP A1034      80.494  13.267  22.325  1.00 67.74           H
ATOM    352  HB3 ASP A1034      80.201  14.413  21.268  1.00 67.74           H
ATOM    353  N   GLU A1035      78.141  12.553  23.633  1.00 50.27           N
ATOM    354  CA  GLU A1035      77.153  11.484  23.477  1.00 53.16           C
ATOM    355  C   GLU A1035      75.776  11.899  23.990  1.00 46.75           C
ATOM    356  O   GLU A1035      74.751  11.494  23.419  1.00 45.95           O
ATOM    357  CB  GLU A1035      77.620  10.214  24.200  1.00 47.31           C
ATOM    358  CG  GLU A1035      78.928   9.635  23.688  1.00 58.26           C
ATOM    359  CD  GLU A1035      79.364   8.380  24.469  1.00 70.16           C
ATOM    360  OE1 GLU A1035      79.131   8.345  25.702  1.00 68.18           O
ATOM    361  OE2 GLU A1035      79.926   7.426  23.855  1.00 63.61           O1-
ATOM    362  H   GLU A1035      78.764  12.382  24.201  1.00 60.32           H
ATOM    363  HA  GLU A1035      77.066  11.274  22.534  1.00 63.79           H
ATOM    364  HB2 GLU A1035      77.738  10.419  25.141  1.00 56.77           H
ATOM    365  HB3 GLU A1035      76.937   9.532  24.099  1.00 56.77           H
ATOM    366  HG2 GLU A1035      78.822   9.388  22.756  1.00 69.91           H
ATOM    367  HG3 GLU A1035      79.626  10.302  23.778  1.00 69.91           H
ATOM    368  N   ILE A1036      75.723  12.674  25.084  1.00 44.43           N
ATOM    369  CA  ILE A1036      74.432  13.113  25.614  1.00 48.53           C
ATOM    370  C   ILE A1036      73.794  14.120  24.672  1.00 45.16           C
ATOM    371  O   ILE A1036      72.566  14.193  24.547  1.00 44.95           O
ATOM    372  CB  ILE A1036      74.572  13.709  27.026  1.00 48.82           C
ATOM    373  CG1 ILE A1036      75.108  12.666  28.018  1.00 54.57           C
ATOM    374  CG2 ILE A1036      73.201  14.230  27.482  1.00 48.20           C
ATOM    375  CD1 ILE A1036      75.464  13.228  29.389  1.00 45.74           C
ATOM    376  H   ILE A1036      76.406  12.951  25.526  1.00 53.32           H
ATOM    377  HA  ILE A1036      73.841  12.346  25.674  1.00 58.23           H
ATOM    378  HB  ILE A1036      75.193  14.453  26.991  1.00 58.58           H
ATOM    379 HG12 ILE A1036      74.431  11.983  28.146  1.00 65.48           H
ATOM    380 HG13 ILE A1036      75.909  12.266  27.646  1.00 65.48           H
ATOM    381 HG21 ILE A1036      73.286  14.607  28.371  1.00 57.83           H
ATOM    382 HG22 ILE A1036      72.901  14.912  26.861  1.00 57.83           H
ATOM    383 HG23 ILE A1036      72.571  13.493  27.493  1.00 57.83           H
ATOM    384 HD11 ILE A1036      75.792  12.508  29.950  1.00 54.89           H
ATOM    385 HD12 ILE A1036      76.151  13.905  29.283  1.00 54.89           H
ATOM    386 HD13 ILE A1036      74.670  13.621  29.785  1.00 54.89           H
ATOM    387  N   ALA A1037      74.619  14.931  24.023  1.00 44.32           N
ATOM    388  CA  ALA A1037      74.111  15.889  23.064  1.00 44.63           C
ATOM    389  C   ALA A1037      73.566  15.180  21.839  1.00 44.92           C
ATOM    390  O   ALA A1037      72.549  15.594  21.277  1.00 40.94           O
ATOM    391  CB  ALA A1037      75.224  16.857  22.681  1.00 51.91           C
ATOM    392  H   ALA A1037      75.473  14.944  24.122  1.00 53.19           H
ATOM    393  HA  ALA A1037      73.391  16.397  23.469  1.00 53.55           H
ATOM    394  HB1 ALA A1037      74.878  17.496  22.038  1.00 62.29           H
ATOM    395  HB2 ALA A1037      75.528  17.320  23.477  1.00 62.29           H
ATOM    396  HB3 ALA A1037      75.956  16.356  22.288  1.00 62.29           H
ATOM    397  N   ARG A1038      74.231  14.104  21.417  1.00 42.41           N
ATOM    398  CA  ARG A1038      73.794  13.382  20.232  1.00 43.74           C
ATOM    399  C   ARG A1038      72.445  12.721  20.461  1.00 40.43           C
ATOM    400  O   ARG A1038      71.591  12.717  19.563  1.00 41.78           O
ATOM    401  CB  ARG A1038      74.840  12.340  19.841  1.00 43.87           C
ATOM    402  CG  ARG A1038      74.565  11.732  18.498  1.00 45.02           C
ATOM    403  CD  ARG A1038      75.599  10.729  18.097  1.00 53.00           C
ATOM    404  NE  ARG A1038      75.164  10.014  16.901  1.00 51.14           N
ATOM    405  CZ  ARG A1038      75.817   8.996  16.348  1.00 58.39           C
ATOM    406  NH1 ARG A1038      76.960   8.579  16.901  1.00 55.44           N
ATOM    407  NH2 ARG A1038      75.326   8.398  15.250  1.00 44.30           N1+
ATOM    408  H   ARG A1038      74.930  13.777  21.797  1.00 50.89           H
ATOM    409  HA  ARG A1038      73.702  14.007  19.496  1.00 52.48           H
ATOM    410  HB2 ARG A1038      75.712  12.763  19.807  1.00 52.63           H
ATOM    411  HB3 ARG A1038      74.840  11.628  20.499  1.00 52.63           H
ATOM    412  HG2 ARG A1038      73.705  11.283  18.524  1.00 54.01           H
ATOM    413  HG3 ARG A1038      74.552  12.435  17.829  1.00 54.01           H
ATOM    414  HD2 ARG A1038      76.433  11.184  17.898  1.00 63.59           H
ATOM    415  HD3 ARG A1038      75.723  10.087  18.813  1.00 63.59           H
ATOM    416  HE  ARG A1038      74.432  10.268  16.527  1.00 61.37           H
ATOM    417 HH11 ARG A1038      77.264   8.967  17.606  1.00 66.53           H
ATOM    418 HH12 ARG A1038      77.392   7.922  16.552  1.00 66.53           H
ATOM    419 HH21 ARG A1038      74.590   8.676  14.901  1.00 53.15           H
ATOM    420 HH22 ARG A1038      75.750   7.742  14.891  1.00 53.15           H
ATOM    421  N   LEU A1039      72.247  12.143  21.649  1.00 32.25           N
ATOM    422  CA  LEU A1039      70.954  11.570  22.009  1.00 36.66           C
ATOM    423  C   LEU A1039      69.843  12.627  22.044  1.00 46.32           C
ATOM    424  O   LEU A1039      68.719  12.373  21.587  1.00 36.34           O
ATOM    425  CB  LEU A1039      71.079  10.840  23.350  1.00 39.52           C
ATOM    426  CG  LEU A1039      71.865   9.515  23.301  1.00 38.62           C
ATOM    427  CD1 LEU A1039      72.097   8.946  24.703  1.00 36.12           C
ATOM    428  CD2 LEU A1039      71.167   8.413  22.421  1.00 36.44           C
ATOM    429  H   LEU A1039      72.846  12.071  22.262  1.00 38.70           H
ATOM    430  HA  LEU A1039      70.710  10.913  21.339  1.00 43.98           H
ATOM    431  HB2 LEU A1039      71.530  11.425  23.979  1.00 47.42           H
ATOM    432  HB3 LEU A1039      70.187  10.639  23.676  1.00 47.42           H
ATOM    433  HG  LEU A1039      72.735   9.690  22.911  1.00 46.34           H
ATOM    434 HD11 LEU A1039      72.593   8.116  24.628  1.00 43.34           H
ATOM    435 HD12 LEU A1039      72.603   9.588  25.224  1.00 43.34           H
ATOM    436 HD13 LEU A1039      71.238   8.782  25.123  1.00 43.34           H
ATOM    437 HD21 LEU A1039      71.710   7.610  22.433  1.00 43.73           H
ATOM    438 HD22 LEU A1039      70.289   8.225  22.789  1.00 43.73           H
ATOM    439 HD23 LEU A1039      71.082   8.742  21.513  1.00 43.73           H
ATOM    440  N   LYS A1040      70.124  13.827  22.569  1.00 33.18           N
ATOM    441  CA  LYS A1040      69.085  14.841  22.603  1.00 30.72           C
ATOM    442  C   LYS A1040      68.792  15.361  21.207  1.00 37.60           C
ATOM    443  O   LYS A1040      67.649  15.703  20.899  1.00 35.18           O
ATOM    444  CB  LYS A1040      69.490  15.983  23.529  1.00 46.66           C
ATOM    445  CG  LYS A1040      69.324  15.654  25.001  1.00 52.56           C
ATOM    446  CD  LYS A1040      68.499  16.725  25.743  1.00 56.76           C
ATOM    447  CE  LYS A1040      68.215  16.292  27.198  1.00 62.04           C
ATOM    448  NZ  LYS A1040      67.452  17.321  27.966  1.00 68.17           N1+
ATOM    449  H   LYS A1040      70.882  14.065  22.898  1.00 39.81           H
ATOM    450  HA  LYS A1040      68.271  14.446  22.953  1.00 36.86           H
ATOM    451  HB2 LYS A1040      70.423  16.196  23.374  1.00 55.99           H
ATOM    452  HB3 LYS A1040      68.938  16.756  23.332  1.00 55.99           H
ATOM    453  HG2 LYS A1040      68.864  14.804  25.087  1.00 63.06           H
ATOM    454  HG3 LYS A1040      70.199  15.604  25.417  1.00 63.06           H
ATOM    455  HD2 LYS A1040      68.996  17.557  25.763  1.00 68.10           H
ATOM    456  HD3 LYS A1040      67.651  16.849  25.290  1.00 68.10           H
ATOM    457  HE2 LYS A1040      67.692  15.475  27.189  1.00 74.44           H
ATOM    458  HE3 LYS A1040      69.059  16.141  27.654  1.00 74.44           H
ATOM    459  HZ1 LYS A1040      67.309  17.036  28.797  1.00 81.80           H
ATOM    460  HZ2 LYS A1040      67.914  18.082  27.997  1.00 81.80           H
ATOM    461  HZ3 LYS A1040      66.668  17.474  27.574  1.00 81.80           H
ATOM    462  N   GLY A1041      69.812  15.428  20.354  1.00 33.06           N
ATOM    463  CA  GLY A1041      69.582  15.652  18.944  1.00 32.27           C
ATOM    464  C   GLY A1041      68.689  14.604  18.313  1.00 41.01           C
ATOM    465  O   GLY A1041      67.899  14.911  17.417  1.00 29.20           O
ATOM    466  H   GLY A1041      70.640  15.346  20.571  1.00 39.67           H
ATOM    467  HA2 GLY A1041      69.167  16.520  18.822  1.00 38.72           H
ATOM    468  HA3 GLY A1041      70.431  15.651  18.476  1.00 38.72           H
ATOM    469  N   ILE A1042      68.818  13.349  18.734  1.00 34.93           N
ATOM    470  CA  ILE A1042      67.962  12.318  18.161  1.00 36.29           C
ATOM    471  C   ILE A1042      66.505  12.646  18.456  1.00 35.95           C
ATOM    472  O   ILE A1042      65.669  12.749  17.548  1.00 40.19           O
ATOM    473  CB  ILE A1042      68.391  10.934  18.692  1.00 34.72           C
ATOM    474  CG1 ILE A1042      69.672  10.498  17.965  1.00 30.07           C
ATOM    475  CG2 ILE A1042      67.289   9.904  18.541  1.00 38.16           C
ATOM    476  CD1 ILE A1042      70.368   9.272  18.597  1.00 27.94           C
ATOM    477  H   ILE A1042      69.373  13.075  19.331  1.00 41.92           H
ATOM    478  HA  ILE A1042      68.077  12.315  17.198  1.00 43.54           H
ATOM    479  HB  ILE A1042      68.594  11.022  19.636  1.00 41.65           H
ATOM    480 HG12 ILE A1042      69.449  10.271  17.048  1.00 36.08           H
ATOM    481 HG13 ILE A1042      70.303  11.234  17.976  1.00 36.08           H
ATOM    482 HG21 ILE A1042      67.603   9.054  18.887  1.00 45.79           H
ATOM    483 HG22 ILE A1042      66.512  10.198  19.041  1.00 45.79           H
ATOM    484 HG23 ILE A1042      67.065   9.818  17.601  1.00 45.79           H
ATOM    485 HD11 ILE A1042      71.163   9.061  18.083  1.00 33.52           H
ATOM    486 HD12 ILE A1042      70.611   9.485  19.512  1.00 33.52           H
ATOM    487 HD13 ILE A1042      69.755   8.520  18.583  1.00 33.52           H
ATOM    488  N   ASN A1043      66.205  12.911  19.723  1.00 35.32           N
ATOM    489  CA  ASN A1043      64.838  13.177  20.148  1.00 40.83           C
ATOM    490  C   ASN A1043      64.899  13.991  21.435  1.00 39.86           C
ATOM    491  O   ASN A1043      65.306  13.465  22.481  1.00 34.74           O
ATOM    492  CB  ASN A1043      64.098  11.860  20.347  1.00 42.26           C
ATOM    493  CG  ASN A1043      62.614  12.050  20.659  1.00 36.47           C
ATOM    494  OD1 ASN A1043      62.209  13.030  21.283  1.00 41.18           O
ATOM    495  ND2 ASN A1043      61.799  11.084  20.235  1.00 32.35           N
ATOM    496  H   ASN A1043      66.781  12.942  20.360  1.00 42.38           H
ATOM    497  HA  ASN A1043      64.377  13.696  19.470  1.00 48.99           H
ATOM    498  HB2 ASN A1043      64.168  11.333  19.535  1.00 50.71           H
ATOM    499  HB3 ASN A1043      64.501  11.381  21.088  1.00 50.71           H
ATOM    500 HD21 ASN A1043      60.954  11.138  20.383  1.00 38.82           H
ATOM    501 HD22 ASN A1043      62.119  10.406  19.814  1.00 38.82           H
ATOM    502  N   GLU A1044      64.472  15.263  21.358  1.00 47.02           N
ATOM    503  CA  GLU A1044      64.547  16.164  22.511  1.00 41.74           C
ATOM    504  C   GLU A1044      63.775  15.617  23.706  1.00 41.15           C
ATOM    505  O   GLU A1044      64.100  15.946  24.856  1.00 35.09           O
ATOM    506  CB  GLU A1044      64.018  17.554  22.126  1.00 46.43           C
ATOM    507  H   GLU A1044      64.139  15.622  20.651  1.00 56.42           H
ATOM    508  HA  GLU A1044      65.475  16.260  22.774  1.00 50.08           H
ATOM    509  HB1 GLU A1044      64.545  17.900  21.389  1.00 55.71           H
ATOM    510  HB3 GLU A1044      64.093  18.144  22.893  1.00 55.71           H
ATOM    511  N   ASP A1045      62.767  14.773  23.452  1.00 35.75           N
ATOM    512  CA  ASP A1045      61.910  14.193  24.478  1.00 33.54           C
ATOM    513  C   ASP A1045      62.457  12.894  25.033  1.00 37.08           C
ATOM    514  O   ASP A1045      61.832  12.309  25.925  1.00 36.24           O
ATOM    515  CB  ASP A1045      60.499  13.943  23.904  1.00 42.02           C
ATOM    516  CG  ASP A1045      59.791  15.241  23.451  1.00 49.97           C
ATOM    517  OD1 ASP A1045      59.660  16.175  24.270  1.00 53.17           O
ATOM    518  OD2 ASP A1045      59.365  15.336  22.275  1.00 49.05           O1-
ATOM    519  H   ASP A1045      62.557  14.517  22.658  1.00 42.90           H
ATOM    520  HA  ASP A1045      61.828  14.822  25.212  1.00 40.25           H
ATOM    521  HB2 ASP A1045      60.571  13.357  23.134  1.00 50.42           H
ATOM    522  HB3 ASP A1045      59.950  13.526  24.587  1.00 50.42           H
ATOM    523  N   LEU A1046      63.593  12.422  24.527  1.00 34.02           N
ATOM    524  CA  LEU A1046      64.208  11.211  25.066  1.00 39.28           C
ATOM    525  C   LEU A1046      64.800  11.493  26.442  1.00 32.19           C
ATOM    526  O   LEU A1046      65.630  12.399  26.608  1.00 34.42           O
ATOM    527  CB  LEU A1046      65.286  10.697  24.117  1.00 33.95           C
ATOM    528  CG  LEU A1046      65.963   9.354  24.426  1.00 39.64           C
ATOM    529  CD1 LEU A1046      64.948   8.220  24.583  1.00 38.96           C
ATOM    530  CD2 LEU A1046      66.948   9.041  23.310  1.00 40.28           C
ATOM    531  H   LEU A1046      64.026  12.781  23.876  1.00 40.82           H
ATOM    532  HA  LEU A1046      63.532  10.523  25.160  1.00 47.13           H
ATOM    533  HB2 LEU A1046      64.888  10.613  23.237  1.00 40.74           H
ATOM    534  HB3 LEU A1046      65.990  11.363  24.081  1.00 40.74           H
ATOM    535  HG  LEU A1046      66.461   9.431  25.255  1.00 47.56           H
ATOM    536 HD11 LEU A1046      65.422   7.396  24.776  1.00 46.75           H
ATOM    537 HD12 LEU A1046      64.346   8.434  25.313  1.00 46.75           H
ATOM    538 HD13 LEU A1046      64.448   8.128  23.757  1.00 46.75           H
ATOM    539 HD21 LEU A1046      67.380   8.193  23.498  1.00 48.33           H
ATOM    540 HD22 LEU A1046      66.465   8.987  22.470  1.00 48.33           H
ATOM    541 HD23 LEU A1046      67.610   9.748  23.266  1.00 48.33           H
ATOM    542  N   SER A1047      64.334  10.730  27.418  1.00 33.75           N
ATOM    543  CA  SER A1047      64.818  10.802  28.789  1.00 32.32           C
ATOM    544  C   SER A1047      66.225  10.227  28.924  1.00 36.58           C
ATOM    545  O   SER A1047      66.494   9.112  28.473  1.00 34.31           O
ATOM    546  CB  SER A1047      63.853  10.021  29.665  1.00 36.32           C
ATOM    547  OG  SER A1047      64.427   9.682  30.890  1.00 32.52           O
ATOM    548  H   SER A1047      63.716  10.142  27.308  1.00 40.49           H
ATOM    549  HA  SER A1047      64.829  11.726  29.084  1.00 38.78           H
ATOM    550  HB2 SER A1047      63.067  10.566  29.828  1.00 43.58           H
ATOM    551  HB3 SER A1047      63.599   9.207  29.202  1.00 43.58           H
ATOM    552  HG  SER A1047      63.877   9.252  31.356  1.00 39.02           H
ATOM    553  N   LEU A1048      67.126  10.965  29.569  1.00 41.65           N
ATOM    554  CA  LEU A1048      68.481  10.444  29.762  1.00 40.30           C
ATOM    555  C   LEU A1048      68.496   9.326  30.786  1.00 34.44           C
ATOM    556  O   LEU A1048      69.289   8.388  30.676  1.00 39.44           O
ATOM    557  CB  LEU A1048      69.417  11.585  30.169  1.00 29.36           C
ATOM    558  CG  LEU A1048      69.456  12.664  29.070  1.00 50.86           C
ATOM    559  CD1 LEU A1048      70.089  13.987  29.544  1.00 53.19           C
ATOM    560  CD2 LEU A1048      70.201  12.123  27.837  1.00 49.81           C
ATOM    561  H   LEU A1048      66.987  11.748  29.896  1.00 49.97           H
ATOM    562  HA  LEU A1048      68.801  10.082  28.921  1.00 48.35           H
ATOM    563  HB2 LEU A1048      69.094  11.992  30.988  1.00 35.23           H
ATOM    564  HB3 LEU A1048      70.314  11.239  30.293  1.00 35.23           H
ATOM    565  HG  LEU A1048      68.546  12.859  28.798  1.00 61.03           H
ATOM    566 HD11 LEU A1048      70.083  14.621  28.810  1.00 63.83           H
ATOM    567 HD12 LEU A1048      69.571  14.336  30.287  1.00 63.83           H
ATOM    568 HD13 LEU A1048      71.001  13.817  29.828  1.00 63.83           H
ATOM    569 HD21 LEU A1048      70.220  12.810  27.153  1.00 59.76           H
ATOM    570 HD22 LEU A1048      71.106  11.887  28.094  1.00 59.76           H
ATOM    571 HD23 LEU A1048      69.736  11.339  27.506  1.00 59.76           H
ATOM    572  N   GLU A1049      67.600   9.379  31.763  1.00 34.41           N
ATOM    573  CA  GLU A1049      67.487   8.278  32.704  1.00 36.67           C
ATOM    574  C   GLU A1049      66.952   7.022  32.019  1.00 41.07           C
ATOM    575  O   GLU A1049      67.375   5.905  32.329  1.00 34.76           O
ATOM    576  CB  GLU A1049      66.591   8.712  33.857  1.00 41.16           C
ATOM    577  CG  GLU A1049      66.599   7.787  35.045  1.00 53.44           C
ATOM    578  CD  GLU A1049      65.543   8.171  36.079  1.00 61.22           C
ATOM    579  OE1 GLU A1049      65.376   9.387  36.341  1.00 57.16           O
ATOM    580  OE2 GLU A1049      64.870   7.253  36.613  1.00 67.71           O1-
ATOM    581  H   GLU A1049      67.055  10.030  31.901  1.00 41.28           H
ATOM    582  HA  GLU A1049      68.365   8.075  33.064  1.00 44.00           H
ATOM    583  HB2 GLU A1049      66.882   9.585  34.164  1.00 49.39           H
ATOM    584  HB3 GLU A1049      65.678   8.767  33.535  1.00 49.39           H
ATOM    585  HG2 GLU A1049      66.414   6.883  34.746  1.00 64.13           H
ATOM    586  HG3 GLU A1049      67.469   7.826  35.473  1.00 64.13           H
ATOM    587  N   GLU A1050      66.017   7.177  31.082  1.00 37.00           N
ATOM    588  CA  GLU A1050      65.576   6.029  30.300  1.00 32.74           C
ATOM    589  C   GLU A1050      66.734   5.473  29.464  1.00 26.80           C
ATOM    590  O   GLU A1050      66.922   4.251  29.373  1.00 29.60           O
ATOM    591  CB  GLU A1050      64.366   6.437  29.439  1.00 37.47           C
ATOM    592  CG  GLU A1050      63.724   5.330  28.623  1.00 31.83           C
ATOM    593  CD  GLU A1050      62.743   4.464  29.408  1.00 32.47           C
ATOM    594  OE1 GLU A1050      62.009   3.694  28.774  1.00 32.02           O
ATOM    595  OE2 GLU A1050      62.700   4.532  30.649  1.00 41.59           O1-
ATOM    596  H   GLU A1050      65.631   7.919  30.885  1.00 44.39           H
ATOM    597  HA  GLU A1050      65.286   5.330  30.907  1.00 39.28           H
ATOM    598  HB2 GLU A1050      63.682   6.797  30.026  1.00 44.96           H
ATOM    599  HB3 GLU A1050      64.652   7.124  28.818  1.00 44.96           H
ATOM    600  HG2 GLU A1050      63.239   5.729  27.884  1.00 38.19           H
ATOM    601  HG3 GLU A1050      64.422   4.750  28.281  1.00 38.19           H
ATOM    602  N   VAL A1051      67.552   6.343  28.872  1.00 27.47           N
ATOM    603  CA  VAL A1051      68.713   5.835  28.155  1.00 29.36           C
ATOM    604  C   VAL A1051      69.607   5.039  29.099  1.00 31.77           C
ATOM    605  O   VAL A1051      70.012   3.909  28.805  1.00 26.72           O
ATOM    606  CB  VAL A1051      69.477   6.978  27.481  1.00 30.18           C
ATOM    607  CG1 VAL A1051      70.764   6.438  26.887  1.00 33.97           C
ATOM    608  CG2 VAL A1051      68.625   7.635  26.397  1.00 28.62           C
ATOM    609  H   VAL A1051      67.461   7.198  28.870  1.00 32.96           H
ATOM    610  HA  VAL A1051      68.409   5.233  27.458  1.00 35.23           H
ATOM    611  HB  VAL A1051      69.703   7.650  28.143  1.00 36.21           H
ATOM    612 HG11 VAL A1051      71.245   7.165  26.462  1.00 40.75           H
ATOM    613 HG12 VAL A1051      71.303   6.056  27.597  1.00 40.75           H
ATOM    614 HG13 VAL A1051      70.548   5.756  26.232  1.00 40.75           H
ATOM    615 HG21 VAL A1051      69.133   8.353  25.989  1.00 34.34           H
ATOM    616 HG22 VAL A1051      68.396   6.969  25.730  1.00 34.34           H
ATOM    617 HG23 VAL A1051      67.817   7.988  26.802  1.00 34.34           H
ATOM    618  N   ALA A1052      69.897   5.595  30.274  1.00 41.95           N
ATOM    619  CA  ALA A1052      70.856   4.949  31.167  1.00 38.64           C
ATOM    620  C   ALA A1052      70.344   3.627  31.755  1.00 32.79           C
ATOM    621  O   ALA A1052      71.150   2.728  32.035  1.00 32.92           O
ATOM    622  CB  ALA A1052      71.234   5.916  32.292  1.00 33.00           C
ATOM    623  H   ALA A1052      69.561   6.329  30.572  1.00 50.33           H
ATOM    624  HA  ALA A1052      71.662   4.754  30.665  1.00 46.36           H
ATOM    625  HB1 ALA A1052      71.870   5.482  32.881  1.00 39.60           H
ATOM    626  HB2 ALA A1052      71.631   6.711  31.904  1.00 39.60           H
ATOM    627  HB3 ALA A1052      70.433   6.154  32.786  1.00 39.60           H
ATOM    628  N   GLU A1053      69.034   3.485  31.980  1.00 34.31           N
ATOM    629  CA  GLU A1053      68.513   2.281  32.624  1.00 30.04           C
ATOM    630  C   GLU A1053      67.978   1.221  31.666  1.00 27.27           C
ATOM    631  O   GLU A1053      67.817   0.076  32.092  1.00 36.23           O
ATOM    632  CB  GLU A1053      67.401   2.644  33.618  1.00 37.45           C
ATOM    633  CG  GLU A1053      67.814   3.730  34.640  1.00 44.16           C
ATOM    634  CD  GLU A1053      66.749   4.061  35.685  1.00 47.63           C
ATOM    635  OE1 GLU A1053      65.609   3.536  35.609  1.00 46.44           O
ATOM    636  OE2 GLU A1053      67.073   4.877  36.584  1.00 59.04           O1-
ATOM    637  H   GLU A1053      68.434   4.065  31.771  1.00 41.16           H
ATOM    638  HA  GLU A1053      69.232   1.874  33.131  1.00 36.05           H
ATOM    639  HB2 GLU A1053      66.635   2.976  33.123  1.00 44.93           H
ATOM    640  HB3 GLU A1053      67.153   1.848  34.114  1.00 44.93           H
ATOM    641  HG2 GLU A1053      68.604   3.425  35.112  1.00 52.98           H
ATOM    642  HG3 GLU A1053      68.016   4.547  34.158  1.00 52.98           H
ATOM    643  N   ILE A1054      67.663   1.567  30.410  1.00 32.11           N
ATOM    644  CA  ILE A1054      67.048   0.647  29.452  1.00 31.57           C
ATOM    645  C   ILE A1054      67.936   0.427  28.235  1.00 26.09           C
ATOM    646  O   ILE A1054      68.311  -0.706  27.928  1.00 28.26           O
ATOM    647  CB  ILE A1054      65.653   1.145  29.008  1.00 31.37           C
ATOM    648  CG1 ILE A1054      64.744   1.381  30.235  1.00 34.26           C
ATOM    649  CG2 ILE A1054      65.015   0.160  28.046  1.00 25.55           C
ATOM    650  CD1 ILE A1054      64.616   0.209  31.165  1.00 38.51           C
ATOM    651  H   ILE A1054      67.802   2.351  30.085  1.00 38.53           H
ATOM    652  HA  ILE A1054      66.927  -0.213  29.885  1.00 37.87           H
ATOM    653  HB  ILE A1054      65.765   1.990  28.547  1.00 37.64           H
ATOM    654 HG12 ILE A1054      65.103   2.123  30.747  1.00 41.11           H
ATOM    655 HG13 ILE A1054      63.854   1.604  29.921  1.00 41.11           H
ATOM    656 HG21 ILE A1054      64.143   0.495  27.784  1.00 30.66           H
ATOM    657 HG22 ILE A1054      65.583   0.069  27.265  1.00 30.66           H
ATOM    658 HG23 ILE A1054      64.921  -0.698  28.489  1.00 30.66           H
ATOM    659 HD11 ILE A1054      64.030   0.452  31.899  1.00 46.20           H
ATOM    660 HD12 ILE A1054      64.242  -0.541  30.677  1.00 46.20           H
ATOM    661 HD13 ILE A1054      65.494  -0.021  31.504  1.00 46.20           H
ATOM    662  N   TYR A1055      68.325   1.506  27.557  1.00 25.03           N
ATOM    663  CA  TYR A1055      68.963   1.378  26.251  1.00 28.16           C
ATOM    664  C   TYR A1055      70.465   1.141  26.358  1.00 27.49           C
ATOM    665  O   TYR A1055      71.031   0.465  25.498  1.00 26.53           O
ATOM    666  CB  TYR A1055      68.662   2.618  25.378  1.00 28.43           C
ATOM    667  CG  TYR A1055      67.176   2.755  25.097  1.00 29.79           C
ATOM    668  CD1 TYR A1055      66.400   3.760  25.683  1.00 26.74           C
ATOM    669  CD2 TYR A1055      66.536   1.837  24.292  1.00 30.92           C
ATOM    670  CE1 TYR A1055      65.030   3.835  25.459  1.00 27.35           C
ATOM    671  CE2 TYR A1055      65.175   1.900  24.055  1.00 25.55           C
ATOM    672  CZ  TYR A1055      64.419   2.889  24.638  1.00 30.38           C
ATOM    673  OH  TYR A1055      63.071   2.905  24.381  1.00 34.09           O
ATOM    674  H   TYR A1055      68.230   2.317  27.829  1.00 30.03           H
ATOM    675  HA  TYR A1055      68.582   0.608  25.800  1.00 33.79           H
ATOM    676  HB2 TYR A1055      68.958   3.416  25.844  1.00 34.11           H
ATOM    677  HB3 TYR A1055      69.125   2.532  24.530  1.00 34.11           H
ATOM    678  HD1 TYR A1055      66.806   4.381  26.244  1.00 32.09           H
ATOM    679  HD2 TYR A1055      67.032   1.152  23.904  1.00 37.09           H
ATOM    680  HE1 TYR A1055      64.526   4.509  25.854  1.00 32.82           H
ATOM    681  HE2 TYR A1055      64.769   1.267  23.508  1.00 30.65           H
ATOM    682  HH  TYR A1055      62.709   3.547  24.784  1.00 40.90           H
ATOM    683  N   LEU A1056      71.139   1.654  27.388  1.00 29.39           N
ATOM    684  CA  LEU A1056      72.528   1.242  27.578  1.00 30.07           C
ATOM    685  C   LEU A1056      72.641  -0.251  27.830  1.00 28.16           C
ATOM    686  O   LEU A1056      73.418  -0.909  27.117  1.00 23.87           O
ATOM    687  CB  LEU A1056      73.188   2.040  28.709  1.00 38.65           C
ATOM    688  CG  LEU A1056      73.888   3.315  28.278  1.00 32.75           C
ATOM    689  CD1 LEU A1056      74.313   4.037  29.483  1.00 43.30           C
ATOM    690  CD2 LEU A1056      75.067   3.009  27.406  1.00 38.35           C
ATOM    691  H   LEU A1056      70.833   2.214  27.964  1.00 35.27           H
ATOM    692  HA  LEU A1056      73.018   1.436  26.764  1.00 36.08           H
ATOM    693  HB2 LEU A1056      72.504   2.286  29.351  1.00 46.37           H
ATOM    694  HB3 LEU A1056      73.849   1.475  29.138  1.00 46.37           H
ATOM    695  HG  LEU A1056      73.271   3.875  27.781  1.00 39.30           H
ATOM    696 HD11 LEU A1056      74.762   4.855  29.218  1.00 51.95           H
ATOM    697 HD12 LEU A1056      73.531   4.247  30.017  1.00 51.95           H
ATOM    698 HD13 LEU A1056      74.920   3.475  29.989  1.00 51.95           H
ATOM    699 HD21 LEU A1056      75.493   3.841  27.148  1.00 46.01           H
ATOM    700 HD22 LEU A1056      75.692   2.458  27.903  1.00 46.01           H
ATOM    701 HD23 LEU A1056      74.762   2.534  26.617  1.00 46.01           H
ATOM    702  N   PRO A1057      71.940  -0.837  28.812  1.00 21.27           N
ATOM    703  CA  PRO A1057      71.915  -2.302  28.945  1.00 26.83           C
ATOM    704  C   PRO A1057      71.511  -3.062  27.689  1.00 25.31           C
ATOM    705  O   PRO A1057      72.135  -4.089  27.370  1.00 20.01           O
ATOM    706  CB  PRO A1057      70.886  -2.520  30.064  1.00 27.24           C
ATOM    707  CG  PRO A1057      71.000  -1.313  30.875  1.00 28.43           C
ATOM    708  CD  PRO A1057      71.224  -0.187  29.922  1.00 31.97           C
ATOM    709  HA  PRO A1057      72.780  -2.622  29.245  1.00 32.19           H
ATOM    710  HB2 PRO A1057      69.997  -2.601  29.685  1.00 32.68           H
ATOM    711  HB3 PRO A1057      71.119  -3.308  30.579  1.00 32.68           H
ATOM    712  HG2 PRO A1057      70.178  -1.179  31.372  1.00 34.12           H
ATOM    713  HG3 PRO A1057      71.753  -1.400  31.480  1.00 34.12           H
ATOM    714  HD2 PRO A1057      70.377   0.173  29.616  1.00 38.36           H
ATOM    715  HD3 PRO A1057      71.777   0.498  30.329  1.00 38.36           H
ATOM    716  N   LEU A1058      70.463  -2.606  26.986  1.00 24.89           N
ATOM    717  CA  LEU A1058      70.098  -3.208  25.708  1.00 22.56           C
ATOM    718  C   LEU A1058      71.293  -3.227  24.758  1.00 18.67           C
ATOM    719  O   LEU A1058      71.549  -4.227  24.073  1.00 17.91           O
ATOM    720  CB  LEU A1058      68.925  -2.429  25.105  1.00 20.64           C
ATOM    721  CG  LEU A1058      68.345  -2.962  23.794  1.00 20.75           C
ATOM    722  CD1 LEU A1058      67.874  -4.360  23.971  1.00 15.55           C
ATOM    723  CD2 LEU A1058      67.175  -2.132  23.328  1.00 21.84           C
ATOM    724  H   LEU A1058      69.957  -1.955  27.229  1.00 29.86           H
ATOM    725  HA  LEU A1058      69.812  -4.123  25.855  1.00 27.07           H
ATOM    726  HB2 LEU A1058      68.205  -2.418  25.754  1.00 24.77           H
ATOM    727  HB3 LEU A1058      69.220  -1.520  24.939  1.00 24.77           H
ATOM    728  HG  LEU A1058      69.028  -2.949  23.106  1.00 24.90           H
ATOM    729 HD11 LEU A1058      67.510  -4.679  23.130  1.00 18.65           H
ATOM    730 HD12 LEU A1058      68.624  -4.914  24.239  1.00 18.65           H
ATOM    731 HD13 LEU A1058      67.188  -4.377  24.657  1.00 18.65           H
ATOM    732 HD21 LEU A1058      66.838  -2.502  22.497  1.00 26.20           H
ATOM    733 HD22 LEU A1058      66.482  -2.154  24.006  1.00 26.20           H
ATOM    734 HD23 LEU A1058      67.472  -1.219  23.187  1.00 26.20           H
ATOM    735  N   SER A1059      72.057  -2.135  24.718  1.00 24.71           N
ATOM    736  CA  SER A1059      73.155  -2.087  23.764  1.00 17.58           C
ATOM    737  C   SER A1059      74.258  -3.057  24.176  1.00 21.46           C
ATOM    738  O   SER A1059      74.913  -3.642  23.315  1.00 20.92           O
ATOM    739  CB  SER A1059      73.662  -0.659  23.606  1.00 28.71           C
ATOM    740  OG  SER A1059      74.439  -0.226  24.703  1.00 34.77           O
ATOM    741  H   SER A1059      71.964  -1.437  25.212  1.00 29.65           H
ATOM    742  HA  SER A1059      72.823  -2.375  22.899  1.00 21.10           H
ATOM    743  HB2 SER A1059      74.205  -0.611  22.804  1.00 34.45           H
ATOM    744  HB3 SER A1059      72.897  -0.068  23.517  1.00 34.45           H
ATOM    745  HG  SER A1059      73.983  -0.255  25.408  1.00 41.72           H
ATOM    746  N   ARG A1060      74.456  -3.234  25.483  1.00 22.61           N
ATOM    747  CA  ARG A1060      75.406  -4.220  25.974  1.00 28.22           C
ATOM    748  C   ARG A1060      74.959  -5.604  25.571  1.00 20.55           C
ATOM    749  O   ARG A1060      75.763  -6.400  25.093  1.00 24.24           O
ATOM    750  CB  ARG A1060      75.558  -4.137  27.499  1.00 27.67           C
ATOM    751  CG  ARG A1060      76.271  -2.871  28.058  1.00 38.57           C
ATOM    752  CD  ARG A1060      76.614  -3.035  29.559  1.00 40.09           C
ATOM    753  NE  ARG A1060      77.424  -4.232  29.811  1.00 40.13           N
ATOM    754  CZ  ARG A1060      77.644  -4.763  31.015  1.00 51.69           C
ATOM    755  NH1 ARG A1060      77.123  -4.202  32.104  1.00 52.66           N
ATOM    756  NH2 ARG A1060      78.378  -5.868  31.134  1.00 44.57           N1+
ATOM    757  H   ARG A1060      74.052  -2.794  26.101  1.00 27.12           H
ATOM    758  HA  ARG A1060      76.274  -4.053  25.574  1.00 33.86           H
ATOM    759  HB2 ARG A1060      74.673  -4.167  27.894  1.00 33.20           H
ATOM    760  HB3 ARG A1060      76.067  -4.908  27.795  1.00 33.20           H
ATOM    761  HG2 ARG A1060      77.098  -2.727  27.571  1.00 46.27           H
ATOM    762  HG3 ARG A1060      75.686  -2.104  27.962  1.00 46.27           H
ATOM    763  HD2 ARG A1060      77.117  -2.261  29.857  1.00 48.10           H
ATOM    764  HD3 ARG A1060      75.791  -3.115  30.067  1.00 48.10           H
ATOM    765  HE  ARG A1060      77.784  -4.620  29.133  1.00 48.15           H
ATOM    766 HH11 ARG A1060      76.642  -3.493  32.034  1.00 63.18           H
ATOM    767 HH12 ARG A1060      77.269  -4.549  32.878  1.00 63.18           H
ATOM    768 HH21 ARG A1060      78.720  -6.234  30.435  1.00 53.48           H
ATOM    769 HH22 ARG A1060      78.525  -6.205  31.912  1.00 53.48           H
ATOM    770  N   LEU A1061      73.667  -5.899  25.736  1.00 21.39           N
ATOM    771  CA  LEU A1061      73.150  -7.193  25.312  1.00 23.44           C
ATOM    772  C   LEU A1061      73.445  -7.441  23.838  1.00 19.47           C
ATOM    773  O   LEU A1061      74.032  -8.462  23.465  1.00 19.64           O
ATOM    774  CB  LEU A1061      71.643  -7.291  25.572  1.00 28.46           C
ATOM    775  CG  LEU A1061      71.076  -8.678  25.241  1.00 19.72           C
ATOM    776  CD1 LEU A1061      71.205  -9.550  26.456  1.00 18.45           C
ATOM    777  CD2 LEU A1061      69.641  -8.640  24.803  1.00 27.43           C
ATOM    778  H   LEU A1061      73.081  -5.375  26.085  1.00 25.66           H
ATOM    779  HA  LEU A1061      73.588  -7.890  25.826  1.00 28.12           H
ATOM    780  HB2 LEU A1061      71.471  -7.112  26.510  1.00 34.14           H
ATOM    781  HB3 LEU A1061      71.183  -6.639  25.020  1.00 34.14           H
ATOM    782  HG  LEU A1061      71.600  -9.074  24.527  1.00 23.66           H
ATOM    783 HD11 LEU A1061      70.849 -10.429  26.253  1.00 22.13           H
ATOM    784 HD12 LEU A1061      72.143  -9.620  26.695  1.00 22.13           H
ATOM    785 HD13 LEU A1061      70.706  -9.150  27.185  1.00 22.13           H
ATOM    786 HD21 LEU A1061      69.346  -9.543  24.610  1.00 32.91           H
ATOM    787 HD22 LEU A1061      69.104  -8.261  25.517  1.00 32.91           H
ATOM    788 HD23 LEU A1061      69.569  -8.090  24.007  1.00 32.91           H
ATOM    789  N   LEU A1062      73.034  -6.519  22.981  1.00 19.50           N
ATOM    790  CA  LEU A1062      73.298  -6.670  21.561  1.00 16.43           C
ATOM    791  C   LEU A1062      74.764  -6.912  21.307  1.00 17.11           C
ATOM    792  O   LEU A1062      75.131  -7.738  20.465  1.00 22.07           O
ATOM    793  CB  LEU A1062      72.838  -5.422  20.807  1.00 15.41           C
ATOM    794  CG  LEU A1062      71.317  -5.225  20.872  1.00 17.94           C
ATOM    795  CD1 LEU A1062      70.933  -3.873  20.311  1.00 20.52           C
ATOM    796  CD2 LEU A1062      70.621  -6.363  20.159  1.00 15.60           C
ATOM    797  H   LEU A1062      72.605  -5.804  23.193  1.00 23.40           H
ATOM    798  HA  LEU A1062      72.801  -7.431  21.223  1.00 19.71           H
ATOM    799  HB2 LEU A1062      73.259  -4.642  21.199  1.00 18.49           H
ATOM    800  HB3 LEU A1062      73.091  -5.504  19.874  1.00 18.49           H
ATOM    801  HG  LEU A1062      71.041  -5.248  21.801  1.00 21.53           H
ATOM    802 HD11 LEU A1062      69.970  -3.772  20.363  1.00 24.62           H
ATOM    803 HD12 LEU A1062      71.367  -3.180  20.834  1.00 24.62           H
ATOM    804 HD13 LEU A1062      71.223  -3.821  19.387  1.00 24.62           H
ATOM    805 HD21 LEU A1062      69.662  -6.225  20.208  1.00 18.71           H
ATOM    806 HD22 LEU A1062      70.907  -6.376  19.232  1.00 18.71           H
ATOM    807 HD23 LEU A1062      70.858  -7.198  20.591  1.00 18.71           H
ATOM    808  N   ASN A1063      75.625  -6.192  22.024  1.00 18.82           N
ATOM    809  CA  ASN A1063      77.051  -6.338  21.793  1.00 16.77           C
ATOM    810  C   ASN A1063      77.523  -7.716  22.197  1.00 23.26           C
ATOM    811  O   ASN A1063      78.429  -8.253  21.560  1.00 16.56           O
ATOM    812  CB  ASN A1063      77.876  -5.268  22.540  1.00 17.20           C
ATOM    813  CG  ASN A1063      79.334  -5.332  22.182  1.00 20.04           C
ATOM    814  OD1 ASN A1063      79.749  -4.899  21.114  1.00 33.71           O
ATOM    815  ND2 ASN A1063      80.119  -5.935  23.042  1.00 22.14           N
ATOM    816  H   ASN A1063      75.411  -5.625  22.634  1.00 22.58           H
ATOM    817  HA  ASN A1063      77.224  -6.233  20.844  1.00 20.12           H
ATOM    818  HB2 ASN A1063      77.545  -4.387  22.304  1.00 20.63           H
ATOM    819  HB3 ASN A1063      77.793  -5.411  23.496  1.00 20.63           H
ATOM    820 HD21 ASN A1063      80.962  -5.999  22.883  1.00 26.56           H
ATOM    821 HD22 ASN A1063      79.791  -6.268  23.764  1.00 26.56           H
ATOM    822  N   PHE A1064      76.909  -8.326  23.212  1.00 18.94           N
ATOM    823  CA  PHE A1064      77.289  -9.703  23.517  1.00 18.17           C
ATOM    824  C   PHE A1064      76.891 -10.642  22.377  1.00 28.44           C
ATOM    825  O   PHE A1064      77.638 -11.568  22.046  1.00 16.23           O
ATOM    826  CB  PHE A1064      76.664 -10.219  24.831  1.00 31.43           C
ATOM    827  CG  PHE A1064      77.303  -9.696  26.062  1.00 30.04           C
ATOM    828  CD1 PHE A1064      76.547  -9.050  27.019  1.00 23.77           C
ATOM    829  CD2 PHE A1064      78.668  -9.878  26.285  1.00 27.29           C
ATOM    830  CE1 PHE A1064      77.147  -8.542  28.169  1.00 31.32           C
ATOM    831  CE2 PHE A1064      79.274  -9.388  27.426  1.00 33.98           C
ATOM    832  CZ  PHE A1064      78.514  -8.721  28.375  1.00 37.91           C
ATOM    833  H   PHE A1064      76.301  -7.985  23.716  1.00 22.73           H
ATOM    834  HA  PHE A1064      78.253  -9.746  23.613  1.00 21.80           H
ATOM    835  HB2 PHE A1064      75.729  -9.960  24.853  1.00 37.72           H
ATOM    836  HB3 PHE A1064      76.736 -11.186  24.851  1.00 37.72           H
ATOM    837  HD1 PHE A1064      75.636  -8.920  26.878  1.00 28.52           H
ATOM    838  HD2 PHE A1064      79.181 -10.317  25.646  1.00 32.75           H
ATOM    839  HE1 PHE A1064      76.634  -8.102  28.807  1.00 37.58           H
ATOM    840  HE2 PHE A1064      80.186  -9.509  27.559  1.00 40.78           H
ATOM    841  HZ  PHE A1064      78.915  -8.395  29.148  1.00 45.49           H
ATOM    842  N   TYR A1065      75.702 -10.450  21.788  1.00 22.25           N
ATOM    843  CA  TYR A1065      75.327 -11.284  20.647  1.00 17.78           C
ATOM    844  C   TYR A1065      76.247 -11.004  19.472  1.00 18.93           C
ATOM    845  O   TYR A1065      76.736 -11.931  18.827  1.00 19.03           O
ATOM    846  CB  TYR A1065      73.874 -11.032  20.257  1.00 16.86           C
ATOM    847  CG  TYR A1065      72.900 -11.752  21.130  1.00 15.99           C
ATOM    848  CD1 TYR A1065      72.593 -11.308  22.393  1.00 18.81           C
ATOM    849  CD2 TYR A1065      72.313 -12.921  20.683  1.00 22.31           C
ATOM    850  CE1 TYR A1065      71.693 -12.009  23.188  1.00 22.29           C
ATOM    851  CE2 TYR A1065      71.452 -13.621  21.456  1.00 26.63           C
ATOM    852  CZ  TYR A1065      71.142 -13.181  22.693  1.00 25.07           C
ATOM    853  OH  TYR A1065      70.265 -13.942  23.411  1.00 25.10           O
ATOM    854  H   TYR A1065      75.117  -9.865  22.022  1.00 26.70           H
ATOM    855  HA  TYR A1065      75.419 -12.219  20.890  1.00 21.34           H
ATOM    856  HB2 TYR A1065      73.690 -10.082  20.324  1.00 20.23           H
ATOM    857  HB3 TYR A1065      73.736 -11.331  19.344  1.00 20.23           H
ATOM    858  HD1 TYR A1065      72.977 -10.523  22.712  1.00 22.57           H
ATOM    859  HD2 TYR A1065      72.525 -13.240  19.836  1.00 26.77           H
ATOM    860  HE1 TYR A1065      71.485 -11.711  24.044  1.00 26.74           H
ATOM    861  HE2 TYR A1065      71.069 -14.404  21.132  1.00 31.95           H
ATOM    862  HH  TYR A1065      70.032 -14.612  22.961  1.00 30.11           H
ATOM    863  N   ILE A1066      76.527  -9.726  19.199  1.00 18.36           N
ATOM    864  CA  ILE A1066      77.410  -9.387  18.081  1.00 18.34           C
ATOM    865  C   ILE A1066      78.783  -9.998  18.303  1.00 24.13           C
ATOM    866  O   ILE A1066      79.381 -10.564  17.387  1.00 21.25           O
ATOM    867  CB  ILE A1066      77.513  -7.866  17.896  1.00 19.39           C
ATOM    868  CG1 ILE A1066      76.144  -7.279  17.554  1.00 14.08           C
ATOM    869  CG2 ILE A1066      78.526  -7.560  16.774  1.00 18.19           C
ATOM    870  CD1 ILE A1066      75.993  -5.756  17.686  1.00 22.87           C
ATOM    871  H   ILE A1066      76.224  -9.050  19.636  1.00 22.03           H
ATOM    872  HA  ILE A1066      77.044  -9.763  17.266  1.00 22.00           H
ATOM    873  HB  ILE A1066      77.829  -7.469  18.722  1.00 23.26           H
ATOM    874 HG12 ILE A1066      75.937  -7.509  16.635  1.00 16.90           H
ATOM    875 HG13 ILE A1066      75.486  -7.684  18.141  1.00 16.90           H
ATOM    876 HG21 ILE A1066      78.589  -6.599  16.660  1.00 21.82           H
ATOM    877 HG22 ILE A1066      79.391  -7.921  17.024  1.00 21.82           H
ATOM    878 HG23 ILE A1066      78.220  -7.972  15.952  1.00 21.82           H
ATOM    879 HD11 ILE A1066      75.087  -5.507  17.444  1.00 27.44           H
ATOM    880 HD12 ILE A1066      76.173  -5.499  18.604  1.00 27.44           H
ATOM    881 HD13 ILE A1066      76.625  -5.324  17.091  1.00 27.44           H
ATOM    882  N   SER A1067      79.324  -9.834  19.515  1.00 23.37           N
ATOM    883  CA  SER A1067      80.679 -10.303  19.800  1.00 20.38           C
ATOM    884  C   SER A1067      80.755 -11.812  19.644  1.00 18.61           C
ATOM    885  O   SER A1067      81.671 -12.339  19.010  1.00 19.70           O
ATOM    886  CB  SER A1067      81.103  -9.905  21.216  1.00 21.92           C
ATOM    887  OG  SER A1067      81.263  -8.508  21.337  1.00 41.23           O
ATOM    888  H   SER A1067      78.931  -9.459  20.181  1.00 28.03           H
ATOM    889  HA  SER A1067      81.298  -9.899  19.171  1.00 24.46           H
ATOM    890  HB2 SER A1067      80.422 -10.197  21.841  1.00 26.31           H
ATOM    891  HB3 SER A1067      81.947 -10.336  21.423  1.00 26.31           H
ATOM    892  HG  SER A1067      80.539  -8.120  21.162  1.00 49.47           H
ATOM    893  N   SER A1068      79.787 -12.526  20.209  1.00 23.53           N
ATOM    894  CA  SER A1068      79.788 -13.985  20.063  1.00 22.49           C
ATOM    895  C   SER A1068      79.832 -14.385  18.590  1.00 25.28           C
ATOM    896  O   SER A1068      80.540 -15.323  18.195  1.00 18.75           O
ATOM    897  CB  SER A1068      78.549 -14.575  20.759  1.00 20.98           C
ATOM    898  OG  SER A1068      78.433 -15.950  20.555  1.00 32.45           O
ATOM    899  H   SER A1068      79.135 -12.205  20.668  1.00 28.23           H
ATOM    900  HA  SER A1068      80.577 -14.346  20.497  1.00 26.99           H
ATOM    901  HB2 SER A1068      78.618 -14.407  21.712  1.00 25.17           H
ATOM    902  HB3 SER A1068      77.758 -14.140  20.406  1.00 25.17           H
ATOM    903  HG  SER A1068      78.368 -16.114  19.734  1.00 38.93           H
ATOM    904  N   ASN A1069      79.053 -13.694  17.765  1.00 20.86           N
ATOM    905  CA  ASN A1069      78.995 -13.993  16.339  1.00 28.16           C
ATOM    906  C   ASN A1069      80.358 -13.777  15.667  1.00 23.93           C
ATOM    907  O   ASN A1069      80.817 -14.614  14.878  1.00 28.69           O
ATOM    908  CB  ASN A1069      77.904 -13.103  15.721  1.00 34.18           C
ATOM    909  CG  ASN A1069      77.735 -13.325  14.242  1.00 36.39           C
ATOM    910  OD1 ASN A1069      78.364 -12.646  13.424  1.00 34.05           O
ATOM    911  ND2 ASN A1069      76.884 -14.282  13.882  1.00 38.82           N
ATOM    912  H   ASN A1069      78.546 -13.043  18.007  1.00 25.03           H
ATOM    913  HA  ASN A1069      78.739 -14.920  16.216  1.00 33.78           H
ATOM    914  HB2 ASN A1069      77.057 -13.297  16.152  1.00 41.01           H
ATOM    915  HB3 ASN A1069      78.141 -12.172  15.859  1.00 41.01           H
ATOM    916 HD21 ASN A1069      76.751 -14.449  13.049  1.00 46.58           H
ATOM    917 HD22 ASN A1069      76.466 -14.734  14.483  1.00 46.58           H
ATOM    918  N   LEU A1070      81.019 -12.657  15.969  1.00 23.45           N
ATOM    919  CA  LEU A1070      82.332 -12.368  15.391  1.00 25.01           C
ATOM    920  C   LEU A1070      83.368 -13.413  15.790  1.00 24.28           C
ATOM    921  O   LEU A1070      84.194 -13.837  14.968  1.00 24.93           O
ATOM    922  CB  LEU A1070      82.801 -10.971  15.843  1.00 19.72           C
ATOM    923  CG  LEU A1070      82.097  -9.744  15.267  1.00 26.08           C
ATOM    924  CD1 LEU A1070      82.491  -8.461  16.042  1.00 23.62           C
ATOM    925  CD2 LEU A1070      82.466  -9.620  13.787  1.00 37.66           C
ATOM    926  H   LEU A1070      80.729 -12.050  16.505  1.00 28.13           H
ATOM    927  HA  LEU A1070      82.261 -12.365  14.424  1.00 30.01           H
ATOM    928  HB2 LEU A1070      82.703 -10.924  16.807  1.00 23.65           H
ATOM    929  HB3 LEU A1070      83.741 -10.887  15.618  1.00 23.65           H
ATOM    930  HG  LEU A1070      81.137  -9.861  15.335  1.00 31.29           H
ATOM    931 HD11 LEU A1070      82.029  -7.703  15.652  1.00 28.34           H
ATOM    932 HD12 LEU A1070      82.234  -8.564  16.972  1.00 28.34           H
ATOM    933 HD13 LEU A1070      83.450  -8.335  15.975  1.00 28.34           H
ATOM    934 HD21 LEU A1070      82.022  -8.842  13.415  1.00 45.18           H
ATOM    935 HD22 LEU A1070      83.428  -9.521  13.709  1.00 45.18           H
ATOM    936 HD23 LEU A1070      82.177 -10.421  13.321  1.00 45.18           H
ATOM    937  N   ARG A1071      83.350 -13.844  17.046  1.00 20.65           N
ATOM    938  CA  ARG A1071      84.322 -14.840  17.449  1.00 22.50           C
ATOM    939  C   ARG A1071      84.033 -16.158  16.751  1.00 22.49           C
ATOM    940  O   ARG A1071      84.953 -16.830  16.303  1.00 20.66           O
ATOM    941  CB  ARG A1071      84.326 -15.009  18.975  1.00 28.93           C
ATOM    942  H   ARG A1071      82.806 -13.585  17.660  1.00 24.78           H
ATOM    943  HA  ARG A1071      85.206 -14.545  17.178  1.00 27.00           H
ATOM    944  HB1 ARG A1071      84.654 -14.192  19.382  1.00 34.71           H
ATOM    945  HB3 ARG A1071      84.905 -15.752  19.208  1.00 34.71           H
ATOM    946  N   ARG A1072      82.757 -16.564  16.685  1.00 30.88           N
ATOM    947  CA  ARG A1072      82.367 -17.755  15.914  1.00 22.45           C
ATOM    948  C   ARG A1072      82.947 -17.699  14.504  1.00 20.86           C
ATOM    949  O   ARG A1072      83.475 -18.690  13.975  1.00 20.92           O
ATOM    950  CB  ARG A1072      80.834 -17.833  15.812  1.00 27.48           C
ATOM    951  CG  ARG A1072      80.202 -19.163  15.957  1.00 26.80           C
ATOM    952  CD  ARG A1072      79.146 -19.585  14.913  1.00 26.65           C
ATOM    953  NE  ARG A1072      78.355 -18.588  14.181  1.00 29.15           N
ATOM    954  CZ  ARG A1072      77.035 -18.417  14.253  1.00 23.84           C
ATOM    955  NH1 ARG A1072      76.286 -19.085  15.112  1.00 26.22           N
ATOM    956  NH2 ARG A1072      76.456 -17.519  13.483  1.00 34.54           N1+
ATOM    957  H   ARG A1072      82.101 -16.169  17.076  1.00 37.05           H
ATOM    958  HA  ARG A1072      82.693 -18.555  16.356  1.00 26.94           H
ATOM    959  HB2 ARG A1072      80.459 -17.264  16.502  1.00 32.97           H
ATOM    960  HB3 ARG A1072      80.575 -17.490  14.942  1.00 32.97           H
ATOM    961  HG2 ARG A1072      80.905 -19.831  15.932  1.00 32.15           H
ATOM    962  HG3 ARG A1072      79.769 -19.193  16.824  1.00 32.15           H
ATOM    963  HD2 ARG A1072      79.603 -20.113  14.241  1.00 31.98           H
ATOM    964  HD3 ARG A1072      78.506 -20.155  15.368  1.00 31.98           H
ATOM    965  HE  ARG A1072      78.786 -18.062  13.654  1.00 34.97           H
ATOM    966 HH11 ARG A1072      76.641 -19.685  15.615  1.00 31.46           H
ATOM    967 HH12 ARG A1072      75.439 -18.940  15.148  1.00 31.46           H
ATOM    968 HH21 ARG A1072      76.928 -17.056  12.933  1.00 41.44           H
ATOM    969 HH22 ARG A1072      75.611 -17.375  13.551  1.00 41.44           H
ATOM    970  N   GLN A1073      82.783 -16.538  13.860  1.00 23.98           N
ATOM    971  CA  GLN A1073      83.236 -16.360  12.488  1.00 27.63           C
ATOM    972  C   GLN A1073      84.740 -16.616  12.374  1.00 26.79           C
ATOM    973  O   GLN A1073      85.194 -17.273  11.431  1.00 21.94           O
ATOM    974  CB  GLN A1073      82.839 -14.956  12.014  1.00 29.16           C
ATOM    975  CG  GLN A1073      82.822 -14.775  10.523  1.00 32.27           C
ATOM    976  CD  GLN A1073      84.158 -14.379   9.950  1.00 50.57           C
ATOM    977  OE1 GLN A1073      84.930 -13.649  10.588  1.00 62.91           O
ATOM    978  NE2 GLN A1073      84.443 -14.842   8.725  1.00 61.11           N
ATOM    979  H   GLN A1073      82.411 -15.842  14.201  1.00 28.78           H
ATOM    980  HA  GLN A1073      82.782 -17.004  11.922  1.00 33.16           H
ATOM    981  HB2 GLN A1073      81.947 -14.760  12.343  1.00 34.98           H
ATOM    982  HB3 GLN A1073      83.469 -14.317  12.380  1.00 34.98           H
ATOM    983  HG2 GLN A1073      82.556 -15.610  10.108  1.00 38.72           H
ATOM    984  HG3 GLN A1073      82.185 -14.078  10.299  1.00 38.72           H
ATOM    985 HE21 GLN A1073      83.876 -15.337   8.309  1.00 73.33           H
ATOM    986 HE22 GLN A1073      85.194 -14.644   8.355  1.00 73.33           H
ATOM    987  N   ALA A1074      85.528 -16.148  13.352  1.00 25.34           N
ATOM    988  CA  ALA A1074      86.957 -16.455  13.340  1.00 28.42           C
ATOM    989  C   ALA A1074      87.203 -17.968  13.463  1.00 23.45           C
ATOM    990  O   ALA A1074      87.967 -18.539  12.680  1.00 20.69           O
ATOM    991  CB  ALA A1074      87.677 -15.678  14.452  1.00 28.15           C
ATOM    992  H   ALA A1074      85.265 -15.666  14.014  1.00 30.40           H
ATOM    993  HA  ALA A1074      87.329 -16.165  12.492  1.00 34.10           H
ATOM    994  HB1 ALA A1074      88.622 -15.895  14.426  1.00 33.77           H
ATOM    995  HB2 ALA A1074      87.551 -14.728  14.305  1.00 33.77           H
ATOM    996  HB3 ALA A1074      87.302 -15.934  15.309  1.00 33.77           H
ATOM    997  N   VAL A1075      86.551 -18.632  14.428  1.00 18.81           N
ATOM    998  CA  VAL A1075      86.730 -20.074  14.599  1.00 20.71           C
ATOM    999  C   VAL A1075      86.417 -20.774  13.286  1.00 22.83           C
ATOM   1000  O   VAL A1075      87.189 -21.616  12.810  1.00 24.05           O
ATOM   1001  CB  VAL A1075      85.845 -20.611  15.745  1.00 22.72           C
ATOM   1002  CG1 VAL A1075      85.798 -22.153  15.734  1.00 29.08           C
ATOM   1003  CG2 VAL A1075      86.320 -20.104  17.113  1.00 20.87           C
ATOM   1004  H   VAL A1075      86.007 -18.273  14.988  1.00 22.57           H
ATOM   1005  HA  VAL A1075      87.656 -20.254  14.824  1.00 24.85           H
ATOM   1006  HB  VAL A1075      84.940 -20.290  15.613  1.00 27.26           H
ATOM   1007 HG11 VAL A1075      85.236 -22.457  16.463  1.00 34.89           H
ATOM   1008 HG12 VAL A1075      85.431 -22.451  14.887  1.00 34.89           H
ATOM   1009 HG13 VAL A1075      86.699 -22.497  15.843  1.00 34.89           H
ATOM   1010 HG21 VAL A1075      85.739 -20.464  17.801  1.00 25.04           H
ATOM   1011 HG22 VAL A1075      87.232 -20.401  17.260  1.00 25.04           H
ATOM   1012 HG23 VAL A1075      86.282 -19.135  17.120  1.00 25.04           H
ATOM   1013  N   LEU A1076      85.282 -20.424  12.669  1.00 19.60           N
ATOM   1014  CA  LEU A1076      84.874 -21.095  11.429  1.00 20.48           C
ATOM   1015  C   LEU A1076      85.768 -20.707  10.264  1.00 25.91           C
ATOM   1016  O   LEU A1076      86.017 -21.531   9.385  1.00 19.47           O
ATOM   1017  CB  LEU A1076      83.419 -20.777  11.072  1.00 20.14           C
ATOM   1018  CG  LEU A1076      82.348 -21.400  12.001  1.00 22.36           C
ATOM   1019  CD1 LEU A1076      80.961 -20.824  11.734  1.00 38.36           C
ATOM   1020  CD2 LEU A1076      82.343 -22.942  11.884  1.00 24.38           C
ATOM   1021  H   LEU A1076      84.741 -19.813  12.941  1.00 23.52           H
ATOM   1022  HA  LEU A1076      84.947 -22.055  11.554  1.00 24.57           H
ATOM   1023  HB2 LEU A1076      83.301 -19.815  11.098  1.00 24.16           H
ATOM   1024  HB3 LEU A1076      83.247 -21.099  10.174  1.00 24.16           H
ATOM   1025  HG  LEU A1076      82.578 -21.182  12.917  1.00 26.83           H
ATOM   1026 HD11 LEU A1076      80.325 -21.242  12.335  1.00 46.03           H
ATOM   1027 HD12 LEU A1076      80.982 -19.867  11.887  1.00 46.03           H
ATOM   1028 HD13 LEU A1076      80.715 -21.007  10.813  1.00 46.03           H
ATOM   1029 HD21 LEU A1076      81.663 -23.301  12.476  1.00 29.25           H
ATOM   1030 HD22 LEU A1076      82.147 -23.188  10.966  1.00 29.25           H
ATOM   1031 HD23 LEU A1076      83.216 -23.281  12.138  1.00 29.25           H
ATOM   1032  N   GLU A1077      86.309 -19.483  10.252  1.00 19.23           N
ATOM   1033  CA  GLU A1077      87.201 -19.142   9.153  1.00 25.43           C
ATOM   1034  C   GLU A1077      88.447 -20.000   9.173  1.00 25.33           C
ATOM   1035  O   GLU A1077      88.950 -20.390   8.113  1.00 35.19           O
ATOM   1036  CB  GLU A1077      87.544 -17.677   9.222  1.00 27.75           C
ATOM   1037  CG  GLU A1077      88.656 -17.206   8.283  1.00 35.16           C
ATOM   1038  CD  GLU A1077      88.767 -15.684   8.328  1.00 40.83           C
ATOM   1039  OE1 GLU A1077      87.708 -15.049   8.156  1.00 38.99           O
ATOM   1040  OE2 GLU A1077      89.867 -15.131   8.582  1.00 41.78           O1-
ATOM   1041  H   GLU A1077      86.182 -18.866  10.837  1.00 23.07           H
ATOM   1042  HA  GLU A1077      86.741 -19.302   8.314  1.00 30.51           H
ATOM   1043  HB2 GLU A1077      86.748 -17.167   9.006  1.00 33.29           H
ATOM   1044  HB3 GLU A1077      87.823 -17.471  10.128  1.00 33.29           H
ATOM   1045  HG2 GLU A1077      89.503 -17.586   8.567  1.00 42.18           H
ATOM   1046  HG3 GLU A1077      88.450 -17.475   7.374  1.00 42.18           H
ATOM   1047  N   GLN A1078      88.923 -20.350  10.359  1.00 23.90           N
ATOM   1048  CA  GLN A1078      90.062 -21.252  10.477  1.00 24.95           C
ATOM   1049  C   GLN A1078      89.709 -22.666  10.018  1.00 25.94           C
ATOM   1050  O   GLN A1078      90.465 -23.286   9.258  1.00 31.35           O
ATOM   1051  CB  GLN A1078      90.538 -21.241  11.921  1.00 24.18           C
ATOM   1052  CG  GLN A1078      91.699 -22.135  12.219  1.00 28.49           C
ATOM   1053  CD  GLN A1078      92.052 -22.067  13.679  1.00 31.60           C
ATOM   1054  OE1 GLN A1078      91.249 -22.456  14.542  1.00 29.36           O
ATOM   1055  NE2 GLN A1078      93.254 -21.590  13.973  1.00 32.97           N
ATOM   1056  H   GLN A1078      88.606 -20.080  11.112  1.00 28.68           H
ATOM   1057  HA  GLN A1078      90.785 -20.925   9.919  1.00 29.94           H
ATOM   1058  HB2 GLN A1078      90.800 -20.336  12.151  1.00 29.01           H
ATOM   1059  HB3 GLN A1078      89.802 -21.520  12.489  1.00 29.01           H
ATOM   1060  HG2 GLN A1078      91.466 -23.051  12.002  1.00 34.18           H
ATOM   1061  HG3 GLN A1078      92.468 -21.849  11.703  1.00 34.18           H
ATOM   1062 HE21 GLN A1078      93.783 -21.340  13.342  1.00 39.56           H
ATOM   1063 HE22 GLN A1078      93.505 -21.531  14.793  1.00 39.56           H
ATOM   1064  N   PHE A1079      88.583 -23.204  10.497  1.00 22.52           N
ATOM   1065  CA  PHE A1079      88.182 -24.575  10.156  1.00 22.12           C
ATOM   1066  C   PHE A1079      87.936 -24.728   8.664  1.00 23.67           C
ATOM   1067  O   PHE A1079      88.380 -25.704   8.045  1.00 28.11           O
ATOM   1068  CB  PHE A1079      86.925 -24.930  10.949  1.00 28.00           C
ATOM   1069  CG  PHE A1079      86.298 -26.235  10.569  1.00 23.76           C
ATOM   1070  CD1 PHE A1079      86.972 -27.419  10.760  1.00 36.44           C
ATOM   1071  CD2 PHE A1079      84.989 -26.266  10.081  1.00 28.03           C
ATOM   1072  CE1 PHE A1079      86.376 -28.646  10.435  1.00 31.05           C
ATOM   1073  CE2 PHE A1079      84.388 -27.461   9.753  1.00 30.97           C
ATOM   1074  CZ  PHE A1079      85.073 -28.660   9.924  1.00 29.53           C
ATOM   1075  H   PHE A1079      88.035 -22.798  11.021  1.00 27.02           H
ATOM   1076  HA  PHE A1079      88.888 -25.189  10.412  1.00 26.54           H
ATOM   1077  HB2 PHE A1079      87.155 -24.977  11.890  1.00 33.60           H
ATOM   1078  HB3 PHE A1079      86.263 -24.234  10.809  1.00 33.60           H
ATOM   1079  HD1 PHE A1079      87.839 -27.404  11.097  1.00 43.73           H
ATOM   1080  HD2 PHE A1079      84.525 -25.470   9.960  1.00 33.63           H
ATOM   1081  HE1 PHE A1079      86.844 -29.441  10.553  1.00 37.26           H
ATOM   1082  HE2 PHE A1079      83.521 -27.466   9.416  1.00 37.15           H
ATOM   1083  HZ  PHE A1079      84.666 -29.466   9.703  1.00 35.43           H
ATOM   1084  N   LEU A1080      87.187 -23.772   8.083  1.00 27.13           N
ATOM   1085  CA  LEU A1080      86.693 -23.814   6.710  1.00 26.10           C
ATOM   1086  C   LEU A1080      87.709 -23.298   5.720  1.00 29.60           C
ATOM   1087  O   LEU A1080      87.503 -23.432   4.521  1.00 25.21           O
ATOM   1088  CB  LEU A1080      85.429 -22.962   6.562  1.00 26.52           C
ATOM   1089  CG  LEU A1080      84.190 -23.339   7.353  1.00 28.54           C
ATOM   1090  CD1 LEU A1080      83.119 -22.295   7.205  1.00 26.61           C
ATOM   1091  CD2 LEU A1080      83.660 -24.697   6.849  1.00 29.63           C
ATOM   1092  H   LEU A1080      86.947 -23.056   8.496  1.00 32.56           H
ATOM   1093  HA  LEU A1080      86.474 -24.729   6.475  1.00 31.31           H
ATOM   1094  HB2 LEU A1080      85.656 -22.053   6.816  1.00 31.82           H
ATOM   1095  HB3 LEU A1080      85.176 -22.972   5.626  1.00 31.82           H
ATOM   1096  HG  LEU A1080      84.415 -23.423   8.293  1.00 34.25           H
ATOM   1097 HD11 LEU A1080      82.343 -22.565   7.721  1.00 31.93           H
ATOM   1098 HD12 LEU A1080      83.458 -21.448   7.534  1.00 31.93           H
ATOM   1099 HD13 LEU A1080      82.883 -22.216   6.268  1.00 31.93           H
ATOM   1100 HD21 LEU A1080      82.868 -24.935   7.356  1.00 35.55           H
ATOM   1101 HD22 LEU A1080      83.439 -24.620   5.908  1.00 35.55           H
ATOM   1102 HD23 LEU A1080      84.348 -25.370   6.974  1.00 35.55           H
ATOM   1103  N   GLY A1081      88.759 -22.638   6.193  1.00 27.91           N
ATOM   1104  CA  GLY A1081      89.797 -22.170   5.302  1.00 37.42           C
ATOM   1105  C   GLY A1081      89.386 -21.068   4.353  1.00 37.60           C
ATOM   1106  O   GLY A1081      89.994 -20.932   3.286  1.00 41.57           O
ATOM   1107  H   GLY A1081      88.890 -22.453   7.022  1.00 33.49           H
ATOM   1108  HA2 GLY A1081      90.540 -21.843   5.833  1.00 44.90           H
ATOM   1109  HA3 GLY A1081      90.115 -22.916   4.771  1.00 44.90           H
ATOM   1110  N   THR A1082      88.379 -20.265   4.706  1.00 33.56           N
ATOM   1111  CA  THR A1082      87.922 -19.220   3.800  1.00 39.02           C
ATOM   1112  C   THR A1082      88.778 -17.963   3.968  1.00 46.65           C
ATOM   1113  O   THR A1082      89.630 -17.862   4.859  1.00 39.64           O
ATOM   1114  CB  THR A1082      86.459 -18.844   4.051  1.00 35.81           C
ATOM   1115  OG1 THR A1082      86.330 -18.373   5.402  1.00 38.23           O
ATOM   1116  CG2 THR A1082      85.464 -19.995   3.745  1.00 31.38           C
ATOM   1117  H   THR A1082      87.953 -20.307   5.452  1.00 40.26           H
ATOM   1118  HA  THR A1082      88.006 -19.529   2.884  1.00 46.83           H
ATOM   1119  HB  THR A1082      86.234 -18.111   3.457  1.00 42.96           H
ATOM   1120  HG1 THR A1082      85.532 -18.162   5.557  1.00 45.88           H
ATOM   1121 HG21 THR A1082      84.556 -19.703   3.920  1.00 37.65           H
ATOM   1122 HG22 THR A1082      85.537 -20.257   2.814  1.00 37.65           H
ATOM   1123 HG23 THR A1082      85.663 -20.762   4.304  1.00 37.65           H
ATOM   1124  N   ASN A1083      88.499 -16.975   3.120  1.00 48.37           N
ATOM   1125  CA  ASN A1083      89.202 -15.694   3.107  1.00 55.07           C
ATOM   1126  C   ASN A1083      88.378 -14.595   3.788  1.00 45.22           C
ATOM   1127  O   ASN A1083      87.652 -14.851   4.747  1.00 42.35           O
ATOM   1128  CB  ASN A1083      89.521 -15.295   1.664  1.00 49.53           C
ATOM   1129  H   ASN A1083      87.884 -17.026   2.521  1.00 58.04           H
ATOM   1130  HA  ASN A1083      90.040 -15.786   3.588  1.00 66.08           H
ATOM   1131  HB1 ASN A1083      88.690 -15.179   1.177  1.00 59.43           H
ATOM   1132  HB3 ASN A1083      90.021 -14.464   1.669  1.00 59.43           H
ATOM   1133  HC  ASN A1083      88.423 -13.647   3.472  1.00 54.26           H
ATOM   1134  N   GLN A1085      85.721 -13.221   4.133  1.00 47.19           N
ATOM   1135  CA  GLN A1085      84.822 -12.113   3.786  1.00 50.86           C
ATOM   1136  C   GLN A1085      83.999 -11.586   5.001  1.00 57.22           C
ATOM   1137  O   GLN A1085      83.568 -12.357   5.877  1.00 58.07           O
ATOM   1138  CB  GLN A1085      83.880 -12.562   2.660  1.00 52.46           C
ATOM   1139  CG  GLN A1085      83.104 -11.440   1.945  1.00 46.44           C
ATOM   1140  CD  GLN A1085      82.091 -11.988   0.912  1.00 60.23           C
ATOM   1141  OE1 GLN A1085      81.653 -13.151   0.992  1.00 45.56           O
ATOM   1142  NE2 GLN A1085      81.722 -11.145  -0.065  1.00 59.11           N
ATOM   1143  H1  GLN A1085      85.201 -13.984   4.397  1.00 56.63           H
ATOM   1144  H2  GLN A1085      86.291 -12.955   4.858  1.00 56.63           H
ATOM   1145  HA  GLN A1085      85.354 -11.375   3.450  1.00 61.03           H
ATOM   1146  HB2 GLN A1085      83.226 -13.173   3.033  1.00 62.94           H
ATOM   1147  HB3 GLN A1085      84.406 -13.023   1.988  1.00 62.94           H
ATOM   1148  HG2 GLN A1085      83.733 -10.868   1.476  1.00 55.73           H
ATOM   1149  HG3 GLN A1085      82.614 -10.924   2.604  1.00 55.73           H
ATOM   1150 HE21 GLN A1085      81.161 -11.400  -0.664  1.00 70.92           H
ATOM   1151 HE22 GLN A1085      82.046 -10.349  -0.091  1.00 70.92           H
ATOM   1152  N   ARG A1086      83.786 -10.271   5.044  1.00 51.83           N
ATOM   1153  CA  ARG A1086      83.049  -9.629   6.132  1.00 44.64           C
ATOM   1154  C   ARG A1086      81.597  -9.494   5.724  1.00 49.23           C
ATOM   1155  O   ARG A1086      81.258  -8.980   4.663  1.00 55.34           O
ATOM   1156  CB  ARG A1086      83.642  -8.242   6.437  1.00 41.16           C
ATOM   1157  H   ARG A1086      84.063  -9.720   4.444  1.00 62.19           H
ATOM   1158  HA  ARG A1086      83.101 -10.175   6.932  1.00 53.56           H
ATOM   1159  HB1 ARG A1086      84.571  -8.345   6.696  1.00 49.39           H
ATOM   1160  HB3 ARG A1086      83.139  -7.836   7.161  1.00 49.39           H
ATOM   1161  N   ILE A1087      80.680  -9.992   6.622  1.00 39.10           N
ATOM   1162  CA  ILE A1087      79.260  -9.926   6.390  1.00 34.56           C
ATOM   1163  C   ILE A1087      78.641  -9.142   7.504  1.00 27.68           C
ATOM   1164  O   ILE A1087      78.872  -9.432   8.687  1.00 22.57           O
ATOM   1165  CB  ILE A1087      78.626 -11.358   6.325  1.00 34.07           C
ATOM   1166  CG1 ILE A1087      78.735 -11.951   4.922  1.00 38.63           C
ATOM   1167  CG2 ILE A1087      77.157 -11.296   6.655  1.00 32.49           C
ATOM   1168  CD1 ILE A1087      80.046 -12.279   4.523  1.00 37.81           C
ATOM   1169  H   ILE A1087      80.891 -10.369   7.366  1.00 46.92           H
ATOM   1170  HA  ILE A1087      79.085  -9.469   5.552  1.00 41.47           H
ATOM   1171  HB  ILE A1087      79.076 -11.940   6.958  1.00 40.88           H
ATOM   1172 HG12 ILE A1087      78.206 -12.763   4.887  1.00 46.35           H
ATOM   1173 HG13 ILE A1087      78.387 -11.307   4.286  1.00 46.35           H
ATOM   1174 HG21 ILE A1087      76.785 -12.191   6.608  1.00 38.99           H
ATOM   1175 HG22 ILE A1087      77.049 -10.939   7.550  1.00 38.99           H
ATOM   1176 HG23 ILE A1087      76.713 -10.720   6.013  1.00 38.99           H
ATOM   1177 HD11 ILE A1087      80.020 -12.646   3.625  1.00 45.37           H
ATOM   1178 HD12 ILE A1087      80.590 -11.476   4.536  1.00 45.37           H
ATOM   1179 HD13 ILE A1087      80.409 -12.935   5.139  1.00 45.37           H
ATOM   1180  N   PRO A1088      77.812  -8.130   7.226  1.00 28.11           N
ATOM   1181  CA  PRO A1088      77.226  -7.336   8.303  1.00 24.92           C
ATOM   1182  C   PRO A1088      76.362  -8.166   9.238  1.00 21.18           C
ATOM   1183  O   PRO A1088      75.631  -9.067   8.812  1.00 23.99           O
ATOM   1184  CB  PRO A1088      76.374  -6.304   7.561  1.00 23.90           C
ATOM   1185  CG  PRO A1088      76.893  -6.259   6.208  1.00 31.90           C
ATOM   1186  CD  PRO A1088      77.439  -7.609   5.900  1.00 26.05           C
ATOM   1187  HA  PRO A1088      77.918  -6.884   8.810  1.00 29.90           H
ATOM   1188  HB2 PRO A1088      75.447  -6.588   7.562  1.00 28.68           H
ATOM   1189  HB3 PRO A1088      76.466  -5.439   7.990  1.00 28.68           H
ATOM   1190  HG2 PRO A1088      76.173  -6.040   5.596  1.00 38.28           H
ATOM   1191  HG3 PRO A1088      77.595  -5.592   6.156  1.00 38.28           H
ATOM   1192  HD2 PRO A1088      76.756  -8.167   5.497  1.00 31.26           H
ATOM   1193  HD3 PRO A1088      78.222  -7.536   5.333  1.00 31.26           H
ATOM   1194  N   TYR A1089      76.452  -7.844  10.520  1.00 19.18           N
ATOM   1195  CA  TYR A1089      75.462  -8.259  11.500  1.00 12.31           C
ATOM   1196  C   TYR A1089      74.240  -7.353  11.362  1.00 15.43           C
ATOM   1197  O   TYR A1089      74.373  -6.131  11.284  1.00 20.97           O
ATOM   1198  CB  TYR A1089      76.054  -8.191  12.915  1.00 20.83           C
ATOM   1199  CG  TYR A1089      75.248  -8.866  13.981  1.00 20.04           C
ATOM   1200  CD1 TYR A1089      75.473 -10.189  14.343  1.00 18.28           C
ATOM   1201  CD2 TYR A1089      74.269  -8.197  14.621  1.00 16.67           C
ATOM   1202  CE1 TYR A1089      74.696 -10.792  15.348  1.00 16.74           C
ATOM   1203  CE2 TYR A1089      73.508  -8.786  15.598  1.00 20.98           C
ATOM   1204  CZ  TYR A1089      73.730 -10.091  15.955  1.00 18.43           C
ATOM   1205  OH  TYR A1089      72.949 -10.638  16.940  1.00 15.92           O
ATOM   1206  H   TYR A1089      77.092  -7.376  10.853  1.00 23.02           H
ATOM   1207  HA  TYR A1089      75.191  -9.173  11.323  1.00 14.77           H
ATOM   1208  HB2 TYR A1089      76.929  -8.609  12.902  1.00 24.99           H
ATOM   1209  HB3 TYR A1089      76.145  -7.258  13.165  1.00 24.99           H
ATOM   1210  HD1 TYR A1089      76.142 -10.677  13.920  1.00 21.93           H
ATOM   1211  HD2 TYR A1089      74.102  -7.311  14.391  1.00 20.00           H
ATOM   1212  HE1 TYR A1089      74.849 -11.678  15.587  1.00 20.09           H
ATOM   1213  HE2 TYR A1089      72.839  -8.298  16.022  1.00 25.17           H
ATOM   1214  HH  TYR A1089      73.177 -11.435  17.078  1.00 19.10           H
ATOM   1215  N   ILE A1090      73.051  -7.941  11.320  1.00 19.86           N
ATOM   1216  CA  ILE A1090      71.856  -7.183  10.985  1.00 23.78           C
ATOM   1217  C   ILE A1090      70.854  -7.320  12.121  1.00 18.04           C
ATOM   1218  O   ILE A1090      70.469  -8.436  12.493  1.00 19.47           O
ATOM   1219  CB  ILE A1090      71.235  -7.650   9.661  1.00 20.59           C
ATOM   1220  CG1 ILE A1090      72.187  -7.380   8.492  1.00 19.78           C
ATOM   1221  CG2 ILE A1090      69.953  -6.887   9.454  1.00 17.60           C
ATOM   1222  CD1 ILE A1090      71.577  -7.803   7.156  1.00 23.37           C
ATOM   1223  H   ILE A1090      72.911  -8.774  11.481  1.00 23.82           H
ATOM   1224  HA  ILE A1090      72.088  -6.245  10.897  1.00 28.53           H
ATOM   1225  HB  ILE A1090      71.043  -8.600   9.710  1.00 24.70           H
ATOM   1226 HG12 ILE A1090      72.380  -6.430   8.450  1.00 23.73           H
ATOM   1227 HG13 ILE A1090      73.006  -7.883   8.624  1.00 23.73           H
ATOM   1228 HG21 ILE A1090      69.547  -7.172   8.620  1.00 21.12           H
ATOM   1229 HG22 ILE A1090      69.353  -7.072  10.194  1.00 21.12           H
ATOM   1230 HG23 ILE A1090      70.153  -5.939   9.419  1.00 21.12           H
ATOM   1231 HD11 ILE A1090      72.211  -7.615   6.446  1.00 28.04           H
ATOM   1232 HD12 ILE A1090      71.384  -8.753   7.184  1.00 28.04           H
ATOM   1233 HD13 ILE A1090      70.759  -7.303   7.010  1.00 28.04           H
ATOM   1234  N   ILE A1091      70.416  -6.183  12.635  1.00 22.35           N
ATOM   1235  CA  ILE A1091      69.409  -6.086  13.682  1.00 15.90           C
ATOM   1236  C   ILE A1091      68.172  -5.434  13.062  1.00 20.41           C
ATOM   1237  O   ILE A1091      68.299  -4.425  12.372  1.00 15.67           O
ATOM   1238  CB  ILE A1091      69.931  -5.239  14.859  1.00 16.38           C
ATOM   1239  CG1 ILE A1091      71.152  -5.886  15.551  1.00 18.08           C
ATOM   1240  CG2 ILE A1091      68.773  -5.001  15.865  1.00 18.00           C
ATOM   1241  CD1 ILE A1091      72.034  -4.893  16.317  1.00 14.37           C
ATOM   1242  H   ILE A1091      70.703  -5.413  12.380  1.00 26.82           H
ATOM   1243  HA  ILE A1091      69.175  -6.970  14.004  1.00 19.07           H
ATOM   1244  HB  ILE A1091      70.206  -4.377  14.509  1.00 19.66           H
ATOM   1245 HG12 ILE A1091      70.836  -6.550  16.183  1.00 21.69           H
ATOM   1246 HG13 ILE A1091      71.703  -6.311  14.876  1.00 21.69           H
ATOM   1247 HG21 ILE A1091      69.103  -4.468  16.605  1.00 21.60           H
ATOM   1248 HG22 ILE A1091      68.054  -4.532  15.413  1.00 21.60           H
ATOM   1249 HG23 ILE A1091      68.457  -5.859  16.190  1.00 21.60           H
ATOM   1250 HD11 ILE A1091      72.773  -5.374  16.720  1.00 17.24           H
ATOM   1251 HD12 ILE A1091      72.370  -4.227  15.698  1.00 17.24           H
ATOM   1252 HD13 ILE A1091      71.502  -4.466  17.007  1.00 17.24           H
ATOM   1253  N   SER A1092      66.992  -5.977  13.329  1.00 16.56           N
ATOM   1254  CA  SER A1092      65.752  -5.445  12.776  1.00 19.60           C
ATOM   1255  C   SER A1092      64.867  -4.993  13.925  1.00 19.46           C
ATOM   1256  O   SER A1092      64.967  -5.508  15.053  1.00 16.85           O
ATOM   1257  CB  SER A1092      65.017  -6.480  11.887  1.00 16.24           C
ATOM   1258  OG  SER A1092      64.348  -7.453  12.665  1.00 18.05           O
ATOM   1259  H   SER A1092      66.880  -6.663  13.835  1.00 19.87           H
ATOM   1260  HA  SER A1092      65.955  -4.670  12.229  1.00 23.51           H
ATOM   1261  HB2 SER A1092      64.365  -6.016  11.339  1.00 19.48           H
ATOM   1262  HB3 SER A1092      65.667  -6.924  11.321  1.00 19.48           H
ATOM   1263  HG  SER A1092      63.958  -8.003  12.164  1.00 21.66           H
ATOM   1264  N   ILE A1093      64.048  -3.975  13.651  1.00 17.96           N
ATOM   1265  CA  ILE A1093      63.215  -3.356  14.666  1.00 19.83           C
ATOM   1266  C   ILE A1093      61.823  -3.192  14.087  1.00 20.71           C
ATOM   1267  O   ILE A1093      61.647  -2.486  13.091  1.00 18.61           O
ATOM   1268  CB  ILE A1093      63.776  -2.000  15.130  1.00 15.70           C
ATOM   1269  CG1 ILE A1093      65.157  -2.217  15.733  1.00 27.63           C
ATOM   1270  CG2 ILE A1093      62.827  -1.390  16.110  1.00 20.70           C
ATOM   1271  CD1 ILE A1093      65.815  -1.006  16.127  1.00 23.06           C
ATOM   1272  H   ILE A1093      63.961  -3.625  12.871  1.00 21.55           H
ATOM   1273  HA  ILE A1093      63.158  -3.942  15.436  1.00 23.79           H
ATOM   1274  HB  ILE A1093      63.857  -1.413  14.362  1.00 18.84           H
ATOM   1275 HG12 ILE A1093      65.069  -2.776  16.521  1.00 33.15           H
ATOM   1276 HG13 ILE A1093      65.718  -2.660  15.077  1.00 33.15           H
ATOM   1277 HG21 ILE A1093      63.182  -0.536  16.402  1.00 24.83           H
ATOM   1278 HG22 ILE A1093      61.968  -1.262  15.678  1.00 24.83           H
ATOM   1279 HG23 ILE A1093      62.731  -1.986  16.869  1.00 24.83           H
ATOM   1280 HD11 ILE A1093      66.683  -1.226  16.499  1.00 27.66           H
ATOM   1281 HD12 ILE A1093      65.923  -0.438  15.347  1.00 27.66           H
ATOM   1282 HD13 ILE A1093      65.273  -0.555  16.793  1.00 27.66           H
ATOM   1283  N   ALA A1094      60.854  -3.860  14.703  1.00 20.23           N
ATOM   1284  CA  ALA A1094      59.478  -3.985  14.270  1.00 24.50           C
ATOM   1285  C   ALA A1094      58.559  -3.385  15.319  1.00 23.82           C
ATOM   1286  O   ALA A1094      58.983  -3.005  16.422  1.00 19.27           O
ATOM   1287  CB  ALA A1094      59.094  -5.463  14.062  1.00 27.04           C
ATOM   1288  H   ALA A1094      60.993  -4.284  15.439  1.00 24.27           H
ATOM   1289  HA  ALA A1094      59.352  -3.509  13.434  1.00 29.39           H
ATOM   1290  HB1 ALA A1094      58.169  -5.510  13.773  1.00 32.45           H
ATOM   1291  HB2 ALA A1094      59.673  -5.847  13.386  1.00 32.45           H
ATOM   1292  HB3 ALA A1094      59.203  -5.938  14.901  1.00 32.45           H
ATOM   1293  N   GLY A1095      57.275  -3.323  14.958  1.00 22.02           N
ATOM   1294  CA  GLY A1095      56.274  -2.722  15.815  1.00 24.06           C
ATOM   1295  C   GLY A1095      55.316  -1.764  15.108  1.00 20.35           C
ATOM   1296  O   GLY A1095      55.505  -1.378  13.950  1.00 13.42           O
ATOM   1297  H   GLY A1095      56.964  -3.626  14.215  1.00 26.41           H
ATOM   1298  HA2 GLY A1095      55.746  -3.426  16.224  1.00 28.87           H
ATOM   1299  HA3 GLY A1095      56.720  -2.232  16.523  1.00 28.87           H
ATOM   1300  N   SER A1096      54.328  -1.311  15.859  1.00 16.93           N
ATOM   1301  CA  SER A1096      53.260  -0.457  15.335  1.00 19.16           C
ATOM   1302  C   SER A1096      53.799   0.852  14.779  1.00 20.43           C
ATOM   1303  O   SER A1096      54.805   1.391  15.260  1.00 20.77           O
ATOM   1304  CB  SER A1096      52.255  -0.120  16.434  1.00 26.66           C
ATOM   1305  OG  SER A1096      51.268   0.788  15.964  1.00 22.67           O
ATOM   1306  H   SER A1096      54.246  -1.485  16.698  1.00 20.31           H
ATOM   1307  HA  SER A1096      52.794  -0.923  14.624  1.00 22.99           H
ATOM   1308  HB2 SER A1096      51.819  -0.937  16.723  1.00 31.99           H
ATOM   1309  HB3 SER A1096      52.726   0.284  17.179  1.00 31.99           H
ATOM   1310  HG  SER A1096      51.632   1.502  15.711  1.00 27.20           H
ATOM   1311  N   VAL A1097      53.072   1.410  13.806  1.00 20.77           N
ATOM   1312  CA  VAL A1097      53.336   2.793  13.444  1.00 15.80           C
ATOM   1313  C   VAL A1097      53.272   3.604  14.728  1.00 16.50           C
ATOM   1314  O   VAL A1097      52.397   3.386  15.574  1.00 15.51           O
ATOM   1315  CB  VAL A1097      52.339   3.303  12.388  1.00 21.55           C
ATOM   1316  CG1 VAL A1097      52.495   4.829  12.207  1.00 19.67           C
ATOM   1317  CG2 VAL A1097      52.558   2.623  11.084  1.00 16.87           C
ATOM   1318  H   VAL A1097      52.446   1.024  13.360  1.00 24.93           H
ATOM   1319  HA  VAL A1097      54.232   2.866  13.080  1.00 18.96           H
ATOM   1320  HB  VAL A1097      51.433   3.120  12.682  1.00 25.85           H
ATOM   1321 HG11 VAL A1097      51.861   5.134  11.540  1.00 23.60           H
ATOM   1322 HG12 VAL A1097      52.319   5.267  13.055  1.00 23.60           H
ATOM   1323 HG13 VAL A1097      53.400   5.022  11.916  1.00 23.60           H
ATOM   1324 HG21 VAL A1097      51.918   2.963  10.440  1.00 20.24           H
ATOM   1325 HG22 VAL A1097      53.462   2.805  10.782  1.00 20.24           H
ATOM   1326 HG23 VAL A1097      52.434   1.668  11.202  1.00 20.24           H
ATOM   1327  N   ALA A1098      54.243   4.493  14.902  1.00 14.92           N
ATOM   1328  CA  ALA A1098      54.330   5.428  16.014  1.00 20.73           C
ATOM   1329  C   ALA A1098      54.641   4.795  17.356  1.00 23.44           C
ATOM   1330  O   ALA A1098      54.433   5.439  18.379  1.00 20.22           O
ATOM   1331  CB  ALA A1098      53.039   6.217  16.159  1.00 26.99           C
ATOM   1332  H   ALA A1098      54.901   4.575  14.354  1.00 17.90           H
ATOM   1333  HA  ALA A1098      55.038   6.063  15.823  1.00 24.87           H
ATOM   1334  HB1 ALA A1098      53.127   6.830  16.906  1.00 32.38           H
ATOM   1335  HB2 ALA A1098      52.879   6.713  15.341  1.00 32.38           H
ATOM   1336  HB3 ALA A1098      52.308   5.600  16.321  1.00 32.38           H
ATOM   1337  N   VAL A1099      55.155   3.565  17.412  1.00 17.46           N
ATOM   1338  CA  VAL A1099      55.554   3.034  18.721  1.00 19.13           C
ATOM   1339  C   VAL A1099      56.920   3.546  19.150  1.00 21.87           C
ATOM   1340  O   VAL A1099      57.245   3.479  20.334  1.00 26.48           O
ATOM   1341  CB  VAL A1099      55.573   1.503  18.741  1.00 19.54           C
ATOM   1342  CG1 VAL A1099      56.695   0.937  17.824  1.00 24.78           C
ATOM   1343  CG2 VAL A1099      55.682   0.998  20.163  1.00 17.98           C
ATOM   1344  H   VAL A1099      55.279   3.039  16.743  1.00 20.95           H
ATOM   1345  HA  VAL A1099      54.910   3.329  19.383  1.00 22.95           H
ATOM   1346  HB  VAL A1099      54.727   1.186  18.388  1.00 23.45           H
ATOM   1347 HG11 VAL A1099      56.675  -0.032  17.863  1.00 29.73           H
ATOM   1348 HG12 VAL A1099      56.540   1.235  16.914  1.00 29.73           H
ATOM   1349 HG13 VAL A1099      57.553   1.263  18.138  1.00 29.73           H
ATOM   1350 HG21 VAL A1099      55.692   0.028  20.153  1.00 21.58           H
ATOM   1351 HG22 VAL A1099      56.503   1.334  20.554  1.00 21.58           H
ATOM   1352 HG23 VAL A1099      54.919   1.316  20.670  1.00 21.58           H
ATOM   1353  N   GLY A1100      57.725   4.040  18.219  1.00 19.46           N
ATOM   1354  CA  GLY A1100      59.048   4.576  18.510  1.00 22.90           C
ATOM   1355  C   GLY A1100      60.177   3.760  17.902  1.00 24.60           C
ATOM   1356  O   GLY A1100      61.307   3.776  18.413  1.00 20.72           O
ATOM   1357  H   GLY A1100      57.520   4.077  17.384  1.00 23.35           H
ATOM   1358  HA2 GLY A1100      59.108   5.482  18.167  1.00 27.48           H
ATOM   1359  HA3 GLY A1100      59.177   4.606  19.471  1.00 27.48           H
ATOM   1360  N   LYS A1101      59.903   3.062  16.795  1.00 22.50           N
ATOM   1361  CA  LYS A1101      60.953   2.259  16.170  1.00 23.17           C
ATOM   1362  C   LYS A1101      62.082   3.149  15.696  1.00 23.45           C
ATOM   1363  O   LYS A1101      63.254   2.801  15.822  1.00 20.06           O
ATOM   1364  CB  LYS A1101      60.416   1.466  14.978  1.00 18.49           C
ATOM   1365  CG  LYS A1101      59.297   0.456  15.258  1.00 21.12           C
ATOM   1366  CD  LYS A1101      58.827  -0.242  13.967  1.00 20.22           C
ATOM   1367  CE  LYS A1101      58.310   0.746  12.884  1.00 21.01           C
ATOM   1368  NZ  LYS A1101      57.192   1.549  13.417  1.00 17.56           N1+
ATOM   1369  H   LYS A1101      59.141   3.036  16.398  1.00 26.99           H
ATOM   1370  HA  LYS A1101      61.309   1.633  16.820  1.00 27.80           H
ATOM   1371  HB2 LYS A1101      60.074   2.097  14.326  1.00 22.18           H
ATOM   1372  HB3 LYS A1101      61.154   0.972  14.588  1.00 22.18           H
ATOM   1373  HG2 LYS A1101      59.624  -0.223  15.869  1.00 25.33           H
ATOM   1374  HG3 LYS A1101      58.538   0.920  15.646  1.00 25.33           H
ATOM   1375  HD2 LYS A1101      59.571  -0.736  13.589  1.00 24.26           H
ATOM   1376  HD3 LYS A1101      58.104  -0.850  14.185  1.00 24.26           H
ATOM   1377  HE2 LYS A1101      59.026   1.347  12.626  1.00 25.20           H
ATOM   1378  HE3 LYS A1101      57.991   0.247  12.116  1.00 25.20           H
ATOM   1379  HZ1 LYS A1101      56.899   2.113  12.794  1.00 21.07           H
ATOM   1380  HZ2 LYS A1101      56.523   1.015  13.661  1.00 21.07           H
ATOM   1381  HZ3 LYS A1101      57.463   2.015  14.125  1.00 21.07           H
ATOM   1382  N   SER A1102      61.745   4.305  15.111  1.00 24.83           N
ATOM   1383  CA  SER A1102      62.794   5.167  14.567  1.00 24.45           C
ATOM   1384  C   SER A1102      63.670   5.756  15.669  1.00 25.15           C
ATOM   1385  O   SER A1102      64.898   5.818  15.530  1.00 25.81           O
ATOM   1386  CB  SER A1102      62.176   6.283  13.730  1.00 33.37           C
ATOM   1387  OG  SER A1102      63.181   7.195  13.335  1.00 36.10           O
ATOM   1388  H   SER A1102      60.943   4.603  15.021  1.00 29.79           H
ATOM   1389  HA  SER A1102      63.362   4.639  13.985  1.00 29.34           H
ATOM   1390  HB2 SER A1102      61.764   5.899  12.940  1.00 40.04           H
ATOM   1391  HB3 SER A1102      61.512   6.750  14.261  1.00 40.04           H
ATOM   1392  HG  SER A1102      62.845   7.811  12.874  1.00 43.31           H
ATOM   1393  N   THR A1103      63.052   6.221  16.753  1.00 23.73           N
ATOM   1394  CA  THR A1103      63.801   6.646  17.925  1.00 24.19           C
ATOM   1395  C   THR A1103      64.652   5.495  18.495  1.00 24.78           C
ATOM   1396  O   THR A1103      65.847   5.661  18.753  1.00 23.29           O
ATOM   1397  CB  THR A1103      62.811   7.196  18.953  1.00 26.01           C
ATOM   1398  OG1 THR A1103      62.245   8.416  18.438  1.00 30.37           O
ATOM   1399  CG2 THR A1103      63.473   7.550  20.266  1.00 30.02           C
ATOM   1400  H   THR A1103      62.199   6.298  16.833  1.00 28.47           H
ATOM   1401  HA  THR A1103      64.401   7.366  17.672  1.00 29.03           H
ATOM   1402  HB  THR A1103      62.108   6.548  19.117  1.00 31.21           H
ATOM   1403  HG1 THR A1103      61.697   8.733  18.990  1.00 36.44           H
ATOM   1404 HG21 THR A1103      62.813   7.893  20.888  1.00 36.02           H
ATOM   1405 HG22 THR A1103      63.889   6.762  20.650  1.00 36.02           H
ATOM   1406 HG23 THR A1103      64.153   8.227  20.122  1.00 36.02           H
ATOM   1407  N   THR A1104      64.054   4.321  18.700  1.00 21.65           N
ATOM   1408  CA  THR A1104      64.809   3.190  19.248  1.00 20.51           C
ATOM   1409  C   THR A1104      66.021   2.874  18.381  1.00 22.78           C
ATOM   1410  O   THR A1104      67.144   2.704  18.884  1.00 17.53           O
ATOM   1411  CB  THR A1104      63.888   1.987  19.369  1.00 21.55           C
ATOM   1412  OG1 THR A1104      62.773   2.362  20.164  1.00 24.00           O
ATOM   1413  CG2 THR A1104      64.554   0.816  20.060  1.00 21.06           C
ATOM   1414  H   THR A1104      63.227   4.154  18.534  1.00 25.97           H
ATOM   1415  HA  THR A1104      65.125   3.419  20.136  1.00 24.61           H
ATOM   1416  HB  THR A1104      63.590   1.708  18.489  1.00 25.86           H
ATOM   1417  HG1 THR A1104      62.363   3.000  19.801  1.00 28.79           H
ATOM   1418 HG21 THR A1104      63.937   0.070  20.117  1.00 25.27           H
ATOM   1419 HG22 THR A1104      65.338   0.538  19.560  1.00 25.27           H
ATOM   1420 HG23 THR A1104      64.826   1.070  20.956  1.00 25.27           H
ATOM   1421  N   ALA A1105      65.813   2.824  17.063  1.00 24.13           N
ATOM   1422  CA  ALA A1105      66.901   2.479  16.151  1.00 19.66           C
ATOM   1423  C   ALA A1105      68.044   3.482  16.224  1.00 24.82           C
ATOM   1424  O   ALA A1105      69.217   3.093  16.228  1.00 20.91           O
ATOM   1425  CB  ALA A1105      66.376   2.405  14.716  1.00 22.27           C
ATOM   1426  H   ALA A1105      65.061   2.983  16.678  1.00 28.95           H
ATOM   1427  HA  ALA A1105      67.250   1.606  16.390  1.00 23.59           H
ATOM   1428  HB1 ALA A1105      67.109   2.176  14.124  1.00 26.72           H
ATOM   1429  HB2 ALA A1105      65.686   1.725  14.668  1.00 26.72           H
ATOM   1430  HB3 ALA A1105      66.009   3.268  14.470  1.00 26.72           H
ATOM   1431  N   ARG A1106      67.721   4.788  16.158  1.00 19.32           N
ATOM   1432  CA  ARG A1106      68.745   5.819  16.172  1.00 28.88           C
ATOM   1433  C   ARG A1106      69.476   5.839  17.510  1.00 23.53           C
ATOM   1434  O   ARG A1106      70.689   6.083  17.546  1.00 23.57           O
ATOM   1435  CB  ARG A1106      68.115   7.206  15.837  1.00 21.77           C
ATOM   1436  CG  ARG A1106      67.669   7.303  14.393  1.00 31.39           C
ATOM   1437  CD  ARG A1106      66.600   8.349  14.185  1.00 34.81           C
ATOM   1438  NE  ARG A1106      67.204   9.645  14.268  1.00 36.31           N
ATOM   1439  CZ  ARG A1106      66.547  10.757  14.546  1.00 48.16           C
ATOM   1440  NH1 ARG A1106      65.238  10.717  14.786  1.00 44.10           N
ATOM   1441  NH2 ARG A1106      67.216  11.901  14.593  1.00 52.33           N1+
ATOM   1442  H   ARG A1106      66.917   5.089  16.104  1.00 23.18           H
ATOM   1443  HA  ARG A1106      69.398   5.618  15.484  1.00 34.65           H
ATOM   1444  HB2 ARG A1106      67.340   7.347  16.402  1.00 26.12           H
ATOM   1445  HB3 ARG A1106      68.774   7.900  15.995  1.00 26.12           H
ATOM   1446  HG2 ARG A1106      68.431   7.538  13.841  1.00 37.66           H
ATOM   1447  HG3 ARG A1106      67.309   6.446  14.115  1.00 37.66           H
ATOM   1448  HD2 ARG A1106      66.204   8.245  13.306  1.00 41.77           H
ATOM   1449  HD3 ARG A1106      65.926   8.274  14.878  1.00 41.77           H
ATOM   1450  HE  ARG A1106      68.050   9.703  14.128  1.00 43.56           H
ATOM   1451 HH11 ARG A1106      64.818   9.968  14.753  1.00 52.92           H
ATOM   1452 HH12 ARG A1106      64.813  11.441  14.970  1.00 52.92           H
ATOM   1453 HH21 ARG A1106      68.062  11.912  14.438  1.00 62.79           H
ATOM   1454 HH22 ARG A1106      66.803  12.633  14.776  1.00 62.79           H
ATOM   1455  N   VAL A1107      68.775   5.560  18.614  1.00 24.95           N
ATOM   1456  CA  VAL A1107      69.455   5.430  19.905  1.00 25.54           C
ATOM   1457  C   VAL A1107      70.475   4.287  19.851  1.00 30.23           C
ATOM   1458  O   VAL A1107      71.660   4.476  20.159  1.00 24.34           O
ATOM   1459  CB  VAL A1107      68.434   5.211  21.044  1.00 30.79           C
ATOM   1460  CG1 VAL A1107      69.160   4.809  22.336  1.00 20.74           C
ATOM   1461  CG2 VAL A1107      67.590   6.475  21.294  1.00 20.15           C
ATOM   1462  H   VAL A1107      67.923   5.443  18.642  1.00 29.94           H
ATOM   1463  HA  VAL A1107      69.937   6.251  20.091  1.00 30.65           H
ATOM   1464  HB  VAL A1107      67.833   4.490  20.798  1.00 36.94           H
ATOM   1465 HG11 VAL A1107      68.504   4.676  23.038  1.00 24.88           H
ATOM   1466 HG12 VAL A1107      69.650   3.986  22.180  1.00 24.88           H
ATOM   1467 HG13 VAL A1107      69.774   5.517  22.586  1.00 24.88           H
ATOM   1468 HG21 VAL A1107      66.963   6.298  22.013  1.00 24.18           H
ATOM   1469 HG22 VAL A1107      68.180   7.204  21.540  1.00 24.18           H
ATOM   1470 HG23 VAL A1107      67.108   6.698  20.482  1.00 24.18           H
ATOM   1471  N   LEU A1108      70.014   3.080  19.449  1.00 21.34           N
ATOM   1472  CA  LEU A1108      70.873   1.898  19.393  1.00 19.46           C
ATOM   1473  C   LEU A1108      72.031   2.097  18.444  1.00 22.55           C
ATOM   1474  O   LEU A1108      73.146   1.626  18.716  1.00 22.87           O
ATOM   1475  CB  LEU A1108      70.048   0.677  18.983  1.00 22.52           C
ATOM   1476  CG  LEU A1108      69.055   0.206  20.039  1.00 22.88           C
ATOM   1477  CD1 LEU A1108      68.233  -0.971  19.585  1.00 21.22           C
ATOM   1478  CD2 LEU A1108      69.775  -0.120  21.350  1.00 19.75           C
ATOM   1479  H   LEU A1108      69.203   2.931  19.206  1.00 25.60           H
ATOM   1480  HA  LEU A1108      71.236   1.731  20.277  1.00 23.35           H
ATOM   1481  HB2 LEU A1108      69.546   0.896  18.183  1.00 27.02           H
ATOM   1482  HB3 LEU A1108      70.653  -0.059  18.798  1.00 27.02           H
ATOM   1483  HG  LEU A1108      68.440   0.933  20.222  1.00 27.46           H
ATOM   1484 HD11 LEU A1108      67.624  -1.223  20.296  1.00 25.46           H
ATOM   1485 HD12 LEU A1108      67.733  -0.719  18.793  1.00 25.46           H
ATOM   1486 HD13 LEU A1108      68.827  -1.710  19.380  1.00 25.46           H
ATOM   1487 HD21 LEU A1108      69.121  -0.416  22.003  1.00 23.70           H
ATOM   1488 HD22 LEU A1108      70.423  -0.823  21.188  1.00 23.70           H
ATOM   1489 HD23 LEU A1108      70.224   0.677  21.670  1.00 23.70           H
ATOM   1490  N   GLN A1109      71.796   2.804  17.330  1.00 17.45           N
ATOM   1491  CA  GLN A1109      72.874   3.129  16.400  1.00 21.36           C
ATOM   1492  C   GLN A1109      73.960   3.920  17.102  1.00 27.61           C
ATOM   1493  O   GLN A1109      75.152   3.609  16.978  1.00 27.18           O
ATOM   1494  CB  GLN A1109      72.329   3.933  15.221  1.00 26.11           C
ATOM   1495  CG  GLN A1109      73.388   4.625  14.362  1.00 29.00           C
ATOM   1496  CD  GLN A1109      72.773   5.254  13.107  1.00 34.78           C
ATOM   1497  OE1 GLN A1109      71.738   5.925  13.186  1.00 25.55           O
ATOM   1498  NE2 GLN A1109      73.392   5.024  11.944  1.00 25.83           N
ATOM   1499  H   GLN A1109      71.025   3.103  17.096  1.00 20.94           H
ATOM   1500  HA  GLN A1109      73.263   2.309  16.058  1.00 25.62           H
ATOM   1501  HB2 GLN A1109      71.831   3.334  14.643  1.00 31.33           H
ATOM   1502  HB3 GLN A1109      71.737   4.620  15.564  1.00 31.33           H
ATOM   1503  HG2 GLN A1109      73.810   5.329  14.879  1.00 34.79           H
ATOM   1504  HG3 GLN A1109      74.049   3.972  14.082  1.00 34.79           H
ATOM   1505 HE21 GLN A1109      74.103   4.541  11.923  1.00 30.99           H
ATOM   1506 HE22 GLN A1109      73.079   5.360  11.216  1.00 30.99           H
ATOM   1507  N   ALA A1110      73.548   4.947  17.854  1.00 21.03           N
ATOM   1508  CA  ALA A1110      74.479   5.784  18.604  1.00 22.38           C
ATOM   1509  C   ALA A1110      75.204   4.990  19.688  1.00 24.75           C
ATOM   1510  O   ALA A1110      76.425   5.096  19.836  1.00 28.89           O
ATOM   1511  CB  ALA A1110      73.724   6.945  19.237  1.00 25.20           C
ATOM   1512  H   ALA A1110      72.725   5.179  17.944  1.00 25.23           H
ATOM   1513  HA  ALA A1110      75.144   6.147  17.997  1.00 26.85           H
ATOM   1514  HB1 ALA A1110      74.350   7.495  19.733  1.00 30.24           H
ATOM   1515  HB2 ALA A1110      73.306   7.469  18.536  1.00 30.24           H
ATOM   1516  HB3 ALA A1110      73.047   6.592  19.835  1.00 30.24           H
ATOM   1517  N   LEU A1111      74.471   4.216  20.489  1.00 27.32           N
ATOM   1518  CA  LEU A1111      75.149   3.484  21.564  1.00 25.23           C
ATOM   1519  C   LEU A1111      76.048   2.366  21.031  1.00 31.06           C
ATOM   1520  O   LEU A1111      77.108   2.097  21.608  1.00 29.22           O
ATOM   1521  CB  LEU A1111      74.140   2.920  22.563  1.00 24.01           C
ATOM   1522  CG  LEU A1111      73.190   3.950  23.173  1.00 28.76           C
ATOM   1523  CD1 LEU A1111      72.220   3.225  24.103  1.00 31.33           C
ATOM   1524  CD2 LEU A1111      73.955   5.043  23.940  1.00 36.36           C
ATOM   1525  H   LEU A1111      73.620   4.100  20.439  1.00 32.78           H
ATOM   1526  HA  LEU A1111      75.716   4.106  22.045  1.00 30.27           H
ATOM   1527  HB2 LEU A1111      73.599   2.254  22.111  1.00 28.80           H
ATOM   1528  HB3 LEU A1111      74.627   2.504  23.291  1.00 28.80           H
ATOM   1529  HG  LEU A1111      72.677   4.373  22.467  1.00 34.50           H
ATOM   1530 HD11 LEU A1111      71.614   3.874  24.494  1.00 37.59           H
ATOM   1531 HD12 LEU A1111      71.720   2.572  23.590  1.00 37.59           H
ATOM   1532 HD13 LEU A1111      72.725   2.781  24.802  1.00 37.59           H
ATOM   1533 HD21 LEU A1111      73.318   5.673  24.310  1.00 43.63           H
ATOM   1534 HD22 LEU A1111      74.465   4.629  24.654  1.00 43.63           H
ATOM   1535 HD23 LEU A1111      74.553   5.498  23.327  1.00 43.63           H
ATOM   1536  N   LEU A1112      75.647   1.668  19.961  1.00 28.22           N
ATOM   1537  CA  LEU A1112      76.475   0.559  19.496  1.00 28.68           C
ATOM   1538  C   LEU A1112      77.769   1.063  18.922  1.00 32.16           C
ATOM   1539  O   LEU A1112      78.748   0.311  18.880  1.00 27.11           O
ATOM   1540  CB  LEU A1112      75.742  -0.288  18.446  1.00 28.54           C
ATOM   1541  CG  LEU A1112      74.614  -1.155  18.999  1.00 20.62           C
ATOM   1542  CD1 LEU A1112      73.688  -1.692  17.905  1.00 23.56           C
ATOM   1543  CD2 LEU A1112      75.280  -2.323  19.737  1.00 22.26           C
ATOM   1544  H   LEU A1112      74.931   1.811  19.506  1.00 33.85           H
ATOM   1545  HA  LEU A1112      76.685  -0.014  20.250  1.00 34.41           H
ATOM   1546  HB2 LEU A1112      75.357   0.306  17.783  1.00 34.25           H
ATOM   1547  HB3 LEU A1112      76.384  -0.878  18.021  1.00 34.25           H
ATOM   1548  HG  LEU A1112      74.086  -0.645  19.634  1.00 24.74           H
ATOM   1549 HD11 LEU A1112      72.995  -2.233  18.316  1.00 28.26           H
ATOM   1550 HD12 LEU A1112      73.289  -0.944  17.435  1.00 28.26           H
ATOM   1551 HD13 LEU A1112      74.207  -2.232  17.289  1.00 28.26           H
ATOM   1552 HD21 LEU A1112      74.591  -2.899  20.104  1.00 26.71           H
ATOM   1553 HD22 LEU A1112      75.828  -2.821  19.110  1.00 26.71           H
ATOM   1554 HD23 LEU A1112      75.833  -1.970  20.452  1.00 26.71           H
ATOM   1555  N   SER A1113      77.781   2.320  18.479  1.00 30.26           N
ATOM   1556  CA  SER A1113      78.999   2.954  17.992  1.00 35.80           C
ATOM   1557  C   SER A1113      80.063   3.116  19.072  1.00 26.30           C
ATOM   1558  O   SER A1113      81.218   3.393  18.733  1.00 26.12           O
ATOM   1559  CB  SER A1113      78.667   4.337  17.414  1.00 32.89           C
ATOM   1560  OG  SER A1113      78.067   4.204  16.141  1.00 36.76           O
ATOM   1561  H   SER A1113      77.088   2.830  18.451  1.00 36.30           H
ATOM   1562  HA  SER A1113      79.374   2.413  17.280  1.00 42.95           H
ATOM   1563  HB2 SER A1113      78.050   4.790  18.010  1.00 39.46           H
ATOM   1564  HB3 SER A1113      79.486   4.850  17.328  1.00 39.46           H
ATOM   1565  HG  SER A1113      77.358   3.759  16.203  1.00 44.11           H
ATOM   1566  N   ARG A1114      79.696   2.982  20.354  1.00 28.54           N
ATOM   1567  CA  ARG A1114      80.647   3.165  21.454  1.00 26.10           C
ATOM   1568  C   ARG A1114      81.769   2.150  21.448  1.00 33.56           C
ATOM   1569  O   ARG A1114      82.811   2.390  22.081  1.00 27.53           O
ATOM   1570  CB  ARG A1114      79.931   3.080  22.801  1.00 31.48           C
ATOM   1571  CG  ARG A1114      79.119   4.280  23.132  1.00 42.02           C
ATOM   1572  CD  ARG A1114      78.033   3.960  24.163  1.00 46.62           C
ATOM   1573  NE  ARG A1114      78.515   3.265  25.363  1.00 48.00           N
ATOM   1574  CZ  ARG A1114      79.287   3.818  26.293  1.00 51.72           C
ATOM   1575  NH1 ARG A1114      79.719   5.065  26.164  1.00 56.56           N
ATOM   1576  NH2 ARG A1114      79.649   3.110  27.347  1.00 60.80           N1+
ATOM   1577  H   ARG A1114      78.900   2.785  20.611  1.00 34.24           H
ATOM   1578  HA  ARG A1114      81.043   4.048  21.382  1.00 31.32           H
ATOM   1579  HB2 ARG A1114      79.336   2.314  22.790  1.00 37.77           H
ATOM   1580  HB3 ARG A1114      80.594   2.970  23.500  1.00 37.77           H
ATOM   1581  HG2 ARG A1114      79.697   4.965  23.502  1.00 50.42           H
ATOM   1582  HG3 ARG A1114      78.686   4.605  22.327  1.00 50.42           H
ATOM   1583  HD2 ARG A1114      77.623   4.791  24.450  1.00 55.94           H
ATOM   1584  HD3 ARG A1114      77.366   3.394  23.745  1.00 55.94           H
ATOM   1585  HE  ARG A1114      78.281   2.445  25.473  1.00 57.59           H
ATOM   1586 HH11 ARG A1114      79.484   5.533  25.482  1.00 67.87           H
ATOM   1587 HH12 ARG A1114      80.223   5.410  26.769  1.00 67.87           H
ATOM   1588 HH21 ARG A1114      79.379   2.297  27.431  1.00 72.96           H
ATOM   1589 HH22 ARG A1114      80.160   3.458  27.944  1.00 72.96           H
ATOM   1590  N   TRP A1115      81.569   1.024  20.804  1.00 22.37           N
ATOM   1591  CA  TRP A1115      82.572  -0.032  20.843  1.00 22.15           C
ATOM   1592  C   TRP A1115      83.520   0.124  19.670  1.00 29.52           C
ATOM   1593  O   TRP A1115      83.065   0.205  18.532  1.00 31.86           O
ATOM   1594  CB  TRP A1115      81.912  -1.395  20.740  1.00 21.76           C
ATOM   1595  CG  TRP A1115      81.393  -1.954  22.019  1.00 26.89           C
ATOM   1596  CD1 TRP A1115      82.029  -2.830  22.844  1.00 21.51           C
ATOM   1597  CD2 TRP A1115      80.115  -1.705  22.608  1.00 21.26           C
ATOM   1598  NE1 TRP A1115      81.223  -3.140  23.911  1.00 19.38           N
ATOM   1599  CE2 TRP A1115      80.044  -2.459  23.783  1.00 19.97           C
ATOM   1600  CE3 TRP A1115      79.020  -0.919  22.250  1.00 25.58           C
ATOM   1601  CZ2 TRP A1115      78.945  -2.422  24.615  1.00 29.60           C
ATOM   1602  CZ3 TRP A1115      77.925  -0.910  23.069  1.00 27.89           C
ATOM   1603  CH2 TRP A1115      77.887  -1.648  24.227  1.00 24.05           C
ATOM   1604  H   TRP A1115      80.871   0.839  20.338  1.00 26.83           H
ATOM   1605  HA  TRP A1115      83.077   0.016  21.670  1.00 26.58           H
ATOM   1606  HB2 TRP A1115      81.164  -1.328  20.127  1.00 26.11           H
ATOM   1607  HB3 TRP A1115      82.562  -2.025  20.390  1.00 26.11           H
ATOM   1608  HD1 TRP A1115      82.881  -3.173  22.701  1.00 25.81           H
ATOM   1609  HE1 TRP A1115      81.431  -3.664  24.561  1.00 23.25           H
ATOM   1610  HE3 TRP A1115      79.034  -0.412  21.471  1.00 30.69           H
ATOM   1611  HZ2 TRP A1115      78.910  -2.933  25.392  1.00 35.51           H
ATOM   1612  HZ3 TRP A1115      77.193  -0.383  22.841  1.00 33.47           H
ATOM   1613  HH2 TRP A1115      77.127  -1.615  24.762  1.00 28.86           H
ATOM   1614  N   PRO A1116      84.831   0.096  19.877  1.00 27.74           N
ATOM   1615  CA  PRO A1116      85.746   0.295  18.742  1.00 31.00           C
ATOM   1616  C   PRO A1116      85.522  -0.654  17.587  1.00 30.77           C
ATOM   1617  O   PRO A1116      85.922  -0.322  16.471  1.00 32.97           O
ATOM   1618  CB  PRO A1116      87.134   0.085  19.376  1.00 32.32           C
ATOM   1619  CG  PRO A1116      86.953   0.410  20.811  1.00 31.66           C
ATOM   1620  CD  PRO A1116      85.557  -0.078  21.148  1.00 25.49           C
ATOM   1621  HA  PRO A1116      85.681   1.208  18.418  1.00 37.19           H
ATOM   1622  HB2 PRO A1116      87.409  -0.838  19.265  1.00 38.78           H
ATOM   1623  HB3 PRO A1116      87.776   0.687  18.966  1.00 38.78           H
ATOM   1624  HG2 PRO A1116      87.617  -0.058  21.339  1.00 37.98           H
ATOM   1625  HG3 PRO A1116      87.022   1.369  20.941  1.00 37.98           H
ATOM   1626  HD2 PRO A1116      85.577  -1.013  21.403  1.00 30.58           H
ATOM   1627  HD3 PRO A1116      85.163   0.474  21.842  1.00 30.58           H
ATOM   1628  N   GLU A1117      84.955  -1.844  17.831  1.00 35.85           N
ATOM   1629  CA  GLU A1117      84.699  -2.815  16.764  1.00 46.30           C
ATOM   1630  C   GLU A1117      83.590  -2.357  15.816  1.00 41.87           C
ATOM   1631  O   GLU A1117      83.661  -2.627  14.614  1.00 54.08           O
ATOM   1632  CB  GLU A1117      84.308  -4.175  17.353  1.00 34.45           C
ATOM   1633  CG  GLU A1117      85.413  -4.918  18.086  1.00 50.38           C
ATOM   1634  CD  GLU A1117      85.843  -4.271  19.393  1.00 50.05           C
ATOM   1635  OE1 GLU A1117      84.968  -3.670  20.079  1.00 35.44           O
ATOM   1636  OE2 GLU A1117      87.064  -4.392  19.720  1.00 45.27           O1-
ATOM   1637  H   GLU A1117      84.710  -2.111  18.610  1.00 43.02           H
ATOM   1638  HA  GLU A1117      85.509  -2.935  16.244  1.00 55.55           H
ATOM   1639  HB2 GLU A1117      83.583  -4.038  17.983  1.00 41.33           H
ATOM   1640  HB3 GLU A1117      84.004  -4.746  16.630  1.00 41.33           H
ATOM   1641  HG2 GLU A1117      85.103  -5.815  18.289  1.00 60.45           H
ATOM   1642  HG3 GLU A1117      86.192  -4.965  17.510  1.00 60.45           H
ATOM   1643  N   HIS A1118      82.539  -1.703  16.328  1.00 41.61           N
ATOM   1644  CA  HIS A1118      81.411  -1.290  15.487  1.00 39.34           C
ATOM   1645  C   HIS A1118      81.715   0.084  14.894  1.00 33.41           C
ATOM   1646  O   HIS A1118      81.089   1.100  15.189  1.00 39.53           O
ATOM   1647  CB  HIS A1118      80.107  -1.315  16.277  1.00 41.24           C
ATOM   1648  CG  HIS A1118      79.985  -2.517  17.162  1.00 18.44           C
ATOM   1649  ND1 HIS A1118      80.565  -3.726  16.842  1.00 24.48           N
ATOM   1650  CD2 HIS A1118      79.420  -2.669  18.382  1.00 18.14           C
ATOM   1651  CE1 HIS A1118      80.343  -4.575  17.830  1.00 22.47           C
ATOM   1652  NE2 HIS A1118      79.670  -3.947  18.783  1.00 16.60           N
ATOM   1653  H   HIS A1118      82.456  -1.489  17.157  1.00 49.92           H
ATOM   1654  HA  HIS A1118      81.324  -1.917  14.752  1.00 47.20           H
ATOM   1655  HB2 HIS A1118      79.362  -1.324  15.655  1.00 49.48           H
ATOM   1656  HB3 HIS A1118      80.062  -0.525  16.837  1.00 49.48           H
ATOM   1657  HD2 HIS A1118      78.971  -2.016  18.868  1.00 21.76           H
ATOM   1658  HE1 HIS A1118      80.619  -5.463  17.856  1.00 26.96           H
ATOM   1659  HE2 HIS A1118      79.390  -4.303  19.515  1.00 19.92           H
ATOM   1660  N   ARG A1119      82.719   0.074  14.020  1.00 39.76           N
ATOM   1661  CA  ARG A1119      83.160   1.283  13.339  1.00 44.18           C
ATOM   1662  C   ARG A1119      82.099   1.814  12.377  1.00 46.18           C
ATOM   1663  O   ARG A1119      82.062   3.015  12.095  1.00 41.28           O
ATOM   1664  CB  ARG A1119      84.473   0.992  12.598  1.00 49.88           C
ATOM   1665  H   ARG A1119      83.163  -0.630  13.803  1.00 47.71           H
ATOM   1666  HA  ARG A1119      83.335   1.971  14.000  1.00 53.01           H
ATOM   1667  HB1 ARG A1119      85.122   0.645  13.230  1.00 59.85           H
ATOM   1668  HB3 ARG A1119      84.801   1.815  12.203  1.00 59.85           H
ATOM   1669  N   ARG A1120      81.208   0.965  11.880  1.00 38.98           N
ATOM   1670  CA  ARG A1120      80.212   1.442  10.932  1.00 34.08           C
ATOM   1671  C   ARG A1120      78.878   0.793  11.251  1.00 34.42           C
ATOM   1672  O   ARG A1120      78.712  -0.416  11.047  1.00 25.13           O
ATOM   1673  CB  ARG A1120      80.659   1.154   9.505  1.00 41.46           C
ATOM   1674  CG  ARG A1120      81.885   1.967   9.107  1.00 44.20           C
ATOM   1675  CD  ARG A1120      82.075   1.936   7.600  1.00 53.47           C
ATOM   1676  NE  ARG A1120      83.039   2.935   7.148  1.00 67.54           N
ATOM   1677  CZ  ARG A1120      83.360   3.133   5.875  1.00 63.88           C
ATOM   1678  NH1 ARG A1120      82.787   2.400   4.932  1.00 64.56           N
ATOM   1679  NH2 ARG A1120      84.251   4.061   5.548  1.00 66.93           N1+
ATOM   1680  H   ARG A1120      81.158   0.128  12.070  1.00 46.77           H
ATOM   1681  HA  ARG A1120      80.113   2.402  11.030  1.00 40.89           H
ATOM   1682  HB2 ARG A1120      80.883   0.214   9.426  1.00 49.75           H
ATOM   1683  HB3 ARG A1120      79.939   1.378   8.896  1.00 49.75           H
ATOM   1684  HG2 ARG A1120      81.765   2.889   9.383  1.00 53.03           H
ATOM   1685  HG3 ARG A1120      82.674   1.587   9.524  1.00 53.03           H
ATOM   1686  HD2 ARG A1120      82.402   1.061   7.338  1.00 64.16           H
ATOM   1687  HD3 ARG A1120      81.226   2.118   7.168  1.00 64.16           H
ATOM   1688  HE  ARG A1120      83.475   3.372   7.746  1.00 81.04           H
ATOM   1689 HH11 ARG A1120      82.211   1.798   5.146  1.00 77.47           H
ATOM   1690 HH12 ARG A1120      82.992   2.525   4.107  1.00 77.47           H
ATOM   1691 HH21 ARG A1120      84.621   4.537   6.161  1.00 80.31           H
ATOM   1692 HH22 ARG A1120      84.455   4.189   4.723  1.00 80.31           H
ATOM   1693  N   VAL A1121      77.966   1.604  11.799  1.00 25.91           N
ATOM   1694  CA  VAL A1121      76.600   1.204  12.117  1.00 21.30           C
ATOM   1695  C   VAL A1121      75.660   1.972  11.206  1.00 22.20           C
ATOM   1696  O   VAL A1121      75.462   3.178  11.377  1.00 28.76           O
ATOM   1697  CB  VAL A1121      76.272   1.444  13.592  1.00 21.28           C
ATOM   1698  CG1 VAL A1121      74.874   1.032  13.909  1.00 26.19           C
ATOM   1699  CG2 VAL A1121      77.276   0.673  14.463  1.00 27.48           C
ATOM   1700  H   VAL A1121      78.129   2.423  12.002  1.00 31.08           H
ATOM   1701  HA  VAL A1121      76.494   0.258  11.934  1.00 25.56           H
ATOM   1702  HB  VAL A1121      76.362   2.390  13.790  1.00 25.54           H
ATOM   1703 HG11 VAL A1121      74.702   1.198  14.849  1.00 31.43           H
ATOM   1704 HG12 VAL A1121      74.262   1.549  13.364  1.00 31.43           H
ATOM   1705 HG13 VAL A1121      74.773   0.087  13.716  1.00 31.43           H
ATOM   1706 HG21 VAL A1121      77.066   0.826  15.397  1.00 32.97           H
ATOM   1707 HG22 VAL A1121      77.209  -0.273  14.259  1.00 32.97           H
ATOM   1708 HG23 VAL A1121      78.172   0.991  14.268  1.00 32.97           H
ATOM   1709  N   GLU A1122      75.039   1.254  10.270  1.00 27.62           N
ATOM   1710  CA  GLU A1122      74.121   1.820   9.292  1.00 24.69           C
ATOM   1711  C   GLU A1122      72.678   1.634   9.735  1.00 26.14           C
ATOM   1712  O   GLU A1122      72.374   0.706  10.488  1.00 28.09           O
ATOM   1713  CB  GLU A1122      74.336   1.140   7.945  1.00 29.53           C
ATOM   1714  CG  GLU A1122      75.511   1.692   7.184  1.00 35.11           C
ATOM   1715  CD  GLU A1122      75.122   3.003   6.503  1.00 42.09           C
ATOM   1716  OE1 GLU A1122      75.993   3.616   5.860  1.00 44.88           O
ATOM   1717  OE2 GLU A1122      73.931   3.409   6.614  1.00 40.57           O1-
ATOM   1718  H   GLU A1122      75.141   0.405  10.181  1.00 33.14           H
ATOM   1719  HA  GLU A1122      74.295   2.769   9.192  1.00 29.62           H
ATOM   1720  HB2 GLU A1122      74.493   0.194   8.092  1.00 35.43           H
ATOM   1721  HB3 GLU A1122      73.543   1.262   7.401  1.00 35.43           H
ATOM   1722  HG2 GLU A1122      76.242   1.867   7.797  1.00 42.13           H
ATOM   1723  HG3 GLU A1122      75.783   1.058   6.502  1.00 42.13           H
ATOM   1724  N   LEU A1123      71.789   2.526   9.272  1.00 24.00           N
ATOM   1725  CA  LEU A1123      70.359   2.468   9.592  1.00 22.59           C
ATOM   1726  C   LEU A1123      69.533   2.617   8.314  1.00 18.91           C
ATOM   1727  O   LEU A1123      69.675   3.617   7.601  1.00 22.83           O
ATOM   1728  CB  LEU A1123      69.961   3.576  10.554  1.00 29.41           C
ATOM   1729  CG  LEU A1123      68.777   3.372  11.488  1.00 27.78           C
ATOM   1730  CD1 LEU A1123      68.247   4.731  11.893  1.00 35.70           C
ATOM   1731  CD2 LEU A1123      67.692   2.503  10.922  1.00 41.42           C
ATOM   1732  H   LEU A1123      71.998   3.185   8.761  1.00 28.79           H
ATOM   1733  HA  LEU A1123      70.150   1.613  10.000  1.00 27.10           H
ATOM   1734  HB2 LEU A1123      70.728   3.763  11.117  1.00 35.29           H
ATOM   1735  HB3 LEU A1123      69.763   4.364  10.024  1.00 35.29           H
ATOM   1736  HG  LEU A1123      69.099   2.938  12.294  1.00 33.34           H
ATOM   1737 HD11 LEU A1123      67.492   4.610  12.489  1.00 42.83           H
ATOM   1738 HD12 LEU A1123      68.951   5.221  12.345  1.00 42.83           H
ATOM   1739 HD13 LEU A1123      67.968   5.210  11.097  1.00 42.83           H
ATOM   1740 HD21 LEU A1123      66.979   2.423  11.575  1.00 49.70           H
ATOM   1741 HD22 LEU A1123      67.354   2.910  10.110  1.00 49.70           H
ATOM   1742 HD23 LEU A1123      68.060   1.627  10.725  1.00 49.70           H
ATOM   1743  N   ILE A1124      68.669   1.640   8.028  1.00 21.77           N
ATOM   1744  CA  ILE A1124      67.796   1.669   6.849  1.00 20.28           C
ATOM   1745  C   ILE A1124      66.387   1.448   7.351  1.00 19.18           C
ATOM   1746  O   ILE A1124      66.165   0.548   8.165  1.00 17.09           O
ATOM   1747  CB  ILE A1124      68.150   0.584   5.818  1.00 22.12           C
ATOM   1748  CG1 ILE A1124      69.601   0.712   5.328  1.00 20.94           C
ATOM   1749  CG2 ILE A1124      67.191   0.619   4.656  1.00 21.32           C
ATOM   1750  CD1 ILE A1124      69.903   1.944   4.551  1.00 29.77           C
ATOM   1751  H   ILE A1124      68.567   0.937   8.512  1.00 26.12           H
ATOM   1752  HA  ILE A1124      67.846   2.539   6.421  1.00 24.33           H
ATOM   1753  HB  ILE A1124      68.058  -0.279   6.252  1.00 26.54           H
ATOM   1754 HG12 ILE A1124      70.188   0.703   6.101  1.00 25.12           H
ATOM   1755 HG13 ILE A1124      69.802  -0.048   4.760  1.00 25.12           H
ATOM   1756 HG21 ILE A1124      67.437  -0.074   4.024  1.00 25.58           H
ATOM   1757 HG22 ILE A1124      66.291   0.464   4.985  1.00 25.58           H
ATOM   1758 HG23 ILE A1124      67.242   1.489   4.231  1.00 25.58           H
ATOM   1759 HD11 ILE A1124      70.837   1.931   4.290  1.00 35.72           H
ATOM   1760 HD12 ILE A1124      69.339   1.965   3.762  1.00 35.72           H
ATOM   1761 HD13 ILE A1124      69.725   2.719   5.107  1.00 35.72           H
ATOM   1762  N   THR A1125      65.441   2.245   6.878  1.00 17.50           N
ATOM   1763  CA  THR A1125      64.036   1.994   7.166  1.00 21.96           C
ATOM   1764  C   THR A1125      63.360   1.342   5.966  1.00 22.11           C
ATOM   1765  O   THR A1125      63.753   1.564   4.820  1.00 20.25           O
ATOM   1766  CB  THR A1125      63.305   3.287   7.543  1.00 28.80           C
ATOM   1767  OG1 THR A1125      63.244   4.181   6.420  1.00 32.61           O
ATOM   1768  CG2 THR A1125      64.035   3.936   8.703  1.00 35.13           C
ATOM   1769  H   THR A1125      65.585   2.937   6.388  1.00 20.99           H
ATOM   1770  HA  THR A1125      63.971   1.383   7.916  1.00 26.34           H
ATOM   1771  HB  THR A1125      62.404   3.073   7.832  1.00 34.56           H
ATOM   1772  HG1 THR A1125      62.842   4.886   6.636  1.00 39.13           H
ATOM   1773 HG21 THR A1125      63.587   4.758   8.958  1.00 42.16           H
ATOM   1774 HG22 THR A1125      64.048   3.335   9.465  1.00 42.16           H
ATOM   1775 HG23 THR A1125      64.948   4.140   8.448  1.00 42.16           H
ATOM   1776  N   THR A1126      62.354   0.505   6.236  1.00 14.55           N
ATOM   1777  CA  THR A1126      61.649  -0.136   5.143  1.00 23.15           C
ATOM   1778  C   THR A1126      60.664   0.802   4.432  1.00 24.50           C
ATOM   1779  O   THR A1126      60.189   0.460   3.339  1.00 20.83           O
ATOM   1780  CB  THR A1126      60.947  -1.390   5.672  1.00 18.88           C
ATOM   1781  OG1 THR A1126      59.922  -1.047   6.622  1.00 18.33           O
ATOM   1782  CG2 THR A1126      61.975  -2.325   6.369  1.00 24.16           C
ATOM   1783  H   THR A1126      62.072   0.300   7.022  1.00 17.45           H
ATOM   1784  HA  THR A1126      62.301  -0.423   4.485  1.00 27.77           H
ATOM   1785  HB  THR A1126      60.550  -1.873   4.931  1.00 22.65           H
ATOM   1786  HG1 THR A1126      59.547  -1.744   6.904  1.00 21.99           H
ATOM   1787 HG21 THR A1126      61.528  -3.118   6.704  1.00 28.98           H
ATOM   1788 HG22 THR A1126      62.661  -2.593   5.738  1.00 28.98           H
ATOM   1789 HG23 THR A1126      62.394  -1.863   7.112  1.00 28.98           H
ATOM   1790  N   ASP A1127      60.387   1.980   5.011  1.00 27.98           N
ATOM   1791  CA  ASP A1127      59.558   2.996   4.358  1.00 22.28           C
ATOM   1792  C   ASP A1127      59.963   3.186   2.909  1.00 23.27           C
ATOM   1793  O   ASP A1127      59.118   3.322   2.029  1.00 23.31           O
ATOM   1794  CB  ASP A1127      59.674   4.348   5.080  1.00 27.11           C
ATOM   1795  CG  ASP A1127      59.057   4.336   6.455  1.00 29.76           C
ATOM   1796  OD1 ASP A1127      58.308   3.391   6.788  1.00 31.13           O
ATOM   1797  OD2 ASP A1127      59.352   5.266   7.216  1.00 37.21           O1-
ATOM   1798  H   ASP A1127      60.671   2.213   5.788  1.00 33.57           H
ATOM   1799  HA  ASP A1127      58.629   2.716   4.381  1.00 26.73           H
ATOM   1800  HB2 ASP A1127      60.612   4.576   5.174  1.00 32.53           H
ATOM   1801  HB3 ASP A1127      59.220   5.026   4.554  1.00 32.53           H
ATOM   1802  N   GLY A1128      61.260   3.193   2.648  1.00 16.86           N
ATOM   1803  CA  GLY A1128      61.741   3.538   1.328  1.00 22.10           C
ATOM   1804  C   GLY A1128      61.357   2.520   0.282  1.00 27.51           C
ATOM   1805  O   GLY A1128      61.301   2.848  -0.908  1.00 26.99           O
ATOM   1806  H   GLY A1128      61.878   3.002   3.216  1.00 20.23           H
ATOM   1807  HA2 GLY A1128      61.375   4.398   1.067  1.00 26.51           H
ATOM   1808  HA3 GLY A1128      62.708   3.610   1.346  1.00 26.51           H
ATOM   1809  N   PHE A1129      61.085   1.282   0.710  1.00 18.32           N
ATOM   1810  CA  PHE A1129      60.686   0.205  -0.177  1.00 19.33           C
ATOM   1811  C   PHE A1129      59.183   0.175  -0.428  1.00 20.19           C
ATOM   1812  O   PHE A1129      58.701  -0.670  -1.187  1.00 19.36           O
ATOM   1813  CB  PHE A1129      61.162  -1.136   0.415  1.00 19.58           C
ATOM   1814  CG  PHE A1129      62.628  -1.233   0.588  1.00 19.50           C
ATOM   1815  CD1 PHE A1129      63.254  -0.701   1.716  1.00 20.78           C
ATOM   1816  CD2 PHE A1129      63.397  -1.826  -0.377  1.00 17.93           C
ATOM   1817  CE1 PHE A1129      64.635  -0.798   1.866  1.00 21.47           C
ATOM   1818  CE2 PHE A1129      64.792  -1.944  -0.233  1.00 18.16           C
ATOM   1819  CZ  PHE A1129      65.409  -1.423   0.877  1.00 23.92           C
ATOM   1820  H   PHE A1129      61.127   1.044   1.536  1.00 21.98           H
ATOM   1821  HA  PHE A1129      61.128   0.326  -1.032  1.00 23.20           H
ATOM   1822  HB2 PHE A1129      60.753  -1.255   1.286  1.00 23.50           H
ATOM   1823  HB3 PHE A1129      60.886  -1.853  -0.177  1.00 23.50           H
ATOM   1824  HD1 PHE A1129      62.744  -0.290   2.376  1.00 24.93           H
ATOM   1825  HD2 PHE A1129      62.986  -2.186  -1.129  1.00 21.51           H
ATOM   1826  HE1 PHE A1129      65.045  -0.446   2.623  1.00 25.76           H
ATOM   1827  HE2 PHE A1129      65.297  -2.353  -0.899  1.00 21.79           H
ATOM   1828  HZ  PHE A1129      66.332  -1.487   0.974  1.00 28.69           H
ATOM   1829  N   LEU A1130      58.427   1.084   0.168  1.00 23.22           N
ATOM   1830  CA  LEU A1130      57.061   1.309  -0.276  1.00 24.46           C
ATOM   1831  C   LEU A1130      57.026   1.531  -1.784  1.00 18.63           C
ATOM   1832  O   LEU A1130      57.946   2.093  -2.371  1.00 21.79           O
ATOM   1833  CB  LEU A1130      56.456   2.521   0.431  1.00 23.91           C
ATOM   1834  CG  LEU A1130      56.024   2.319   1.889  1.00 21.78           C
ATOM   1835  CD1 LEU A1130      55.767   3.694   2.500  1.00 25.38           C
ATOM   1836  CD2 LEU A1130      54.797   1.461   1.962  1.00 22.89           C
ATOM   1837  H   LEU A1130      58.676   1.579   0.825  1.00 27.86           H
ATOM   1838  HA  LEU A1130      56.521   0.530  -0.068  1.00 29.35           H
ATOM   1839  HB2 LEU A1130      57.111   3.235   0.422  1.00 28.69           H
ATOM   1840  HB3 LEU A1130      55.670   2.800  -0.065  1.00 28.69           H
ATOM   1841  HG  LEU A1130      56.736   1.886   2.384  1.00 26.13           H
ATOM   1842 HD11 LEU A1130      55.492   3.582   3.424  1.00 30.46           H
ATOM   1843 HD12 LEU A1130      56.583   4.215   2.458  1.00 30.46           H
ATOM   1844 HD13 LEU A1130      55.065   4.136   1.997  1.00 30.46           H
ATOM   1845 HD21 LEU A1130      54.545   1.349   2.892  1.00 27.46           H
ATOM   1846 HD22 LEU A1130      54.079   1.896   1.475  1.00 27.46           H
ATOM   1847 HD23 LEU A1130      54.991   0.598   1.566  1.00 27.46           H
ATOM   1848  N   HIS A1131      55.974   1.039  -2.420  1.00 26.36           N
ATOM   1849  CA  HIS A1131      55.731   1.451  -3.784  1.00 24.19           C
ATOM   1850  C   HIS A1131      55.521   2.963  -3.810  1.00 22.31           C
ATOM   1851  O   HIS A1131      54.836   3.506  -2.933  1.00 29.37           O
ATOM   1852  CB  HIS A1131      54.488   0.766  -4.353  1.00 25.82           C
ATOM   1853  CG  HIS A1131      54.691  -0.670  -4.670  1.00 23.16           C
ATOM   1854  ND1 HIS A1131      55.657  -1.105  -5.553  1.00 21.80           N
ATOM   1855  CD2 HIS A1131      54.116  -1.779  -4.156  1.00 22.17           C
ATOM   1856  CE1 HIS A1131      55.614  -2.421  -5.623  1.00 21.76           C
ATOM   1857  NE2 HIS A1131      54.704  -2.851  -4.770  1.00 21.37           N
ATOM   1858  H   HIS A1131      55.404   0.483  -2.095  1.00 31.63           H
ATOM   1859  HA  HIS A1131      56.495   1.229  -4.339  1.00 29.02           H
ATOM   1860  HB2 HIS A1131      54.229   1.217  -5.172  1.00 30.98           H
ATOM   1861  HB3 HIS A1131      53.771   0.829  -3.703  1.00 30.98           H
ATOM   1862  HD2 HIS A1131      53.434  -1.808  -3.524  1.00 26.60           H
ATOM   1863  HE1 HIS A1131      56.161  -2.956  -6.152  1.00 26.11           H
ATOM   1864  HE2 HIS A1131      54.502  -3.676  -4.632  1.00 25.64           H
ATOM   1865  N   PRO A1132      56.084   3.667  -4.778  1.00 20.42           N
ATOM   1866  CA  PRO A1132      55.784   5.096  -4.899  1.00 28.17           C
ATOM   1867  C   PRO A1132      54.292   5.337  -5.066  1.00 26.37           C
ATOM   1868  O   PRO A1132      53.526   4.463  -5.515  1.00 27.02           O
ATOM   1869  CB  PRO A1132      56.562   5.528  -6.155  1.00 34.41           C
ATOM   1870  CG  PRO A1132      57.580   4.471  -6.362  1.00 31.03           C
ATOM   1871  CD  PRO A1132      56.923   3.192  -5.888  1.00 20.42           C
ATOM   1872  HA  PRO A1132      56.111   5.583  -4.126  1.00 33.81           H
ATOM   1873  HB2 PRO A1132      55.958   5.575  -6.913  1.00 41.28           H
ATOM   1874  HB3 PRO A1132      56.986   6.386  -5.999  1.00 41.28           H
ATOM   1875  HG2 PRO A1132      57.804   4.413  -7.304  1.00 37.24           H
ATOM   1876  HG3 PRO A1132      58.368   4.668  -5.833  1.00 37.24           H
ATOM   1877  HD2 PRO A1132      56.376   2.809  -6.591  1.00 24.50           H
ATOM   1878  HD3 PRO A1132      57.590   2.564  -5.568  1.00 24.50           H
ATOM   1879  N   ASN A1133      53.890   6.560  -4.680  1.00 29.29           N
ATOM   1880  CA  ASN A1133      52.486   6.954  -4.691  1.00 37.54           C
ATOM   1881  C   ASN A1133      51.853   6.722  -6.057  1.00 33.89           C
ATOM   1882  O   ASN A1133      50.676   6.331  -6.147  1.00 31.04           O
ATOM   1883  CB  ASN A1133      52.356   8.427  -4.307  1.00 30.23           C
ATOM   1884  CG  ASN A1133      52.636   8.683  -2.865  1.00 36.89           C
ATOM   1885  OD1 ASN A1133      52.866   7.766  -2.064  1.00 25.14           O
ATOM   1886  ND2 ASN A1133      52.641   9.963  -2.516  1.00 27.65           N
ATOM   1887  H   ASN A1133      54.422   7.179  -4.408  1.00 35.14           H
ATOM   1888  HA  ASN A1133      52.001   6.425  -4.038  1.00 45.04           H
ATOM   1889  HB2 ASN A1133      52.986   8.946  -4.830  1.00 36.27           H
ATOM   1890  HB3 ASN A1133      51.451   8.722  -4.492  1.00 36.27           H
ATOM   1891 HD21 ASN A1133      52.796  10.186  -1.700  1.00 33.17           H
ATOM   1892 HD22 ASN A1133      52.490  10.570  -3.107  1.00 33.17           H
ATOM   1893  N   GLN A1134      52.619   6.955  -7.130  1.00 29.90           N
ATOM   1894  CA  GLN A1134      52.116   6.692  -8.473  1.00 28.35           C
ATOM   1895  C   GLN A1134      51.639   5.259  -8.585  1.00 39.41           C
ATOM   1896  O   GLN A1134      50.488   5.005  -8.956  1.00 28.69           O
ATOM   1897  CB  GLN A1134      53.178   6.966  -9.533  1.00 38.89           C
ATOM   1898  CG  GLN A1134      52.621   6.824 -10.958  1.00 39.55           C
ATOM   1899  CD  GLN A1134      53.682   7.071 -12.025  1.00 59.53           C
ATOM   1900  OE1 GLN A1134      54.434   8.053 -11.966  1.00 68.08           O
ATOM   1901  NE2 GLN A1134      53.754   6.174 -12.998  1.00 59.09           N
ATOM   1902  H   GLN A1134      53.423   7.262  -7.103  1.00 35.87           H
ATOM   1903  HA  GLN A1134      51.361   7.275  -8.647  1.00 34.01           H
ATOM   1904  HB2 GLN A1134      53.507   7.873  -9.426  1.00 46.66           H
ATOM   1905  HB3 GLN A1134      53.904   6.332  -9.427  1.00 46.66           H
ATOM   1906  HG2 GLN A1134      52.280   5.924 -11.076  1.00 47.46           H
ATOM   1907  HG3 GLN A1134      51.909   7.470 -11.086  1.00 47.46           H
ATOM   1908 HE21 GLN A1134      53.220   5.500 -13.003  1.00 70.90           H
ATOM   1909 HE22 GLN A1134      54.335   6.266 -13.626  1.00 70.90           H
ATOM   1910  N   VAL A1135      52.509   4.305  -8.235  1.00 35.33           N
ATOM   1911  CA  VAL A1135      52.115   2.914  -8.307  1.00 27.67           C
ATOM   1912  C   VAL A1135      50.980   2.643  -7.347  1.00 26.11           C
ATOM   1913  O   VAL A1135      50.064   1.881  -7.665  1.00 32.66           O
ATOM   1914  CB  VAL A1135      53.314   1.997  -8.041  1.00 25.29           C
ATOM   1915  CG1 VAL A1135      52.867   0.568  -7.948  1.00 31.58           C
ATOM   1916  CG2 VAL A1135      54.351   2.169  -9.167  1.00 33.29           C
ATOM   1917  H   VAL A1135      53.312   4.442  -7.959  1.00 42.39           H
ATOM   1918  HA  VAL A1135      51.795   2.727  -9.203  1.00 33.20           H
ATOM   1919  HB  VAL A1135      53.730   2.244  -7.200  1.00 30.34           H
ATOM   1920 HG11 VAL A1135      53.639   0.006  -7.780  1.00 37.89           H
ATOM   1921 HG12 VAL A1135      52.230   0.484  -7.221  1.00 37.89           H
ATOM   1922 HG13 VAL A1135      52.448   0.314  -8.786  1.00 37.89           H
ATOM   1923 HG21 VAL A1135      55.106   1.585  -8.992  1.00 39.94           H
ATOM   1924 HG22 VAL A1135      53.939   1.933 -10.013  1.00 39.94           H
ATOM   1925 HG23 VAL A1135      54.644   3.093  -9.187  1.00 39.94           H
ATOM   1926  N   LEU A1136      51.002   3.248  -6.163  1.00 23.01           N
ATOM   1927  CA  LEU A1136      49.933   2.929  -5.205  1.00 24.67           C
ATOM   1928  C   LEU A1136      48.565   3.429  -5.680  1.00 28.12           C
ATOM   1929  O   LEU A1136      47.536   2.799  -5.400  1.00 25.60           O
ATOM   1930  CB  LEU A1136      50.235   3.498  -3.823  1.00 28.10           C
ATOM   1931  CG  LEU A1136      51.494   3.054  -3.055  1.00 22.42           C
ATOM   1932  CD1 LEU A1136      51.648   3.914  -1.809  1.00 26.99           C
ATOM   1933  CD2 LEU A1136      51.356   1.614  -2.681  1.00 22.02           C
ATOM   1934  H   LEU A1136      51.588   3.817  -5.894  1.00 27.60           H
ATOM   1935  HA  LEU A1136      49.876   1.965  -5.117  1.00 29.60           H
ATOM   1936  HB2 LEU A1136      50.297   4.462  -3.915  1.00 33.72           H
ATOM   1937  HB3 LEU A1136      49.479   3.289  -3.253  1.00 33.72           H
ATOM   1938  HG  LEU A1136      52.280   3.163  -3.613  1.00 26.90           H
ATOM   1939 HD11 LEU A1136      52.441   3.632  -1.327  1.00 32.39           H
ATOM   1940 HD12 LEU A1136      51.734   4.843  -2.075  1.00 32.39           H
ATOM   1941 HD13 LEU A1136      50.863   3.802  -1.250  1.00 32.39           H
ATOM   1942 HD21 LEU A1136      52.149   1.336  -2.197  1.00 26.42           H
ATOM   1943 HD22 LEU A1136      50.572   1.508  -2.120  1.00 26.42           H
ATOM   1944 HD23 LEU A1136      51.259   1.086  -3.489  1.00 26.42           H
ATOM   1945  N   LYS A1137      48.528   4.577  -6.357  1.00 29.06           N
ATOM   1946  CA  LYS A1137      47.269   5.096  -6.881  1.00 23.58           C
ATOM   1947  C   LYS A1137      46.718   4.177  -7.964  1.00 31.32           C
ATOM   1948  O   LYS A1137      45.524   3.849  -7.960  1.00 28.57           O
ATOM   1949  CB  LYS A1137      47.493   6.503  -7.418  1.00 31.53           C
ATOM   1950  CG  LYS A1137      46.245   7.241  -7.893  1.00 37.53           C
ATOM   1951  CD  LYS A1137      46.731   8.539  -8.546  1.00 39.49           C
ATOM   1952  CE  LYS A1137      45.660   9.410  -9.127  1.00 43.85           C
ATOM   1953  NZ  LYS A1137      46.249  10.690  -9.645  1.00 50.45           N1+
ATOM   1954  H   LYS A1137      49.213   5.069  -6.524  1.00 34.86           H
ATOM   1955  HA  LYS A1137      46.618   5.145  -6.163  1.00 28.29           H
ATOM   1956  HB2 LYS A1137      47.896   7.037  -6.716  1.00 37.83           H
ATOM   1957  HB3 LYS A1137      48.102   6.448  -8.172  1.00 37.83           H
ATOM   1958  HG2 LYS A1137      45.771   6.710  -8.552  1.00 45.04           H
ATOM   1959  HG3 LYS A1137      45.675   7.456  -7.139  1.00 45.04           H
ATOM   1960  HD2 LYS A1137      47.200   9.062  -7.876  1.00 47.39           H
ATOM   1961  HD3 LYS A1137      47.342   8.312  -9.264  1.00 47.39           H
ATOM   1962  HE2 LYS A1137      45.232   8.948  -9.864  1.00 52.62           H
ATOM   1963  HE3 LYS A1137      45.011   9.627  -8.439  1.00 52.62           H
ATOM   1964  HZ1 LYS A1137      45.607  11.203  -9.989  1.00 60.53           H
ATOM   1965  HZ2 LYS A1137      46.648  11.131  -8.983  1.00 60.53           H
ATOM   1966  HZ3 LYS A1137      46.849  10.514 -10.279  1.00 60.53           H
ATOM   1967  N   GLU A1138      47.576   3.754  -8.904  1.00 30.64           N
ATOM   1968  CA  GLU A1138      47.190   2.741  -9.889  1.00 30.03           C
ATOM   1969  C   GLU A1138      46.510   1.559  -9.212  1.00 35.96           C
ATOM   1970  O   GLU A1138      45.431   1.114  -9.626  1.00 30.58           O
ATOM   1971  CB  GLU A1138      48.408   2.235 -10.662  1.00 35.30           C
ATOM   1972  CG  GLU A1138      48.949   3.121 -11.786  1.00 43.50           C
ATOM   1973  CD  GLU A1138      50.385   2.730 -12.170  1.00 54.53           C
ATOM   1974  OE1 GLU A1138      50.743   1.530 -12.019  1.00 51.17           O
ATOM   1975  OE2 GLU A1138      51.167   3.622 -12.587  1.00 59.25           O1-
ATOM   1976  H   GLU A1138      48.383   4.038  -8.990  1.00 36.77           H
ATOM   1977  HA  GLU A1138      46.566   3.131 -10.522  1.00 36.03           H
ATOM   1978  HB2 GLU A1138      49.131   2.105 -10.029  1.00 42.36           H
ATOM   1979  HB3 GLU A1138      48.177   1.381 -11.060  1.00 42.36           H
ATOM   1980  HG2 GLU A1138      48.387   3.022 -12.570  1.00 52.19           H
ATOM   1981  HG3 GLU A1138      48.955   4.045 -11.491  1.00 52.19           H
ATOM   1982  N   ARG A1139      47.126   1.036  -8.160  1.00 34.64           N
ATOM   1983  CA  ARG A1139      46.620  -0.179  -7.544  1.00 27.16           C
ATOM   1984  C   ARG A1139      45.483   0.074  -6.583  1.00 32.83           C
ATOM   1985  O   ARG A1139      44.923  -0.894  -6.054  1.00 35.25           O
ATOM   1986  CB  ARG A1139      47.764  -0.908  -6.827  1.00 27.26           C
ATOM   1987  CG  ARG A1139      48.932  -1.140  -7.773  1.00 31.63           C
ATOM   1988  CD  ARG A1139      49.972  -2.120  -7.303  1.00 31.97           C
ATOM   1989  NE  ARG A1139      51.051  -2.163  -8.279  1.00 30.72           N
ATOM   1990  CZ  ARG A1139      52.139  -2.914  -8.173  1.00 35.46           C
ATOM   1991  NH1 ARG A1139      52.341  -3.674  -7.101  1.00 27.42           N
ATOM   1992  NH2 ARG A1139      53.040  -2.876  -9.148  1.00 34.33           N1+
ATOM   1993  H   ARG A1139      47.830   1.362  -7.789  1.00 41.56           H
ATOM   1994  HA  ARG A1139      46.289  -0.765  -8.242  1.00 32.59           H
ATOM   1995  HB2 ARG A1139      48.075  -0.368  -6.083  1.00 32.70           H
ATOM   1996  HB3 ARG A1139      47.450  -1.769  -6.511  1.00 32.70           H
ATOM   1997  HG2 ARG A1139      48.582  -1.472  -8.615  1.00 37.95           H
ATOM   1998  HG3 ARG A1139      49.379  -0.292  -7.922  1.00 37.95           H
ATOM   1999  HD2 ARG A1139      50.334  -1.831  -6.450  1.00 38.36           H
ATOM   2000  HD3 ARG A1139      49.582  -3.005  -7.230  1.00 38.36           H
ATOM   2001  HE  ARG A1139      50.978  -1.664  -8.976  1.00 36.86           H
ATOM   2002 HH11 ARG A1139      51.753  -3.699  -6.474  1.00 32.90           H
ATOM   2003 HH12 ARG A1139      53.054  -4.152  -7.041  1.00 32.90           H
ATOM   2004 HH21 ARG A1139      52.910  -2.375  -9.835  1.00 41.19           H
ATOM   2005 HH22 ARG A1139      53.758  -3.345  -9.088  1.00 41.19           H
ATOM   2006  N   GLY A1140      45.125   1.332  -6.346  1.00 26.35           N
ATOM   2007  CA  GLY A1140      44.061   1.605  -5.406  1.00 31.26           C
ATOM   2008  C   GLY A1140      44.484   1.462  -3.967  1.00 30.91           C
ATOM   2009  O   GLY A1140      43.649   1.113  -3.116  1.00 27.53           O
ATOM   2010  H   GLY A1140      45.477   2.027  -6.710  1.00 31.62           H
ATOM   2011  HA2 GLY A1140      43.740   2.510  -5.540  1.00 37.51           H
ATOM   2012  HA3 GLY A1140      43.325   0.993  -5.569  1.00 37.51           H
ATOM   2013  N   LEU A1141      45.773   1.712  -3.674  1.00 36.43           N
ATOM   2014  CA  LEU A1141      46.374   1.494  -2.353  1.00 33.81           C
ATOM   2015  C   LEU A1141      46.868   2.782  -1.689  1.00 37.41           C
ATOM   2016  O   LEU A1141      47.756   2.728  -0.827  1.00 26.19           O
ATOM   2017  CB  LEU A1141      47.537   0.508  -2.466  1.00 37.83           C
ATOM   2018  CG  LEU A1141      47.219  -0.882  -3.052  1.00 27.82           C
ATOM   2019  CD1 LEU A1141      48.484  -1.737  -3.084  1.00 31.57           C
ATOM   2020  CD2 LEU A1141      46.148  -1.578  -2.237  1.00 42.69           C
ATOM   2021  H   LEU A1141      46.334   2.019  -4.249  1.00 43.71           H
ATOM   2022  HA  LEU A1141      45.707   1.099  -1.770  1.00 40.57           H
ATOM   2023  HB2 LEU A1141      48.217   0.908  -3.031  1.00 45.39           H
ATOM   2024  HB3 LEU A1141      47.901   0.368  -1.578  1.00 45.39           H
ATOM   2025  HG  LEU A1141      46.895  -0.781  -3.960  1.00 33.38           H
ATOM   2026 HD11 LEU A1141      48.268  -2.607  -3.454  1.00 37.88           H
ATOM   2027 HD12 LEU A1141      49.148  -1.297  -3.638  1.00 37.88           H
ATOM   2028 HD13 LEU A1141      48.821  -1.836  -2.179  1.00 37.88           H
ATOM   2029 HD21 LEU A1141      45.970  -2.448  -2.629  1.00 51.23           H
ATOM   2030 HD22 LEU A1141      46.464  -1.683  -1.326  1.00 51.23           H
ATOM   2031 HD23 LEU A1141      45.342  -1.039  -2.249  1.00 51.23           H
ATOM   2032  N   MET A1142      46.323   3.949  -2.055  1.00 29.29           N
ATOM   2033  CA  MET A1142      46.872   5.170  -1.468  1.00 30.43           C
ATOM   2034  C   MET A1142      46.440   5.322  -0.013  1.00 29.53           C
ATOM   2035  O   MET A1142      47.060   6.092   0.729  1.00 34.89           O
ATOM   2036  CB  MET A1142      46.493   6.404  -2.297  1.00 39.52           C
ATOM   2037  CG  MET A1142      47.504   7.534  -2.115  1.00 51.84           C
ATOM   2038  SD  MET A1142      49.134   7.279  -2.893  1.00 47.04           S
ATOM   2039  CE  MET A1142      48.795   8.148  -4.424  1.00 51.46           C
ATOM   2040  H   MET A1142      45.674   4.057  -2.609  1.00 35.15           H
ATOM   2041  HA  MET A1142      47.840   5.102  -1.487  1.00 36.51           H
ATOM   2042  HB2 MET A1142      46.471   6.164  -3.236  1.00 47.41           H
ATOM   2043  HB3 MET A1142      45.623   6.726  -2.012  1.00 47.41           H
ATOM   2044  HG2 MET A1142      47.127   8.344  -2.492  1.00 62.21           H
ATOM   2045  HG3 MET A1142      47.653   7.660  -1.165  1.00 62.21           H
ATOM   2046  HE1 MET A1142      49.584   8.115  -4.987  1.00 61.75           H
ATOM   2047  HE2 MET A1142      48.050   7.719  -4.872  1.00 61.75           H
ATOM   2048  HE3 MET A1142      48.572   9.070  -4.220  1.00 61.75           H
ATOM   2049  N   LYS A1143      45.408   4.592   0.414  1.00 27.25           N
ATOM   2050  CA  LYS A1143      44.950   4.590   1.799  1.00 31.32           C
ATOM   2051  C   LYS A1143      45.351   3.321   2.530  1.00 32.74           C
ATOM   2052  O   LYS A1143      44.731   2.970   3.545  1.00 31.82           O
ATOM   2053  CB  LYS A1143      43.435   4.727   1.875  1.00 29.51           C
ATOM   2054  CG  LYS A1143      42.850   5.967   1.228  1.00 47.94           C
ATOM   2055  CD  LYS A1143      42.754   7.108   2.218  1.00 49.76           C
ATOM   2056  CE  LYS A1143      41.744   6.788   3.345  1.00 60.15           C
ATOM   2057  NZ  LYS A1143      41.684   7.884   4.378  1.00 61.32           N1+
ATOM   2058  H   LYS A1143      44.946   4.077  -0.097  1.00 32.69           H
ATOM   2059  HA  LYS A1143      45.345   5.344   2.264  1.00 37.58           H
ATOM   2060  HB2 LYS A1143      43.036   3.958   1.440  1.00 35.41           H
ATOM   2061  HB3 LYS A1143      43.176   4.739   2.810  1.00 35.41           H
ATOM   2062  HG2 LYS A1143      43.420   6.247   0.495  1.00 57.53           H
ATOM   2063  HG3 LYS A1143      41.957   5.769   0.904  1.00 57.53           H
ATOM   2064  HD2 LYS A1143      43.623   7.257   2.621  1.00 59.71           H
ATOM   2065  HD3 LYS A1143      42.454   7.908   1.758  1.00 59.71           H
ATOM   2066  HE2 LYS A1143      40.859   6.686   2.960  1.00 72.17           H
ATOM   2067  HE3 LYS A1143      42.011   5.968   3.789  1.00 72.17           H
ATOM   2068  HZ1 LYS A1143      41.096   7.672   5.012  1.00 73.58           H
ATOM   2069  HZ2 LYS A1143      42.485   7.993   4.751  1.00 73.58           H
ATOM   2070  HZ3 LYS A1143      41.435   8.648   3.996  1.00 73.58           H
ATOM   2071  N   LYS A1144      46.346   2.611   1.998  1.00 41.50           N
ATOM   2072  CA  LYS A1144      46.854   1.356   2.530  1.00 29.06           C
ATOM   2073  C   LYS A1144      48.368   1.431   2.700  1.00 24.54           C
ATOM   2074  O   LYS A1144      49.041   0.387   2.663  1.00 22.69           O
ATOM   2075  CB  LYS A1144      46.486   0.178   1.615  1.00 28.92           C
ATOM   2076  CG  LYS A1144      44.990  -0.202   1.619  1.00 34.61           C
ATOM   2077  CD  LYS A1144      44.583  -0.768   2.957  1.00 31.63           C
ATOM   2078  CE  LYS A1144      43.114  -1.102   3.043  1.00 35.01           C
ATOM   2079  NZ  LYS A1144      42.762  -1.626   4.387  1.00 36.90           N1+
ATOM   2080  H   LYS A1144      46.763   2.857   1.286  1.00 49.80           H
ATOM   2081  HA  LYS A1144      46.459   1.197   3.402  1.00 34.87           H
ATOM   2082  HB2 LYS A1144      46.727   0.408   0.703  1.00 34.70           H
ATOM   2083  HB3 LYS A1144      46.988  -0.602   1.898  1.00 34.70           H
ATOM   2084  HG2 LYS A1144      44.456   0.589   1.446  1.00 41.53           H
ATOM   2085  HG3 LYS A1144      44.827  -0.875   0.940  1.00 41.53           H
ATOM   2086  HD2 LYS A1144      45.083  -1.583   3.118  1.00 37.95           H
ATOM   2087  HD3 LYS A1144      44.781  -0.117   3.647  1.00 37.95           H
ATOM   2088  HE2 LYS A1144      42.592  -0.300   2.882  1.00 42.01           H
ATOM   2089  HE3 LYS A1144      42.899  -1.782   2.385  1.00 42.01           H
ATOM   2090  HZ1 LYS A1144      41.894  -1.818   4.421  1.00 44.28           H
ATOM   2091  HZ2 LYS A1144      43.228  -2.365   4.557  1.00 44.28           H
ATOM   2092  HZ3 LYS A1144      42.949  -1.018   5.009  1.00 44.28           H
ATOM   2093  N   LYS A1145      48.954   2.633   2.847  1.00 22.55           N
ATOM   2094  CA  LYS A1145      50.393   2.652   3.051  1.00 24.20           C
ATOM   2095  C   LYS A1145      50.721   1.896   4.332  1.00 22.67           C
ATOM   2096  O   LYS A1145      50.035   2.023   5.356  1.00 17.30           O
ATOM   2097  CB  LYS A1145      50.970   4.043   3.118  1.00 20.59           C
ATOM   2098  CG  LYS A1145      51.446   4.549   1.785  1.00 30.53           C
ATOM   2099  CD  LYS A1145      51.961   5.976   1.911  1.00 27.84           C
ATOM   2100  CE  LYS A1145      52.413   6.490   0.573  1.00 42.97           C
ATOM   2101  NZ  LYS A1145      52.717   7.944   0.644  1.00 26.89           N1+
ATOM   2102  H   LYS A1145      48.562   3.398   2.833  1.00 27.06           H
ATOM   2103  HA  LYS A1145      50.819   2.188   2.313  1.00 29.03           H
ATOM   2104  HB2 LYS A1145      50.289   4.652   3.443  1.00 24.71           H
ATOM   2105  HB3 LYS A1145      51.728   4.040   3.723  1.00 24.71           H
ATOM   2106  HG2 LYS A1145      52.169   3.988   1.465  1.00 36.63           H
ATOM   2107  HG3 LYS A1145      50.708   4.543   1.155  1.00 36.63           H
ATOM   2108  HD2 LYS A1145      51.249   6.549   2.236  1.00 33.40           H
ATOM   2109  HD3 LYS A1145      52.716   5.994   2.519  1.00 33.40           H
ATOM   2110  HE2 LYS A1145      53.218   6.021   0.302  1.00 51.56           H
ATOM   2111  HE3 LYS A1145      51.708   6.356  -0.080  1.00 51.56           H
ATOM   2112  HZ1 LYS A1145      52.984   8.239  -0.152  1.00 32.26           H
ATOM   2113  HZ2 LYS A1145      51.991   8.395   0.891  1.00 32.26           H
ATOM   2114  HZ3 LYS A1145      53.364   8.091   1.238  1.00 32.26           H
ATOM   2115  N   GLY A1146      51.764   1.082   4.254  1.00 18.90           N
ATOM   2116  CA  GLY A1146      52.169   0.229   5.351  1.00 16.35           C
ATOM   2117  C   GLY A1146      51.581  -1.176   5.347  1.00 25.67           C
ATOM   2118  O   GLY A1146      52.066  -2.035   6.098  1.00 19.50           O
ATOM   2119  H   GLY A1146      52.263   1.007   3.558  1.00 22.67           H
ATOM   2120  HA2 GLY A1146      53.135   0.146   5.340  1.00 19.62           H
ATOM   2121  HA3 GLY A1146      51.916   0.654   6.186  1.00 19.62           H
ATOM   2122  N   PHE A1147      50.551  -1.439   4.538  1.00 19.44           N
ATOM   2123  CA  PHE A1147      50.012  -2.773   4.438  1.00 20.94           C
ATOM   2124  C   PHE A1147      50.896  -3.576   3.498  1.00 19.90           C
ATOM   2125  O   PHE A1147      51.648  -3.009   2.711  1.00 21.21           O
ATOM   2126  CB  PHE A1147      48.568  -2.745   3.921  1.00 21.33           C
ATOM   2127  CG  PHE A1147      47.548  -2.334   4.963  1.00 24.95           C
ATOM   2128  CD1 PHE A1147      47.575  -1.057   5.514  1.00 17.32           C
ATOM   2129  CD2 PHE A1147      46.570  -3.212   5.375  1.00 22.10           C
ATOM   2130  CE1 PHE A1147      46.638  -0.703   6.455  1.00 24.10           C
ATOM   2131  CE2 PHE A1147      45.647  -2.870   6.308  1.00 26.46           C
ATOM   2132  CZ  PHE A1147      45.674  -1.626   6.861  1.00 28.69           C
ATOM   2133  H   PHE A1147      50.155  -0.857   4.044  1.00 23.33           H
ATOM   2134  HA  PHE A1147      50.021  -3.195   5.310  1.00 25.12           H
ATOM   2135  HB2 PHE A1147      48.512  -2.113   3.187  1.00 25.59           H
ATOM   2136  HB3 PHE A1147      48.331  -3.632   3.609  1.00 25.59           H
ATOM   2137  HD1 PHE A1147      48.225  -0.447   5.248  1.00 20.78           H
ATOM   2138  HD2 PHE A1147      46.549  -4.068   5.011  1.00 26.51           H
ATOM   2139  HE1 PHE A1147      46.655   0.147   6.831  1.00 28.92           H
ATOM   2140  HE2 PHE A1147      45.001  -3.484   6.573  1.00 31.74           H
ATOM   2141  HZ  PHE A1147      45.037  -1.385   7.494  1.00 34.42           H
ATOM   2142  N   PRO A1148      50.823  -4.908   3.551  1.00 22.77           N
ATOM   2143  CA  PRO A1148      51.784  -5.700   2.759  1.00 21.02           C
ATOM   2144  C   PRO A1148      51.772  -5.338   1.283  1.00 22.51           C
ATOM   2145  O   PRO A1148      52.830  -5.129   0.682  1.00 24.10           O
ATOM   2146  CB  PRO A1148      51.336  -7.134   3.031  1.00 27.37           C
ATOM   2147  CG  PRO A1148      50.806  -7.049   4.491  1.00 29.56           C
ATOM   2148  CD  PRO A1148      50.066  -5.724   4.518  1.00 19.63           C
ATOM   2149  HA  PRO A1148      52.681  -5.577   3.107  1.00 25.22           H
ATOM   2150  HB2 PRO A1148      50.630  -7.386   2.416  1.00 32.84           H
ATOM   2151  HB3 PRO A1148      52.092  -7.738   2.967  1.00 32.84           H
ATOM   2152  HG2 PRO A1148      50.203  -7.788   4.669  1.00 35.47           H
ATOM   2153  HG3 PRO A1148      51.549  -7.046   5.115  1.00 35.47           H
ATOM   2154  HD2 PRO A1148      49.150  -5.840   4.221  1.00 23.55           H
ATOM   2155  HD3 PRO A1148      50.108  -5.329   5.403  1.00 23.55           H
ATOM   2156  N   GLU A1149      50.599  -5.192   0.693  1.00 21.98           N
ATOM   2157  CA  GLU A1149      50.527  -4.893  -0.739  1.00 32.24           C
ATOM   2158  C   GLU A1149      51.117  -3.516  -1.111  1.00 28.40           C
ATOM   2159  O   GLU A1149      51.419  -3.248  -2.292  1.00 20.35           O
ATOM   2160  CB  GLU A1149      49.046  -5.055  -1.154  1.00 33.90           C
ATOM   2161  CG  GLU A1149      48.038  -4.179  -0.349  1.00 38.31           C
ATOM   2162  CD  GLU A1149      47.403  -4.806   0.948  1.00 42.16           C
ATOM   2163  OE1 GLU A1149      46.212  -4.450   1.250  1.00 41.28           O
ATOM   2164  OE2 GLU A1149      48.080  -5.582   1.689  1.00 25.73           O1-
ATOM   2165  H   GLU A1149      49.837  -5.258   1.086  1.00 26.37           H
ATOM   2166  HA  GLU A1149      51.038  -5.564  -1.218  1.00 38.68           H
ATOM   2167  HB2 GLU A1149      48.959  -4.815  -2.090  1.00 40.68           H
ATOM   2168  HB3 GLU A1149      48.791  -5.983  -1.031  1.00 40.68           H
ATOM   2169  HG2 GLU A1149      48.497  -3.368  -0.076  1.00 45.97           H
ATOM   2170  HG3 GLU A1149      47.305  -3.946  -0.939  1.00 45.97           H
ATOM   2171  N   SER A1150      51.364  -2.648  -0.133  1.00 23.65           N
ATOM   2172  CA  SER A1150      51.985  -1.364  -0.454  1.00 30.11           C
ATOM   2173  C   SER A1150      53.493  -1.455  -0.583  1.00 25.67           C
ATOM   2174  O   SER A1150      54.116  -0.455  -0.951  1.00 28.96           O
ATOM   2175  CB  SER A1150      51.603  -0.312   0.598  1.00 20.55           C
ATOM   2176  OG  SER A1150      52.276  -0.502   1.844  1.00 24.33           O
ATOM   2177  H   SER A1150      51.189  -2.772   0.700  1.00 28.38           H
ATOM   2178  HA  SER A1150      51.639  -1.062  -1.308  1.00 36.13           H
ATOM   2179  HB2 SER A1150      51.831   0.566   0.254  1.00 24.65           H
ATOM   2180  HB3 SER A1150      50.646  -0.363   0.752  1.00 24.65           H
ATOM   2181  HG  SER A1150      52.085  -1.256   2.161  1.00 29.19           H
ATOM   2182  N   TYR A1151      54.102  -2.616  -0.290  1.00 26.21           N
ATOM   2183  CA  TYR A1151      55.553  -2.721  -0.263  1.00 21.93           C
ATOM   2184  C   TYR A1151      56.077  -3.483  -1.463  1.00 21.82           C
ATOM   2185  O   TYR A1151      55.515  -4.511  -1.880  1.00 21.29           O
ATOM   2186  CB  TYR A1151      56.083  -3.422   1.013  1.00 21.72           C
ATOM   2187  CG  TYR A1151      56.028  -2.595   2.276  1.00 17.65           C
ATOM   2188  CD1 TYR A1151      55.000  -2.786   3.181  1.00 17.70           C
ATOM   2189  CD2 TYR A1151      57.011  -1.667   2.578  1.00 23.68           C
ATOM   2190  CE1 TYR A1151      54.915  -2.076   4.331  1.00 24.22           C
ATOM   2191  CE2 TYR A1151      56.928  -0.907   3.747  1.00 20.17           C
ATOM   2192  CZ  TYR A1151      55.878  -1.131   4.625  1.00 21.66           C
ATOM   2193  OH  TYR A1151      55.689  -0.475   5.791  1.00 26.90           O
ATOM   2194  H   TYR A1151      53.692  -3.349  -0.106  1.00 31.45           H
ATOM   2195  HA  TYR A1151      55.931  -1.828  -0.290  1.00 26.31           H
ATOM   2196  HB2 TYR A1151      55.556  -4.222   1.166  1.00 26.06           H
ATOM   2197  HB3 TYR A1151      57.010  -3.668   0.866  1.00 26.06           H
ATOM   2198  HD1 TYR A1151      54.343  -3.416   2.991  1.00 21.24           H
ATOM   2199  HD2 TYR A1151      57.708  -1.520   1.980  1.00 28.41           H
ATOM   2200  HE1 TYR A1151      54.206  -2.217   4.916  1.00 29.06           H
ATOM   2201  HE2 TYR A1151      57.583  -0.279   3.948  1.00 24.20           H
ATOM   2202  HH  TYR A1151      54.992  -0.754   6.168  1.00 32.28           H
ATOM   2203  N   ASP A1152      57.226  -3.035  -1.928  1.00 19.79           N
ATOM   2204  CA  ASP A1152      57.971  -3.757  -2.938  1.00 19.63           C
ATOM   2205  C   ASP A1152      58.812  -4.769  -2.183  1.00 22.94           C
ATOM   2206  O   ASP A1152      60.007  -4.574  -1.952  1.00 22.96           O
ATOM   2207  CB  ASP A1152      58.830  -2.797  -3.732  1.00 22.32           C
ATOM   2208  CG  ASP A1152      59.659  -3.498  -4.792  1.00 29.37           C
ATOM   2209  OD1 ASP A1152      59.532  -4.751  -4.895  1.00 26.06           O
ATOM   2210  OD2 ASP A1152      60.426  -2.785  -5.490  1.00 33.61           O1-
ATOM   2211  H   ASP A1152      57.601  -2.304  -1.672  1.00 23.74           H
ATOM   2212  HA  ASP A1152      57.366  -4.222  -3.537  1.00 23.55           H
ATOM   2213  HB2 ASP A1152      58.257  -2.153  -4.177  1.00 26.77           H
ATOM   2214  HB3 ASP A1152      59.437  -2.341  -3.129  1.00 26.77           H
ATOM   2215  N   MET A1153      58.147  -5.842  -1.738  1.00 29.06           N
ATOM   2216  CA  MET A1153      58.776  -6.730  -0.760  1.00 21.99           C
ATOM   2217  C   MET A1153      59.944  -7.492  -1.357  1.00 35.74           C
ATOM   2218  O   MET A1153      60.897  -7.814  -0.638  1.00 29.38           O
ATOM   2219  CB  MET A1153      57.777  -7.725  -0.180  1.00 30.38           C
ATOM   2220  CG  MET A1153      57.493  -7.649   1.274  1.00 42.49           C
ATOM   2221  SD  MET A1153      58.853  -7.357   2.356  1.00 38.37           S
ATOM   2222  CE  MET A1153      58.272  -7.857   3.972  1.00 40.74           C
ATOM   2223  H   MET A1153      57.355  -6.071  -1.980  1.00 34.87           H
ATOM   2224  HA  MET A1153      59.107  -6.190  -0.025  1.00 26.39           H
ATOM   2225  HB2 MET A1153      56.932  -7.603  -0.641  1.00 36.46           H
ATOM   2226  HB3 MET A1153      58.108  -8.619  -0.358  1.00 36.46           H
ATOM   2227  HG2 MET A1153      56.857  -6.931   1.418  1.00 50.98           H
ATOM   2228  HG3 MET A1153      57.091  -8.489   1.545  1.00 50.98           H
ATOM   2229  HE1 MET A1153      58.982  -7.720   4.619  1.00 48.89           H
ATOM   2230  HE2 MET A1153      57.500  -7.321   4.209  1.00 48.89           H
ATOM   2231  HE3 MET A1153      58.028  -8.795   3.943  1.00 48.89           H
ATOM   2232  N   HIS A1154      59.861  -7.867  -2.640  1.00 34.69           N
ATOM   2233  CA  HIS A1154      60.952  -8.622  -3.243  1.00 25.28           C
ATOM   2234  C   HIS A1154      62.234  -7.822  -3.206  1.00 26.38           C
ATOM   2235  O   HIS A1154      63.322  -8.384  -3.040  1.00 22.09           O
ATOM   2236  CB  HIS A1154      60.607  -9.000  -4.676  1.00 26.46           C
ATOM   2237  CG  HIS A1154      59.522 -10.033  -4.775  1.00 25.86           C
ATOM   2238  ND1 HIS A1154      59.633 -11.285  -4.206  1.00 33.36           N
ATOM   2239  CD2 HIS A1154      58.295  -9.992  -5.353  1.00 38.19           C
ATOM   2240  CE1 HIS A1154      58.530 -11.976  -4.444  1.00 35.94           C
ATOM   2241  NE2 HIS A1154      57.700 -11.217  -5.136  1.00 38.06           N
ATOM   2242  H   HIS A1154      59.201  -7.699  -3.165  1.00 41.62           H
ATOM   2243  HA  HIS A1154      61.090  -9.440  -2.739  1.00 30.34           H
ATOM   2244  HB2 HIS A1154      61.400  -9.358  -5.105  1.00 31.74           H
ATOM   2245  HB3 HIS A1154      60.307  -8.206  -5.146  1.00 31.74           H
ATOM   2246  HD2 HIS A1154      57.927  -9.274  -5.817  1.00 45.83           H
ATOM   2247  HE1 HIS A1154      58.365 -12.849  -4.166  1.00 43.13           H
ATOM   2248  HE2 HIS A1154      56.918 -11.449  -5.406  1.00 45.67           H
ATOM   2249  N   ARG A1155      62.122  -6.503  -3.370  1.00 18.54           N
ATOM   2250  CA  ARG A1155      63.293  -5.644  -3.321  1.00 26.09           C
ATOM   2251  C   ARG A1155      63.866  -5.595  -1.906  1.00 19.23           C
ATOM   2252  O   ARG A1155      65.093  -5.547  -1.720  1.00 20.96           O
ATOM   2253  CB  ARG A1155      62.907  -4.242  -3.826  1.00 21.61           C
ATOM   2254  CG  ARG A1155      64.089  -3.298  -3.988  1.00 30.50           C
ATOM   2255  CD  ARG A1155      63.707  -1.952  -4.578  1.00 31.67           C
ATOM   2256  NE  ARG A1155      64.925  -1.129  -4.703  1.00 22.88           N
ATOM   2257  CZ  ARG A1155      64.931   0.095  -5.198  1.00 34.49           C
ATOM   2258  NH1 ARG A1155      63.791   0.613  -5.614  1.00 22.93           N
ATOM   2259  NH2 ARG A1155      66.062   0.789  -5.283  1.00 32.92           N1+
ATOM   2260  H   ARG A1155      61.382  -6.087  -3.510  1.00 22.25           H
ATOM   2261  HA  ARG A1155      63.975  -6.001  -3.912  1.00 31.31           H
ATOM   2262  HB2 ARG A1155      62.477  -4.329  -4.691  1.00 25.92           H
ATOM   2263  HB3 ARG A1155      62.292  -3.841  -3.192  1.00 25.92           H
ATOM   2264  HG2 ARG A1155      64.486  -3.139  -3.117  1.00 36.60           H
ATOM   2265  HG3 ARG A1155      64.740  -3.708  -4.578  1.00 36.60           H
ATOM   2266  HD2 ARG A1155      63.321  -2.077  -5.459  1.00 38.00           H
ATOM   2267  HD3 ARG A1155      63.083  -1.500  -3.989  1.00 38.00           H
ATOM   2268  HE  ARG A1155      65.684  -1.508  -4.560  1.00 27.45           H
ATOM   2269 HH11 ARG A1155      63.065   0.156  -5.555  1.00 27.51           H
ATOM   2270 HH12 ARG A1155      63.774   1.408  -5.941  1.00 27.51           H
ATOM   2271 HH21 ARG A1155      66.801   0.443  -5.011  1.00 39.50           H
ATOM   2272 HH22 ARG A1155      66.056   1.585  -5.610  1.00 39.50           H
ATOM   2273  N   LEU A1156      62.992  -5.604  -0.891  1.00 22.74           N
ATOM   2274  CA  LEU A1156      63.475  -5.533   0.486  1.00 21.29           C
ATOM   2275  C   LEU A1156      64.188  -6.828   0.864  1.00 21.49           C
ATOM   2276  O   LEU A1156      65.276  -6.803   1.446  1.00 21.50           O
ATOM   2277  CB  LEU A1156      62.302  -5.234   1.443  1.00 24.69           C
ATOM   2278  CG  LEU A1156      62.608  -5.224   2.951  1.00 28.42           C
ATOM   2279  CD1 LEU A1156      63.698  -4.247   3.337  1.00 25.98           C
ATOM   2280  CD2 LEU A1156      61.353  -4.939   3.733  1.00 29.27           C
ATOM   2281  H   LEU A1156      62.137  -5.648  -0.973  1.00 27.28           H
ATOM   2282  HA  LEU A1156      64.114  -4.807   0.560  1.00 25.54           H
ATOM   2283  HB2 LEU A1156      61.947  -4.360   1.218  1.00 29.62           H
ATOM   2284  HB3 LEU A1156      61.616  -5.904   1.296  1.00 29.62           H
ATOM   2285  HG  LEU A1156      62.911  -6.109   3.206  1.00 34.10           H
ATOM   2286 HD11 LEU A1156      63.838  -4.293   4.296  1.00 31.17           H
ATOM   2287 HD12 LEU A1156      64.515  -4.486   2.871  1.00 31.17           H
ATOM   2288 HD13 LEU A1156      63.423  -3.352   3.085  1.00 31.17           H
ATOM   2289 HD21 LEU A1156      61.565  -4.937   4.679  1.00 35.12           H
ATOM   2290 HD22 LEU A1156      61.007  -4.073   3.469  1.00 35.12           H
ATOM   2291 HD23 LEU A1156      60.699  -5.630   3.542  1.00 35.12           H
ATOM   2292  N   VAL A1157      63.624  -7.966   0.473  1.00 23.52           N
ATOM   2293  CA  VAL A1157      64.298  -9.252   0.702  1.00 23.01           C
ATOM   2294  C   VAL A1157      65.647  -9.265   0.007  1.00 21.23           C
ATOM   2295  O   VAL A1157      66.672  -9.667   0.581  1.00 19.47           O
ATOM   2296  CB  VAL A1157      63.403 -10.411   0.219  1.00 19.25           C
ATOM   2297  CG1 VAL A1157      64.139 -11.706   0.328  1.00 23.21           C
ATOM   2298  CG2 VAL A1157      62.147 -10.478   1.050  1.00 23.91           C
ATOM   2299  H   VAL A1157      62.862  -8.027   0.078  1.00 28.23           H
ATOM   2300  HA  VAL A1157      64.449  -9.365   1.654  1.00 27.61           H
ATOM   2301  HB  VAL A1157      63.156 -10.270  -0.709  1.00 23.10           H
ATOM   2302 HG11 VAL A1157      63.563 -12.423   0.020  1.00 27.85           H
ATOM   2303 HG12 VAL A1157      64.937 -11.663  -0.223  1.00 27.85           H
ATOM   2304 HG13 VAL A1157      64.384 -11.853   1.255  1.00 27.85           H
ATOM   2305 HG21 VAL A1157      61.597 -11.211   0.733  1.00 28.69           H
ATOM   2306 HG22 VAL A1157      62.390 -10.623   1.978  1.00 28.69           H
ATOM   2307 HG23 VAL A1157      61.665  -9.640   0.962  1.00 28.69           H
ATOM   2308  N   LYS A1158      65.675  -8.785  -1.230  1.00 21.63           N
ATOM   2309  CA  LYS A1158      66.917  -8.792  -1.970  1.00 17.83           C
ATOM   2310  C   LYS A1158      67.956  -7.890  -1.316  1.00 22.37           C
ATOM   2311  O   LYS A1158      69.158  -8.167  -1.415  1.00 21.35           O
ATOM   2312  CB  LYS A1158      66.681  -8.370  -3.417  1.00 21.09           C
ATOM   2313  CG  LYS A1158      67.961  -8.393  -4.236  1.00 21.88           C
ATOM   2314  CD  LYS A1158      67.758  -8.150  -5.717  1.00 37.70           C
ATOM   2315  CE  LYS A1158      69.039  -8.460  -6.544  1.00 44.27           C
ATOM   2316  NZ  LYS A1158      70.108  -7.383  -6.453  1.00 43.84           N1+
ATOM   2317  H   LYS A1158      65.001  -8.457  -1.652  1.00 25.96           H
ATOM   2318  HA  LYS A1158      67.272  -9.695  -1.978  1.00 21.39           H
ATOM   2319  HB2 LYS A1158      66.049  -8.981  -3.828  1.00 25.31           H
ATOM   2320  HB3 LYS A1158      66.329  -7.466  -3.432  1.00 25.31           H
ATOM   2321  HG2 LYS A1158      68.556  -7.704  -3.903  1.00 26.25           H
ATOM   2322  HG3 LYS A1158      68.379  -9.263  -4.135  1.00 26.25           H
ATOM   2323  HD2 LYS A1158      67.045  -8.723  -6.039  1.00 45.23           H
ATOM   2324  HD3 LYS A1158      67.527  -7.218  -5.857  1.00 45.23           H
ATOM   2325  HE2 LYS A1158      69.426  -9.289  -6.222  1.00 53.12           H
ATOM   2326  HE3 LYS A1158      68.792  -8.554  -7.478  1.00 53.12           H
ATOM   2327  HZ1 LYS A1158      70.814  -7.613  -6.944  1.00 52.61           H
ATOM   2328  HZ2 LYS A1158      69.787  -6.609  -6.754  1.00 52.61           H
ATOM   2329  HZ3 LYS A1158      70.365  -7.280  -5.607  1.00 52.61           H
ATOM   2330  N   PHE A1159      67.518  -6.818  -0.634  1.00 19.88           N
ATOM   2331  CA  PHE A1159      68.481  -5.882  -0.050  1.00 21.18           C
ATOM   2332  C   PHE A1159      69.267  -6.556   1.075  1.00 25.74           C
ATOM   2333  O   PHE A1159      70.507  -6.548   1.084  1.00 24.78           O
ATOM   2334  CB  PHE A1159      67.751  -4.619   0.451  1.00 20.19           C
ATOM   2335  CG  PHE A1159      68.643  -3.662   1.167  1.00 20.77           C
ATOM   2336  CD1 PHE A1159      69.467  -2.799   0.458  1.00 26.22           C
ATOM   2337  CD2 PHE A1159      68.655  -3.620   2.545  1.00 31.19           C
ATOM   2338  CE1 PHE A1159      70.325  -1.886   1.138  1.00 22.76           C
ATOM   2339  CE2 PHE A1159      69.494  -2.724   3.220  1.00 30.60           C
ATOM   2340  CZ  PHE A1159      70.319  -1.859   2.509  1.00 23.36           C
ATOM   2341  H   PHE A1159      66.693  -6.618  -0.500  1.00 23.86           H
ATOM   2342  HA  PHE A1159      69.113  -5.611  -0.735  1.00 25.41           H
ATOM   2343  HB2 PHE A1159      67.367  -4.155  -0.310  1.00 24.23           H
ATOM   2344  HB3 PHE A1159      67.048  -4.885   1.064  1.00 24.23           H
ATOM   2345  HD1 PHE A1159      69.465  -2.822  -0.472  1.00 31.45           H
ATOM   2346  HD2 PHE A1159      68.106  -4.193   3.029  1.00 37.42           H
ATOM   2347  HE1 PHE A1159      70.875  -1.310   0.659  1.00 27.31           H
ATOM   2348  HE2 PHE A1159      69.495  -2.703   4.150  1.00 36.72           H
ATOM   2349  HZ  PHE A1159      70.873  -1.267   2.964  1.00 28.02           H
ATOM   2350  N   VAL A1160      68.558  -7.191   2.014  1.00 24.59           N
ATOM   2351  CA  VAL A1160      69.238  -7.884   3.103  1.00 18.16           C
ATOM   2352  C   VAL A1160      69.902  -9.174   2.619  1.00 24.65           C
ATOM   2353  O   VAL A1160      70.926  -9.598   3.186  1.00 22.44           O
ATOM   2354  CB  VAL A1160      68.278  -8.155   4.273  1.00 23.20           C
ATOM   2355  CG1 VAL A1160      67.900  -6.853   4.910  1.00 26.33           C
ATOM   2356  CG2 VAL A1160      67.073  -8.878   3.813  1.00 23.62           C
ATOM   2357  H   VAL A1160      67.700  -7.233   2.041  1.00 29.51           H
ATOM   2358  HA  VAL A1160      69.942  -7.306   3.437  1.00 21.79           H
ATOM   2359  HB  VAL A1160      68.727  -8.701   4.937  1.00 27.83           H
ATOM   2360 HG11 VAL A1160      67.295  -7.027   5.648  1.00 31.60           H
ATOM   2361 HG12 VAL A1160      68.703  -6.416   5.236  1.00 31.60           H
ATOM   2362 HG13 VAL A1160      67.464  -6.293   4.248  1.00 31.60           H
ATOM   2363 HG21 VAL A1160      66.490  -9.033   4.573  1.00 28.34           H
ATOM   2364 HG22 VAL A1160      66.616  -8.338   3.150  1.00 28.34           H
ATOM   2365 HG23 VAL A1160      67.342  -9.724   3.424  1.00 28.34           H
ATOM   2366  N   SER A1161      69.349  -9.813   1.581  1.00 22.35           N
ATOM   2367  CA  SER A1161      70.005 -10.975   0.974  1.00 24.37           C
ATOM   2368  C   SER A1161      71.370 -10.594   0.370  1.00 26.62           C
ATOM   2369  O   SER A1161      72.395 -11.239   0.634  1.00 21.27           O
ATOM   2370  CB  SER A1161      69.068 -11.591  -0.089  1.00 23.36           C
ATOM   2371  OG  SER A1161      69.665 -12.722  -0.710  1.00 32.38           O
ATOM   2372  H   SER A1161      68.602  -9.595   1.214  1.00 26.81           H
ATOM   2373  HA  SER A1161      70.158 -11.643   1.660  1.00 29.24           H
ATOM   2374  HB2 SER A1161      68.243 -11.868   0.341  1.00 28.02           H
ATOM   2375  HB3 SER A1161      68.879 -10.923  -0.767  1.00 28.02           H
ATOM   2376  HG  SER A1161      69.143 -13.044  -1.284  1.00 38.85           H
ATOM   2377  N   ASP A1162      71.403  -9.538  -0.438  1.00 24.88           N
ATOM   2378  CA  ASP A1162      72.673  -9.039  -0.976  1.00 25.82           C
ATOM   2379  C   ASP A1162      73.680  -8.751   0.129  1.00 26.50           C
ATOM   2380  O   ASP A1162      74.844  -9.162   0.034  1.00 25.21           O
ATOM   2381  CB  ASP A1162      72.423  -7.776  -1.802  1.00 24.60           C
ATOM   2382  CG  ASP A1162      71.723  -8.076  -3.122  1.00 31.52           C
ATOM   2383  OD1 ASP A1162      71.764  -9.239  -3.560  1.00 30.43           O
ATOM   2384  OD2 ASP A1162      71.179  -7.130  -3.731  1.00 31.89           O1-
ATOM   2385  H   ASP A1162      70.712  -9.094  -0.691  1.00 29.85           H
ATOM   2386  HA  ASP A1162      73.055  -9.711  -1.562  1.00 30.98           H
ATOM   2387  HB2 ASP A1162      71.861  -7.170  -1.294  1.00 29.51           H
ATOM   2388  HB3 ASP A1162      73.273  -7.354  -2.001  1.00 29.51           H
ATOM   2389  N   LEU A1163      73.250  -8.026   1.180  1.00 25.21           N
ATOM   2390  CA  LEU A1163      74.119  -7.739   2.321  1.00 20.46           C
ATOM   2391  C   LEU A1163      74.682  -9.013   2.920  1.00 20.25           C
ATOM   2392  O   LEU A1163      75.863  -9.072   3.272  1.00 23.58           O
ATOM   2393  CB  LEU A1163      73.360  -6.981   3.412  1.00 24.70           C
ATOM   2394  CG  LEU A1163      73.083  -5.506   3.181  1.00 19.55           C
ATOM   2395  CD1 LEU A1163      72.012  -5.033   4.120  1.00 25.98           C
ATOM   2396  CD2 LEU A1163      74.341  -4.683   3.374  1.00 32.04           C
ATOM   2397  H   LEU A1163      72.460  -7.693   1.249  1.00 30.25           H
ATOM   2398  HA  LEU A1163      74.861  -7.187   2.027  1.00 24.55           H
ATOM   2399  HB2 LEU A1163      72.502  -7.415   3.536  1.00 29.63           H
ATOM   2400  HB3 LEU A1163      73.872  -7.048   4.234  1.00 29.63           H
ATOM   2401  HG  LEU A1163      72.770  -5.377   2.272  1.00 23.46           H
ATOM   2402 HD11 LEU A1163      71.846  -4.091   3.960  1.00 31.18           H
ATOM   2403 HD12 LEU A1163      71.203  -5.543   3.959  1.00 31.18           H
ATOM   2404 HD13 LEU A1163      72.311  -5.167   5.033  1.00 31.18           H
ATOM   2405 HD21 LEU A1163      74.133  -3.748   3.220  1.00 38.45           H
ATOM   2406 HD22 LEU A1163      74.663  -4.806   4.280  1.00 38.45           H
ATOM   2407 HD23 LEU A1163      75.013  -4.981   2.741  1.00 38.45           H
ATOM   2408  N   LYS A1164      73.836 -10.031   3.073  1.00 20.03           N
ATOM   2409  CA  LYS A1164      74.234 -11.283   3.669  1.00 18.48           C
ATOM   2410  C   LYS A1164      74.938 -12.190   2.662  1.00 29.43           C
ATOM   2411  O   LYS A1164      75.324 -13.320   3.006  1.00 20.74           O
ATOM   2412  CB  LYS A1164      73.003 -11.933   4.305  1.00 21.92           C
ATOM   2413  CG  LYS A1164      73.164 -12.296   5.762  1.00 37.11           C
ATOM   2414  CD  LYS A1164      73.206 -11.091   6.588  1.00 31.00           C
ATOM   2415  CE  LYS A1164      73.085 -11.345   8.096  1.00 24.13           C
ATOM   2416  NZ  LYS A1164      74.377 -11.452   8.818  1.00 20.51           N1+
ATOM   2417  H   LYS A1164      73.011 -10.011   2.831  1.00 24.03           H
ATOM   2418  HA  LYS A1164      74.865 -11.096   4.382  1.00 22.17           H
ATOM   2419  HB2 LYS A1164      72.257 -11.316   4.237  1.00 26.31           H
ATOM   2420  HB3 LYS A1164      72.798 -12.747   3.820  1.00 26.31           H
ATOM   2421  HG2 LYS A1164      72.410 -12.837   6.045  1.00 44.53           H
ATOM   2422  HG3 LYS A1164      73.995 -12.781   5.884  1.00 44.53           H
ATOM   2423  HD2 LYS A1164      74.049 -10.638   6.433  1.00 37.20           H
ATOM   2424  HD3 LYS A1164      72.472 -10.512   6.328  1.00 37.20           H
ATOM   2425  HE2 LYS A1164      72.587 -10.613   8.494  1.00 28.95           H
ATOM   2426  HE3 LYS A1164      72.604 -12.176   8.232  1.00 28.95           H
ATOM   2427  HZ1 LYS A1164      74.231 -11.598   9.683  1.00 24.61           H
ATOM   2428  HZ2 LYS A1164      74.854 -12.126   8.487  1.00 24.61           H
ATOM   2429  HZ3 LYS A1164      74.839 -10.697   8.726  1.00 24.61           H
ATOM   2430  N   SER A1165      75.126 -11.694   1.438  1.00 22.81           N
ATOM   2431  CA  SER A1165      75.922 -12.334   0.411  1.00 24.93           C
ATOM   2432  C   SER A1165      77.328 -11.778   0.332  1.00 28.44           C
ATOM   2433  O   SER A1165      78.172 -12.367  -0.349  1.00 28.12           O
ATOM   2434  CB  SER A1165      75.220 -12.170  -0.954  1.00 22.32           C
ATOM   2435  OG  SER A1165      74.072 -13.026  -1.044  1.00 29.54           O
ATOM   2436  H   SER A1165      74.782 -10.950   1.176  1.00 27.37           H
ATOM   2437  HA  SER A1165      75.985 -13.282   0.605  1.00 29.91           H
ATOM   2438  HB2 SER A1165      74.936 -11.249  -1.055  1.00 26.78           H
ATOM   2439  HB3 SER A1165      75.844 -12.404  -1.660  1.00 26.78           H
ATOM   2440  HG  SER A1165      73.523 -12.834  -0.438  1.00 35.44           H
ATOM   2441  N   GLY A1166      77.598 -10.669   1.024  1.00 29.70           N
ATOM   2442  CA  GLY A1166      78.874 -10.000   0.972  1.00 41.27           C
ATOM   2443  C   GLY A1166      79.008  -8.924  -0.080  1.00 38.65           C
ATOM   2444  O   GLY A1166      80.131  -8.455  -0.300  1.00 37.18           O
ATOM   2445  H   GLY A1166      77.032 -10.282   1.544  1.00 35.63           H
ATOM   2446  HA2 GLY A1166      79.048  -9.593   1.835  1.00 49.52           H
ATOM   2447  HA3 GLY A1166      79.565 -10.660   0.809  1.00 49.52           H
ATOM   2448  N   VAL A1167      77.914  -8.509  -0.717  1.00 30.89           N
ATOM   2449  CA  VAL A1167      78.017  -7.493  -1.768  1.00 35.14           C
ATOM   2450  C   VAL A1167      78.603  -6.218  -1.167  1.00 42.24           C
ATOM   2451  O   VAL A1167      78.065  -5.688  -0.174  1.00 43.11           O
ATOM   2452  CB  VAL A1167      76.656  -7.218  -2.406  1.00 37.24           C
ATOM   2453  CG1 VAL A1167      76.776  -6.161  -3.470  1.00 43.26           C
ATOM   2454  CG2 VAL A1167      76.061  -8.485  -3.027  1.00 31.34           C
ATOM   2455  H   VAL A1167      77.116  -8.791  -0.565  1.00 37.06           H
ATOM   2456  HA  VAL A1167      78.619  -7.809  -2.460  1.00 42.16           H
ATOM   2457  HB  VAL A1167      76.043  -6.897  -1.727  1.00 44.68           H
ATOM   2458 HG11 VAL A1167      75.902  -6.004  -3.859  1.00 51.91           H
ATOM   2459 HG12 VAL A1167      77.110  -5.344  -3.067  1.00 51.91           H
ATOM   2460 HG13 VAL A1167      77.392  -6.469  -4.153  1.00 51.91           H
ATOM   2461 HG21 VAL A1167      75.201  -8.269  -3.420  1.00 37.60           H
ATOM   2462 HG22 VAL A1167      76.665  -8.814  -3.711  1.00 37.60           H
ATOM   2463 HG23 VAL A1167      75.950  -9.154  -2.334  1.00 37.60           H
ATOM   2464  N   PRO A1168      79.686  -5.673  -1.722  1.00 45.63           N
ATOM   2465  CA  PRO A1168      80.388  -4.578  -1.030  1.00 44.82           C
ATOM   2466  C   PRO A1168      79.561  -3.311  -0.856  1.00 35.91           C
ATOM   2467  O   PRO A1168      79.692  -2.641   0.182  1.00 39.02           O
ATOM   2468  CB  PRO A1168      81.615  -4.350  -1.927  1.00 43.74           C
ATOM   2469  CG  PRO A1168      81.252  -4.959  -3.252  1.00 43.67           C
ATOM   2470  CD  PRO A1168      80.441  -6.143  -2.894  1.00 38.35           C
ATOM   2471  HA  PRO A1168      80.689  -4.878  -0.158  1.00 53.78           H
ATOM   2472  HB2 PRO A1168      81.779  -3.399  -2.020  1.00 52.49           H
ATOM   2473  HB3 PRO A1168      82.386  -4.796  -1.544  1.00 52.49           H
ATOM   2474  HG2 PRO A1168      80.732  -4.328  -3.774  1.00 52.41           H
ATOM   2475  HG3 PRO A1168      82.057  -5.221  -3.726  1.00 52.41           H
ATOM   2476  HD2 PRO A1168      79.838  -6.374  -3.618  1.00 46.01           H
ATOM   2477  HD3 PRO A1168      81.014  -6.888  -2.653  1.00 46.01           H
ATOM   2478  N   ASN A1169      78.734  -2.949  -1.837  1.00 33.25           N
ATOM   2479  CA  ASN A1169      77.909  -1.745  -1.778  1.00 31.52           C
ATOM   2480  C   ASN A1169      76.504  -2.158  -2.148  1.00 45.80           C
ATOM   2481  O   ASN A1169      76.318  -2.931  -3.089  1.00 51.74           O
ATOM   2482  CB  ASN A1169      78.379  -0.627  -2.733  1.00 47.74           C
ATOM   2483  CG  ASN A1169      79.833  -0.210  -2.490  1.00 46.84           C
ATOM   2484  OD1 ASN A1169      80.174   0.336  -1.438  1.00 56.56           O
ATOM   2485  ND2 ASN A1169      80.686  -0.452  -3.476  1.00 46.31           N
ATOM   2486  H   ASN A1169      78.632  -3.397  -2.564  1.00 39.90           H
ATOM   2487  HA  ASN A1169      77.902  -1.398  -0.873  1.00 37.82           H
ATOM   2488  HB2 ASN A1169      78.306  -0.942  -3.647  1.00 57.29           H
ATOM   2489  HB3 ASN A1169      77.818   0.154  -2.605  1.00 57.29           H
ATOM   2490 HD21 ASN A1169      81.514  -0.237  -3.390  1.00 55.57           H
ATOM   2491 HD22 ASN A1169      80.411  -0.824  -4.201  1.00 55.57           H
ATOM   2492  N   VAL A1170      75.528  -1.668  -1.403  1.00 36.55           N
ATOM   2493  CA  VAL A1170      74.137  -2.016  -1.624  1.00 35.03           C
ATOM   2494  C   VAL A1170      73.324  -0.739  -1.572  1.00 35.06           C
ATOM   2495  O   VAL A1170      73.617   0.160  -0.781  1.00 31.41           O
ATOM   2496  CB  VAL A1170      73.645  -3.045  -0.587  1.00 34.91           C
ATOM   2497  CG1 VAL A1170      72.334  -3.608  -1.018  1.00 41.97           C
ATOM   2498  CG2 VAL A1170      74.642  -4.195  -0.452  1.00 38.95           C
ATOM   2499  H   VAL A1170      75.648  -1.122  -0.750  1.00 43.85           H
ATOM   2500  HA  VAL A1170      74.040  -2.404  -2.508  1.00 42.03           H
ATOM   2501  HB  VAL A1170      73.537  -2.619   0.278  1.00 41.89           H
ATOM   2502 HG11 VAL A1170      72.036  -4.253  -0.358  1.00 50.36           H
ATOM   2503 HG12 VAL A1170      71.690  -2.886  -1.091  1.00 50.36           H
ATOM   2504 HG13 VAL A1170      72.445  -4.041  -1.879  1.00 50.36           H
ATOM   2505 HG21 VAL A1170      74.309  -4.826   0.205  1.00 46.73           H
ATOM   2506 HG22 VAL A1170      74.737  -4.633  -1.313  1.00 46.73           H
ATOM   2507 HG23 VAL A1170      75.498  -3.839  -0.166  1.00 46.73           H
ATOM   2508  N   THR A1171      72.320  -0.650  -2.429  1.00 29.87           N
ATOM   2509  CA  THR A1171      71.534   0.560  -2.601  1.00 29.80           C
ATOM   2510  C   THR A1171      70.123   0.344  -2.073  1.00 27.17           C
ATOM   2511  O   THR A1171      69.532  -0.723  -2.278  1.00 29.35           O
ATOM   2512  CB  THR A1171      71.521   0.960  -4.072  1.00 34.51           C
ATOM   2513  OG1 THR A1171      72.863   1.263  -4.461  1.00 44.37           O
ATOM   2514  CG2 THR A1171      70.726   2.178  -4.257  1.00 40.00           C
ATOM   2515  H   THR A1171      72.067  -1.297  -2.936  1.00 35.83           H
ATOM   2516  HA  THR A1171      71.941   1.280  -2.094  1.00 35.76           H
ATOM   2517  HB  THR A1171      71.158   0.246  -4.620  1.00 41.41           H
ATOM   2518  HG1 THR A1171      72.884   1.487  -5.270  1.00 53.24           H
ATOM   2519 HG21 THR A1171      70.719   2.431  -5.193  1.00 48.00           H
ATOM   2520 HG22 THR A1171      69.814   2.026  -3.965  1.00 48.00           H
ATOM   2521 HG23 THR A1171      71.106   2.904  -3.737  1.00 48.00           H
ATOM   2522  N   ALA A1172      69.610   1.349  -1.346  1.00 26.01           N
ATOM   2523  CA  ALA A1172      68.266   1.319  -0.794  1.00 25.99           C
ATOM   2524  C   ALA A1172      67.480   2.533  -1.257  1.00 21.72           C
ATOM   2525  O   ALA A1172      68.040   3.639  -1.315  1.00 26.10           O
ATOM   2526  CB  ALA A1172      68.280   1.321   0.731  1.00 32.11           C
ATOM   2527  H   ALA A1172      70.039   2.071  -1.160  1.00 31.21           H
ATOM   2528  HA  ALA A1172      67.808   0.519  -1.098  1.00 31.18           H
ATOM   2529  HB1 ALA A1172      67.366   1.300   1.055  1.00 38.52           H
ATOM   2530  HB2 ALA A1172      68.760   0.538   1.043  1.00 38.52           H
ATOM   2531  HB3 ALA A1172      68.723   2.126   1.041  1.00 38.52           H
ATOM   2532  N   PRO A1173      66.210   2.361  -1.616  1.00 26.24           N
ATOM   2533  CA  PRO A1173      65.351   3.522  -1.892  1.00 25.14           C
ATOM   2534  C   PRO A1173      65.088   4.261  -0.596  1.00 32.74           C
ATOM   2535  O   PRO A1173      65.238   3.711   0.498  1.00 29.51           O
ATOM   2536  CB  PRO A1173      64.067   2.906  -2.454  1.00 23.64           C
ATOM   2537  CG  PRO A1173      63.982   1.586  -1.770  1.00 28.04           C
ATOM   2538  CD  PRO A1173      65.436   1.109  -1.666  1.00 27.02           C
ATOM   2539  HA  PRO A1173      65.756   4.115  -2.545  1.00 30.16           H
ATOM   2540  HB2 PRO A1173      63.306   3.464  -2.229  1.00 28.37           H
ATOM   2541  HB3 PRO A1173      64.146   2.795  -3.414  1.00 28.37           H
ATOM   2542  HG2 PRO A1173      63.592   1.697  -0.889  1.00 33.64           H
ATOM   2543  HG3 PRO A1173      63.456   0.972  -2.305  1.00 33.64           H
ATOM   2544  HD2 PRO A1173      65.566   0.599  -0.851  1.00 32.41           H
ATOM   2545  HD3 PRO A1173      65.679   0.593  -2.450  1.00 32.41           H
ATOM   2546  N   VAL A1174      64.703   5.524  -0.722  1.00 33.49           N
ATOM   2547  CA  VAL A1174      64.483   6.370   0.436  1.00 26.21           C
ATOM   2548  C   VAL A1174      63.123   7.045   0.325  1.00 33.49           C
ATOM   2549  O   VAL A1174      62.748   7.537  -0.747  1.00 27.18           O
ATOM   2550  CB  VAL A1174      65.598   7.407   0.563  1.00 28.38           C
ATOM   2551  CG1 VAL A1174      65.276   8.374   1.672  1.00 27.79           C
ATOM   2552  CG2 VAL A1174      66.877   6.710   0.850  1.00 27.34           C
ATOM   2553  H   VAL A1174      64.562   5.916  -1.474  1.00 40.19           H
ATOM   2554  HA  VAL A1174      64.485   5.823   1.237  1.00 31.45           H
ATOM   2555  HB  VAL A1174      65.688   7.899  -0.268  1.00 34.05           H
ATOM   2556 HG11 VAL A1174      65.991   9.025   1.740  1.00 33.35           H
ATOM   2557 HG12 VAL A1174      64.440   8.821   1.467  1.00 33.35           H
ATOM   2558 HG13 VAL A1174      65.193   7.883   2.504  1.00 33.35           H
ATOM   2559 HG21 VAL A1174      67.584   7.370   0.930  1.00 32.80           H
ATOM   2560 HG22 VAL A1174      66.789   6.217   1.680  1.00 32.80           H
ATOM   2561 HG23 VAL A1174      67.074   6.100   0.122  1.00 32.80           H
ATOM   2562  N   TYR A1175      62.402   7.074   1.448  1.00 23.43           N
ATOM   2563  CA  TYR A1175      61.093   7.686   1.591  1.00 27.19           C
ATOM   2564  C   TYR A1175      61.246   8.979   2.358  1.00 29.28           C
ATOM   2565  O   TYR A1175      62.119   9.114   3.211  1.00 36.18           O
ATOM   2566  CB  TYR A1175      60.138   6.768   2.352  1.00 24.54           C
ATOM   2567  CG  TYR A1175      58.687   7.169   2.420  1.00 31.42           C
ATOM   2568  CD1 TYR A1175      57.833   6.988   1.331  1.00 30.17           C
ATOM   2569  CD2 TYR A1175      58.150   7.634   3.592  1.00 29.33           C
ATOM   2570  CE1 TYR A1175      56.501   7.308   1.410  1.00 22.58           C
ATOM   2571  CE2 TYR A1175      56.827   7.954   3.677  1.00 29.58           C
ATOM   2572  CZ  TYR A1175      56.004   7.787   2.587  1.00 28.50           C
ATOM   2573  OH  TYR A1175      54.668   8.108   2.681  1.00 29.67           O
ATOM   2574  H   TYR A1175      62.677   6.721   2.182  1.00 28.11           H
ATOM   2575  HA  TYR A1175      60.719   7.878   0.717  1.00 32.62           H
ATOM   2576  HB2 TYR A1175      60.171   5.892   1.936  1.00 29.45           H
ATOM   2577  HB3 TYR A1175      60.456   6.697   3.265  1.00 29.45           H
ATOM   2578  HD1 TYR A1175      58.177   6.657   0.533  1.00 36.20           H
ATOM   2579  HD2 TYR A1175      58.697   7.746   4.335  1.00 35.19           H
ATOM   2580  HE1 TYR A1175      55.945   7.196   0.673  1.00 27.09           H
ATOM   2581  HE2 TYR A1175      56.480   8.282   4.475  1.00 35.49           H
ATOM   2582  HH  TYR A1175      54.493   8.389   3.453  1.00 35.61           H
ATOM   2583  N   SER A1176      60.380   9.921   2.035  1.00 34.56           N
ATOM   2584  CA  SER A1176      60.357  11.240   2.656  1.00 34.86           C
ATOM   2585  C   SER A1176      58.959  11.436   3.222  1.00 37.18           C
ATOM   2586  O   SER A1176      57.991  11.520   2.458  1.00 33.60           O
ATOM   2587  CB  SER A1176      60.706  12.321   1.640  1.00 40.68           C
ATOM   2588  OG  SER A1176      60.205  13.577   2.055  1.00 50.47           O
ATOM   2589  H   SER A1176      59.772   9.820   1.436  1.00 41.46           H
ATOM   2590  HA  SER A1176      60.998  11.274   3.384  1.00 41.83           H
ATOM   2591  HB2 SER A1176      61.670  12.377   1.557  1.00 48.81           H
ATOM   2592  HB3 SER A1176      60.311  12.090   0.785  1.00 48.81           H
ATOM   2593  HG  SER A1176      60.402  14.166   1.489  1.00 60.55           H
ATOM   2594  N   HIS A1177      58.838  11.448   4.557  1.00 41.22           N
ATOM   2595  CA  HIS A1177      57.565  11.809   5.178  1.00 48.90           C
ATOM   2596  C   HIS A1177      57.229  13.285   4.922  1.00 42.89           C
ATOM   2597  O   HIS A1177      56.072  13.684   5.090  1.00 44.56           O
ATOM   2598  CB  HIS A1177      57.585  11.484   6.702  1.00 43.13           C
ATOM   2599  CG  HIS A1177      57.609  10.007   7.028  1.00 51.60           C
ATOM   2600  ND1 HIS A1177      56.463   9.254   7.207  1.00 51.44           N
ATOM   2601  CD2 HIS A1177      58.645   9.153   7.234  1.00 52.88           C
ATOM   2602  CE1 HIS A1177      56.792   8.003   7.490  1.00 49.10           C
ATOM   2603  NE2 HIS A1177      58.110   7.912   7.510  1.00 44.10           N
ATOM   2604  H   HIS A1177      59.467  11.255   5.111  1.00 49.46           H
ATOM   2605  HA  HIS A1177      56.863  11.276   4.775  1.00 58.68           H
ATOM   2606  HB2 HIS A1177      56.790  11.862   7.110  1.00 51.76           H
ATOM   2607  HB3 HIS A1177      58.376  11.885   7.095  1.00 51.76           H
ATOM   2608  HD2 HIS A1177      59.549   9.363   7.184  1.00 63.45           H
ATOM   2609  HE1 HIS A1177      56.196   7.306   7.647  1.00 58.92           H
ATOM   2610  HE2 HIS A1177      58.561   7.197   7.675  1.00 52.92           H
ATOM   2611  N   LEU A1178      58.201  14.082   4.463  1.00 38.65           N
ATOM   2612  CA  LEU A1178      57.934  15.473   4.118  1.00 40.96           C
ATOM   2613  C   LEU A1178      57.134  15.589   2.831  1.00 44.64           C
ATOM   2614  O   LEU A1178      56.255  16.453   2.720  1.00 40.14           O
ATOM   2615  CB  LEU A1178      59.241  16.241   3.968  1.00 42.14           C
ATOM   2616  H   LEU A1178      59.017  13.838   4.346  1.00 46.37           H
ATOM   2617  HA  LEU A1178      57.422  15.885   4.831  1.00 49.14           H
ATOM   2618  HB1 LEU A1178      59.742  16.176   4.796  1.00 50.57           H
ATOM   2619  HB3 LEU A1178      59.040  17.169   3.774  1.00 50.57           H
ATOM   2620  N   ILE A1179      57.445  14.771   1.824  1.00 41.79           N
ATOM   2621  CA  ILE A1179      56.655  14.776   0.601  1.00 41.02           C
ATOM   2622  C   ILE A1179      55.720  13.583   0.523  1.00 36.01           C
ATOM   2623  O   ILE A1179      54.940  13.473  -0.432  1.00 33.82           O
ATOM   2624  CB  ILE A1179      57.563  14.840  -0.635  1.00 43.42           C
ATOM   2625  CG1 ILE A1179      58.255  13.507  -0.831  1.00 42.53           C
ATOM   2626  CG2 ILE A1179      58.601  15.952  -0.444  1.00 45.89           C
ATOM   2627  CD1 ILE A1179      59.244  13.497  -1.946  1.00 42.84           C
ATOM   2628  H   ILE A1179      58.100  14.213   1.826  1.00 50.14           H
ATOM   2629  HA  ILE A1179      56.105  15.575   0.597  1.00 49.22           H
ATOM   2630  HB  ILE A1179      57.024  15.037  -1.417  1.00 52.09           H
ATOM   2631 HG12 ILE A1179      58.726  13.278  -0.015  1.00 51.04           H
ATOM   2632 HG13 ILE A1179      57.584  12.833  -1.024  1.00 51.04           H
ATOM   2633 HG21 ILE A1179      59.172  15.988  -1.227  1.00 55.07           H
ATOM   2634 HG22 ILE A1179      58.140  16.798  -0.331  1.00 55.07           H
ATOM   2635 HG23 ILE A1179      59.131  15.756   0.344  1.00 55.07           H
ATOM   2636 HD11 ILE A1179      59.641  12.614  -2.007  1.00 51.40           H
ATOM   2637 HD12 ILE A1179      58.787  13.713  -2.775  1.00 51.40           H
ATOM   2638 HD13 ILE A1179      59.930  14.158  -1.765  1.00 51.40           H
ATOM   2639  N   TYR A1180      55.773  12.689   1.503  1.00 34.84           N
ATOM   2640  CA  TYR A1180      54.837  11.570   1.588  1.00 37.11           C
ATOM   2641  C   TYR A1180      54.987  10.674   0.364  1.00 33.02           C
ATOM   2642  O   TYR A1180      54.009  10.174  -0.184  1.00 29.01           O
ATOM   2643  CB  TYR A1180      53.408  12.100   1.750  1.00 32.58           C
ATOM   2644  CG  TYR A1180      52.300  11.112   2.040  1.00 43.18           C
ATOM   2645  CD1 TYR A1180      52.156  10.527   3.294  1.00 33.94           C
ATOM   2646  CD2 TYR A1180      51.342  10.830   1.068  1.00 44.13           C
ATOM   2647  CE1 TYR A1180      51.106   9.638   3.550  1.00 37.48           C
ATOM   2648  CE2 TYR A1180      50.302   9.961   1.318  1.00 41.52           C
ATOM   2649  CZ  TYR A1180      50.183   9.369   2.552  1.00 43.39           C
ATOM   2650  OH  TYR A1180      49.123   8.503   2.771  1.00 40.63           O
ATOM   2651  H   TYR A1180      56.350  12.707   2.141  1.00 41.80           H
ATOM   2652  HA  TYR A1180      55.050  11.040   2.373  1.00 44.53           H
ATOM   2653  HB2 TYR A1180      53.410  12.740   2.479  1.00 39.09           H
ATOM   2654  HB3 TYR A1180      53.167  12.558   0.929  1.00 39.09           H
ATOM   2655  HD1 TYR A1180      52.778  10.709   3.961  1.00 40.72           H
ATOM   2656  HD2 TYR A1180      51.414  11.224   0.229  1.00 52.95           H
ATOM   2657  HE1 TYR A1180      51.021   9.240   4.386  1.00 44.97           H
ATOM   2658  HE2 TYR A1180      49.681   9.775   0.651  1.00 49.82           H
ATOM   2659  HH  TYR A1180      49.153   8.204   3.556  1.00 48.75           H
ATOM   2660  N   ASP A1181      56.229  10.493  -0.088  1.00 26.40           N
ATOM   2661  CA  ASP A1181      56.485   9.654  -1.254  1.00 27.41           C
ATOM   2662  C   ASP A1181      57.920   9.159  -1.228  1.00 28.04           C
ATOM   2663  O   ASP A1181      58.773   9.719  -0.535  1.00 27.51           O
ATOM   2664  CB  ASP A1181      56.215  10.392  -2.562  1.00 29.84           C
ATOM   2665  CG  ASP A1181      55.931   9.446  -3.738  1.00 29.93           C
ATOM   2666  OD1 ASP A1181      55.874   8.210  -3.551  1.00 31.37           O
ATOM   2667  OD2 ASP A1181      55.777   9.941  -4.875  1.00 30.13           O1-
ATOM   2668  H   ASP A1181      56.934  10.842   0.261  1.00 31.68           H
ATOM   2669  HA  ASP A1181      55.900   8.881  -1.221  1.00 32.89           H
ATOM   2670  HB2 ASP A1181      55.442  10.966  -2.447  1.00 35.81           H
ATOM   2671  HB3 ASP A1181      56.993  10.925  -2.789  1.00 35.81           H
ATOM   2672  N   VAL A1182      58.169   8.083  -1.992  1.00 29.62           N
ATOM   2673  CA  VAL A1182      59.536   7.697  -2.283  1.00 27.77           C
ATOM   2674  C   VAL A1182      60.194   8.835  -3.046  1.00 36.76           C
ATOM   2675  O   VAL A1182      59.559   9.502  -3.873  1.00 35.70           O
ATOM   2676  CB  VAL A1182      59.584   6.376  -3.070  1.00 37.84           C
ATOM   2677  CG1 VAL A1182      61.021   5.972  -3.306  1.00 30.68           C
ATOM   2678  CG2 VAL A1182      58.844   5.263  -2.298  1.00 34.20           C
ATOM   2679  H   VAL A1182      57.569   7.576  -2.342  1.00 35.54           H
ATOM   2680  HA  VAL A1182      60.018   7.571  -1.450  1.00 33.32           H
ATOM   2681  HB  VAL A1182      59.152   6.495  -3.930  1.00 45.40           H
ATOM   2682 HG11 VAL A1182      61.037   5.139  -3.802  1.00 36.81           H
ATOM   2683 HG12 VAL A1182      61.466   6.669  -3.813  1.00 36.81           H
ATOM   2684 HG13 VAL A1182      61.460   5.855  -2.449  1.00 36.81           H
ATOM   2685 HG21 VAL A1182      58.887   4.441  -2.811  1.00 41.03           H
ATOM   2686 HG22 VAL A1182      59.272   5.138  -1.437  1.00 41.03           H
ATOM   2687 HG23 VAL A1182      57.919   5.527  -2.172  1.00 41.03           H
ATOM   2688  N   ILE A1183      61.454   9.110  -2.723  1.00 36.65           N
ATOM   2689  CA  ILE A1183      62.195  10.185  -3.380  1.00 40.35           C
ATOM   2690  C   ILE A1183      62.729   9.661  -4.709  1.00 42.71           C
ATOM   2691  O   ILE A1183      63.534   8.723  -4.706  1.00 48.14           O
ATOM   2692  CB  ILE A1183      63.348  10.704  -2.507  1.00 38.86           C
ATOM   2693  CG1 ILE A1183      62.837  11.123  -1.121  1.00 34.40           C
ATOM   2694  CG2 ILE A1183      64.061  11.869  -3.236  1.00 40.09           C
ATOM   2695  CD1 ILE A1183      63.921  11.526  -0.143  1.00 39.04           C
ATOM   2696  H   ILE A1183      61.904   8.687  -2.124  1.00 43.97           H
ATOM   2697  HA  ILE A1183      61.594  10.925  -3.562  1.00 48.41           H
ATOM   2698  HB  ILE A1183      63.987   9.983  -2.389  1.00 46.63           H
ATOM   2699 HG12 ILE A1183      62.240  11.880  -1.227  1.00 41.27           H
ATOM   2700 HG13 ILE A1183      62.352  10.378  -0.732  1.00 41.27           H
ATOM   2701 HG21 ILE A1183      64.788  12.191  -2.680  1.00 48.10           H
ATOM   2702 HG22 ILE A1183      64.410  11.545  -4.082  1.00 48.10           H
ATOM   2703 HG23 ILE A1183      63.422  12.582  -3.393  1.00 48.10           H
ATOM   2704 HD11 ILE A1183      63.509  11.774   0.699  1.00 46.84           H
ATOM   2705 HD12 ILE A1183      64.521  10.776  -0.011  1.00 46.84           H
ATOM   2706 HD13 ILE A1183      64.409  12.281  -0.507  1.00 46.84           H
ATOM   2707  N   PRO A1184      62.344  10.247  -5.866  1.00 44.30           N
ATOM   2708  CA  PRO A1184      62.675   9.635  -7.167  1.00 51.64           C
ATOM   2709  C   PRO A1184      64.131   9.239  -7.380  1.00 53.05           C
ATOM   2710  O   PRO A1184      64.399   8.077  -7.697  1.00 54.03           O
ATOM   2711  CB  PRO A1184      62.248  10.714  -8.168  1.00 57.44           C
ATOM   2712  CG  PRO A1184      61.969  11.951  -7.317  1.00 59.68           C
ATOM   2713  CD  PRO A1184      61.475  11.415  -6.044  1.00 49.71           C
ATOM   2714  HA  PRO A1184      62.121   8.851  -7.305  1.00 61.97           H
ATOM   2715  HB2 PRO A1184      62.969  10.884  -8.794  1.00 68.93           H
ATOM   2716  HB3 PRO A1184      61.447  10.430  -8.634  1.00 68.93           H
ATOM   2717  HG2 PRO A1184      62.789  12.452  -7.186  1.00 71.61           H
ATOM   2718  HG3 PRO A1184      61.293  12.499  -7.746  1.00 71.61           H
ATOM   2719  HD2 PRO A1184      61.607  12.055  -5.327  1.00 59.65           H
ATOM   2720  HD3 PRO A1184      60.546  11.144  -6.122  1.00 59.65           H
ATOM   2721  N   ASP A1185      65.078  10.165  -7.235  1.00 50.84           N
ATOM   2722  CA  ASP A1185      66.476   9.812  -7.475  1.00 52.35           C
ATOM   2723  C   ASP A1185      67.293   9.969  -6.201  1.00 53.60           C
ATOM   2724  O   ASP A1185      68.375  10.577  -6.224  1.00 50.53           O
ATOM   2725  CB  ASP A1185      67.067  10.679  -8.596  1.00 55.17           C
ATOM   2726  H   ASP A1185      64.943  10.982  -7.005  1.00 61.00           H
ATOM   2727  HA  ASP A1185      66.527   8.884  -7.753  1.00 62.81           H
ATOM   2728  HB1 ASP A1185      66.572  10.517  -9.415  1.00 66.21           H
ATOM   2729  HB3 ASP A1185      67.999  10.443  -8.720  1.00 66.21           H
ATOM   2730  N   GLY A1186      66.783   9.435  -5.082  1.00 50.04           N
ATOM   2731  CA  GLY A1186      67.435   9.627  -3.791  1.00 54.24           C
ATOM   2732  C   GLY A1186      68.025   8.386  -3.147  1.00 43.68           C
ATOM   2733  O   GLY A1186      68.419   8.417  -1.978  1.00 44.62           O
ATOM   2734  H   GLY A1186      66.066   8.961  -5.050  1.00 60.05           H
ATOM   2735  HA2 GLY A1186      68.151  10.272  -3.898  1.00 65.08           H
ATOM   2736  HA3 GLY A1186      66.789  10.001  -3.171  1.00 65.08           H
ATOM   2737  N   ASP A1187      68.136   7.306  -3.909  1.00 42.14           N
ATOM   2738  CA  ASP A1187      68.606   6.035  -3.365  1.00 35.43           C
ATOM   2739  C   ASP A1187      69.912   6.201  -2.595  1.00 38.85           C
ATOM   2740  O   ASP A1187      70.801   6.954  -2.984  1.00 47.64           O
ATOM   2741  CB  ASP A1187      68.748   5.017  -4.500  1.00 39.47           C
ATOM   2742  CG  ASP A1187      67.392   4.616  -5.075  1.00 47.50           C
ATOM   2743  OD1 ASP A1187      66.431   5.363  -4.783  1.00 45.93           O
ATOM   2744  OD2 ASP A1187      67.255   3.576  -5.780  1.00 39.75           O1-
ATOM   2745  H   ASP A1187      67.946   7.280  -4.748  1.00 50.57           H
ATOM   2746  HA  ASP A1187      67.940   5.696  -2.747  1.00 42.51           H
ATOM   2747  HB2 ASP A1187      69.276   5.408  -5.214  1.00 47.36           H
ATOM   2748  HB3 ASP A1187      69.182   4.219  -4.161  1.00 47.36           H
ATOM   2749  N   LYS A1188      69.989   5.529  -1.460  1.00 33.58           N
ATOM   2750  CA  LYS A1188      71.116   5.619  -0.540  1.00 43.57           C
ATOM   2751  C   LYS A1188      72.002   4.380  -0.703  1.00 37.89           C
ATOM   2752  O   LYS A1188      71.499   3.249  -0.712  1.00 31.68           O
ATOM   2753  CB  LYS A1188      70.573   5.750   0.895  1.00 44.59           C
ATOM   2754  CG  LYS A1188      71.568   5.683   2.062  1.00 50.63           C
ATOM   2755  CD  LYS A1188      70.827   5.626   3.413  1.00 45.92           C
ATOM   2756  CE  LYS A1188      71.822   5.346   4.567  1.00 50.40           C
ATOM   2757  NZ  LYS A1188      71.157   5.247   5.933  1.00 43.09           N1+
ATOM   2758  H   LYS A1188      69.376   4.990  -1.187  1.00 40.29           H
ATOM   2759  HA  LYS A1188      71.643   6.406  -0.746  1.00 52.28           H
ATOM   2760  HB2 LYS A1188      70.119   6.604   0.963  1.00 53.51           H
ATOM   2761  HB3 LYS A1188      69.929   5.039   1.034  1.00 53.51           H
ATOM   2762  HG2 LYS A1188      72.111   4.883   1.977  1.00 60.76           H
ATOM   2763  HG3 LYS A1188      72.129   6.474   2.053  1.00 60.76           H
ATOM   2764  HD2 LYS A1188      70.394   6.478   3.580  1.00 55.10           H
ATOM   2765  HD3 LYS A1188      70.172   4.911   3.392  1.00 55.10           H
ATOM   2766  HE2 LYS A1188      72.274   4.506   4.394  1.00 60.48           H
ATOM   2767  HE3 LYS A1188      72.470   6.067   4.603  1.00 60.48           H
ATOM   2768  HZ1 LYS A1188      71.769   5.086   6.558  1.00 51.71           H
ATOM   2769  HZ2 LYS A1188      70.741   6.010   6.125  1.00 51.71           H
ATOM   2770  HZ3 LYS A1188      70.562   4.585   5.934  1.00 51.71           H
ATOM   2771  N   THR A1189      73.315   4.590  -0.817  1.00 36.52           N
ATOM   2772  CA  THR A1189      74.281   3.498  -0.923  1.00 41.92           C
ATOM   2773  C   THR A1189      74.950   3.172   0.413  1.00 38.70           C
ATOM   2774  O   THR A1189      75.654   4.002   0.985  1.00 42.80           O
ATOM   2775  CB  THR A1189      75.339   3.836  -1.958  1.00 41.70           C
ATOM   2776  OG1 THR A1189      74.709   3.868  -3.243  1.00 44.24           O
ATOM   2777  CG2 THR A1189      76.410   2.770  -1.961  1.00 40.96           C
ATOM   2778  H   THR A1189      73.676   5.370  -0.836  1.00 43.82           H
ATOM   2779  HA  THR A1189      73.817   2.701  -1.224  1.00 50.30           H
ATOM   2780  HB  THR A1189      75.742   4.695  -1.759  1.00 50.04           H
ATOM   2781  HG1 THR A1189      75.274   4.054  -3.835  1.00 53.08           H
ATOM   2782 HG21 THR A1189      77.088   2.982  -2.621  1.00 49.15           H
ATOM   2783 HG22 THR A1189      76.827   2.717  -1.086  1.00 49.15           H
ATOM   2784 HG23 THR A1189      76.020   1.908  -2.176  1.00 49.15           H
ATOM   2785  N   VAL A1190      74.738   1.957   0.873  1.00 35.55           N
ATOM   2786  CA  VAL A1190      75.349   1.386   2.074  1.00 45.37           C
ATOM   2787  C   VAL A1190      76.689   0.749   1.712  1.00 48.55           C
ATOM   2788  O   VAL A1190      76.748  -0.084   0.802  1.00 50.22           O
ATOM   2789  CB  VAL A1190      74.406   0.324   2.673  1.00 44.45           C
ATOM   2790  CG1 VAL A1190      74.995  -0.331   3.915  1.00 48.17           C
ATOM   2791  CG2 VAL A1190      73.058   0.948   2.945  1.00 44.36           C
ATOM   2792  H   VAL A1190      74.209   1.402   0.483  1.00 42.66           H
ATOM   2793  HA  VAL A1190      75.499   2.082   2.732  1.00 54.44           H
ATOM   2794  HB  VAL A1190      74.274  -0.374   2.013  1.00 53.33           H
ATOM   2795 HG11 VAL A1190      74.367  -0.988   4.253  1.00 57.80           H
ATOM   2796 HG12 VAL A1190      75.831  -0.762   3.678  1.00 57.80           H
ATOM   2797 HG13 VAL A1190      75.154   0.352   4.586  1.00 57.80           H
ATOM   2798 HG21 VAL A1190      72.470   0.275   3.321  1.00 53.23           H
ATOM   2799 HG22 VAL A1190      73.170   1.679   3.572  1.00 53.23           H
ATOM   2800 HG23 VAL A1190      72.691   1.280   2.111  1.00 53.23           H
ATOM   2801  N   VAL A1191      77.753   1.085   2.444  1.00 43.63           N
ATOM   2802  CA  VAL A1191      79.049   0.488   2.138  1.00 41.87           C
ATOM   2803  C   VAL A1191      79.564  -0.454   3.254  1.00 52.19           C
ATOM   2804  O   VAL A1191      79.850  -0.052   4.392  1.00 57.28           O
ATOM   2805  CB  VAL A1191      80.069   1.595   1.802  1.00 48.64           C
ATOM   2806  CG1 VAL A1191      79.566   2.419   0.610  1.00 58.87           C
ATOM   2807  CG2 VAL A1191      80.304   2.512   2.979  1.00 52.31           C
ATOM   2808  H   VAL A1191      77.752   1.638   3.103  1.00 52.36           H
ATOM   2809  HA  VAL A1191      78.947  -0.053   1.339  1.00 50.24           H
ATOM   2810  HB  VAL A1191      80.915   1.189   1.558  1.00 58.36           H
ATOM   2811 HG11 VAL A1191      79.466   3.343   0.885  1.00 70.64           H
ATOM   2812 HG12 VAL A1191      78.710   2.065   0.320  1.00 70.64           H
ATOM   2813 HG13 VAL A1191      80.211   2.355  -0.112  1.00 70.64           H
ATOM   2814 HG21 VAL A1191      79.464   2.930   3.226  1.00 62.77           H
ATOM   2815 HG22 VAL A1191      80.949   3.191   2.725  1.00 62.77           H
ATOM   2816 HG23 VAL A1191      80.647   1.991   3.721  1.00 62.77           H
ATOM   2817  HC  VAL A1191      79.694  -1.431   3.084  1.00 62.63           H
ATOM   2818  N   PRO A1193      79.277  -1.967   6.033  1.00 23.54           N1+
ATOM   2819  CA  PRO A1193      78.921  -1.833   7.451  1.00 27.02           C
ATOM   2820  C   PRO A1193      79.207  -3.042   8.326  1.00 30.93           C
ATOM   2821  O   PRO A1193      79.033  -4.181   7.908  1.00 32.71           O
ATOM   2822  CB  PRO A1193      77.408  -1.604   7.418  1.00 29.32           C
ATOM   2823  CG  PRO A1193      76.956  -2.383   6.313  1.00 34.93           C
ATOM   2824  CD  PRO A1193      78.066  -2.265   5.247  1.00 23.38           C
ATOM   2825  H2  PRO A1193      79.656  -2.836   5.880  1.00 28.25           H
ATOM   2826  H3  PRO A1193      79.800  -1.305   5.576  1.00 28.25           H
ATOM   2827  HA  PRO A1193      79.353  -1.053   7.833  1.00 32.42           H
ATOM   2828  HB2 PRO A1193      77.220  -0.663   7.276  1.00 35.17           H
ATOM   2829  HB3 PRO A1193      77.010  -1.915   8.246  1.00 35.17           H
ATOM   2830  HG2 PRO A1193      76.121  -2.022   5.978  1.00 41.91           H
ATOM   2831  HG3 PRO A1193      76.844  -3.306   6.589  1.00 41.91           H
ATOM   2832  HD2 PRO A1193      78.169  -3.105   4.774  1.00 28.05           H
ATOM   2833  HD3 PRO A1193      77.871  -1.536   4.638  1.00 28.05           H
ATOM   2834  N   ASP A1194      79.591  -2.764   9.571  1.00 27.42           N
ATOM   2835  CA  ASP A1194      79.739  -3.813  10.564  1.00 29.20           C
ATOM   2836  C   ASP A1194      78.375  -4.241  11.086  1.00 20.72           C
ATOM   2837  O   ASP A1194      78.134  -5.426  11.326  1.00 19.01           O
ATOM   2838  CB  ASP A1194      80.605  -3.307  11.712  1.00 37.45           C
ATOM   2839  CG  ASP A1194      82.018  -2.934  11.264  1.00 38.79           C
ATOM   2840  OD1 ASP A1194      82.745  -3.852  10.834  1.00 32.70           O
ATOM   2841  OD2 ASP A1194      82.368  -1.725  11.321  1.00 38.16           O1-
ATOM   2842  H   ASP A1194      79.772  -1.974   9.862  1.00 32.89           H
ATOM   2843  HA  ASP A1194      80.173  -4.583  10.163  1.00 35.04           H
ATOM   2844  HB2 ASP A1194      80.193  -2.516  12.094  1.00 44.94           H
ATOM   2845  HB3 ASP A1194      80.678  -4.002  12.384  1.00 44.94           H
ATOM   2846  N   ILE A1195      77.469  -3.280  11.239  1.00 21.70           N
ATOM   2847  CA  ILE A1195      76.126  -3.533  11.734  1.00 18.94           C
ATOM   2848  C   ILE A1195      75.160  -2.737  10.871  1.00 24.84           C
ATOM   2849  O   ILE A1195      75.420  -1.567  10.549  1.00 19.60           O
ATOM   2850  CB  ILE A1195      75.998  -3.118  13.203  1.00 20.28           C
ATOM   2851  CG1 ILE A1195      76.983  -3.918  14.057  1.00 25.91           C
ATOM   2852  CG2 ILE A1195      74.582  -3.303  13.657  1.00 19.06           C
ATOM   2853  CD1 ILE A1195      77.154  -3.323  15.438  1.00 16.70           C
ATOM   2854  H   ILE A1195      77.616  -2.453  11.056  1.00 26.04           H
ATOM   2855  HA  ILE A1195      75.915  -4.477  11.654  1.00 22.72           H
ATOM   2856  HB  ILE A1195      76.223  -2.178  13.276  1.00 24.33           H
ATOM   2857 HG12 ILE A1195      76.653  -4.825  14.157  1.00 31.09           H
ATOM   2858 HG13 ILE A1195      77.849  -3.924  13.621  1.00 31.09           H
ATOM   2859 HG21 ILE A1195      74.511  -3.038  14.587  1.00 22.87           H
ATOM   2860 HG22 ILE A1195      74.001  -2.751  13.110  1.00 22.87           H
ATOM   2861 HG23 ILE A1195      74.338  -4.237  13.559  1.00 22.87           H
ATOM   2862 HD11 ILE A1195      77.785  -3.864  15.939  1.00 20.03           H
ATOM   2863 HD12 ILE A1195      77.489  -2.417  15.352  1.00 20.03           H
ATOM   2864 HD13 ILE A1195      76.294  -3.317  15.888  1.00 20.03           H
ATOM   2865  N   LEU A1196      74.066  -3.376  10.464  1.00 24.92           N
ATOM   2866  CA  LEU A1196      72.978  -2.683   9.782  1.00 22.52           C
ATOM   2867  C   LEU A1196      71.749  -2.819  10.659  1.00 25.93           C
ATOM   2868  O   LEU A1196      71.408  -3.933  11.053  1.00 21.93           O
ATOM   2869  CB  LEU A1196      72.710  -3.265   8.405  1.00 19.36           C
ATOM   2870  CG  LEU A1196      71.674  -2.451   7.600  1.00 24.54           C
ATOM   2871  CD1 LEU A1196      72.267  -1.984   6.274  1.00 33.66           C
ATOM   2872  CD2 LEU A1196      70.455  -3.253   7.337  1.00 24.77           C
ATOM   2873  H   LEU A1196      73.929  -4.218  10.572  1.00 29.90           H
ATOM   2874  HA  LEU A1196      73.194  -1.742   9.689  1.00 27.02           H
ATOM   2875  HB2 LEU A1196      73.539  -3.278   7.901  1.00 23.23           H
ATOM   2876  HB3 LEU A1196      72.369  -4.168   8.505  1.00 23.23           H
ATOM   2877  HG  LEU A1196      71.418  -1.667   8.111  1.00 29.45           H
ATOM   2878 HD11 LEU A1196      71.596  -1.476   5.791  1.00 40.39           H
ATOM   2879 HD12 LEU A1196      73.039  -1.426   6.453  1.00 40.39           H
ATOM   2880 HD13 LEU A1196      72.532  -2.760   5.756  1.00 40.39           H
ATOM   2881 HD21 LEU A1196      69.826  -2.714   6.831  1.00 29.72           H
ATOM   2882 HD22 LEU A1196      70.700  -4.041   6.827  1.00 29.72           H
ATOM   2883 HD23 LEU A1196      70.061  -3.515   8.183  1.00 29.72           H
ATOM   2884  N   ILE A1197      71.114  -1.694  11.006  1.00 17.15           N
ATOM   2885  CA  ILE A1197      69.841  -1.718  11.717  1.00 20.80           C
ATOM   2886  C   ILE A1197      68.726  -1.524  10.698  1.00 17.51           C
ATOM   2887  O   ILE A1197      68.718  -0.534   9.978  1.00 17.57           O
ATOM   2888  CB  ILE A1197      69.780  -0.656  12.820  1.00 18.41           C
ATOM   2889  CG1 ILE A1197      70.887  -0.931  13.863  1.00 27.20           C
ATOM   2890  CG2 ILE A1197      68.346  -0.625  13.502  1.00 21.57           C
ATOM   2891  CD1 ILE A1197      71.153   0.264  14.773  1.00 20.14           C
ATOM   2892  H   ILE A1197      71.405  -0.902  10.839  1.00 20.58           H
ATOM   2893  HA  ILE A1197      69.724  -2.587  12.130  1.00 24.96           H
ATOM   2894  HB  ILE A1197      69.946   0.212  12.419  1.00 22.09           H
ATOM   2895 HG12 ILE A1197      70.617  -1.678  14.420  1.00 32.64           H
ATOM   2896 HG13 ILE A1197      71.712  -1.144  13.399  1.00 32.64           H
ATOM   2897 HG21 ILE A1197      68.340   0.055  14.193  1.00 25.88           H
ATOM   2898 HG22 ILE A1197      67.681  -0.418  12.828  1.00 25.88           H
ATOM   2899 HG23 ILE A1197      68.164  -1.495  13.891  1.00 25.88           H
ATOM   2900 HD11 ILE A1197      71.853   0.032  15.402  1.00 24.17           H
ATOM   2901 HD12 ILE A1197      71.432   1.018  14.230  1.00 24.17           H
ATOM   2902 HD13 ILE A1197      70.338   0.484  15.251  1.00 24.17           H
ATOM   2903  N   LEU A1198      67.818  -2.487  10.603  1.00 20.97           N
ATOM   2904  CA  LEU A1198      66.711  -2.456   9.643  1.00 17.05           C
ATOM   2905  C   LEU A1198      65.436  -2.205  10.424  1.00 19.29           C
ATOM   2906  O   LEU A1198      64.953  -3.088  11.139  1.00 18.93           O
ATOM   2907  CB  LEU A1198      66.618  -3.751   8.849  1.00 19.81           C
ATOM   2908  CG  LEU A1198      65.501  -3.768   7.820  1.00 21.96           C
ATOM   2909  CD1 LEU A1198      65.821  -2.842   6.700  1.00 21.84           C
ATOM   2910  CD2 LEU A1198      65.396  -5.200   7.348  1.00 17.97           C
ATOM   2911  H   LEU A1198      67.820  -3.192  11.096  1.00 25.16           H
ATOM   2912  HA  LEU A1198      66.841  -1.723   9.022  1.00 20.45           H
ATOM   2913  HB2 LEU A1198      67.455  -3.889   8.378  1.00 23.77           H
ATOM   2914  HB3 LEU A1198      66.464  -4.485   9.465  1.00 23.77           H
ATOM   2915  HG  LEU A1198      64.663  -3.502   8.229  1.00 26.35           H
ATOM   2916 HD11 LEU A1198      65.098  -2.866   6.055  1.00 26.20           H
ATOM   2917 HD12 LEU A1198      65.921  -1.944   7.053  1.00 26.20           H
ATOM   2918 HD13 LEU A1198      66.648  -3.127   6.282  1.00 26.20           H
ATOM   2919 HD21 LEU A1198      64.691  -5.263   6.685  1.00 21.57           H
ATOM   2920 HD22 LEU A1198      66.243  -5.466   6.957  1.00 21.57           H
ATOM   2921 HD23 LEU A1198      65.189  -5.768   8.106  1.00 21.57           H
ATOM   2922  N   GLU A1199      64.901  -0.999  10.291  1.00 22.00           N
ATOM   2923  CA  GLU A1199      63.752  -0.534  11.047  1.00 19.70           C
ATOM   2924  C   GLU A1199      62.510  -0.524  10.159  1.00 23.89           C
ATOM   2925  O   GLU A1199      62.523   0.067   9.070  1.00 24.72           O
ATOM   2926  CB  GLU A1199      64.016   0.881  11.588  1.00 18.73           C
ATOM   2927  CG  GLU A1199      62.876   1.379  12.382  1.00 26.67           C
ATOM   2928  CD  GLU A1199      62.111   2.432  11.625  1.00 41.47           C
ATOM   2929  OE1 GLU A1199      62.704   3.502  11.341  1.00 35.31           O
ATOM   2930  OE2 GLU A1199      60.930   2.165  11.300  1.00 46.32           O1-
ATOM   2931  H   GLU A1199      65.202  -0.408   9.743  1.00 26.40           H
ATOM   2932  HA  GLU A1199      63.592  -1.128  11.797  1.00 23.63           H
ATOM   2933  HB2 GLU A1199      64.800   0.864  12.159  1.00 22.47           H
ATOM   2934  HB3 GLU A1199      64.156   1.488  10.844  1.00 22.47           H
ATOM   2935  HG2 GLU A1199      62.274   0.644  12.576  1.00 32.00           H
ATOM   2936  HG3 GLU A1199      63.205   1.772  13.206  1.00 32.00           H
ATOM   2937  N   GLY A1200      61.441  -1.170  10.618  1.00 20.06           N
ATOM   2938  CA  GLY A1200      60.234  -1.183   9.820  1.00 26.89           C
ATOM   2939  C   GLY A1200      59.144  -2.048  10.411  1.00 21.15           C
ATOM   2940  O   GLY A1200      59.435  -3.079  11.015  1.00 16.97           O
ATOM   2941  H   GLY A1200      61.394  -1.594  11.365  1.00 24.07           H
ATOM   2942  HA2 GLY A1200      59.894  -0.279   9.737  1.00 32.26           H
ATOM   2943  HA3 GLY A1200      60.439  -1.516   8.932  1.00 32.26           H
ATOM   2944  N   LEU A1201      57.882  -1.659  10.232  1.00 15.25           N
ATOM   2945  CA  LEU A1201      56.811  -2.446  10.813  1.00 21.90           C
ATOM   2946  C   LEU A1201      56.732  -3.864  10.249  1.00 19.21           C
ATOM   2947  O   LEU A1201      56.080  -4.721  10.863  1.00 17.56           O
ATOM   2948  CB  LEU A1201      55.489  -1.721  10.589  1.00 23.09           C
ATOM   2949  CG  LEU A1201      55.109  -1.533   9.136  1.00 25.59           C
ATOM   2950  CD1 LEU A1201      54.322  -2.760   8.598  1.00 16.08           C
ATOM   2951  CD2 LEU A1201      54.256  -0.271   9.056  1.00 26.73           C
ATOM   2952  H   LEU A1201      57.630  -0.965   9.791  1.00 18.30           H
ATOM   2953  HA  LEU A1201      56.956  -2.514  11.770  1.00 26.28           H
ATOM   2954  HB2 LEU A1201      54.782  -2.230  11.015  1.00 27.70           H
ATOM   2955  HB3 LEU A1201      55.547  -0.841  10.994  1.00 27.70           H
ATOM   2956  HG  LEU A1201      55.906  -1.409   8.598  1.00 30.70           H
ATOM   2957 HD11 LEU A1201      54.095  -2.606   7.668  1.00 19.29           H
ATOM   2958 HD12 LEU A1201      54.879  -3.550   8.677  1.00 19.29           H
ATOM   2959 HD13 LEU A1201      53.514  -2.870   9.123  1.00 19.29           H
ATOM   2960 HD21 LEU A1201      53.996  -0.124   8.133  1.00 32.07           H
ATOM   2961 HD22 LEU A1201      53.467  -0.389   9.608  1.00 32.07           H
ATOM   2962 HD23 LEU A1201      54.776   0.482   9.378  1.00 32.07           H
ATOM   2963  N   ASN A1202      57.323  -4.121   9.082  1.00 14.22           N
ATOM   2964  CA  ASN A1202      57.136  -5.400   8.380  1.00 21.29           C
ATOM   2965  C   ASN A1202      58.352  -6.339   8.426  1.00 24.56           C
ATOM   2966  O   ASN A1202      58.373  -7.368   7.726  1.00 17.28           O
ATOM   2967  CB  ASN A1202      56.701  -5.129   6.927  1.00 23.82           C
ATOM   2968  CG  ASN A1202      57.678  -4.267   6.136  1.00 20.35           C
ATOM   2969  OD1 ASN A1202      58.455  -3.465   6.674  1.00 18.26           O
ATOM   2970  ND2 ASN A1202      57.627  -4.436   4.828  1.00 19.86           N
ATOM   2971  H   ASN A1202      57.841  -3.571   8.671  1.00 17.06           H
ATOM   2972  HA  ASN A1202      56.404  -5.869   8.810  1.00 25.54           H
ATOM   2973  HB2 ASN A1202      56.613  -5.977   6.465  1.00 28.58           H
ATOM   2974  HB3 ASN A1202      55.845  -4.672   6.938  1.00 28.58           H
ATOM   2975 HD21 ASN A1202      58.148  -3.983   4.315  1.00 23.83           H
ATOM   2976 HD22 ASN A1202      57.071  -4.998   4.488  1.00 23.83           H
ATOM   2977  N   VAL A1203      59.350  -6.053   9.257  1.00 18.30           N
ATOM   2978  CA  VAL A1203      60.574  -6.866   9.205  1.00 13.91           C
ATOM   2979  C   VAL A1203      60.388  -8.279   9.701  1.00 14.46           C
ATOM   2980  O   VAL A1203      61.286  -9.123   9.462  1.00 18.45           O
ATOM   2981  CB  VAL A1203      61.712  -6.179   9.967  1.00 14.39           C
ATOM   2982  CG1 VAL A1203      62.027  -4.861   9.259  1.00 12.46           C
ATOM   2983  CG2 VAL A1203      61.325  -5.956  11.423  1.00 21.05           C
ATOM   2984  H   VAL A1203      59.352  -5.421   9.841  1.00 21.95           H
ATOM   2985  HA  VAL A1203      60.851  -6.927   8.277  1.00 16.69           H
ATOM   2986  HB  VAL A1203      62.503  -6.739   9.941  1.00 17.27           H
ATOM   2987 HG11 VAL A1203      62.747  -4.414   9.731  1.00 14.95           H
ATOM   2988 HG12 VAL A1203      62.296  -5.050   8.347  1.00 14.95           H
ATOM   2989 HG13 VAL A1203      61.233  -4.304   9.262  1.00 14.95           H
ATOM   2990 HG21 VAL A1203      62.060  -5.521  11.881  1.00 25.25           H
ATOM   2991 HG22 VAL A1203      60.535  -5.395  11.456  1.00 25.25           H
ATOM   2992 HG23 VAL A1203      61.139  -6.815  11.834  1.00 25.25           H
ATOM   2993  N   LEU A1204      59.285  -8.571  10.407  1.00 18.26           N
ATOM   2994  CA  LEU A1204      59.002  -9.930  10.884  1.00 16.48           C
ATOM   2995  C   LEU A1204      57.944 -10.653  10.034  1.00 21.89           C
ATOM   2996  O   LEU A1204      57.623 -11.830  10.288  1.00 20.47           O
ATOM   2997  CB  LEU A1204      58.593  -9.853  12.355  1.00 20.00           C
ATOM   2998  CG  LEU A1204      59.759  -9.479  13.293  1.00 20.94           C
ATOM   2999  CD1 LEU A1204      59.228  -9.276  14.706  1.00 28.58           C
ATOM   3000  CD2 LEU A1204      60.852 -10.539  13.312  1.00 17.08           C
ATOM   3001  H   LEU A1204      58.683  -7.996  10.622  1.00 21.91           H
ATOM   3002  HA  LEU A1204      59.820 -10.450  10.835  1.00 19.77           H
ATOM   3003  HB2 LEU A1204      57.903  -9.178  12.455  1.00 24.00           H
ATOM   3004  HB3 LEU A1204      58.252 -10.717  12.633  1.00 24.00           H
ATOM   3005  HG  LEU A1204      60.153  -8.644  12.995  1.00 25.13           H
ATOM   3006 HD11 LEU A1204      59.967  -9.042  15.290  1.00 34.29           H
ATOM   3007 HD12 LEU A1204      58.573  -8.561  14.697  1.00 34.29           H
ATOM   3008 HD13 LEU A1204      58.815 -10.100  15.009  1.00 34.29           H
ATOM   3009 HD21 LEU A1204      61.557 -10.255  13.915  1.00 20.49           H
ATOM   3010 HD22 LEU A1204      60.473 -11.377  13.618  1.00 20.49           H
ATOM   3011 HD23 LEU A1204      61.205 -10.643  12.415  1.00 20.49           H
ATOM   3012  N   GLN A1205      57.438 -10.001   8.992  1.00 19.81           N
ATOM   3013  CA  GLN A1205      56.464 -10.603   8.099  1.00 17.54           C
ATOM   3014  C   GLN A1205      57.145 -11.558   7.112  1.00 25.48           C
ATOM   3015  O   GLN A1205      58.360 -11.577   6.948  1.00 21.13           O
ATOM   3016  CB  GLN A1205      55.693  -9.497   7.346  1.00 22.59           C
ATOM   3017  CG  GLN A1205      54.820  -8.694   8.277  1.00 20.29           C
ATOM   3018  CD  GLN A1205      54.085  -7.555   7.613  1.00 24.33           C
ATOM   3019  OE1 GLN A1205      54.250  -7.273   6.416  1.00 25.61           O
ATOM   3020  NE2 GLN A1205      53.297  -6.865   8.406  1.00 24.44           N
ATOM   3021  H   GLN A1205      57.648  -9.194   8.780  1.00 23.77           H
ATOM   3022  HA  GLN A1205      55.826 -11.114   8.622  1.00 21.04           H
ATOM   3023  HB2 GLN A1205      56.327  -8.893   6.929  1.00 27.10           H
ATOM   3024  HB3 GLN A1205      55.125  -9.904   6.673  1.00 27.10           H
ATOM   3025  HG2 GLN A1205      54.156  -9.285   8.667  1.00 24.34           H
ATOM   3026  HG3 GLN A1205      55.375  -8.318   8.978  1.00 24.34           H
ATOM   3027 HE21 GLN A1205      53.230  -7.077   9.237  1.00 29.32           H
ATOM   3028 HE22 GLN A1205      52.847  -6.201   8.094  1.00 29.32           H
ATOM   3029  N   SER A1206      56.333 -12.366   6.444  1.00 23.00           N
ATOM   3030  CA  SER A1206      56.843 -13.425   5.607  1.00 26.44           C
ATOM   3031  C   SER A1206      55.873 -13.668   4.458  1.00 22.87           C
ATOM   3032  O   SER A1206      54.909 -12.927   4.261  1.00 27.19           O
ATOM   3033  CB  SER A1206      57.021 -14.682   6.466  1.00 22.88           C
ATOM   3034  OG  SER A1206      55.734 -15.058   6.962  1.00 23.91           O
ATOM   3035  H   SER A1206      55.475 -12.316   6.464  1.00 27.59           H
ATOM   3036  HA  SER A1206      57.705 -13.171   5.241  1.00 31.73           H
ATOM   3037  HB2 SER A1206      57.382 -15.400   5.922  1.00 27.45           H
ATOM   3038  HB3 SER A1206      57.612 -14.487   7.210  1.00 27.45           H
ATOM   3039  HG  SER A1206      55.799 -15.747   7.439  1.00 28.69           H
ATOM   3040  N   GLY A1207      56.127 -14.726   3.706  1.00 24.15           N
ATOM   3041  CA  GLY A1207      55.340 -14.994   2.520  1.00 22.35           C
ATOM   3042  C   GLY A1207      53.853 -15.051   2.771  1.00 22.55           C
ATOM   3043  O   GLY A1207      53.073 -14.672   1.895  1.00 23.32           O
ATOM   3044  H   GLY A1207      56.747 -15.301   3.861  1.00 28.98           H
ATOM   3045  HA2 GLY A1207      55.509 -14.301   1.862  1.00 26.81           H
ATOM   3046  HA3 GLY A1207      55.615 -15.844   2.141  1.00 26.81           H
ATOM   3047  N   MET A1208      53.437 -15.540   3.951  1.00 26.29           N
ATOM   3048  CA  MET A1208      52.016 -15.677   4.257  1.00 25.47           C
ATOM   3049  C   MET A1208      51.299 -14.336   4.278  1.00 24.90           C
ATOM   3050  O   MET A1208      50.072 -14.294   4.151  1.00 24.75           O
ATOM   3051  CB  MET A1208      51.799 -16.365   5.611  1.00 25.21           C
ATOM   3052  CG  MET A1208      52.211 -15.556   6.821  1.00 27.40           C
ATOM   3053  SD  MET A1208      52.066 -16.447   8.387  1.00 31.07           S
ATOM   3054  CE  MET A1208      50.324 -16.835   8.339  1.00 29.01           C
ATOM   3055  H   MET A1208      53.960 -15.797   4.584  1.00 31.55           H
ATOM   3056  HA  MET A1208      51.608 -16.235   3.577  1.00 30.56           H
ATOM   3057  HB2 MET A1208      50.856 -16.569   5.704  1.00 30.25           H
ATOM   3058  HB3 MET A1208      52.312 -17.188   5.623  1.00 30.25           H
ATOM   3059  HG2 MET A1208      53.138 -15.289   6.717  1.00 32.88           H
ATOM   3060  HG3 MET A1208      51.647 -14.768   6.876  1.00 32.88           H
ATOM   3061  HE1 MET A1208      50.089 -17.329   9.140  1.00 34.81           H
ATOM   3062  HE2 MET A1208      49.818 -16.008   8.299  1.00 34.81           H
ATOM   3063  HE3 MET A1208      50.142 -17.373   7.553  1.00 34.81           H
ATOM   3064  N   ASP A1209      52.035 -13.255   4.413  1.00 24.50           N
ATOM   3065  CA  ASP A1209      51.477 -11.913   4.432  1.00 28.05           C
ATOM   3066  C   ASP A1209      51.371 -11.319   3.053  1.00 34.48           C
ATOM   3067  O   ASP A1209      50.770 -10.252   2.908  1.00 34.90           O
ATOM   3068  CB  ASP A1209      52.355 -10.999   5.283  1.00 26.63           C
ATOM   3069  CG  ASP A1209      52.424 -11.436   6.734  1.00 36.05           C
ATOM   3070  OD1 ASP A1209      51.364 -11.460   7.431  1.00 28.27           O
ATOM   3071  OD2 ASP A1209      53.542 -11.764   7.167  1.00 28.24           O1-
ATOM   3072  H   ASP A1209      52.891 -13.270   4.498  1.00 29.40           H
ATOM   3073  HA  ASP A1209      50.590 -11.938   4.824  1.00 33.65           H
ATOM   3074  HB2 ASP A1209      53.256 -11.004   4.925  1.00 31.95           H
ATOM   3075  HB3 ASP A1209      51.993 -10.100   5.258  1.00 31.95           H
ATOM   3076  N   TYR A1210      51.936 -11.994   2.048  1.00 35.37           N
ATOM   3077  CA  TYR A1210      51.952 -11.500   0.672  1.00 33.99           C
ATOM   3078  C   TYR A1210      51.388 -12.574  -0.261  1.00 26.99           C
ATOM   3079  O   TYR A1210      52.048 -13.007  -1.202  1.00 37.42           O
ATOM   3080  CB  TYR A1210      53.376 -11.082   0.285  1.00 28.77           C
ATOM   3081  CG  TYR A1210      53.898  -9.928   1.144  1.00 28.09           C
ATOM   3082  CD1 TYR A1210      54.252 -10.149   2.434  1.00 25.80           C
ATOM   3083  CD2 TYR A1210      53.969  -8.613   0.659  1.00 28.39           C
ATOM   3084  CE1 TYR A1210      54.706  -9.114   3.273  1.00 34.97           C
ATOM   3085  CE2 TYR A1210      54.405  -7.566   1.465  1.00 30.94           C
ATOM   3086  CZ  TYR A1210      54.778  -7.799   2.781  1.00 42.94           C
ATOM   3087  OH  TYR A1210      55.229  -6.747   3.611  1.00 38.15           O
ATOM   3088  H   TYR A1210      52.325 -12.755   2.143  1.00 42.44           H
ATOM   3089  HA  TYR A1210      51.381 -10.718   0.610  1.00 40.78           H
ATOM   3090  HB2 TYR A1210      53.972 -11.838   0.403  1.00 34.52           H
ATOM   3091  HB3 TYR A1210      53.382 -10.795  -0.641  1.00 34.52           H
ATOM   3092  HD1 TYR A1210      54.202 -11.013   2.772  1.00 30.95           H
ATOM   3093  HD2 TYR A1210      53.715  -8.437  -0.219  1.00 34.06           H
ATOM   3094  HE1 TYR A1210      54.948  -9.298   4.152  1.00 41.96           H
ATOM   3095  HE2 TYR A1210      54.451  -6.704   1.118  1.00 37.13           H
ATOM   3096  HH  TYR A1210      55.422  -7.045   4.373  1.00 45.78           H
ATOM   3097  N   PRO A1211      50.159 -13.039  -0.017  1.00 35.58           N
ATOM   3098  CA  PRO A1211      49.608 -14.113  -0.864  1.00 36.21           C
ATOM   3099  C   PRO A1211      49.365 -13.672  -2.295  1.00 40.20           C
ATOM   3100  O   PRO A1211      49.300 -14.518  -3.193  1.00 33.68           O
ATOM   3101  CB  PRO A1211      48.288 -14.471  -0.166  1.00 32.81           C
ATOM   3102  CG  PRO A1211      47.847 -13.195   0.418  1.00 37.93           C
ATOM   3103  CD  PRO A1211      49.132 -12.485   0.884  1.00 33.72           C
ATOM   3104  HA  PRO A1211      50.196 -14.885  -0.859  1.00 43.44           H
ATOM   3105  HB2 PRO A1211      47.646 -14.795  -0.817  1.00 39.37           H
ATOM   3106  HB3 PRO A1211      48.448 -15.132   0.525  1.00 39.37           H
ATOM   3107  HG2 PRO A1211      47.391 -12.669  -0.257  1.00 45.52           H
ATOM   3108  HG3 PRO A1211      47.260 -13.368   1.171  1.00 45.52           H
ATOM   3109  HD2 PRO A1211      49.053 -11.526   0.761  1.00 40.45           H
ATOM   3110  HD3 PRO A1211      49.330 -12.712   1.806  1.00 40.45           H
ATOM   3111  N   HIS A1212      49.202 -12.361  -2.523  1.00 45.50           N
ATOM   3112  CA  HIS A1212      49.066 -11.820  -3.871  1.00 45.22           C
ATOM   3113  C   HIS A1212      50.344 -11.964  -4.686  1.00 44.15           C
ATOM   3114  O   HIS A1212      50.282 -11.972  -5.923  1.00 49.20           O
ATOM   3115  CB  HIS A1212      48.641 -10.349  -3.793  1.00 45.83           C
ATOM   3116  CG  HIS A1212      49.538  -9.490  -2.945  1.00 49.23           C
ATOM   3117  ND1 HIS A1212      49.476  -9.479  -1.564  1.00 41.89           N
ATOM   3118  CD2 HIS A1212      50.501  -8.596  -3.286  1.00 44.34           C
ATOM   3119  CE1 HIS A1212      50.365  -8.622  -1.094  1.00 37.94           C
ATOM   3120  NE2 HIS A1212      51.003  -8.075  -2.117  1.00 45.12           N
ATOM   3121  H   HIS A1212      49.168 -11.765  -1.904  1.00 54.59           H
ATOM   3122  HA  HIS A1212      48.365 -12.306  -4.333  1.00 54.26           H
ATOM   3123  HB2 HIS A1212      47.748 -10.302  -3.417  1.00 54.99           H
ATOM   3124  HB3 HIS A1212      48.639  -9.978  -4.689  1.00 54.99           H
ATOM   3125  HD2 HIS A1212      50.774  -8.380  -4.149  1.00 53.20           H
ATOM   3126  HE1 HIS A1212      50.521  -8.439  -0.195  1.00 45.52           H
ATOM   3127  HE2 HIS A1212      51.628  -7.488  -2.059  1.00 54.14           H
ATOM   3128  N   ASP A1213      51.493 -12.131  -4.018  1.00 43.62           N
ATOM   3129  CA  ASP A1213      52.812 -12.187  -4.635  1.00 33.79           C
ATOM   3130  C   ASP A1213      53.798 -12.832  -3.663  1.00 34.48           C
ATOM   3131  O   ASP A1213      54.594 -12.125  -3.043  1.00 35.32           O
ATOM   3132  CB  ASP A1213      53.257 -10.775  -4.986  1.00 34.89           C
ATOM   3133  CG  ASP A1213      54.492 -10.749  -5.813  1.00 34.83           C
ATOM   3134  OD1 ASP A1213      54.956  -9.636  -6.153  1.00 35.14           O
ATOM   3135  OD2 ASP A1213      54.990 -11.852  -6.116  1.00 44.33           O1-
ATOM   3136  H   ASP A1213      51.526 -12.219  -3.163  1.00 52.34           H
ATOM   3137  HA  ASP A1213      52.777 -12.717  -5.446  1.00 40.54           H
ATOM   3138  HB2 ASP A1213      52.552 -10.337  -5.487  1.00 41.87           H
ATOM   3139  HB3 ASP A1213      53.434 -10.287  -4.167  1.00 41.87           H
ATOM   3140  N   PRO A1214      53.777 -14.147  -3.488  1.00 35.79           N
ATOM   3141  CA  PRO A1214      54.483 -14.753  -2.353  1.00 32.54           C
ATOM   3142  C   PRO A1214      55.995 -14.821  -2.536  1.00 36.13           C
ATOM   3143  O   PRO A1214      56.516 -14.924  -3.649  1.00 30.04           O
ATOM   3144  CB  PRO A1214      53.883 -16.161  -2.291  1.00 37.41           C
ATOM   3145  CG  PRO A1214      53.437 -16.427  -3.708  1.00 42.46           C
ATOM   3146  CD  PRO A1214      52.944 -15.121  -4.208  1.00 39.59           C
ATOM   3147  HA  PRO A1214      54.278 -14.278  -1.533  1.00 39.05           H
ATOM   3148  HB2 PRO A1214      54.561 -16.798  -2.015  1.00 44.88           H
ATOM   3149  HB3 PRO A1214      53.128 -16.172  -1.682  1.00 44.88           H
ATOM   3150  HG2 PRO A1214      54.190 -16.735  -4.236  1.00 50.95           H
ATOM   3151  HG3 PRO A1214      52.725 -17.086  -3.709  1.00 50.95           H
ATOM   3152  HD2 PRO A1214      53.088 -15.048  -5.164  1.00 47.50           H
ATOM   3153  HD3 PRO A1214      52.009 -15.001  -3.978  1.00 47.50           H
ATOM   3154  N   HIS A1215      56.709 -14.764  -1.410  1.00 30.59           N
ATOM   3155  CA  HIS A1215      58.135 -15.029  -1.408  1.00 26.76           C
ATOM   3156  C   HIS A1215      58.395 -16.164  -0.422  1.00 26.54           C
ATOM   3157  O   HIS A1215      57.613 -16.416   0.501  1.00 26.41           O
ATOM   3158  CB  HIS A1215      59.023 -13.732  -1.082  1.00 23.76           C
ATOM   3159  CG  HIS A1215      58.650 -13.041   0.190  1.00 23.41           C
ATOM   3160  ND1 HIS A1215      57.549 -12.221   0.297  1.00 21.75           N
ATOM   3161  CD2 HIS A1215      59.225 -13.062   1.420  1.00 24.51           C
ATOM   3162  CE1 HIS A1215      57.458 -11.767   1.539  1.00 31.95           C
ATOM   3163  NE2 HIS A1215      58.462 -12.264   2.243  1.00 30.36           N
ATOM   3164  H   HIS A1215      56.384 -14.573  -0.637  1.00 36.71           H
ATOM   3165  HA  HIS A1215      58.391 -15.343  -2.289  1.00 32.11           H
ATOM   3166  HB2 HIS A1215      58.920 -13.094  -1.805  1.00 28.51           H
ATOM   3167  HB3 HIS A1215      59.952 -14.000  -1.011  1.00 28.51           H
ATOM   3168  HD2 HIS A1215      59.987 -13.535   1.663  1.00 29.40           H
ATOM   3169  HE1 HIS A1215      56.802 -11.192   1.860  1.00 38.34           H
ATOM   3170  HE2 HIS A1215      58.619 -12.106   3.074  1.00 36.43           H
ATOM   3171  N   HIS A1216      59.472 -16.887  -0.668  1.00 22.53           N
ATOM   3172  CA  HIS A1216      59.749 -18.128   0.047  1.00 27.71           C
ATOM   3173  C   HIS A1216      60.978 -18.067   0.926  1.00 28.36           C
ATOM   3174  O   HIS A1216      61.272 -19.056   1.618  1.00 18.51           O
ATOM   3175  CB  HIS A1216      59.905 -19.237  -0.971  1.00 23.07           C
ATOM   3176  CG  HIS A1216      58.654 -19.468  -1.741  1.00 25.44           C
ATOM   3177  ND1 HIS A1216      57.697 -20.378  -1.339  1.00 37.95           N
ATOM   3178  CD2 HIS A1216      58.162 -18.854  -2.841  1.00 29.07           C
ATOM   3179  CE1 HIS A1216      56.685 -20.345  -2.189  1.00 33.16           C
ATOM   3180  NE2 HIS A1216      56.938 -19.425  -3.105  1.00 34.61           N
ATOM   3181  H   HIS A1216      60.069 -16.681  -1.251  1.00 27.04           H
ATOM   3182  HA  HIS A1216      58.989 -18.343   0.611  1.00 33.25           H
ATOM   3183  HB2 HIS A1216      60.134 -20.061  -0.513  1.00 27.69           H
ATOM   3184  HB3 HIS A1216      60.606 -18.998  -1.598  1.00 27.69           H
ATOM   3185  HD2 HIS A1216      58.578 -18.185  -3.335  1.00 34.88           H
ATOM   3186  HE1 HIS A1216      55.920 -20.872  -2.145  1.00 39.79           H
ATOM   3187  HE2 HIS A1216      56.425 -19.223  -3.765  1.00 41.53           H
ATOM   3188  N   VAL A1217      61.725 -16.967   0.864  1.00 20.04           N
ATOM   3189  CA  VAL A1217      62.775 -16.653   1.822  1.00 22.02           C
ATOM   3190  C   VAL A1217      62.440 -15.303   2.433  1.00 24.83           C
ATOM   3191  O   VAL A1217      62.182 -14.344   1.700  1.00 24.20           O
ATOM   3192  CB  VAL A1217      64.161 -16.622   1.165  1.00 22.16           C
ATOM   3193  CG1 VAL A1217      65.241 -16.491   2.246  1.00 33.76           C
ATOM   3194  CG2 VAL A1217      64.406 -17.927   0.459  1.00 28.92           C
ATOM   3195  H   VAL A1217      61.635 -16.368   0.253  1.00 24.04           H
ATOM   3196  HA  VAL A1217      62.782 -17.319   2.528  1.00 26.42           H
ATOM   3197  HB  VAL A1217      64.232 -15.887   0.536  1.00 26.58           H
ATOM   3198 HG11 VAL A1217      66.112 -16.473   1.821  1.00 40.51           H
ATOM   3199 HG12 VAL A1217      65.095 -15.668   2.739  1.00 40.51           H
ATOM   3200 HG13 VAL A1217      65.181 -17.251   2.846  1.00 40.51           H
ATOM   3201 HG21 VAL A1217      65.283 -17.902   0.045  1.00 34.70           H
ATOM   3202 HG22 VAL A1217      64.365 -18.648   1.106  1.00 34.70           H
ATOM   3203 HG23 VAL A1217      63.724 -18.051  -0.219  1.00 34.70           H
ATOM   3204  N   PHE A1218      62.434 -15.221   3.757  1.00 21.27           N
ATOM   3205  CA  PHE A1218      61.917 -14.034   4.422  1.00 19.24           C
ATOM   3206  C   PHE A1218      63.030 -13.080   4.870  1.00 19.12           C
ATOM   3207  O   PHE A1218      64.199 -13.457   4.998  1.00 21.10           O
ATOM   3208  CB  PHE A1218      61.065 -14.458   5.617  1.00 18.37           C
ATOM   3209  CG  PHE A1218      60.206 -15.656   5.342  1.00 21.96           C
ATOM   3210  CD1 PHE A1218      60.040 -16.643   6.306  1.00 17.73           C
ATOM   3211  CD2 PHE A1218      59.551 -15.790   4.128  1.00 26.83           C
ATOM   3212  CE1 PHE A1218      59.261 -17.746   6.047  1.00 26.02           C
ATOM   3213  CE2 PHE A1218      58.757 -16.912   3.869  1.00 23.74           C
ATOM   3214  CZ  PHE A1218      58.619 -17.875   4.824  1.00 25.21           C
ATOM   3215  H   PHE A1218      62.721 -15.833   4.289  1.00 25.52           H
ATOM   3216  HA  PHE A1218      61.345 -13.554   3.804  1.00 23.09           H
ATOM   3217  HB2 PHE A1218      61.651 -14.676   6.358  1.00 22.04           H
ATOM   3218  HB3 PHE A1218      60.482 -13.723   5.862  1.00 22.04           H
ATOM   3219  HD1 PHE A1218      60.475 -16.567   7.124  1.00 21.27           H
ATOM   3220  HD2 PHE A1218      59.653 -15.137   3.475  1.00 32.19           H
ATOM   3221  HE1 PHE A1218      59.159 -18.404   6.696  1.00 31.22           H
ATOM   3222  HE2 PHE A1218      58.324 -17.000   3.051  1.00 28.49           H
ATOM   3223  HZ  PHE A1218      58.085 -18.619   4.657  1.00 30.25           H
ATOM   3224  N   VAL A1219      62.642 -11.812   5.111  1.00 18.67           N
ATOM   3225  CA  VAL A1219      63.580 -10.841   5.688  1.00 25.57           C
ATOM   3226  C   VAL A1219      64.311 -11.444   6.892  1.00 16.18           C
ATOM   3227  O   VAL A1219      65.526 -11.268   7.066  1.00 16.13           O
ATOM   3228  CB  VAL A1219      62.856  -9.541   6.102  1.00 18.94           C
ATOM   3229  CG1 VAL A1219      63.816  -8.648   6.939  1.00 19.73           C
ATOM   3230  CG2 VAL A1219      62.372  -8.783   4.909  1.00 19.88           C
ATOM   3231  H   VAL A1219      61.857 -11.500   4.952  1.00 22.40           H
ATOM   3232  HA  VAL A1219      64.244 -10.612   5.020  1.00 30.68           H
ATOM   3233  HB  VAL A1219      62.090  -9.763   6.653  1.00 22.72           H
ATOM   3234 HG11 VAL A1219      63.350  -7.836   7.192  1.00 23.68           H
ATOM   3235 HG12 VAL A1219      64.088  -9.135   7.732  1.00 23.68           H
ATOM   3236 HG13 VAL A1219      64.593  -8.430   6.401  1.00 23.68           H
ATOM   3237 HG21 VAL A1219      61.925  -7.976   5.208  1.00 23.85           H
ATOM   3238 HG22 VAL A1219      63.131  -8.554   4.351  1.00 23.85           H
ATOM   3239 HG23 VAL A1219      61.752  -9.340   4.412  1.00 23.85           H
ATOM   3240  N   SER A1220      63.570 -12.148   7.754  1.00 18.49           N
ATOM   3241  CA  SER A1220      64.118 -12.624   9.008  1.00 19.44           C
ATOM   3242  C   SER A1220      65.201 -13.667   8.795  1.00 23.98           C
ATOM   3243  O   SER A1220      66.022 -13.898   9.702  1.00 20.66           O
ATOM   3244  CB  SER A1220      63.020 -13.214   9.871  1.00 20.69           C
ATOM   3245  OG  SER A1220      62.406 -14.272   9.137  1.00 21.19           O
ATOM   3246  H   SER A1220      62.746 -12.359   7.628  1.00 22.19           H
ATOM   3247  HA  SER A1220      64.510 -11.877   9.487  1.00 23.32           H
ATOM   3248  HB2 SER A1220      63.403 -13.567  10.690  1.00 24.82           H
ATOM   3249  HB3 SER A1220      62.360 -12.531  10.070  1.00 24.82           H
ATOM   3250  HG  SER A1220      62.975 -14.862   8.952  1.00 25.43           H
ATOM   3251  N   ASP A1221      65.209 -14.294   7.621  1.00 28.21           N
ATOM   3252  CA  ASP A1221      66.202 -15.290   7.246  1.00 21.02           C
ATOM   3253  C   ASP A1221      67.546 -14.671   6.941  1.00 26.38           C
ATOM   3254  O   ASP A1221      68.537 -15.401   6.882  1.00 18.99           O
ATOM   3255  CB  ASP A1221      65.688 -16.093   6.039  1.00 23.61           C
ATOM   3256  CG  ASP A1221      64.515 -17.004   6.409  1.00 25.48           C
ATOM   3257  OD1 ASP A1221      64.507 -17.537   7.544  1.00 21.56           O
ATOM   3258  OD2 ASP A1221      63.557 -17.146   5.600  1.00 22.00           O1-
ATOM   3259  H   ASP A1221      64.625 -14.151   7.006  1.00 33.85           H
ATOM   3260  HA  ASP A1221      66.320 -15.907   7.985  1.00 25.22           H
ATOM   3261  HB2 ASP A1221      65.387 -15.478   5.352  1.00 28.32           H
ATOM   3262  HB3 ASP A1221      66.406 -16.649   5.698  1.00 28.32           H
ATOM   3263  N   PHE A1222      67.606 -13.346   6.824  1.00 20.81           N
ATOM   3264  CA  PHE A1222      68.848 -12.597   6.692  1.00 21.62           C
ATOM   3265  C   PHE A1222      69.075 -11.608   7.846  1.00 20.05           C
ATOM   3266  O   PHE A1222      69.944 -10.725   7.751  1.00 17.81           O
ATOM   3267  CB  PHE A1222      68.818 -11.875   5.350  1.00 22.97           C
ATOM   3268  CG  PHE A1222      68.554 -12.797   4.181  1.00 17.87           C
ATOM   3269  CD1 PHE A1222      67.321 -12.825   3.557  1.00 15.85           C
ATOM   3270  CD2 PHE A1222      69.553 -13.650   3.724  1.00 27.33           C
ATOM   3271  CE1 PHE A1222      67.080 -13.707   2.488  1.00 31.30           C
ATOM   3272  CE2 PHE A1222      69.328 -14.519   2.676  1.00 31.91           C
ATOM   3273  CZ  PHE A1222      68.080 -14.543   2.048  1.00 28.19           C
ATOM   3274  H   PHE A1222      66.910 -12.841   6.820  1.00 24.97           H
ATOM   3275  HA  PHE A1222      69.592 -13.219   6.681  1.00 25.93           H
ATOM   3276  HB2 PHE A1222      68.114 -11.208   5.368  1.00 27.56           H
ATOM   3277  HB3 PHE A1222      69.676 -11.447   5.204  1.00 27.56           H
ATOM   3278  HD1 PHE A1222      66.640 -12.266   3.855  1.00 19.01           H
ATOM   3279  HD2 PHE A1222      70.385 -13.644   4.141  1.00 32.80           H
ATOM   3280  HE1 PHE A1222      66.249 -13.717   2.071  1.00 37.55           H
ATOM   3281  HE2 PHE A1222      70.008 -15.080   2.382  1.00 38.28           H
ATOM   3282  HZ  PHE A1222      67.927 -15.121   1.335  1.00 33.83           H
ATOM   3283  N   VAL A1223      68.347 -11.760   8.945  1.00 19.35           N
ATOM   3284  CA  VAL A1223      68.477 -10.922  10.124  1.00 16.93           C
ATOM   3285  C   VAL A1223      69.050 -11.764  11.262  1.00 22.29           C
ATOM   3286  O   VAL A1223      68.578 -12.878  11.516  1.00 19.93           O
ATOM   3287  CB  VAL A1223      67.125 -10.312  10.511  1.00 17.85           C
ATOM   3288  CG1 VAL A1223      67.221  -9.634  11.831  1.00 21.59           C
ATOM   3289  CG2 VAL A1223      66.655  -9.335   9.444  1.00 15.69           C
ATOM   3290  H   VAL A1223      67.746 -12.369   9.032  1.00 23.21           H
ATOM   3291  HA  VAL A1223      69.096 -10.198   9.938  1.00 20.31           H
ATOM   3292  HB  VAL A1223      66.466 -11.020  10.583  1.00 21.42           H
ATOM   3293 HG11 VAL A1223      66.357  -9.257  12.056  1.00 25.91           H
ATOM   3294 HG12 VAL A1223      67.483 -10.285  12.501  1.00 25.91           H
ATOM   3295 HG13 VAL A1223      67.886  -8.930  11.776  1.00 25.91           H
ATOM   3296 HG21 VAL A1223      65.800  -8.964   9.710  1.00 18.82           H
ATOM   3297 HG22 VAL A1223      67.311  -8.626   9.355  1.00 18.82           H
ATOM   3298 HG23 VAL A1223      66.563  -9.808   8.602  1.00 18.82           H
ATOM   3299  N   ASP A1224      70.046 -11.215  11.971  1.00 22.19           N
ATOM   3300  CA  ASP A1224      70.657 -11.938  13.083  1.00 21.86           C
ATOM   3301  C   ASP A1224      69.861 -11.778  14.361  1.00 24.91           C
ATOM   3302  O   ASP A1224      69.693 -12.736  15.110  1.00 25.67           O
ATOM   3303  CB  ASP A1224      72.079 -11.447  13.306  1.00 24.27           C
ATOM   3304  CG  ASP A1224      72.955 -11.752  12.155  1.00 24.15           C
ATOM   3305  OD1 ASP A1224      73.078 -10.866  11.275  1.00 22.69           O
ATOM   3306  OD2 ASP A1224      73.477 -12.898  12.093  1.00 25.08           O1-
ATOM   3307  H   ASP A1224      70.379 -10.435  11.827  1.00 26.62           H
ATOM   3308  HA  ASP A1224      70.694 -12.882  12.866  1.00 26.23           H
ATOM   3309  HB2 ASP A1224      72.068 -10.485  13.432  1.00 29.12           H
ATOM   3310  HB3 ASP A1224      72.447 -11.883  14.091  1.00 29.12           H
ATOM   3311  N   PHE A1225      69.356 -10.583  14.624  1.00 19.53           N
ATOM   3312  CA  PHE A1225      68.632 -10.332  15.847  1.00 18.73           C
ATOM   3313  C   PHE A1225      67.473  -9.378  15.550  1.00 19.25           C
ATOM   3314  O   PHE A1225      67.666  -8.386  14.848  1.00 24.23           O
ATOM   3315  CB  PHE A1225      69.599  -9.728  16.853  1.00 19.46           C
ATOM   3316  CG  PHE A1225      69.084  -9.693  18.271  1.00 20.88           C
ATOM   3317  CD1 PHE A1225      69.508 -10.645  19.190  1.00 16.21           C
ATOM   3318  CD2 PHE A1225      68.210  -8.702  18.689  1.00 18.06           C
ATOM   3319  CE1 PHE A1225      69.058 -10.624  20.488  1.00 18.71           C
ATOM   3320  CE2 PHE A1225      67.743  -8.677  19.997  1.00 22.58           C
ATOM   3321  CZ  PHE A1225      68.163  -9.666  20.902  1.00 15.28           C
ATOM   3322  H   PHE A1225      69.420  -9.900  14.104  1.00 23.43           H
ATOM   3323  HA  PHE A1225      68.278 -11.162  16.204  1.00 22.47           H
ATOM   3324  HB2 PHE A1225      70.416 -10.250  16.849  1.00 23.34           H
ATOM   3325  HB3 PHE A1225      69.793  -8.816  16.587  1.00 23.34           H
ATOM   3326  HD1 PHE A1225      70.099 -11.311  18.921  1.00 19.45           H
ATOM   3327  HD2 PHE A1225      67.919  -8.060  18.083  1.00 21.67           H
ATOM   3328  HE1 PHE A1225      69.343 -11.278  21.085  1.00 22.45           H
ATOM   3329  HE2 PHE A1225      67.147  -8.017  20.268  1.00 27.09           H
ATOM   3330  HZ  PHE A1225      67.868  -9.650  21.784  1.00 18.33           H
ATOM   3331  N   SER A1226      66.295  -9.645  16.125  1.00 17.81           N
ATOM   3332  CA  SER A1226      65.113  -8.820  15.895  1.00 19.19           C
ATOM   3333  C   SER A1226      64.494  -8.372  17.215  1.00 20.83           C
ATOM   3334  O   SER A1226      64.388  -9.145  18.170  1.00 21.58           O
ATOM   3335  CB  SER A1226      64.061  -9.573  15.038  1.00 18.63           C
ATOM   3336  OG  SER A1226      63.591 -10.755  15.712  1.00 17.36           O
ATOM   3337  H   SER A1226      66.158 -10.306  16.657  1.00 21.37           H
ATOM   3338  HA  SER A1226      65.378  -8.025  15.406  1.00 23.02           H
ATOM   3339  HB2 SER A1226      63.308  -8.984  14.875  1.00 22.35           H
ATOM   3340  HB3 SER A1226      64.467  -9.832  14.196  1.00 22.35           H
ATOM   3341  HG  SER A1226      63.023 -11.150  15.236  1.00 20.83           H
ATOM   3342  N   ILE A1227      64.065  -7.112  17.229  1.00 15.85           N
ATOM   3343  CA  ILE A1227      63.425  -6.460  18.368  1.00 20.71           C
ATOM   3344  C   ILE A1227      62.034  -6.066  17.922  1.00 23.07           C
ATOM   3345  O   ILE A1227      61.884  -5.397  16.888  1.00 20.06           O
ATOM   3346  CB  ILE A1227      64.179  -5.183  18.809  1.00 23.08           C
ATOM   3347  CG1 ILE A1227      65.568  -5.472  19.395  1.00 19.42           C
ATOM   3348  CG2 ILE A1227      63.324  -4.383  19.789  1.00 19.30           C
ATOM   3349  CD1 ILE A1227      66.456  -4.241  19.377  1.00 24.08           C
ATOM   3350  H   ILE A1227      64.139  -6.588  16.551  1.00 19.01           H
ATOM   3351  HA  ILE A1227      63.362  -7.073  19.118  1.00 24.85           H
ATOM   3352  HB  ILE A1227      64.306  -4.635  18.019  1.00 27.69           H
ATOM   3353 HG12 ILE A1227      65.472  -5.762  20.315  1.00 23.29           H
ATOM   3354 HG13 ILE A1227      65.999  -6.163  18.868  1.00 23.29           H
ATOM   3355 HG21 ILE A1227      63.811  -3.587  20.054  1.00 23.16           H
ATOM   3356 HG22 ILE A1227      62.494  -4.133  19.353  1.00 23.16           H
ATOM   3357 HG23 ILE A1227      63.138  -4.932  20.566  1.00 23.16           H
ATOM   3358 HD11 ILE A1227      67.320  -4.469  19.754  1.00 28.90           H
ATOM   3359 HD12 ILE A1227      66.564  -3.943  18.460  1.00 28.90           H
ATOM   3360 HD13 ILE A1227      66.038  -3.542  19.905  1.00 28.90           H
ATOM   3361  N   TYR A1228      61.032  -6.388  18.727  1.00 19.59           N
ATOM   3362  CA  TYR A1228      59.705  -5.820  18.524  1.00 26.10           C
ATOM   3363  C   TYR A1228      59.354  -4.856  19.669  1.00 20.06           C
ATOM   3364  O   TYR A1228      59.248  -5.275  20.833  1.00 17.70           O
ATOM   3365  CB  TYR A1228      58.695  -6.940  18.398  1.00 21.28           C
ATOM   3366  CG  TYR A1228      57.270  -6.524  18.090  1.00 19.26           C
ATOM   3367  CD1 TYR A1228      56.716  -6.750  16.833  1.00 20.92           C
ATOM   3368  CD2 TYR A1228      56.471  -5.952  19.062  1.00 27.76           C
ATOM   3369  CE1 TYR A1228      55.380  -6.409  16.553  1.00 29.50           C
ATOM   3370  CE2 TYR A1228      55.145  -5.583  18.797  1.00 27.51           C
ATOM   3371  CZ  TYR A1228      54.591  -5.818  17.546  1.00 29.75           C
ATOM   3372  OH  TYR A1228      53.264  -5.458  17.301  1.00 26.48           O
ATOM   3373  H   TYR A1228      61.092  -6.928  19.394  1.00 23.50           H
ATOM   3374  HA  TYR A1228      59.699  -5.316  17.695  1.00 31.31           H
ATOM   3375  HB2 TYR A1228      58.983  -7.531  17.686  1.00 25.53           H
ATOM   3376  HB3 TYR A1228      58.678  -7.430  19.236  1.00 25.53           H
ATOM   3377  HD1 TYR A1228      57.233  -7.151  16.172  1.00 25.10           H
ATOM   3378  HD2 TYR A1228      56.826  -5.796  19.908  1.00 33.31           H
ATOM   3379  HE1 TYR A1228      55.028  -6.562  15.706  1.00 35.40           H
ATOM   3380  HE2 TYR A1228      54.628  -5.199  19.468  1.00 33.01           H
ATOM   3381  HH  TYR A1228      53.056  -5.650  16.510  1.00 31.78           H
ATOM   3382  N   VAL A1229      59.128  -3.581  19.322  1.00 19.33           N
ATOM   3383  CA  VAL A1229      58.721  -2.542  20.282  1.00 20.70           C
ATOM   3384  C   VAL A1229      57.205  -2.594  20.428  1.00 23.85           C
ATOM   3385  O   VAL A1229      56.479  -2.449  19.436  1.00 21.04           O
ATOM   3386  CB  VAL A1229      59.175  -1.148  19.819  1.00 18.05           C
ATOM   3387  CG1 VAL A1229      59.122  -0.115  20.983  1.00 18.62           C
ATOM   3388  CG2 VAL A1229      60.549  -1.220  19.292  1.00 18.43           C
ATOM   3389  H   VAL A1229      59.205  -3.288  18.518  1.00 23.19           H
ATOM   3390  HA  VAL A1229      59.120  -2.725  21.147  1.00 24.83           H
ATOM   3391  HB  VAL A1229      58.591  -0.838  19.109  1.00 21.65           H
ATOM   3392 HG11 VAL A1229      59.415   0.749  20.651  1.00 22.34           H
ATOM   3393 HG12 VAL A1229      58.211  -0.053  21.308  1.00 22.34           H
ATOM   3394 HG13 VAL A1229      59.709  -0.412  21.695  1.00 22.34           H
ATOM   3395 HG21 VAL A1229      60.823  -0.335  19.004  1.00 22.11           H
ATOM   3396 HG22 VAL A1229      61.139  -1.538  19.993  1.00 22.11           H
ATOM   3397 HG23 VAL A1229      60.566  -1.833  18.541  1.00 22.11           H
ATOM   3398  N   ASP A1230      56.727  -2.773  21.665  1.00 27.91           N
ATOM   3399  CA  ASP A1230      55.330  -3.093  21.953  1.00 20.35           C
ATOM   3400  C   ASP A1230      54.696  -2.022  22.832  1.00 27.45           C
ATOM   3401  O   ASP A1230      55.345  -1.443  23.708  1.00 20.38           O
ATOM   3402  CB  ASP A1230      55.206  -4.403  22.668  1.00 19.43           C
ATOM   3403  CG  ASP A1230      53.861  -5.056  22.508  1.00 22.67           C
ATOM   3404  OD1 ASP A1230      53.060  -4.630  21.670  1.00 33.01           O
ATOM   3405  OD2 ASP A1230      53.619  -6.036  23.227  1.00 36.46           O1-
ATOM   3406  H   ASP A1230      57.211  -2.711  22.373  1.00 33.48           H
ATOM   3407  HA  ASP A1230      54.832  -3.146  21.123  1.00 24.41           H
ATOM   3408  HB2 ASP A1230      55.876  -5.013  22.321  1.00 23.31           H
ATOM   3409  HB3 ASP A1230      55.354  -4.257  23.616  1.00 23.31           H
ATOM   3410  N   ALA A1231      53.429  -1.753  22.586  1.00 23.09           N
ATOM   3411  CA  ALA A1231      52.757  -0.776  23.429  1.00 30.63           C
ATOM   3412  C   ALA A1231      51.260  -0.834  23.210  1.00 30.09           C
ATOM   3413  O   ALA A1231      50.814  -1.213  22.122  1.00 29.50           O
ATOM   3414  CB  ALA A1231      53.261   0.632  23.150  1.00 25.53           C
ATOM   3415  H   ALA A1231      52.948  -2.103  21.964  1.00 27.70           H
ATOM   3416  HA  ALA A1231      52.935  -0.983  24.360  1.00 36.75           H
ATOM   3417  HB1 ALA A1231      52.793   1.255  23.728  1.00 30.63           H
ATOM   3418  HB2 ALA A1231      54.214   0.667  23.328  1.00 30.63           H
ATOM   3419  HB3 ALA A1231      53.089   0.850  22.221  1.00 30.63           H
ATOM   3420  N   PRO A1232      50.460  -0.497  24.228  1.00 35.09           N
ATOM   3421  CA  PRO A1232      48.997  -0.573  24.093  1.00 38.01           C
ATOM   3422  C   PRO A1232      48.444   0.449  23.110  1.00 29.84           C
ATOM   3423  O   PRO A1232      48.990   1.542  22.937  1.00 23.67           O
ATOM   3424  CB  PRO A1232      48.484  -0.270  25.509  1.00 39.65           C
ATOM   3425  CG  PRO A1232      49.670  -0.370  26.407  1.00 44.51           C
ATOM   3426  CD  PRO A1232      50.870  -0.060  25.572  1.00 38.57           C
ATOM   3427  HA  PRO A1232      48.723  -1.465  23.829  1.00 45.61           H
ATOM   3428  HB2 PRO A1232      48.112   0.625  25.534  1.00 47.57           H
ATOM   3429  HB3 PRO A1232      47.813  -0.925  25.757  1.00 47.57           H
ATOM   3430  HG2 PRO A1232      49.583   0.274  27.128  1.00 53.40           H
ATOM   3431  HG3 PRO A1232      49.729  -1.271  26.764  1.00 53.40           H
ATOM   3432  HD2 PRO A1232      51.051   0.893  25.579  1.00 46.28           H
ATOM   3433  HD3 PRO A1232      51.636  -0.572  25.876  1.00 46.28           H
ATOM   3434  N   GLU A1233      47.300   0.092  22.527  1.00 25.96           N
ATOM   3435  CA  GLU A1233      46.665   0.899  21.490  1.00 32.43           C
ATOM   3436  C   GLU A1233      46.380   2.317  21.977  1.00 28.37           C
ATOM   3437  O   GLU A1233      46.516   3.280  21.211  1.00 32.18           O
ATOM   3438  CB  GLU A1233      45.378   0.199  21.027  1.00 35.29           C
ATOM   3439  CG  GLU A1233      44.631   0.878  19.870  1.00 36.27           C
ATOM   3440  CD  GLU A1233      43.847   2.117  20.285  1.00 39.13           C
ATOM   3441  OE1 GLU A1233      43.257   2.083  21.391  1.00 36.22           O
ATOM   3442  OE2 GLU A1233      43.833   3.119  19.500  1.00 37.35           O1-
ATOM   3443  H   GLU A1233      46.867  -0.626  22.719  1.00 31.15           H
ATOM   3444  HA  GLU A1233      47.263   0.959  20.728  1.00 38.91           H
ATOM   3445  HB2 GLU A1233      45.604  -0.699  20.739  1.00 42.34           H
ATOM   3446  HB3 GLU A1233      44.767   0.153  21.779  1.00 42.34           H
ATOM   3447  HG2 GLU A1233      45.275   1.147  19.197  1.00 43.52           H
ATOM   3448  HG3 GLU A1233      44.003   0.244  19.489  1.00 43.52           H
ATOM   3449  N   ASP A1234      46.002   2.477  23.250  1.00 32.05           N
ATOM   3450  CA  ASP A1234      45.657   3.810  23.741  1.00 35.91           C
ATOM   3451  C   ASP A1234      46.873   4.723  23.719  1.00 31.15           C
ATOM   3452  O   ASP A1234      46.765   5.908  23.371  1.00 27.45           O
ATOM   3453  CB  ASP A1234      45.065   3.733  25.152  1.00 38.06           C
ATOM   3454  CG  ASP A1234      46.071   3.255  26.195  1.00 37.91           C
ATOM   3455  OD1 ASP A1234      46.526   2.096  26.096  1.00 39.48           O
ATOM   3456  OD2 ASP A1234      46.423   4.033  27.109  1.00 40.05           O1-
ATOM   3457  H   ASP A1234      45.940   1.847  23.833  1.00 38.46           H
ATOM   3458  HA  ASP A1234      44.985   4.195  23.157  1.00 43.09           H
ATOM   3459  HB2 ASP A1234      44.759   4.616  25.414  1.00 45.66           H
ATOM   3460  HB3 ASP A1234      44.320   3.112  25.148  1.00 45.66           H
ATOM   3461  N   LEU A1235      48.051   4.181  24.052  1.00 23.26           N
ATOM   3462  CA  LEU A1235      49.263   4.979  23.980  1.00 17.51           C
ATOM   3463  C   LEU A1235      49.730   5.185  22.550  1.00 24.35           C
ATOM   3464  O   LEU A1235      50.215   6.274  22.209  1.00 24.02           O
ATOM   3465  CB  LEU A1235      50.373   4.330  24.806  1.00 24.79           C
ATOM   3466  CG  LEU A1235      50.126   4.290  26.314  1.00 27.71           C
ATOM   3467  CD1 LEU A1235      51.213   3.508  27.021  1.00 22.32           C
ATOM   3468  CD2 LEU A1235      50.083   5.697  26.852  1.00 26.65           C
ATOM   3469  H   LEU A1235      48.166   3.371  24.316  1.00 27.91           H
ATOM   3470  HA  LEU A1235      49.084   5.853  24.361  1.00 21.01           H
ATOM   3471  HB2 LEU A1235      50.485   3.415  24.504  1.00 29.75           H
ATOM   3472  HB3 LEU A1235      51.195   4.823  24.658  1.00 29.75           H
ATOM   3473  HG  LEU A1235      49.273   3.864  26.492  1.00 33.25           H
ATOM   3474 HD11 LEU A1235      51.027   3.502  27.973  1.00 26.78           H
ATOM   3475 HD12 LEU A1235      51.222   2.601  26.678  1.00 26.78           H
ATOM   3476 HD13 LEU A1235      52.068   3.934  26.852  1.00 26.78           H
ATOM   3477 HD21 LEU A1235      49.926   5.664  27.809  1.00 31.98           H
ATOM   3478 HD22 LEU A1235      50.931   6.131  26.670  1.00 31.98           H
ATOM   3479 HD23 LEU A1235      49.363   6.180  26.415  1.00 31.98           H
ATOM   3480  N   LEU A1236      49.617   4.153  21.702  1.00 23.12           N
ATOM   3481  CA  LEU A1236      49.997   4.321  20.302  1.00 21.61           C
ATOM   3482  C   LEU A1236      49.190   5.457  19.664  1.00 22.25           C
ATOM   3483  O   LEU A1236      49.737   6.313  18.954  1.00 22.54           O
ATOM   3484  CB  LEU A1236      49.780   3.012  19.560  1.00 23.49           C
ATOM   3485  CG  LEU A1236      50.707   1.824  19.927  1.00 22.36           C
ATOM   3486  CD1 LEU A1236      50.243   0.622  19.197  1.00 23.36           C
ATOM   3487  CD2 LEU A1236      52.123   2.083  19.549  1.00 26.86           C
ATOM   3488  H   LEU A1236      49.331   3.369  21.909  1.00 27.74           H
ATOM   3489  HA  LEU A1236      50.938   4.549  20.250  1.00 25.93           H
ATOM   3490  HB2 LEU A1236      48.869   2.722  19.723  1.00 28.18           H
ATOM   3491  HB3 LEU A1236      49.896   3.181  18.612  1.00 28.18           H
ATOM   3492  HG  LEU A1236      50.662   1.650  20.880  1.00 26.82           H
ATOM   3493 HD11 LEU A1236      50.819  -0.125  19.422  1.00 28.02           H
ATOM   3494 HD12 LEU A1236      49.330   0.427  19.460  1.00 28.02           H
ATOM   3495 HD13 LEU A1236      50.284   0.796  18.244  1.00 28.02           H
ATOM   3496 HD21 LEU A1236      52.661   1.315  19.798  1.00 32.23           H
ATOM   3497 HD22 LEU A1236      52.172   2.227  18.591  1.00 32.23           H
ATOM   3498 HD23 LEU A1236      52.435   2.872  20.019  1.00 32.23           H
ATOM   3499  N   GLN A1237      47.895   5.510  19.963  1.00 19.54           N
ATOM   3500  CA  GLN A1237      47.034   6.535  19.370  1.00 28.28           C
ATOM   3501  C   GLN A1237      47.476   7.928  19.792  1.00 20.15           C
ATOM   3502  O   GLN A1237      47.603   8.829  18.963  1.00 25.32           O
ATOM   3503  CB  GLN A1237      45.576   6.272  19.762  1.00 26.20           C
ATOM   3504  CG  GLN A1237      44.606   7.226  19.118  1.00 29.69           C
ATOM   3505  CD  GLN A1237      43.194   7.022  19.637  1.00 32.02           C
ATOM   3506  OE1 GLN A1237      42.556   7.980  20.076  1.00 47.61           O
ATOM   3507  NE2 GLN A1237      42.695   5.777  19.588  1.00 35.17           N
ATOM   3508  H   GLN A1237      47.492   4.972  20.499  1.00 23.45           H
ATOM   3509  HA  GLN A1237      47.099   6.481  18.403  1.00 33.93           H
ATOM   3510  HB2 GLN A1237      45.335   5.373  19.491  1.00 31.43           H
ATOM   3511  HB3 GLN A1237      45.488   6.363  20.724  1.00 31.43           H
ATOM   3512  HG2 GLN A1237      44.874   8.137  19.315  1.00 35.62           H
ATOM   3513  HG3 GLN A1237      44.601   7.077  18.159  1.00 35.62           H
ATOM   3514 HE21 GLN A1237      43.172   5.135  19.272  1.00 42.20           H
ATOM   3515 HE22 GLN A1237      41.899   5.621  19.873  1.00 42.20           H
ATOM   3516  N   THR A1238      47.732   8.111  21.080  1.00 25.72           N
ATOM   3517  CA  THR A1238      48.256   9.377  21.590  1.00 26.17           C
ATOM   3518  C   THR A1238      49.557   9.761  20.899  1.00 28.50           C
ATOM   3519  O   THR A1238      49.716  10.894  20.424  1.00 25.94           O
ATOM   3520  CB  THR A1238      48.462   9.281  23.102  1.00 24.32           C
ATOM   3521  OG1 THR A1238      47.235   8.855  23.713  1.00 28.73           O
ATOM   3522  CG2 THR A1238      48.875  10.649  23.677  1.00 32.40           C
ATOM   3523  H   THR A1238      47.610   7.514  21.687  1.00 30.85           H
ATOM   3524  HA  THR A1238      47.608  10.078  21.420  1.00 31.40           H
ATOM   3525  HB  THR A1238      49.163   8.639  23.295  1.00 29.18           H
ATOM   3526  HG1 THR A1238      47.011   8.103  23.412  1.00 34.47           H
ATOM   3527 HG21 THR A1238      49.004  10.580  24.636  1.00 38.88           H
ATOM   3528 HG22 THR A1238      49.703  10.944  23.267  1.00 38.88           H
ATOM   3529 HG23 THR A1238      48.184  11.306  23.498  1.00 38.88           H
ATOM   3530  N   TRP A1239      50.508   8.829  20.839  1.00 19.00           N
ATOM   3531  CA  TRP A1239      51.810   9.149  20.283  1.00 21.42           C
ATOM   3532  C   TRP A1239      51.713   9.452  18.798  1.00 15.91           C
ATOM   3533  O   TRP A1239      52.439  10.306  18.286  1.00 21.57           O
ATOM   3534  CB  TRP A1239      52.752   7.961  20.532  1.00 23.82           C
ATOM   3535  CG  TRP A1239      52.893   7.596  21.982  1.00 27.98           C
ATOM   3536  CD1 TRP A1239      52.568   8.351  23.077  1.00 32.22           C
ATOM   3537  CD2 TRP A1239      53.427   6.375  22.486  1.00 23.12           C
ATOM   3538  NE1 TRP A1239      52.860   7.653  24.241  1.00 25.25           N
ATOM   3539  CE2 TRP A1239      53.383   6.438  23.896  1.00 28.57           C
ATOM   3540  CE3 TRP A1239      53.915   5.225  21.880  1.00 26.04           C
ATOM   3541  CZ2 TRP A1239      53.835   5.400  24.703  1.00 25.91           C
ATOM   3542  CZ3 TRP A1239      54.364   4.193  22.694  1.00 21.57           C
ATOM   3543  CH2 TRP A1239      54.301   4.284  24.081  1.00 24.27           C
ATOM   3544  H   TRP A1239      50.423   8.017  21.110  1.00 22.80           H
ATOM   3545  HA  TRP A1239      52.172   9.928  20.733  1.00 25.70           H
ATOM   3546  HB2 TRP A1239      52.408   7.185  20.063  1.00 28.58           H
ATOM   3547  HB3 TRP A1239      53.634   8.185  20.195  1.00 28.58           H
ATOM   3548  HD1 TRP A1239      52.202   9.205  23.046  1.00 38.65           H
ATOM   3549  HE1 TRP A1239      52.735   7.937  25.043  1.00 30.29           H
ATOM   3550  HE3 TRP A1239      53.952   5.154  20.954  1.00 31.24           H
ATOM   3551  HZ2 TRP A1239      53.798   5.457  25.631  1.00 31.09           H
ATOM   3552  HZ3 TRP A1239      54.693   3.416  22.303  1.00 25.88           H
ATOM   3553  HH2 TRP A1239      54.613   3.575  24.596  1.00 29.11           H
ATOM   3554  N   TYR A1240      50.806   8.778  18.096  1.00 19.44           N
ATOM   3555  CA  TYR A1240      50.579   9.065  16.682  1.00 20.75           C
ATOM   3556  C   TYR A1240      50.022  10.476  16.492  1.00 22.85           C
ATOM   3557  O   TYR A1240      50.525  11.259  15.678  1.00 21.96           O
ATOM   3558  CB  TYR A1240      49.609   8.017  16.087  1.00 23.83           C
ATOM   3559  CG  TYR A1240      49.300   8.314  14.642  1.00 24.98           C
ATOM   3560  CD1 TYR A1240      50.173   7.908  13.640  1.00 20.83           C
ATOM   3561  CD2 TYR A1240      48.170   9.049  14.286  1.00 24.02           C
ATOM   3562  CE1 TYR A1240      49.915   8.233  12.300  1.00 26.83           C
ATOM   3563  CE2 TYR A1240      47.908   9.368  12.982  1.00 21.13           C
ATOM   3564  CZ  TYR A1240      48.777   8.971  11.988  1.00 25.19           C
ATOM   3565  OH  TYR A1240      48.534   9.302  10.676  1.00 22.00           O
ATOM   3566  H   TYR A1240      50.310   8.151  18.414  1.00 23.32           H
ATOM   3567  HA  TYR A1240      51.421   9.005  16.204  1.00 24.90           H
ATOM   3568  HB2 TYR A1240      50.016   7.138  16.137  1.00 28.59           H
ATOM   3569  HB3 TYR A1240      48.776   8.031  16.585  1.00 28.59           H
ATOM   3570  HD1 TYR A1240      50.940   7.431  13.860  1.00 24.99           H
ATOM   3571  HD2 TYR A1240      47.587   9.337  14.950  1.00 28.82           H
ATOM   3572  HE1 TYR A1240      50.500   7.965  11.629  1.00 32.19           H
ATOM   3573  HE2 TYR A1240      47.150   9.863  12.767  1.00 25.35           H
ATOM   3574  HH  TYR A1240      49.144   8.998  10.185  1.00 26.40           H
ATOM   3575  N   ILE A1241      48.974  10.808  17.240  1.00 23.09           N
ATOM   3576  CA  ILE A1241      48.333  12.110  17.091  1.00 24.17           C
ATOM   3577  C   ILE A1241      49.304  13.223  17.428  1.00 22.77           C
ATOM   3578  O   ILE A1241      49.411  14.201  16.685  1.00 26.85           O
ATOM   3579  CB  ILE A1241      47.061  12.174  17.951  1.00 22.88           C
ATOM   3580  CG1 ILE A1241      45.992  11.270  17.340  1.00 20.44           C
ATOM   3581  CG2 ILE A1241      46.529  13.618  18.063  1.00 25.50           C
ATOM   3582  CD1 ILE A1241      44.788  11.071  18.204  1.00 30.49           C
ATOM   3583  H   ILE A1241      48.617  10.302  17.836  1.00 27.71           H
ATOM   3584  HA  ILE A1241      48.068  12.222  16.164  1.00 29.00           H
ATOM   3585  HB  ILE A1241      47.271  11.849  18.841  1.00 27.45           H
ATOM   3586 HG12 ILE A1241      45.693  11.663  16.504  1.00 24.52           H
ATOM   3587 HG13 ILE A1241      46.381  10.398  17.170  1.00 24.52           H
ATOM   3588 HG21 ILE A1241      45.728  13.618  18.611  1.00 30.60           H
ATOM   3589 HG22 ILE A1241      47.210  14.175  18.471  1.00 30.60           H
ATOM   3590 HG23 ILE A1241      46.321  13.947  17.174  1.00 30.60           H
ATOM   3591 HD11 ILE A1241      44.163  10.489  17.745  1.00 36.58           H
ATOM   3592 HD12 ILE A1241      45.065  10.666  19.041  1.00 36.58           H
ATOM   3593 HD13 ILE A1241      44.376  11.932  18.374  1.00 36.58           H
ATOM   3594  N   ASN A1242      50.059  13.087  18.528  1.00 25.33           N
ATOM   3595  CA  ASN A1242      50.980  14.173  18.920  1.00 22.27           C
ATOM   3596  C   ASN A1242      52.104  14.353  17.908  1.00 27.76           C
ATOM   3597  O   ASN A1242      52.497  15.491  17.612  1.00 19.69           O
ATOM   3598  CB  ASN A1242      51.530  13.936  20.334  1.00 25.00           C
ATOM   3599  CG  ASN A1242      50.428  14.080  21.402  1.00 39.70           C
ATOM   3600  OD1 ASN A1242      49.406  14.735  21.163  1.00 32.31           O
ATOM   3601  ND2 ASN A1242      50.612  13.451  22.548  1.00 38.52           N
ATOM   3602  H   ASN A1242      50.061  12.403  19.049  1.00 30.39           H
ATOM   3603  HA  ASN A1242      50.479  15.003  18.942  1.00 26.72           H
ATOM   3604  HB2 ASN A1242      51.892  13.038  20.390  1.00 29.99           H
ATOM   3605  HB3 ASN A1242      52.222  14.589  20.522  1.00 29.99           H
ATOM   3606 HD21 ASN A1242      50.019  13.507  23.169  1.00 46.22           H
ATOM   3607 HD22 ASN A1242      51.324  12.985  22.674  1.00 46.22           H
ATOM   3608  N   ARG A1243      52.554  13.268  17.289  1.00 24.26           N
ATOM   3609  CA  ARG A1243      53.524  13.375  16.200  1.00 22.95           C
ATOM   3610  C   ARG A1243      52.920  14.052  14.989  1.00 20.06           C
ATOM   3611  O   ARG A1243      53.586  14.836  14.310  1.00 22.11           O
ATOM   3612  CB  ARG A1243      54.005  11.984  15.789  1.00 21.92           C
ATOM   3613  CG  ARG A1243      55.147  12.051  14.815  1.00 28.17           C
ATOM   3614  CD  ARG A1243      55.624  10.632  14.488  1.00 22.04           C
ATOM   3615  NE  ARG A1243      54.648   9.850  13.755  1.00 24.35           N
ATOM   3616  CZ  ARG A1243      54.875   8.621  13.306  1.00 21.74           C
ATOM   3617  NH1 ARG A1243      56.051   8.023  13.546  1.00 24.21           N
ATOM   3618  NH2 ARG A1243      53.926   7.972  12.631  1.00 18.48           N1+
ATOM   3619  H   ARG A1243      52.317  12.463  17.477  1.00 29.11           H
ATOM   3620  HA  ARG A1243      54.289  13.893  16.495  1.00 27.53           H
ATOM   3621  HB2 ARG A1243      54.307  11.506  16.577  1.00 26.30           H
ATOM   3622  HB3 ARG A1243      53.275  11.506  15.367  1.00 26.30           H
ATOM   3623  HG2 ARG A1243      54.852  12.475  13.995  1.00 33.80           H
ATOM   3624  HG3 ARG A1243      55.884  12.543  15.209  1.00 33.80           H
ATOM   3625  HD2 ARG A1243      56.428  10.688  13.948  1.00 26.45           H
ATOM   3626  HD3 ARG A1243      55.816  10.167  15.318  1.00 26.45           H
ATOM   3627  HE  ARG A1243      53.848  10.159  13.695  1.00 29.21           H
ATOM   3628 HH11 ARG A1243      56.665   8.440  13.980  1.00 29.05           H
ATOM   3629 HH12 ARG A1243      56.195   7.225  13.258  1.00 29.05           H
ATOM   3630 HH21 ARG A1243      53.170   8.352  12.481  1.00 22.17           H
ATOM   3631 HH22 ARG A1243      54.070   7.173  12.348  1.00 22.17           H
ATOM   3632  N   PHE A1244      51.689  13.668  14.658  1.00 22.82           N
ATOM   3633  CA  PHE A1244      50.913  14.349  13.625  1.00 21.72           C
ATOM   3634  C   PHE A1244      50.869  15.848  13.855  1.00 19.72           C
ATOM   3635  O   PHE A1244      51.145  16.633  12.951  1.00 20.69           O
ATOM   3636  CB  PHE A1244      49.482  13.797  13.597  1.00 22.45           C
ATOM   3637  CG  PHE A1244      48.587  14.455  12.571  1.00 18.16           C
ATOM   3638  CD1 PHE A1244      48.551  13.988  11.270  1.00 24.95           C
ATOM   3639  CD2 PHE A1244      47.770  15.502  12.913  1.00 24.27           C
ATOM   3640  CE1 PHE A1244      47.744  14.572  10.319  1.00 32.42           C
ATOM   3641  CE2 PHE A1244      46.963  16.091  11.968  1.00 23.35           C
ATOM   3642  CZ  PHE A1244      46.963  15.622  10.657  1.00 20.58           C
ATOM   3643  H   PHE A1244      51.276  13.008  15.022  1.00 27.38           H
ATOM   3644  HA  PHE A1244      51.319  14.186  12.759  1.00 26.06           H
ATOM   3645  HB2 PHE A1244      49.518  12.849  13.394  1.00 26.94           H
ATOM   3646  HB3 PHE A1244      49.080  13.931  14.469  1.00 26.94           H
ATOM   3647  HD1 PHE A1244      49.098  13.277  11.027  1.00 29.93           H
ATOM   3648  HD2 PHE A1244      47.778  15.830  13.783  1.00 29.12           H
ATOM   3649  HE1 PHE A1244      47.743  14.251   9.447  1.00 38.90           H
ATOM   3650  HE2 PHE A1244      46.420  16.808  12.203  1.00 28.02           H
ATOM   3651  HZ  PHE A1244      46.407  16.012  10.022  1.00 24.69           H
ATOM   3652  N   LEU A1245      50.440  16.271  15.037  1.00 29.09           N
ATOM   3653  CA  LEU A1245      50.304  17.712  15.273  1.00 25.47           C
ATOM   3654  C   LEU A1245      51.642  18.423  15.135  1.00 27.44           C
ATOM   3655  O   LEU A1245      51.697  19.556  14.663  1.00 24.88           O
ATOM   3656  CB  LEU A1245      49.709  17.962  16.654  1.00 27.34           C
ATOM   3657  CG  LEU A1245      48.339  17.331  16.851  1.00 19.30           C
ATOM   3658  CD1 LEU A1245      47.847  17.431  18.235  1.00 32.66           C
ATOM   3659  CD2 LEU A1245      47.367  18.021  15.922  1.00 36.84           C
ATOM   3660  H   LEU A1245      50.226  15.768  15.701  1.00 34.90           H
ATOM   3661  HA  LEU A1245      49.698  18.084  14.613  1.00 30.56           H
ATOM   3662  HB2 LEU A1245      50.305  17.591  17.323  1.00 32.80           H
ATOM   3663  HB3 LEU A1245      49.618  18.918  16.787  1.00 32.80           H
ATOM   3664  HG  LEU A1245      48.379  16.393  16.608  1.00 23.15           H
ATOM   3665 HD11 LEU A1245      46.974  17.012  18.291  1.00 39.19           H
ATOM   3666 HD12 LEU A1245      48.470  16.978  18.824  1.00 39.19           H
ATOM   3667 HD13 LEU A1245      47.781  18.368  18.479  1.00 39.19           H
ATOM   3668 HD21 LEU A1245      46.487  17.628  16.037  1.00 44.20           H
ATOM   3669 HD22 LEU A1245      47.339  18.966  16.140  1.00 44.20           H
ATOM   3670 HD23 LEU A1245      47.666  17.901  15.007  1.00 44.20           H
ATOM   3671  N   LYS A1246      52.738  17.773  15.546  1.00 20.70           N
ATOM   3672  CA  LYS A1246      54.069  18.353  15.371  1.00 19.27           C
ATOM   3673  C   LYS A1246      54.431  18.500  13.893  1.00 23.86           C
ATOM   3674  O   LYS A1246      55.018  19.507  13.492  1.00 25.16           O
ATOM   3675  CB  LYS A1246      55.130  17.501  16.129  1.00 21.41           C
ATOM   3676  H   LYS A1246      52.734  17.001  15.925  1.00 24.83           H
ATOM   3677  HA  LYS A1246      54.073  19.240  15.762  1.00 23.12           H
ATOM   3678  HB1 LYS A1246      54.886  17.456  17.067  1.00 25.69           H
ATOM   3679  HB3 LYS A1246      55.999  17.920  16.032  1.00 25.69           H
ATOM   3680  N   PHE A1247      54.074  17.522  13.057  1.00 21.83           N
ATOM   3681  CA  PHE A1247      54.290  17.665  11.622  1.00 20.32           C
ATOM   3682  C   PHE A1247      53.422  18.773  11.041  1.00 21.52           C
ATOM   3683  O   PHE A1247      53.864  19.525  10.173  1.00 29.82           O
ATOM   3684  CB  PHE A1247      53.987  16.342  10.902  1.00 25.88           C
ATOM   3685  CG  PHE A1247      55.052  15.275  11.106  1.00 27.28           C
ATOM   3686  CD1 PHE A1247      54.701  13.934  11.226  1.00 31.38           C
ATOM   3687  CD2 PHE A1247      56.386  15.617  11.168  1.00 38.34           C
ATOM   3688  CE1 PHE A1247      55.652  12.970  11.388  1.00 35.93           C
ATOM   3689  CE2 PHE A1247      57.337  14.661  11.351  1.00 35.08           C
ATOM   3690  CZ  PHE A1247      56.970  13.319  11.448  1.00 34.53           C
ATOM   3691  H   PHE A1247      53.711  16.779  13.294  1.00 26.19           H
ATOM   3692  HA  PHE A1247      55.219  17.893  11.461  1.00 24.38           H
ATOM   3693  HB2 PHE A1247      53.147  15.990  11.236  1.00 31.05           H
ATOM   3694  HB3 PHE A1247      53.917  16.513   9.950  1.00 31.05           H
ATOM   3695  HD1 PHE A1247      53.806  13.690  11.175  1.00 37.66           H
ATOM   3696  HD2 PHE A1247      56.637  16.510  11.094  1.00 46.00           H
ATOM   3697  HE1 PHE A1247      55.402  12.077  11.466  1.00 43.11           H
ATOM   3698  HE2 PHE A1247      58.235  14.900  11.387  1.00 42.09           H
ATOM   3699  HZ  PHE A1247      57.620  12.666  11.573  1.00 41.43           H
ATOM   3700  N   ARG A1248      52.183  18.887  11.502  1.00 20.64           N
ATOM   3701  CA  ARG A1248      51.315  19.956  11.011  1.00 18.68           C
ATOM   3702  C   ARG A1248      51.903  21.323  11.359  1.00 25.33           C
ATOM   3703  O   ARG A1248      52.144  22.145  10.474  1.00 24.72           O
ATOM   3704  CB  ARG A1248      49.912  19.764  11.596  1.00 23.79           C
ATOM   3705  CG  ARG A1248      48.891  20.841  11.205  1.00 18.78           C
ATOM   3706  CD  ARG A1248      47.549  20.558  11.825  1.00 20.69           C
ATOM   3707  NE  ARG A1248      46.646  21.715  11.702  1.00 24.68           N
ATOM   3708  CZ  ARG A1248      46.543  22.708  12.581  1.00 27.30           C
ATOM   3709  NH1 ARG A1248      47.309  22.710  13.658  1.00 22.80           N
ATOM   3710  NH2 ARG A1248      45.685  23.727  12.350  1.00 25.95           N1+
ATOM   3711  H   ARG A1248      51.824  18.371  12.089  1.00 24.77           H
ATOM   3712  HA  ARG A1248      51.250  19.893  10.045  1.00 22.42           H
ATOM   3713  HB2 ARG A1248      49.566  18.910  11.294  1.00 28.54           H
ATOM   3714  HB3 ARG A1248      49.979  19.764  12.564  1.00 28.54           H
ATOM   3715  HG2 ARG A1248      49.198  21.705  11.520  1.00 22.53           H
ATOM   3716  HG3 ARG A1248      48.787  20.850  10.240  1.00 22.53           H
ATOM   3717  HD2 ARG A1248      47.140  19.803  11.374  1.00 24.83           H
ATOM   3718  HD3 ARG A1248      47.667  20.363  12.768  1.00 24.83           H
ATOM   3719  HE  ARG A1248      46.144  21.752  11.004  1.00 29.61           H
ATOM   3720 HH11 ARG A1248      47.858  22.062  13.796  1.00 27.36           H
ATOM   3721 HH12 ARG A1248      47.249  23.351  14.227  1.00 27.36           H
ATOM   3722 HH21 ARG A1248      45.191  23.723  11.646  1.00 31.14           H
ATOM   3723 HH22 ARG A1248      45.619  24.370  12.917  1.00 31.14           H
ATOM   3724  N   GLU A1249      52.157  21.571  12.652  1.00 25.58           N
ATOM   3725  CA  GLU A1249      52.801  22.815  13.100  1.00 29.63           C
ATOM   3726  C   GLU A1249      53.994  23.176  12.221  1.00 27.93           C
ATOM   3727  O   GLU A1249      54.139  24.323  11.783  1.00 31.06           O
ATOM   3728  CB  GLU A1249      53.220  22.686  14.572  1.00 28.20           C
ATOM   3729  CG  GLU A1249      52.083  22.987  15.500  1.00 42.58           C
ATOM   3730  CD  GLU A1249      52.209  22.395  16.893  1.00 45.99           C
ATOM   3731  OE1 GLU A1249      53.357  22.202  17.374  1.00 42.22           O
ATOM   3732  OE2 GLU A1249      51.123  22.148  17.501  1.00 45.65           O1-
ATOM   3733  H   GLU A1249      51.965  21.031  13.292  1.00 30.69           H
ATOM   3734  HA  GLU A1249      52.158  23.539  13.038  1.00 35.55           H
ATOM   3735  HB2 GLU A1249      53.517  21.778  14.741  1.00 33.84           H
ATOM   3736  HB3 GLU A1249      53.936  23.313  14.756  1.00 33.84           H
ATOM   3737  HG2 GLU A1249      52.012  23.950  15.597  1.00 51.09           H
ATOM   3738  HG3 GLU A1249      51.266  22.640  15.108  1.00 51.09           H
ATOM   3739  N   GLY A1250      54.831  22.183  11.918  1.00 23.49           N
ATOM   3740  CA  GLY A1250      56.042  22.354  11.132  1.00 27.50           C
ATOM   3741  C   GLY A1250      55.838  22.600   9.660  1.00 32.19           C
ATOM   3742  O   GLY A1250      56.826  22.826   8.955  1.00 40.00           O
ATOM   3743  H   GLY A1250      54.709  21.370  12.171  1.00 28.18           H
ATOM   3744  HA2 GLY A1250      56.542  23.104  11.491  1.00 32.99           H
ATOM   3745  HA3 GLY A1250      56.589  21.559  11.226  1.00 32.99           H
ATOM   3746  N   ALA A1251      54.612  22.524   9.161  1.00 29.71           N
ATOM   3747  CA  ALA A1251      54.350  22.831   7.762  1.00 30.01           C
ATOM   3748  C   ALA A1251      53.619  24.153   7.586  1.00 29.44           C
ATOM   3749  O   ALA A1251      53.229  24.481   6.464  1.00 32.72           O
ATOM   3750  CB  ALA A1251      53.541  21.700   7.103  1.00 36.97           C
ATOM   3751  H   ALA A1251      53.915  22.298   9.611  1.00 35.65           H
ATOM   3752  HA  ALA A1251      55.198  22.899   7.295  1.00 36.00           H
ATOM   3753  HB1 ALA A1251      53.380  21.928   6.174  1.00 44.36           H
ATOM   3754  HB2 ALA A1251      54.049  20.876   7.159  1.00 44.36           H
ATOM   3755  HB3 ALA A1251      52.698  21.602   7.571  1.00 44.36           H
ATOM   3756  N   PHE A1252      53.417  24.902   8.674  1.00 25.56           N
ATOM   3757  CA  PHE A1252      52.601  26.121   8.618  1.00 27.39           C
ATOM   3758  C   PHE A1252      53.099  27.097   7.560  1.00 30.53           C
ATOM   3759  O   PHE A1252      52.297  27.747   6.882  1.00 34.76           O
ATOM   3760  CB  PHE A1252      52.564  26.790   9.999  1.00 28.25           C
ATOM   3761  CG  PHE A1252      51.556  26.176  10.971  1.00 27.14           C
ATOM   3762  CD1 PHE A1252      51.538  26.554  12.296  1.00 23.23           C
ATOM   3763  CD2 PHE A1252      50.624  25.238  10.553  1.00 23.48           C
ATOM   3764  CE1 PHE A1252      50.619  26.014  13.179  1.00 25.54           C
ATOM   3765  CE2 PHE A1252      49.715  24.715  11.430  1.00 18.83           C
ATOM   3766  CZ  PHE A1252      49.710  25.093  12.737  1.00 23.55           C
ATOM   3767  H   PHE A1252      53.739  24.729   9.452  1.00 30.66           H
ATOM   3768  HA  PHE A1252      51.692  25.875   8.386  1.00 32.86           H
ATOM   3769  HB2 PHE A1252      53.443  26.719  10.402  1.00 33.90           H
ATOM   3770  HB3 PHE A1252      52.331  27.725   9.884  1.00 33.90           H
ATOM   3771  HD1 PHE A1252      52.151  27.183  12.601  1.00 27.87           H
ATOM   3772  HD2 PHE A1252      50.608  24.970   9.663  1.00 28.17           H
ATOM   3773  HE1 PHE A1252      50.620  26.277  14.071  1.00 30.65           H
ATOM   3774  HE2 PHE A1252      49.100  24.085  11.132  1.00 22.59           H
ATOM   3775  HZ  PHE A1252      49.093  24.724  13.327  1.00 28.26           H
ATOM   3776  N   THR A1253      54.412  27.191   7.367  1.00 27.94           N
ATOM   3777  CA  THR A1253      54.969  28.136   6.406  1.00 33.04           C
ATOM   3778  C   THR A1253      55.689  27.440   5.253  1.00 37.72           C
ATOM   3779  O   THR A1253      56.546  28.045   4.613  1.00 37.23           O
ATOM   3780  CB  THR A1253      55.924  29.108   7.112  1.00 32.53           C
ATOM   3781  OG1 THR A1253      57.025  28.385   7.662  1.00 26.75           O
ATOM   3782  CG2 THR A1253      55.205  29.854   8.245  1.00 31.03           C
ATOM   3783  H   THR A1253      55.000  26.718   7.779  1.00 33.53           H
ATOM   3784  HA  THR A1253      54.244  28.658   6.029  1.00 39.64           H
ATOM   3785  HB  THR A1253      56.251  29.760   6.474  1.00 39.03           H
ATOM   3786  HG1 THR A1253      57.551  28.913   8.050  1.00 32.09           H
ATOM   3787 HG21 THR A1253      55.820  30.464   8.682  1.00 37.24           H
ATOM   3788 HG22 THR A1253      54.459  30.360   7.887  1.00 37.24           H
ATOM   3789 HG23 THR A1253      54.871  29.220   8.899  1.00 37.24           H
ATOM   3790  N   ASP A1254      55.365  26.181   4.963  1.00 40.83           N
ATOM   3791  CA  ASP A1254      56.056  25.423   3.924  1.00 33.83           C
ATOM   3792  C   ASP A1254      55.002  24.821   3.007  1.00 45.84           C
ATOM   3793  O   ASP A1254      54.561  23.688   3.219  1.00 44.53           O
ATOM   3794  CB  ASP A1254      56.950  24.359   4.549  1.00 45.91           C
ATOM   3795  CG  ASP A1254      57.777  23.616   3.522  1.00 48.07           C
ATOM   3796  OD1 ASP A1254      57.626  23.906   2.308  1.00 43.76           O
ATOM   3797  OD2 ASP A1254      58.567  22.743   3.942  1.00 47.14           O1-
ATOM   3798  H   ASP A1254      54.742  25.739   5.359  1.00 48.99           H
ATOM   3799  HA  ASP A1254      56.611  26.023   3.402  1.00 40.59           H
ATOM   3800  HB2 ASP A1254      57.559  24.784   5.174  1.00 55.09           H
ATOM   3801  HB3 ASP A1254      56.396  23.713   5.013  1.00 55.09           H
ATOM   3802  N   PRO A1255      54.558  25.560   1.986  1.00 48.19           N
ATOM   3803  CA  PRO A1255      53.495  25.047   1.114  1.00 58.57           C
ATOM   3804  C   PRO A1255      53.988  24.009   0.119  1.00 55.85           C
ATOM   3805  O   PRO A1255      53.254  23.635  -0.803  1.00 54.03           O
ATOM   3806  CB  PRO A1255      52.992  26.310   0.408  1.00 52.40           C
ATOM   3807  CG  PRO A1255      54.185  27.194   0.392  1.00 57.18           C
ATOM   3808  CD  PRO A1255      54.820  26.983   1.727  1.00 49.93           C
ATOM   3809  HA  PRO A1255      52.777  24.668   1.645  1.00 70.28           H
ATOM   3810  HB2 PRO A1255      52.705  26.095  -0.493  1.00 62.88           H
ATOM   3811  HB3 PRO A1255      52.270  26.710   0.918  1.00 62.88           H
ATOM   3812  HG2 PRO A1255      54.785  26.925  -0.322  1.00 68.61           H
ATOM   3813  HG3 PRO A1255      53.910  28.118   0.283  1.00 68.61           H
ATOM   3814  HD2 PRO A1255      55.775  27.150   1.680  1.00 59.92           H
ATOM   3815  HD3 PRO A1255      54.392  27.536   2.399  1.00 59.92           H
ATOM   3816  N   ASP A1256      55.243  23.572   0.290  1.00 56.36           N
ATOM   3817  CA  ASP A1256      55.769  22.371  -0.362  1.00 64.59           C
ATOM   3818  C   ASP A1256      55.690  21.125   0.523  1.00 55.89           C
ATOM   3819  O   ASP A1256      55.930  20.012   0.040  1.00 52.26           O
ATOM   3820  CB  ASP A1256      57.236  22.589  -0.782  1.00 60.69           C
ATOM   3821  CG  ASP A1256      57.432  23.868  -1.602  1.00 62.31           C
ATOM   3822  OD1 ASP A1256      56.451  24.308  -2.256  1.00 58.72           O
ATOM   3823  OD2 ASP A1256      58.566  24.422  -1.581  1.00 65.09           O1-
ATOM   3824  H   ASP A1256      55.819  23.966   0.793  1.00 67.63           H
ATOM   3825  HA  ASP A1256      55.252  22.199  -1.165  1.00 77.51           H
ATOM   3826  HB2 ASP A1256      57.786  22.656   0.014  1.00 72.83           H
ATOM   3827  HB3 ASP A1256      57.525  21.838  -1.324  1.00 72.83           H
ATOM   3828  N   SER A1257      55.365  21.283   1.799  1.00 44.96           N
ATOM   3829  CA  SER A1257      55.222  20.147   2.685  1.00 46.28           C
ATOM   3830  C   SER A1257      53.887  19.464   2.422  1.00 44.35           C
ATOM   3831  O   SER A1257      52.880  20.118   2.127  1.00 45.27           O
ATOM   3832  CB  SER A1257      55.327  20.608   4.145  1.00 51.00           C
ATOM   3833  OG  SER A1257      55.585  19.531   5.028  1.00 36.03           O
ATOM   3834  H   SER A1257      55.222  22.043   2.175  1.00 53.95           H
ATOM   3835  HA  SER A1257      55.932  19.510   2.512  1.00 55.53           H
ATOM   3836  HB2 SER A1257      56.050  21.250   4.218  1.00 61.20           H
ATOM   3837  HB3 SER A1257      54.490  21.026   4.400  1.00 61.20           H
ATOM   3838  HG  SER A1257      55.637  19.813   5.817  1.00 43.23           H
ATOM   3839  N   TYR A1258      53.884  18.136   2.516  1.00 35.70           N
ATOM   3840  CA  TYR A1258      52.622  17.408   2.421  1.00 31.56           C
ATOM   3841  C   TYR A1258      51.669  17.827   3.530  1.00 29.81           C
ATOM   3842  O   TYR A1258      50.465  18.008   3.302  1.00 22.05           O
ATOM   3843  CB  TYR A1258      52.914  15.917   2.485  1.00 40.32           C
ATOM   3844  CG  TYR A1258      51.732  15.062   2.632  1.00 26.40           C
ATOM   3845  CD1 TYR A1258      51.006  14.687   1.537  1.00 33.32           C
ATOM   3846  CD2 TYR A1258      51.357  14.582   3.880  1.00 33.68           C
ATOM   3847  CE1 TYR A1258      49.905  13.853   1.679  1.00 42.57           C
ATOM   3848  CE2 TYR A1258      50.272  13.754   4.025  1.00 27.85           C
ATOM   3849  CZ  TYR A1258      49.541  13.402   2.925  1.00 34.06           C
ATOM   3850  OH  TYR A1258      48.433  12.563   3.046  1.00 34.52           O
ATOM   3851  H   TYR A1258      54.580  17.645   2.631  1.00 42.83           H
ATOM   3852  HA  TYR A1258      52.203  17.602   1.568  1.00 37.87           H
ATOM   3853  HB2 TYR A1258      53.364  15.655   1.666  1.00 48.38           H
ATOM   3854  HB3 TYR A1258      53.494  15.748   3.243  1.00 48.38           H
ATOM   3855  HD1 TYR A1258      51.248  14.994   0.693  1.00 39.98           H
ATOM   3856  HD2 TYR A1258      51.852  14.823   4.630  1.00 40.41           H
ATOM   3857  HE1 TYR A1258      49.408  13.609   0.932  1.00 51.08           H
ATOM   3858  HE2 TYR A1258      50.027  13.449   4.868  1.00 33.41           H
ATOM   3859  HH  TYR A1258      48.095  12.423   2.290  1.00 41.42           H
ATOM   3860  N   PHE A1259      52.193  17.981   4.737  1.00 23.00           N
ATOM   3861  CA  PHE A1259      51.390  18.353   5.894  1.00 27.55           C
ATOM   3862  C   PHE A1259      50.873  19.778   5.855  1.00 27.50           C
ATOM   3863  O   PHE A1259      50.075  20.133   6.718  1.00 21.82           O
ATOM   3864  CB  PHE A1259      52.187  18.210   7.170  1.00 26.99           C
ATOM   3865  CG  PHE A1259      52.180  16.807   7.701  1.00 32.82           C
ATOM   3866  CD1 PHE A1259      53.047  15.866   7.196  1.00 36.27           C
ATOM   3867  CD2 PHE A1259      51.266  16.431   8.671  1.00 21.75           C
ATOM   3868  CE1 PHE A1259      53.016  14.559   7.676  1.00 30.61           C
ATOM   3869  CE2 PHE A1259      51.228  15.126   9.147  1.00 27.03           C
ATOM   3870  CZ  PHE A1259      52.097  14.200   8.637  1.00 28.40           C
ATOM   3871  H   PHE A1259      53.027  17.873   4.917  1.00 27.59           H
ATOM   3872  HA  PHE A1259      50.625  17.759   5.950  1.00 33.05           H
ATOM   3873  HB2 PHE A1259      53.108  18.462   6.997  1.00 32.38           H
ATOM   3874  HB3 PHE A1259      51.806  18.790   7.847  1.00 32.38           H
ATOM   3875  HD1 PHE A1259      53.660  16.105   6.539  1.00 43.52           H
ATOM   3876  HD2 PHE A1259      50.669  17.060   9.007  1.00 26.10           H
ATOM   3877  HE1 PHE A1259      53.606  13.925   7.337  1.00 36.73           H
ATOM   3878  HE2 PHE A1259      50.614  14.884   9.803  1.00 32.44           H
ATOM   3879  HZ  PHE A1259      52.085  13.329   8.962  1.00 34.08           H
ATOM   3880  N   HIS A1260      51.331  20.605   4.929  1.00 26.82           N
ATOM   3881  CA  HIS A1260      50.710  21.921   4.790  1.00 34.53           C
ATOM   3882  C   HIS A1260      49.213  21.812   4.502  1.00 29.44           C
ATOM   3883  O   HIS A1260      48.438  22.692   4.898  1.00 36.77           O
ATOM   3884  CB  HIS A1260      51.424  22.715   3.702  1.00 41.05           C
ATOM   3885  CG  HIS A1260      50.901  24.107   3.534  1.00 45.14           C
ATOM   3886  ND1 HIS A1260      51.537  25.207   4.070  1.00 45.22           N
ATOM   3887  CD2 HIS A1260      49.800  24.579   2.899  1.00 42.56           C
ATOM   3888  CE1 HIS A1260      50.862  26.301   3.757  1.00 45.84           C
ATOM   3889  NE2 HIS A1260      49.803  25.949   3.047  1.00 44.28           N
ATOM   3890  H   HIS A1260      51.976  20.441   4.384  1.00 32.18           H
ATOM   3891  HA  HIS A1260      50.815  22.403   5.625  1.00 41.43           H
ATOM   3892  HB2 HIS A1260      51.317  22.253   2.856  1.00 49.25           H
ATOM   3893  HB3 HIS A1260      52.366  22.776   3.927  1.00 49.25           H
ATOM   3894  HD1 HIS A1260      52.268  25.186   4.524  1.00 54.26           H
ATOM   3895  HD2 HIS A1260      49.170  24.075   2.436  1.00 51.07           H
ATOM   3896  HE1 HIS A1260      51.087  27.169   4.003  1.00 55.00           H
ATOM   3897  N   ASN A1261      48.778  20.727   3.846  1.00 35.03           N
ATOM   3898  CA  ASN A1261      47.348  20.508   3.627  1.00 31.54           C
ATOM   3899  C   ASN A1261      46.558  20.446   4.944  1.00 34.86           C
ATOM   3900  O   ASN A1261      45.351  20.732   4.958  1.00 24.55           O
ATOM   3901  CB  ASN A1261      47.118  19.214   2.829  1.00 35.63           C
ATOM   3902  CG  ASN A1261      47.684  19.263   1.409  1.00 34.71           C
ATOM   3903  OD1 ASN A1261      47.294  20.099   0.582  1.00 40.20           O
ATOM   3904  ND2 ASN A1261      48.574  18.323   1.110  1.00 42.27           N
ATOM   3905  H   ASN A1261      49.286  20.112   3.523  1.00 42.04           H
ATOM   3906  HA  ASN A1261      46.995  21.245   3.105  1.00 37.84           H
ATOM   3907  HB2 ASN A1261      47.546  18.478   3.294  1.00 42.75           H
ATOM   3908  HB3 ASN A1261      46.164  19.051   2.763  1.00 42.75           H
ATOM   3909 HD21 ASN A1261      48.927  18.300   0.326  1.00 50.72           H
ATOM   3910 HD22 ASN A1261      48.797  17.739   1.700  1.00 50.72           H
ATOM   3911  N   TYR A1262      47.199  20.073   6.064  1.00 27.75           N
ATOM   3912  CA  TYR A1262      46.475  19.973   7.328  1.00 30.27           C
ATOM   3913  C   TYR A1262      46.472  21.281   8.119  1.00 25.46           C
ATOM   3914  O   TYR A1262      45.692  21.417   9.071  1.00 30.13           O
ATOM   3915  CB  TYR A1262      47.041  18.812   8.168  1.00 27.11           C
ATOM   3916  CG  TYR A1262      46.857  17.443   7.509  1.00 31.02           C
ATOM   3917  CD1 TYR A1262      47.943  16.702   7.070  1.00 30.70           C
ATOM   3918  CD2 TYR A1262      45.598  16.902   7.337  1.00 24.97           C
ATOM   3919  CE1 TYR A1262      47.780  15.449   6.499  1.00 30.00           C
ATOM   3920  CE2 TYR A1262      45.427  15.651   6.768  1.00 35.69           C
ATOM   3921  CZ  TYR A1262      46.535  14.933   6.356  1.00 29.93           C
ATOM   3922  OH  TYR A1262      46.391  13.715   5.770  1.00 33.91           O
ATOM   3923  H   TYR A1262      48.035  19.878   6.112  1.00 33.29           H
ATOM   3924  HA  TYR A1262      45.550  19.759   7.130  1.00 36.32           H
ATOM   3925  HB2 TYR A1262      47.992  18.953   8.299  1.00 32.52           H
ATOM   3926  HB3 TYR A1262      46.588  18.793   9.025  1.00 32.52           H
ATOM   3927  HD1 TYR A1262      48.801  17.043   7.181  1.00 36.84           H
ATOM   3928  HD2 TYR A1262      44.854  17.377   7.629  1.00 29.96           H
ATOM   3929  HE1 TYR A1262      48.522  14.966   6.213  1.00 36.00           H
ATOM   3930  HE2 TYR A1262      44.573  15.298   6.659  1.00 42.82           H
ATOM   3931  HH  TYR A1262      45.578  13.505   5.739  1.00 40.68           H
ATOM   3932  N   ALA A1263      47.249  22.272   7.706  1.00 26.76           N
ATOM   3933  CA  ALA A1263      47.166  23.572   8.365  1.00 29.32           C
ATOM   3934  C   ALA A1263      45.865  24.303   8.019  1.00 27.47           C
ATOM   3935  O   ALA A1263      45.408  25.137   8.813  1.00 27.53           O
ATOM   3936  CB  ALA A1263      48.355  24.439   7.968  1.00 42.53           C
ATOM   3937  H   ALA A1263      47.820  22.224   7.065  1.00 32.11           H
ATOM   3938  HA  ALA A1263      47.194  23.444   9.326  1.00 35.18           H
ATOM   3939  HB1 ALA A1263      48.282  25.297   8.414  1.00 51.03           H
ATOM   3940  HB2 ALA A1263      49.173  23.994   8.237  1.00 51.03           H
ATOM   3941  HB3 ALA A1263      48.346  24.564   7.006  1.00 51.03           H
ATOM   3942  N   LYS A1264      45.273  24.008   6.841  1.00 24.51           N
ATOM   3943  CA  LYS A1264      43.975  24.564   6.447  1.00 25.92           C
ATOM   3944  C   LYS A1264      42.879  24.171   7.424  1.00 27.15           C
ATOM   3945  O   LYS A1264      41.885  24.890   7.575  1.00 29.85           O
ATOM   3946  CB  LYS A1264      43.622  24.091   5.041  1.00 28.49           C
ATOM   3947  H   LYS A1264      45.613  23.481   6.253  1.00 29.40           H
ATOM   3948  HA  LYS A1264      44.035  25.532   6.434  1.00 31.10           H
ATOM   3949  HB1 LYS A1264      44.327  24.360   4.431  1.00 34.19           H
ATOM   3950  HB3 LYS A1264      42.781  24.494   4.774  1.00 34.19           H
ATOM   3951  N   LEU A1265      43.035  23.024   8.085  1.00 27.56           N
ATOM   3952  CA  LEU A1265      42.054  22.556   9.044  1.00 20.04           C
ATOM   3953  C   LEU A1265      42.238  23.230  10.375  1.00 23.29           C
ATOM   3954  O   LEU A1265      43.360  23.580  10.762  1.00 28.07           O
ATOM   3955  CB  LEU A1265      42.170  21.040   9.239  1.00 19.91           C
ATOM   3956  CG  LEU A1265      42.006  20.236   7.937  1.00 21.66           C
ATOM   3957  CD1 LEU A1265      42.065  18.746   8.239  1.00 24.07           C
ATOM   3958  CD2 LEU A1265      40.706  20.571   7.258  1.00 20.12           C
ATOM   3959  H   LEU A1265      43.710  22.499   7.990  1.00 33.06           H
ATOM   3960  HA  LEU A1265      41.162  22.756   8.719  1.00 24.04           H
ATOM   3961  HB2 LEU A1265      43.045  20.837   9.605  1.00 23.88           H
ATOM   3962  HB3 LEU A1265      41.480  20.749   9.856  1.00 23.88           H
ATOM   3963  HG  LEU A1265      42.732  20.454   7.331  1.00 25.99           H
ATOM   3964 HD11 LEU A1265      41.960  18.252   7.411  1.00 28.88           H
ATOM   3965 HD12 LEU A1265      42.922  18.539   8.642  1.00 28.88           H
ATOM   3966 HD13 LEU A1265      41.347  18.520   8.852  1.00 28.88           H
ATOM   3967 HD21 LEU A1265      40.632  20.050   6.443  1.00 24.14           H
ATOM   3968 HD22 LEU A1265      39.973  20.356   7.856  1.00 24.14           H
ATOM   3969 HD23 LEU A1265      40.694  21.518   7.048  1.00 24.14           H
ATOM   3970  N   THR A1266      41.148  23.315  11.133  1.00 17.66           N
ATOM   3971  CA  THR A1266      41.350  23.762  12.495  1.00 22.98           C
ATOM   3972  C   THR A1266      42.109  22.678  13.272  1.00 26.37           C
ATOM   3973  O   THR A1266      42.115  21.502  12.896  1.00 25.93           O
ATOM   3974  CB  THR A1266      40.032  24.033  13.168  1.00 20.81           C
ATOM   3975  OG1 THR A1266      39.362  22.779  13.320  1.00 18.88           O
ATOM   3976  CG2 THR A1266      39.175  24.996  12.350  1.00 19.75           C
ATOM   3977  H   THR A1266      40.340  23.134  10.901  1.00 21.19           H
ATOM   3978  HA  THR A1266      41.876  24.577  12.499  1.00 27.57           H
ATOM   3979  HB  THR A1266      40.188  24.425  14.041  1.00 24.97           H
ATOM   3980  HG1 THR A1266      38.618  22.894  13.694  1.00 22.65           H
ATOM   3981 HG21 THR A1266      38.332  25.155  12.802  1.00 23.70           H
ATOM   3982 HG22 THR A1266      39.639  25.841  12.240  1.00 23.70           H
ATOM   3983 HG23 THR A1266      38.997  24.619  11.474  1.00 23.70           H
ATOM   3984  N   LYS A1267      42.749  23.078  14.375  1.00 23.49           N
ATOM   3985  CA  LYS A1267      43.418  22.083  15.206  1.00 29.13           C
ATOM   3986  C   LYS A1267      42.453  20.968  15.588  1.00 25.67           C
ATOM   3987  O   LYS A1267      42.816  19.792  15.562  1.00 20.72           O
ATOM   3988  CB  LYS A1267      43.993  22.732  16.461  1.00 22.89           C
ATOM   3989  CG  LYS A1267      45.081  21.917  17.142  1.00 24.79           C
ATOM   3990  CD  LYS A1267      45.506  22.533  18.463  1.00 41.08           C
ATOM   3991  CE  LYS A1267      46.637  21.744  19.112  1.00 41.32           C
ATOM   3992  NZ  LYS A1267      47.961  21.801  18.357  1.00 48.73           N1+
ATOM   3993  H   LYS A1267      42.808  23.889  14.653  1.00 28.19           H
ATOM   3994  HA  LYS A1267      44.151  21.691  14.706  1.00 34.96           H
ATOM   3995  HB2 LYS A1267      44.375  23.591  16.219  1.00 27.47           H
ATOM   3996  HB3 LYS A1267      43.276  22.861  17.101  1.00 27.47           H
ATOM   3997  HG2 LYS A1267      44.747  21.023  17.319  1.00 29.74           H
ATOM   3998  HG3 LYS A1267      45.858  21.875  16.563  1.00 29.74           H
ATOM   3999  HD2 LYS A1267      45.818  23.439  18.307  1.00 49.29           H
ATOM   4000  HD3 LYS A1267      44.751  22.538  19.071  1.00 49.29           H
ATOM   4001  HE2 LYS A1267      46.791  22.097  20.002  1.00 49.58           H
ATOM   4002  HE3 LYS A1267      46.372  20.812  19.171  1.00 49.58           H
ATOM   4003  HZ1 LYS A1267      48.577  21.322  18.785  1.00 58.47           H
ATOM   4004  HZ2 LYS A1267      47.857  21.470  17.537  1.00 58.47           H
ATOM   4005  HZ3 LYS A1267      48.240  22.643  18.296  1.00 58.47           H
ATOM   4006  N   GLU A1268      41.216  21.320  15.936  1.00 26.20           N
ATOM   4007  CA  GLU A1268      40.253  20.304  16.363  1.00 21.70           C
ATOM   4008  C   GLU A1268      39.943  19.321  15.233  1.00 21.14           C
ATOM   4009  O   GLU A1268      39.879  18.102  15.464  1.00 23.51           O
ATOM   4010  CB  GLU A1268      38.977  20.964  16.886  1.00 30.13           C
ATOM   4011  H   GLU A1268      40.912  22.125  15.936  1.00 31.44           H
ATOM   4012  HA  GLU A1268      40.642  19.797  17.093  1.00 26.03           H
ATOM   4013  HB1 GLU A1268      39.181  21.443  17.705  1.00 36.15           H
ATOM   4014  HB3 GLU A1268      38.314  20.277  17.060  1.00 36.15           H
ATOM   4015  N   GLU A1269      39.782  19.812  13.994  1.00 20.75           N
ATOM   4016  CA  GLU A1269      39.471  18.866  12.914  1.00 25.81           C
ATOM   4017  C   GLU A1269      40.713  18.122  12.444  1.00 22.87           C
ATOM   4018  O   GLU A1269      40.596  17.000  11.968  1.00 19.67           O
ATOM   4019  CB  GLU A1269      38.800  19.586  11.741  1.00 23.56           C
ATOM   4020  CG  GLU A1269      38.489  18.675  10.560  1.00 28.87           C
ATOM   4021  CD  GLU A1269      37.533  19.294   9.498  1.00 27.06           C
ATOM   4022  OE1 GLU A1269      37.595  20.527   9.230  1.00 25.34           O
ATOM   4023  OE2 GLU A1269      36.723  18.497   8.931  1.00 23.54           O1-
ATOM   4024  H   GLU A1269      39.844  20.638  13.763  1.00 24.89           H
ATOM   4025  HA  GLU A1269      38.844  18.207  13.251  1.00 30.97           H
ATOM   4026  HB2 GLU A1269      37.964  19.971  12.047  1.00 28.27           H
ATOM   4027  HB3 GLU A1269      39.390  20.289  11.427  1.00 28.27           H
ATOM   4028  HG2 GLU A1269      39.320  18.453  10.112  1.00 34.64           H
ATOM   4029  HG3 GLU A1269      38.072  17.866  10.894  1.00 34.64           H
ATOM   4030  N   ALA A1270      41.904  18.715  12.589  1.00 23.06           N
ATOM   4031  CA  ALA A1270      43.151  17.998  12.292  1.00 21.41           C
ATOM   4032  C   ALA A1270      43.376  16.834  13.254  1.00 20.45           C
ATOM   4033  O   ALA A1270      43.889  15.780  12.863  1.00 24.08           O
ATOM   4034  CB  ALA A1270      44.312  18.967  12.376  1.00 19.30           C
ATOM   4035  H   ALA A1270      42.017  19.524  12.856  1.00 27.66           H
ATOM   4036  HA  ALA A1270      43.112  17.645  11.389  1.00 25.68           H
ATOM   4037  HB1 ALA A1270      45.134  18.493  12.180  1.00 23.16           H
ATOM   4038  HB2 ALA A1270      44.177  19.678  11.730  1.00 23.16           H
ATOM   4039  HB3 ALA A1270      44.349  19.337  13.272  1.00 23.16           H
ATOM   4040  N   ILE A1271      43.007  17.015  14.516  1.00 19.38           N
ATOM   4041  CA  ILE A1271      43.072  15.930  15.489  1.00 23.86           C
ATOM   4042  C   ILE A1271      42.137  14.793  15.090  1.00 29.31           C
ATOM   4043  O   ILE A1271      42.504  13.621  15.181  1.00 22.72           O
ATOM   4044  CB  ILE A1271      42.733  16.446  16.894  1.00 27.17           C
ATOM   4045  CG1 ILE A1271      43.856  17.393  17.392  1.00 29.79           C
ATOM   4046  CG2 ILE A1271      42.477  15.260  17.868  1.00 27.29           C
ATOM   4047  CD1 ILE A1271      43.601  17.992  18.793  1.00 27.61           C
ATOM   4048  H   ILE A1271      42.714  17.757  14.836  1.00 23.25           H
ATOM   4049  HA  ILE A1271      43.976  15.580  15.510  1.00 28.63           H
ATOM   4050  HB  ILE A1271      41.915  16.963  16.833  1.00 32.60           H
ATOM   4051 HG12 ILE A1271      44.689  16.896  17.430  1.00 35.74           H
ATOM   4052 HG13 ILE A1271      43.942  18.129  16.766  1.00 35.74           H
ATOM   4053 HG21 ILE A1271      42.265  15.613  18.747  1.00 32.74           H
ATOM   4054 HG22 ILE A1271      41.733  14.734  17.535  1.00 32.74           H
ATOM   4055 HG23 ILE A1271      43.275  14.711  17.915  1.00 32.74           H
ATOM   4056 HD11 ILE A1271      44.344  18.569  19.030  1.00 33.13           H
ATOM   4057 HD12 ILE A1271      42.777  18.505  18.772  1.00 33.13           H
ATOM   4058 HD13 ILE A1271      43.525  17.270  19.436  1.00 33.13           H
ATOM   4059  N   LYS A1272      40.890  15.113  14.738  1.00 19.62           N
ATOM   4060  CA  LYS A1272      39.966  14.062  14.312  1.00 30.75           C
ATOM   4061  C   LYS A1272      40.449  13.407  13.039  1.00 25.30           C
ATOM   4062  O   LYS A1272      40.283  12.199  12.846  1.00 26.26           O
ATOM   4063  CB  LYS A1272      38.556  14.614  14.099  1.00 34.39           C
ATOM   4064  CG  LYS A1272      37.872  15.003  15.415  1.00 42.80           C
ATOM   4065  CD  LYS A1272      36.429  15.564  15.207  1.00 51.83           C
ATOM   4066  CE  LYS A1272      35.965  16.425  16.403  1.00 36.17           C
ATOM   4067  NZ  LYS A1272      34.880  17.400  16.058  1.00 52.34           N1+
ATOM   4068  H   LYS A1272      40.562  15.908  14.736  1.00 23.54           H
ATOM   4069  HA  LYS A1272      39.922  13.382  15.001  1.00 36.90           H
ATOM   4070  HB2 LYS A1272      38.607  15.406  13.541  1.00 41.26           H
ATOM   4071  HB3 LYS A1272      38.013  13.937  13.666  1.00 41.26           H
ATOM   4072  HG2 LYS A1272      37.809  14.219  15.982  1.00 51.35           H
ATOM   4073  HG3 LYS A1272      38.399  15.689  15.855  1.00 51.35           H
ATOM   4074  HD2 LYS A1272      36.414  16.119  14.412  1.00 62.19           H
ATOM   4075  HD3 LYS A1272      35.810  14.824  15.110  1.00 62.19           H
ATOM   4076  HE2 LYS A1272      35.627  15.839  17.099  1.00 43.40           H
ATOM   4077  HE3 LYS A1272      36.722  16.931  16.738  1.00 43.40           H
ATOM   4078  HZ1 LYS A1272      34.651  17.868  16.779  1.00 62.80           H
ATOM   4079  HZ2 LYS A1272      35.165  17.960  15.427  1.00 62.80           H
ATOM   4080  HZ3 LYS A1272      34.165  16.964  15.757  1.00 62.80           H
ATOM   4081  N   THR A1273      41.050  14.189  12.154  1.00 20.70           N
ATOM   4082  CA  THR A1273      41.577  13.630  10.924  1.00 22.70           C
ATOM   4083  C   THR A1273      42.687  12.622  11.227  1.00 24.26           C
ATOM   4084  O   THR A1273      42.681  11.496  10.705  1.00 21.20           O
ATOM   4085  CB  THR A1273      42.063  14.769  10.026  1.00 24.84           C
ATOM   4086  OG1 THR A1273      40.954  15.655   9.756  1.00 20.06           O
ATOM   4087  CG2 THR A1273      42.562  14.240   8.724  1.00 24.05           C
ATOM   4088  H   THR A1273      41.164  15.037  12.242  1.00 24.84           H
ATOM   4089  HA  THR A1273      40.866  13.162  10.458  1.00 27.24           H
ATOM   4090  HB  THR A1273      42.778  15.256  10.464  1.00 29.80           H
ATOM   4091  HG1 THR A1273      40.658  15.971  10.476  1.00 24.06           H
ATOM   4092 HG21 THR A1273      42.867  14.972   8.165  1.00 28.85           H
ATOM   4093 HG22 THR A1273      43.301  13.630   8.876  1.00 28.85           H
ATOM   4094 HG23 THR A1273      41.852  13.767   8.264  1.00 28.85           H
ATOM   4095  N   ALA A1274      43.607  12.989  12.125  1.00 19.97           N
ATOM   4096  CA  ALA A1274      44.694  12.088  12.542  1.00 23.71           C
ATOM   4097  C   ALA A1274      44.160  10.855  13.240  1.00 26.34           C
ATOM   4098  O   ALA A1274      44.656   9.732  13.023  1.00 21.93           O
ATOM   4099  CB  ALA A1274      45.659  12.821  13.492  1.00 25.18           C
ATOM   4100  H   ALA A1274      43.626  13.758  12.510  1.00 23.96           H
ATOM   4101  HA  ALA A1274      45.193  11.804  11.760  1.00 28.44           H
ATOM   4102  HB1 ALA A1274      46.366  12.211  13.755  1.00 30.21           H
ATOM   4103  HB2 ALA A1274      46.036  13.586  13.030  1.00 30.21           H
ATOM   4104  HB3 ALA A1274      45.168  13.115  14.275  1.00 30.21           H
ATOM   4105  N   MET A1275      43.174  11.052  14.115  1.00 17.35           N
ATOM   4106  CA  MET A1275      42.553   9.939  14.811  1.00 17.94           C
ATOM   4107  C   MET A1275      41.905   8.975  13.834  1.00 31.54           C
ATOM   4108  O   MET A1275      41.904   7.747  14.059  1.00 24.09           O
ATOM   4109  CB  MET A1275      41.551  10.488  15.802  1.00 26.93           C
ATOM   4110  CG  MET A1275      41.033   9.511  16.779  1.00 41.54           C
ATOM   4111  SD  MET A1275      39.764  10.261  17.825  1.00 57.15           S
ATOM   4112  CE  MET A1275      40.628  11.744  18.393  1.00 41.83           C
ATOM   4113  H   MET A1275      42.850  11.822  14.321  1.00 20.82           H
ATOM   4114  HA  MET A1275      43.235   9.464  15.311  1.00 21.52           H
ATOM   4115  HB2 MET A1275      41.973  11.204  16.302  1.00 32.31           H
ATOM   4116  HB3 MET A1275      40.792  10.839  15.311  1.00 32.31           H
ATOM   4117  HG2 MET A1275      40.638   8.762  16.306  1.00 49.85           H
ATOM   4118  HG3 MET A1275      41.759   9.208  17.347  1.00 49.85           H
ATOM   4119  HE1 MET A1275      40.040  12.247  18.978  1.00 50.19           H
ATOM   4120  HE2 MET A1275      41.427  11.478  18.875  1.00 50.19           H
ATOM   4121  HE3 MET A1275      40.870  12.282  17.623  1.00 50.19           H
ATOM   4122  N   THR A1276      41.390   9.499  12.720  1.00 21.11           N
ATOM   4123  CA  THR A1276      40.799   8.628  11.716  1.00 19.66           C
ATOM   4124  C   THR A1276      41.881   7.899  10.926  1.00 27.00           C
ATOM   4125  O   THR A1276      41.736   6.698  10.655  1.00 23.59           O
ATOM   4126  CB  THR A1276      39.838   9.435  10.808  1.00 25.82           C
ATOM   4127  OG1 THR A1276      38.723   9.870  11.595  1.00 25.59           O
ATOM   4128  CG2 THR A1276      39.276   8.624   9.669  1.00 26.30           C
ATOM   4129  H   THR A1276      41.372  10.337  12.529  1.00 25.33           H
ATOM   4130  HA  THR A1276      40.270   7.954  12.170  1.00 23.58           H
ATOM   4131  HB  THR A1276      40.301  10.205  10.443  1.00 30.98           H
ATOM   4132  HG1 THR A1276      38.990  10.356  12.226  1.00 30.71           H
ATOM   4133 HG21 THR A1276      38.682   9.174   9.133  1.00 31.55           H
ATOM   4134 HG22 THR A1276      39.996   8.298   9.107  1.00 31.55           H
ATOM   4135 HG23 THR A1276      38.778   7.867  10.015  1.00 31.55           H
ATOM   4136  N   LEU A1277      42.991   8.575  10.586  1.00 22.61           N
ATOM   4137  CA  LEU A1277      44.129   7.863   9.972  1.00 20.33           C
ATOM   4138  C   LEU A1277      44.619   6.725  10.853  1.00 25.83           C
ATOM   4139  O   LEU A1277      44.845   5.605  10.366  1.00 23.45           O
ATOM   4140  CB  LEU A1277      45.287   8.804   9.676  1.00 22.15           C
ATOM   4141  CG  LEU A1277      45.010   9.977   8.723  1.00 29.48           C
ATOM   4142  CD1 LEU A1277      46.162  11.009   8.720  1.00 23.80           C
ATOM   4143  CD2 LEU A1277      44.728   9.497   7.292  1.00 33.89           C
ATOM   4144  H   LEU A1277      43.110   9.420  10.695  1.00 27.12           H
ATOM   4145  HA  LEU A1277      43.838   7.480   9.130  1.00 24.39           H
ATOM   4146  HB2 LEU A1277      45.588   9.185  10.516  1.00 26.57           H
ATOM   4147  HB3 LEU A1277      46.006   8.284   9.286  1.00 26.57           H
ATOM   4148  HG  LEU A1277      44.214  10.437   9.033  1.00 35.37           H
ATOM   4149 HD11 LEU A1277      45.941  11.726   8.106  1.00 28.56           H
ATOM   4150 HD12 LEU A1277      46.272  11.362   9.617  1.00 28.56           H
ATOM   4151 HD13 LEU A1277      46.979  10.569   8.435  1.00 28.56           H
ATOM   4152 HD21 LEU A1277      44.559  10.268   6.728  1.00 40.67           H
ATOM   4153 HD22 LEU A1277      45.500   9.009   6.965  1.00 40.67           H
ATOM   4154 HD23 LEU A1277      43.950   8.917   7.302  1.00 40.67           H
ATOM   4155  N   TRP A1278      44.750   6.984  12.158  1.00 17.57           N
ATOM   4156  CA  TRP A1278      45.169   5.965  13.106  1.00 29.30           C
ATOM   4157  C   TRP A1278      44.195   4.783  13.121  1.00 30.12           C
ATOM   4158  O   TRP A1278      44.590   3.622  12.945  1.00 23.17           O
ATOM   4159  CB  TRP A1278      45.294   6.552  14.512  1.00 23.77           C
ATOM   4160  CG  TRP A1278      45.507   5.438  15.467  1.00 23.43           C
ATOM   4161  CD1 TRP A1278      44.619   4.919  16.333  1.00 26.50           C
ATOM   4162  CD2 TRP A1278      46.680   4.647  15.562  1.00 23.97           C
ATOM   4163  NE1 TRP A1278      45.159   3.844  16.980  1.00 23.64           N
ATOM   4164  CE2 TRP A1278      46.434   3.651  16.512  1.00 28.44           C
ATOM   4165  CE3 TRP A1278      47.909   4.678  14.918  1.00 26.06           C
ATOM   4166  CZ2 TRP A1278      47.389   2.678  16.847  1.00 24.55           C
ATOM   4167  CZ3 TRP A1278      48.854   3.722  15.246  1.00 26.18           C
ATOM   4168  CH2 TRP A1278      48.587   2.734  16.200  1.00 24.94           C
ATOM   4169  H   TRP A1278      44.598   7.752  12.515  1.00 21.08           H
ATOM   4170  HA  TRP A1278      46.041   5.630  12.844  1.00 35.16           H
ATOM   4171  HB2 TRP A1278      46.056   7.150  14.553  1.00 28.52           H
ATOM   4172  HB3 TRP A1278      44.476   7.016  14.749  1.00 28.52           H
ATOM   4173  HD1 TRP A1278      43.757   5.240  16.465  1.00 31.80           H
ATOM   4174  HE1 TRP A1278      44.766   3.368  17.579  1.00 28.37           H
ATOM   4175  HE3 TRP A1278      48.084   5.312  14.260  1.00 31.27           H
ATOM   4176  HZ2 TRP A1278      47.220   2.038  17.501  1.00 29.46           H
ATOM   4177  HZ3 TRP A1278      49.681   3.734  14.821  1.00 31.41           H
ATOM   4178  HH2 TRP A1278      49.252   2.122  16.419  1.00 29.92           H
ATOM   4179  N   LYS A1279      42.910   5.060  13.325  1.00 23.93           N
ATOM   4180  CA  LYS A1279      41.966   3.979  13.567  1.00 27.95           C
ATOM   4181  C   LYS A1279      41.738   3.156  12.316  1.00 29.11           C
ATOM   4182  O   LYS A1279      41.756   1.926  12.373  1.00 26.04           O
ATOM   4183  CB  LYS A1279      40.652   4.522  14.097  1.00 29.86           C
ATOM   4184  CG  LYS A1279      40.788   5.020  15.510  1.00 39.14           C
ATOM   4185  CD  LYS A1279      39.490   5.617  16.019  1.00 47.82           C
ATOM   4186  CE  LYS A1279      39.640   6.214  17.423  1.00 46.96           C
ATOM   4187  NZ  LYS A1279      38.391   6.932  17.855  1.00 56.16           N1+
ATOM   4188  H   LYS A1279      42.567   5.849  13.328  1.00 28.71           H
ATOM   4189  HA  LYS A1279      42.335   3.390  14.243  1.00 33.54           H
ATOM   4190  HB2 LYS A1279      40.364   5.263  13.541  1.00 35.83           H
ATOM   4191  HB3 LYS A1279      39.986   3.816  14.087  1.00 35.83           H
ATOM   4192  HG2 LYS A1279      41.030   4.280  16.088  1.00 46.96           H
ATOM   4193  HG3 LYS A1279      41.471   5.708  15.542  1.00 46.96           H
ATOM   4194  HD2 LYS A1279      39.208   6.324  15.418  1.00 57.38           H
ATOM   4195  HD3 LYS A1279      38.814   4.922  16.057  1.00 57.38           H
ATOM   4196  HE2 LYS A1279      39.816   5.501  18.056  1.00 56.34           H
ATOM   4197  HE3 LYS A1279      40.372   6.851  17.422  1.00 56.34           H
ATOM   4198  HZ1 LYS A1279      38.210   7.595  17.289  1.00 67.39           H
ATOM   4199  HZ2 LYS A1279      37.704   6.366  17.867  1.00 67.39           H
ATOM   4200  HZ3 LYS A1279      38.502   7.269  18.671  1.00 67.39           H
ATOM   4201  N   GLU A1280      41.533   3.805  11.177  1.00 26.41           N
ATOM   4202  CA  GLU A1280      41.109   3.088   9.981  1.00 29.67           C
ATOM   4203  C   GLU A1280      42.280   2.556   9.183  1.00 31.98           C
ATOM   4204  O   GLU A1280      42.098   1.610   8.421  1.00 22.70           O
ATOM   4205  CB  GLU A1280      40.235   4.005   9.080  1.00 25.87           C
ATOM   4206  CG  GLU A1280      38.888   4.363   9.766  1.00 33.05           C
ATOM   4207  CD  GLU A1280      37.988   5.337   8.995  1.00 32.46           C
ATOM   4208  OE1 GLU A1280      36.861   5.545   9.476  1.00 43.95           O
ATOM   4209  OE2 GLU A1280      38.393   5.880   7.947  1.00 35.80           O1-
ATOM   4210  H   GLU A1280      41.631   4.653  11.070  1.00 31.69           H
ATOM   4211  HA  GLU A1280      40.565   2.331  10.248  1.00 35.60           H
ATOM   4212  HB2 GLU A1280      40.715   4.830   8.903  1.00 31.04           H
ATOM   4213  HB3 GLU A1280      40.040   3.545   8.249  1.00 31.04           H
ATOM   4214  HG2 GLU A1280      38.384   3.545   9.898  1.00 39.65           H
ATOM   4215  HG3 GLU A1280      39.080   4.766  10.628  1.00 39.65           H
ATOM   4216  N   ILE A1281      43.481   3.122   9.347  1.00 24.93           N
ATOM   4217  CA  ILE A1281      44.633   2.660   8.576  1.00 26.50           C
ATOM   4218  C   ILE A1281      45.654   2.007   9.490  1.00 25.76           C
ATOM   4219  O   ILE A1281      45.921   0.812   9.357  1.00 18.42           O
ATOM   4220  CB  ILE A1281      45.278   3.787   7.756  1.00 20.21           C
ATOM   4221  CG1 ILE A1281      44.241   4.403   6.770  1.00 26.35           C
ATOM   4222  CG2 ILE A1281      46.412   3.238   6.980  1.00 19.76           C
ATOM   4223  CD1 ILE A1281      44.767   5.519   5.935  1.00 25.98           C
ATOM   4224  H   ILE A1281      43.650   3.766   9.891  1.00 29.91           H
ATOM   4225  HA  ILE A1281      44.331   1.984   7.950  1.00 31.79           H
ATOM   4226  HB  ILE A1281      45.602   4.477   8.356  1.00 24.25           H
ATOM   4227 HG12 ILE A1281      43.932   3.707   6.170  1.00 31.61           H
ATOM   4228 HG13 ILE A1281      43.492   4.747   7.283  1.00 31.61           H
ATOM   4229 HG21 ILE A1281      46.816   3.953   6.464  1.00 23.70           H
ATOM   4230 HG22 ILE A1281      47.063   2.864   7.595  1.00 23.70           H
ATOM   4231 HG23 ILE A1281      46.082   2.547   6.386  1.00 23.70           H
ATOM   4232 HD11 ILE A1281      44.059   5.840   5.355  1.00 31.17           H
ATOM   4233 HD12 ILE A1281      45.068   6.233   6.518  1.00 31.17           H
ATOM   4234 HD13 ILE A1281      45.508   5.191   5.403  1.00 31.17           H
ATOM   4235  N   ASN A1282      46.270   2.756  10.399  1.00 27.05           N
ATOM   4236  CA  ASN A1282      47.433   2.124  11.030  1.00 23.76           C
ATOM   4237  C   ASN A1282      47.019   1.100  12.072  1.00 23.54           C
ATOM   4238  O   ASN A1282      47.719   0.099  12.261  1.00 21.09           O
ATOM   4239  CB  ASN A1282      48.370   3.129  11.684  1.00 16.19           C
ATOM   4240  CG  ASN A1282      48.938   4.148  10.711  1.00 20.75           C
ATOM   4241  OD1 ASN A1282      49.516   3.816   9.679  1.00 20.91           O
ATOM   4242  ND2 ASN A1282      48.800   5.412  11.065  1.00 23.80           N
ATOM   4243  H   ASN A1282      46.065   3.552  10.652  1.00 32.45           H
ATOM   4244  HA  ASN A1282      47.938   1.657  10.346  1.00 28.50           H
ATOM   4245  HB2 ASN A1282      47.883   3.612  12.370  1.00 19.43           H
ATOM   4246  HB3 ASN A1282      49.114   2.651  12.083  1.00 19.43           H
ATOM   4247 HD21 ASN A1282      49.101   6.036  10.556  1.00 28.56           H
ATOM   4248 HD22 ASN A1282      48.409   5.612  11.804  1.00 28.56           H
ATOM   4249  N   TRP A1283      45.908   1.335  12.777  1.00 22.40           N
ATOM   4250  CA  TRP A1283      45.539   0.419  13.841  1.00 19.83           C
ATOM   4251  C   TRP A1283      45.066  -0.895  13.257  1.00 27.50           C
ATOM   4252  O   TRP A1283      45.371  -1.963  13.790  1.00 22.82           O
ATOM   4253  CB  TRP A1283      44.455   1.014  14.721  1.00 25.05           C
ATOM   4254  CG  TRP A1283      44.024   0.105  15.827  1.00 32.18           C
ATOM   4255  CD1 TRP A1283      44.813  -0.717  16.587  1.00 34.12           C
ATOM   4256  CD2 TRP A1283      42.692  -0.060  16.298  1.00 32.29           C
ATOM   4257  NE1 TRP A1283      44.040  -1.383  17.515  1.00 44.51           N
ATOM   4258  CE2 TRP A1283      42.734  -0.991  17.358  1.00 38.67           C
ATOM   4259  CE3 TRP A1283      41.459   0.495  15.926  1.00 39.88           C
ATOM   4260  CZ2 TRP A1283      41.584  -1.396  18.040  1.00 50.92           C
ATOM   4261  CZ3 TRP A1283      40.312   0.104  16.613  1.00 50.32           C
ATOM   4262  CH2 TRP A1283      40.383  -0.834  17.658  1.00 49.74           C
ATOM   4263  H   TRP A1283      45.371   1.996  12.659  1.00 26.88           H
ATOM   4264  HA  TRP A1283      46.316   0.243  14.395  1.00 23.79           H
ATOM   4265  HB2 TRP A1283      44.788   1.833  15.120  1.00 30.06           H
ATOM   4266  HB3 TRP A1283      43.677   1.207  14.174  1.00 30.06           H
ATOM   4267  HD1 TRP A1283      45.735  -0.803  16.500  1.00 40.94           H
ATOM   4268  HE1 TRP A1283      44.328  -1.950  18.094  1.00 53.41           H
ATOM   4269  HE3 TRP A1283      41.409   1.116  15.236  1.00 47.85           H
ATOM   4270  HZ2 TRP A1283      41.627  -2.014  18.734  1.00 61.10           H
ATOM   4271  HZ3 TRP A1283      39.489   0.466  16.376  1.00 60.38           H
ATOM   4272  HH2 TRP A1283      39.604  -1.080  18.102  1.00 59.69           H
ATOM   4273  N   LEU A1284      44.311  -0.818  12.163  1.00 27.30           N
ATOM   4274  CA  LEU A1284      43.901  -2.016  11.458  1.00 25.28           C
ATOM   4275  C   LEU A1284      45.115  -2.773  10.976  1.00 25.50           C
ATOM   4276  O   LEU A1284      45.159  -4.001  11.039  1.00 25.90           O
ATOM   4277  CB  LEU A1284      43.025  -1.638  10.282  1.00 23.54           C
ATOM   4278  CG  LEU A1284      42.226  -2.713   9.577  1.00 38.00           C
ATOM   4279  CD1 LEU A1284      41.169  -3.233  10.505  1.00 41.56           C
ATOM   4280  CD2 LEU A1284      41.606  -2.071   8.339  1.00 37.61           C
ATOM   4281  H   LEU A1284      44.028  -0.085  11.814  1.00 32.76           H
ATOM   4282  HA  LEU A1284      43.393  -2.588  12.054  1.00 30.33           H
ATOM   4283  HB2 LEU A1284      42.387  -0.976  10.592  1.00 28.24           H
ATOM   4284  HB3 LEU A1284      43.596  -1.231   9.611  1.00 28.24           H
ATOM   4285  HG  LEU A1284      42.805  -3.442   9.306  1.00 45.59           H
ATOM   4286 HD11 LEU A1284      40.659  -3.921  10.049  1.00 49.87           H
ATOM   4287 HD12 LEU A1284      41.595  -3.604  11.293  1.00 49.87           H
ATOM   4288 HD13 LEU A1284      40.584  -2.501  10.758  1.00 49.87           H
ATOM   4289 HD21 LEU A1284      41.086  -2.738   7.865  1.00 45.12           H
ATOM   4290 HD22 LEU A1284      41.032  -1.340   8.617  1.00 45.12           H
ATOM   4291 HD23 LEU A1284      42.315  -1.737   7.768  1.00 45.12           H
ATOM   4292  N   ASN A1285      46.107  -2.057  10.475  1.00 20.99           N
ATOM   4293  CA  ASN A1285      47.319  -2.730  10.025  1.00 22.85           C
ATOM   4294  C   ASN A1285      47.991  -3.458  11.181  1.00 21.50           C
ATOM   4295  O   ASN A1285      48.502  -4.569  11.021  1.00 23.37           O
ATOM   4296  CB  ASN A1285      48.273  -1.713   9.418  1.00 22.72           C
ATOM   4297  CG  ASN A1285      49.429  -2.345   8.727  1.00 23.72           C
ATOM   4298  OD1 ASN A1285      49.396  -3.543   8.410  1.00 24.72           O
ATOM   4299  ND2 ASN A1285      50.448  -1.542   8.431  1.00 22.56           N
ATOM   4300  H   ASN A1285      46.108  -1.202  10.385  1.00 25.19           H
ATOM   4301  HA  ASN A1285      47.092  -3.381   9.343  1.00 27.42           H
ATOM   4302  HB2 ASN A1285      47.792  -1.177   8.769  1.00 27.26           H
ATOM   4303  HB3 ASN A1285      48.620  -1.145  10.124  1.00 27.26           H
ATOM   4304 HD21 ASN A1285      51.141  -1.858   8.031  1.00 27.07           H
ATOM   4305 HD22 ASN A1285      50.413  -0.709   8.639  1.00 27.07           H
ATOM   4306  N   LEU A1286      47.994  -2.833  12.357  1.00 22.70           N
ATOM   4307  CA  LEU A1286      48.575  -3.438  13.541  1.00 22.77           C
ATOM   4308  C   LEU A1286      47.903  -4.769  13.859  1.00 26.67           C
ATOM   4309  O   LEU A1286      48.572  -5.798  14.048  1.00 22.50           O
ATOM   4310  CB  LEU A1286      48.451  -2.470  14.703  1.00 23.83           C
ATOM   4311  CG  LEU A1286      48.892  -2.969  16.064  1.00 19.62           C
ATOM   4312  CD1 LEU A1286      50.356  -3.360  16.007  1.00 24.45           C
ATOM   4313  CD2 LEU A1286      48.726  -1.889  17.116  1.00 22.23           C
ATOM   4314  H   LEU A1286      47.663  -2.051  12.490  1.00 27.24           H
ATOM   4315  HA  LEU A1286      49.518  -3.605  13.385  1.00 27.32           H
ATOM   4316  HB2 LEU A1286      48.984  -1.685  14.500  1.00 28.59           H
ATOM   4317  HB3 LEU A1286      47.520  -2.211  14.782  1.00 28.59           H
ATOM   4318  HG  LEU A1286      48.368  -3.744  16.320  1.00 23.54           H
ATOM   4319 HD11 LEU A1286      50.632  -3.678  16.881  1.00 29.34           H
ATOM   4320 HD12 LEU A1286      50.470  -4.062  15.348  1.00 29.34           H
ATOM   4321 HD13 LEU A1286      50.881  -2.583  15.757  1.00 29.34           H
ATOM   4322 HD21 LEU A1286      49.016  -2.238  17.974  1.00 26.67           H
ATOM   4323 HD22 LEU A1286      49.267  -1.123  16.870  1.00 26.67           H
ATOM   4324 HD23 LEU A1286      47.791  -1.634  17.161  1.00 26.67           H
ATOM   4325  N   LYS A1287      46.575  -4.763  13.925  1.00 24.42           N
ATOM   4326  CA  LYS A1287      45.843  -5.962  14.329  1.00 25.73           C
ATOM   4327  C   LYS A1287      45.962  -7.052  13.282  1.00 25.65           C
ATOM   4328  O   LYS A1287      46.214  -8.225  13.614  1.00 32.78           O
ATOM   4329  CB  LYS A1287      44.380  -5.607  14.576  1.00 32.86           C
ATOM   4330  CG  LYS A1287      44.152  -4.883  15.872  1.00 27.92           C
ATOM   4331  CD  LYS A1287      43.048  -3.850  15.723  1.00 37.37           C
ATOM   4332  CE  LYS A1287      41.732  -4.427  15.256  1.00 44.49           C
ATOM   4333  NZ  LYS A1287      40.786  -3.288  14.932  1.00 38.86           N1+
ATOM   4334  H   LYS A1287      46.077  -4.086  13.744  1.00 29.30           H
ATOM   4335  HA  LYS A1287      46.216  -6.298  15.159  1.00 30.87           H
ATOM   4336  HB2 LYS A1287      44.071  -5.034  13.856  1.00 39.43           H
ATOM   4337  HB3 LYS A1287      43.858  -6.424  14.595  1.00 39.43           H
ATOM   4338  HG2 LYS A1287      43.887  -5.519  16.555  1.00 33.50           H
ATOM   4339  HG3 LYS A1287      44.966  -4.426  16.134  1.00 33.50           H
ATOM   4340  HD2 LYS A1287      42.897  -3.427  16.583  1.00 44.84           H
ATOM   4341  HD3 LYS A1287      43.327  -3.185  15.074  1.00 44.84           H
ATOM   4342  HE2 LYS A1287      41.871  -4.955  14.454  1.00 53.38           H
ATOM   4343  HE3 LYS A1287      41.341  -4.967  15.960  1.00 53.38           H
ATOM   4344  HZ1 LYS A1287      40.004  -3.612  14.655  1.00 46.63           H
ATOM   4345  HZ2 LYS A1287      40.651  -2.789  15.657  1.00 46.63           H
ATOM   4346  HZ3 LYS A1287      41.132  -2.778  14.290  1.00 46.63           H
ATOM   4347  N   GLN A1288      45.849  -6.676  12.014  1.00 20.50           N
ATOM   4348  CA  GLN A1288      45.811  -7.652  10.935  1.00 25.45           C
ATOM   4349  C   GLN A1288      47.200  -8.165  10.561  1.00 27.70           C
ATOM   4350  O   GLN A1288      47.353  -9.348  10.237  1.00 29.05           O
ATOM   4351  CB  GLN A1288      45.153  -7.050   9.705  1.00 24.62           C
ATOM   4352  CG  GLN A1288      43.707  -6.750   9.872  1.00 30.23           C
ATOM   4353  CD  GLN A1288      43.068  -6.311   8.581  1.00 39.19           C
ATOM   4354  OE1 GLN A1288      43.749  -5.872   7.648  1.00 34.37           O
ATOM   4355  NE2 GLN A1288      41.748  -6.417   8.517  1.00 42.13           N
ATOM   4356  H   GLN A1288      45.793  -5.859  11.751  1.00 24.59           H
ATOM   4357  HA  GLN A1288      45.279  -8.412  11.218  1.00 30.54           H
ATOM   4358  HB2 GLN A1288      45.603  -6.219   9.486  1.00 29.54           H
ATOM   4359  HB3 GLN A1288      45.242  -7.674   8.968  1.00 29.54           H
ATOM   4360  HG2 GLN A1288      43.250  -7.548  10.179  1.00 36.27           H
ATOM   4361  HG3 GLN A1288      43.603  -6.035  10.519  1.00 36.27           H
ATOM   4362 HE21 GLN A1288      41.308  -6.723   9.190  1.00 50.56           H
ATOM   4363 HE22 GLN A1288      41.331  -6.181   7.803  1.00 50.56           H
ATOM   4364  N   ASN A1289      48.230  -7.299  10.591  1.00 19.25           N
ATOM   4365  CA  ASN A1289      49.522  -7.625   9.957  1.00 28.68           C
ATOM   4366  C   ASN A1289      50.744  -7.525  10.864  1.00 26.08           C
ATOM   4367  O   ASN A1289      51.714  -8.296  10.699  1.00 19.42           O
ATOM   4368  CB  ASN A1289      49.710  -6.686   8.780  1.00 19.44           C
ATOM   4369  CG  ASN A1289      48.589  -6.773   7.794  1.00 21.66           C
ATOM   4370  OD1 ASN A1289      48.211  -7.859   7.363  1.00 29.67           O
ATOM   4371  ND2 ASN A1289      48.035  -5.624   7.429  1.00 27.37           N
ATOM   4372  H   ASN A1289      48.207  -6.526  10.968  1.00 23.10           H
ATOM   4373  HA  ASN A1289      49.481  -8.531   9.613  1.00 34.41           H
ATOM   4374  HB2 ASN A1289      49.753  -5.773   9.107  1.00 23.33           H
ATOM   4375  HB3 ASN A1289      50.533  -6.914   8.321  1.00 23.33           H
ATOM   4376 HD21 ASN A1289      47.387  -5.620   6.864  1.00 32.84           H
ATOM   4377 HD22 ASN A1289      48.324  -4.884   7.757  1.00 32.84           H
ATOM   4378  N   ILE A1290      50.764  -6.568  11.781  1.00 22.65           N
ATOM   4379  CA  ILE A1290      51.995  -6.308  12.539  1.00 22.36           C
ATOM   4380  C   ILE A1290      52.041  -7.104  13.834  1.00 25.00           C
ATOM   4381  O   ILE A1290      53.022  -7.807  14.118  1.00 24.73           O
ATOM   4382  CB  ILE A1290      52.140  -4.795  12.805  1.00 19.43           C
ATOM   4383  CG1 ILE A1290      52.129  -4.016  11.489  1.00 17.79           C
ATOM   4384  CG2 ILE A1290      53.420  -4.558  13.548  1.00 20.55           C
ATOM   4385  CD1 ILE A1290      52.067  -2.487  11.597  1.00 18.73           C
ATOM   4386  H   ILE A1290      50.100  -6.062  11.985  1.00 27.17           H
ATOM   4387  HA  ILE A1290      52.753  -6.583  12.000  1.00 26.82           H
ATOM   4388  HB  ILE A1290      51.397  -4.499  13.354  1.00 23.31           H
ATOM   4389 HG12 ILE A1290      52.937  -4.236  10.999  1.00 21.34           H
ATOM   4390 HG13 ILE A1290      51.356  -4.299  10.975  1.00 21.34           H
ATOM   4391 HG21 ILE A1290      53.514  -3.608  13.717  1.00 24.65           H
ATOM   4392 HG22 ILE A1290      53.392  -5.043  14.387  1.00 24.65           H
ATOM   4393 HG23 ILE A1290      54.161  -4.874  13.007  1.00 24.65           H
ATOM   4394 HD11 ILE A1290      52.066  -2.107  10.705  1.00 22.48           H
ATOM   4395 HD12 ILE A1290      51.255  -2.237  12.065  1.00 22.48           H
ATOM   4396 HD13 ILE A1290      52.843  -2.174  12.089  1.00 22.48           H
ATOM   4397  N   LEU A1291      50.977  -7.039  14.611  1.00 21.03           N
ATOM   4398  CA  LEU A1291      50.993  -7.603  15.939  1.00 18.88           C
ATOM   4399  C   LEU A1291      51.092  -9.125  15.852  1.00 27.07           C
ATOM   4400  O   LEU A1291      51.744  -9.718  16.720  1.00 20.49           O
ATOM   4401  CB  LEU A1291      49.766  -7.162  16.738  1.00 17.95           C
ATOM   4402  CG  LEU A1291      49.603  -7.669  18.172  1.00 26.48           C
ATOM   4403  CD1 LEU A1291      50.806  -7.262  19.067  1.00 28.17           C
ATOM   4404  CD2 LEU A1291      48.282  -7.158  18.765  1.00 24.50           C
ATOM   4405  H   LEU A1291      50.231  -6.671  14.391  1.00 25.24           H
ATOM   4406  HA  LEU A1291      51.781  -7.282  16.405  1.00 22.65           H
ATOM   4407  HB2 LEU A1291      49.776  -6.194  16.783  1.00 21.53           H
ATOM   4408  HB3 LEU A1291      48.978  -7.447  16.250  1.00 21.53           H
ATOM   4409  HG  LEU A1291      49.562  -8.638  18.156  1.00 31.77           H
ATOM   4410 HD11 LEU A1291      50.661  -7.602  19.964  1.00 33.81           H
ATOM   4411 HD12 LEU A1291      51.617  -7.642  18.695  1.00 33.81           H
ATOM   4412 HD13 LEU A1291      50.872  -6.294  19.086  1.00 33.81           H
ATOM   4413 HD21 LEU A1291      48.196  -7.489  19.673  1.00 29.40           H
ATOM   4414 HD22 LEU A1291      48.291  -6.188  18.765  1.00 29.40           H
ATOM   4415 HD23 LEU A1291      47.547  -7.483  18.223  1.00 29.40           H
ATOM   4416  N   PRO A1292      50.527  -9.809  14.834  1.00 24.71           N
ATOM   4417  CA  PRO A1292      50.696 -11.281  14.799  1.00 20.18           C
ATOM   4418  C   PRO A1292      52.150 -11.743  14.647  1.00 23.80           C
ATOM   4419  O   PRO A1292      52.435 -12.917  14.965  1.00 22.96           O
ATOM   4420  CB  PRO A1292      49.829 -11.723  13.610  1.00 23.04           C
ATOM   4421  CG  PRO A1292      48.782 -10.711  13.523  1.00 25.09           C
ATOM   4422  CD  PRO A1292      49.484  -9.408  13.867  1.00 20.33           C
ATOM   4423  HA  PRO A1292      50.332 -11.669  15.610  1.00 24.21           H
ATOM   4424  HB2 PRO A1292      50.363 -11.737  12.801  1.00 27.65           H
ATOM   4425  HB3 PRO A1292      49.449 -12.597  13.788  1.00 27.65           H
ATOM   4426  HG2 PRO A1292      48.425 -10.683  12.622  1.00 30.10           H
ATOM   4427  HG3 PRO A1292      48.082 -10.905  14.166  1.00 30.10           H
ATOM   4428  HD2 PRO A1292      49.890  -9.025  13.073  1.00 24.39           H
ATOM   4429  HD3 PRO A1292      48.862  -8.789  14.280  1.00 24.39           H
ATOM   4430  N   THR A1293      53.072 -10.873  14.198  1.00 18.35           N
ATOM   4431  CA  THR A1293      54.484 -11.226  14.045  1.00 21.09           C
ATOM   4432  C   THR A1293      55.304 -11.004  15.303  1.00 21.75           C
ATOM   4433  O   THR A1293      56.518 -11.252  15.294  1.00 17.03           O
ATOM   4434  CB  THR A1293      55.142 -10.450  12.902  1.00 26.60           C
ATOM   4435  OG1 THR A1293      55.520  -9.150  13.334  1.00 22.94           O
ATOM   4436  CG2 THR A1293      54.237 -10.373  11.705  1.00 22.16           C
ATOM   4437  H   THR A1293      52.895 -10.062  13.973  1.00 22.01           H
ATOM   4438  HA  THR A1293      54.540 -12.169  13.825  1.00 25.30           H
ATOM   4439  HB  THR A1293      55.942 -10.927  12.630  1.00 31.91           H
ATOM   4440  HG1 THR A1293      54.842  -8.725  13.592  1.00 27.53           H
ATOM   4441 HG21 THR A1293      54.671  -9.878  10.993  1.00 26.59           H
ATOM   4442 HG22 THR A1293      54.029 -11.266  11.388  1.00 26.59           H
ATOM   4443 HG23 THR A1293      53.411  -9.923  11.943  1.00 26.59           H
ATOM   4444  N   ARG A1294      54.682 -10.590  16.400  1.00 24.12           N
ATOM   4445  CA  ARG A1294      55.460 -10.182  17.564  1.00 18.95           C
ATOM   4446  C   ARG A1294      56.244 -11.348  18.163  1.00 19.72           C
ATOM   4447  O   ARG A1294      57.390 -11.171  18.583  1.00 17.52           O
ATOM   4448  CB  ARG A1294      54.539  -9.587  18.609  1.00 21.46           C
ATOM   4449  CG  ARG A1294      55.272  -9.080  19.844  1.00 25.54           C
ATOM   4450  CD  ARG A1294      54.301  -8.501  20.845  1.00 28.76           C
ATOM   4451  NE  ARG A1294      53.334  -9.502  21.287  1.00 31.94           N
ATOM   4452  CZ  ARG A1294      52.348  -9.265  22.153  1.00 39.91           C
ATOM   4453  NH1 ARG A1294      52.197  -8.069  22.672  1.00 39.63           N
ATOM   4454  NH2 ARG A1294      51.509 -10.222  22.516  1.00 45.28           N1+
ATOM   4455  H   ARG A1294      53.829 -10.536  16.496  1.00 28.94           H
ATOM   4456  HA  ARG A1294      56.094  -9.499  17.298  1.00 22.73           H
ATOM   4457  HB2 ARG A1294      54.063  -8.838  18.218  1.00 25.74           H
ATOM   4458  HB3 ARG A1294      53.908 -10.266  18.895  1.00 25.74           H
ATOM   4459  HG2 ARG A1294      55.742  -9.817  20.265  1.00 30.64           H
ATOM   4460  HG3 ARG A1294      55.896  -8.384  19.586  1.00 30.64           H
ATOM   4461  HD2 ARG A1294      54.791  -8.186  21.621  1.00 34.51           H
ATOM   4462  HD3 ARG A1294      53.815  -7.769  20.433  1.00 34.51           H
ATOM   4463  HE  ARG A1294      53.406 -10.298  20.969  1.00 38.32           H
ATOM   4464 HH11 ARG A1294      52.733  -7.433  22.451  1.00 47.55           H
ATOM   4465 HH12 ARG A1294      51.561  -7.920  23.231  1.00 47.55           H
ATOM   4466 HH21 ARG A1294      51.591 -11.013  22.187  1.00 54.33           H
ATOM   4467 HH22 ARG A1294      50.878 -10.052  23.075  1.00 54.33           H
ATOM   4468  N   GLU A1295      55.646 -12.555  18.227  1.00 16.72           N
ATOM   4469  CA  GLU A1295      56.375 -13.661  18.872  1.00 24.95           C
ATOM   4470  C   GLU A1295      57.460 -14.248  17.995  1.00 22.26           C
ATOM   4471  O   GLU A1295      58.156 -15.181  18.414  1.00 22.90           O
ATOM   4472  CB  GLU A1295      55.429 -14.763  19.299  1.00 21.02           C
ATOM   4473  CG  GLU A1295      54.588 -14.385  20.525  1.00 31.99           C
ATOM   4474  CD  GLU A1295      53.669 -13.177  20.260  1.00 25.55           C
ATOM   4475  OE1 GLU A1295      53.494 -12.346  21.170  1.00 24.43           O
ATOM   4476  OE2 GLU A1295      53.137 -13.076  19.131  1.00 31.55           O1-
ATOM   4477  H   GLU A1295      54.865 -12.750  17.923  1.00 20.05           H
ATOM   4478  HA  GLU A1295      56.802 -13.318  19.673  1.00 29.93           H
ATOM   4479  HB2 GLU A1295      54.822 -14.959  18.568  1.00 25.22           H
ATOM   4480  HB3 GLU A1295      55.945 -15.553  19.522  1.00 25.22           H
ATOM   4481  HG2 GLU A1295      54.030 -15.139  20.772  1.00 38.39           H
ATOM   4482  HG3 GLU A1295      55.181 -14.156  21.258  1.00 38.39           H
ATOM   4483  N   ARG A1296      57.662 -13.702  16.812  1.00 23.16           N
ATOM   4484  CA  ARG A1296      58.842 -14.074  16.060  1.00 22.46           C
ATOM   4485  C   ARG A1296      60.088 -13.285  16.472  1.00 23.24           C
ATOM   4486  O   ARG A1296      61.165 -13.532  15.919  1.00 21.80           O
ATOM   4487  CB  ARG A1296      58.582 -13.865  14.576  1.00 19.50           C
ATOM   4488  CG  ARG A1296      57.392 -14.648  13.954  1.00 21.78           C
ATOM   4489  CD  ARG A1296      57.587 -14.760  12.449  1.00 16.88           C
ATOM   4490  NE  ARG A1296      58.795 -15.531  12.116  1.00 18.89           N
ATOM   4491  CZ  ARG A1296      59.619 -15.280  11.101  1.00 17.84           C
ATOM   4492  NH1 ARG A1296      59.384 -14.267  10.283  1.00 21.93           N
ATOM   4493  NH2 ARG A1296      60.708 -16.032  10.911  1.00 29.33           N1+
ATOM   4494  H   ARG A1296      57.146 -13.130  16.430  1.00 27.79           H
ATOM   4495  HA  ARG A1296      59.024 -15.016  16.204  1.00 26.95           H
ATOM   4496  HB2 ARG A1296      58.411 -12.921  14.429  1.00 23.40           H
ATOM   4497  HB3 ARG A1296      59.380 -14.125  14.090  1.00 23.40           H
ATOM   4498  HG2 ARG A1296      57.357 -15.541  14.330  1.00 26.13           H
ATOM   4499  HG3 ARG A1296      56.564 -14.173  14.125  1.00 26.13           H
ATOM   4500  HD2 ARG A1296      56.821 -15.212  12.061  1.00 20.25           H
ATOM   4501  HD3 ARG A1296      57.679 -13.871  12.072  1.00 20.25           H
ATOM   4502  HE  ARG A1296      58.986 -16.200  12.621  1.00 22.67           H
ATOM   4503 HH11 ARG A1296      58.692 -13.771  10.402  1.00 26.31           H
ATOM   4504 HH12 ARG A1296      59.920 -14.110   9.629  1.00 26.31           H
ATOM   4505 HH21 ARG A1296      60.870 -16.694  11.435  1.00 35.20           H
ATOM   4506 HH22 ARG A1296      61.232 -15.869  10.249  1.00 35.20           H
ATOM   4507  N   ALA A1297      59.975 -12.314  17.380  1.00 17.84           N
ATOM   4508  CA  ALA A1297      61.119 -11.448  17.644  1.00 16.44           C
ATOM   4509  C   ALA A1297      62.084 -12.110  18.612  1.00 20.70           C
ATOM   4510  O   ALA A1297      61.682 -12.874  19.490  1.00 18.83           O
ATOM   4511  CB  ALA A1297      60.678 -10.107  18.236  1.00 21.67           C
ATOM   4512  H   ALA A1297      59.270 -12.142  17.842  1.00 21.41           H
ATOM   4513  HA  ALA A1297      61.589 -11.275  16.813  1.00 19.73           H
ATOM   4514  HB1 ALA A1297      61.463  -9.561  18.397  1.00 26.00           H
ATOM   4515  HB2 ALA A1297      60.088  -9.663  17.608  1.00 26.00           H
ATOM   4516  HB3 ALA A1297      60.211 -10.270  19.071  1.00 26.00           H
ATOM   4517  N   SER A1298      63.375 -11.805  18.420  1.00 19.98           N
ATOM   4518  CA  SER A1298      64.382 -12.157  19.403  1.00 20.71           C
ATOM   4519  C   SER A1298      64.088 -11.510  20.736  1.00 22.46           C
ATOM   4520  O   SER A1298      64.251 -12.152  21.780  1.00 18.94           O
ATOM   4521  CB  SER A1298      65.761 -11.738  18.925  1.00 16.90           C
ATOM   4522  OG  SER A1298      66.056 -12.330  17.680  1.00 24.78           O
ATOM   4523  H   SER A1298      63.682 -11.396  17.729  1.00 23.98           H
ATOM   4524  HA  SER A1298      64.384 -13.119  19.528  1.00 24.84           H
ATOM   4525  HB2 SER A1298      65.784 -10.773  18.830  1.00 20.28           H
ATOM   4526  HB3 SER A1298      66.422 -12.024  19.576  1.00 20.28           H
ATOM   4527  HG  SER A1298      66.820 -12.094  17.423  1.00 29.73           H
ATOM   4528  N   LEU A1299      63.678 -10.228  20.724  1.00 21.52           N
ATOM   4529  CA  LEU A1299      63.470  -9.464  21.947  1.00 15.13           C
ATOM   4530  C   LEU A1299      62.239  -8.593  21.788  1.00 20.38           C
ATOM   4531  O   LEU A1299      62.064  -7.972  20.740  1.00 20.67           O
ATOM   4532  CB  LEU A1299      64.685  -8.590  22.267  1.00 20.40           C
ATOM   4533  CG  LEU A1299      64.613  -7.686  23.502  1.00 24.67           C
ATOM   4534  CD1 LEU A1299      65.967  -7.578  24.107  1.00 16.86           C
ATOM   4535  CD2 LEU A1299      64.114  -6.275  23.211  1.00 20.11           C
ATOM   4536  H   LEU A1299      63.515  -9.782  20.006  1.00 25.82           H
ATOM   4537  HA  LEU A1299      63.324 -10.072  22.688  1.00 18.15           H
ATOM   4538  HB2 LEU A1299      65.449  -9.174  22.389  1.00 24.48           H
ATOM   4539  HB3 LEU A1299      64.847  -8.013  21.504  1.00 24.48           H
ATOM   4540  HG  LEU A1299      64.020  -8.088  24.156  1.00 29.59           H
ATOM   4541 HD11 LEU A1299      65.918  -7.005  24.889  1.00 20.23           H
ATOM   4542 HD12 LEU A1299      66.269  -8.463  24.363  1.00 20.23           H
ATOM   4543 HD13 LEU A1299      66.574  -7.196  23.454  1.00 20.23           H
ATOM   4544 HD21 LEU A1299      64.097  -5.770  24.038  1.00 24.12           H
ATOM   4545 HD22 LEU A1299      64.715  -5.853  22.577  1.00 24.12           H
ATOM   4546 HD23 LEU A1299      63.221  -6.327  22.836  1.00 24.12           H
ATOM   4547  N   ILE A1300      61.423  -8.505  22.846  1.00 19.41           N
ATOM   4548  CA  ILE A1300      60.257  -7.619  22.881  1.00 18.35           C
ATOM   4549  C   ILE A1300      60.465  -6.577  23.966  1.00 28.93           C
ATOM   4550  O   ILE A1300      60.706  -6.921  25.134  1.00 22.08           O
ATOM   4551  CB  ILE A1300      58.955  -8.385  23.139  1.00 17.76           C
ATOM   4552  CG1 ILE A1300      58.787  -9.548  22.156  1.00 21.52           C
ATOM   4553  CG2 ILE A1300      57.791  -7.449  23.034  1.00 26.52           C
ATOM   4554  CD1 ILE A1300      57.648 -10.512  22.587  1.00 24.02           C
ATOM   4555  H   ILE A1300      61.529  -8.958  23.568  1.00 23.29           H
ATOM   4556  HA  ILE A1300      60.177  -7.160  22.029  1.00 22.02           H
ATOM   4557  HB  ILE A1300      58.982  -8.744  24.040  1.00 21.30           H
ATOM   4558 HG12 ILE A1300      58.569  -9.196  21.279  1.00 25.82           H
ATOM   4559 HG13 ILE A1300      59.613 -10.055  22.117  1.00 25.82           H
ATOM   4560 HG21 ILE A1300      56.973  -7.943  23.199  1.00 31.82           H
ATOM   4561 HG22 ILE A1300      57.892  -6.745  23.694  1.00 31.82           H
ATOM   4562 HG23 ILE A1300      57.773  -7.066  22.143  1.00 31.82           H
ATOM   4563 HD11 ILE A1300      57.579 -11.229  21.938  1.00 28.83           H
ATOM   4564 HD12 ILE A1300      57.857 -10.876  23.462  1.00 28.83           H
ATOM   4565 HD13 ILE A1300      56.814 -10.018  22.624  1.00 28.83           H
ATOM   4566  N   LEU A1301      60.352  -5.318  23.567  1.00 21.01           N
ATOM   4567  CA  LEU A1301      60.450  -4.135  24.405  1.00 20.36           C
ATOM   4568  C   LEU A1301      59.063  -3.539  24.606  1.00 26.78           C
ATOM   4569  O   LEU A1301      58.516  -2.966  23.668  1.00 24.93           O
ATOM   4570  CB  LEU A1301      61.305  -3.081  23.705  1.00 21.25           C
ATOM   4571  CG  LEU A1301      62.705  -2.721  24.084  1.00 31.00           C
ATOM   4572  CD1 LEU A1301      62.867  -1.330  23.554  1.00 17.73           C
ATOM   4573  CD2 LEU A1301      62.909  -2.800  25.546  1.00 29.07           C
ATOM   4574  H   LEU A1301      60.206  -5.113  22.745  1.00 25.21           H
ATOM   4575  HA  LEU A1301      60.840  -4.355  25.265  1.00 24.43           H
ATOM   4576  HB2 LEU A1301      61.354  -3.346  22.773  1.00 25.50           H
ATOM   4577  HB3 LEU A1301      60.806  -2.251  23.753  1.00 25.50           H
ATOM   4578  HG  LEU A1301      63.335  -3.308  23.639  1.00 37.19           H
ATOM   4579 HD11 LEU A1301      63.761  -1.016  23.760  1.00 21.27           H
ATOM   4580 HD12 LEU A1301      62.734  -1.342  22.593  1.00 21.27           H
ATOM   4581 HD13 LEU A1301      62.209  -0.754  23.972  1.00 21.27           H
ATOM   4582 HD21 LEU A1301      63.826  -2.559  25.749  1.00 34.89           H
ATOM   4583 HD22 LEU A1301      62.300  -2.184  25.983  1.00 34.89           H
ATOM   4584 HD23 LEU A1301      62.731  -3.707  25.840  1.00 34.89           H
ATOM   4585  N   THR A1302      58.497  -3.642  25.810  1.00 25.36           N
ATOM   4586  CA  THR A1302      57.139  -3.174  26.077  1.00 24.99           C
ATOM   4587  C   THR A1302      57.178  -1.802  26.733  1.00 27.16           C
ATOM   4588  O   THR A1302      57.769  -1.630  27.804  1.00 20.04           O
ATOM   4589  CB  THR A1302      56.385  -4.167  26.953  1.00 27.56           C
ATOM   4590  OG1 THR A1302      56.410  -5.435  26.318  1.00 28.81           O
ATOM   4591  CG2 THR A1302      54.900  -3.793  27.103  1.00 30.43           C
ATOM   4592  H   THR A1302      58.887  -3.983  26.497  1.00 30.42           H
ATOM   4593  HA  THR A1302      56.661  -3.092  25.236  1.00 29.98           H
ATOM   4594  HB  THR A1302      56.793  -4.222  27.831  1.00 33.07           H
ATOM   4595  HG1 THR A1302      55.999  -5.999  26.786  1.00 34.57           H
ATOM   4596 HG21 THR A1302      54.449  -4.443  27.664  1.00 36.51           H
ATOM   4597 HG22 THR A1302      54.819  -2.916  27.508  1.00 36.51           H
ATOM   4598 HG23 THR A1302      54.472  -3.779  26.232  1.00 36.51           H
ATOM   4599  N   LYS A1303      56.568  -0.826  26.073  1.00 26.70           N
ATOM   4600  CA  LYS A1303      56.592   0.557  26.510  1.00 24.89           C
ATOM   4601  C   LYS A1303      55.317   0.899  27.244  1.00 28.19           C
ATOM   4602  O   LYS A1303      54.251   0.335  26.994  1.00 28.72           O
ATOM   4603  CB  LYS A1303      56.718   1.520  25.340  1.00 18.83           C
ATOM   4604  CG  LYS A1303      58.068   1.758  24.802  1.00 23.58           C
ATOM   4605  CD  LYS A1303      57.907   2.800  23.733  1.00 25.70           C
ATOM   4606  CE  LYS A1303      59.179   3.287  23.199  1.00 34.19           C
ATOM   4607  NZ  LYS A1303      58.803   4.335  22.264  1.00 24.07           N1+
ATOM   4608  H   LYS A1303      56.121  -0.948  25.349  1.00 32.04           H
ATOM   4609  HA  LYS A1303      57.342   0.697  27.109  1.00 29.86           H
ATOM   4610  HB2 LYS A1303      56.176   1.180  24.611  1.00 22.59           H
ATOM   4611  HB3 LYS A1303      56.368   2.381  25.621  1.00 22.59           H
ATOM   4612  HG2 LYS A1303      58.653   2.098  25.496  1.00 28.29           H
ATOM   4613  HG3 LYS A1303      58.421   0.945  24.407  1.00 28.29           H
ATOM   4614  HD2 LYS A1303      57.402   2.419  22.997  1.00 30.84           H
ATOM   4615  HD3 LYS A1303      57.430   3.558  24.104  1.00 30.84           H
ATOM   4616  HE2 LYS A1303      59.725   3.664  23.907  1.00 41.02           H
ATOM   4617  HE3 LYS A1303      59.644   2.580  22.724  1.00 41.02           H
ATOM   4618  HZ1 LYS A1303      59.532   4.686  21.892  1.00 28.88           H
ATOM   4619  HZ2 LYS A1303      58.285   4.000  21.623  1.00 28.88           H
ATOM   4620  HZ3 LYS A1303      58.358   4.977  22.690  1.00 28.88           H
ATOM   4621  N   SER A1304      55.434   1.904  28.105  1.00 27.47           N
ATOM   4622  CA  SER A1304      54.302   2.371  28.883  1.00 31.47           C
ATOM   4623  C   SER A1304      54.130   3.888  28.732  1.00 27.80           C
ATOM   4624  O   SER A1304      54.745   4.498  27.854  1.00 26.60           O
ATOM   4625  CB  SER A1304      54.545   1.961  30.328  1.00 36.58           C
ATOM   4626  OG  SER A1304      53.427   2.261  31.111  1.00 48.34           O
ATOM   4627  H   SER A1304      56.164   2.332  28.256  1.00 32.96           H
ATOM   4628  HA  SER A1304      53.493   1.937  28.571  1.00 37.76           H
ATOM   4629  HB2 SER A1304      54.711   1.006  30.363  1.00 43.90           H
ATOM   4630  HB3 SER A1304      55.313   2.446  30.671  1.00 43.90           H
ATOM   4631  HG  SER A1304      53.565   2.033  31.908  1.00 58.00           H
ATOM   4632  N   ALA A1305      53.325   4.510  29.588  1.00 28.18           N
ATOM   4633  CA  ALA A1305      53.155   5.961  29.556  1.00 31.01           C
ATOM   4634  C   ALA A1305      54.483   6.687  29.425  1.00 29.84           C
ATOM   4635  O   ALA A1305      55.500   6.273  29.981  1.00 31.69           O
ATOM   4636  CB  ALA A1305      52.433   6.426  30.820  1.00 38.30           C
ATOM   4637  H   ALA A1305      52.865   4.115  30.198  1.00 33.81           H
ATOM   4638  HA  ALA A1305      52.607   6.198  28.792  1.00 37.21           H
ATOM   4639  HB1 ALA A1305      52.327   7.390  30.786  1.00 45.95           H
ATOM   4640  HB2 ALA A1305      51.564   5.999  30.862  1.00 45.95           H
ATOM   4641  HB3 ALA A1305      52.962   6.178  31.595  1.00 45.95           H
ATOM   4642  N   ASN A1306      54.475   7.782  28.667  1.00 33.73           N
ATOM   4643  CA  ASN A1306      55.665   8.609  28.463  1.00 28.71           C
ATOM   4644  C   ASN A1306      56.824   7.821  27.871  1.00 27.26           C
ATOM   4645  O   ASN A1306      57.971   8.236  27.981  1.00 22.54           O
ATOM   4646  CB  ASN A1306      56.083   9.264  29.772  1.00 41.15           C
ATOM   4647  CG  ASN A1306      54.938   9.975  30.410  1.00 47.15           C
ATOM   4648  OD1 ASN A1306      54.276  10.792  29.760  1.00 37.73           O
ATOM   4649  ND2 ASN A1306      54.634   9.617  31.650  1.00 50.45           N
ATOM   4650  H   ASN A1306      53.779   8.073  28.253  1.00 40.47           H
ATOM   4651  HA  ASN A1306      55.445   9.317  27.838  1.00 34.45           H
ATOM   4652  HB2 ASN A1306      56.398   8.582  30.385  1.00 49.38           H
ATOM   4653  HB3 ASN A1306      56.784   9.910  29.598  1.00 49.38           H
ATOM   4654 HD21 ASN A1306      53.981   9.998  32.060  1.00 60.54           H
ATOM   4655 HD22 ASN A1306      55.089   9.003  32.044  1.00 60.54           H
ATOM   4656  N   HIS A1307      56.510   6.712  27.206  1.00 30.37           N
ATOM   4657  CA  HIS A1307      57.442   5.882  26.466  1.00 26.55           C
ATOM   4658  C   HIS A1307      58.350   5.082  27.378  1.00 28.66           C
ATOM   4659  O   HIS A1307      59.309   4.481  26.905  1.00 29.94           O
ATOM   4660  CB  HIS A1307      58.268   6.711  25.484  1.00 27.87           C
ATOM   4661  CG  HIS A1307      57.461   7.235  24.344  1.00 32.27           C
ATOM   4662  ND1 HIS A1307      57.203   6.495  23.212  1.00 24.11           N
ATOM   4663  CD2 HIS A1307      56.803   8.411  24.184  1.00 32.82           C
ATOM   4664  CE1 HIS A1307      56.452   7.204  22.386  1.00 28.66           C
ATOM   4665  NE2 HIS A1307      56.189   8.369  22.954  1.00 30.69           N
ATOM   4666  H   HIS A1307      55.707   6.407  27.173  1.00 36.43           H
ATOM   4667  HA  HIS A1307      56.929   5.246  25.943  1.00 31.86           H
ATOM   4668  HB2 HIS A1307      58.976   6.156  25.120  1.00 33.44           H
ATOM   4669  HB3 HIS A1307      58.650   7.469  25.954  1.00 33.44           H
ATOM   4670  HD2 HIS A1307      56.782   9.119  24.787  1.00 39.38           H
ATOM   4671  HE1 HIS A1307      56.150   6.926  21.551  1.00 34.38           H
ATOM   4672  HE2 HIS A1307      55.716   8.999  22.608  1.00 36.82           H
ATOM   4673  N   ALA A1308      58.034   5.005  28.666  1.00 29.29           N
ATOM   4674  CA  ALA A1308      58.900   4.324  29.611  1.00 29.76           C
ATOM   4675  C   ALA A1308      58.809   2.831  29.397  1.00 27.07           C
ATOM   4676  O   ALA A1308      57.708   2.270  29.391  1.00 25.81           O
ATOM   4677  CB  ALA A1308      58.502   4.668  31.044  1.00 31.86           C
ATOM   4678  H   ALA A1308      57.323   5.340  29.015  1.00 35.14           H
ATOM   4679  HA  ALA A1308      59.819   4.602  29.469  1.00 35.70           H
ATOM   4680  HB1 ALA A1308      59.094   4.202  31.655  1.00 38.22           H
ATOM   4681  HB2 ALA A1308      58.581   5.626  31.171  1.00 38.22           H
ATOM   4682  HB3 ALA A1308      57.586   4.387  31.192  1.00 38.22           H
ATOM   4683  N   VAL A1309      59.963   2.171  29.262  1.00 28.39           N
ATOM   4684  CA  VAL A1309      59.945   0.719  29.133  1.00 28.51           C
ATOM   4685  C   VAL A1309      59.588   0.088  30.470  1.00 24.60           C
ATOM   4686  O   VAL A1309      60.158   0.425  31.514  1.00 29.27           O
ATOM   4687  CB  VAL A1309      61.292   0.208  28.615  1.00 30.67           C
ATOM   4688  CG1 VAL A1309      61.360  -1.340  28.714  1.00 30.03           C
ATOM   4689  CG2 VAL A1309      61.461   0.665  27.182  1.00 34.33           C
ATOM   4690  H   VAL A1309      60.744   2.531  29.242  1.00 34.06           H
ATOM   4691  HA  VAL A1309      59.263   0.468  28.491  1.00 34.21           H
ATOM   4692  HB  VAL A1309      62.010   0.584  29.148  1.00 36.80           H
ATOM   4693 HG11 VAL A1309      62.220  -1.639  28.381  1.00 36.04           H
ATOM   4694 HG12 VAL A1309      61.254  -1.601  29.642  1.00 36.04           H
ATOM   4695 HG13 VAL A1309      60.646  -1.721  28.179  1.00 36.04           H
ATOM   4696 HG21 VAL A1309      62.313   0.344  26.848  1.00 41.19           H
ATOM   4697 HG22 VAL A1309      60.738   0.302  26.648  1.00 41.19           H
ATOM   4698 HG23 VAL A1309      61.439   1.634  27.156  1.00 41.19           H
ATOM   4699  N   GLU A1310      58.649  -0.845  30.439  1.00 30.40           N
ATOM   4700  CA  GLU A1310      58.210  -1.527  31.639  1.00 36.16           C
ATOM   4701  C   GLU A1310      58.486  -3.022  31.624  1.00 37.68           C
ATOM   4702  O   GLU A1310      58.430  -3.641  32.681  1.00 36.54           O
ATOM   4703  CB  GLU A1310      56.702  -1.300  31.885  1.00 31.75           C
ATOM   4704  CG  GLU A1310      55.776  -1.923  30.835  1.00 40.65           C
ATOM   4705  CD  GLU A1310      54.289  -1.906  31.249  1.00 48.35           C
ATOM   4706  OE1 GLU A1310      53.938  -1.145  32.181  1.00 48.14           O
ATOM   4707  OE2 GLU A1310      53.476  -2.657  30.651  1.00 55.83           O1-
ATOM   4708  H   GLU A1310      58.246  -1.103  29.724  1.00 36.48           H
ATOM   4709  HA  GLU A1310      58.688  -1.152  32.396  1.00 43.39           H
ATOM   4710  HB2 GLU A1310      56.468  -1.682  32.745  1.00 38.10           H
ATOM   4711  HB3 GLU A1310      56.531  -0.345  31.895  1.00 38.10           H
ATOM   4712  HG2 GLU A1310      55.861  -1.426  30.006  1.00 48.77           H
ATOM   4713  HG3 GLU A1310      56.036  -2.847  30.695  1.00 48.77           H
ATOM   4714  N   GLU A1311      58.802  -3.614  30.478  1.00 30.09           N
ATOM   4715  CA  GLU A1311      59.029  -5.047  30.398  1.00 36.29           C
ATOM   4716  C   GLU A1311      59.965  -5.299  29.225  1.00 32.72           C
ATOM   4717  O   GLU A1311      59.890  -4.617  28.195  1.00 23.50           O
ATOM   4718  CB  GLU A1311      57.718  -5.844  30.244  1.00 29.54           C
ATOM   4719  CG  GLU A1311      57.943  -7.360  30.282  1.00 35.07           C
ATOM   4720  CD  GLU A1311      56.719  -8.203  30.008  1.00 46.49           C
ATOM   4721  OE1 GLU A1311      56.213  -8.228  28.861  1.00 41.33           O
ATOM   4722  OE2 GLU A1311      56.288  -8.892  30.953  1.00 53.94           O1-
ATOM   4723  H   GLU A1311      58.892  -3.203  29.728  1.00 36.11           H
ATOM   4724  HA  GLU A1311      59.471  -5.346  31.208  1.00 43.54           H
ATOM   4725  HB2 GLU A1311      57.119  -5.611  30.971  1.00 35.44           H
ATOM   4726  HB3 GLU A1311      57.310  -5.622  29.393  1.00 35.44           H
ATOM   4727  HG2 GLU A1311      58.610  -7.589  29.616  1.00 42.07           H
ATOM   4728  HG3 GLU A1311      58.270  -7.600  31.163  1.00 42.07           H
ATOM   4729  N   VAL A1312      60.893  -6.225  29.423  1.00 25.78           N
ATOM   4730  CA  VAL A1312      61.779  -6.714  28.372  1.00 22.84           C
ATOM   4731  C   VAL A1312      61.668  -8.229  28.378  1.00 33.09           C
ATOM   4732  O   VAL A1312      61.805  -8.855  29.437  1.00 30.60           O
ATOM   4733  CB  VAL A1312      63.242  -6.296  28.586  1.00 25.15           C
ATOM   4734  CG1 VAL A1312      64.086  -6.683  27.372  1.00 29.12           C
ATOM   4735  CG2 VAL A1312      63.363  -4.830  28.819  1.00 20.50           C
ATOM   4736  H   VAL A1312      61.035  -6.598  30.185  1.00 30.94           H
ATOM   4737  HA  VAL A1312      61.481  -6.382  27.511  1.00 27.40           H
ATOM   4738  HB  VAL A1312      63.596  -6.757  29.362  1.00 30.18           H
ATOM   4739 HG11 VAL A1312      65.004  -6.411  27.527  1.00 34.94           H
ATOM   4740 HG12 VAL A1312      64.041  -7.644  27.251  1.00 34.94           H
ATOM   4741 HG13 VAL A1312      63.735  -6.233  26.588  1.00 34.94           H
ATOM   4742 HG21 VAL A1312      64.298  -4.608  28.949  1.00 24.60           H
ATOM   4743 HG22 VAL A1312      63.015  -4.359  28.046  1.00 24.60           H
ATOM   4744 HG23 VAL A1312      62.853  -4.593  29.609  1.00 24.60           H
ATOM   4745  N   ARG A1313      61.411  -8.816  27.214  1.00 25.63           N
ATOM   4746  CA  ARG A1313      61.404 -10.267  27.045  1.00 26.60           C
ATOM   4747  C   ARG A1313      62.458 -10.656  26.028  1.00 27.60           C
ATOM   4748  O   ARG A1313      62.572 -10.016  24.976  1.00 25.13           O
ATOM   4749  CB  ARG A1313      60.035 -10.744  26.609  1.00 22.72           C
ATOM   4750  CG  ARG A1313      59.129 -10.793  27.773  1.00 33.12           C
ATOM   4751  CD  ARG A1313      57.864 -11.494  27.433  1.00 32.96           C
ATOM   4752  NE  ARG A1313      56.986 -10.602  26.697  1.00 41.37           N
ATOM   4753  CZ  ARG A1313      56.021 -11.010  25.878  1.00 49.99           C
ATOM   4754  NH1 ARG A1313      55.836 -12.314  25.669  1.00 40.80           N
ATOM   4755  NH2 ARG A1313      55.243 -10.107  25.266  1.00 42.46           N1+
ATOM   4756  H   ARG A1313      61.234  -8.386  26.491  1.00 30.75           H
ATOM   4757  HA  ARG A1313      61.621 -10.692  27.889  1.00 31.91           H
ATOM   4758  HB2 ARG A1313      59.668 -10.127  25.957  1.00 27.26           H
ATOM   4759  HB3 ARG A1313      60.105 -11.636  26.234  1.00 27.26           H
ATOM   4760  HG2 ARG A1313      59.560 -11.274  28.496  1.00 39.74           H
ATOM   4761  HG3 ARG A1313      58.913  -9.889  28.050  1.00 39.74           H
ATOM   4762  HD2 ARG A1313      58.059 -12.264  26.877  1.00 39.55           H
ATOM   4763  HD3 ARG A1313      57.415 -11.766  28.248  1.00 39.55           H
ATOM   4764  HE  ARG A1313      57.097  -9.755  26.797  1.00 49.64           H
ATOM   4765 HH11 ARG A1313      56.334 -12.888  26.071  1.00 48.96           H
ATOM   4766 HH12 ARG A1313      55.215 -12.580  25.137  1.00 48.96           H
ATOM   4767 HH21 ARG A1313      55.372  -9.267  25.399  1.00 50.95           H
ATOM   4768 HH22 ARG A1313      54.626 -10.367  24.725  1.00 50.95           H
ATOM   4769  N   LEU A1314      63.237 -11.690  26.342  1.00 28.40           N
ATOM   4770  CA  LEU A1314      64.346 -12.108  25.501  1.00 25.43           C
ATOM   4771  C   LEU A1314      64.259 -13.615  25.268  1.00 19.57           C
ATOM   4772  O   LEU A1314      64.020 -14.367  26.208  1.00 20.52           O
ATOM   4773  CB  LEU A1314      65.682 -11.710  26.166  1.00 24.66           C
ATOM   4774  CG  LEU A1314      66.901 -12.334  25.537  1.00 18.30           C
ATOM   4775  CD1 LEU A1314      67.064 -11.800  24.141  1.00 18.36           C
ATOM   4776  CD2 LEU A1314      68.189 -12.141  26.365  1.00 19.21           C
ATOM   4777  H   LEU A1314      63.138 -12.170  27.048  1.00 34.07           H
ATOM   4778  HA  LEU A1314      64.286 -11.661  24.642  1.00 30.51           H
ATOM   4779  HB2 LEU A1314      65.782 -10.746  26.109  1.00 29.59           H
ATOM   4780  HB3 LEU A1314      65.658 -11.982  27.097  1.00 29.59           H
ATOM   4781  HG  LEU A1314      66.748 -13.289  25.463  1.00 21.96           H
ATOM   4782 HD11 LEU A1314      67.849 -12.203  23.739  1.00 22.03           H
ATOM   4783 HD12 LEU A1314      66.274 -12.023  23.624  1.00 22.03           H
ATOM   4784 HD13 LEU A1314      67.170 -10.836  24.183  1.00 22.03           H
ATOM   4785 HD21 LEU A1314      68.928 -12.566  25.902  1.00 23.05           H
ATOM   4786 HD22 LEU A1314      68.361 -11.192  26.463  1.00 23.05           H
ATOM   4787 HD23 LEU A1314      68.067 -12.547  27.237  1.00 23.05           H
ATOM   4788  N   ARG A1315      64.443 -14.058  24.027  1.00 19.67           N
ATOM   4789  CA  ARG A1315      64.271 -15.468  23.716  1.00 20.38           C
ATOM   4790  C   ARG A1315      65.314 -16.271  24.473  1.00 25.64           C
ATOM   4791  O   ARG A1315      66.485 -15.887  24.528  1.00 20.64           O
ATOM   4792  CB  ARG A1315      64.420 -15.724  22.224  1.00 22.26           C
ATOM   4793  CG  ARG A1315      63.145 -15.595  21.392  1.00 20.02           C
ATOM   4794  CD  ARG A1315      62.042 -16.591  21.719  1.00 22.57           C
ATOM   4795  NE  ARG A1315      62.511 -17.953  21.551  1.00 25.37           N
ATOM   4796  CZ  ARG A1315      62.685 -18.557  20.385  1.00 26.57           C
ATOM   4797  NH1 ARG A1315      62.424 -17.938  19.245  1.00 23.52           N
ATOM   4798  NH2 ARG A1315      63.146 -19.791  20.371  1.00 21.17           N1+
ATOM   4799  H   ARG A1315      64.665 -13.568  23.356  1.00 23.60           H
ATOM   4800  HA  ARG A1315      63.389 -15.760  23.996  1.00 24.46           H
ATOM   4801  HB2 ARG A1315      65.063 -15.091  21.868  1.00 26.71           H
ATOM   4802  HB3 ARG A1315      64.755 -16.626  22.101  1.00 26.71           H
ATOM   4803  HG2 ARG A1315      62.782 -14.705  21.525  1.00 24.02           H
ATOM   4804  HG3 ARG A1315      63.376 -15.713  20.457  1.00 24.02           H
ATOM   4805  HD2 ARG A1315      61.765 -16.474  22.641  1.00 27.08           H
ATOM   4806  HD3 ARG A1315      61.292 -16.450  21.120  1.00 27.08           H
ATOM   4807  HE  ARG A1315      62.690 -18.402  22.262  1.00 30.44           H
[truncated: 1,379,549 more chars]
