# Supplementary material for: High-throughput quantum-mechanics/molecular-mechanics (ONIOM) macromolecular crystallographic refinement with PHENIX/DivCon: the impact of mixed Hamiltonian methods on ligand and protein structure
Source: Acta Crystallogr D Struct Biol. 2018 Oct 29;74(Pt 11):1063–77. doi: 10.1107/S2059798318012913 (PMC6213575; doi:10.1107/S2059798318012913)
Supplement: Supplementary file 4 [file d-74-01063-sup4.gz › results_PHENIX/1T40-H_refine_001.pdb]

REMARK Date 2017-01-10 Time 18:21:31 EST -0500 (1484090492.00 s)
REMARK PHENIX refinement
REMARK 
REMARK ****************** INPUT FILES AND LABELS ******************************
REMARK Reflections:
REMARK   file name      : 1T40.sf
REMARK   labels         : ['r1t40sf,wavelength_id=1,_refln.F_meas_au,_refln.F_meas_sigma_au']
REMARK R-free flags:
REMARK   file name      : 1T40.sf
REMARK   label          : r1t40sf,wavelength_id=1,_refln.status
REMARK   test_flag_value: 0
REMARK Model file name(s): 
REMARK   /scratch/oleg/2711097.gondor.quantumbioinc.com/1T40-H.pdb
REMARK 
REMARK ******************** REFINEMENT SUMMARY: QUICK FACTS *******************
REMARK Start: r_work = 0.1557 r_free = 0.1865 bonds = 0.012 angles = 1.585
REMARK Final: r_work = 0.1321 r_free = 0.1675 bonds = 0.012 angles = 1.169
REMARK ************************************************************************
REMARK 
REMARK ****************** REFINEMENT STATISTICS STEP BY STEP ******************
REMARK leading digit, like 1_, means number of macro-cycle                     
REMARK 0    : statistics at the very beginning when nothing is done yet        
REMARK 1_bss: bulk solvent correction and/or (anisotropic) scaling             
REMARK 1_xyz: refinement of coordinates                                        
REMARK 1_adp: refinement of ADPs (Atomic Displacement Parameters)              
REMARK 1_occ: refinement of occupancies                                        
REMARK ------------------------------------------------------------------------
REMARK  stage       r-work r-free bonds angles b_min b_max b_ave n_water shift
REMARK       0    : 0.1874 0.2113 0.012  1.58   4.5  65.5  16.8 789      0.000
REMARK       1_bss: 0.1557 0.1865 0.012  1.58   5.0  66.0  17.3 789      0.000
REMARK 1_settarget: 0.1557 0.1865 0.012  1.58   5.0  66.0  17.3 789      0.000
REMARK       1_nqh: 0.1557 0.1865 0.012  1.58   5.0  66.0  17.3 789      0.000
REMARK    1_weight: 0.1557 0.1865 0.012  1.58   5.0  66.0  17.3 789      0.000
REMARK    1_checkH: 0.1565 0.1871 0.012  1.58   5.0  66.0  17.3 789      0.426
REMARK    1_xyzrec: 0.1460 0.1828 0.011  1.05   5.0  66.0  17.3 789      0.487
REMARK    1_checkH: 0.1460 0.1829 0.011  1.05   5.0  66.0  17.3 789      0.487
REMARK   1_regHxyz: 0.1463 0.1825 0.011  1.05   5.0  66.0  17.3 789      0.497
REMARK       1_adp: 0.1419 0.1791 0.011  1.05   5.6  61.8  17.4 789      0.497
REMARK   1_regHadp: 0.1413 0.1782 0.011  1.05   5.6  61.8  17.4 789      0.497
REMARK       2_bss: 0.1409 0.1783 0.011  1.05   5.5  61.8  17.4 789      0.497
REMARK 2_settarget: 0.1409 0.1783 0.011  1.05   5.5  61.8  17.4 789      0.497
REMARK 2_updatecdl: 0.1409 0.1783 0.012  1.05   5.5  61.8  17.4 789      0.497
REMARK       2_nqh: 0.1409 0.1783 0.012  1.05   5.5  61.8  17.4 789      0.497
REMARK    2_weight: 0.1409 0.1783 0.012  1.05   5.5  61.8  17.4 789      0.497
REMARK    2_checkH: 0.1409 0.1783 0.012  1.05   5.5  61.8  17.4 789      0.497
REMARK    2_xyzrec: 0.1379 0.1733 0.011  1.11   5.5  61.8  17.4 789      0.511
REMARK    2_checkH: 0.1379 0.1733 0.011  1.11   5.5  61.8  17.4 789      0.511
REMARK   2_regHxyz: 0.1382 0.1732 0.011  1.11   5.5  61.8  17.4 789      0.513
REMARK       2_adp: 0.1351 0.1703 0.011  1.11   4.8  65.2  17.6 789      0.513
REMARK   2_regHadp: 0.1352 0.1700 0.011  1.11   4.8  65.2  17.6 789      0.513
REMARK       3_bss: 0.1351 0.1694 0.011  1.11   4.8  65.2  17.7 789      0.513
REMARK 3_settarget: 0.1351 0.1694 0.011  1.11   4.8  65.2  17.7 789      0.513
REMARK 3_updatecdl: 0.1351 0.1694 0.011  1.11   4.8  65.2  17.7 789      0.513
REMARK       3_nqh: 0.1351 0.1694 0.011  1.11   4.8  65.2  17.7 789      0.513
REMARK    3_weight: 0.1351 0.1694 0.011  1.11   4.8  65.2  17.7 789      0.513
REMARK    3_checkH: 0.1351 0.1694 0.011  1.11   4.8  65.2  17.7 789      0.513
REMARK    3_xyzrec: 0.1318 0.1678 0.012  1.17   4.8  65.2  17.7 789      0.520
REMARK    3_checkH: 0.1318 0.1679 0.012  1.17   4.8  65.2  17.7 789      0.520
REMARK   3_regHxyz: 0.1322 0.1678 0.012  1.17   4.8  65.2  17.7 789      0.520
REMARK       3_adp: 0.1321 0.1679 0.012  1.17   4.7  65.3  17.7 789      0.520
REMARK   3_regHadp: 0.1321 0.1679 0.012  1.17   4.7  65.3  17.7 789      0.520
REMARK         end: 0.1321 0.1675 0.012  1.17   4.8  65.3  17.7 789      0.520
REMARK ------------------------------------------------------------------------
REMARK MODEL CONTENT.
REMARK  ELEMENT        ATOM RECORD COUNT   OCCUPANCY SUM
REMARK        C                     1660         1660.00
REMARK        F                        4            4.00
REMARK        H                     3104         3104.00
REMARK        O                      702          702.00
REMARK        N                      435          435.00
REMARK        P                        3            3.00
REMARK        S                       14           14.00
REMARK      O1-                       46           46.00
REMARK    TOTAL                     5968         5968.00
REMARK -----------------------------------------------------------------------
REMARK r_free_flags.md5.hexdigest 3622913d8d971ae28d40402865f90c7f
REMARK 
REMARK IF THIS FILE IS FOR PDB DEPOSITION: REMOVE ALL FROM THIS LINE UP.
REMARK   3
REMARK   3 REFINEMENT.
REMARK   3   PROGRAM     : PHENIX (1.11.1_2575: ???)
REMARK   3   AUTHORS     : Adams,Afonine,Bunkoczi,Burnley,Chen,Dar,Davis,
REMARK   3               : Draizen,Echols,Gildea,Gros,Grosse-Kunstleve,Headd,
REMARK   3               : Hintze,Hung,Ioerger,Liebschner,McCoy,McKee,Moriarty,
REMARK   3               : Oeffner,Poon,Read,Richardson,Richardson,Sacchettini,
REMARK   3               : Sauter,Sobolev,Storoni,Terwilliger,Williams,Zwart
REMARK   3
REMARK   3  REFINEMENT TARGET : ML
REMARK   3  
REMARK   3  DATA USED IN REFINEMENT.
REMARK   3   RESOLUTION RANGE HIGH (ANGSTROMS) : 1.800   
REMARK   3   RESOLUTION RANGE LOW  (ANGSTROMS) : 15.623  
REMARK   3   MIN(FOBS/SIGMA_FOBS)              : 0.00  
REMARK   3   COMPLETENESS FOR RANGE        (%) : 99.33 
REMARK   3   NUMBER OF REFLECTIONS             : 29155     
REMARK   3   NUMBER OF REFLECTIONS (NON-ANOMALOUS) : 29155     
REMARK   3  
REMARK   3  FIT TO DATA USED IN REFINEMENT.
REMARK   3   R VALUE     (WORKING + TEST SET) : 0.1357
REMARK   3   R VALUE            (WORKING SET) : 0.1321
REMARK   3   FREE R VALUE                     : 0.1675
REMARK   3   FREE R VALUE TEST SET SIZE   (%) : 9.95  
REMARK   3   FREE R VALUE TEST SET COUNT      : 2902      
REMARK   3  
REMARK   3  FIT TO DATA USED IN REFINEMENT (IN BINS).
REMARK   3   BIN  RESOLUTION RANGE  COMPL.    NWORK NFREE   RWORK  RFREE  CCWORK CCFREE
REMARK   3     1 15.6239 -  4.9162    0.96     1243   142  0.1130 0.1459   0.965  0.948
REMARK   3     2  4.9162 -  3.9225    0.99     1269   124  0.0941 0.1105   0.973  0.968
REMARK   3     3  3.9225 -  3.4326    1.00     1262   145  0.1095 0.1282   0.967  0.961
REMARK   3     4  3.4326 -  3.1215    1.00     1259   138  0.1292 0.1701   0.955  0.914
REMARK   3     5  3.1215 -  2.8993    1.00     1245   167  0.1383 0.1695   0.946  0.913
REMARK   3     6  2.8993 -  2.7293    1.00     1247   148  0.1456 0.1703   0.941  0.908
REMARK   3     7  2.7293 -  2.5933    1.00     1273   126  0.1402 0.1637   0.945  0.907
REMARK   3     8  2.5933 -  2.4809    1.00     1254   129  0.1340 0.1810   0.951  0.911
REMARK   3     9  2.4809 -  2.3857    1.00     1249   142  0.1267 0.1691   0.955  0.895
REMARK   3    10  2.3857 -  2.3036    1.00     1275   140  0.1303 0.1842   0.949  0.927
REMARK   3    11  2.3036 -  2.2318    1.00     1257   143  0.1281 0.1573   0.953  0.932
REMARK   3    12  2.2318 -  2.1682    1.00     1197   136  0.1272 0.1681   0.955  0.914
REMARK   3    13  2.1682 -  2.1113    1.00     1301   130  0.1345 0.1827   0.953  0.900
REMARK   3    14  2.1113 -  2.0599    1.00     1275   125  0.1365 0.1835   0.951  0.921
REMARK   3    15  2.0599 -  2.0131    1.00     1250   122  0.1409 0.1940   0.945  0.899
REMARK   3    16  2.0131 -  1.9704    0.99     1254   145  0.1464 0.2200   0.941  0.854
REMARK   3    17  1.9704 -  1.9310    1.00     1233   131  0.1582 0.1858   0.931  0.880
REMARK   3    18  1.9310 -  1.8947    0.99     1238   159  0.1667 0.2058   0.925  0.867
REMARK   3    19  1.8947 -  1.8609    0.99     1231   118  0.1837 0.2547   0.903  0.858
REMARK   3    20  1.8609 -  1.8294    0.98     1234   138  0.1979 0.2237   0.888  0.864
REMARK   3    21  1.8294 -  1.7999    0.98     1207   154  0.2210 0.2611   0.860  0.757
REMARK   3  
REMARK   3  BULK SOLVENT MODELLING.
REMARK   3   METHOD USED        : FLAT BULK SOLVENT MODEL
REMARK   3   SOLVENT RADIUS     : 1.11    
REMARK   3   SHRINKAGE RADIUS   : 0.90    
REMARK   3   GRID STEP FACTOR   : 4.00    
REMARK   3  
REMARK   3  ERROR ESTIMATES.
REMARK   3   COORDINATE ERROR (MAXIMUM-LIKELIHOOD BASED)     : 0.16    
REMARK   3   PHASE ERROR (DEGREES, MAXIMUM-LIKELIHOOD BASED) : 16.36   
REMARK   3  
REMARK   3  STRUCTURE FACTORS CALCULATION ALGORITHM : FFT
REMARK   3  
REMARK   3  RESTRAINTS LIBRARY
REMARK   3    GEOSTD + MON.LIB. + CDL v1.2
REMARK   3  
REMARK   3  DEVIATIONS FROM IDEAL VALUES.
REMARK   3                 RMSD     MAX  COUNT
REMARK   3   BOND      :  0.012   0.079   2669
REMARK   3   ANGLE     :  1.169   9.292   3637
REMARK   3   CHIRALITY :  0.069   0.352    400
REMARK   3   PLANARITY :  0.009   0.083    457
REMARK   3   DIHEDRAL  : 12.402  80.259   1583
REMARK   3   MIN NONBONDED DISTANCE : 2.011 
REMARK   3  
REMARK   3  MOLPROBITY STATISTICS.
REMARK   3   ALL-ATOM CLASHSCORE : 2.91
REMARK   3   RAMACHANDRAN PLOT:
REMARK   3     OUTLIERS : 0.00  %
REMARK   3     ALLOWED  : 1.59  %
REMARK   3     FAVORED  : 98.41 %
REMARK   3   ROTAMER OUTLIERS : 6.05 %
REMARK   3   CBETA DEVIATIONS : 0
REMARK   3   PEPTIDE PLANE:
REMARK   3     CIS-PROLINE     : 0
REMARK   3     CIS-GENERAL     : 0
REMARK   3     TWISTED PROLINE : 0
REMARK   3     TWISTED GENERAL : 0
REMARK   3  
REMARK   3  ATOMIC DISPLACEMENT PARAMETERS.
REMARK   3   WILSON B : 14.21
REMARK   3   RMS(B_ISO_OR_EQUIVALENT_BONDED) : 4.06
REMARK   3   ATOMS          NUMBER OF ATOMS
REMARK   3                    ISO.  ANISO. 
REMARK   3    ALL         :   5968       0
REMARK   3    ALL (NO H)  :   2864       0
REMARK   3    SOLVENT     :    263       0
REMARK   3    NON-SOLVENT :   2601       0
REMARK   3    HYDROGENS   :   3104       0
REMARK   3
HELIX    1   1 PRO A   24  VAL A   37  1               Generated by MOE   14
HELIX    2   2 HIS A   46  TYR A   48  5               Generated by MOE    3
HELIX    3   3 GLU A   51  ARG A   63  1               Generated by MOE   13
HELIX    4   4 ARG A   69  GLU A   71  5               Generated by MOE    3
HELIX    5   5 CYS A   80  TYR A   82  5               Generated by MOE    3
HELIX    6   6 LYS A   85  LEU A   99  1               Generated by MOE   15
HELIX    7   7 ILE A  137  ASP A  149  1               Generated by MOE   13
HELIX    8   8 HIS A  163  LEU A  170  1               Generated by MOE    8
HELIX    9   9 GLU A  193  SER A  201  1               Generated by MOE    9
HELIX   10  10 LEU A  227  GLU A  229  5               Generated by MOE    3
HELIX   11  11 PRO A  231  HIS A  240  1               Generated by MOE   10
HELIX   12  12 THR A  244  MET A  253  1               Generated by MOE   10
HELIX   13  13 PRO A  266  PHE A  273  1               Generated by MOE    8
HELIX   14  14 SER A  282  LEU A  289  1               Generated by MOE    8
HELIX   15  15 LEU A  301  CYS A  303  5               Generated by MOE    3
SHEET    1       ARG A   3  LEU A   5                  Generated by MOE
SHEET    2       LYS A  11  PRO A  13                  Generated by MOE
SHEET    3       LEU A  17  GLY A  18                  Generated by MOE
SHEET    4       HIS A  41  ASP A  43                  Generated by MOE
SHEET    5       PHE A  73  LEU A  78                  Generated by MOE
SHEET    6       LEU A 106  ILE A 109                  Generated by MOE
SHEET    7       ILE A 156  SER A 159                  Generated by MOE
SHEET    8       VAL A 181  GLU A 185                  Generated by MOE
SHEET    9       VAL A 205  TYR A 209                  Generated by MOE
SHEET   10       VAL A 258  VAL A 259                  Generated by MOE
CRYST1   50.000   67.240   47.780  90.00  92.50  90.00 P 1 21 1
SCALE1      0.020000  0.000000  0.000873        0.00000
SCALE2      0.000000  0.014872  0.000000        0.00000
SCALE3      0.000000  0.000000  0.020949        0.00000
ATOM      1  N   MET A   1A     18.536  12.549  41.266  1.00 50.06           N
ATOM      2  CA  MET A   1A     17.726  13.008  40.147  1.00 45.98           C
ATOM      3  C   MET A   1A     16.386  12.279  40.124  1.00 32.10           C
ATOM      4  O   MET A   1A     16.244  11.196  40.696  1.00 37.80           O
ATOM      5  CB  MET A   1A     18.457  12.794  38.815  1.00 40.73           C
ATOM      6  CG  MET A   1A     18.685  11.321  38.424  1.00 43.62           C
ATOM      7  SD  MET A   1A     19.069  11.139  36.655  1.00 42.02           S
ATOM      8  CE  MET A   1A     20.666  11.936  36.582  1.00 37.56           C
ATOM      9  H1  MET A   1A     19.378  13.009  41.261  1.00 60.06           H
ATOM     10  H2  MET A   1A     18.686  11.605  41.187  1.00 60.06           H
ATOM     11  HA  MET A   1A     17.564  13.959  40.247  1.00 55.16           H
ATOM     12  HB2 MET A   1A     19.327  13.220  38.869  1.00 48.87           H
ATOM     13  HB3 MET A   1A     17.937  13.207  38.108  1.00 48.87           H
ATOM     14  HG2 MET A   1A     17.880  10.813  38.613  1.00 52.33           H
ATOM     15  HG3 MET A   1A     19.431  10.968  38.934  1.00 52.33           H
ATOM     16  HE1 MET A   1A     20.572  12.857  36.871  1.00 45.06           H
ATOM     17  HE2 MET A   1A     21.280  11.466  37.168  1.00 45.06           H
ATOM     18  HE3 MET A   1A     20.991  11.906  35.669  1.00 45.06           H
ATOM     19  N   ALA A   1B     15.421  12.878  39.429  1.00 43.41           N
ATOM     20  CA  ALA A   1B     14.076  12.322  39.337  1.00 35.31           C
ATOM     21  C   ALA A   1B     14.097  10.918  38.728  1.00 23.71           C
ATOM     22  O   ALA A   1B     14.815  10.651  37.767  1.00 34.69           O
ATOM     23  CB  ALA A   1B     13.195  13.246  38.494  1.00 37.93           C
ATOM     24  H   ALA A   1B     15.524  13.615  38.998  1.00 52.08           H
ATOM     25  HA  ALA A   1B     13.692  12.263  40.226  1.00 42.36           H
ATOM     26  HB1 ALA A   1B     12.304  12.868  38.439  1.00 45.50           H
ATOM     27  HB2 ALA A   1B     13.160  14.119  38.917  1.00 45.50           H
ATOM     28  HB3 ALA A   1B     13.578  13.323  37.606  1.00 45.50           H
ATOM     29  N   SER A   2      13.289  10.022  39.289  1.00 25.48           N
ATOM     30  CA  SER A   2      13.261   8.649  38.822  1.00 20.00           C
ATOM     31  C   SER A   2      12.419   8.476  37.561  1.00 18.20           C
ATOM     32  O   SER A   2      12.462   7.398  36.959  1.00 13.60           O
ATOM     33  CB  SER A   2      12.716   7.751  39.931  1.00 26.51           C
ATOM     34  OG  SER A   2      11.332   7.996  40.110  1.00 30.87           O
ATOM     35  H   SER A   2      12.751  10.188  39.940  1.00 30.56           H
ATOM     36  HA  SER A   2      14.166   8.364  38.621  1.00 23.99           H
ATOM     37  HB2 SER A   2      12.846   6.823  39.683  1.00 31.80           H
ATOM     38  HB3 SER A   2      13.184   7.946  40.758  1.00 31.80           H
ATOM     39  HG  SER A   2      11.030   7.504  40.720  1.00 37.03           H
ATOM     40  N   ARG A   3      11.610   9.475  37.185  1.00 16.53           N
ATOM     41  CA  ARG A   3      10.717   9.381  36.042  1.00 14.01           C
ATOM     42  C   ARG A   3      10.804  10.644  35.197  1.00 18.70           C
ATOM     43  O   ARG A   3      11.098  11.729  35.694  1.00 19.12           O
ATOM     44  CB  ARG A   3       9.268   9.121  36.495  1.00 19.20           C
ATOM     45  CG  ARG A   3       9.030   7.714  37.119  1.00 23.31           C
ATOM     46  CD  ARG A   3       7.575   7.502  37.525  1.00 30.03           C
ATOM     47  NE  ARG A   3       7.164   8.534  38.479  1.00 38.68           N
ATOM     48  CZ  ARG A   3       5.914   8.961  38.664  1.00 47.78           C
ATOM     49  NH1 ARG A   3       4.909   8.455  37.942  1.00 43.62           N
ATOM     50  NH2 ARG A   3       5.677   9.909  39.569  1.00 43.73           N1+
ATOM     51  H   ARG A   3      11.567  10.232  37.591  1.00 19.82           H
ATOM     52  HA  ARG A   3      10.994   8.633  35.489  1.00 16.80           H
ATOM     53  HB2 ARG A   3       9.028   9.783  37.162  1.00 23.02           H
ATOM     54  HB3 ARG A   3       8.683   9.205  35.726  1.00 23.02           H
ATOM     55  HG2 ARG A   3       9.264   7.034  36.468  1.00 27.96           H
ATOM     56  HG3 ARG A   3       9.582   7.620  37.911  1.00 27.96           H
ATOM     57  HD2 ARG A   3       7.007   7.563  36.741  1.00 36.02           H
ATOM     58  HD3 ARG A   3       7.479   6.635  37.948  1.00 36.02           H
ATOM     59  HE  ARG A   3       7.780   8.893  38.960  1.00 46.41           H
ATOM     60 HH11 ARG A   3       5.064   7.844  37.358  1.00 52.33           H
ATOM     61 HH12 ARG A   3       4.106   8.738  38.066  1.00 52.33           H
ATOM     62 HH21 ARG A   3       6.325  10.235  40.031  1.00 52.46           H
ATOM     63 HH22 ARG A   3       4.875  10.194  39.694  1.00 52.46           H
ATOM     64  N   LEU A   4      10.589  10.472  33.905  1.00 12.35           N
ATOM     65  CA  LEU A   4      10.628  11.548  32.929  1.00 15.24           C
ATOM     66  C   LEU A   4       9.226  11.775  32.365  1.00 14.40           C
ATOM     67  O   LEU A   4       8.472  10.827  32.157  1.00 15.56           O
ATOM     68  CB  LEU A   4      11.612  11.215  31.790  1.00 23.38           C
ATOM     69  CG  LEU A   4      11.931  12.336  30.793  1.00 23.42           C
ATOM     70  CD1 LEU A   4      11.946  13.698  31.425  1.00 36.70           C
ATOM     71  CD2 LEU A   4      13.318  12.130  30.144  1.00 31.02           C
ATOM     72  H   LEU A   4      10.410   9.707  33.554  1.00 14.80           H
ATOM     73  HA  LEU A   4      10.922  12.366  33.360  1.00 18.27           H
ATOM     74  HB2 LEU A   4      12.453  10.941  32.189  1.00 28.04           H
ATOM     75  HB3 LEU A   4      11.245  10.476  31.281  1.00 28.04           H
ATOM     76  HG  LEU A   4      11.264  12.336  30.089  1.00 28.09           H
ATOM     77 HD11 LEU A   4      12.153  14.359  30.746  1.00 44.03           H
ATOM     78 HD12 LEU A   4      11.073  13.877  31.808  1.00 44.03           H
ATOM     79 HD13 LEU A   4      12.622  13.715  32.121  1.00 44.03           H
ATOM     80 HD21 LEU A   4      13.486  12.854  29.521  1.00 37.21           H
ATOM     81 HD22 LEU A   4      13.994  12.127  30.840  1.00 37.21           H
ATOM     82 HD23 LEU A   4      13.324  11.281  29.674  1.00 37.21           H
ATOM     83  N   LEU A   5       8.864  13.034  32.134  1.00 12.95           N
ATOM     84  CA  LEU A   5       7.545  13.375  31.623  1.00 13.50           C
ATOM     85  C   LEU A   5       7.473  13.195  30.103  1.00 13.84           C
ATOM     86  O   LEU A   5       8.301  13.723  29.350  1.00 16.74           O
ATOM     87  CB  LEU A   5       7.229  14.831  31.971  1.00 21.13           C
ATOM     88  CG  LEU A   5       5.834  15.290  32.400  1.00 28.61           C
ATOM     89  CD1 LEU A   5       5.452  16.566  31.657  1.00 32.81           C
ATOM     90  CD2 LEU A   5       4.769  14.257  32.247  1.00 25.37           C
ATOM     91  H   LEU A   5       9.372  13.714  32.268  1.00 15.53           H
ATOM     92  HA  LEU A   5       6.877  12.805  32.035  1.00 16.19           H
ATOM     93  HB2 LEU A   5       7.825  15.083  32.693  1.00 25.34           H
ATOM     94  HB3 LEU A   5       7.454  15.361  31.190  1.00 25.34           H
ATOM     95  HG  LEU A   5       5.874  15.515  33.343  1.00 34.32           H
ATOM     96 HD11 LEU A   5       4.567  16.843  31.941  1.00 39.36           H
ATOM     97 HD12 LEU A   5       6.099  17.258  31.866  1.00 39.36           H
ATOM     98 HD13 LEU A   5       5.454  16.388  30.704  1.00 39.36           H
ATOM     99 HD21 LEU A   5       3.924  14.630  32.541  1.00 30.43           H
ATOM    100 HD22 LEU A   5       4.712  13.999  31.314  1.00 30.43           H
ATOM    101 HD23 LEU A   5       4.997  13.486  32.790  1.00 30.43           H
ATOM    102  N   LEU A   6       6.459  12.474  29.660  1.00 15.29           N
ATOM    103  CA  LEU A   6       6.157  12.259  28.255  1.00 15.49           C
ATOM    104  C   LEU A   6       5.153  13.303  27.772  1.00 21.14           C
ATOM    105  O   LEU A   6       4.489  13.956  28.568  1.00 16.59           O
ATOM    106  CB  LEU A   6       5.555  10.864  28.070  1.00 17.16           C
ATOM    107  CG  LEU A   6       6.450   9.678  27.722  1.00 22.36           C
ATOM    108  CD1 LEU A   6       7.818   9.807  28.219  1.00 21.33           C
ATOM    109  CD2 LEU A   6       5.828   8.388  28.180  1.00 15.46           C
ATOM    110  H   LEU A   6       5.903  12.078  30.183  1.00 18.33           H
ATOM    111  HA  LEU A   6       6.967  12.328  27.726  1.00 18.57           H
ATOM    112  HB2 LEU A   6       5.103  10.632  28.896  1.00 20.59           H
ATOM    113  HB3 LEU A   6       4.895  10.925  27.362  1.00 20.59           H
ATOM    114  HG  LEU A   6       6.509   9.630  26.755  1.00 26.82           H
ATOM    115 HD11 LEU A   6       8.323   9.020  27.960  1.00 25.58           H
ATOM    116 HD12 LEU A   6       8.221  10.601  27.833  1.00 25.58           H
ATOM    117 HD13 LEU A   6       7.797   9.884  29.186  1.00 25.58           H
ATOM    118 HD21 LEU A   6       6.417   7.653  27.946  1.00 18.54           H
ATOM    119 HD22 LEU A   6       5.706   8.421  29.142  1.00 18.54           H
ATOM    120 HD23 LEU A   6       4.970   8.277  27.741  1.00 18.54           H
ATOM    121  N   ASN A   7       5.003  13.410  26.448  1.00 22.60           N
ATOM    122  CA  ASN A   7       4.115  14.427  25.907  1.00 18.27           C
ATOM    123  C   ASN A   7       2.649  14.032  25.986  1.00 20.38           C
ATOM    124  O   ASN A   7       1.788  14.846  25.653  1.00 25.28           O
ATOM    125  CB  ASN A   7       4.526  14.795  24.469  1.00 22.34           C
ATOM    126  CG  ASN A   7       4.585  13.605  23.536  1.00 26.80           C
ATOM    127  OD1 ASN A   7       3.789  12.686  23.653  1.00 27.87           O
ATOM    128  ND2 ASN A   7       5.517  13.645  22.571  1.00 37.50           N
ATOM    129  H   ASN A   7       5.395  12.919  25.861  1.00 27.11           H
ATOM    130  HA  ASN A   7       4.219  15.228  26.443  1.00 21.91           H
ATOM    131  HB2 ASN A   7       3.880  15.424  24.110  1.00 26.80           H
ATOM    132  HB3 ASN A   7       5.406  15.202  24.489  1.00 26.80           H
ATOM    133 HD21 ASN A   7       5.590  12.992  22.016  1.00 44.99           H
ATOM    134 HD22 ASN A   7       6.042  14.323  22.508  1.00 44.99           H
ATOM    135  N   ASN A   8       2.326  12.846  26.478  1.00 21.66           N
ATOM    136  CA  ASN A   8       0.956  12.511  26.820  1.00 24.39           C
ATOM    137  C   ASN A   8       0.631  12.804  28.282  1.00 21.93           C
ATOM    138  O   ASN A   8      -0.470  12.488  28.730  1.00 24.33           O
ATOM    139  CB  ASN A   8       0.684  11.026  26.514  1.00 22.72           C
ATOM    140  CG  ASN A   8       1.365  10.104  27.499  1.00 22.79           C
ATOM    141  OD1 ASN A   8       2.353  10.491  28.128  1.00 18.38           O
ATOM    142  ND2 ASN A   8       0.865   8.870  27.616  1.00 18.84           N
ATOM    143  H   ASN A   8       2.889  12.212  26.624  1.00 25.98           H
ATOM    144  HA  ASN A   8       0.358  13.042  26.271  1.00 29.26           H
ATOM    145  HB2 ASN A   8      -0.271  10.862  26.559  1.00 27.25           H
ATOM    146  HB3 ASN A   8       1.017  10.818  25.627  1.00 27.25           H
ATOM    147 HD21 ASN A   8       1.221   8.312  28.165  1.00 22.59           H
ATOM    148 HD22 ASN A   8       0.187   8.634  27.143  1.00 22.59           H
ATOM    149  N   GLY A   9       1.552  13.397  29.039  1.00 16.81           N
ATOM    150  CA  GLY A   9       1.310  13.682  30.438  1.00 18.46           C
ATOM    151  C   GLY A   9       1.674  12.581  31.405  1.00 26.80           C
ATOM    152  O   GLY A   9       1.555  12.783  32.623  1.00 21.80           O
ATOM    153  H   GLY A   9       2.327  13.643  28.759  1.00 20.16           H
ATOM    154  HA2 GLY A   9       1.815  14.472  30.686  1.00 22.14           H
ATOM    155  HA3 GLY A   9       0.369  13.881  30.557  1.00 22.14           H
ATOM    156  N   ALA A  10       2.124  11.432  30.911  1.00 17.27           N
ATOM    157  CA  ALA A  10       2.494  10.329  31.769  1.00 15.37           C
ATOM    158  C   ALA A  10       3.975  10.426  32.077  1.00 13.08           C
ATOM    159  O   ALA A  10       4.755  11.038  31.344  1.00 19.07           O
ATOM    160  CB  ALA A  10       2.169   8.983  31.110  1.00 22.94           C
ATOM    161  H   ALA A  10       2.223  11.272  30.072  1.00 20.71           H
ATOM    162  HA  ALA A  10       2.002  10.388  32.603  1.00 18.43           H
ATOM    163  HB1 ALA A  10       2.429   8.267  31.711  1.00 27.52           H
ATOM    164  HB2 ALA A  10       1.216   8.940  30.936  1.00 27.52           H
ATOM    165  HB3 ALA A  10       2.662   8.913  30.278  1.00 27.52           H
ATOM    166  N   LYS A  11       4.357   9.781  33.165  1.00 12.79           N
ATOM    167  CA  LYS A  11       5.722   9.760  33.637  1.00 17.15           C
ATOM    168  C   LYS A  11       6.276   8.366  33.423  1.00 15.11           C
ATOM    169  O   LYS A  11       5.649   7.371  33.820  1.00 15.68           O
ATOM    170  CB  LYS A  11       5.786  10.129  35.110  1.00 17.69           C
ATOM    171  CG  LYS A  11       5.210  11.540  35.404  1.00 26.63           C
ATOM    172  CD  LYS A  11       6.045  12.276  36.439  1.00 34.52           C
ATOM    173  CE  LYS A  11       5.473  13.663  36.754  1.00 46.95           C
ATOM    174  NZ  LYS A  11       4.817  13.730  38.098  1.00 45.43           N1+
ATOM    175  H   LYS A  11       3.820   9.331  33.663  1.00 15.33           H
ATOM    176  HA  LYS A  11       6.257  10.392  33.131  1.00 20.57           H
ATOM    177  HB2 LYS A  11       5.271   9.483  35.619  1.00 21.21           H
ATOM    178  HB3 LYS A  11       6.712  10.117  35.399  1.00 21.21           H
ATOM    179  HG2 LYS A  11       5.208  12.062  34.587  1.00 31.95           H
ATOM    180  HG3 LYS A  11       4.307  11.452  35.749  1.00 31.95           H
ATOM    181  HD2 LYS A  11       6.061  11.761  37.261  1.00 41.42           H
ATOM    182  HD3 LYS A  11       6.946  12.391  36.098  1.00 41.42           H
ATOM    183  HE2 LYS A  11       6.194  14.312  36.740  1.00 56.32           H
ATOM    184  HE3 LYS A  11       4.809  13.890  36.085  1.00 56.32           H
ATOM    185  HZ1 LYS A  11       4.500  14.549  38.241  1.00 54.50           H
ATOM    186  HZ2 LYS A  11       4.145  13.148  38.138  1.00 54.50           H
ATOM    187  HZ3 LYS A  11       5.407  13.533  38.735  1.00 54.50           H
ATOM    188  N   MET A  12       7.434   8.305  32.814  1.00 12.94           N
ATOM    189  CA  MET A  12       8.078   7.066  32.425  1.00 11.14           C
ATOM    190  C   MET A  12       9.295   6.854  33.312  1.00  9.56           C
ATOM    191  O   MET A  12      10.165   7.742  33.367  1.00 10.23           O
ATOM    192  CB  MET A  12       8.503   7.162  30.947  1.00 11.73           C
ATOM    193  CG  MET A  12       9.165   5.933  30.378  1.00  9.19           C
ATOM    194  SD  MET A  12       9.439   6.122  28.623  1.00 13.36           S
ATOM    195  CE  MET A  12       9.995   4.513  28.119  1.00 13.25           C
ATOM    196  H   MET A  12       7.891   9.002  32.602  1.00 15.51           H
ATOM    197  HA  MET A  12       7.461   6.325  32.528  1.00 13.35           H
ATOM    198  HB2 MET A  12       7.714   7.341  30.413  1.00 14.06           H
ATOM    199  HB3 MET A  12       9.129   7.898  30.856  1.00 14.06           H
ATOM    200  HG2 MET A  12      10.023   5.799  30.809  1.00 11.02           H
ATOM    201  HG3 MET A  12       8.591   5.164  30.518  1.00 11.02           H
ATOM    202  HE1 MET A  12      10.170   4.524  27.165  1.00 15.89           H
ATOM    203  HE2 MET A  12      10.807   4.294  28.603  1.00 15.89           H
ATOM    204  HE3 MET A  12       9.304   3.863  28.322  1.00 15.89           H
ATOM    205  N   PRO A  13       9.436   5.710  33.975  1.00  9.72           N
ATOM    206  CA  PRO A  13      10.642   5.486  34.788  1.00 11.14           C
ATOM    207  C   PRO A  13      11.889   5.463  33.916  1.00 11.66           C
ATOM    208  O   PRO A  13      11.919   4.842  32.842  1.00 11.07           O
ATOM    209  CB  PRO A  13      10.368   4.133  35.461  1.00 11.54           C
ATOM    210  CG  PRO A  13       8.898   3.956  35.393  1.00 12.94           C
ATOM    211  CD  PRO A  13       8.499   4.585  34.099  1.00  9.27           C
ATOM    212  HA  PRO A  13      10.730   6.175  35.465  1.00 13.35           H
ATOM    213  HB2 PRO A  13      10.821   3.427  34.974  1.00 13.84           H
ATOM    214  HB3 PRO A  13      10.667   4.160  36.384  1.00 13.84           H
ATOM    215  HG2 PRO A  13       8.680   3.010  35.398  1.00 15.52           H
ATOM    216  HG3 PRO A  13       8.478   4.410  36.140  1.00 15.52           H
ATOM    217  HD2 PRO A  13       8.619   3.960  33.366  1.00 11.11           H
ATOM    218  HD3 PRO A  13       7.585   4.908  34.146  1.00 11.11           H
ATOM    219  N   ILE A  14      12.925   6.186  34.362  1.00  8.70           N
ATOM    220  CA  ILE A  14      14.100   6.315  33.517  1.00 11.10           C
ATOM    221  C   ILE A  14      14.957   5.070  33.501  1.00  9.30           C
ATOM    222  O   ILE A  14      15.839   4.958  32.646  1.00 11.10           O
ATOM    223  CB  ILE A  14      14.959   7.524  33.924  1.00 13.54           C
ATOM    224  CG1 ILE A  14      15.395   7.398  35.374  1.00 15.42           C
ATOM    225  CG2 ILE A  14      14.171   8.825  33.676  1.00 18.36           C
ATOM    226  CD1 ILE A  14      16.393   8.493  35.803  1.00 25.94           C
ATOM    227  H   ILE A  14      12.967   6.592  35.119  1.00 10.42           H
ATOM    228  HA  ILE A  14      13.802   6.469  32.607  1.00 13.31           H
ATOM    229  HB  ILE A  14      15.753   7.536  33.366  1.00 16.24           H
ATOM    230 HG12 ILE A  14      14.613   7.466  35.944  1.00 18.49           H
ATOM    231 HG13 ILE A  14      15.823   6.537  35.500  1.00 18.49           H
ATOM    232 HG21 ILE A  14      14.721   9.581  33.935  1.00 22.02           H
ATOM    233 HG22 ILE A  14      13.949   8.885  32.734  1.00 22.02           H
ATOM    234 HG23 ILE A  14      13.359   8.809  34.207  1.00 22.02           H
ATOM    235 HD11 ILE A  14      16.630   8.357  36.734  1.00 31.11           H
ATOM    236 HD12 ILE A  14      17.186   8.432  35.247  1.00 31.11           H
ATOM    237 HD13 ILE A  14      15.976   9.362  35.691  1.00 31.11           H
ATOM    238  N   LEU A  15      14.720   4.128  34.399  1.00  7.03           N
ATOM    239  CA  LEU A  15      15.428   2.854  34.392  1.00 10.53           C
ATOM    240  C   LEU A  15      14.414   1.734  34.157  1.00 10.25           C
ATOM    241  O   LEU A  15      13.384   1.658  34.845  1.00 12.80           O
ATOM    242  CB  LEU A  15      16.192   2.688  35.716  1.00 12.34           C
ATOM    243  CG  LEU A  15      17.051   1.446  35.939  1.00 21.89           C
ATOM    244  CD1 LEU A  15      18.035   1.235  34.795  1.00 23.60           C
ATOM    245  CD2 LEU A  15      17.812   1.605  37.226  1.00 25.67           C
ATOM    246  H   LEU A  15      14.145   4.201  35.035  1.00  8.42           H
ATOM    247  HA  LEU A  15      16.070   2.845  33.664  1.00 12.63           H
ATOM    248  HB2 LEU A  15      16.782   3.452  35.811  1.00 14.79           H
ATOM    249  HB3 LEU A  15      15.541   2.706  36.434  1.00 14.79           H
ATOM    250  HG  LEU A  15      16.483   0.663  36.009  1.00 26.25           H
ATOM    251 HD11 LEU A  15      18.560   0.439  34.973  1.00 28.31           H
ATOM    252 HD12 LEU A  15      17.539   1.126  33.969  1.00 28.31           H
ATOM    253 HD13 LEU A  15      18.616   2.009  34.733  1.00 28.31           H
ATOM    254 HD21 LEU A  15      18.358   0.816  37.369  1.00 30.79           H
ATOM    255 HD22 LEU A  15      18.376   2.391  37.164  1.00 30.79           H
ATOM    256 HD23 LEU A  15      17.181   1.707  37.955  1.00 30.79           H
ATOM    257  N   GLY A  16      14.669   0.888  33.150  1.00  9.17           N
ATOM    258  CA  GLY A  16      13.834  -0.268  32.915  1.00  7.76           C
ATOM    259  C   GLY A  16      14.673  -1.514  32.735  1.00  9.93           C
ATOM    260  O   GLY A  16      15.886  -1.457  32.620  1.00 11.60           O
ATOM    261  H   GLY A  16      15.321   0.971  32.595  1.00 11.00           H
ATOM    262  HA2 GLY A  16      13.238  -0.400  33.668  1.00  9.30           H
ATOM    263  HA3 GLY A  16      13.302  -0.132  32.116  1.00  9.30           H
ATOM    264  N   LEU A  17      13.986  -2.635  32.712  1.00  9.32           N
ATOM    265  CA  LEU A  17      14.592  -3.947  32.518  1.00  6.54           C
ATOM    266  C   LEU A  17      14.354  -4.380  31.073  1.00  5.54           C
ATOM    267  O   LEU A  17      13.200  -4.471  30.638  1.00  8.29           O
ATOM    268  CB  LEU A  17      13.983  -4.959  33.482  1.00  7.76           C
ATOM    269  CG  LEU A  17      14.517  -6.392  33.352  1.00  5.84           C
ATOM    270  CD1 LEU A  17      16.010  -6.464  33.782  1.00 10.06           C
ATOM    271  CD2 LEU A  17      13.593  -7.433  34.048  1.00 10.74           C
ATOM    272  H   LEU A  17      13.133  -2.670  32.809  1.00 11.17           H
ATOM    273  HA  LEU A  17      15.547  -3.896  32.678  1.00  7.83           H
ATOM    274  HB2 LEU A  17      14.158  -4.664  34.390  1.00  9.30           H
ATOM    275  HB3 LEU A  17      13.025  -4.990  33.331  1.00  9.30           H
ATOM    276  HG  LEU A  17      14.502  -6.614  32.408  1.00  7.00           H
ATOM    277 HD11 LEU A  17      16.321  -7.379  33.690  1.00 12.06           H
ATOM    278 HD12 LEU A  17      16.531  -5.878  33.212  1.00 12.06           H
ATOM    279 HD13 LEU A  17      16.086  -6.180  34.706  1.00 12.06           H
ATOM    280 HD21 LEU A  17      13.974  -8.318  33.936  1.00 12.88           H
ATOM    281 HD22 LEU A  17      13.529  -7.217  34.991  1.00 12.88           H
ATOM    282 HD23 LEU A  17      12.714  -7.397  33.639  1.00 12.88           H
ATOM    283  N   GLY A  18      15.448  -4.687  30.345  1.00  7.61           N
ATOM    284  CA  GLY A  18      15.335  -5.268  29.024  1.00  7.96           C
ATOM    285  C   GLY A  18      15.105  -6.771  29.061  1.00  9.35           C
ATOM    286  O   GLY A  18      15.518  -7.468  29.990  1.00  8.47           O
ATOM    287  H   GLY A  18      16.258  -4.564  30.608  1.00  9.12           H
ATOM    288  HA2 GLY A  18      14.593  -4.856  28.554  1.00  9.54           H
ATOM    289  HA3 GLY A  18      16.149  -5.094  28.525  1.00  9.54           H
ATOM    290  N   THR A  19      14.443  -7.289  28.011  1.00  8.61           N
ATOM    291  CA  THR A  19      14.083  -8.715  27.980  1.00  8.91           C
ATOM    292  C   THR A  19      14.487  -9.435  26.699  1.00  9.41           C
ATOM    293  O   THR A  19      14.158 -10.621  26.543  1.00  9.97           O
ATOM    294  CB  THR A  19      12.579  -8.923  28.185  1.00  7.40           C
ATOM    295  OG1 THR A  19      11.848  -8.313  27.125  1.00 10.09           O
ATOM    296  CG2 THR A  19      12.127  -8.386  29.553  1.00  8.92           C
ATOM    297  H   THR A  19      14.196  -6.844  27.318  1.00 10.32           H
ATOM    298  HA  THR A  19      14.537  -9.157  28.714  1.00 10.68           H
ATOM    299  HB  THR A  19      12.397  -9.876  28.173  1.00  8.87           H
ATOM    300  HG1 THR A  19      12.007  -7.489  27.104  1.00 12.09           H
ATOM    301 HG21 THR A  19      11.174  -8.526  29.666  1.00 10.70           H
ATOM    302 HG22 THR A  19      12.600  -8.849  30.263  1.00 10.70           H
ATOM    303 HG23 THR A  19      12.316  -7.437  29.616  1.00 10.70           H
ATOM    304  N   TRP A  20      15.203  -8.781  25.793  1.00  8.23           N
ATOM    305  CA  TRP A  20      15.663  -9.464  24.588  1.00  7.68           C
ATOM    306  C   TRP A  20      16.752 -10.448  24.969  1.00  8.46           C
ATOM    307  O   TRP A  20      17.716 -10.079  25.650  1.00  8.21           O
ATOM    308  CB  TRP A  20      16.183  -8.469  23.572  1.00  7.51           C
ATOM    309  CG  TRP A  20      16.829  -9.126  22.346  1.00  8.75           C
ATOM    310  CD1 TRP A  20      16.432 -10.267  21.692  1.00  9.08           C
ATOM    311  CD2 TRP A  20      18.018  -8.690  21.686  1.00 11.11           C
ATOM    312  NE1 TRP A  20      17.302 -10.546  20.670  1.00  8.45           N
ATOM    313  CE2 TRP A  20      18.274  -9.582  20.645  1.00 11.94           C
ATOM    314  CE3 TRP A  20      18.885  -7.610  21.865  1.00 10.19           C
ATOM    315  CZ2 TRP A  20      19.353  -9.429  19.803  1.00 10.38           C
ATOM    316  CZ3 TRP A  20      19.954  -7.472  21.023  1.00 12.89           C
ATOM    317  CH2 TRP A  20      20.174  -8.366  20.008  1.00 11.73           C
ATOM    318  H   TRP A  20      15.434  -7.955  25.849  1.00  9.86           H
ATOM    319  HA  TRP A  20      14.927  -9.955  24.191  1.00  9.20           H
ATOM    320  HB2 TRP A  20      15.444  -7.922  23.262  1.00  9.00           H
ATOM    321  HB3 TRP A  20      16.852  -7.908  23.996  1.00  9.00           H
ATOM    322  HD1 TRP A  20      15.690 -10.782  21.917  1.00 10.89           H
ATOM    323  HE1 TRP A  20      17.238 -11.207  20.124  1.00 10.12           H
ATOM    324  HE3 TRP A  20      18.741  -6.997  22.549  1.00 12.21           H
ATOM    325  HZ2 TRP A  20      19.512 -10.031  19.113  1.00 12.45           H
ATOM    326  HZ3 TRP A  20      20.536  -6.755  21.136  1.00 15.46           H
ATOM    327  HH2 TRP A  20      20.909  -8.247  19.450  1.00 14.07           H
ATOM    328  N   LYS A  21      16.593 -11.704  24.538  1.00  7.47           N
ATOM    329  CA  LYS A  21      17.541 -12.794  24.777  1.00 10.12           C
ATOM    330  C   LYS A  21      17.342 -13.416  26.140  1.00 12.13           C
ATOM    331  O   LYS A  21      18.088 -14.354  26.477  1.00 15.41           O
ATOM    332  CB  LYS A  21      18.998 -12.348  24.663  1.00  8.79           C
ATOM    333  CG  LYS A  21      19.335 -11.748  23.292  1.00 10.66           C
ATOM    334  CD  LYS A  21      20.813 -11.297  23.203  1.00 18.33           C
ATOM    335  CE  LYS A  21      21.013  -9.845  23.582  1.00 12.38           C
ATOM    336  NZ  LYS A  21      20.456  -9.488  24.900  1.00 11.31           N1+
ATOM    337  H   LYS A  21      15.909 -11.956  24.082  1.00  8.96           H
ATOM    338  HA  LYS A  21      17.391 -13.486  24.113  1.00 12.13           H
ATOM    339  HB2 LYS A  21      19.174 -11.673  25.337  1.00 10.53           H
ATOM    340  HB3 LYS A  21      19.574 -13.115  24.804  1.00 10.53           H
ATOM    341  HG2 LYS A  21      19.181 -12.417  22.605  1.00 12.78           H
ATOM    342  HG3 LYS A  21      18.772 -10.974  23.136  1.00 12.78           H
ATOM    343  HD2 LYS A  21      21.344 -11.840  23.806  1.00 21.99           H
ATOM    344  HD3 LYS A  21      21.124 -11.414  22.292  1.00 21.99           H
ATOM    345  HE2 LYS A  21      21.964  -9.656  23.602  1.00 14.84           H
ATOM    346  HE3 LYS A  21      20.582  -9.286  22.917  1.00 14.84           H
ATOM    347  HZ1 LYS A  21      20.603  -8.627  25.069  1.00 13.56           H
ATOM    348  HZ2 LYS A  21      19.579  -9.640  24.910  1.00 13.56           H
ATOM    349  HZ3 LYS A  21      20.842  -9.978  25.535  1.00 13.56           H
ATOM    350  N   SER A  22      16.404 -12.929  26.941  1.00 11.13           N
ATOM    351  CA  SER A  22      16.144 -13.535  28.248  1.00 10.08           C
ATOM    352  C   SER A  22      15.373 -14.822  28.020  1.00 10.40           C
ATOM    353  O   SER A  22      14.280 -14.773  27.462  1.00 11.46           O
ATOM    354  CB  SER A  22      15.362 -12.590  29.142  1.00 12.16           C
ATOM    355  OG  SER A  22      16.112 -11.419  29.344  1.00 12.19           O
ATOM    356  H   SER A  22      15.904 -12.254  26.756  1.00 13.34           H
ATOM    357  HA  SER A  22      16.984 -13.749  28.682  1.00 12.09           H
ATOM    358  HB2 SER A  22      14.522 -12.363  28.713  1.00 14.58           H
ATOM    359  HB3 SER A  22      15.199 -13.018  29.997  1.00 14.58           H
ATOM    360  HG  SER A  22      15.689 -10.888  29.838  1.00 14.61           H
ATOM    361  N   PRO A  23      15.923 -15.982  28.377  1.00 13.03           N
ATOM    362  CA  PRO A  23      15.278 -17.233  27.994  1.00 15.37           C
ATOM    363  C   PRO A  23      13.919 -17.364  28.634  1.00 15.00           C
ATOM    364  O   PRO A  23      13.706 -16.939  29.784  1.00 13.19           O
ATOM    365  CB  PRO A  23      16.246 -18.304  28.527  1.00 15.26           C
ATOM    366  CG  PRO A  23      17.544 -17.634  28.676  1.00 22.76           C
ATOM    367  CD  PRO A  23      17.233 -16.195  29.002  1.00 14.93           C
ATOM    368  HA  PRO A  23      15.202 -17.305  27.030  1.00 18.43           H
ATOM    369  HB2 PRO A  23      15.930 -18.630  29.384  1.00 18.30           H
ATOM    370  HB3 PRO A  23      16.309 -19.031  27.888  1.00 18.30           H
ATOM    371  HG2 PRO A  23      18.042 -18.048  29.398  1.00 27.30           H
ATOM    372  HG3 PRO A  23      18.038 -17.695  27.843  1.00 27.30           H
ATOM    373  HD2 PRO A  23      17.174 -16.071  29.962  1.00 17.91           H
ATOM    374  HD3 PRO A  23      17.896 -15.607  28.607  1.00 17.91           H
ATOM    375  N   PRO A  24      12.980 -18.019  27.967  1.00 18.66           N
ATOM    376  CA  PRO A  24      11.646 -18.184  28.552  1.00 14.02           C
ATOM    377  C   PRO A  24      11.653 -18.813  29.923  1.00 14.89           C
ATOM    378  O   PRO A  24      10.839 -18.428  30.772  1.00 15.29           O
ATOM    379  CB  PRO A  24      10.917 -19.083  27.535  1.00 21.61           C
ATOM    380  CG  PRO A  24      11.673 -18.983  26.316  1.00 24.61           C
ATOM    381  CD  PRO A  24      13.093 -18.689  26.663  1.00 20.93           C
ATOM    382  HA  PRO A  24      11.195 -17.327  28.599  1.00 16.82           H
ATOM    383  HB2 PRO A  24      10.908 -19.998  27.858  1.00 25.92           H
ATOM    384  HB3 PRO A  24      10.013 -18.758  27.404  1.00 25.92           H
ATOM    385  HG2 PRO A  24      11.615 -19.825  25.837  1.00 29.52           H
ATOM    386  HG3 PRO A  24      11.307 -18.266  25.774  1.00 29.52           H
ATOM    387  HD2 PRO A  24      13.600 -19.511  26.746  1.00 25.11           H
ATOM    388  HD3 PRO A  24      13.485 -18.091  26.008  1.00 25.11           H
ATOM    389  N   GLY A  25      12.553 -19.751  30.176  1.00 14.65           N
ATOM    390  CA  GLY A  25      12.601 -20.427  31.455  1.00 18.74           C
ATOM    391  C   GLY A  25      13.298 -19.677  32.557  1.00 21.93           C
ATOM    392  O   GLY A  25      13.393 -20.172  33.690  1.00 20.79           O
ATOM    393  H   GLY A  25      13.151 -20.015  29.617  1.00 17.57           H
ATOM    394  HA2 GLY A  25      11.694 -20.608  31.747  1.00 22.48           H
ATOM    395  HA3 GLY A  25      13.054 -21.278  31.342  1.00 22.48           H
ATOM    396  N   GLN A  26      13.823 -18.485  32.248  1.00 15.01           N
ATOM    397  CA  GLN A  26      14.498 -17.640  33.230  1.00 12.90           C
ATOM    398  C   GLN A  26      13.879 -16.256  33.365  1.00 12.86           C
ATOM    399  O   GLN A  26      14.066 -15.609  34.406  1.00 14.96           O
ATOM    400  CB  GLN A  26      15.974 -17.473  32.866  1.00 16.62           C
ATOM    401  CG  GLN A  26      16.815 -18.768  33.063  1.00 20.49           C
ATOM    402  CD  GLN A  26      18.229 -18.680  32.458  1.00 31.35           C
ATOM    403  OE1 GLN A  26      18.600 -19.466  31.587  1.00 47.77           O
ATOM    404  NE2 GLN A  26      19.022 -17.757  32.948  1.00 43.02           N
ATOM    405  H   GLN A  26      13.798 -18.141  31.460  1.00 18.00           H
ATOM    406  HA  GLN A  26      14.452 -18.071  34.098  1.00 15.46           H
ATOM    407  HB2 GLN A  26      16.038 -17.216  31.933  1.00 19.93           H
ATOM    408  HB3 GLN A  26      16.358 -16.781  33.426  1.00 19.93           H
ATOM    409  HG2 GLN A  26      16.909 -18.940  34.013  1.00 24.58           H
ATOM    410  HG3 GLN A  26      16.355 -19.509  32.638  1.00 24.58           H
ATOM    411 HE21 GLN A  26      18.743 -17.239  33.576  1.00 51.61           H
ATOM    412 HE22 GLN A  26      19.821 -17.669  32.642  1.00 51.61           H
ATOM    413  N   VAL A  27      13.161 -15.784  32.357  1.00 13.78           N
ATOM    414  CA  VAL A  27      12.676 -14.405  32.375  1.00  9.02           C
ATOM    415  C   VAL A  27      11.582 -14.171  33.421  1.00 12.46           C
ATOM    416  O   VAL A  27      11.453 -13.056  33.962  1.00 10.41           O
ATOM    417  CB  VAL A  27      12.224 -13.996  30.957  1.00  9.97           C
ATOM    418  CG1 VAL A  27      10.933 -14.676  30.551  1.00 12.52           C
ATOM    419  CG2 VAL A  27      12.084 -12.466  30.885  1.00 13.84           C
ATOM    420  H   VAL A  27      12.941 -16.232  31.657  1.00 16.52           H
ATOM    421  HA  VAL A  27      13.420 -13.829  32.612  1.00 10.81           H
ATOM    422  HB  VAL A  27      12.909 -14.260  30.323  1.00 11.96           H
ATOM    423 HG11 VAL A  27      10.692 -14.388  29.657  1.00 15.02           H
ATOM    424 HG12 VAL A  27      11.065 -15.637  30.565  1.00 15.02           H
ATOM    425 HG13 VAL A  27      10.236 -14.429  31.178  1.00 15.02           H
ATOM    426 HG21 VAL A  27      11.800 -12.217  29.991  1.00 16.60           H
ATOM    427 HG22 VAL A  27      11.423 -12.178  31.534  1.00 16.60           H
ATOM    428 HG23 VAL A  27      12.943 -12.061  31.084  1.00 16.60           H
ATOM    429  N   THR A  28      10.774 -15.176  33.742  1.00  9.87           N
ATOM    430  CA  THR A  28       9.757 -14.973  34.764  1.00 11.43           C
ATOM    431  C   THR A  28      10.415 -14.629  36.105  1.00 10.14           C
ATOM    432  O   THR A  28      10.062 -13.639  36.754  1.00 12.16           O
ATOM    433  CB  THR A  28       8.871 -16.220  34.910  1.00 16.70           C
ATOM    434  OG1 THR A  28       8.247 -16.533  33.661  1.00 13.02           O
ATOM    435  CG2 THR A  28       7.778 -15.994  35.986  1.00 15.83           C
ATOM    436  H   THR A  28      10.793 -15.962  33.394  1.00 11.83           H
ATOM    437  HA  THR A  28       9.190 -14.229  34.505  1.00 13.71           H
ATOM    438  HB  THR A  28       9.420 -16.970  35.189  1.00 20.03           H
ATOM    439  HG1 THR A  28       7.769 -15.890  33.410  1.00 15.61           H
ATOM    440 HG21 THR A  28       7.226 -16.787  36.070  1.00 18.98           H
ATOM    441 HG22 THR A  28       8.191 -15.806  36.843  1.00 18.98           H
ATOM    442 HG23 THR A  28       7.217 -15.244  35.736  1.00 18.98           H
ATOM    443  N   GLU A  29      11.411 -15.413  36.507  1.00 11.96           N
ATOM    444  CA  GLU A  29      12.130 -15.123  37.745  1.00 13.78           C
ATOM    445  C   GLU A  29      12.840 -13.774  37.668  1.00 13.12           C
ATOM    446  O   GLU A  29      12.855 -13.012  38.646  1.00 12.41           O
ATOM    447  CB  GLU A  29      13.130 -16.237  38.036  1.00 21.37           C
ATOM    448  CG  GLU A  29      13.692 -16.191  39.441  1.00 33.49           C
ATOM    449  CD  GLU A  29      15.165 -16.659  39.578  1.00 44.65           C
ATOM    450  OE1 GLU A  29      15.644 -17.449  38.723  1.00 49.70           O
ATOM    451  OE2 GLU A  29      15.837 -16.241  40.570  1.00 45.05           O1-
ATOM    452  H   GLU A  29      11.687 -16.111  36.087  1.00 14.35           H
ATOM    453  HA  GLU A  29      11.497 -15.088  38.478  1.00 16.52           H
ATOM    454  HB2 GLU A  29      12.688 -17.093  37.921  1.00 25.63           H
ATOM    455  HB3 GLU A  29      13.872 -16.163  37.416  1.00 25.63           H
ATOM    456  HG2 GLU A  29      13.646 -15.276  39.761  1.00 40.17           H
ATOM    457  HG3 GLU A  29      13.150 -16.761  40.008  1.00 40.17           H
ATOM    458  N   ALA A  30      13.404 -13.445  36.511  1.00 11.67           N
ATOM    459  CA  ALA A  30      14.129 -12.182  36.390  1.00 12.69           C
ATOM    460  C   ALA A  30      13.210 -10.984  36.618  1.00 10.50           C
ATOM    461  O   ALA A  30      13.582 -10.026  37.297  1.00 10.88           O
ATOM    462  CB  ALA A  30      14.794 -12.075  35.021  1.00 13.97           C
ATOM    463  H   ALA A  30      13.384 -13.922  35.795  1.00 13.99           H
ATOM    464  HA  ALA A  30      14.827 -12.155  37.063  1.00 15.22           H
ATOM    465  HB1 ALA A  30      15.267 -11.231  34.965  1.00 16.75           H
ATOM    466  HB2 ALA A  30      15.416 -12.812  34.915  1.00 16.75           H
ATOM    467  HB3 ALA A  30      14.110 -12.118  34.334  1.00 16.75           H
ATOM    468  N   VAL A  31      12.014 -11.007  36.037  1.00  9.87           N
ATOM    469  CA  VAL A  31      11.081  -9.897  36.194  1.00  8.73           C
ATOM    470  C   VAL A  31      10.542  -9.834  37.623  1.00 10.62           C
ATOM    471  O   VAL A  31      10.349  -8.749  38.177  1.00  8.78           O
ATOM    472  CB  VAL A  31       9.964 -10.014  35.147  1.00 12.78           C
ATOM    473  CG1 VAL A  31       8.916  -8.930  35.323  1.00 12.19           C
ATOM    474  CG2 VAL A  31      10.593  -9.873  33.756  1.00 13.09           C
ATOM    475  H   VAL A  31      11.720 -11.651  35.549  1.00 11.83           H
ATOM    476  HA  VAL A  31      11.556  -9.068  36.023  1.00 10.46           H
ATOM    477  HB  VAL A  31       9.535 -10.882  35.214  1.00 15.33           H
ATOM    478 HG11 VAL A  31       8.231  -9.040  34.644  1.00 14.62           H
ATOM    479 HG12 VAL A  31       8.523  -9.011  36.206  1.00 14.62           H
ATOM    480 HG13 VAL A  31       9.340  -8.063  35.227  1.00 14.62           H
ATOM    481 HG21 VAL A  31       9.896  -9.945  33.085  1.00 15.70           H
ATOM    482 HG22 VAL A  31      11.025  -9.007  33.692  1.00 15.70           H
ATOM    483 HG23 VAL A  31      11.246 -10.579  33.632  1.00 15.70           H
ATOM    484  N   LYS A  32      10.269 -10.983  38.241  1.00 12.13           N
ATOM    485  CA  LYS A  32       9.818 -10.965  39.634  1.00 10.29           C
ATOM    486  C   LYS A  32      10.838 -10.295  40.543  1.00  8.99           C
ATOM    487  O   LYS A  32      10.478  -9.473  41.394  1.00 12.17           O
ATOM    488  CB  LYS A  32       9.524 -12.395  40.116  1.00  8.74           C
ATOM    489  CG  LYS A  32       8.305 -12.964  39.425  1.00 12.52           C
ATOM    490  CD  LYS A  32       7.614 -14.076  40.199  1.00 27.07           C
ATOM    491  CE  LYS A  32       8.393 -15.307  40.289  1.00 31.07           C
ATOM    492  NZ  LYS A  32       7.523 -16.385  40.882  1.00 30.26           N1+
ATOM    493  H   LYS A  32      10.333 -11.765  37.889  1.00 14.54           H
ATOM    494  HA  LYS A  32       8.992 -10.458  39.689  1.00 12.33           H
ATOM    495  HB2 LYS A  32      10.283 -12.964  39.913  1.00 10.48           H
ATOM    496  HB3 LYS A  32       9.357 -12.384  41.071  1.00 10.48           H
ATOM    497  HG2 LYS A  32       7.660 -12.251  39.294  1.00 15.02           H
ATOM    498  HG3 LYS A  32       8.573 -13.324  38.566  1.00 15.02           H
ATOM    499  HD2 LYS A  32       7.442 -13.767  41.102  1.00 32.47           H
ATOM    500  HD3 LYS A  32       6.776 -14.288  39.759  1.00 32.47           H
ATOM    501  HE2 LYS A  32       8.674 -15.584  39.403  1.00 37.27           H
ATOM    502  HE3 LYS A  32       9.159 -15.170  40.868  1.00 37.27           H
ATOM    503  HZ1 LYS A  32       7.982 -17.145  40.946  1.00 36.30           H
ATOM    504  HZ2 LYS A  32       7.250 -16.143  41.694  1.00 36.30           H
ATOM    505  HZ3 LYS A  32       6.810 -16.519  40.366  1.00 36.30           H
ATOM    506  N   VAL A  33      12.098 -10.723  40.453  1.00  8.41           N
ATOM    507  CA  VAL A  33      13.173 -10.126  41.235  1.00 10.40           C
ATOM    508  C   VAL A  33      13.296  -8.636  40.940  1.00  9.34           C
ATOM    509  O   VAL A  33      13.437  -7.811  41.850  1.00 11.57           O
ATOM    510  CB  VAL A  33      14.496 -10.866  40.959  1.00 11.18           C
ATOM    511  CG1 VAL A  33      15.703 -10.064  41.476  1.00 18.92           C
ATOM    512  CG2 VAL A  33      14.455 -12.256  41.558  1.00 14.33           C
ATOM    513  H   VAL A  33      12.355 -11.364  39.941  1.00 10.09           H
ATOM    514  HA  VAL A  33      12.968 -10.226  42.178  1.00 12.47           H
ATOM    515  HB  VAL A  33      14.600 -10.964  39.999  1.00 13.40           H
ATOM    516 HG11 VAL A  33      16.515 -10.559  41.285  1.00 22.69           H
ATOM    517 HG12 VAL A  33      15.726  -9.204  41.027  1.00 22.69           H
ATOM    518 HG13 VAL A  33      15.610  -9.936  42.433  1.00 22.69           H
ATOM    519 HG21 VAL A  33      15.295 -12.705  41.373  1.00 17.19           H
ATOM    520 HG22 VAL A  33      14.322 -12.183  42.516  1.00 17.19           H
ATOM    521 HG23 VAL A  33      13.721 -12.750  41.159  1.00 17.19           H
ATOM    522  N   ALA A  34      13.281  -8.269  39.658  1.00  9.09           N
ATOM    523  CA  ALA A  34      13.353  -6.865  39.280  1.00  9.16           C
ATOM    524  C   ALA A  34      12.270  -6.040  39.971  1.00  9.81           C
ATOM    525  O   ALA A  34      12.543  -4.975  40.533  1.00 11.46           O
ATOM    526  CB  ALA A  34      13.230  -6.714  37.770  1.00  8.66           C
ATOM    527  H   ALA A  34      13.230  -8.813  38.994  1.00 10.90           H
ATOM    528  HA  ALA A  34      14.215  -6.511  39.548  1.00 10.98           H
ATOM    529  HB1 ALA A  34      13.280  -5.773  37.542  1.00 10.38           H
ATOM    530  HB2 ALA A  34      13.955  -7.198  37.345  1.00 10.38           H
ATOM    531  HB3 ALA A  34      12.377  -7.079  37.485  1.00 10.38           H
ATOM    532  N   ILE A  35      11.033  -6.527  39.959  1.00  9.23           N
ATOM    533  CA  ILE A  35       9.948  -5.777  40.584  1.00  8.29           C
ATOM    534  C   ILE A  35      10.174  -5.695  42.088  1.00 10.77           C
ATOM    535  O   ILE A  35       9.957  -4.641  42.694  1.00  9.11           O
ATOM    536  CB  ILE A  35       8.584  -6.395  40.201  1.00  8.56           C
ATOM    537  CG1 ILE A  35       8.244  -6.079  38.734  1.00 11.44           C
ATOM    538  CG2 ILE A  35       7.513  -5.850  41.105  1.00 11.76           C
ATOM    539  CD1 ILE A  35       7.032  -6.820  38.208  1.00 12.90           C
ATOM    540  H   ILE A  35      10.798  -7.273  39.602  1.00 11.07           H
ATOM    541  HA  ILE A  35       9.962  -4.871  40.239  1.00  9.93           H
ATOM    542  HB  ILE A  35       8.632  -7.357  40.313  1.00 10.26           H
ATOM    543 HG12 ILE A  35       8.067  -5.129  38.653  1.00 13.71           H
ATOM    544 HG13 ILE A  35       9.002  -6.321  38.179  1.00 13.71           H
ATOM    545 HG21 ILE A  35       6.661  -6.243  40.857  1.00 14.10           H
ATOM    546 HG22 ILE A  35       7.728  -6.079  42.023  1.00 14.10           H
ATOM    547 HG23 ILE A  35       7.474  -4.886  41.004  1.00 14.10           H
ATOM    548 HD11 ILE A  35       6.885  -6.568  37.283  1.00 15.47           H
ATOM    549 HD12 ILE A  35       7.194  -7.774  38.269  1.00 15.47           H
ATOM    550 HD13 ILE A  35       6.259  -6.581  38.743  1.00 15.47           H
ATOM    551  N   ASP A  36      10.681  -6.776  42.703  1.00 11.50           N
ATOM    552  CA  ASP A  36      10.944  -6.771  44.142  1.00 10.75           C
ATOM    553  C   ASP A  36      11.988  -5.717  44.531  1.00 14.49           C
ATOM    554  O   ASP A  36      11.924  -5.131  45.621  1.00 15.31           O
ATOM    555  CB  ASP A  36      11.414  -8.153  44.623  1.00 11.51           C
ATOM    556  CG  ASP A  36      10.303  -9.202  44.666  1.00 10.63           C
ATOM    557  OD1 ASP A  36       9.123  -8.828  44.599  1.00 10.96           O
ATOM    558  OD2 ASP A  36      10.643 -10.418  44.766  1.00 13.16           O1-
ATOM    559  H   ASP A  36      10.878  -7.515  42.309  1.00 13.79           H
ATOM    560  HA  ASP A  36      10.120  -6.558  44.609  1.00 12.88           H
ATOM    561  HB2 ASP A  36      12.104  -8.475  44.022  1.00 13.80           H
ATOM    562  HB3 ASP A  36      11.774  -8.066  45.520  1.00 13.80           H
ATOM    563  N   VAL A  37      12.985  -5.522  43.675  1.00  9.34           N
ATOM    564  CA  VAL A  37      14.098  -4.629  43.925  1.00 15.00           C
ATOM    565  C   VAL A  37      13.777  -3.176  43.573  1.00 12.71           C
ATOM    566  O   VAL A  37      14.548  -2.277  43.933  1.00 17.18           O
ATOM    567  CB  VAL A  37      15.278  -5.208  43.106  1.00 20.80           C
ATOM    568  CG1 VAL A  37      16.125  -4.137  42.455  1.00 36.27           C
ATOM    569  CG2 VAL A  37      16.030  -6.179  43.982  1.00 23.67           C
ATOM    570  H   VAL A  37      13.036  -5.916  42.912  1.00 11.20           H
ATOM    571  HA  VAL A  37      14.334  -4.667  44.865  1.00 17.99           H
ATOM    572  HB  VAL A  37      14.899  -5.731  42.383  1.00 24.95           H
ATOM    573 HG11 VAL A  37      16.843  -4.561  41.960  1.00 43.52           H
ATOM    574 HG12 VAL A  37      15.569  -3.618  41.853  1.00 43.52           H
ATOM    575 HG13 VAL A  37      16.492  -3.563  43.145  1.00 43.52           H
ATOM    576 HG21 VAL A  37      16.772  -6.549  43.478  1.00 28.39           H
ATOM    577 HG22 VAL A  37      16.362  -5.708  44.763  1.00 28.39           H
ATOM    578 HG23 VAL A  37      15.429  -6.890  44.255  1.00 28.39           H
ATOM    579  N   GLY A  38      12.698  -2.924  42.834  1.00 13.11           N
ATOM    580  CA  GLY A  38      12.253  -1.574  42.567  1.00 12.95           C
ATOM    581  C   GLY A  38      12.007  -1.204  41.110  1.00 12.44           C
ATOM    582  O   GLY A  38      11.518  -0.105  40.837  1.00  8.30           O
ATOM    583  H   GLY A  38      12.205  -3.530  42.475  1.00 15.72           H
ATOM    584  HA2 GLY A  38      11.426  -1.421  43.050  1.00 15.53           H
ATOM    585  HA3 GLY A  38      12.915  -0.957  42.916  1.00 15.53           H
ATOM    586  N   TYR A  39      12.328  -2.076  40.155  1.00 10.46           N
ATOM    587  CA  TYR A  39      12.042  -1.741  38.773  1.00  9.57           C
ATOM    588  C   TYR A  39      10.544  -1.619  38.574  1.00  9.60           C
ATOM    589  O   TYR A  39       9.768  -2.431  39.080  1.00  8.32           O
ATOM    590  CB  TYR A  39      12.542  -2.787  37.799  1.00 10.55           C
ATOM    591  CG  TYR A  39      14.025  -2.944  37.642  1.00 10.14           C
ATOM    592  CD1 TYR A  39      14.780  -3.543  38.625  1.00 10.62           C
ATOM    593  CD2 TYR A  39      14.659  -2.569  36.438  1.00 10.62           C
ATOM    594  CE1 TYR A  39      16.131  -3.748  38.451  1.00 10.01           C
ATOM    595  CE2 TYR A  39      16.016  -2.740  36.264  1.00  8.78           C
ATOM    596  CZ  TYR A  39      16.747  -3.350  37.255  1.00 11.64           C
ATOM    597  OH  TYR A  39      18.092  -3.531  37.062  1.00 11.41           O
ATOM    598  H   TYR A  39      12.700  -2.841  40.280  1.00 12.54           H
ATOM    599  HA  TYR A  39      12.453  -0.891  38.553  1.00 11.47           H
ATOM    600  HB2 TYR A  39      12.196  -3.648  38.082  1.00 12.65           H
ATOM    601  HB3 TYR A  39      12.186  -2.574  36.923  1.00 12.65           H
ATOM    602  HD1 TYR A  39      14.371  -3.823  39.413  1.00 12.73           H
ATOM    603  HD2 TYR A  39      14.159  -2.170  35.763  1.00 12.73           H
ATOM    604  HE1 TYR A  39      16.633  -4.144  39.126  1.00 12.00           H
ATOM    605  HE2 TYR A  39      16.423  -2.485  35.468  1.00 10.53           H
ATOM    606  HH  TYR A  39      18.433  -3.893  37.738  1.00 13.68           H
ATOM    607  N   ARG A  40      10.150  -0.626  37.772  1.00  7.12           N
ATOM    608  CA  ARG A  40       8.738  -0.413  37.452  1.00  9.02           C
ATOM    609  C   ARG A  40       8.492  -0.313  35.945  1.00 11.01           C
ATOM    610  O   ARG A  40       7.360  -0.078  35.527  1.00 19.26           O
ATOM    611  CB  ARG A  40       8.234   0.847  38.134  1.00 10.86           C
ATOM    612  CG  ARG A  40       8.263   0.759  39.652  1.00 13.10           C
ATOM    613  CD  ARG A  40       7.282  -0.266  40.125  1.00 12.33           C
ATOM    614  NE  ARG A  40       7.251  -0.361  41.594  1.00 10.36           N
ATOM    615  CZ  ARG A  40       7.942  -1.228  42.319  1.00 16.24           C
ATOM    616  NH1 ARG A  40       8.746  -2.130  41.746  1.00 14.57           N
ATOM    617  NH2 ARG A  40       7.817  -1.220  43.634  1.00 19.47           N1+
ATOM    618  H   ARG A  40      10.682  -0.062  37.401  1.00  8.53           H
ATOM    619  HA  ARG A  40       8.223  -1.163  37.789  1.00 10.81           H
ATOM    620  HB2 ARG A  40       8.793   1.594  37.868  1.00 13.02           H
ATOM    621  HB3 ARG A  40       7.317   1.007  37.862  1.00 13.02           H
ATOM    622  HG2 ARG A  40       9.149   0.495  39.945  1.00 15.70           H
ATOM    623  HG3 ARG A  40       8.020   1.617  40.031  1.00 15.70           H
ATOM    624  HD2 ARG A  40       6.394  -0.022  39.819  1.00 14.78           H
ATOM    625  HD3 ARG A  40       7.532  -1.134  39.771  1.00 14.78           H
ATOM    626  HE  ARG A  40       6.743   0.190  42.015  1.00 12.42           H
ATOM    627 HH11 ARG A  40       8.831  -2.148  40.890  1.00 17.47           H
ATOM    628 HH12 ARG A  40       9.184  -2.686  42.233  1.00 17.47           H
ATOM    629 HH21 ARG A  40       7.302  -0.646  44.014  1.00 23.36           H
ATOM    630 HH22 ARG A  40       8.262  -1.780  44.111  1.00 23.36           H
ATOM    631  N   HIS A  41       9.517  -0.505  35.140  1.00 10.91           N
ATOM    632  CA  HIS A  41       9.492  -0.331  33.691  1.00  9.32           C
ATOM    633  C   HIS A  41      10.140  -1.566  33.070  1.00  9.12           C
ATOM    634  O   HIS A  41      11.258  -1.943  33.454  1.00  9.29           O
ATOM    635  CB  HIS A  41      10.217   0.981  33.400  1.00  8.18           C
ATOM    636  CG  HIS A  41      10.642   1.218  31.984  1.00  8.56           C
ATOM    637  ND1 HIS A  41      10.238   0.473  30.897  1.00 11.97           N
ATOM    638  CD2 HIS A  41      11.435   2.197  31.492  1.00  7.80           C
ATOM    639  CE1 HIS A  41      10.824   0.955  29.808  1.00  7.14           C
ATOM    640  NE2 HIS A  41      11.548   2.000  30.145  1.00 13.94           N
ATOM    641  H   HIS A  41      10.289  -0.753  35.425  1.00 13.08           H
ATOM    642  HA  HIS A  41       8.576  -0.263  33.379  1.00 11.17           H
ATOM    643  HB2 HIS A  41      11.017   1.012  33.948  1.00  9.81           H
ATOM    644  HB3 HIS A  41       9.630   1.712  33.648  1.00  9.81           H
ATOM    645  HD2 HIS A  41      11.863   2.857  31.988  1.00  9.35           H
ATOM    646  HE1 HIS A  41      10.715   0.628  28.944  1.00  8.55           H
ATOM    647  HE2 HIS A  41      12.001   2.490  29.603  1.00 16.71           H
ATOM    648  N   ILE A  42       9.396  -2.256  32.207  1.00 10.29           N
ATOM    649  CA  ILE A  42       9.852  -3.482  31.548  1.00  8.45           C
ATOM    650  C   ILE A  42       9.726  -3.247  30.054  1.00  6.73           C
ATOM    651  O   ILE A  42       8.650  -2.850  29.571  1.00  9.12           O
ATOM    652  CB  ILE A  42       9.028  -4.732  31.929  1.00  8.97           C
ATOM    653  CG1 ILE A  42       8.771  -4.846  33.442  1.00 16.42           C
ATOM    654  CG2 ILE A  42       9.708  -5.987  31.412  1.00 10.24           C
ATOM    655  CD1 ILE A  42       9.992  -4.966  34.262  1.00 22.53           C
ATOM    656  H   ILE A  42       8.598  -2.027  31.980  1.00 12.33           H
ATOM    657  HA  ILE A  42      10.784  -3.644  31.762  1.00 10.13           H
ATOM    658  HB  ILE A  42       8.167  -4.661  31.489  1.00 10.76           H
ATOM    659 HG12 ILE A  42       8.295  -4.053  33.737  1.00 19.69           H
ATOM    660 HG13 ILE A  42       8.228  -5.633  33.606  1.00 19.69           H
ATOM    661 HG21 ILE A  42       9.176  -6.759  31.662  1.00 12.28           H
ATOM    662 HG22 ILE A  42       9.779  -5.932  30.447  1.00 12.28           H
ATOM    663 HG23 ILE A  42      10.592  -6.052  31.807  1.00 12.28           H
ATOM    664 HD11 ILE A  42       9.739  -5.032  35.196  1.00 27.03           H
ATOM    665 HD12 ILE A  42      10.476  -5.762  33.992  1.00 27.03           H
ATOM    666 HD13 ILE A  42      10.543  -4.180  34.123  1.00 27.03           H
ATOM    667  N   ASP A  43      10.804  -3.507  29.330  1.00  7.02           N
ATOM    668  CA  ASP A  43      10.826  -3.377  27.884  1.00  7.04           C
ATOM    669  C   ASP A  43      10.667  -4.759  27.242  1.00  7.75           C
ATOM    670  O   ASP A  43      11.474  -5.659  27.503  1.00  7.41           O
ATOM    671  CB  ASP A  43      12.128  -2.741  27.416  1.00  6.39           C
ATOM    672  CG  ASP A  43      12.136  -2.513  25.914  1.00  9.36           C
ATOM    673  OD1 ASP A  43      11.420  -1.566  25.474  1.00  9.76           O
ATOM    674  OD2 ASP A  43      12.780  -3.315  25.162  1.00  8.37           O1-
ATOM    675  H   ASP A  43      11.553  -3.766  29.662  1.00  8.41           H
ATOM    676  HA  ASP A  43      10.088  -2.817  27.597  1.00  8.43           H
ATOM    677  HB2 ASP A  43      12.239  -1.882  27.854  1.00  7.66           H
ATOM    678  HB3 ASP A  43      12.868  -3.328  27.637  1.00  7.66           H
ATOM    679  N   CYS A  44       9.624  -4.922  26.426  1.00  7.07           N
ATOM    680  CA  CYS A  44       9.256  -6.182  25.785  1.00  9.66           C
ATOM    681  C   CYS A  44       9.116  -6.011  24.271  1.00 10.41           C
ATOM    682  O   CYS A  44       9.164  -4.910  23.726  1.00  6.99           O
ATOM    683  CB  CYS A  44       7.932  -6.716  26.305  1.00  9.22           C
ATOM    684  SG  CYS A  44       7.743  -6.646  28.109  1.00 11.95           S
ATOM    685  H   CYS A  44       9.088  -4.281  26.221  1.00  8.48           H
ATOM    686  HA  CYS A  44       9.943  -6.845  25.957  1.00 11.58           H
ATOM    687  HB2 CYS A  44       7.213  -6.194  25.915  1.00 11.06           H
ATOM    688  HB3 CYS A  44       7.845  -7.643  26.036  1.00 11.06           H
ATOM    689  HG  CYS A  44       6.669  -7.090  28.407  1.00 14.33           H
ATOM    690  N   ALA A  45       8.928  -7.135  23.590  1.00  9.52           N
ATOM    691  CA  ALA A  45       8.578  -7.145  22.180  1.00 10.06           C
ATOM    692  C   ALA A  45       8.067  -8.532  21.824  1.00  7.64           C
ATOM    693  O   ALA A  45       8.539  -9.529  22.352  1.00  8.30           O
ATOM    694  CB  ALA A  45       9.766  -6.790  21.271  1.00 10.67           C
ATOM    695  H   ALA A  45       8.999  -7.921  23.932  1.00 11.41           H
ATOM    696  HA  ALA A  45       7.867  -6.505  22.020  1.00 12.07           H
ATOM    697  HB1 ALA A  45       9.473  -6.813  20.346  1.00 12.79           H
ATOM    698  HB2 ALA A  45      10.081  -5.901  21.497  1.00 12.79           H
ATOM    699  HB3 ALA A  45      10.474  -7.438  21.410  1.00 12.79           H
ATOM    700  N   HIS A  46       7.119  -8.565  20.892  1.00  8.02           N
ATOM    701  CA  HIS A  46       6.600  -9.833  20.384  1.00  7.68           C
ATOM    702  C   HIS A  46       7.710 -10.676  19.784  1.00 10.37           C
ATOM    703  O   HIS A  46       7.741 -11.896  19.960  1.00 10.61           O
ATOM    704  CB  HIS A  46       5.499  -9.567  19.350  1.00 12.16           C
ATOM    705  CG  HIS A  46       4.992 -10.803  18.662  1.00  8.31           C
ATOM    706  ND1 HIS A  46       4.353 -11.814  19.340  1.00 13.76           N
ATOM    707  CD2 HIS A  46       5.092 -11.223  17.375  1.00 14.37           C
ATOM    708  CE1 HIS A  46       4.042 -12.788  18.495  1.00 17.24           C
ATOM    709  NE2 HIS A  46       4.473 -12.452  17.293  1.00 13.11           N
ATOM    710  H   HIS A  46       6.760  -7.869  20.537  1.00  9.62           H
ATOM    711  HA  HIS A  46       6.208 -10.331  21.119  1.00  9.20           H
ATOM    712  HB2 HIS A  46       5.849  -8.972  18.668  1.00 14.58           H
ATOM    713  HB3 HIS A  46       4.747  -9.147  19.796  1.00 14.58           H
ATOM    714  HD1 HIS A  46       4.167 -11.807  20.179  1.00 16.50           H
ATOM    715  HD2 HIS A  46       5.478 -10.753  16.672  1.00 17.24           H
ATOM    716  HE1 HIS A  46       3.593 -13.574  18.712  1.00 20.67           H
ATOM    717  N   VAL A  47       8.645 -10.038  19.070  1.00  8.17           N
ATOM    718  CA  VAL A  47       9.688 -10.778  18.375  1.00 10.21           C
ATOM    719  C   VAL A  47      10.675 -11.440  19.343  1.00  9.27           C
ATOM    720  O   VAL A  47      11.456 -12.300  18.925  1.00  9.41           O
ATOM    721  CB  VAL A  47      10.418  -9.829  17.387  1.00 13.89           C
ATOM    722  CG1 VAL A  47      11.415  -8.902  18.141  1.00  9.89           C
ATOM    723  CG2 VAL A  47      11.106 -10.612  16.277  1.00 14.72           C
ATOM    724  H   VAL A  47       8.692  -9.184  18.975  1.00  9.79           H
ATOM    725  HA  VAL A  47       9.273 -11.482  17.853  1.00 12.24           H
ATOM    726  HB  VAL A  47       9.755  -9.259  16.968  1.00 16.66           H
ATOM    727 HG11 VAL A  47      11.854  -8.323  17.499  1.00 11.85           H
ATOM    728 HG12 VAL A  47      10.923  -8.369  18.786  1.00 11.85           H
ATOM    729 HG13 VAL A  47      12.072  -9.450  18.597  1.00 11.85           H
ATOM    730 HG21 VAL A  47      11.550  -9.990  15.680  1.00 17.65           H
ATOM    731 HG22 VAL A  47      11.756 -11.214  16.672  1.00 17.65           H
ATOM    732 HG23 VAL A  47      10.439 -11.120  15.789  1.00 17.65           H
ATOM    733  N   TYR A  48      10.686 -11.042  20.627  1.00  7.77           N
ATOM    734  CA  TYR A  48      11.579 -11.653  21.612  1.00  9.87           C
ATOM    735  C   TYR A  48      11.100 -13.044  22.038  1.00  9.63           C
ATOM    736  O   TYR A  48      11.849 -13.775  22.702  1.00  8.09           O
ATOM    737  CB  TYR A  48      11.716 -10.754  22.857  1.00  8.39           C
ATOM    738  CG  TYR A  48      12.291  -9.364  22.602  1.00  7.05           C
ATOM    739  CD1 TYR A  48      12.908  -9.042  21.395  1.00  8.46           C
ATOM    740  CD2 TYR A  48      12.173  -8.352  23.563  1.00  8.72           C
ATOM    741  CE1 TYR A  48      13.426  -7.769  21.157  1.00  7.73           C
ATOM    742  CE2 TYR A  48      12.691  -7.082  23.332  1.00  9.41           C
ATOM    743  CZ  TYR A  48      13.298  -6.787  22.122  1.00  7.94           C
ATOM    744  OH  TYR A  48      13.788  -5.496  21.874  1.00  8.96           O
ATOM    745  H   TYR A  48      10.185 -10.421  20.946  1.00  9.31           H
ATOM    746  HA  TYR A  48      12.459 -11.750  21.217  1.00 11.83           H
ATOM    747  HB2 TYR A  48      10.837 -10.637  23.250  1.00 10.06           H
ATOM    748  HB3 TYR A  48      12.299 -11.197  23.493  1.00 10.06           H
ATOM    749  HD1 TYR A  48      12.992  -9.696  20.740  1.00 10.15           H
ATOM    750  HD2 TYR A  48      11.762  -8.538  24.376  1.00 10.45           H
ATOM    751  HE1 TYR A  48      13.830  -7.574  20.343  1.00  9.26           H
ATOM    752  HE2 TYR A  48      12.600  -6.419  23.978  1.00 11.28           H
ATOM    753  HH  TYR A  48      14.131  -5.461  21.107  1.00 10.74           H
ATOM    754  N   GLN A  49       9.853 -13.384  21.722  1.00  8.47           N
ATOM    755  CA  GLN A  49       9.284 -14.726  21.910  1.00  9.69           C
ATOM    756  C   GLN A  49       9.215 -15.127  23.378  1.00 12.20           C
ATOM    757  O   GLN A  49       9.196 -16.313  23.711  1.00 11.87           O
ATOM    758  CB  GLN A  49      10.047 -15.789  21.108  1.00 12.72           C
ATOM    759  CG  GLN A  49       9.986 -15.586  19.585  1.00 13.32           C
ATOM    760  CD  GLN A  49      10.720 -16.693  18.804  1.00 23.58           C
ATOM    761  OE1 GLN A  49      11.654 -16.418  18.054  1.00 20.42           O
ATOM    762  NE2 GLN A  49      10.287 -17.941  18.972  1.00 15.89           N
ATOM    763  H   GLN A  49       9.290 -12.831  21.380  1.00 10.15           H
ATOM    764  HA  GLN A  49       8.373 -14.715  21.575  1.00 11.62           H
ATOM    765  HB2 GLN A  49      10.980 -15.768  21.372  1.00 15.26           H
ATOM    766  HB3 GLN A  49       9.669 -16.660  21.306  1.00 15.26           H
ATOM    767  HG2 GLN A  49       9.058 -15.586  19.303  1.00 15.98           H
ATOM    768  HG3 GLN A  49      10.401 -14.738  19.363  1.00 15.98           H
ATOM    769 HE21 GLN A  49       9.626 -18.099  19.499  1.00 19.05           H
ATOM    770 HE22 GLN A  49      10.669 -18.589  18.555  1.00 19.05           H
ATOM    771  N   ASN A  50       9.115 -14.157  24.272  1.00  8.86           N
ATOM    772  CA  ASN A  50       9.000 -14.481  25.682  1.00  8.91           C
ATOM    773  C   ASN A  50       7.964 -13.615  26.386  1.00  8.60           C
ATOM    774  O   ASN A  50       7.972 -13.533  27.617  1.00  7.71           O
ATOM    775  CB  ASN A  50      10.379 -14.335  26.365  1.00  8.63           C
ATOM    776  CG  ASN A  50      10.971 -12.951  26.191  1.00  7.70           C
ATOM    777  OD1 ASN A  50      10.301 -12.044  25.686  1.00 10.23           O
ATOM    778  ND2 ASN A  50      12.230 -12.772  26.602  1.00  9.37           N
ATOM    779  H   ASN A  50       9.112 -13.316  24.092  1.00 10.62           H
ATOM    780  HA  ASN A  50       8.721 -15.406  25.769  1.00 10.68           H
ATOM    781  HB2 ASN A  50      10.281 -14.502  27.316  1.00 10.35           H
ATOM    782  HB3 ASN A  50      10.994 -14.976  25.977  1.00 10.35           H
ATOM    783 HD21 ASN A  50      12.604 -12.002  26.521  1.00 11.23           H
ATOM    784 HD22 ASN A  50      12.666 -13.428  26.948  1.00 11.23           H
ATOM    785  N   GLU A  51       7.029 -13.005  25.658  1.00 10.02           N
ATOM    786  CA  GLU A  51       6.089 -12.127  26.340  1.00  9.24           C
ATOM    787  C   GLU A  51       5.136 -12.888  27.252  1.00  9.46           C
ATOM    788  O   GLU A  51       4.704 -12.333  28.263  1.00  9.99           O
ATOM    789  CB  GLU A  51       5.312 -11.303  25.328  1.00 10.70           C
ATOM    790  CG  GLU A  51       6.179 -10.195  24.720  1.00  8.71           C
ATOM    791  CD  GLU A  51       5.418  -9.174  23.912  1.00 11.50           C
ATOM    792  OE1 GLU A  51       4.484  -9.518  23.144  1.00 10.53           O
ATOM    793  OE2 GLU A  51       5.776  -7.984  24.067  1.00  9.92           O1-
ATOM    794  H   GLU A  51       6.921 -13.078  24.807  1.00 12.01           H
ATOM    795  HA  GLU A  51       6.592 -11.510  26.894  1.00 11.08           H
ATOM    796  HB2 GLU A  51       5.009 -11.881  24.610  1.00 12.83           H
ATOM    797  HB3 GLU A  51       4.553 -10.889  25.767  1.00 12.83           H
ATOM    798  HG2 GLU A  51       6.629  -9.725  25.439  1.00 10.44           H
ATOM    799  HG3 GLU A  51       6.836 -10.602  24.135  1.00 10.44           H
ATOM    800  N   ASN A  52       4.790 -14.143  26.934  1.00  9.62           N
ATOM    801  CA  ASN A  52       3.926 -14.894  27.847  1.00  7.57           C
ATOM    802  C   ASN A  52       4.584 -15.026  29.207  1.00  6.19           C
ATOM    803  O   ASN A  52       3.931 -14.848  30.245  1.00 10.32           O
ATOM    804  CB  ASN A  52       3.615 -16.276  27.273  1.00 12.21           C
ATOM    805  CG  ASN A  52       2.510 -16.990  28.030  1.00 15.04           C
ATOM    806  OD1 ASN A  52       1.472 -16.404  28.356  1.00 13.95           O
ATOM    807  ND2 ASN A  52       2.720 -18.251  28.309  1.00 14.16           N
ATOM    808  H   ASN A  52       5.032 -14.565  26.224  1.00 11.53           H
ATOM    809  HA  ASN A  52       3.089 -14.417  27.959  1.00  9.07           H
ATOM    810  HB2 ASN A  52       3.332 -16.179  26.350  1.00 14.64           H
ATOM    811  HB3 ASN A  52       4.414 -16.825  27.319  1.00 14.64           H
ATOM    812 HD21 ASN A  52       2.126 -18.702  28.736  1.00 16.99           H
ATOM    813 HD22 ASN A  52       3.453 -18.629  28.064  1.00 16.99           H
ATOM    814  N   GLU A  53       5.873 -15.345  29.223  1.00  9.66           N
ATOM    815  CA  GLU A  53       6.555 -15.613  30.483  1.00  7.86           C
ATOM    816  C   GLU A  53       6.792 -14.317  31.256  1.00 11.57           C
ATOM    817  O   GLU A  53       6.774 -14.301  32.490  1.00 10.16           O
ATOM    818  CB  GLU A  53       7.851 -16.357  30.190  1.00 12.78           C
ATOM    819  CG  GLU A  53       7.639 -17.804  29.716  1.00 15.64           C
ATOM    820  CD  GLU A  53       7.418 -17.980  28.219  1.00 17.70           C
ATOM    821  OE1 GLU A  53       7.374 -16.999  27.437  1.00 12.28           O
ATOM    822  OE2 GLU A  53       7.327 -19.160  27.803  1.00 21.04           O1-
ATOM    823  H   GLU A  53       6.371 -15.411  28.525  1.00 11.59           H
ATOM    824  HA  GLU A  53       5.996 -16.189  31.028  1.00  9.42           H
ATOM    825  HB2 GLU A  53       8.332 -15.883  29.494  1.00 15.33           H
ATOM    826  HB3 GLU A  53       8.385 -16.384  30.999  1.00 15.33           H
ATOM    827  HG2 GLU A  53       8.421 -18.324  29.957  1.00 18.76           H
ATOM    828  HG3 GLU A  53       6.860 -18.164  30.169  1.00 18.76           H
ATOM    829  N   VAL A  54       7.055 -13.221  30.546  1.00  8.89           N
ATOM    830  CA  VAL A  54       7.083 -11.915  31.203  1.00 11.44           C
ATOM    831  C   VAL A  54       5.748 -11.637  31.858  1.00  9.05           C
ATOM    832  O   VAL A  54       5.686 -11.144  32.988  1.00 10.02           O
ATOM    833  CB  VAL A  54       7.440 -10.801  30.201  1.00 12.43           C
ATOM    834  CG1 VAL A  54       7.212  -9.408  30.859  1.00 11.46           C
ATOM    835  CG2 VAL A  54       8.873 -10.958  29.684  1.00  9.38           C
ATOM    836  H   VAL A  54       7.218 -13.205  29.702  1.00 10.66           H
ATOM    837  HA  VAL A  54       7.762 -11.924  31.896  1.00 13.71           H
ATOM    838  HB  VAL A  54       6.843 -10.866  29.439  1.00 14.90           H
ATOM    839 HG11 VAL A  54       7.440  -8.716  30.219  1.00 13.74           H
ATOM    840 HG12 VAL A  54       6.280  -9.329  31.116  1.00 13.74           H
ATOM    841 HG13 VAL A  54       7.779  -9.334  31.643  1.00 13.74           H
ATOM    842 HG21 VAL A  54       9.063 -10.242  29.058  1.00 11.25           H
ATOM    843 HG22 VAL A  54       9.486 -10.912  30.435  1.00 11.25           H
ATOM    844 HG23 VAL A  54       8.956 -11.817  29.241  1.00 11.25           H
ATOM    845  N   GLY A  55       4.654 -11.916  31.148  1.00  8.97           N
ATOM    846  CA  GLY A  55       3.329 -11.654  31.693  1.00  9.88           C
ATOM    847  C   GLY A  55       3.033 -12.463  32.938  1.00 10.84           C
ATOM    848  O   GLY A  55       2.356 -11.983  33.846  1.00  9.19           O
ATOM    849  H   GLY A  55       4.655 -12.253  30.357  1.00 10.76           H
ATOM    850  HA2 GLY A  55       3.253 -10.713  31.914  1.00 11.84           H
ATOM    851  HA3 GLY A  55       2.659 -11.866  31.024  1.00 11.84           H
ATOM    852  N   VAL A  56       3.554 -13.682  33.017  1.00 10.75           N
ATOM    853  CA  VAL A  56       3.351 -14.477  34.228  1.00  9.33           C
ATOM    854  C   VAL A  56       3.950 -13.782  35.440  1.00 10.71           C
ATOM    855  O   VAL A  56       3.333 -13.735  36.507  1.00 11.49           O
ATOM    856  CB  VAL A  56       3.955 -15.870  34.050  1.00 13.29           C
ATOM    857  CG1 VAL A  56       3.881 -16.628  35.365  1.00 15.92           C
ATOM    858  CG2 VAL A  56       3.237 -16.613  32.927  1.00 16.38           C
ATOM    859  H   VAL A  56       4.017 -14.066  32.403  1.00 12.89           H
ATOM    860  HA  VAL A  56       2.399 -14.581  34.382  1.00 11.18           H
ATOM    861  HB  VAL A  56       4.890 -15.782  33.804  1.00 15.94           H
ATOM    862 HG11 VAL A  56       4.267 -17.510  35.243  1.00 19.09           H
ATOM    863 HG12 VAL A  56       4.379 -16.139  36.039  1.00 19.09           H
ATOM    864 HG13 VAL A  56       2.952 -16.706  35.632  1.00 19.09           H
ATOM    865 HG21 VAL A  56       3.633 -17.493  32.828  1.00 19.64           H
ATOM    866 HG22 VAL A  56       2.298 -16.696  33.154  1.00 19.64           H
ATOM    867 HG23 VAL A  56       3.335 -16.112  32.103  1.00 19.64           H
ATOM    868  N   ALA A  57       5.153 -13.221  35.297  1.00  9.33           N
ATOM    869  CA  ALA A  57       5.776 -12.506  36.415  1.00  8.90           C
ATOM    870  C   ALA A  57       4.957 -11.287  36.838  1.00 10.58           C
ATOM    871  O   ALA A  57       4.741 -11.042  38.035  1.00  9.64           O
ATOM    872  CB  ALA A  57       7.178 -12.080  36.019  1.00  9.23           C
ATOM    873  H   ALA A  57       5.622 -13.239  34.577  1.00 11.18           H
ATOM    874  HA  ALA A  57       5.844 -13.103  37.176  1.00 10.67           H
ATOM    875  HB1 ALA A  57       7.585 -11.607  36.762  1.00 11.07           H
ATOM    876  HB2 ALA A  57       7.699 -12.869  35.804  1.00 11.07           H
ATOM    877  HB3 ALA A  57       7.124 -11.497  35.246  1.00 11.07           H
ATOM    878  N   ILE A  58       4.569 -10.466  35.865  1.00 11.55           N
ATOM    879  CA  ILE A  58       3.774  -9.279  36.150  1.00 11.49           C
ATOM    880  C   ILE A  58       2.513  -9.661  36.903  1.00 11.95           C
ATOM    881  O   ILE A  58       2.153  -9.030  37.897  1.00 10.49           O
ATOM    882  CB  ILE A  58       3.449  -8.520  34.847  1.00 10.38           C
ATOM    883  CG1 ILE A  58       4.732  -7.958  34.221  1.00 13.39           C
ATOM    884  CG2 ILE A  58       2.461  -7.379  35.109  1.00 15.23           C
ATOM    885  CD1 ILE A  58       4.548  -7.453  32.779  1.00 21.13           C
ATOM    886  H   ILE A  58       4.754 -10.575  35.032  1.00 13.85           H
ATOM    887  HA  ILE A  58       4.291  -8.686  36.717  1.00 13.78           H
ATOM    888  HB  ILE A  58       3.045  -9.141  34.221  1.00 12.44           H
ATOM    889 HG12 ILE A  58       5.042  -7.213  34.758  1.00 16.06           H
ATOM    890 HG13 ILE A  58       5.405  -8.656  34.207  1.00 16.06           H
ATOM    891 HG21 ILE A  58       2.277  -6.923  34.273  1.00 18.27           H
ATOM    892 HG22 ILE A  58       1.641  -7.749  35.472  1.00 18.27           H
ATOM    893 HG23 ILE A  58       2.854  -6.761  35.744  1.00 18.27           H
ATOM    894 HD11 ILE A  58       5.397  -7.115  32.453  1.00 25.35           H
ATOM    895 HD12 ILE A  58       4.249  -8.190  32.223  1.00 25.35           H
ATOM    896 HD13 ILE A  58       3.886  -6.745  32.775  1.00 25.35           H
ATOM    897  N   GLN A  59       1.777 -10.666  36.407  1.00 11.15           N
ATOM    898  CA  GLN A  59       0.545 -11.058  37.091  1.00 10.83           C
ATOM    899  C   GLN A  59       0.808 -11.543  38.507  1.00 12.38           C
ATOM    900  O   GLN A  59       0.039 -11.230  39.426  1.00 14.40           O
ATOM    901  CB  GLN A  59      -0.200 -12.147  36.298  1.00 16.11           C
ATOM    902  CG  GLN A  59      -1.078 -11.613  35.196  1.00 30.07           C
ATOM    903  CD  GLN A  59      -2.155 -10.653  35.736  1.00 28.44           C
ATOM    904  OE1 GLN A  59      -2.894 -10.993  36.661  1.00 39.64           O
ATOM    905  NE2 GLN A  59      -2.236  -9.465  35.157  1.00 37.47           N
ATOM    906  H   GLN A  59       1.964 -11.120  35.701  1.00 13.37           H
ATOM    907  HA  GLN A  59      -0.037 -10.284  37.149  1.00 12.98           H
ATOM    908  HB2 GLN A  59       0.452 -12.741  35.896  1.00 19.32           H
ATOM    909  HB3 GLN A  59      -0.765 -12.646  36.910  1.00 19.32           H
ATOM    910  HG2 GLN A  59      -0.530 -11.126  34.560  1.00 36.07           H
ATOM    911  HG3 GLN A  59      -1.524 -12.353  34.756  1.00 36.07           H
ATOM    912 HE21 GLN A  59      -1.702  -9.263  34.514  1.00 44.96           H
ATOM    913 HE22 GLN A  59      -2.822  -8.896  35.424  1.00 44.96           H
ATOM    914  N   GLU A  60       1.877 -12.316  38.717  1.00 12.53           N
ATOM    915  CA  GLU A  60       2.156 -12.807  40.060  1.00 13.74           C
ATOM    916  C   GLU A  60       2.388 -11.656  41.024  1.00 15.14           C
ATOM    917  O   GLU A  60       1.915 -11.695  42.163  1.00 14.36           O
ATOM    918  CB  GLU A  60       3.364 -13.753  40.044  1.00 14.03           C
ATOM    919  CG  GLU A  60       2.946 -15.234  40.106  1.00 35.84           C
ATOM    920  CD  GLU A  60       4.020 -16.265  39.694  1.00 41.59           C
ATOM    921  OE1 GLU A  60       4.985 -15.944  38.970  1.00 41.36           O
ATOM    922  OE2 GLU A  60       3.879 -17.431  40.117  1.00 47.89           O1-
ATOM    923  H   GLU A  60       2.439 -12.562  38.114  1.00 15.02           H
ATOM    924  HA  GLU A  60       1.388 -13.310  40.376  1.00 16.47           H
ATOM    925  HB2 GLU A  60       3.865 -13.615  39.225  1.00 16.82           H
ATOM    926  HB3 GLU A  60       3.925 -13.565  40.813  1.00 16.82           H
ATOM    927  HG2 GLU A  60       2.685 -15.438  41.018  1.00 43.00           H
ATOM    928  HG3 GLU A  60       2.185 -15.360  39.518  1.00 43.00           H
ATOM    929  N   LYS A  61       3.118 -10.624  40.591  1.00 11.01           N
ATOM    930  CA  LYS A  61       3.423  -9.518  41.492  1.00  9.43           C
ATOM    931  C   LYS A  61       2.222  -8.603  41.661  1.00  9.62           C
ATOM    932  O   LYS A  61       2.059  -8.002  42.720  1.00 12.55           O
ATOM    933  CB  LYS A  61       4.629  -8.725  40.980  1.00  9.60           C
ATOM    934  CG  LYS A  61       5.914  -9.547  41.033  1.00 11.85           C
ATOM    935  CD  LYS A  61       6.283  -9.874  42.506  1.00 10.85           C
ATOM    936  CE  LYS A  61       7.391 -10.878  42.647  1.00 12.22           C
ATOM    937  NZ  LYS A  61       7.682 -11.163  44.073  1.00 13.40           N1+
ATOM    938  H   LYS A  61       3.440 -10.544  39.798  1.00 13.20           H
ATOM    939  HA  LYS A  61       3.650  -9.876  42.364  1.00 11.30           H
ATOM    940  HB2 LYS A  61       4.472  -8.466  40.058  1.00 11.51           H
ATOM    941  HB3 LYS A  61       4.750  -7.937  41.532  1.00 11.51           H
ATOM    942  HG2 LYS A  61       5.785 -10.381  40.555  1.00 14.21           H
ATOM    943  HG3 LYS A  61       6.640  -9.038  40.639  1.00 14.21           H
ATOM    944  HD2 LYS A  61       6.566  -9.057  42.946  1.00 13.01           H
ATOM    945  HD3 LYS A  61       5.500 -10.233  42.951  1.00 13.01           H
ATOM    946  HE2 LYS A  61       7.129 -11.708  42.218  1.00 14.66           H
ATOM    947  HE3 LYS A  61       8.197 -10.527  42.237  1.00 14.66           H
ATOM    948  HZ1 LYS A  61       8.340 -11.758  44.135  1.00 16.07           H
ATOM    949  HZ2 LYS A  61       7.928 -10.415  44.488  1.00 16.07           H
ATOM    950  HZ3 LYS A  61       6.957 -11.490  44.471  1.00 16.07           H
ATOM    951  N   LEU A  62       1.354  -8.507  40.653  1.00 13.33           N
ATOM    952  CA  LEU A  62       0.096  -7.794  40.869  1.00 12.79           C
ATOM    953  C   LEU A  62      -0.755  -8.537  41.875  1.00 14.03           C
ATOM    954  O   LEU A  62      -1.253  -7.943  42.842  1.00 17.81           O
ATOM    955  CB  LEU A  62      -0.650  -7.613  39.551  1.00 12.36           C
ATOM    956  CG  LEU A  62      -0.072  -6.638  38.523  1.00 13.95           C
ATOM    957  CD1 LEU A  62      -0.797  -6.737  37.193  1.00 16.28           C
ATOM    958  CD2 LEU A  62      -0.149  -5.244  39.033  1.00 21.44           C
ATOM    959  H   LEU A  62       1.463  -8.833  39.864  1.00 15.99           H
ATOM    960  HA  LEU A  62       0.289  -6.914  41.229  1.00 15.34           H
ATOM    961  HB2 LEU A  62      -0.703  -8.480  39.118  1.00 14.83           H
ATOM    962  HB3 LEU A  62      -1.547  -7.307  39.756  1.00 14.83           H
ATOM    963  HG  LEU A  62       0.862  -6.853  38.373  1.00 16.73           H
ATOM    964 HD11 LEU A  62      -0.403  -6.105  36.571  1.00 19.52           H
ATOM    965 HD12 LEU A  62      -0.706  -7.640  36.850  1.00 19.52           H
ATOM    966 HD13 LEU A  62      -1.735  -6.527  37.328  1.00 19.52           H
ATOM    967 HD21 LEU A  62       0.222  -4.644  38.368  1.00 25.72           H
ATOM    968 HD22 LEU A  62      -1.078  -5.020  39.201  1.00 25.72           H
ATOM    969 HD23 LEU A  62       0.361  -5.181  39.857  1.00 25.72           H
ATOM    970  N   ARG A  63      -0.888  -9.857  41.692  1.00 12.61           N
ATOM    971  CA  ARG A  63      -1.700 -10.670  42.586  1.00 17.17           C
ATOM    972  C   ARG A  63      -1.150 -10.657  44.008  1.00 19.27           C
ATOM    973  O   ARG A  63      -1.928 -10.583  44.959  1.00 20.12           O
ATOM    974  CB  ARG A  63      -1.800 -12.102  42.033  1.00 19.68           C
ATOM    975  CG  ARG A  63      -2.513 -13.111  42.925  1.00 31.75           C
ATOM    976  CD  ARG A  63      -2.072 -14.597  42.652  1.00 38.91           C
ATOM    977  NE  ARG A  63      -0.808 -14.956  43.321  1.00 52.43           N
ATOM    978  CZ  ARG A  63      -0.672 -15.158  44.638  1.00 45.01           C
ATOM    979  NH1 ARG A  63      -1.723 -15.028  45.444  1.00 45.66           N
ATOM    980  NH2 ARG A  63       0.515 -15.487  45.155  1.00 48.37           N1+
ATOM    981  H   ARG A  63      -0.515 -10.300  41.055  1.00 15.12           H
ATOM    982  HA  ARG A  63      -2.597 -10.301  42.614  1.00 20.60           H
ATOM    983  HB2 ARG A  63      -2.279 -12.071  41.190  1.00 23.60           H
ATOM    984  HB3 ARG A  63      -0.901 -12.434  41.881  1.00 23.60           H
ATOM    985  HG2 ARG A  63      -2.315 -12.907  43.852  1.00 38.09           H
ATOM    986  HG3 ARG A  63      -3.468 -13.050  42.769  1.00 38.09           H
ATOM    987  HD2 ARG A  63      -2.763 -15.195  42.977  1.00 46.68           H
ATOM    988  HD3 ARG A  63      -1.951 -14.719  41.698  1.00 46.68           H
ATOM    989  HE  ARG A  63      -0.107 -15.041  42.830  1.00 62.91           H
ATOM    990 HH11 ARG A  63      -2.491 -14.818  45.118  1.00 54.78           H
ATOM    991 HH12 ARG A  63      -1.635 -15.156  46.290  1.00 54.78           H
ATOM    992 HH21 ARG A  63       1.200 -15.571  44.641  1.00 58.03           H
ATOM    993 HH22 ARG A  63       0.596 -15.612  46.002  1.00 58.03           H
ATOM    994  N   GLU A  64       0.184 -10.709  44.178  1.00 17.09           N
ATOM    995  CA  GLU A  64       0.802 -10.621  45.505  1.00 16.89           C
ATOM    996  C   GLU A  64       0.669  -9.235  46.135  1.00 15.20           C
ATOM    997  O   GLU A  64       1.018  -9.084  47.301  1.00 16.69           O
ATOM    998  CB  GLU A  64       2.288 -10.981  45.463  1.00 18.82           C
ATOM    999  CG  GLU A  64       2.610 -12.451  45.310  1.00 27.49           C
ATOM   1000  CD  GLU A  64       4.135 -12.699  45.269  1.00 32.98           C
ATOM   1001  OE1 GLU A  64       4.902 -11.765  44.962  1.00 18.97           O
ATOM   1002  OE2 GLU A  64       4.581 -13.817  45.575  1.00 43.96           O1-
ATOM   1003  H   GLU A  64       0.750 -10.795  43.536  1.00 20.50           H
ATOM   1004  HA  GLU A  64       0.363 -11.255  46.093  1.00 20.26           H
ATOM   1005  HB2 GLU A  64       2.694 -10.517  44.714  1.00 22.57           H
ATOM   1006  HB3 GLU A  64       2.698 -10.679  46.289  1.00 22.57           H
ATOM   1007  HG2 GLU A  64       2.243 -12.939  46.065  1.00 32.98           H
ATOM   1008  HG3 GLU A  64       2.227 -12.778  44.481  1.00 32.98           H
ATOM   1009  N   GLN A  65       0.230  -8.223  45.390  1.00 15.68           N
ATOM   1010  CA  GLN A  65       0.121  -6.847  45.879  1.00 19.62           C
ATOM   1011  C   GLN A  65       1.489  -6.218  46.180  1.00 16.23           C
ATOM   1012  O   GLN A  65       1.627  -5.351  47.056  1.00 13.40           O
ATOM   1013  CB  GLN A  65      -0.814  -6.780  47.095  1.00 24.27           C
ATOM   1014  CG  GLN A  65      -2.168  -6.221  46.697  1.00 42.16           C
ATOM   1015  CD  GLN A  65      -3.296  -6.671  47.600  1.00 43.97           C
ATOM   1016  OE1 GLN A  65      -3.117  -6.865  48.814  1.00 41.60           O
ATOM   1017  NE2 GLN A  65      -4.471  -6.842  47.007  1.00 44.02           N
ATOM   1018  H   GLN A  65      -0.019  -8.311  44.572  1.00 18.80           H
ATOM   1019  HA  GLN A  65      -0.287  -6.313  45.179  1.00 23.53           H
ATOM   1020  HB2 GLN A  65      -0.943  -7.672  47.452  1.00 29.11           H
ATOM   1021  HB3 GLN A  65      -0.427  -6.198  47.767  1.00 29.11           H
ATOM   1022  HG2 GLN A  65      -2.130  -5.252  46.730  1.00 50.58           H
ATOM   1023  HG3 GLN A  65      -2.375  -6.512  45.795  1.00 50.58           H
ATOM   1024 HE21 GLN A  65      -4.552  -6.697  46.163  1.00 52.82           H
ATOM   1025 HE22 GLN A  65      -5.152  -7.097  47.467  1.00 52.82           H
ATOM   1026  N   VAL A  66       2.508  -6.613  45.422  1.00 12.60           N
ATOM   1027  CA  VAL A  66       3.800  -5.939  45.509  1.00 11.83           C
ATOM   1028  C   VAL A  66       3.731  -4.598  44.804  1.00 13.57           C
ATOM   1029  O   VAL A  66       4.406  -3.648  45.200  1.00 12.34           O
ATOM   1030  CB  VAL A  66       4.900  -6.837  44.905  1.00 13.54           C
ATOM   1031  CG1 VAL A  66       6.275  -6.083  44.871  1.00 12.69           C
ATOM   1032  CG2 VAL A  66       4.969  -8.162  45.677  1.00 15.11           C
ATOM   1033  H   VAL A  66       2.479  -7.260  44.856  1.00 15.11           H
ATOM   1034  HA  VAL A  66       4.015  -5.781  46.441  1.00 14.19           H
ATOM   1035  HB  VAL A  66       4.659  -7.045  43.989  1.00 16.24           H
ATOM   1036 HG11 VAL A  66       6.947  -6.668  44.488  1.00 15.21           H
ATOM   1037 HG12 VAL A  66       6.184  -5.284  44.328  1.00 15.21           H
ATOM   1038 HG13 VAL A  66       6.525  -5.841  45.777  1.00 15.21           H
ATOM   1039 HG21 VAL A  66       5.663  -8.718  45.289  1.00 18.12           H
ATOM   1040 HG22 VAL A  66       5.175  -7.976  46.606  1.00 18.12           H
ATOM   1041 HG23 VAL A  66       4.111  -8.610  45.611  1.00 18.12           H
ATOM   1042  N   VAL A  67       2.919  -4.515  43.744  1.00 13.76           N
ATOM   1043  CA  VAL A  67       2.757  -3.324  42.919  1.00 14.22           C
ATOM   1044  C   VAL A  67       1.313  -3.294  42.434  1.00 14.53           C
ATOM   1045  O   VAL A  67       0.633  -4.320  42.390  1.00 16.06           O
ATOM   1046  CB  VAL A  67       3.714  -3.309  41.698  1.00 14.50           C
ATOM   1047  CG1 VAL A  67       5.115  -2.958  42.136  1.00 25.12           C
ATOM   1048  CG2 VAL A  67       3.681  -4.664  40.996  1.00 14.04           C
ATOM   1049  H   VAL A  67       2.432  -5.171  43.477  1.00 16.50           H
ATOM   1050  HA  VAL A  67       2.922  -2.531  43.453  1.00 17.05           H
ATOM   1051  HB  VAL A  67       3.416  -2.634  41.068  1.00 17.39           H
ATOM   1052 HG11 VAL A  67       5.696  -2.954  41.360  1.00 30.13           H
ATOM   1053 HG12 VAL A  67       5.106  -2.080  42.548  1.00 30.13           H
ATOM   1054 HG13 VAL A  67       5.421  -3.621  42.775  1.00 30.13           H
ATOM   1055 HG21 VAL A  67       4.283  -4.639  40.236  1.00 16.83           H
ATOM   1056 HG22 VAL A  67       3.964  -5.349  41.621  1.00 16.83           H
ATOM   1057 HG23 VAL A  67       2.776  -4.841  40.696  1.00 16.83           H
ATOM   1058  N   LYS A  68       0.842  -2.101  42.094  1.00 13.17           N
ATOM   1059  CA  LYS A  68      -0.424  -1.901  41.399  1.00 13.84           C
ATOM   1060  C   LYS A  68      -0.131  -1.652  39.929  1.00 12.96           C
ATOM   1061  O   LYS A  68       0.974  -1.269  39.571  1.00 13.01           O
ATOM   1062  CB  LYS A  68      -1.181  -0.699  41.978  1.00 20.74           C
ATOM   1063  CG  LYS A  68      -1.559  -0.841  43.461  1.00 29.56           C
ATOM   1064  CD  LYS A  68      -2.560   0.246  43.916  1.00 38.18           C
ATOM   1065  CE  LYS A  68      -1.943   1.647  43.969  1.00 45.77           C
ATOM   1066  NZ  LYS A  68      -1.795   2.324  42.634  1.00 50.86           N1+
ATOM   1067  H   LYS A  68       1.254  -1.365  42.263  1.00 15.79           H
ATOM   1068  HA  LYS A  68      -0.977  -2.693  41.482  1.00 16.60           H
ATOM   1069  HB2 LYS A  68      -0.624   0.091  41.890  1.00 24.88           H
ATOM   1070  HB3 LYS A  68      -2.002  -0.578  41.475  1.00 24.88           H
ATOM   1071  HG2 LYS A  68      -1.970  -1.708  43.603  1.00 35.46           H
ATOM   1072  HG3 LYS A  68      -0.758  -0.759  44.002  1.00 35.46           H
ATOM   1073  HD2 LYS A  68      -3.303   0.271  43.292  1.00 45.80           H
ATOM   1074  HD3 LYS A  68      -2.881   0.027  44.804  1.00 45.80           H
ATOM   1075  HE2 LYS A  68      -2.506   2.212  44.522  1.00 54.91           H
ATOM   1076  HE3 LYS A  68      -1.060   1.581  44.364  1.00 54.91           H
ATOM   1077  HZ1 LYS A  68      -1.270   1.838  42.104  1.00 61.02           H
ATOM   1078  HZ2 LYS A  68      -2.592   2.414  42.248  1.00 61.02           H
ATOM   1079  HZ3 LYS A  68      -1.432   3.129  42.740  1.00 61.02           H
ATOM   1080  N   ARG A  69      -1.129  -1.886  39.081  1.00 13.53           N
ATOM   1081  CA  ARG A  69      -0.907  -1.754  37.638  1.00 11.53           C
ATOM   1082  C   ARG A  69      -0.490  -0.347  37.277  1.00 12.65           C
ATOM   1083  O   ARG A  69       0.329  -0.153  36.370  1.00 11.99           O
ATOM   1084  CB  ARG A  69      -2.174  -2.114  36.854  1.00 15.53           C
ATOM   1085  CG  ARG A  69      -2.087  -1.801  35.338  1.00 13.50           C
ATOM   1086  CD  ARG A  69      -1.054  -2.702  34.722  1.00 10.99           C
ATOM   1087  NE  ARG A  69      -0.887  -2.424  33.306  1.00 11.76           N
ATOM   1088  CZ  ARG A  69       0.000  -1.560  32.820  1.00 11.95           C
ATOM   1089  NH1 ARG A  69       0.794  -0.872  33.620  1.00 11.26           N
ATOM   1090  NH2 ARG A  69       0.105  -1.382  31.529  1.00 12.01           N1+
ATOM   1091  H   ARG A  69      -1.927  -2.117  39.305  1.00 16.22           H
ATOM   1092  HA  ARG A  69      -0.200  -2.360  37.366  1.00 13.82           H
ATOM   1093  HB2 ARG A  69      -2.341  -3.064  36.950  1.00 18.62           H
ATOM   1094  HB3 ARG A  69      -2.920  -1.611  37.217  1.00 18.62           H
ATOM   1095  HG2 ARG A  69      -2.944  -1.972  34.916  1.00 16.18           H
ATOM   1096  HG3 ARG A  69      -1.816  -0.878  35.207  1.00 16.18           H
ATOM   1097  HD2 ARG A  69      -0.202  -2.561  35.163  1.00 13.18           H
ATOM   1098  HD3 ARG A  69      -1.335  -3.626  34.820  1.00 13.18           H
ATOM   1099  HE  ARG A  69      -1.449  -2.775  32.757  1.00 14.10           H
ATOM   1100 HH11 ARG A  69       0.745  -0.980  34.472  1.00 13.50           H
ATOM   1101 HH12 ARG A  69       1.361  -0.316  33.290  1.00 13.50           H
ATOM   1102 HH21 ARG A  69      -0.407  -1.818  30.992  1.00 14.41           H
ATOM   1103 HH22 ARG A  69       0.673  -0.816  31.217  1.00 14.41           H
ATOM   1104  N   GLU A  70      -1.073   0.658  37.941  1.00 14.24           N
ATOM   1105  CA  GLU A  70      -0.798   2.030  37.536  1.00 13.21           C
ATOM   1106  C   GLU A  70       0.627   2.444  37.850  1.00 14.30           C
ATOM   1107  O   GLU A  70       1.089   3.441  37.304  1.00 14.75           O
ATOM   1108  CB  GLU A  70      -1.798   3.011  38.175  1.00 19.21           C
ATOM   1109  CG  GLU A  70      -2.128   2.741  39.643  1.00 35.36           C
ATOM   1110  CD  GLU A  70      -3.371   1.833  39.852  1.00 40.51           C
ATOM   1111  OE1 GLU A  70      -3.423   0.692  39.306  1.00 25.01           O
ATOM   1112  OE2 GLU A  70      -4.299   2.281  40.582  1.00 52.90           O1-
ATOM   1113  H   GLU A  70      -1.612   0.572  38.605  1.00 17.08           H
ATOM   1114  HA  GLU A  70      -0.910   2.091  36.574  1.00 15.84           H
ATOM   1115  HB2 GLU A  70      -1.429   3.906  38.119  1.00 23.04           H
ATOM   1116  HB3 GLU A  70      -2.630   2.970  37.677  1.00 23.04           H
ATOM   1117  HG2 GLU A  70      -1.368   2.303  40.059  1.00 42.42           H
ATOM   1118  HG3 GLU A  70      -2.301   3.587  40.085  1.00 42.42           H
ATOM   1119  N   GLU A  71       1.329   1.691  38.698  1.00  8.88           N
ATOM   1120  CA  GLU A  71       2.717   1.951  39.048  1.00 11.33           C
ATOM   1121  C   GLU A  71       3.698   1.357  38.050  1.00 11.93           C
ATOM   1122  O   GLU A  71       4.871   1.743  38.042  1.00 12.54           O
ATOM   1123  CB  GLU A  71       3.020   1.384  40.445  1.00 16.43           C
ATOM   1124  CG  GLU A  71       2.107   1.960  41.538  1.00 21.29           C
ATOM   1125  CD  GLU A  71       2.314   1.300  42.917  1.00 26.70           C
ATOM   1126  OE1 GLU A  71       2.541   0.083  42.988  1.00 22.37           O
ATOM   1127  OE2 GLU A  71       2.254   2.005  43.940  1.00 40.09           O1-
ATOM   1128  H   GLU A  71       1.005   1.001  39.095  1.00 10.65           H
ATOM   1129  HA  GLU A  71       2.861   2.910  39.076  1.00 13.58           H
ATOM   1130  HB2 GLU A  71       2.897   0.422  40.428  1.00 19.71           H
ATOM   1131  HB3 GLU A  71       3.937   1.596  40.679  1.00 19.71           H
ATOM   1132  HG2 GLU A  71       2.288   2.909  41.631  1.00 25.53           H
ATOM   1133  HG3 GLU A  71       1.182   1.825  41.278  1.00 25.53           H
ATOM   1134  N   LEU A  72       3.246   0.449  37.219  1.00 11.35           N
ATOM   1135  CA  LEU A  72       4.082  -0.204  36.223  1.00 11.38           C
ATOM   1136  C   LEU A  72       4.013   0.555  34.912  1.00 14.13           C
ATOM   1137  O   LEU A  72       3.003   1.181  34.589  1.00  9.59           O
ATOM   1138  CB  LEU A  72       3.622  -1.634  35.990  1.00 11.62           C
ATOM   1139  CG  LEU A  72       3.790  -2.585  37.189  1.00 15.96           C
ATOM   1140  CD1 LEU A  72       3.213  -3.940  36.873  1.00 15.64           C
ATOM   1141  CD2 LEU A  72       5.270  -2.736  37.594  1.00 18.99           C
ATOM   1142  H   LEU A  72       2.430   0.180  37.208  1.00 13.61           H
ATOM   1143  HA  LEU A  72       5.003  -0.219  36.527  1.00 13.65           H
ATOM   1144  HB2 LEU A  72       2.680  -1.620  35.759  1.00 13.94           H
ATOM   1145  HB3 LEU A  72       4.131  -2.004  35.251  1.00 13.94           H
ATOM   1146  HG  LEU A  72       3.306  -2.224  37.948  1.00 19.13           H
ATOM   1147 HD11 LEU A  72       3.330  -4.520  37.641  1.00 18.75           H
ATOM   1148 HD12 LEU A  72       2.269  -3.841  36.673  1.00 18.75           H
ATOM   1149 HD13 LEU A  72       3.677  -4.309  36.105  1.00 18.75           H
ATOM   1150 HD21 LEU A  72       5.329  -3.341  38.350  1.00 22.78           H
ATOM   1151 HD22 LEU A  72       5.768  -3.094  36.843  1.00 22.78           H
ATOM   1152 HD23 LEU A  72       5.620  -1.865  37.839  1.00 22.78           H
ATOM   1153  N   PHE A  73       5.085   0.451  34.137  1.00  8.76           N
ATOM   1154  CA  PHE A  73       5.199   1.095  32.835  1.00  7.93           C
ATOM   1155  C   PHE A  73       5.698   0.008  31.881  1.00 11.23           C
ATOM   1156  O   PHE A  73       6.878  -0.366  31.907  1.00 10.56           O
ATOM   1157  CB  PHE A  73       6.136   2.294  32.887  1.00 10.88           C
ATOM   1158  CG  PHE A  73       5.984   3.198  31.704  1.00  8.17           C
ATOM   1159  CD1 PHE A  73       6.609   2.905  30.523  1.00  8.91           C
ATOM   1160  CD2 PHE A  73       5.213   4.331  31.778  1.00  8.88           C
ATOM   1161  CE1 PHE A  73       6.444   3.696  29.405  1.00  9.73           C
ATOM   1162  CE2 PHE A  73       5.068   5.155  30.661  1.00 10.46           C
ATOM   1163  CZ  PHE A  73       5.696   4.827  29.480  1.00  9.84           C
ATOM   1164  H   PHE A  73       5.783  -0.004  34.352  1.00 10.50           H
ATOM   1165  HA  PHE A  73       4.326   1.394  32.539  1.00  9.51           H
ATOM   1166  HB2 PHE A  73       5.945   2.810  33.686  1.00 13.05           H
ATOM   1167  HB3 PHE A  73       7.053   1.978  32.907  1.00 13.05           H
ATOM   1168  HD1 PHE A  73       7.119   2.129  30.460  1.00 10.68           H
ATOM   1169  HD2 PHE A  73       4.785   4.549  32.574  1.00 10.65           H
ATOM   1170  HE1 PHE A  73       6.883   3.481  28.614  1.00 11.67           H
ATOM   1171  HE2 PHE A  73       4.544   5.921  30.713  1.00 12.54           H
ATOM   1172  HZ  PHE A  73       5.600   5.373  28.734  1.00 11.80           H
ATOM   1173  N   ILE A  74       4.785  -0.543  31.088  1.00  7.65           N
ATOM   1174  CA  ILE A  74       5.069  -1.703  30.271  1.00  7.42           C
ATOM   1175  C   ILE A  74       5.100  -1.258  28.823  1.00  9.87           C
ATOM   1176  O   ILE A  74       4.145  -0.625  28.325  1.00  9.55           O
ATOM   1177  CB  ILE A  74       4.034  -2.817  30.477  1.00 11.39           C
ATOM   1178  CG1 ILE A  74       3.884  -3.139  31.960  1.00  9.40           C
ATOM   1179  CG2 ILE A  74       4.446  -4.052  29.694  1.00 12.72           C
ATOM   1180  CD1 ILE A  74       5.153  -3.576  32.606  1.00 11.83           C
ATOM   1181  H   ILE A  74       3.979  -0.253  31.009  1.00  9.16           H
ATOM   1182  HA  ILE A  74       5.944  -2.053  30.502  1.00  8.89           H
ATOM   1183  HB  ILE A  74       3.178  -2.510  30.140  1.00 13.65           H
ATOM   1184 HG12 ILE A  74       3.573  -2.345  32.423  1.00 11.27           H
ATOM   1185 HG13 ILE A  74       3.237  -3.854  32.061  1.00 11.27           H
ATOM   1186 HG21 ILE A  74       3.785  -4.748  29.832  1.00 15.26           H
ATOM   1187 HG22 ILE A  74       4.497  -3.826  28.752  1.00 15.26           H
ATOM   1188 HG23 ILE A  74       5.313  -4.351  30.010  1.00 15.26           H
ATOM   1189 HD11 ILE A  74       4.983  -3.763  33.543  1.00 14.18           H
ATOM   1190 HD12 ILE A  74       5.474  -4.377  32.162  1.00 14.18           H
ATOM   1191 HD13 ILE A  74       5.810  -2.867  32.524  1.00 14.18           H
ATOM   1192  N   VAL A  75       6.170  -1.638  28.135  1.00  7.61           N
ATOM   1193  CA  VAL A  75       6.435  -1.230  26.762  1.00  6.88           C
ATOM   1194  C   VAL A  75       6.508  -2.475  25.892  1.00  6.75           C
ATOM   1195  O   VAL A  75       7.189  -3.443  26.262  1.00  6.90           O
ATOM   1196  CB  VAL A  75       7.764  -0.460  26.680  1.00  7.40           C
ATOM   1197  CG1 VAL A  75       8.035   0.065  25.244  1.00  8.08           C
ATOM   1198  CG2 VAL A  75       7.774   0.715  27.690  1.00  8.45           C
ATOM   1199  H   VAL A  75       6.780  -2.153  28.457  1.00  9.12           H
ATOM   1200  HA  VAL A  75       5.719  -0.660  26.441  1.00  8.24           H
ATOM   1201  HB  VAL A  75       8.488  -1.061  26.917  1.00  8.87           H
ATOM   1202 HG11 VAL A  75       8.879   0.543  25.237  1.00  9.68           H
ATOM   1203 HG12 VAL A  75       8.075  -0.688  24.635  1.00  9.68           H
ATOM   1204 HG13 VAL A  75       7.315   0.662  24.986  1.00  9.68           H
ATOM   1205 HG21 VAL A  75       8.619   1.184  27.620  1.00 10.13           H
ATOM   1206 HG22 VAL A  75       7.042   1.316  27.481  1.00 10.13           H
ATOM   1207 HG23 VAL A  75       7.665   0.360  28.587  1.00 10.13           H
ATOM   1208  N   SER A  76       5.852  -2.455  24.725  1.00  6.43           N
ATOM   1209  CA  SER A  76       6.105  -3.503  23.734  1.00  6.24           C
ATOM   1210  C   SER A  76       6.226  -2.821  22.381  1.00  6.35           C
ATOM   1211  O   SER A  76       6.150  -1.590  22.283  1.00  8.13           O
ATOM   1212  CB  SER A  76       5.033  -4.591  23.727  1.00  9.45           C
ATOM   1213  OG  SER A  76       5.415  -5.634  22.859  1.00 11.32           O
ATOM   1214  H   SER A  76       5.274  -1.864  24.490  1.00  7.71           H
ATOM   1215  HA  SER A  76       6.955  -3.925  23.933  1.00  7.48           H
ATOM   1216  HB2 SER A  76       4.932  -4.945  24.624  1.00 11.33           H
ATOM   1217  HB3 SER A  76       4.195  -4.212  23.420  1.00 11.33           H
ATOM   1218  HG  SER A  76       4.826  -6.233  22.854  1.00 13.58           H
ATOM   1219  N   LYS A  77       6.414  -3.625  21.332  1.00  7.51           N
ATOM   1220  CA  LYS A  77       6.785  -3.126  20.023  1.00  8.45           C
ATOM   1221  C   LYS A  77       6.133  -3.948  18.918  1.00  9.88           C
ATOM   1222  O   LYS A  77       6.028  -5.178  19.014  1.00 10.35           O
ATOM   1223  CB  LYS A  77       8.301  -3.150  19.842  1.00 10.57           C
ATOM   1224  CG  LYS A  77       9.065  -2.658  21.053  1.00  6.60           C
ATOM   1225  CD  LYS A  77      10.593  -2.453  20.762  1.00  6.53           C
ATOM   1226  CE  LYS A  77      11.382  -2.318  22.021  1.00  9.89           C
ATOM   1227  NZ  LYS A  77      11.529  -3.614  22.769  1.00 10.69           N1+
ATOM   1228  H   LYS A  77       6.329  -4.480  21.362  1.00  9.00           H
ATOM   1229  HA  LYS A  77       6.484  -2.208  19.935  1.00 10.13           H
ATOM   1230  HB2 LYS A  77       8.581  -4.061  19.665  1.00 12.67           H
ATOM   1231  HB3 LYS A  77       8.536  -2.581  19.092  1.00 12.67           H
ATOM   1232  HG2 LYS A  77       8.696  -1.806  21.335  1.00  7.91           H
ATOM   1233  HG3 LYS A  77       8.979  -3.310  21.766  1.00  7.91           H
ATOM   1234  HD2 LYS A  77      10.930  -3.220  20.273  1.00  7.83           H
ATOM   1235  HD3 LYS A  77      10.713  -1.645  20.240  1.00  7.83           H
ATOM   1236  HE2 LYS A  77      12.271  -1.997  21.802  1.00 11.86           H
ATOM   1237  HE3 LYS A  77      10.937  -1.684  22.605  1.00 11.86           H
ATOM   1238  HZ1 LYS A  77      12.006  -3.485  23.510  1.00 12.81           H
ATOM   1239  HZ2 LYS A  77      10.727  -3.929  22.991  1.00 12.81           H
ATOM   1240  HZ3 LYS A  77      11.944  -4.214  22.259  1.00 12.81           H
ATOM   1241  N   LEU A  78       5.647  -3.230  17.914  1.00  8.11           N
ATOM   1242  CA  LEU A  78       5.042  -3.781  16.704  1.00  6.54           C
ATOM   1243  C   LEU A  78       6.120  -4.318  15.773  1.00  6.41           C
ATOM   1244  O   LEU A  78       6.981  -3.562  15.335  1.00  9.10           O
ATOM   1245  CB  LEU A  78       4.245  -2.682  16.003  1.00  7.62           C
ATOM   1246  CG  LEU A  78       3.530  -3.064  14.698  1.00 12.51           C
ATOM   1247  CD1 LEU A  78       2.295  -3.870  14.931  1.00 17.27           C
ATOM   1248  CD2 LEU A  78       3.246  -1.778  13.888  1.00 15.21           C
ATOM   1249  H   LEU A  78       5.658  -2.370  17.911  1.00  9.72           H
ATOM   1250  HA  LEU A  78       4.440  -4.505  16.937  1.00  7.83           H
ATOM   1251  HB2 LEU A  78       3.566  -2.363  16.619  1.00  9.13           H
ATOM   1252  HB3 LEU A  78       4.853  -1.956  15.794  1.00  9.13           H
ATOM   1253  HG  LEU A  78       4.133  -3.609  14.170  1.00 15.00           H
ATOM   1254 HD11 LEU A  78       1.889  -4.080  14.075  1.00 20.71           H
ATOM   1255 HD12 LEU A  78       2.535  -4.689  15.393  1.00 20.71           H
ATOM   1256 HD13 LEU A  78       1.678  -3.353  15.472  1.00 20.71           H
ATOM   1257 HD21 LEU A  78       2.794  -2.017  13.064  1.00 18.24           H
ATOM   1258 HD22 LEU A  78       2.682  -1.190  14.416  1.00 18.24           H
ATOM   1259 HD23 LEU A  78       4.087  -1.338  13.689  1.00 18.24           H
ATOM   1260  N   TRP A  79       6.062  -5.604  15.446  1.00  9.73           N
ATOM   1261  CA  TRP A  79       7.102  -6.170  14.615  1.00  6.86           C
ATOM   1262  C   TRP A  79       6.857  -5.817  13.144  1.00 10.01           C
ATOM   1263  O   TRP A  79       5.759  -5.425  12.744  1.00  9.68           O
ATOM   1264  CB  TRP A  79       7.205  -7.687  14.840  1.00  7.85           C
ATOM   1265  CG  TRP A  79       8.379  -8.234  14.042  1.00  8.96           C
ATOM   1266  CD1 TRP A  79       8.328  -9.105  13.007  1.00 11.38           C
ATOM   1267  CD2 TRP A  79       9.753  -7.826  14.148  1.00  8.71           C
ATOM   1268  NE1 TRP A  79       9.577  -9.304  12.487  1.00 11.73           N
ATOM   1269  CE2 TRP A  79      10.474  -8.528  13.162  1.00  9.69           C
ATOM   1270  CE3 TRP A  79      10.445  -6.945  14.988  1.00  9.92           C
ATOM   1271  CZ2 TRP A  79      11.848  -8.372  12.989  1.00  8.87           C
ATOM   1272  CZ3 TRP A  79      11.815  -6.796  14.816  1.00  8.35           C
ATOM   1273  CH2 TRP A  79      12.494  -7.504  13.812  1.00  8.85           C
ATOM   1274  H   TRP A  79       5.447  -6.154  15.688  1.00 11.67           H
ATOM   1275  HA  TRP A  79       7.951  -5.778  14.872  1.00  8.23           H
ATOM   1276  HB2 TRP A  79       7.356  -7.869  15.780  1.00  9.41           H
ATOM   1277  HB3 TRP A  79       6.392  -8.120  14.533  1.00  9.41           H
ATOM   1278  HD1 TRP A  79       7.555  -9.523  12.704  1.00 13.65           H
ATOM   1279  HE1 TRP A  79       9.766  -9.828  11.832  1.00 14.07           H
ATOM   1280  HE3 TRP A  79       9.993  -6.458  15.638  1.00 11.90           H
ATOM   1281  HZ2 TRP A  79      12.308  -8.853  12.340  1.00 10.64           H
ATOM   1282  HZ3 TRP A  79      12.286  -6.213  15.366  1.00 10.01           H
ATOM   1283  HH2 TRP A  79      13.415  -7.404  13.731  1.00 10.61           H
ATOM   1284  N   CYS A  80       7.924  -5.938  12.358  1.00  9.25           N
ATOM   1285  CA  CYS A  80       7.975  -5.458  10.985  1.00  9.18           C
ATOM   1286  C   CYS A  80       6.966  -6.141  10.062  1.00  8.43           C
ATOM   1287  O   CYS A  80       6.633  -5.573   9.016  1.00 10.22           O
ATOM   1288  CB  CYS A  80       9.377  -5.648  10.432  1.00  8.64           C
ATOM   1289  SG  CYS A  80      10.663  -4.816  11.385  1.00  9.97           S
ATOM   1290  H   CYS A  80       8.657  -6.310  12.612  1.00 11.09           H
ATOM   1291  HA  CYS A  80       7.781  -4.507  10.981  1.00 11.01           H
ATOM   1292  HB2 CYS A  80       9.583  -6.596  10.422  1.00 10.36           H
ATOM   1293  HB3 CYS A  80       9.406  -5.298   9.528  1.00 10.36           H
ATOM   1294  HG  CYS A  80      11.727  -5.024  10.872  1.00 11.96           H
ATOM   1295  N   THR A  81       6.550  -7.369  10.356  1.00 10.00           N
ATOM   1296  CA  THR A  81       5.631  -8.088   9.475  1.00 11.95           C
ATOM   1297  C   THR A  81       4.171  -7.689   9.694  1.00 15.88           C
ATOM   1298  O   THR A  81       3.270  -8.278   9.076  1.00 12.40           O
ATOM   1299  CB  THR A  81       5.796  -9.595   9.695  1.00 13.23           C
ATOM   1300  OG1 THR A  81       5.670  -9.856  11.108  1.00 10.33           O
ATOM   1301  CG2 THR A  81       7.148 -10.048   9.233  1.00 11.46           C
ATOM   1302  H   THR A  81       6.784  -7.808  11.057  1.00 11.99           H
ATOM   1303  HA  THR A  81       5.860  -7.893   8.553  1.00 14.33           H
ATOM   1304  HB  THR A  81       5.114 -10.080   9.205  1.00 15.86           H
ATOM   1305  HG1 THR A  81       5.757 -10.678  11.257  1.00 12.39           H
ATOM   1306 HG21 THR A  81       7.244 -11.002   9.375  1.00 13.74           H
ATOM   1307 HG22 THR A  81       7.256  -9.857   8.288  1.00 13.74           H
ATOM   1308 HG23 THR A  81       7.840  -9.583   9.729  1.00 13.74           H
ATOM   1309  N   TYR A  82       3.920  -6.718  10.562  1.00 10.39           N
ATOM   1310  CA  TYR A  82       2.576  -6.257  10.872  1.00 13.03           C
ATOM   1311  C   TYR A  82       2.403  -4.771  10.612  1.00 12.11           C
ATOM   1312  O   TYR A  82       1.563  -4.122  11.242  1.00 14.24           O
ATOM   1313  CB  TYR A  82       2.235  -6.543  12.331  1.00 14.34           C
ATOM   1314  CG  TYR A  82       2.421  -7.974  12.764  1.00 15.42           C
ATOM   1315  CD1 TYR A  82       1.488  -8.943  12.433  1.00 18.16           C
ATOM   1316  CD2 TYR A  82       3.503  -8.341  13.535  1.00 16.00           C
ATOM   1317  CE1 TYR A  82       1.654 -10.259  12.846  1.00 26.72           C
ATOM   1318  CE2 TYR A  82       3.670  -9.657  13.965  1.00 19.77           C
ATOM   1319  CZ  TYR A  82       2.758 -10.598  13.604  1.00 21.07           C
ATOM   1320  OH  TYR A  82       2.940 -11.887  14.032  1.00 30.79           O
ATOM   1321  H   TYR A  82       4.532  -6.299  10.997  1.00 12.45           H
ATOM   1322  HA  TYR A  82       1.942  -6.736  10.316  1.00 15.63           H
ATOM   1323  HB2 TYR A  82       2.801  -5.992  12.894  1.00 17.20           H
ATOM   1324  HB3 TYR A  82       1.305  -6.311  12.481  1.00 17.20           H
ATOM   1325  HD1 TYR A  82       0.750  -8.714  11.915  1.00 21.77           H
ATOM   1326  HD2 TYR A  82       4.131  -7.698  13.775  1.00 19.19           H
ATOM   1327  HE1 TYR A  82       1.030 -10.907  12.611  1.00 32.06           H
ATOM   1328  HE2 TYR A  82       4.412  -9.893  14.473  1.00 23.71           H
ATOM   1329  HH  TYR A  82       2.308 -12.371  13.764  1.00 36.94           H
ATOM   1330  N   HIS A  83       3.171  -4.209   9.683  1.00 13.52           N
ATOM   1331  CA  HIS A  83       3.043  -2.790   9.410  1.00 13.42           C
ATOM   1332  C   HIS A  83       1.774  -2.456   8.626  1.00 13.10           C
ATOM   1333  O   HIS A  83       1.375  -1.297   8.617  1.00 16.83           O
ATOM   1334  CB  HIS A  83       4.244  -2.264   8.612  1.00 12.84           C
ATOM   1335  CG  HIS A  83       5.448  -1.876   9.434  1.00  9.60           C
ATOM   1336  ND1 HIS A  83       5.808  -2.496  10.623  1.00 13.65           N
ATOM   1337  CD2 HIS A  83       6.388  -0.936   9.206  1.00  6.78           C
ATOM   1338  CE1 HIS A  83       6.928  -1.953  11.072  1.00  7.54           C
ATOM   1339  NE2 HIS A  83       7.296  -1.007  10.231  1.00 14.09           N
ATOM   1340  H   HIS A  83       3.760  -4.620   9.210  1.00 16.21           H
ATOM   1341  HA  HIS A  83       3.009  -2.310  10.252  1.00 16.09           H
ATOM   1342  HB2 HIS A  83       3.964  -1.477   8.119  1.00 15.39           H
ATOM   1343  HB3 HIS A  83       4.526  -2.953   7.991  1.00 15.39           H
ATOM   1344  HD2 HIS A  83       6.423  -0.359   8.478  1.00  8.13           H
ATOM   1345  HE1 HIS A  83       7.370  -2.186  11.856  1.00  9.03           H
ATOM   1346  HE2 HIS A  83       7.986  -0.502  10.320  1.00 16.90           H
ATOM   1347  N   GLU A  84       1.153  -3.423   7.954  1.00 12.50           N
ATOM   1348  CA  GLU A  84      -0.074  -3.138   7.218  1.00 15.11           C
ATOM   1349  C   GLU A  84      -1.151  -2.628   8.159  1.00 17.47           C
ATOM   1350  O   GLU A  84      -1.360  -3.172   9.244  1.00 15.37           O
ATOM   1351  CB  GLU A  84      -0.586  -4.387   6.513  1.00 18.56           C
ATOM   1352  CG  GLU A  84       0.039  -4.639   5.164  1.00 26.36           C
ATOM   1353  CD  GLU A  84       1.391  -5.278   5.282  1.00 31.03           C
ATOM   1354  OE1 GLU A  84       1.804  -5.566   6.433  1.00 30.29           O
ATOM   1355  OE2 GLU A  84       2.030  -5.513   4.226  1.00 31.86           O1-
ATOM   1356  H   GLU A  84       1.418  -4.240   7.908  1.00 14.98           H
ATOM   1357  HA  GLU A  84       0.100  -2.457   6.550  1.00 18.12           H
ATOM   1358  HB2 GLU A  84      -0.400  -5.158   7.072  1.00 22.26           H
ATOM   1359  HB3 GLU A  84      -1.543  -4.300   6.383  1.00 22.26           H
ATOM   1360  HG2 GLU A  84      -0.534  -5.233   4.654  1.00 31.62           H
ATOM   1361  HG3 GLU A  84       0.143  -3.794   4.699  1.00 31.62           H
ATOM   1362  N   LYS A  85      -1.889  -1.629   7.688  1.00 16.50           N
ATOM   1363  CA  LYS A  85      -2.904  -0.976   8.514  1.00 17.68           C
ATOM   1364  C   LYS A  85      -3.847  -1.972   9.175  1.00 19.33           C
ATOM   1365  O   LYS A  85      -4.177  -1.828  10.363  1.00 20.88           O
ATOM   1366  CB  LYS A  85      -3.698   0.015   7.649  1.00 23.61           C
ATOM   1367  CG  LYS A  85      -3.434   1.455   8.004  1.00 40.08           C
ATOM   1368  CD  LYS A  85      -3.510   2.387   6.790  1.00 49.15           C
ATOM   1369  CE  LYS A  85      -4.952   2.762   6.428  1.00 53.55           C
ATOM   1370  NZ  LYS A  85      -5.571   1.824   5.426  1.00 57.67           N1+
ATOM   1371  H   LYS A  85      -1.822  -1.309   6.893  1.00 19.79           H
ATOM   1372  HA  LYS A  85      -2.463  -0.473   9.215  1.00 21.20           H
ATOM   1373  HB2 LYS A  85      -3.454  -0.113   6.719  1.00 28.32           H
ATOM   1374  HB3 LYS A  85      -4.646  -0.153   7.768  1.00 28.32           H
ATOM   1375  HG2 LYS A  85      -4.096   1.748   8.649  1.00 48.09           H
ATOM   1376  HG3 LYS A  85      -2.544   1.529   8.383  1.00 48.09           H
ATOM   1377  HD2 LYS A  85      -3.027   3.204   6.987  1.00 58.97           H
ATOM   1378  HD3 LYS A  85      -3.114   1.942   6.024  1.00 58.97           H
ATOM   1379  HE2 LYS A  85      -5.495   2.742   7.232  1.00 64.25           H
ATOM   1380  HE3 LYS A  85      -4.959   3.654   6.047  1.00 64.25           H
ATOM   1381  HZ1 LYS A  85      -6.404   2.079   5.245  1.00 69.19           H
ATOM   1382  HZ2 LYS A  85      -5.097   1.829   4.672  1.00 69.19           H
ATOM   1383  HZ3 LYS A  85      -5.586   0.997   5.753  1.00 69.19           H
ATOM   1384  N   GLY A  86      -4.256  -3.010   8.452  1.00 17.40           N
ATOM   1385  CA  GLY A  86      -5.227  -3.933   9.009  1.00 19.57           C
ATOM   1386  C   GLY A  86      -4.678  -4.969   9.976  1.00 18.98           C
ATOM   1387  O   GLY A  86      -5.460  -5.708  10.584  1.00 16.70           O
ATOM   1388  H   GLY A  86      -3.991  -3.197   7.655  1.00 20.87           H
ATOM   1389  HA2 GLY A  86      -5.908  -3.424   9.476  1.00 23.47           H
ATOM   1390  HA3 GLY A  86      -5.658  -4.408   8.281  1.00 23.47           H
ATOM   1391  N   LEU A  87      -3.352  -5.039  10.141  1.00 13.26           N
ATOM   1392  CA  LEU A  87      -2.720  -6.031  11.002  1.00 11.72           C
ATOM   1393  C   LEU A  87      -2.238  -5.452  12.330  1.00 13.72           C
ATOM   1394  O   LEU A  87      -1.861  -6.219  13.227  1.00 14.28           O
ATOM   1395  CB  LEU A  87      -1.511  -6.654  10.281  1.00 13.49           C
ATOM   1396  CG  LEU A  87      -1.807  -7.373   8.972  1.00 17.04           C
ATOM   1397  CD1 LEU A  87      -0.521  -7.920   8.353  1.00 21.15           C
ATOM   1398  CD2 LEU A  87      -2.780  -8.492   9.184  1.00 24.88           C
ATOM   1399  H   LEU A  87      -2.792  -4.512   9.756  1.00 15.90           H
ATOM   1400  HA  LEU A  87      -3.356  -6.738  11.193  1.00 14.05           H
ATOM   1401  HB2 LEU A  87      -0.877  -5.947  10.085  1.00 16.18           H
ATOM   1402  HB3 LEU A  87      -1.100  -7.298  10.878  1.00 16.18           H
ATOM   1403  HG  LEU A  87      -2.200  -6.745   8.346  1.00 20.43           H
ATOM   1404 HD11 LEU A  87      -0.739  -8.372   7.523  1.00 25.36           H
ATOM   1405 HD12 LEU A  87       0.084  -7.182   8.180  1.00 25.36           H
ATOM   1406 HD13 LEU A  87      -0.113  -8.544   8.973  1.00 25.36           H
ATOM   1407 HD21 LEU A  87      -2.947  -8.930   8.334  1.00 29.85           H
ATOM   1408 HD22 LEU A  87      -2.400  -9.125   9.813  1.00 29.85           H
ATOM   1409 HD23 LEU A  87      -3.606  -8.129   9.538  1.00 29.85           H
ATOM   1410  N   VAL A  88      -2.210  -4.125  12.459  1.00 13.86           N
ATOM   1411  CA  VAL A  88      -1.592  -3.486  13.621  1.00 10.79           C
ATOM   1412  C   VAL A  88      -2.383  -3.821  14.877  1.00 15.16           C
ATOM   1413  O   VAL A  88      -1.818  -4.179  15.911  1.00 12.87           O
ATOM   1414  CB  VAL A  88      -1.495  -1.963  13.391  1.00 12.91           C
ATOM   1415  CG1 VAL A  88      -1.192  -1.202  14.681  1.00 13.40           C
ATOM   1416  CG2 VAL A  88      -0.457  -1.678  12.313  1.00 12.29           C
ATOM   1417  H   VAL A  88      -2.541  -3.573  11.888  1.00 16.62           H
ATOM   1418  HA  VAL A  88      -0.692  -3.832  13.731  1.00 12.94           H
ATOM   1419  HB  VAL A  88      -2.351  -1.648  13.062  1.00 15.48           H
ATOM   1420 HG11 VAL A  88      -1.142  -0.254  14.483  1.00 16.07           H
ATOM   1421 HG12 VAL A  88      -1.902  -1.370  15.320  1.00 16.07           H
ATOM   1422 HG13 VAL A  88      -0.345  -1.511  15.038  1.00 16.07           H
ATOM   1423 HG21 VAL A  88      -0.402  -0.719  12.174  1.00 14.74           H
ATOM   1424 HG22 VAL A  88       0.402  -2.020  12.604  1.00 14.74           H
ATOM   1425 HG23 VAL A  88      -0.728  -2.117  11.491  1.00 14.74           H
ATOM   1426  N   LYS A  89      -3.710  -3.693  14.819  1.00 13.04           N
ATOM   1427  CA  LYS A  89      -4.500  -3.907  16.027  1.00 15.46           C
ATOM   1428  C   LYS A  89      -4.331  -5.333  16.534  1.00 15.63           C
ATOM   1429  O   LYS A  89      -4.172  -5.570  17.741  1.00 13.48           O
ATOM   1430  CB  LYS A  89      -5.979  -3.606  15.770  1.00 18.16           C
ATOM   1431  CG  LYS A  89      -6.800  -3.631  17.070  1.00 21.59           C
ATOM   1432  CD  LYS A  89      -8.296  -3.445  16.776  1.00 30.53           C
ATOM   1433  CE  LYS A  89      -9.118  -3.407  18.066  1.00 32.00           C
ATOM   1434  NZ  LYS A  89     -10.503  -2.848  17.852  1.00 44.53           N1+
ATOM   1435  H   LYS A  89      -4.163  -3.489  14.116  1.00 15.64           H
ATOM   1436  HA  LYS A  89      -4.187  -3.304  16.720  1.00 18.54           H
ATOM   1437  HB2 LYS A  89      -6.061  -2.723  15.376  1.00 21.78           H
ATOM   1438  HB3 LYS A  89      -6.341  -4.276  15.169  1.00 21.78           H
ATOM   1439  HG2 LYS A  89      -6.679  -4.486  17.512  1.00 25.90           H
ATOM   1440  HG3 LYS A  89      -6.510  -2.908  17.649  1.00 25.90           H
ATOM   1441  HD2 LYS A  89      -8.429  -2.607  16.306  1.00 36.63           H
ATOM   1442  HD3 LYS A  89      -8.611  -4.187  16.236  1.00 36.63           H
ATOM   1443  HE2 LYS A  89      -9.208  -4.309  18.411  1.00 38.39           H
ATOM   1444  HE3 LYS A  89      -8.664  -2.847  18.715  1.00 38.39           H
ATOM   1445  HZ1 LYS A  89     -10.950  -2.841  18.621  1.00 53.42           H
ATOM   1446  HZ2 LYS A  89     -10.449  -2.016  17.541  1.00 53.42           H
ATOM   1447  HZ3 LYS A  89     -10.945  -3.349  17.264  1.00 53.42           H
ATOM   1448  N   GLY A  90      -4.416  -6.301  15.628  1.00 11.90           N
ATOM   1449  CA  GLY A  90      -4.285  -7.687  16.014  1.00 13.66           C
ATOM   1450  C   GLY A  90      -2.930  -8.012  16.599  1.00 11.70           C
ATOM   1451  O   GLY A  90      -2.827  -8.838  17.519  1.00 11.34           O
ATOM   1452  H   GLY A  90      -4.549  -6.176  14.787  1.00 14.27           H
ATOM   1453  HA2 GLY A  90      -4.962  -7.901  16.675  1.00 16.38           H
ATOM   1454  HA3 GLY A  90      -4.426  -8.251  15.238  1.00 16.38           H
ATOM   1455  N   ALA A  91      -1.882  -7.351  16.112  1.00 12.67           N
ATOM   1456  CA  ALA A  91      -0.557  -7.572  16.677  1.00 11.27           C
ATOM   1457  C   ALA A  91      -0.499  -7.055  18.101  1.00 11.66           C
ATOM   1458  O   ALA A  91       0.087  -7.691  18.984  1.00  8.56           O
ATOM   1459  CB  ALA A  91       0.480  -6.871  15.824  1.00 12.01           C
ATOM   1460  H   ALA A  91      -1.911  -6.781  15.468  1.00 15.20           H
ATOM   1461  HA  ALA A  91      -0.360  -8.522  16.685  1.00 13.51           H
ATOM   1462  HB1 ALA A  91       1.359  -7.023  16.207  1.00 14.40           H
ATOM   1463  HB2 ALA A  91       0.445  -7.232  14.924  1.00 14.40           H
ATOM   1464  HB3 ALA A  91       0.286  -5.921  15.808  1.00 14.40           H
ATOM   1465  N   CYS A  92      -1.099  -5.888  18.328  1.00 11.03           N
ATOM   1466  CA  CYS A  92      -1.157  -5.317  19.667  1.00  9.89           C
ATOM   1467  C   CYS A  92      -1.972  -6.202  20.598  1.00 10.92           C
ATOM   1468  O   CYS A  92      -1.597  -6.413  21.768  1.00 11.99           O
ATOM   1469  CB  CYS A  92      -1.753  -3.922  19.576  1.00 11.44           C
ATOM   1470  SG  CYS A  92      -1.734  -3.041  21.129  1.00 14.38           S
ATOM   1471  H   CYS A  92      -1.480  -5.409  17.723  1.00 13.23           H
ATOM   1472  HA  CYS A  92      -0.258  -5.243  20.024  1.00 11.86           H
ATOM   1473  HB2 CYS A  92      -1.243  -3.404  18.934  1.00 13.72           H
ATOM   1474  HB3 CYS A  92      -2.675  -3.993  19.285  1.00 13.72           H
ATOM   1475  HG  CYS A  92      -2.220  -1.956  20.969  1.00 17.25           H
ATOM   1476  N   GLN A  93      -3.102  -6.744  20.094  1.00 10.69           N
ATOM   1477  CA  GLN A  93      -3.948  -7.582  20.940  1.00 13.14           C
ATOM   1478  C   GLN A  93      -3.228  -8.858  21.348  1.00 13.70           C
ATOM   1479  O   GLN A  93      -3.390  -9.342  22.484  1.00 12.43           O
ATOM   1480  CB  GLN A  93      -5.257  -7.904  20.226  1.00 12.78           C
ATOM   1481  CG  GLN A  93      -6.216  -6.710  20.213  1.00 19.25           C
ATOM   1482  CD  GLN A  93      -7.474  -6.995  19.406  1.00 27.17           C
ATOM   1483  OE1 GLN A  93      -7.426  -7.657  18.366  1.00 35.99           O
ATOM   1484  NE2 GLN A  93      -8.603  -6.521  19.902  1.00 32.55           N
ATOM   1485  H   GLN A  93      -3.384  -6.640  19.288  1.00 12.82           H
ATOM   1486  HA  GLN A  93      -4.164  -7.092  21.748  1.00 15.76           H
ATOM   1487  HB2 GLN A  93      -5.066  -8.148  19.307  1.00 15.33           H
ATOM   1488  HB3 GLN A  93      -5.695  -8.639  20.682  1.00 15.33           H
ATOM   1489  HG2 GLN A  93      -6.481  -6.505  21.123  1.00 23.09           H
ATOM   1490  HG3 GLN A  93      -5.769  -5.946  19.816  1.00 23.09           H
ATOM   1491 HE21 GLN A  93      -8.597  -6.081  20.640  1.00 39.04           H
ATOM   1492 HE22 GLN A  93      -9.344  -6.654  19.486  1.00 39.04           H
ATOM   1493  N   LYS A  94      -2.453  -9.444  20.438  1.00 11.97           N
ATOM   1494  CA  LYS A  94      -1.688 -10.637  20.794  1.00 15.50           C
ATOM   1495  C   LYS A  94      -0.709 -10.337  21.923  1.00 12.74           C
ATOM   1496  O   LYS A  94      -0.565 -11.128  22.865  1.00 11.96           O
ATOM   1497  CB  LYS A  94      -0.958 -11.170  19.563  1.00 11.34           C
ATOM   1498  CG  LYS A  94       0.079 -12.270  19.814  1.00 17.98           C
ATOM   1499  CD  LYS A  94      -0.557 -13.518  20.358  1.00 24.12           C
ATOM   1500  CE  LYS A  94       0.438 -14.621  20.470  1.00 23.08           C
ATOM   1501  NZ  LYS A  94      -0.123 -15.687  21.342  1.00 24.90           N1+
ATOM   1502  H   LYS A  94      -2.354  -9.178  19.626  1.00 14.35           H
ATOM   1503  HA  LYS A  94      -2.300 -11.325  21.101  1.00 18.59           H
ATOM   1504  HB2 LYS A  94      -1.617 -11.530  18.950  1.00 13.60           H
ATOM   1505  HB3 LYS A  94      -0.495 -10.430  19.140  1.00 13.60           H
ATOM   1506  HG2 LYS A  94       0.517 -12.493  18.977  1.00 21.57           H
ATOM   1507  HG3 LYS A  94       0.730 -11.955  20.460  1.00 21.57           H
ATOM   1508  HD2 LYS A  94      -0.913 -13.338  21.242  1.00 28.93           H
ATOM   1509  HD3 LYS A  94      -1.265 -13.805  19.760  1.00 28.93           H
ATOM   1510  HE2 LYS A  94       0.613 -14.996  19.592  1.00 27.69           H
ATOM   1511  HE3 LYS A  94       1.255 -14.287  20.871  1.00 27.69           H
ATOM   1512  HZ1 LYS A  94       0.461 -16.355  21.419  1.00 29.87           H
ATOM   1513  HZ2 LYS A  94      -0.295 -15.359  22.151  1.00 29.87           H
ATOM   1514  HZ3 LYS A  94      -0.878 -16.002  20.990  1.00 29.87           H
ATOM   1515  N   THR A  95       0.010  -9.220  21.822  1.00 11.50           N
ATOM   1516  CA  THR A  95       0.927  -8.830  22.896  1.00 12.48           C
ATOM   1517  C   THR A  95       0.174  -8.614  24.204  1.00 13.39           C
ATOM   1518  O   THR A  95       0.628  -9.048  25.282  1.00 10.10           O
ATOM   1519  CB  THR A  95       1.705  -7.569  22.466  1.00 10.83           C
ATOM   1520  OG1 THR A  95       2.760  -7.939  21.580  1.00 11.35           O
ATOM   1521  CG2 THR A  95       2.319  -6.832  23.653  1.00  9.54           C
ATOM   1522  H   THR A  95      -0.012  -8.678  21.155  1.00 13.79           H
ATOM   1523  HA  THR A  95       1.569  -9.543  23.036  1.00 14.96           H
ATOM   1524  HB  THR A  95       1.103  -6.961  22.009  1.00 12.99           H
ATOM   1525  HG1 THR A  95       3.285  -8.470  21.965  1.00 13.61           H
ATOM   1526 HG21 THR A  95       2.799  -6.048  23.344  1.00 11.44           H
ATOM   1527 HG22 THR A  95       1.621  -6.554  24.267  1.00 11.44           H
ATOM   1528 HG23 THR A  95       2.936  -7.416  24.121  1.00 11.44           H
ATOM   1529  N   LEU A  96      -1.012  -7.993  24.141  1.00 12.56           N
ATOM   1530  CA  LEU A  96      -1.753  -7.772  25.382  1.00 12.68           C
ATOM   1531  C   LEU A  96      -2.207  -9.092  25.978  1.00 11.85           C
ATOM   1532  O   LEU A  96      -2.192  -9.271  27.199  1.00 11.60           O
ATOM   1533  CB  LEU A  96      -2.954  -6.858  25.152  1.00 11.20           C
ATOM   1534  CG  LEU A  96      -2.677  -5.371  24.906  1.00 14.35           C
ATOM   1535  CD1 LEU A  96      -3.946  -4.713  24.369  1.00 15.63           C
ATOM   1536  CD2 LEU A  96      -2.221  -4.683  26.149  1.00 15.93           C
ATOM   1537  H   LEU A  96      -1.392  -7.703  23.426  1.00 15.06           H
ATOM   1538  HA  LEU A  96      -1.169  -7.340  26.024  1.00 15.20           H
ATOM   1539  HB2 LEU A  96      -3.438  -7.188  24.379  1.00 13.42           H
ATOM   1540  HB3 LEU A  96      -3.527  -6.915  25.933  1.00 13.42           H
ATOM   1541  HG  LEU A  96      -1.981  -5.281  24.237  1.00 17.21           H
ATOM   1542 HD11 LEU A  96      -3.772  -3.771  24.213  1.00 18.75           H
ATOM   1543 HD12 LEU A  96      -4.198  -5.145  23.538  1.00 18.75           H
ATOM   1544 HD13 LEU A  96      -4.655  -4.814  25.023  1.00 18.75           H
ATOM   1545 HD21 LEU A  96      -2.057  -3.748  25.951  1.00 19.10           H
ATOM   1546 HD22 LEU A  96      -2.912  -4.762  26.825  1.00 19.10           H
ATOM   1547 HD23 LEU A  96      -1.404  -5.104  26.461  1.00 19.10           H
ATOM   1548  N   SER A  97      -2.609 -10.027  25.129  1.00 13.03           N
ATOM   1549  CA  SER A  97      -3.001 -11.354  25.608  1.00 12.22           C
ATOM   1550  C   SER A  97      -1.827 -12.077  26.265  1.00 15.41           C
ATOM   1551  O   SER A  97      -1.971 -12.693  27.330  1.00 14.37           O
ATOM   1552  CB  SER A  97      -3.557 -12.169  24.429  1.00 17.68           C
ATOM   1553  OG  SER A  97      -3.987 -13.451  24.846  1.00 25.45           O
ATOM   1554  H   SER A  97      -2.664  -9.925  24.277  1.00 15.63           H
ATOM   1555  HA  SER A  97      -3.705 -11.258  26.268  1.00 14.65           H
ATOM   1556  HB2 SER A  97      -4.312 -11.694  24.046  1.00 21.21           H
ATOM   1557  HB3 SER A  97      -2.860 -12.272  23.762  1.00 21.21           H
ATOM   1558  HG  SER A  97      -3.343 -13.875  25.179  1.00 30.52           H
ATOM   1559  N   ASP A  98      -0.662 -12.064  25.622  1.00 10.77           N
ATOM   1560  CA  ASP A  98       0.506 -12.729  26.208  1.00 13.18           C
ATOM   1561  C   ASP A  98       0.944 -12.056  27.509  1.00 13.25           C
ATOM   1562  O   ASP A  98       1.292 -12.728  28.484  1.00 13.93           O
ATOM   1563  CB  ASP A  98       1.674 -12.729  25.222  1.00 11.85           C
ATOM   1564  CG  ASP A  98       1.487 -13.680  24.031  1.00 19.56           C
ATOM   1565  OD1 ASP A  98       0.558 -14.543  24.005  1.00 13.60           O
ATOM   1566  OD2 ASP A  98       2.280 -13.523  23.082  1.00 14.13           O1-
ATOM   1567  H   ASP A  98      -0.519 -11.686  24.863  1.00 12.91           H
ATOM   1568  HA  ASP A  98       0.280 -13.651  26.407  1.00 15.80           H
ATOM   1569  HB2 ASP A  98       1.785 -11.832  24.870  1.00 14.21           H
ATOM   1570  HB3 ASP A  98       2.479 -12.998  25.692  1.00 14.21           H
ATOM   1571  N   LEU A  99       0.976 -10.726  27.537  1.00 10.52           N
ATOM   1572  CA  LEU A  99       1.384 -10.034  28.745  1.00 13.26           C
ATOM   1573  C   LEU A  99       0.323 -10.084  29.829  1.00 13.58           C
ATOM   1574  O   LEU A  99       0.632  -9.751  30.975  1.00 11.55           O
ATOM   1575  CB  LEU A  99       1.717  -8.591  28.412  1.00 11.34           C
ATOM   1576  CG  LEU A  99       3.005  -8.452  27.606  1.00 11.17           C
ATOM   1577  CD1 LEU A  99       3.175  -6.999  27.194  1.00 14.99           C
ATOM   1578  CD2 LEU A  99       4.205  -8.899  28.415  1.00  9.64           C
ATOM   1579  H   LEU A  99       0.770 -10.212  26.880  1.00 12.61           H
ATOM   1580  HA  LEU A  99       2.186 -10.454  29.093  1.00 15.90           H
ATOM   1581  HB2 LEU A  99       0.993  -8.213  27.888  1.00 13.59           H
ATOM   1582  HB3 LEU A  99       1.824  -8.093  29.237  1.00 13.59           H
ATOM   1583  HG  LEU A  99       2.950  -8.997  26.805  1.00 13.39           H
ATOM   1584 HD11 LEU A  99       3.993  -6.910  26.681  1.00 17.98           H
ATOM   1585 HD12 LEU A  99       2.415  -6.734  26.652  1.00 17.98           H
ATOM   1586 HD13 LEU A  99       3.221  -6.448  27.991  1.00 17.98           H
ATOM   1587 HD21 LEU A  99       5.004  -8.798  27.876  1.00 11.56           H
ATOM   1588 HD22 LEU A  99       4.270  -8.349  29.212  1.00 11.56           H
ATOM   1589 HD23 LEU A  99       4.088  -9.829  28.664  1.00 11.56           H
ATOM   1590  N   LYS A 100      -0.921 -10.435  29.459  1.00 11.50           N
ATOM   1591  CA  LYS A 100      -2.076 -10.526  30.357  1.00 15.77           C
ATOM   1592  C   LYS A 100      -2.472  -9.175  30.937  1.00 16.99           C
ATOM   1593  O   LYS A 100      -2.766  -9.052  32.126  1.00 14.72           O
ATOM   1594  CB  LYS A 100      -1.809 -11.552  31.451  1.00 20.38           C
ATOM   1595  CG  LYS A 100      -1.789 -12.963  30.855  1.00 18.16           C
ATOM   1596  CD  LYS A 100      -1.044 -13.932  31.714  1.00 22.60           C
ATOM   1597  CE  LYS A 100       0.421 -13.782  31.470  1.00 18.82           C
ATOM   1598  NZ  LYS A 100       0.903 -14.672  30.386  1.00 16.99           N1+
ATOM   1599  H   LYS A 100      -1.123 -10.635  28.647  1.00 13.78           H
ATOM   1600  HA  LYS A 100      -2.832 -10.848  29.843  1.00 18.92           H
ATOM   1601  HB2 LYS A 100      -0.946 -11.376  31.858  1.00 24.44           H
ATOM   1602  HB3 LYS A 100      -2.514 -11.508  32.116  1.00 24.44           H
ATOM   1603  HG2 LYS A 100      -2.700 -13.281  30.763  1.00 21.78           H
ATOM   1604  HG3 LYS A 100      -1.356 -12.935  29.987  1.00 21.78           H
ATOM   1605  HD2 LYS A 100      -1.224 -13.746  32.649  1.00 27.11           H
ATOM   1606  HD3 LYS A 100      -1.306 -14.838  31.488  1.00 27.11           H
ATOM   1607  HE2 LYS A 100       0.608 -12.866  31.213  1.00 22.57           H
ATOM   1608  HE3 LYS A 100       0.903 -14.006  32.281  1.00 22.57           H
ATOM   1609  HZ1 LYS A 100       1.777 -14.559  30.266  1.00 20.37           H
ATOM   1610  HZ2 LYS A 100       0.748 -15.522  30.600  1.00 20.37           H
ATOM   1611  HZ3 LYS A 100       0.479 -14.482  29.627  1.00 20.37           H
ATOM   1612  N   LEU A 101      -2.496  -8.162  30.070  1.00 12.77           N
ATOM   1613  CA  LEU A 101      -2.804  -6.787  30.427  1.00 13.28           C
ATOM   1614  C   LEU A 101      -3.958  -6.318  29.565  1.00 13.87           C
ATOM   1615  O   LEU A 101      -4.203  -6.871  28.494  1.00 12.59           O
ATOM   1616  CB  LEU A 101      -1.600  -5.861  30.203  1.00 13.18           C
ATOM   1617  CG  LEU A 101      -0.331  -6.259  30.947  1.00 13.94           C
ATOM   1618  CD1 LEU A 101       0.848  -5.441  30.502  1.00 18.45           C
ATOM   1619  CD2 LEU A 101      -0.547  -6.085  32.445  1.00 14.86           C
ATOM   1620  H   LEU A 101      -2.328  -8.258  29.232  1.00 15.31           H
ATOM   1621  HA  LEU A 101      -3.068  -6.739  31.359  1.00 15.93           H
ATOM   1622  HB2 LEU A 101      -1.392  -5.850  29.256  1.00 15.80           H
ATOM   1623  HB3 LEU A 101      -1.840  -4.967  30.493  1.00 15.80           H
ATOM   1624  HG  LEU A 101      -0.137  -7.193  30.774  1.00 16.72           H
ATOM   1625 HD11 LEU A 101       1.633  -5.723  30.997  1.00 22.13           H
ATOM   1626 HD12 LEU A 101       0.988  -5.580  29.552  1.00 22.13           H
ATOM   1627 HD13 LEU A 101       0.666  -4.504  30.677  1.00 22.13           H
ATOM   1628 HD21 LEU A 101       0.264  -6.339  32.913  1.00 17.82           H
ATOM   1629 HD22 LEU A 101      -0.756  -5.155  32.628  1.00 17.82           H
ATOM   1630 HD23 LEU A 101      -1.282  -6.651  32.726  1.00 17.82           H
ATOM   1631  N   ASP A 102      -4.651  -5.278  30.012  1.00 13.35           N
ATOM   1632  CA  ASP A 102      -5.673  -4.690  29.166  1.00 15.21           C
ATOM   1633  C   ASP A 102      -5.250  -3.379  28.537  1.00 12.19           C
ATOM   1634  O   ASP A 102      -6.001  -2.848  27.720  1.00 13.78           O
ATOM   1635  CB  ASP A 102      -7.020  -4.532  29.906  1.00 21.12           C
ATOM   1636  CG  ASP A 102      -6.919  -3.914  31.258  1.00 25.78           C
ATOM   1637  OD1 ASP A 102      -5.956  -3.174  31.529  1.00 24.63           O
ATOM   1638  OD2 ASP A 102      -7.859  -4.171  32.062  1.00 24.84           O1-
ATOM   1639  H   ASP A 102      -4.552  -4.903  30.780  1.00 16.01           H
ATOM   1640  HA  ASP A 102      -5.833  -5.307  28.434  1.00 18.24           H
ATOM   1641  HB2 ASP A 102      -7.604  -3.973  29.371  1.00 25.34           H
ATOM   1642  HB3 ASP A 102      -7.419  -5.410  30.014  1.00 25.34           H
ATOM   1643  N   TYR A 103      -4.048  -2.882  28.827  1.00 12.29           N
ATOM   1644  CA  TYR A 103      -3.485  -1.761  28.073  1.00 13.46           C
ATOM   1645  C   TYR A 103      -1.974  -1.794  28.209  1.00  9.03           C
ATOM   1646  O   TYR A 103      -1.441  -2.359  29.161  1.00  9.17           O
ATOM   1647  CB  TYR A 103      -4.025  -0.394  28.542  1.00  8.66           C
ATOM   1648  CG  TYR A 103      -3.566   0.039  29.912  1.00 10.50           C
ATOM   1649  CD1 TYR A 103      -2.437   0.846  30.069  1.00  9.06           C
ATOM   1650  CD2 TYR A 103      -4.255  -0.346  31.059  1.00 13.16           C
ATOM   1651  CE1 TYR A 103      -2.012   1.240  31.341  1.00 11.62           C
ATOM   1652  CE2 TYR A 103      -3.831   0.054  32.323  1.00 12.34           C
ATOM   1653  CZ  TYR A 103      -2.710   0.845  32.445  1.00 12.17           C
ATOM   1654  OH  TYR A 103      -2.270   1.262  33.678  1.00 15.54           O
ATOM   1655  H   TYR A 103      -3.538  -3.174  29.455  1.00 14.74           H
ATOM   1656  HA  TYR A 103      -3.707  -1.866  27.134  1.00 16.14           H
ATOM   1657  HB2 TYR A 103      -3.738   0.284  27.911  1.00 10.38           H
ATOM   1658  HB3 TYR A 103      -4.994  -0.434  28.558  1.00 10.38           H
ATOM   1659  HD1 TYR A 103      -1.957   1.116  29.320  1.00 10.86           H
ATOM   1660  HD2 TYR A 103      -5.011  -0.882  30.979  1.00 15.78           H
ATOM   1661  HE1 TYR A 103      -1.260   1.779  31.434  1.00 13.93           H
ATOM   1662  HE2 TYR A 103      -4.301  -0.212  33.080  1.00 14.79           H
ATOM   1663  HH  TYR A 103      -1.583   1.739  33.592  1.00 18.63           H
ATOM   1664  N   LEU A 104      -1.290  -1.188  27.230  1.00 10.88           N
ATOM   1665  CA  LEU A 104       0.141  -0.928  27.293  1.00  8.71           C
ATOM   1666  C   LEU A 104       0.400   0.522  27.628  1.00 11.40           C
ATOM   1667  O   LEU A 104      -0.341   1.407  27.206  1.00 10.59           O
ATOM   1668  CB  LEU A 104       0.800  -1.235  25.948  1.00 10.75           C
ATOM   1669  CG  LEU A 104       1.626  -2.472  25.638  1.00 25.13           C
ATOM   1670  CD1 LEU A 104       1.443  -3.642  26.545  1.00 20.55           C
ATOM   1671  CD2 LEU A 104       1.352  -2.867  24.185  1.00 20.20           C
ATOM   1672  H   LEU A 104      -1.652  -0.912  26.500  1.00 13.04           H
ATOM   1673  HA  LEU A 104       0.546  -1.486  27.976  1.00 10.43           H
ATOM   1674  HB2 LEU A 104       0.087  -1.233  25.290  1.00 12.89           H
ATOM   1675  HB3 LEU A 104       1.384  -0.484  25.755  1.00 12.89           H
ATOM   1676  HG  LEU A 104       2.562  -2.222  25.690  1.00 30.15           H
ATOM   1677 HD11 LEU A 104       2.018  -4.364  26.248  1.00 24.65           H
ATOM   1678 HD12 LEU A 104       1.679  -3.380  27.449  1.00 24.65           H
ATOM   1679 HD13 LEU A 104       0.515  -3.923  26.514  1.00 24.65           H
ATOM   1680 HD21 LEU A 104       1.872  -3.656  23.970  1.00 24.23           H
ATOM   1681 HD22 LEU A 104       0.406  -3.055  24.082  1.00 24.23           H
ATOM   1682 HD23 LEU A 104       1.609  -2.133  23.605  1.00 24.23           H
ATOM   1683  N   ASP A 105       1.482   0.778  28.361  1.00  7.27           N
ATOM   1684  CA  ASP A 105       1.816   2.175  28.627  1.00  8.99           C
ATOM   1685  C   ASP A 105       2.431   2.838  27.400  1.00  7.94           C
ATOM   1686  O   ASP A 105       2.224   4.044  27.175  1.00 10.87           O
ATOM   1687  CB  ASP A 105       2.746   2.272  29.821  1.00  7.68           C
ATOM   1688  CG  ASP A 105       2.063   1.814  31.102  1.00  8.78           C
ATOM   1689  OD1 ASP A 105       1.331   2.628  31.704  1.00  9.32           O
ATOM   1690  OD2 ASP A 105       2.192   0.629  31.456  1.00 10.05           O1-
ATOM   1691  H   ASP A 105       2.015   0.194  28.700  1.00  8.71           H
ATOM   1692  HA  ASP A 105       1.002   2.655  28.845  1.00 10.77           H
ATOM   1693  HB2 ASP A 105       3.520   1.707  29.670  1.00  9.21           H
ATOM   1694  HB3 ASP A 105       3.022   3.195  29.937  1.00  9.21           H
ATOM   1695  N   LEU A 106       3.174   2.074  26.607  1.00  8.29           N
ATOM   1696  CA  LEU A 106       3.830   2.586  25.415  1.00  8.11           C
ATOM   1697  C   LEU A 106       3.962   1.460  24.414  1.00  8.03           C
ATOM   1698  O   LEU A 106       4.343   0.349  24.767  1.00  9.55           O
ATOM   1699  CB  LEU A 106       5.213   3.162  25.765  1.00  8.99           C
ATOM   1700  CG  LEU A 106       6.107   3.744  24.660  1.00  8.98           C
ATOM   1701  CD1 LEU A 106       5.481   4.944  23.968  1.00 10.45           C
ATOM   1702  CD2 LEU A 106       7.444   4.116  25.254  1.00 12.66           C
ATOM   1703  H   LEU A 106       3.316   1.237  26.744  1.00  9.94           H
ATOM   1704  HA  LEU A 106       3.291   3.290  25.022  1.00  9.73           H
ATOM   1705  HB2 LEU A 106       5.077   3.872  26.411  1.00 10.77           H
ATOM   1706  HB3 LEU A 106       5.724   2.453  26.186  1.00 10.77           H
ATOM   1707  HG  LEU A 106       6.260   3.061  23.989  1.00 10.76           H
ATOM   1708 HD11 LEU A 106       6.088   5.266  23.284  1.00 12.53           H
ATOM   1709 HD12 LEU A 106       4.641   4.672  23.564  1.00 12.53           H
ATOM   1710 HD13 LEU A 106       5.322   5.640  24.625  1.00 12.53           H
ATOM   1711 HD21 LEU A 106       8.008   4.484  24.556  1.00 15.18           H
ATOM   1712 HD22 LEU A 106       7.307   4.777  25.951  1.00 15.18           H
ATOM   1713 HD23 LEU A 106       7.856   3.321  25.628  1.00 15.18           H
ATOM   1714  N   TYR A 107       3.641   1.762  23.161  1.00  8.80           N
ATOM   1715  CA  TYR A 107       3.761   0.804  22.078  1.00  6.88           C
ATOM   1716  C   TYR A 107       4.563   1.471  20.966  1.00  8.59           C
ATOM   1717  O   TYR A 107       4.224   2.582  20.548  1.00  7.72           O
ATOM   1718  CB  TYR A 107       2.381   0.402  21.597  1.00 11.55           C
ATOM   1719  CG  TYR A 107       2.312  -0.845  20.748  1.00  9.02           C
ATOM   1720  CD1 TYR A 107       2.957  -2.007  21.147  1.00  8.81           C
ATOM   1721  CD2 TYR A 107       1.565  -0.884  19.574  1.00  9.92           C
ATOM   1722  CE1 TYR A 107       2.870  -3.146  20.411  1.00 12.64           C
ATOM   1723  CE2 TYR A 107       1.458  -2.052  18.841  1.00 11.11           C
ATOM   1724  CZ  TYR A 107       2.127  -3.178  19.259  1.00 11.86           C
ATOM   1725  OH  TYR A 107       2.062  -4.375  18.556  1.00 10.22           O
ATOM   1726  H   TYR A 107       3.347   2.530  22.912  1.00 10.55           H
ATOM   1727  HA  TYR A 107       4.235   0.014  22.382  1.00  8.25           H
ATOM   1728  HB2 TYR A 107       1.818   0.254  22.374  1.00 13.85           H
ATOM   1729  HB3 TYR A 107       2.017   1.131  21.071  1.00 13.85           H
ATOM   1730  HD1 TYR A 107       3.458  -2.006  21.931  1.00 10.56           H
ATOM   1731  HD2 TYR A 107       1.105  -0.125  19.297  1.00 11.89           H
ATOM   1732  HE1 TYR A 107       3.310  -3.914  20.696  1.00 15.16           H
ATOM   1733  HE2 TYR A 107       0.962  -2.067  18.054  1.00 13.32           H
ATOM   1734  HH  TYR A 107       1.584  -4.281  17.872  1.00 12.26           H
ATOM   1735  N   LEU A 108       5.638   0.821  20.529  1.00  5.93           N
ATOM   1736  CA  LEU A 108       6.575   1.403  19.567  1.00  7.92           C
ATOM   1737  C   LEU A 108       6.486   0.695  18.219  1.00  8.71           C
ATOM   1738  O   LEU A 108       6.311  -0.518  18.153  1.00 10.88           O
ATOM   1739  CB  LEU A 108       8.024   1.278  20.060  1.00 10.72           C
ATOM   1740  CG  LEU A 108       8.317   1.753  21.468  1.00  7.79           C
ATOM   1741  CD1 LEU A 108       9.770   1.457  21.863  1.00 11.38           C
ATOM   1742  CD2 LEU A 108       8.007   3.212  21.548  1.00  9.45           C
ATOM   1743  H   LEU A 108       5.852   0.026  20.779  1.00  7.10           H
ATOM   1744  HA  LEU A 108       6.370   2.342  19.439  1.00  9.49           H
ATOM   1745  HB2 LEU A 108       8.278   0.343  20.015  1.00 12.86           H
ATOM   1746  HB3 LEU A 108       8.590   1.791  19.462  1.00 12.86           H
ATOM   1747  HG  LEU A 108       7.735   1.286  22.088  1.00  9.33           H
ATOM   1748 HD11 LEU A 108       9.921   1.773  22.767  1.00 13.65           H
ATOM   1749 HD12 LEU A 108       9.920   0.500  21.817  1.00 13.65           H
ATOM   1750 HD13 LEU A 108      10.363   1.915  21.248  1.00 13.65           H
ATOM   1751 HD21 LEU A 108       8.192   3.525  22.447  1.00 11.32           H
ATOM   1752 HD22 LEU A 108       8.562   3.688  20.911  1.00 11.32           H
ATOM   1753 HD23 LEU A 108       7.069   3.347  21.337  1.00 11.32           H
ATOM   1754  N   ILE A 109       6.700   1.437  17.137  1.00  4.80           N
ATOM   1755  CA  ILE A 109       7.041   0.766  15.893  1.00  6.55           C
ATOM   1756  C   ILE A 109       8.474   0.277  16.048  1.00  7.68           C
ATOM   1757  O   ILE A 109       9.383   1.079  16.287  1.00 10.32           O
ATOM   1758  CB  ILE A 109       6.881   1.709  14.688  1.00  6.51           C
ATOM   1759  CG1 ILE A 109       5.458   2.294  14.628  1.00 14.12           C
ATOM   1760  CG2 ILE A 109       7.231   0.932  13.438  1.00 11.00           C
ATOM   1761  CD1 ILE A 109       5.198   3.241  13.381  1.00 13.86           C
ATOM   1762  H   ILE A 109       6.657   2.295  17.097  1.00  5.74           H
ATOM   1763  HA  ILE A 109       6.462  -0.002  15.766  1.00  7.85           H
ATOM   1764  HB  ILE A 109       7.511   2.441  14.783  1.00  7.80           H
ATOM   1765 HG12 ILE A 109       4.823   1.563  14.581  1.00 16.93           H
ATOM   1766 HG13 ILE A 109       5.301   2.814  15.432  1.00 16.93           H
ATOM   1767 HG21 ILE A 109       7.135   1.514  12.668  1.00 13.19           H
ATOM   1768 HG22 ILE A 109       8.147   0.621  13.506  1.00 13.19           H
ATOM   1769 HG23 ILE A 109       6.629   0.175  13.359  1.00 13.19           H
ATOM   1770 HD11 ILE A 109       4.284   3.566  13.417  1.00 16.62           H
ATOM   1771 HD12 ILE A 109       5.816   3.987  13.417  1.00 16.62           H
ATOM   1772 HD13 ILE A 109       5.337   2.734  12.565  1.00 16.62           H
ATOM   1773  N   HIS A 110       8.683  -1.040  15.940  1.00  8.02           N
ATOM   1774  CA  HIS A 110       9.965  -1.615  16.364  1.00  8.77           C
ATOM   1775  C   HIS A 110      11.108  -1.181  15.444  1.00  7.27           C
ATOM   1776  O   HIS A 110      12.205  -0.852  15.911  1.00  8.20           O
ATOM   1777  CB  HIS A 110       9.845  -3.141  16.420  1.00  8.01           C
ATOM   1778  CG  HIS A 110      10.905  -3.813  17.240  1.00  7.60           C
ATOM   1779  ND1 HIS A 110      10.701  -5.008  17.900  1.00  8.39           N
ATOM   1780  CD2 HIS A 110      12.171  -3.433  17.525  1.00  8.28           C
ATOM   1781  CE1 HIS A 110      11.805  -5.338  18.540  1.00  8.77           C
ATOM   1782  NE2 HIS A 110      12.706  -4.388  18.346  1.00  8.24           N
ATOM   1783  H   HIS A 110       8.115  -1.609  15.634  1.00  9.62           H
ATOM   1784  HA  HIS A 110      10.169  -1.300  17.259  1.00 10.51           H
ATOM   1785  HB2 HIS A 110       9.905  -3.490  15.517  1.00  9.60           H
ATOM   1786  HB3 HIS A 110       8.985  -3.371  16.804  1.00  9.60           H
ATOM   1787  HD1 HIS A 110       9.975  -5.469  17.886  1.00 10.05           H
ATOM   1788  HD2 HIS A 110      12.595  -2.659  17.230  1.00  9.92           H
ATOM   1789  HE1 HIS A 110      11.924  -6.100  19.060  1.00 10.52           H
ATOM   1790  N   TRP A 111      10.857  -1.153  14.141  1.00  8.97           N
ATOM   1791  CA  TRP A 111      11.801  -0.719  13.120  1.00  9.84           C
ATOM   1792  C   TRP A 111      10.987  -0.004  12.058  1.00  9.25           C
ATOM   1793  O   TRP A 111       9.797  -0.288  11.901  1.00  7.70           O
ATOM   1794  CB  TRP A 111      12.557  -1.907  12.492  1.00 11.65           C
ATOM   1795  CG  TRP A 111      13.527  -2.585  13.443  1.00  7.37           C
ATOM   1796  CD1 TRP A 111      13.254  -3.578  14.354  1.00  8.83           C
ATOM   1797  CD2 TRP A 111      14.932  -2.317  13.553  1.00  8.96           C
ATOM   1798  NE1 TRP A 111      14.406  -3.931  15.028  1.00  8.52           N
ATOM   1799  CE2 TRP A 111      15.446  -3.167  14.559  1.00 10.34           C
ATOM   1800  CE3 TRP A 111      15.797  -1.417  12.918  1.00 10.20           C
ATOM   1801  CZ2 TRP A 111      16.800  -3.150  14.941  1.00 11.16           C
ATOM   1802  CZ3 TRP A 111      17.121  -1.393  13.290  1.00 12.90           C
ATOM   1803  CH2 TRP A 111      17.621  -2.263  14.304  1.00 12.49           C
ATOM   1804  H   TRP A 111      10.102  -1.396  13.807  1.00 10.75           H
ATOM   1805  HA  TRP A 111      12.442  -0.098  13.500  1.00 11.79           H
ATOM   1806  HB2 TRP A 111      11.911  -2.571  12.204  1.00 13.97           H
ATOM   1807  HB3 TRP A 111      13.063  -1.588  11.729  1.00 13.97           H
ATOM   1808  HD1 TRP A 111      12.417  -3.962  14.489  1.00 10.58           H
ATOM   1809  HE1 TRP A 111      14.463  -4.531  15.642  1.00 10.21           H
ATOM   1810  HE3 TRP A 111      15.480  -0.838  12.263  1.00 12.23           H
ATOM   1811  HZ2 TRP A 111      17.124  -3.720  15.601  1.00 13.38           H
ATOM   1812  HZ3 TRP A 111      17.704  -0.804  12.867  1.00 15.47           H
ATOM   1813  HH2 TRP A 111      18.523  -2.234  14.527  1.00 14.98           H
ATOM   1814  N   PRO A 112      11.590   0.927  11.315  1.00  8.17           N
ATOM   1815  CA  PRO A 112      10.819   1.642  10.287  1.00  9.86           C
ATOM   1816  C   PRO A 112      10.496   0.799   9.070  1.00 11.66           C
ATOM   1817  O   PRO A 112       9.640   1.209   8.292  1.00 13.98           O
ATOM   1818  CB  PRO A 112      11.722   2.827   9.918  1.00 10.15           C
ATOM   1819  CG  PRO A 112      13.133   2.427  10.367  1.00 11.15           C
ATOM   1820  CD  PRO A 112      12.917   1.516  11.557  1.00  8.30           C
ATOM   1821  HA  PRO A 112       9.993   1.980  10.667  1.00 11.82           H
ATOM   1822  HB2 PRO A 112      11.696   2.969   8.958  1.00 12.17           H
ATOM   1823  HB3 PRO A 112      11.425   3.621  10.389  1.00 12.17           H
ATOM   1824  HG2 PRO A 112      13.584   1.954   9.650  1.00 13.36           H
ATOM   1825  HG3 PRO A 112      13.632   3.218  10.625  1.00 13.36           H
ATOM   1826  HD2 PRO A 112      13.595   0.823  11.578  1.00  9.95           H
ATOM   1827  HD3 PRO A 112      12.911   2.032  12.378  1.00  9.95           H
ATOM   1828  N   THR A 113      11.124  -0.363   8.919  1.00 10.39           N
ATOM   1829  CA  THR A 113      11.013  -1.222   7.747  1.00 10.12           C
ATOM   1830  C   THR A 113       9.832  -2.189   7.863  1.00 12.73           C
ATOM   1831  O   THR A 113       9.735  -2.953   8.835  1.00 12.88           O
ATOM   1832  CB  THR A 113      12.310  -2.012   7.592  1.00 11.83           C
ATOM   1833  OG1 THR A 113      12.565  -2.703   8.837  1.00 11.77           O
ATOM   1834  CG2 THR A 113      13.454  -1.122   7.298  1.00 10.65           C
ATOM   1835  H   THR A 113      11.649  -0.689   9.517  1.00 12.46           H
ATOM   1836  HA  THR A 113      10.887  -0.676   6.956  1.00 12.13           H
ATOM   1837  HB  THR A 113      12.219  -2.655   6.871  1.00 14.19           H
ATOM   1838  HG1 THR A 113      11.930  -3.225   9.011  1.00 14.12           H
ATOM   1839 HG21 THR A 113      14.265  -1.646   7.203  1.00 12.77           H
ATOM   1840 HG22 THR A 113      13.294  -0.638   6.473  1.00 12.77           H
ATOM   1841 HG23 THR A 113      13.572  -0.486   8.020  1.00 12.77           H
ATOM   1842  N   GLY A 114       8.929  -2.160   6.883  1.00 11.06           N
ATOM   1843  CA  GLY A 114       7.847  -3.133   6.816  1.00  8.50           C
ATOM   1844  C   GLY A 114       8.302  -4.337   6.007  1.00 14.78           C
ATOM   1845  O   GLY A 114       8.957  -4.189   4.964  1.00 10.63           O
ATOM   1846  H   GLY A 114       8.923  -1.583   6.244  1.00 13.26           H
ATOM   1847  HA2 GLY A 114       7.604  -3.424   7.709  1.00 10.19           H
ATOM   1848  HA3 GLY A 114       7.070  -2.740   6.388  1.00 10.19           H
ATOM   1849  N   PHE A 115       8.017  -5.525   6.524  1.00 12.68           N
ATOM   1850  CA  PHE A 115       8.344  -6.779   5.836  1.00 10.36           C
ATOM   1851  C   PHE A 115       7.067  -7.469   5.381  1.00  9.54           C
ATOM   1852  O   PHE A 115       5.991  -7.257   5.931  1.00 11.11           O
ATOM   1853  CB  PHE A 115       9.084  -7.789   6.729  1.00 12.87           C
ATOM   1854  CG  PHE A 115      10.400  -7.347   7.294  1.00 12.70           C
ATOM   1855  CD1 PHE A 115      11.092  -6.285   6.792  1.00 14.35           C
ATOM   1856  CD2 PHE A 115      10.945  -8.074   8.373  1.00 11.24           C
ATOM   1857  CE1 PHE A 115      12.298  -5.912   7.333  1.00 15.73           C
ATOM   1858  CE2 PHE A 115      12.160  -7.717   8.915  1.00 11.10           C
ATOM   1859  CZ  PHE A 115      12.845  -6.631   8.401  1.00 12.99           C
ATOM   1860  H   PHE A 115       7.629  -5.639   7.283  1.00 15.20           H
ATOM   1861  HA  PHE A 115       8.892  -6.592   5.058  1.00 12.42           H
ATOM   1862  HB2 PHE A 115       8.508  -8.008   7.479  1.00 15.43           H
ATOM   1863  HB3 PHE A 115       9.250  -8.590   6.207  1.00 15.43           H
ATOM   1864  HD1 PHE A 115      10.738  -5.800   6.081  1.00 17.21           H
ATOM   1865  HD2 PHE A 115      10.484  -8.805   8.717  1.00 13.48           H
ATOM   1866  HE1 PHE A 115      12.758  -5.184   6.982  1.00 18.87           H
ATOM   1867  HE2 PHE A 115      12.513  -8.196   9.629  1.00 13.31           H
ATOM   1868  HZ  PHE A 115      13.662  -6.378   8.766  1.00 15.58           H
ATOM   1869  N   LYS A 116       7.218  -8.378   4.426  1.00 11.32           N
ATOM   1870  CA  LYS A 116       6.093  -9.159   3.946  1.00 13.29           C
ATOM   1871  C   LYS A 116       5.377  -9.892   5.085  1.00 13.53           C
ATOM   1872  O   LYS A 116       6.029 -10.597   5.857  1.00 11.98           O
ATOM   1873  CB  LYS A 116       6.589 -10.173   2.917  1.00 14.70           C
ATOM   1874  CG  LYS A 116       5.476 -11.124   2.479  1.00 26.00           C
ATOM   1875  CD  LYS A 116       5.896 -11.979   1.280  1.00 25.59           C
ATOM   1876  CE  LYS A 116       6.530 -13.292   1.652  1.00 35.15           C
ATOM   1877  NZ  LYS A 116       5.723 -14.010   2.673  1.00 43.79           N1+
ATOM   1878  H   LYS A 116       7.965  -8.561   4.041  1.00 13.57           H
ATOM   1879  HA  LYS A 116       5.455  -8.571   3.512  1.00 15.94           H
ATOM   1880  HB2 LYS A 116       6.911  -9.702   2.133  1.00 17.63           H
ATOM   1881  HB3 LYS A 116       7.302 -10.701   3.308  1.00 17.63           H
ATOM   1882  HG2 LYS A 116       5.257 -11.719   3.213  1.00 31.19           H
ATOM   1883  HG3 LYS A 116       4.696 -10.607   2.224  1.00 31.19           H
ATOM   1884  HD2 LYS A 116       5.111 -12.171   0.744  1.00 30.69           H
ATOM   1885  HD3 LYS A 116       6.539 -11.480   0.752  1.00 30.69           H
ATOM   1886  HE2 LYS A 116       6.592 -13.853   0.863  1.00 42.17           H
ATOM   1887  HE3 LYS A 116       7.412 -13.130   2.020  1.00 42.17           H
ATOM   1888  HZ1 LYS A 116       6.112 -14.783   2.880  1.00 52.54           H
ATOM   1889  HZ2 LYS A 116       5.654 -13.514   3.409  1.00 52.54           H
ATOM   1890  HZ3 LYS A 116       4.907 -14.173   2.357  1.00 52.54           H
ATOM   1891  N   PRO A 117       4.047  -9.805   5.180  1.00 12.62           N
ATOM   1892  CA  PRO A 117       3.332 -10.465   6.272  1.00 15.74           C
ATOM   1893  C   PRO A 117       3.408 -11.979   6.144  1.00 19.05           C
ATOM   1894  O   PRO A 117       3.525 -12.531   5.049  1.00 16.15           O
ATOM   1895  CB  PRO A 117       1.886  -9.970   6.111  1.00 22.45           C
ATOM   1896  CG  PRO A 117       1.958  -8.816   5.180  1.00 28.65           C
ATOM   1897  CD  PRO A 117       3.137  -9.060   4.299  1.00 22.34           C
ATOM   1898  HA  PRO A 117       3.681 -10.187   7.133  1.00 18.87           H
ATOM   1899  HB2 PRO A 117       1.340 -10.678   5.735  1.00 26.93           H
ATOM   1900  HB3 PRO A 117       1.539  -9.693   6.973  1.00 26.93           H
ATOM   1901  HG2 PRO A 117       1.144  -8.773   4.655  1.00 34.37           H
ATOM   1902  HG3 PRO A 117       2.077  -7.998   5.688  1.00 34.37           H
ATOM   1903  HD2 PRO A 117       2.884  -9.601   3.535  1.00 26.80           H
ATOM   1904  HD3 PRO A 117       3.538  -8.220   4.027  1.00 26.80           H
ATOM   1905  N   GLY A 118       3.347 -12.644   7.284  1.00 16.85           N
ATOM   1906  CA  GLY A 118       3.461 -14.086   7.314  1.00 17.29           C
ATOM   1907  C   GLY A 118       3.933 -14.553   8.677  1.00 19.49           C
ATOM   1908  O   GLY A 118       4.055 -13.772   9.619  1.00 22.59           O
ATOM   1909  H   GLY A 118       3.240 -12.281   8.056  1.00 20.21           H
ATOM   1910  HA2 GLY A 118       2.599 -14.488   7.125  1.00 20.74           H
ATOM   1911  HA3 GLY A 118       4.098 -14.380   6.644  1.00 20.74           H
ATOM   1912  N   LYS A 119       4.231 -15.846   8.745  1.00 14.67           N
ATOM   1913  CA  LYS A 119       4.638 -16.438  10.007  1.00 23.11           C
ATOM   1914  C   LYS A 119       6.128 -16.250  10.287  1.00 19.55           C
ATOM   1915  O   LYS A 119       6.532 -16.351  11.446  1.00 20.86           O
ATOM   1916  CB  LYS A 119       4.290 -17.939  10.034  1.00 27.31           C
ATOM   1917  CG  LYS A 119       3.288 -18.324  11.154  1.00 40.69           C
ATOM   1918  CD  LYS A 119       3.942 -18.355  12.591  1.00 49.21           C
ATOM   1919  CE  LYS A 119       3.573 -17.143  13.497  1.00 45.22           C
ATOM   1920  NZ  LYS A 119       4.765 -16.249  13.804  1.00 34.26           N1+
ATOM   1921  H   LYS A 119       4.206 -16.393   8.083  1.00 17.60           H
ATOM   1922  HA  LYS A 119       4.147 -16.008  10.724  1.00 27.72           H
ATOM   1923  HB2 LYS A 119       3.894 -18.184   9.183  1.00 32.76           H
ATOM   1924  HB3 LYS A 119       5.105 -18.446  10.176  1.00 32.76           H
ATOM   1925  HG2 LYS A 119       2.567 -17.676  11.168  1.00 48.82           H
ATOM   1926  HG3 LYS A 119       2.933 -19.208  10.968  1.00 48.82           H
ATOM   1927  HD2 LYS A 119       3.654 -19.161  13.046  1.00 59.04           H
ATOM   1928  HD3 LYS A 119       4.907 -18.364  12.491  1.00 59.04           H
ATOM   1929  HE2 LYS A 119       2.903 -16.605  13.047  1.00 54.25           H
ATOM   1930  HE3 LYS A 119       3.221 -17.474  14.338  1.00 54.25           H
ATOM   1931  HZ1 LYS A 119       4.512 -15.571  14.322  1.00 41.10           H
ATOM   1932  HZ2 LYS A 119       5.395 -16.716  14.226  1.00 41.10           H
ATOM   1933  HZ3 LYS A 119       5.104 -15.924  13.048  1.00 41.10           H
ATOM   1934  N   GLU A 120       6.931 -15.962   9.256  1.00 15.01           N
ATOM   1935  CA  GLU A 120       8.357 -15.737   9.410  1.00 15.04           C
ATOM   1936  C   GLU A 120       8.631 -14.297   9.818  1.00 15.64           C
ATOM   1937  O   GLU A 120       8.199 -13.361   9.140  1.00 12.18           O
ATOM   1938  CB  GLU A 120       9.073 -16.026   8.093  1.00 17.15           C
ATOM   1939  CG  GLU A 120       9.198 -17.480   7.715  1.00 22.46           C
ATOM   1940  CD  GLU A 120       9.631 -17.640   6.250  1.00 31.91           C
ATOM   1941  OE1 GLU A 120       9.144 -16.891   5.364  1.00 41.27           O
ATOM   1942  OE2 GLU A 120      10.475 -18.513   5.971  1.00 47.83           O1-
ATOM   1943  H   GLU A 120       6.659 -15.893   8.443  1.00 18.00           H
ATOM   1944  HA  GLU A 120       8.710 -16.328  10.093  1.00 18.04           H
ATOM   1945  HB2 GLU A 120       8.589 -15.582   7.379  1.00 20.57           H
ATOM   1946  HB3 GLU A 120       9.971 -15.663   8.148  1.00 20.57           H
ATOM   1947  HG2 GLU A 120       9.866 -17.902   8.278  1.00 26.94           H
ATOM   1948  HG3 GLU A 120       8.338 -17.916   7.828  1.00 26.94           H
ATOM   1949  N   PHE A 121       9.395 -14.124  10.904  1.00  9.90           N
ATOM   1950  CA  PHE A 121       9.807 -12.792  11.349  1.00 12.57           C
ATOM   1951  C   PHE A 121      10.706 -12.074  10.336  1.00 10.62           C
ATOM   1952  O   PHE A 121      10.641 -10.842  10.202  1.00  9.24           O
ATOM   1953  CB  PHE A 121      10.546 -12.911  12.684  1.00 13.26           C
ATOM   1954  CG  PHE A 121       9.679 -13.296  13.838  1.00 12.99           C
ATOM   1955  CD1 PHE A 121       8.323 -13.041  13.837  1.00 14.86           C
ATOM   1956  CD2 PHE A 121      10.247 -13.898  14.954  1.00 14.25           C
ATOM   1957  CE1 PHE A 121       7.535 -13.372  14.924  1.00 18.90           C
ATOM   1958  CE2 PHE A 121       9.467 -14.226  16.058  1.00 18.33           C
ATOM   1959  CZ  PHE A 121       8.109 -13.968  16.035  1.00 18.22           C
ATOM   1960  H   PHE A 121       9.687 -14.764  11.398  1.00 11.87           H
ATOM   1961  HA  PHE A 121       9.017 -12.247  11.489  1.00 15.08           H
ATOM   1962  HB2 PHE A 121      11.237 -13.586  12.597  1.00 15.90           H
ATOM   1963  HB3 PHE A 121      10.950 -12.054  12.892  1.00 15.90           H
ATOM   1964  HD1 PHE A 121       7.934 -12.634  13.097  1.00 17.83           H
ATOM   1965  HD2 PHE A 121      11.162 -14.062  14.973  1.00 17.09           H
ATOM   1966  HE1 PHE A 121       6.621 -13.198  14.907  1.00 22.67           H
ATOM   1967  HE2 PHE A 121       9.853 -14.634  16.800  1.00 21.98           H
ATOM   1968  HZ  PHE A 121       7.579 -14.200  16.764  1.00 21.85           H
ATOM   1969  N   PHE A 122      11.569 -12.816   9.645  1.00 11.61           N
ATOM   1970  CA  PHE A 122      12.458 -12.275   8.615  1.00  9.82           C
ATOM   1971  C   PHE A 122      12.232 -13.064   7.324  1.00 14.31           C
ATOM   1972  O   PHE A 122      12.959 -14.024   7.029  1.00 13.97           O
ATOM   1973  CB  PHE A 122      13.932 -12.322   9.054  1.00 12.80           C
ATOM   1974  CG  PHE A 122      14.283 -11.399  10.221  1.00 10.11           C
ATOM   1975  CD1 PHE A 122      14.146 -11.838  11.525  1.00 12.87           C
ATOM   1976  CD2 PHE A 122      14.803 -10.139  10.005  1.00 12.22           C
ATOM   1977  CE1 PHE A 122      14.467 -10.997  12.602  1.00 13.79           C
ATOM   1978  CE2 PHE A 122      15.138  -9.320  11.063  1.00 16.49           C
ATOM   1979  CZ  PHE A 122      14.975  -9.759  12.349  1.00 14.50           C
ATOM   1980  H   PHE A 122      11.660 -13.664   9.759  1.00 13.92           H
ATOM   1981  HA  PHE A 122      12.223 -11.349   8.447  1.00 11.77           H
ATOM   1982  HB2 PHE A 122      14.146 -13.229   9.324  1.00 15.35           H
ATOM   1983  HB3 PHE A 122      14.487 -12.067   8.301  1.00 15.35           H
ATOM   1984  HD1 PHE A 122      13.798 -12.685  11.690  1.00 15.43           H
ATOM   1985  HD2 PHE A 122      14.917  -9.833   9.134  1.00 14.65           H
ATOM   1986  HE1 PHE A 122      14.365 -11.293  13.477  1.00 16.53           H
ATOM   1987  HE2 PHE A 122      15.476  -8.469  10.902  1.00 19.77           H
ATOM   1988  HZ  PHE A 122      15.197  -9.199  13.058  1.00 17.38           H
ATOM   1989  N   PRO A 123      11.210 -12.707   6.542  1.00 12.85           N
ATOM   1990  CA  PRO A 123      11.000 -13.380   5.255  1.00 11.27           C
ATOM   1991  C   PRO A 123      12.126 -12.988   4.309  1.00 13.07           C
ATOM   1992  O   PRO A 123      12.365 -11.803   4.076  1.00 12.68           O
ATOM   1993  CB  PRO A 123       9.638 -12.852   4.791  1.00 13.17           C
ATOM   1994  CG  PRO A 123       9.551 -11.469   5.429  1.00 12.89           C
ATOM   1995  CD  PRO A 123      10.298 -11.564   6.731  1.00 13.82           C
ATOM   1996  HA  PRO A 123      10.968 -14.343   5.363  1.00 13.52           H
ATOM   1997  HB2 PRO A 123       9.619 -12.790   3.824  1.00 15.79           H
ATOM   1998  HB3 PRO A 123       8.931 -13.430   5.117  1.00 15.79           H
ATOM   1999  HG2 PRO A 123       9.967 -10.816   4.845  1.00 15.46           H
ATOM   2000  HG3 PRO A 123       8.621 -11.243   5.586  1.00 15.46           H
ATOM   2001  HD2 PRO A 123      10.805 -10.751   6.887  1.00 16.58           H
ATOM   2002  HD3 PRO A 123       9.682 -11.742   7.459  1.00 16.58           H
ATOM   2003  N   LEU A 124      12.828 -13.989   3.755  1.00 15.10           N
ATOM   2004  CA  LEU A 124      13.960 -13.714   2.873  1.00 17.50           C
ATOM   2005  C   LEU A 124      13.690 -14.243   1.468  1.00 17.60           C
ATOM   2006  O   LEU A 124      12.947 -15.218   1.279  1.00 16.96           O
ATOM   2007  CB  LEU A 124      15.270 -14.351   3.397  1.00 19.03           C
ATOM   2008  CG  LEU A 124      15.752 -13.942   4.779  1.00 16.98           C
ATOM   2009  CD1 LEU A 124      17.091 -14.653   5.052  1.00 30.91           C
ATOM   2010  CD2 LEU A 124      15.943 -12.453   4.964  1.00 16.29           C
ATOM   2011  H   LEU A 124      12.666 -14.825   3.875  1.00 18.11           H
ATOM   2012  HA  LEU A 124      14.092 -12.755   2.815  1.00 20.99           H
ATOM   2013  HB2 LEU A 124      15.149 -15.313   3.412  1.00 22.82           H
ATOM   2014  HB3 LEU A 124      15.979 -14.131   2.773  1.00 22.82           H
ATOM   2015  HG  LEU A 124      15.110 -14.246   5.440  1.00 20.36           H
ATOM   2016 HD11 LEU A 124      17.409 -14.399   5.932  1.00 37.08           H
ATOM   2017 HD12 LEU A 124      16.952 -15.612   5.013  1.00 37.08           H
ATOM   2018 HD13 LEU A 124      17.734 -14.384   4.377  1.00 37.08           H
ATOM   2019 HD21 LEU A 124      16.249 -12.284   5.868  1.00 19.54           H
ATOM   2020 HD22 LEU A 124      16.603 -12.138   4.326  1.00 19.54           H
ATOM   2021 HD23 LEU A 124      15.096 -12.005   4.812  1.00 19.54           H
ATOM   2022  N   ASP A 125      14.289 -13.592   0.474  1.00 15.53           N
ATOM   2023  CA  ASP A 125      14.169 -14.125  -0.867  1.00 17.02           C
ATOM   2024  C   ASP A 125      15.337 -15.065  -1.110  1.00 21.86           C
ATOM   2025  O   ASP A 125      16.207 -15.266  -0.255  1.00 19.43           O
ATOM   2026  CB  ASP A 125      14.018 -13.006  -1.935  1.00 14.26           C
ATOM   2027  CG  ASP A 125      15.220 -12.068  -2.073  1.00 17.50           C
ATOM   2028  OD1 ASP A 125      16.343 -12.435  -1.665  1.00 16.77           O
ATOM   2029  OD2 ASP A 125      15.010 -10.917  -2.609  1.00 16.08           O1-
ATOM   2030  H   ASP A 125      14.751 -12.871   0.549  1.00 18.62           H
ATOM   2031  HA  ASP A 125      13.362 -14.661  -0.905  1.00 20.41           H
ATOM   2032  HB2 ASP A 125      13.873 -13.423  -2.799  1.00 17.10           H
ATOM   2033  HB3 ASP A 125      13.248 -12.462  -1.705  1.00 17.10           H
ATOM   2034  N   GLU A 126      15.331 -15.656  -2.304  1.00 23.79           N
ATOM   2035  CA  GLU A 126      16.277 -16.700  -2.676  1.00 30.91           C
ATOM   2036  C   GLU A 126      17.736 -16.263  -2.505  1.00 29.93           C
ATOM   2037  O   GLU A 126      18.621 -17.111  -2.347  1.00 36.05           O
ATOM   2038  CB  GLU A 126      15.967 -17.130  -4.133  1.00 36.39           C
ATOM   2039  CG  GLU A 126      15.549 -15.972  -5.068  1.00 40.02           C
ATOM   2040  CD  GLU A 126      14.011 -15.873  -5.347  1.00 50.07           C
ATOM   2041  OE1 GLU A 126      13.244 -15.333  -4.484  1.00 28.49           O
ATOM   2042  OE2 GLU A 126      13.573 -16.309  -6.452  1.00 44.47           O1-
ATOM   2043  H   GLU A 126      14.773 -15.463  -2.929  1.00 28.54           H
ATOM   2044  HA  GLU A 126      16.131 -17.469  -2.104  1.00 37.08           H
ATOM   2045  HB2 GLU A 126      16.760 -17.541  -4.511  1.00 43.66           H
ATOM   2046  HB3 GLU A 126      15.241 -17.773  -4.119  1.00 43.66           H
ATOM   2047  HG2 GLU A 126      15.828 -15.135  -4.666  1.00 48.01           H
ATOM   2048  HG3 GLU A 126      15.995 -16.088  -5.921  1.00 48.01           H
ATOM   2049  N   SER A 127      18.003 -14.969  -2.486  1.00 21.41           N
ATOM   2050  CA  SER A 127      19.353 -14.443  -2.313  1.00 25.75           C
ATOM   2051  C   SER A 127      19.620 -13.817  -0.941  1.00 25.21           C
ATOM   2052  O   SER A 127      20.607 -13.082  -0.792  1.00 25.72           O
ATOM   2053  CB  SER A 127      19.607 -13.399  -3.378  1.00 28.23           C
ATOM   2054  OG  SER A 127      19.158 -13.944  -4.605  1.00 49.29           O
ATOM   2055  H   SER A 127      17.405 -14.357  -2.572  1.00 25.68           H
ATOM   2056  HA  SER A 127      19.990 -15.163  -2.441  1.00 30.89           H
ATOM   2057  HB2 SER A 127      19.105 -12.594  -3.174  1.00 33.86           H
ATOM   2058  HB3 SER A 127      20.556 -13.208  -3.431  1.00 33.86           H
ATOM   2059  HG  SER A 127      19.281 -13.393  -5.227  1.00 59.14           H
ATOM   2060  N   GLY A 128      18.752 -14.043   0.045  1.00 24.45           N
ATOM   2061  CA  GLY A 128      19.012 -13.573   1.395  1.00 23.09           C
ATOM   2062  C   GLY A 128      18.598 -12.148   1.688  1.00 24.01           C
ATOM   2063  O   GLY A 128      18.909 -11.642   2.777  1.00 21.45           O
ATOM   2064  H   GLY A 128      18.008 -14.465  -0.046  1.00 29.33           H
ATOM   2065  HA2 GLY A 128      18.547 -14.150   2.021  1.00 27.70           H
ATOM   2066  HA3 GLY A 128      19.963 -13.647   1.573  1.00 27.70           H
ATOM   2067  N   ASN A 129      17.951 -11.465   0.749  1.00 19.69           N
ATOM   2068  CA  ASN A 129      17.412 -10.135   1.011  1.00 17.27           C
ATOM   2069  C   ASN A 129      16.089 -10.257   1.747  1.00 11.03           C
ATOM   2070  O   ASN A 129      15.288 -11.140   1.440  1.00 16.35           O
ATOM   2071  CB  ASN A 129      17.197  -9.388  -0.307  1.00 19.62           C
ATOM   2072  CG  ASN A 129      18.465  -9.359  -1.174  1.00 24.13           C
ATOM   2073  OD1 ASN A 129      19.424  -8.657  -0.841  1.00 22.38           O
ATOM   2074  ND2 ASN A 129      18.469 -10.121  -2.284  1.00 18.43           N
ATOM   2075  H   ASN A 129      17.811 -11.749  -0.050  1.00 23.61           H
ATOM   2076  HA  ASN A 129      18.032  -9.630   1.561  1.00 20.72           H
ATOM   2077  HB2 ASN A 129      16.496  -9.830  -0.812  1.00 23.54           H
ATOM   2078  HB3 ASN A 129      16.942  -8.472  -0.115  1.00 23.54           H
ATOM   2079 HD21 ASN A 129      19.160 -10.132  -2.795  1.00 22.11           H
ATOM   2080 HD22 ASN A 129      17.780 -10.597  -2.481  1.00 22.11           H
ATOM   2081  N   VAL A 130      15.832  -9.361   2.705  1.00 12.23           N
ATOM   2082  CA  VAL A 130      14.511  -9.359   3.315  1.00 10.61           C
ATOM   2083  C   VAL A 130      13.485  -8.915   2.285  1.00 13.80           C
ATOM   2084  O   VAL A 130      13.765  -8.056   1.435  1.00 16.56           O
ATOM   2085  CB  VAL A 130      14.453  -8.467   4.571  1.00 13.15           C
ATOM   2086  CG1 VAL A 130      13.124  -8.618   5.243  1.00 23.58           C
ATOM   2087  CG2 VAL A 130      15.491  -8.882   5.530  1.00 19.96           C
ATOM   2088  H   VAL A 130      16.381  -8.770   3.004  1.00 14.66           H
ATOM   2089  HA  VAL A 130      14.289 -10.265   3.584  1.00 12.72           H
ATOM   2090  HB  VAL A 130      14.589  -7.536   4.332  1.00 15.77           H
ATOM   2091 HG11 VAL A 130      13.102  -8.052   6.030  1.00 28.29           H
ATOM   2092 HG12 VAL A 130      12.426  -8.352   4.624  1.00 28.29           H
ATOM   2093 HG13 VAL A 130      13.004  -9.546   5.498  1.00 28.29           H
ATOM   2094 HG21 VAL A 130      15.442  -8.313   6.314  1.00 23.94           H
ATOM   2095 HG22 VAL A 130      15.335  -9.806   5.782  1.00 23.94           H
ATOM   2096 HG23 VAL A 130      16.361  -8.795   5.111  1.00 23.94           H
ATOM   2097  N   VAL A 131      12.316  -9.545   2.309  1.00 12.45           N
ATOM   2098  CA  VAL A 131      11.231  -9.222   1.391  1.00 13.36           C
ATOM   2099  C   VAL A 131      10.432  -8.071   1.999  1.00 13.33           C
ATOM   2100  O   VAL A 131       9.822  -8.253   3.064  1.00 16.76           O
ATOM   2101  CB  VAL A 131      10.334 -10.432   1.134  1.00 12.40           C
ATOM   2102  CG1 VAL A 131       9.212 -10.056   0.159  1.00 12.44           C
ATOM   2103  CG2 VAL A 131      11.178 -11.614   0.591  1.00 14.87           C
ATOM   2104  H   VAL A 131      12.124 -10.176   2.861  1.00 14.93           H
ATOM   2105  HA  VAL A 131      11.601  -8.928   0.543  1.00 16.01           H
ATOM   2106  HB  VAL A 131       9.928 -10.710   1.970  1.00 14.87           H
ATOM   2107 HG11 VAL A 131       8.652 -10.834   0.007  1.00 14.92           H
ATOM   2108 HG12 VAL A 131       8.685  -9.339   0.546  1.00 14.92           H
ATOM   2109 HG13 VAL A 131       9.606  -9.763  -0.677  1.00 14.92           H
ATOM   2110 HG21 VAL A 131      10.593 -12.372   0.434  1.00 17.83           H
ATOM   2111 HG22 VAL A 131      11.600 -11.344  -0.240  1.00 17.83           H
ATOM   2112 HG23 VAL A 131      11.854 -11.847   1.246  1.00 17.83           H
ATOM   2113  N   PRO A 132      10.394  -6.905   1.368  1.00 12.41           N
ATOM   2114  CA  PRO A 132       9.678  -5.760   1.958  1.00  9.68           C
ATOM   2115  C   PRO A 132       8.181  -5.841   1.701  1.00 11.98           C
ATOM   2116  O   PRO A 132       7.704  -6.561   0.825  1.00 15.84           O
ATOM   2117  CB  PRO A 132      10.288  -4.533   1.246  1.00 13.96           C
ATOM   2118  CG  PRO A 132      11.012  -5.045   0.077  1.00 18.60           C
ATOM   2119  CD  PRO A 132      11.230  -6.530   0.222  1.00 13.00           C
ATOM   2120  HA  PRO A 132       9.846  -5.703   2.912  1.00 11.60           H
ATOM   2121  HB2 PRO A 132       9.577  -3.934   0.969  1.00 16.74           H
ATOM   2122  HB3 PRO A 132      10.897  -4.079   1.850  1.00 16.74           H
ATOM   2123  HG2 PRO A 132      10.487  -4.867  -0.718  1.00 22.31           H
ATOM   2124  HG3 PRO A 132      11.867  -4.592   0.015  1.00 22.31           H
ATOM   2125  HD2 PRO A 132      10.932  -6.993  -0.577  1.00 15.58           H
ATOM   2126  HD3 PRO A 132      12.163  -6.716   0.412  1.00 15.58           H
ATOM   2127  N   SER A 133       7.426  -5.092   2.500  1.00 14.10           N
ATOM   2128  CA  SER A 133       6.037  -4.834   2.144  1.00 14.19           C
ATOM   2129  C   SER A 133       5.946  -3.422   1.601  1.00 10.91           C
ATOM   2130  O   SER A 133       6.829  -2.599   1.817  1.00 14.21           O
ATOM   2131  CB  SER A 133       5.108  -5.011   3.350  1.00 17.83           C
ATOM   2132  OG  SER A 133       5.398  -4.068   4.346  1.00 19.32           O
ATOM   2133  H   SER A 133       7.687  -4.730   3.235  1.00 16.91           H
ATOM   2134  HA  SER A 133       5.761  -5.451   1.449  1.00 17.02           H
ATOM   2135  HB2 SER A 133       4.189  -4.893   3.061  1.00 21.38           H
ATOM   2136  HB3 SER A 133       5.228  -5.903   3.714  1.00 21.38           H
ATOM   2137  HG  SER A 133       4.884  -4.174   5.001  1.00 23.18           H
ATOM   2138  N   ASP A 134       4.881  -3.149   0.859  1.00 12.82           N
ATOM   2139  CA  ASP A 134       4.761  -1.852   0.206  1.00 14.91           C
ATOM   2140  C   ASP A 134       4.092  -0.826   1.096  1.00 21.67           C
ATOM   2141  O   ASP A 134       3.486   0.127   0.606  1.00 29.99           O
ATOM   2142  CB  ASP A 134       4.003  -1.974  -1.122  1.00 17.20           C
ATOM   2143  CG  ASP A 134       2.596  -2.475  -0.960  1.00 35.59           C
ATOM   2144  OD1 ASP A 134       2.157  -2.723   0.192  1.00 40.78           O
ATOM   2145  OD2 ASP A 134       1.913  -2.628  -2.006  1.00 45.22           O1-
ATOM   2146  H   ASP A 134       4.224  -3.687   0.719  1.00 15.37           H
ATOM   2147  HA  ASP A 134       5.652  -1.526   0.004  1.00 17.88           H
ATOM   2148  HB2 ASP A 134       3.961  -1.100  -1.542  1.00 20.63           H
ATOM   2149  HB3 ASP A 134       4.476  -2.594  -1.698  1.00 20.63           H
ATOM   2150  N   THR A 135       4.208  -0.989   2.391  1.00 14.36           N
ATOM   2151  CA  THR A 135       3.597  -0.084   3.336  1.00 15.40           C
ATOM   2152  C   THR A 135       4.538   1.066   3.625  1.00 21.79           C
ATOM   2153  O   THR A 135       5.759   0.969   3.441  1.00 22.18           O
ATOM   2154  CB  THR A 135       3.258  -0.831   4.612  1.00 19.35           C
ATOM   2155  OG1 THR A 135       4.463  -1.341   5.196  1.00 23.72           O
ATOM   2156  CG2 THR A 135       2.287  -1.980   4.301  1.00 25.00           C
ATOM   2157  H   THR A 135       4.646  -1.631   2.759  1.00 17.22           H
ATOM   2158  HA  THR A 135       2.777   0.274   2.960  1.00 18.47           H
ATOM   2159  HB  THR A 135       2.827  -0.226   5.236  1.00 23.21           H
ATOM   2160  HG1 THR A 135       4.842  -1.865   4.660  1.00 28.45           H
ATOM   2161 HG21 THR A 135       2.069  -2.459   5.115  1.00 29.99           H
ATOM   2162 HG22 THR A 135       1.470  -1.628   3.914  1.00 29.99           H
ATOM   2163 HG23 THR A 135       2.694  -2.597   3.672  1.00 29.99           H
ATOM   2164  N   ASN A 136       3.960   2.187   4.012  1.00 21.79           N
ATOM   2165  CA  ASN A 136       4.805   3.308   4.368  1.00 19.98           C
ATOM   2166  C   ASN A 136       4.565   3.683   5.826  1.00 14.16           C
ATOM   2167  O   ASN A 136       3.552   3.332   6.440  1.00 22.08           O
ATOM   2168  CB  ASN A 136       4.562   4.481   3.419  1.00 25.14           C
ATOM   2169  CG  ASN A 136       3.279   5.105   3.659  1.00 28.67           C
ATOM   2170  OD1 ASN A 136       3.152   5.895   4.586  1.00 29.61           O
ATOM   2171  ND2 ASN A 136       2.279   4.732   2.873  1.00 37.37           N
ATOM   2172  H   ASN A 136       3.113   2.323   4.077  1.00 26.14           H
ATOM   2173  HA  ASN A 136       5.733   3.041   4.279  1.00 23.96           H
ATOM   2174  HB2 ASN A 136       5.253   5.148   3.551  1.00 30.16           H
ATOM   2175  HB3 ASN A 136       4.576   4.159   2.504  1.00 30.16           H
ATOM   2176 HD21 ASN A 136       1.498   5.076   2.978  1.00 44.83           H
ATOM   2177 HD22 ASN A 136       2.412   4.146   2.257  1.00 44.83           H
ATOM   2178  N   ILE A 137       5.565   4.331   6.377  1.00 15.59           N
ATOM   2179  CA  ILE A 137       5.588   4.634   7.797  1.00 21.51           C
ATOM   2180  C   ILE A 137       4.362   5.444   8.199  1.00 17.43           C
ATOM   2181  O   ILE A 137       3.878   5.326   9.330  1.00 17.35           O
ATOM   2182  CB  ILE A 137       6.877   5.391   8.146  1.00 28.04           C
ATOM   2183  CG1 ILE A 137       8.082   4.454   8.017  1.00 32.32           C
ATOM   2184  CG2 ILE A 137       6.788   5.934   9.572  1.00 36.50           C
ATOM   2185  CD1 ILE A 137       9.425   5.244   7.876  1.00 31.50           C
ATOM   2186  H   ILE A 137       6.255   4.613   5.948  1.00 18.69           H
ATOM   2187  HA  ILE A 137       5.579   3.804   8.300  1.00 25.80           H
ATOM   2188  HB  ILE A 137       6.985   6.133   7.531  1.00 33.64           H
ATOM   2189 HG12 ILE A 137       8.140   3.898   8.809  1.00 38.77           H
ATOM   2190 HG13 ILE A 137       7.972   3.901   7.228  1.00 38.77           H
ATOM   2191 HG21 ILE A 137       7.608   6.410   9.780  1.00 43.78           H
ATOM   2192 HG22 ILE A 137       6.031   6.537   9.634  1.00 43.78           H
ATOM   2193 HG23 ILE A 137       6.672   5.192  10.186  1.00 43.78           H
ATOM   2194 HD11 ILE A 137      10.156   4.611   7.797  1.00 37.78           H
ATOM   2195 HD12 ILE A 137       9.382   5.801   7.083  1.00 37.78           H
ATOM   2196 HD13 ILE A 137       9.549   5.797   8.663  1.00 37.78           H
ATOM   2197  N   LEU A 138       3.918   6.361   7.332  1.00 14.49           N
ATOM   2198  CA  LEU A 138       2.802   7.242   7.695  1.00 13.54           C
ATOM   2199  C   LEU A 138       1.499   6.460   7.886  1.00 13.29           C
ATOM   2200  O   LEU A 138       0.745   6.734   8.827  1.00 15.41           O
ATOM   2201  CB  LEU A 138       2.633   8.317   6.633  1.00 12.51           C
ATOM   2202  CG  LEU A 138       3.359   9.656   6.753  1.00 28.66           C
ATOM   2203  CD1 LEU A 138       4.628   9.615   7.569  1.00 28.59           C
ATOM   2204  CD2 LEU A 138       3.620  10.174   5.347  1.00 29.32           C
ATOM   2205  H   LEU A 138       4.238   6.492   6.545  1.00 17.37           H
ATOM   2206  HA  LEU A 138       3.009   7.682   8.534  1.00 16.24           H
ATOM   2207  HB2 LEU A 138       2.911   7.932   5.788  1.00 15.00           H
ATOM   2208  HB3 LEU A 138       1.687   8.525   6.582  1.00 15.00           H
ATOM   2209  HG  LEU A 138       2.761  10.287   7.185  1.00 34.38           H
ATOM   2210 HD11 LEU A 138       5.018  10.503   7.591  1.00 34.29           H
ATOM   2211 HD12 LEU A 138       4.414   9.325   8.470  1.00 34.29           H
ATOM   2212 HD13 LEU A 138       5.247   8.991   7.158  1.00 34.29           H
ATOM   2213 HD21 LEU A 138       4.081  11.025   5.405  1.00 35.17           H
ATOM   2214 HD22 LEU A 138       4.169   9.532   4.871  1.00 35.17           H
ATOM   2215 HD23 LEU A 138       2.772  10.287   4.890  1.00 35.17           H
ATOM   2216  N   ASP A 139       1.222   5.473   7.024  1.00 15.68           N
ATOM   2217  CA  ASP A 139       0.010   4.680   7.182  1.00 14.31           C
ATOM   2218  C   ASP A 139       0.101   3.815   8.432  1.00 14.90           C
ATOM   2219  O   ASP A 139      -0.892   3.622   9.135  1.00 15.01           O
ATOM   2220  CB  ASP A 139      -0.225   3.797   5.956  1.00 20.01           C
ATOM   2221  CG  ASP A 139      -0.639   4.593   4.716  1.00 31.42           C
ATOM   2222  OD1 ASP A 139      -1.254   5.679   4.845  1.00 24.59           O
ATOM   2223  OD2 ASP A 139      -0.316   4.122   3.609  1.00 28.21           O1-
ATOM   2224  H   ASP A 139       1.713   5.251   6.353  1.00 18.80           H
ATOM   2225  HA  ASP A 139      -0.751   5.274   7.278  1.00 17.15           H
ATOM   2226  HB2 ASP A 139       0.595   3.323   5.747  1.00 24.00           H
ATOM   2227  HB3 ASP A 139      -0.932   3.164   6.155  1.00 24.00           H
ATOM   2228  N   THR A 140       1.286   3.264   8.717  1.00 15.70           N
ATOM   2229  CA  THR A 140       1.450   2.522   9.959  1.00 11.40           C
ATOM   2230  C   THR A 140       1.221   3.443  11.158  1.00 10.97           C
ATOM   2231  O   THR A 140       0.590   3.045  12.134  1.00 13.58           O
ATOM   2232  CB  THR A 140       2.839   1.882  10.014  1.00 13.85           C
ATOM   2233  OG1 THR A 140       3.069   1.163   8.786  1.00 14.66           O
ATOM   2234  CG2 THR A 140       2.945   0.925  11.217  1.00 14.53           C
ATOM   2235  H   THR A 140       1.988   3.305   8.221  1.00 18.83           H
ATOM   2236  HA  THR A 140       0.790   1.812   9.994  1.00 13.67           H
ATOM   2237  HB  THR A 140       3.510   2.575  10.113  1.00 16.61           H
ATOM   2238  HG1 THR A 140       2.488   0.564   8.690  1.00 17.58           H
ATOM   2239 HG21 THR A 140       3.828   0.524  11.244  1.00 17.43           H
ATOM   2240 HG22 THR A 140       2.794   1.413  12.042  1.00 17.43           H
ATOM   2241 HG23 THR A 140       2.281   0.222  11.140  1.00 17.43           H
ATOM   2242  N   TRP A 141       1.741   4.676  11.099  1.00 14.44           N
ATOM   2243  CA  TRP A 141       1.535   5.617  12.199  1.00 10.49           C
ATOM   2244  C   TRP A 141       0.050   5.874  12.414  1.00 14.89           C
ATOM   2245  O   TRP A 141      -0.434   5.876  13.551  1.00 11.71           O
ATOM   2246  CB  TRP A 141       2.302   6.933  11.948  1.00 11.54           C
ATOM   2247  CG  TRP A 141       2.266   7.744  13.187  1.00  9.19           C
ATOM   2248  CD1 TRP A 141       1.481   8.860  13.449  1.00 12.82           C
ATOM   2249  CD2 TRP A 141       2.977   7.463  14.388  1.00  9.35           C
ATOM   2250  NE1 TRP A 141       1.673   9.270  14.748  1.00 10.07           N
ATOM   2251  CE2 TRP A 141       2.591   8.433  15.343  1.00 11.91           C
ATOM   2252  CE3 TRP A 141       3.861   6.450  14.768  1.00 11.54           C
ATOM   2253  CZ2 TRP A 141       3.095   8.443  16.629  1.00 11.24           C
ATOM   2254  CZ3 TRP A 141       4.364   6.457  16.043  1.00 11.57           C
ATOM   2255  CH2 TRP A 141       3.973   7.466  16.972  1.00 13.34           C
ATOM   2256  H   TRP A 141       2.207   4.984  10.446  1.00 17.32           H
ATOM   2257  HA  TRP A 141       1.886   5.224  13.013  1.00 12.58           H
ATOM   2258  HB2 TRP A 141       3.226   6.739  11.728  1.00 13.83           H
ATOM   2259  HB3 TRP A 141       1.875   7.433  11.235  1.00 13.83           H
ATOM   2260  HD1 TRP A 141       0.911   9.268  12.838  1.00 15.37           H
ATOM   2261  HE1 TRP A 141       1.312   9.960  15.114  1.00 12.07           H
ATOM   2262  HE3 TRP A 141       4.114   5.792  14.163  1.00 13.84           H
ATOM   2263  HZ2 TRP A 141       2.841   9.098  17.239  1.00 13.48           H
ATOM   2264  HZ3 TRP A 141       4.975   5.806  16.300  1.00 13.88           H
ATOM   2265  HH2 TRP A 141       4.335   7.460  17.829  1.00 15.99           H
ATOM   2266  N   ALA A 142      -0.705   6.029  11.336  1.00 13.50           N
ATOM   2267  CA  ALA A 142      -2.143   6.244  11.475  1.00 11.42           C
ATOM   2268  C   ALA A 142      -2.818   5.082  12.200  1.00 10.18           C
ATOM   2269  O   ALA A 142      -3.700   5.287  13.045  1.00 11.86           O
ATOM   2270  CB  ALA A 142      -2.772   6.460  10.097  1.00 19.06           C
ATOM   2271  H   ALA A 142      -0.419   6.015  10.525  1.00 16.19           H
ATOM   2272  HA  ALA A 142      -2.290   7.047  11.999  1.00 13.69           H
ATOM   2273  HB1 ALA A 142      -3.725   6.602  10.205  1.00 22.86           H
ATOM   2274  HB2 ALA A 142      -2.366   7.238   9.684  1.00 22.86           H
ATOM   2275  HB3 ALA A 142      -2.613   5.674   9.551  1.00 22.86           H
ATOM   2276  N   ALA A 143      -2.391   3.850  11.918  1.00 13.18           N
ATOM   2277  CA  ALA A 143      -2.969   2.705  12.602  1.00 11.33           C
ATOM   2278  C   ALA A 143      -2.572   2.669  14.077  1.00 12.73           C
ATOM   2279  O   ALA A 143      -3.346   2.215  14.930  1.00 12.76           O
ATOM   2280  CB  ALA A 143      -2.556   1.423  11.871  1.00 15.08           C
ATOM   2281  H   ALA A 143      -1.780   3.657  11.345  1.00 15.81           H
ATOM   2282  HA  ALA A 143      -3.936   2.771  12.559  1.00 13.59           H
ATOM   2283  HB1 ALA A 143      -2.942   0.661  12.329  1.00 18.08           H
ATOM   2284  HB2 ALA A 143      -2.883   1.462  10.958  1.00 18.08           H
ATOM   2285  HB3 ALA A 143      -1.588   1.356  11.874  1.00 18.08           H
ATOM   2286  N   MET A 144      -1.366   3.130  14.401  1.00 10.89           N
ATOM   2287  CA  MET A 144      -0.951   3.212  15.789  1.00 11.94           C
ATOM   2288  C   MET A 144      -1.773   4.244  16.535  1.00 11.56           C
ATOM   2289  O   MET A 144      -2.122   4.043  17.696  1.00 11.89           O
ATOM   2290  CB  MET A 144       0.542   3.555  15.865  1.00  8.51           C
ATOM   2291  CG  MET A 144       1.427   2.510  15.214  1.00 11.37           C
ATOM   2292  SD  MET A 144       1.764   1.106  16.307  1.00 12.48           S
ATOM   2293  CE  MET A 144       2.957   1.797  17.427  1.00 14.26           C
ATOM   2294  H   MET A 144      -0.775   3.398  13.836  1.00 13.05           H
ATOM   2295  HA  MET A 144      -1.079   2.346  16.208  1.00 14.32           H
ATOM   2296  HB2 MET A 144       0.694   4.399  15.412  1.00 10.20           H
ATOM   2297  HB3 MET A 144       0.802   3.628  16.797  1.00 10.20           H
ATOM   2298  HG2 MET A 144       0.985   2.173  14.419  1.00 13.63           H
ATOM   2299  HG3 MET A 144       2.275   2.917  14.977  1.00 13.63           H
ATOM   2300  HE1 MET A 144       3.215   1.119  18.071  1.00 17.10           H
ATOM   2301  HE2 MET A 144       3.733   2.087  16.922  1.00 17.10           H
ATOM   2302  HE3 MET A 144       2.558   2.553  17.885  1.00 17.10           H
ATOM   2303  N   GLU A 145      -2.094   5.362  15.880  1.00 10.63           N
ATOM   2304  CA  GLU A 145      -2.898   6.384  16.523  1.00 11.42           C
ATOM   2305  C   GLU A 145      -4.266   5.837  16.884  1.00 11.96           C
ATOM   2306  O   GLU A 145      -4.809   6.158  17.944  1.00 11.60           O
ATOM   2307  CB  GLU A 145      -3.050   7.595  15.603  1.00 13.88           C
ATOM   2308  CG  GLU A 145      -1.786   8.389  15.440  1.00  9.98           C
ATOM   2309  CD  GLU A 145      -1.939   9.532  14.453  1.00 13.24           C
ATOM   2310  OE1 GLU A 145      -2.690   9.373  13.467  1.00 14.36           O
ATOM   2311  OE2 GLU A 145      -1.305  10.572  14.672  1.00 11.42           O1-
ATOM   2312  H   GLU A 145      -1.860   5.544  15.073  1.00 12.75           H
ATOM   2313  HA  GLU A 145      -2.460   6.673  17.339  1.00 13.69           H
ATOM   2314  HB2 GLU A 145      -3.324   7.288  14.725  1.00 16.64           H
ATOM   2315  HB3 GLU A 145      -3.726   8.185  15.971  1.00 16.64           H
ATOM   2316  HG2 GLU A 145      -1.535   8.765  16.298  1.00 11.96           H
ATOM   2317  HG3 GLU A 145      -1.084   7.804  15.115  1.00 11.96           H
ATOM   2318  N   GLU A 146      -4.801   4.947  16.057  1.00 12.22           N
ATOM   2319  CA  GLU A 146      -6.105   4.370  16.361  1.00 14.96           C
ATOM   2320  C   GLU A 146      -6.074   3.550  17.641  1.00 15.47           C
ATOM   2321  O   GLU A 146      -7.088   3.452  18.344  1.00 13.73           O
ATOM   2322  CB  GLU A 146      -6.568   3.498  15.201  1.00 16.48           C
ATOM   2323  CG  GLU A 146      -7.392   4.178  14.174  1.00 34.76           C
ATOM   2324  CD  GLU A 146      -8.323   3.194  13.476  1.00 48.73           C
ATOM   2325  OE1 GLU A 146      -8.870   2.292  14.170  1.00 48.67           O
ATOM   2326  OE2 GLU A 146      -8.493   3.323  12.241  1.00 54.25           O1-
ATOM   2327  H   GLU A 146      -4.440   4.664  15.330  1.00 14.65           H
ATOM   2328  HA  GLU A 146      -6.750   5.086  16.477  1.00 17.94           H
ATOM   2329  HB2 GLU A 146      -5.784   3.142  14.755  1.00 19.77           H
ATOM   2330  HB3 GLU A 146      -7.095   2.767  15.560  1.00 19.77           H
ATOM   2331  HG2 GLU A 146      -7.934   4.863  14.598  1.00 41.70           H
ATOM   2332  HG3 GLU A 146      -6.811   4.575  13.506  1.00 41.70           H
ATOM   2333  N   LEU A 147      -4.927   2.952  17.968  1.00 12.07           N
ATOM   2334  CA  LEU A 147      -4.855   2.187  19.210  1.00 10.46           C
ATOM   2335  C   LEU A 147      -4.974   3.090  20.423  1.00 10.10           C
ATOM   2336  O   LEU A 147      -5.453   2.651  21.475  1.00 13.52           O
ATOM   2337  CB  LEU A 147      -3.541   1.413  19.303  1.00 11.00           C
ATOM   2338  CG  LEU A 147      -3.195   0.527  18.116  1.00 10.85           C
ATOM   2339  CD1 LEU A 147      -1.785   0.054  18.296  1.00 13.44           C
ATOM   2340  CD2 LEU A 147      -4.160  -0.628  18.006  1.00 16.96           C
ATOM   2341  H   LEU A 147      -4.202   2.973  17.506  1.00 14.48           H
ATOM   2342  HA  LEU A 147      -5.585   1.549  19.234  1.00 12.54           H
ATOM   2343  HB2 LEU A 147      -2.818   2.052  19.406  1.00 13.19           H
ATOM   2344  HB3 LEU A 147      -3.579   0.843  20.087  1.00 13.19           H
ATOM   2345  HG  LEU A 147      -3.243   1.048  17.299  1.00 13.01           H
ATOM   2346 HD11 LEU A 147      -1.544  -0.514  17.548  1.00 16.12           H
ATOM   2347 HD12 LEU A 147      -1.196   0.824  18.330  1.00 16.12           H
ATOM   2348 HD13 LEU A 147      -1.723  -0.446  19.125  1.00 16.12           H
ATOM   2349 HD21 LEU A 147      -3.914  -1.172  17.242  1.00 20.34           H
ATOM   2350 HD22 LEU A 147      -4.114  -1.156  18.818  1.00 20.34           H
ATOM   2351 HD23 LEU A 147      -5.058  -0.279  17.888  1.00 20.34           H
ATOM   2352  N   VAL A 148      -4.485   4.325  20.321  1.00 10.00           N
ATOM   2353  CA  VAL A 148      -4.649   5.271  21.412  1.00  9.91           C
ATOM   2354  C   VAL A 148      -6.122   5.603  21.588  1.00 15.06           C
ATOM   2355  O   VAL A 148      -6.650   5.632  22.706  1.00 15.02           O
ATOM   2356  CB  VAL A 148      -3.831   6.538  21.138  1.00  9.48           C
ATOM   2357  CG1 VAL A 148      -4.058   7.562  22.250  1.00 14.19           C
ATOM   2358  CG2 VAL A 148      -2.342   6.196  21.017  1.00 11.94           C
ATOM   2359  H   VAL A 148      -4.061   4.633  19.639  1.00 11.99           H
ATOM   2360  HA  VAL A 148      -4.326   4.871  22.234  1.00 11.88           H
ATOM   2361  HB  VAL A 148      -4.121   6.930  20.300  1.00 11.36           H
ATOM   2362 HG11 VAL A 148      -3.533   8.355  22.060  1.00 17.01           H
ATOM   2363 HG12 VAL A 148      -5.001   7.788  22.281  1.00 17.01           H
ATOM   2364 HG13 VAL A 148      -3.782   7.176  23.095  1.00 17.01           H
ATOM   2365 HG21 VAL A 148      -1.845   7.011  20.845  1.00 14.32           H
ATOM   2366 HG22 VAL A 148      -2.043   5.794  21.848  1.00 14.32           H
ATOM   2367 HG23 VAL A 148      -2.221   5.572  20.285  1.00 14.32           H
ATOM   2368  N   ASP A 149      -6.812   5.839  20.480  1.00 16.91           N
ATOM   2369  CA  ASP A 149      -8.212   6.232  20.547  1.00 14.25           C
ATOM   2370  C   ASP A 149      -9.094   5.099  20.991  1.00 16.84           C
ATOM   2371  O   ASP A 149     -10.185   5.350  21.521  1.00 20.21           O
ATOM   2372  CB  ASP A 149      -8.652   6.744  19.188  1.00 13.01           C
ATOM   2373  CG  ASP A 149      -8.041   8.087  18.862  1.00 13.63           C
ATOM   2374  OD1 ASP A 149      -7.764   8.854  19.790  1.00 19.51           O
ATOM   2375  OD2 ASP A 149      -7.835   8.359  17.678  1.00 17.72           O1-
ATOM   2376  H   ASP A 149      -6.496   5.778  19.682  1.00 20.28           H
ATOM   2377  HA  ASP A 149      -8.307   6.956  21.186  1.00 17.08           H
ATOM   2378  HB2 ASP A 149      -8.376   6.112  18.506  1.00 15.60           H
ATOM   2379  HB3 ASP A 149      -9.617   6.842  19.182  1.00 15.60           H
ATOM   2380  N   GLU A 150      -8.654   3.865  20.810  1.00 14.10           N
ATOM   2381  CA  GLU A 150      -9.421   2.726  21.278  1.00 12.51           C
ATOM   2382  C   GLU A 150      -9.029   2.282  22.677  1.00 21.57           C
ATOM   2383  O   GLU A 150      -9.627   1.331  23.198  1.00 19.86           O
ATOM   2384  CB  GLU A 150      -9.288   1.562  20.294  1.00 17.23           C
ATOM   2385  CG  GLU A 150      -9.868   1.877  18.913  1.00 19.37           C
ATOM   2386  CD  GLU A 150      -9.819   0.689  17.966  1.00 28.50           C
ATOM   2387  OE1 GLU A 150      -9.745  -0.463  18.446  1.00 32.66           O
ATOM   2388  OE2 GLU A 150      -9.821   0.919  16.739  1.00 38.95           O1-
ATOM   2389  H   GLU A 150      -7.916   3.661  20.420  1.00 16.91           H
ATOM   2390  HA  GLU A 150     -10.357   2.978  21.306  1.00 15.00           H
ATOM   2391  HB2 GLU A 150      -8.348   1.350  20.183  1.00 20.67           H
ATOM   2392  HB3 GLU A 150      -9.761   0.794  20.650  1.00 20.67           H
ATOM   2393  HG2 GLU A 150     -10.796   2.142  19.013  1.00 23.23           H
ATOM   2394  HG3 GLU A 150      -9.359   2.600  18.514  1.00 23.23           H
ATOM   2395  N   GLY A 151      -8.036   2.931  23.282  1.00 16.84           N
ATOM   2396  CA  GLY A 151      -7.680   2.667  24.663  1.00 17.19           C
ATOM   2397  C   GLY A 151      -6.763   1.492  24.891  1.00 17.02           C
ATOM   2398  O   GLY A 151      -6.530   1.129  26.051  1.00 14.95           O
ATOM   2399  H   GLY A 151      -7.552   3.534  22.906  1.00 20.19           H
ATOM   2400  HA2 GLY A 151      -7.249   3.454  25.030  1.00 20.62           H
ATOM   2401  HA3 GLY A 151      -8.493   2.510  25.169  1.00 20.62           H
ATOM   2402  N   LEU A 152      -6.242   0.878  23.826  1.00 13.96           N
ATOM   2403  CA  LEU A 152      -5.342  -0.259  23.986  1.00 11.61           C
ATOM   2404  C   LEU A 152      -3.967   0.171  24.469  1.00 10.02           C
ATOM   2405  O   LEU A 152      -3.255  -0.632  25.078  1.00 11.71           O
ATOM   2406  CB  LEU A 152      -5.202  -1.006  22.651  1.00 13.06           C
ATOM   2407  CG  LEU A 152      -6.470  -1.732  22.147  1.00 19.26           C
ATOM   2408  CD1 LEU A 152      -6.116  -2.677  21.011  1.00 25.04           C
ATOM   2409  CD2 LEU A 152      -7.167  -2.471  23.232  1.00 27.76           C
ATOM   2410  H   LEU A 152      -6.394   1.100  23.009  1.00 16.74           H
ATOM   2411  HA  LEU A 152      -5.714  -0.872  24.639  1.00 13.92           H
ATOM   2412  HB2 LEU A 152      -4.944  -0.366  21.969  1.00 15.67           H
ATOM   2413  HB3 LEU A 152      -4.505  -1.673  22.747  1.00 15.67           H
ATOM   2414  HG  LEU A 152      -7.088  -1.070  21.798  1.00 23.10           H
ATOM   2415 HD11 LEU A 152      -6.923  -3.123  20.709  1.00 30.03           H
ATOM   2416 HD12 LEU A 152      -5.728  -2.165  20.284  1.00 30.03           H
ATOM   2417 HD13 LEU A 152      -5.477  -3.332  21.333  1.00 30.03           H
ATOM   2418 HD21 LEU A 152      -7.952  -2.906  22.863  1.00 33.30           H
ATOM   2419 HD22 LEU A 152      -6.563  -3.135  23.600  1.00 33.30           H
ATOM   2420 HD23 LEU A 152      -7.430  -1.844  23.923  1.00 33.30           H
ATOM   2421  N   VAL A 153      -3.553   1.389  24.162  1.00  8.43           N
ATOM   2422  CA  VAL A 153      -2.223   1.861  24.539  1.00  9.03           C
ATOM   2423  C   VAL A 153      -2.336   3.312  24.972  1.00 11.01           C
ATOM   2424  O   VAL A 153      -3.115   4.082  24.404  1.00 11.52           O
ATOM   2425  CB  VAL A 153      -1.197   1.740  23.376  1.00  9.49           C
ATOM   2426  CG1 VAL A 153      -1.197   0.339  22.765  1.00 10.88           C
ATOM   2427  CG2 VAL A 153      -1.408   2.795  22.333  1.00 16.32           C
ATOM   2428  H   VAL A 153      -4.023   1.969  23.733  1.00 10.11           H
ATOM   2429  HA  VAL A 153      -1.897   1.341  25.290  1.00 10.83           H
ATOM   2430  HB  VAL A 153      -0.312   1.885  23.746  1.00 11.38           H
ATOM   2431 HG11 VAL A 153      -0.546   0.309  22.046  1.00 13.04           H
ATOM   2432 HG12 VAL A 153      -0.963  -0.305  23.451  1.00 13.04           H
ATOM   2433 HG13 VAL A 153      -2.082   0.146  22.418  1.00 13.04           H
ATOM   2434 HG21 VAL A 153      -0.748   2.680  21.631  1.00 19.58           H
ATOM   2435 HG22 VAL A 153      -2.301   2.701  21.966  1.00 19.58           H
ATOM   2436 HG23 VAL A 153      -1.308   3.668  22.742  1.00 19.58           H
ATOM   2437  N   LYS A 154      -1.536   3.697  25.957  1.00 11.59           N
ATOM   2438  CA  LYS A 154      -1.609   5.076  26.426  1.00 10.83           C
ATOM   2439  C   LYS A 154      -0.746   6.033  25.621  1.00 14.37           C
ATOM   2440  O   LYS A 154      -1.031   7.241  25.584  1.00 11.21           O
ATOM   2441  CB  LYS A 154      -1.188   5.174  27.891  1.00 10.54           C
ATOM   2442  CG  LYS A 154      -2.028   4.317  28.836  1.00 12.99           C
ATOM   2443  CD  LYS A 154      -2.981   5.051  29.730  1.00 32.09           C
ATOM   2444  CE  LYS A 154      -2.454   5.205  31.174  1.00 44.62           C
ATOM   2445  NZ  LYS A 154      -1.424   6.321  31.418  1.00 33.75           N1+
ATOM   2446  H   LYS A 154      -0.961   3.200  26.359  1.00 13.90           H
ATOM   2447  HA  LYS A 154      -2.528   5.379  26.360  1.00 12.98           H
ATOM   2448  HB2 LYS A 154      -0.266   4.886  27.971  1.00 12.64           H
ATOM   2449  HB3 LYS A 154      -1.270   6.097  28.178  1.00 12.64           H
ATOM   2450  HG2 LYS A 154      -2.552   3.700  28.302  1.00 15.57           H
ATOM   2451  HG3 LYS A 154      -1.426   3.816  29.408  1.00 15.57           H
ATOM   2452  HD2 LYS A 154      -3.132   5.939  29.369  1.00 38.50           H
ATOM   2453  HD3 LYS A 154      -3.818   4.562  29.767  1.00 38.50           H
ATOM   2454  HE2 LYS A 154      -3.211   5.381  31.755  1.00 53.54           H
ATOM   2455  HE3 LYS A 154      -2.038   4.369  31.435  1.00 53.54           H
ATOM   2456  HZ1 LYS A 154      -1.182   6.330  32.275  1.00 40.49           H
ATOM   2457  HZ2 LYS A 154      -0.702   6.184  30.915  1.00 40.49           H
ATOM   2458  HZ3 LYS A 154      -1.776   7.111  31.209  1.00 40.49           H
ATOM   2459  N   ALA A 155       0.341   5.546  25.048  1.00 12.72           N
ATOM   2460  CA  ALA A 155       1.264   6.373  24.273  1.00 11.76           C
ATOM   2461  C   ALA A 155       1.868   5.528  23.165  1.00  8.84           C
ATOM   2462  O   ALA A 155       2.003   4.304  23.299  1.00 10.78           O
ATOM   2463  CB  ALA A 155       2.375   6.954  25.162  1.00 10.42           C
ATOM   2464  H   ALA A 155       0.576   4.719  25.092  1.00 15.25           H
ATOM   2465  HA  ALA A 155       0.777   7.108  23.869  1.00 14.10           H
ATOM   2466  HB1 ALA A 155       2.966   7.495  24.615  1.00 12.50           H
ATOM   2467  HB2 ALA A 155       1.972   7.500  25.854  1.00 12.50           H
ATOM   2468  HB3 ALA A 155       2.872   6.223  25.563  1.00 12.50           H
ATOM   2469  N   ILE A 156       2.263   6.188  22.073  1.00  8.43           N
ATOM   2470  CA  ILE A 156       2.888   5.484  20.966  1.00  7.53           C
ATOM   2471  C   ILE A 156       4.208   6.155  20.651  1.00 10.18           C
ATOM   2472  O   ILE A 156       4.390   7.343  20.920  1.00  9.02           O
ATOM   2473  CB  ILE A 156       1.963   5.452  19.728  1.00 10.05           C
ATOM   2474  CG1 ILE A 156       1.439   6.863  19.408  1.00 12.78           C
ATOM   2475  CG2 ILE A 156       0.847   4.424  19.968  1.00 12.21           C
ATOM   2476  CD1 ILE A 156       0.584   6.953  18.145  1.00 12.84           C
ATOM   2477  H   ILE A 156       2.178   7.036  21.955  1.00 10.10           H
ATOM   2478  HA  ILE A 156       3.069   4.569  21.231  1.00  9.02           H
ATOM   2479  HB  ILE A 156       2.488   5.150  18.971  1.00 12.05           H
ATOM   2480 HG12 ILE A 156       0.897   7.169  20.152  1.00 15.32           H
ATOM   2481 HG13 ILE A 156       2.198   7.456  19.291  1.00 15.32           H
ATOM   2482 HG21 ILE A 156       0.265   4.403  19.192  1.00 14.64           H
ATOM   2483 HG22 ILE A 156       1.246   3.551  20.106  1.00 14.64           H
ATOM   2484 HG23 ILE A 156       0.341   4.685  20.754  1.00 14.64           H
ATOM   2485 HD11 ILE A 156       0.299   7.873  18.021  1.00 15.40           H
ATOM   2486 HD12 ILE A 156       1.113   6.665  17.384  1.00 15.40           H
ATOM   2487 HD13 ILE A 156      -0.191   6.378  18.247  1.00 15.40           H
ATOM   2488  N   GLY A 157       5.133   5.383  20.079  1.00  6.97           N
ATOM   2489  CA  GLY A 157       6.426   5.902  19.731  1.00  8.30           C
ATOM   2490  C   GLY A 157       7.069   5.084  18.628  1.00  6.78           C
ATOM   2491  O   GLY A 157       6.426   4.257  17.978  1.00 11.08           O
ATOM   2492  H   GLY A 157       5.022   4.553  19.886  1.00  8.36           H
ATOM   2493  HA2 GLY A 157       6.340   6.819  19.429  1.00  9.94           H
ATOM   2494  HA3 GLY A 157       7.005   5.884  20.509  1.00  9.94           H
ATOM   2495  N   ILE A 158       8.374   5.301  18.468  1.00  7.52           N
ATOM   2496  CA  ILE A 158       9.145   4.737  17.367  1.00  6.89           C
ATOM   2497  C   ILE A 158      10.466   4.214  17.914  1.00  7.56           C
ATOM   2498  O   ILE A 158      10.855   4.492  19.054  1.00  8.62           O
ATOM   2499  CB  ILE A 158       9.367   5.772  16.259  1.00  8.72           C
ATOM   2500  CG1 ILE A 158      10.095   7.003  16.840  1.00 10.13           C
ATOM   2501  CG2 ILE A 158       8.000   6.107  15.591  1.00 11.41           C
ATOM   2502  CD1 ILE A 158      10.188   8.176  15.894  1.00 14.13           C
ATOM   2503  H   ILE A 158       8.845   5.784  19.000  1.00  9.02           H
ATOM   2504  HA  ILE A 158       8.658   3.989  16.988  1.00  8.25           H
ATOM   2505  HB  ILE A 158       9.941   5.374  15.586  1.00 10.46           H
ATOM   2506 HG12 ILE A 158       9.619   7.300  17.632  1.00 12.14           H
ATOM   2507 HG13 ILE A 158      10.998   6.745  17.080  1.00 12.14           H
ATOM   2508 HG21 ILE A 158       8.145   6.763  14.890  1.00 13.68           H
ATOM   2509 HG22 ILE A 158       7.626   5.296  15.213  1.00 13.68           H
ATOM   2510 HG23 ILE A 158       7.401   6.467  16.262  1.00 13.68           H
ATOM   2511 HD11 ILE A 158      10.657   8.901  16.336  1.00 16.95           H
ATOM   2512 HD12 ILE A 158      10.674   7.902  15.100  1.00 16.95           H
ATOM   2513 HD13 ILE A 158       9.293   8.459  15.653  1.00 16.95           H
ATOM   2514  N   SER A 159      11.135   3.423  17.092  1.00  7.51           N
ATOM   2515  CA  SER A 159      12.411   2.824  17.483  1.00  8.37           C
ATOM   2516  C   SER A 159      13.266   2.630  16.234  1.00  8.43           C
ATOM   2517  O   SER A 159      12.755   2.188  15.210  1.00  8.15           O
ATOM   2518  CB  SER A 159      12.182   1.477  18.194  1.00  9.05           C
ATOM   2519  OG  SER A 159      13.440   0.908  18.588  1.00 10.43           O
ATOM   2520  H   SER A 159      10.876   3.213  16.299  1.00  9.00           H
ATOM   2521  HA  SER A 159      12.879   3.419  18.089  1.00 10.03           H
ATOM   2522  HB2 SER A 159      11.638   1.623  18.984  1.00 10.85           H
ATOM   2523  HB3 SER A 159      11.733   0.869  17.587  1.00 10.85           H
ATOM   2524  HG  SER A 159      13.839   1.429  19.112  1.00 12.51           H
ATOM   2525  N   ASN A 160      14.554   3.012  16.301  1.00 10.66           N
ATOM   2526  CA  ASN A 160      15.478   2.858  15.165  1.00  9.81           C
ATOM   2527  C   ASN A 160      15.096   3.738  13.977  1.00 10.09           C
ATOM   2528  O   ASN A 160      15.379   3.401  12.814  1.00 10.61           O
ATOM   2529  CB  ASN A 160      15.567   1.403  14.738  1.00  6.08           C
ATOM   2530  CG  ASN A 160      16.007   0.510  15.850  1.00  7.72           C
ATOM   2531  OD1 ASN A 160      17.121   0.638  16.357  1.00 10.54           O
ATOM   2532  ND2 ASN A 160      15.147  -0.446  16.221  1.00  9.57           N
ATOM   2533  H   ASN A 160      14.916   3.364  16.997  1.00 12.78           H
ATOM   2534  HA  ASN A 160      16.363   3.130  15.453  1.00 11.76           H
ATOM   2535  HB2 ASN A 160      14.693   1.105  14.441  1.00  7.28           H
ATOM   2536  HB3 ASN A 160      16.210   1.323  14.016  1.00  7.28           H
ATOM   2537 HD21 ASN A 160      15.353  -0.987  16.857  1.00 11.48           H
ATOM   2538 HD22 ASN A 160      14.389  -0.520  15.822  1.00 11.48           H
ATOM   2539  N   PHE A 161      14.469   4.881  14.262  1.00  9.74           N
ATOM   2540  CA  PHE A 161      14.123   5.872  13.250  1.00  7.22           C
ATOM   2541  C   PHE A 161      15.227   6.927  13.196  1.00 12.53           C
ATOM   2542  O   PHE A 161      15.625   7.458  14.245  1.00 11.73           O
ATOM   2543  CB  PHE A 161      12.799   6.575  13.574  1.00  9.32           C
ATOM   2544  CG  PHE A 161      11.559   5.816  13.156  1.00 10.62           C
ATOM   2545  CD1 PHE A 161      11.396   4.486  13.492  1.00  9.25           C
ATOM   2546  CD2 PHE A 161      10.540   6.461  12.446  1.00 12.49           C
ATOM   2547  CE1 PHE A 161      10.267   3.788  13.130  1.00 10.81           C
ATOM   2548  CE2 PHE A 161       9.415   5.779  12.059  1.00 13.92           C
ATOM   2549  CZ  PHE A 161       9.260   4.441  12.412  1.00  8.93           C
ATOM   2550  H   PHE A 161      14.228   5.108  15.056  1.00 11.68           H
ATOM   2551  HA  PHE A 161      14.050   5.447  12.381  1.00  8.66           H
ATOM   2552  HB2 PHE A 161      12.749   6.712  14.533  1.00 11.17           H
ATOM   2553  HB3 PHE A 161      12.785   7.433  13.121  1.00 11.17           H
ATOM   2554  HD1 PHE A 161      12.064   4.053  13.972  1.00 11.09           H
ATOM   2555  HD2 PHE A 161      10.638   7.356  12.211  1.00 14.98           H
ATOM   2556  HE1 PHE A 161      10.175   2.891  13.359  1.00 12.96           H
ATOM   2557  HE2 PHE A 161       8.744   6.217  11.587  1.00 16.69           H
ATOM   2558  HZ  PHE A 161       8.496   3.978  12.155  1.00 10.70           H
ATOM   2559  N   ASN A 162      15.717   7.218  11.986  1.00  9.55           N
ATOM   2560  CA  ASN A 162      16.682   8.298  11.786  1.00 11.05           C
ATOM   2561  C   ASN A 162      15.943   9.648  11.761  1.00 10.93           C
ATOM   2562  O   ASN A 162      14.711   9.711  11.772  1.00 12.92           O
ATOM   2563  CB  ASN A 162      17.548   8.034  10.527  1.00 11.34           C
ATOM   2564  CG  ASN A 162      16.795   8.199   9.225  1.00 16.39           C
ATOM   2565  OD1 ASN A 162      15.986   9.109   9.090  1.00 13.06           O
ATOM   2566  ND2 ASN A 162      17.081   7.329   8.249  1.00 15.24           N
ATOM   2567  H   ASN A 162      15.504   6.801  11.264  1.00 11.45           H
ATOM   2568  HA  ASN A 162      17.282   8.313  12.548  1.00 13.24           H
ATOM   2569  HB2 ASN A 162      18.291   8.658  10.522  1.00 13.60           H
ATOM   2570  HB3 ASN A 162      17.883   7.124  10.563  1.00 13.60           H
ATOM   2571 HD21 ASN A 162      16.678   7.384   7.491  1.00 18.27           H
ATOM   2572 HD22 ASN A 162      17.668   6.714   8.379  1.00 18.27           H
ATOM   2573  N   HIS A 163      16.688  10.757  11.797  1.00 11.78           N
ATOM   2574  CA  HIS A 163      15.996  12.036  11.999  1.00 14.91           C
ATOM   2575  C   HIS A 163      15.072  12.397  10.834  1.00 12.54           C
ATOM   2576  O   HIS A 163      14.042  13.047  11.041  1.00 14.83           O
ATOM   2577  CB  HIS A 163      17.012  13.146  12.283  1.00 17.39           C
ATOM   2578  CG  HIS A 163      17.558  13.823  11.069  1.00 17.05           C
ATOM   2579  ND1 HIS A 163      18.582  13.292  10.314  1.00 19.77           N1+
ATOM   2580  CD2 HIS A 163      17.240  15.012  10.494  1.00 23.31           C
ATOM   2581  CE1 HIS A 163      18.860  14.115   9.316  1.00 24.53           C
ATOM   2582  NE2 HIS A 163      18.064  15.168   9.407  1.00 25.41           N
ATOM   2583  H   HIS A 163      17.543  10.800  11.713  1.00 14.13           H
ATOM   2584  HA  HIS A 163      15.438  11.954  12.788  1.00 17.88           H
ATOM   2585  HB2 HIS A 163      17.760  12.763  12.766  1.00 20.86           H
ATOM   2586  HB3 HIS A 163      16.584  13.824  12.829  1.00 20.86           H
ATOM   2587  HD1 HIS A 163      18.971  12.540  10.463  1.00 23.71           H
ATOM   2588  HD2 HIS A 163      16.585  15.607  10.781  1.00 27.95           H
ATOM   2589  HE1 HIS A 163      19.510  13.979   8.665  1.00 29.43           H
ATOM   2590  HE2 HIS A 163      18.057  15.838   8.868  1.00 30.48           H
ATOM   2591  N   LEU A 164      15.379  11.959   9.619  1.00 13.63           N
ATOM   2592  CA  LEU A 164      14.484  12.218   8.494  1.00 15.64           C
ATOM   2593  C   LEU A 164      13.190  11.407   8.601  1.00 12.91           C
ATOM   2594  O   LEU A 164      12.117  11.881   8.210  1.00 14.64           O
ATOM   2595  CB  LEU A 164      15.197  11.900   7.184  1.00 13.97           C
ATOM   2596  CG  LEU A 164      16.381  12.793   6.794  1.00 18.76           C
ATOM   2597  CD1 LEU A 164      16.837  12.394   5.403  1.00 28.33           C
ATOM   2598  CD2 LEU A 164      16.046  14.287   6.855  1.00 20.70           C
ATOM   2599  H   LEU A 164      16.088  11.516   9.418  1.00 16.35           H
ATOM   2600  HA  LEU A 164      14.249  13.159   8.488  1.00 18.75           H
ATOM   2601  HB2 LEU A 164      15.531  10.991   7.237  1.00 16.75           H
ATOM   2602  HB3 LEU A 164      14.547  11.959   6.466  1.00 16.75           H
ATOM   2603  HG  LEU A 164      17.114  12.627   7.407  1.00 22.50           H
ATOM   2604 HD11 LEU A 164      17.586  12.952   5.144  1.00 33.98           H
ATOM   2605 HD12 LEU A 164      17.106  11.462   5.414  1.00 33.98           H
ATOM   2606 HD13 LEU A 164      16.101  12.518   4.782  1.00 33.98           H
ATOM   2607 HD21 LEU A 164      16.830  14.797   6.599  1.00 24.82           H
ATOM   2608 HD22 LEU A 164      15.316  14.472   6.243  1.00 24.82           H
ATOM   2609 HD23 LEU A 164      15.784  14.515   7.761  1.00 24.82           H
ATOM   2610  N   GLN A 165      13.260  10.215   9.187  1.00 11.14           N
ATOM   2611  CA  GLN A 165      12.052   9.416   9.410  1.00 12.29           C
ATOM   2612  C   GLN A 165      11.201   9.987  10.536  1.00 10.70           C
ATOM   2613  O   GLN A 165       9.963   9.962  10.459  1.00 14.89           O
ATOM   2614  CB  GLN A 165      12.442   7.967   9.710  1.00 12.52           C
ATOM   2615  CG  GLN A 165      13.022   7.300   8.471  1.00 13.97           C
ATOM   2616  CD  GLN A 165      13.768   6.008   8.746  1.00 14.36           C
ATOM   2617  OE1 GLN A 165      14.367   5.808   9.817  1.00 11.57           O
ATOM   2618  NE2 GLN A 165      13.764   5.131   7.758  1.00 12.23           N
ATOM   2619  H   GLN A 165      13.986   9.846   9.464  1.00 13.36           H
ATOM   2620  HA  GLN A 165      11.518   9.421   8.601  1.00 14.73           H
ATOM   2621  HB2 GLN A 165      13.113   7.952  10.410  1.00 15.01           H
ATOM   2622  HB3 GLN A 165      11.655   7.472   9.985  1.00 15.01           H
ATOM   2623  HG2 GLN A 165      12.296   7.096   7.860  1.00 16.75           H
ATOM   2624  HG3 GLN A 165      13.642   7.914   8.049  1.00 16.75           H
ATOM   2625 HE21 GLN A 165      13.355   5.312   7.023  1.00 14.66           H
ATOM   2626 HE22 GLN A 165      14.169   4.378   7.850  1.00 14.66           H
ATOM   2627  N   VAL A 166      11.835  10.507  11.589  1.00 11.90           N
ATOM   2628  CA  VAL A 166      11.087  11.238  12.602  1.00 12.43           C
ATOM   2629  C   VAL A 166      10.388  12.425  11.968  1.00 13.00           C
ATOM   2630  O   VAL A 166       9.198  12.670  12.194  1.00 11.81           O
ATOM   2631  CB  VAL A 166      12.013  11.678  13.739  1.00 15.68           C
ATOM   2632  CG1 VAL A 166      11.193  12.457  14.779  1.00 13.93           C
ATOM   2633  CG2 VAL A 166      12.669  10.478  14.410  1.00 16.43           C
ATOM   2634  H   VAL A 166      12.680  10.449  11.735  1.00 14.27           H
ATOM   2635  HA  VAL A 166      10.408  10.655  12.977  1.00 14.90           H
ATOM   2636  HB  VAL A 166      12.707  12.259  13.390  1.00 18.80           H
ATOM   2637 HG11 VAL A 166      11.780  12.735  15.499  1.00 16.70           H
ATOM   2638 HG12 VAL A 166      10.799  13.234  14.353  1.00 16.70           H
ATOM   2639 HG13 VAL A 166      10.494  11.880  15.126  1.00 16.70           H
ATOM   2640 HG21 VAL A 166      13.247  10.793  15.123  1.00 19.71           H
ATOM   2641 HG22 VAL A 166      11.978   9.903  14.773  1.00 19.71           H
ATOM   2642 HG23 VAL A 166      13.190   9.994  13.750  1.00 19.71           H
ATOM   2643  N   GLU A 167      11.128  13.181  11.163  1.00 14.30           N
ATOM   2644  CA  GLU A 167      10.565  14.375  10.551  1.00 16.03           C
ATOM   2645  C   GLU A 167       9.372  14.030   9.678  1.00 15.03           C
ATOM   2646  O   GLU A 167       8.419  14.809   9.573  1.00 17.17           O
ATOM   2647  CB  GLU A 167      11.646  15.091   9.744  1.00 18.71           C
ATOM   2648  CG  GLU A 167      11.376  16.535   9.550  1.00 36.49           C
ATOM   2649  CD  GLU A 167      12.486  17.229   8.796  1.00 42.88           C
ATOM   2650  OE1 GLU A 167      12.993  16.647   7.812  1.00 38.30           O
ATOM   2651  OE2 GLU A 167      12.843  18.358   9.194  1.00 55.90           O1-
ATOM   2652  H   GLU A 167      11.949  13.025  10.957  1.00 17.15           H
ATOM   2653  HA  GLU A 167      10.263  14.977  11.249  1.00 19.22           H
ATOM   2654  HB2 GLU A 167      12.492  15.007  10.210  1.00 22.44           H
ATOM   2655  HB3 GLU A 167      11.708  14.679   8.868  1.00 22.44           H
ATOM   2656  HG2 GLU A 167      10.556  16.639   9.042  1.00 43.77           H
ATOM   2657  HG3 GLU A 167      11.287  16.961  10.416  1.00 43.77           H
ATOM   2658  N   MET A 168       9.429  12.888   8.991  1.00 16.17           N
ATOM   2659  CA  MET A 168       8.311  12.463   8.161  1.00 18.02           C
ATOM   2660  C   MET A 168       7.035  12.324   8.979  1.00 15.19           C
ATOM   2661  O   MET A 168       5.953  12.746   8.550  1.00 15.84           O
ATOM   2662  CB  MET A 168       8.663  11.128   7.508  1.00 20.17           C
ATOM   2663  CG  MET A 168       8.098  10.916   6.127  1.00 42.16           C
ATOM   2664  SD  MET A 168       8.561   9.270   5.543  1.00 56.05           S
ATOM   2665  CE  MET A 168      10.359   9.347   5.673  1.00 29.68           C
ATOM   2666  H   MET A 168      10.099  12.349   8.991  1.00 19.40           H
ATOM   2667  HA  MET A 168       8.169  13.116   7.457  1.00 21.61           H
ATOM   2668  HB2 MET A 168       9.628  11.064   7.441  1.00 24.20           H
ATOM   2669  HB3 MET A 168       8.329  10.413   8.072  1.00 24.20           H
ATOM   2670  HG2 MET A 168       7.130  10.975   6.156  1.00 50.59           H
ATOM   2671  HG3 MET A 168       8.464  11.577   5.518  1.00 50.59           H
ATOM   2672  HE1 MET A 168      10.732   8.501   5.381  1.00 35.61           H
ATOM   2673  HE2 MET A 168      10.686  10.065   5.110  1.00 35.61           H
ATOM   2674  HE3 MET A 168      10.601   9.514   6.598  1.00 35.61           H
ATOM   2675  N   ILE A 169       7.144  11.733  10.167  1.00 14.42           N
ATOM   2676  CA  ILE A 169       5.982  11.604  11.030  1.00 13.70           C
ATOM   2677  C   ILE A 169       5.543  12.959  11.540  1.00 15.20           C
ATOM   2678  O   ILE A 169       4.345  13.279  11.529  1.00 14.50           O
ATOM   2679  CB  ILE A 169       6.285  10.634  12.181  1.00 15.48           C
ATOM   2680  CG1 ILE A 169       6.479   9.234  11.584  1.00 18.42           C
ATOM   2681  CG2 ILE A 169       5.157  10.657  13.218  1.00 16.98           C
ATOM   2682  CD1 ILE A 169       6.982   8.249  12.536  1.00 23.97           C
ATOM   2683  H   ILE A 169       7.870  11.404  10.490  1.00 17.29           H
ATOM   2684  HA  ILE A 169       5.250  11.231  10.514  1.00 16.43           H
ATOM   2685  HB  ILE A 169       7.111  10.907  12.611  1.00 18.56           H
ATOM   2686 HG12 ILE A 169       5.625   8.916  11.252  1.00 22.10           H
ATOM   2687 HG13 ILE A 169       7.114   9.292  10.854  1.00 22.10           H
ATOM   2688 HG21 ILE A 169       5.373  10.037  13.932  1.00 20.37           H
ATOM   2689 HG22 ILE A 169       5.074  11.555  13.573  1.00 20.37           H
ATOM   2690 HG23 ILE A 169       4.329  10.392  12.788  1.00 20.37           H
ATOM   2691 HD11 ILE A 169       7.077   7.395  12.085  1.00 28.75           H
ATOM   2692 HD12 ILE A 169       7.843   8.545  12.870  1.00 28.75           H
ATOM   2693 HD13 ILE A 169       6.352   8.168  13.269  1.00 28.75           H
ATOM   2694  N   LEU A 170       6.496  13.784  11.994  1.00 14.59           N
ATOM   2695  CA  LEU A 170       6.115  15.087  12.542  1.00 15.64           C
ATOM   2696  C   LEU A 170       5.456  15.979  11.500  1.00 18.66           C
ATOM   2697  O   LEU A 170       4.674  16.868  11.865  1.00 18.91           O
ATOM   2698  CB  LEU A 170       7.351  15.794  13.131  1.00 13.37           C
ATOM   2699  CG  LEU A 170       7.961  15.070  14.315  1.00 13.04           C
ATOM   2700  CD1 LEU A 170       9.263  15.798  14.710  1.00 19.17           C
ATOM   2701  CD2 LEU A 170       7.011  14.982  15.484  1.00 16.76           C
ATOM   2702  H   LEU A 170       7.340  13.619  11.997  1.00 17.49           H
ATOM   2703  HA  LEU A 170       5.479  14.950  13.261  1.00 18.76           H
ATOM   2704  HB2 LEU A 170       8.030  15.862  12.442  1.00 16.03           H
ATOM   2705  HB3 LEU A 170       7.092  16.681  13.427  1.00 16.03           H
ATOM   2706  HG  LEU A 170       8.192  14.166  14.048  1.00 15.64           H
ATOM   2707 HD11 LEU A 170       9.662  15.342  15.468  1.00 23.00           H
ATOM   2708 HD12 LEU A 170       9.873  15.785  13.956  1.00 23.00           H
ATOM   2709 HD13 LEU A 170       9.051  16.714  14.949  1.00 23.00           H
ATOM   2710 HD21 LEU A 170       7.448  14.512  16.211  1.00 20.11           H
ATOM   2711 HD22 LEU A 170       6.774  15.880  15.765  1.00 20.11           H
ATOM   2712 HD23 LEU A 170       6.216  14.500  15.208  1.00 20.11           H
ATOM   2713  N   ASN A 171       5.730  15.754  10.218  1.00 13.56           N
ATOM   2714  CA  ASN A 171       5.111  16.523   9.149  1.00 19.04           C
ATOM   2715  C   ASN A 171       3.941  15.782   8.512  1.00 20.24           C
ATOM   2716  O   ASN A 171       3.454  16.203   7.460  1.00 24.49           O
ATOM   2717  CB  ASN A 171       6.146  16.879   8.076  1.00 20.84           C
ATOM   2718  CG  ASN A 171       7.284  17.746   8.610  1.00 26.25           C
ATOM   2719  OD1 ASN A 171       8.443  17.534   8.275  1.00 41.59           O
ATOM   2720  ND2 ASN A 171       6.955  18.723   9.416  1.00 30.59           N
ATOM   2721  H   ASN A 171       6.279  15.153   9.941  1.00 16.26           H
ATOM   2722  HA  ASN A 171       4.770  17.353   9.518  1.00 22.84           H
ATOM   2723  HB2 ASN A 171       6.531  16.061   7.726  1.00 24.99           H
ATOM   2724  HB3 ASN A 171       5.705  17.369   7.363  1.00 24.99           H
ATOM   2725 HD21 ASN A 171       7.565  19.236   9.740  1.00 36.69           H
ATOM   2726 HD22 ASN A 171       6.130  18.852   9.621  1.00 36.69           H
ATOM   2727  N   LYS A 172       3.483  14.701   9.115  1.00 17.58           N
ATOM   2728  CA  LYS A 172       2.379  13.949   8.538  1.00 20.46           C
ATOM   2729  C   LYS A 172       1.145  14.837   8.467  1.00 26.37           C
ATOM   2730  O   LYS A 172       0.815  15.527   9.443  1.00 21.45           O
ATOM   2731  CB  LYS A 172       2.041  12.709   9.347  1.00 18.98           C
ATOM   2732  CG  LYS A 172       0.795  11.973   8.869  1.00 19.44           C
ATOM   2733  CD  LYS A 172       0.467  10.769   9.719  1.00 15.90           C
ATOM   2734  CE  LYS A 172      -0.599   9.908   9.060  1.00 19.23           C
ATOM   2735  NZ  LYS A 172      -1.865  10.695   8.913  1.00 20.66           N1+
ATOM   2736  H   LYS A 172       3.789  14.382   9.853  1.00 21.09           H
ATOM   2737  HA  LYS A 172       2.612  13.674   7.637  1.00 24.54           H
ATOM   2738  HB2 LYS A 172       2.787  12.091   9.297  1.00 22.77           H
ATOM   2739  HB3 LYS A 172       1.893  12.970  10.270  1.00 22.77           H
ATOM   2740  HG2 LYS A 172       0.038  12.578   8.901  1.00 23.32           H
ATOM   2741  HG3 LYS A 172       0.938  11.667   7.959  1.00 23.32           H
ATOM   2742  HD2 LYS A 172       1.265  10.231   9.837  1.00 19.06           H
ATOM   2743  HD3 LYS A 172       0.131  11.066  10.580  1.00 19.06           H
ATOM   2744  HE2 LYS A 172      -0.299   9.637   8.178  1.00 23.06           H
ATOM   2745  HE3 LYS A 172      -0.779   9.132   9.613  1.00 23.06           H
ATOM   2746  HZ1 LYS A 172      -2.492  10.194   8.528  1.00 24.79           H
ATOM   2747  HZ2 LYS A 172      -2.155  10.956   9.713  1.00 24.79           H
ATOM   2748  HZ3 LYS A 172      -1.719  11.414   8.410  1.00 24.79           H
ATOM   2749  N   PRO A 173       0.439  14.842   7.344  1.00 22.25           N
ATOM   2750  CA  PRO A 173      -0.832  15.563   7.296  1.00 30.61           C
ATOM   2751  C   PRO A 173      -1.853  14.848   8.160  1.00 27.91           C
ATOM   2752  O   PRO A 173      -2.045  13.629   8.052  1.00 19.66           O
ATOM   2753  CB  PRO A 173      -1.218  15.529   5.809  1.00 36.54           C
ATOM   2754  CG  PRO A 173      -0.468  14.378   5.231  1.00 36.48           C
ATOM   2755  CD  PRO A 173       0.788  14.231   6.041  1.00 30.80           C
ATOM   2756  HA  PRO A 173      -0.725  16.480   7.593  1.00 36.73           H
ATOM   2757  HB2 PRO A 173      -2.175  15.392   5.724  1.00 43.84           H
ATOM   2758  HB3 PRO A 173      -0.952  16.360   5.384  1.00 43.84           H
ATOM   2759  HG2 PRO A 173      -1.008  13.575   5.296  1.00 43.76           H
ATOM   2760  HG3 PRO A 173      -0.252  14.566   4.304  1.00 43.76           H
ATOM   2761  HD2 PRO A 173       1.007  13.293   6.156  1.00 36.95           H
ATOM   2762  HD3 PRO A 173       1.517  14.717   5.624  1.00 36.95           H
ATOM   2763  N   GLY A 174      -2.495  15.616   9.025  1.00 17.07           N
ATOM   2764  CA  GLY A 174      -3.471  15.077   9.934  1.00 14.67           C
ATOM   2765  C   GLY A 174      -2.890  14.416  11.156  1.00 13.08           C
ATOM   2766  O   GLY A 174      -3.615  13.685  11.841  1.00 13.07           O
ATOM   2767  H   GLY A 174      -2.376  16.464   9.101  1.00 20.47           H
ATOM   2768  HA2 GLY A 174      -4.056  15.792  10.229  1.00 17.59           H
ATOM   2769  HA3 GLY A 174      -4.010  14.421   9.465  1.00 17.59           H
ATOM   2770  N   LEU A 175      -1.614  14.641  11.445  1.00 13.20           N
ATOM   2771  CA  LEU A 175      -0.988  14.066  12.637  1.00 15.34           C
ATOM   2772  C   LEU A 175      -1.864  14.324  13.861  1.00 15.65           C
ATOM   2773  O   LEU A 175      -2.236  15.461  14.138  1.00 15.00           O
ATOM   2774  CB  LEU A 175       0.393  14.697  12.856  1.00 15.12           C
ATOM   2775  CG  LEU A 175       1.634  13.969  13.384  1.00 28.76           C
ATOM   2776  CD1 LEU A 175       2.354  14.809  14.444  1.00 23.83           C
ATOM   2777  CD2 LEU A 175       1.400  12.569  13.840  1.00 15.39           C
ATOM   2778  H   LEU A 175      -1.086  15.124  10.969  1.00 15.82           H
ATOM   2779  HA  LEU A 175      -0.880  13.108  12.524  1.00 18.40           H
ATOM   2780  HB2 LEU A 175       0.660  15.064  11.998  1.00 18.13           H
ATOM   2781  HB3 LEU A 175       0.256  15.439  13.466  1.00 18.13           H
ATOM   2782  HG  LEU A 175       2.252  13.900  12.639  1.00 34.50           H
ATOM   2783 HD11 LEU A 175       3.133  14.323  14.757  1.00 28.59           H
ATOM   2784 HD12 LEU A 175       2.628  15.651  14.047  1.00 28.59           H
ATOM   2785 HD13 LEU A 175       1.747  14.973  15.182  1.00 28.59           H
ATOM   2786 HD21 LEU A 175       2.239  12.195  14.154  1.00 18.46           H
ATOM   2787 HD22 LEU A 175       0.751  12.577  14.560  1.00 18.46           H
ATOM   2788 HD23 LEU A 175       1.063  12.047  13.095  1.00 18.46           H
ATOM   2789  N   LYS A 176      -2.153  13.275  14.613  1.00 12.30           N
ATOM   2790  CA  LYS A 176      -2.990  13.371  15.802  1.00 10.57           C
ATOM   2791  C   LYS A 176      -2.186  13.226  17.085  1.00 16.53           C
ATOM   2792  O   LYS A 176      -2.311  14.057  17.993  1.00 14.31           O
ATOM   2793  CB  LYS A 176      -4.096  12.326  15.744  1.00 15.02           C
ATOM   2794  CG  LYS A 176      -5.238  12.603  16.700  1.00 17.52           C
ATOM   2795  CD  LYS A 176      -6.433  11.666  16.392  1.00 18.16           C
ATOM   2796  CE  LYS A 176      -7.479  11.781  17.461  1.00 25.18           C
ATOM   2797  NZ  LYS A 176      -8.689  10.990  17.096  1.00 22.24           N1+
ATOM   2798  H   LYS A 176      -1.870  12.478  14.455  1.00 14.75           H
ATOM   2799  HA  LYS A 176      -3.411  14.244  15.815  1.00 12.67           H
ATOM   2800  HB2 LYS A 176      -4.459  12.303  14.845  1.00 18.01           H
ATOM   2801  HB3 LYS A 176      -3.721  11.460  15.971  1.00 18.01           H
ATOM   2802  HG2 LYS A 176      -4.946  12.441  17.611  1.00 21.01           H
ATOM   2803  HG3 LYS A 176      -5.533  13.522  16.596  1.00 21.01           H
ATOM   2804  HD2 LYS A 176      -6.831  11.917  15.544  1.00 21.78           H
ATOM   2805  HD3 LYS A 176      -6.124  10.747  16.362  1.00 21.78           H
ATOM   2806  HE2 LYS A 176      -7.126  11.436  18.296  1.00 30.21           H
ATOM   2807  HE3 LYS A 176      -7.738  12.711  17.560  1.00 30.21           H
ATOM   2808  HZ1 LYS A 176      -9.304  11.063  17.735  1.00 26.68           H
ATOM   2809  HZ2 LYS A 176      -9.029  11.290  16.330  1.00 26.68           H
ATOM   2810  HZ3 LYS A 176      -8.473  10.132  16.999  1.00 26.68           H
ATOM   2811  N   TYR A 177      -1.302  12.231  17.163  1.00 10.88           N
ATOM   2812  CA  TYR A 177      -0.453  12.007  18.329  1.00 11.90           C
ATOM   2813  C   TYR A 177       1.003  12.008  17.886  1.00 16.08           C
ATOM   2814  O   TYR A 177       1.393  11.250  16.987  1.00 14.28           O
ATOM   2815  CB  TYR A 177      -0.835  10.692  19.016  1.00 13.51           C
ATOM   2816  CG  TYR A 177      -2.280  10.689  19.453  1.00 15.09           C
ATOM   2817  CD1 TYR A 177      -2.735  11.574  20.437  1.00 20.83           C
ATOM   2818  CD2 TYR A 177      -3.198   9.830  18.880  1.00 12.21           C
ATOM   2819  CE1 TYR A 177      -4.065  11.574  20.830  1.00 15.94           C
ATOM   2820  CE2 TYR A 177      -4.508   9.829  19.254  1.00 16.19           C
ATOM   2821  CZ  TYR A 177      -4.945  10.722  20.227  1.00 14.20           C
ATOM   2822  OH  TYR A 177      -6.266  10.705  20.613  1.00 20.40           O
ATOM   2823  H   TYR A 177      -1.175  11.657  16.534  1.00 13.04           H
ATOM   2824  HA  TYR A 177      -0.579  12.730  18.963  1.00 14.26           H
ATOM   2825  HB2 TYR A 177      -0.704   9.958  18.395  1.00 16.20           H
ATOM   2826  HB3 TYR A 177      -0.280  10.569  19.802  1.00 16.20           H
ATOM   2827  HD1 TYR A 177      -2.138  12.164  20.838  1.00 24.98           H
ATOM   2828  HD2 TYR A 177      -2.915   9.241  18.219  1.00 14.64           H
ATOM   2829  HE1 TYR A 177      -4.360  12.166  21.483  1.00 19.12           H
ATOM   2830  HE2 TYR A 177      -5.108   9.242  18.854  1.00 19.42           H
ATOM   2831  HH  TYR A 177      -6.690  10.137  20.161  1.00 24.46           H
ATOM   2832  N   LYS A 178       1.796  12.907  18.460  1.00 14.09           N
ATOM   2833  CA  LYS A 178       3.221  12.905  18.170  1.00 12.25           C
ATOM   2834  C   LYS A 178       3.876  11.676  18.798  1.00 11.70           C
ATOM   2835  O   LYS A 178       3.420  11.180  19.828  1.00 12.43           O
ATOM   2836  CB  LYS A 178       3.901  14.161  18.713  1.00 20.31           C
ATOM   2837  CG  LYS A 178       3.520  15.432  17.989  1.00 30.79           C
ATOM   2838  CD  LYS A 178       4.118  16.674  18.674  1.00 23.90           C
ATOM   2839  CE  LYS A 178       5.647  16.531  18.868  1.00 29.70           C
ATOM   2840  NZ  LYS A 178       6.380  17.860  19.138  1.00 42.96           N1+
ATOM   2841  H   LYS A 178       1.539  13.516  19.010  1.00 16.90           H
ATOM   2842  HA  LYS A 178       3.357  12.871  17.210  1.00 14.69           H
ATOM   2843  HB2 LYS A 178       3.657  14.269  19.646  1.00 24.37           H
ATOM   2844  HB3 LYS A 178       4.862  14.054  18.636  1.00 24.37           H
ATOM   2845  HG2 LYS A 178       3.857  15.395  17.080  1.00 36.94           H
ATOM   2846  HG3 LYS A 178       2.555  15.522  17.986  1.00 36.94           H
ATOM   2847  HD2 LYS A 178       3.953  17.455  18.122  1.00 28.67           H
ATOM   2848  HD3 LYS A 178       3.709  16.787  19.546  1.00 28.67           H
ATOM   2849  HE2 LYS A 178       5.811  15.945  19.624  1.00 35.63           H
ATOM   2850  HE3 LYS A 178       6.028  16.142  18.065  1.00 35.63           H
ATOM   2851  HZ1 LYS A 178       7.251  17.711  19.241  1.00 51.54           H
ATOM   2852  HZ2 LYS A 178       6.260  18.417  18.455  1.00 51.54           H
ATOM   2853  HZ3 LYS A 178       6.062  18.237  19.879  1.00 51.54           H
ATOM   2854  N   PRO A 179       4.975  11.189  18.230  1.00 14.39           N
ATOM   2855  CA  PRO A 179       5.710  10.108  18.909  1.00  8.99           C
ATOM   2856  C   PRO A 179       6.213  10.574  20.266  1.00 10.77           C
ATOM   2857  O   PRO A 179       6.785  11.665  20.389  1.00 13.55           O
ATOM   2858  CB  PRO A 179       6.874   9.798  17.956  1.00 12.83           C
ATOM   2859  CG  PRO A 179       6.532  10.455  16.651  1.00 17.96           C
ATOM   2860  CD  PRO A 179       5.587  11.571  16.940  1.00 14.86           C
ATOM   2861  HA  PRO A 179       5.151   9.323  19.015  1.00 10.77           H
ATOM   2862  HB2 PRO A 179       7.695  10.166  18.317  1.00 15.38           H
ATOM   2863  HB3 PRO A 179       6.952   8.838  17.843  1.00 15.38           H
ATOM   2864  HG2 PRO A 179       7.343  10.800  16.245  1.00 21.54           H
ATOM   2865  HG3 PRO A 179       6.114   9.804  16.066  1.00 21.54           H
ATOM   2866  HD2 PRO A 179       6.070  12.407  17.031  1.00 17.83           H
ATOM   2867  HD3 PRO A 179       4.909  11.625  16.249  1.00 17.83           H
ATOM   2868  N   ALA A 180       5.996   9.747  21.290  1.00 10.35           N
ATOM   2869  CA  ALA A 180       6.433  10.119  22.634  1.00 10.85           C
ATOM   2870  C   ALA A 180       7.883   9.776  22.885  1.00  8.65           C
ATOM   2871  O   ALA A 180       8.552  10.470  23.657  1.00  9.28           O
ATOM   2872  CB  ALA A 180       5.568   9.431  23.691  1.00  7.82           C
ATOM   2873  H   ALA A 180       5.607   8.982  21.235  1.00 12.41           H
ATOM   2874  HA  ALA A 180       6.331  11.078  22.743  1.00 13.01           H
ATOM   2875  HB1 ALA A 180       5.878   9.694  24.572  1.00  9.38           H
ATOM   2876  HB2 ALA A 180       4.645   9.704  23.570  1.00  9.38           H
ATOM   2877  HB3 ALA A 180       5.646   8.470  23.586  1.00  9.38           H
ATOM   2878  N   VAL A 181       8.364   8.722  22.234  1.00 11.49           N
ATOM   2879  CA  VAL A 181       9.658   8.117  22.485  1.00 10.23           C
ATOM   2880  C   VAL A 181      10.265   7.668  21.171  1.00 12.40           C
ATOM   2881  O   VAL A 181       9.550   7.210  20.286  1.00  8.58           O
ATOM   2882  CB  VAL A 181       9.501   6.923  23.446  1.00 10.56           C
ATOM   2883  CG1 VAL A 181      10.766   6.027  23.501  1.00 11.00           C
ATOM   2884  CG2 VAL A 181       9.149   7.422  24.816  1.00 11.00           C
ATOM   2885  H   VAL A 181       7.930   8.322  21.608  1.00 13.78           H
ATOM   2886  HA  VAL A 181      10.249   8.769  22.894  1.00 12.27           H
ATOM   2887  HB  VAL A 181       8.766   6.371  23.137  1.00 12.66           H
ATOM   2888 HG11 VAL A 181      10.609   5.296  24.119  1.00 13.19           H
ATOM   2889 HG12 VAL A 181      10.944   5.679  22.614  1.00 13.19           H
ATOM   2890 HG13 VAL A 181      11.517   6.561  23.804  1.00 13.19           H
ATOM   2891 HG21 VAL A 181       9.053   6.664  25.414  1.00 13.19           H
ATOM   2892 HG22 VAL A 181       9.858   8.004  25.132  1.00 13.19           H
ATOM   2893 HG23 VAL A 181       8.314   7.914  24.768  1.00 13.19           H
ATOM   2894  N   ASN A 182      11.592   7.804  21.043  1.00  7.86           N
ATOM   2895  CA  ASN A 182      12.377   7.115  20.030  1.00  6.90           C
ATOM   2896  C   ASN A 182      13.421   6.274  20.767  1.00  8.53           C
ATOM   2897  O   ASN A 182      14.259   6.821  21.493  1.00  9.73           O
ATOM   2898  CB  ASN A 182      13.044   8.098  19.067  1.00  9.12           C
ATOM   2899  CG  ASN A 182      13.686   7.420  17.873  1.00  8.49           C
ATOM   2900  OD1 ASN A 182      13.476   6.213  17.620  1.00  8.93           O
ATOM   2901  ND2 ASN A 182      14.440   8.191  17.099  1.00 11.97           N
ATOM   2902  H   ASN A 182      12.067   8.309  21.553  1.00  9.42           H
ATOM   2903  HA  ASN A 182      11.803   6.522  19.520  1.00  8.27           H
ATOM   2904  HB2 ASN A 182      12.375   8.717  18.736  1.00 10.94           H
ATOM   2905  HB3 ASN A 182      13.736   8.584  19.543  1.00 10.94           H
ATOM   2906 HD21 ASN A 182      14.828   7.857  16.408  1.00 14.35           H
ATOM   2907 HD22 ASN A 182      14.540   9.023  17.289  1.00 14.35           H
ATOM   2908  N   GLN A 183      13.326   4.960  20.642  1.00  7.89           N
ATOM   2909  CA  GLN A 183      14.228   4.051  21.331  1.00  6.88           C
ATOM   2910  C   GLN A 183      15.335   3.673  20.341  1.00  8.40           C
ATOM   2911  O   GLN A 183      15.047   3.080  19.292  1.00  7.40           O
ATOM   2912  CB  GLN A 183      13.465   2.822  21.851  1.00  8.68           C
ATOM   2913  CG  GLN A 183      14.393   1.828  22.554  1.00  8.27           C
ATOM   2914  CD  GLN A 183      13.732   0.529  23.034  1.00  9.70           C
ATOM   2915  OE1 GLN A 183      14.173  -0.575  22.677  1.00  9.78           O
ATOM   2916  NE2 GLN A 183      12.697   0.652  23.859  1.00 10.65           N
ATOM   2917  H   GLN A 183      12.738   4.563  20.155  1.00  9.45           H
ATOM   2918  HA  GLN A 183      14.633   4.505  22.087  1.00  8.24           H
ATOM   2919  HB2 GLN A 183      12.792   3.110  22.487  1.00 10.40           H
ATOM   2920  HB3 GLN A 183      13.046   2.368  21.103  1.00 10.40           H
ATOM   2921  HG2 GLN A 183      15.102   1.583  21.940  1.00  9.91           H
ATOM   2922  HG3 GLN A 183      14.775   2.263  23.332  1.00  9.91           H
ATOM   2923 HE21 GLN A 183      12.428   1.433  24.097  1.00 12.77           H
ATOM   2924 HE22 GLN A 183      12.296  -0.049  24.153  1.00 12.77           H
ATOM   2925  N   ILE A 184      16.595   4.036  20.672  1.00  8.27           N
ATOM   2926  CA  ILE A 184      17.761   3.834  19.820  1.00  6.95           C
ATOM   2927  C   ILE A 184      18.937   3.224  20.577  1.00  6.97           C
ATOM   2928  O   ILE A 184      19.072   3.355  21.797  1.00  7.35           O
ATOM   2929  CB  ILE A 184      18.210   5.157  19.176  1.00  8.72           C
ATOM   2930  CG1 ILE A 184      18.607   6.186  20.240  1.00 13.03           C
ATOM   2931  CG2 ILE A 184      17.097   5.658  18.262  1.00 10.07           C
ATOM   2932  CD1 ILE A 184      19.142   7.484  19.662  1.00 15.90           C
ATOM   2933  H   ILE A 184      16.792   4.414  21.419  1.00  9.91           H
ATOM   2934  HA  ILE A 184      17.521   3.224  19.106  1.00  8.32           H
ATOM   2935  HB  ILE A 184      18.990   4.975  18.628  1.00 10.45           H
ATOM   2936 HG12 ILE A 184      17.828   6.398  20.776  1.00 15.63           H
ATOM   2937 HG13 ILE A 184      19.300   5.804  20.802  1.00 15.63           H
ATOM   2938 HG21 ILE A 184      17.376   6.492  17.853  1.00 12.07           H
ATOM   2939 HG22 ILE A 184      16.929   4.993  17.576  1.00 12.07           H
ATOM   2940 HG23 ILE A 184      16.296   5.799  18.790  1.00 12.07           H
ATOM   2941 HD11 ILE A 184      19.371   8.082  20.390  1.00 19.07           H
ATOM   2942 HD12 ILE A 184      19.930   7.292  19.131  1.00 19.07           H
ATOM   2943 HD13 ILE A 184      18.457   7.887  19.105  1.00 19.07           H
ATOM   2944  N   GLU A 185      19.832   2.611  19.813  1.00  7.07           N
ATOM   2945  CA  GLU A 185      21.095   2.135  20.357  1.00  8.93           C
ATOM   2946  C   GLU A 185      21.939   3.320  20.827  1.00  9.48           C
ATOM   2947  O   GLU A 185      22.122   4.286  20.091  1.00  9.95           O
ATOM   2948  CB  GLU A 185      21.867   1.351  19.309  1.00  6.56           C
ATOM   2949  CG  GLU A 185      23.097   0.670  19.895  1.00  9.49           C
ATOM   2950  CD  GLU A 185      23.843  -0.141  18.876  1.00 11.29           C
ATOM   2951  OE1 GLU A 185      23.230  -0.562  17.870  1.00 10.55           O
ATOM   2952  OE2 GLU A 185      25.065  -0.325  19.057  1.00 12.18           O1-
ATOM   2953  H   GLU A 185      19.731   2.459  18.973  1.00  8.47           H
ATOM   2954  HA  GLU A 185      20.925   1.555  21.115  1.00 10.71           H
ATOM   2955  HB2 GLU A 185      21.291   0.665  18.936  1.00  7.86           H
ATOM   2956  HB3 GLU A 185      22.160   1.956  18.610  1.00  7.86           H
ATOM   2957  HG2 GLU A 185      23.700   1.347  20.240  1.00 11.38           H
ATOM   2958  HG3 GLU A 185      22.821   0.075  20.610  1.00 11.38           H
ATOM   2959  N   CYS A 186      22.480   3.227  22.040  1.00  8.97           N
ATOM   2960  CA  CYS A 186      23.282   4.325  22.585  1.00  9.35           C
ATOM   2961  C   CYS A 186      24.172   3.845  23.730  1.00  9.09           C
ATOM   2962  O   CYS A 186      23.683   3.269  24.717  1.00  8.83           O
ATOM   2963  CB  CYS A 186      22.360   5.438  23.061  1.00  9.76           C
ATOM   2964  SG  CYS A 186      23.268   6.953  23.534  1.00 13.52           S
ATOM   2965  H   CYS A 186      22.401   2.549  22.563  1.00 10.75           H
ATOM   2966  HA  CYS A 186      23.852   4.682  21.886  1.00 11.21           H
ATOM   2967  HB2 CYS A 186      21.745   5.667  22.347  1.00 11.71           H
ATOM   2968  HB3 CYS A 186      21.866   5.130  23.838  1.00 11.71           H
ATOM   2969  HG  CYS A 186      23.878   7.355  22.582  1.00 16.21           H
ATOM   2970  N   HIS A 187      25.467   4.095  23.599  1.00 10.67           N
ATOM   2971  CA  HIS A 187      26.491   3.713  24.571  1.00  7.36           C
ATOM   2972  C   HIS A 187      27.754   4.495  24.222  1.00  8.88           C
ATOM   2973  O   HIS A 187      27.759   5.205  23.220  1.00  8.40           O
ATOM   2974  CB  HIS A 187      26.727   2.203  24.531  1.00  8.42           C
ATOM   2975  CG  HIS A 187      26.888   1.670  23.148  1.00 10.27           C
ATOM   2976  ND1 HIS A 187      28.016   1.889  22.384  1.00 10.76           N
ATOM   2977  CD2 HIS A 187      26.043   0.951  22.378  1.00 10.48           C
ATOM   2978  CE1 HIS A 187      27.865   1.308  21.207  1.00 12.20           C
ATOM   2979  NE2 HIS A 187      26.673   0.737  21.175  1.00 10.70           N
ATOM   2980  H   HIS A 187      25.796   4.507  22.919  1.00 12.79           H
ATOM   2981  HA  HIS A 187      26.206   3.961  25.464  1.00  8.82           H
ATOM   2982  HB2 HIS A 187      25.969   1.755  24.938  1.00 10.09           H
ATOM   2983  HB3 HIS A 187      27.536   1.998  25.026  1.00 10.09           H
ATOM   2984  HD2 HIS A 187      25.195   0.653  22.617  1.00 12.57           H
ATOM   2985  HE1 HIS A 187      28.487   1.308  20.515  1.00 14.63           H
ATOM   2986  HE2 HIS A 187      26.348   0.297  20.512  1.00 12.83           H
ATOM   2987  N   PRO A 188      28.828   4.418  25.009  1.00 10.68           N
ATOM   2988  CA  PRO A 188      29.999   5.280  24.728  1.00  9.25           C
ATOM   2989  C   PRO A 188      30.675   5.024  23.397  1.00 11.88           C
ATOM   2990  O   PRO A 188      31.430   5.893  22.946  1.00 12.07           O
ATOM   2991  CB  PRO A 188      30.950   4.979  25.891  1.00 11.67           C
ATOM   2992  CG  PRO A 188      30.039   4.552  27.041  1.00 11.10           C
ATOM   2993  CD  PRO A 188      28.898   3.812  26.358  1.00  9.57           C
ATOM   2994  HA  PRO A 188      29.737   6.213  24.772  1.00 11.09           H
ATOM   2995  HB2 PRO A 188      31.552   4.259  25.644  1.00 14.00           H
ATOM   2996  HB3 PRO A 188      31.447   5.778  26.124  1.00 14.00           H
ATOM   2997  HG2 PRO A 188      30.522   3.964  27.643  1.00 13.31           H
ATOM   2998  HG3 PRO A 188      29.712   5.335  27.510  1.00 13.31           H
ATOM   2999  HD2 PRO A 188      29.102   2.866  26.292  1.00 11.48           H
ATOM   3000  HD3 PRO A 188      28.067   3.961  26.836  1.00 11.48           H
ATOM   3001  N   TYR A 189      30.461   3.879  22.746  1.00 10.49           N
ATOM   3002  CA  TYR A 189      31.013   3.700  21.406  1.00  9.38           C
ATOM   3003  C   TYR A 189      30.077   4.150  20.285  1.00 11.05           C
ATOM   3004  O   TYR A 189      30.499   4.165  19.122  1.00 10.53           O
ATOM   3005  CB  TYR A 189      31.416   2.241  21.179  1.00 10.12           C
ATOM   3006  CG  TYR A 189      32.520   1.707  22.107  1.00 12.37           C
ATOM   3007  CD1 TYR A 189      33.366   2.562  22.834  1.00 12.48           C
ATOM   3008  CD2 TYR A 189      32.702   0.354  22.248  1.00 15.19           C
ATOM   3009  CE1 TYR A 189      34.350   2.031  23.669  1.00 13.93           C
ATOM   3010  CE2 TYR A 189      33.646  -0.164  23.061  1.00 17.88           C
ATOM   3011  CZ  TYR A 189      34.467   0.675  23.782  1.00 16.86           C
ATOM   3012  OH  TYR A 189      35.411   0.092  24.577  1.00 17.90           O
ATOM   3013  H   TYR A 189      30.013   3.210  23.049  1.00 12.58           H
ATOM   3014  HA  TYR A 189      31.820   4.235  21.338  1.00 11.25           H
ATOM   3015  HB2 TYR A 189      30.633   1.683  21.307  1.00 12.14           H
ATOM   3016  HB3 TYR A 189      31.733   2.149  20.267  1.00 12.14           H
ATOM   3017  HD1 TYR A 189      33.269   3.484  22.760  1.00 14.97           H
ATOM   3018  HD2 TYR A 189      32.146  -0.225  21.779  1.00 18.21           H
ATOM   3019  HE1 TYR A 189      34.907   2.593  24.156  1.00 16.71           H
ATOM   3020  HE2 TYR A 189      33.740  -1.086  23.137  1.00 21.45           H
ATOM   3021  HH  TYR A 189      35.872   0.682  24.956  1.00 21.47           H
ATOM   3022  N   LEU A 190      28.826   4.535  20.611  1.00 11.60           N
ATOM   3023  CA  LEU A 190      27.833   5.068  19.666  1.00 11.44           C
ATOM   3024  C   LEU A 190      27.000   6.104  20.434  1.00  7.79           C
ATOM   3025  O   LEU A 190      25.905   5.824  20.933  1.00  8.18           O
ATOM   3026  CB  LEU A 190      26.940   3.971  19.101  1.00  9.75           C
ATOM   3027  CG  LEU A 190      26.010   4.324  17.938  1.00 13.43           C
ATOM   3028  CD1 LEU A 190      26.740   4.497  16.613  1.00 15.25           C
ATOM   3029  CD2 LEU A 190      24.949   3.218  17.827  1.00 11.41           C
ATOM   3030  H   LEU A 190      28.523   4.492  21.415  1.00 13.91           H
ATOM   3031  HA  LEU A 190      28.284   5.513  18.932  1.00 13.71           H
ATOM   3032  HB2 LEU A 190      27.513   3.250  18.794  1.00 11.69           H
ATOM   3033  HB3 LEU A 190      26.379   3.643  19.821  1.00 11.69           H
ATOM   3034  HG  LEU A 190      25.554   5.157  18.140  1.00 16.10           H
ATOM   3035 HD11 LEU A 190      26.095   4.719  15.924  1.00 18.28           H
ATOM   3036 HD12 LEU A 190      27.389   5.213  16.701  1.00 18.28           H
ATOM   3037 HD13 LEU A 190      27.191   3.667  16.390  1.00 18.28           H
ATOM   3038 HD21 LEU A 190      24.350   3.427  17.093  1.00 13.68           H
ATOM   3039 HD22 LEU A 190      25.392   2.371  17.661  1.00 13.68           H
ATOM   3040 HD23 LEU A 190      24.451   3.173  18.658  1.00 13.68           H
ATOM   3041  N   THR A 191      27.551   7.312  20.544  1.00  8.27           N
ATOM   3042  CA  THR A 191      27.031   8.304  21.475  1.00  8.69           C
ATOM   3043  C   THR A 191      25.812   9.070  20.945  1.00 12.38           C
ATOM   3044  O   THR A 191      25.045   9.628  21.746  1.00 11.08           O
ATOM   3045  CB  THR A 191      28.156   9.277  21.847  1.00 14.20           C
ATOM   3046  OG1 THR A 191      28.793   9.735  20.655  1.00 12.22           O
ATOM   3047  CG2 THR A 191      29.154   8.581  22.730  1.00 13.05           C
ATOM   3048  H   THR A 191      28.229   7.580  20.087  1.00  9.91           H
ATOM   3049  HA  THR A 191      26.758   7.849  22.287  1.00 10.42           H
ATOM   3050  HB  THR A 191      27.787  10.032  22.332  1.00 17.02           H
ATOM   3051  HG1 THR A 191      28.236  10.128  20.165  1.00 14.65           H
ATOM   3052 HG21 THR A 191      29.868   9.193  22.968  1.00 15.65           H
ATOM   3053 HG22 THR A 191      28.721   8.271  23.540  1.00 15.65           H
ATOM   3054 HG23 THR A 191      29.534   7.819  22.264  1.00 15.65           H
ATOM   3055  N   GLN A 192      25.622   9.137  19.626  1.00 11.79           N
ATOM   3056  CA  GLN A 192      24.342   9.576  19.046  1.00 12.88           C
ATOM   3057  C   GLN A 192      24.019  11.038  19.370  1.00 14.70           C
ATOM   3058  O   GLN A 192      22.849  11.403  19.495  1.00 10.32           O
ATOM   3059  CB  GLN A 192      23.188   8.686  19.528  1.00 16.37           C
ATOM   3060  CG  GLN A 192      23.298   7.228  19.096  1.00 16.08           C
ATOM   3061  CD  GLN A 192      22.584   6.959  17.795  1.00 18.43           C
ATOM   3062  OE1 GLN A 192      22.578   7.794  16.888  1.00 20.83           O
ATOM   3063  NE2 GLN A 192      21.961   5.788  17.697  1.00 12.52           N
ATOM   3064  H   GLN A 192      26.219   8.934  19.040  1.00 14.14           H
ATOM   3065  HA  GLN A 192      24.395   9.493  18.081  1.00 15.45           H
ATOM   3066  HB2 GLN A 192      23.165   8.705  20.498  1.00 19.64           H
ATOM   3067  HB3 GLN A 192      22.356   9.037  19.174  1.00 19.64           H
ATOM   3068  HG2 GLN A 192      24.234   7.002  18.977  1.00 19.29           H
ATOM   3069  HG3 GLN A 192      22.903   6.664  19.779  1.00 19.29           H
ATOM   3070 HE21 GLN A 192      21.982   5.233  18.354  1.00 15.02           H
ATOM   3071 HE22 GLN A 192      21.539   5.585  16.976  1.00 15.02           H
ATOM   3072  N   GLU A 193      25.037  11.909  19.452  1.00 12.61           N
ATOM   3073  CA  GLU A 193      24.783  13.288  19.870  1.00 12.62           C
ATOM   3074  C   GLU A 193      23.764  13.981  18.971  1.00  9.64           C
ATOM   3075  O   GLU A 193      22.895  14.713  19.462  1.00 13.54           O
ATOM   3076  CB  GLU A 193      26.077  14.115  19.889  1.00 13.96           C
ATOM   3077  CG  GLU A 193      26.871  14.003  21.149  1.00 22.18           C
ATOM   3078  CD  GLU A 193      28.082  13.178  20.950  1.00 32.78           C
ATOM   3079  OE1 GLU A 193      27.937  12.111  20.292  1.00 33.54           O
ATOM   3080  OE2 GLU A 193      29.168  13.602  21.434  1.00 24.10           O1-
ATOM   3081  H   GLU A 193      25.860  11.728  19.277  1.00 15.12           H
ATOM   3082  HA  GLU A 193      24.425  13.279  20.771  1.00 15.13           H
ATOM   3083  HB2 GLU A 193      26.642  13.822  19.158  1.00 16.74           H
ATOM   3084  HB3 GLU A 193      25.848  15.050  19.769  1.00 16.74           H
ATOM   3085  HG2 GLU A 193      27.149  14.888  21.433  1.00 26.60           H
ATOM   3086  HG3 GLU A 193      26.328  13.585  21.835  1.00 26.60           H
ATOM   3087  N   LYS A 194      23.926  13.846  17.651  1.00 15.94           N
ATOM   3088  CA  LYS A 194      23.087  14.576  16.699  1.00 15.54           C
ATOM   3089  C   LYS A 194      21.633  14.127  16.778  1.00 14.24           C
ATOM   3090  O   LYS A 194      20.714  14.958  16.882  1.00 12.41           O
ATOM   3091  CB  LYS A 194      23.624  14.386  15.275  1.00 21.05           C
ATOM   3092  CG  LYS A 194      25.047  14.942  15.059  1.00 26.58           C
ATOM   3093  CD  LYS A 194      25.450  14.962  13.573  1.00 27.22           C
ATOM   3094  CE  LYS A 194      25.504  16.399  13.007  1.00 47.57           C
ATOM   3095  NZ  LYS A 194      26.770  16.638  12.254  1.00 45.90           N1+
ATOM   3096  H   LYS A 194      24.514  13.338  17.283  1.00 19.11           H
ATOM   3097  HA  LYS A 194      23.120  15.522  16.909  1.00 18.64           H
ATOM   3098  HB2 LYS A 194      23.645  13.437  15.073  1.00 25.25           H
ATOM   3099  HB3 LYS A 194      23.032  14.840  14.655  1.00 25.25           H
ATOM   3100  HG2 LYS A 194      25.085  15.852  15.394  1.00 31.88           H
ATOM   3101  HG3 LYS A 194      25.681  14.385  15.536  1.00 31.88           H
ATOM   3102  HD2 LYS A 194      26.330  14.566  13.477  1.00 32.65           H
ATOM   3103  HD3 LYS A 194      24.798  14.459  13.060  1.00 32.65           H
ATOM   3104  HE2 LYS A 194      24.759  16.533  12.400  1.00 57.08           H
ATOM   3105  HE3 LYS A 194      25.460  17.034  13.739  1.00 57.08           H
ATOM   3106  HZ1 LYS A 194      26.783  17.469  11.936  1.00 55.07           H
ATOM   3107  HZ2 LYS A 194      27.470  16.523  12.792  1.00 55.07           H
ATOM   3108  HZ3 LYS A 194      26.832  16.067  11.574  1.00 55.07           H
ATOM   3109  N   LEU A 195      21.399  12.813  16.743  1.00 13.66           N
ATOM   3110  CA  LEU A 195      20.026  12.329  16.790  1.00 12.63           C
ATOM   3111  C   LEU A 195      19.362  12.643  18.131  1.00 11.43           C
ATOM   3112  O   LEU A 195      18.171  12.973  18.177  1.00 11.63           O
ATOM   3113  CB  LEU A 195      20.007  10.824  16.493  1.00 10.80           C
ATOM   3114  CG  LEU A 195      18.613  10.166  16.484  1.00  8.61           C
ATOM   3115  CD1 LEU A 195      17.654  10.867  15.526  1.00 12.15           C
ATOM   3116  CD2 LEU A 195      18.700   8.647  16.122  1.00 11.22           C
ATOM   3117  H   LEU A 195      22.001  12.200  16.693  1.00 16.38           H
ATOM   3118  HA  LEU A 195      19.515  12.774  16.096  1.00 15.15           H
ATOM   3119  HB2 LEU A 195      20.403  10.680  15.619  1.00 12.95           H
ATOM   3120  HB3 LEU A 195      20.538  10.372  17.167  1.00 12.95           H
ATOM   3121  HG  LEU A 195      18.235  10.232  17.375  1.00 10.32           H
ATOM   3122 HD11 LEU A 195      16.795  10.419  15.555  1.00 14.56           H
ATOM   3123 HD12 LEU A 195      17.555  11.792  15.800  1.00 14.56           H
ATOM   3124 HD13 LEU A 195      18.019  10.825  14.628  1.00 14.56           H
ATOM   3125 HD21 LEU A 195      17.806   8.270  16.127  1.00 13.45           H
ATOM   3126 HD22 LEU A 195      19.093   8.555  15.240  1.00 13.45           H
ATOM   3127 HD23 LEU A 195      19.253   8.197  16.780  1.00 13.45           H
ATOM   3128  N   ILE A 196      20.102  12.537  19.231  1.00  9.95           N
ATOM   3129  CA  ILE A 196      19.524  12.821  20.546  1.00  9.09           C
ATOM   3130  C   ILE A 196      19.136  14.293  20.657  1.00 13.18           C
ATOM   3131  O   ILE A 196      18.042  14.635  21.133  1.00 12.13           O
ATOM   3132  CB  ILE A 196      20.497  12.395  21.662  1.00 14.70           C
ATOM   3133  CG1 ILE A 196      20.596  10.873  21.742  1.00 14.14           C
ATOM   3134  CG2 ILE A 196      20.080  12.957  23.050  1.00 14.63           C
ATOM   3135  CD1 ILE A 196      21.726  10.407  22.629  1.00 16.12           C
ATOM   3136  H   ILE A 196      20.930  12.305  19.246  1.00 11.93           H
ATOM   3137  HA  ILE A 196      18.714  12.297  20.647  1.00 10.90           H
ATOM   3138  HB  ILE A 196      21.376  12.745  21.446  1.00 17.62           H
ATOM   3139 HG12 ILE A 196      19.767  10.520  22.102  1.00 16.96           H
ATOM   3140 HG13 ILE A 196      20.748  10.518  20.852  1.00 16.96           H
ATOM   3141 HG21 ILE A 196      20.721  12.662  23.716  1.00 17.55           H
ATOM   3142 HG22 ILE A 196      20.068  13.926  23.008  1.00 17.55           H
ATOM   3143 HG23 ILE A 196      19.196  12.624  23.272  1.00 17.55           H
ATOM   3144 HD11 ILE A 196      21.739   9.437  22.641  1.00 19.33           H
ATOM   3145 HD12 ILE A 196      22.564  10.745  22.276  1.00 19.33           H
ATOM   3146 HD13 ILE A 196      21.584  10.747  23.526  1.00 19.33           H
ATOM   3147  N   GLN A 197      20.046  15.189  20.273  1.00 15.11           N
ATOM   3148  CA  GLN A 197      19.718  16.614  20.261  1.00 14.40           C
ATOM   3149  C   GLN A 197      18.495  16.883  19.382  1.00 11.98           C
ATOM   3150  O   GLN A 197      17.584  17.612  19.793  1.00 15.13           O
ATOM   3151  CB  GLN A 197      20.933  17.423  19.782  1.00 17.57           C
ATOM   3152  CG  GLN A 197      20.649  18.917  19.552  1.00 23.42           C
ATOM   3153  CD  GLN A 197      20.276  19.626  20.824  1.00 33.30           C
ATOM   3154  OE1 GLN A 197      20.516  19.121  21.922  1.00 33.06           O
ATOM   3155  NE2 GLN A 197      19.695  20.821  20.689  1.00 37.69           N
ATOM   3156  H   GLN A 197      20.847  15.003  20.020  1.00 18.12           H
ATOM   3157  HA  GLN A 197      19.506  16.897  21.164  1.00 17.27           H
ATOM   3158  HB2 GLN A 197      21.634  17.356  20.449  1.00 21.07           H
ATOM   3159  HB3 GLN A 197      21.244  17.050  18.942  1.00 21.07           H
ATOM   3160  HG2 GLN A 197      21.445  19.340  19.193  1.00 28.09           H
ATOM   3161  HG3 GLN A 197      19.913  19.008  18.928  1.00 28.09           H
ATOM   3162 HE21 GLN A 197      19.554  21.145  19.905  1.00 45.22           H
ATOM   3163 HE22 GLN A 197      19.462  21.268  21.387  1.00 45.22           H
ATOM   3164  N   TYR A 198      18.433  16.267  18.189  1.00 12.97           N
ATOM   3165  CA  TYR A 198      17.272  16.443  17.317  1.00 11.59           C
ATOM   3166  C   TYR A 198      15.988  16.026  18.035  1.00 14.54           C
ATOM   3167  O   TYR A 198      15.016  16.796  18.106  1.00 13.82           O
ATOM   3168  CB  TYR A 198      17.460  15.679  16.002  1.00 14.00           C
ATOM   3169  CG  TYR A 198      16.222  15.713  15.139  1.00 15.50           C
ATOM   3170  CD1 TYR A 198      16.004  16.752  14.256  1.00 21.09           C
ATOM   3171  CD2 TYR A 198      15.240  14.740  15.263  1.00 18.48           C
ATOM   3172  CE1 TYR A 198      14.843  16.818  13.498  1.00 26.58           C
ATOM   3173  CE2 TYR A 198      14.065  14.800  14.504  1.00 16.83           C
ATOM   3174  CZ  TYR A 198      13.886  15.844  13.631  1.00 21.91           C
ATOM   3175  OH  TYR A 198      12.743  15.925  12.883  1.00 32.81           O
ATOM   3176  H   TYR A 198      19.043  15.751  17.871  1.00 15.55           H
ATOM   3177  HA  TYR A 198      17.191  17.385  17.098  1.00 13.90           H
ATOM   3178  HB2 TYR A 198      18.187  16.082  15.503  1.00 16.79           H
ATOM   3179  HB3 TYR A 198      17.664  14.752  16.200  1.00 16.79           H
ATOM   3180  HD1 TYR A 198      16.644  17.422  14.171  1.00 25.30           H
ATOM   3181  HD2 TYR A 198      15.361  14.042  15.865  1.00 22.17           H
ATOM   3182  HE1 TYR A 198      14.713  17.522  12.904  1.00 31.89           H
ATOM   3183  HE2 TYR A 198      13.414  14.141  14.590  1.00 20.19           H
ATOM   3184  HH  TYR A 198      12.241  15.274  13.055  1.00 39.36           H
ATOM   3185  N   CYS A 199      15.980  14.822  18.616  1.00 15.01           N
ATOM   3186  CA  CYS A 199      14.769  14.306  19.242  1.00 13.23           C
ATOM   3187  C   CYS A 199      14.371  15.170  20.439  1.00 12.23           C
ATOM   3188  O   CYS A 199      13.219  15.596  20.553  1.00 12.12           O
ATOM   3189  CB  CYS A 199      14.990  12.849  19.657  1.00 11.73           C
ATOM   3190  SG  CYS A 199      14.996  11.745  18.261  1.00 13.80           S
ATOM   3191  H   CYS A 199      16.657  14.293  18.659  1.00 18.00           H
ATOM   3192  HA  CYS A 199      14.044  14.330  18.598  1.00 15.87           H
ATOM   3193  HB2 CYS A 199      15.847  12.773  20.106  1.00 14.07           H
ATOM   3194  HB3 CYS A 199      14.276  12.577  20.254  1.00 14.07           H
ATOM   3195  HG  CYS A 199      15.173  10.624  18.650  1.00 16.55           H
ATOM   3196  N   GLN A 200      15.336  15.500  21.304  1.00 13.60           N
ATOM   3197  CA  GLN A 200      15.013  16.284  22.501  1.00 18.08           C
ATOM   3198  C   GLN A 200      14.497  17.668  22.135  1.00 15.39           C
ATOM   3199  O   GLN A 200      13.619  18.195  22.817  1.00 20.48           O
ATOM   3200  CB  GLN A 200      16.234  16.377  23.427  1.00 14.28           C
ATOM   3201  CG  GLN A 200      16.540  14.995  24.034  1.00 15.33           C
ATOM   3202  CD  GLN A 200      17.725  14.994  24.943  1.00 18.12           C
ATOM   3203  OE1 GLN A 200      18.592  15.874  24.869  1.00 17.28           O
ATOM   3204  NE2 GLN A 200      17.788  14.003  25.808  1.00 16.44           N
ATOM   3205  H   GLN A 200      16.166  15.287  21.224  1.00 16.31           H
ATOM   3206  HA  GLN A 200      14.309  15.829  22.988  1.00 21.69           H
ATOM   3207  HB2 GLN A 200      17.006  16.669  22.918  1.00 17.12           H
ATOM   3208  HB3 GLN A 200      16.047  16.997  24.149  1.00 17.12           H
ATOM   3209  HG2 GLN A 200      15.772  14.700  24.546  1.00 18.39           H
ATOM   3210  HG3 GLN A 200      16.717  14.369  23.314  1.00 18.39           H
ATOM   3211 HE21 GLN A 200      17.169  13.407  25.824  1.00 19.71           H
ATOM   3212 HE22 GLN A 200      18.448  13.952  26.356  1.00 19.71           H
ATOM   3213  N   SER A 201      15.011  18.253  21.053  1.00 15.90           N
ATOM   3214  CA  SER A 201      14.535  19.561  20.600  1.00 17.89           C
ATOM   3215  C   SER A 201      13.081  19.508  20.141  1.00 24.39           C
ATOM   3216  O   SER A 201      12.375  20.525  20.177  1.00 17.30           O
ATOM   3217  CB  SER A 201      15.446  20.076  19.475  1.00 14.95           C
ATOM   3218  OG  SER A 201      15.138  19.498  18.219  1.00 21.12           O
ATOM   3219  H   SER A 201      15.634  17.916  20.565  1.00 19.07           H
ATOM   3220  HA  SER A 201      14.591  20.188  21.339  1.00 21.45           H
ATOM   3221  HB2 SER A 201      15.342  21.038  19.407  1.00 17.93           H
ATOM   3222  HB3 SER A 201      16.366  19.862  19.698  1.00 17.93           H
ATOM   3223  HG  SER A 201      15.228  18.663  18.257  1.00 25.34           H
ATOM   3224  N   LYS A 202      12.612  18.347  19.705  1.00 16.86           N
ATOM   3225  CA  LYS A 202      11.224  18.152  19.308  1.00 15.89           C
ATOM   3226  C   LYS A 202      10.351  17.620  20.428  1.00 18.19           C
ATOM   3227  O   LYS A 202       9.164  17.339  20.196  1.00 17.79           O
ATOM   3228  CB  LYS A 202      11.150  17.201  18.112  1.00 20.56           C
ATOM   3229  CG  LYS A 202      11.798  17.745  16.835  1.00 24.73           C
ATOM   3230  CD  LYS A 202      11.282  19.139  16.505  1.00 29.03           C
ATOM   3231  CE  LYS A 202      11.998  19.752  15.334  1.00 39.15           C
ATOM   3232  NZ  LYS A 202      12.067  18.823  14.190  1.00 46.17           N1+
ATOM   3233  H   LYS A 202      13.092  17.637  19.629  1.00 20.22           H
ATOM   3234  HA  LYS A 202      10.858  19.006  19.030  1.00 19.06           H
ATOM   3235  HB2 LYS A 202      11.603  16.374  18.343  1.00 24.66           H
ATOM   3236  HB3 LYS A 202      10.218  17.020  17.916  1.00 24.66           H
ATOM   3237  HG2 LYS A 202      12.758  17.797  16.960  1.00 29.67           H
ATOM   3238  HG3 LYS A 202      11.586  17.158  16.093  1.00 29.67           H
ATOM   3239  HD2 LYS A 202      10.339  19.085  16.286  1.00 34.83           H
ATOM   3240  HD3 LYS A 202      11.413  19.716  17.274  1.00 34.83           H
ATOM   3241  HE2 LYS A 202      11.523  20.549  15.050  1.00 46.96           H
ATOM   3242  HE3 LYS A 202      12.904  19.978  15.596  1.00 46.96           H
ATOM   3243  HZ1 LYS A 202      12.494  19.208  13.511  1.00 55.39           H
ATOM   3244  HZ2 LYS A 202      12.503  18.084  14.425  1.00 55.39           H
ATOM   3245  HZ3 LYS A 202      11.245  18.603  13.928  1.00 55.39           H
ATOM   3246  N   GLY A 203      10.884  17.499  21.635  1.00 14.91           N
ATOM   3247  CA  GLY A 203      10.085  17.026  22.729  1.00 12.81           C
ATOM   3248  C   GLY A 203       9.851  15.537  22.707  1.00 14.09           C
ATOM   3249  O   GLY A 203       8.850  15.062  23.251  1.00 15.79           O
ATOM   3250  H   GLY A 203      11.699  17.684  21.837  1.00 17.88           H
ATOM   3251  HA2 GLY A 203      10.522  17.252  23.565  1.00 15.36           H
ATOM   3252  HA3 GLY A 203       9.222  17.469  22.708  1.00 15.36           H
ATOM   3253  N   ILE A 204      10.741  14.789  22.067  1.00 12.56           N
ATOM   3254  CA  ILE A 204      10.674  13.343  22.023  1.00  9.95           C
ATOM   3255  C   ILE A 204      11.708  12.794  23.002  1.00 12.35           C
ATOM   3256  O   ILE A 204      12.883  13.185  22.962  1.00 14.82           O
ATOM   3257  CB  ILE A 204      10.915  12.824  20.596  1.00 10.29           C
ATOM   3258  CG1 ILE A 204       9.820  13.339  19.650  1.00 12.42           C
ATOM   3259  CG2 ILE A 204      10.906  11.320  20.585  1.00 14.48           C
ATOM   3260  CD1 ILE A 204      10.200  13.239  18.236  1.00 12.71           C
ATOM   3261  H   ILE A 204      11.413  15.112  21.638  1.00 15.06           H
ATOM   3262  HA  ILE A 204       9.795  13.052  22.311  1.00 11.93           H
ATOM   3263  HB  ILE A 204      11.778  13.139  20.285  1.00 12.34           H
ATOM   3264 HG12 ILE A 204       9.015  12.814  19.783  1.00 14.89           H
ATOM   3265 HG13 ILE A 204       9.643  14.272  19.848  1.00 14.89           H
ATOM   3266 HG21 ILE A 204      11.059  11.011  19.678  1.00 17.37           H
ATOM   3267 HG22 ILE A 204      11.609  10.996  21.168  1.00 17.37           H
ATOM   3268 HG23 ILE A 204      10.043  11.008  20.900  1.00 17.37           H
ATOM   3269 HD11 ILE A 204       9.473  13.576  17.689  1.00 15.25           H
ATOM   3270 HD12 ILE A 204      11.000  13.766  18.086  1.00 15.25           H
ATOM   3271 HD13 ILE A 204      10.371  12.309  18.021  1.00 15.25           H
ATOM   3272  N   VAL A 205      11.271  11.898  23.881  1.00 11.07           N
ATOM   3273  CA  VAL A 205      12.146  11.283  24.863  1.00  8.09           C
ATOM   3274  C   VAL A 205      12.923  10.173  24.184  1.00  9.89           C
ATOM   3275  O   VAL A 205      12.393   9.407  23.370  1.00 10.08           O
ATOM   3276  CB  VAL A 205      11.343  10.766  26.079  1.00  8.83           C
ATOM   3277  CG1 VAL A 205      12.201   9.911  26.977  1.00 11.77           C
ATOM   3278  CG2 VAL A 205      10.756  11.966  26.873  1.00 14.02           C
ATOM   3279  H   VAL A 205      10.456  11.627  23.926  1.00 13.28           H
ATOM   3280  HA  VAL A 205      12.781  11.944  25.181  1.00  9.70           H
ATOM   3281  HB  VAL A 205      10.604  10.224  25.763  1.00 10.58           H
ATOM   3282 HG11 VAL A 205      11.666   9.605  27.726  1.00 14.11           H
ATOM   3283 HG12 VAL A 205      12.527   9.150  26.470  1.00 14.11           H
ATOM   3284 HG13 VAL A 205      12.948  10.440  27.297  1.00 14.11           H
ATOM   3285 HG21 VAL A 205      10.256  11.628  27.632  1.00 16.81           H
ATOM   3286 HG22 VAL A 205      11.485  12.527  27.180  1.00 16.81           H
ATOM   3287 HG23 VAL A 205      10.171  12.474  26.290  1.00 16.81           H
ATOM   3288  N   VAL A 206      14.206  10.096  24.482  1.00  9.95           N
ATOM   3289  CA  VAL A 206      15.054   9.064  23.887  1.00  9.96           C
ATOM   3290  C   VAL A 206      15.303   7.981  24.927  1.00  9.69           C
ATOM   3291  O   VAL A 206      15.671   8.270  26.080  1.00  9.89           O
ATOM   3292  CB  VAL A 206      16.371   9.662  23.369  1.00 10.37           C
ATOM   3293  CG1 VAL A 206      17.315   8.528  22.854  1.00 13.08           C
ATOM   3294  CG2 VAL A 206      16.086  10.655  22.270  1.00 15.27           C
ATOM   3295  H   VAL A 206      14.615  10.624  25.023  1.00 11.93           H
ATOM   3296  HA  VAL A 206      14.588   8.663  23.137  1.00 11.94           H
ATOM   3297  HB  VAL A 206      16.819  10.128  24.093  1.00 12.44           H
ATOM   3298 HG11 VAL A 206      18.140   8.925  22.532  1.00 15.69           H
ATOM   3299 HG12 VAL A 206      17.505   7.918  23.584  1.00 15.69           H
ATOM   3300 HG13 VAL A 206      16.873   8.053  22.133  1.00 15.69           H
ATOM   3301 HG21 VAL A 206      16.925  11.025  21.953  1.00 18.31           H
ATOM   3302 HG22 VAL A 206      15.628  10.201  21.545  1.00 18.31           H
ATOM   3303 HG23 VAL A 206      15.525  11.364  22.623  1.00 18.31           H
ATOM   3304  N   THR A 207      15.119   6.725  24.514  1.00  8.42           N
ATOM   3305  CA  THR A 207      15.473   5.567  25.325  1.00  8.09           C
ATOM   3306  C   THR A 207      16.706   4.942  24.709  1.00  8.87           C
ATOM   3307  O   THR A 207      16.724   4.662  23.504  1.00  9.01           O
ATOM   3308  CB  THR A 207      14.351   4.521  25.384  1.00 10.98           C
ATOM   3309  OG1 THR A 207      13.204   5.096  25.985  1.00 11.44           O
ATOM   3310  CG2 THR A 207      14.801   3.274  26.191  1.00 11.03           C
ATOM   3311  H   THR A 207      14.784   6.518  23.749  1.00 10.09           H
ATOM   3312  HA  THR A 207      15.684   5.850  26.228  1.00  9.70           H
ATOM   3313  HB  THR A 207      14.131   4.237  24.483  1.00 13.17           H
ATOM   3314  HG1 THR A 207      12.584   4.530  26.022  1.00 13.72           H
ATOM   3315 HG21 THR A 207      14.084   2.622  26.221  1.00 13.22           H
ATOM   3316 HG22 THR A 207      15.577   2.871  25.772  1.00 13.22           H
ATOM   3317 HG23 THR A 207      15.031   3.531  27.098  1.00 13.22           H
ATOM   3318  N   ALA A 208      17.718   4.710  25.539  1.00  8.56           N
ATOM   3319  CA  ALA A 208      18.968   4.131  25.097  1.00  9.35           C
ATOM   3320  C   ALA A 208      18.923   2.629  25.283  1.00  8.43           C
ATOM   3321  O   ALA A 208      18.749   2.150  26.404  1.00  8.08           O
ATOM   3322  CB  ALA A 208      20.129   4.724  25.905  1.00  9.44           C
ATOM   3323  H   ALA A 208      17.698   4.886  26.380  1.00 10.26           H
ATOM   3324  HA  ALA A 208      19.109   4.327  24.157  1.00 11.21           H
ATOM   3325  HB1 ALA A 208      20.960   4.328  25.600  1.00 11.32           H
ATOM   3326  HB2 ALA A 208      20.149   5.684  25.769  1.00 11.32           H
ATOM   3327  HB3 ALA A 208      19.993   4.525  26.845  1.00 11.32           H
ATOM   3328  N   TYR A 209      19.027   1.880  24.177  1.00  8.20           N
ATOM   3329  CA  TYR A 209      19.111   0.437  24.295  1.00  8.28           C
ATOM   3330  C   TYR A 209      20.546  -0.054  24.079  1.00  6.67           C
ATOM   3331  O   TYR A 209      21.422   0.678  23.623  1.00  8.76           O
ATOM   3332  CB  TYR A 209      18.115  -0.248  23.361  1.00  7.63           C
ATOM   3333  CG  TYR A 209      18.376  -0.329  21.857  1.00  6.24           C
ATOM   3334  CD1 TYR A 209      19.465  -1.032  21.341  1.00  8.59           C
ATOM   3335  CD2 TYR A 209      17.446   0.164  20.963  1.00  9.03           C
ATOM   3336  CE1 TYR A 209      19.654  -1.175  19.997  1.00  8.68           C
ATOM   3337  CE2 TYR A 209      17.614   0.015  19.609  1.00  8.10           C
ATOM   3338  CZ  TYR A 209      18.718  -0.670  19.111  1.00  9.34           C
ATOM   3339  OH  TYR A 209      18.908  -0.886  17.736  1.00  9.45           O
ATOM   3340  H   TYR A 209      19.050   2.182  23.372  1.00  9.83           H
ATOM   3341  HA  TYR A 209      18.863   0.195  25.201  1.00  9.92           H
ATOM   3342  HB2 TYR A 209      18.015  -1.163  23.669  1.00  9.14           H
ATOM   3343  HB3 TYR A 209      17.265   0.207  23.465  1.00  9.14           H
ATOM   3344  HD1 TYR A 209      20.090  -1.393  21.927  1.00 10.29           H
ATOM   3345  HD2 TYR A 209      16.693   0.606  21.284  1.00 10.83           H
ATOM   3346  HE1 TYR A 209      20.388  -1.647  19.678  1.00 10.40           H
ATOM   3347  HE2 TYR A 209      16.978   0.358  19.023  1.00  9.71           H
ATOM   3348  HH  TYR A 209      18.281  -0.536  17.301  1.00 11.33           H
ATOM   3349  N   SER A 210      20.775  -1.321  24.449  1.00  8.95           N
ATOM   3350  CA  SER A 210      22.100  -1.931  24.475  1.00  8.82           C
ATOM   3351  C   SER A 210      23.121  -1.028  25.183  1.00  9.34           C
ATOM   3352  O   SER A 210      24.240  -0.851  24.701  1.00 10.12           O
ATOM   3353  CB  SER A 210      22.571  -2.283  23.068  1.00 10.92           C
ATOM   3354  OG  SER A 210      21.627  -3.130  22.428  1.00  9.98           O
ATOM   3355  H   SER A 210      20.152  -1.861  24.696  1.00 10.73           H
ATOM   3356  HA  SER A 210      22.047  -2.758  24.979  1.00 10.57           H
ATOM   3357  HB2 SER A 210      22.665  -1.467  22.552  1.00 13.09           H
ATOM   3358  HB3 SER A 210      23.423  -2.743  23.124  1.00 13.09           H
ATOM   3359  HG  SER A 210      21.534  -3.840  22.868  1.00 11.97           H
ATOM   3360  N   PRO A 211      22.792  -0.506  26.372  1.00 10.17           N
ATOM   3361  CA  PRO A 211      23.725   0.412  27.067  1.00  9.70           C
ATOM   3362  C   PRO A 211      25.045  -0.229  27.472  1.00  9.70           C
ATOM   3363  O   PRO A 211      26.030   0.491  27.683  1.00 10.59           O
ATOM   3364  CB  PRO A 211      22.916   0.847  28.300  1.00  7.97           C
ATOM   3365  CG  PRO A 211      22.024  -0.357  28.600  1.00 10.96           C
ATOM   3366  CD  PRO A 211      21.612  -0.823  27.191  1.00  8.87           C
ATOM   3367  HA  PRO A 211      23.904   1.188  26.514  1.00 11.63           H
ATOM   3368  HB2 PRO A 211      23.516   1.027  29.041  1.00  9.55           H
ATOM   3369  HB3 PRO A 211      22.383   1.629  28.086  1.00  9.55           H
ATOM   3370  HG2 PRO A 211      22.531  -1.042  29.062  1.00 13.14           H
ATOM   3371  HG3 PRO A 211      21.252  -0.080  29.118  1.00 13.14           H
ATOM   3372  HD2 PRO A 211      21.443  -1.779  27.187  1.00 10.64           H
ATOM   3373  HD3 PRO A 211      20.840  -0.324  26.881  1.00 10.64           H
ATOM   3374  N   LEU A 212      25.087  -1.550  27.606  1.00 10.02           N
ATOM   3375  CA  LEU A 212      26.293  -2.281  27.953  1.00  9.99           C
ATOM   3376  C   LEU A 212      26.967  -2.873  26.733  1.00 12.80           C
ATOM   3377  O   LEU A 212      27.935  -3.625  26.882  1.00 12.91           O
ATOM   3378  CB  LEU A 212      25.962  -3.387  28.958  1.00  8.55           C
ATOM   3379  CG  LEU A 212      25.130  -2.970  30.174  1.00 14.44           C
ATOM   3380  CD1 LEU A 212      24.927  -4.133  31.090  1.00 17.41           C
ATOM   3381  CD2 LEU A 212      25.785  -1.816  30.925  1.00 12.84           C
ATOM   3382  H   LEU A 212      24.403  -2.060  27.497  1.00 12.02           H
ATOM   3383  HA  LEU A 212      26.920  -1.672  28.374  1.00 11.97           H
ATOM   3384  HB2 LEU A 212      25.467  -4.081  28.494  1.00 10.24           H
ATOM   3385  HB3 LEU A 212      26.795  -3.755  29.291  1.00 10.24           H
ATOM   3386  HG  LEU A 212      24.258  -2.672  29.872  1.00 17.32           H
ATOM   3387 HD11 LEU A 212      24.399  -3.846  31.851  1.00 20.88           H
ATOM   3388 HD12 LEU A 212      24.461  -4.835  30.609  1.00 20.88           H
ATOM   3389 HD13 LEU A 212      25.792  -4.454  31.389  1.00 20.88           H
ATOM   3390 HD21 LEU A 212      25.232  -1.581  31.686  1.00 15.40           H
ATOM   3391 HD22 LEU A 212      26.663  -2.096  31.228  1.00 15.40           H
ATOM   3392 HD23 LEU A 212      25.867  -1.057  30.328  1.00 15.40           H
ATOM   3393  N   GLY A 213      26.502  -2.538  25.525  1.00 10.93           N
ATOM   3394  CA  GLY A 213      27.138  -3.048  24.330  1.00 13.55           C
ATOM   3395  C   GLY A 213      26.619  -4.398  23.896  1.00 16.43           C
ATOM   3396  O   GLY A 213      27.206  -5.009  22.986  1.00 16.44           O
ATOM   3397  H   GLY A 213      25.828  -2.023  25.382  1.00 13.11           H
ATOM   3398  HA2 GLY A 213      26.998  -2.422  23.602  1.00 16.25           H
ATOM   3399  HA3 GLY A 213      28.092  -3.126  24.485  1.00 16.25           H
ATOM   3400  N   SER A 214      25.527  -4.871  24.502  1.00 13.58           N
ATOM   3401  CA  SER A 214      24.889  -6.128  24.124  1.00 10.29           C
ATOM   3402  C   SER A 214      25.891  -7.282  23.962  1.00 11.84           C
ATOM   3403  O   SER A 214      25.944  -7.932  22.915  1.00 13.06           O
ATOM   3404  CB  SER A 214      24.079  -5.923  22.853  1.00 15.03           C
ATOM   3405  OG  SER A 214      23.191  -6.997  22.601  1.00 14.95           O
ATOM   3406  H   SER A 214      25.130  -4.469  25.150  1.00 16.29           H
ATOM   3407  HA  SER A 214      24.269  -6.379  24.826  1.00 12.34           H
ATOM   3408  HB2 SER A 214      23.563  -5.107  22.941  1.00 18.02           H
ATOM   3409  HB3 SER A 214      24.691  -5.843  22.104  1.00 18.02           H
ATOM   3410  HG  SER A 214      22.650  -7.078  23.238  1.00 17.93           H
ATOM   3411  N   PRO A 215      26.701  -7.554  24.980  1.00 13.87           N
ATOM   3412  CA  PRO A 215      27.727  -8.597  24.821  1.00 17.76           C
ATOM   3413  C   PRO A 215      27.164  -9.984  24.526  1.00 20.41           C
ATOM   3414  O   PRO A 215      27.909 -10.821  24.020  1.00 17.17           O
ATOM   3415  CB  PRO A 215      28.463  -8.574  26.167  1.00 23.44           C
ATOM   3416  CG  PRO A 215      27.548  -7.917  27.117  1.00 16.27           C
ATOM   3417  CD  PRO A 215      26.762  -6.927  26.309  1.00 10.88           C
ATOM   3418  HA  PRO A 215      28.347  -8.350  24.116  1.00 21.30           H
ATOM   3419  HB2 PRO A 215      28.652  -9.483  26.449  1.00 28.12           H
ATOM   3420  HB3 PRO A 215      29.285  -8.066  26.079  1.00 28.12           H
ATOM   3421  HG2 PRO A 215      26.959  -8.579  27.512  1.00 19.52           H
ATOM   3422  HG3 PRO A 215      28.062  -7.465  27.804  1.00 19.52           H
ATOM   3423  HD2 PRO A 215      25.870  -6.822  26.676  1.00 13.04           H
ATOM   3424  HD3 PRO A 215      27.231  -6.079  26.263  1.00 13.04           H
ATOM   3425  N   ASP A 216      25.893 -10.263  24.832  1.00 12.63           N
ATOM   3426  CA  ASP A 216      25.270 -11.556  24.539  1.00 12.28           C
ATOM   3427  C   ASP A 216      24.542 -11.593  23.185  1.00 16.21           C
ATOM   3428  O   ASP A 216      23.928 -12.610  22.854  1.00 14.04           O
ATOM   3429  CB  ASP A 216      24.330 -11.981  25.694  1.00 11.01           C
ATOM   3430  CG  ASP A 216      23.180 -10.973  25.958  1.00 18.06           C
ATOM   3431  OD1 ASP A 216      23.354  -9.776  25.637  1.00 14.72           O
ATOM   3432  OD2 ASP A 216      22.120 -11.390  26.487  1.00 14.08           O1-
ATOM   3433  H   ASP A 216      25.362  -9.707  25.217  1.00 15.15           H
ATOM   3434  HA  ASP A 216      25.976 -12.220  24.495  1.00 14.72           H
ATOM   3435  HB2 ASP A 216      23.930 -12.837  25.475  1.00 13.20           H
ATOM   3436  HB3 ASP A 216      24.850 -12.059  26.510  1.00 13.20           H
ATOM   3437  N   ARG A 217      24.658 -10.544  22.356  1.00 13.26           N
ATOM   3438  CA  ARG A 217      24.072 -10.590  21.032  1.00 15.10           C
ATOM   3439  C   ARG A 217      24.588 -11.813  20.272  1.00 13.00           C
ATOM   3440  O   ARG A 217      25.770 -12.159  20.378  1.00 12.27           O
ATOM   3441  CB  ARG A 217      24.377  -9.324  20.233  1.00 13.55           C
ATOM   3442  CG  ARG A 217      25.832  -9.122  19.932  1.00 13.46           C
ATOM   3443  CD  ARG A 217      26.144  -7.644  19.577  1.00 17.35           C
ATOM   3444  NE  ARG A 217      27.514  -7.510  19.108  1.00 22.03           N
ATOM   3445  CZ  ARG A 217      28.589  -7.399  19.879  1.00 21.67           C
ATOM   3446  NH1 ARG A 217      28.494  -7.359  21.201  1.00 22.84           N
ATOM   3447  NH2 ARG A 217      29.787  -7.317  19.314  1.00 31.57           N1+
ATOM   3448  H   ARG A 217      25.067  -9.811  22.543  1.00 15.90           H
ATOM   3449  HA  ARG A 217      23.108 -10.670  21.114  1.00 18.11           H
ATOM   3450  HB2 ARG A 217      23.904  -9.369  19.387  1.00 16.25           H
ATOM   3451  HB3 ARG A 217      24.070  -8.556  20.739  1.00 16.25           H
ATOM   3452  HG2 ARG A 217      26.356  -9.363  20.712  1.00 16.14           H
ATOM   3453  HG3 ARG A 217      26.082  -9.675  19.176  1.00 16.14           H
ATOM   3454  HD2 ARG A 217      25.548  -7.349  18.871  1.00 20.80           H
ATOM   3455  HD3 ARG A 217      26.034  -7.092  20.366  1.00 20.80           H
ATOM   3456  HE  ARG A 217      27.639  -7.501  18.257  1.00 26.42           H
ATOM   3457 HH11 ARG A 217      27.723  -7.420  21.579  1.00 27.40           H
ATOM   3458 HH12 ARG A 217      29.203  -7.281  21.682  1.00 27.40           H
ATOM   3459 HH21 ARG A 217      29.860  -7.333  18.457  1.00 37.87           H
ATOM   3460 HH22 ARG A 217      30.488  -7.229  19.804  1.00 37.87           H
ATOM   3461  N   PRO A 218      23.723 -12.491  19.520  1.00 14.06           N
ATOM   3462  CA  PRO A 218      24.111 -13.775  18.902  1.00 18.46           C
ATOM   3463  C   PRO A 218      25.165 -13.658  17.827  1.00 23.38           C
ATOM   3464  O   PRO A 218      25.864 -14.645  17.548  1.00 20.34           O
ATOM   3465  CB  PRO A 218      22.786 -14.296  18.321  1.00 22.76           C
ATOM   3466  CG  PRO A 218      21.815 -13.155  18.402  1.00 25.62           C
ATOM   3467  CD  PRO A 218      22.268 -12.254  19.476  1.00 21.07           C
ATOM   3468  HA  PRO A 218      24.422 -14.391  19.584  1.00 22.15           H
ATOM   3469  HB2 PRO A 218      22.920 -14.563  17.398  1.00 27.30           H
ATOM   3470  HB3 PRO A 218      22.474 -15.047  18.850  1.00 27.30           H
ATOM   3471  HG2 PRO A 218      21.803 -12.685  17.554  1.00 30.74           H
ATOM   3472  HG3 PRO A 218      20.932 -13.501  18.606  1.00 30.74           H
ATOM   3473  HD2 PRO A 218      22.082 -11.331  19.245  1.00 25.28           H
ATOM   3474  HD3 PRO A 218      21.859 -12.500  20.320  1.00 25.28           H
ATOM   3475  N   TRP A 219      25.290 -12.497  17.193  1.00 18.01           N
ATOM   3476  CA  TRP A 219      26.275 -12.295  16.145  1.00 17.30           C
ATOM   3477  C   TRP A 219      27.577 -11.703  16.673  1.00 21.96           C
ATOM   3478  O   TRP A 219      28.464 -11.382  15.885  1.00 18.03           O
ATOM   3479  CB  TRP A 219      25.685 -11.406  15.051  1.00 17.86           C
ATOM   3480  CG  TRP A 219      25.125 -10.098  15.541  1.00 16.72           C
ATOM   3481  CD1 TRP A 219      25.820  -8.937  15.752  1.00 25.79           C
ATOM   3482  CD2 TRP A 219      23.767  -9.819  15.880  1.00 14.36           C
ATOM   3483  NE1 TRP A 219      24.971  -7.955  16.202  1.00 18.60           N
ATOM   3484  CE2 TRP A 219      23.703  -8.468  16.276  1.00 14.74           C
ATOM   3485  CE3 TRP A 219      22.591 -10.574  15.871  1.00 14.40           C
ATOM   3486  CZ2 TRP A 219      22.517  -7.861  16.663  1.00 16.19           C
ATOM   3487  CZ3 TRP A 219      21.416  -9.970  16.258  1.00 19.62           C
ATOM   3488  CH2 TRP A 219      21.386  -8.625  16.656  1.00 13.36           C
ATOM   3489  H   TRP A 219      24.808 -11.804  17.355  1.00 21.60           H
ATOM   3490  HA  TRP A 219      26.483 -13.154  15.746  1.00 20.74           H
ATOM   3491  HB2 TRP A 219      26.381 -11.205  14.406  1.00 21.42           H
ATOM   3492  HB3 TRP A 219      24.965 -11.889  14.614  1.00 21.42           H
ATOM   3493  HD1 TRP A 219      26.733  -8.831  15.616  1.00 30.94           H
ATOM   3494  HE1 TRP A 219      25.196  -7.147  16.391  1.00 22.31           H
ATOM   3495  HE3 TRP A 219      22.601 -11.465  15.604  1.00 17.26           H
ATOM   3496  HZ2 TRP A 219      22.496  -6.972  16.934  1.00 19.42           H
ATOM   3497  HZ3 TRP A 219      20.627 -10.463  16.258  1.00 23.54           H
ATOM   3498  HH2 TRP A 219      20.578  -8.245  16.915  1.00 16.02           H
ATOM   3499  N   ALA A 220      27.701 -11.561  17.988  1.00 19.39           N
ATOM   3500  CA  ALA A 220      28.933 -11.083  18.582  1.00 22.90           C
ATOM   3501  C   ALA A 220      30.099 -11.924  18.093  1.00 33.42           C
ATOM   3502  O   ALA A 220      29.992 -13.142  17.938  1.00 27.57           O
ATOM   3503  CB  ALA A 220      28.856 -11.133  20.108  1.00 19.72           C
ATOM   3504  H   ALA A 220      27.080 -11.737  18.557  1.00 23.25           H
ATOM   3505  HA  ALA A 220      29.084 -10.163  18.313  1.00 27.47           H
ATOM   3506  HB1 ALA A 220      29.692 -10.808  20.476  1.00 23.66           H
ATOM   3507  HB2 ALA A 220      28.122 -10.572  20.405  1.00 23.66           H
ATOM   3508  HB3 ALA A 220      28.705 -12.050  20.386  1.00 23.66           H
ATOM   3509  N   LYS A 221      31.205 -11.267  17.823  1.00 24.28           N
ATOM   3510  CA  LYS A 221      32.302 -11.994  17.273  1.00 31.98           C
ATOM   3511  C   LYS A 221      33.476 -11.949  18.247  1.00 43.40           C
ATOM   3512  O   LYS A 221      33.682 -10.929  18.929  1.00 31.05           O
ATOM   3513  CB  LYS A 221      32.620 -11.426  15.880  1.00 38.59           C
ATOM   3514  CG  LYS A 221      34.014 -11.413  15.469  1.00 52.93           C
ATOM   3515  CD  LYS A 221      34.114 -10.825  14.050  1.00 55.26           C
ATOM   3516  CE  LYS A 221      35.413 -10.024  13.857  1.00 58.21           C
ATOM   3517  NZ  LYS A 221      35.845  -9.282  15.096  1.00 64.56           N1+
ATOM   3518  H   LYS A 221      31.338 -10.427  17.947  1.00 29.12           H
ATOM   3519  HA  LYS A 221      32.041 -12.922  17.164  1.00 38.36           H
ATOM   3520  HB2 LYS A 221      32.135 -11.951  15.224  1.00 46.29           H
ATOM   3521  HB3 LYS A 221      32.306 -10.509  15.850  1.00 46.29           H
ATOM   3522  HG2 LYS A 221      34.529 -10.856  16.074  1.00 63.50           H
ATOM   3523  HG3 LYS A 221      34.361 -12.319  15.456  1.00 63.50           H
ATOM   3524  HD2 LYS A 221      34.104 -11.547  13.403  1.00 66.30           H
ATOM   3525  HD3 LYS A 221      33.364 -10.228  13.898  1.00 66.30           H
ATOM   3526  HE2 LYS A 221      36.126 -10.635  13.611  1.00 69.84           H
ATOM   3527  HE3 LYS A 221      35.279  -9.372  13.151  1.00 69.84           H
ATOM   3528  HZ1 LYS A 221      36.598  -8.835  14.937  1.00 77.46           H
ATOM   3529  HZ2 LYS A 221      35.213  -8.705  15.341  1.00 77.46           H
ATOM   3530  HZ3 LYS A 221      35.985  -9.857  15.761  1.00 77.46           H
ATOM   3531  N   PRO A 222      34.170 -13.085  18.441  1.00 48.72           N
ATOM   3532  CA  PRO A 222      35.189 -13.200  19.485  1.00 51.04           C
ATOM   3533  C   PRO A 222      36.098 -12.016  19.754  1.00 50.53           C
ATOM   3534  O   PRO A 222      36.557 -11.899  20.900  1.00 58.25           O
ATOM   3535  CB  PRO A 222      35.982 -14.413  18.996  1.00 45.82           C
ATOM   3536  CG  PRO A 222      34.852 -15.336  18.412  1.00 46.95           C
ATOM   3537  CD  PRO A 222      33.649 -14.433  18.138  1.00 53.27           C
ATOM   3538  HA  PRO A 222      34.758 -13.439  20.321  1.00 61.24           H
ATOM   3539  HB2 PRO A 222      36.610 -14.147  18.306  1.00 54.97           H
ATOM   3540  HB3 PRO A 222      36.435 -14.840  19.740  1.00 54.97           H
ATOM   3541  HG2 PRO A 222      35.163 -15.744  17.588  1.00 56.33           H
ATOM   3542  HG3 PRO A 222      34.623 -16.017  19.063  1.00 56.33           H
ATOM   3543  HD2 PRO A 222      33.384 -14.493  17.207  1.00 63.91           H
ATOM   3544  HD3 PRO A 222      32.916 -14.655  18.734  1.00 63.91           H
ATOM   3545  N   GLU A 223      36.392 -11.132  18.804  1.00 37.18           N
ATOM   3546  CA  GLU A 223      37.129  -9.946  19.229  1.00 46.87           C
ATOM   3547  C   GLU A 223      36.519  -8.670  18.671  1.00 48.32           C
ATOM   3548  O   GLU A 223      37.188  -7.810  18.095  1.00 45.27           O
ATOM   3549  CB  GLU A 223      38.607 -10.062  18.868  1.00 52.12           C
ATOM   3550  CG  GLU A 223      39.575 -10.380  20.078  1.00 60.61           C
ATOM   3551  CD  GLU A 223      39.160  -9.822  21.475  1.00 65.13           C
ATOM   3552  OE1 GLU A 223      38.053 -10.148  21.986  1.00 63.07           O
ATOM   3553  OE2 GLU A 223      39.982  -9.075  22.073  1.00 65.32           O1-
ATOM   3554  H   GLU A 223      36.195 -11.185  17.969  1.00 44.60           H
ATOM   3555  HA  GLU A 223      37.075  -9.888  20.196  1.00 56.24           H
ATOM   3556  HB2 GLU A 223      38.709 -10.775  18.218  1.00 62.54           H
ATOM   3557  HB3 GLU A 223      38.895  -9.223  18.477  1.00 62.54           H
ATOM   3558  HG2 GLU A 223      39.646 -11.344  20.164  1.00 72.72           H
ATOM   3559  HG3 GLU A 223      40.449 -10.012  19.871  1.00 72.72           H
ATOM   3560  N   ASP A 224      35.238  -8.507  18.944  1.00 43.18           N
ATOM   3561  CA  ASP A 224      34.621  -7.195  18.910  1.00 37.77           C
ATOM   3562  C   ASP A 224      35.047  -6.389  20.146  1.00 33.75           C
ATOM   3563  O   ASP A 224      35.509  -6.952  21.145  1.00 30.44           O
ATOM   3564  CB  ASP A 224      33.097  -7.348  18.854  1.00 35.84           C
ATOM   3565  CG  ASP A 224      32.600  -7.794  17.497  1.00 32.74           C
ATOM   3566  OD1 ASP A 224      33.214  -7.434  16.466  1.00 33.13           O
ATOM   3567  OD2 ASP A 224      31.572  -8.491  17.459  1.00 30.16           O1-
ATOM   3568  H   ASP A 224      34.699  -9.144  19.153  1.00 51.80           H
ATOM   3569  HA  ASP A 224      34.913  -6.720  18.116  1.00 45.31           H
ATOM   3570  HB2 ASP A 224      32.822  -8.011  19.506  1.00 42.99           H
ATOM   3571  HB3 ASP A 224      32.686  -6.493  19.057  1.00 42.99           H
ATOM   3572  N   PRO A 225      34.924  -5.065  20.090  1.00 28.73           N
ATOM   3573  CA  PRO A 225      35.079  -4.245  21.303  1.00 32.37           C
ATOM   3574  C   PRO A 225      34.205  -4.750  22.451  1.00 29.56           C
ATOM   3575  O   PRO A 225      33.121  -5.294  22.242  1.00 28.66           O
ATOM   3576  CB  PRO A 225      34.634  -2.848  20.851  1.00 34.15           C
ATOM   3577  CG  PRO A 225      34.566  -2.868  19.352  1.00 38.23           C
ATOM   3578  CD  PRO A 225      34.558  -4.288  18.896  1.00 34.21           C
ATOM   3579  HA  PRO A 225      36.008  -4.219  21.583  1.00 38.84           H
ATOM   3580  HB2 PRO A 225      33.760  -2.653  21.224  1.00 40.97           H
ATOM   3581  HB3 PRO A 225      35.282  -2.192  21.150  1.00 40.97           H
ATOM   3582  HG2 PRO A 225      33.754  -2.422  19.065  1.00 45.87           H
ATOM   3583  HG3 PRO A 225      35.342  -2.408  18.994  1.00 45.87           H
ATOM   3584  HD2 PRO A 225      33.671  -4.537  18.593  1.00 41.04           H
ATOM   3585  HD3 PRO A 225      35.218  -4.419  18.197  1.00 41.04           H
ATOM   3586  N   SER A 226      34.675  -4.528  23.680  1.00 31.32           N
ATOM   3587  CA  SER A 226      33.926  -4.835  24.897  1.00 27.29           C
ATOM   3588  C   SER A 226      33.914  -3.615  25.815  1.00 23.72           C
ATOM   3589  O   SER A 226      34.946  -3.281  26.407  1.00 19.10           O
ATOM   3590  CB  SER A 226      34.545  -6.014  25.627  1.00 26.33           C
ATOM   3591  OG  SER A 226      33.997  -6.098  26.937  1.00 33.01           O
ATOM   3592  H   SER A 226      35.450  -4.190  23.837  1.00 37.58           H
ATOM   3593  HA  SER A 226      33.010  -5.058  24.668  1.00 32.74           H
ATOM   3594  HB2 SER A 226      34.345  -6.831  25.143  1.00 31.58           H
ATOM   3595  HB3 SER A 226      35.504  -5.886  25.688  1.00 31.58           H
ATOM   3596  HG  SER A 226      34.334  -6.748  27.348  1.00 39.60           H
ATOM   3597  N   LEU A 227      32.750  -2.963  25.948  1.00 17.79           N
ATOM   3598  CA  LEU A 227      32.628  -1.800  26.823  1.00 16.78           C
ATOM   3599  C   LEU A 227      32.890  -2.158  28.267  1.00 17.25           C
ATOM   3600  O   LEU A 227      33.435  -1.355  29.029  1.00 16.47           O
ATOM   3601  CB  LEU A 227      31.215  -1.211  26.740  1.00 18.27           C
ATOM   3602  CG  LEU A 227      30.833  -0.377  25.547  1.00 18.48           C
ATOM   3603  CD1 LEU A 227      29.322  -0.260  25.480  1.00 15.89           C
ATOM   3604  CD2 LEU A 227      31.486   0.982  25.662  1.00 15.22           C
ATOM   3605  H   LEU A 227      32.022  -3.177  25.543  1.00 21.33           H
ATOM   3606  HA  LEU A 227      33.264  -1.119  26.551  1.00 20.13           H
ATOM   3607  HB2 LEU A 227      30.587  -1.950  26.775  1.00 21.91           H
ATOM   3608  HB3 LEU A 227      31.084  -0.653  27.523  1.00 21.91           H
ATOM   3609  HG  LEU A 227      31.147  -0.805  24.736  1.00 22.17           H
ATOM   3610 HD11 LEU A 227      29.082   0.279  24.710  1.00 19.06           H
ATOM   3611 HD12 LEU A 227      28.940  -1.147  25.396  1.00 19.06           H
ATOM   3612 HD13 LEU A 227      29.003   0.163  26.292  1.00 19.06           H
ATOM   3613 HD21 LEU A 227      31.237   1.517  24.892  1.00 18.25           H
ATOM   3614 HD22 LEU A 227      31.179   1.411  26.476  1.00 18.25           H
ATOM   3615 HD23 LEU A 227      32.448   0.868  25.690  1.00 18.25           H
ATOM   3616  N   LEU A 228      32.417  -3.326  28.691  1.00 13.96           N
ATOM   3617  CA  LEU A 228      32.519  -3.700  30.088  1.00 16.56           C
ATOM   3618  C   LEU A 228      33.963  -3.882  30.502  1.00 20.29           C
ATOM   3619  O   LEU A 228      34.269  -3.830  31.698  1.00 23.36           O
ATOM   3620  CB  LEU A 228      31.741  -4.989  30.338  1.00 16.80           C
ATOM   3621  CG  LEU A 228      30.350  -4.992  30.978  1.00 25.36           C
ATOM   3622  CD1 LEU A 228      29.699  -3.668  31.118  1.00 27.26           C
ATOM   3623  CD2 LEU A 228      29.481  -5.965  30.211  1.00 22.83           C
ATOM   3624  H   LEU A 228      32.037  -3.912  28.190  1.00 16.74           H
ATOM   3625  HA  LEU A 228      32.132  -2.999  30.636  1.00 19.87           H
ATOM   3626  HB2 LEU A 228      31.640  -5.429  29.479  1.00 20.14           H
ATOM   3627  HB3 LEU A 228      32.296  -5.549  30.903  1.00 20.14           H
ATOM   3628  HG  LEU A 228      30.442  -5.350  31.875  1.00 30.42           H
ATOM   3629 HD11 LEU A 228      28.830  -3.786  31.532  1.00 32.70           H
ATOM   3630 HD12 LEU A 228      30.256  -3.100  31.673  1.00 32.70           H
ATOM   3631 HD13 LEU A 228      29.596  -3.273  30.238  1.00 32.70           H
ATOM   3632 HD21 LEU A 228      28.596  -5.977  30.607  1.00 27.39           H
ATOM   3633 HD22 LEU A 228      29.426  -5.678  29.286  1.00 27.39           H
ATOM   3634 HD23 LEU A 228      29.878  -6.849  30.261  1.00 27.39           H
ATOM   3635  N   GLU A 229      34.849  -4.098  29.544  1.00 18.95           N
ATOM   3636  CA  GLU A 229      36.248  -4.351  29.840  1.00 22.66           C
ATOM   3637  C   GLU A 229      37.153  -3.228  29.348  1.00 21.54           C
ATOM   3638  O   GLU A 229      38.380  -3.372  29.365  1.00 21.03           O
ATOM   3639  CB  GLU A 229      36.651  -5.700  29.246  1.00 27.49           C
ATOM   3640  CG  GLU A 229      36.414  -6.821  30.255  1.00 30.69           C
ATOM   3641  CD  GLU A 229      35.961  -8.108  29.639  1.00 50.92           C
ATOM   3642  OE1 GLU A 229      35.960  -8.214  28.390  1.00 53.35           O
ATOM   3643  OE2 GLU A 229      35.617  -9.020  30.424  1.00 58.14           O1-
ATOM   3644  H   GLU A 229      34.663  -4.103  28.704  1.00 22.73           H
ATOM   3645  HA  GLU A 229      36.354  -4.411  30.802  1.00 27.18           H
ATOM   3646  HB2 GLU A 229      36.116  -5.879  28.457  1.00 32.98           H
ATOM   3647  HB3 GLU A 229      37.594  -5.685  29.020  1.00 32.98           H
ATOM   3648  HG2 GLU A 229      37.243  -6.996  30.728  1.00 36.82           H
ATOM   3649  HG3 GLU A 229      35.731  -6.537  30.883  1.00 36.82           H
ATOM   3650  N   ASP A 230      36.580  -2.119  28.914  1.00 17.62           N
ATOM   3651  CA  ASP A 230      37.374  -0.981  28.463  1.00 16.68           C
ATOM   3652  C   ASP A 230      38.122  -0.416  29.661  1.00 17.48           C
ATOM   3653  O   ASP A 230      37.485  -0.032  30.658  1.00 12.72           O
ATOM   3654  CB  ASP A 230      36.461   0.065  27.835  1.00 14.92           C
ATOM   3655  CG  ASP A 230      37.216   1.225  27.240  1.00 17.29           C
ATOM   3656  OD1 ASP A 230      38.176   1.735  27.880  1.00 14.81           O
ATOM   3657  OD2 ASP A 230      36.839   1.625  26.118  1.00 18.96           O1-
ATOM   3658  H   ASP A 230      35.730  -1.996  28.869  1.00 21.14           H
ATOM   3659  HA  ASP A 230      38.019  -1.272  27.800  1.00 20.01           H
ATOM   3660  HB2 ASP A 230      35.946  -0.351  27.126  1.00 17.90           H
ATOM   3661  HB3 ASP A 230      35.865   0.414  28.516  1.00 17.90           H
ATOM   3662  N   PRO A 231      39.459  -0.379  29.642  1.00 14.73           N
ATOM   3663  CA  PRO A 231      40.172   0.043  30.853  1.00 13.30           C
ATOM   3664  C   PRO A 231      39.896   1.479  31.250  1.00 15.47           C
ATOM   3665  O   PRO A 231      39.948   1.821  32.440  1.00 16.46           O
ATOM   3666  CB  PRO A 231      41.648  -0.180  30.485  1.00 19.29           C
ATOM   3667  CG  PRO A 231      41.665  -0.219  28.956  1.00 19.61           C
ATOM   3668  CD  PRO A 231      40.359  -0.827  28.573  1.00 19.12           C
ATOM   3669  HA  PRO A 231      39.940  -0.539  31.594  1.00 15.95           H
ATOM   3670  HB2 PRO A 231      42.184   0.558  30.816  1.00 23.14           H
ATOM   3671  HB3 PRO A 231      41.955  -1.023  30.854  1.00 23.14           H
ATOM   3672  HG2 PRO A 231      41.740   0.682  28.606  1.00 23.52           H
ATOM   3673  HG3 PRO A 231      42.403  -0.770  28.650  1.00 23.52           H
ATOM   3674  HD2 PRO A 231      40.064  -0.484  27.715  1.00 22.93           H
ATOM   3675  HD3 PRO A 231      40.424  -1.795  28.568  1.00 22.93           H
ATOM   3676  N   ARG A 232      39.584   2.326  30.287  1.00 11.60           N
ATOM   3677  CA  ARG A 232      39.278   3.719  30.576  1.00 14.88           C
ATOM   3678  C   ARG A 232      37.982   3.840  31.354  1.00 18.34           C
ATOM   3679  O   ARG A 232      37.859   4.678  32.251  1.00 14.64           O
ATOM   3680  CB  ARG A 232      39.205   4.496  29.270  1.00 12.28           C
ATOM   3681  CG  ARG A 232      40.511   4.511  28.491  1.00 13.82           C
ATOM   3682  CD  ARG A 232      40.315   5.000  27.083  1.00 17.22           C
ATOM   3683  NE  ARG A 232      39.305   4.221  26.371  1.00 16.08           N
ATOM   3684  CZ  ARG A 232      38.937   4.442  25.112  1.00 14.29           C
ATOM   3685  NH1 ARG A 232      39.516   5.414  24.401  1.00 16.92           N
ATOM   3686  NH2 ARG A 232      37.979   3.696  24.565  1.00 15.19           N1+
ATOM   3687  H   ARG A 232      39.541   2.122  29.453  1.00 13.91           H
ATOM   3688  HA  ARG A 232      39.991   4.097  31.115  1.00 17.84           H
ATOM   3689  HB2 ARG A 232      38.527   4.094  28.705  1.00 14.72           H
ATOM   3690  HB3 ARG A 232      38.966   5.415  29.467  1.00 14.72           H
ATOM   3691  HG2 ARG A 232      41.140   5.103  28.933  1.00 16.58           H
ATOM   3692  HG3 ARG A 232      40.870   3.611  28.452  1.00 16.58           H
ATOM   3693  HD2 ARG A 232      40.024   5.925  27.104  1.00 20.66           H
ATOM   3694  HD3 ARG A 232      41.152   4.923  26.599  1.00 20.66           H
ATOM   3695  HE  ARG A 232      38.924   3.577  26.794  1.00 19.29           H
ATOM   3696 HH11 ARG A 232      40.127   5.903  24.758  1.00 20.29           H
ATOM   3697 HH12 ARG A 232      39.277   5.552  23.586  1.00 20.29           H
ATOM   3698 HH21 ARG A 232      37.611   3.066  25.021  1.00 18.22           H
ATOM   3699 HH22 ARG A 232      37.747   3.827  23.747  1.00 18.22           H
ATOM   3700  N   ILE A 233      37.001   3.017  31.019  1.00 12.20           N
ATOM   3701  CA  ILE A 233      35.736   3.065  31.728  1.00 13.94           C
ATOM   3702  C   ILE A 233      35.876   2.412  33.093  1.00 13.87           C
ATOM   3703  O   ILE A 233      35.294   2.878  34.077  1.00 14.44           O
ATOM   3704  CB  ILE A 233      34.647   2.407  30.851  1.00 16.31           C
ATOM   3705  CG1 ILE A 233      34.598   3.120  29.461  1.00 13.03           C
ATOM   3706  CG2 ILE A 233      33.324   2.518  31.538  1.00 20.18           C
ATOM   3707  CD1 ILE A 233      33.604   2.521  28.477  1.00 16.54           C
ATOM   3708  H   ILE A 233      37.041   2.428  30.394  1.00 14.62           H
ATOM   3709  HA  ILE A 233      35.488   3.993  31.865  1.00 16.71           H
ATOM   3710  HB  ILE A 233      34.863   1.470  30.722  1.00 19.56           H
ATOM   3711 HG12 ILE A 233      34.353   4.048  29.598  1.00 15.62           H
ATOM   3712 HG13 ILE A 233      35.478   3.070  29.056  1.00 15.62           H
ATOM   3713 HG21 ILE A 233      32.645   2.104  30.983  1.00 24.20           H
ATOM   3714 HG22 ILE A 233      33.374   2.065  32.394  1.00 24.20           H
ATOM   3715 HG23 ILE A 233      33.116   3.456  31.671  1.00 24.20           H
ATOM   3716 HD11 ILE A 233      33.641   3.023  27.647  1.00 19.83           H
ATOM   3717 HD12 ILE A 233      33.840   1.595  28.314  1.00 19.83           H
ATOM   3718 HD13 ILE A 233      32.713   2.575  28.857  1.00 19.83           H
ATOM   3719  N   LYS A 234      36.675   1.342  33.187  1.00 15.92           N
ATOM   3720  CA  LYS A 234      36.979   0.742  34.485  1.00 19.50           C
ATOM   3721  C   LYS A 234      37.587   1.757  35.448  1.00 18.89           C
ATOM   3722  O   LYS A 234      37.257   1.772  36.639  1.00 18.41           O
ATOM   3723  CB  LYS A 234      37.946  -0.421  34.294  1.00 19.32           C
ATOM   3724  CG  LYS A 234      37.445  -1.554  33.409  1.00 30.80           C
ATOM   3725  CD  LYS A 234      37.841  -2.905  34.016  1.00 41.19           C
ATOM   3726  CE  LYS A 234      37.860  -4.011  32.972  1.00 45.90           C
ATOM   3727  NZ  LYS A 234      39.097  -4.061  32.106  1.00 50.02           N1+
ATOM   3728  H   LYS A 234      37.048   0.950  32.519  1.00 19.09           H
ATOM   3729  HA  LYS A 234      36.163   0.398  34.879  1.00 23.39           H
ATOM   3730  HB2 LYS A 234      38.762  -0.079  33.894  1.00 23.18           H
ATOM   3731  HB3 LYS A 234      38.147  -0.799  35.164  1.00 23.18           H
ATOM   3732  HG2 LYS A 234      36.478  -1.515  33.347  1.00 36.95           H
ATOM   3733  HG3 LYS A 234      37.846  -1.481  32.529  1.00 36.95           H
ATOM   3734  HD2 LYS A 234      38.730  -2.835  34.399  1.00 49.42           H
ATOM   3735  HD3 LYS A 234      37.200  -3.147  34.702  1.00 49.42           H
ATOM   3736  HE2 LYS A 234      37.788  -4.865  33.427  1.00 55.06           H
ATOM   3737  HE3 LYS A 234      37.098  -3.892  32.385  1.00 55.06           H
ATOM   3738  HZ1 LYS A 234      39.186  -3.297  31.659  1.00 60.01           H
ATOM   3739  HZ2 LYS A 234      39.818  -4.186  32.613  1.00 60.01           H
ATOM   3740  HZ3 LYS A 234      39.033  -4.731  31.524  1.00 60.01           H
ATOM   3741  N   ALA A 235      38.484   2.607  34.948  1.00 18.23           N
ATOM   3742  CA  ALA A 235      39.116   3.637  35.778  1.00 20.56           C
ATOM   3743  C   ALA A 235      38.090   4.627  36.327  1.00 20.87           C
ATOM   3744  O   ALA A 235      38.152   5.009  37.505  1.00 16.41           O
ATOM   3745  CB  ALA A 235      40.177   4.378  34.959  1.00 18.25           C
ATOM   3746  H   ALA A 235      38.746   2.609  34.129  1.00 21.86           H
ATOM   3747  HA  ALA A 235      39.557   3.212  36.530  1.00 24.66           H
ATOM   3748  HB1 ALA A 235      40.589   5.057  35.517  1.00 21.89           H
ATOM   3749  HB2 ALA A 235      40.846   3.743  34.662  1.00 21.89           H
ATOM   3750  HB3 ALA A 235      39.750   4.793  34.193  1.00 21.89           H
ATOM   3751  N   ILE A 236      37.146   5.068  35.483  1.00 17.13           N
ATOM   3752  CA  ILE A 236      36.077   5.949  35.952  1.00 13.48           C
ATOM   3753  C   ILE A 236      35.237   5.255  37.011  1.00 15.21           C
ATOM   3754  O   ILE A 236      34.907   5.842  38.052  1.00 17.68           O
ATOM   3755  CB  ILE A 236      35.231   6.435  34.760  1.00 14.13           C
ATOM   3756  CG1 ILE A 236      36.089   7.326  33.855  1.00 18.28           C
ATOM   3757  CG2 ILE A 236      33.980   7.214  35.256  1.00 17.06           C
ATOM   3758  CD1 ILE A 236      35.424   7.722  32.544  1.00 21.94           C
ATOM   3759  H   ILE A 236      37.106   4.873  34.647  1.00 20.54           H
ATOM   3760  HA  ILE A 236      36.478   6.730  36.363  1.00 16.17           H
ATOM   3761  HB  ILE A 236      34.937   5.663  34.251  1.00 16.95           H
ATOM   3762 HG12 ILE A 236      36.302   8.141  34.335  1.00 21.93           H
ATOM   3763 HG13 ILE A 236      36.907   6.851  33.638  1.00 21.93           H
ATOM   3764 HG21 ILE A 236      33.466   7.507  34.487  1.00 20.46           H
ATOM   3765 HG22 ILE A 236      33.441   6.626  35.809  1.00 20.46           H
ATOM   3766 HG23 ILE A 236      34.270   7.981  35.773  1.00 20.46           H
ATOM   3767 HD11 ILE A 236      36.034   8.281  32.038  1.00 26.32           H
ATOM   3768 HD12 ILE A 236      35.215   6.919  32.041  1.00 26.32           H
ATOM   3769 HD13 ILE A 236      34.610   8.212  32.739  1.00 26.32           H
ATOM   3770  N   ALA A 237      34.890   3.994  36.790  1.00 12.34           N
ATOM   3771  CA  ALA A 237      34.151   3.264  37.807  1.00 17.45           C
ATOM   3772  C   ALA A 237      34.932   3.179  39.123  1.00 19.53           C
ATOM   3773  O   ALA A 237      34.379   3.387  40.206  1.00 17.21           O
ATOM   3774  CB  ALA A 237      33.844   1.865  37.306  1.00 16.29           C
ATOM   3775  H   ALA A 237      35.065   3.548  36.076  1.00 14.79           H
ATOM   3776  HA  ALA A 237      33.311   3.717  37.980  1.00 20.93           H
ATOM   3777  HB1 ALA A 237      33.352   1.386  37.991  1.00 19.53           H
ATOM   3778  HB2 ALA A 237      33.311   1.930  36.498  1.00 19.53           H
ATOM   3779  HB3 ALA A 237      34.679   1.408  37.117  1.00 19.53           H
ATOM   3780  N   ALA A 238      36.214   2.829  39.045  1.00 21.62           N
ATOM   3781  CA  ALA A 238      37.020   2.672  40.252  1.00 23.43           C
ATOM   3782  C   ALA A 238      37.009   3.952  41.075  1.00 22.82           C
ATOM   3783  O   ALA A 238      36.804   3.925  42.295  1.00 21.77           O
ATOM   3784  CB  ALA A 238      38.450   2.274  39.868  1.00 21.54           C
ATOM   3785  H   ALA A 238      36.637   2.678  38.311  1.00 25.93           H
ATOM   3786  HA  ALA A 238      36.645   1.961  40.795  1.00 28.11           H
ATOM   3787  HB1 ALA A 238      38.977   2.172  40.676  1.00 25.84           H
ATOM   3788  HB2 ALA A 238      38.424   1.435  39.381  1.00 25.84           H
ATOM   3789  HB3 ALA A 238      38.831   2.969  39.309  1.00 25.84           H
ATOM   3790  N   LYS A 239      37.184   5.091  40.409  1.00 22.16           N
ATOM   3791  CA  LYS A 239      37.171   6.378  41.094  1.00 23.20           C
ATOM   3792  C   LYS A 239      35.876   6.605  41.866  1.00 27.83           C
ATOM   3793  O   LYS A 239      35.880   7.295  42.891  1.00 23.17           O
ATOM   3794  CB  LYS A 239      37.387   7.493  40.069  1.00 26.88           C
ATOM   3795  CG  LYS A 239      37.443   8.899  40.653  1.00 38.66           C
ATOM   3796  CD  LYS A 239      36.744   9.925  39.756  1.00 41.06           C
ATOM   3797  CE  LYS A 239      37.040   9.722  38.276  1.00 38.27           C
ATOM   3798  NZ  LYS A 239      37.008  11.023  37.551  1.00 40.99           N1+
ATOM   3799  H   LYS A 239      37.313   5.145  39.560  1.00 26.58           H
ATOM   3800  HA  LYS A 239      37.905   6.406  41.727  1.00 27.83           H
ATOM   3801  HB2 LYS A 239      38.226   7.333  39.610  1.00 32.24           H
ATOM   3802  HB3 LYS A 239      36.657   7.471  39.430  1.00 32.24           H
ATOM   3803  HG2 LYS A 239      37.001   8.902  41.516  1.00 46.38           H
ATOM   3804  HG3 LYS A 239      38.370   9.165  40.751  1.00 46.38           H
ATOM   3805  HD2 LYS A 239      35.785   9.852  39.883  1.00 49.27           H
ATOM   3806  HD3 LYS A 239      37.044  10.814  40.002  1.00 49.27           H
ATOM   3807  HE2 LYS A 239      37.923   9.335  38.174  1.00 45.92           H
ATOM   3808  HE3 LYS A 239      36.368   9.139  37.890  1.00 45.92           H
ATOM   3809  HZ1 LYS A 239      36.204  11.396  37.632  1.00 49.18           H
ATOM   3810  HZ2 LYS A 239      37.619  11.574  37.890  1.00 49.18           H
ATOM   3811  HZ3 LYS A 239      37.182  10.893  36.688  1.00 49.18           H
ATOM   3812  N   HIS A 240      34.759   6.044  41.410  1.00 19.24           N
ATOM   3813  CA  HIS A 240      33.486   6.246  42.088  1.00 21.29           C
ATOM   3814  C   HIS A 240      33.086   5.088  42.989  1.00 17.01           C
ATOM   3815  O   HIS A 240      31.995   5.120  43.566  1.00 22.70           O
ATOM   3816  CB  HIS A 240      32.377   6.475  41.067  1.00 20.13           C
ATOM   3817  CG  HIS A 240      32.480   7.779  40.356  1.00 15.82           C
ATOM   3818  ND1 HIS A 240      32.085   8.969  40.923  1.00 21.04           N1+
ATOM   3819  CD2 HIS A 240      32.929   8.079  39.114  1.00 18.72           C
ATOM   3820  CE1 HIS A 240      32.283   9.946  40.061  1.00 23.17           C
ATOM   3821  NE2 HIS A 240      32.807   9.433  38.961  1.00 21.77           N
ATOM   3822  H   HIS A 240      34.714   5.543  40.713  1.00 23.08           H
ATOM   3823  HA  HIS A 240      33.549   7.041  42.640  1.00 25.54           H
ATOM   3824  HB2 HIS A 240      31.521   6.453  41.523  1.00 24.14           H
ATOM   3825  HB3 HIS A 240      32.414   5.771  40.401  1.00 24.14           H
ATOM   3826  HD1 HIS A 240      31.755   9.060  41.712  1.00 25.23           H
ATOM   3827  HD2 HIS A 240      33.267   7.479  38.489  1.00 22.46           H
ATOM   3828  HE1 HIS A 240      32.102  10.846  40.209  1.00 27.79           H
ATOM   3829  HE2 HIS A 240      33.021   9.877  38.256  1.00 26.11           H
ATOM   3830  N   ASN A 241      33.918   4.065  43.108  1.00 20.44           N
ATOM   3831  CA  ASN A 241      33.571   2.849  43.844  1.00 18.48           C
ATOM   3832  C   ASN A 241      32.287   2.209  43.329  1.00 28.25           C
ATOM   3833  O   ASN A 241      31.482   1.682  44.105  1.00 20.92           O
ATOM   3834  CB  ASN A 241      33.462   3.123  45.341  1.00 30.29           C
ATOM   3835  CG  ASN A 241      34.736   2.823  46.049  1.00 42.21           C
ATOM   3836  OD1 ASN A 241      35.002   1.673  46.402  1.00 48.77           O
ATOM   3837  ND2 ASN A 241      35.559   3.844  46.235  1.00 41.51           N
ATOM   3838  H   ASN A 241      34.706   4.046  42.766  1.00 24.52           H
ATOM   3839  HA  ASN A 241      34.284   2.204  43.720  1.00 22.16           H
ATOM   3840  HB2 ASN A 241      33.252   4.060  45.479  1.00 36.34           H
ATOM   3841  HB3 ASN A 241      32.766   2.564  45.718  1.00 36.34           H
ATOM   3842 HD21 ASN A 241      36.309   3.724  46.639  1.00 49.80           H
ATOM   3843 HD22 ASN A 241      35.344   4.627  45.952  1.00 49.80           H
ATOM   3844  N   LYS A 242      32.116   2.222  42.009  1.00 17.00           N
ATOM   3845  CA  LYS A 242      30.996   1.580  41.339  1.00 19.19           C
ATOM   3846  C   LYS A 242      31.540   0.578  40.324  1.00 19.91           C
ATOM   3847  O   LYS A 242      32.741   0.554  40.028  1.00 16.93           O
ATOM   3848  CB  LYS A 242      30.105   2.643  40.680  1.00 17.52           C
ATOM   3849  CG  LYS A 242      29.327   3.515  41.673  1.00 17.44           C
ATOM   3850  CD  LYS A 242      28.206   2.677  42.329  1.00 18.88           C
ATOM   3851  CE  LYS A 242      27.233   3.469  43.151  1.00 33.24           C
ATOM   3852  NZ  LYS A 242      26.102   2.604  43.622  1.00 23.79           N1+
ATOM   3853  H   LYS A 242      32.657   2.611  41.465  1.00 20.39           H
ATOM   3854  HA  LYS A 242      30.464   1.098  41.991  1.00 23.01           H
ATOM   3855  HB2 LYS A 242      30.664   3.230  40.146  1.00 21.02           H
ATOM   3856  HB3 LYS A 242      29.459   2.198  40.109  1.00 21.02           H
ATOM   3857  HG2 LYS A 242      29.926   3.831  42.368  1.00 20.91           H
ATOM   3858  HG3 LYS A 242      28.923   4.262  41.205  1.00 20.91           H
ATOM   3859  HD2 LYS A 242      27.704   2.230  41.630  1.00 22.64           H
ATOM   3860  HD3 LYS A 242      28.614   2.017  42.912  1.00 22.64           H
ATOM   3861  HE2 LYS A 242      27.687   3.829  43.929  1.00 39.88           H
ATOM   3862  HE3 LYS A 242      26.866   4.187  42.613  1.00 39.88           H
ATOM   3863  HZ1 LYS A 242      25.533   3.085  44.108  1.00 28.54           H
ATOM   3864  HZ2 LYS A 242      25.669   2.263  42.923  1.00 28.54           H
ATOM   3865  HZ3 LYS A 242      26.416   1.937  44.121  1.00 28.54           H
ATOM   3866  N   THR A 243      30.670  -0.301  39.813  1.00 14.70           N
ATOM   3867  CA  THR A 243      31.093  -1.190  38.741  1.00 14.11           C
ATOM   3868  C   THR A 243      31.031  -0.472  37.391  1.00 19.11           C
ATOM   3869  O   THR A 243      30.364   0.558  37.230  1.00 15.75           O
ATOM   3870  CB  THR A 243      30.218  -2.456  38.667  1.00 17.42           C
ATOM   3871  OG1 THR A 243      28.894  -2.104  38.218  1.00 15.49           O
ATOM   3872  CG2 THR A 243      30.133  -3.153  40.017  1.00 19.77           C
ATOM   3873  H   THR A 243      29.854  -0.397  40.065  1.00 17.62           H
ATOM   3874  HA  THR A 243      32.010  -1.464  38.897  1.00 16.92           H
ATOM   3875  HB  THR A 243      30.613  -3.076  38.034  1.00 20.89           H
ATOM   3876  HG1 THR A 243      28.413  -2.791  38.176  1.00 18.58           H
ATOM   3877 HG21 THR A 243      29.578  -3.946  39.945  1.00 23.71           H
ATOM   3878 HG22 THR A 243      31.019  -3.414  40.311  1.00 23.71           H
ATOM   3879 HG23 THR A 243      29.745  -2.555  40.674  1.00 23.71           H
ATOM   3880  N   THR A 244      31.689  -1.063  36.394  1.00 13.13           N
ATOM   3881  CA  THR A 244      31.639  -0.470  35.051  1.00 11.23           C
ATOM   3882  C   THR A 244      30.215  -0.490  34.497  1.00 10.55           C
ATOM   3883  O   THR A 244      29.804   0.449  33.806  1.00 15.06           O
ATOM   3884  CB  THR A 244      32.615  -1.180  34.087  1.00 19.02           C
ATOM   3885  OG1 THR A 244      32.126  -2.471  33.742  1.00 29.25           O
ATOM   3886  CG2 THR A 244      33.973  -1.343  34.717  1.00 19.33           C
ATOM   3887  H   THR A 244      32.157  -1.782  36.460  1.00 15.74           H
ATOM   3888  HA  THR A 244      31.915   0.458  35.114  1.00 13.47           H
ATOM   3889  HB  THR A 244      32.714  -0.649  33.282  1.00 22.81           H
ATOM   3890  HG1 THR A 244      32.661  -2.851  33.218  1.00 35.09           H
ATOM   3891 HG21 THR A 244      34.573  -1.790  34.100  1.00 23.19           H
ATOM   3892 HG22 THR A 244      34.341  -0.474  34.941  1.00 23.19           H
ATOM   3893 HG23 THR A 244      33.901  -1.873  35.527  1.00 23.19           H
ATOM   3894  N   ALA A 245      29.418  -1.521  34.830  1.00 11.96           N
ATOM   3895  CA  ALA A 245      28.026  -1.528  34.390  1.00 11.52           C
ATOM   3896  C   ALA A 245      27.269  -0.357  34.981  1.00  8.58           C
ATOM   3897  O   ALA A 245      26.456   0.276  34.307  1.00 11.45           O
ATOM   3898  CB  ALA A 245      27.342  -2.839  34.775  1.00 10.22           C
ATOM   3899  H   ALA A 245      29.656  -2.205  35.295  1.00 14.34           H
ATOM   3900  HA  ALA A 245      27.999  -1.448  33.424  1.00 13.81           H
ATOM   3901  HB1 ALA A 245      26.421  -2.816  34.471  1.00 12.26           H
ATOM   3902  HB2 ALA A 245      27.811  -3.576  34.354  1.00 12.26           H
ATOM   3903  HB3 ALA A 245      27.370  -2.937  35.740  1.00 12.26           H
ATOM   3904  N   GLN A 246      27.489  -0.074  36.268  1.00 10.80           N
ATOM   3905  CA  GLN A 246      26.779   1.027  36.903  1.00 11.57           C
ATOM   3906  C   GLN A 246      27.151   2.351  36.254  1.00 12.89           C
ATOM   3907  O   GLN A 246      26.292   3.202  36.046  1.00 11.69           O
ATOM   3908  CB  GLN A 246      27.062   1.030  38.406  1.00 12.87           C
ATOM   3909  CG  GLN A 246      26.369  -0.143  39.123  1.00 11.99           C
ATOM   3910  CD  GLN A 246      26.833  -0.350  40.564  1.00 17.01           C
ATOM   3911  OE1 GLN A 246      28.001  -0.165  40.880  1.00 17.14           O
ATOM   3912  NE2 GLN A 246      25.909  -0.748  41.436  1.00 16.07           N
ATOM   3913  H   GLN A 246      28.034  -0.496  36.782  1.00 12.95           H
ATOM   3914  HA  GLN A 246      25.825   0.895  36.781  1.00 13.87           H
ATOM   3915  HB2 GLN A 246      28.018   0.951  38.550  1.00 15.43           H
ATOM   3916  HB3 GLN A 246      26.733   1.857  38.790  1.00 15.43           H
ATOM   3917  HG2 GLN A 246      25.413   0.022  39.141  1.00 14.38           H
ATOM   3918  HG3 GLN A 246      26.552  -0.961  38.634  1.00 14.38           H
ATOM   3919 HE21 GLN A 246      25.099  -0.876  41.176  1.00 19.27           H
ATOM   3920 HE22 GLN A 246      26.122  -0.878  42.259  1.00 19.27           H
ATOM   3921  N   VAL A 247      28.431   2.544  35.903  1.00 10.59           N
ATOM   3922  CA  VAL A 247      28.805   3.750  35.173  1.00 12.14           C
ATOM   3923  C   VAL A 247      28.076   3.806  33.834  1.00  9.69           C
ATOM   3924  O   VAL A 247      27.537   4.846  33.442  1.00 11.49           O
ATOM   3925  CB  VAL A 247      30.333   3.806  35.000  1.00 10.35           C
ATOM   3926  CG1 VAL A 247      30.739   4.807  33.914  1.00 14.76           C
ATOM   3927  CG2 VAL A 247      30.965   4.112  36.344  1.00 16.36           C
ATOM   3928  H   VAL A 247      29.079   2.005  36.072  1.00 12.69           H
ATOM   3929  HA  VAL A 247      28.536   4.526  35.690  1.00 14.55           H
ATOM   3930  HB  VAL A 247      30.644   2.930  34.723  1.00 12.41           H
ATOM   3931 HG11 VAL A 247      31.706   4.812  33.837  1.00 17.70           H
ATOM   3932 HG12 VAL A 247      30.341   4.538  33.072  1.00 17.70           H
ATOM   3933 HG13 VAL A 247      30.422   5.689  34.164  1.00 17.70           H
ATOM   3934 HG21 VAL A 247      31.928   4.148  36.238  1.00 19.62           H
ATOM   3935 HG22 VAL A 247      30.635   4.968  36.660  1.00 19.62           H
ATOM   3936 HG23 VAL A 247      30.726   3.412  36.972  1.00 19.62           H
ATOM   3937  N   LEU A 248      28.047   2.682  33.109  1.00 11.92           N
ATOM   3938  CA  LEU A 248      27.444   2.684  31.777  1.00 10.36           C
ATOM   3939  C   LEU A 248      25.942   2.945  31.815  1.00 11.55           C
ATOM   3940  O   LEU A 248      25.371   3.403  30.818  1.00 10.00           O
ATOM   3941  CB  LEU A 248      27.697   1.355  31.069  1.00 11.66           C
ATOM   3942  CG  LEU A 248      29.187   1.181  30.689  1.00 13.08           C
ATOM   3943  CD1 LEU A 248      29.476  -0.307  30.452  1.00 12.34           C
ATOM   3944  CD2 LEU A 248      29.569   1.998  29.484  1.00 18.62           C
ATOM   3945  H   LEU A 248      28.363   1.923  33.361  1.00 14.29           H
ATOM   3946  HA  LEU A 248      27.855   3.386  31.248  1.00 12.43           H
ATOM   3947  HB2 LEU A 248      27.448   0.627  31.660  1.00 13.99           H
ATOM   3948  HB3 LEU A 248      27.170   1.321  30.255  1.00 13.99           H
ATOM   3949  HG  LEU A 248      29.735   1.475  31.433  1.00 15.68           H
ATOM   3950 HD11 LEU A 248      30.411  -0.413  30.214  1.00 14.80           H
ATOM   3951 HD12 LEU A 248      29.284  -0.799  31.266  1.00 14.80           H
ATOM   3952 HD13 LEU A 248      28.912  -0.627  29.731  1.00 14.80           H
ATOM   3953 HD21 LEU A 248      30.509   1.854  29.290  1.00 22.34           H
ATOM   3954 HD22 LEU A 248      29.028   1.719  28.729  1.00 22.34           H
ATOM   3955 HD23 LEU A 248      29.412   2.936  29.675  1.00 22.34           H
ATOM   3956  N   ILE A 249      25.281   2.600  32.928  1.00 10.07           N
ATOM   3957  CA  ILE A 249      23.864   2.877  33.113  1.00  7.54           C
ATOM   3958  C   ILE A 249      23.651   4.312  33.567  1.00  7.78           C
ATOM   3959  O   ILE A 249      22.699   4.981  33.133  1.00  9.39           O
ATOM   3960  CB  ILE A 249      23.270   1.863  34.121  1.00 10.82           C
ATOM   3961  CG1 ILE A 249      23.233   0.480  33.500  1.00 12.82           C
ATOM   3962  CG2 ILE A 249      21.845   2.278  34.560  1.00 14.85           C
ATOM   3963  CD1 ILE A 249      23.183  -0.620  34.488  1.00 12.91           C
ATOM   3964  H   ILE A 249      25.643   2.199  33.596  1.00 12.08           H
ATOM   3965  HA  ILE A 249      23.407   2.760  32.266  1.00  9.03           H
ATOM   3966  HB  ILE A 249      23.839   1.836  34.905  1.00 12.97           H
ATOM   3967 HG12 ILE A 249      22.445   0.410  32.939  1.00 15.37           H
ATOM   3968 HG13 ILE A 249      24.032   0.358  32.962  1.00 15.37           H
ATOM   3969 HG21 ILE A 249      21.506   1.622  35.188  1.00 17.81           H
ATOM   3970 HG22 ILE A 249      21.887   3.151  34.981  1.00 17.81           H
ATOM   3971 HG23 ILE A 249      21.273   2.315  33.778  1.00 17.81           H
ATOM   3972 HD11 ILE A 249      23.162  -1.467  34.017  1.00 15.48           H
ATOM   3973 HD12 ILE A 249      23.971  -0.574  35.052  1.00 15.48           H
ATOM   3974 HD13 ILE A 249      22.383  -0.522  35.029  1.00 15.48           H
ATOM   3975  N   ARG A 250      24.519   4.822  34.439  1.00  9.77           N
ATOM   3976  CA  ARG A 250      24.357   6.192  34.924  1.00 12.89           C
ATOM   3977  C   ARG A 250      24.615   7.220  33.826  1.00  9.49           C
ATOM   3978  O   ARG A 250      23.955   8.272  33.796  1.00 11.44           O
ATOM   3979  CB  ARG A 250      25.279   6.426  36.127  1.00 14.00           C
ATOM   3980  CG  ARG A 250      25.229   7.821  36.688  1.00 10.28           C
ATOM   3981  CD  ARG A 250      23.968   8.040  37.466  1.00 15.97           C
ATOM   3982  NE  ARG A 250      23.801   9.456  37.756  1.00 13.73           N
ATOM   3983  CZ  ARG A 250      22.982   9.936  38.680  1.00 17.92           C
ATOM   3984  NH1 ARG A 250      22.240   9.120  39.413  1.00 16.43           N
ATOM   3985  NH2 ARG A 250      22.915  11.242  38.871  1.00 18.49           N1+
ATOM   3986  H   ARG A 250      25.199   4.404  34.761  1.00 11.71           H
ATOM   3987  HA  ARG A 250      23.442   6.308  35.226  1.00 15.45           H
ATOM   3988  HB2 ARG A 250      25.026   5.814  36.835  1.00 16.79           H
ATOM   3989  HB3 ARG A 250      26.194   6.251  35.855  1.00 16.79           H
ATOM   3990  HG2 ARG A 250      25.982   7.955  37.284  1.00 12.33           H
ATOM   3991  HG3 ARG A 250      25.256   8.462  35.961  1.00 12.33           H
ATOM   3992  HD2 ARG A 250      23.208   7.741  36.942  1.00 19.16           H
ATOM   3993  HD3 ARG A 250      24.015   7.557  38.305  1.00 19.16           H
ATOM   3994  HE  ARG A 250      24.265  10.017  37.298  1.00 16.47           H
ATOM   3995 HH11 ARG A 250      22.287   8.270  39.291  1.00 19.71           H
ATOM   3996 HH12 ARG A 250      21.711   9.441  40.011  1.00 19.71           H
ATOM   3997 HH21 ARG A 250      23.396  11.772  38.393  1.00 22.17           H
ATOM   3998 HH22 ARG A 250      22.384  11.563  39.466  1.00 22.17           H
ATOM   3999  N   PHE A 251      25.517   6.914  32.892  1.00 10.30           N
ATOM   4000  CA  PHE A 251      25.909   7.766  31.771  1.00  8.43           C
ATOM   4001  C   PHE A 251      24.691   8.296  30.991  1.00 10.34           C
ATOM   4002  O   PHE A 251      24.486   9.516  30.904  1.00  9.51           O
ATOM   4003  CB  PHE A 251      26.901   6.973  30.879  1.00 10.21           C
ATOM   4004  CG  PHE A 251      27.375   7.720  29.626  1.00  8.75           C
ATOM   4005  CD1 PHE A 251      27.787   9.033  29.695  1.00  9.55           C
ATOM   4006  CD2 PHE A 251      27.423   7.085  28.410  1.00 11.31           C
ATOM   4007  CE1 PHE A 251      28.225   9.707  28.575  1.00 15.31           C
ATOM   4008  CE2 PHE A 251      27.876   7.754  27.279  1.00 12.40           C
ATOM   4009  CZ  PHE A 251      28.275   9.063  27.364  1.00 11.19           C
ATOM   4010  H   PHE A 251      25.941   6.166  32.891  1.00 12.35           H
ATOM   4011  HA  PHE A 251      26.385   8.535  32.122  1.00 10.11           H
ATOM   4012  HB2 PHE A 251      27.686   6.757  31.406  1.00 12.25           H
ATOM   4013  HB3 PHE A 251      26.469   6.155  30.587  1.00 12.25           H
ATOM   4014  HD1 PHE A 251      27.761   9.477  30.513  1.00 11.45           H
ATOM   4015  HD2 PHE A 251      27.159   6.195  28.344  1.00 13.56           H
ATOM   4016  HE1 PHE A 251      28.496  10.594  28.642  1.00 18.36           H
ATOM   4017  HE2 PHE A 251      27.900   7.315  26.459  1.00 14.86           H
ATOM   4018  HZ  PHE A 251      28.568   9.514  26.605  1.00 13.42           H
ATOM   4019  N   PRO A 252      23.864   7.434  30.398  1.00  8.63           N
ATOM   4020  CA  PRO A 252      22.678   7.938  29.690  1.00  9.79           C
ATOM   4021  C   PRO A 252      21.698   8.661  30.587  1.00  9.19           C
ATOM   4022  O   PRO A 252      21.044   9.601  30.135  1.00 10.45           O
ATOM   4023  CB  PRO A 252      22.052   6.673  29.085  1.00  9.88           C
ATOM   4024  CG  PRO A 252      22.663   5.501  29.833  1.00  8.41           C
ATOM   4025  CD  PRO A 252      24.034   5.974  30.231  1.00 10.95           C
ATOM   4026  HA  PRO A 252      22.947   8.532  28.972  1.00 11.74           H
ATOM   4027  HB2 PRO A 252      21.091   6.694  29.212  1.00 11.85           H
ATOM   4028  HB3 PRO A 252      22.270   6.624  28.140  1.00 11.85           H
ATOM   4029  HG2 PRO A 252      22.128   5.297  30.616  1.00 10.08           H
ATOM   4030  HG3 PRO A 252      22.721   4.731  29.245  1.00 10.08           H
ATOM   4031  HD2 PRO A 252      24.301   5.567  31.071  1.00 13.13           H
ATOM   4032  HD3 PRO A 252      24.674   5.787  29.527  1.00 13.13           H
ATOM   4033  N   MET A 253      21.562   8.244  31.849  1.00  6.15           N
ATOM   4034  CA  MET A 253      20.654   8.932  32.760  1.00  9.94           C
ATOM   4035  C   MET A 253      20.969  10.413  32.857  1.00 11.04           C
ATOM   4036  O   MET A 253      20.044  11.251  32.887  1.00 10.08           O
ATOM   4037  CB  MET A 253      20.710   8.266  34.128  1.00 14.00           C
ATOM   4038  CG  MET A 253      20.092   6.905  34.152  1.00 15.63           C
ATOM   4039  SD  MET A 253      20.371   6.046  35.720  1.00 17.92           S
ATOM   4040  CE  MET A 253      19.688   7.135  36.939  1.00 20.43           C
ATOM   4041  H   MET A 253      21.978   7.576  32.195  1.00  7.37           H
ATOM   4042  HA  MET A 253      19.749   8.832  32.424  1.00 11.91           H
ATOM   4043  HB2 MET A 253      21.638   8.176  34.395  1.00 16.79           H
ATOM   4044  HB3 MET A 253      20.235   8.820  34.767  1.00 16.79           H
ATOM   4045  HG2 MET A 253      19.134   6.990  34.021  1.00 18.75           H
ATOM   4046  HG3 MET A 253      20.478   6.369  33.442  1.00 18.75           H
ATOM   4047  HE1 MET A 253      19.802   6.738  37.817  1.00 24.51           H
ATOM   4048  HE2 MET A 253      20.153   7.986  36.898  1.00 24.51           H
ATOM   4049  HE3 MET A 253      18.744   7.264  36.754  1.00 24.51           H
ATOM   4050  N   GLN A 254      22.255  10.761  32.915  1.00  9.72           N
ATOM   4051  CA  GLN A 254      22.649  12.167  33.055  1.00 12.13           C
ATOM   4052  C   GLN A 254      22.578  12.936  31.743  1.00 16.45           C
ATOM   4053  O   GLN A 254      22.744  14.164  31.759  1.00 12.66           O
ATOM   4054  CB  GLN A 254      24.039  12.247  33.677  1.00 12.03           C
ATOM   4055  CG  GLN A 254      24.009  11.911  35.167  1.00 16.60           C
ATOM   4056  CD  GLN A 254      25.347  12.044  35.875  1.00 14.44           C
ATOM   4057  OE1 GLN A 254      25.655  11.262  36.760  1.00 14.47           O
ATOM   4058  NE2 GLN A 254      26.130  13.067  35.509  1.00 14.89           N
ATOM   4059  H   GLN A 254      22.914  10.210  32.876  1.00 11.65           H
ATOM   4060  HA  GLN A 254      22.034  12.594  33.671  1.00 14.55           H
ATOM   4061  HB2 GLN A 254      24.624  11.613  33.234  1.00 14.43           H
ATOM   4062  HB3 GLN A 254      24.382  13.149  33.575  1.00 14.43           H
ATOM   4063  HG2 GLN A 254      23.384  12.508  35.607  1.00 19.90           H
ATOM   4064  HG3 GLN A 254      23.712  10.994  35.271  1.00 19.90           H
ATOM   4065 HE21 GLN A 254      25.867  13.613  34.899  1.00 17.86           H
ATOM   4066 HE22 GLN A 254      26.895  13.179  35.885  1.00 17.86           H
ATOM   4067  N   ARG A 255      22.292  12.259  30.625  1.00 11.20           N
ATOM   4068  CA  ARG A 255      21.956  12.911  29.374  1.00 12.76           C
ATOM   4069  C   ARG A 255      20.441  13.052  29.179  1.00 12.05           C
ATOM   4070  O   ARG A 255      19.997  13.358  28.072  1.00 12.30           O
ATOM   4071  CB  ARG A 255      22.585  12.145  28.208  1.00 13.39           C
ATOM   4072  CG  ARG A 255      24.090  11.985  28.306  1.00 12.55           C
ATOM   4073  CD  ARG A 255      24.578  11.082  27.189  1.00 12.94           C
ATOM   4074  NE  ARG A 255      24.555  11.771  25.915  1.00 11.01           N
ATOM   4075  CZ  ARG A 255      24.736  11.188  24.733  1.00 15.12           C
ATOM   4076  NH1 ARG A 255      24.941   9.870  24.649  1.00 12.69           N
ATOM   4077  NH2 ARG A 255      24.717  11.925  23.634  1.00 13.29           N1+
ATOM   4078  H   ARG A 255      22.289  11.400  30.574  1.00 13.42           H
ATOM   4079  HA  ARG A 255      22.335  13.804  29.378  1.00 15.30           H
ATOM   4080  HB2 ARG A 255      22.196  11.257  28.174  1.00 16.06           H
ATOM   4081  HB3 ARG A 255      22.392  12.619  27.384  1.00 16.06           H
ATOM   4082  HG2 ARG A 255      24.517  12.851  28.214  1.00 15.05           H
ATOM   4083  HG3 ARG A 255      24.321  11.580  29.157  1.00 15.05           H
ATOM   4084  HD2 ARG A 255      25.491  10.809  27.372  1.00 15.52           H
ATOM   4085  HD3 ARG A 255      24.000  10.306  27.128  1.00 15.52           H
ATOM   4086  HE  ARG A 255      24.414  12.619  25.923  1.00 13.20           H
ATOM   4087 HH11 ARG A 255      24.960   9.391  25.363  1.00 15.22           H
ATOM   4088 HH12 ARG A 255      25.054   9.500  23.881  1.00 15.22           H
ATOM   4089 HH21 ARG A 255      24.581  12.772  23.687  1.00 15.94           H
ATOM   4090 HH22 ARG A 255      24.824  11.554  22.865  1.00 15.94           H
ATOM   4091  N   ASN A 256      19.652  12.871  30.244  1.00 12.89           N
ATOM   4092  CA  ASN A 256      18.177  12.894  30.206  1.00 12.07           C
ATOM   4093  C   ASN A 256      17.601  11.829  29.270  1.00 11.98           C
ATOM   4094  O   ASN A 256      16.566  12.012  28.639  1.00 12.25           O
ATOM   4095  CB  ASN A 256      17.674  14.285  29.875  1.00 17.99           C
ATOM   4096  CG  ASN A 256      18.003  15.250  30.990  1.00 27.81           C
ATOM   4097  OD1 ASN A 256      17.458  15.139  32.090  1.00 40.05           O
ATOM   4098  ND2 ASN A 256      18.942  16.144  30.745  1.00 38.43           N
ATOM   4099  H   ASN A 256      19.959  12.726  31.034  1.00 15.46           H
ATOM   4100  HA  ASN A 256      17.855  12.685  31.097  1.00 14.47           H
ATOM   4101  HB2 ASN A 256      18.101  14.598  29.062  1.00 21.57           H
ATOM   4102  HB3 ASN A 256      16.711  14.263  29.764  1.00 21.57           H
ATOM   4103 HD21 ASN A 256      19.162  16.713  31.351  1.00 46.10           H
ATOM   4104 HD22 ASN A 256      19.334  16.158  29.980  1.00 46.10           H
ATOM   4105  N   LEU A 257      18.242  10.667  29.249  1.00  8.62           N
ATOM   4106  CA  LEU A 257      17.753   9.507  28.511  1.00  9.01           C
ATOM   4107  C   LEU A 257      17.169   8.481  29.472  1.00 12.34           C
ATOM   4108  O   LEU A 257      17.569   8.398  30.635  1.00 16.57           O
ATOM   4109  CB  LEU A 257      18.870   8.838  27.704  1.00 14.71           C
ATOM   4110  CG  LEU A 257      19.760   9.760  26.852  1.00 16.34           C
ATOM   4111  CD1 LEU A 257      20.762   8.935  26.099  1.00 11.28           C
ATOM   4112  CD2 LEU A 257      18.937  10.592  25.896  1.00 13.12           C
ATOM   4113  H   LEU A 257      18.981  10.522  29.664  1.00 10.33           H
ATOM   4114  HA  LEU A 257      17.055   9.786  27.898  1.00 10.81           H
ATOM   4115  HB2 LEU A 257      19.452   8.370  28.323  1.00 17.64           H
ATOM   4116  HB3 LEU A 257      18.464   8.196  27.101  1.00 17.64           H
ATOM   4117  HG  LEU A 257      20.245  10.363  27.437  1.00 19.60           H
ATOM   4118 HD11 LEU A 257      21.318   9.524  25.565  1.00 13.53           H
ATOM   4119 HD12 LEU A 257      21.310   8.447  26.733  1.00 13.53           H
ATOM   4120 HD13 LEU A 257      20.289   8.314  25.522  1.00 13.53           H
ATOM   4121 HD21 LEU A 257      19.531  11.158  25.379  1.00 15.73           H
ATOM   4122 HD22 LEU A 257      18.445  10.000  25.306  1.00 15.73           H
ATOM   4123 HD23 LEU A 257      18.319  11.139  26.406  1.00 15.73           H
ATOM   4124  N   VAL A 258      16.235   7.706  28.968  1.00  9.69           N
ATOM   4125  CA  VAL A 258      15.780   6.486  29.610  1.00  7.61           C
ATOM   4126  C   VAL A 258      16.734   5.362  29.216  1.00 10.26           C
ATOM   4127  O   VAL A 258      17.238   5.336  28.082  1.00  8.97           O
ATOM   4128  CB  VAL A 258      14.344   6.158  29.180  1.00 11.50           C
ATOM   4129  CG1 VAL A 258      13.920   4.868  29.757  1.00  8.05           C
ATOM   4130  CG2 VAL A 258      13.396   7.304  29.562  1.00 11.25           C
ATOM   4131  H   VAL A 258      15.831   7.869  28.226  1.00 11.61           H
ATOM   4132  HA  VAL A 258      15.802   6.593  30.574  1.00  9.12           H
ATOM   4133  HB  VAL A 258      14.323   6.068  28.214  1.00 13.78           H
ATOM   4134 HG11 VAL A 258      13.012   4.679  29.474  1.00  9.65           H
ATOM   4135 HG12 VAL A 258      14.517   4.170  29.444  1.00  9.65           H
ATOM   4136 HG13 VAL A 258      13.960   4.927  30.725  1.00  9.65           H
ATOM   4137 HG21 VAL A 258      12.496   7.076  29.281  1.00 13.49           H
ATOM   4138 HG22 VAL A 258      13.422   7.427  30.523  1.00 13.49           H
ATOM   4139 HG23 VAL A 258      13.686   8.115  29.116  1.00 13.49           H
ATOM   4140  N   VAL A 259      16.977   4.411  30.113  1.00  6.82           N
ATOM   4141  CA  VAL A 259      17.936   3.336  29.827  1.00  6.66           C
ATOM   4142  C   VAL A 259      17.366   1.996  30.284  1.00  9.15           C
ATOM   4143  O   VAL A 259      16.784   1.896  31.371  1.00  7.16           O
ATOM   4144  CB  VAL A 259      19.322   3.612  30.458  1.00  8.43           C
ATOM   4145  CG1 VAL A 259      19.256   3.677  31.985  1.00 10.74           C
ATOM   4146  CG2 VAL A 259      20.341   2.608  29.979  1.00 12.39           C
ATOM   4147  H   VAL A 259      16.606   4.360  30.888  1.00  8.17           H
ATOM   4148  HA  VAL A 259      18.061   3.286  28.866  1.00  7.98           H
ATOM   4149  HB  VAL A 259      19.620   4.483  30.152  1.00 10.11           H
ATOM   4150 HG11 VAL A 259      20.144   3.852  32.332  1.00 12.87           H
ATOM   4151 HG12 VAL A 259      18.653   4.392  32.245  1.00 12.87           H
ATOM   4152 HG13 VAL A 259      18.929   2.829  32.323  1.00 12.87           H
ATOM   4153 HG21 VAL A 259      21.196   2.806  30.390  1.00 14.85           H
ATOM   4154 HG22 VAL A 259      20.049   1.718  30.232  1.00 14.85           H
ATOM   4155 HG23 VAL A 259      20.415   2.670  29.014  1.00 14.85           H
ATOM   4156  N   ILE A 260      17.568   0.957  29.472  1.00  6.99           N
ATOM   4157  CA  ILE A 260      16.929  -0.346  29.713  1.00  6.56           C
ATOM   4158  C   ILE A 260      17.940  -1.494  29.615  1.00 12.32           C
ATOM   4159  O   ILE A 260      17.901  -2.288  28.668  1.00 11.83           O
ATOM   4160  CB  ILE A 260      15.753  -0.547  28.754  1.00  8.76           C
ATOM   4161  CG1 ILE A 260      16.226  -0.278  27.315  1.00  9.09           C
ATOM   4162  CG2 ILE A 260      14.619   0.423  29.090  1.00 10.19           C
ATOM   4163  CD1 ILE A 260      15.195  -0.615  26.262  1.00 11.13           C
ATOM   4164  H   ILE A 260      18.070   0.977  28.774  1.00  8.38           H
ATOM   4165  HA  ILE A 260      16.572  -0.350  30.615  1.00  7.86           H
ATOM   4166  HB  ILE A 260      15.430  -1.459  28.824  1.00 10.50           H
ATOM   4167 HG12 ILE A 260      16.443   0.663  27.228  1.00 10.89           H
ATOM   4168 HG13 ILE A 260      17.015  -0.815  27.140  1.00 10.89           H
ATOM   4169 HG21 ILE A 260      13.886   0.278  28.471  1.00 12.22           H
ATOM   4170 HG22 ILE A 260      14.322   0.259  29.999  1.00 12.22           H
ATOM   4171 HG23 ILE A 260      14.947   1.332  29.008  1.00 12.22           H
ATOM   4172 HD11 ILE A 260      15.564  -0.420  25.386  1.00 13.35           H
ATOM   4173 HD12 ILE A 260      14.975  -1.558  26.326  1.00 13.35           H
ATOM   4174 HD13 ILE A 260      14.402  -0.078  26.414  1.00 13.35           H
ATOM   4175  N   PRO A 261      18.873  -1.604  30.553  1.00  6.18           N
ATOM   4176  CA  PRO A 261      19.777  -2.758  30.566  1.00  7.66           C
ATOM   4177  C   PRO A 261      19.038  -4.077  30.778  1.00  5.87           C
ATOM   4178  O   PRO A 261      18.084  -4.186  31.553  1.00  6.65           O
ATOM   4179  CB  PRO A 261      20.718  -2.452  31.736  1.00  8.18           C
ATOM   4180  CG  PRO A 261      19.865  -1.651  32.703  1.00  9.58           C
ATOM   4181  CD  PRO A 261      19.031  -0.764  31.764  1.00  8.58           C
ATOM   4182  HA  PRO A 261      20.287  -2.800  29.742  1.00  9.18           H
ATOM   4183  HB2 PRO A 261      21.016  -3.280  32.144  1.00  9.80           H
ATOM   4184  HB3 PRO A 261      21.472  -1.928  31.424  1.00  9.80           H
ATOM   4185  HG2 PRO A 261      19.298  -2.244  33.219  1.00 11.48           H
ATOM   4186  HG3 PRO A 261      20.430  -1.114  33.280  1.00 11.48           H
ATOM   4187  HD2 PRO A 261      18.166  -0.573  32.158  1.00 10.28           H
ATOM   4188  HD3 PRO A 261      19.513   0.050  31.550  1.00 10.28           H
ATOM   4189  N   LYS A 262      19.535  -5.103  30.106  1.00  9.07           N
ATOM   4190  CA  LYS A 262      19.002  -6.451  30.242  1.00  9.64           C
ATOM   4191  C   LYS A 262      19.893  -7.293  31.137  1.00  7.92           C
ATOM   4192  O   LYS A 262      21.124  -7.275  31.011  1.00  7.37           O
ATOM   4193  CB  LYS A 262      18.881  -7.135  28.882  1.00 10.43           C
ATOM   4194  CG  LYS A 262      18.534  -8.618  28.922  1.00  9.32           C
ATOM   4195  CD  LYS A 262      19.807  -9.494  28.883  1.00  7.84           C
ATOM   4196  CE  LYS A 262      19.455 -10.976  28.850  1.00 10.82           C
ATOM   4197  NZ  LYS A 262      20.691 -11.878  28.862  1.00 10.21           N1+
ATOM   4198  H   LYS A 262      20.193  -5.045  29.556  1.00 10.87           H
ATOM   4199  HA  LYS A 262      18.119  -6.408  30.642  1.00 11.55           H
ATOM   4200  HB2 LYS A 262      18.186  -6.688  28.375  1.00 12.50           H
ATOM   4201  HB3 LYS A 262      19.728  -7.047  28.418  1.00 12.50           H
ATOM   4202  HG2 LYS A 262      18.055  -8.813  29.742  1.00 11.18           H
ATOM   4203  HG3 LYS A 262      17.988  -8.840  28.152  1.00 11.18           H
ATOM   4204  HD2 LYS A 262      20.317  -9.285  28.085  1.00  9.40           H
ATOM   4205  HD3 LYS A 262      20.338  -9.325  29.677  1.00  9.40           H
ATOM   4206  HE2 LYS A 262      18.919 -11.191  29.630  1.00 12.97           H
ATOM   4207  HE3 LYS A 262      18.954 -11.164  28.041  1.00 12.97           H
ATOM   4208  HZ1 LYS A 262      20.443 -12.732  28.843  1.00 12.24           H
ATOM   4209  HZ2 LYS A 262      21.199 -11.707  28.152  1.00 12.24           H
ATOM   4210  HZ3 LYS A 262      21.167 -11.731  29.600  1.00 12.24           H
ATOM   4211  N   SER A 263      19.248  -8.071  32.004  1.00  9.09           N
ATOM   4212  CA  SER A 263      19.924  -9.115  32.754  1.00 10.23           C
ATOM   4213  C   SER A 263      18.887 -10.144  33.183  1.00 12.16           C
ATOM   4214  O   SER A 263      17.732  -9.795  33.447  1.00  9.27           O
ATOM   4215  CB  SER A 263      20.635  -8.575  34.000  1.00  9.12           C
ATOM   4216  OG  SER A 263      21.301  -9.678  34.606  1.00 11.91           O
ATOM   4217  H   SER A 263      18.407  -8.011  32.174  1.00 10.90           H
ATOM   4218  HA  SER A 263      20.580  -9.552  32.187  1.00 12.26           H
ATOM   4219  HB2 SER A 263      21.284  -7.902  33.742  1.00 10.94           H
ATOM   4220  HB3 SER A 263      19.983  -8.207  34.616  1.00 10.94           H
ATOM   4221  HG  SER A 263      21.857 -10.008  34.070  1.00 14.28           H
ATOM   4222  N   VAL A 264      19.297 -11.410  33.195  1.00 10.03           N
ATOM   4223  CA  VAL A 264      18.554 -12.468  33.864  1.00 10.15           C
ATOM   4224  C   VAL A 264      19.202 -12.898  35.164  1.00 14.49           C
ATOM   4225  O   VAL A 264      18.733 -13.860  35.783  1.00 14.59           O
ATOM   4226  CB  VAL A 264      18.352 -13.694  32.948  1.00 13.63           C
ATOM   4227  CG1 VAL A 264      17.468 -13.347  31.807  1.00 21.50           C
ATOM   4228  CG2 VAL A 264      19.685 -14.221  32.476  1.00 13.99           C
ATOM   4229  H   VAL A 264      20.017 -11.685  32.813  1.00 12.03           H
ATOM   4230  HA  VAL A 264      17.673 -12.125  34.083  1.00 12.16           H
ATOM   4231  HB  VAL A 264      17.917 -14.397  33.457  1.00 16.34           H
ATOM   4232 HG11 VAL A 264      17.355 -14.130  31.246  1.00 25.79           H
ATOM   4233 HG12 VAL A 264      16.608 -13.058  32.150  1.00 25.79           H
ATOM   4234 HG13 VAL A 264      17.878 -12.631  31.297  1.00 25.79           H
ATOM   4235 HG21 VAL A 264      19.536 -14.990  31.903  1.00 16.77           H
ATOM   4236 HG22 VAL A 264      20.143 -13.524  31.982  1.00 16.77           H
ATOM   4237 HG23 VAL A 264      20.213 -14.481  33.248  1.00 16.77           H
ATOM   4238  N   THR A 265      20.261 -12.233  35.592  1.00 10.26           N
ATOM   4239  CA  THR A 265      21.022 -12.652  36.761  1.00 12.56           C
ATOM   4240  C   THR A 265      20.564 -11.845  37.962  1.00 13.10           C
ATOM   4241  O   THR A 265      20.770 -10.622  37.978  1.00 11.83           O
ATOM   4242  CB  THR A 265      22.509 -12.424  36.538  1.00 14.17           C
ATOM   4243  OG1 THR A 265      22.947 -13.119  35.361  1.00 15.00           O
ATOM   4244  CG2 THR A 265      23.305 -12.912  37.740  1.00 16.00           C
ATOM   4245  H   THR A 265      20.566 -11.521  35.217  1.00 12.30           H
ATOM   4246  HA  THR A 265      20.869 -13.593  36.936  1.00 15.06           H
ATOM   4247  HB  THR A 265      22.675 -11.475  36.429  1.00 17.00           H
ATOM   4248  HG1 THR A 265      22.526 -12.840  34.689  1.00 17.99           H
ATOM   4249 HG21 THR A 265      24.252 -12.765  37.592  1.00 19.19           H
ATOM   4250 HG22 THR A 265      23.031 -12.430  38.536  1.00 19.19           H
ATOM   4251 HG23 THR A 265      23.151 -13.860  37.877  1.00 19.19           H
ATOM   4252  N   PRO A 266      19.967 -12.454  38.975  1.00 12.41           N
ATOM   4253  CA  PRO A 266      19.468 -11.656  40.109  1.00 12.07           C
ATOM   4254  C   PRO A 266      20.459 -10.652  40.692  1.00 15.08           C
ATOM   4255  O   PRO A 266      20.055  -9.521  40.980  1.00 12.04           O
ATOM   4256  CB  PRO A 266      19.073 -12.744  41.119  1.00 17.22           C
ATOM   4257  CG  PRO A 266      18.652 -13.888  40.270  1.00 22.32           C
ATOM   4258  CD  PRO A 266      19.612 -13.881  39.103  1.00 14.39           C
ATOM   4259  HA  PRO A 266      18.668 -11.177  39.841  1.00 14.47           H
ATOM   4260  HB2 PRO A 266      19.839 -12.982  41.665  1.00 20.66           H
ATOM   4261  HB3 PRO A 266      18.337 -12.432  41.669  1.00 20.66           H
ATOM   4262  HG2 PRO A 266      18.728 -14.715  40.772  1.00 26.78           H
ATOM   4263  HG3 PRO A 266      17.741 -13.753  39.966  1.00 26.78           H
ATOM   4264  HD2 PRO A 266      20.399 -14.409  39.308  1.00 17.26           H
ATOM   4265  HD3 PRO A 266      19.171 -14.194  38.298  1.00 17.26           H
ATOM   4266  N   GLU A 267      21.735 -11.010  40.876  1.00 15.27           N
ATOM   4267  CA  GLU A 267      22.669 -10.068  41.494  1.00 14.82           C
ATOM   4268  C   GLU A 267      22.918  -8.868  40.605  1.00 15.61           C
ATOM   4269  O   GLU A 267      23.158  -7.755  41.094  1.00 13.32           O
ATOM   4270  CB  GLU A 267      24.019 -10.746  41.787  1.00 19.57           C
ATOM   4271  CG  GLU A 267      23.917 -12.107  42.476  1.00 39.06           C
ATOM   4272  CD  GLU A 267      23.778 -13.273  41.465  1.00 36.39           C
ATOM   4273  OE1 GLU A 267      24.821 -13.714  40.885  1.00 47.15           O
ATOM   4274  OE2 GLU A 267      22.622 -13.723  41.232  1.00 24.28           O1-
ATOM   4275  H   GLU A 267      22.075 -11.769  40.659  1.00 18.31           H
ATOM   4276  HA  GLU A 267      22.298  -9.754  42.333  1.00 17.77           H
ATOM   4277  HB2 GLU A 267      24.489 -10.876  40.949  1.00 23.48           H
ATOM   4278  HB3 GLU A 267      24.539 -10.164  42.364  1.00 23.48           H
ATOM   4279  HG2 GLU A 267      24.719 -12.258  43.001  1.00 46.86           H
ATOM   4280  HG3 GLU A 267      23.137 -12.114  43.052  1.00 46.86           H
ATOM   4281  N   ARG A 268      22.954  -9.089  39.292  1.00 12.64           N
ATOM   4282  CA  ARG A 268      23.175  -7.978  38.384  1.00 10.62           C
ATOM   4283  C   ARG A 268      21.920  -7.125  38.254  1.00 10.92           C
ATOM   4284  O   ARG A 268      22.010  -5.906  38.116  1.00 10.29           O
ATOM   4285  CB  ARG A 268      23.595  -8.505  37.022  1.00 11.04           C
ATOM   4286  CG  ARG A 268      24.920  -9.202  37.041  1.00 12.79           C
ATOM   4287  CD  ARG A 268      25.138  -9.957  35.749  1.00 12.93           C
ATOM   4288  NE  ARG A 268      26.518 -10.402  35.619  1.00 18.77           N
ATOM   4289  CZ  ARG A 268      26.988 -11.106  34.595  1.00 24.10           C
ATOM   4290  NH1 ARG A 268      26.198 -11.479  33.605  1.00 16.95           N
ATOM   4291  NH2 ARG A 268      28.260 -11.447  34.569  1.00 25.29           N1+
ATOM   4292  H   ARG A 268      22.854  -9.854  38.913  1.00 15.15           H
ATOM   4293  HA  ARG A 268      23.890  -7.419  38.729  1.00 12.73           H
ATOM   4294  HB2 ARG A 268      22.929  -9.138  36.711  1.00 13.23           H
ATOM   4295  HB3 ARG A 268      23.658  -7.761  36.402  1.00 13.23           H
ATOM   4296  HG2 ARG A 268      25.629  -8.546  37.137  1.00 15.34           H
ATOM   4297  HG3 ARG A 268      24.942  -9.835  37.775  1.00 15.34           H
ATOM   4298  HD2 ARG A 268      24.564 -10.738  35.734  1.00 15.50           H
ATOM   4299  HD3 ARG A 268      24.934  -9.376  35.000  1.00 15.50           H
ATOM   4300  HE  ARG A 268      27.067 -10.195  36.248  1.00 22.51           H
ATOM   4301 HH11 ARG A 268      25.367 -11.258  33.611  1.00 20.33           H
ATOM   4302 HH12 ARG A 268      26.517 -11.937  32.950  1.00 20.33           H
ATOM   4303 HH21 ARG A 268      28.781 -11.213  35.212  1.00 30.34           H
ATOM   4304 HH22 ARG A 268      28.568 -11.910  33.913  1.00 30.34           H
ATOM   4305  N   ILE A 269      20.745  -7.754  38.308  1.00 10.55           N
ATOM   4306  CA  ILE A 269      19.498  -6.982  38.284  1.00  9.98           C
ATOM   4307  C   ILE A 269      19.496  -5.967  39.429  1.00  9.83           C
ATOM   4308  O   ILE A 269      19.222  -4.770  39.249  1.00  9.32           O
ATOM   4309  CB  ILE A 269      18.293  -7.951  38.326  1.00  8.61           C
ATOM   4310  CG1 ILE A 269      18.242  -8.723  36.975  1.00 10.18           C
ATOM   4311  CG2 ILE A 269      16.984  -7.205  38.586  1.00 10.41           C
ATOM   4312  CD1 ILE A 269      17.225  -9.804  36.886  1.00 11.12           C
ATOM   4313  H   ILE A 269      20.641  -8.606  38.358  1.00 12.65           H
ATOM   4314  HA  ILE A 269      19.452  -6.488  37.450  1.00 11.97           H
ATOM   4315  HB  ILE A 269      18.433  -8.589  39.042  1.00 10.32           H
ATOM   4316 HG12 ILE A 269      18.054  -8.088  36.267  1.00 12.20           H
ATOM   4317 HG13 ILE A 269      19.110  -9.129  36.823  1.00 12.20           H
ATOM   4318 HG21 ILE A 269      16.255  -7.845  38.605  1.00 12.48           H
ATOM   4319 HG22 ILE A 269      17.046  -6.748  39.439  1.00 12.48           H
ATOM   4320 HG23 ILE A 269      16.841  -6.561  37.875  1.00 12.48           H
ATOM   4321 HD11 ILE A 269      17.279 -10.216  36.010  1.00 13.34           H
ATOM   4322 HD12 ILE A 269      17.404 -10.463  37.575  1.00 13.34           H
ATOM   4323 HD13 ILE A 269      16.344  -9.419  37.017  1.00 13.34           H
ATOM   4324  N   ALA A 270      19.881  -6.417  40.617  1.00 12.44           N
ATOM   4325  CA  ALA A 270      19.965  -5.529  41.769  1.00 13.04           C
ATOM   4326  C   ALA A 270      21.115  -4.525  41.637  1.00 12.64           C
ATOM   4327  O   ALA A 270      20.939  -3.338  41.934  1.00 12.64           O
ATOM   4328  CB  ALA A 270      20.101  -6.395  43.028  1.00 12.02           C
ATOM   4329  H   ALA A 270      20.099  -7.232  40.782  1.00 14.92           H
ATOM   4330  HA  ALA A 270      19.138  -5.026  41.840  1.00 15.64           H
ATOM   4331  HB1 ALA A 270      20.158  -5.816  43.804  1.00 14.42           H
ATOM   4332  HB2 ALA A 270      19.324  -6.970  43.100  1.00 14.42           H
ATOM   4333  HB3 ALA A 270      20.905  -6.932  42.955  1.00 14.42           H
ATOM   4334  N   GLU A 271      22.286  -4.971  41.176  1.00 12.85           N
ATOM   4335  CA  GLU A 271      23.420  -4.058  40.978  1.00 14.78           C
ATOM   4336  C   GLU A 271      23.062  -2.934  40.022  1.00 15.01           C
ATOM   4337  O   GLU A 271      23.394  -1.768  40.268  1.00 16.12           O
ATOM   4338  CB  GLU A 271      24.641  -4.828  40.442  1.00 17.41           C
ATOM   4339  CG  GLU A 271      25.794  -3.960  39.929  1.00 14.98           C
ATOM   4340  CD  GLU A 271      26.955  -4.809  39.370  1.00 18.52           C
ATOM   4341  OE1 GLU A 271      27.231  -5.896  39.933  1.00 21.16           O
ATOM   4342  OE2 GLU A 271      27.575  -4.400  38.356  1.00 18.21           O1-
ATOM   4343  H   GLU A 271      22.451  -5.790  40.971  1.00 15.41           H
ATOM   4344  HA  GLU A 271      23.663  -3.664  41.831  1.00 17.72           H
ATOM   4345  HB2 GLU A 271      24.991  -5.384  41.155  1.00 20.88           H
ATOM   4346  HB3 GLU A 271      24.350  -5.390  39.707  1.00 20.88           H
ATOM   4347  HG2 GLU A 271      25.469  -3.387  39.216  1.00 17.97           H
ATOM   4348  HG3 GLU A 271      26.137  -3.422  40.659  1.00 17.97           H
ATOM   4349  N   ASN A 272      22.395  -3.271  38.922  1.00 12.63           N
ATOM   4350  CA  ASN A 272      22.062  -2.299  37.882  1.00 11.01           C
ATOM   4351  C   ASN A 272      21.060  -1.261  38.368  1.00 10.25           C
ATOM   4352  O   ASN A 272      20.949  -0.185  37.763  1.00 11.78           O
ATOM   4353  CB  ASN A 272      21.499  -3.014  36.659  1.00  8.97           C
ATOM   4354  CG  ASN A 272      22.526  -3.834  35.935  1.00 14.61           C
ATOM   4355  OD1 ASN A 272      23.721  -3.773  36.241  1.00 12.25           O
ATOM   4356  ND2 ASN A 272      22.065  -4.598  34.947  1.00 12.12           N
ATOM   4357  H   ASN A 272      22.121  -4.068  38.751  1.00 15.15           H
ATOM   4358  HA  ASN A 272      22.869  -1.834  37.614  1.00 13.20           H
ATOM   4359  HB2 ASN A 272      20.786  -3.608  36.941  1.00 10.76           H
ATOM   4360  HB3 ASN A 272      21.154  -2.352  36.039  1.00 10.76           H
ATOM   4361 HD21 ASN A 272      22.607  -5.091  34.496  1.00 14.54           H
ATOM   4362 HD22 ASN A 272      21.226  -4.599  34.760  1.00 14.54           H
ATOM   4363  N   PHE A 273      20.325  -1.543  39.447  1.00 11.58           N
ATOM   4364  CA  PHE A 273      19.371  -0.565  39.943  1.00 11.27           C
ATOM   4365  C   PHE A 273      20.005   0.422  40.919  1.00 11.27           C
ATOM   4366  O   PHE A 273      19.388   1.445  41.228  1.00 12.49           O
ATOM   4367  CB  PHE A 273      18.191  -1.287  40.606  1.00 12.93           C
ATOM   4368  CG  PHE A 273      16.946  -0.423  40.779  1.00 14.06           C
ATOM   4369  CD1 PHE A 273      16.112  -0.142  39.698  1.00 18.03           C
ATOM   4370  CD2 PHE A 273      16.609   0.088  42.021  1.00 21.21           C
ATOM   4371  CE1 PHE A 273      14.974   0.643  39.872  1.00 18.22           C
ATOM   4372  CE2 PHE A 273      15.470   0.887  42.168  1.00 17.44           C
ATOM   4373  CZ  PHE A 273      14.666   1.135  41.109  1.00 18.00           C
ATOM   4374  H   PHE A 273      20.362  -2.275  39.896  1.00 13.89           H
ATOM   4375  HA  PHE A 273      19.025  -0.058  39.192  1.00 13.51           H
ATOM   4376  HB2 PHE A 273      17.946  -2.050  40.060  1.00 15.51           H
ATOM   4377  HB3 PHE A 273      18.465  -1.589  41.486  1.00 15.51           H
ATOM   4378  HD1 PHE A 273      16.315  -0.481  38.857  1.00 21.62           H
ATOM   4379  HD2 PHE A 273      17.152  -0.083  42.756  1.00 25.44           H
ATOM   4380  HE1 PHE A 273      14.421   0.828  39.147  1.00 21.86           H
ATOM   4381  HE2 PHE A 273      15.248   1.225  43.006  1.00 20.92           H
ATOM   4382  HZ  PHE A 273      13.910   1.665  41.219  1.00 21.59           H
ATOM   4383  N   LYS A 274      21.213   0.141  41.406  1.00 14.44           N
ATOM   4384  CA  LYS A 274      21.869   0.955  42.433  1.00 15.08           C
ATOM   4385  C   LYS A 274      22.731   2.044  41.792  1.00 15.72           C
ATOM   4386  O   LYS A 274      23.954   2.086  41.934  1.00 15.96           O
ATOM   4387  CB  LYS A 274      22.690   0.062  43.353  1.00 17.80           C
ATOM   4388  CG  LYS A 274      21.842  -0.950  44.106  1.00 22.81           C
ATOM   4389  CD  LYS A 274      22.695  -1.849  45.032  1.00 32.34           C
ATOM   4390  CE  LYS A 274      22.839  -3.249  44.441  1.00 42.04           C
ATOM   4391  NZ  LYS A 274      24.104  -4.024  44.825  1.00 47.85           N1+
ATOM   4392  H   LYS A 274      21.685  -0.532  41.151  1.00 17.32           H
ATOM   4393  HA  LYS A 274      21.189   1.391  42.970  1.00 18.09           H
ATOM   4394  HB2 LYS A 274      23.338  -0.427  42.822  1.00 21.35           H
ATOM   4395  HB3 LYS A 274      23.147   0.616  44.005  1.00 21.35           H
ATOM   4396  HG2 LYS A 274      21.196  -0.477  44.655  1.00 27.36           H
ATOM   4397  HG3 LYS A 274      21.385  -1.520  43.469  1.00 27.36           H
ATOM   4398  HD2 LYS A 274      23.580  -1.464  45.128  1.00 38.80           H
ATOM   4399  HD3 LYS A 274      22.262  -1.924  45.897  1.00 38.80           H
ATOM   4400  HE2 LYS A 274      22.079  -3.779  44.728  1.00 50.43           H
ATOM   4401  HE3 LYS A 274      22.831  -3.173  43.474  1.00 50.43           H
ATOM   4402  HZ1 LYS A 274      24.100  -4.824  44.436  1.00 57.41           H
ATOM   4403  HZ2 LYS A 274      24.827  -3.577  44.560  1.00 57.41           H
ATOM   4404  HZ3 LYS A 274      24.138  -4.132  45.708  1.00 57.41           H
ATOM   4405  N   VAL A 275      22.044   2.947  41.088  1.00 12.36           N
ATOM   4406  CA  VAL A 275      22.687   3.953  40.234  1.00 13.22           C
ATOM   4407  C   VAL A 275      22.125   5.327  40.557  1.00 17.95           C
ATOM   4408  O   VAL A 275      22.392   6.298  39.841  1.00 20.86           O
ATOM   4409  CB  VAL A 275      22.498   3.647  38.736  1.00 13.47           C
ATOM   4410  CG1 VAL A 275      23.307   2.391  38.361  1.00 13.27           C
ATOM   4411  CG2 VAL A 275      21.026   3.473  38.409  1.00 15.07           C
ATOM   4412  H   VAL A 275      21.185   2.999  41.088  1.00 14.82           H
ATOM   4413  HA  VAL A 275      23.638   3.965  40.421  1.00 15.86           H
ATOM   4414  HB  VAL A 275      22.837   4.391  38.214  1.00 16.16           H
ATOM   4415 HG11 VAL A 275      23.183   2.206  37.417  1.00 15.91           H
ATOM   4416 HG12 VAL A 275      24.246   2.554  38.546  1.00 15.91           H
ATOM   4417 HG13 VAL A 275      22.991   1.642  38.891  1.00 15.91           H
ATOM   4418 HG21 VAL A 275      20.933   3.281  37.463  1.00 18.07           H
ATOM   4419 HG22 VAL A 275      20.671   2.737  38.932  1.00 18.07           H
ATOM   4420 HG23 VAL A 275      20.555   4.292  38.629  1.00 18.07           H
ATOM   4421  N   PHE A 276      21.335   5.429  41.618  1.00 13.61           N
ATOM   4422  CA  PHE A 276      20.749   6.705  41.980  1.00 14.10           C
ATOM   4423  C   PHE A 276      21.522   7.401  43.099  1.00 18.40           C
ATOM   4424  O   PHE A 276      21.163   8.516  43.485  1.00 29.91           O
ATOM   4425  CB  PHE A 276      19.280   6.510  42.371  1.00 17.01           C
ATOM   4426  CG  PHE A 276      18.407   6.034  41.239  1.00 18.15           C
ATOM   4427  CD1 PHE A 276      17.816   6.929  40.362  1.00 22.45           C
ATOM   4428  CD2 PHE A 276      18.180   4.684  41.051  1.00 20.28           C
ATOM   4429  CE1 PHE A 276      17.010   6.492  39.322  1.00 24.41           C
ATOM   4430  CE2 PHE A 276      17.364   4.234  39.990  1.00 20.07           C
ATOM   4431  CZ  PHE A 276      16.796   5.158  39.122  1.00 23.14           C
ATOM   4432  H   PHE A 276      21.126   4.778  42.140  1.00 16.32           H
ATOM   4433  HA  PHE A 276      20.772   7.287  41.204  1.00 16.91           H
ATOM   4434  HB2 PHE A 276      19.230   5.852  43.081  1.00 20.40           H
ATOM   4435  HB3 PHE A 276      18.924   7.357  42.682  1.00 20.40           H
ATOM   4436  HD1 PHE A 276      17.959   7.841  40.477  1.00 26.93           H
ATOM   4437  HD2 PHE A 276      18.570   4.066  41.627  1.00 24.32           H
ATOM   4438  HE1 PHE A 276      16.628   7.112  38.744  1.00 29.28           H
ATOM   4439  HE2 PHE A 276      17.217   3.324  39.866  1.00 24.07           H
ATOM   4440  HZ  PHE A 276      16.250   4.871  38.425  1.00 27.76           H
ATOM   4441  N   ASP A 277      22.589   6.785  43.597  1.00 22.73           N
ATOM   4442  CA  ASP A 277      23.312   7.278  44.761  1.00 25.40           C
ATOM   4443  C   ASP A 277      24.676   7.863  44.408  1.00 23.23           C
ATOM   4444  O   ASP A 277      25.500   8.069  45.302  1.00 23.64           O
ATOM   4445  CB  ASP A 277      23.461   6.148  45.783  1.00 22.93           C
ATOM   4446  CG  ASP A 277      24.303   4.987  45.259  1.00 29.05           C
ATOM   4447  OD1 ASP A 277      24.419   4.827  44.025  1.00 26.82           O
ATOM   4448  OD2 ASP A 277      24.851   4.226  46.089  1.00 43.17           O1-
ATOM   4449  H   ASP A 277      22.920   6.063  43.269  1.00 27.27           H
ATOM   4450  HA  ASP A 277      22.789   7.982  45.175  1.00 30.47           H
ATOM   4451  HB2 ASP A 277      23.892   6.497  46.579  1.00 27.50           H
ATOM   4452  HB3 ASP A 277      22.581   5.805  46.005  1.00 27.50           H
ATOM   4453  N   PHE A 278      24.947   8.131  43.133  1.00 18.67           N
ATOM   4454  CA  PHE A 278      26.215   8.734  42.772  1.00 22.07           C
ATOM   4455  C   PHE A 278      26.023   9.553  41.515  1.00 18.06           C
ATOM   4456  O   PHE A 278      24.983   9.486  40.856  1.00 18.55           O
ATOM   4457  CB  PHE A 278      27.323   7.676  42.598  1.00 19.18           C
ATOM   4458  CG  PHE A 278      27.328   6.977  41.247  1.00 15.59           C
ATOM   4459  CD1 PHE A 278      26.396   5.998  40.955  1.00 18.79           C
ATOM   4460  CD2 PHE A 278      28.298   7.254  40.318  1.00 17.81           C
ATOM   4461  CE1 PHE A 278      26.418   5.342  39.729  1.00 22.20           C
ATOM   4462  CE2 PHE A 278      28.339   6.592  39.101  1.00 21.04           C
ATOM   4463  CZ  PHE A 278      27.392   5.642  38.814  1.00 17.81           C
ATOM   4464  H   PHE A 278      24.420   7.975  42.472  1.00 22.39           H
ATOM   4465  HA  PHE A 278      26.488   9.336  43.480  1.00 26.47           H
ATOM   4466  HB2 PHE A 278      28.184   8.110  42.707  1.00 23.01           H
ATOM   4467  HB3 PHE A 278      27.212   6.996  43.280  1.00 23.01           H
ATOM   4468  HD1 PHE A 278      25.734   5.793  41.575  1.00 22.54           H
ATOM   4469  HD2 PHE A 278      28.943   7.897  40.509  1.00 21.37           H
ATOM   4470  HE1 PHE A 278      25.781   4.693  39.536  1.00 26.63           H
ATOM   4471  HE2 PHE A 278      28.995   6.803  38.476  1.00 25.24           H
ATOM   4472  HZ  PHE A 278      27.409   5.203  37.994  1.00 21.37           H
ATOM   4473  N   GLU A 279      27.046  10.334  41.193  1.00 18.50           N
ATOM   4474  CA  GLU A 279      26.970  11.300  40.114  1.00 17.71           C
ATOM   4475  C   GLU A 279      28.277  11.314  39.331  1.00 21.04           C
ATOM   4476  O   GLU A 279      29.362  11.356  39.917  1.00 20.92           O
ATOM   4477  CB  GLU A 279      26.650  12.680  40.700  1.00 26.42           C
ATOM   4478  CG  GLU A 279      26.466  13.752  39.694  1.00 39.82           C
ATOM   4479  CD  GLU A 279      25.905  15.046  40.320  1.00 45.92           C
ATOM   4480  OE1 GLU A 279      25.858  15.147  41.573  1.00 40.78           O
ATOM   4481  OE2 GLU A 279      25.506  15.950  39.552  1.00 50.37           O1-
ATOM   4482  H   GLU A 279      27.807  10.320  41.593  1.00 22.19           H
ATOM   4483  HA  GLU A 279      26.254  11.051  39.509  1.00 21.24           H
ATOM   4484  HB2 GLU A 279      25.830  12.616  41.214  1.00 31.69           H
ATOM   4485  HB3 GLU A 279      27.379  12.946  41.282  1.00 31.69           H
ATOM   4486  HG2 GLU A 279      27.323  13.959  39.290  1.00 47.77           H
ATOM   4487  HG3 GLU A 279      25.842  13.449  39.017  1.00 47.77           H
ATOM   4488  N   LEU A 280      28.173  11.211  38.008  1.00 14.59           N
ATOM   4489  CA  LEU A 280      29.305  11.463  37.129  1.00 14.60           C
ATOM   4490  C   LEU A 280      29.534  12.964  36.986  1.00 15.96           C
ATOM   4491  O   LEU A 280      28.581  13.735  36.848  1.00 15.13           O
ATOM   4492  CB  LEU A 280      29.044  10.830  35.758  1.00 12.31           C
ATOM   4493  CG  LEU A 280      28.928   9.283  35.779  1.00 11.59           C
ATOM   4494  CD1 LEU A 280      28.500   8.719  34.415  1.00 13.44           C
ATOM   4495  CD2 LEU A 280      30.225   8.587  36.277  1.00 15.17           C
ATOM   4496  H   LEU A 280      27.450  10.995  37.595  1.00 17.50           H
ATOM   4497  HA  LEU A 280      30.104  11.063  37.507  1.00 17.51           H
ATOM   4498  HB2 LEU A 280      28.211  11.183  35.406  1.00 14.76           H
ATOM   4499  HB3 LEU A 280      29.774  11.063  35.164  1.00 14.76           H
ATOM   4500  HG  LEU A 280      28.229   9.049  36.409  1.00 13.89           H
ATOM   4501 HD11 LEU A 280      28.441   7.753  34.477  1.00 16.11           H
ATOM   4502 HD12 LEU A 280      27.634   9.088  34.179  1.00 16.11           H
ATOM   4503 HD13 LEU A 280      29.159   8.969  33.749  1.00 16.11           H
ATOM   4504 HD21 LEU A 280      30.091   7.626  36.267  1.00 18.20           H
ATOM   4505 HD22 LEU A 280      30.957   8.825  35.686  1.00 18.20           H
ATOM   4506 HD23 LEU A 280      30.417   8.886  37.179  1.00 18.20           H
ATOM   4507  N   SER A 281      30.803  13.386  37.016  1.00 15.66           N
ATOM   4508  CA  SER A 281      31.103  14.802  36.844  1.00 15.39           C
ATOM   4509  C   SER A 281      30.927  15.211  35.385  1.00 18.92           C
ATOM   4510  O   SER A 281      30.911  14.373  34.483  1.00 14.82           O
ATOM   4511  CB  SER A 281      32.542  15.103  37.306  1.00 17.11           C
ATOM   4512  OG  SER A 281      33.481  14.475  36.448  1.00 13.13           O
ATOM   4513  H   SER A 281      31.490  12.883  37.131  1.00 18.78           H
ATOM   4514  HA  SER A 281      30.493  15.328  37.384  1.00 18.45           H
ATOM   4515  HB2 SER A 281      32.688  16.061  37.287  1.00 20.52           H
ATOM   4516  HB3 SER A 281      32.663  14.765  38.207  1.00 20.52           H
ATOM   4517  HG  SER A 281      34.263  14.643  36.705  1.00 15.75           H
ATOM   4518  N   SER A 282      30.791  16.521  35.154  1.00 15.80           N
ATOM   4519  CA  SER A 282      30.768  17.023  33.781  1.00 15.58           C
ATOM   4520  C   SER A 282      31.989  16.544  33.028  1.00 12.44           C
ATOM   4521  O   SER A 282      31.906  16.186  31.848  1.00 14.82           O
ATOM   4522  CB  SER A 282      30.741  18.567  33.724  1.00 25.38           C
ATOM   4523  OG  SER A 282      30.051  19.117  34.817  1.00 48.11           O
ATOM   4524  H   SER A 282      30.713  17.125  35.761  1.00 18.95           H
ATOM   4525  HA  SER A 282      29.979  16.686  33.330  1.00 18.68           H
ATOM   4526  HB2 SER A 282      31.654  18.896  33.732  1.00 30.45           H
ATOM   4527  HB3 SER A 282      30.300  18.842  32.905  1.00 30.45           H
ATOM   4528  HG  SER A 282      30.423  18.889  35.535  1.00 57.72           H
ATOM   4529  N   GLN A 283      33.134  16.512  33.711  1.00 12.84           N
ATOM   4530  CA  GLN A 283      34.367  16.045  33.085  1.00 12.81           C
ATOM   4531  C   GLN A 283      34.282  14.567  32.723  1.00 12.97           C
ATOM   4532  O   GLN A 283      34.673  14.158  31.616  1.00 13.07           O
ATOM   4533  CB  GLN A 283      35.534  16.295  34.036  1.00 13.86           C
ATOM   4534  CG  GLN A 283      36.856  16.149  33.430  1.00 15.60           C
ATOM   4535  CD  GLN A 283      37.926  16.580  34.383  1.00 19.27           C
ATOM   4536  OE1 GLN A 283      37.627  17.093  35.468  1.00 14.41           O
ATOM   4537  NE2 GLN A 283      39.177  16.398  33.991  1.00 20.52           N
ATOM   4538  H   GLN A 283      33.222  16.753  34.532  1.00 15.40           H
ATOM   4539  HA  GLN A 283      34.524  16.549  32.271  1.00 15.36           H
ATOM   4540  HB2 GLN A 283      35.465  17.200  34.378  1.00 16.63           H
ATOM   4541  HB3 GLN A 283      35.475  15.663  34.770  1.00 16.63           H
ATOM   4542  HG2 GLN A 283      37.005  15.218  33.202  1.00 18.71           H
ATOM   4543  HG3 GLN A 283      36.911  16.705  32.637  1.00 18.71           H
ATOM   4544 HE21 GLN A 283      39.340  16.048  33.223  1.00 24.62           H
ATOM   4545 HE22 GLN A 283      39.826  16.630  34.505  1.00 24.62           H
ATOM   4546  N   ASP A 284      33.801  13.750  33.661  1.00 13.68           N
ATOM   4547  CA  ASP A 284      33.530  12.338  33.380  1.00 14.09           C
ATOM   4548  C   ASP A 284      32.653  12.191  32.134  1.00 13.37           C
ATOM   4549  O   ASP A 284      32.919  11.345  31.267  1.00 13.21           O
ATOM   4550  CB  ASP A 284      32.807  11.663  34.551  1.00 12.94           C
ATOM   4551  CG  ASP A 284      33.675  11.400  35.792  1.00 21.67           C
ATOM   4552  OD1 ASP A 284      34.891  11.214  35.693  1.00 19.03           O
ATOM   4553  OD2 ASP A 284      33.080  11.326  36.900  1.00 22.60           O1-
ATOM   4554  H   ASP A 284      33.623  13.988  34.468  1.00 16.40           H
ATOM   4555  HA  ASP A 284      34.366  11.872  33.225  1.00 16.89           H
ATOM   4556  HB2 ASP A 284      32.069  12.231  34.825  1.00 15.51           H
ATOM   4557  HB3 ASP A 284      32.463  10.808  34.248  1.00 15.51           H
ATOM   4558  N   MET A 285      31.563  12.980  32.063  1.00 12.89           N
ATOM   4559  CA  MET A 285      30.585  12.844  30.979  1.00 11.93           C
ATOM   4560  C   MET A 285      31.206  13.175  29.634  1.00 13.93           C
ATOM   4561  O   MET A 285      30.989  12.480  28.639  1.00 12.16           O
ATOM   4562  CB  MET A 285      29.392  13.761  31.252  1.00 11.34           C
ATOM   4563  CG  MET A 285      28.560  13.379  32.427  1.00 11.59           C
ATOM   4564  SD  MET A 285      27.646  11.830  32.195  1.00 12.39           S
ATOM   4565  CE  MET A 285      26.531  12.292  30.861  1.00 15.89           C
ATOM   4566  H   MET A 285      31.372  13.596  32.631  1.00 15.46           H
ATOM   4567  HA  MET A 285      30.261  11.930  30.960  1.00 14.30           H
ATOM   4568  HB2 MET A 285      29.722  14.659  31.408  1.00 13.59           H
ATOM   4569  HB3 MET A 285      28.815  13.757  30.472  1.00 13.59           H
ATOM   4570  HG2 MET A 285      29.138  13.270  33.198  1.00 13.90           H
ATOM   4571  HG3 MET A 285      27.914  14.082  32.595  1.00 13.90           H
ATOM   4572  HE1 MET A 285      25.973  11.531  30.638  1.00 19.06           H
ATOM   4573  HE2 MET A 285      25.978  13.033  31.156  1.00 19.06           H
ATOM   4574  HE3 MET A 285      27.055  12.557  30.089  1.00 19.06           H
ATOM   4575  N   THR A 286      31.976  14.263  29.573  1.00 11.88           N
ATOM   4576  CA  THR A 286      32.616  14.634  28.329  1.00 11.90           C
ATOM   4577  C   THR A 286      33.683  13.621  27.938  1.00 10.01           C
ATOM   4578  O   THR A 286      33.832  13.313  26.760  1.00 10.48           O
ATOM   4579  CB  THR A 286      33.195  16.041  28.474  1.00 13.18           C
ATOM   4580  OG1 THR A 286      32.088  16.954  28.618  1.00 16.25           O
ATOM   4581  CG2 THR A 286      34.043  16.429  27.265  1.00 14.93           C
ATOM   4582  H   THR A 286      32.137  14.791  30.232  1.00 14.25           H
ATOM   4583  HA  THR A 286      31.950  14.655  27.624  1.00 14.27           H
ATOM   4584  HB  THR A 286      33.752  16.081  29.267  1.00 15.80           H
ATOM   4585  HG1 THR A 286      32.373  17.740  28.700  1.00 19.49           H
ATOM   4586 HG21 THR A 286      34.398  17.324  27.382  1.00 17.91           H
ATOM   4587 HG22 THR A 286      34.782  15.808  27.166  1.00 17.91           H
ATOM   4588 HG23 THR A 286      33.502  16.407  26.460  1.00 17.91           H
ATOM   4589  N   THR A 287      34.401  13.056  28.909  1.00 13.51           N
ATOM   4590  CA  THR A 287      35.359  11.990  28.599  1.00 11.29           C
ATOM   4591  C   THR A 287      34.660  10.756  28.020  1.00 10.95           C
ATOM   4592  O   THR A 287      35.086  10.208  27.003  1.00 14.82           O
ATOM   4593  CB  THR A 287      36.127  11.620  29.865  1.00 13.00           C
ATOM   4594  OG1 THR A 287      36.886  12.765  30.310  1.00 15.01           O
ATOM   4595  CG2 THR A 287      37.097  10.463  29.618  1.00 14.54           C
ATOM   4596  H   THR A 287      34.355  13.265  29.742  1.00 16.20           H
ATOM   4597  HA  THR A 287      35.995  12.315  27.942  1.00 13.54           H
ATOM   4598  HB  THR A 287      35.502  11.356  30.558  1.00 15.59           H
ATOM   4599  HG1 THR A 287      36.369  13.406  30.475  1.00 18.00           H
ATOM   4600 HG21 THR A 287      37.571  10.249  30.437  1.00 17.44           H
ATOM   4601 HG22 THR A 287      36.609   9.679  29.322  1.00 17.44           H
ATOM   4602 HG23 THR A 287      37.741  10.711  28.936  1.00 17.44           H
ATOM   4603  N   LEU A 288      33.610  10.283  28.683  1.00 11.69           N
ATOM   4604  CA  LEU A 288      32.840   9.153  28.152  1.00  9.76           C
ATOM   4605  C   LEU A 288      32.344   9.439  26.738  1.00 12.30           C
ATOM   4606  O   LEU A 288      32.385   8.567  25.861  1.00 13.44           O
ATOM   4607  CB  LEU A 288      31.673   8.847  29.089  1.00 11.64           C
ATOM   4608  CG  LEU A 288      31.632   7.701  30.114  1.00 25.20           C
ATOM   4609  CD1 LEU A 288      32.810   6.747  30.119  1.00 21.70           C
ATOM   4610  CD2 LEU A 288      31.341   8.220  31.477  1.00 18.59           C
ATOM   4611  H   LEU A 288      33.322  10.591  29.433  1.00 14.02           H
ATOM   4612  HA  LEU A 288      33.411   8.370  28.117  1.00 11.70           H
ATOM   4613  HB2 LEU A 288      31.521   9.655  29.604  1.00 13.96           H
ATOM   4614  HB3 LEU A 288      30.899   8.708  28.520  1.00 13.96           H
ATOM   4615  HG  LEU A 288      30.865   7.156  29.878  1.00 30.22           H
ATOM   4616 HD11 LEU A 288      32.667   6.075  30.803  1.00 26.02           H
ATOM   4617 HD12 LEU A 288      32.877   6.325  29.248  1.00 26.02           H
ATOM   4618 HD13 LEU A 288      33.619   7.247  30.309  1.00 26.02           H
ATOM   4619 HD21 LEU A 288      31.322   7.476  32.100  1.00 22.30           H
ATOM   4620 HD22 LEU A 288      32.037   8.846  31.731  1.00 22.30           H
ATOM   4621 HD23 LEU A 288      30.481   8.667  31.468  1.00 22.30           H
ATOM   4622  N   LEU A 289      31.886  10.667  26.480  1.00  9.78           N
ATOM   4623  CA  LEU A 289      31.438  10.999  25.138  1.00 12.78           C
ATOM   4624  C   LEU A 289      32.572  10.906  24.130  1.00 11.09           C
ATOM   4625  O   LEU A 289      32.327  10.619  22.952  1.00 12.42           O
ATOM   4626  CB  LEU A 289      30.811  12.403  25.113  1.00 14.94           C
ATOM   4627  CG  LEU A 289      29.429  12.578  25.720  1.00  9.68           C
ATOM   4628  CD1 LEU A 289      29.122  14.053  25.895  1.00 18.64           C
ATOM   4629  CD2 LEU A 289      28.343  11.894  24.894  1.00 12.58           C
ATOM   4630  H   LEU A 289      31.828  11.307  27.051  1.00 11.73           H
ATOM   4631  HA  LEU A 289      30.754  10.364  24.872  1.00 15.32           H
ATOM   4632  HB2 LEU A 289      31.406  13.003  25.590  1.00 17.92           H
ATOM   4633  HB3 LEU A 289      30.750  12.687  24.188  1.00 17.92           H
ATOM   4634  HG  LEU A 289      29.425  12.172  26.601  1.00 11.60           H
ATOM   4635 HD11 LEU A 289      28.238  14.147  26.283  1.00 22.35           H
ATOM   4636 HD12 LEU A 289      29.785  14.445  26.484  1.00 22.35           H
ATOM   4637 HD13 LEU A 289      29.151  14.487  25.028  1.00 22.35           H
ATOM   4638 HD21 LEU A 289      27.485  12.036  25.323  1.00 15.08           H
ATOM   4639 HD22 LEU A 289      28.336  12.278  24.003  1.00 15.08           H
ATOM   4640 HD23 LEU A 289      28.536  10.945  24.844  1.00 15.08           H
ATOM   4641  N   SER A 290      33.822  11.138  24.564  1.00 12.57           N
ATOM   4642  CA  SER A 290      34.948  11.153  23.637  1.00 10.55           C
ATOM   4643  C   SER A 290      35.303   9.760  23.134  1.00 13.00           C
ATOM   4644  O   SER A 290      36.081   9.637  22.185  1.00 14.19           O
ATOM   4645  CB  SER A 290      36.200  11.787  24.280  1.00 13.82           C
ATOM   4646  OG  SER A 290      36.897  10.875  25.145  1.00 11.43           O
ATOM   4647  H   SER A 290      34.035  11.288  25.384  1.00 15.08           H
ATOM   4648  HA  SER A 290      34.708  11.692  22.867  1.00 12.65           H
ATOM   4649  HB2 SER A 290      36.803  12.067  23.574  1.00 16.57           H
ATOM   4650  HB3 SER A 290      35.925  12.559  24.800  1.00 16.57           H
ATOM   4651  HG  SER A 290      36.390  10.625  25.767  1.00 13.71           H
ATOM   4652  N   TYR A 291      34.716   8.717  23.702  1.00 11.06           N
ATOM   4653  CA  TYR A 291      35.031   7.367  23.297  1.00 13.69           C
ATOM   4654  C   TYR A 291      34.216   6.918  22.093  1.00 13.18           C
ATOM   4655  O   TYR A 291      34.425   5.813  21.608  1.00 10.25           O
ATOM   4656  CB  TYR A 291      34.801   6.436  24.470  1.00 13.24           C
ATOM   4657  CG  TYR A 291      35.659   6.756  25.681  1.00 11.37           C
ATOM   4658  CD1 TYR A 291      36.859   7.456  25.563  1.00 12.67           C
ATOM   4659  CD2 TYR A 291      35.281   6.342  26.930  1.00 13.52           C
ATOM   4660  CE1 TYR A 291      37.631   7.726  26.666  1.00 17.22           C
ATOM   4661  CE2 TYR A 291      36.042   6.618  28.025  1.00 16.74           C
ATOM   4662  CZ  TYR A 291      37.221   7.303  27.880  1.00 16.88           C
ATOM   4663  OH  TYR A 291      37.975   7.593  28.987  1.00 18.77           O
ATOM   4664  H   TYR A 291      34.128   8.769  24.327  1.00 13.26           H
ATOM   4665  HA  TYR A 291      35.970   7.321  23.057  1.00 16.41           H
ATOM   4666  HB2 TYR A 291      33.871   6.497  24.741  1.00 15.88           H
ATOM   4667  HB3 TYR A 291      35.004   5.528  24.194  1.00 15.88           H
ATOM   4668  HD1 TYR A 291      37.142   7.742  24.725  1.00 15.20           H
ATOM   4669  HD2 TYR A 291      34.485   5.873  27.034  1.00 16.21           H
ATOM   4670  HE1 TYR A 291      38.426   8.200  26.579  1.00 20.65           H
ATOM   4671  HE2 TYR A 291      35.768   6.334  28.867  1.00 20.08           H
ATOM   4672  HH  TYR A 291      37.611   7.275  29.674  1.00 22.51           H
ATOM   4673  N   ASN A 292      33.324   7.760  21.585  1.00 12.84           N
ATOM   4674  CA  ASN A 292      32.537   7.402  20.418  1.00 12.22           C
ATOM   4675  C   ASN A 292      33.411   6.902  19.273  1.00 20.34           C
ATOM   4676  O   ASN A 292      34.471   7.473  18.966  1.00 16.95           O
ATOM   4677  CB  ASN A 292      31.710   8.594  19.930  1.00 12.63           C
ATOM   4678  CG  ASN A 292      30.877   8.242  18.727  1.00 15.45           C
ATOM   4679  OD1 ASN A 292      30.076   7.331  18.770  1.00 14.95           O
ATOM   4680  ND2 ASN A 292      31.085   8.954  17.636  1.00 17.94           N
ATOM   4681  H   ASN A 292      33.157   8.543  21.898  1.00 15.40           H
ATOM   4682  HA  ASN A 292      31.923   6.691  20.659  1.00 14.66           H
ATOM   4683  HB2 ASN A 292      31.113   8.880  20.639  1.00 15.15           H
ATOM   4684  HB3 ASN A 292      32.308   9.317  19.684  1.00 15.15           H
ATOM   4685 HD21 ASN A 292      30.634   8.790  16.923  1.00 21.51           H
ATOM   4686 HD22 ASN A 292      31.673   9.582  17.638  1.00 21.51           H
ATOM   4687  N   ARG A 293      32.951   5.815  18.645  1.00 13.07           N
ATOM   4688  CA  ARG A 293      33.599   5.256  17.465  1.00 13.83           C
ATOM   4689  C   ARG A 293      32.589   4.938  16.371  1.00 17.77           C
ATOM   4690  O   ARG A 293      32.940   4.271  15.390  1.00 15.77           O
ATOM   4691  CB  ARG A 293      34.395   3.977  17.764  1.00 20.32           C
ATOM   4692  CG  ARG A 293      34.463   3.508  19.164  1.00 34.11           C
ATOM   4693  CD  ARG A 293      35.150   2.146  19.227  1.00 30.87           C
ATOM   4694  NE  ARG A 293      36.036   2.044  20.381  1.00 29.38           N
ATOM   4695  CZ  ARG A 293      36.765   0.976  20.674  1.00 26.12           C
ATOM   4696  NH1 ARG A 293      36.722  -0.104  19.879  1.00 30.47           N
ATOM   4697  NH2 ARG A 293      37.526   0.983  21.766  1.00 22.77           N1+
ATOM   4698  H   ARG A 293      32.252   5.379  18.892  1.00 15.67           H
ATOM   4699  HA  ARG A 293      34.219   5.913  17.111  1.00 16.58           H
ATOM   4700  HB2 ARG A 293      34.007   3.256  17.244  1.00 24.37           H
ATOM   4701  HB3 ARG A 293      35.309   4.121  17.471  1.00 24.37           H
ATOM   4702  HG2 ARG A 293      34.977   4.138  19.693  1.00 40.92           H
ATOM   4703  HG3 ARG A 293      33.565   3.418  19.520  1.00 40.92           H
ATOM   4704  HD2 ARG A 293      34.476   1.451  19.300  1.00 37.03           H
ATOM   4705  HD3 ARG A 293      35.679   2.017  18.425  1.00 37.03           H
ATOM   4706  HE  ARG A 293      36.090   2.723  20.906  1.00 35.24           H
ATOM   4707 HH11 ARG A 293      36.223  -0.103  19.179  1.00 36.56           H
ATOM   4708 HH12 ARG A 293      37.196  -0.796  20.069  1.00 36.56           H
ATOM   4709 HH21 ARG A 293      37.550   1.681  22.268  1.00 27.31           H
ATOM   4710 HH22 ARG A 293      38.007   0.297  21.959  1.00 27.31           H
ATOM   4711  N   ASN A 294      31.356   5.401  16.509  1.00 13.90           N
ATOM   4712  CA  ASN A 294      30.292   5.073  15.567  1.00 16.53           C
ATOM   4713  C   ASN A 294      30.201   3.573  15.332  1.00 17.25           C
ATOM   4714  O   ASN A 294      29.992   3.107  14.213  1.00 18.74           O
ATOM   4715  CB  ASN A 294      30.489   5.857  14.270  1.00 24.30           C
ATOM   4716  CG  ASN A 294      30.445   7.362  14.519  1.00 26.78           C
ATOM   4717  OD1 ASN A 294      29.570   7.852  15.236  1.00 23.17           O
ATOM   4718  ND2 ASN A 294      31.423   8.087  13.994  1.00 30.41           N
ATOM   4719  H   ASN A 294      31.104   5.915  17.151  1.00 16.67           H
ATOM   4720  HA  ASN A 294      29.447   5.356  15.950  1.00 19.83           H
ATOM   4721  HB2 ASN A 294      31.354   5.636  13.890  1.00 29.15           H
ATOM   4722  HB3 ASN A 294      29.781   5.630  13.647  1.00 29.15           H
ATOM   4723 HD21 ASN A 294      31.437   8.939  14.110  1.00 36.48           H
ATOM   4724 HD22 ASN A 294      32.044   7.705  13.536  1.00 36.48           H
ATOM   4725  N   TRP A 295      30.327   2.812  16.411  1.00 16.55           N
ATOM   4726  CA  TRP A 295      30.264   1.358  16.372  1.00 17.20           C
ATOM   4727  C   TRP A 295      28.861   0.924  16.767  1.00 14.72           C
ATOM   4728  O   TRP A 295      28.448   1.069  17.919  1.00 14.17           O
ATOM   4729  CB  TRP A 295      31.312   0.748  17.290  1.00 16.13           C
ATOM   4730  CG  TRP A 295      31.299  -0.750  17.320  1.00 21.41           C
ATOM   4731  CD1 TRP A 295      31.589  -1.586  16.287  1.00 28.63           C
ATOM   4732  CD2 TRP A 295      31.007  -1.589  18.449  1.00 28.70           C
ATOM   4733  NE1 TRP A 295      31.474  -2.895  16.694  1.00 24.97           N
ATOM   4734  CE2 TRP A 295      31.125  -2.923  18.018  1.00 31.59           C
ATOM   4735  CE3 TRP A 295      30.646  -1.340  19.775  1.00 24.16           C
ATOM   4736  CZ2 TRP A 295      30.897  -4.006  18.866  1.00 33.59           C
ATOM   4737  CZ3 TRP A 295      30.418  -2.417  20.621  1.00 36.01           C
ATOM   4738  CH2 TRP A 295      30.551  -3.733  20.163  1.00 40.65           C
ATOM   4739  H   TRP A 295      30.455   3.125  17.202  1.00 19.84           H
ATOM   4740  HA  TRP A 295      30.435   1.053  15.467  1.00 20.62           H
ATOM   4741  HB2 TRP A 295      32.190   1.030  16.991  1.00 19.34           H
ATOM   4742  HB3 TRP A 295      31.156   1.063  18.194  1.00 19.34           H
ATOM   4743  HD1 TRP A 295      31.817  -1.314  15.428  1.00 34.34           H
ATOM   4744  HE1 TRP A 295      31.614  -3.585  16.200  1.00 29.95           H
ATOM   4745  HE3 TRP A 295      30.559  -0.468  20.086  1.00 28.98           H
ATOM   4746  HZ2 TRP A 295      30.981  -4.881  18.564  1.00 40.30           H
ATOM   4747  HZ3 TRP A 295      30.182  -2.261  21.507  1.00 43.20           H
ATOM   4748  HH2 TRP A 295      30.392  -4.437  20.749  1.00 48.77           H
ATOM   4749  N   ARG A 296      28.150   0.375  15.810  1.00 15.99           N
ATOM   4750  CA  ARG A 296      26.750   0.026  15.950  1.00 16.84           C
ATOM   4751  C   ARG A 296      26.656  -1.496  16.001  1.00 16.78           C
ATOM   4752  O   ARG A 296      27.158  -2.182  15.103  1.00 18.31           O
ATOM   4753  CB  ARG A 296      25.982   0.637  14.776  1.00 17.17           C
ATOM   4754  CG  ARG A 296      24.541   0.539  14.854  1.00 16.78           C
ATOM   4755  CD  ARG A 296      23.931   0.941  13.539  1.00 18.09           C
ATOM   4756  NE  ARG A 296      24.061   2.355  13.235  1.00 15.12           N
ATOM   4757  CZ  ARG A 296      23.360   3.307  13.828  1.00 16.03           C
ATOM   4758  NH1 ARG A 296      22.508   2.999  14.800  1.00 13.08           N
ATOM   4759  NH2 ARG A 296      23.523   4.573  13.467  1.00 17.19           N1+
ATOM   4760  H   ARG A 296      28.468   0.186  15.034  1.00 19.18           H
ATOM   4761  HA  ARG A 296      26.400   0.390  16.778  1.00 20.20           H
ATOM   4762  HB2 ARG A 296      26.207   1.579  14.720  1.00 20.59           H
ATOM   4763  HB3 ARG A 296      26.260   0.189  13.962  1.00 20.59           H
ATOM   4764  HG2 ARG A 296      24.287  -0.377  15.046  1.00 20.12           H
ATOM   4765  HG3 ARG A 296      24.211   1.137  15.544  1.00 20.12           H
ATOM   4766  HD2 ARG A 296      24.367   0.445  12.829  1.00 21.70           H
ATOM   4767  HD3 ARG A 296      22.985   0.728  13.556  1.00 21.70           H
ATOM   4768  HE  ARG A 296      24.584   2.581  12.591  1.00 18.13           H
ATOM   4769 HH11 ARG A 296      22.397   2.178  15.030  1.00 15.68           H
ATOM   4770 HH12 ARG A 296      22.057   3.619  15.190  1.00 15.68           H
ATOM   4771 HH21 ARG A 296      24.082   4.774  12.845  1.00 20.62           H
ATOM   4772 HH22 ARG A 296      23.080   5.194  13.864  1.00 20.62           H
ATOM   4773  N   VAL A 297      26.063  -2.028  17.068  1.00 14.01           N
ATOM   4774  CA  VAL A 297      25.950  -3.467  17.202  1.00 16.73           C
ATOM   4775  C   VAL A 297      24.634  -4.020  16.669  1.00 16.74           C
ATOM   4776  O   VAL A 297      24.580  -5.208  16.305  1.00 16.55           O
ATOM   4777  CB  VAL A 297      26.129  -3.917  18.659  1.00 20.29           C
ATOM   4778  CG1 VAL A 297      27.411  -3.291  19.251  1.00 26.42           C
ATOM   4779  CG2 VAL A 297      24.948  -3.577  19.523  1.00 17.78           C
ATOM   4780  H   VAL A 297      25.723  -1.579  17.717  1.00 16.80           H
ATOM   4781  HA  VAL A 297      26.663  -3.875  16.686  1.00 20.07           H
ATOM   4782  HB  VAL A 297      26.238  -4.881  18.675  1.00 24.33           H
ATOM   4783 HG11 VAL A 297      27.510  -3.584  20.170  1.00 31.69           H
ATOM   4784 HG12 VAL A 297      28.174  -3.580  18.727  1.00 31.69           H
ATOM   4785 HG13 VAL A 297      27.334  -2.324  19.218  1.00 31.69           H
ATOM   4786 HG21 VAL A 297      25.119  -3.884  20.427  1.00 21.33           H
ATOM   4787 HG22 VAL A 297      24.820  -2.615  19.519  1.00 21.33           H
ATOM   4788 HG23 VAL A 297      24.160  -4.017  19.167  1.00 21.33           H
ATOM   4789  N   CYS A 298      23.577  -3.215  16.629  1.00 10.72           N
ATOM   4790  CA  CYS A 298      22.240  -3.678  16.223  1.00  9.59           C
ATOM   4791  C   CYS A 298      21.893  -3.192  14.814  1.00 12.61           C
ATOM   4792  O   CYS A 298      21.343  -2.104  14.607  1.00 12.49           O
ATOM   4793  CB  CYS A 298      21.203  -3.212  17.250  1.00 13.82           C
ATOM   4794  SG  CYS A 298      19.879  -4.335  17.345  1.00 15.33           S
ATOM   4795  H   CYS A 298      23.603  -2.381  16.836  1.00 12.86           H
ATOM   4796  HA  CYS A 298      22.234  -4.647  16.213  1.00 11.50           H
ATOM   4797  HB2 CYS A 298      21.619  -3.155  18.124  1.00 16.58           H
ATOM   4798  HB3 CYS A 298      20.853  -2.347  16.985  1.00 16.58           H
ATOM   4799  HG  CYS A 298      19.088  -3.939  18.156  1.00 18.39           H
ATOM   4800  N   ALA A 299      22.214  -4.037  13.844  1.00 12.63           N
ATOM   4801  CA  ALA A 299      21.893  -3.824  12.448  1.00 13.23           C
ATOM   4802  C   ALA A 299      21.981  -5.194  11.796  1.00 20.06           C
ATOM   4803  O   ALA A 299      22.492  -6.154  12.388  1.00 24.55           O
ATOM   4804  CB  ALA A 299      22.826  -2.829  11.776  1.00 16.22           C
ATOM   4805  H   ALA A 299      22.636  -4.773  13.982  1.00 15.14           H
ATOM   4806  HA  ALA A 299      20.983  -3.499  12.367  1.00 15.86           H
ATOM   4807  HB1 ALA A 299      22.563  -2.729  10.848  1.00 19.46           H
ATOM   4808  HB2 ALA A 299      22.759  -1.977  12.233  1.00 19.46           H
ATOM   4809  HB3 ALA A 299      23.735  -3.164  11.829  1.00 19.46           H
ATOM   4810  N   LEU A 300      21.449  -5.286  10.586  1.00 13.86           N
ATOM   4811  CA  LEU A 300      21.385  -6.563   9.894  1.00 14.84           C
ATOM   4812  C   LEU A 300      21.619  -6.315   8.417  1.00 15.81           C
ATOM   4813  O   LEU A 300      20.917  -5.506   7.815  1.00 17.81           O
ATOM   4814  CB  LEU A 300      20.029  -7.197  10.139  1.00 21.79           C
ATOM   4815  CG  LEU A 300      19.843  -8.688  10.115  1.00 26.22           C
ATOM   4816  CD1 LEU A 300      20.845  -9.420  11.018  1.00 24.13           C
ATOM   4817  CD2 LEU A 300      18.378  -8.978  10.556  1.00 23.10           C
ATOM   4818  H   LEU A 300      21.120  -4.626  10.144  1.00 16.63           H
ATOM   4819  HA  LEU A 300      22.076  -7.157  10.228  1.00 17.79           H
ATOM   4820  HB2 LEU A 300      19.730  -6.902  11.013  1.00 26.14           H
ATOM   4821  HB3 LEU A 300      19.422  -6.840   9.471  1.00 26.14           H
ATOM   4822  HG  LEU A 300      19.958  -9.011   9.208  1.00 31.46           H
ATOM   4823 HD11 LEU A 300      20.680 -10.374  10.964  1.00 28.94           H
ATOM   4824 HD12 LEU A 300      21.745  -9.222  10.715  1.00 28.94           H
ATOM   4825 HD13 LEU A 300      20.728  -9.114  11.931  1.00 28.94           H
ATOM   4826 HD21 LEU A 300      18.231  -9.937  10.549  1.00 27.71           H
ATOM   4827 HD22 LEU A 300      18.243  -8.628  11.450  1.00 27.71           H
ATOM   4828 HD23 LEU A 300      17.771  -8.546   9.935  1.00 27.71           H
ATOM   4829  N   LEU A 301      22.607  -7.009   7.849  1.00 16.06           N
ATOM   4830  CA  LEU A 301      22.958  -6.816   6.447  1.00 23.16           C
ATOM   4831  C   LEU A 301      21.804  -7.165   5.510  1.00 18.22           C
ATOM   4832  O   LEU A 301      21.663  -6.566   4.429  1.00 17.17           O
ATOM   4833  CB  LEU A 301      24.185  -7.681   6.129  1.00 20.63           C
ATOM   4834  CG  LEU A 301      25.027  -7.355   4.889  1.00 32.14           C
ATOM   4835  CD1 LEU A 301      25.509  -5.907   4.903  1.00 30.58           C
ATOM   4836  CD2 LEU A 301      26.208  -8.319   4.860  1.00 40.02           C
ATOM   4837  H   LEU A 301      23.086  -7.597   8.255  1.00 19.26           H
ATOM   4838  HA  LEU A 301      23.196  -5.887   6.302  1.00 27.78           H
ATOM   4839  HB2 LEU A 301      24.783  -7.634   6.892  1.00 24.75           H
ATOM   4840  HB3 LEU A 301      23.881  -8.596   6.026  1.00 24.75           H
ATOM   4841  HG  LEU A 301      24.495  -7.495   4.091  1.00 38.56           H
ATOM   4842 HD11 LEU A 301      26.035  -5.743   4.105  1.00 36.68           H
ATOM   4843 HD12 LEU A 301      24.738  -5.318   4.918  1.00 36.68           H
ATOM   4844 HD13 LEU A 301      26.052  -5.763   5.694  1.00 36.68           H
ATOM   4845 HD21 LEU A 301      26.752  -8.127   4.080  1.00 48.01           H
ATOM   4846 HD22 LEU A 301      26.732  -8.200   5.667  1.00 48.01           H
ATOM   4847 HD23 LEU A 301      25.872  -9.228   4.813  1.00 48.01           H
ATOM   4848  N   SER A 302      20.986  -8.140   5.878  1.00 16.54           N
ATOM   4849  CA  SER A 302      19.903  -8.550   4.989  1.00 16.74           C
ATOM   4850  C   SER A 302      18.860  -7.460   4.764  1.00 16.23           C
ATOM   4851  O   SER A 302      18.019  -7.598   3.854  1.00 14.34           O
ATOM   4852  CB  SER A 302      19.222  -9.780   5.565  1.00 18.54           C
ATOM   4853  OG  SER A 302      18.712  -9.463   6.842  1.00 21.82           O
ATOM   4854  H   SER A 302      21.032  -8.574   6.619  1.00 19.84           H
ATOM   4855  HA  SER A 302      20.276  -8.790   4.126  1.00 20.08           H
ATOM   4856  HB2 SER A 302      18.493 -10.047   4.983  1.00 22.24           H
ATOM   4857  HB3 SER A 302      19.870 -10.498   5.645  1.00 22.24           H
ATOM   4858  HG  SER A 302      18.332 -10.135   7.174  1.00 26.17           H
ATOM   4859  N   CYS A 303      18.899  -6.379   5.553  1.00 19.11           N
ATOM   4860  CA  CYS A 303      17.900  -5.328   5.504  1.00 17.15           C
ATOM   4861  C   CYS A 303      18.392  -4.049   4.831  1.00 14.75           C
ATOM   4862  O   CYS A 303      17.618  -3.090   4.732  1.00 16.56           O
ATOM   4863  CB  CYS A 303      17.447  -5.001   6.938  1.00 15.14           C
ATOM   4864  SG  CYS A 303      16.609  -6.355   7.750  1.00 18.39           S
ATOM   4865  H   CYS A 303      19.515  -6.237   6.137  1.00 22.92           H
ATOM   4866  HA  CYS A 303      17.129  -5.648   5.011  1.00 20.57           H
ATOM   4867  HB2 CYS A 303      18.227  -4.773   7.468  1.00 18.15           H
ATOM   4868  HB3 CYS A 303      16.837  -4.248   6.909  1.00 18.15           H
ATOM   4869  HG  CYS A 303      15.631  -6.645   7.118  1.00 22.06           H
ATOM   4870  N   THR A 304      19.658  -4.001   4.394  1.00 15.02           N
ATOM   4871  CA  THR A 304      20.283  -2.778   3.906  1.00 13.87           C
ATOM   4872  C   THR A 304      19.765  -2.327   2.549  1.00 16.08           C
ATOM   4873  O   THR A 304      20.019  -1.179   2.172  1.00 16.77           O
ATOM   4874  CB  THR A 304      21.821  -2.935   3.830  1.00 22.89           C
ATOM   4875  OG1 THR A 304      22.180  -4.004   2.955  1.00 17.46           O
ATOM   4876  CG2 THR A 304      22.398  -3.201   5.210  1.00 22.90           C
ATOM   4877  H   THR A 304      20.181  -4.683   4.373  1.00 18.01           H
ATOM   4878  HA  THR A 304      20.095  -2.067   4.538  1.00 16.63           H
ATOM   4879  HB  THR A 304      22.207  -2.110   3.498  1.00 27.46           H
ATOM   4880  HG1 THR A 304      21.852  -4.725   3.232  1.00 20.94           H
ATOM   4881 HG21 THR A 304      23.361  -3.298   5.153  1.00 27.47           H
ATOM   4882 HG22 THR A 304      22.189  -2.463   5.804  1.00 27.47           H
ATOM   4883 HG23 THR A 304      22.020  -4.016   5.575  1.00 27.47           H
ATOM   4884  N   SER A 305      19.038  -3.174   1.829  1.00 15.25           N
ATOM   4885  CA  SER A 305      18.407  -2.746   0.590  1.00 20.16           C
ATOM   4886  C   SER A 305      16.973  -2.288   0.775  1.00 20.25           C
ATOM   4887  O   SER A 305      16.372  -1.785  -0.171  1.00 20.88           O
ATOM   4888  CB  SER A 305      18.458  -3.865  -0.434  1.00 22.76           C
ATOM   4889  OG  SER A 305      19.802  -4.007  -0.843  1.00 33.13           O
ATOM   4890  H   SER A 305      18.896  -3.997   2.036  1.00 18.28           H
ATOM   4891  HA  SER A 305      18.909  -1.997   0.232  1.00 24.18           H
ATOM   4892  HB2 SER A 305      18.151  -4.691  -0.030  1.00 27.31           H
ATOM   4893  HB3 SER A 305      17.908  -3.632  -1.198  1.00 27.31           H
ATOM   4894  HG  SER A 305      19.865  -4.622  -1.413  1.00 39.75           H
ATOM   4895  N   HIS A 306      16.422  -2.397   1.971  1.00 17.34           N
ATOM   4896  CA  HIS A 306      15.071  -1.931   2.197  1.00 16.78           C
ATOM   4897  C   HIS A 306      15.044  -0.416   2.066  1.00 15.20           C
ATOM   4898  O   HIS A 306      15.931   0.265   2.569  1.00 14.87           O
ATOM   4899  CB  HIS A 306      14.608  -2.378   3.596  1.00 17.58           C
ATOM   4900  CG  HIS A 306      13.145  -2.214   3.824  1.00 15.18           C
ATOM   4901  ND1 HIS A 306      12.531  -0.977   3.853  1.00 15.13           N
ATOM   4902  CD2 HIS A 306      12.167  -3.129   4.015  1.00 12.28           C
ATOM   4903  CE1 HIS A 306      11.240  -1.142   4.068  1.00 12.38           C
[truncated: 84,180 more chars]
