# Supplementary material for: High-throughput quantum-mechanics/molecular-mechanics (ONIOM) macromolecular crystallographic refinement with PHENIX/DivCon: the impact of mixed Hamiltonian methods on ligand and protein structure
Source: Acta Crystallogr D Struct Biol. 2018 Oct 29;74(Pt 11):1063–77. doi: 10.1107/S2059798318012913 (PMC6213575; doi:10.1107/S2059798318012913)
Supplement: Supplementary file 4 [file d-74-01063-sup4.gz › results_PHENIX/1T46-H_refine_001.pdb]

REMARK Date 2017-01-10 Time 18:18:41 EST -0500 (1484090321.43 s)
REMARK PHENIX refinement
REMARK 
REMARK ****************** INPUT FILES AND LABELS ******************************
REMARK Reflections:
REMARK   file name      : 1T46.sf
REMARK   labels         : ['r1t46sf,wavelength_id=1,_refln.intensity_meas,_refln.intensity_sigma']
REMARK R-free flags:
REMARK   file name      : 1T46.sf
REMARK   label          : r1t46sf,wavelength_id=1,_refln.status
REMARK   test_flag_value: 0
REMARK Model file name(s): 
REMARK   /scratch/oleg/2711098.gondor.quantumbioinc.com/1T46-H.pdb
REMARK 
REMARK ******************** REFINEMENT SUMMARY: QUICK FACTS *******************
REMARK Start: r_work = 0.2122 r_free = 0.2361 bonds = 0.010 angles = 1.319
REMARK Final: r_work = 0.1901 r_free = 0.2242 bonds = 0.011 angles = 1.157
REMARK ************************************************************************
REMARK 
REMARK ****************** REFINEMENT STATISTICS STEP BY STEP ******************
REMARK leading digit, like 1_, means number of macro-cycle                     
REMARK 0    : statistics at the very beginning when nothing is done yet        
REMARK 1_bss: bulk solvent correction and/or (anisotropic) scaling             
REMARK 1_xyz: refinement of coordinates                                        
REMARK 1_adp: refinement of ADPs (Atomic Displacement Parameters)              
REMARK 1_occ: refinement of occupancies                                        
REMARK ------------------------------------------------------------------------
REMARK  stage       r-work r-free bonds angles b_min b_max b_ave n_water shift
REMARK       0    : 0.3011 0.3483 0.010  1.32   9.5  81.5  23.5 804      0.000
REMARK       1_bss: 0.2122 0.2361 0.010  1.32  14.6  86.5  28.6 804      0.000
REMARK 1_settarget: 0.2122 0.2361 0.010  1.32  14.6  86.5  28.6 804      0.000
REMARK       1_nqh: 0.2122 0.2361 0.010  1.32  14.6  86.5  28.6 804      0.000
REMARK    1_weight: 0.2122 0.2361 0.010  1.32  14.6  86.5  28.6 804      0.000
REMARK    1_checkH: 0.2125 0.2370 0.010  1.32  14.6  86.5  28.6 804      0.414
REMARK    1_xyzrec: 0.2050 0.2401 0.014  1.15  14.6  86.5  28.6 804      0.497
REMARK    1_checkH: 0.2050 0.2403 0.014  1.15  14.6  86.5  28.6 804      0.497
REMARK   1_regHxyz: 0.2053 0.2403 0.014  1.15  14.6  86.5  28.6 804      0.504
REMARK       1_adp: 0.1954 0.2344 0.014  1.15  12.1  85.0  29.3 804      0.504
REMARK   1_regHadp: 0.1951 0.2342 0.014  1.15  12.1  85.0  29.3 804      0.504
REMARK       1_occ: 0.1947 0.2339 0.014  1.15  12.1  85.0  29.3 804      0.504
REMARK       2_bss: 0.1945 0.2338 0.014  1.15  12.1  85.0  29.3 804      0.504
REMARK 2_settarget: 0.1945 0.2338 0.014  1.15  12.1  85.0  29.3 804      0.504
REMARK 2_updatecdl: 0.1945 0.2338 0.014  1.16  12.1  85.0  29.3 804      0.504
REMARK       2_nqh: 0.1945 0.2338 0.014  1.16  12.1  85.0  29.3 804      0.504
REMARK    2_weight: 0.1945 0.2338 0.014  1.16  12.1  85.0  29.3 804      0.504
REMARK    2_checkH: 0.1945 0.2338 0.014  1.16  12.1  85.0  29.3 804      0.504
REMARK    2_xyzrec: 0.1934 0.2278 0.011  1.13  12.1  85.0  29.3 804      0.496
REMARK    2_checkH: 0.1934 0.2278 0.011  1.13  12.1  85.0  29.3 804      0.496
REMARK   2_regHxyz: 0.1936 0.2278 0.011  1.13  12.1  85.0  29.3 804      0.497
REMARK       2_adp: 0.1917 0.2235 0.011  1.13  11.6  83.4  29.0 804      0.497
REMARK   2_regHadp: 0.1919 0.2235 0.011  1.13  11.6  83.4  29.0 804      0.497
REMARK       2_occ: 0.1918 0.2236 0.011  1.13  11.6  83.4  29.0 804      0.497
REMARK       3_bss: 0.1916 0.2238 0.011  1.13  11.6  83.4  29.0 804      0.497
REMARK 3_settarget: 0.1916 0.2238 0.011  1.13  11.6  83.4  29.0 804      0.497
REMARK 3_updatecdl: 0.1916 0.2238 0.011  1.13  11.6  83.4  29.0 804      0.497
REMARK       3_nqh: 0.1916 0.2238 0.011  1.13  11.6  83.4  29.0 804      0.497
REMARK    3_weight: 0.1916 0.2238 0.011  1.13  11.6  83.4  29.0 804      0.497
REMARK    3_checkH: 0.1916 0.2238 0.011  1.13  11.6  83.4  29.0 804      0.497
REMARK    3_xyzrec: 0.1898 0.2241 0.011  1.16  11.6  83.4  29.0 804      0.503
REMARK    3_checkH: 0.1898 0.2241 0.011  1.16  11.6  83.4  29.0 804      0.503
REMARK   3_regHxyz: 0.1902 0.2243 0.011  1.16  11.6  83.4  29.0 804      0.504
REMARK       3_adp: 0.1901 0.2242 0.011  1.16  11.6  83.3  29.0 804      0.504
REMARK   3_regHadp: 0.1901 0.2242 0.011  1.16  11.6  83.3  29.0 804      0.504
REMARK       3_occ: 0.1901 0.2242 0.011  1.16  11.6  83.3  29.0 804      0.504
REMARK         end: 0.1901 0.2242 0.011  1.16  11.6  83.3  29.0 804      0.504
REMARK ------------------------------------------------------------------------
REMARK MODEL CONTENT.
REMARK  ELEMENT        ATOM RECORD COUNT   OCCUPANCY SUM
REMARK        C                     1551         1548.52
REMARK        H                     2941         2932.84
REMARK        O                      664          661.88
REMARK        N                      400          399.74
REMARK        P                        2            2.00
REMARK        S                       18           17.71
REMARK      O1-                       39           38.30
REMARK    TOTAL                     5615         5601.01
REMARK -----------------------------------------------------------------------
REMARK r_free_flags.md5.hexdigest 9daf43fd829df1bf0dd355e08586bbf2
REMARK 
REMARK IF THIS FILE IS FOR PDB DEPOSITION: REMOVE ALL FROM THIS LINE UP.
REMARK   3
REMARK   3 REFINEMENT.
REMARK   3   PROGRAM     : PHENIX (1.11.1_2575: ???)
REMARK   3   AUTHORS     : Adams,Afonine,Bunkoczi,Burnley,Chen,Dar,Davis,
REMARK   3               : Draizen,Echols,Gildea,Gros,Grosse-Kunstleve,Headd,
REMARK   3               : Hintze,Hung,Ioerger,Liebschner,McCoy,McKee,Moriarty,
REMARK   3               : Oeffner,Poon,Read,Richardson,Richardson,Sacchettini,
REMARK   3               : Sauter,Sobolev,Storoni,Terwilliger,Williams,Zwart
REMARK   3
REMARK   3  REFINEMENT TARGET : ML
REMARK   3  
REMARK   3  DATA USED IN REFINEMENT.
REMARK   3   RESOLUTION RANGE HIGH (ANGSTROMS) : 1.599   
REMARK   3   RESOLUTION RANGE LOW  (ANGSTROMS) : 44.022  
REMARK   3   MIN(FOBS/SIGMA_FOBS)              : 1.35  
REMARK   3   COMPLETENESS FOR RANGE        (%) : 98.32 
REMARK   3   NUMBER OF REFLECTIONS             : 47943     
REMARK   3   NUMBER OF REFLECTIONS (NON-ANOMALOUS) : 47943     
REMARK   3  
REMARK   3  FIT TO DATA USED IN REFINEMENT.
REMARK   3   R VALUE     (WORKING + TEST SET) : 0.1919
REMARK   3   R VALUE            (WORKING SET) : 0.1901
REMARK   3   FREE R VALUE                     : 0.2242
REMARK   3   FREE R VALUE TEST SET SIZE   (%) : 5.03  
REMARK   3   FREE R VALUE TEST SET COUNT      : 2413      
REMARK   3  
REMARK   3  FIT TO DATA USED IN REFINEMENT (IN BINS).
REMARK   3   BIN  RESOLUTION RANGE  COMPL.    NWORK NFREE   RWORK  RFREE  CCWORK CCFREE
REMARK   3     1 44.0385 -  4.1114    0.95     2788   146  0.1884 0.1994   0.911  0.895
REMARK   3     2  4.1114 -  3.2636    1.00     2809   127  0.1666 0.1975   0.929  0.891
REMARK   3     3  3.2636 -  2.8512    1.00     2731   156  0.1821 0.2254   0.917  0.874
REMARK   3     4  2.8512 -  2.5905    1.00     2730   150  0.1897 0.2319   0.916  0.885
REMARK   3     5  2.5905 -  2.4049    1.00     2741   154  0.1807 0.2141   0.925  0.912
REMARK   3     6  2.4049 -  2.2631    1.00     2714   147  0.1822 0.2178   0.921  0.877
REMARK   3     7  2.2631 -  2.1498    1.00     2751   121  0.1895 0.2259   0.918  0.886
REMARK   3     8  2.1498 -  2.0562    1.00     2683   146  0.1943 0.2290   0.915  0.895
REMARK   3     9  2.0562 -  1.9770    1.00     2707   161  0.1969 0.2450   0.911  0.873
REMARK   3    10  1.9770 -  1.9088    1.00     2681   152  0.2089 0.2461   0.903  0.870
REMARK   3    11  1.9088 -  1.8491    1.00     2705   123  0.2147 0.2959   0.906  0.790
REMARK   3    12  1.8491 -  1.7963    1.00     2701   140  0.2248 0.2547   0.888  0.872
REMARK   3    13  1.7963 -  1.7490    1.00     2686   139  0.2178 0.2512   0.903  0.850
REMARK   3    14  1.7490 -  1.7063    1.00     2670   157  0.2359 0.2671   0.893  0.824
REMARK   3    15  1.7063 -  1.6675    0.96     2604   138  0.2265 0.2785   0.906  0.806
REMARK   3    16  1.6675 -  1.6320    0.93     2478   129  0.2521 0.2939   0.872  0.793
REMARK   3    17  1.6320 -  1.5994    0.88     2351   127  0.2591 0.3278   0.873  0.756
REMARK   3  
REMARK   3  BULK SOLVENT MODELLING.
REMARK   3   METHOD USED        : FLAT BULK SOLVENT MODEL
REMARK   3   SOLVENT RADIUS     : 1.11    
REMARK   3   SHRINKAGE RADIUS   : 0.90    
REMARK   3   GRID STEP FACTOR   : 4.00    
REMARK   3  
REMARK   3  ERROR ESTIMATES.
REMARK   3   COORDINATE ERROR (MAXIMUM-LIKELIHOOD BASED)     : 0.18    
REMARK   3   PHASE ERROR (DEGREES, MAXIMUM-LIKELIHOOD BASED) : 23.71   
REMARK   3  
REMARK   3  STRUCTURE FACTORS CALCULATION ALGORITHM : FFT
REMARK   3  
REMARK   3  RESTRAINTS LIBRARY
REMARK   3    GEOSTD + MON.LIB. + CDL v1.2
REMARK   3  
REMARK   3  DEVIATIONS FROM IDEAL VALUES.
REMARK   3                 RMSD     MAX  COUNT
REMARK   3   BOND      :  0.011   0.099   2465
REMARK   3   ANGLE     :  1.157  11.071   3335
REMARK   3   CHIRALITY :  0.082   1.101    359
REMARK   3   PLANARITY :  0.008   0.037    417
REMARK   3   DIHEDRAL  : 19.894 179.697   1447
REMARK   3   MIN NONBONDED DISTANCE : 1.845 
REMARK   3  
REMARK   3  MOLPROBITY STATISTICS.
REMARK   3   ALL-ATOM CLASHSCORE : 2.92
REMARK   3   RAMACHANDRAN PLOT:
REMARK   3     OUTLIERS : 0.00  %
REMARK   3     ALLOWED  : 2.39  %
REMARK   3     FAVORED  : 97.61 %
REMARK   3   ROTAMER OUTLIERS : 3.12 %
REMARK   3   CBETA DEVIATIONS : 0
REMARK   3   PEPTIDE PLANE:
REMARK   3     CIS-PROLINE     : 0
REMARK   3     CIS-GENERAL     : 0
REMARK   3     TWISTED PROLINE : 0
REMARK   3     TWISTED GENERAL : 0
REMARK   3  
REMARK   3  ATOMIC DISPLACEMENT PARAMETERS.
REMARK   3   WILSON B : 21.19
REMARK   3   RMS(B_ISO_OR_EQUIVALENT_BONDED) : 3.52
REMARK   3   ATOMS          NUMBER OF ATOMS
REMARK   3                    ISO.  ANISO. 
REMARK   3    ALL         :   5615       0
REMARK   3    ALL (NO H)  :   2674       0
REMARK   3    SOLVENT     :    268       0
REMARK   3    NON-SOLVENT :   2406       0
REMARK   3    HYDROGENS   :   2941       0
REMARK   3
HELIX    1   1 HIS A  580  TRP A  582  5               Generated by MOE    3
HELIX    2   2 ARG A  586  ARG A  588  5               Generated by MOE    3
HELIX    3   3 LEU A  631  LEU A  647  1               Generated by MOE   17
HELIX    4   4 LEU A  678  ARG A  684  1               Generated by MOE    7
HELIX    5   5 LEU A  766  SER A  785  1               Generated by MOE   20
HELIX    6   6 ALA A  795  ASN A  797  5               Generated by MOE    3
HELIX    7   7 GLY A  812  ALA A  814  5               Generated by MOE    3
HELIX    8   8 VAL A  833  TRP A  835  5               Generated by MOE    3
HELIX    9   9 PRO A  838  ASN A  843  1               Generated by MOE    6
HELIX   10  10 PHE A  848  PHE A  863  1               Generated by MOE   16
HELIX   11  11 SER A  877  GLU A  885  1               Generated by MOE    9
HELIX   12  12 ALA A  897  CYS A  906  1               Generated by MOE   10
HELIX   13  13 PRO A  911  LYS A  913  5               Generated by MOE    3
HELIX   14  14 PHE A  917  GLU A  930  1               Generated by MOE   14
SHEET    1       LEU A 589  ALA A 597                  Generated by MOE
SHEET    2       GLY A 601  TYR A 609                  Generated by MOE
SHEET    3       ALA A 617  LEU A 625                  Generated by MOE
SHEET    4       LEU A 656  GLY A 658                  Generated by MOE
SHEET    5       ALA A 659  ALA A 659                  Generated by MOE
SHEET    6       CYS A 660  CYS A 660                  Generated by MOE
SHEET    7       LEU A 667  GLU A 671                  Generated by MOE
SHEET    8       GLY A 676  ASP A 677                  Generated by MOE
SHEET    9       ILE A 798  THR A 801                  Generated by MOE
SHEET   10       ILE A 805  LYS A 807                  Generated by MOE
SHEET   11       ILE A 808  ILE A 808                  Generated by MOE
SHEET   12       VAL A 824  VAL A 825                  Generated by MOE
SHEET   13       ARG A 830  LEU A 831                  Generated by MOE
CRYST1   70.089   70.089  127.880  90.00  90.00 120.00 P 32 2 1
SCALE1      0.014268  0.008237  0.000000        0.00000
SCALE2      0.000000  0.016475  0.000000        0.00000
SCALE3      0.000000  0.000000  0.007820        0.00000
ATOM      1  N   GLY A 565      22.689  20.429  20.701  1.00 30.23           N
ATOM      2  CA  GLY A 565      23.547  21.415  20.059  1.00 32.12           C
ATOM      3  C   GLY A 565      22.877  22.279  18.985  1.00 36.18           C
ATOM      4  O   GLY A 565      23.552  22.769  18.073  1.00 34.29           O
ATOM      5  H1  GLY A 565      21.999  20.878  21.195  1.00 36.28           H
ATOM      6  H2  GLY A 565      23.212  19.890  21.299  1.00 36.28           H
ATOM      7  HA2 GLY A 565      24.295  20.956  19.646  1.00 38.54           H
ATOM      8  HA3 GLY A 565      23.901  22.010  20.739  1.00 38.54           H
ATOM      9  N   ASN A 566      21.560  22.475  19.075  1.00 37.04           N
ATOM     10  CA  ASN A 566      20.839  23.278  18.081  1.00 29.46           C
ATOM     11  C   ASN A 566      20.987  24.742  18.452  1.00 32.51           C
ATOM     12  O   ASN A 566      20.358  25.204  19.412  1.00 27.91           O
ATOM     13  CB  ASN A 566      19.368  22.888  18.037  1.00 28.87           C
ATOM     14  CG  ASN A 566      18.609  23.594  16.913  1.00 34.16           C
ATOM     15  OD1 ASN A 566      18.936  24.723  16.540  1.00 34.18           O
ATOM     16  ND2 ASN A 566      17.606  22.924  16.374  1.00 30.65           N
ATOM     17  H   ASN A 566      21.061  22.155  19.698  1.00 44.45           H
ATOM     18  HA  ASN A 566      21.225  23.138  17.203  1.00 35.35           H
ATOM     19  HB2 ASN A 566      19.298  21.932  17.892  1.00 34.64           H
ATOM     20  HB3 ASN A 566      18.951  23.129  18.879  1.00 34.64           H
ATOM     21 HD21 ASN A 566      17.147  23.276  15.738  1.00 36.77           H
ATOM     22 HD22 ASN A 566      17.412  22.136  16.659  1.00 36.77           H
ATOM     23  N   ASN A 567      21.797  25.480  17.680  1.00 31.03           N
ATOM     24  CA  ASN A 567      22.036  26.888  17.961  1.00 35.47           C
ATOM     25  C   ASN A 567      20.859  27.765  17.563  1.00 32.12           C
ATOM     26  O   ASN A 567      20.953  28.990  17.711  1.00 43.15           O
ATOM     27  CB  ASN A 567      23.277  27.403  17.225  1.00 38.73           C
ATOM     28  CG  ASN A 567      24.580  27.204  18.002  1.00 34.75           C
ATOM     29  OD1 ASN A 567      24.702  27.478  19.228  1.00 30.03           O
ATOM     30  ND2 ASN A 567      25.576  26.734  17.271  1.00 33.17           N
ATOM     31  H   ASN A 567      22.217  25.182  16.991  1.00 37.24           H
ATOM     32  HA  ASN A 567      22.185  26.998  18.913  1.00 42.57           H
ATOM     33  HB2 ASN A 567      23.359  26.931  16.382  1.00 46.48           H
ATOM     34  HB3 ASN A 567      23.172  28.354  17.062  1.00 46.48           H
ATOM     35 HD21 ASN A 567      26.344  26.593  17.631  1.00 39.81           H
ATOM     36 HD22 ASN A 567      25.456  26.570  16.436  1.00 39.81           H
ATOM     37  N   TYR A 568      19.766  27.180  17.081  1.00 28.35           N
ATOM     38  CA  TYR A 568      18.594  27.964  16.697  1.00 31.08           C
ATOM     39  C   TYR A 568      17.504  27.993  17.750  1.00 31.58           C
ATOM     40  O   TYR A 568      16.538  28.739  17.574  1.00 25.81           O
ATOM     41  CB  TYR A 568      17.983  27.441  15.397  1.00 31.66           C
ATOM     42  CG  TYR A 568      18.896  27.635  14.208  1.00 35.58           C
ATOM     43  CD1 TYR A 568      18.932  28.847  13.530  1.00 42.04           C
ATOM     44  CD2 TYR A 568      19.749  26.620  13.789  1.00 40.94           C
ATOM     45  CE1 TYR A 568      19.780  29.031  12.444  1.00 44.35           C
ATOM     46  CE2 TYR A 568      20.599  26.795  12.705  1.00 42.03           C
ATOM     47  CZ  TYR A 568      20.609  28.000  12.041  1.00 46.89           C
ATOM     48  OH  TYR A 568      21.456  28.179  10.964  1.00 55.32           O
ATOM     49  H   TYR A 568      19.677  26.333  16.967  1.00 34.01           H
ATOM     50  HA  TYR A 568      18.874  28.879  16.542  1.00 37.29           H
ATOM     51  HB2 TYR A 568      17.806  26.492  15.489  1.00 37.99           H
ATOM     52  HB3 TYR A 568      17.156  27.918  15.222  1.00 37.99           H
ATOM     53  HD1 TYR A 568      18.373  29.540  13.798  1.00 50.45           H
ATOM     54  HD2 TYR A 568      19.741  25.804  14.235  1.00 49.13           H
ATOM     55  HE1 TYR A 568      19.791  29.843  11.992  1.00 53.22           H
ATOM     56  HE2 TYR A 568      21.158  26.104  12.431  1.00 50.43           H
ATOM     57  HH  TYR A 568      21.900  27.479  10.828  1.00 66.38           H
ATOM     58  N   VAL A 569      17.632  27.221  18.838  1.00 24.32           N
ATOM     59  CA  VAL A 569      16.652  27.245  19.912  1.00 25.10           C
ATOM     60  C   VAL A 569      17.414  27.314  21.210  1.00 25.50           C
ATOM     61  O   VAL A 569      18.618  27.058  21.267  1.00 25.69           O
ATOM     62  CB  VAL A 569      15.706  26.026  19.928  1.00 24.42           C
ATOM     63  CG1 VAL A 569      14.763  26.076  18.738  1.00 26.51           C
ATOM     64  CG2 VAL A 569      16.486  24.734  19.954  1.00 26.54           C
ATOM     65  H   VAL A 569      18.283  26.675  18.970  1.00 29.18           H
ATOM     66  HA  VAL A 569      16.112  28.046  19.834  1.00 30.12           H
ATOM     67  HB  VAL A 569      15.167  26.062  20.734  1.00 29.30           H
ATOM     68 HG11 VAL A 569      14.178  25.303  18.766  1.00 31.81           H
ATOM     69 HG12 VAL A 569      14.238  26.891  18.785  1.00 31.81           H
ATOM     70 HG13 VAL A 569      15.286  26.066  17.921  1.00 31.81           H
ATOM     71 HG21 VAL A 569      15.863  23.990  19.963  1.00 31.85           H
ATOM     72 HG22 VAL A 569      17.045  24.687  19.163  1.00 31.85           H
ATOM     73 HG23 VAL A 569      17.038  24.714  20.751  1.00 31.85           H
ATOM     74  N   TYR A 570      16.700  27.719  22.252  1.00 22.98           N
ATOM     75  CA  TYR A 570      17.277  27.741  23.576  1.00 22.09           C
ATOM     76  C   TYR A 570      16.169  27.417  24.551  1.00 33.36           C
ATOM     77  O   TYR A 570      14.988  27.449  24.207  1.00 24.67           O
ATOM     78  CB  TYR A 570      17.919  29.090  23.879  1.00 26.96           C
ATOM     79  CG  TYR A 570      16.950  30.179  24.228  1.00 27.62           C
ATOM     80  CD1 TYR A 570      16.014  30.629  23.308  1.00 27.73           C
ATOM     81  CD2 TYR A 570      16.972  30.765  25.480  1.00 29.61           C
ATOM     82  CE1 TYR A 570      15.125  31.630  23.637  1.00 25.55           C
ATOM     83  CE2 TYR A 570      16.087  31.761  25.815  1.00 28.28           C
ATOM     84  CZ  TYR A 570      15.176  32.203  24.880  1.00 31.29           C
ATOM     85  OH  TYR A 570      14.303  33.205  25.223  1.00 32.71           O
ATOM     86  H   TYR A 570      15.883  27.984  22.214  1.00 27.57           H
ATOM     87  HA  TYR A 570      17.959  27.053  23.644  1.00 26.51           H
ATOM     88  HB2 TYR A 570      18.524  28.984  24.630  1.00 32.35           H
ATOM     89  HB3 TYR A 570      18.417  29.380  23.098  1.00 32.35           H
ATOM     90  HD1 TYR A 570      15.984  30.249  22.460  1.00 33.28           H
ATOM     91  HD2 TYR A 570      17.592  30.475  26.109  1.00 35.54           H
ATOM     92  HE1 TYR A 570      14.506  31.929  23.010  1.00 30.66           H
ATOM     93  HE2 TYR A 570      16.119  32.151  26.658  1.00 33.93           H
ATOM     94  HH  TYR A 570      14.450  33.458  26.010  1.00 39.25           H
ATOM     95  N   ILE A 571      16.556  27.084  25.773  1.00 27.03           N
ATOM     96  CA  ILE A 571      15.579  26.816  26.818  1.00 31.37           C
ATOM     97  C   ILE A 571      15.385  28.109  27.584  1.00 31.57           C
ATOM     98  O   ILE A 571      16.340  28.689  28.112  1.00 29.34           O
ATOM     99  CB  ILE A 571      16.006  25.655  27.734  1.00 35.49           C
ATOM    100  CG1 ILE A 571      14.939  25.387  28.805  1.00 34.94           C
ATOM    101  CG2 ILE A 571      17.329  25.915  28.387  1.00 39.81           C
ATOM    102  CD1 ILE A 571      14.013  24.269  28.413  1.00 40.82           C
ATOM    103  H   ILE A 571      17.376  27.006  26.023  1.00 32.44           H
ATOM    104  HA  ILE A 571      14.733  26.579  26.408  1.00 37.64           H
ATOM    105  HB  ILE A 571      16.091  24.858  27.188  1.00 42.59           H
ATOM    106 HG12 ILE A 571      15.376  25.140  29.635  1.00 41.93           H
ATOM    107 HG13 ILE A 571      14.408  26.189  28.933  1.00 41.93           H
ATOM    108 HG21 ILE A 571      17.556  25.159  28.952  1.00 47.77           H
ATOM    109 HG22 ILE A 571      18.004  26.028  27.699  1.00 47.77           H
ATOM    110 HG23 ILE A 571      17.264  26.721  28.922  1.00 47.77           H
ATOM    111 HD11 ILE A 571      13.360  24.139  29.119  1.00 48.98           H
ATOM    112 HD12 ILE A 571      13.564  24.506  27.587  1.00 48.98           H
ATOM    113 HD13 ILE A 571      14.532  23.459  28.288  1.00 48.98           H
ATOM    114  N   ASP A 572      14.150  28.595  27.582  1.00 26.56           N
ATOM    115  CA  ASP A 572      13.807  29.822  28.256  1.00 25.78           C
ATOM    116  C   ASP A 572      13.377  29.408  29.650  1.00 27.40           C
ATOM    117  O   ASP A 572      12.296  28.823  29.787  1.00 25.44           O
ATOM    118  CB  ASP A 572      12.680  30.543  27.536  1.00 29.00           C
ATOM    119  CG  ASP A 572      12.201  31.782  28.276  1.00 31.79           C
ATOM    120  OD1 ASP A 572      12.619  32.021  29.435  1.00 32.41           O
ATOM    121  OD2 ASP A 572      11.419  32.546  27.668  1.00 37.31           O1-
ATOM    122  H   ASP A 572      13.485  28.219  27.188  1.00 31.87           H
ATOM    123  HA  ASP A 572      14.580  30.406  28.315  1.00 30.94           H
ATOM    124  HB2 ASP A 572      12.992  30.819  26.660  1.00 34.80           H
ATOM    125  HB3 ASP A 572      11.927  29.938  27.444  1.00 34.80           H
ATOM    126  N   PRO A 573      14.182  29.638  30.676  1.00 32.18           N
ATOM    127  CA  PRO A 573      13.872  29.039  31.973  1.00 31.87           C
ATOM    128  C   PRO A 573      12.621  29.605  32.616  1.00 34.09           C
ATOM    129  O   PRO A 573      11.998  28.907  33.426  1.00 37.12           O
ATOM    130  CB  PRO A 573      15.128  29.329  32.807  1.00 31.76           C
ATOM    131  CG  PRO A 573      16.168  29.725  31.844  1.00 41.50           C
ATOM    132  CD  PRO A 573      15.470  30.343  30.687  1.00 27.88           C
ATOM    133  HA  PRO A 573      13.771  28.079  31.879  1.00 38.24           H
ATOM    134  HB2 PRO A 573      14.946  30.052  33.428  1.00 38.11           H
ATOM    135  HB3 PRO A 573      15.393  28.528  33.284  1.00 38.11           H
ATOM    136  HG2 PRO A 573      16.765  30.366  32.261  1.00 49.80           H
ATOM    137  HG3 PRO A 573      16.660  28.939  31.561  1.00 49.80           H
ATOM    138  HD2 PRO A 573      15.337  31.292  30.838  1.00 33.45           H
ATOM    139  HD3 PRO A 573      15.958  30.175  29.866  1.00 33.45           H
ATOM    140  N   THR A 574      12.217  30.833  32.278  1.00 32.72           N
ATOM    141  CA  THR A 574      10.950  31.346  32.784  1.00 34.62           C
ATOM    142  C   THR A 574       9.756  30.565  32.251  1.00 39.71           C
ATOM    143  O   THR A 574       8.653  30.713  32.781  1.00 41.28           O
ATOM    144  CB  THR A 574      10.793  32.832  32.450  1.00 35.63           C
ATOM    145  OG1 THR A 574      10.577  33.004  31.042  1.00 36.77           O
ATOM    146  CG2 THR A 574      12.023  33.622  32.882  1.00 38.83           C
ATOM    147  H   THR A 574      12.650  31.374  31.769  1.00 39.26           H
ATOM    148  HA  THR A 574      10.947  31.261  33.750  1.00 41.55           H
ATOM    149  HB  THR A 574      10.028  33.184  32.931  1.00 42.76           H
ATOM    150  HG1 THR A 574      11.229  32.697  30.611  1.00 44.13           H
ATOM    151 HG21 THR A 574      11.908  34.560  32.663  1.00 46.60           H
ATOM    152 HG22 THR A 574      12.154  33.535  33.839  1.00 46.60           H
ATOM    153 HG23 THR A 574      12.810  33.286  32.424  1.00 46.60           H
ATOM    154  N   GLN A 575       9.948  29.739  31.220  1.00 32.61           N
ATOM    155  CA  GLN A 575       8.919  28.821  30.761  1.00 35.26           C
ATOM    156  C   GLN A 575       9.038  27.450  31.410  1.00 44.59           C
ATOM    157  O   GLN A 575       8.063  26.693  31.408  1.00 43.71           O
ATOM    158  CB  GLN A 575       8.992  28.674  29.235  1.00 34.17           C
ATOM    159  CG  GLN A 575       9.136  29.996  28.500  1.00 39.10           C
ATOM    160  CD  GLN A 575       7.925  30.875  28.685  1.00 37.96           C
ATOM    161  OE1 GLN A 575       6.799  30.411  28.577  1.00 39.15           O
ATOM    162  NE2 GLN A 575       8.150  32.139  28.999  1.00 43.83           N
ATOM    163  H   GLN A 575      10.677  29.696  30.767  1.00 39.14           H
ATOM    164  HA  GLN A 575       8.049  29.184  30.986  1.00 42.31           H
ATOM    165  HB2 GLN A 575       9.758  28.124  29.010  1.00 41.01           H
ATOM    166  HB3 GLN A 575       8.178  28.248  28.923  1.00 41.01           H
ATOM    167  HG2 GLN A 575       9.909  30.469  28.844  1.00 46.92           H
ATOM    168  HG3 GLN A 575       9.243  29.824  27.552  1.00 46.92           H
ATOM    169 HE21 GLN A 575       8.956  32.423  29.089  1.00 52.59           H
ATOM    170 HE22 GLN A 575       7.489  32.677  29.115  1.00 52.59           H
ATOM    171  N   LEU A 576      10.208  27.111  31.947  1.00 42.56           N
ATOM    172  CA  LEU A 576      10.328  25.918  32.770  1.00 48.57           C
ATOM    173  C   LEU A 576       9.427  26.047  34.000  1.00 46.99           C
ATOM    174  O   LEU A 576       9.328  27.133  34.593  1.00 47.06           O
ATOM    175  CB  LEU A 576      11.779  25.706  33.209  1.00 43.32           C
ATOM    176  CG  LEU A 576      12.758  25.170  32.169  1.00 46.03           C
ATOM    177  CD1 LEU A 576      14.224  25.373  32.621  1.00 38.67           C
ATOM    178  CD2 LEU A 576      12.468  23.690  31.895  1.00 49.45           C
ATOM    179  H   LEU A 576      10.940  27.552  31.849  1.00 51.07           H
ATOM    180  HA  LEU A 576      10.044  25.143  32.261  1.00 58.29           H
ATOM    181  HB2 LEU A 576      12.128  26.559  33.513  1.00 51.98           H
ATOM    182  HB3 LEU A 576      11.780  25.080  33.949  1.00 51.98           H
ATOM    183  HG  LEU A 576      12.633  25.657  31.340  1.00 55.24           H
ATOM    184 HD11 LEU A 576      14.816  25.022  31.938  1.00 46.40           H
ATOM    185 HD12 LEU A 576      14.388  26.321  32.745  1.00 46.40           H
ATOM    186 HD13 LEU A 576      14.365  24.900  33.457  1.00 46.40           H
ATOM    187 HD21 LEU A 576      13.097  23.363  31.233  1.00 59.34           H
ATOM    188 HD22 LEU A 576      12.566  23.191  32.721  1.00 59.34           H
ATOM    189 HD23 LEU A 576      11.561  23.604  31.562  1.00 59.34           H
ATOM    190  N   PRO A 577       8.741  24.982  34.410  1.00 56.00           N
ATOM    191  CA  PRO A 577       7.986  25.044  35.666  1.00 54.16           C
ATOM    192  C   PRO A 577       8.853  24.637  36.850  1.00 50.33           C
ATOM    193  O   PRO A 577       9.799  23.851  36.722  1.00 50.04           O
ATOM    194  CB  PRO A 577       6.830  24.050  35.437  1.00 51.62           C
ATOM    195  CG  PRO A 577       7.100  23.382  34.070  1.00 57.41           C
ATOM    196  CD  PRO A 577       8.524  23.701  33.717  1.00 54.37           C
ATOM    197  HA  PRO A 577       7.629  25.935  35.810  1.00 64.99           H
ATOM    198  HB2 PRO A 577       6.829  23.387  36.145  1.00 61.95           H
ATOM    199  HB3 PRO A 577       5.988  24.532  35.420  1.00 61.95           H
ATOM    200  HG2 PRO A 577       6.977  22.423  34.148  1.00 68.89           H
ATOM    201  HG3 PRO A 577       6.496  23.749  33.406  1.00 68.89           H
ATOM    202  HD2 PRO A 577       9.122  23.020  34.063  1.00 65.25           H
ATOM    203  HD3 PRO A 577       8.621  23.811  32.758  1.00 65.25           H
ATOM    204  N   TYR A 578       8.549  25.228  38.014  1.00 48.77           N
ATOM    205  CA  TYR A 578       9.244  24.885  39.257  1.00 41.66           C
ATOM    206  C   TYR A 578       8.520  23.714  39.902  1.00 42.70           C
ATOM    207  O   TYR A 578       7.376  23.845  40.339  1.00 47.00           O
ATOM    208  CB  TYR A 578       9.324  26.054  40.236  1.00 37.89           C
ATOM    209  CG  TYR A 578       9.791  25.603  41.626  1.00 36.17           C
ATOM    210  CD1 TYR A 578       9.030  25.846  42.759  1.00 34.17           C
ATOM    211  CD2 TYR A 578      10.977  24.898  41.775  1.00 37.60           C
ATOM    212  CE1 TYR A 578       9.456  25.416  44.017  1.00 36.77           C
ATOM    213  CE2 TYR A 578      11.410  24.462  43.020  1.00 34.95           C
ATOM    214  CZ  TYR A 578      10.645  24.714  44.131  1.00 33.25           C
ATOM    215  OH  TYR A 578      11.098  24.278  45.355  1.00 26.43           O
ATOM    216  H   TYR A 578       7.943  25.831  38.107  1.00 58.52           H
ATOM    217  HA  TYR A 578      10.149  24.604  39.048  1.00 49.99           H
ATOM    218  HB2 TYR A 578       9.958  26.708  39.902  1.00 45.47           H
ATOM    219  HB3 TYR A 578       8.446  26.455  40.327  1.00 45.47           H
ATOM    220  HD1 TYR A 578       8.229  26.312  42.682  1.00 41.00           H
ATOM    221  HD2 TYR A 578      11.496  24.718  41.024  1.00 45.12           H
ATOM    222  HE1 TYR A 578       8.939  25.589  44.771  1.00 44.12           H
ATOM    223  HE2 TYR A 578      12.210  23.995  43.100  1.00 41.94           H
ATOM    224  HH  TYR A 578      10.558  24.503  45.958  1.00 31.72           H
ATOM    225  N   ASP A 579       9.193  22.575  39.954  1.00 45.76           N
ATOM    226  CA  ASP A 579       8.625  21.386  40.558  1.00 42.16           C
ATOM    227  C   ASP A 579       8.627  21.528  42.078  1.00 40.21           C
ATOM    228  O   ASP A 579       9.690  21.620  42.702  1.00 35.15           O
ATOM    229  CB  ASP A 579       9.429  20.169  40.127  1.00 44.45           C
ATOM    230  CG  ASP A 579       8.707  18.890  40.391  1.00 45.03           C
ATOM    231  OD1 ASP A 579       7.742  18.921  41.189  1.00 48.78           O
ATOM    232  OD2 ASP A 579       9.117  17.854  39.824  1.00 51.35           O1-
ATOM    233  H   ASP A 579       9.987  22.465  39.643  1.00 54.91           H
ATOM    234  HA  ASP A 579       7.709  21.274  40.259  1.00 50.59           H
ATOM    235  HB2 ASP A 579       9.603  20.226  39.174  1.00 53.33           H
ATOM    236  HB3 ASP A 579      10.265  20.151  40.618  1.00 53.33           H
ATOM    237  N   HIS A 580       7.439  21.543  42.679  1.00 41.86           N
ATOM    238  CA  HIS A 580       7.362  21.691  44.129  1.00 38.26           C
ATOM    239  C   HIS A 580       8.008  20.537  44.882  1.00 32.04           C
ATOM    240  O   HIS A 580       8.260  20.681  46.083  1.00 31.70           O
ATOM    241  CB  HIS A 580       5.903  21.845  44.567  1.00 42.89           C
ATOM    242  CG  HIS A 580       5.362  23.229  44.382  1.00 49.68           C
ATOM    243  ND1 HIS A 580       5.640  23.993  43.267  1.00 51.76           N
ATOM    244  CD2 HIS A 580       4.570  23.993  45.175  1.00 52.79           C
ATOM    245  CE1 HIS A 580       5.038  25.164  43.379  1.00 54.03           C
ATOM    246  NE2 HIS A 580       4.385  25.191  44.529  1.00 55.14           N
ATOM    247  H   HIS A 580       6.681  21.471  42.281  1.00 50.24           H
ATOM    248  HA  HIS A 580       7.831  22.503  44.381  1.00 45.92           H
ATOM    249  HB2 HIS A 580       5.834  21.623  45.509  1.00 51.47           H
ATOM    250  HB3 HIS A 580       5.354  21.239  44.046  1.00 51.47           H
ATOM    251  HD1 HIS A 580       6.127  23.745  42.603  1.00 62.11           H
ATOM    252  HD2 HIS A 580       4.219  23.751  46.001  1.00 63.35           H
ATOM    253  HE1 HIS A 580       5.071  25.854  42.757  1.00 64.84           H
ATOM    254  N   LYS A 581       8.283  19.408  44.222  1.00 37.84           N
ATOM    255  CA  LYS A 581       8.971  18.312  44.894  1.00 35.95           C
ATOM    256  C   LYS A 581      10.317  18.736  45.461  1.00 28.44           C
ATOM    257  O   LYS A 581      10.818  18.085  46.376  1.00 30.99           O
ATOM    258  CB  LYS A 581       9.160  17.124  43.947  1.00 39.13           C
ATOM    259  CG  LYS A 581      10.303  17.243  42.914  1.00 41.30           C
ATOM    260  CD  LYS A 581      11.074  15.921  42.797  1.00 46.18           C
ATOM    261  CE  LYS A 581      12.317  16.063  41.938  1.00 43.10           C
ATOM    262  NZ  LYS A 581      12.055  15.749  40.502  1.00 47.14           N1+
ATOM    263  H   LYS A 581       8.084  19.257  43.399  1.00 45.41           H
ATOM    264  HA  LYS A 581       8.422  18.012  45.636  1.00 43.15           H
ATOM    265  HB2 LYS A 581       9.337  16.334  44.482  1.00 46.95           H
ATOM    266  HB3 LYS A 581       8.336  16.997  43.451  1.00 46.95           H
ATOM    267  HG2 LYS A 581       9.930  17.457  42.045  1.00 49.55           H
ATOM    268  HG3 LYS A 581      10.922  17.934  43.196  1.00 49.55           H
ATOM    269  HD2 LYS A 581      11.348  15.633  43.681  1.00 55.42           H
ATOM    270  HD3 LYS A 581      10.500  15.253  42.390  1.00 55.42           H
ATOM    271  HE2 LYS A 581      12.638  16.976  41.993  1.00 51.72           H
ATOM    272  HE3 LYS A 581      12.997  15.451  42.261  1.00 51.72           H
ATOM    273  HZ1 LYS A 581      12.803  15.842  40.029  1.00 56.56           H
ATOM    274  HZ2 LYS A 581      11.764  14.912  40.422  1.00 56.56           H
ATOM    275  HZ3 LYS A 581      11.438  16.302  40.178  1.00 56.56           H
ATOM    276  N   TRP A 582      10.904  19.833  44.980  1.00 26.80           N
ATOM    277  CA  TRP A 582      12.200  20.228  45.503  1.00 26.01           C
ATOM    278  C   TRP A 582      12.099  20.955  46.833  1.00 21.20           C
ATOM    279  O   TRP A 582      13.117  21.142  47.513  1.00 20.98           O
ATOM    280  CB  TRP A 582      12.928  21.147  44.517  1.00 26.84           C
ATOM    281  CG  TRP A 582      13.391  20.460  43.307  1.00 25.78           C
ATOM    282  CD1 TRP A 582      12.942  20.656  42.041  1.00 30.06           C
ATOM    283  CD2 TRP A 582      14.384  19.441  43.234  1.00 23.67           C
ATOM    284  NE1 TRP A 582      13.600  19.823  41.168  1.00 28.20           N
ATOM    285  CE2 TRP A 582      14.502  19.074  41.868  1.00 27.41           C
ATOM    286  CE3 TRP A 582      15.208  18.825  44.169  1.00 27.83           C
ATOM    287  CZ2 TRP A 582      15.378  18.093  41.436  1.00 22.85           C
ATOM    288  CZ3 TRP A 582      16.097  17.843  43.728  1.00 29.58           C
ATOM    289  CH2 TRP A 582      16.175  17.499  42.367  1.00 24.18           C
ATOM    290  H   TRP A 582      10.581  20.348  44.372  1.00 32.16           H
ATOM    291  HA  TRP A 582      12.744  19.435  45.634  1.00 31.22           H
ATOM    292  HB2 TRP A 582      12.324  21.855  44.245  1.00 32.21           H
ATOM    293  HB3 TRP A 582      13.704  21.528  44.958  1.00 32.21           H
ATOM    294  HD1 TRP A 582      12.279  21.263  41.800  1.00 36.08           H
ATOM    295  HE1 TRP A 582      13.469  19.784  40.319  1.00 33.85           H
ATOM    296  HE3 TRP A 582      15.157  19.050  45.070  1.00 33.40           H
ATOM    297  HZ2 TRP A 582      15.439  17.866  40.536  1.00 27.42           H
ATOM    298  HZ3 TRP A 582      16.650  17.417  44.341  1.00 35.49           H
ATOM    299  HH2 TRP A 582      16.777  16.844  42.098  1.00 29.02           H
ATOM    300  N   GLU A 583      10.903  21.425  47.191  1.00 24.32           N
ATOM    301  CA  GLU A 583      10.786  22.304  48.338  1.00 23.84           C
ATOM    302  C   GLU A 583      11.166  21.560  49.600  1.00 22.33           C
ATOM    303  O   GLU A 583      10.730  20.428  49.812  1.00 27.18           O
ATOM    304  CB  GLU A 583       9.368  22.852  48.458  1.00 25.04           C
ATOM    305  CG  GLU A 583       9.250  24.053  49.393  1.00 29.30           C
ATOM    306  CD  GLU A 583       9.830  25.337  48.804  1.00 21.90           C
ATOM    307  OE1 GLU A 583      10.255  26.171  49.614  1.00 23.66           O
ATOM    308  OE2 GLU A 583       9.815  25.472  47.549  1.00 26.18           O1-
ATOM    309  H   GLU A 583      10.162  21.250  46.792  1.00 29.18           H
ATOM    310  HA  GLU A 583      11.394  23.052  48.231  1.00 28.61           H
ATOM    311  HB2 GLU A 583       9.064  23.130  47.580  1.00 30.04           H
ATOM    312  HB3 GLU A 583       8.790  22.152  48.800  1.00 30.04           H
ATOM    313  HG2 GLU A 583       8.313  24.210  49.586  1.00 35.15           H
ATOM    314  HG3 GLU A 583       9.729  23.859  50.215  1.00 35.15           H
ATOM    315  N   PHE A 584      12.011  22.189  50.380  1.00 18.62           N
ATOM    316  CA  PHE A 584      12.645  21.664  51.563  1.00 21.16           C
ATOM    317  C   PHE A 584      12.331  22.558  52.753  1.00 24.63           C
ATOM    318  O   PHE A 584      12.304  23.788  52.627  1.00 22.72           O
ATOM    319  CB  PHE A 584      14.165  21.554  51.353  1.00 23.87           C
ATOM    320  CG  PHE A 584      14.880  20.878  52.489  1.00 26.94           C
ATOM    321  CD1 PHE A 584      15.755  21.578  53.285  1.00 25.64           C
ATOM    322  CD2 PHE A 584      14.678  19.519  52.745  1.00 31.16           C
ATOM    323  CE1 PHE A 584      16.405  20.963  54.321  1.00 30.32           C
ATOM    324  CE2 PHE A 584      15.331  18.904  53.810  1.00 30.96           C
ATOM    325  CZ  PHE A 584      16.190  19.611  54.567  1.00 26.27           C
ATOM    326  H   PHE A 584      12.253  23.000  50.226  1.00 22.34           H
ATOM    327  HA  PHE A 584      12.297  20.778  51.747  1.00 25.40           H
ATOM    328  HB2 PHE A 584      14.334  21.041  50.547  1.00 28.65           H
ATOM    329  HB3 PHE A 584      14.534  22.447  51.259  1.00 28.65           H
ATOM    330  HD1 PHE A 584      15.903  22.481  53.122  1.00 30.77           H
ATOM    331  HD2 PHE A 584      14.085  19.032  52.220  1.00 37.39           H
ATOM    332  HE1 PHE A 584      16.994  21.446  54.855  1.00 36.38           H
ATOM    333  HE2 PHE A 584      15.198  17.999  53.979  1.00 37.15           H
ATOM    334  HZ  PHE A 584      16.630  19.196  55.273  1.00 31.52           H
ATOM    335  N   PRO A 585      12.092  21.980  53.929  1.00 25.55           N
ATOM    336  CA  PRO A 585      11.829  22.827  55.095  1.00 24.84           C
ATOM    337  C   PRO A 585      13.053  23.648  55.466  1.00 21.16           C
ATOM    338  O   PRO A 585      14.099  23.107  55.816  1.00 23.28           O
ATOM    339  CB  PRO A 585      11.475  21.808  56.192  1.00 24.67           C
ATOM    340  CG  PRO A 585      11.090  20.599  55.516  1.00 32.40           C
ATOM    341  CD  PRO A 585      11.876  20.556  54.233  1.00 25.95           C
ATOM    342  HA  PRO A 585      11.073  23.414  54.933  1.00 29.81           H
ATOM    343  HB2 PRO A 585      12.253  21.651  56.750  1.00 29.60           H
ATOM    344  HB3 PRO A 585      10.739  22.149  56.724  1.00 29.60           H
ATOM    345  HG2 PRO A 585      11.307  19.835  56.073  1.00 38.88           H
ATOM    346  HG3 PRO A 585      10.138  20.623  55.330  1.00 38.88           H
ATOM    347  HD2 PRO A 585      12.724  20.106  54.370  1.00 31.15           H
ATOM    348  HD3 PRO A 585      11.356  20.134  53.531  1.00 31.15           H
ATOM    349  N   ARG A 586      12.928  24.980  55.449  1.00 20.33           N
ATOM    350  CA  ARG A 586      14.133  25.771  55.677  1.00 18.61           C
ATOM    351  C   ARG A 586      14.630  25.701  57.113  1.00 25.46           C
ATOM    352  O   ARG A 586      15.795  26.028  57.371  1.00 22.82           O
ATOM    353  CB  ARG A 586      13.942  27.239  55.247  1.00 27.46           C
ATOM    354  CG  ARG A 586      13.082  28.082  56.126  1.00 28.50           C
ATOM    355  CD  ARG A 586      12.994  29.523  55.603  1.00 21.99           C
ATOM    356  NE  ARG A 586      12.546  29.635  54.219  1.00 23.85           N
ATOM    357  CZ  ARG A 586      13.274  30.088  53.202  1.00 21.09           C
ATOM    358  NH1 ARG A 586      12.721  30.144  52.005  1.00 22.47           N
ATOM    359  NH2 ARG A 586      14.500  30.534  53.367  1.00 22.44           N1+
ATOM    360  H   ARG A 586      12.203  25.424  55.315  1.00 24.39           H
ATOM    361  HA  ARG A 586      14.837  25.404  55.120  1.00 22.33           H
ATOM    362  HB2 ARG A 586      14.815  27.661  55.209  1.00 32.95           H
ATOM    363  HB3 ARG A 586      13.543  27.247  54.362  1.00 32.95           H
ATOM    364  HG2 ARG A 586      12.186  27.711  56.149  1.00 34.20           H
ATOM    365  HG3 ARG A 586      13.460  28.104  57.019  1.00 34.20           H
ATOM    366  HD2 ARG A 586      12.368  30.016  56.156  1.00 26.38           H
ATOM    367  HD3 ARG A 586      13.873  29.929  55.662  1.00 26.38           H
ATOM    368  HE  ARG A 586      11.741  29.386  54.045  1.00 28.62           H
ATOM    369 HH11 ARG A 586      11.917  29.861  51.889  1.00 26.97           H
ATOM    370 HH12 ARG A 586      13.174  30.439  51.336  1.00 26.97           H
ATOM    371 HH21 ARG A 586      14.865  30.509  54.146  1.00 26.93           H
ATOM    372 HH22 ARG A 586      14.945  30.828  52.693  1.00 26.93           H
ATOM    373  N   ASN A 587      13.785  25.278  58.045  1.00 27.90           N
ATOM    374  CA  ASN A 587      14.264  25.122  59.403  1.00 25.88           C
ATOM    375  C   ASN A 587      15.072  23.851  59.586  1.00 27.57           C
ATOM    376  O   ASN A 587      15.652  23.661  60.658  1.00 27.68           O
ATOM    377  CB  ASN A 587      13.088  25.145  60.372  1.00 25.92           C
ATOM    378  CG  ASN A 587      12.366  26.469  60.340  1.00 32.17           C
ATOM    379  OD1 ASN A 587      12.908  27.469  59.853  1.00 31.18           O
ATOM    380  ND2 ASN A 587      11.157  26.498  60.870  1.00 29.40           N
ATOM    381  H   ASN A 587      12.956  25.082  57.921  1.00 33.48           H
ATOM    382  HA  ASN A 587      14.840  25.872  59.619  1.00 31.06           H
ATOM    383  HB2 ASN A 587      12.458  24.450  60.127  1.00 31.11           H
ATOM    384  HB3 ASN A 587      13.414  24.999  61.274  1.00 31.11           H
ATOM    385 HD21 ASN A 587      10.707  27.230  60.874  1.00 35.28           H
ATOM    386 HD22 ASN A 587      10.819  25.784  61.210  1.00 35.28           H
ATOM    387  N   ARG A 588      15.132  23.002  58.558  1.00 25.72           N
ATOM    388  CA  ARG A 588      16.057  21.876  58.526  1.00 28.24           C
ATOM    389  C   ARG A 588      17.382  22.215  57.856  1.00 31.24           C
ATOM    390  O   ARG A 588      18.145  21.297  57.516  1.00 27.38           O
ATOM    391  CB  ARG A 588      15.386  20.696  57.858  1.00 29.20           C
ATOM    392  CG  ARG A 588      14.541  19.927  58.831  1.00 36.35           C
ATOM    393  CD  ARG A 588      13.243  19.542  58.245  1.00 37.55           C
ATOM    394  NE  ARG A 588      12.754  18.279  58.771  1.00 47.51           N
ATOM    395  CZ  ARG A 588      12.508  17.201  58.039  1.00 48.96           C
ATOM    396  NH1 ARG A 588      12.707  17.203  56.721  1.00 48.70           N
ATOM    397  NH2 ARG A 588      12.066  16.108  58.640  1.00 51.45           N1+
ATOM    398  H   ARG A 588      14.637  23.062  57.857  1.00 30.87           H
ATOM    399  HA  ARG A 588      16.254  21.618  59.440  1.00 33.89           H
ATOM    400  HB2 ARG A 588      14.814  21.015  57.143  1.00 35.04           H
ATOM    401  HB3 ARG A 588      16.064  20.099  57.506  1.00 35.04           H
ATOM    402  HG2 ARG A 588      15.008  19.118  59.090  1.00 43.62           H
ATOM    403  HG3 ARG A 588      14.369  20.479  59.610  1.00 43.62           H
ATOM    404  HD2 ARG A 588      12.587  20.228  58.447  1.00 45.06           H
ATOM    405  HD3 ARG A 588      13.343  19.450  57.284  1.00 45.06           H
ATOM    406  HE  ARG A 588      12.614  18.227  59.618  1.00 57.01           H
ATOM    407 HH11 ARG A 588      12.996  17.913  56.331  1.00 58.44           H
ATOM    408 HH12 ARG A 588      12.544  16.495  56.261  1.00 58.44           H
ATOM    409 HH21 ARG A 588      11.939  16.107  59.491  1.00 61.74           H
ATOM    410 HH22 ARG A 588      11.903  15.400  58.180  1.00 61.74           H
ATOM    411  N   LEU A 589      17.684  23.504  57.685  1.00 26.78           N
ATOM    412  CA  LEU A 589      19.001  23.962  57.276  1.00 26.72           C
ATOM    413  C   LEU A 589      19.693  24.739  58.375  1.00 32.29           C
ATOM    414  O   LEU A 589      19.098  25.594  59.040  1.00 35.66           O
ATOM    415  CB  LEU A 589      18.940  24.858  56.017  1.00 29.93           C
ATOM    416  CG  LEU A 589      18.532  24.200  54.735  1.00 28.05           C
ATOM    417  CD1 LEU A 589      18.329  25.258  53.630  1.00 23.17           C
ATOM    418  CD2 LEU A 589      19.568  23.169  54.294  1.00 23.80           C
ATOM    419  H   LEU A 589      17.122  24.144  57.804  1.00 32.13           H
ATOM    420  HA  LEU A 589      19.550  23.191  57.067  1.00 32.06           H
ATOM    421  HB2 LEU A 589      18.306  25.573  56.185  1.00 35.92           H
ATOM    422  HB3 LEU A 589      19.820  25.239  55.874  1.00 35.92           H
ATOM    423  HG  LEU A 589      17.688  23.740  54.870  1.00 33.67           H
ATOM    424 HD11 LEU A 589      18.065  24.811  52.810  1.00 27.81           H
ATOM    425 HD12 LEU A 589      17.635  25.875  53.908  1.00 27.81           H
ATOM    426 HD13 LEU A 589      19.162  25.735  53.494  1.00 27.81           H
ATOM    427 HD21 LEU A 589      19.274  22.763  53.464  1.00 28.56           H
ATOM    428 HD22 LEU A 589      20.419  23.614  54.163  1.00 28.56           H
ATOM    429 HD23 LEU A 589      19.651  22.492  54.984  1.00 28.56           H
ATOM    430  N   SER A 590      20.972  24.456  58.527  1.00 25.28           N
ATOM    431  CA  SER A 590      21.877  25.168  59.405  1.00 27.49           C
ATOM    432  C   SER A 590      23.029  25.741  58.589  1.00 33.65           C
ATOM    433  O   SER A 590      23.834  24.976  58.050  1.00 33.52           O
ATOM    434  CB  SER A 590      22.401  24.204  60.475  1.00 38.39           C
ATOM    435  OG  SER A 590      22.967  24.893  61.551  1.00 42.90           O
ATOM    436  H   SER A 590      21.360  23.816  58.104  1.00 30.33           H
ATOM    437  HA  SER A 590      21.408  25.896  59.841  1.00 32.99           H
ATOM    438  HB2 SER A 590      21.663  23.664  60.800  1.00 46.06           H
ATOM    439  HB3 SER A 590      23.077  23.632  60.078  1.00 46.06           H
ATOM    440  HG  SER A 590      23.248  24.349  62.125  1.00 51.48           H
ATOM    441  N   PHE A 591      23.159  27.074  58.558  1.00 27.43           N
ATOM    442  CA  PHE A 591      24.089  27.733  57.639  1.00 25.05           C
ATOM    443  C   PHE A 591      25.483  27.880  58.226  1.00 27.17           C
ATOM    444  O   PHE A 591      25.657  28.170  59.416  1.00 31.57           O
ATOM    445  CB  PHE A 591      23.560  29.109  57.207  1.00 27.22           C
ATOM    446  CG  PHE A 591      22.208  29.038  56.560  1.00 27.35           C
ATOM    447  CD1 PHE A 591      21.071  29.471  57.226  1.00 32.60           C
ATOM    448  CD2 PHE A 591      22.051  28.487  55.306  1.00 27.07           C
ATOM    449  CE1 PHE A 591      19.831  29.367  56.639  1.00 34.64           C
ATOM    450  CE2 PHE A 591      20.826  28.374  54.735  1.00 28.75           C
ATOM    451  CZ  PHE A 591      19.710  28.825  55.379  1.00 38.03           C
ATOM    452  H   PHE A 591      22.719  27.616  59.059  1.00 32.92           H
ATOM    453  HA  PHE A 591      24.167  27.188  56.841  1.00 30.06           H
ATOM    454  HB2 PHE A 591      23.489  29.679  57.988  1.00 32.66           H
ATOM    455  HB3 PHE A 591      24.178  29.498  56.568  1.00 32.66           H
ATOM    456  HD1 PHE A 591      21.149  29.839  58.077  1.00 39.13           H
ATOM    457  HD2 PHE A 591      22.798  28.175  54.849  1.00 32.49           H
ATOM    458  HE1 PHE A 591      19.076  29.672  57.089  1.00 41.57           H
ATOM    459  HE2 PHE A 591      20.749  28.013  53.881  1.00 34.50           H
ATOM    460  HZ  PHE A 591      18.875  28.755  54.977  1.00 45.64           H
ATOM    461  N   GLY A 592      26.472  27.664  57.371  1.00 27.42           N
ATOM    462  CA  GLY A 592      27.874  27.735  57.704  1.00 23.69           C
ATOM    463  C   GLY A 592      28.650  28.804  56.972  1.00 27.03           C
ATOM    464  O   GLY A 592      28.143  29.908  56.748  1.00 29.15           O
ATOM    465  H   GLY A 592      26.340  27.463  56.545  1.00 32.90           H
ATOM    466  HA2 GLY A 592      27.963  27.900  58.656  1.00 28.43           H
ATOM    467  HA3 GLY A 592      28.287  26.879  57.509  1.00 28.43           H
ATOM    468  N   LYS A 593      29.885  28.480  56.591  1.00 23.47           N
ATOM    469  CA  LYS A 593      30.824  29.454  56.068  1.00 24.51           C
ATOM    470  C   LYS A 593      30.483  29.823  54.634  1.00 27.84           C
ATOM    471  O   LYS A 593      29.828  29.073  53.916  1.00 28.07           O
ATOM    472  CB  LYS A 593      32.255  28.924  56.130  1.00 34.20           C
ATOM    473  CG  LYS A 593      32.583  27.817  55.125  1.00 35.41           C
ATOM    474  CD  LYS A 593      34.029  27.348  55.268  1.00 38.51           C
ATOM    475  CE  LYS A 593      34.439  26.424  54.141  1.00 40.06           C
ATOM    476  NZ  LYS A 593      35.698  25.684  54.381  1.00 44.14           N1+
ATOM    477  H   LYS A 593      30.204  27.682  56.628  1.00 28.16           H
ATOM    478  HA  LYS A 593      30.778  30.259  56.606  1.00 29.41           H
ATOM    479  HB2 LYS A 593      32.864  29.660  55.961  1.00 41.04           H
ATOM    480  HB3 LYS A 593      32.414  28.568  57.018  1.00 41.04           H
ATOM    481  HG2 LYS A 593      31.999  27.058  55.283  1.00 42.49           H
ATOM    482  HG3 LYS A 593      32.460  28.155  54.224  1.00 42.49           H
ATOM    483  HD2 LYS A 593      34.617  28.119  55.256  1.00 46.22           H
ATOM    484  HD3 LYS A 593      34.127  26.866  56.105  1.00 46.22           H
ATOM    485  HE2 LYS A 593      33.735  25.771  54.004  1.00 48.07           H
ATOM    486  HE3 LYS A 593      34.556  26.951  53.335  1.00 48.07           H
ATOM    487  HZ1 LYS A 593      35.881  25.162  53.685  1.00 52.97           H
ATOM    488  HZ2 LYS A 593      36.369  26.257  54.499  1.00 52.97           H
ATOM    489  HZ3 LYS A 593      35.619  25.179  55.109  1.00 52.97           H
ATOM    490  N   THR A 594      30.916  31.008  54.246  1.00 29.45           N
ATOM    491  CA  THR A 594      30.683  31.515  52.907  1.00 27.16           C
ATOM    492  C   THR A 594      31.666  30.875  51.945  1.00 31.14           C
ATOM    493  O   THR A 594      32.882  30.847  52.187  1.00 31.46           O
ATOM    494  CB  THR A 594      30.796  33.039  52.891  1.00 35.63           C
ATOM    495  OG1 THR A 594      29.701  33.591  53.627  1.00 37.32           O
ATOM    496  CG2 THR A 594      30.726  33.570  51.487  1.00 28.84           C
ATOM    497  H   THR A 594      31.356  31.548  54.750  1.00 35.33           H
ATOM    498  HA  THR A 594      29.786  31.276  52.627  1.00 32.59           H
ATOM    499  HB  THR A 594      31.636  33.313  53.291  1.00 42.76           H
ATOM    500  HG1 THR A 594      29.721  33.316  54.421  1.00 44.78           H
ATOM    501 HG21 THR A 594      30.800  34.537  51.495  1.00 34.60           H
ATOM    502 HG22 THR A 594      31.452  33.203  50.958  1.00 34.60           H
ATOM    503 HG23 THR A 594      29.882  33.321  51.080  1.00 34.60           H
ATOM    504  N   LEU A 595      31.123  30.327  50.867  1.00 30.09           N
ATOM    505  CA  LEU A 595      31.918  29.695  49.837  1.00 28.61           C
ATOM    506  C   LEU A 595      32.121  30.607  48.644  1.00 32.89           C
ATOM    507  O   LEU A 595      33.038  30.376  47.849  1.00 36.52           O
ATOM    508  CB  LEU A 595      31.241  28.393  49.406  1.00 27.28           C
ATOM    509  CG  LEU A 595      31.081  27.375  50.523  1.00 24.36           C
ATOM    510  CD1 LEU A 595      30.231  26.231  50.050  1.00 24.97           C
ATOM    511  CD2 LEU A 595      32.450  26.893  50.963  1.00 26.22           C
ATOM    512  H   LEU A 595      30.277  30.312  50.710  1.00 36.11           H
ATOM    513  HA  LEU A 595      32.790  29.475  50.200  1.00 34.34           H
ATOM    514  HB2 LEU A 595      30.357  28.600  49.067  1.00 32.74           H
ATOM    515  HB3 LEU A 595      31.773  27.983  48.707  1.00 32.74           H
ATOM    516  HG  LEU A 595      30.643  27.792  51.281  1.00 29.23           H
ATOM    517 HD11 LEU A 595      30.136  25.589  50.771  1.00 29.96           H
ATOM    518 HD12 LEU A 595      29.359  26.571  49.793  1.00 29.96           H
ATOM    519 HD13 LEU A 595      30.661  25.813  49.288  1.00 29.96           H
ATOM    520 HD21 LEU A 595      32.342  26.244  51.676  1.00 31.47           H
ATOM    521 HD22 LEU A 595      32.898  26.484  50.207  1.00 31.47           H
ATOM    522 HD23 LEU A 595      32.964  27.652  51.282  1.00 31.47           H
ATOM    523  N   GLY A 596      31.279  31.626  48.500  1.00 25.89           N
ATOM    524  CA  GLY A 596      31.488  32.653  47.505  1.00 27.32           C
ATOM    525  C   GLY A 596      30.390  33.690  47.609  1.00 25.65           C
ATOM    526  O   GLY A 596      29.297  33.376  48.082  1.00 24.96           O
ATOM    527  H   GLY A 596      30.573  31.741  48.977  1.00 31.07           H
ATOM    528  HA2 GLY A 596      32.345  33.084  47.647  1.00 32.78           H
ATOM    529  HA3 GLY A 596      31.472  32.263  46.617  1.00 32.78           H
ATOM    530  N   ALA A 597      30.647  34.912  47.159  1.00 30.22           N
ATOM    531  CA  ALA A 597      29.648  35.962  47.292  1.00 34.02           C
ATOM    532  C   ALA A 597      29.791  36.992  46.187  1.00 29.23           C
ATOM    533  O   ALA A 597      30.898  37.379  45.818  1.00 33.29           O
ATOM    534  CB  ALA A 597      29.754  36.662  48.649  1.00 33.12           C
ATOM    535  H   ALA A 597      31.379  35.155  46.778  1.00 36.27           H
ATOM    536  HA  ALA A 597      28.764  35.569  47.224  1.00 40.82           H
ATOM    537  HB1 ALA A 597      29.076  37.353  48.701  1.00 39.75           H
ATOM    538  HB2 ALA A 597      29.617  36.009  49.352  1.00 39.75           H
ATOM    539  HB3 ALA A 597      30.636  37.057  48.731  1.00 39.75           H
ATOM    540  N   GLY A 598      28.652  37.405  45.651  1.00 37.09           N
ATOM    541  CA  GLY A 598      28.591  38.491  44.704  1.00 37.62           C
ATOM    542  C   GLY A 598      27.731  39.597  45.278  1.00 38.77           C
ATOM    543  O   GLY A 598      27.407  39.586  46.471  1.00 33.73           O
ATOM    544  H   GLY A 598      27.885  37.059  45.829  1.00 44.50           H
ATOM    545  HA2 GLY A 598      29.481  38.836  44.534  1.00 45.15           H
ATOM    546  HA3 GLY A 598      28.202  38.186  43.870  1.00 45.15           H
ATOM    547  N   ALA A 599      27.334  40.532  44.415  1.00 45.71           N
ATOM    548  CA  ALA A 599      26.540  41.679  44.844  1.00 37.32           C
ATOM    549  C   ALA A 599      25.225  41.244  45.465  1.00 39.94           C
ATOM    550  O   ALA A 599      24.850  41.705  46.549  1.00 42.56           O
ATOM    551  CB  ALA A 599      26.285  42.595  43.646  1.00 38.89           C
ATOM    552  H   ALA A 599      27.513  40.525  43.574  1.00 54.85           H
ATOM    553  HA  ALA A 599      27.037  42.180  45.508  1.00 44.78           H
ATOM    554  HB1 ALA A 599      25.756  43.355  43.937  1.00 46.67           H
ATOM    555  HB2 ALA A 599      27.136  42.899  43.294  1.00 46.67           H
ATOM    556  HB3 ALA A 599      25.803  42.098  42.966  1.00 46.67           H
ATOM    557  N   PHE A 600      24.502  40.359  44.791  1.00 37.34           N
ATOM    558  CA  PHE A 600      23.147  40.032  45.198  1.00 37.33           C
ATOM    559  C   PHE A 600      23.001  38.619  45.716  1.00 35.28           C
ATOM    560  O   PHE A 600      21.916  38.255  46.178  1.00 33.40           O
ATOM    561  CB  PHE A 600      22.189  40.258  44.023  1.00 40.54           C
ATOM    562  CG  PHE A 600      22.174  41.673  43.531  1.00 43.71           C
ATOM    563  CD1 PHE A 600      21.716  42.700  44.344  1.00 46.05           C
ATOM    564  CD2 PHE A 600      22.624  41.981  42.262  1.00 41.92           C
ATOM    565  CE1 PHE A 600      21.710  44.009  43.890  1.00 45.35           C
ATOM    566  CE2 PHE A 600      22.619  43.286  41.807  1.00 46.08           C
ATOM    567  CZ  PHE A 600      22.163  44.295  42.627  1.00 44.66           C
ATOM    568  H   PHE A 600      24.774  39.935  44.095  1.00 44.81           H
ATOM    569  HA  PHE A 600      22.884  40.635  45.911  1.00 44.80           H
ATOM    570  HB2 PHE A 600      22.458  39.688  43.286  1.00 48.65           H
ATOM    571  HB3 PHE A 600      21.289  40.031  44.305  1.00 48.65           H
ATOM    572  HD1 PHE A 600      21.412  42.508  45.202  1.00 55.25           H
ATOM    573  HD2 PHE A 600      22.935  41.302  41.708  1.00 50.30           H
ATOM    574  HE1 PHE A 600      21.402  44.692  44.440  1.00 54.42           H
ATOM    575  HE2 PHE A 600      22.923  43.482  40.951  1.00 55.30           H
ATOM    576  HZ  PHE A 600      22.156  45.173  42.321  1.00 53.60           H
ATOM    577  N   GLY A 601      24.064  37.818  45.685  1.00 39.07           N
ATOM    578  CA  GLY A 601      23.949  36.426  46.076  1.00 32.65           C
ATOM    579  C   GLY A 601      25.216  35.926  46.721  1.00 27.91           C
ATOM    580  O   GLY A 601      26.286  36.526  46.600  1.00 27.58           O
ATOM    581  H   GLY A 601      24.854  38.057  45.442  1.00 46.88           H
ATOM    582  HA2 GLY A 601      23.219  36.325  46.707  1.00 39.19           H
ATOM    583  HA3 GLY A 601      23.762  35.882  45.295  1.00 39.19           H
ATOM    584  N   LYS A 602      25.070  34.803  47.411  1.00 29.74           N
ATOM    585  CA  LYS A 602      26.187  34.154  48.057  1.00 25.44           C
ATOM    586  C   LYS A 602      25.915  32.658  48.123  1.00 22.31           C
ATOM    587  O   LYS A 602      24.767  32.210  48.121  1.00 24.48           O
ATOM    588  CB  LYS A 602      26.429  34.739  49.470  1.00 26.65           C
ATOM    589  CG  LYS A 602      25.319  34.511  50.428  1.00 32.23           C
ATOM    590  CD  LYS A 602      25.429  35.458  51.647  1.00 39.51           C
ATOM    591  CE  LYS A 602      26.631  35.168  52.517  1.00 43.22           C
ATOM    592  NZ  LYS A 602      26.423  35.701  53.936  1.00 48.10           N1+
ATOM    593  H   LYS A 602      24.320  34.396  47.518  1.00 35.69           H
ATOM    594  HA  LYS A 602      26.989  34.294  47.529  1.00 30.52           H
ATOM    595  HB2 LYS A 602      27.227  34.332  49.842  1.00 31.98           H
ATOM    596  HB3 LYS A 602      26.558  35.697  49.391  1.00 31.98           H
ATOM    597  HG2 LYS A 602      24.473  34.680  49.985  1.00 38.68           H
ATOM    598  HG3 LYS A 602      25.354  33.596  50.749  1.00 38.68           H
ATOM    599  HD2 LYS A 602      25.502  36.371  51.330  1.00 47.41           H
ATOM    600  HD3 LYS A 602      24.633  35.360  52.194  1.00 47.41           H
ATOM    601  HE2 LYS A 602      26.768  34.209  52.568  1.00 51.86           H
ATOM    602  HE3 LYS A 602      27.413  35.601  52.140  1.00 51.86           H
ATOM    603  HZ1 LYS A 602      27.138  35.523  54.435  1.00 57.72           H
ATOM    604  HZ2 LYS A 602      26.297  36.582  53.915  1.00 57.72           H
ATOM    605  HZ3 LYS A 602      25.710  35.316  54.304  1.00 57.72           H
ATOM    606  N   VAL A 603      26.986  31.882  48.143  1.00 20.66           N
ATOM    607  CA  VAL A 603      26.887  30.458  48.417  1.00 22.18           C
ATOM    608  C   VAL A 603      27.515  30.206  49.770  1.00 19.76           C
ATOM    609  O   VAL A 603      28.629  30.673  50.032  1.00 23.14           O
ATOM    610  CB  VAL A 603      27.548  29.613  47.317  1.00 21.41           C
ATOM    611  CG1 VAL A 603      27.524  28.140  47.679  1.00 20.56           C
ATOM    612  CG2 VAL A 603      26.782  29.837  46.007  1.00 22.19           C
ATOM    613  H   VAL A 603      27.788  32.158  48.001  1.00 24.79           H
ATOM    614  HA  VAL A 603      25.951  30.209  48.467  1.00 26.61           H
ATOM    615  HB  VAL A 603      28.469  29.892  47.194  1.00 25.69           H
ATOM    616 HG11 VAL A 603      27.947  27.633  46.968  1.00 24.67           H
ATOM    617 HG12 VAL A 603      28.008  28.011  48.510  1.00 24.67           H
ATOM    618 HG13 VAL A 603      26.603  27.856  47.785  1.00 24.67           H
ATOM    619 HG21 VAL A 603      27.194  29.306  45.307  1.00 26.62           H
ATOM    620 HG22 VAL A 603      25.860  29.564  46.130  1.00 26.62           H
ATOM    621 HG23 VAL A 603      26.822  30.778  45.775  1.00 26.62           H
ATOM    622  N   VAL A 604      26.813  29.447  50.598  1.00 22.66           N
ATOM    623  CA  VAL A 604      27.318  29.057  51.899  1.00 23.67           C
ATOM    624  C   VAL A 604      27.274  27.550  52.029  1.00 22.22           C
ATOM    625  O   VAL A 604      26.403  26.869  51.475  1.00 22.93           O
ATOM    626  CB  VAL A 604      26.525  29.712  53.059  1.00 23.71           C
ATOM    627  CG1 VAL A 604      26.434  31.222  52.895  1.00 29.59           C
ATOM    628  CG2 VAL A 604      25.147  29.097  53.209  1.00 24.94           C
ATOM    629  H   VAL A 604      26.028  29.142  50.424  1.00 27.20           H
ATOM    630  HA  VAL A 604      28.244  29.337  51.974  1.00 28.41           H
ATOM    631  HB  VAL A 604      27.004  29.543  53.886  1.00 28.45           H
ATOM    632 HG11 VAL A 604      25.932  31.591  53.639  1.00 35.51           H
ATOM    633 HG12 VAL A 604      27.331  31.593  52.884  1.00 35.51           H
ATOM    634 HG13 VAL A 604      25.983  31.422  52.060  1.00 35.51           H
ATOM    635 HG21 VAL A 604      24.685  29.533  53.942  1.00 29.93           H
ATOM    636 HG22 VAL A 604      24.654  29.225  52.384  1.00 29.93           H
ATOM    637 HG23 VAL A 604      25.243  28.150  53.394  1.00 29.93           H
ATOM    638  N   GLU A 605      28.229  27.041  52.793  1.00 22.84           N
ATOM    639  CA  GLU A 605      28.180  25.671  53.273  1.00 20.76           C
ATOM    640  C   GLU A 605      27.095  25.564  54.325  1.00 21.15           C
ATOM    641  O   GLU A 605      26.841  26.518  55.052  1.00 26.97           O
ATOM    642  CB  GLU A 605      29.530  25.281  53.872  1.00 20.45           C
ATOM    643  CG  GLU A 605      29.648  23.801  54.201  1.00 24.29           C
ATOM    644  CD  GLU A 605      31.027  23.402  54.661  1.00 22.51           C
ATOM    645  OE1 GLU A 605      31.968  24.191  54.503  1.00 33.04           O
ATOM    646  OE2 GLU A 605      31.162  22.276  55.169  1.00 29.06           O1-
ATOM    647  H   GLU A 605      28.925  27.475  53.051  1.00 27.41           H
ATOM    648  HA  GLU A 605      27.972  25.069  52.541  1.00 24.91           H
ATOM    649  HB2 GLU A 605      30.229  25.501  53.236  1.00 24.54           H
ATOM    650  HB3 GLU A 605      29.663  25.780  54.693  1.00 24.54           H
ATOM    651  HG2 GLU A 605      29.023  23.586  54.911  1.00 29.14           H
ATOM    652  HG3 GLU A 605      29.437  23.285  53.408  1.00 29.14           H
ATOM    653  N   ALA A 606      26.429  24.426  54.388  1.00 23.18           N
ATOM    654  CA  ALA A 606      25.360  24.273  55.370  1.00 22.50           C
ATOM    655  C   ALA A 606      25.133  22.806  55.680  1.00 28.99           C
ATOM    656  O   ALA A 606      25.657  21.916  55.008  1.00 22.11           O
ATOM    657  CB  ALA A 606      24.050  24.893  54.894  1.00 22.45           C
ATOM    658  H   ALA A 606      26.567  23.739  53.889  1.00 27.82           H
ATOM    659  HA  ALA A 606      25.620  24.716  56.192  1.00 26.99           H
ATOM    660  HB1 ALA A 606      23.374  24.766  55.578  1.00 26.94           H
ATOM    661  HB2 ALA A 606      24.188  25.840  54.737  1.00 26.94           H
ATOM    662  HB3 ALA A 606      23.775  24.457  54.072  1.00 26.94           H
ATOM    663  N   THR A 607      24.348  22.560  56.740  1.00 22.86           N
ATOM    664  CA  THR A 607      23.838  21.230  57.022  1.00 17.44           C
ATOM    665  C   THR A 607      22.338  21.113  56.763  1.00 20.26           C
ATOM    666  O   THR A 607      21.543  21.986  57.146  1.00 26.54           O
ATOM    667  CB  THR A 607      24.170  20.858  58.496  1.00 22.17           C
ATOM    668  OG1 THR A 607      25.568  21.047  58.710  1.00 23.78           O
ATOM    669  CG2 THR A 607      23.767  19.428  58.816  1.00 22.48           C
ATOM    670  H   THR A 607      24.101  23.157  57.308  1.00 27.43           H
ATOM    671  HA  THR A 607      24.289  20.594  56.446  1.00 20.93           H
ATOM    672  HB  THR A 607      23.678  21.448  59.089  1.00 26.61           H
ATOM    673  HG1 THR A 607      25.767  20.851  59.502  1.00 28.53           H
ATOM    674 HG21 THR A 607      23.984  19.221  59.738  1.00 26.98           H
ATOM    675 HG22 THR A 607      22.813  19.315  58.684  1.00 26.98           H
ATOM    676 HG23 THR A 607      24.241  18.812  58.235  1.00 26.98           H
ATOM    677  N   ALA A 608      21.934  19.986  56.218  1.00 20.25           N
ATOM    678  CA  ALA A 608      20.543  19.713  55.866  1.00 20.44           C
ATOM    679  C   ALA A 608      20.073  18.420  56.538  1.00 28.70           C
ATOM    680  O   ALA A 608      20.816  17.447  56.566  1.00 24.74           O
ATOM    681  CB  ALA A 608      20.381  19.605  54.343  1.00 23.96           C
ATOM    682  H   ALA A 608      22.462  19.334  56.032  1.00 24.30           H
ATOM    683  HA  ALA A 608      19.984  20.441  56.180  1.00 24.53           H
ATOM    684  HB1 ALA A 608      19.451  19.424  54.137  1.00 28.75           H
ATOM    685  HB2 ALA A 608      20.654  20.443  53.937  1.00 28.75           H
ATOM    686  HB3 ALA A 608      20.940  18.882  54.018  1.00 28.75           H
ATOM    687  N   TYR A 609      18.839  18.411  57.079  1.00 26.53           N
ATOM    688  CA  TYR A 609      18.308  17.306  57.885  1.00 24.45           C
ATOM    689  C   TYR A 609      17.169  16.603  57.182  1.00 34.44           C
ATOM    690  O   TYR A 609      16.185  17.235  56.785  1.00 32.03           O
ATOM    691  CB  TYR A 609      17.836  17.802  59.248  1.00 28.06           C
ATOM    692  CG  TYR A 609      19.003  18.200  60.043  1.00 21.85           C
ATOM    693  CD1 TYR A 609      19.757  17.240  60.711  1.00 29.09           C
ATOM    694  CD2 TYR A 609      19.393  19.499  60.101  1.00 25.57           C
ATOM    695  CE1 TYR A 609      20.869  17.598  61.419  1.00 24.56           C
ATOM    696  CE2 TYR A 609      20.478  19.869  60.797  1.00 28.00           C
ATOM    697  CZ  TYR A 609      21.223  18.910  61.457  1.00 23.23           C
ATOM    698  OH  TYR A 609      22.321  19.322  62.148  1.00 25.16           O
ATOM    699  H   TYR A 609      18.279  19.057  56.985  1.00 31.83           H
ATOM    700  HA  TYR A 609      19.014  16.657  58.032  1.00 29.35           H
ATOM    701  HB2 TYR A 609      17.258  18.573  59.135  1.00 33.68           H
ATOM    702  HB3 TYR A 609      17.370  17.089  59.713  1.00 33.68           H
ATOM    703  HD1 TYR A 609      19.507  16.345  60.667  1.00 34.90           H
ATOM    704  HD2 TYR A 609      18.899  20.145  59.650  1.00 30.68           H
ATOM    705  HE1 TYR A 609      21.371  16.958  61.869  1.00 29.48           H
ATOM    706  HE2 TYR A 609      20.732  20.763  60.829  1.00 33.60           H
ATOM    707  HH  TYR A 609      22.409  20.154  62.078  1.00 30.19           H
ATOM    708  N   GLY A 610      17.298  15.283  57.065  1.00 30.46           N
ATOM    709  CA  GLY A 610      16.310  14.504  56.356  1.00 39.30           C
ATOM    710  C   GLY A 610      16.216  14.893  54.908  1.00 37.71           C
ATOM    711  O   GLY A 610      15.163  14.713  54.290  1.00 42.96           O
ATOM    712  H   GLY A 610      17.948  14.824  57.389  1.00 36.55           H
ATOM    713  HA2 GLY A 610      16.541  13.563  56.407  1.00 47.16           H
ATOM    714  HA3 GLY A 610      15.440  14.631  56.766  1.00 47.16           H
ATOM    715  N   LEU A 611      17.295  15.450  54.351  1.00 40.88           N
ATOM    716  CA  LEU A 611      17.277  15.838  52.950  1.00 44.22           C
ATOM    717  C   LEU A 611      17.231  14.604  52.058  1.00 40.86           C
ATOM    718  O   LEU A 611      16.363  14.491  51.184  1.00 51.84           O
ATOM    719  CB  LEU A 611      18.489  16.723  52.633  1.00 38.25           C
ATOM    720  CG  LEU A 611      18.562  17.316  51.225  1.00 30.11           C
ATOM    721  CD1 LEU A 611      17.293  18.051  50.840  1.00 35.16           C
ATOM    722  CD2 LEU A 611      19.733  18.232  51.170  1.00 31.05           C
ATOM    723  H   LEU A 611      18.035  15.609  54.760  1.00 49.06           H
ATOM    724  HA  LEU A 611      16.476  16.358  52.779  1.00 53.07           H
ATOM    725  HB2 LEU A 611      18.493  17.465  53.257  1.00 45.90           H
ATOM    726  HB3 LEU A 611      19.292  16.193  52.762  1.00 45.90           H
ATOM    727  HG  LEU A 611      18.705  16.602  50.584  1.00 36.13           H
ATOM    728 HD11 LEU A 611      17.394  18.405  49.942  1.00 42.19           H
ATOM    729 HD12 LEU A 611      16.548  17.430  50.869  1.00 42.19           H
ATOM    730 HD13 LEU A 611      17.145  18.775  51.467  1.00 42.19           H
ATOM    731 HD21 LEU A 611      19.792  18.617  50.282  1.00 37.26           H
ATOM    732 HD22 LEU A 611      19.615  18.935  51.828  1.00 37.26           H
ATOM    733 HD23 LEU A 611      20.538  17.727  51.366  1.00 37.26           H
ATOM    734  N   ILE A 612      18.137  13.652  52.283  1.00 48.66           N
ATOM    735  CA  ILE A 612      18.109  12.384  51.566  1.00 52.41           C
ATOM    736  C   ILE A 612      17.733  11.222  52.476  1.00 49.68           C
ATOM    737  O   ILE A 612      17.042  10.300  52.026  1.00 55.44           O
ATOM    738  CB  ILE A 612      19.456  12.101  50.860  1.00 50.43           C
ATOM    739  CG1 ILE A 612      20.621  12.210  51.849  1.00 55.94           C
ATOM    740  CG2 ILE A 612      19.661  13.060  49.687  1.00 51.02           C
ATOM    741  CD1 ILE A 612      21.497  10.972  51.915  1.00 58.98           C
ATOM    742  H   ILE A 612      18.779  13.719  52.851  1.00 58.39           H
ATOM    743  HA  ILE A 612      17.429  12.441  50.877  1.00 62.89           H
ATOM    744  HB  ILE A 612      19.434  11.196  50.513  1.00 60.52           H
ATOM    745 HG12 ILE A 612      21.183  12.956  51.587  1.00 67.13           H
ATOM    746 HG13 ILE A 612      20.262  12.366  52.737  1.00 67.13           H
ATOM    747 HG21 ILE A 612      20.510  12.861  49.262  1.00 61.23           H
ATOM    748 HG22 ILE A 612      18.937  12.940  49.052  1.00 61.23           H
ATOM    749 HG23 ILE A 612      19.661  13.970  50.020  1.00 61.23           H
ATOM    750 HD11 ILE A 612      22.206  11.121  52.560  1.00 70.77           H
ATOM    751 HD12 ILE A 612      20.954  10.216  52.189  1.00 70.77           H
ATOM    752 HD13 ILE A 612      21.876  10.807  51.038  1.00 70.77           H
ATOM    753  N   LYS A 613      18.148  11.256  53.743  1.00 52.00           N
ATOM    754  CA  LYS A 613      17.917  10.194  54.712  1.00 58.22           C
ATOM    755  C   LYS A 613      17.363  10.820  55.987  1.00 58.18           C
ATOM    756  O   LYS A 613      17.912  11.816  56.471  1.00 57.02           O
ATOM    757  CB  LYS A 613      19.222   9.446  54.991  1.00 59.16           C
ATOM    758  CG  LYS A 613      19.053   8.139  55.727  1.00 59.75           C
ATOM    759  CD  LYS A 613      20.331   7.308  55.662  1.00 62.56           C
ATOM    760  CE  LYS A 613      21.242   7.541  56.864  1.00 61.80           C
ATOM    761  NZ  LYS A 613      22.389   6.570  56.884  1.00 62.79           N1+
ATOM    762  H   LYS A 613      18.586  11.918  54.075  1.00 62.41           H
ATOM    763  HA  LYS A 613      17.265   9.566  54.363  1.00 69.86           H
ATOM    764  HB2 LYS A 613      19.655   9.253  54.144  1.00 70.99           H
ATOM    765  HB3 LYS A 613      19.796  10.015  55.528  1.00 70.99           H
ATOM    766  HG2 LYS A 613      18.853   8.319  56.659  1.00 71.70           H
ATOM    767  HG3 LYS A 613      18.336   7.630  55.319  1.00 71.70           H
ATOM    768  HD2 LYS A 613      20.096   6.367  55.640  1.00 75.08           H
ATOM    769  HD3 LYS A 613      20.823   7.547  54.861  1.00 75.08           H
ATOM    770  HE2 LYS A 613      21.605   8.439  56.821  1.00 74.17           H
ATOM    771  HE3 LYS A 613      20.731   7.424  57.680  1.00 74.17           H
ATOM    772  HZ1 LYS A 613      22.906   6.725  57.592  1.00 75.35           H
ATOM    773  HZ2 LYS A 613      22.081   5.737  56.927  1.00 75.35           H
ATOM    774  HZ3 LYS A 613      22.877   6.661  56.145  1.00 75.35           H
ATOM    775  N   SER A 614      16.318  10.202  56.557  1.00 61.26           N
ATOM    776  CA  SER A 614      15.407  10.907  57.469  1.00 61.10           C
ATOM    777  C   SER A 614      16.103  11.444  58.722  1.00 61.95           C
ATOM    778  O   SER A 614      15.777  12.540  59.198  1.00 60.01           O
ATOM    779  CB  SER A 614      14.260   9.983  57.875  1.00 61.86           C
ATOM    780  OG  SER A 614      13.194  10.732  58.437  1.00 67.94           O
ATOM    781  H   SER A 614      16.117   9.376  56.431  1.00 73.52           H
ATOM    782  HA  SER A 614      15.023  11.664  56.999  1.00 73.32           H
ATOM    783  HB2 SER A 614      13.938   9.513  57.090  1.00 74.24           H
ATOM    784  HB3 SER A 614      14.583   9.348  58.534  1.00 74.24           H
ATOM    785  HG  SER A 614      12.567  10.219  58.658  1.00 81.53           H
ATOM    786  N   ASP A 615      17.019  10.679  59.306  1.00 59.71           N
ATOM    787  CA  ASP A 615      17.666  11.135  60.532  1.00 59.07           C
ATOM    788  C   ASP A 615      19.169  11.298  60.321  1.00 60.37           C
ATOM    789  O   ASP A 615      19.976  10.851  61.147  1.00 62.47           O
ATOM    790  CB  ASP A 615      17.369  10.163  61.680  1.00 61.67           C
ATOM    791  CG  ASP A 615      15.939  10.290  62.201  1.00 63.75           C
ATOM    792  OD1 ASP A 615      15.403  11.423  62.207  1.00 65.34           O
ATOM    793  OD2 ASP A 615      15.353   9.260  62.609  1.00 65.70           O1-
ATOM    794  H   ASP A 615      17.280   9.910  59.021  1.00 71.66           H
ATOM    795  HA  ASP A 615      17.304  12.001  60.774  1.00 70.89           H
ATOM    796  HB2 ASP A 615      17.495   9.254  61.365  1.00 74.00           H
ATOM    797  HB3 ASP A 615      17.975  10.347  62.415  1.00 74.00           H
ATOM    798  N   ALA A 616      19.550  11.959  59.226  1.00 50.31           N
ATOM    799  CA  ALA A 616      20.949  12.135  58.861  1.00 46.85           C
ATOM    800  C   ALA A 616      21.227  13.606  58.580  1.00 30.30           C
ATOM    801  O   ALA A 616      20.509  14.230  57.796  1.00 45.05           O
ATOM    802  CB  ALA A 616      21.293  11.280  57.634  1.00 47.26           C
ATOM    803  H   ALA A 616      19.002  12.320  58.670  1.00 60.38           H
ATOM    804  HA  ALA A 616      21.512  11.853  59.599  1.00 56.22           H
ATOM    805  HB1 ALA A 616      22.228  11.412  57.410  1.00 56.72           H
ATOM    806  HB2 ALA A 616      21.133  10.347  57.846  1.00 56.72           H
ATOM    807  HB3 ALA A 616      20.732  11.553  56.892  1.00 56.72           H
ATOM    808  N   ALA A 617      22.242  14.160  59.242  1.00 29.55           N
ATOM    809  CA  ALA A 617      22.789  15.448  58.859  1.00 30.74           C
ATOM    810  C   ALA A 617      23.674  15.259  57.633  1.00 35.08           C
ATOM    811  O   ALA A 617      24.465  14.315  57.569  1.00 32.71           O
ATOM    812  CB  ALA A 617      23.614  16.051  59.984  1.00 35.06           C
ATOM    813  H   ALA A 617      22.631  13.803  59.921  1.00 35.46           H
ATOM    814  HA  ALA A 617      22.070  16.058  58.636  1.00 36.89           H
ATOM    815  HB1 ALA A 617      23.963  16.908  59.695  1.00 42.07           H
ATOM    816  HB2 ALA A 617      23.046  16.169  60.762  1.00 42.07           H
ATOM    817  HB3 ALA A 617      24.345  15.450  60.197  1.00 42.07           H
ATOM    818  N   MET A 618      23.530  16.136  56.642  1.00 25.04           N
ATOM    819  CA  MET A 618      24.451  16.069  55.507  1.00 28.72           C
ATOM    820  C   MET A 618      24.895  17.473  55.154  1.00 28.29           C
ATOM    821  O   MET A 618      24.135  18.431  55.288  1.00 24.77           O
ATOM    822  CB  MET A 618      23.840  15.371  54.290  1.00 34.86           C
ATOM    823  CG  MET A 618      22.788  16.134  53.546  1.00 35.61           C
ATOM    824  SD  MET A 618      22.347  15.385  51.956  1.00 37.49           S
ATOM    825  CE  MET A 618      23.726  15.894  50.953  1.00 33.76           C
ATOM    826  H   MET A 618      22.934  16.755  56.600  1.00 30.05           H
ATOM    827  HA  MET A 618      25.230  15.558  55.775  1.00 34.47           H
ATOM    828  HB2 MET A 618      24.553  15.176  53.663  1.00 41.83           H
ATOM    829  HB3 MET A 618      23.437  14.540  54.587  1.00 41.83           H
ATOM    830  HG2 MET A 618      21.986  16.175  54.089  1.00 42.73           H
ATOM    831  HG3 MET A 618      23.115  17.031  53.372  1.00 42.73           H
ATOM    832  HE1 MET A 618      23.607  15.547  50.055  1.00 40.51           H
ATOM    833  HE2 MET A 618      23.760  16.863  50.933  1.00 40.51           H
ATOM    834  HE3 MET A 618      24.543  15.541  51.338  1.00 40.51           H
ATOM    835  N   THR A 619      26.138  17.592  54.719  1.00 22.34           N
ATOM    836  CA  THR A 619      26.654  18.874  54.312  1.00 18.27           C
ATOM    837  C   THR A 619      26.200  19.140  52.892  1.00 21.00           C
ATOM    838  O   THR A 619      26.174  18.235  52.048  1.00 21.46           O
ATOM    839  CB  THR A 619      28.160  18.904  54.395  1.00 21.50           C
ATOM    840  OG1 THR A 619      28.528  18.588  55.756  1.00 23.98           O
ATOM    841  CG2 THR A 619      28.688  20.250  54.049  1.00 19.04           C
ATOM    842  H   THR A 619      26.699  16.944  54.652  1.00 26.81           H
ATOM    843  HA  THR A 619      26.297  19.568  54.888  1.00 21.92           H
ATOM    844  HB  THR A 619      28.540  18.249  53.788  1.00 25.80           H
ATOM    845  HG1 THR A 619      28.197  19.154  56.281  1.00 28.78           H
ATOM    846 HG21 THR A 619      29.657  20.251  54.107  1.00 22.85           H
ATOM    847 HG22 THR A 619      28.427  20.487  53.146  1.00 22.85           H
ATOM    848 HG23 THR A 619      28.335  20.912  54.664  1.00 22.85           H
ATOM    849  N   VAL A 620      25.773  20.371  52.678  1.00 18.85           N
ATOM    850  CA  VAL A 620      25.254  20.834  51.396  1.00 16.35           C
ATOM    851  C   VAL A 620      25.829  22.211  51.132  1.00 19.12           C
ATOM    852  O   VAL A 620      26.464  22.830  51.980  1.00 20.88           O
ATOM    853  CB  VAL A 620      23.709  20.873  51.346  1.00 17.98           C
ATOM    854  CG1 VAL A 620      23.114  19.529  51.506  1.00 19.41           C
ATOM    855  CG2 VAL A 620      23.121  21.839  52.363  1.00 21.09           C
ATOM    856  H   VAL A 620      25.773  20.983  53.282  1.00 22.62           H
ATOM    857  HA  VAL A 620      25.563  20.239  50.695  1.00 19.62           H
ATOM    858  HB  VAL A 620      23.448  21.194  50.468  1.00 21.57           H
ATOM    859 HG11 VAL A 620      22.147  19.606  51.467  1.00 23.29           H
ATOM    860 HG12 VAL A 620      23.430  18.957  50.789  1.00 23.29           H
ATOM    861 HG13 VAL A 620      23.383  19.165  52.363  1.00 23.29           H
ATOM    862 HG21 VAL A 620      22.154  21.824  52.289  1.00 25.30           H
ATOM    863 HG22 VAL A 620      23.389  21.562  53.253  1.00 25.30           H
ATOM    864 HG23 VAL A 620      23.454  22.731  52.179  1.00 25.30           H
ATOM    865  N   ALA A 621      25.654  22.673  49.896  1.00 17.91           N
ATOM    866  CA  ALA A 621      25.916  24.049  49.537  1.00 18.15           C
ATOM    867  C   ALA A 621      24.581  24.710  49.270  1.00 17.29           C
ATOM    868  O   ALA A 621      23.659  24.080  48.742  1.00 17.04           O
ATOM    869  CB  ALA A 621      26.808  24.164  48.284  1.00 19.39           C
ATOM    870  H   ALA A 621      25.377  22.192  49.240  1.00 21.49           H
ATOM    871  HA  ALA A 621      26.350  24.506  50.274  1.00 21.78           H
ATOM    872  HB1 ALA A 621      26.954  25.103  48.085  1.00 23.27           H
ATOM    873  HB2 ALA A 621      27.656  23.727  48.459  1.00 23.27           H
ATOM    874  HB3 ALA A 621      26.362  23.733  47.538  1.00 23.27           H
ATOM    875  N   VAL A 622      24.474  25.981  49.645  1.00 16.83           N
ATOM    876  CA  VAL A 622      23.211  26.689  49.590  1.00 15.76           C
ATOM    877  C   VAL A 622      23.484  28.028  48.941  1.00 18.13           C
ATOM    878  O   VAL A 622      24.334  28.779  49.410  1.00 21.38           O
ATOM    879  CB  VAL A 622      22.596  26.910  50.977  1.00 18.40           C
ATOM    880  CG1 VAL A 622      21.377  27.781  50.835  1.00 19.44           C
ATOM    881  CG2 VAL A 622      22.225  25.573  51.595  1.00 18.75           C
ATOM    882  H   VAL A 622      25.128  26.457  49.937  1.00 20.20           H
ATOM    883  HA  VAL A 622      22.581  26.197  49.042  1.00 18.91           H
ATOM    884  HB  VAL A 622      23.235  27.356  51.554  1.00 22.08           H
ATOM    885 HG11 VAL A 622      20.986  27.922  51.711  1.00 23.33           H
ATOM    886 HG12 VAL A 622      21.641  28.631  50.449  1.00 23.33           H
ATOM    887 HG13 VAL A 622      20.739  27.338  50.254  1.00 23.33           H
ATOM    888 HG21 VAL A 622      21.837  25.727  52.470  1.00 22.50           H
ATOM    889 HG22 VAL A 622      21.581  25.128  51.021  1.00 22.50           H
ATOM    890 HG23 VAL A 622      23.025  25.031  51.677  1.00 22.50           H
ATOM    891  N   LYS A 623      22.764  28.332  47.880  1.00 18.85           N
ATOM    892  CA  LYS A 623      22.875  29.624  47.220  1.00 19.14           C
ATOM    893  C   LYS A 623      21.647  30.420  47.591  1.00 18.63           C
ATOM    894  O   LYS A 623      20.522  29.952  47.409  1.00 22.36           O
ATOM    895  CB  LYS A 623      22.980  29.492  45.694  1.00 19.66           C
ATOM    896  CG  LYS A 623      23.298  30.810  44.964  1.00 19.93           C
ATOM    897  CD  LYS A 623      23.397  30.655  43.421  1.00 22.87           C
ATOM    898  CE  LYS A 623      24.661  29.999  43.021  1.00 33.31           C
ATOM    899  NZ  LYS A 623      24.700  29.999  41.557  1.00 27.70           N1+
ATOM    900  H   LYS A 623      22.195  27.801  47.514  1.00 22.61           H
ATOM    901  HA  LYS A 623      23.659  30.092  47.546  1.00 22.96           H
ATOM    902  HB2 LYS A 623      23.686  28.861  45.485  1.00 23.59           H
ATOM    903  HB3 LYS A 623      22.134  29.162  45.352  1.00 23.59           H
ATOM    904  HG2 LYS A 623      22.596  31.452  45.154  1.00 23.92           H
ATOM    905  HG3 LYS A 623      24.149  31.148  45.284  1.00 23.92           H
ATOM    906  HD2 LYS A 623      22.659  30.110  43.107  1.00 27.44           H
ATOM    907  HD3 LYS A 623      23.366  31.533  43.009  1.00 27.44           H
ATOM    908  HE2 LYS A 623      25.419  30.501  43.358  1.00 39.97           H
ATOM    909  HE3 LYS A 623      24.677  29.083  43.339  1.00 39.97           H
ATOM    910  HZ1 LYS A 623      25.449  29.611  41.273  1.00 33.24           H
ATOM    911  HZ2 LYS A 623      24.002  29.551  41.234  1.00 33.24           H
ATOM    912  HZ3 LYS A 623      24.674  30.835  41.252  1.00 33.24           H
ATOM    913  N   MET A 624      21.872  31.638  48.054  1.00 25.53           N
ATOM    914  CA  MET A 624      20.798  32.465  48.563  1.00 28.53           C
ATOM    915  C   MET A 624      20.976  33.893  48.106  1.00 27.29           C
ATOM    916  O   MET A 624      22.092  34.370  47.867  1.00 27.10           O
ATOM    917  CB  MET A 624      20.777  32.463  50.083  1.00 26.32           C
ATOM    918  CG  MET A 624      21.974  33.153  50.603  1.00 23.54           C
ATOM    919  SD  MET A 624      22.159  32.952  52.371  1.00 34.22           S
ATOM    920  CE  MET A 624      22.132  31.189  52.592  1.00 29.93           C
ATOM    921  H   MET A 624      22.646  32.011  48.084  1.00 30.63           H
ATOM    922  HA  MET A 624      19.947  32.126  48.242  1.00 34.24           H
ATOM    923  HB2 MET A 624      19.989  32.932  50.398  1.00 31.59           H
ATOM    924  HB3 MET A 624      20.782  31.549  50.407  1.00 31.59           H
ATOM    925  HG2 MET A 624      22.763  32.787  50.174  1.00 28.25           H
ATOM    926  HG3 MET A 624      21.901  34.101  50.414  1.00 28.25           H
ATOM    927  HE1 MET A 624      22.229  30.989  53.537  1.00 35.91           H
ATOM    928  HE2 MET A 624      21.287  30.843  52.265  1.00 35.91           H
ATOM    929  HE3 MET A 624      22.866  30.798  52.094  1.00 35.91           H
ATOM    930  N   LEU A 625      19.850  34.575  47.983  1.00 29.92           N
ATOM    931  CA  LEU A 625      19.884  35.993  47.760  1.00 34.77           C
ATOM    932  C   LEU A 625      20.196  36.687  49.067  1.00 37.24           C
ATOM    933  O   LEU A 625      19.733  36.283  50.141  1.00 42.56           O
ATOM    934  CB  LEU A 625      18.547  36.486  47.219  1.00 41.65           C
ATOM    935  CG  LEU A 625      18.443  36.961  45.774  1.00 42.47           C
ATOM    936  CD1 LEU A 625      18.894  35.910  44.829  1.00 38.58           C
ATOM    937  CD2 LEU A 625      16.981  37.328  45.528  1.00 42.28           C
ATOM    938  H   LEU A 625      19.061  34.236  48.026  1.00 35.91           H
ATOM    939  HA  LEU A 625      20.579  36.208  47.118  1.00 41.73           H
ATOM    940  HB2 LEU A 625      17.907  35.764  47.318  1.00 49.98           H
ATOM    941  HB3 LEU A 625      18.264  37.230  47.774  1.00 49.98           H
ATOM    942  HG  LEU A 625      18.989  37.752  45.648  1.00 50.97           H
ATOM    943 HD11 LEU A 625      18.815  36.245  43.922  1.00 46.30           H
ATOM    944 HD12 LEU A 625      19.819  35.690  45.020  1.00 46.30           H
ATOM    945 HD13 LEU A 625      18.337  35.124  44.941  1.00 46.30           H
ATOM    946 HD21 LEU A 625      16.882  37.635  44.613  1.00 50.74           H
ATOM    947 HD22 LEU A 625      16.429  36.544  45.676  1.00 50.74           H
ATOM    948 HD23 LEU A 625      16.725  38.033  46.144  1.00 50.74           H
ATOM    949  N   LYS A 626      21.019  37.705  48.964  1.00 37.82           N
ATOM    950  CA  LYS A 626      21.158  38.635  50.040  1.00 39.46           C
ATOM    951  C   LYS A 626      19.860  39.419  50.186  1.00 46.17           C
ATOM    952  O   LYS A 626      19.067  39.516  49.243  1.00 42.81           O
ATOM    953  CB  LYS A 626      22.335  39.554  49.756  1.00 34.63           C
ATOM    954  CG  LYS A 626      23.672  38.887  50.013  1.00 42.99           C
ATOM    955  CD  LYS A 626      24.723  39.433  49.102  1.00 37.15           C
ATOM    956  CE  LYS A 626      26.129  39.182  49.610  1.00 40.84           C
ATOM    957  NZ  LYS A 626      27.054  40.252  49.170  1.00 44.37           N1+
ATOM    958  H   LYS A 626      21.507  37.876  48.277  1.00 45.38           H
ATOM    959  HA  LYS A 626      21.328  38.156  50.866  1.00 47.36           H
ATOM    960  HB2 LYS A 626      22.309  39.824  48.825  1.00 41.55           H
ATOM    961  HB3 LYS A 626      22.273  40.333  50.330  1.00 41.55           H
ATOM    962  HG2 LYS A 626      23.944  39.053  50.929  1.00 51.59           H
ATOM    963  HG3 LYS A 626      23.592  37.934  49.852  1.00 51.59           H
ATOM    964  HD2 LYS A 626      24.639  39.010  48.233  1.00 44.58           H
ATOM    965  HD3 LYS A 626      24.602  40.392  49.018  1.00 44.58           H
ATOM    966  HE2 LYS A 626      26.122  39.165  50.580  1.00 49.00           H
ATOM    967  HE3 LYS A 626      26.451  38.337  49.260  1.00 49.00           H
ATOM    968  HZ1 LYS A 626      27.874  40.090  49.476  1.00 53.24           H
ATOM    969  HZ2 LYS A 626      27.079  40.286  48.281  1.00 53.24           H
ATOM    970  HZ3 LYS A 626      26.779  41.039  49.482  1.00 53.24           H
ATOM    971  N   PRO A 627      19.609  39.968  51.372  1.00 46.84           N
ATOM    972  CA  PRO A 627      18.447  40.861  51.545  1.00 45.63           C
ATOM    973  C   PRO A 627      18.369  41.989  50.525  1.00 50.41           C
ATOM    974  O   PRO A 627      17.262  42.419  50.162  1.00 48.77           O
ATOM    975  CB  PRO A 627      18.659  41.405  52.962  1.00 43.60           C
ATOM    976  CG  PRO A 627      19.377  40.287  53.673  1.00 45.23           C
ATOM    977  CD  PRO A 627      20.272  39.650  52.648  1.00 43.17           C
ATOM    978  HA  PRO A 627      17.624  40.349  51.520  1.00 54.76           H
ATOM    979  HB2 PRO A 627      19.207  42.205  52.930  1.00 52.32           H
ATOM    980  HB3 PRO A 627      17.802  41.587  53.378  1.00 52.32           H
ATOM    981  HG2 PRO A 627      19.902  40.652  54.403  1.00 54.27           H
ATOM    982  HG3 PRO A 627      18.730  39.646  54.006  1.00 54.27           H
ATOM    983  HD2 PRO A 627      21.156  40.046  52.677  1.00 51.81           H
ATOM    984  HD3 PRO A 627      20.307  38.689  52.780  1.00 51.81           H
ATOM    985  N   SER A 628      19.514  42.477  50.047  1.00 46.67           N
ATOM    986  CA  SER A 628      19.566  43.620  49.147  1.00 43.83           C
ATOM    987  C   SER A 628      19.306  43.256  47.688  1.00 49.23           C
ATOM    988  O   SER A 628      19.599  44.058  46.792  1.00 50.53           O
ATOM    989  CB  SER A 628      20.932  44.276  49.243  1.00 47.16           C
ATOM    990  OG  SER A 628      21.813  43.660  48.325  1.00 52.35           O
ATOM    991  H   SER A 628      20.288  42.154  50.237  1.00 56.00           H
ATOM    992  HA  SER A 628      18.899  44.270  49.419  1.00 52.59           H
ATOM    993  HB2 SER A 628      20.851  45.218  49.028  1.00 56.60           H
ATOM    994  HB3 SER A 628      21.278  44.165  50.143  1.00 56.60           H
ATOM    995  HG  SER A 628      22.572  44.017  48.372  1.00 62.82           H
ATOM    996  N   ALA A 629      18.793  42.072  47.410  1.00 50.33           N
ATOM    997  CA  ALA A 629      18.571  41.684  46.031  1.00 44.44           C
ATOM    998  C   ALA A 629      17.125  41.950  45.654  1.00 43.73           C
ATOM    999  O   ALA A 629      16.226  41.946  46.500  1.00 39.77           O
ATOM   1000  CB  ALA A 629      18.907  40.218  45.813  1.00 42.88           C
ATOM   1001  H   ALA A 629      18.568  41.482  47.993  1.00 60.39           H
ATOM   1002  HA  ALA A 629      19.139  42.216  45.453  1.00 53.33           H
ATOM   1003  HB1 ALA A 629      18.747  39.993  44.883  1.00 51.46           H
ATOM   1004  HB2 ALA A 629      19.841  40.072  46.033  1.00 51.46           H
ATOM   1005  HB3 ALA A 629      18.343  39.676  46.387  1.00 51.46           H
ATOM   1006  N   HIS A 630      16.913  42.161  44.365  1.00 35.08           N
ATOM   1007  CA  HIS A 630      15.627  42.568  43.849  1.00 34.74           C
ATOM   1008  C   HIS A 630      14.917  41.384  43.200  1.00 30.78           C
ATOM   1009  O   HIS A 630      15.467  40.285  43.060  1.00 26.85           O
ATOM   1010  CB  HIS A 630      15.821  43.715  42.851  1.00 41.06           C
ATOM   1011  CG  HIS A 630      16.799  44.756  43.317  1.00 43.08           C
ATOM   1012  ND1 HIS A 630      18.075  44.869  42.803  1.00 48.26           N
ATOM   1013  CD2 HIS A 630      16.690  45.721  44.264  1.00 43.45           C
ATOM   1014  CE1 HIS A 630      18.707  45.860  43.409  1.00 46.24           C
ATOM   1015  NE2 HIS A 630      17.888  46.395  44.298  1.00 46.50           N
ATOM   1016  H   HIS A 630      17.516  42.072  43.758  1.00 42.10           H
ATOM   1017  HA  HIS A 630      15.075  42.890  44.580  1.00 41.69           H
ATOM   1018  HB2 HIS A 630      14.968  44.153  42.707  1.00 49.28           H
ATOM   1019  HB3 HIS A 630      16.151  43.351  42.015  1.00 49.28           H
ATOM   1020  HD1 HIS A 630      18.407  44.372  42.185  1.00 57.91           H
ATOM   1021  HD2 HIS A 630      15.943  45.897  44.790  1.00 52.14           H
ATOM   1022  HE1 HIS A 630      19.578  46.137  43.236  1.00 55.48           H
ATOM   1023  N   LEU A 631      13.670  41.624  42.805  1.00 31.49           N
ATOM   1024  CA  LEU A 631      12.891  40.603  42.119  1.00 26.79           C
ATOM   1025  C   LEU A 631      13.655  40.047  40.926  1.00 24.55           C
ATOM   1026  O   LEU A 631      13.572  38.852  40.630  1.00 25.39           O
ATOM   1027  CB  LEU A 631      11.544  41.181  41.678  1.00 32.76           C
ATOM   1028  CG  LEU A 631      10.544  40.277  40.957  1.00 29.57           C
ATOM   1029  CD1 LEU A 631      10.113  39.151  41.878  1.00 32.73           C
ATOM   1030  CD2 LEU A 631       9.335  41.057  40.482  1.00 33.42           C
ATOM   1031  H   LEU A 631      13.255  42.367  42.922  1.00 37.79           H
ATOM   1032  HA  LEU A 631      12.718  39.871  42.732  1.00 32.14           H
ATOM   1033  HB2 LEU A 631      11.096  41.516  42.469  1.00 39.31           H
ATOM   1034  HB3 LEU A 631      11.725  41.925  41.082  1.00 39.31           H
ATOM   1035  HG  LEU A 631      10.973  39.883  40.181  1.00 35.49           H
ATOM   1036 HD11 LEU A 631       9.479  38.585  41.410  1.00 39.27           H
ATOM   1037 HD12 LEU A 631      10.894  38.634  42.131  1.00 39.27           H
ATOM   1038 HD13 LEU A 631       9.697  39.531  42.668  1.00 39.27           H
ATOM   1039 HD21 LEU A 631       8.726  40.451  40.032  1.00 40.11           H
ATOM   1040 HD22 LEU A 631       8.897  41.458  41.249  1.00 40.11           H
ATOM   1041 HD23 LEU A 631       9.628  41.749  39.869  1.00 40.11           H
ATOM   1042  N   THR A 632      14.394  40.903  40.216  1.00 26.65           N
ATOM   1043  CA  THR A 632      15.123  40.423  39.051  1.00 28.35           C
ATOM   1044  C   THR A 632      16.065  39.302  39.428  1.00 26.51           C
ATOM   1045  O   THR A 632      16.235  38.330  38.672  1.00 26.98           O
ATOM   1046  CB  THR A 632      15.907  41.573  38.425  1.00 32.45           C
ATOM   1047  OG1 THR A 632      14.971  42.558  37.987  1.00 36.58           O
ATOM   1048  CG2 THR A 632      16.719  41.076  37.234  1.00 39.56           C
ATOM   1049  H   THR A 632      14.487  41.742  40.385  1.00 31.98           H
ATOM   1050  HA  THR A 632      14.494  40.086  38.393  1.00 34.02           H
ATOM   1051  HB  THR A 632      16.511  41.957  39.079  1.00 38.94           H
ATOM   1052  HG1 THR A 632      15.377  43.205  37.637  1.00 43.89           H
ATOM   1053 HG21 THR A 632      17.215  41.811  36.841  1.00 47.47           H
ATOM   1054 HG22 THR A 632      17.345  40.392  37.521  1.00 47.47           H
ATOM   1055 HG23 THR A 632      16.128  40.700  36.563  1.00 47.47           H
ATOM   1056  N   GLU A 633      16.709  39.433  40.587  1.00 26.54           N
ATOM   1057  CA  GLU A 633      17.663  38.421  40.997  1.00 24.50           C
ATOM   1058  C   GLU A 633      16.951  37.197  41.528  1.00 26.96           C
ATOM   1059  O   GLU A 633      17.407  36.079  41.307  1.00 23.06           O
ATOM   1060  CB  GLU A 633      18.631  38.986  42.036  1.00 30.27           C
ATOM   1061  CG  GLU A 633      19.691  39.896  41.449  1.00 34.21           C
ATOM   1062  CD  GLU A 633      19.179  41.309  41.204  1.00 38.66           C
ATOM   1063  OE1 GLU A 633      19.564  41.919  40.199  1.00 39.21           O
ATOM   1064  OE2 GLU A 633      18.381  41.802  42.018  1.00 37.59           O1-
ATOM   1065  H   GLU A 633      16.611  40.085  41.139  1.00 31.85           H
ATOM   1066  HA  GLU A 633      18.182  38.150  40.225  1.00 29.40           H
ATOM   1067  HB2 GLU A 633      18.127  39.498  42.687  1.00 36.33           H
ATOM   1068  HB3 GLU A 633      19.083  38.249  42.475  1.00 36.33           H
ATOM   1069  HG2 GLU A 633      20.438  39.951  42.066  1.00 41.05           H
ATOM   1070  HG3 GLU A 633      19.987  39.532  40.600  1.00 41.05           H
ATOM   1071  N   ARG A 634      15.820  37.372  42.200  1.00 23.03           N
ATOM   1072  CA  ARG A 634      15.055  36.197  42.608  1.00 22.42           C
ATOM   1073  C   ARG A 634      14.599  35.405  41.387  1.00 22.43           C
ATOM   1074  O   ARG A 634      14.669  34.175  41.358  1.00 23.59           O
ATOM   1075  CB  ARG A 634      13.863  36.619  43.469  1.00 26.85           C
ATOM   1076  CG  ARG A 634      13.339  35.481  44.297  1.00 31.27           C
ATOM   1077  CD  ARG A 634      11.876  35.284  44.152  1.00 31.59           C
ATOM   1078  NE  ARG A 634      11.440  34.151  44.963  1.00 23.10           N
ATOM   1079  CZ  ARG A 634      10.400  33.391  44.673  1.00 24.38           C
ATOM   1080  NH1 ARG A 634       9.676  33.622  43.584  1.00 23.98           N
ATOM   1081  NH2 ARG A 634      10.089  32.377  45.459  1.00 25.08           N1+
ATOM   1082  H   ARG A 634      15.483  38.130  42.427  1.00 27.63           H
ATOM   1083  HA  ARG A 634      15.623  35.620  43.143  1.00 26.91           H
ATOM   1084  HB2 ARG A 634      14.139  37.329  44.070  1.00 32.22           H
ATOM   1085  HB3 ARG A 634      13.147  36.929  42.892  1.00 32.22           H
ATOM   1086  HG2 ARG A 634      13.779  34.662  44.021  1.00 37.52           H
ATOM   1087  HG3 ARG A 634      13.526  35.659  45.232  1.00 37.52           H
ATOM   1088  HD2 ARG A 634      11.410  36.079  44.456  1.00 37.90           H
ATOM   1089  HD3 ARG A 634      11.664  35.099  43.224  1.00 37.90           H
ATOM   1090  HE  ARG A 634      11.925  33.928  45.637  1.00 27.72           H
ATOM   1091 HH11 ARG A 634       9.877  34.278  43.065  1.00 28.77           H
ATOM   1092 HH12 ARG A 634       9.001  33.121  43.402  1.00 28.77           H
ATOM   1093 HH21 ARG A 634      10.555  32.222  46.165  1.00 30.10           H
ATOM   1094 HH22 ARG A 634       9.412  31.881  45.273  1.00 30.10           H
ATOM   1095  N   GLU A 635      14.137  36.102  40.350  1.00 24.83           N
ATOM   1096  CA  GLU A 635      13.789  35.436  39.104  1.00 25.21           C
ATOM   1097  C   GLU A 635      14.970  34.684  38.509  1.00 22.93           C
ATOM   1098  O   GLU A 635      14.802  33.577  38.000  1.00 24.30           O
ATOM   1099  CB  GLU A 635      13.283  36.465  38.094  1.00 26.01           C
ATOM   1100  CG  GLU A 635      11.933  37.072  38.433  1.00 23.97           C
ATOM   1101  CD  GLU A 635      11.658  38.376  37.667  1.00 35.07           C
ATOM   1102  OE1 GLU A 635      12.607  38.946  37.084  1.00 37.18           O
ATOM   1103  OE2 GLU A 635      10.496  38.837  37.683  1.00 33.52           O1-
ATOM   1104  H   GLU A 635      14.017  36.954  40.345  1.00 29.80           H
ATOM   1105  HA  GLU A 635      13.076  34.799  39.270  1.00 30.25           H
ATOM   1106  HB2 GLU A 635      13.926  37.189  38.040  1.00 31.22           H
ATOM   1107  HB3 GLU A 635      13.202  36.036  37.228  1.00 31.22           H
ATOM   1108  HG2 GLU A 635      11.236  36.438  38.206  1.00 28.77           H
ATOM   1109  HG3 GLU A 635      11.906  37.270  39.382  1.00 28.77           H
ATOM   1110  N   ALA A 636      16.155  35.284  38.541  1.00 22.03           N
ATOM   1111  CA  ALA A 636      17.345  34.632  38.013  1.00 24.50           C
ATOM   1112  C   ALA A 636      17.663  33.380  38.800  1.00 21.91           C
ATOM   1113  O   ALA A 636      18.027  32.346  38.223  1.00 24.75           O
ATOM   1114  CB  ALA A 636      18.530  35.583  38.066  1.00 22.11           C
ATOM   1115  H   ALA A 636      16.296  36.070  38.863  1.00 26.44           H
ATOM   1116  HA  ALA A 636      17.192  34.383  37.088  1.00 29.40           H
ATOM   1117  HB1 ALA A 636      19.312  35.132  37.712  1.00 26.53           H
ATOM   1118  HB2 ALA A 636      18.329  36.368  37.533  1.00 26.53           H
ATOM   1119  HB3 ALA A 636      18.686  35.841  38.989  1.00 26.53           H
ATOM   1120  N   LEU A 637      17.553  33.466  40.133  1.00 23.12           N
ATOM   1121  CA  LEU A 637      17.848  32.311  40.977  1.00 18.52           C
ATOM   1122  C   LEU A 637      16.824  31.213  40.759  1.00 18.60           C
ATOM   1123  O   LEU A 637      17.180  30.031  40.654  1.00 21.08           O
ATOM   1124  CB  LEU A 637      17.914  32.760  42.434  1.00 22.77           C
ATOM   1125  CG  LEU A 637      18.321  31.663  43.397  1.00 26.47           C
ATOM   1126  CD1 LEU A 637      19.704  31.072  43.074  1.00 24.66           C
ATOM   1127  CD2 LEU A 637      18.293  32.255  44.797  1.00 23.35           C
ATOM   1128  H   LEU A 637      17.313  34.171  40.563  1.00 27.74           H
ATOM   1129  HA  LEU A 637      18.718  31.958  40.734  1.00 22.23           H
ATOM   1130  HB2 LEU A 637      18.564  33.477  42.510  1.00 27.33           H
ATOM   1131  HB3 LEU A 637      17.039  33.080  42.702  1.00 27.33           H
ATOM   1132  HG  LEU A 637      17.668  30.946  43.358  1.00 31.77           H
ATOM   1133 HD11 LEU A 637      19.909  30.378  43.721  1.00 29.59           H
ATOM   1134 HD12 LEU A 637      19.686  30.696  42.180  1.00 29.59           H
ATOM   1135 HD13 LEU A 637      20.368  31.777  43.124  1.00 29.59           H
ATOM   1136 HD21 LEU A 637      18.551  31.570  45.434  1.00 28.02           H
ATOM   1137 HD22 LEU A 637      18.917  32.997  44.838  1.00 28.02           H
ATOM   1138 HD23 LEU A 637      17.395  32.566  44.990  1.00 28.02           H
ATOM   1139  N   MET A 638      15.554  31.574  40.611  1.00 19.87           N
ATOM   1140  CA  MET A 638      14.546  30.577  40.291  1.00 22.92           C
ATOM   1141  C   MET A 638      14.799  29.968  38.923  1.00 19.83           C
ATOM   1142  O   MET A 638      14.566  28.773  38.713  1.00 20.12           O
ATOM   1143  CB  MET A 638      13.147  31.197  40.350  1.00 22.21           C
ATOM   1144  CG  MET A 638      12.676  31.604  41.755  1.00 22.28           C
ATOM   1145  SD  MET A 638      12.520  30.187  42.876  1.00 25.09           S
ATOM   1146  CE  MET A 638      11.375  29.151  42.021  1.00 31.34           C
ATOM   1147  H   MET A 638      15.256  32.377  40.689  1.00 23.85           H
ATOM   1148  HA  MET A 638      14.584  29.872  40.956  1.00 27.51           H
ATOM   1149  HB2 MET A 638      13.139  31.994  39.797  1.00 26.65           H
ATOM   1150  HB3 MET A 638      12.509  30.554  40.003  1.00 26.65           H
ATOM   1151  HG2 MET A 638      13.319  32.221  42.137  1.00 26.73           H
ATOM   1152  HG3 MET A 638      11.807  32.030  41.686  1.00 26.73           H
ATOM   1153  HE1 MET A 638      11.221  28.351  42.546  1.00 37.61           H
ATOM   1154  HE2 MET A 638      10.543  29.634  41.901  1.00 37.61           H
ATOM   1155  HE3 MET A 638      11.748  28.914  41.158  1.00 37.61           H
ATOM   1156  N   SER A 639      15.233  30.791  37.961  1.00 20.14           N
ATOM   1157  CA  SER A 639      15.529  30.253  36.638  1.00 21.21           C
ATOM   1158  C   SER A 639      16.670  29.256  36.700  1.00 18.80           C
ATOM   1159  O   SER A 639      16.586  28.181  36.096  1.00 21.21           O
ATOM   1160  CB  SER A 639      15.861  31.386  35.687  1.00 23.14           C
ATOM   1161  OG  SER A 639      14.662  32.027  35.259  1.00 25.68           O
ATOM   1162  H   SER A 639      15.359  31.637  38.048  1.00 24.16           H
ATOM   1163  HA  SER A 639      14.745  29.794  36.299  1.00 25.45           H
ATOM   1164  HB2 SER A 639      16.422  32.032  36.144  1.00 27.76           H
ATOM   1165  HB3 SER A 639      16.325  31.028  34.914  1.00 27.76           H
ATOM   1166  HG  SER A 639      14.250  32.338  35.921  1.00 30.81           H
ATOM   1167  N   GLU A 640      17.734  29.605  37.442  1.00 21.48           N
ATOM   1168  CA  GLU A 640      18.858  28.692  37.651  1.00 21.08           C
ATOM   1169  C   GLU A 640      18.401  27.394  38.319  1.00 21.32           C
ATOM   1170  O   GLU A 640      18.832  26.297  37.940  1.00 21.88           O
ATOM   1171  CB  GLU A 640      19.931  29.382  38.485  1.00 27.53           C
ATOM   1172  CG  GLU A 640      21.057  28.447  38.869  1.00 35.08           C
ATOM   1173  CD  GLU A 640      22.168  29.135  39.616  1.00 30.50           C
ATOM   1174  OE1 GLU A 640      23.332  28.700  39.462  1.00 34.17           O
ATOM   1175  OE2 GLU A 640      21.889  30.115  40.330  1.00 36.21           O1-
ATOM   1176  H   GLU A 640      17.824  30.365  37.833  1.00 25.78           H
ATOM   1177  HA  GLU A 640      19.245  28.466  36.791  1.00 25.30           H
ATOM   1178  HB2 GLU A 640      20.309  30.113  37.972  1.00 33.04           H
ATOM   1179  HB3 GLU A 640      19.529  29.720  39.300  1.00 33.04           H
ATOM   1180  HG2 GLU A 640      20.703  27.746  39.439  1.00 42.09           H
ATOM   1181  HG3 GLU A 640      21.433  28.059  38.064  1.00 42.09           H
ATOM   1182  N   LEU A 641      17.513  27.499  39.296  1.00 22.51           N
ATOM   1183  CA  LEU A 641      16.954  26.316  39.928  1.00 24.09           C
ATOM   1184  C   LEU A 641      16.236  25.446  38.912  1.00 24.03           C
ATOM   1185  O   LEU A 641      16.419  24.228  38.891  1.00 23.85           O
ATOM   1186  CB  LEU A 641      16.010  26.749  41.067  1.00 24.56           C
ATOM   1187  CG  LEU A 641      15.114  25.726  41.754  1.00 26.00           C
ATOM   1188  CD1 LEU A 641      15.942  24.654  42.403  1.00 26.29           C
ATOM   1189  CD2 LEU A 641      14.289  26.412  42.849  1.00 25.90           C
ATOM   1190  H   LEU A 641      17.218  28.243  39.611  1.00 27.02           H
ATOM   1191  HA  LEU A 641      17.673  25.794  40.316  1.00 28.90           H
ATOM   1192  HB2 LEU A 641      16.558  27.144  41.763  1.00 29.47           H
ATOM   1193  HB3 LEU A 641      15.421  27.433  40.711  1.00 29.47           H
ATOM   1194  HG  LEU A 641      14.514  25.319  41.109  1.00 31.20           H
ATOM   1195 HD11 LEU A 641      15.351  24.015  42.832  1.00 31.55           H
ATOM   1196 HD12 LEU A 641      16.472  24.209  41.723  1.00 31.55           H
ATOM   1197 HD13 LEU A 641      16.525  25.062  43.062  1.00 31.55           H
ATOM   1198 HD21 LEU A 641      13.723  25.751  43.279  1.00 31.09           H
ATOM   1199 HD22 LEU A 641      14.892  26.805  43.500  1.00 31.09           H
ATOM   1200 HD23 LEU A 641      13.742  27.104  42.445  1.00 31.09           H
ATOM   1201  N   LYS A 642      15.438  26.063  38.025  1.00 21.14           N
ATOM   1202  CA  LYS A 642      14.673  25.298  37.059  1.00 19.40           C
ATOM   1203  C   LYS A 642      15.585  24.659  36.016  1.00 19.39           C
ATOM   1204  O   LYS A 642      15.324  23.538  35.565  1.00 22.19           O
ATOM   1205  CB  LYS A 642      13.648  26.210  36.387  1.00 22.64           C
ATOM   1206  CG  LYS A 642      12.565  26.746  37.330  1.00 25.87           C
ATOM   1207  CD  LYS A 642      11.910  27.952  36.638  1.00 26.73           C
ATOM   1208  CE  LYS A 642      10.666  28.443  37.338  1.00 40.18           C
ATOM   1209  NZ  LYS A 642      10.088  29.568  36.558  1.00 38.11           N1+
ATOM   1210  H   LYS A 642      15.330  26.914  37.971  1.00 25.37           H
ATOM   1211  HA  LYS A 642      14.195  24.590  37.518  1.00 23.28           H
ATOM   1212  HB2 LYS A 642      14.112  26.973  36.008  1.00 27.17           H
ATOM   1213  HB3 LYS A 642      13.205  25.713  35.682  1.00 27.17           H
ATOM   1214  HG2 LYS A 642      11.892  26.066  37.486  1.00 31.04           H
ATOM   1215  HG3 LYS A 642      12.965  27.039  38.164  1.00 31.04           H
ATOM   1216  HD2 LYS A 642      12.546  28.683  36.612  1.00 32.07           H
ATOM   1217  HD3 LYS A 642      11.663  27.698  35.734  1.00 32.07           H
ATOM   1218  HE2 LYS A 642      10.012  27.728  37.386  1.00 48.21           H
ATOM   1219  HE3 LYS A 642      10.894  28.763  38.225  1.00 48.21           H
ATOM   1220  HZ1 LYS A 642       9.353  29.869  36.958  1.00 45.73           H
ATOM   1221  HZ2 LYS A 642      10.678  30.231  36.499  1.00 45.73           H
ATOM   1222  HZ3 LYS A 642       9.879  29.293  35.738  1.00 45.73           H
ATOM   1223  N   VAL A 643      16.650  25.369  35.623  1.00 21.96           N
ATOM   1224  CA  VAL A 643      17.639  24.820  34.692  1.00 22.73           C
ATOM   1225  C   VAL A 643      18.313  23.598  35.295  1.00 20.37           C
ATOM   1226  O   VAL A 643      18.436  22.557  34.642  1.00 22.19           O
ATOM   1227  CB  VAL A 643      18.661  25.905  34.307  1.00 23.77           C
ATOM   1228  CG1 VAL A 643      19.904  25.320  33.633  1.00 25.68           C
ATOM   1229  CG2 VAL A 643      17.986  26.883  33.414  1.00 22.46           C
ATOM   1230  H   VAL A 643      16.822  26.170  35.883  1.00 26.35           H
ATOM   1231  HA  VAL A 643      17.184  24.539  33.882  1.00 27.28           H
ATOM   1232  HB  VAL A 643      18.944  26.373  35.108  1.00 28.53           H
ATOM   1233 HG11 VAL A 643      20.512  26.043  33.412  1.00 30.81           H
ATOM   1234 HG12 VAL A 643      20.333  24.702  34.245  1.00 30.81           H
ATOM   1235 HG13 VAL A 643      19.635  24.855  32.825  1.00 30.81           H
ATOM   1236 HG21 VAL A 643      18.621  27.572  33.165  1.00 26.95           H
ATOM   1237 HG22 VAL A 643      17.670  26.421  32.622  1.00 26.95           H
ATOM   1238 HG23 VAL A 643      17.237  27.278  33.888  1.00 26.95           H
ATOM   1239  N   LEU A 644      18.750  23.696  36.559  1.00 22.09           N
ATOM   1240  CA  LEU A 644      19.382  22.549  37.198  1.00 22.94           C
ATOM   1241  C   LEU A 644      18.417  21.393  37.288  1.00 25.66           C
ATOM   1242  O   LEU A 644      18.792  20.242  37.070  1.00 23.62           O
ATOM   1243  CB  LEU A 644      19.875  22.897  38.593  1.00 27.00           C
ATOM   1244  CG  LEU A 644      21.167  23.680  38.725  1.00 30.42           C
ATOM   1245  CD1 LEU A 644      21.383  23.993  40.186  1.00 32.41           C
ATOM   1246  CD2 LEU A 644      22.317  22.832  38.218  1.00 35.03           C
ATOM   1247  H   LEU A 644      18.692  24.399  37.051  1.00 26.51           H
ATOM   1248  HA  LEU A 644      20.144  22.269  36.668  1.00 27.53           H
ATOM   1249  HB2 LEU A 644      19.184  23.419  39.031  1.00 32.39           H
ATOM   1250  HB3 LEU A 644      19.999  22.067  39.079  1.00 32.39           H
ATOM   1251  HG  LEU A 644      21.120  24.506  38.218  1.00 36.50           H
ATOM   1252 HD11 LEU A 644      22.208  24.494  40.282  1.00 38.89           H
ATOM   1253 HD12 LEU A 644      20.635  24.519  40.510  1.00 38.89           H
ATOM   1254 HD13 LEU A 644      21.441  23.161  40.681  1.00 38.89           H
ATOM   1255 HD21 LEU A 644      23.142  23.336  38.304  1.00 42.03           H
ATOM   1256 HD22 LEU A 644      22.368  22.021  38.747  1.00 42.03           H
ATOM   1257 HD23 LEU A 644      22.159  22.612  37.287  1.00 42.03           H
ATOM   1258  N   SER A 645      17.163  21.678  37.629  1.00 22.28           N
ATOM   1259  CA  SER A 645      16.152  20.636  37.645  1.00 22.07           C
ATOM   1260  C   SER A 645      15.987  19.996  36.276  1.00 24.27           C
ATOM   1261  O   SER A 645      15.913  18.767  36.168  1.00 24.40           O
ATOM   1262  CB  SER A 645      14.832  21.219  38.133  1.00 21.79           C
ATOM   1263  OG  SER A 645      13.925  20.170  38.339  1.00 30.43           O
ATOM   1264  H   SER A 645      16.878  22.458  37.852  1.00 26.74           H
ATOM   1265  HA  SER A 645      16.423  19.943  38.268  1.00 26.49           H
ATOM   1266  HB2 SER A 645      14.977  21.688  38.970  1.00 26.15           H
ATOM   1267  HB3 SER A 645      14.478  21.824  37.463  1.00 26.15           H
ATOM   1268  HG  SER A 645      13.191  20.474  38.609  1.00 36.52           H
ATOM   1269  N   TYR A 646      15.918  20.817  35.223  1.00 23.18           N
ATOM   1270  CA  TYR A 646      15.846  20.303  33.858  1.00 24.65           C
ATOM   1271  C   TYR A 646      17.059  19.439  33.523  1.00 21.90           C
ATOM   1272  O   TYR A 646      16.903  18.358  32.947  1.00 21.59           O
ATOM   1273  CB  TYR A 646      15.710  21.473  32.885  1.00 23.73           C
ATOM   1274  CG  TYR A 646      16.040  21.165  31.450  1.00 20.21           C
ATOM   1275  CD1 TYR A 646      17.220  21.636  30.879  1.00 21.55           C
ATOM   1276  CD2 TYR A 646      15.192  20.405  30.673  1.00 21.38           C
ATOM   1277  CE1 TYR A 646      17.539  21.361  29.577  1.00 21.10           C
ATOM   1278  CE2 TYR A 646      15.498  20.130  29.368  1.00 22.58           C
ATOM   1279  CZ  TYR A 646      16.675  20.609  28.821  1.00 24.44           C
ATOM   1280  OH  TYR A 646      16.937  20.298  27.508  1.00 22.80           O
ATOM   1281  H   TYR A 646      15.912  21.675  35.276  1.00 27.82           H
ATOM   1282  HA  TYR A 646      15.053  19.750  33.772  1.00 29.58           H
ATOM   1283  HB2 TYR A 646      14.793  21.789  32.911  1.00 28.48           H
ATOM   1284  HB3 TYR A 646      16.305  22.183  33.174  1.00 28.48           H
ATOM   1285  HD1 TYR A 646      17.803  22.147  31.393  1.00 25.87           H
ATOM   1286  HD2 TYR A 646      14.399  20.084  31.038  1.00 25.66           H
ATOM   1287  HE1 TYR A 646      18.329  21.684  29.208  1.00 25.31           H
ATOM   1288  HE2 TYR A 646      14.919  19.618  28.851  1.00 27.10           H
ATOM   1289  HH  TYR A 646      17.672  20.632  27.275  1.00 27.36           H
ATOM   1290  N   LEU A 647      18.261  19.871  33.910  1.00 22.18           N
ATOM   1291  CA  LEU A 647      19.442  19.084  33.559  1.00 23.85           C
ATOM   1292  C   LEU A 647      19.443  17.736  34.252  1.00 25.17           C
ATOM   1293  O   LEU A 647      19.904  16.744  33.682  1.00 24.46           O
ATOM   1294  CB  LEU A 647      20.714  19.835  33.908  1.00 21.84           C
ATOM   1295  CG  LEU A 647      20.920  21.084  33.078  1.00 24.55           C
ATOM   1296  CD1 LEU A 647      22.081  21.861  33.645  1.00 24.06           C
ATOM   1297  CD2 LEU A 647      21.160  20.735  31.627  1.00 25.39           C
ATOM   1298  H   LEU A 647      18.416  20.588  34.359  1.00 26.62           H
ATOM   1299  HA  LEU A 647      19.441  18.927  32.602  1.00 28.62           H
ATOM   1300  HB2 LEU A 647      20.677  20.100  34.841  1.00 26.21           H
ATOM   1301  HB3 LEU A 647      21.474  19.251  33.761  1.00 26.21           H
ATOM   1302  HG  LEU A 647      20.127  21.640  33.131  1.00 29.46           H
ATOM   1303 HD11 LEU A 647      22.214  22.661  33.114  1.00 28.87           H
ATOM   1304 HD12 LEU A 647      21.881  22.102  34.563  1.00 28.87           H
ATOM   1305 HD13 LEU A 647      22.877  21.306  33.614  1.00 28.87           H
ATOM   1306 HD21 LEU A 647      21.288  21.553  31.122  1.00 30.47           H
ATOM   1307 HD22 LEU A 647      21.953  20.179  31.563  1.00 30.47           H
ATOM   1308 HD23 LEU A 647      20.390  20.253  31.287  1.00 30.47           H
ATOM   1309  N   GLY A 648      18.915  17.672  35.451  1.00 22.99           N
ATOM   1310  CA  GLY A 648      18.929  16.434  36.180  1.00 24.56           C
ATOM   1311  C   GLY A 648      20.236  16.290  36.891  1.00 21.56           C
ATOM   1312  O   GLY A 648      21.112  17.156  36.845  1.00 24.81           O
ATOM   1313  H   GLY A 648      18.544  18.329  35.863  1.00 27.59           H
ATOM   1314  HA2 GLY A 648      18.211  16.423  36.831  1.00 29.48           H
ATOM   1315  HA3 GLY A 648      18.816  15.687  35.571  1.00 29.48           H
ATOM   1316  N   ASN A 649      20.380  15.169  37.576  1.00 21.05           N
ATOM   1317  CA  ASN A 649      21.531  14.986  38.431  1.00 22.75           C
ATOM   1318  C   ASN A 649      22.466  13.973  37.790  1.00 22.93           C
ATOM   1319  O   ASN A 649      22.043  12.888  37.394  1.00 26.55           O
ATOM   1320  CB  ASN A 649      21.066  14.606  39.838  1.00 24.13           C
ATOM   1321  CG  ASN A 649      20.540  15.828  40.604  1.00 33.60           C
ATOM   1322  OD1 ASN A 649      20.804  16.965  40.213  1.00 27.24           O
ATOM   1323  ND2 ASN A 649      19.832  15.604  41.700  1.00 31.37           N
ATOM   1324  H   ASN A 649      19.831  14.507  37.562  1.00 25.26           H
ATOM   1325  HA  ASN A 649      22.008  15.829  38.496  1.00 27.30           H
ATOM   1326  HB2 ASN A 649      20.349  13.955  39.774  1.00 28.95           H
ATOM   1327  HB3 ASN A 649      21.813  14.235  40.333  1.00 28.95           H
ATOM   1328 HD21 ASN A 649      19.522  16.265  42.154  1.00 37.64           H
ATOM   1329 HD22 ASN A 649      19.683  14.797  41.958  1.00 37.64           H
ATOM   1330  N   HIS A 650      23.728  14.378  37.644  1.00 22.05           N
ATOM   1331  CA  HIS A 650      24.715  13.670  36.855  1.00 21.66           C
ATOM   1332  C   HIS A 650      26.042  13.718  37.571  1.00 19.05           C
ATOM   1333  O   HIS A 650      26.307  14.591  38.393  1.00 22.09           O
ATOM   1334  CB  HIS A 650      24.817  14.280  35.442  1.00 23.48           C
ATOM   1335  CG  HIS A 650      23.524  14.240  34.722  1.00 26.71           C
ATOM   1336  ND1 HIS A 650      23.127  13.155  33.969  1.00 31.61           N
ATOM   1337  CD2 HIS A 650      22.489  15.109  34.712  1.00 23.08           C
ATOM   1338  CE1 HIS A 650      21.907  13.363  33.522  1.00 32.29           C
ATOM   1339  NE2 HIS A 650      21.495  14.538  33.965  1.00 24.98           N
ATOM   1340  H   HIS A 650      24.041  15.090  38.011  1.00 26.46           H
ATOM   1341  HA  HIS A 650      24.449  12.742  36.767  1.00 25.99           H
ATOM   1342  HB2 HIS A 650      25.466  13.777  34.925  1.00 28.17           H
ATOM   1343  HB3 HIS A 650      25.094  15.207  35.514  1.00 28.17           H
ATOM   1344  HD2 HIS A 650      22.451  15.929  35.149  1.00 27.70           H
ATOM   1345  HE1 HIS A 650      21.424  12.789  32.973  1.00 38.74           H
ATOM   1346  HE2 HIS A 650      20.738  14.903  33.780  1.00 29.98           H
ATOM   1347  N   MET A 651      26.884  12.745  37.248  1.00 21.82           N
ATOM   1348  CA  MET A 651      28.165  12.615  37.914  1.00 21.65           C
ATOM   1349  C   MET A 651      29.012  13.868  37.776  1.00 21.36           C
ATOM   1350  O   MET A 651      29.792  14.175  38.674  1.00 26.09           O
ATOM   1351  CB  MET A 651      28.913  11.399  37.357  1.00 26.52           C
ATOM   1352  CG  MET A 651      30.223  11.065  38.004  1.00 32.99           C
ATOM   1353  SD  MET A 651      29.896  10.226  39.556  1.00 36.00           S
ATOM   1354  CE  MET A 651      29.301   8.629  39.046  1.00 34.47           C
ATOM   1355  H   MET A 651      26.734  12.149  36.646  1.00 26.19           H
ATOM   1356  HA  MET A 651      28.007  12.454  38.857  1.00 25.98           H
ATOM   1357  HB2 MET A 651      28.340  10.622  37.451  1.00 31.82           H
ATOM   1358  HB3 MET A 651      29.089  11.556  36.417  1.00 31.82           H
ATOM   1359  HG2 MET A 651      30.733  10.472  37.430  1.00 39.58           H
ATOM   1360  HG3 MET A 651      30.718  11.879  38.187  1.00 39.58           H
ATOM   1361  HE1 MET A 651      29.096   8.102  39.834  1.00 41.37           H
ATOM   1362  HE2 MET A 651      28.501   8.747  38.510  1.00 41.37           H
ATOM   1363  HE3 MET A 651      29.989   8.189  38.523  1.00 41.37           H
ATOM   1364  N   ASN A 652      28.911  14.600  36.664  1.00 17.40           N
ATOM   1365  CA  ASN A 652      29.912  15.607  36.370  1.00 15.82           C
ATOM   1366  C   ASN A 652      29.310  17.005  36.302  1.00 15.78           C
ATOM   1367  O   ASN A 652      29.978  17.944  35.873  1.00 16.72           O
ATOM   1368  CB  ASN A 652      30.644  15.237  35.063  0.80 11.77           C
ATOM   1369  CG  ASN A 652      31.644  14.114  35.277  0.84 20.77           C
ATOM   1370  OD1 ASN A 652      31.691  13.146  34.520  0.76 26.14           O
ATOM   1371  ND2 ASN A 652      32.432  14.215  36.359  0.74 17.35           N
ATOM   1372  H   ASN A 652      28.284  14.531  36.080  1.00 20.88           H
ATOM   1373  HA  ASN A 652      30.569  15.607  37.083  1.00 18.99           H
ATOM   1374  HB2 ASN A 652      29.994  14.943  34.405  1.00 14.12           H
ATOM   1375  HB3 ASN A 652      31.125  16.013  34.735  1.00 14.12           H
ATOM   1376 HD21 ASN A 652      33.015  13.604  36.524  1.00 20.82           H
ATOM   1377 HD22 ASN A 652      32.355  14.889  36.886  0.98 20.82           H
ATOM   1378  N   ILE A 653      28.112  17.178  36.859  1.00 17.14           N
ATOM   1379  CA  ILE A 653      27.512  18.491  37.033  1.00 15.75           C
ATOM   1380  C   ILE A 653      27.040  18.559  38.474  1.00 15.86           C
ATOM   1381  O   ILE A 653      26.640  17.545  39.039  1.00 19.24           O
ATOM   1382  CB  ILE A 653      26.346  18.703  36.064  1.00 16.62           C
ATOM   1383  CG1 ILE A 653      26.838  18.528  34.594  1.00 17.73           C
ATOM   1384  CG2 ILE A 653      25.739  20.087  36.241  1.00 16.52           C
ATOM   1385  CD1 ILE A 653      25.751  18.163  33.615  1.00 25.01           C
ATOM   1386  H   ILE A 653      27.620  16.535  37.147  1.00 20.57           H
ATOM   1387  HA  ILE A 653      28.177  19.182  36.885  1.00 18.90           H
ATOM   1388  HB  ILE A 653      25.664  18.038  36.246  1.00 19.94           H
ATOM   1389 HG12 ILE A 653      27.234  19.362  34.298  1.00 21.28           H
ATOM   1390 HG13 ILE A 653      27.504  17.823  34.572  1.00 21.28           H
ATOM   1391 HG21 ILE A 653      25.005  20.192  35.616  1.00 19.82           H
ATOM   1392 HG22 ILE A 653      25.414  20.175  37.151  1.00 19.82           H
ATOM   1393 HG23 ILE A 653      26.421  20.755  36.067  1.00 19.82           H
ATOM   1394 HD11 ILE A 653      26.140  18.074  32.731  1.00 30.01           H
ATOM   1395 HD12 ILE A 653      25.350  17.323  33.887  1.00 30.01           H
ATOM   1396 HD13 ILE A 653      25.080  18.864  33.612  1.00 30.01           H
ATOM   1397  N   VAL A 654      27.110  19.758  39.053  1.00 15.93           N
ATOM   1398  CA  VAL A 654      26.583  19.970  40.406  1.00 15.60           C
ATOM   1399  C   VAL A 654      25.166  19.434  40.449  1.00 16.42           C
ATOM   1400  O   VAL A 654      24.367  19.660  39.536  1.00 17.48           O
ATOM   1401  CB  VAL A 654      26.655  21.465  40.766  0.87 15.56           C
ATOM   1402  CG1 VAL A 654      26.022  21.718  42.110  0.72 19.79           C
ATOM   1403  CG2 VAL A 654      28.031  21.897  40.911  0.79 18.87           C
ATOM   1404  H   VAL A 654      27.453  20.459  38.691  1.00 19.12           H
ATOM   1405  HA  VAL A 654      27.120  19.474  41.044  1.00 18.72           H
ATOM   1406  HB  VAL A 654      26.213  22.004  40.091  1.00 18.68           H
ATOM   1407 HG11 VAL A 654      26.081  22.665  42.313  1.00 23.75           H
ATOM   1408 HG12 VAL A 654      25.093  21.443  42.078  1.00 23.75           H
ATOM   1409 HG13 VAL A 654      26.497  21.205  42.784  1.00 23.75           H
ATOM   1410 HG21 VAL A 654      28.043  22.840  41.138  0.61 22.65           H
ATOM   1411 HG22 VAL A 654      28.450  21.381  41.618  1.00 22.65           H
ATOM   1412 HG23 VAL A 654      28.497  21.751  40.073  0.81 22.65           H
ATOM   1413  N   ASN A 655      24.839  18.708  41.542  1.00 17.41           N
ATOM   1414  CA  ASN A 655      23.543  18.044  41.712  1.00 18.26           C
ATOM   1415  C   ASN A 655      22.632  18.899  42.582  1.00 18.75           C
ATOM   1416  O   ASN A 655      23.009  19.247  43.697  1.00 19.72           O
ATOM   1417  CB  ASN A 655      23.687  16.690  42.408  1.00 22.80           C
ATOM   1418  CG  ASN A 655      24.035  15.550  41.477  1.00 30.22           C
ATOM   1419  OD1 ASN A 655      23.657  14.393  41.730  1.00 31.63           O
ATOM   1420  ND2 ASN A 655      24.769  15.844  40.420  1.00 26.54           N
ATOM   1421  H   ASN A 655      25.369  18.589  42.209  1.00 20.89           H
ATOM   1422  HA  ASN A 655      23.122  17.912  40.848  1.00 21.91           H
ATOM   1423  HB2 ASN A 655      24.392  16.755  43.072  1.00 27.36           H
ATOM   1424  HB3 ASN A 655      22.848  16.472  42.842  1.00 27.36           H
ATOM   1425 HD21 ASN A 655      24.989  15.225  39.865  1.00 31.84           H
ATOM   1426 HD22 ASN A 655      25.026  16.653  40.287  1.00 31.84           H
ATOM   1427  N   LEU A 656      21.437  19.181  42.072  1.00 19.92           N
ATOM   1428  CA  LEU A 656      20.411  19.865  42.852  1.00 18.65           C
ATOM   1429  C   LEU A 656      19.808  18.913  43.866  1.00 16.99           C
ATOM   1430  O   LEU A 656      19.496  17.767  43.555  1.00 21.19           O
ATOM   1431  CB  LEU A 656      19.349  20.389  41.907  1.00 20.76           C
ATOM   1432  CG  LEU A 656      18.117  21.070  42.521  1.00 21.02           C
ATOM   1433  CD1 LEU A 656      18.531  22.338  43.205  1.00 17.57           C
ATOM   1434  CD2 LEU A 656      17.067  21.282  41.399  1.00 24.06           C
ATOM   1435  H   LEU A 656      21.193  18.985  41.270  1.00 23.91           H
ATOM   1436  HA  LEU A 656      20.806  20.615  43.325  1.00 22.39           H
ATOM   1437  HB2 LEU A 656      19.766  21.038  41.318  1.00 24.91           H
ATOM   1438  HB3 LEU A 656      19.026  19.643  41.378  1.00 24.91           H
ATOM   1439  HG  LEU A 656      17.729  20.482  43.188  1.00 25.22           H
ATOM   1440 HD11 LEU A 656      17.747  22.760  43.589  1.00 21.08           H
ATOM   1441 HD12 LEU A 656      19.169  22.126  43.904  1.00 21.08           H
ATOM   1442 HD13 LEU A 656      18.939  22.929  42.553  1.00 21.08           H
ATOM   1443 HD21 LEU A 656      16.284  21.711  41.776  1.00 28.87           H
ATOM   1444 HD22 LEU A 656      17.453  21.843  40.708  1.00 28.87           H
ATOM   1445 HD23 LEU A 656      16.825  20.419  41.027  1.00 28.87           H
ATOM   1446  N   LEU A 657      19.621  19.409  45.098  1.00 18.61           N
ATOM   1447  CA  LEU A 657      19.035  18.588  46.143  1.00 20.76           C
ATOM   1448  C   LEU A 657      17.721  19.121  46.664  1.00 20.85           C
ATOM   1449  O   LEU A 657      16.900  18.336  47.155  1.00 21.78           O
ATOM   1450  CB  LEU A 657      19.989  18.464  47.334  1.00 20.30           C
ATOM   1451  CG  LEU A 657      21.345  17.849  46.972  1.00 25.96           C
ATOM   1452  CD1 LEU A 657      22.216  17.749  48.168  1.00 21.93           C
ATOM   1453  CD2 LEU A 657      21.139  16.476  46.360  1.00 29.88           C
ATOM   1454  H   LEU A 657      19.826  20.207  45.343  1.00 22.33           H
ATOM   1455  HA  LEU A 657      18.878  17.698  45.792  1.00 24.91           H
ATOM   1456  HB2 LEU A 657      20.151  19.348  47.700  1.00 24.37           H
ATOM   1457  HB3 LEU A 657      19.577  17.900  48.008  1.00 24.37           H
ATOM   1458  HG  LEU A 657      21.788  18.412  46.318  1.00 31.15           H
ATOM   1459 HD11 LEU A 657      23.064  17.357  47.909  1.00 26.31           H
ATOM   1460 HD12 LEU A 657      22.358  18.637  48.530  1.00 26.31           H
ATOM   1461 HD13 LEU A 657      21.780  17.187  48.829  1.00 26.31           H
ATOM   1462 HD21 LEU A 657      22.004  16.098  46.135  1.00 35.86           H
ATOM   1463 HD22 LEU A 657      20.687  15.909  47.003  1.00 35.86           H
ATOM   1464 HD23 LEU A 657      20.598  16.566  45.559  1.00 35.86           H
ATOM   1465  N   GLY A 658      17.495  20.411  46.567  1.00 19.89           N
ATOM   1466  CA  GLY A 658      16.250  20.964  47.068  1.00 21.91           C
ATOM   1467  C   GLY A 658      16.296  22.465  46.959  1.00 25.01           C
ATOM   1468  O   GLY A 658      17.276  23.044  46.485  1.00 20.16           O
ATOM   1469  H   GLY A 658      18.035  20.985  46.222  1.00 23.87           H
ATOM   1470  HA2 GLY A 658      15.503  20.630  46.547  1.00 26.29           H
ATOM   1471  HA3 GLY A 658      16.125  20.717  47.998  1.00 26.29           H
ATOM   1472  N   ALA A 659      15.206  23.089  47.404  1.00 20.44           N
ATOM   1473  CA  ALA A 659      15.159  24.534  47.411  1.00 16.46           C
ATOM   1474  C   ALA A 659      14.222  24.962  48.515  1.00 19.80           C
ATOM   1475  O   ALA A 659      13.334  24.207  48.908  1.00 20.85           O
ATOM   1476  CB  ALA A 659      14.660  25.093  46.082  1.00 18.24           C
ATOM   1477  H   ALA A 659      14.497  22.702  47.700  1.00 24.53           H
ATOM   1478  HA  ALA A 659      16.042  24.893  47.591  1.00 19.75           H
ATOM   1479  HB1 ALA A 659      14.645  26.062  46.133  1.00 21.89           H
ATOM   1480  HB2 ALA A 659      15.259  24.807  45.375  1.00 21.89           H
ATOM   1481  HB3 ALA A 659      13.766  24.756  45.915  1.00 21.89           H
ATOM   1482  N   CYS A 660      14.417  26.191  48.966  1.00 19.81           N
ATOM   1483  CA  CYS A 660      13.490  26.851  49.881  1.00 18.26           C
ATOM   1484  C   CYS A 660      13.090  28.153  49.209  1.00 15.56           C
ATOM   1485  O   CYS A 660      13.858  29.113  49.236  1.00 20.96           O
ATOM   1486  CB  CYS A 660      14.106  27.138  51.212  1.00 19.05           C
ATOM   1487  SG  CYS A 660      14.938  25.718  51.997  1.00 21.45           S
ATOM   1488  H   CYS A 660      15.094  26.678  48.754  1.00 23.78           H
ATOM   1489  HA  CYS A 660      12.700  26.303  50.008  1.00 21.91           H
ATOM   1490  HB2 CYS A 660      14.767  27.840  51.101  1.00 22.86           H
ATOM   1491  HB3 CYS A 660      13.410  27.440  51.816  1.00 22.86           H
ATOM   1492  HG  CYS A 660      14.137  24.840  52.165  1.00 25.74           H
ATOM   1493  N   THR A 661      11.912  28.163  48.639  1.00 17.55           N
ATOM   1494  CA  THR A 661      11.495  29.290  47.825  1.00 16.81           C
ATOM   1495  C   THR A 661      10.441  30.141  48.480  1.00 18.34           C
ATOM   1496  O   THR A 661      10.126  31.214  47.957  1.00 21.87           O
ATOM   1497  CB  THR A 661      10.959  28.819  46.476  1.00 19.34           C
ATOM   1498  OG1 THR A 661       9.749  28.048  46.622  1.00 19.32           O
ATOM   1499  CG2 THR A 661      11.990  27.973  45.772  1.00 19.78           C
ATOM   1500  H   THR A 661      11.330  27.533  48.703  1.00 21.06           H
ATOM   1501  HA  THR A 661      12.266  29.853  47.656  1.00 20.17           H
ATOM   1502  HB  THR A 661      10.775  29.592  45.920  1.00 23.20           H
ATOM   1503  HG1 THR A 661       9.896  27.369  47.095  1.00 23.19           H
ATOM   1504 HG21 THR A 661      11.646  27.675  44.916  1.00 23.74           H
ATOM   1505 HG22 THR A 661      12.798  28.490  45.625  1.00 23.74           H
ATOM   1506 HG23 THR A 661      12.207  27.197  46.312  1.00 23.74           H
ATOM   1507  N   ILE A 662       9.881  29.693  49.597  1.00 18.90           N
ATOM   1508  CA  ILE A 662       8.798  30.411  50.243  1.00 18.71           C
ATOM   1509  C   ILE A 662       9.116  30.484  51.727  1.00 20.36           C
ATOM   1510  O   ILE A 662       9.952  29.747  52.253  1.00 19.41           O
ATOM   1511  CB  ILE A 662       7.434  29.753  50.003  1.00 16.13           C
ATOM   1512  CG1 ILE A 662       7.428  28.291  50.446  1.00 18.41           C
ATOM   1513  CG2 ILE A 662       7.090  29.842  48.517  1.00 17.94           C
ATOM   1514  CD1 ILE A 662       6.088  27.661  50.419  1.00 22.04           C
ATOM   1515  H   ILE A 662      10.114  28.970  50.002  1.00 22.68           H
ATOM   1516  HA  ILE A 662       8.763  31.315  49.895  1.00 22.45           H
ATOM   1517  HB  ILE A 662       6.761  30.236  50.509  1.00 19.35           H
ATOM   1518 HG12 ILE A 662       8.006  27.783  49.856  1.00 22.09           H
ATOM   1519 HG13 ILE A 662       7.761  28.239  51.356  1.00 22.09           H
ATOM   1520 HG21 ILE A 662       6.227  29.425  48.368  1.00 21.53           H
ATOM   1521 HG22 ILE A 662       7.057  30.775  48.256  1.00 21.53           H
ATOM   1522 HG23 ILE A 662       7.773  29.379  48.007  1.00 21.53           H
ATOM   1523 HD11 ILE A 662       6.167  26.740  50.711  1.00 26.45           H
ATOM   1524 HD12 ILE A 662       5.498  28.149  51.014  1.00 26.45           H
ATOM   1525 HD13 ILE A 662       5.744  27.692  49.512  1.00 26.45           H
ATOM   1526  N   GLY A 663       8.472  31.439  52.382  1.00 17.89           N
ATOM   1527  CA  GLY A 663       8.618  31.579  53.814  1.00 18.16           C
ATOM   1528  C   GLY A 663       9.966  32.045  54.282  1.00 17.23           C
ATOM   1529  O   GLY A 663      10.368  31.750  55.424  1.00 22.37           O
ATOM   1530  H   GLY A 663       7.948  32.015  52.019  1.00 21.46           H
ATOM   1531  HA2 GLY A 663       7.957  32.212  54.135  1.00 21.79           H
ATOM   1532  HA3 GLY A 663       8.438  30.722  54.232  1.00 21.79           H
ATOM   1533  N   GLY A 664      10.692  32.766  53.455  1.00 20.58           N
ATOM   1534  CA  GLY A 664      12.018  33.214  53.772  1.00 22.76           C
ATOM   1535  C   GLY A 664      12.772  33.503  52.493  1.00 24.45           C
ATOM   1536  O   GLY A 664      12.224  33.419  51.398  1.00 23.72           O
ATOM   1537  H   GLY A 664      10.423  33.016  52.678  1.00 24.70           H
ATOM   1538  HA2 GLY A 664      11.978  34.023  54.306  1.00 27.31           H
ATOM   1539  HA3 GLY A 664      12.490  32.529  54.271  1.00 27.31           H
ATOM   1540  N   PRO A 665      14.051  33.846  52.615  1.00 24.24           N
ATOM   1541  CA  PRO A 665      14.860  34.104  51.421  1.00 24.24           C
ATOM   1542  C   PRO A 665      14.917  32.890  50.508  1.00 20.85           C
ATOM   1543  O   PRO A 665      14.973  31.741  50.934  1.00 23.21           O
ATOM   1544  CB  PRO A 665      16.238  34.451  51.990  1.00 26.61           C
ATOM   1545  CG  PRO A 665      16.001  34.796  53.413  1.00 33.33           C
ATOM   1546  CD  PRO A 665      14.828  34.019  53.849  1.00 25.09           C
ATOM   1547  HA  PRO A 665      14.511  34.864  50.930  1.00 29.09           H
ATOM   1548  HB2 PRO A 665      16.825  33.682  51.917  1.00 31.93           H
ATOM   1549  HB3 PRO A 665      16.607  35.210  51.511  1.00 31.93           H
ATOM   1550  HG2 PRO A 665      16.781  34.553  53.937  1.00 39.99           H
ATOM   1551  HG3 PRO A 665      15.825  35.746  53.489  1.00 39.99           H
ATOM   1552  HD2 PRO A 665      15.104  33.157  54.198  1.00 30.11           H
ATOM   1553  HD3 PRO A 665      14.316  34.519  54.503  1.00 30.11           H
ATOM   1554  N   THR A 666      14.892  33.156  49.215  1.00 20.49           N
ATOM   1555  CA  THR A 666      14.920  32.087  48.246  1.00 19.60           C
ATOM   1556  C   THR A 666      16.302  31.452  48.234  1.00 18.37           C
ATOM   1557  O   THR A 666      17.329  32.147  48.198  1.00 19.13           O
ATOM   1558  CB  THR A 666      14.524  32.663  46.885  1.00 19.98           C
ATOM   1559  OG1 THR A 666      13.174  33.159  46.966  1.00 25.22           O
ATOM   1560  CG2 THR A 666      14.621  31.619  45.814  1.00 23.11           C
ATOM   1561  H   THR A 666      14.859  33.945  48.876  1.00 24.59           H
ATOM   1562  HA  THR A 666      14.272  31.409  48.494  1.00 23.52           H
ATOM   1563  HB  THR A 666      15.122  33.392  46.657  1.00 23.97           H
ATOM   1564  HG1 THR A 666      12.650  32.534  47.170  1.00 30.27           H
ATOM   1565 HG21 THR A 666      14.367  31.998  44.958  1.00 27.74           H
ATOM   1566 HG22 THR A 666      15.531  31.288  45.755  1.00 27.74           H
ATOM   1567 HG23 THR A 666      14.028  30.879  46.019  1.00 27.74           H
ATOM   1568  N   LEU A 667      16.318  30.125  48.356  1.00 23.20           N
ATOM   1569  CA  LEU A 667      17.530  29.348  48.587  1.00 24.54           C
ATOM   1570  C   LEU A 667      17.531  28.149  47.657  1.00 16.59           C
ATOM   1571  O   LEU A 667      16.493  27.521  47.432  1.00 16.48           O
ATOM   1572  CB  LEU A 667      17.626  28.802  50.050  1.00 24.71           C
ATOM   1573  CG  LEU A 667      17.328  29.654  51.297  1.00 25.67           C
ATOM   1574  CD1 LEU A 667      17.441  28.793  52.487  1.00 23.29           C
ATOM   1575  CD2 LEU A 667      18.284  30.829  51.379  1.00 28.27           C
ATOM   1576  H   LEU A 667      15.611  29.638  48.306  1.00 27.84           H
ATOM   1577  HA  LEU A 667      18.312  29.891  48.401  1.00 29.45           H
ATOM   1578  HB2 LEU A 667      17.024  28.043  50.102  1.00 29.65           H
ATOM   1579  HB3 LEU A 667      18.532  28.477  50.165  1.00 29.65           H
ATOM   1580  HG  LEU A 667      16.422  29.996  51.248  1.00 30.80           H
ATOM   1581 HD11 LEU A 667      17.255  29.322  53.278  1.00 27.94           H
ATOM   1582 HD12 LEU A 667      16.799  28.069  52.415  1.00 27.94           H
ATOM   1583 HD13 LEU A 667      18.341  28.434  52.533  1.00 27.94           H
ATOM   1584 HD21 LEU A 667      18.077  31.349  52.171  1.00 33.92           H
ATOM   1585 HD22 LEU A 667      19.193  30.493  51.430  1.00 33.92           H
ATOM   1586 HD23 LEU A 667      18.178  31.377  50.585  1.00 33.92           H
ATOM   1587  N   VAL A 668      18.695  27.853  47.065  1.00 20.96           N
ATOM   1588  CA  VAL A 668      18.886  26.654  46.255  1.00 17.78           C
ATOM   1589  C   VAL A 668      19.965  25.787  46.903  1.00 14.30           C
ATOM   1590  O   VAL A 668      21.051  26.271  47.224  1.00 18.61           O
ATOM   1591  CB  VAL A 668      19.243  27.012  44.794  1.00 18.16           C
ATOM   1592  CG1 VAL A 668      19.446  25.755  43.965  1.00 20.09           C
ATOM   1593  CG2 VAL A 668      18.175  27.894  44.171  1.00 20.97           C
ATOM   1594  H   VAL A 668      19.399  28.344  47.121  1.00 25.15           H
ATOM   1595  HA  VAL A 668      18.060  26.146  46.245  1.00 21.34           H
ATOM   1596  HB  VAL A 668      20.077  27.508  44.789  1.00 21.79           H
ATOM   1597 HG11 VAL A 668      19.668  26.009  43.056  1.00 24.11           H
ATOM   1598 HG12 VAL A 668      20.169  25.236  44.350  1.00 24.11           H
ATOM   1599 HG13 VAL A 668      18.626  25.236  43.973  1.00 24.11           H
ATOM   1600 HG21 VAL A 668      18.430  28.099  43.257  1.00 25.16           H
ATOM   1601 HG22 VAL A 668      17.329  27.420  44.180  1.00 25.16           H
ATOM   1602 HG23 VAL A 668      18.102  28.713  44.686  1.00 25.16           H
ATOM   1603  N   ILE A 669      19.652  24.510  47.093  1.00 17.11           N
ATOM   1604  CA  ILE A 669      20.494  23.561  47.801  1.00 18.48           C
ATOM   1605  C   ILE A 669      21.061  22.549  46.809  1.00 13.98           C
ATOM   1606  O   ILE A 669      20.307  21.907  46.073  1.00 17.74           O
ATOM   1607  CB  ILE A 669      19.697  22.812  48.882  1.00 21.31           C
ATOM   1608  CG1 ILE A 669      18.914  23.781  49.764  1.00 22.89           C
ATOM   1609  CG2 ILE A 669      20.649  21.984  49.741  1.00 22.45           C
ATOM   1610  CD1 ILE A 669      17.755  23.067  50.460  1.00 20.90           C
ATOM   1611  H   ILE A 669      18.922  24.158  46.806  1.00 20.54           H
ATOM   1612  HA  ILE A 669      21.230  24.029  48.225  1.00 22.17           H
ATOM   1613  HB  ILE A 669      19.071  22.213  48.447  1.00 25.57           H
ATOM   1614 HG12 ILE A 669      19.502  24.145  50.444  1.00 27.47           H
ATOM   1615 HG13 ILE A 669      18.549  24.493  49.215  1.00 27.47           H
ATOM   1616 HG21 ILE A 669      20.136  21.517  50.419  1.00 26.94           H
ATOM   1617 HG22 ILE A 669      21.109  21.345  49.175  1.00 26.94           H
ATOM   1618 HG23 ILE A 669      21.291  22.577  50.162  1.00 26.94           H
ATOM   1619 HD11 ILE A 669      17.277  23.706  51.012  1.00 25.08           H
ATOM   1620 HD12 ILE A 669      17.161  22.700  49.787  1.00 25.08           H
ATOM   1621 HD13 ILE A 669      18.111  22.354  51.013  1.00 25.08           H
ATOM   1622  N   THR A 670      22.377  22.422  46.810  1.00 19.38           N
ATOM   1623  CA  THR A 670      23.057  21.390  46.034  1.00 19.40           C
ATOM   1624  C   THR A 670      23.973  20.571  46.909  1.00 20.76           C
ATOM   1625  O   THR A 670      24.209  20.887  48.067  1.00 19.21           O
ATOM   1626  CB  THR A 670      23.904  21.987  44.907  1.00 17.38           C
ATOM   1627  OG1 THR A 670      25.012  22.688  45.445  1.00 18.44           O
ATOM   1628  CG2 THR A 670      23.085  22.927  44.058  1.00 20.09           C
ATOM   1629  H   THR A 670      22.910  22.927  47.259  1.00 23.26           H
ATOM   1630  HA  THR A 670      22.397  20.797  45.640  1.00 23.28           H
ATOM   1631  HB  THR A 670      24.227  21.270  44.339  1.00 20.86           H
ATOM   1632  HG1 THR A 670      25.491  22.166  45.896  1.00 22.13           H
ATOM   1633 HG21 THR A 670      23.634  23.297  43.349  1.00 24.10           H
ATOM   1634 HG22 THR A 670      22.338  22.451  43.662  1.00 24.10           H
ATOM   1635 HG23 THR A 670      22.743  23.653  44.603  1.00 24.10           H
ATOM   1636  N   GLU A 671      24.555  19.533  46.317  1.00 19.07           N
ATOM   1637  CA  GLU A 671      25.654  18.857  46.971  1.00 19.34           C
ATOM   1638  C   GLU A 671      26.747  19.842  47.332  1.00 17.81           C
ATOM   1639  O   GLU A 671      26.912  20.907  46.716  1.00 19.33           O
ATOM   1640  CB  GLU A 671      26.235  17.767  46.074  1.00 19.11           C
ATOM   1641  CG  GLU A 671      26.903  18.332  44.853  1.00 19.43           C
ATOM   1642  CD  GLU A 671      27.316  17.248  43.907  1.00 20.83           C
ATOM   1643  OE1 GLU A 671      26.903  17.293  42.728  1.00 19.96           O
ATOM   1644  OE2 GLU A 671      28.024  16.317  44.367  1.00 21.89           O1-
ATOM   1645  H   GLU A 671      24.334  19.209  45.551  1.00 22.88           H
ATOM   1646  HA  GLU A 671      25.335  18.442  47.788  1.00 23.21           H
ATOM   1647  HB2 GLU A 671      26.897  17.263  46.573  1.00 22.93           H
ATOM   1648  HB3 GLU A 671      25.520  17.180  45.782  1.00 22.93           H
ATOM   1649  HG2 GLU A 671      26.284  18.919  44.392  1.00 23.31           H
ATOM   1650  HG3 GLU A 671      27.697  18.822  45.120  1.00 23.31           H
ATOM   1651  N   TYR A 672      27.502  19.463  48.348  1.00 18.86           N
ATOM   1652  CA  TYR A 672      28.725  20.118  48.744  1.00 18.58           C
ATOM   1653  C   TYR A 672      29.890  19.319  48.178  1.00 17.96           C
ATOM   1654  O   TYR A 672      29.839  18.081  48.155  1.00 20.19           O
ATOM   1655  CB  TYR A 672      28.813  20.192  50.278  1.00 19.65           C
ATOM   1656  CG  TYR A 672      30.150  20.676  50.783  1.00 18.44           C
ATOM   1657  CD1 TYR A 672      31.110  19.781  51.249  1.00 21.78           C
ATOM   1658  CD2 TYR A 672      30.451  22.025  50.822  1.00 19.97           C
ATOM   1659  CE1 TYR A 672      32.317  20.225  51.721  1.00 23.78           C
ATOM   1660  CE2 TYR A 672      31.660  22.468  51.263  1.00 23.52           C
ATOM   1661  CZ  TYR A 672      32.589  21.568  51.720  1.00 23.77           C
ATOM   1662  OH  TYR A 672      33.788  22.047  52.162  1.00 35.30           O
ATOM   1663  H   TYR A 672      27.310  18.790  48.848  1.00 22.63           H
ATOM   1664  HA  TYR A 672      28.753  21.017  48.382  1.00 22.29           H
ATOM   1665  HB2 TYR A 672      28.133  20.804  50.602  1.00 23.59           H
ATOM   1666  HB3 TYR A 672      28.659  19.306  50.644  1.00 23.59           H
ATOM   1667  HD1 TYR A 672      30.927  18.869  51.246  1.00 26.13           H
ATOM   1668  HD2 TYR A 672      29.827  22.639  50.508  1.00 23.97           H
ATOM   1669  HE1 TYR A 672      32.956  19.618  52.019  1.00 28.53           H
ATOM   1670  HE2 TYR A 672      31.847  23.379  51.276  1.00 28.22           H
ATOM   1671  HH  TYR A 672      33.803  22.885  52.100  1.00 42.36           H
ATOM   1672  N   CYS A 673      30.901  20.028  47.689  1.00 19.48           N
ATOM   1673  CA  CYS A 673      32.020  19.402  46.985  1.00 19.45           C
ATOM   1674  C   CYS A 673      33.253  19.543  47.853  1.00 16.47           C
ATOM   1675  O   CYS A 673      33.816  20.631  47.974  1.00 19.78           O
ATOM   1676  CB  CYS A 673      32.227  20.021  45.605  1.00 19.79           C
ATOM   1677  SG  CYS A 673      30.854  19.584  44.460  1.00 18.97           S
ATOM   1678  H   CYS A 673      30.965  20.883  47.751  1.00 23.38           H
ATOM   1679  HA  CYS A 673      31.836  18.456  46.869  1.00 23.34           H
ATOM   1680  HB2 CYS A 673      32.258  20.987  45.688  1.00 23.75           H
ATOM   1681  HB3 CYS A 673      33.056  19.690  45.226  1.00 23.75           H
ATOM   1682  HG  CYS A 673      31.059  20.090  43.392  1.00 22.77           H
ATOM   1683  N   CYS A 674      33.699  18.418  48.411  1.00 19.84           N
ATOM   1684  CA  CYS A 674      34.610  18.474  49.552  1.00 20.55           C
ATOM   1685  C   CYS A 674      35.971  19.066  49.226  1.00 19.85           C
ATOM   1686  O   CYS A 674      36.667  19.525  50.132  1.00 22.71           O
ATOM   1687  CB  CYS A 674      34.758  17.086  50.134  1.00 19.66           C
ATOM   1688  SG  CYS A 674      35.535  15.875  49.043  1.00 20.65           S
ATOM   1689  H   CYS A 674      33.493  17.624  48.153  1.00 23.81           H
ATOM   1690  HA  CYS A 674      34.208  19.033  50.235  1.00 24.66           H
ATOM   1691  HB2 CYS A 674      35.299  17.145  50.937  1.00 23.60           H
ATOM   1692  HB3 CYS A 674      33.876  16.752  50.360  1.00 23.60           H
ATOM   1693  HG  CYS A 674      36.638  16.253  48.762  1.00 24.78           H
ATOM   1694  N   TYR A 675      36.394  19.094  47.957  1.00 18.09           N
ATOM   1695  CA  TYR A 675      37.670  19.715  47.609  1.00 18.88           C
ATOM   1696  C   TYR A 675      37.540  21.137  47.089  1.00 19.76           C
ATOM   1697  O   TYR A 675      38.550  21.767  46.766  1.00 22.90           O
ATOM   1698  CB  TYR A 675      38.408  18.850  46.569  1.00 20.21           C
ATOM   1699  CG  TYR A 675      38.735  17.489  47.095  1.00 22.12           C
ATOM   1700  CD1 TYR A 675      39.573  17.349  48.197  1.00 25.52           C
ATOM   1701  CD2 TYR A 675      38.190  16.345  46.537  1.00 20.44           C
ATOM   1702  CE1 TYR A 675      39.856  16.120  48.703  1.00 26.85           C
ATOM   1703  CE2 TYR A 675      38.476  15.103  47.024  1.00 21.37           C
ATOM   1704  CZ  TYR A 675      39.310  14.994  48.134  1.00 25.85           C
ATOM   1705  OH  TYR A 675      39.590  13.761  48.666  1.00 30.62           O
ATOM   1706  H   TYR A 675      35.964  18.764  47.289  1.00 21.70           H
ATOM   1707  HA  TYR A 675      38.222  19.747  48.406  1.00 22.66           H
ATOM   1708  HB2 TYR A 675      37.844  18.743  45.787  1.00 24.26           H
ATOM   1709  HB3 TYR A 675      39.239  19.286  46.324  1.00 24.26           H
ATOM   1710  HD1 TYR A 675      39.940  18.106  48.595  1.00 30.62           H
ATOM   1711  HD2 TYR A 675      37.626  16.424  45.801  1.00 24.53           H
ATOM   1712  HE1 TYR A 675      40.415  16.041  49.442  1.00 32.22           H
ATOM   1713  HE2 TYR A 675      38.096  14.346  46.641  1.00 25.64           H
ATOM   1714  HH  TYR A 675      39.196  13.162  48.228  1.00 36.75           H
ATOM   1715  N   GLY A 676      36.338  21.656  47.016  1.00 20.02           N
ATOM   1716  CA  GLY A 676      36.141  23.036  46.700  1.00 20.32           C
ATOM   1717  C   GLY A 676      36.324  23.321  45.220  1.00 19.19           C
ATOM   1718  O   GLY A 676      36.195  22.461  44.355  1.00 21.85           O
ATOM   1719  H   GLY A 676      35.610  21.218  47.149  1.00 24.02           H
ATOM   1720  HA2 GLY A 676      35.243  23.301  46.956  1.00 24.38           H
ATOM   1721  HA3 GLY A 676      36.775  23.575  47.198  1.00 24.38           H
ATOM   1722  N   ASP A 677      36.633  24.582  44.954  1.00 20.24           N
ATOM   1723  CA  ASP A 677      36.779  25.079  43.598  1.00 21.47           C
ATOM   1724  C   ASP A 677      38.034  24.522  42.952  1.00 21.82           C
ATOM   1725  O   ASP A 677      39.098  24.503  43.559  1.00 20.72           O
ATOM   1726  CB  ASP A 677      36.835  26.594  43.683  1.00 27.36           C
ATOM   1727  CG  ASP A 677      36.631  27.224  42.412  0.85 25.56           C
ATOM   1728  OD1 ASP A 677      35.476  27.612  42.121  0.69 24.16           O
ATOM   1729  OD2 ASP A 677      37.646  27.358  41.723  0.78 29.72           O1-
ATOM   1730  H   ASP A 677      36.765  25.182  45.556  1.00 24.29           H
ATOM   1731  HA  ASP A 677      36.010  24.821  43.066  1.00 25.76           H
ATOM   1732  HB2 ASP A 677      36.141  26.903  44.286  0.00 32.84           H
ATOM   1733  HB3 ASP A 677      37.707  26.861  44.014  1.00 32.84           H
ATOM   1734  N   LEU A 678      37.916  24.066  41.692  1.00 19.93           N
ATOM   1735  CA  LEU A 678      39.052  23.406  41.050  1.00 17.23           C
ATOM   1736  C   LEU A 678      40.224  24.363  40.854  1.00 20.62           C
ATOM   1737  O   LEU A 678      41.382  23.945  40.916  1.00 20.97           O
ATOM   1738  CB  LEU A 678      38.624  22.805  39.706  1.00 19.70           C
ATOM   1739  CG  LEU A 678      39.725  22.039  38.973  1.00 19.90           C
ATOM   1740  CD1 LEU A 678      40.141  20.828  39.704  1.00 20.77           C
ATOM   1741  CD2 LEU A 678      39.301  21.627  37.557  1.00 19.06           C
ATOM   1742  H   LEU A 678      37.210  24.127  41.206  1.00 23.91           H
ATOM   1743  HA  LEU A 678      39.354  22.680  41.618  1.00 20.67           H
ATOM   1744  HB2 LEU A 678      37.891  22.188  39.862  1.00 23.64           H
ATOM   1745  HB3 LEU A 678      38.328  23.523  39.125  1.00 23.64           H
ATOM   1746  HG  LEU A 678      40.502  22.615  38.892  1.00 23.88           H
ATOM   1747 HD11 LEU A 678      40.838  20.379  39.201  1.00 24.93           H
ATOM   1748 HD12 LEU A 678      40.476  21.086  40.577  1.00 24.93           H
ATOM   1749 HD13 LEU A 678      39.375  20.241  39.804  1.00 24.93           H
ATOM   1750 HD21 LEU A 678      40.031  21.147  37.136  1.00 22.87           H
ATOM   1751 HD22 LEU A 678      38.519  21.055  37.616  1.00 22.87           H
ATOM   1752 HD23 LEU A 678      39.090  22.424  37.046  1.00 22.87           H
ATOM   1753  N   LEU A 679      39.958  25.645  40.618  1.00 22.69           N
ATOM   1754  CA  LEU A 679      41.053  26.575  40.388  1.00 20.58           C
ATOM   1755  C   LEU A 679      41.894  26.699  41.654  1.00 21.32           C
ATOM   1756  O   LEU A 679      43.113  26.555  41.606  1.00 24.54           O
ATOM   1757  CB  LEU A 679      40.524  27.931  39.958  1.00 22.05           C
ATOM   1758  CG  LEU A 679      41.565  29.001  39.666  1.00 23.84           C
ATOM   1759  CD1 LEU A 679      42.495  28.545  38.548  1.00 26.17           C
ATOM   1760  CD2 LEU A 679      40.897  30.309  39.309  1.00 26.70           C
ATOM   1761  H   LEU A 679      39.172  25.993  40.586  1.00 27.23           H
ATOM   1762  HA  LEU A 679      41.620  26.231  39.680  1.00 24.70           H
ATOM   1763  HB2 LEU A 679      40.001  27.810  39.150  1.00 26.46           H
ATOM   1764  HB3 LEU A 679      39.951  28.271  40.663  1.00 26.46           H
ATOM   1765  HG  LEU A 679      42.101  29.145  40.461  1.00 28.61           H
ATOM   1766 HD11 LEU A 679      43.149  29.241  38.379  1.00 31.40           H
ATOM   1767 HD12 LEU A 679      42.942  27.730  38.823  1.00 31.40           H
ATOM   1768 HD13 LEU A 679      41.970  28.382  37.748  1.00 31.40           H
ATOM   1769 HD21 LEU A 679      41.581  30.973  39.128  1.00 32.04           H
ATOM   1770 HD22 LEU A 679      40.346  30.177  38.521  1.00 32.04           H
ATOM   1771 HD23 LEU A 679      40.347  30.596  40.054  1.00 32.04           H
ATOM   1772  N   ASN A 680      41.243  26.912  42.795  1.00 22.78           N
ATOM   1773  CA  ASN A 680      42.000  26.974  44.042  1.00 24.40           C
ATOM   1774  C   ASN A 680      42.726  25.665  44.303  1.00 27.84           C
ATOM   1775  O   ASN A 680      43.855  25.667  44.815  1.00 27.30           O
ATOM   1776  CB  ASN A 680      41.067  27.306  45.186  1.00 25.60           C
ATOM   1777  CG  ASN A 680      40.614  28.714  45.130  1.00 34.05           C
ATOM   1778  OD1 ASN A 680      41.428  29.609  44.913  1.00 47.30           O
ATOM   1779  ND2 ASN A 680      39.327  28.940  45.313  1.00 42.92           N
ATOM   1780  H   ASN A 680      40.394  27.021  42.874  1.00 27.34           H
ATOM   1781  HA  ASN A 680      42.663  27.679  43.978  1.00 29.28           H
ATOM   1782  HB2 ASN A 680      40.286  26.734  45.139  1.00 30.72           H
ATOM   1783  HB3 ASN A 680      41.532  27.171  46.027  1.00 30.72           H
ATOM   1784 HD21 ASN A 680      39.024  29.744  45.288  1.00 51.51           H
ATOM   1785 HD22 ASN A 680      38.792  28.283  45.458  1.00 51.51           H
ATOM   1786  N   PHE A 681      42.069  24.538  44.014  1.00 21.52           N
ATOM   1787  CA  PHE A 681      42.700  23.239  44.197  1.00 23.48           C
ATOM   1788  C   PHE A 681      43.979  23.127  43.379  1.00 23.91           C
ATOM   1789  O   PHE A 681      45.029  22.716  43.893  1.00 26.76           O
ATOM   1790  CB  PHE A 681      41.715  22.141  43.836  1.00 23.87           C
ATOM   1791  CG  PHE A 681      42.246  20.761  43.984  1.00 21.38           C
ATOM   1792  CD1 PHE A 681      42.791  20.095  42.898  1.00 26.38           C
ATOM   1793  CD2 PHE A 681      42.181  20.109  45.208  1.00 24.18           C
ATOM   1794  CE1 PHE A 681      43.257  18.814  43.013  1.00 29.57           C
ATOM   1795  CE2 PHE A 681      42.650  18.823  45.325  1.00 28.54           C
ATOM   1796  CZ  PHE A 681      43.191  18.177  44.216  1.00 27.16           C
ATOM   1797  H   PHE A 681      41.264  24.503  43.714  1.00 25.82           H
ATOM   1798  HA  PHE A 681      42.935  23.133  45.132  1.00 28.18           H
ATOM   1799  HB2 PHE A 681      40.938  22.220  44.412  1.00 28.64           H
ATOM   1800  HB3 PHE A 681      41.448  22.256  42.911  1.00 28.64           H
ATOM   1801  HD1 PHE A 681      42.830  20.523  42.073  1.00 31.66           H
ATOM   1802  HD2 PHE A 681      41.812  20.539  45.946  1.00 29.02           H
ATOM   1803  HE1 PHE A 681      43.623  18.382  42.275  1.00 35.48           H
ATOM   1804  HE2 PHE A 681      42.610  18.386  46.145  1.00 34.25           H
ATOM   1805  HZ  PHE A 681      43.517  17.310  44.299  1.00 32.59           H
ATOM   1806  N   LEU A 682      43.903  23.428  42.073  1.00 21.07           N
ATOM   1807  CA  LEU A 682      45.097  23.377  41.251  1.00 22.58           C
ATOM   1808  C   LEU A 682      46.207  24.256  41.816  1.00 24.09           C
ATOM   1809  O   LEU A 682      47.373  23.853  41.831  1.00 25.45           O
ATOM   1810  CB  LEU A 682      44.753  23.811  39.827  1.00 22.06           C
ATOM   1811  CG  LEU A 682      43.841  22.810  39.126  1.00 23.63           C
ATOM   1812  CD1 LEU A 682      43.227  23.452  37.881  1.00 23.29           C
ATOM   1813  CD2 LEU A 682      44.554  21.533  38.742  1.00 27.87           C
ATOM   1814  H   LEU A 682      43.185  23.657  41.658  1.00 25.29           H
ATOM   1815  HA  LEU A 682      45.422  22.464  41.219  1.00 27.09           H
ATOM   1816  HB2 LEU A 682      44.297  24.666  39.857  1.00 26.47           H
ATOM   1817  HB3 LEU A 682      45.572  23.886  39.312  1.00 26.47           H
ATOM   1818  HG  LEU A 682      43.116  22.576  39.726  1.00 28.36           H
ATOM   1819 HD11 LEU A 682      42.650  22.805  37.446  1.00 27.95           H
ATOM   1820 HD12 LEU A 682      42.712  24.229  38.149  1.00 27.95           H
ATOM   1821 HD13 LEU A 682      43.940  23.718  37.280  1.00 27.95           H
ATOM   1822 HD21 LEU A 682      43.924  20.941  38.302  1.00 33.45           H
ATOM   1823 HD22 LEU A 682      45.283  21.748  38.140  1.00 33.45           H
ATOM   1824 HD23 LEU A 682      44.900  21.112  39.545  1.00 33.45           H
ATOM   1825  N   ARG A 683      45.874  25.493  42.192  1.00 24.62           N
ATOM   1826  CA  ARG A 683      46.883  26.409  42.707  1.00 26.99           C
ATOM   1827  C   ARG A 683      47.510  25.867  43.990  1.00 32.00           C
ATOM   1828  O   ARG A 683      48.728  25.945  44.170  1.00 31.60           O
ATOM   1829  CB  ARG A 683      46.256  27.779  42.916  1.00 25.27           C
ATOM   1830  CG  ARG A 683      46.066  28.459  41.584  1.00 27.04           C
ATOM   1831  CD  ARG A 683      45.234  29.711  41.640  1.00 27.30           C
ATOM   1832  NE  ARG A 683      45.176  30.353  40.323  1.00 31.22           N
ATOM   1833  CZ  ARG A 683      44.481  31.455  40.063  1.00 32.33           C
ATOM   1834  NH1 ARG A 683      44.505  31.989  38.842  1.00 28.95           N
ATOM   1835  NH2 ARG A 683      43.768  32.030  41.029  1.00 35.36           N1+
ATOM   1836  H   ARG A 683      45.079  25.820  42.158  1.00 29.54           H
ATOM   1837  HA  ARG A 683      47.589  26.502  42.047  1.00 32.39           H
ATOM   1838  HB2 ARG A 683      45.389  27.679  43.340  1.00 30.32           H
ATOM   1839  HB3 ARG A 683      46.842  28.326  43.462  1.00 30.32           H
ATOM   1840  HG2 ARG A 683      46.936  28.699  41.230  1.00 32.45           H
ATOM   1841  HG3 ARG A 683      45.627  27.841  40.979  1.00 32.45           H
ATOM   1842  HD2 ARG A 683      44.330  29.486  41.911  1.00 32.76           H
ATOM   1843  HD3 ARG A 683      45.631  30.335  42.268  1.00 32.76           H
ATOM   1844  HE  ARG A 683      45.574  29.964  39.668  1.00 37.46           H
ATOM   1845 HH11 ARG A 683      44.963  31.614  38.218  1.00 34.74           H
ATOM   1846 HH12 ARG A 683      44.047  32.696  38.673  1.00 34.74           H
ATOM   1847 HH21 ARG A 683      43.760  31.689  41.818  1.00 42.43           H
ATOM   1848 HH22 ARG A 683      43.315  32.742  40.863  1.00 42.43           H
ATOM   1849  N   ARG A 684      46.696  25.272  44.857  1.00 28.80           N
ATOM   1850  CA  ARG A 684      47.200  24.702  46.111  1.00 33.26           C
ATOM   1851  C   ARG A 684      48.087  23.486  45.869  1.00 33.99           C
ATOM   1852  O   ARG A 684      49.067  23.270  46.596  1.00 33.82           O
ATOM   1853  CB  ARG A 684      46.016  24.325  47.002  1.00 27.66           C
ATOM   1854  CG  ARG A 684      46.366  23.670  48.327  1.00 36.68           C
ATOM   1855  CD  ARG A 684      45.143  23.608  49.246  1.00 35.06           C
ATOM   1856  NE  ARG A 684      44.114  22.644  48.844  1.00 33.38           N
ATOM   1857  CZ  ARG A 684      44.231  21.334  49.013  1.00 31.75           C
ATOM   1858  NH1 ARG A 684      45.343  20.843  49.559  1.00 42.95           N
ATOM   1859  NH2 ARG A 684      43.249  20.518  48.666  1.00 36.85           N1+
ATOM   1860  H   ARG A 684      45.848  25.183  44.746  1.00 34.56           H
ATOM   1861  HA  ARG A 684      47.726  25.371  46.575  1.00 39.91           H
ATOM   1862  HB2 ARG A 684      45.515  25.131  47.202  1.00 33.19           H
ATOM   1863  HB3 ARG A 684      45.450  23.706  46.514  1.00 33.19           H
ATOM   1864  HG2 ARG A 684      46.675  22.764  48.167  1.00 44.01           H
ATOM   1865  HG3 ARG A 684      47.056  24.188  48.771  1.00 44.01           H
ATOM   1866  HD2 ARG A 684      45.439  23.364  50.138  1.00 42.08           H
ATOM   1867  HD3 ARG A 684      44.729  24.485  49.269  1.00 42.08           H
ATOM   1868  HE  ARG A 684      43.350  22.951  48.595  1.00 40.06           H
ATOM   1869 HH11 ARG A 684      45.976  21.374  49.797  1.00 51.54           H
ATOM   1870 HH12 ARG A 684      45.429  19.994  49.671  1.00 51.54           H
ATOM   1871 HH21 ARG A 684      42.533  20.833  48.308  1.00 44.22           H
ATOM   1872 HH22 ARG A 684      43.340  19.668  48.768  1.00 44.22           H
ATOM   1873  N   LYS A 685      47.741  22.659  44.893  1.00 31.49           N
ATOM   1874  CA  LYS A 685      48.443  21.413  44.619  1.00 34.76           C
ATOM   1875  C   LYS A 685      49.512  21.559  43.551  1.00 37.18           C
ATOM   1876  O   LYS A 685      50.087  20.549  43.128  1.00 43.79           O
ATOM   1877  CB  LYS A 685      47.440  20.333  44.205  1.00 34.37           C
ATOM   1878  CG  LYS A 685      46.443  19.983  45.294  1.00 41.65           C
ATOM   1879  CD  LYS A 685      46.664  18.576  45.854  1.00 41.55           C
ATOM   1880  CE  LYS A 685      46.967  18.552  47.327  1.00 47.55           C
ATOM   1881  NZ  LYS A 685      47.945  17.455  47.593  1.00 50.87           N1+
ATOM   1882  H   LYS A 685      47.082  22.802  44.359  1.00 37.79           H
ATOM   1883  HA  LYS A 685      48.879  21.116  45.434  1.00 41.71           H
ATOM   1884  HB2 LYS A 685      46.941  20.647  43.435  1.00 41.24           H
ATOM   1885  HB3 LYS A 685      47.926  19.525  43.976  1.00 41.24           H
ATOM   1886  HG2 LYS A 685      46.534  20.616  46.023  1.00 49.98           H
ATOM   1887  HG3 LYS A 685      45.545  20.024  44.927  1.00 49.98           H
ATOM   1888  HD2 LYS A 685      45.862  18.051  45.707  1.00 49.86           H
ATOM   1889  HD3 LYS A 685      47.413  18.169  45.390  1.00 49.86           H
ATOM   1890  HE2 LYS A 685      47.362  19.396  47.596  1.00 57.06           H
ATOM   1891  HE3 LYS A 685      46.155  18.375  47.828  1.00 57.06           H
ATOM   1892  HZ1 LYS A 685      48.138  17.423  48.461  1.00 61.05           H
ATOM   1893  HZ2 LYS A 685      47.599  16.673  47.345  1.00 61.05           H
ATOM   1894  HZ3 LYS A 685      48.694  17.598  47.135  1.00 61.05           H
ATOM   1895  N   ARG A 686      49.795  22.786  43.115  1.00 37.44           N
ATOM   1896  CA  ARG A 686      50.780  22.999  42.062  1.00 38.38           C
ATOM   1897  C   ARG A 686      52.108  22.328  42.416  1.00 46.50           C
ATOM   1898  O   ARG A 686      52.675  21.583  41.610  1.00 41.23           O
ATOM   1899  CB  ARG A 686      50.965  24.502  41.820  1.00 36.94           C
ATOM   1900  CG  ARG A 686      51.728  24.850  40.529  1.00 42.77           C
ATOM   1901  CD  ARG A 686      51.937  26.362  40.340  1.00 44.56           C
ATOM   1902  NE  ARG A 686      50.683  27.122  40.333  1.00 48.71           N
ATOM   1903  CZ  ARG A 686      50.321  28.018  39.414  1.00 49.60           C
ATOM   1904  NH1 ARG A 686      49.157  28.637  39.544  1.00 42.01           N
ATOM   1905  NH2 ARG A 686      51.107  28.320  38.378  1.00 51.14           N1+
ATOM   1906  H   ARG A 686      49.432  23.507  43.412  1.00 44.93           H
ATOM   1907  HA  ARG A 686      50.454  22.601  41.240  1.00 46.06           H
ATOM   1908  HB2 ARG A 686      50.091  24.917  41.766  1.00 44.33           H
ATOM   1909  HB3 ARG A 686      51.461  24.877  42.565  1.00 44.33           H
ATOM   1910  HG2 ARG A 686      52.601  24.429  40.556  1.00 51.32           H
ATOM   1911  HG3 ARG A 686      51.225  24.521  39.768  1.00 51.32           H
ATOM   1912  HD2 ARG A 686      52.485  26.698  41.067  1.00 53.47           H
ATOM   1913  HD3 ARG A 686      52.383  26.515  39.492  1.00 53.47           H
ATOM   1914  HE  ARG A 686      50.133  26.977  40.978  1.00 58.45           H
ATOM   1915 HH11 ARG A 686      48.643  28.451  40.208  1.00 50.42           H
ATOM   1916 HH12 ARG A 686      48.911  29.217  38.959  1.00 50.42           H
ATOM   1917 HH21 ARG A 686      51.866  27.927  38.286  1.00 61.36           H
ATOM   1918 HH22 ARG A 686      50.851  28.903  37.799  1.00 61.36           H
ATOM   1919  N   ASP A 687      52.596  22.547  43.644  1.00 44.62           N
ATOM   1920  CA  ASP A 687      53.895  21.994  44.041  1.00 43.83           C
ATOM   1921  C   ASP A 687      53.889  20.474  44.047  1.00 37.16           C
ATOM   1922  O   ASP A 687      54.848  19.840  43.593  1.00 48.79           O
ATOM   1923  CB  ASP A 687      54.286  22.489  45.425  1.00 47.26           C
ATOM   1924  CG  ASP A 687      54.253  23.980  45.538  1.00 48.58           C
ATOM   1925  OD1 ASP A 687      54.520  24.654  44.521  1.00 46.49           O
ATOM   1926  OD2 ASP A 687      53.960  24.462  46.658  1.00 54.92           O1-
ATOM   1927  H   ASP A 687      52.201  23.005  44.256  1.00 53.55           H
ATOM   1928  HA  ASP A 687      54.571  22.291  43.412  1.00 52.59           H
ATOM   1929  HB2 ASP A 687      53.666  22.126  46.077  1.00 56.71           H
ATOM   1930  HB3 ASP A 687      55.188  22.193  45.623  1.00 56.71           H
ATOM   1931  N   SER A 688      52.838  19.864  44.587  1.00 46.96           N
ATOM   1932  CA  SER A 688      52.784  18.409  44.585  1.00 44.18           C
ATOM   1933  C   SER A 688      52.901  17.820  43.187  1.00 45.96           C
ATOM   1934  O   SER A 688      53.029  16.595  43.057  1.00 43.23           O
ATOM   1935  CB  SER A 688      51.491  17.932  45.248  1.00 46.80           C
ATOM   1936  OG  SER A 688      50.369  18.084  44.386  1.00 50.65           O
ATOM   1937  H   SER A 688      52.164  20.255  44.950  1.00 56.35           H
ATOM   1938  HA  SER A 688      53.527  18.070  45.110  1.00 53.01           H
ATOM   1939  HB2 SER A 688      51.585  16.994  45.477  1.00 56.16           H
ATOM   1940  HB3 SER A 688      51.341  18.453  46.052  1.00 56.16           H
ATOM   1941  HG  SER A 688      50.272  18.892  44.180  1.00 60.78           H
ATOM   1942  N   PHE A 689      52.862  18.639  42.138  1.00 45.60           N
ATOM   1943  CA  PHE A 689      52.916  18.076  40.807  1.00 41.65           C
ATOM   1944  C   PHE A 689      54.267  17.461  40.544  1.00 38.51           C
ATOM   1945  O   PHE A 689      54.331  16.334  40.047  1.00 45.32           O
ATOM   1946  CB  PHE A 689      52.602  19.121  39.736  1.00 40.72           C
ATOM   1947  CG  PHE A 689      52.162  18.507  38.459  1.00 37.31           C
ATOM   1948  CD1 PHE A 689      53.005  18.461  37.373  1.00 41.05           C
ATOM   1949  CD2 PHE A 689      50.929  17.904  38.368  1.00 36.99           C
ATOM   1950  CE1 PHE A 689      52.605  17.857  36.205  1.00 35.82           C
ATOM   1951  CE2 PHE A 689      50.532  17.293  37.215  1.00 29.93           C
ATOM   1952  CZ  PHE A 689      51.375  17.266  36.128  1.00 31.68           C
ATOM   1953  H   PHE A 689      52.806  19.496  42.173  1.00 54.73           H
ATOM   1954  HA  PHE A 689      52.251  17.373  40.739  1.00 49.97           H
ATOM   1955  HB2 PHE A 689      53.400  19.644  39.560  1.00 48.86           H
ATOM   1956  HB3 PHE A 689      51.890  19.698  40.054  1.00 48.86           H
ATOM   1957  HD1 PHE A 689      53.846  18.855  37.424  1.00 49.26           H
ATOM   1958  HD2 PHE A 689      50.359  17.912  39.103  1.00 44.39           H
ATOM   1959  HE1 PHE A 689      53.176  17.840  35.471  1.00 42.99           H
ATOM   1960  HE2 PHE A 689      49.691  16.900  37.161  1.00 35.92           H
ATOM   1961  HZ  PHE A 689      51.101  16.863  35.336  1.00 38.01           H
ATOM   1962  HC  PHE A 689      55.109  17.948  40.774  1.00 46.21           H
ATOM   1963  N   LEU A 762      47.018  13.060  48.256  1.00 49.89           N
ATOM   1964  CA  LEU A 762      48.240  12.706  47.548  1.00 52.56           C
ATOM   1965  C   LEU A 762      48.565  13.740  46.468  1.00 51.78           C
ATOM   1966  O   LEU A 762      47.824  14.698  46.242  1.00 50.54           O
ATOM   1967  CB  LEU A 762      48.124  11.307  46.925  1.00 55.14           C
ATOM   1968  CG  LEU A 762      49.197  10.294  47.350  1.00 58.43           C
ATOM   1969  CD1 LEU A 762      48.570   8.928  47.617  1.00 58.76           C
ATOM   1970  CD2 LEU A 762      50.307  10.170  46.308  1.00 54.52           C
ATOM   1971  H1  LEU A 762      46.851  12.416  48.948  1.00 59.87           H
ATOM   1972  H2  LEU A 762      46.281  13.067  47.641  1.00 59.87           H
ATOM   1973  HA  LEU A 762      48.976  12.692  48.179  1.00 63.07           H
ATOM   1974  HB2 LEU A 762      48.175  11.397  45.961  1.00 66.17           H
ATOM   1975  HB3 LEU A 762      47.262  10.935  47.169  1.00 66.17           H
ATOM   1976  HG  LEU A 762      49.603  10.599  48.177  1.00 70.12           H
ATOM   1977 HD11 LEU A 762      47.916   9.015  48.328  1.00 70.51           H
ATOM   1978 HD12 LEU A 762      48.139   8.615  46.806  1.00 70.51           H
ATOM   1979 HD13 LEU A 762      49.267   8.307  47.883  1.00 70.51           H
ATOM   1980 HD21 LEU A 762      49.920   9.875  45.469  1.00 65.42           H
ATOM   1981 HD22 LEU A 762      50.729  11.035  46.193  1.00 65.42           H
ATOM   1982 HD23 LEU A 762      50.959   9.522  46.618  1.00 65.42           H
ATOM   1983  N   ALA A 763      49.696  13.542  45.806  1.00 45.96           N
ATOM   1984  CA  ALA A 763      50.155  14.518  44.846  1.00 45.54           C
ATOM   1985  C   ALA A 763      49.189  14.581  43.670  1.00 41.92           C
ATOM   1986  O   ALA A 763      48.308  13.738  43.497  1.00 42.41           O
ATOM   1987  CB  ALA A 763      51.557  14.171  44.354  1.00 45.00           C
ATOM   1988  H   ALA A 763      50.208  12.857  45.897  1.00 55.15           H
ATOM   1989  HA  ALA A 763      50.185  15.392  45.265  1.00 54.65           H
ATOM   1990  HB1 ALA A 763      51.841  14.841  43.711  1.00 54.00           H
ATOM   1991  HB2 ALA A 763      52.164  14.160  45.110  1.00 54.00           H
ATOM   1992  HB3 ALA A 763      51.537  13.297  43.933  1.00 54.00           H
ATOM   1993  N   LEU A 764      49.351  15.624  42.880  1.00 39.10           N
ATOM   1994  CA  LEU A 764      48.685  15.736  41.600  1.00 32.72           C
ATOM   1995  C   LEU A 764      49.649  15.249  40.526  1.00 31.68           C
ATOM   1996  O   LEU A 764      50.852  15.513  40.599  1.00 34.70           O
ATOM   1997  CB  LEU A 764      48.280  17.182  41.366  1.00 35.76           C
ATOM   1998  CG  LEU A 764      47.073  17.446  40.499  1.00 35.10           C
ATOM   1999  CD1 LEU A 764      45.825  16.857  41.083  1.00 34.31           C
ATOM   2000  CD2 LEU A 764      46.942  18.929  40.377  1.00 39.54           C
ATOM   2001  H   LEU A 764      49.854  16.295  43.068  1.00 46.92           H
ATOM   2002  HA  LEU A 764      47.891  15.179  41.588  1.00 39.26           H
ATOM   2003  HB2 LEU A 764      48.100  17.584  42.230  1.00 42.91           H
ATOM   2004  HB3 LEU A 764      49.029  17.639  40.954  1.00 42.91           H
ATOM   2005  HG  LEU A 764      47.213  17.070  39.615  1.00 42.11           H
ATOM   2006 HD11 LEU A 764      45.079  17.051  40.494  1.00 41.17           H
ATOM   2007 HD12 LEU A 764      45.939  15.897  41.168  1.00 41.17           H
ATOM   2008 HD13 LEU A 764      45.669  17.251  41.955  1.00 41.17           H
ATOM   2009 HD21 LEU A 764      46.172  19.133  39.823  1.00 47.44           H
ATOM   2010 HD22 LEU A 764      46.823  19.309  41.261  1.00 47.44           H
ATOM   2011 HD23 LEU A 764      47.747  19.284  39.969  1.00 47.44           H
ATOM   2012  N   ASP A 765      49.134  14.497  39.556  1.00 29.78           N
ATOM   2013  CA  ASP A 765      49.960  14.059  38.442  1.00 31.11           C
ATOM   2014  C   ASP A 765      49.178  14.197  37.144  1.00 30.55           C
ATOM   2015  O   ASP A 765      48.031  14.652  37.128  1.00 27.20           O
ATOM   2016  CB  ASP A 765      50.457  12.615  38.619  1.00 31.56           C
ATOM   2017  CG  ASP A 765      49.346  11.588  38.629  1.00 36.19           C
ATOM   2018  OD1 ASP A 765      48.158  11.911  38.385  1.00 35.40           O
ATOM   2019  OD2 ASP A 765      49.669  10.416  38.906  1.00 45.98           O1-
ATOM   2020  H   ASP A 765      48.316  14.231  39.522  1.00 35.73           H
ATOM   2021  HA  ASP A 765      50.738  14.635  38.383  1.00 37.34           H
ATOM   2022  HB2 ASP A 765      51.056  12.398  37.887  1.00 37.87           H
ATOM   2023  HB3 ASP A 765      50.931  12.549  39.463  1.00 37.87           H
ATOM   2024  N   LEU A 766      49.822  13.778  36.056  1.00 28.23           N
ATOM   2025  CA  LEU A 766      49.249  13.966  34.727  1.00 26.98           C
ATOM   2026  C   LEU A 766      47.897  13.288  34.597  1.00 23.47           C
ATOM   2027  O   LEU A 766      46.980  13.837  33.963  1.00 24.52           O
ATOM   2028  CB  LEU A 766      50.212  13.448  33.660  1.00 31.80           C
ATOM   2029  CG  LEU A 766      49.661  13.454  32.234  1.00 27.76           C
ATOM   2030  CD1 LEU A 766      49.330  14.878  31.785  1.00 29.45           C
ATOM   2031  CD2 LEU A 766      50.639  12.788  31.239  1.00 32.30           C
ATOM   2032  H   LEU A 766      50.587  13.386  36.060  1.00 33.88           H
ATOM   2033  HA  LEU A 766      49.120  14.915  34.574  1.00 32.38           H
ATOM   2034  HB2 LEU A 766      51.009  14.001  33.669  1.00 38.16           H
ATOM   2035  HB3 LEU A 766      50.450  12.533  33.878  1.00 38.16           H
ATOM   2036  HG  LEU A 766      48.836  12.944  32.220  1.00 33.31           H
ATOM   2037 HD11 LEU A 766      48.983  14.851  30.879  1.00 35.34           H
ATOM   2038 HD12 LEU A 766      48.663  15.251  32.383  1.00 35.34           H
ATOM   2039 HD13 LEU A 766      50.138  15.414  31.814  1.00 35.34           H
ATOM   2040 HD21 LEU A 766      50.251  12.814  30.350  1.00 38.76           H
ATOM   2041 HD22 LEU A 766      51.478  13.274  31.248  1.00 38.76           H
ATOM   2042 HD23 LEU A 766      50.786  11.868  31.509  1.00 38.76           H
ATOM   2043  N   GLU A 767      47.730  12.092  35.165  1.00 24.64           N
ATOM   2044  CA  GLU A 767      46.465  11.419  34.944  1.00 27.44           C
ATOM   2045  C   GLU A 767      45.335  12.131  35.678  1.00 20.74           C
ATOM   2046  O   GLU A 767      44.196  12.085  35.211  1.00 20.65           O
ATOM   2047  CB  GLU A 767      46.544   9.943  35.320  1.00 35.41           C
ATOM   2048  CG  GLU A 767      47.249   9.071  34.237  1.00 32.57           C
ATOM   2049  CD  GLU A 767      46.442   8.841  32.945  1.00 37.56           C
ATOM   2050  OE1 GLU A 767      45.548   9.648  32.593  1.00 33.42           O
ATOM   2051  OE2 GLU A 767      46.703   7.825  32.260  1.00 39.12           O1-
ATOM   2052  H   GLU A 767      48.301  11.675  35.655  1.00 29.57           H
ATOM   2053  HA  GLU A 767      46.262  11.462  33.996  1.00 32.93           H
ATOM   2054  HB2 GLU A 767      47.044   9.855  36.146  1.00 42.49           H
ATOM   2055  HB3 GLU A 767      45.644   9.600  35.439  1.00 42.49           H
ATOM   2056  HG2 GLU A 767      48.081   9.504  33.988  1.00 39.08           H
ATOM   2057  HG3 GLU A 767      47.440   8.201  34.620  1.00 39.08           H
ATOM   2058  N   ASP A 768      45.633  12.817  36.796  1.00 23.20           N
ATOM   2059  CA  ASP A 768      44.620  13.662  37.430  1.00 23.41           C
ATOM   2060  C   ASP A 768      44.151  14.731  36.462  1.00 17.81           C
ATOM   2061  O   ASP A 768      42.949  14.971  36.298  1.00 18.42           O
ATOM   2062  CB  ASP A 768      45.160  14.367  38.672  1.00 25.45           C
ATOM   2063  CG  ASP A 768      45.485  13.423  39.795  1.00 32.80           C
ATOM   2064  OD1 ASP A 768      46.663  13.434  40.226  1.00 32.53           O
ATOM   2065  OD2 ASP A 768      44.574  12.692  40.246  1.00 29.68           O1-
ATOM   2066  H   ASP A 768      46.396  12.806  37.194  1.00 27.84           H
ATOM   2067  HA  ASP A 768      43.858  13.120  37.687  1.00 28.09           H
ATOM   2068  HB2 ASP A 768      45.973  14.840  38.436  1.00 30.54           H
ATOM   2069  HB3 ASP A 768      44.494  14.994  38.992  1.00 30.54           H
ATOM   2070  N   LEU A 769      45.105  15.428  35.867  1.00 21.62           N
ATOM   2071  CA  LEU A 769      44.788  16.500  34.928  1.00 20.41           C
ATOM   2072  C   LEU A 769      44.005  15.971  33.740  1.00 20.63           C
ATOM   2073  O   LEU A 769      43.046  16.608  33.288  1.00 18.46           O
ATOM   2074  CB  LEU A 769      46.060  17.167  34.438  1.00 20.29           C
ATOM   2075  CG  LEU A 769      46.982  17.774  35.496  1.00 20.07           C
ATOM   2076  CD1 LEU A 769      48.089  18.553  34.812  1.00 25.31           C
ATOM   2077  CD2 LEU A 769      46.211  18.673  36.386  1.00 21.48           C
ATOM   2078  H   LEU A 769      45.947  15.302  35.988  1.00 25.95           H
ATOM   2079  HA  LEU A 769      44.246  17.169  35.376  1.00 24.49           H
ATOM   2080  HB2 LEU A 769      46.578  16.506  33.953  1.00 24.35           H
ATOM   2081  HB3 LEU A 769      45.810  17.883  33.833  1.00 24.35           H
ATOM   2082  HG  LEU A 769      47.380  17.068  36.031  1.00 24.08           H
ATOM   2083 HD11 LEU A 769      48.670  18.935  35.489  1.00 30.37           H
ATOM   2084 HD12 LEU A 769      48.594  17.951  34.243  1.00 30.37           H
ATOM   2085 HD13 LEU A 769      47.694  19.259  34.278  1.00 30.37           H
ATOM   2086 HD21 LEU A 769      46.810  19.049  37.050  1.00 25.77           H
ATOM   2087 HD22 LEU A 769      45.819  19.383  35.854  1.00 25.77           H
ATOM   2088 HD23 LEU A 769      45.512  18.161  36.822  1.00 25.77           H
ATOM   2089  N   LEU A 770      44.409  14.817  33.204  1.00 19.22           N
ATOM   2090  CA  LEU A 770      43.650  14.231  32.109  1.00 17.80           C
ATOM   2091  C   LEU A 770      42.248  13.861  32.566  1.00 17.76           C
ATOM   2092  O   LEU A 770      41.270  14.082  31.847  1.00 16.66           O
ATOM   2093  CB  LEU A 770      44.363  13.001  31.556  1.00 19.41           C
ATOM   2094  CG  LEU A 770      45.667  13.322  30.824  1.00 22.21           C
ATOM   2095  CD1 LEU A 770      46.464  12.076  30.608  1.00 23.94           C
ATOM   2096  CD2 LEU A 770      45.395  14.045  29.496  1.00 21.57           C
ATOM   2097  H   LEU A 770      45.100  14.368  33.450  1.00 23.07           H
ATOM   2098  HA  LEU A 770      43.572  14.882  31.394  1.00 21.36           H
ATOM   2099  HB2 LEU A 770      44.575  12.405  32.291  1.00 23.29           H
ATOM   2100  HB3 LEU A 770      43.773  12.553  30.929  1.00 23.29           H
ATOM   2101  HG  LEU A 770      46.195  13.917  31.380  1.00 26.66           H
ATOM   2102 HD11 LEU A 770      47.285  12.303  30.144  1.00 28.73           H
ATOM   2103 HD12 LEU A 770      46.669  11.679  31.469  1.00 28.73           H
ATOM   2104 HD13 LEU A 770      45.942  11.456  30.075  1.00 28.73           H
ATOM   2105 HD21 LEU A 770      46.241  14.233  29.060  1.00 25.89           H
ATOM   2106 HD22 LEU A 770      44.852  13.474  28.931  1.00 25.89           H
ATOM   2107 HD23 LEU A 770      44.925  14.874  29.678  1.00 25.89           H
ATOM   2108  N   SER A 771      42.126  13.298  33.779  1.00 18.79           N
ATOM   2109  CA  SER A 771      40.813  12.979  34.293  1.00 17.22           C
ATOM   2110  C   SER A 771      39.940  14.221  34.381  1.00 13.91           C
ATOM   2111  O   SER A 771      38.762  14.181  34.036  1.00 16.72           O
ATOM   2112  CB  SER A 771      40.930  12.369  35.692  1.00 16.80           C
ATOM   2113  OG  SER A 771      39.667  11.967  36.137  1.00 18.40           O
ATOM   2114  H   SER A 771      42.779  13.100  34.302  1.00 22.55           H
ATOM   2115  HA  SER A 771      40.381  12.336  33.709  1.00 20.67           H
ATOM   2116  HB2 SER A 771      41.517  11.598  35.657  1.00 20.16           H
ATOM   2117  HB3 SER A 771      41.286  13.034  36.302  1.00 20.16           H
ATOM   2118  HG  SER A 771      39.726  11.631  36.905  1.00 22.08           H
ATOM   2119  N   PHE A 772      40.488  15.313  34.892  1.00 15.88           N
ATOM   2120  CA  PHE A 772      39.691  16.519  35.025  1.00 15.88           C
ATOM   2121  C   PHE A 772      39.281  17.012  33.644  1.00 15.17           C
ATOM   2122  O   PHE A 772      38.127  17.388  33.436  1.00 15.39           O
ATOM   2123  CB  PHE A 772      40.473  17.607  35.744  1.00 16.17           C
ATOM   2124  CG  PHE A 772      40.919  17.251  37.173  1.00 14.97           C
ATOM   2125  CD1 PHE A 772      41.942  17.973  37.743  1.00 17.89           C
ATOM   2126  CD2 PHE A 772      40.301  16.257  37.892  1.00 16.90           C
ATOM   2127  CE1 PHE A 772      42.359  17.708  39.003  1.00 18.58           C
ATOM   2128  CE2 PHE A 772      40.737  15.969  39.177  1.00 22.41           C
ATOM   2129  CZ  PHE A 772      41.757  16.706  39.715  1.00 19.76           C
ATOM   2130  H   PHE A 772      41.301  15.382  35.164  1.00 19.06           H
ATOM   2131  HA  PHE A 772      38.889  16.325  35.535  1.00 19.06           H
ATOM   2132  HB2 PHE A 772      41.270  17.805  35.229  1.00 19.40           H
ATOM   2133  HB3 PHE A 772      39.917  18.400  35.800  1.00 19.40           H
ATOM   2134  HD1 PHE A 772      42.351  18.653  37.257  1.00 21.47           H
ATOM   2135  HD2 PHE A 772      39.611  15.763  37.511  1.00 20.28           H
ATOM   2136  HE1 PHE A 772      43.056  18.195  39.378  1.00 22.30           H
ATOM   2137  HE2 PHE A 772      40.329  15.296  39.673  1.00 26.89           H
ATOM   2138  HZ  PHE A 772      42.047  16.522  40.579  1.00 23.71           H
ATOM   2139  N   SER A 773      40.206  16.963  32.677  1.00 15.83           N
ATOM   2140  CA  SER A 773      39.852  17.387  31.320  1.00 14.25           C
ATOM   2141  C   SER A 773      38.740  16.507  30.762  1.00 13.91           C
ATOM   2142  O   SER A 773      37.793  16.989  30.133  1.00 15.63           O
ATOM   2143  CB  SER A 773      41.112  17.366  30.431  0.79 13.98           C
ATOM   2144  OG  SER A 773      41.459  16.068  30.067  0.68 20.30           O
ATOM   2145  H   SER A 773      41.018  16.698  32.777  1.00 19.00           H
ATOM   2146  HA  SER A 773      39.524  18.300  31.351  1.00 17.10           H
ATOM   2147  HB2 SER A 773      40.937  17.880  29.628  0.67 16.77           H
ATOM   2148  HB3 SER A 773      41.849  17.762  30.922  1.00 16.77           H
ATOM   2149  HG  SER A 773      41.616  15.610  30.754  0.00 24.36           H
ATOM   2150  N   TYR A 774      38.822  15.205  30.999  1.00 14.45           N
ATOM   2151  CA  TYR A 774      37.815  14.280  30.524  1.00 15.71           C
ATOM   2152  C   TYR A 774      36.460  14.550  31.157  1.00 14.73           C
ATOM   2153  O   TYR A 774      35.427  14.564  30.483  1.00 15.63           O
ATOM   2154  CB  TYR A 774      38.264  12.854  30.834  1.00 16.89           C
ATOM   2155  CG  TYR A 774      37.217  11.859  30.521  1.00 15.29           C
ATOM   2156  CD1 TYR A 774      36.349  11.399  31.511  1.00 18.43           C
ATOM   2157  CD2 TYR A 774      37.098  11.331  29.242  1.00 19.60           C
ATOM   2158  CE1 TYR A 774      35.363  10.497  31.197  1.00 21.16           C
ATOM   2159  CE2 TYR A 774      36.144  10.428  28.942  1.00 23.86           C
ATOM   2160  CZ  TYR A 774      35.281  10.007  29.907  1.00 22.15           C
ATOM   2161  OH  TYR A 774      34.351   9.093  29.514  1.00 27.91           O
ATOM   2162  H   TYR A 774      39.460  14.832  31.438  1.00 17.34           H
ATOM   2163  HA  TYR A 774      37.725  14.369  29.562  1.00 18.85           H
ATOM   2164  HB2 TYR A 774      39.048  12.645  30.302  1.00 20.27           H
ATOM   2165  HB3 TYR A 774      38.474  12.785  31.779  1.00 20.27           H
ATOM   2166  HD1 TYR A 774      36.404  11.744  32.373  1.00 22.12           H
ATOM   2167  HD2 TYR A 774      37.676  11.622  28.574  1.00 23.52           H
ATOM   2168  HE1 TYR A 774      34.777  10.193  31.853  1.00 25.39           H
ATOM   2169  HE2 TYR A 774      36.073  10.096  28.077  1.00 28.63           H
ATOM   2170  HH  TYR A 774      34.452   8.912  28.699  1.00 33.49           H
ATOM   2171  N   GLN A 775      36.444  14.703  32.483  1.00 13.95           N
ATOM   2172  CA  GLN A 775      35.187  14.859  33.172  1.00 14.28           C
ATOM   2173  C   GLN A 775      34.517  16.172  32.857  1.00 11.58           C
ATOM   2174  O   GLN A 775      33.290  16.215  32.794  1.00 14.87           O
ATOM   2175  CB  GLN A 775      35.427  14.766  34.668  1.00 14.02           C
ATOM   2176  CG  GLN A 775      35.840  13.382  35.158  1.00 16.65           C
ATOM   2177  CD  GLN A 775      36.019  13.411  36.657  1.00 16.82           C
ATOM   2178  OE1 GLN A 775      35.038  13.521  37.352  1.00 16.81           O
ATOM   2179  NE2 GLN A 775      37.245  13.371  37.131  1.00 16.72           N
ATOM   2180  H   GLN A 775      37.140  14.719  32.988  1.00 16.74           H
ATOM   2181  HA  GLN A 775      34.588  14.141  32.914  1.00 17.14           H
ATOM   2182  HB2 GLN A 775      36.134  15.386  34.907  1.00 16.83           H
ATOM   2183  HB3 GLN A 775      34.610  15.010  35.129  1.00 16.83           H
ATOM   2184  HG2 GLN A 775      35.148  12.739  34.941  1.00 19.98           H
ATOM   2185  HG3 GLN A 775      36.683  13.129  34.750  1.00 19.98           H
ATOM   2186 HE21 GLN A 775      37.914  13.329  36.592  1.00 20.07           H
ATOM   2187 HE22 GLN A 775      37.379  13.386  37.981  1.00 20.07           H
ATOM   2188  N   VAL A 776      35.283  17.222  32.643  1.00 12.75           N
ATOM   2189  CA  VAL A 776      34.680  18.490  32.266  1.00 12.68           C
ATOM   2190  C   VAL A 776      34.126  18.388  30.853  1.00 14.13           C
ATOM   2191  O   VAL A 776      33.008  18.816  30.587  1.00 14.51           O
ATOM   2192  CB  VAL A 776      35.685  19.638  32.435  1.00 13.66           C
ATOM   2193  CG1 VAL A 776      35.133  20.965  31.890  1.00 14.06           C
ATOM   2194  CG2 VAL A 776      35.937  19.829  33.945  1.00 17.02           C
ATOM   2195  H   VAL A 776      36.141  17.232  32.707  1.00 15.30           H
ATOM   2196  HA  VAL A 776      33.934  18.666  32.860  1.00 15.22           H
ATOM   2197  HB  VAL A 776      36.521  19.427  31.991  1.00 16.39           H
ATOM   2198 HG11 VAL A 776      35.799  21.659  32.017  1.00 16.87           H
ATOM   2199 HG12 VAL A 776      34.939  20.861  30.945  1.00 16.87           H
ATOM   2200 HG13 VAL A 776      34.322  21.191  32.372  1.00 16.87           H
ATOM   2201 HG21 VAL A 776      36.571  20.553  34.069  1.00 20.43           H
ATOM   2202 HG22 VAL A 776      35.098  20.046  34.380  1.00 20.43           H
ATOM   2203 HG23 VAL A 776      36.297  19.007  34.311  1.00 20.43           H
ATOM   2204  N   ALA A 777      34.852  17.725  29.959  1.00 15.67           N
ATOM   2205  CA  ALA A 777      34.320  17.557  28.620  1.00 14.60           C
ATOM   2206  C   ALA A 777      33.069  16.714  28.640  1.00 14.85           C
ATOM   2207  O   ALA A 777      32.134  16.966  27.870  1.00 14.77           O
ATOM   2208  CB  ALA A 777      35.363  16.913  27.698  1.00 14.86           C
ATOM   2209  H   ALA A 777      35.626  17.377  30.097  1.00 18.80           H
ATOM   2210  HA  ALA A 777      34.093  18.428  28.257  1.00 17.52           H
ATOM   2211  HB1 ALA A 777      34.982  16.813  26.812  1.00 17.83           H
ATOM   2212  HB2 ALA A 777      36.146  17.485  27.659  1.00 17.83           H
ATOM   2213  HB3 ALA A 777      35.605  16.044  28.054  1.00 17.83           H
ATOM   2214  N   LYS A 778      33.036  15.699  29.519  1.00 13.51           N
ATOM   2215  CA  LYS A 778      31.892  14.810  29.580  1.00 14.44           C
ATOM   2216  C   LYS A 778      30.673  15.579  30.064  1.00 13.56           C
ATOM   2217  O   LYS A 778      29.569  15.432  29.544  1.00 15.95           O
ATOM   2218  CB  LYS A 778      32.208  13.641  30.514  1.00 17.12           C
ATOM   2219  CG  LYS A 778      31.226  12.508  30.476  1.00 25.02           C
ATOM   2220  CD  LYS A 778      31.471  11.593  29.300  1.00 30.38           C
ATOM   2221  CE  LYS A 778      30.659  10.324  29.430  1.00 39.85           C
ATOM   2222  NZ  LYS A 778      29.186  10.609  29.434  1.00 44.96           N1+
ATOM   2223  H   LYS A 778      33.661  15.515  30.080  1.00 16.21           H
ATOM   2224  HA  LYS A 778      31.705  14.458  28.696  1.00 17.32           H
ATOM   2225  HB2 LYS A 778      33.077  13.282  30.274  1.00 20.55           H
ATOM   2226  HB3 LYS A 778      32.234  13.973  31.425  1.00 20.55           H
ATOM   2227  HG2 LYS A 778      31.310  11.985  31.288  1.00 30.03           H
ATOM   2228  HG3 LYS A 778      30.328  12.866  30.399  1.00 30.03           H
ATOM   2229  HD2 LYS A 778      31.207  12.043  28.481  1.00 36.46           H
ATOM   2230  HD3 LYS A 778      32.410  11.355  29.267  1.00 36.46           H
ATOM   2231  HE2 LYS A 778      30.854   9.741  28.679  1.00 47.82           H
ATOM   2232  HE3 LYS A 778      30.886   9.884  30.264  1.00 47.82           H
ATOM   2233  HZ1 LYS A 778      28.729   9.849  29.511  1.00 53.95           H
ATOM   2234  HZ2 LYS A 778      28.981  11.141  30.117  1.00 53.95           H
ATOM   2235  HZ3 LYS A 778      28.952  11.011  28.675  1.00 53.95           H
ATOM   2236  N   GLY A 779      30.868  16.371  31.104  1.00 14.94           N
ATOM   2237  CA  GLY A 779      29.763  17.157  31.639  1.00 16.06           C
ATOM   2238  C   GLY A 779      29.266  18.180  30.642  1.00 15.74           C
ATOM   2239  O   GLY A 779      28.064  18.372  30.485  1.00 15.24           O
ATOM   2240  H   GLY A 779      31.616  16.474  31.516  1.00 17.92           H
ATOM   2241  HA2 GLY A 779      29.028  16.568  31.870  1.00 19.27           H
ATOM   2242  HA3 GLY A 779      30.052  17.621  32.440  1.00 19.27           H
ATOM   2243  N   MET A 780      30.192  18.792  29.912  1.00 14.41           N
ATOM   2244  CA  MET A 780      29.832  19.787  28.912  1.00 14.30           C
ATOM   2245  C   MET A 780      29.149  19.136  27.716  1.00 16.09           C
ATOM   2246  O   MET A 780      28.208  19.715  27.173  1.00 15.89           O
ATOM   2247  CB  MET A 780      31.067  20.553  28.464  1.00 15.24           C
ATOM   2248  CG  MET A 780      31.622  21.578  29.444  1.00 16.06           C
ATOM   2249  SD  MET A 780      30.408  22.774  30.010  1.00 16.74           S
ATOM   2250  CE  MET A 780      29.937  23.504  28.430  1.00 17.72           C
ATOM   2251  H   MET A 780      31.037  18.648  29.977  1.00 17.29           H
ATOM   2252  HA  MET A 780      29.219  20.423  29.312  1.00 17.16           H
ATOM   2253  HB2 MET A 780      31.773  19.913  28.287  1.00 18.29           H
ATOM   2254  HB3 MET A 780      30.850  21.026  27.645  1.00 18.29           H
ATOM   2255  HG2 MET A 780      31.965  21.112  30.222  1.00 19.27           H
ATOM   2256  HG3 MET A 780      32.340  22.067  29.011  1.00 19.27           H
ATOM   2257  HE1 MET A 780      29.266  24.187  28.586  1.00 21.27           H
ATOM   2258  HE2 MET A 780      30.722  23.897  28.018  1.00 21.27           H
ATOM   2259  HE3 MET A 780      29.575  22.809  27.857  1.00 21.27           H
ATOM   2260  N   ALA A 781      29.571  17.920  27.335  1.00 14.80           N
ATOM   2261  CA  ALA A 781      28.838  17.175  26.318  1.00 16.93           C
ATOM   2262  C   ALA A 781      27.403  16.960  26.751  1.00 14.47           C
ATOM   2263  O   ALA A 781      26.482  17.069  25.943  1.00 17.50           O
ATOM   2264  CB  ALA A 781      29.525  15.825  26.010  1.00 15.04           C
ATOM   2265  H   ALA A 781      30.264  17.518  27.646  1.00 17.76           H
ATOM   2266  HA  ALA A 781      28.826  17.694  25.499  1.00 20.32           H
ATOM   2267  HB1 ALA A 781      29.012  15.358  25.332  1.00 18.05           H
ATOM   2268  HB2 ALA A 781      30.424  15.994  25.688  1.00 18.05           H
ATOM   2269  HB3 ALA A 781      29.558  15.296  26.823  1.00 18.05           H
ATOM   2270  N   PHE A 782      27.188  16.635  28.030  1.00 15.29           N
ATOM   2271  CA  PHE A 782      25.821  16.466  28.484  1.00 15.69           C
ATOM   2272  C   PHE A 782      25.054  17.780  28.411  1.00 15.13           C
ATOM   2273  O   PHE A 782      23.919  17.824  27.927  1.00 17.68           O
ATOM   2274  CB  PHE A 782      25.783  15.924  29.915  1.00 18.13           C
ATOM   2275  CG  PHE A 782      24.386  15.659  30.356  1.00 18.90           C
ATOM   2276  CD1 PHE A 782      23.718  16.559  31.111  1.00 24.84           C
ATOM   2277  CD2 PHE A 782      23.705  14.569  29.862  1.00 24.41           C
ATOM   2278  CE1 PHE A 782      22.414  16.339  31.451  1.00 20.26           C
ATOM   2279  CE2 PHE A 782      22.396  14.357  30.202  1.00 29.28           C
ATOM   2280  CZ  PHE A 782      21.769  15.253  31.000  1.00 23.40           C
ATOM   2281  H   PHE A 782      27.795  16.513  28.627  1.00 18.35           H
ATOM   2282  HA  PHE A 782      25.375  15.826  27.908  1.00 18.83           H
ATOM   2283  HB2 PHE A 782      26.278  15.090  29.956  1.00 21.76           H
ATOM   2284  HB3 PHE A 782      26.174  16.577  30.516  1.00 21.76           H
ATOM   2285  HD1 PHE A 782      24.158  17.313  31.431  1.00 29.81           H
ATOM   2286  HD2 PHE A 782      24.146  13.958  29.316  1.00 29.29           H
ATOM   2287  HE1 PHE A 782      21.970  16.946  31.998  1.00 24.31           H
ATOM   2288  HE2 PHE A 782      21.946  13.603  29.895  1.00 35.14           H
ATOM   2289  HZ  PHE A 782      20.882  15.111  31.242  1.00 28.08           H
ATOM   2290  N   LEU A 783      25.668  18.870  28.850  1.00 16.06           N
ATOM   2291  CA  LEU A 783      25.020  20.170  28.745  1.00 18.56           C
ATOM   2292  C   LEU A 783      24.621  20.450  27.308  1.00 17.45           C
ATOM   2293  O   LEU A 783      23.502  20.885  27.036  1.00 19.76           O
ATOM   2294  CB  LEU A 783      25.948  21.258  29.216  1.00 18.71           C
ATOM   2295  CG  LEU A 783      25.362  22.540  29.758  1.00 30.50           C
ATOM   2296  CD1 LEU A 783      24.619  22.232  31.024  1.00 32.81           C
ATOM   2297  CD2 LEU A 783      26.472  23.526  30.037  1.00 32.32           C
ATOM   2298  H   LEU A 783      26.450  18.885  29.209  1.00 19.28           H
ATOM   2299  HA  LEU A 783      24.223  20.182  29.297  1.00 22.27           H
ATOM   2300  HB2 LEU A 783      26.504  20.887  29.919  1.00 22.46           H
ATOM   2301  HB3 LEU A 783      26.514  21.506  28.468  1.00 22.46           H
ATOM   2302  HG  LEU A 783      24.748  22.926  29.114  1.00 36.60           H
ATOM   2303 HD11 LEU A 783      24.240  23.053  31.375  1.00 39.37           H
ATOM   2304 HD12 LEU A 783      23.911  21.598  30.827  1.00 39.37           H
ATOM   2305 HD13 LEU A 783      25.236  21.850  31.667  1.00 39.37           H
ATOM   2306 HD21 LEU A 783      26.086  24.345  30.384  1.00 38.78           H
ATOM   2307 HD22 LEU A 783      27.077  23.142  30.690  1.00 38.78           H
ATOM   2308 HD23 LEU A 783      26.947  23.707  29.211  1.00 38.78           H
ATOM   2309  N   ALA A 784      25.545  20.225  26.371  1.00 16.13           N
ATOM   2310  CA  ALA A 784      25.221  20.482  24.978  1.00 18.78           C
ATOM   2311  C   ALA A 784      24.121  19.555  24.482  1.00 19.76           C
ATOM   2312  O   ALA A 784      23.267  19.968  23.689  1.00 20.37           O
ATOM   2313  CB  ALA A 784      26.463  20.337  24.112  1.00 17.62           C
ATOM   2314  H   ALA A 784      26.341  19.933  26.514  1.00 19.36           H
ATOM   2315  HA  ALA A 784      24.903  21.394  24.892  1.00 22.53           H
ATOM   2316  HB1 ALA A 784      26.225  20.512  23.188  1.00 21.14           H
ATOM   2317  HB2 ALA A 784      27.130  20.975  24.409  1.00 21.14           H
ATOM   2318  HB3 ALA A 784      26.806  19.434  24.201  1.00 21.14           H
ATOM   2319  N   SER A 785      24.107  18.315  24.966  1.00 19.49           N
ATOM   2320  CA  SER A 785      23.053  17.384  24.580  1.00 17.74           C
ATOM   2321  C   SER A 785      21.692  17.856  25.058  1.00 20.69           C
ATOM   2322  O   SER A 785      20.677  17.495  24.464  1.00 22.58           O
ATOM   2323  CB  SER A 785      23.324  15.983  25.130  1.00 18.54           C
ATOM   2324  OG  SER A 785      22.952  15.822  26.492  1.00 22.45           O
ATOM   2325  H   SER A 785      24.688  17.992  25.512  1.00 23.38           H
ATOM   2326  HA  SER A 785      23.026  17.325  23.612  1.00 21.29           H
ATOM   2327  HB2 SER A 785      22.824  15.344  24.598  1.00 22.24           H
ATOM   2328  HB3 SER A 785      24.272  15.800  25.047  1.00 22.24           H
ATOM   2329  HG  SER A 785      23.381  16.361  26.973  1.00 26.94           H
ATOM   2330  N   LYS A 786      21.653  18.591  26.158  1.00 18.70           N
ATOM   2331  CA  LYS A 786      20.434  19.192  26.673  1.00 20.30           C
ATOM   2332  C   LYS A 786      20.160  20.542  26.038  1.00 23.68           C
ATOM   2333  O   LYS A 786      19.225  21.233  26.440  1.00 21.03           O
ATOM   2334  CB  LYS A 786      20.506  19.332  28.188  1.00 22.36           C
ATOM   2335  CG  LYS A 786      20.557  17.981  28.889  1.00 23.47           C
ATOM   2336  CD  LYS A 786      19.210  17.274  28.844  1.00 34.07           C
ATOM   2337  CE  LYS A 786      18.616  17.261  30.231  1.00 36.42           C
ATOM   2338  NZ  LYS A 786      17.265  16.660  30.348  1.00 40.94           N1+
ATOM   2339  H   LYS A 786      22.344  18.761  26.640  1.00 22.44           H
ATOM   2340  HA  LYS A 786      19.687  18.609  26.464  1.00 24.36           H
ATOM   2341  HB2 LYS A 786      21.308  19.824  28.424  1.00 26.84           H
ATOM   2342  HB3 LYS A 786      19.719  19.805  28.502  1.00 26.84           H
ATOM   2343  HG2 LYS A 786      21.211  17.417  28.449  1.00 28.17           H
ATOM   2344  HG3 LYS A 786      20.800  18.113  29.819  1.00 28.17           H
ATOM   2345  HD2 LYS A 786      18.608  17.752  28.252  1.00 40.88           H
ATOM   2346  HD3 LYS A 786      19.330  16.358  28.547  1.00 40.88           H
ATOM   2347  HE2 LYS A 786      19.208  16.758  30.812  1.00 43.71           H
ATOM   2348  HE3 LYS A 786      18.555  18.176  30.546  1.00 43.71           H
ATOM   2349  HZ1 LYS A 786      16.990  16.692  31.194  1.00 49.12           H
ATOM   2350  HZ2 LYS A 786      16.688  17.108  29.839  1.00 49.12           H
ATOM   2351  HZ3 LYS A 786      17.286  15.811  30.083  1.00 49.12           H
ATOM   2352  N   ASN A 787      20.951  20.914  25.041  1.00 21.44           N
ATOM   2353  CA  ASN A 787      20.816  22.182  24.340  1.00 23.08           C
ATOM   2354  C   ASN A 787      21.037  23.375  25.259  1.00 23.00           C
ATOM   2355  O   ASN A 787      20.410  24.432  25.101  1.00 24.09           O
ATOM   2356  CB  ASN A 787      19.472  22.271  23.640  1.00 24.14           C
ATOM   2357  CG  ASN A 787      19.619  22.809  22.235  1.00 25.97           C
ATOM   2358  OD1 ASN A 787      19.753  22.053  21.300  1.00 30.61           O
ATOM   2359  ND2 ASN A 787      19.727  24.109  22.118  1.00 25.46           N
ATOM   2360  H   ASN A 787      21.597  20.430  24.743  1.00 25.73           H
ATOM   2361  HA  ASN A 787      21.499  22.221  23.653  1.00 27.70           H
ATOM   2362  HB2 ASN A 787      19.079  21.386  23.588  1.00 28.97           H
ATOM   2363  HB3 ASN A 787      18.891  22.868  24.136  1.00 28.97           H
ATOM   2364 HD21 ASN A 787      19.813  24.464  21.340  1.00 30.56           H
ATOM   2365 HD22 ASN A 787      19.712  24.606  22.819  1.00 30.56           H
ATOM   2366  N   CYS A 788      21.979  23.225  26.198  1.00 18.76           N
ATOM   2367  CA  CYS A 788      22.348  24.264  27.128  1.00 18.92           C
ATOM   2368  C   CYS A 788      23.769  24.737  26.874  1.00 21.85           C
ATOM   2369  O   CYS A 788      24.650  23.947  26.509  1.00 22.71           O
ATOM   2370  CB  CYS A 788      22.221  23.789  28.566  0.90 15.95           C
ATOM   2371  SG  CYS A 788      20.482  23.749  29.022  0.71 21.82           S
ATOM   2372  H   CYS A 788      22.427  22.499  26.308  1.00 22.51           H
ATOM   2373  HA  CYS A 788      21.753  25.022  27.008  1.00 22.70           H
ATOM   2374  HB2 CYS A 788      22.585  22.894  28.648  0.00 19.14           H
ATOM   2375  HB3 CYS A 788      22.683  24.404  29.156  1.00 19.14           H
ATOM   2376  HG  CYS A 788      20.385  23.373  30.157  0.89 26.18           H
ATOM   2377  N   ILE A 789      23.947  26.039  27.034  1.00 18.36           N
ATOM   2378  CA  ILE A 789      25.212  26.720  26.873  1.00 17.08           C
ATOM   2379  C   ILE A 789      25.628  27.285  28.219  1.00 16.73           C
ATOM   2380  O   ILE A 789      24.828  27.923  28.910  1.00 19.91           O
ATOM   2381  CB  ILE A 789      25.099  27.815  25.807  1.00 17.55           C
ATOM   2382  CG1 ILE A 789      24.821  27.141  24.478  1.00 22.00           C
ATOM   2383  CG2 ILE A 789      26.388  28.615  25.683  1.00 19.66           C
ATOM   2384  CD1 ILE A 789      24.214  28.113  23.423  1.00 32.18           C
ATOM   2385  H   ILE A 789      23.310  26.575  27.249  1.00 22.03           H
ATOM   2386  HA  ILE A 789      25.886  26.084  26.587  1.00 20.50           H
ATOM   2387  HB  ILE A 789      24.366  28.411  26.028  1.00 21.06           H
ATOM   2388 HG12 ILE A 789      25.653  26.792  24.121  1.00 26.41           H
ATOM   2389 HG13 ILE A 789      24.191  26.417  24.617  1.00 26.41           H
ATOM   2390 HG21 ILE A 789      26.273  29.295  25.000  1.00 23.59           H
ATOM   2391 HG22 ILE A 789      26.583  29.033  26.537  1.00 23.59           H
ATOM   2392 HG23 ILE A 789      27.109  28.015  25.435  1.00 23.59           H
ATOM   2393 HD11 ILE A 789      24.059  27.627  22.598  1.00 38.61           H
ATOM   2394 HD12 ILE A 789      23.376  28.464  23.763  1.00 38.61           H
ATOM   2395 HD13 ILE A 789      24.838  28.839  23.267  1.00 38.61           H
ATOM   2396  N   HIS A 790      26.884  27.054  28.596  1.00 17.16           N
ATOM   2397  CA  HIS A 790      27.342  27.504  29.903  1.00 16.21           C
ATOM   2398  C   HIS A 790      27.547  29.014  29.954  1.00 18.57           C
ATOM   2399  O   HIS A 790      26.984  29.689  30.826  1.00 20.65           O
ATOM   2400  CB  HIS A 790      28.614  26.789  30.271  1.00 15.94           C
ATOM   2401  CG  HIS A 790      28.969  26.960  31.698  1.00 17.03           C
ATOM   2402  ND1 HIS A 790      29.404  28.158  32.216  1.00 16.83           N
ATOM   2403  CD2 HIS A 790      28.899  26.101  32.737  1.00 20.64           C
ATOM   2404  CE1 HIS A 790      29.609  28.022  33.514  1.00 16.28           C
ATOM   2405  NE2 HIS A 790      29.318  26.781  33.849  1.00 17.77           N
ATOM   2406  H   HIS A 790      27.478  26.649  28.124  1.00 20.59           H
ATOM   2407  HA  HIS A 790      26.671  27.274  30.564  1.00 19.45           H
ATOM   2408  HB2 HIS A 790      29.342  27.142  29.736  1.00 19.13           H
ATOM   2409  HB3 HIS A 790      28.505  25.841  30.101  1.00 19.13           H
ATOM   2410  HD2 HIS A 790      28.635  25.210  32.700  1.00 24.77           H
ATOM   2411  HE1 HIS A 790      29.918  28.684  34.089  1.00 19.53           H
ATOM   2412  HE2 HIS A 790      29.374  26.453  34.642  1.00 21.33           H
ATOM   2413  N   ARG A 791      28.354  29.557  29.040  1.00 16.27           N
ATOM   2414  CA  ARG A 791      28.730  30.957  28.903  1.00 17.39           C
ATOM   2415  C   ARG A 791      29.861  31.412  29.818  1.00 18.63           C
ATOM   2416  O   ARG A 791      30.403  32.476  29.591  1.00 19.86           O
ATOM   2417  CB  ARG A 791      27.554  31.929  29.106  1.00 18.54           C
ATOM   2418  CG  ARG A 791      26.420  31.678  28.190  1.00 23.06           C
ATOM   2419  CD  ARG A 791      25.425  32.817  28.214  1.00 32.53           C
ATOM   2420  NE  ARG A 791      24.363  32.541  27.258  1.00 40.37           N
ATOM   2421  CZ  ARG A 791      23.692  33.476  26.596  1.00 44.63           C
ATOM   2422  NH1 ARG A 791      23.969  34.761  26.800  1.00 40.98           N
ATOM   2423  NH2 ARG A 791      22.755  33.122  25.725  1.00 40.38           N1+
ATOM   2424  H   ARG A 791      28.728  29.076  28.433  1.00 19.52           H
ATOM   2425  HA  ARG A 791      29.042  31.086  27.994  1.00 20.87           H
ATOM   2426  HB2 ARG A 791      27.228  31.841  30.015  1.00 22.25           H
ATOM   2427  HB3 ARG A 791      27.865  32.834  28.953  1.00 22.25           H
ATOM   2428  HG2 ARG A 791      26.754  31.585  27.284  1.00 27.67           H
ATOM   2429  HG3 ARG A 791      25.961  30.868  28.463  1.00 27.67           H
ATOM   2430  HD2 ARG A 791      25.035  32.893  29.100  1.00 39.04           H
ATOM   2431  HD3 ARG A 791      25.866  33.642  27.961  1.00 39.04           H
ATOM   2432  HE  ARG A 791      24.156  31.719  27.113  1.00 48.44           H
ATOM   2433 HH11 ARG A 791      24.583  34.985  27.360  1.00 49.17           H
ATOM   2434 HH12 ARG A 791      23.535  35.368  26.373  1.00 49.17           H
ATOM   2435 HH21 ARG A 791      22.577  32.290  25.600  1.00 48.46           H
ATOM   2436 HH22 ARG A 791      22.312  33.725  25.300  1.00 48.46           H
ATOM   2437  N   ASP A 792      30.239  30.667  30.845  1.00 17.56           N
ATOM   2438  CA  ASP A 792      31.337  31.085  31.710  1.00 17.93           C
ATOM   2439  C   ASP A 792      32.123  29.865  32.155  1.00 17.66           C
ATOM   2440  O   ASP A 792      32.489  29.702  33.315  1.00 17.62           O
ATOM   2441  CB  ASP A 792      30.838  31.884  32.906  1.00 20.09           C
ATOM   2442  CG  ASP A 792      31.942  32.665  33.600  1.00 19.60           C
ATOM   2443  OD1 ASP A 792      31.631  33.279  34.648  1.00 21.23           O
ATOM   2444  OD2 ASP A 792      33.093  32.669  33.155  1.00 20.15           O1-
ATOM   2445  H   ASP A 792      29.879  29.918  31.064  1.00 21.07           H
ATOM   2446  HA  ASP A 792      31.936  31.655  31.202  1.00 21.51           H
ATOM   2447  HB2 ASP A 792      30.167  32.516  32.605  1.00 24.11           H
ATOM   2448  HB3 ASP A 792      30.451  31.273  33.553  1.00 24.11           H
ATOM   2449  N   LEU A 793      32.420  28.994  31.214  1.00 15.38           N
ATOM   2450  CA  LEU A 793      33.230  27.824  31.518  1.00 15.99           C
ATOM   2451  C   LEU A 793      34.672  28.250  31.754  1.00 17.26           C
ATOM   2452  O   LEU A 793      35.253  28.983  30.941  1.00 15.87           O
ATOM   2453  CB  LEU A 793      33.142  26.836  30.369  1.00 15.26           C
ATOM   2454  CG  LEU A 793      34.023  25.612  30.566  1.00 15.48           C
ATOM   2455  CD1 LEU A 793      33.582  24.824  31.759  1.00 18.45           C
ATOM   2456  CD2 LEU A 793      33.911  24.753  29.355  1.00 18.05           C
ATOM   2457  H   LEU A 793      32.169  29.052  30.394  1.00 18.45           H
ATOM   2458  HA  LEU A 793      32.897  27.396  32.323  1.00 19.18           H
ATOM   2459  HB2 LEU A 793      32.224  26.533  30.284  1.00 18.31           H
ATOM   2460  HB3 LEU A 793      33.421  27.278  29.552  1.00 18.31           H
ATOM   2461  HG  LEU A 793      34.948  25.880  30.683  1.00 18.58           H
ATOM   2462 HD11 LEU A 793      34.161  24.052  31.859  1.00 22.14           H
ATOM   2463 HD12 LEU A 793      33.641  25.387  32.548  1.00 22.14           H
ATOM   2464 HD13 LEU A 793      32.666  24.536  31.626  1.00 22.14           H
ATOM   2465 HD21 LEU A 793      34.471  23.969  29.472  1.00 21.66           H
ATOM   2466 HD22 LEU A 793      32.986  24.485  29.243  1.00 21.66           H
ATOM   2467 HD23 LEU A 793      34.206  25.258  28.581  1.00 21.66           H
ATOM   2468  N   ALA A 794      35.232  27.810  32.881  1.00 17.88           N
ATOM   2469  CA  ALA A 794      36.522  28.229  33.420  1.00 16.08           C
ATOM   2470  C   ALA A 794      36.752  27.386  34.664  1.00 15.94           C
ATOM   2471  O   ALA A 794      35.805  26.900  35.269  1.00 16.74           O
ATOM   2472  CB  ALA A 794      36.541  29.716  33.746  1.00 15.71           C
ATOM   2473  H   ALA A 794      34.850  27.226  33.384  1.00 21.46           H
ATOM   2474  HA  ALA A 794      37.225  28.039  32.779  1.00 19.29           H
ATOM   2475  HB1 ALA A 794      37.413  29.951  34.100  1.00 18.85           H
ATOM   2476  HB2 ALA A 794      36.366  30.219  32.935  1.00 18.85           H
ATOM   2477  HB3 ALA A 794      35.854  29.903  34.406  1.00 18.85           H
ATOM   2478  N   ALA A 795      38.026  27.197  35.014  1.00 17.00           N
ATOM   2479  CA  ALA A 795      38.348  26.374  36.172  1.00 19.33           C
ATOM   2480  C   ALA A 795      37.649  26.864  37.416  1.00 20.99           C
ATOM   2481  O   ALA A 795      37.276  26.049  38.266  1.00 19.11           O
ATOM   2482  CB  ALA A 795      39.850  26.361  36.393  1.00 18.67           C
ATOM   2483  H   ALA A 795      38.706  27.528  34.604  1.00 20.41           H
ATOM   2484  HA  ALA A 795      38.060  25.463  36.003  1.00 23.19           H
ATOM   2485  HB1 ALA A 795      40.050  25.810  37.166  1.00 22.40           H
ATOM   2486  HB2 ALA A 795      40.281  25.995  35.605  1.00 22.40           H
ATOM   2487  HB3 ALA A 795      40.154  27.269  36.546  1.00 22.40           H
ATOM   2488  N   ARG A 796      37.425  28.179  37.515  1.00 19.19           N
ATOM   2489  CA  ARG A 796      36.750  28.734  38.691  1.00 16.79           C
ATOM   2490  C   ARG A 796      35.305  28.277  38.799  1.00 20.37           C
ATOM   2491  O   ARG A 796      34.708  28.401  39.879  1.00 20.42           O
ATOM   2492  CB  ARG A 796      36.789  30.267  38.661  1.00 18.64           C
ATOM   2493  CG  ARG A 796      36.138  30.880  37.448  1.00 18.81           C
ATOM   2494  CD  ARG A 796      36.206  32.418  37.400  1.00 18.50           C
ATOM   2495  NE  ARG A 796      35.698  32.869  36.131  1.00 20.92           N
ATOM   2496  CZ  ARG A 796      36.421  32.969  35.030  1.00 17.87           C
ATOM   2497  NH1 ARG A 796      35.817  33.307  33.904  1.00 19.73           N
ATOM   2498  NH2 ARG A 796      37.722  32.743  35.035  1.00 22.91           N1+
ATOM   2499  H   ARG A 796      37.650  28.762  36.924  1.00 23.03           H
ATOM   2500  HA  ARG A 796      37.217  28.439  39.488  1.00 20.14           H
ATOM   2501  HB2 ARG A 796      36.329  30.605  39.446  1.00 22.36           H
ATOM   2502  HB3 ARG A 796      37.716  30.555  38.676  1.00 22.36           H
ATOM   2503  HG2 ARG A 796      36.580  30.541  36.654  1.00 22.57           H
ATOM   2504  HG3 ARG A 796      35.202  30.625  37.436  1.00 22.57           H
ATOM   2505  HD2 ARG A 796      35.656  32.793  38.106  1.00 22.20           H
ATOM   2506  HD3 ARG A 796      37.127  32.709  37.489  1.00 22.20           H
ATOM   2507  HE  ARG A 796      34.868  33.088  36.086  1.00 25.10           H
ATOM   2508 HH11 ARG A 796      34.973  33.475  33.903  1.00 23.68           H
ATOM   2509 HH12 ARG A 796      36.277  33.417  33.186  1.00 23.68           H
ATOM   2510 HH21 ARG A 796      38.114  32.499  35.761  1.00 27.50           H
ATOM   2511 HH22 ARG A 796      38.176  32.827  34.309  1.00 27.50           H
ATOM   2512  N   ASN A 797      34.723  27.759  37.719  1.00 16.36           N
ATOM   2513  CA  ASN A 797      33.350  27.276  37.728  1.00 15.88           C
ATOM   2514  C   ASN A 797      33.298  25.758  37.659  1.00 14.91           C
ATOM   2515  O   ASN A 797      32.305  25.187  37.233  1.00 18.89           O
ATOM   2516  CB  ASN A 797      32.530  27.898  36.602  1.00 16.70           C
ATOM   2517  CG  ASN A 797      31.953  29.231  36.983  1.00 20.85           C
ATOM   2518  OD1 ASN A 797      31.588  29.461  38.151  1.00 21.48           O
ATOM   2519  ND2 ASN A 797      31.877  30.140  36.020  1.00 19.70           N
ATOM   2520  H   ASN A 797      35.112  27.677  36.957  1.00 19.63           H
ATOM   2521  HA  ASN A 797      32.939  27.541  38.566  1.00 19.05           H
ATOM   2522  HB2 ASN A 797      33.101  28.027  35.829  1.00 20.05           H
ATOM   2523  HB3 ASN A 797      31.796  27.305  36.379  1.00 20.05           H
ATOM   2524 HD21 ASN A 797      31.554  30.919  36.189  1.00 23.65           H
ATOM   2525 HD22 ASN A 797      32.151  29.951  35.227  1.00 23.65           H
ATOM   2526  N   ILE A 798      34.368  25.099  38.101  1.00 16.44           N
ATOM   2527  CA  ILE A 798      34.399  23.661  38.291  1.00 16.00           C
ATOM   2528  C   ILE A 798      34.678  23.388  39.758  1.00 16.60           C
ATOM   2529  O   ILE A 798      35.581  23.993  40.334  1.00 16.80           O
ATOM   2530  CB  ILE A 798      35.474  22.984  37.418  1.00 15.68           C
ATOM   2531  CG1 ILE A 798      35.362  23.447  35.942  1.00 16.17           C
ATOM   2532  CG2 ILE A 798      35.383  21.465  37.583  1.00 16.31           C
ATOM   2533  CD1 ILE A 798      34.106  23.012  35.258  1.00 18.77           C
ATOM   2534  H   ILE A 798      35.111  25.483  38.304  1.00 19.73           H
ATOM   2535  HA  ILE A 798      33.535  23.284  38.065  1.00 19.20           H
ATOM   2536  HB  ILE A 798      36.342  23.264  37.749  1.00 18.82           H
ATOM   2537 HG12 ILE A 798      35.391  24.417  35.917  1.00 19.41           H
ATOM   2538 HG13 ILE A 798      36.111  23.084  35.444  1.00 19.41           H
ATOM   2539 HG21 ILE A 798      36.062  21.047  37.030  1.00 19.57           H
ATOM   2540 HG22 ILE A 798      35.528  21.239  38.515  1.00 19.57           H
ATOM   2541 HG23 ILE A 798      34.501  21.170  37.304  1.00 19.57           H
ATOM   2542 HD11 ILE A 798      34.114  23.340  34.345  1.00 22.53           H
ATOM   2543 HD12 ILE A 798      34.065  22.042  35.261  1.00 22.53           H
ATOM   2544 HD13 ILE A 798      33.344  23.377  35.735  1.00 22.53           H
ATOM   2545  N   LEU A 799      33.945  22.443  40.317  1.00 15.51           N
ATOM   2546  CA  LEU A 799      34.176  21.998  41.685  1.00 13.65           C
ATOM   2547  C   LEU A 799      34.736  20.596  41.684  1.00 16.67           C
ATOM   2548  O   LEU A 799      34.655  19.867  40.693  1.00 17.15           O
ATOM   2549  CB  LEU A 799      32.876  22.004  42.468  1.00 15.72           C
ATOM   2550  CG  LEU A 799      32.118  23.305  42.403  1.00 17.43           C
ATOM   2551  CD1 LEU A 799      30.744  23.103  43.075  1.00 19.22           C
ATOM   2552  CD2 LEU A 799      32.868  24.448  43.045  1.00 20.22           C
ATOM   2553  H   LEU A 799      33.298  22.035  39.922  1.00 18.61           H
ATOM   2554  HA  LEU A 799      34.809  22.589  42.122  1.00 16.38           H
ATOM   2555  HB2 LEU A 799      32.299  21.308  42.117  1.00 18.86           H
ATOM   2556  HB3 LEU A 799      33.075  21.825  43.401  1.00 18.86           H
ATOM   2557  HG  LEU A 799      31.965  23.534  41.473  1.00 20.91           H
ATOM   2558 HD11 LEU A 799      30.249  23.936  43.037  1.00 23.06           H
ATOM   2559 HD12 LEU A 799      30.260  22.408  42.601  1.00 23.06           H
ATOM   2560 HD13 LEU A 799      30.880  22.840  43.999  1.00 23.06           H
ATOM   2561 HD21 LEU A 799      32.335  25.255  42.973  1.00 24.26           H
ATOM   2562 HD22 LEU A 799      33.026  24.237  43.978  1.00 24.26           H
ATOM   2563 HD23 LEU A 799      33.714  24.568  42.585  1.00 24.26           H
ATOM   2564  N   LEU A 800      35.335  20.224  42.802  1.00 15.43           N
ATOM   2565  CA  LEU A 800      35.954  18.921  42.906  1.00 16.71           C
ATOM   2566  C   LEU A 800      35.472  18.232  44.162  1.00 18.74           C
ATOM   2567  O   LEU A 800      35.452  18.846  45.233  1.00 17.99           O
ATOM   2568  CB  LEU A 800      37.473  19.074  42.886  1.00 16.61           C
ATOM   2569  CG  LEU A 800      38.226  17.762  42.781  1.00 17.96           C
ATOM   2570  CD1 LEU A 800      38.054  17.169  41.403  1.00 19.93           C
ATOM   2571  CD2 LEU A 800      39.663  18.063  43.092  1.00 20.78           C
ATOM   2572  H   LEU A 800      35.396  20.707  43.511  1.00 18.52           H
ATOM   2573  HA  LEU A 800      35.693  18.380  42.144  1.00 20.05           H
ATOM   2574  HB2 LEU A 800      37.721  19.619  42.122  1.00 19.93           H
ATOM   2575  HB3 LEU A 800      37.754  19.512  43.705  1.00 19.93           H
ATOM   2576  HG  LEU A 800      37.887  17.134  43.438  1.00 21.55           H
ATOM   2577 HD11 LEU A 800      38.542  16.332  41.356  1.00 23.91           H
ATOM   2578 HD12 LEU A 800      37.111  17.011  41.243  1.00 23.91           H
ATOM   2579 HD13 LEU A 800      38.402  17.792  40.746  1.00 23.91           H
ATOM   2580 HD21 LEU A 800      40.177  17.242  43.035  1.00 24.94           H
ATOM   2581 HD22 LEU A 800      39.997  18.708  42.449  1.00 24.94           H
ATOM   2582 HD23 LEU A 800      39.722  18.428  43.989  1.00 24.94           H
ATOM   2583  N   THR A 801      35.048  16.986  44.018  1.00 16.90           N
ATOM   2584  CA  THR A 801      34.506  16.287  45.175  1.00 16.46           C
ATOM   2585  C   THR A 801      35.119  14.899  45.302  1.00 18.46           C
ATOM   2586  O   THR A 801      36.140  14.579  44.668  1.00 18.16           O
ATOM   2587  CB  THR A 801      32.965  16.258  45.085  1.00 20.92           C
ATOM   2588  OG1 THR A 801      32.446  15.855  46.358  1.00 20.24           O
ATOM   2589  CG2 THR A 801      32.413  15.363  44.025  1.00 21.61           C
ATOM   2590  H   THR A 801      35.061  16.533  43.287  1.00 20.28           H
ATOM   2591  HA  THR A 801      34.742  16.784  45.974  1.00 19.75           H
ATOM   2592  HB  THR A 801      32.653  17.157  44.897  1.00 25.11           H
ATOM   2593  HG1 THR A 801      31.607  15.832  46.332  1.00 24.29           H
ATOM   2594 HG21 THR A 801      31.444  15.400  44.032  1.00 25.93           H
ATOM   2595 HG22 THR A 801      32.732  15.645  43.154  1.00 25.93           H
ATOM   2596 HG23 THR A 801      32.695  14.449  44.183  1.00 25.93           H
ATOM   2597  N   HIS A 802      34.511  14.082  46.149  1.00 18.52           N
ATOM   2598  CA  HIS A 802      35.053  12.788  46.520  1.00 18.09           C
ATOM   2599  C   HIS A 802      35.506  11.970  45.333  1.00 17.85           C
ATOM   2600  O   HIS A 802      34.776  11.804  44.356  1.00 18.56           O
ATOM   2601  CB  HIS A 802      33.994  12.019  47.264  1.00 23.36           C
ATOM   2602  CG  HIS A 802      33.711  12.606  48.599  1.00 24.04           C
ATOM   2603  ND1 HIS A 802      34.581  12.460  49.660  1.00 26.04           N1+
ATOM   2604  CD2 HIS A 802      32.694  13.381  49.039  1.00 28.28           C
ATOM   2605  CE1 HIS A 802      34.098  13.110  50.706  1.00 26.45           C
ATOM   2606  NE2 HIS A 802      32.957  13.674  50.356  1.00 23.99           N
ATOM   2607  H   HIS A 802      33.762  14.262  46.532  1.00 22.22           H
ATOM   2608  HA  HIS A 802      35.811  12.915  47.111  1.00 21.70           H
ATOM   2609  HB2 HIS A 802      34.296  11.106  47.394  1.00 28.03           H
ATOM   2610  HB3 HIS A 802      33.172  12.029  46.749  1.00 28.03           H
ATOM   2611  HD1 HIS A 802      35.318  12.016  49.644  1.00 31.25           H
ATOM   2612  HD2 HIS A 802      31.956  13.657  48.546  1.00 33.94           H
ATOM   2613  HE1 HIS A 802      34.492  13.155  51.547  1.00 31.74           H
ATOM   2614  HE2 HIS A 802      32.455  14.146  50.871  1.00 28.79           H
ATOM   2615  N   GLY A 803      36.701  11.427  45.465  1.00 21.23           N
ATOM   2616  CA  GLY A 803      37.261  10.615  44.411  1.00 21.99           C
ATOM   2617  C   GLY A 803      37.794  11.422  43.268  1.00 20.73           C
ATOM   2618  O   GLY A 803      38.068  10.853  42.194  1.00 20.89           O
ATOM   2619  H   GLY A 803      37.207  11.514  46.155  1.00 25.48           H
ATOM   2620  HA2 GLY A 803      37.985  10.078  44.769  1.00 26.39           H
ATOM   2621  HA3 GLY A 803      36.578  10.017  44.069  1.00 26.39           H
ATOM   2622  N   ARG A 804      37.993  12.721  43.472  1.00 17.47           N
ATOM   2623  CA  ARG A 804      38.503  13.620  42.425  1.00 18.47           C
ATOM   2624  C   ARG A 804      37.581  13.595  41.209  1.00 17.25           C
ATOM   2625  O   ARG A 804      38.006  13.547  40.048  1.00 18.61           O
ATOM   2626  CB  ARG A 804      39.959  13.299  42.086  1.00 18.98           C
ATOM   2627  CG  ARG A 804      40.885  13.732  43.234  1.00 23.39           C
ATOM   2628  CD  ARG A 804      42.342  13.447  43.036  1.00 29.25           C
ATOM   2629  NE  ARG A 804      43.123  14.082  44.115  1.00 29.81           N
ATOM   2630  CZ  ARG A 804      44.453  14.186  44.155  1.00 37.50           C
ATOM   2631  NH1 ARG A 804      45.033  14.822  45.164  1.00 36.66           N
ATOM   2632  NH2 ARG A 804      45.203  13.655  43.205  1.00 38.09           N1+
ATOM   2633  H   ARG A 804      37.838  13.117  44.220  1.00 20.96           H
ATOM   2634  HA  ARG A 804      38.487  14.525  42.773  1.00 22.16           H
ATOM   2635  HB2 ARG A 804      40.057  12.343  41.956  1.00 22.77           H
ATOM   2636  HB3 ARG A 804      40.217  13.780  41.285  1.00 22.77           H
ATOM   2637  HG2 ARG A 804      40.791  14.689  43.358  1.00 28.07           H
ATOM   2638  HG3 ARG A 804      40.607  13.272  44.041  1.00 28.07           H
ATOM   2639  HD2 ARG A 804      42.494  12.490  43.066  1.00 35.10           H
ATOM   2640  HD3 ARG A 804      42.633  13.813  42.186  1.00 35.10           H
ATOM   2641  HE  ARG A 804      42.683  14.413  44.775  1.00 35.77           H
ATOM   2642 HH11 ARG A 804      44.553  15.160  45.792  1.00 43.99           H
ATOM   2643 HH12 ARG A 804      45.891  14.873  45.204  1.00 43.99           H
ATOM   2644 HH21 ARG A 804      44.835  13.251  42.541  1.00 45.70           H
ATOM   2645 HH22 ARG A 804      46.060  13.722  43.245  1.00 45.70           H
ATOM   2646  N   ILE A 805      36.299  13.644  41.502  1.00 17.12           N
ATOM   2647  CA  ILE A 805      35.232  13.840  40.538  1.00 16.89           C
ATOM   2648  C   ILE A 805      34.987  15.344  40.411  1.00 19.85           C
ATOM   2649  O   ILE A 805      34.799  16.044  41.413  1.00 18.34           O
ATOM   2650  CB  ILE A 805      33.962  13.103  40.995  1.00 16.70           C
ATOM   2651  CG1 ILE A 805      34.185  11.595  41.045  1.00 19.49           C
ATOM   2652  CG2 ILE A 805      32.734  13.465  40.177  1.00 18.94           C
ATOM   2653  CD1 ILE A 805      34.345  10.941  39.685  1.00 24.14           C
ATOM   2654  H   ILE A 805      36.003  13.560  42.305  1.00 20.54           H
ATOM   2655  HA  ILE A 805      35.502  13.493  39.674  1.00 20.27           H
ATOM   2656  HB  ILE A 805      33.785  13.389  41.905  1.00 20.04           H
ATOM   2657 HG12 ILE A 805      34.990  11.417  41.555  1.00 23.38           H
ATOM   2658 HG13 ILE A 805      33.423  11.183  41.482  1.00 23.38           H
ATOM   2659 HG21 ILE A 805      31.972  12.968  40.515  1.00 22.73           H
ATOM   2660 HG22 ILE A 805      32.571  14.418  40.259  1.00 22.73           H
ATOM   2661 HG23 ILE A 805      32.894  13.235  39.249  1.00 22.73           H
ATOM   2662 HD11 ILE A 805      34.482   9.989  39.807  1.00 28.97           H
ATOM   2663 HD12 ILE A 805      33.542  11.097  39.163  1.00 28.97           H
ATOM   2664 HD13 ILE A 805      35.112  11.331  39.236  1.00 28.97           H
ATOM   2665  N   THR A 806      34.987  15.844  39.180  1.00 17.94           N
ATOM   2666  CA  THR A 806      34.718  17.253  38.930  1.00 16.38           C
ATOM   2667  C   THR A 806      33.232  17.461  38.690  1.00 18.81           C
ATOM   2668  O   THR A 806      32.534  16.606  38.141  1.00 18.12           O
ATOM   2669  CB  THR A 806      35.498  17.790  37.724  1.00 18.15           C
ATOM   2670  OG1 THR A 806      35.196  17.020  36.568  1.00 20.31           O
ATOM   2671  CG2 THR A 806      37.024  17.771  37.966  1.00 22.45           C
ATOM   2672  H   THR A 806      35.141  15.385  38.469  1.00 21.53           H
ATOM   2673  HA  THR A 806      34.973  17.769  39.710  1.00 19.66           H
ATOM   2674  HB  THR A 806      35.235  18.710  37.565  1.00 21.78           H
ATOM   2675  HG1 THR A 806      34.374  17.062  36.402  1.00 24.38           H
ATOM   2676 HG21 THR A 806      37.487  18.116  37.187  1.00 26.94           H
ATOM   2677 HG22 THR A 806      37.245  18.321  38.734  1.00 26.94           H
ATOM   2678 HG23 THR A 806      37.322  16.863  38.133  1.00 26.94           H
ATOM   2679  N   LYS A 807      32.753  18.630  39.104  1.00 19.63           N
ATOM   2680  CA  LYS A 807      31.355  19.011  38.963  1.00 17.49           C
ATOM   2681  C   LYS A 807      31.308  20.389  38.334  1.00 13.64           C
ATOM   2682  O   LYS A 807      31.802  21.364  38.905  1.00 20.52           O
ATOM   2683  CB  LYS A 807      30.639  19.025  40.324  1.00 18.86           C
ATOM   2684  CG  LYS A 807      30.555  17.695  41.062  1.00 25.51           C
ATOM   2685  CD  LYS A 807      29.631  16.778  40.386  1.00 30.01           C
ATOM   2686  CE  LYS A 807      29.232  15.609  41.284  1.00 22.16           C
ATOM   2687  NZ  LYS A 807      27.811  15.335  40.996  1.00 18.18           N1+
ATOM   2688  H   LYS A 807      33.235  19.235  39.479  1.00 23.55           H
ATOM   2689  HA  LYS A 807      30.901  18.385  38.378  1.00 20.99           H
ATOM   2690  HB2 LYS A 807      31.105  19.646  40.905  1.00 22.64           H
ATOM   2691  HB3 LYS A 807      29.731  19.335  40.186  1.00 22.64           H
ATOM   2692  HG2 LYS A 807      31.432  17.283  41.084  1.00 30.62           H
ATOM   2693  HG3 LYS A 807      30.230  17.847  41.963  1.00 30.62           H
ATOM   2694  HD2 LYS A 807      28.826  17.260  40.141  1.00 36.01           H
ATOM   2695  HD3 LYS A 807      30.061  16.419  39.594  1.00 36.01           H
ATOM   2696  HE2 LYS A 807      29.759  14.824  41.068  1.00 26.59           H
ATOM   2697  HE3 LYS A 807      29.328  15.854  42.217  1.00 26.59           H
ATOM   2698  HZ1 LYS A 807      27.525  14.657  41.496  1.00 21.82           H
ATOM   2699  HZ2 LYS A 807      27.320  16.055  41.176  1.00 21.82           H
ATOM   2700  HZ3 LYS A 807      27.710  15.124  40.137  1.00 21.82           H
ATOM   2701  N   ILE A 808      30.758  20.477  37.131  1.00 15.12           N
ATOM   2702  CA  ILE A 808      30.536  21.787  36.544  1.00 15.60           C
ATOM   2703  C   ILE A 808      29.507  22.554  37.352  1.00 15.88           C
ATOM   2704  O   ILE A 808      28.433  22.039  37.647  1.00 15.97           O
ATOM   2705  CB  ILE A 808      30.087  21.632  35.095  1.00 16.38           C
ATOM   2706  CG1 ILE A 808      31.231  21.027  34.268  1.00 19.81           C
ATOM   2707  CG2 ILE A 808      29.638  22.978  34.494  1.00 15.20           C
ATOM   2708  CD1 ILE A 808      30.773  20.498  32.956  1.00 23.27           C
ATOM   2709  H   ILE A 808      30.509  19.811  36.646  1.00 18.15           H
ATOM   2710  HA  ILE A 808      31.367  22.288  36.554  1.00 18.72           H
ATOM   2711  HB  ILE A 808      29.335  21.020  35.071  1.00 19.66           H
ATOM   2712 HG12 ILE A 808      31.896  21.713  34.099  1.00 23.77           H
ATOM   2713 HG13 ILE A 808      31.628  20.295  34.765  1.00 23.77           H
ATOM   2714 HG21 ILE A 808      29.361  22.837  33.575  1.00 18.24           H
ATOM   2715 HG22 ILE A 808      28.896  23.324  35.014  1.00 18.24           H
ATOM   2716 HG23 ILE A 808      30.382  23.600  34.523  1.00 18.24           H
ATOM   2717 HD11 ILE A 808      31.534  20.131  32.481  1.00 27.93           H
ATOM   2718 HD12 ILE A 808      30.112  19.804  33.110  1.00 27.93           H
ATOM   2719 HD13 ILE A 808      30.380  21.222  32.444  1.00 27.93           H
ATOM   2720  N   CYS A 809      29.826  23.800  37.662  1.00 14.71           N
ATOM   2721  CA  CYS A 809      28.903  24.670  38.359  1.00 18.63           C
ATOM   2722  C   CYS A 809      28.873  26.015  37.655  1.00 19.67           C
ATOM   2723  O   CYS A 809      29.459  26.196  36.595  1.00 17.60           O
ATOM   2724  CB  CYS A 809      29.307  24.773  39.825  1.00 24.14           C
ATOM   2725  SG  CYS A 809      30.701  25.787  40.128  1.00 26.02           S
ATOM   2726  H   CYS A 809      30.581  24.167  37.477  1.00 17.66           H
ATOM   2727  HA  CYS A 809      28.013  24.288  38.318  1.00 22.35           H
ATOM   2728  HB2 CYS A 809      28.562  25.141  40.326  1.00 28.97           H
ATOM   2729  HB3 CYS A 809      29.514  23.884  40.153  1.00 28.97           H
ATOM   2730  HG  CYS A 809      30.465  26.901  39.748  1.00 31.22           H
ATOM   2731  N   ASP A 810      28.155  26.969  38.241  1.00 20.24           N
ATOM   2732  CA  ASP A 810      28.080  28.312  37.682  1.00 18.24           C
ATOM   2733  C   ASP A 810      27.773  29.230  38.853  1.00 20.66           C
ATOM   2734  O   ASP A 810      26.647  29.236  39.341  1.00 26.84           O
ATOM   2735  CB  ASP A 810      27.019  28.413  36.620  1.00 19.81           C
ATOM   2736  CG  ASP A 810      26.998  29.763  35.938  1.00 30.14           C
ATOM   2737  OD1 ASP A 810      28.086  30.336  35.741  1.00 31.44           O
ATOM   2738  OD2 ASP A 810      25.890  30.205  35.561  1.00 37.24           O1-
ATOM   2739  H   ASP A 810      27.702  26.862  38.965  1.00 24.29           H
ATOM   2740  HA  ASP A 810      28.936  28.562  37.300  1.00 21.89           H
ATOM   2741  HB2 ASP A 810      27.184  27.738  35.943  1.00 23.77           H
ATOM   2742  HB3 ASP A 810      26.150  28.269  37.027  1.00 23.77           H
ATOM   2743  N   PHE A 811      28.777  29.949  39.315  1.00 21.42           N
ATOM   2744  CA  PHE A 811      28.549  30.742  40.522  1.00 21.60           C
ATOM   2745  C   PHE A 811      27.509  31.832  40.278  1.00 25.45           C
ATOM   2746  O   PHE A 811      26.800  32.227  41.196  1.00 26.48           O
ATOM   2747  CB  PHE A 811      29.853  31.349  41.007  1.00 22.05           C
ATOM   2748  CG  PHE A 811      30.691  30.445  41.874  1.00 21.74           C
ATOM   2749  CD1 PHE A 811      30.892  30.744  43.212  1.00 25.52           C
ATOM   2750  CD2 PHE A 811      31.304  29.309  41.384  1.00 23.14           C
ATOM   2751  CE1 PHE A 811      31.671  29.962  43.999  1.00 28.13           C
ATOM   2752  CE2 PHE A 811      32.081  28.532  42.188  1.00 24.78           C
ATOM   2753  CZ  PHE A 811      32.263  28.857  43.508  1.00 27.24           C
ATOM   2754  H   PHE A 811      29.565  30.000  38.974  1.00 25.70           H
ATOM   2755  HA  PHE A 811      28.212  30.160  41.221  1.00 25.92           H
ATOM   2756  HB2 PHE A 811      30.387  31.592  40.235  1.00 26.46           H
ATOM   2757  HB3 PHE A 811      29.649  32.144  41.525  1.00 26.46           H
ATOM   2758  HD1 PHE A 811      30.501  31.507  43.572  1.00 30.62           H
ATOM   2759  HD2 PHE A 811      31.198  29.080  40.489  1.00 27.76           H
ATOM   2760  HE1 PHE A 811      31.786  30.184  44.894  1.00 33.75           H
ATOM   2761  HE2 PHE A 811      32.484  27.769  41.841  1.00 29.73           H
ATOM   2762  HZ  PHE A 811      32.785  28.318  44.057  1.00 32.69           H
ATOM   2763  N   GLY A 812      27.390  32.332  39.055  1.00 29.30           N
ATOM   2764  CA  GLY A 812      26.317  33.264  38.767  1.00 30.98           C
ATOM   2765  C   GLY A 812      26.281  34.460  39.709  1.00 28.28           C
ATOM   2766  O   GLY A 812      27.293  35.145  39.880  1.00 30.34           O
ATOM   2767  H   GLY A 812      27.905  32.151  38.390  1.00 35.16           H
ATOM   2768  HA2 GLY A 812      26.416  33.595  37.860  1.00 37.17           H
ATOM   2769  HA3 GLY A 812      25.467  32.802  38.831  1.00 37.17           H
ATOM   2770  N   LEU A 813      25.118  34.684  40.335  1.00 29.22           N
ATOM   2771  CA  LEU A 813      24.941  35.784  41.282  1.00 34.13           C
ATOM   2772  C   LEU A 813      25.976  35.759  42.400  1.00 34.01           C
ATOM   2773  O   LEU A 813      26.245  36.799  43.025  1.00 34.12           O
ATOM   2774  CB  LEU A 813      23.534  35.720  41.875  1.00 29.94           C
ATOM   2775  CG  LEU A 813      22.373  36.090  40.950  1.00 33.30           C
ATOM   2776  CD1 LEU A 813      21.034  35.728  41.565  1.00 35.28           C
ATOM   2777  CD2 LEU A 813      22.418  37.558  40.647  1.00 38.45           C
ATOM   2778  H   LEU A 813      24.412  34.205  40.224  1.00 35.06           H
ATOM   2779  HA  LEU A 813      25.030  36.626  40.809  1.00 40.96           H
ATOM   2780  HB2 LEU A 813      23.377  34.813  42.181  1.00 35.92           H
ATOM   2781  HB3 LEU A 813      23.498  36.323  42.633  1.00 35.92           H
ATOM   2782  HG  LEU A 813      22.463  35.605  40.115  1.00 39.96           H
ATOM   2783 HD11 LEU A 813      20.326  35.977  40.950  1.00 42.33           H
ATOM   2784 HD12 LEU A 813      21.009  34.772  41.728  1.00 42.33           H
ATOM   2785 HD13 LEU A 813      20.931  36.208  42.401  1.00 42.33           H
ATOM   2786 HD21 LEU A 813      21.679  37.782  40.061  1.00 46.13           H
ATOM   2787 HD22 LEU A 813      22.344  38.054  41.478  1.00 46.13           H
ATOM   2788 HD23 LEU A 813      23.260  37.765  40.212  1.00 46.13           H
ATOM   2789  N   ALA A 814      26.577  34.603  42.666  1.00 28.10           N
ATOM   2790  CA  ALA A 814      27.449  34.451  43.820  1.00 29.12           C
ATOM   2791  C   ALA A 814      28.927  34.610  43.495  1.00 27.91           C
ATOM   2792  O   ALA A 814      29.765  34.180  44.280  1.00 32.11           O
ATOM   2793  CB  ALA A 814      27.217  33.097  44.493  1.00 26.61           C
ATOM   2794  H   ALA A 814      26.495  33.891  42.190  1.00 33.72           H
ATOM   2795  HA  ALA A 814      27.220  35.139  44.466  1.00 34.94           H
ATOM   2796  HB1 ALA A 814      27.808  33.020  45.259  1.00 31.94           H
ATOM   2797  HB2 ALA A 814      26.292  33.043  44.782  1.00 31.94           H
ATOM   2798  HB3 ALA A 814      27.406  32.392  43.856  1.00 31.94           H
ATOM   2799  N   ARG A 815      29.285  35.258  42.399  1.00 37.04           N
ATOM   2800  CA  ARG A 815      30.678  35.638  42.226  1.00 41.44           C
ATOM   2801  C   ARG A 815      30.795  37.145  42.187  1.00 35.46           C
ATOM   2802  O   ARG A 815      29.918  37.829  41.648  1.00 37.91           O
ATOM   2803  CB  ARG A 815      31.315  35.072  40.975  1.00 38.41           C
ATOM   2804  CG  ARG A 815      32.847  35.323  40.994  1.00 41.79           C
ATOM   2805  CD  ARG A 815      33.580  34.727  39.806  1.00 30.91           C
ATOM   2806  NE  ARG A 815      33.827  33.306  40.005  1.00 38.11           N
ATOM   2807  CZ  ARG A 815      33.075  32.361  39.469  1.00 28.17           C
ATOM   2808  NH1 ARG A 815      33.354  31.093  39.682  1.00 25.71           N
ATOM   2809  NH2 ARG A 815      32.040  32.686  38.721  1.00 34.41           N1+
ATOM   2810  H   ARG A 815      28.760  35.484  41.756  1.00 44.45           H
ATOM   2811  HA  ARG A 815      31.187  35.320  42.989  1.00 49.72           H
ATOM   2812  HB2 ARG A 815      31.160  34.115  40.937  1.00 46.09           H
ATOM   2813  HB3 ARG A 815      30.941  35.509  40.194  1.00 46.09           H
ATOM   2814  HG2 ARG A 815      33.007  36.280  40.992  1.00 50.15           H
ATOM   2815  HG3 ARG A 815      33.218  34.930  41.800  1.00 50.15           H
ATOM   2816  HD2 ARG A 815      33.040  34.834  39.008  1.00 37.10           H
ATOM   2817  HD3 ARG A 815      34.434  35.174  39.698  1.00 37.10           H
ATOM   2818  HE  ARG A 815      34.385  33.077  40.619  1.00 45.73           H
ATOM   2819 HH11 ARG A 815      34.027  30.876  40.171  1.00 30.85           H
ATOM   2820 HH12 ARG A 815      32.860  30.480  39.334  1.00 30.85           H
ATOM   2821 HH21 ARG A 815      31.855  33.514  38.579  1.00 41.30           H
ATOM   2822 HH22 ARG A 815      31.550  32.070  38.374  1.00 41.30           H
ATOM   2823  N   ASP A 816      31.892  37.631  42.765  1.00 37.12           N
ATOM   2824  CA  ASP A 816      32.155  39.058  42.910  1.00 41.02           C
ATOM   2825  C   ASP A 816      32.933  39.542  41.688  1.00 39.14           C
ATOM   2826  O   ASP A 816      34.133  39.818  41.740  1.00 41.83           O
ATOM   2827  CB  ASP A 816      32.931  39.319  44.191  1.00 43.96           C
ATOM   2828  CG  ASP A 816      33.154  40.798  44.447  1.00 45.50           C
ATOM   2829  OD1 ASP A 816      32.411  41.627  43.868  1.00 50.59           O
ATOM   2830  OD2 ASP A 816      34.091  41.130  45.214  1.00 51.18           O1-
ATOM   2831  H   ASP A 816      32.515  37.137  43.091  1.00 44.55           H
ATOM   2832  HA  ASP A 816      31.315  39.541  42.953  1.00 49.22           H
ATOM   2833  HB2 ASP A 816      32.435  38.956  44.941  1.00 52.76           H
ATOM   2834  HB3 ASP A 816      33.799  38.890  44.128  1.00 52.76           H
ATOM   2835  N   ILE A 817      32.218  39.623  40.566  1.00 36.65           N
ATOM   2836  CA  ILE A 817      32.886  39.919  39.311  1.00 34.78           C
ATOM   2837  C   ILE A 817      33.460  41.321  39.322  1.00 38.05           C
ATOM   2838  O   ILE A 817      34.345  41.630  38.525  1.00 39.44           O
ATOM   2839  CB  ILE A 817      31.928  39.721  38.124  1.00 35.39           C
ATOM   2840  CG1 ILE A 817      30.668  40.564  38.299  1.00 35.73           C
ATOM   2841  CG2 ILE A 817      31.562  38.239  38.007  1.00 40.27           C
ATOM   2842  CD1 ILE A 817      29.835  40.685  37.054  1.00 41.16           C
ATOM   2843  H   ILE A 817      31.367  39.513  40.508  1.00 43.98           H
ATOM   2844  HA  ILE A 817      33.624  39.300  39.199  1.00 41.74           H
ATOM   2845  HB  ILE A 817      32.378  39.997  37.310  1.00 42.47           H
ATOM   2846 HG12 ILE A 817      30.116  40.159  38.987  1.00 42.88           H
ATOM   2847 HG13 ILE A 817      30.927  41.458  38.571  1.00 42.88           H
ATOM   2848 HG21 ILE A 817      30.958  38.122  37.257  1.00 48.32           H
ATOM   2849 HG22 ILE A 817      32.372  37.725  37.863  1.00 48.32           H
ATOM   2850 HG23 ILE A 817      31.130  37.955  38.828  1.00 48.32           H
ATOM   2851 HD11 ILE A 817      29.058  41.232  37.246  1.00 49.39           H
ATOM   2852 HD12 ILE A 817      30.368  41.100  36.357  1.00 49.39           H
ATOM   2853 HD13 ILE A 817      29.556  39.799  36.774  1.00 49.39           H
ATOM   2854  N   LYS A 818      32.989  42.183  40.217  1.00 39.51           N
ATOM   2855  CA  LYS A 818      33.541  43.531  40.281  1.00 41.54           C
ATOM   2856  C   LYS A 818      35.008  43.504  40.682  1.00 38.02           C
ATOM   2857  O   LYS A 818      35.821  44.257  40.135  1.00 44.12           O
ATOM   2858  CB  LYS A 818      32.721  44.381  41.249  1.00 44.98           C
ATOM   2859  CG  LYS A 818      31.634  45.207  40.562  1.00 49.17           C
ATOM   2860  CD  LYS A 818      30.305  44.447  40.420  1.00 48.27           C
ATOM   2861  CE  LYS A 818      29.779  44.450  38.969  1.00 50.62           C
ATOM   2862  NZ  LYS A 818      29.137  45.747  38.582  1.00 53.23           N1+
ATOM   2863  H   LYS A 818      32.365  42.018  40.786  1.00 47.41           H
ATOM   2864  HA  LYS A 818      33.480  43.937  39.402  1.00 49.85           H
ATOM   2865  HB2 LYS A 818      32.289  43.797  41.891  1.00 53.98           H
ATOM   2866  HB3 LYS A 818      33.315  44.995  41.708  1.00 53.98           H
ATOM   2867  HG2 LYS A 818      31.468  46.007  41.085  1.00 59.00           H
ATOM   2868  HG3 LYS A 818      31.937  45.450  39.673  1.00 59.00           H
ATOM   2869  HD2 LYS A 818      30.436  43.524  40.690  1.00 57.92           H
ATOM   2870  HD3 LYS A 818      29.636  44.867  40.983  1.00 57.92           H
ATOM   2871  HE2 LYS A 818      30.520  44.291  38.364  1.00 60.74           H
ATOM   2872  HE3 LYS A 818      29.116  43.748  38.872  1.00 60.74           H
ATOM   2873  HZ1 LYS A 818      28.849  45.705  37.741  1.00 63.88           H
ATOM   2874  HZ2 LYS A 818      28.445  45.916  39.116  1.00 63.88           H
ATOM   2875  HZ3 LYS A 818      29.725  46.411  38.653  1.00 63.88           H
ATOM   2876  N   ASN A 819      35.382  42.609  41.596  1.00 38.68           N
ATOM   2877  CA  ASN A 819      36.753  42.542  42.089  1.00 37.16           C
ATOM   2878  C   ASN A 819      37.486  41.285  41.651  1.00 40.80           C
ATOM   2879  O   ASN A 819      38.502  40.922  42.255  1.00 40.65           O
ATOM   2880  CB  ASN A 819      36.754  42.660  43.611  1.00 45.00           C
ATOM   2881  CG  ASN A 819      36.254  44.006  44.069  1.00 47.29           C
ATOM   2882  OD1 ASN A 819      36.952  45.013  43.932  1.00 51.46           O
ATOM   2883  ND2 ASN A 819      35.032  44.041  44.592  1.00 49.43           N
ATOM   2884  H   ASN A 819      34.856  42.027  41.948  1.00 46.42           H
ATOM   2885  HA  ASN A 819      37.243  43.302  41.737  1.00 44.60           H
ATOM   2886  HB2 ASN A 819      36.174  41.978  43.984  1.00 54.00           H
ATOM   2887  HB3 ASN A 819      37.660  42.545  43.939  1.00 54.00           H
ATOM   2888 HD21 ASN A 819      34.704  44.787  44.867  1.00 59.32           H
ATOM   2889 HD22 ASN A 819      34.570  43.318  44.654  1.00 59.32           H
ATOM   2890  N   ASP A 820      37.004  40.619  40.603  1.00 39.07           N
ATOM   2891  CA  ASP A 820      37.712  39.509  39.985  1.00 38.75           C
ATOM   2892  C   ASP A 820      38.287  40.054  38.688  1.00 31.20           C
ATOM   2893  O   ASP A 820      37.538  40.374  37.764  1.00 39.15           O
ATOM   2894  CB  ASP A 820      36.787  38.319  39.725  1.00 36.40           C
ATOM   2895  CG  ASP A 820      37.548  37.067  39.319  1.00 37.80           C
ATOM   2896  OD1 ASP A 820      38.615  37.218  38.697  1.00 32.67           O
ATOM   2897  OD2 ASP A 820      37.099  35.938  39.640  1.00 37.18           O1-
ATOM   2898  H   ASP A 820      36.252  40.799  40.227  1.00 46.88           H
ATOM   2899  HA  ASP A 820      38.442  39.223  40.557  1.00 46.50           H
ATOM   2900  HB2 ASP A 820      36.292  38.120  40.535  1.00 43.67           H
ATOM   2901  HB3 ASP A 820      36.175  38.544  39.008  1.00 43.67           H
ATOM   2902  N   SER A 821      39.610  40.188  38.639  1.00 35.59           N
ATOM   2903  CA  SER A 821      40.273  40.781  37.488  1.00 38.18           C
ATOM   2904  C   SER A 821      40.166  39.908  36.249  1.00 34.23           C
ATOM   2905  O   SER A 821      40.515  40.365  35.151  1.00 36.96           O
ATOM   2906  CB  SER A 821      41.743  41.034  37.814  1.00 41.36           C
ATOM   2907  OG  SER A 821      42.407  39.823  38.138  1.00 43.84           O
ATOM   2908  H   SER A 821      40.147  39.942  39.264  1.00 42.71           H
ATOM   2909  HA  SER A 821      39.858  41.635  37.289  1.00 45.82           H
ATOM   2910  HB2 SER A 821      42.173  41.433  37.042  1.00 49.64           H
ATOM   2911  HB3 SER A 821      41.798  41.636  38.572  1.00 49.64           H
ATOM   2912  HG  SER A 821      43.214  39.977  38.316  1.00 52.61           H
ATOM   2913  N   ASN A 822      39.736  38.655  36.407  1.00 34.05           N
ATOM   2914  CA  ASN A 822      39.442  37.822  35.249  1.00 33.05           C
ATOM   2915  C   ASN A 822      38.154  38.238  34.561  1.00 27.20           C
ATOM   2916  O   ASN A 822      37.854  37.736  33.467  1.00 33.32           O
ATOM   2917  CB  ASN A 822      39.375  36.360  35.678  1.00 29.04           C
ATOM   2918  CG  ASN A 822      40.681  35.863  36.255  1.00 30.04           C
ATOM   2919  OD1 ASN A 822      41.682  35.760  35.562  1.00 34.33           O
ATOM   2920  ND2 ASN A 822      40.673  35.538  37.543  1.00 34.60           N
ATOM   2921  H   ASN A 822      39.608  38.271  37.166  1.00 40.85           H
ATOM   2922  HA  ASN A 822      40.164  37.911  34.607  1.00 39.66           H
ATOM   2923  HB2 ASN A 822      38.689  36.260  36.357  1.00 34.85           H
ATOM   2924  HB3 ASN A 822      39.161  35.813  34.906  1.00 34.85           H
ATOM   2925 HD21 ASN A 822      41.391  35.250  37.918  1.00 41.52           H
ATOM   2926 HD22 ASN A 822      39.950  35.614  38.002  1.00 41.52           H
ATOM   2927  N   TYR A 823      37.388  39.138  35.163  1.00 27.62           N
ATOM   2928  CA  TYR A 823      36.252  39.764  34.517  1.00 25.53           C
ATOM   2929  C   TYR A 823      36.641  41.199  34.220  1.00 35.53           C
ATOM   2930  O   TYR A 823      37.142  41.908  35.100  1.00 36.21           O
ATOM   2931  CB  TYR A 823      34.998  39.690  35.387  1.00 31.17           C
ATOM   2932  CG  TYR A 823      34.534  38.261  35.584  1.00 27.43           C
ATOM   2933  CD1 TYR A 823      33.495  37.734  34.830  1.00 25.14           C
ATOM   2934  CD2 TYR A 823      35.161  37.440  36.511  1.00 27.55           C
ATOM   2935  CE1 TYR A 823      33.071  36.428  35.020  1.00 24.97           C
ATOM   2936  CE2 TYR A 823      34.769  36.140  36.700  1.00 23.53           C
ATOM   2937  CZ  TYR A 823      33.724  35.634  35.954  1.00 20.64           C
ATOM   2938  OH  TYR A 823      33.363  34.332  36.166  1.00 23.56           O
ATOM   2939  H   TYR A 823      37.514  39.409  35.969  1.00 33.14           H
ATOM   2940  HA  TYR A 823      36.070  39.315  33.677  1.00 30.64           H
ATOM   2941  HB2 TYR A 823      35.191  40.070  36.259  1.00 37.40           H
ATOM   2942  HB3 TYR A 823      34.282  40.185  34.958  1.00 37.40           H
ATOM   2943  HD1 TYR A 823      33.061  38.272  34.208  1.00 30.16           H
ATOM   2944  HD2 TYR A 823      35.864  37.780  37.015  1.00 33.06           H
ATOM   2945  HE1 TYR A 823      32.374  36.081  34.511  1.00 29.96           H
ATOM   2946  HE2 TYR A 823      35.200  35.606  37.329  1.00 28.24           H
ATOM   2947  HH  TYR A 823      32.723  34.126  35.663  1.00 28.28           H
ATOM   2948  N   VAL A 824      36.462  41.595  32.974  1.00 30.86           N
ATOM   2949  CA  VAL A 824      36.929  42.878  32.476  1.00 32.85           C
ATOM   2950  C   VAL A 824      35.738  43.648  31.929  1.00 32.41           C
ATOM   2951  O   VAL A 824      34.881  43.089  31.234  1.00 35.16           O
ATOM   2952  CB  VAL A 824      38.006  42.682  31.392  1.00 34.24           C
ATOM   2953  CG1 VAL A 824      38.492  44.026  30.881  1.00 39.14           C
ATOM   2954  CG2 VAL A 824      39.168  41.871  31.934  1.00 32.46           C
ATOM   2955  H   VAL A 824      36.060  41.123  32.378  1.00 37.03           H
ATOM   2956  HA  VAL A 824      37.315  43.388  33.205  1.00 39.42           H
ATOM   2957  HB  VAL A 824      37.621  42.197  30.646  1.00 41.08           H
ATOM   2958 HG11 VAL A 824      39.168  43.879  30.201  1.00 46.97           H
ATOM   2959 HG12 VAL A 824      37.741  44.510  30.502  1.00 46.97           H
ATOM   2960 HG13 VAL A 824      38.869  44.527  31.620  1.00 46.97           H
ATOM   2961 HG21 VAL A 824      39.830  41.762  31.234  1.00 38.96           H
ATOM   2962 HG22 VAL A 824      39.556  42.342  32.688  1.00 38.96           H
ATOM   2963 HG23 VAL A 824      38.840  41.003  32.218  1.00 38.96           H
ATOM   2964  N   VAL A 825      35.692  44.951  32.218  1.00 37.56           N
ATOM   2965  CA  VAL A 825      34.640  45.762  31.628  1.00 38.31           C
ATOM   2966  C   VAL A 825      34.815  45.777  30.122  1.00 35.80           C
ATOM   2967  O   VAL A 825      35.907  46.031  29.600  1.00 39.62           O
ATOM   2968  CB  VAL A 825      34.643  47.194  32.181  1.00 39.69           C
ATOM   2969  CG1 VAL A 825      33.523  47.992  31.522  1.00 39.86           C
ATOM   2970  CG2 VAL A 825      34.456  47.189  33.674  1.00 40.65           C
ATOM   2971  H   VAL A 825      36.239  45.372  32.732  1.00 45.07           H
ATOM   2972  HA  VAL A 825      33.780  45.362  31.830  1.00 45.98           H
ATOM   2973  HB  VAL A 825      35.490  47.621  31.976  1.00 47.63           H
ATOM   2974 HG11 VAL A 825      33.530  48.895  31.875  1.00 47.83           H
ATOM   2975 HG12 VAL A 825      33.671  48.009  30.564  1.00 47.83           H
ATOM   2976 HG13 VAL A 825      32.675  47.565  31.719  1.00 47.83           H
ATOM   2977 HG21 VAL A 825      34.462  48.104  33.995  1.00 48.78           H
ATOM   2978 HG22 VAL A 825      33.608  46.769  33.884  1.00 48.78           H
ATOM   2979 HG23 VAL A 825      35.182  46.691  34.081  1.00 48.78           H
ATOM   2980  N   LYS A 826      33.733  45.490  29.418  1.00 40.65           N
ATOM   2981  CA  LYS A 826      33.673  45.625  27.971  1.00 46.10           C
ATOM   2982  C   LYS A 826      32.263  46.091  27.662  1.00 48.99           C
ATOM   2983  O   LYS A 826      31.301  45.348  27.885  1.00 51.31           O
ATOM   2984  CB  LYS A 826      33.995  44.317  27.262  1.00 41.28           C
ATOM   2985  CG  LYS A 826      33.609  44.331  25.810  1.00 44.68           C
ATOM   2986  CD  LYS A 826      34.642  43.657  24.964  1.00 45.62           C
ATOM   2987  CE  LYS A 826      34.284  43.774  23.479  1.00 49.38           C
ATOM   2988  NZ  LYS A 826      34.647  45.107  22.877  1.00 55.57           N1+
ATOM   2989  H   LYS A 826      32.999  45.208  29.766  1.00 48.78           H
ATOM   2990  HA  LYS A 826      34.300  46.304  27.676  1.00 55.32           H
ATOM   2991  HB2 LYS A 826      34.949  44.154  27.316  1.00 49.54           H
ATOM   2992  HB3 LYS A 826      33.510  43.596  27.693  1.00 49.54           H
ATOM   2993  HG2 LYS A 826      32.768  43.860  25.697  1.00 53.62           H
ATOM   2994  HG3 LYS A 826      33.523  45.250  25.511  1.00 53.62           H
ATOM   2995  HD2 LYS A 826      35.503  44.081  25.106  1.00 54.74           H
ATOM   2996  HD3 LYS A 826      34.686  42.716  25.196  1.00 54.74           H
ATOM   2997  HE2 LYS A 826      34.758  43.086  22.987  1.00 59.26           H
ATOM   2998  HE3 LYS A 826      33.327  43.652  23.377  1.00 59.26           H
ATOM   2999  HZ1 LYS A 826      34.419  45.124  22.017  1.00 66.69           H
ATOM   3000  HZ2 LYS A 826      34.217  45.760  23.303  1.00 66.69           H
ATOM   3001  HZ3 LYS A 826      35.523  45.243  22.947  1.00 66.69           H
ATOM   3002  N   GLY A 827      32.146  47.318  27.169  1.00 52.55           N
ATOM   3003  CA  GLY A 827      30.847  47.948  27.099  1.00 49.69           C
ATOM   3004  C   GLY A 827      30.311  48.160  28.493  1.00 49.18           C
ATOM   3005  O   GLY A 827      31.025  48.581  29.413  1.00 51.54           O
ATOM   3006  H   GLY A 827      32.797  47.797  26.874  1.00 63.06           H
ATOM   3007  HA2 GLY A 827      30.917  48.806  26.653  1.00 59.63           H
ATOM   3008  HA3 GLY A 827      30.231  47.384  26.605  1.00 59.63           H
ATOM   3009  N   ASN A 828      29.039  47.841  28.662  1.00 50.58           N
ATOM   3010  CA  ASN A 828      28.385  47.951  29.960  1.00 53.16           C
ATOM   3011  C   ASN A 828      28.192  46.573  30.589  1.00 54.56           C
ATOM   3012  O   ASN A 828      27.097  46.193  31.009  1.00 55.25           O
ATOM   3013  CB  ASN A 828      27.070  48.704  29.802  1.00 52.55           C
ATOM   3014  CG  ASN A 828      27.289  50.216  29.588  1.00 61.57           C
ATOM   3015  OD1 ASN A 828      27.225  51.007  30.540  1.00 64.34           O
ATOM   3016  ND2 ASN A 828      27.577  50.611  28.344  1.00 53.73           N
ATOM   3017  H   ASN A 828      28.524  47.554  28.035  1.00 60.70           H
ATOM   3018  HA  ASN A 828      28.953  48.469  30.553  1.00 63.79           H
ATOM   3019  HB2 ASN A 828      26.595  48.356  29.032  1.00 63.06           H
ATOM   3020  HB3 ASN A 828      26.538  48.586  30.604  1.00 63.06           H
ATOM   3021 HD21 ASN A 828      27.707  51.445  28.178  1.00 64.47           H
ATOM   3022 HD22 ASN A 828      27.632  50.033  27.711  1.00 64.47           H
ATOM   3023  N   ALA A 829      29.289  45.810  30.640  1.00 54.56           N
ATOM   3024  CA  ALA A 829      29.323  44.505  31.290  1.00 45.66           C
ATOM   3025  C   ALA A 829      30.736  44.224  31.784  1.00 43.78           C
ATOM   3026  O   ALA A 829      31.708  44.775  31.264  1.00 46.07           O
ATOM   3027  CB  ALA A 829      28.875  43.398  30.333  1.00 45.60           C
ATOM   3028  H   ALA A 829      30.043  46.037  30.295  1.00 65.47           H
ATOM   3029  HA  ALA A 829      28.726  44.510  32.054  1.00 54.80           H
ATOM   3030  HB1 ALA A 829      28.910  42.547  30.797  1.00 54.72           H
ATOM   3031  HB2 ALA A 829      27.968  43.580  30.043  1.00 54.72           H
ATOM   3032  HB3 ALA A 829      29.471  43.383  29.568  1.00 54.72           H
ATOM   3033  N   ARG A 830      30.842  43.365  32.800  1.00 37.15           N
ATOM   3034  CA  ARG A 830      32.116  42.797  33.210  1.00 35.41           C
ATOM   3035  C   ARG A 830      32.151  41.347  32.742  1.00 35.36           C
ATOM   3036  O   ARG A 830      31.340  40.530  33.183  1.00 33.37           O
ATOM   3037  CB  ARG A 830      32.305  42.883  34.720  1.00 37.45           C
ATOM   3038  CG  ARG A 830      32.470  44.305  35.215  1.00 42.58           C
ATOM   3039  CD  ARG A 830      32.986  44.360  36.623  1.00 42.11           C
ATOM   3040  NE  ARG A 830      33.250  45.747  37.019  1.00 46.36           N
ATOM   3041  CZ  ARG A 830      34.462  46.292  37.148  1.00 46.38           C
ATOM   3042  NH1 ARG A 830      35.564  45.581  36.940  1.00 46.20           N
ATOM   3043  NH2 ARG A 830      34.578  47.567  37.507  1.00 52.20           N1+
ATOM   3044  H   ARG A 830      30.176  43.095  33.272  1.00 44.59           H
ATOM   3045  HA  ARG A 830      32.841  43.278  32.780  1.00 42.49           H
ATOM   3046  HB2 ARG A 830      31.527  42.502  35.157  1.00 44.94           H
ATOM   3047  HB3 ARG A 830      33.101  42.386  34.967  1.00 44.94           H
ATOM   3048  HG2 ARG A 830      33.101  44.769  34.644  1.00 51.09           H
ATOM   3049  HG3 ARG A 830      31.609  44.751  35.192  1.00 51.09           H
ATOM   3050  HD2 ARG A 830      32.322  43.990  37.225  1.00 50.53           H
ATOM   3051  HD3 ARG A 830      33.815  43.860  36.683  1.00 50.53           H
ATOM   3052  HE  ARG A 830      32.571  46.249  37.182  1.00 55.63           H
ATOM   3053 HH11 ARG A 830      35.505  44.756  36.706  1.00 55.44           H
ATOM   3054 HH12 ARG A 830      36.337  45.948  37.031  1.00 55.44           H
ATOM   3055 HH21 ARG A 830      33.874  48.039  37.650  1.00 62.65           H
ATOM   3056 HH22 ARG A 830      35.358  47.919  37.597  1.00 62.65           H
ATOM   3057  N   LEU A 831      33.080  41.038  31.847  1.00 27.13           N
ATOM   3058  CA  LEU A 831      33.003  39.793  31.104  1.00 28.32           C
ATOM   3059  C   LEU A 831      34.296  39.007  31.219  1.00 23.74           C
ATOM   3060  O   LEU A 831      35.382  39.586  31.310  1.00 27.01           O
ATOM   3061  CB  LEU A 831      32.709  40.056  29.624  1.00 33.89           C
ATOM   3062  CG  LEU A 831      31.345  40.673  29.314  1.00 32.97           C
ATOM   3063  CD1 LEU A 831      31.264  40.937  27.829  1.00 35.58           C
ATOM   3064  CD2 LEU A 831      30.209  39.780  29.758  1.00 30.23           C
ATOM   3065  H   LEU A 831      33.760  41.528  31.653  1.00 32.55           H
ATOM   3066  HA  LEU A 831      32.284  39.250  31.465  1.00 33.98           H
ATOM   3067  HB2 LEU A 831      33.385  40.662  29.282  1.00 40.66           H
ATOM   3068  HB3 LEU A 831      32.761  39.213  29.148  1.00 40.66           H
ATOM   3069  HG  LEU A 831      31.264  41.521  29.779  1.00 39.56           H
ATOM   3070 HD11 LEU A 831      30.400  41.329  27.625  1.00 42.70           H
ATOM   3071 HD12 LEU A 831      31.973  41.550  27.579  1.00 42.70           H
ATOM   3072 HD13 LEU A 831      31.368  40.099  27.353  1.00 42.70           H
ATOM   3073 HD21 LEU A 831      29.367  40.210  29.542  1.00 36.28           H
ATOM   3074 HD22 LEU A 831      30.276  38.930  29.294  1.00 36.28           H
ATOM   3075 HD23 LEU A 831      30.274  39.640  30.716  1.00 36.28           H
ATOM   3076  N   PRO A 832      34.208  37.670  31.175  1.00 21.80           N
ATOM   3077  CA  PRO A 832      35.411  36.830  31.259  1.00 21.20           C
ATOM   3078  C   PRO A 832      36.171  36.776  29.937  1.00 22.75           C
ATOM   3079  O   PRO A 832      36.294  35.732  29.305  1.00 21.29           O
ATOM   3080  CB  PRO A 832      34.823  35.468  31.656  1.00 19.33           C
ATOM   3081  CG  PRO A 832      33.509  35.438  31.042  1.00 21.34           C
ATOM   3082  CD  PRO A 832      32.985  36.865  31.048  1.00 24.14           C
ATOM   3083  HA  PRO A 832      36.000  37.147  31.961  1.00 25.45           H
ATOM   3084  HB2 PRO A 832      35.382  34.756  31.307  1.00 23.20           H
ATOM   3085  HB3 PRO A 832      34.753  35.410  32.621  1.00 23.20           H
ATOM   3086  HG2 PRO A 832      33.586  35.110  30.133  1.00 25.61           H
ATOM   3087  HG3 PRO A 832      32.926  34.862  31.561  1.00 25.61           H
ATOM   3088  HD2 PRO A 832      32.534  37.064  30.213  1.00 28.97           H
ATOM   3089  HD3 PRO A 832      32.404  37.010  31.811  1.00 28.97           H
ATOM   3090  N   VAL A 833      36.700  37.929  29.519  1.00 21.12           N
ATOM   3091  CA  VAL A 833      37.142  38.108  28.140  1.00 19.56           C
ATOM   3092  C   VAL A 833      38.193  37.074  27.731  1.00 19.12           C
ATOM   3093  O   VAL A 833      38.164  36.586  26.595  1.00 21.10           O
ATOM   3094  CB  VAL A 833      37.653  39.546  27.950  1.00 27.87           C
ATOM   3095  CG1 VAL A 833      38.433  39.679  26.649  1.00 26.01           C
ATOM   3096  CG2 VAL A 833      36.463  40.521  28.001  1.00 27.67           C
ATOM   3097  H   VAL A 833      36.812  38.621  30.017  1.00 25.34           H
ATOM   3098  HA  VAL A 833      36.377  37.991  27.555  1.00 23.47           H
ATOM   3099  HB  VAL A 833      38.252  39.766  28.681  1.00 33.44           H
ATOM   3100 HG11 VAL A 833      38.742  40.594  26.558  1.00 31.21           H
ATOM   3101 HG12 VAL A 833      39.192  39.075  26.673  1.00 31.21           H
ATOM   3102 HG13 VAL A 833      37.851  39.451  25.907  1.00 31.21           H
ATOM   3103 HG21 VAL A 833      36.791  41.426  27.881  1.00 33.20           H
ATOM   3104 HG22 VAL A 833      35.842  40.297  27.291  1.00 33.20           H
ATOM   3105 HG23 VAL A 833      36.025  40.439  28.862  1.00 33.20           H
ATOM   3106  N   LYS A 834      39.158  36.747  28.612  1.00 20.60           N
ATOM   3107  CA  LYS A 834      40.237  35.835  28.225  1.00 22.56           C
ATOM   3108  C   LYS A 834      39.760  34.399  28.013  1.00 18.95           C
ATOM   3109  O   LYS A 834      40.515  33.584  27.464  1.00 20.36           O
ATOM   3110  CB  LYS A 834      41.359  35.832  29.260  1.00 22.50           C
ATOM   3111  CG  LYS A 834      42.171  37.126  29.289  1.00 25.68           C
ATOM   3112  CD  LYS A 834      43.429  36.996  30.141  1.00 29.57           C
ATOM   3113  CE  LYS A 834      44.347  38.195  29.889  1.00 33.59           C
ATOM   3114  NZ  LYS A 834      45.686  38.035  30.522  1.00 31.63           N1+
ATOM   3115  H   LYS A 834      39.205  37.036  29.420  1.00 24.72           H
ATOM   3116  HA  LYS A 834      40.614  36.144  27.386  1.00 27.07           H
ATOM   3117  HB2 LYS A 834      40.972  35.704  30.140  1.00 27.00           H
ATOM   3118  HB3 LYS A 834      41.968  35.104  29.059  1.00 27.00           H
ATOM   3119  HG2 LYS A 834      42.440  37.353  28.386  1.00 30.82           H
ATOM   3120  HG3 LYS A 834      41.625  37.836  29.664  1.00 30.82           H
ATOM   3121  HD2 LYS A 834      43.187  36.983  31.080  1.00 35.49           H
ATOM   3122  HD3 LYS A 834      43.904  36.186  29.899  1.00 35.49           H
ATOM   3123  HE2 LYS A 834      44.477  38.299  28.934  1.00 40.31           H
ATOM   3124  HE3 LYS A 834      43.935  38.992  30.257  1.00 40.31           H
ATOM   3125  HZ1 LYS A 834      46.189  38.750  30.353  1.00 37.96           H
ATOM   3126  HZ2 LYS A 834      45.597  37.945  31.403  1.00 37.96           H
ATOM   3127  HZ3 LYS A 834      46.092  37.313  30.196  1.00 37.96           H
ATOM   3128  N   TRP A 835      38.525  34.092  28.387  1.00 20.67           N
ATOM   3129  CA  TRP A 835      37.934  32.782  28.153  1.00 18.59           C
ATOM   3130  C   TRP A 835      36.984  32.792  26.976  1.00 19.32           C
ATOM   3131  O   TRP A 835      36.450  31.738  26.613  1.00 18.28           O
ATOM   3132  CB  TRP A 835      37.169  32.304  29.399  1.00 20.80           C
ATOM   3133  CG  TRP A 835      38.057  31.781  30.471  1.00 19.60           C
ATOM   3134  CD1 TRP A 835      38.318  30.461  30.752  1.00 17.18           C
ATOM   3135  CD2 TRP A 835      38.826  32.549  31.396  1.00 20.70           C
ATOM   3136  NE1 TRP A 835      39.192  30.377  31.815  1.00 19.39           N
ATOM   3137  CE2 TRP A 835      39.527  31.645  32.212  1.00 22.03           C
ATOM   3138  CE3 TRP A 835      38.995  33.920  31.606  1.00 21.97           C
ATOM   3139  CZ2 TRP A 835      40.380  32.065  33.222  1.00 23.23           C
ATOM   3140  CZ3 TRP A 835      39.838  34.335  32.622  1.00 22.63           C
ATOM   3141  CH2 TRP A 835      40.531  33.413  33.398  1.00 19.86           C
ATOM   3142  H   TRP A 835      37.996  34.639  28.787  1.00 24.81           H
ATOM   3143  HA  TRP A 835      38.640  32.143  27.968  1.00 22.31           H
ATOM   3144  HB2 TRP A 835      36.668  33.050  29.765  1.00 24.96           H
ATOM   3145  HB3 TRP A 835      36.562  31.593  29.141  1.00 24.96           H
ATOM   3146  HD1 TRP A 835      37.945  29.735  30.306  1.00 20.62           H
ATOM   3147  HE1 TRP A 835      39.498  29.649  32.155  1.00 23.27           H
ATOM   3148  HE3 TRP A 835      38.548  34.540  31.076  1.00 26.36           H
ATOM   3149  HZ2 TRP A 835      40.832  31.454  33.758  1.00 27.87           H
ATOM   3150  HZ3 TRP A 835      39.965  35.245  32.769  1.00 27.16           H
ATOM   3151  HH2 TRP A 835      41.083  33.721  34.080  1.00 23.84           H
ATOM   3152  N   MET A 836      36.737  33.961  26.399  1.00 19.25           N
ATOM   3153  CA  MET A 836      35.652  34.123  25.445  1.00 20.55           C
ATOM   3154  C   MET A 836      36.094  34.003  23.993  1.00 19.02           C
ATOM   3155  O   MET A 836      37.182  34.438  23.611  1.00 20.45           O
ATOM   3156  CB  MET A 836      34.976  35.475  25.658  1.00 20.20           C
ATOM   3157  CG  MET A 836      34.109  35.488  26.880  1.00 22.96           C
ATOM   3158  SD  MET A 836      33.559  37.175  27.216  1.00 24.37           S
ATOM   3159  CE  MET A 836      32.486  37.426  25.793  1.00 29.05           C
ATOM   3160  H   MET A 836      37.186  34.679  26.545  1.00 23.09           H
ATOM   3161  HA  MET A 836      34.988  33.436  25.618  1.00 24.66           H
ATOM   3162  HB2 MET A 836      35.657  36.158  25.764  1.00 24.24           H
ATOM   3163  HB3 MET A 836      34.418  35.677  24.890  1.00 24.24           H
ATOM   3164  HG2 MET A 836      33.329  34.931  26.731  1.00 27.56           H
ATOM   3165  HG3 MET A 836      34.616  35.170  27.643  1.00 27.56           H
ATOM   3166  HE1 MET A 836      32.106  38.318  25.838  1.00 34.85           H
ATOM   3167  HE2 MET A 836      33.010  37.330  24.983  1.00 34.85           H
ATOM   3168  HE3 MET A 836      31.778  36.763  25.811  1.00 34.85           H
ATOM   3169  N   ALA A 837      35.234  33.392  23.197  1.00 17.23           N
ATOM   3170  CA  ALA A 837      35.487  33.231  21.787  1.00 16.57           C
ATOM   3171  C   ALA A 837      35.358  34.582  21.095  1.00 20.88           C
ATOM   3172  O   ALA A 837      34.614  35.437  21.549  1.00 21.10           O
ATOM   3173  CB  ALA A 837      34.501  32.245  21.192  1.00 18.45           C
ATOM   3174  H   ALA A 837      34.486  33.058  23.458  1.00 20.68           H
ATOM   3175  HA  ALA A 837      36.387  32.894  21.651  1.00 19.89           H
ATOM   3176  HB1 ALA A 837      34.685  32.149  20.245  1.00 22.14           H
ATOM   3177  HB2 ALA A 837      34.602  31.390  21.638  1.00 22.14           H
ATOM   3178  HB3 ALA A 837      33.601  32.583  21.322  1.00 22.14           H
ATOM   3179  N   PRO A 838      36.063  34.776  19.986  1.00 20.42           N
ATOM   3180  CA  PRO A 838      35.977  36.069  19.288  1.00 26.15           C
ATOM   3181  C   PRO A 838      34.568  36.455  18.919  1.00 28.53           C
ATOM   3182  O   PRO A 838      34.196  37.626  19.048  1.00 27.88           O
ATOM   3183  CB  PRO A 838      36.833  35.844  18.039  1.00 29.11           C
ATOM   3184  CG  PRO A 838      37.840  34.840  18.463  1.00 29.74           C
ATOM   3185  CD  PRO A 838      37.104  33.907  19.426  1.00 23.13           C
ATOM   3186  HA  PRO A 838      36.374  36.771  19.827  1.00 31.38           H
ATOM   3187  HB2 PRO A 838      36.281  35.498  17.320  1.00 34.93           H
ATOM   3188  HB3 PRO A 838      37.261  36.675  17.779  1.00 34.93           H
ATOM   3189  HG2 PRO A 838      38.159  34.351  17.689  1.00 35.69           H
ATOM   3190  HG3 PRO A 838      38.574  35.286  18.914  1.00 35.69           H
ATOM   3191  HD2 PRO A 838      36.705  33.167  18.943  1.00 27.75           H
ATOM   3192  HD3 PRO A 838      37.702  33.599  20.124  1.00 27.75           H
ATOM   3193  N   GLU A 839      33.757  35.504  18.470  1.00 24.93           N
ATOM   3194  CA  GLU A 839      32.393  35.848  18.099  1.00 28.15           C
ATOM   3195  C   GLU A 839      31.567  36.312  19.299  1.00 29.39           C
ATOM   3196  O   GLU A 839      30.640  37.116  19.131  1.00 32.92           O
ATOM   3197  CB  GLU A 839      31.728  34.661  17.388  1.00 29.78           C
ATOM   3198  CG  GLU A 839      31.471  33.439  18.236  1.00 28.61           C
ATOM   3199  CD  GLU A 839      32.595  32.435  18.223  1.00 23.05           C
ATOM   3200  OE1 GLU A 839      33.740  32.784  17.888  1.00 20.46           O
ATOM   3201  OE2 GLU A 839      32.284  31.280  18.584  1.00 23.64           O1-
ATOM   3202  H   GLU A 839      33.966  34.675  18.372  1.00 29.91           H
ATOM   3203  HA  GLU A 839      32.424  36.583  17.468  1.00 33.79           H
ATOM   3204  HB2 GLU A 839      30.872  34.956  17.039  1.00 35.74           H
ATOM   3205  HB3 GLU A 839      32.298  34.388  16.653  1.00 35.74           H
ATOM   3206  HG2 GLU A 839      31.336  33.720  19.155  1.00 34.34           H
ATOM   3207  HG3 GLU A 839      30.674  32.995  17.909  1.00 34.34           H
ATOM   3208  N   SER A 840      31.862  35.820  20.509  1.00 23.61           N
ATOM   3209  CA  SER A 840      31.193  36.326  21.697  1.00 24.54           C
ATOM   3210  C   SER A 840      31.667  37.724  22.030  1.00 27.60           C
ATOM   3211  O   SER A 840      30.876  38.574  22.450  1.00 29.81           O
ATOM   3212  CB  SER A 840      31.454  35.414  22.903  1.00 24.23           C
ATOM   3213  OG  SER A 840      31.082  34.102  22.607  1.00 28.00           O
ATOM   3214  H   SER A 840      32.439  35.201  20.660  1.00 28.34           H
ATOM   3215  HA  SER A 840      30.237  36.357  21.539  1.00 29.45           H
ATOM   3216  HB2 SER A 840      32.399  35.435  23.118  1.00 29.08           H
ATOM   3217  HB3 SER A 840      30.932  35.729  23.658  1.00 29.08           H
ATOM   3218  HG  SER A 840      30.265  34.071  22.416  1.00 33.60           H
ATOM   3219  N   ILE A 841      32.970  37.951  21.919  1.00 25.97           N
ATOM   3220  CA  ILE A 841      33.537  39.248  22.259  1.00 27.80           C
ATOM   3221  C   ILE A 841      32.957  40.309  21.342  1.00 32.38           C
ATOM   3222  O   ILE A 841      32.479  41.362  21.784  1.00 32.97           O
ATOM   3223  CB  ILE A 841      35.068  39.187  22.143  1.00 28.26           C
ATOM   3224  CG1 ILE A 841      35.648  38.349  23.288  1.00 26.38           C
ATOM   3225  CG2 ILE A 841      35.686  40.607  22.089  1.00 35.33           C
ATOM   3226  CD1 ILE A 841      37.135  38.089  23.148  1.00 29.43           C
ATOM   3227  H   ILE A 841      33.546  37.372  21.650  1.00 31.16           H
ATOM   3228  HA  ILE A 841      33.307  39.473  23.174  1.00 33.35           H
ATOM   3229  HB  ILE A 841      35.283  38.739  21.310  1.00 33.91           H
ATOM   3230 HG12 ILE A 841      35.505  38.819  24.124  1.00 31.66           H
ATOM   3231 HG13 ILE A 841      35.196  37.491  23.309  1.00 31.66           H
ATOM   3232 HG21 ILE A 841      36.650  40.529  22.016  1.00 42.39           H
ATOM   3233 HG22 ILE A 841      35.333  41.076  21.316  1.00 42.39           H
ATOM   3234 HG23 ILE A 841      35.453  41.084  22.901  1.00 42.39           H
ATOM   3235 HD11 ILE A 841      37.434  37.557  23.902  1.00 35.32           H
ATOM   3236 HD12 ILE A 841      37.295  37.610  22.320  1.00 35.32           H
ATOM   3237 HD13 ILE A 841      37.604  38.939  23.135  1.00 35.32           H
ATOM   3238  N   PHE A 842      32.977  40.035  20.055  1.00 31.03           N
ATOM   3239  CA  PHE A 842      32.690  41.071  19.080  1.00 33.56           C
ATOM   3240  C   PHE A 842      31.241  41.089  18.629  1.00 37.82           C
ATOM   3241  O   PHE A 842      30.762  42.151  18.228  1.00 42.55           O
ATOM   3242  CB  PHE A 842      33.644  40.909  17.894  1.00 36.80           C
ATOM   3243  CG  PHE A 842      35.101  40.971  18.302  1.00 43.14           C
ATOM   3244  CD1 PHE A 842      35.929  39.858  18.181  1.00 39.85           C
ATOM   3245  CD2 PHE A 842      35.633  42.139  18.859  1.00 40.25           C
ATOM   3246  CE1 PHE A 842      37.262  39.912  18.588  1.00 38.36           C
ATOM   3247  CE2 PHE A 842      36.967  42.197  19.259  1.00 39.55           C
ATOM   3248  CZ  PHE A 842      37.781  41.080  19.123  1.00 45.48           C
ATOM   3249  H   PHE A 842      33.153  39.263  19.718  1.00 37.23           H
ATOM   3250  HA  PHE A 842      32.876  41.932  19.485  1.00 40.27           H
ATOM   3251  HB2 PHE A 842      33.486  40.047  17.476  1.00 44.17           H
ATOM   3252  HB3 PHE A 842      33.481  41.621  17.256  1.00 44.17           H
ATOM   3253  HD1 PHE A 842      35.589  39.069  17.824  1.00 47.82           H
ATOM   3254  HD2 PHE A 842      35.093  42.890  18.953  1.00 48.30           H
ATOM   3255  HE1 PHE A 842      37.807  39.164  18.492  1.00 46.03           H
ATOM   3256  HE2 PHE A 842      37.311  42.983  19.619  1.00 47.46           H
ATOM   3257  HZ  PHE A 842      38.671  41.117  19.388  1.00 54.58           H
ATOM   3258  N   ASN A 843      30.513  39.977  18.739  1.00 36.33           N
ATOM   3259  CA  ASN A 843      29.112  39.934  18.337  1.00 38.24           C
ATOM   3260  C   ASN A 843      28.163  39.543  19.451  1.00 39.56           C
ATOM   3261  O   ASN A 843      26.964  39.415  19.195  1.00 40.76           O
ATOM   3262  CB  ASN A 843      28.908  38.958  17.173  1.00 40.19           C
ATOM   3263  CG  ASN A 843      30.021  39.024  16.158  1.00 44.37           C
ATOM   3264  OD1 ASN A 843      30.569  37.997  15.753  1.00 50.76           O
ATOM   3265  ND2 ASN A 843      30.367  40.237  15.737  1.00 45.02           N
ATOM   3266  H   ASN A 843      30.812  39.231  19.046  1.00 43.60           H
ATOM   3267  HA  ASN A 843      28.854  40.816  18.028  1.00 45.88           H
ATOM   3268  HB2 ASN A 843      28.872  38.053  17.521  1.00 48.23           H
ATOM   3269  HB3 ASN A 843      28.076  39.173  16.722  1.00 48.23           H
ATOM   3270 HD21 ASN A 843      30.996  40.328  15.159  1.00 54.02           H
ATOM   3271 HD22 ASN A 843      29.961  40.930  16.044  1.00 54.02           H
ATOM   3272  N   CYS A 844      28.656  39.329  20.667  1.00 32.34           N
ATOM   3273  CA  CYS A 844      27.818  39.011  21.826  1.00 36.99           C
ATOM   3274  C   CYS A 844      26.951  37.776  21.598  1.00 32.89           C
ATOM   3275  O   CYS A 844      25.887  37.639  22.199  1.00 43.56           O
ATOM   3276  CB  CYS A 844      26.946  40.206  22.213  1.00 42.89           C
ATOM   3277  SG  CYS A 844      27.943  41.683  22.560  1.00 50.59           S
ATOM   3278  H   CYS A 844      29.495  39.363  20.853  1.00 38.81           H
ATOM   3279  HA  CYS A 844      28.399  38.821  22.579  1.00 44.38           H
ATOM   3280  HB2 CYS A 844      26.344  40.412  21.481  1.00 51.47           H
ATOM   3281  HB3 CYS A 844      26.441  39.988  23.011  1.00 51.47           H
ATOM   3282  HG  CYS A 844      27.212  42.587  22.857  1.00 60.70           H
ATOM   3283  N   VAL A 845      27.404  36.851  20.761  1.00 32.73           N
ATOM   3284  CA  VAL A 845      26.716  35.579  20.572  1.00 39.74           C
ATOM   3285  C   VAL A 845      27.442  34.518  21.384  1.00 31.01           C
ATOM   3286  O   VAL A 845      28.673  34.434  21.339  1.00 28.50           O
ATOM   3287  CB  VAL A 845      26.648  35.173  19.089  1.00 40.20           C
ATOM   3288  CG1 VAL A 845      25.924  36.234  18.274  1.00 43.73           C
ATOM   3289  CG2 VAL A 845      28.035  34.900  18.514  1.00 40.55           C
ATOM   3290  H   VAL A 845      28.116  36.936  20.286  1.00 39.28           H
ATOM   3291  HA  VAL A 845      25.809  35.653  20.908  1.00 47.69           H
ATOM   3292  HB  VAL A 845      26.137  34.352  19.019  1.00 48.24           H
ATOM   3293 HG11 VAL A 845      25.895  35.953  17.346  1.00 52.48           H
ATOM   3294 HG12 VAL A 845      25.022  36.334  18.618  1.00 52.48           H
ATOM   3295 HG13 VAL A 845      26.403  37.073  18.352  1.00 52.48           H
ATOM   3296 HG21 VAL A 845      27.946  34.648  17.582  1.00 48.65           H
ATOM   3297 HG22 VAL A 845      28.572  35.705  18.590  1.00 48.65           H
ATOM   3298 HG23 VAL A 845      28.448  34.178  19.014  1.00 48.65           H
ATOM   3299  N   TYR A 846      26.678  33.723  22.130  1.00 34.74           N
ATOM   3300  CA  TYR A 846      27.182  32.536  22.809  1.00 25.03           C
ATOM   3301  C   TYR A 846      26.533  31.314  22.189  1.00 26.57           C
ATOM   3302  O   TYR A 846      25.325  31.294  21.936  1.00 27.31           O
ATOM   3303  CB  TYR A 846      26.904  32.576  24.289  1.00 27.37           C
ATOM   3304  CG  TYR A 846      27.568  33.749  24.954  1.00 29.38           C
ATOM   3305  CD1 TYR A 846      27.037  35.026  24.816  1.00 37.93           C
ATOM   3306  CD2 TYR A 846      28.740  33.595  25.672  1.00 25.38           C
ATOM   3307  CE1 TYR A 846      27.641  36.113  25.416  1.00 34.76           C
ATOM   3308  CE2 TYR A 846      29.347  34.659  26.270  1.00 32.13           C
ATOM   3309  CZ  TYR A 846      28.792  35.920  26.147  1.00 39.81           C
ATOM   3310  OH  TYR A 846      29.395  36.999  26.744  1.00 44.49           O
ATOM   3311  H   TYR A 846      25.839  33.857  22.260  1.00 41.68           H
ATOM   3312  HA  TYR A 846      28.141  32.473  22.679  1.00 30.03           H
ATOM   3313  HB2 TYR A 846      25.947  32.649  24.432  1.00 32.84           H
ATOM   3314  HB3 TYR A 846      27.242  31.764  24.699  1.00 32.84           H
ATOM   3315  HD1 TYR A 846      26.252  35.146  24.332  1.00 45.51           H
ATOM   3316  HD2 TYR A 846      29.109  32.747  25.768  1.00 30.46           H
ATOM   3317  HE1 TYR A 846      27.272  36.962  25.333  1.00 41.71           H
ATOM   3318  HE2 TYR A 846      30.126  34.538  26.763  1.00 38.56           H
ATOM   3319  HH  TYR A 846      30.083  36.751  27.157  1.00 53.39           H
ATOM   3320  N   THR A 847      27.356  30.302  21.924  1.00 21.74           N
ATOM   3321  CA  THR A 847      26.935  29.132  21.201  1.00 20.20           C
ATOM   3322  C   THR A 847      27.574  27.910  21.821  1.00 16.99           C
ATOM   3323  O   THR A 847      28.443  27.997  22.692  1.00 19.24           O
ATOM   3324  CB  THR A 847      27.392  29.168  19.756  1.00 20.58           C
ATOM   3325  OG1 THR A 847      28.825  29.241  19.752  1.00 21.45           O
ATOM   3326  CG2 THR A 847      26.830  30.390  18.996  1.00 22.57           C
ATOM   3327  H   THR A 847      28.182  30.281  22.164  1.00 26.09           H
ATOM   3328  HA  THR A 847      25.969  29.043  21.232  1.00 24.25           H
ATOM   3329  HB  THR A 847      27.105  28.360  19.302  1.00 24.70           H
ATOM   3330  HG1 THR A 847      29.110  29.262  18.962  1.00 25.74           H
ATOM   3331 HG21 THR A 847      27.142  30.381  18.078  1.00 27.09           H
ATOM   3332 HG22 THR A 847      25.860  30.364  19.000  1.00 27.09           H
ATOM   3333 HG23 THR A 847      27.126  31.209  19.422  1.00 27.09           H
ATOM   3334  N   PHE A 848      27.164  26.756  21.320  1.00 17.54           N
ATOM   3335  CA  PHE A 848      27.827  25.534  21.743  1.00 18.97           C
ATOM   3336  C   PHE A 848      29.304  25.628  21.438  1.00 16.16           C
ATOM   3337  O   PHE A 848      30.140  25.205  22.242  1.00 16.02           O
ATOM   3338  CB  PHE A 848      27.185  24.338  21.067  1.00 17.75           C
ATOM   3339  CG  PHE A 848      25.728  24.220  21.400  1.00 22.53           C
ATOM   3340  CD1 PHE A 848      25.344  23.732  22.619  1.00 23.04           C
ATOM   3341  CD2 PHE A 848      24.755  24.674  20.533  1.00 31.71           C
ATOM   3342  CE1 PHE A 848      24.015  23.669  22.968  1.00 27.26           C
ATOM   3343  CE2 PHE A 848      23.429  24.613  20.881  1.00 33.12           C
ATOM   3344  CZ  PHE A 848      23.059  24.101  22.095  1.00 34.25           C
ATOM   3345  H   PHE A 848      26.525  26.653  20.753  1.00 21.05           H
ATOM   3346  HA  PHE A 848      27.723  25.431  22.702  1.00 22.77           H
ATOM   3347  HB2 PHE A 848      27.269  24.432  20.106  1.00 21.30           H
ATOM   3348  HB3 PHE A 848      27.630  23.528  21.364  1.00 21.30           H
ATOM   3349  HD1 PHE A 848      25.990  23.439  23.220  1.00 27.65           H
ATOM   3350  HD2 PHE A 848      25.001  25.026  19.708  1.00 38.06           H
ATOM   3351  HE1 PHE A 848      23.767  23.318  23.793  1.00 32.71           H
ATOM   3352  HE2 PHE A 848      22.779  24.905  20.283  1.00 39.74           H
ATOM   3353  HZ  PHE A 848      22.159  24.049  22.325  1.00 41.10           H
ATOM   3354  N   GLU A 849      29.641  26.251  20.309  1.00 18.56           N
ATOM   3355  CA  GLU A 849      31.028  26.331  19.887  1.00 16.37           C
ATOM   3356  C   GLU A 849      31.817  27.361  20.675  1.00 14.94           C
ATOM   3357  O   GLU A 849      33.031  27.214  20.831  1.00 16.85           O
ATOM   3358  CB  GLU A 849      31.092  26.646  18.394  1.00 17.13           C
ATOM   3359  CG  GLU A 849      30.479  25.565  17.520  1.00 23.00           C
ATOM   3360  CD  GLU A 849      28.962  25.664  17.306  1.00 34.27           C
ATOM   3361  OE1 GLU A 849      28.436  24.789  16.585  1.00 42.46           O
ATOM   3362  OE2 GLU A 849      28.279  26.569  17.827  1.00 23.11           O1-
ATOM   3363  H   GLU A 849      29.085  26.632  19.775  1.00 22.27           H
ATOM   3364  HA  GLU A 849      31.447  25.468  20.027  1.00 19.65           H
ATOM   3365  HB2 GLU A 849      30.612  27.472  18.226  1.00 20.56           H
ATOM   3366  HB3 GLU A 849      32.021  26.746  18.134  1.00 20.56           H
ATOM   3367  HG2 GLU A 849      30.898  25.603  16.647  1.00 27.60           H
ATOM   3368  HG3 GLU A 849      30.659  24.703  17.928  1.00 27.60           H
ATOM   3369  N   SER A 850      31.168  28.408  21.206  1.00 16.44           N
ATOM   3370  CA  SER A 850      31.921  29.327  22.039  1.00 18.17           C
ATOM   3371  C   SER A 850      32.211  28.691  23.383  1.00 15.57           C
ATOM   3372  O   SER A 850      33.260  28.976  23.961  1.00 17.38           O
ATOM   3373  CB  SER A 850      31.214  30.684  22.190  1.00 18.01           C
ATOM   3374  OG  SER A 850      29.955  30.556  22.776  1.00 19.90           O
ATOM   3375  H   SER A 850      30.335  28.594  21.101  1.00 19.73           H
ATOM   3376  HA  SER A 850      32.774  29.494  21.611  1.00 21.80           H
ATOM   3377  HB2 SER A 850      31.761  31.260  22.747  1.00 21.61           H
ATOM   3378  HB3 SER A 850      31.110  31.081  21.311  1.00 21.61           H
ATOM   3379  HG  SER A 850      30.027  30.217  23.541  1.00 23.88           H
ATOM   3380  N   ASP A 851      31.340  27.781  23.854  1.00 16.39           N
ATOM   3381  CA  ASP A 851      31.679  27.016  25.061  1.00 14.49           C
ATOM   3382  C   ASP A 851      32.911  26.164  24.818  1.00 13.98           C
ATOM   3383  O   ASP A 851      33.730  25.972  25.722  1.00 15.51           O
ATOM   3384  CB  ASP A 851      30.550  26.092  25.519  1.00 15.32           C
ATOM   3385  CG  ASP A 851      29.534  26.750  26.471  1.00 17.68           C
ATOM   3386  OD1 ASP A 851      28.561  26.044  26.784  1.00 16.55           O
ATOM   3387  OD2 ASP A 851      29.723  27.892  26.922  1.00 16.58           O1-
ATOM   3388  H   ASP A 851      30.576  27.594  23.506  1.00 19.67           H
ATOM   3389  HA  ASP A 851      31.876  27.634  25.783  1.00 17.39           H
ATOM   3390  HB2 ASP A 851      30.065  25.784  24.738  1.00 18.38           H
ATOM   3391  HB3 ASP A 851      30.939  25.333  25.982  1.00 18.38           H
ATOM   3392  N   VAL A 852      33.065  25.640  23.602  1.00 14.26           N
ATOM   3393  CA  VAL A 852      34.245  24.839  23.303  1.00 14.99           C
ATOM   3394  C   VAL A 852      35.504  25.696  23.320  1.00 14.51           C
ATOM   3395  O   VAL A 852      36.540  25.273  23.831  1.00 15.73           O
ATOM   3396  CB  VAL A 852      34.066  24.098  21.971  1.00 15.39           C
ATOM   3397  CG1 VAL A 852      35.403  23.484  21.526  1.00 16.63           C
ATOM   3398  CG2 VAL A 852      33.017  23.009  22.113  1.00 15.28           C
ATOM   3399  H   VAL A 852      32.514  25.732  22.948  1.00 17.11           H
ATOM   3400  HA  VAL A 852      34.343  24.168  23.997  1.00 17.99           H
ATOM   3401  HB  VAL A 852      33.771  24.723  21.290  1.00 18.46           H
ATOM   3402 HG11 VAL A 852      35.273  23.020  20.684  1.00 19.95           H
ATOM   3403 HG12 VAL A 852      36.055  24.194  21.415  1.00 19.95           H
ATOM   3404 HG13 VAL A 852      35.706  22.860  22.204  1.00 19.95           H
ATOM   3405 HG21 VAL A 852      32.918  22.553  21.263  1.00 18.34           H
ATOM   3406 HG22 VAL A 852      33.305  22.381  22.794  1.00 18.34           H
ATOM   3407 HG23 VAL A 852      32.175  23.414  22.372  1.00 18.34           H
ATOM   3408  N   TRP A 853      35.432  26.926  22.818  1.00 14.88           N
ATOM   3409  CA  TRP A 853      36.571  27.824  22.951  1.00 16.16           C
ATOM   3410  C   TRP A 853      36.964  27.989  24.419  1.00 15.90           C
ATOM   3411  O   TRP A 853      38.135  27.859  24.779  1.00 16.86           O
ATOM   3412  CB  TRP A 853      36.240  29.178  22.316  1.00 17.50           C
ATOM   3413  CG  TRP A 853      37.337  30.178  22.449  1.00 15.41           C
ATOM   3414  CD1 TRP A 853      37.777  30.761  23.593  1.00 16.84           C
ATOM   3415  CD2 TRP A 853      38.128  30.706  21.405  1.00 17.38           C
ATOM   3416  NE1 TRP A 853      38.807  31.613  23.329  1.00 17.05           N
ATOM   3417  CE2 TRP A 853      39.031  31.612  21.983  1.00 17.02           C
ATOM   3418  CE3 TRP A 853      38.147  30.522  20.022  1.00 17.75           C
ATOM   3419  CZ2 TRP A 853      39.941  32.330  21.242  1.00 18.22           C
ATOM   3420  CZ3 TRP A 853      39.057  31.239  19.277  1.00 18.42           C
ATOM   3421  CH2 TRP A 853      39.956  32.125  19.889  1.00 17.35           C
ATOM   3422  H   TRP A 853      34.753  27.257  22.407  1.00 17.85           H
ATOM   3423  HA  TRP A 853      37.328  27.447  22.478  1.00 19.40           H
ATOM   3424  HB2 TRP A 853      36.070  29.047  21.370  1.00 21.00           H
ATOM   3425  HB3 TRP A 853      35.451  29.543  22.746  1.00 21.00           H
ATOM   3426  HD1 TRP A 853      37.444  30.579  24.443  1.00 20.21           H
ATOM   3427  HE1 TRP A 853      39.228  32.089  23.908  1.00 20.46           H
ATOM   3428  HE3 TRP A 853      37.552  29.936  19.612  1.00 21.30           H
ATOM   3429  HZ2 TRP A 853      40.537  32.917  21.648  1.00 21.86           H
ATOM   3430  HZ3 TRP A 853      39.089  31.119  18.356  1.00 22.10           H
ATOM   3431  HH2 TRP A 853      40.565  32.592  19.364  1.00 20.82           H
ATOM   3432  N   SER A 854      35.995  28.309  25.273  1.00 13.96           N
ATOM   3433  CA  SER A 854      36.273  28.451  26.694  1.00 15.26           C
ATOM   3434  C   SER A 854      36.914  27.194  27.254  1.00 16.04           C
ATOM   3435  O   SER A 854      37.798  27.270  28.118  1.00 15.93           O
ATOM   3436  CB  SER A 854      34.992  28.751  27.434  1.00 16.36           C
ATOM   3437  OG  SER A 854      34.423  29.970  26.974  1.00 19.80           O
ATOM   3438  H   SER A 854      35.175  28.448  25.054  1.00 16.76           H
ATOM   3439  HA  SER A 854      36.884  29.191  26.829  1.00 18.31           H
ATOM   3440  HB2 SER A 854      34.361  28.030  27.282  1.00 19.64           H
ATOM   3441  HB3 SER A 854      35.185  28.829  28.382  1.00 19.64           H
ATOM   3442  HG  SER A 854      34.961  30.603  27.099  1.00 23.76           H
ATOM   3443  N   TYR A 855      36.447  26.027  26.816  1.00 14.82           N
ATOM   3444  CA  TYR A 855      37.024  24.781  27.303  1.00 12.86           C
ATOM   3445  C   TYR A 855      38.498  24.699  26.963  1.00 15.51           C
ATOM   3446  O   TYR A 855      39.304  24.204  27.746  1.00 16.59           O
ATOM   3447  CB  TYR A 855      36.259  23.600  26.724  1.00 13.13           C
ATOM   3448  CG  TYR A 855      36.842  22.269  27.113  1.00 14.70           C
ATOM   3449  CD1 TYR A 855      36.592  21.716  28.369  1.00 15.83           C
ATOM   3450  CD2 TYR A 855      37.686  21.598  26.234  1.00 15.34           C
ATOM   3451  CE1 TYR A 855      37.115  20.480  28.710  1.00 15.66           C
ATOM   3452  CE2 TYR A 855      38.209  20.380  26.547  1.00 15.20           C
ATOM   3453  CZ  TYR A 855      37.954  19.840  27.801  1.00 14.53           C
ATOM   3454  OH  TYR A 855      38.507  18.617  28.070  1.00 15.44           O
ATOM   3455  H   TYR A 855      35.810  25.931  26.247  1.00 17.78           H
ATOM   3456  HA  TYR A 855      36.937  24.750  28.269  1.00 15.43           H
ATOM   3457  HB2 TYR A 855      35.344  23.630  27.045  1.00 15.75           H
ATOM   3458  HB3 TYR A 855      36.272  23.660  25.756  1.00 15.75           H
ATOM   3459  HD1 TYR A 855      36.031  22.159  28.963  1.00 19.00           H
ATOM   3460  HD2 TYR A 855      37.855  21.964  25.396  1.00 18.40           H
ATOM   3461  HE1 TYR A 855      36.945  20.107  29.545  1.00 18.79           H
ATOM   3462  HE2 TYR A 855      38.767  19.939  25.949  1.00 18.24           H
ATOM   3463  HH  TYR A 855      38.262  18.351  28.828  1.00 18.53           H
ATOM   3464  N   GLY A 856      38.871  25.155  25.768  1.00 15.17           N
ATOM   3465  CA  GLY A 856      40.282  25.226  25.423  1.00 15.56           C
ATOM   3466  C   GLY A 856      41.076  26.072  26.394  1.00 17.05           C
ATOM   3467  O   GLY A 856      42.186  25.707  26.779  1.00 17.37           O
ATOM   3468  H   GLY A 856      38.335  25.425  25.151  1.00 18.21           H
ATOM   3469  HA2 GLY A 856      40.657  24.332  25.417  1.00 18.67           H
ATOM   3470  HA3 GLY A 856      40.378  25.605  24.536  1.00 18.67           H
ATOM   3471  N   ILE A 857      40.542  27.230  26.768  1.00 15.85           N
ATOM   3472  CA  ILE A 857      41.197  28.069  27.768  1.00 16.19           C
ATOM   3473  C   ILE A 857      41.267  27.340  29.100  1.00 17.53           C
ATOM   3474  O   ILE A 857      42.305  27.335  29.760  1.00 18.56           O
ATOM   3475  CB  ILE A 857      40.460  29.412  27.887  1.00 18.04           C
ATOM   3476  CG1 ILE A 857      40.350  30.112  26.519  1.00 18.80           C
ATOM   3477  CG2 ILE A 857      41.135  30.340  28.883  1.00 18.22           C
ATOM   3478  CD1 ILE A 857      41.692  30.443  25.863  1.00 22.71           C
ATOM   3479  H   ILE A 857      39.806  27.552  26.461  1.00 19.02           H
ATOM   3480  HA  ILE A 857      42.105  28.251  27.480  1.00 19.43           H
ATOM   3481  HB  ILE A 857      39.561  29.233  28.206  1.00 21.65           H
ATOM   3482 HG12 ILE A 857      39.862  29.533  25.913  1.00 22.56           H
ATOM   3483 HG13 ILE A 857      39.866  30.945  26.635  1.00 22.56           H
ATOM   3484 HG21 ILE A 857      40.637  31.172  28.926  1.00 21.86           H
ATOM   3485 HG22 ILE A 857      41.144  29.915  29.755  1.00 21.86           H
ATOM   3486 HG23 ILE A 857      42.043  30.512  28.589  1.00 21.86           H
ATOM   3487 HD11 ILE A 857      41.528  30.879  25.012  1.00 27.26           H
ATOM   3488 HD12 ILE A 857      42.191  31.035  26.448  1.00 27.26           H
ATOM   3489 HD13 ILE A 857      42.187  29.621  25.725  1.00 27.26           H
ATOM   3490  N   PHE A 858      40.173  26.693  29.496  1.00 17.75           N
ATOM   3491  CA  PHE A 858      40.187  25.861  30.700  1.00 16.04           C
ATOM   3492  C   PHE A 858      41.303  24.825  30.642  1.00 16.97           C
ATOM   3493  O   PHE A 858      42.015  24.599  31.644  1.00 18.95           O
ATOM   3494  CB  PHE A 858      38.843  25.164  30.874  1.00 15.01           C
ATOM   3495  CG  PHE A 858      38.900  24.006  31.817  1.00 17.06           C
ATOM   3496  CD1 PHE A 858      39.036  24.237  33.174  1.00 17.98           C
ATOM   3497  CD2 PHE A 858      38.852  22.693  31.372  1.00 18.80           C
ATOM   3498  CE1 PHE A 858      39.098  23.184  34.037  1.00 19.92           C
ATOM   3499  CE2 PHE A 858      38.930  21.649  32.246  1.00 18.55           C
ATOM   3500  CZ  PHE A 858      39.043  21.898  33.573  1.00 16.80           C
ATOM   3501  H   PHE A 858      39.416  26.717  29.090  1.00 21.31           H
ATOM   3502  HA  PHE A 858      40.338  26.425  31.475  1.00 19.25           H
ATOM   3503  HB2 PHE A 858      38.200  25.802  31.221  1.00 18.02           H
ATOM   3504  HB3 PHE A 858      38.547  24.833  30.011  1.00 18.02           H
ATOM   3505  HD1 PHE A 858      39.071  25.108  33.498  1.00 21.58           H
ATOM   3506  HD2 PHE A 858      38.773  22.521  30.461  1.00 22.56           H
ATOM   3507  HE1 PHE A 858      39.183  23.341  34.950  1.00 23.90           H
ATOM   3508  HE2 PHE A 858      38.888  20.774  31.936  1.00 22.27           H
ATOM   3509  HZ  PHE A 858      39.090  21.189  34.173  1.00 20.16           H
ATOM   3510  N   LEU A 859      41.455  24.154  29.507  1.00 15.79           N
ATOM   3511  CA  LEU A 859      42.533  23.176  29.407  1.00 16.05           C
ATOM   3512  C   LEU A 859      43.868  23.836  29.635  1.00 19.20           C
ATOM   3513  O   LEU A 859      44.756  23.251  30.272  1.00 18.89           O
ATOM   3514  CB  LEU A 859      42.554  22.500  28.061  1.00 15.97           C
ATOM   3515  CG  LEU A 859      41.445  21.533  27.693  1.00 15.97           C
ATOM   3516  CD1 LEU A 859      41.733  20.978  26.296  1.00 18.73           C
ATOM   3517  CD2 LEU A 859      41.388  20.416  28.721  1.00 18.34           C
ATOM   3518  H   LEU A 859      40.969  24.241  28.804  1.00 18.95           H
ATOM   3519  HA  LEU A 859      42.410  22.495  30.087  1.00 19.26           H
ATOM   3520  HB2 LEU A 859      42.551  23.195  27.385  1.00 19.17           H
ATOM   3521  HB3 LEU A 859      43.386  22.005  27.996  1.00 19.17           H
ATOM   3522  HG  LEU A 859      40.592  21.995  27.680  1.00 19.16           H
ATOM   3523 HD11 LEU A 859      41.028  20.358  26.052  1.00 22.48           H
ATOM   3524 HD12 LEU A 859      41.761  21.713  25.664  1.00 22.48           H
ATOM   3525 HD13 LEU A 859      42.587  20.520  26.309  1.00 22.48           H
ATOM   3526 HD21 LEU A 859      40.677  19.802  28.480  1.00 22.00           H
ATOM   3527 HD22 LEU A 859      42.239  19.951  28.729  1.00 22.00           H
ATOM   3528 HD23 LEU A 859      41.211  20.800  29.594  1.00 22.00           H
ATOM   3529  N   TRP A 860      44.038  25.049  29.120  1.00 18.40           N
ATOM   3530  CA  TRP A 860      45.294  25.740  29.330  1.00 21.80           C
ATOM   3531  C   TRP A 860      45.488  26.028  30.816  1.00 21.58           C
ATOM   3532  O   TRP A 860      46.571  25.786  31.363  1.00 21.91           O
ATOM   3533  CB  TRP A 860      45.351  27.020  28.496  1.00 22.11           C
ATOM   3534  CG  TRP A 860      46.691  27.629  28.526  1.00 20.31           C
ATOM   3535  CD1 TRP A 860      47.673  27.468  27.599  1.00 23.23           C
ATOM   3536  CD2 TRP A 860      47.222  28.498  29.537  1.00 22.03           C
ATOM   3537  NE1 TRP A 860      48.788  28.178  27.972  1.00 22.56           N
ATOM   3538  CE2 TRP A 860      48.535  28.829  29.143  1.00 24.06           C
ATOM   3539  CE3 TRP A 860      46.716  29.034  30.721  1.00 23.93           C
ATOM   3540  CZ2 TRP A 860      49.351  29.652  29.897  1.00 25.04           C
ATOM   3541  CZ3 TRP A 860      47.537  29.869  31.479  1.00 25.18           C
ATOM   3542  CH2 TRP A 860      48.847  30.170  31.045  1.00 22.97           C
ATOM   3543  H   TRP A 860      43.455  25.481  28.657  1.00 22.08           H
ATOM   3544  HA  TRP A 860      46.020  25.165  29.041  1.00 26.16           H
ATOM   3545  HB2 TRP A 860      45.133  26.811  27.574  1.00 26.53           H
ATOM   3546  HB3 TRP A 860      44.717  27.662  28.853  1.00 26.53           H
ATOM   3547  HD1 TRP A 860      47.604  26.946  26.833  1.00 27.87           H
ATOM   3548  HE1 TRP A 860      49.523  28.221  27.526  1.00 27.07           H
ATOM   3549  HE3 TRP A 860      45.852  28.835  31.001  1.00 28.72           H
ATOM   3550  HZ2 TRP A 860      50.215  29.855  29.619  1.00 30.05           H
ATOM   3551  HZ3 TRP A 860      47.217  30.237  32.271  1.00 30.22           H
ATOM   3552  HH2 TRP A 860      49.380  30.729  31.564  1.00 27.56           H
ATOM   3553  N   GLU A 861      44.435  26.512  31.489  1.00 20.34           N
ATOM   3554  CA  GLU A 861      44.491  26.706  32.938  1.00 21.82           C
ATOM   3555  C   GLU A 861      44.895  25.425  33.636  1.00 21.01           C
ATOM   3556  O   GLU A 861      45.683  25.425  34.594  1.00 21.31           O
ATOM   3557  CB  GLU A 861      43.121  27.097  33.494  1.00 22.84           C
ATOM   3558  CG  GLU A 861      42.492  28.276  32.987  1.00 20.76           C
ATOM   3559  CD  GLU A 861      41.247  28.547  33.788  1.00 21.41           C
ATOM   3560  OE1 GLU A 861      41.398  29.086  34.898  1.00 20.55           O
ATOM   3561  OE2 GLU A 861      40.128  28.168  33.334  1.00 19.70           O1-
ATOM   3562  H   GLU A 861      43.685  26.733  31.131  1.00 24.41           H
ATOM   3563  HA  GLU A 861      45.132  27.401  33.156  1.00 26.19           H
ATOM   3564  HB2 GLU A 861      42.513  26.361  33.327  1.00 27.41           H
ATOM   3565  HB3 GLU A 861      43.214  27.219  34.451  1.00 27.41           H
ATOM   3566  HG2 GLU A 861      43.092  29.033  33.076  1.00 24.91           H
ATOM   3567  HG3 GLU A 861      42.243  28.142  32.059  1.00 24.91           H
ATOM   3568  N   LEU A 862      44.248  24.338  33.246  1.00 19.89           N
ATOM   3569  CA  LEU A 862      44.412  23.058  33.900  1.00 17.58           C
ATOM   3570  C   LEU A 862      45.855  22.570  33.821  1.00 21.15           C
ATOM   3571  O   LEU A 862      46.477  22.253  34.840  1.00 22.21           O
ATOM   3572  CB  LEU A 862      43.460  22.077  33.248  1.00 21.39           C
ATOM   3573  CG  LEU A 862      43.443  20.663  33.720  1.00 20.93           C
ATOM   3574  CD1 LEU A 862      43.089  20.641  35.217  1.00 21.31           C
ATOM   3575  CD2 LEU A 862      42.421  19.895  32.878  1.00 21.01           C
ATOM   3576  H   LEU A 862      43.694  24.320  32.588  1.00 23.86           H
ATOM   3577  HA  LEU A 862      44.170  23.141  34.835  1.00 21.09           H
ATOM   3578  HB2 LEU A 862      42.560  22.420  33.364  1.00 25.66           H
ATOM   3579  HB3 LEU A 862      43.666  22.052  32.301  1.00 25.66           H
ATOM   3580  HG  LEU A 862      44.318  20.262  33.597  1.00 25.12           H
ATOM   3581 HD11 LEU A 862      43.077  19.722  35.525  1.00 25.57           H
ATOM   3582 HD12 LEU A 862      43.756  21.147  35.706  1.00 25.57           H
ATOM   3583 HD13 LEU A 862      42.214  21.043  35.339  1.00 25.57           H
ATOM   3584 HD21 LEU A 862      42.399  18.972  33.173  1.00 25.22           H
ATOM   3585 HD22 LEU A 862      41.548  20.302  32.994  1.00 25.22           H
ATOM   3586 HD23 LEU A 862      42.685  19.938  31.945  1.00 25.22           H
ATOM   3587  N   PHE A 863      46.414  22.542  32.626  1.00 20.40           N
ATOM   3588  CA  PHE A 863      47.764  22.028  32.431  1.00 19.38           C
ATOM   3589  C   PHE A 863      48.826  23.045  32.815  1.00 21.96           C
ATOM   3590  O   PHE A 863      49.991  22.666  32.951  1.00 27.37           O
ATOM   3591  CB  PHE A 863      47.906  21.524  30.995  1.00 20.87           C
ATOM   3592  CG  PHE A 863      47.178  20.254  30.787  1.00 21.03           C
ATOM   3593  CD1 PHE A 863      45.878  20.249  30.304  1.00 19.98           C
ATOM   3594  CD2 PHE A 863      47.744  19.058  31.161  1.00 23.27           C
ATOM   3595  CE1 PHE A 863      45.190  19.077  30.150  1.00 21.39           C
ATOM   3596  CE2 PHE A 863      47.062  17.888  31.017  1.00 20.72           C
ATOM   3597  CZ  PHE A 863      45.777  17.884  30.514  1.00 21.59           C
ATOM   3598  H   PHE A 863      46.035  22.816  31.905  1.00 24.48           H
ATOM   3599  HA  PHE A 863      47.881  21.262  33.015  1.00 23.26           H
ATOM   3600  HB2 PHE A 863      47.542  22.186  30.387  1.00 25.05           H
ATOM   3601  HB3 PHE A 863      48.844  21.370  30.802  1.00 25.05           H
ATOM   3602  HD1 PHE A 863      45.476  21.051  30.060  1.00 23.98           H
ATOM   3603  HD2 PHE A 863      48.608  19.047  31.505  1.00 27.93           H
ATOM   3604  HE1 PHE A 863      44.325  19.086  29.809  1.00 25.67           H
ATOM   3605  HE2 PHE A 863      47.466  17.086  31.259  1.00 24.86           H
ATOM   3606  HZ  PHE A 863      45.317  17.083  30.407  1.00 25.90           H
ATOM   3607  N   SER A 864      48.435  24.297  33.064  1.00 22.57           N
ATOM   3608  CA  SER A 864      49.298  25.286  33.687  1.00 22.26           C
ATOM   3609  C   SER A 864      49.103  25.310  35.198  1.00 24.03           C
ATOM   3610  O   SER A 864      49.589  26.221  35.875  1.00 28.03           O
ATOM   3611  CB  SER A 864      49.050  26.672  33.085  1.00 25.00           C
ATOM   3612  OG  SER A 864      47.869  27.238  33.614  0.61 26.05           O
ATOM   3613  H   SER A 864      47.652  24.599  32.874  1.00 27.09           H
ATOM   3614  HA  SER A 864      50.222  25.048  33.512  1.00 26.71           H
ATOM   3615  HB2 SER A 864      49.800  27.249  33.297  0.09 30.00           H
ATOM   3616  HB3 SER A 864      48.957  26.588  32.123  1.00 30.00           H
ATOM   3617  HG  SER A 864      47.211  26.746  33.438  0.00 31.25           H
ATOM   3618  N   LEU A 865      48.391  24.325  35.734  1.00 22.41           N
ATOM   3619  CA  LEU A 865      48.180  24.224  37.179  1.00 24.01           C
ATOM   3620  C   LEU A 865      47.666  25.531  37.784  1.00 27.60           C
ATOM   3621  O   LEU A 865      48.070  25.943  38.874  1.00 25.07           O
ATOM   3622  CB  LEU A 865      49.475  23.756  37.835  1.00 24.26           C
ATOM   3623  CG  LEU A 865      50.005  22.434  37.284  1.00 31.84           C
ATOM   3624  CD1 LEU A 865      51.403  22.190  37.784  1.00 34.33           C
ATOM   3625  CD2 LEU A 865      49.107  21.286  37.684  1.00 35.42           C
ATOM   3626  H   LEU A 865      48.015  23.697  35.281  1.00 26.89           H
ATOM   3627  HA  LEU A 865      47.508  23.545  37.344  1.00 28.81           H
ATOM   3628  HB2 LEU A 865      50.158  24.431  37.695  1.00 29.11           H
ATOM   3629  HB3 LEU A 865      49.320  23.640  38.786  1.00 29.11           H
ATOM   3630  HG  LEU A 865      50.031  22.478  36.315  1.00 38.21           H
ATOM   3631 HD11 LEU A 865      51.723  21.348  37.425  1.00 41.19           H
ATOM   3632 HD12 LEU A 865      51.975  22.915  37.488  1.00 41.19           H
ATOM   3633 HD13 LEU A 865      51.389  22.153  38.753  1.00 41.19           H
ATOM   3634 HD21 LEU A 865      49.468  20.462  37.320  1.00 42.51           H
ATOM   3635 HD22 LEU A 865      49.074  21.235  38.652  1.00 42.51           H
ATOM   3636 HD23 LEU A 865      48.218  21.443  37.330  1.00 42.51           H
ATOM   3637  N   GLY A 866      46.716  26.164  37.102  1.00 21.80           N
ATOM   3638  CA  GLY A 866      45.992  27.287  37.644  1.00 22.36           C
ATOM   3639  C   GLY A 866      46.528  28.641  37.290  1.00 23.77           C
ATOM   3640  O   GLY A 866      46.071  29.631  37.871  1.00 26.97           O
ATOM   3641  H   GLY A 866      46.473  25.950  36.306  1.00 26.16           H
ATOM   3642  HA2 GLY A 866      45.073  27.244  37.336  1.00 26.83           H
ATOM   3643  HA3 GLY A 866      45.984  27.216  38.611  1.00 26.83           H
ATOM   3644  N   SER A 867      47.479  28.727  36.359  1.00 23.68           N
ATOM   3645  CA  SER A 867      47.917  30.033  35.897  1.00 25.92           C
ATOM   3646  C   SER A 867      46.788  30.764  35.195  1.00 25.95           C
ATOM   3647  O   SER A 867      45.901  30.158  34.601  1.00 23.21           O
ATOM   3648  CB  SER A 867      49.102  29.909  34.951  1.00 28.39           C
ATOM   3649  OG  SER A 867      50.150  29.191  35.565  1.00 35.54           O
ATOM   3650  H   SER A 867      47.874  28.059  35.989  1.00 28.42           H
ATOM   3651  HA  SER A 867      48.194  30.565  36.660  1.00 31.10           H
ATOM   3652  HB2 SER A 867      48.820  29.438  34.151  1.00 34.07           H
ATOM   3653  HB3 SER A 867      49.418  30.797  34.720  1.00 34.07           H
ATOM   3654  HG  SER A 867      49.888  28.420  35.771  1.00 42.65           H
ATOM   3655  N   SER A 868      46.838  32.080  35.258  1.00 25.04           N
ATOM   3656  CA  SER A 868      45.883  32.906  34.534  1.00 27.22           C
ATOM   3657  C   SER A 868      46.255  32.949  33.053  1.00 24.60           C
ATOM   3658  O   SER A 868      47.436  32.998  32.707  1.00 25.35           O
ATOM   3659  CB  SER A 868      45.860  34.319  35.105  1.00 30.27           C
ATOM   3660  OG  SER A 868      45.347  34.297  36.419  1.00 43.53           O
ATOM   3661  H   SER A 868      47.416  32.525  35.714  1.00 30.05           H
ATOM   3662  HA  SER A 868      44.995  32.525  34.618  1.00 32.66           H
ATOM   3663  HB2 SER A 868      46.764  34.671  35.123  1.00 36.33           H
ATOM   3664  HB3 SER A 868      45.294  34.878  34.551  1.00 36.33           H
ATOM   3665  HG  SER A 868      44.565  33.990  36.416  1.00 52.24           H
ATOM   3666  N   PRO A 869      45.279  32.896  32.149  1.00 23.56           N
ATOM   3667  CA  PRO A 869      45.616  32.801  30.724  1.00 22.86           C
ATOM   3668  C   PRO A 869      46.198  34.093  30.165  1.00 23.81           C
ATOM   3669  O   PRO A 869      46.033  35.178  30.725  1.00 26.44           O
ATOM   3670  CB  PRO A 869      44.280  32.470  30.062  1.00 23.70           C
ATOM   3671  CG  PRO A 869      43.236  32.826  31.039  1.00 24.97           C
ATOM   3672  CD  PRO A 869      43.836  32.695  32.393  1.00 25.50           C
ATOM   3673  HA  PRO A 869      46.240  32.074  30.572  1.00 27.43           H
ATOM   3674  HB2 PRO A 869      44.182  32.995  29.252  1.00 28.44           H
ATOM   3675  HB3 PRO A 869      44.246  31.522  29.858  1.00 28.44           H
ATOM   3676  HG2 PRO A 869      42.951  33.740  30.884  1.00 29.96           H
ATOM   3677  HG3 PRO A 869      42.486  32.218  30.942  1.00 29.96           H
ATOM   3678  HD2 PRO A 869      43.494  33.385  32.983  1.00 30.60           H
ATOM   3679  HD3 PRO A 869      43.674  31.808  32.751  1.00 30.60           H
ATOM   3680  N   TYR A 870      46.839  33.947  29.002  1.00 23.96           N
ATOM   3681  CA  TYR A 870      47.560  34.993  28.273  1.00 27.04           C
ATOM   3682  C   TYR A 870      48.480  35.738  29.229  1.00 30.38           C
ATOM   3683  O   TYR A 870      48.259  36.917  29.505  1.00 33.08           O
ATOM   3684  CB  TYR A 870      46.583  35.948  27.591  1.00 30.44           C
ATOM   3685  CG  TYR A 870      45.682  35.234  26.601  1.00 26.39           C
ATOM   3686  CD1 TYR A 870      44.404  34.820  26.974  1.00 25.04           C
ATOM   3687  CD2 TYR A 870      46.111  34.942  25.320  1.00 26.49           C
ATOM   3688  CE1 TYR A 870      43.597  34.147  26.084  1.00 20.32           C
ATOM   3689  CE2 TYR A 870      45.302  34.263  24.421  1.00 23.77           C
ATOM   3690  CZ  TYR A 870      44.035  33.865  24.817  1.00 21.43           C
ATOM   3691  OH  TYR A 870      43.228  33.209  23.942  1.00 21.32           O
ATOM   3692  H   TYR A 870      46.871  33.193  28.591  1.00 28.76           H
ATOM   3693  HA  TYR A 870      48.108  34.581  27.587  1.00 32.45           H
ATOM   3694  HB2 TYR A 870      46.023  36.364  28.264  1.00 36.53           H
ATOM   3695  HB3 TYR A 870      47.085  36.624  27.109  1.00 36.53           H
ATOM   3696  HD1 TYR A 870      44.095  34.997  27.833  1.00 30.04           H
ATOM   3697  HD2 TYR A 870      46.964  35.202  25.056  1.00 31.79           H
ATOM   3698  HE1 TYR A 870      42.745  33.881  26.345  1.00 24.38           H
ATOM   3699  HE2 TYR A 870      45.605  34.079  23.561  1.00 28.53           H
ATOM   3700  HH  TYR A 870      43.624  33.105  23.209  1.00 25.59           H
ATOM   3701  N   PRO A 871      49.498  35.072  29.766  1.00 27.45           N
ATOM   3702  CA  PRO A 871      50.416  35.744  30.698  1.00 34.95           C
ATOM   3703  C   PRO A 871      51.111  36.928  30.042  1.00 30.93           C
ATOM   3704  O   PRO A 871      51.624  36.830  28.922  1.00 41.91           O
ATOM   3705  CB  PRO A 871      51.411  34.642  31.072  1.00 35.57           C
ATOM   3706  CG  PRO A 871      50.718  33.356  30.743  1.00 32.51           C
ATOM   3707  CD  PRO A 871      49.863  33.662  29.554  1.00 29.65           C
ATOM   3708  HA  PRO A 871      49.943  36.040  31.491  1.00 41.94           H
ATOM   3709  HB2 PRO A 871      52.220  34.740  30.545  1.00 42.69           H
ATOM   3710  HB3 PRO A 871      51.611  34.691  32.020  1.00 42.69           H
ATOM   3711  HG2 PRO A 871      51.375  32.676  30.526  1.00 39.01           H
ATOM   3712  HG3 PRO A 871      50.172  33.077  31.495  1.00 39.01           H
ATOM   3713  HD2 PRO A 871      50.373  33.563  28.735  1.00 35.59           H
ATOM   3714  HD3 PRO A 871      49.070  33.103  29.552  1.00 35.59           H
ATOM   3715  N   GLY A 872      51.117  38.050  30.752  1.00 39.84           N
ATOM   3716  CA  GLY A 872      51.737  39.273  30.263  1.00 41.92           C
ATOM   3717  C   GLY A 872      50.979  39.901  29.116  1.00 46.36           C
ATOM   3718  O   GLY A 872      51.596  40.441  28.185  1.00 47.19           O
ATOM   3719  H   GLY A 872      50.763  38.129  31.531  1.00 47.81           H
ATOM   3720  HA2 GLY A 872      51.787  39.918  30.985  1.00 50.30           H
ATOM   3721  HA3 GLY A 872      52.638  39.078  29.963  1.00 50.30           H
ATOM   3722  N   MET A 873      49.648  39.849  29.164  1.00 41.20           N
ATOM   3723  CA  MET A 873      48.807  40.280  28.049  1.00 41.68           C
ATOM   3724  C   MET A 873      47.498  40.782  28.635  1.00 45.13           C
ATOM   3725  O   MET A 873      46.444  40.137  28.522  1.00 46.46           O
ATOM   3726  CB  MET A 873      48.596  39.129  27.067  1.00 38.72           C
ATOM   3727  CG  MET A 873      48.222  39.502  25.650  1.00 37.97           C
ATOM   3728  SD  MET A 873      48.544  38.147  24.518  1.00 46.74           S
ATOM   3729  CE  MET A 873      47.153  38.250  23.386  1.00 43.60           C
ATOM   3730  H   MET A 873      49.203  39.564  29.842  1.00 49.44           H
ATOM   3731  HA  MET A 873      49.246  41.005  27.578  1.00 50.01           H
ATOM   3732  HB2 MET A 873      49.419  38.617  27.021  1.00 46.46           H
ATOM   3733  HB3 MET A 873      47.887  38.564  27.411  1.00 46.46           H
ATOM   3734  HG2 MET A 873      47.276  39.713  25.612  1.00 45.57           H
ATOM   3735  HG3 MET A 873      48.750  40.266  25.369  1.00 45.57           H
ATOM   3736  HE1 MET A 873      47.235  37.547  22.722  1.00 52.32           H
ATOM   3737  HE2 MET A 873      46.330  38.140  23.886  1.00 52.32           H
ATOM   3738  HE3 MET A 873      47.164  39.118  22.952  1.00 52.32           H
ATOM   3739  N   PRO A 874      47.526  41.938  29.294  1.00 41.49           N
ATOM   3740  CA  PRO A 874      46.297  42.487  29.865  1.00 34.40           C
ATOM   3741  C   PRO A 874      45.265  42.698  28.772  1.00 37.68           C
ATOM   3742  O   PRO A 874      45.599  42.800  27.592  1.00 33.93           O
ATOM   3743  CB  PRO A 874      46.746  43.815  30.477  1.00 41.84           C
ATOM   3744  CG  PRO A 874      47.950  44.200  29.682  1.00 40.87           C
ATOM   3745  CD  PRO A 874      48.633  42.913  29.313  1.00 43.32           C
ATOM   3746  HA  PRO A 874      45.941  41.905  30.555  1.00 41.28           H
ATOM   3747  HB2 PRO A 874      46.043  44.476  30.382  1.00 50.21           H
ATOM   3748  HB3 PRO A 874      46.975  43.686  31.411  1.00 50.21           H
ATOM   3749  HG2 PRO A 874      47.672  44.678  28.885  1.00 49.05           H
ATOM   3750  HG3 PRO A 874      48.534  44.752  30.225  1.00 49.05           H
ATOM   3751  HD2 PRO A 874      49.037  42.984  28.435  1.00 51.99           H
ATOM   3752  HD3 PRO A 874      49.286  42.671  29.988  1.00 51.99           H
ATOM   3753  N   VAL A 875      43.999  42.758  29.173  1.00 38.24           N
ATOM   3754  CA  VAL A 875      42.901  42.902  28.218  1.00 34.16           C
ATOM   3755  C   VAL A 875      42.796  44.375  27.860  1.00 34.01           C
ATOM   3756  O   VAL A 875      42.322  45.180  28.659  1.00 39.81           O
ATOM   3757  CB  VAL A 875      41.574  42.380  28.782  1.00 34.89           C
ATOM   3758  CG1 VAL A 875      40.431  42.670  27.822  1.00 35.33           C
ATOM   3759  CG2 VAL A 875      41.654  40.878  29.044  1.00 40.08           C
ATOM   3760  H   VAL A 875      43.747  42.718  29.994  1.00 45.89           H
ATOM   3761  HA  VAL A 875      43.108  42.404  27.412  1.00 40.99           H
ATOM   3762  HB  VAL A 875      41.385  42.826  29.623  1.00 41.87           H
ATOM   3763 HG11 VAL A 875      39.606  42.331  28.202  1.00 42.39           H
ATOM   3764 HG12 VAL A 875      40.366  43.629  27.690  1.00 42.39           H
ATOM   3765 HG13 VAL A 875      40.611  42.231  26.976  1.00 42.39           H
ATOM   3766 HG21 VAL A 875      40.804  40.574  29.399  1.00 48.10           H
ATOM   3767 HG22 VAL A 875      41.846  40.422  28.209  1.00 48.10           H
ATOM   3768 HG23 VAL A 875      42.361  40.707  29.685  1.00 48.10           H
ATOM   3769  N   ASP A 876      43.223  44.722  26.656  1.00 35.56           N
ATOM   3770  CA  ASP A 876      43.134  46.087  26.165  1.00 38.08           C
ATOM   3771  C   ASP A 876      42.857  46.017  24.669  1.00 35.69           C
ATOM   3772  O   ASP A 876      42.534  44.957  24.134  1.00 35.40           O
ATOM   3773  CB  ASP A 876      44.406  46.874  26.506  1.00 38.73           C
ATOM   3774  CG  ASP A 876      45.668  46.177  26.061  1.00 35.59           C
ATOM   3775  OD1 ASP A 876      46.718  46.361  26.710  1.00 44.68           O
ATOM   3776  OD2 ASP A 876      45.615  45.421  25.074  1.00 38.18           O1-
ATOM   3777  H   ASP A 876      43.575  44.174  26.094  1.00 42.67           H
ATOM   3778  HA  ASP A 876      42.383  46.530  26.590  1.00 45.70           H
ATOM   3779  HB2 ASP A 876      44.370  47.738  26.066  1.00 46.48           H
ATOM   3780  HB3 ASP A 876      44.454  46.994  27.468  1.00 46.48           H
ATOM   3781  N   SER A 877      42.981  47.156  23.985  1.00 35.59           N
ATOM   3782  CA  SER A 877      42.802  47.170  22.541  1.00 36.49           C
ATOM   3783  C   SER A 877      43.767  46.223  21.845  1.00 33.60           C
ATOM   3784  O   SER A 877      43.405  45.577  20.852  1.00 33.93           O
ATOM   3785  CB  SER A 877      42.985  48.591  22.014  1.00 40.60           C
ATOM   3786  OG  SER A 877      41.837  49.363  22.296  1.00 48.89           O
ATOM   3787  H   SER A 877      43.166  47.922  24.331  1.00 42.71           H
ATOM   3788  HA  SER A 877      41.899  46.886  22.331  1.00 43.79           H
ATOM   3789  HB2 SER A 877      43.754  48.994  22.447  1.00 48.72           H
ATOM   3790  HB3 SER A 877      43.120  48.559  21.054  1.00 48.72           H
ATOM   3791  HG  SER A 877      41.938  50.145  22.006  1.00 58.67           H
ATOM   3792  N   LYS A 878      45.010  46.143  22.326  1.00 35.00           N
ATOM   3793  CA  LYS A 878      45.978  45.266  21.676  1.00 38.23           C
ATOM   3794  C   LYS A 878      45.534  43.818  21.786  1.00 32.39           C
ATOM   3795  O   LYS A 878      45.685  43.035  20.845  1.00 34.54           O
ATOM   3796  CB  LYS A 878      47.365  45.433  22.300  1.00 35.71           C
ATOM   3797  CG  LYS A 878      48.516  45.138  21.343  1.00 45.61           C
ATOM   3798  CD  LYS A 878      49.870  45.159  22.047  1.00 44.05           C
ATOM   3799  CE  LYS A 878      50.952  44.639  21.111  1.00 49.22           C
ATOM   3800  NZ  LYS A 878      52.288  45.233  21.424  1.00 53.32           N1+
ATOM   3801  H   LYS A 878      45.309  46.573  23.008  1.00 42.00           H
ATOM   3802  HA  LYS A 878      46.038  45.495  20.736  1.00 45.88           H
ATOM   3803  HB2 LYS A 878      47.461  46.348  22.605  1.00 42.86           H
ATOM   3804  HB3 LYS A 878      47.443  44.826  23.052  1.00 42.86           H
ATOM   3805  HG2 LYS A 878      48.390  44.257  20.956  1.00 54.74           H
ATOM   3806  HG3 LYS A 878      48.528  45.810  20.644  1.00 54.74           H
ATOM   3807  HD2 LYS A 878      50.091  46.070  22.299  1.00 52.86           H
ATOM   3808  HD3 LYS A 878      49.838  44.588  22.830  1.00 52.86           H
ATOM   3809  HE2 LYS A 878      51.019  43.676  21.204  1.00 59.07           H
ATOM   3810  HE3 LYS A 878      50.723  44.873  20.198  1.00 59.07           H
ATOM   3811  HZ1 LYS A 878      52.902  44.913  20.864  1.00 63.98           H
ATOM   3812  HZ2 LYS A 878      52.255  46.118  21.341  1.00 63.98           H
ATOM   3813  HZ3 LYS A 878      52.524  45.029  22.258  1.00 63.98           H
ATOM   3814  N   PHE A 879      44.973  43.454  22.939  1.00 36.08           N
ATOM   3815  CA  PHE A 879      44.543  42.078  23.148  1.00 35.23           C
ATOM   3816  C   PHE A 879      43.485  41.684  22.129  1.00 27.82           C
ATOM   3817  O   PHE A 879      43.595  40.648  21.471  1.00 29.41           O
ATOM   3818  CB  PHE A 879      44.015  41.918  24.572  1.00 34.13           C
ATOM   3819  CG  PHE A 879      43.460  40.557  24.856  1.00 31.29           C
ATOM   3820  CD1 PHE A 879      42.123  40.282  24.612  1.00 29.85           C
ATOM   3821  CD2 PHE A 879      44.271  39.556  25.357  1.00 31.80           C
ATOM   3822  CE1 PHE A 879      41.603  39.021  24.867  1.00 29.90           C
ATOM   3823  CE2 PHE A 879      43.758  38.301  25.610  1.00 33.02           C
ATOM   3824  CZ  PHE A 879      42.426  38.033  25.355  1.00 29.97           C
ATOM   3825  H   PHE A 879      44.834  43.978  23.607  1.00 43.29           H
ATOM   3826  HA  PHE A 879      45.303  41.486  23.039  1.00 42.27           H
ATOM   3827  HB2 PHE A 879      44.741  42.079  25.195  1.00 40.96           H
ATOM   3828  HB3 PHE A 879      43.307  42.565  24.718  1.00 40.96           H
ATOM   3829  HD1 PHE A 879      41.570  40.948  24.274  1.00 35.82           H
ATOM   3830  HD2 PHE A 879      45.169  39.729  25.522  1.00 38.16           H
ATOM   3831  HE1 PHE A 879      40.706  38.843  24.699  1.00 35.88           H
ATOM   3832  HE2 PHE A 879      44.310  37.632  25.945  1.00 39.63           H
ATOM   3833  HZ  PHE A 879      42.081  37.188  25.534  1.00 35.96           H
ATOM   3834  N   TYR A 880      42.437  42.497  22.002  1.00 33.36           N
ATOM   3835  CA  TYR A 880      41.386  42.199  21.041  1.00 29.71           C
ATOM   3836  C   TYR A 880      41.947  42.110  19.628  1.00 30.54           C
ATOM   3837  O   TYR A 880      41.635  41.172  18.884  1.00 31.46           O
ATOM   3838  CB  TYR A 880      40.297  43.265  21.129  1.00 31.48           C
ATOM   3839  CG  TYR A 880      39.562  43.276  22.440  1.00 33.40           C
ATOM   3840  CD1 TYR A 880      39.616  44.374  23.282  1.00 35.64           C
ATOM   3841  CD2 TYR A 880      38.815  42.179  22.848  1.00 30.78           C
ATOM   3842  CE1 TYR A 880      38.943  44.390  24.477  1.00 38.04           C
ATOM   3843  CE2 TYR A 880      38.143  42.184  24.045  1.00 34.08           C
ATOM   3844  CZ  TYR A 880      38.211  43.294  24.857  1.00 33.83           C
ATOM   3845  OH  TYR A 880      37.543  43.337  26.049  1.00 37.75           O
ATOM   3846  H   TYR A 880      42.315  43.218  22.454  1.00 40.03           H
ATOM   3847  HA  TYR A 880      40.988  41.342  21.261  1.00 35.66           H
ATOM   3848  HB2 TYR A 880      40.704  44.138  21.011  1.00 37.77           H
ATOM   3849  HB3 TYR A 880      39.647  43.107  20.427  1.00 37.77           H
ATOM   3850  HD1 TYR A 880      40.110  45.120  23.026  1.00 42.77           H
ATOM   3851  HD2 TYR A 880      38.767  41.430  22.300  1.00 36.93           H
ATOM   3852  HE1 TYR A 880      38.986  45.138  25.029  1.00 45.65           H
ATOM   3853  HE2 TYR A 880      37.642  41.445  24.304  1.00 40.89           H
ATOM   3854  HH  TYR A 880      37.672  44.078  26.424  1.00 45.29           H
ATOM   3855  N   LYS A 881      42.800  43.065  19.255  1.00 36.32           N
ATOM   3856  CA  LYS A 881      43.427  43.024  17.940  1.00 33.94           C
ATOM   3857  C   LYS A 881      44.237  41.747  17.759  1.00 32.49           C
ATOM   3858  O   LYS A 881      44.186  41.114  16.698  1.00 32.04           O
ATOM   3859  CB  LYS A 881      44.319  44.254  17.755  1.00 33.83           C
ATOM   3860  CG  LYS A 881      44.949  44.386  16.378  1.00 41.41           C
ATOM   3861  CD  LYS A 881      46.274  45.148  16.467  1.00 42.80           C
ATOM   3862  CE  LYS A 881      46.545  46.013  15.250  1.00 46.79           C
ATOM   3863  NZ  LYS A 881      47.229  47.264  15.678  1.00 49.99           N1+
ATOM   3864  H   LYS A 881      43.028  43.738  19.740  1.00 43.58           H
ATOM   3865  HA  LYS A 881      42.737  43.044  17.258  1.00 40.72           H
ATOM   3866  HB2 LYS A 881      43.786  45.049  17.911  1.00 40.59           H
ATOM   3867  HB3 LYS A 881      45.039  44.214  18.404  1.00 40.59           H
ATOM   3868  HG2 LYS A 881      45.125  43.504  16.017  1.00 49.69           H
ATOM   3869  HG3 LYS A 881      44.350  44.879  15.795  1.00 49.69           H
ATOM   3870  HD2 LYS A 881      46.254  45.725  17.246  1.00 51.36           H
ATOM   3871  HD3 LYS A 881      47.000  44.509  16.547  1.00 51.36           H
ATOM   3872  HE2 LYS A 881      47.124  45.538  14.633  1.00 56.14           H
ATOM   3873  HE3 LYS A 881      45.707  46.248  14.822  1.00 56.14           H
ATOM   3874  HZ1 LYS A 881      47.392  47.779  14.970  1.00 59.99           H
ATOM   3875  HZ2 LYS A 881      46.714  47.713  16.248  1.00 59.99           H
ATOM   3876  HZ3 LYS A 881      48.000  47.068  16.076  1.00 59.99           H
ATOM   3877  N   MET A 882      44.994  41.345  18.781  1.00 30.91           N
ATOM   3878  CA  MET A 882      45.842  40.173  18.615  1.00 30.55           C
ATOM   3879  C   MET A 882      45.014  38.895  18.524  1.00 27.00           C
ATOM   3880  O   MET A 882      45.351  37.988  17.765  1.00 25.40           O
ATOM   3881  CB  MET A 882      46.846  40.098  19.758  1.00 34.29           C
ATOM   3882  CG  MET A 882      48.034  41.021  19.547  1.00 30.42           C
ATOM   3883  SD  MET A 882      49.227  40.979  20.906  1.00 37.74           S
ATOM   3884  CE  MET A 882      48.233  41.633  22.213  1.00 43.40           C
ATOM   3885  H   MET A 882      45.032  41.720  19.554  1.00 37.09           H
ATOM   3886  HA  MET A 882      46.345  40.273  17.791  1.00 36.66           H
ATOM   3887  HB2 MET A 882      46.407  40.356  20.583  1.00 41.15           H
ATOM   3888  HB3 MET A 882      47.179  39.190  19.828  1.00 41.15           H
ATOM   3889  HG2 MET A 882      48.497  40.757  18.736  1.00 36.51           H
ATOM   3890  HG3 MET A 882      47.713  41.932  19.462  1.00 36.51           H
ATOM   3891  HE1 MET A 882      48.763  41.667  23.025  1.00 52.08           H
ATOM   3892  HE2 MET A 882      47.941  42.526  21.970  1.00 52.08           H
ATOM   3893  HE3 MET A 882      47.464  41.057  22.343  1.00 52.08           H
ATOM   3894  N   ILE A 883      43.959  38.780  19.332  1.00 28.26           N
ATOM   3895  CA  ILE A 883      43.095  37.608  19.233  1.00 27.03           C
ATOM   3896  C   ILE A 883      42.484  37.538  17.849  1.00 30.39           C
ATOM   3897  O   ILE A 883      42.454  36.476  17.224  1.00 29.28           O
ATOM   3898  CB  ILE A 883      42.008  37.630  20.322  1.00 27.73           C
ATOM   3899  CG1 ILE A 883      42.625  37.455  21.707  1.00 30.19           C
ATOM   3900  CG2 ILE A 883      40.959  36.540  20.063  1.00 35.64           C
ATOM   3901  CD1 ILE A 883      43.381  36.177  21.903  1.00 32.85           C
ATOM   3902  H   ILE A 883      43.728  39.352  19.931  1.00 33.91           H
ATOM   3903  HA  ILE A 883      43.631  36.810  19.363  1.00 32.44           H
ATOM   3904  HB  ILE A 883      41.565  38.492  20.293  1.00 33.28           H
ATOM   3905 HG12 ILE A 883      43.242  38.187  21.865  1.00 36.23           H
ATOM   3906 HG13 ILE A 883      41.915  37.480  22.367  1.00 36.23           H
ATOM   3907 HG21 ILE A 883      40.287  36.576  20.763  1.00 42.76           H
ATOM   3908 HG22 ILE A 883      40.546  36.698  19.200  1.00 42.76           H
ATOM   3909 HG23 ILE A 883      41.396  35.674  20.068  1.00 42.76           H
ATOM   3910 HD11 ILE A 883      43.734  36.155  22.806  1.00 39.42           H
ATOM   3911 HD12 ILE A 883      42.778  35.430  21.765  1.00 39.42           H
ATOM   3912 HD13 ILE A 883      44.107  36.139  21.262  1.00 39.42           H
ATOM   3913  N   LYS A 884      42.013  38.678  17.345  1.00 32.71           N
ATOM   3914  CA  LYS A 884      41.466  38.735  15.996  1.00 37.93           C
ATOM   3915  C   LYS A 884      42.526  38.391  14.953  1.00 33.59           C
ATOM   3916  O   LYS A 884      42.220  37.759  13.935  1.00 38.57           O
ATOM   3917  CB  LYS A 884      40.875  40.125  15.755  1.00 40.09           C
ATOM   3918  CG  LYS A 884      39.708  40.159  14.793  1.00 43.81           C
ATOM   3919  CD  LYS A 884      39.001  41.524  14.821  1.00 47.93           C
ATOM   3920  CE  LYS A 884      38.134  41.744  13.571  1.00 52.17           C
ATOM   3921  NZ  LYS A 884      38.590  42.903  12.716  1.00 50.77           N1+
ATOM   3922  H   LYS A 884      41.999  39.429  17.765  1.00 39.25           H
ATOM   3923  HA  LYS A 884      40.749  38.086  15.919  1.00 45.52           H
ATOM   3924  HB2 LYS A 884      40.566  40.481  16.603  1.00 48.11           H
ATOM   3925  HB3 LYS A 884      41.569  40.699  15.395  1.00 48.11           H
ATOM   3926  HG2 LYS A 884      40.031  40.002  13.892  1.00 52.57           H
ATOM   3927  HG3 LYS A 884      39.065  39.478  15.044  1.00 52.57           H
ATOM   3928  HD2 LYS A 884      38.426  41.570  15.601  1.00 57.51           H
ATOM   3929  HD3 LYS A 884      39.668  42.228  14.855  1.00 57.51           H
ATOM   3930  HE2 LYS A 884      38.162  40.943  13.026  1.00 62.61           H
ATOM   3931  HE3 LYS A 884      37.222  41.921  13.850  1.00 62.61           H
ATOM   3932  HZ1 LYS A 884      38.057  42.987  12.009  1.00 60.93           H
ATOM   3933  HZ2 LYS A 884      38.566  43.657  13.188  1.00 60.93           H
ATOM   3934  HZ3 LYS A 884      39.423  42.765  12.436  1.00 60.93           H
ATOM   3935  N   GLU A 885      43.785  38.787  15.188  1.00 33.61           N
ATOM   3936  CA  GLU A 885      44.863  38.495  14.237  1.00 33.89           C
ATOM   3937  C   GLU A 885      45.190  37.007  14.159  1.00 31.32           C
ATOM   3938  O   GLU A 885      45.730  36.551  13.150  1.00 39.59           O
ATOM   3939  CB  GLU A 885      46.144  39.250  14.620  1.00 33.56           C
ATOM   3940  CG  GLU A 885      46.285  40.611  13.998  1.00 40.57           C
ATOM   3941  CD  GLU A 885      47.287  41.488  14.711  1.00 36.66           C
ATOM   3942  OE1 GLU A 885      47.698  41.182  15.851  1.00 33.30           O
ATOM   3943  OE2 GLU A 885      47.682  42.510  14.114  1.00 46.74           O1-
ATOM   3944  H   GLU A 885      44.038  39.223  15.886  1.00 40.33           H
ATOM   3945  HA  GLU A 885      44.593  38.789  13.353  1.00 40.66           H
ATOM   3946  HB2 GLU A 885      46.159  39.365  15.583  1.00 40.27           H
ATOM   3947  HB3 GLU A 885      46.909  38.722  14.343  1.00 40.27           H
ATOM   3948  HG2 GLU A 885      46.577  40.508  13.079  1.00 48.69           H
ATOM   3949  HG3 GLU A 885      45.425  41.059  14.024  1.00 48.69           H
ATOM   3950  N   GLY A 886      44.942  36.248  15.222  1.00 25.11           N
ATOM   3951  CA  GLY A 886      45.314  34.853  15.243  1.00 24.01           C
ATOM   3952  C   GLY A 886      46.289  34.478  16.355  1.00 23.03           C
ATOM   3953  O   GLY A 886      46.841  33.379  16.329  1.00 23.23           O
ATOM   3954  H   GLY A 886      44.558  36.523  15.941  1.00 30.14           H
ATOM   3955  HA2 GLY A 886      44.515  34.314  15.349  1.00 28.82           H
ATOM   3956  HA3 GLY A 886      45.723  34.623  14.394  1.00 28.82           H
ATOM   3957  N   PHE A 887      46.530  35.382  17.300  1.00 24.69           N
ATOM   3958  CA  PHE A 887      47.422  35.086  18.416  1.00 23.36           C
ATOM   3959  C   PHE A 887      46.763  34.084  19.344  1.00 25.54           C
ATOM   3960  O   PHE A 887      45.581  34.203  19.648  1.00 22.87           O
ATOM   3961  CB  PHE A 887      47.779  36.345  19.179  1.00 22.10           C
ATOM   3962  CG  PHE A 887      48.980  37.027  18.640  1.00 31.88           C
ATOM   3963  CD1 PHE A 887      50.245  36.605  19.008  1.00 34.19           C
ATOM   3964  CD2 PHE A 887      48.860  38.041  17.714  1.00 29.49           C
ATOM   3965  CE1 PHE A 887      51.361  37.203  18.494  1.00 35.21           C
ATOM   3966  CE2 PHE A 887      49.977  38.654  17.199  1.00 36.56           C
ATOM   3967  CZ  PHE A 887      51.231  38.240  17.585  1.00 39.07           C
ATOM   3968  H   PHE A 887      46.190  36.172  17.319  1.00 29.62           H
ATOM   3969  HA  PHE A 887      48.241  34.694  18.076  1.00 28.04           H
ATOM   3970  HB2 PHE A 887      47.034  36.965  19.130  1.00 26.52           H
ATOM   3971  HB3 PHE A 887      47.956  36.113  20.104  1.00 26.52           H
ATOM   3972  HD1 PHE A 887      50.338  35.912  19.621  1.00 41.03           H
ATOM   3973  HD2 PHE A 887      48.015  38.328  17.453  1.00 35.39           H
ATOM   3974  HE1 PHE A 887      52.206  36.921  18.761  1.00 42.25           H
ATOM   3975  HE2 PHE A 887      49.886  39.347  16.585  1.00 43.87           H
ATOM   3976  HZ  PHE A 887      51.987  38.651  17.234  1.00 46.88           H
ATOM   3977  N   ARG A 888      47.524  33.071  19.732  1.00 22.03           N
ATOM   3978  CA  ARG A 888      47.036  32.017  20.597  1.00 22.19           C
ATOM   3979  C   ARG A 888      48.107  31.696  21.618  1.00 25.73           C
ATOM   3980  O   ARG A 888      49.289  31.984  21.428  1.00 23.41           O
ATOM   3981  CB  ARG A 888      46.690  30.766  19.808  1.00 19.50           C
ATOM   3982  CG  ARG A 888      45.650  31.012  18.729  1.00 20.79           C
ATOM   3983  CD  ARG A 888      44.280  31.307  19.351  1.00 23.48           C
ATOM   3984  NE  ARG A 888      43.245  31.318  18.318  1.00 24.16           N
ATOM   3985  CZ  ARG A 888      42.782  32.410  17.719  1.00 26.06           C
ATOM   3986  NH1 ARG A 888      43.243  33.610  18.042  1.00 22.83           N
ATOM   3987  NH2 ARG A 888      41.847  32.299  16.778  1.00 24.32           N1+
ATOM   3988  H   ARG A 888      48.346  32.972  19.500  1.00 26.43           H
ATOM   3989  HA  ARG A 888      46.241  32.319  21.065  1.00 26.63           H
ATOM   3990  HB2 ARG A 888      47.493  30.432  19.378  1.00 23.40           H
ATOM   3991  HB3 ARG A 888      46.337  30.097  20.416  1.00 23.40           H
ATOM   3992  HG2 ARG A 888      45.915  31.777  18.194  1.00 24.95           H
ATOM   3993  HG3 ARG A 888      45.569  30.222  18.172  1.00 24.95           H
ATOM   3994  HD2 ARG A 888      44.062  30.618  19.998  1.00 28.17           H
ATOM   3995  HD3 ARG A 888      44.299  32.179  19.776  1.00 28.17           H
ATOM   3996  HE  ARG A 888      42.911  30.561  18.081  1.00 28.99           H
ATOM   3997 HH11 ARG A 888      43.850  33.690  18.645  1.00 27.40           H
ATOM   3998 HH12 ARG A 888      42.934  34.310  17.647  1.00 27.40           H
ATOM   3999 HH21 ARG A 888      41.541  31.523  16.565  1.00 29.18           H
ATOM   4000 HH22 ARG A 888      41.540  33.003  16.392  1.00 29.18           H
ATOM   4001  N   MET A 889      47.698  31.050  22.695  1.00 22.29           N
ATOM   4002  CA  MET A 889      48.677  30.680  23.687  1.00 23.53           C
ATOM   4003  C   MET A 889      49.507  29.501  23.215  1.00 19.64           C
ATOM   4004  O   MET A 889      49.033  28.590  22.543  1.00 22.38           O
ATOM   4005  CB  MET A 889      48.007  30.339  25.022  1.00 22.76           C
ATOM   4006  CG  MET A 889      47.630  31.534  25.842  1.00 23.73           C
ATOM   4007  SD  MET A 889      46.824  31.113  27.401  1.00 23.26           S
ATOM   4008  CE  MET A 889      45.146  30.710  26.857  1.00 22.17           C
ATOM   4009  H   MET A 889      46.888  30.822  22.870  1.00 26.75           H
ATOM   4010  HA  MET A 889      49.267  31.435  23.838  1.00 28.24           H
ATOM   4011  HB2 MET A 889      47.197  29.836  24.844  1.00 27.31           H
ATOM   4012  HB3 MET A 889      48.618  29.801  25.549  1.00 27.31           H
ATOM   4013  HG2 MET A 889      48.433  32.038  26.049  1.00 28.47           H
ATOM   4014  HG3 MET A 889      47.018  32.085  25.329  1.00 28.47           H
ATOM   4015  HE1 MET A 889      44.614  30.464  27.631  1.00 26.61           H
ATOM   4016  HE2 MET A 889      44.760  31.487  26.424  1.00 26.61           H
ATOM   4017  HE3 MET A 889      45.186  29.968  26.234  1.00 26.61           H
ATOM   4018  N   LEU A 890      50.767  29.518  23.623  1.00 26.45           N
ATOM   4019  CA  LEU A 890      51.616  28.356  23.484  1.00 27.44           C
ATOM   4020  C   LEU A 890      51.222  27.290  24.509  1.00 22.69           C
ATOM   4021  O   LEU A 890      50.488  27.553  25.470  1.00 24.97           O
ATOM   4022  CB  LEU A 890      53.074  28.763  23.666  1.00 28.85           C
ATOM   4023  CG  LEU A 890      53.553  29.564  22.438  1.00 30.72           C
ATOM   4024  CD1 LEU A 890      54.777  30.344  22.822  1.00 41.69           C
ATOM   4025  CD2 LEU A 890      53.808  28.698  21.249  1.00 38.41           C
ATOM   4026  H   LEU A 890      51.153  30.196  23.985  1.00 31.74           H
ATOM   4027  HA  LEU A 890      51.510  27.982  22.595  1.00 32.93           H
ATOM   4028  HB2 LEU A 890      53.159  29.324  24.453  1.00 34.62           H
ATOM   4029  HB3 LEU A 890      53.626  27.970  23.752  1.00 34.62           H
ATOM   4030  HG  LEU A 890      52.862  30.200  22.195  1.00 36.86           H
ATOM   4031 HD11 LEU A 890      55.082  30.849  22.052  1.00 50.03           H
ATOM   4032 HD12 LEU A 890      54.552  30.947  23.547  1.00 50.03           H
ATOM   4033 HD13 LEU A 890      55.468  29.726  23.108  1.00 50.03           H
ATOM   4034 HD21 LEU A 890      54.105  29.255  20.512  1.00 46.10           H
ATOM   4035 HD22 LEU A 890      54.495  28.050  21.473  1.00 46.10           H
ATOM   4036 HD23 LEU A 890      52.987  28.241  21.010  1.00 46.10           H
ATOM   4037  N   SER A 891      51.700  26.076  24.270  1.00 24.23           N
ATOM   4038  CA  SER A 891      51.365  24.956  25.135  1.00 24.80           C
ATOM   4039  C   SER A 891      51.872  25.179  26.551  1.00 29.13           C
ATOM   4040  O   SER A 891      53.027  25.577  26.754  1.00 28.04           O
ATOM   4041  CB  SER A 891      51.979  23.663  24.609  1.00 26.33           C
ATOM   4042  OG  SER A 891      51.666  22.592  25.485  1.00 26.79           O
ATOM   4043  H   SER A 891      52.220  25.875  23.615  1.00 29.07           H
ATOM   4044  HA  SER A 891      50.402  24.849  25.166  1.00 29.75           H
ATOM   4045  HB2 SER A 891      51.617  23.472  23.729  1.00 31.59           H
ATOM   4046  HB3 SER A 891      52.943  23.763  24.559  1.00 31.59           H
ATOM   4047  HG  SER A 891      51.973  22.750  26.252  1.00 32.15           H
ATOM   4048  N   PRO A 892      51.066  24.869  27.560  1.00 25.98           N
ATOM   4049  CA  PRO A 892      51.637  24.689  28.889  1.00 22.80           C
ATOM   4050  C   PRO A 892      52.688  23.593  28.869  1.00 22.52           C
ATOM   4051  O   PRO A 892      52.618  22.643  28.089  1.00 30.13           O
ATOM   4052  CB  PRO A 892      50.432  24.284  29.745  1.00 27.66           C
ATOM   4053  CG  PRO A 892      49.260  24.684  28.984  1.00 24.77           C
ATOM   4054  CD  PRO A 892      49.632  24.543  27.547  1.00 22.82           C
ATOM   4055  HA  PRO A 892      52.020  25.516  29.221  1.00 27.36           H
ATOM   4056  HB2 PRO A 892      50.439  23.323  29.883  1.00 33.20           H
ATOM   4057  HB3 PRO A 892      50.464  24.751  30.594  1.00 33.20           H
ATOM   4058  HG2 PRO A 892      48.517  24.099  29.202  1.00 29.73           H
ATOM   4059  HG3 PRO A 892      49.040  25.606  29.189  1.00 29.73           H
ATOM   4060  HD2 PRO A 892      49.492  23.631  27.246  1.00 27.39           H
ATOM   4061  HD3 PRO A 892      49.142  25.180  27.003  1.00 27.39           H
ATOM   4062  N   GLU A 893      53.670  23.734  29.757  1.00 33.64           N
ATOM   4063  CA  GLU A 893      54.767  22.768  29.803  1.00 38.75           C
ATOM   4064  C   GLU A 893      54.260  21.358  30.092  1.00 32.05           C
ATOM   4065  O   GLU A 893      54.712  20.385  29.467  1.00 35.68           O
ATOM   4066  CB  GLU A 893      55.782  23.200  30.855  1.00 42.48           C
ATOM   4067  CG  GLU A 893      57.202  22.709  30.594  1.00 48.96           C
ATOM   4068  CD  GLU A 893      57.580  21.488  31.420  1.00 53.60           C
ATOM   4069  OE1 GLU A 893      58.654  20.901  31.149  1.00 59.97           O
ATOM   4070  OE2 GLU A 893      56.819  21.119  32.345  1.00 53.20           O1-
ATOM   4071  H   GLU A 893      53.725  24.368  30.335  1.00 40.36           H
ATOM   4072  HA  GLU A 893      55.213  22.756  28.941  1.00 46.50           H
ATOM   4073  HB2 GLU A 893      55.806  24.169  30.885  1.00 50.98           H
ATOM   4074  HB3 GLU A 893      55.504  22.853  31.717  1.00 50.98           H
ATOM   4075  HG2 GLU A 893      57.285  22.472  29.657  1.00 58.75           H
ATOM   4076  HG3 GLU A 893      57.825  23.420  30.812  1.00 58.75           H
ATOM   4077  N   HIS A 894      53.289  21.232  30.997  1.00 30.53           N
ATOM   4078  CA  HIS A 894      52.781  19.934  31.430  1.00 33.98           C
ATOM   4079  C   HIS A 894      51.686  19.372  30.545  1.00 31.22           C
ATOM   4080  O   HIS A 894      51.127  18.330  30.879  1.00 28.64           O
ATOM   4081  CB  HIS A 894      52.251  20.017  32.860  1.00 36.93           C
ATOM   4082  CG  HIS A 894      53.290  20.417  33.844  1.00 37.64           C
ATOM   4083  ND1 HIS A 894      54.481  19.738  33.963  1.00 42.00           N1+
ATOM   4084  CD2 HIS A 894      53.339  21.438  34.729  1.00 41.37           C
ATOM   4085  CE1 HIS A 894      55.218  20.321  34.892  1.00 40.77           C
ATOM   4086  NE2 HIS A 894      54.547  21.354  35.371  1.00 43.15           N
ATOM   4087  H   HIS A 894      52.902  21.897  31.380  1.00 36.63           H
ATOM   4088  HA  HIS A 894      53.514  19.299  31.425  1.00 40.77           H
ATOM   4089  HB2 HIS A 894      51.911  19.147  33.122  1.00 44.31           H
ATOM   4090  HB3 HIS A 894      51.539  20.675  32.894  1.00 44.31           H
ATOM   4091  HD1 HIS A 894      54.709  19.046  33.507  1.00 50.40           H
ATOM   4092  HD2 HIS A 894      52.677  22.075  34.877  1.00 49.64           H
ATOM   4093  HE1 HIS A 894      56.064  20.048  35.165  1.00 48.93           H
ATOM   4094  HE2 HIS A 894      54.822  21.885  35.990  1.00 51.78           H
ATOM   4095  N   ALA A 895      51.372  20.016  29.412  1.00 25.97           N
ATOM   4096  CA  ALA A 895      50.321  19.447  28.579  1.00 25.46           C
ATOM   4097  C   ALA A 895      50.888  18.408  27.623  1.00 28.95           C
ATOM   4098  O   ALA A 895      51.826  18.718  26.873  1.00 28.87           O
ATOM   4099  CB  ALA A 895      49.614  20.538  27.781  1.00 24.52           C
ATOM   4100  H   ALA A 895      51.732  20.741  29.121  1.00 31.17           H
ATOM   4101  HA  ALA A 895      49.665  19.012  29.146  1.00 30.55           H
ATOM   4102  HB1 ALA A 895      48.921  20.133  27.237  1.00 29.42           H
ATOM   4103  HB2 ALA A 895      49.221  21.175  28.398  1.00 29.42           H
ATOM   4104  HB3 ALA A 895      50.263  20.984  27.213  1.00 29.42           H
ATOM   4105  N   PRO A 896      50.330  17.199  27.571  1.00 25.44           N
ATOM   4106  CA  PRO A 896      50.672  16.287  26.474  1.00 24.83           C
ATOM   4107  C   PRO A 896      50.376  16.946  25.142  1.00 26.00           C
ATOM   4108  O   PRO A 896      49.500  17.807  25.033  1.00 23.44           O
ATOM   4109  CB  PRO A 896      49.771  15.070  26.708  1.00 30.38           C
ATOM   4110  CG  PRO A 896      49.422  15.122  28.160  1.00 25.95           C
ATOM   4111  CD  PRO A 896      49.384  16.590  28.526  1.00 27.63           C
ATOM   4112  HA  PRO A 896      51.604  16.024  26.517  1.00 29.79           H
ATOM   4113  HB2 PRO A 896      48.974  15.143  26.160  1.00 36.45           H
ATOM   4114  HB3 PRO A 896      50.259  14.258  26.500  1.00 36.45           H
ATOM   4115  HG2 PRO A 896      48.554  14.713  28.300  1.00 31.14           H
ATOM   4116  HG3 PRO A 896      50.103  14.661  28.675  1.00 31.14           H
ATOM   4117  HD2 PRO A 896      48.492  16.948  28.394  1.00 33.16           H
ATOM   4118  HD3 PRO A 896      49.690  16.720  29.437  1.00 33.16           H
ATOM   4119  N   ALA A 897      51.107  16.521  24.114  1.00 25.30           N
ATOM   4120  CA  ALA A 897      50.965  17.168  22.816  1.00 27.70           C
ATOM   4121  C   ALA A 897      49.533  17.108  22.330  1.00 24.46           C
ATOM   4122  O   ALA A 897      49.020  18.103  21.790  1.00 24.24           O
ATOM   4123  CB  ALA A 897      51.895  16.522  21.796  1.00 31.15           C
ATOM   4124  H   ALA A 897      51.677  15.877  24.140  1.00 30.35           H
ATOM   4125  HA  ALA A 897      51.214  18.101  22.900  1.00 33.24           H
ATOM   4126  HB1 ALA A 897      51.783  16.968  20.942  1.00 37.38           H
ATOM   4127  HB2 ALA A 897      52.811  16.615  22.101  1.00 37.38           H
ATOM   4128  HB3 ALA A 897      51.667  15.583  21.712  1.00 37.38           H
ATOM   4129  N   GLU A 898      48.857  15.957  22.506  1.00 21.80           N
ATOM   4130  CA  GLU A 898      47.508  15.838  21.991  1.00 22.60           C
ATOM   4131  C   GLU A 898      46.551  16.722  22.751  1.00 22.69           C
ATOM   4132  O   GLU A 898      45.526  17.108  22.201  1.00 22.51           O
ATOM   4133  CB  GLU A 898      46.998  14.398  22.024  1.00 30.09           C
ATOM   4134  CG  GLU A 898      45.474  14.216  21.619  1.00 29.40           C
ATOM   4135  CD  GLU A 898      45.050  14.805  20.266  1.00 32.22           C
ATOM   4136  OE1 GLU A 898      45.868  14.894  19.348  1.00 34.95           O
ATOM   4137  OE2 GLU A 898      43.864  15.160  20.122  1.00 32.64           O1-
ATOM   4138  H   GLU A 898      49.157  15.259  22.909  1.00 26.15           H
ATOM   4139  HA  GLU A 898      47.504  16.129  21.065  1.00 27.12           H
ATOM   4140  HB2 GLU A 898      47.530  13.869  21.409  1.00 36.11           H
ATOM   4141  HB3 GLU A 898      47.105  14.054  22.925  1.00 36.11           H
ATOM   4142  HG2 GLU A 898      45.278  13.266  21.593  1.00 35.28           H
ATOM   4143  HG3 GLU A 898      44.926  14.637  22.300  1.00 35.28           H
ATOM   4144  N   MET A 899      46.843  17.025  24.012  1.00 23.26           N
ATOM   4145  CA  MET A 899      45.960  17.927  24.727  1.00 18.40           C
ATOM   4146  C   MET A 899      46.131  19.356  24.232  1.00 19.46           C
ATOM   4147  O   MET A 899      45.160  20.119  24.168  1.00 19.30           O
ATOM   4148  CB  MET A 899      46.203  17.838  26.235  1.00 20.66           C
ATOM   4149  CG  MET A 899      45.898  16.481  26.801  1.00 22.39           C
ATOM   4150  SD  MET A 899      44.232  15.901  26.522  1.00 19.80           S
ATOM   4151  CE  MET A 899      43.284  17.222  27.273  1.00 26.15           C
ATOM   4152  H   MET A 899      47.518  16.733  24.458  1.00 27.92           H
ATOM   4153  HA  MET A 899      45.044  17.654  24.563  1.00 22.08           H
ATOM   4154  HB2 MET A 899      47.136  18.035  26.416  1.00 24.79           H
ATOM   4155  HB3 MET A 899      45.635  18.484  26.684  1.00 24.79           H
ATOM   4156  HG2 MET A 899      46.503  15.837  26.400  1.00 26.86           H
ATOM   4157  HG3 MET A 899      46.041  16.508  27.760  1.00 26.86           H
ATOM   4158  HE1 MET A 899      42.339  17.022  27.186  1.00 31.38           H
ATOM   4159  HE2 MET A 899      43.524  17.288  28.211  1.00 31.38           H
ATOM   4160  HE3 MET A 899      43.490  18.055  26.820  1.00 31.38           H
ATOM   4161  N   TYR A 900      47.357  19.743  23.903  1.00 20.32           N
ATOM   4162  CA  TYR A 900      47.552  21.046  23.285  1.00 23.03           C
ATOM   4163  C   TYR A 900      46.932  21.081  21.897  1.00 19.56           C
ATOM   4164  O   TYR A 900      46.345  22.101  21.509  1.00 19.99           O
ATOM   4165  CB  TYR A 900      49.034  21.385  23.216  1.00 22.92           C
ATOM   4166  CG  TYR A 900      49.273  22.746  22.644  1.00 21.97           C
ATOM   4167  CD1 TYR A 900      48.754  23.869  23.259  1.00 19.99           C
ATOM   4168  CD2 TYR A 900      50.031  22.910  21.503  1.00 24.01           C
ATOM   4169  CE1 TYR A 900      48.959  25.114  22.737  1.00 22.17           C
ATOM   4170  CE2 TYR A 900      50.255  24.159  20.982  1.00 24.49           C
ATOM   4171  CZ  TYR A 900      49.734  25.248  21.598  1.00 24.22           C
ATOM   4172  OH  TYR A 900      49.950  26.499  21.073  1.00 26.46           O
ATOM   4173  H   TYR A 900      48.075  19.285  24.024  1.00 24.38           H
ATOM   4174  HA  TYR A 900      47.114  21.721  23.827  1.00 27.63           H
ATOM   4175  HB2 TYR A 900      49.408  21.364  24.111  1.00 27.51           H
ATOM   4176  HB3 TYR A 900      49.483  20.736  22.651  1.00 27.51           H
ATOM   4177  HD1 TYR A 900      48.237  23.773  24.027  1.00 23.99           H
ATOM   4178  HD2 TYR A 900      50.394  22.165  21.081  1.00 28.81           H
ATOM   4179  HE1 TYR A 900      48.607  25.865  23.158  1.00 26.60           H
ATOM   4180  HE2 TYR A 900      50.766  24.258  20.211  1.00 29.39           H
ATOM   4181  HH  TYR A 900      49.558  27.078  21.538  1.00 31.75           H
ATOM   4182  N   ASP A 901      47.005  19.979  21.145  1.00 21.63           N
ATOM   4183  CA  ASP A 901      46.303  19.937  19.867  1.00 22.51           C
ATOM   4184  C   ASP A 901      44.816  20.195  20.057  1.00 20.47           C
ATOM   4185  O   ASP A 901      44.215  20.942  19.295  1.00 20.82           O
ATOM   4186  CB  ASP A 901      46.517  18.595  19.173  1.00 23.60           C
ATOM   4187  CG  ASP A 901      47.946  18.387  18.724  1.00 30.40           C
ATOM   4188  OD1 ASP A 901      48.693  19.383  18.645  1.00 32.18           O
ATOM   4189  OD2 ASP A 901      48.301  17.210  18.443  1.00 33.75           O1-
ATOM   4190  H   ASP A 901      47.440  19.266  21.347  1.00 25.95           H
ATOM   4191  HA  ASP A 901      46.657  20.632  19.290  1.00 27.01           H
ATOM   4192  HB2 ASP A 901      46.289  17.881  19.789  1.00 28.32           H
ATOM   4193  HB3 ASP A 901      45.947  18.551  18.389  1.00 28.32           H
ATOM   4194  N   ILE A 902      44.208  19.619  21.102  1.00 18.07           N
ATOM   4195  CA  ILE A 902      42.805  19.893  21.349  1.00 16.98           C
ATOM   4196  C   ILE A 902      42.606  21.366  21.623  1.00 17.78           C
ATOM   4197  O   ILE A 902      41.696  22.000  21.078  1.00 18.01           O
ATOM   4198  CB  ILE A 902      42.286  19.046  22.518  1.00 18.61           C
ATOM   4199  CG1 ILE A 902      42.213  17.593  22.078  1.00 19.41           C
ATOM   4200  CG2 ILE A 902      40.900  19.531  22.953  1.00 20.07           C
ATOM   4201  CD1 ILE A 902      41.979  16.646  23.275  1.00 22.21           C
ATOM   4202  H   ILE A 902      44.580  19.083  21.662  1.00 21.69           H
ATOM   4203  HA  ILE A 902      42.292  19.662  20.559  1.00 20.38           H
ATOM   4204  HB  ILE A 902      42.900  19.122  23.266  1.00 22.33           H
ATOM   4205 HG12 ILE A 902      41.476  17.484  21.456  1.00 23.30           H
ATOM   4206 HG13 ILE A 902      43.049  17.345  21.653  1.00 23.30           H
ATOM   4207 HG21 ILE A 902      40.591  18.983  23.691  1.00 24.09           H
ATOM   4208 HG22 ILE A 902      40.964  20.458  23.232  1.00 24.09           H
ATOM   4209 HG23 ILE A 902      40.289  19.453  22.204  1.00 24.09           H
ATOM   4210 HD11 ILE A 902      41.939  15.732  22.951  1.00 26.65           H
ATOM   4211 HD12 ILE A 902      42.713  16.743  23.902  1.00 26.65           H
ATOM   4212 HD13 ILE A 902      41.142  16.882  23.705  1.00 26.65           H
ATOM   4213  N   MET A 903      43.442  21.930  22.486  1.00 17.77           N
ATOM   4214  CA  MET A 903      43.348  23.355  22.789  1.00 20.30           C
ATOM   4215  C   MET A 903      43.313  24.161  21.513  1.00 18.14           C
ATOM   4216  O   MET A 903      42.509  25.079  21.373  1.00 18.06           O
ATOM   4217  CB  MET A 903      44.529  23.826  23.631  1.00 18.47           C
ATOM   4218  CG  MET A 903      44.515  23.295  25.019  1.00 18.79           C
ATOM   4219  SD  MET A 903      45.940  23.976  25.917  1.00 21.67           S
ATOM   4220  CE  MET A 903      46.321  22.608  26.975  1.00 25.87           C
ATOM   4221  H   MET A 903      44.067  21.516  22.907  1.00 21.33           H
ATOM   4222  HA  MET A 903      42.534  23.519  23.291  1.00 24.36           H
ATOM   4223  HB2 MET A 903      45.352  23.534  23.209  1.00 22.16           H
ATOM   4224  HB3 MET A 903      44.511  24.795  23.683  1.00 22.16           H
ATOM   4225  HG2 MET A 903      43.701  23.572  25.468  1.00 22.55           H
ATOM   4226  HG3 MET A 903      44.588  22.328  25.002  1.00 22.55           H
ATOM   4227  HE1 MET A 903      47.084  22.839  27.526  1.00 31.05           H
ATOM   4228  HE2 MET A 903      45.552  22.419  27.535  1.00 31.05           H
ATOM   4229  HE3 MET A 903      46.529  21.835  26.427  1.00 31.05           H
ATOM   4230  N   LYS A 904      44.264  23.901  20.624  1.00 17.79           N
ATOM   4231  CA  LYS A 904      44.366  24.716  19.415  1.00 20.51           C
ATOM   4232  C   LYS A 904      43.105  24.604  18.582  1.00 18.52           C
ATOM   4233  O   LYS A 904      42.642  25.601  18.020  1.00 21.05           O
ATOM   4234  CB  LYS A 904      45.597  24.313  18.599  1.00 18.65           C
ATOM   4235  CG  LYS A 904      46.872  24.698  19.267  1.00 22.63           C
ATOM   4236  CD  LYS A 904      48.092  24.422  18.400  1.00 25.98           C
ATOM   4237  CE  LYS A 904      48.385  22.968  18.247  1.00 28.48           C
ATOM   4238  NZ  LYS A 904      49.485  22.795  17.248  1.00 40.35           N1+
ATOM   4239  H   LYS A 904      44.851  23.276  20.692  1.00 21.35           H
ATOM   4240  HA  LYS A 904      44.471  25.646  19.672  1.00 24.61           H
ATOM   4241  HB2 LYS A 904      45.598  23.351  18.481  1.00 22.38           H
ATOM   4242  HB3 LYS A 904      45.564  24.755  17.736  1.00 22.38           H
ATOM   4243  HG2 LYS A 904      46.852  25.648  19.464  1.00 27.16           H
ATOM   4244  HG3 LYS A 904      46.966  24.190  20.087  1.00 27.16           H
ATOM   4245  HD2 LYS A 904      47.939  24.791  17.515  1.00 31.18           H
ATOM   4246  HD3 LYS A 904      48.867  24.843  18.804  1.00 31.18           H
ATOM   4247  HE2 LYS A 904      48.675  22.601  19.097  1.00 34.18           H
ATOM   4248  HE3 LYS A 904      47.596  22.506  17.925  1.00 34.18           H
ATOM   4249  HZ1 LYS A 904      49.671  21.930  17.148  1.00 48.42           H
ATOM   4250  HZ2 LYS A 904      49.238  23.131  16.463  1.00 48.42           H
ATOM   4251  HZ3 LYS A 904      50.218  23.217  17.526  1.00 48.42           H
ATOM   4252  N   THR A 905      42.540  23.399  18.471  1.00 16.18           N
ATOM   4253  CA  THR A 905      41.327  23.267  17.687  1.00 17.66           C
ATOM   4254  C   THR A 905      40.162  23.966  18.370  1.00 17.60           C
ATOM   4255  O   THR A 905      39.283  24.506  17.700  1.00 17.63           O
ATOM   4256  CB  THR A 905      40.988  21.802  17.417  1.00 18.66           C
ATOM   4257  OG1 THR A 905      40.621  21.127  18.640  1.00 21.75           O
ATOM   4258  CG2 THR A 905      42.149  21.080  16.737  1.00 19.46           C
ATOM   4259  H   THR A 905      42.831  22.672  18.828  1.00 19.42           H
ATOM   4260  HA  THR A 905      41.465  23.699  16.829  1.00 21.19           H
ATOM   4261  HB  THR A 905      40.231  21.770  16.810  1.00 22.40           H
ATOM   4262  HG1 THR A 905      41.258  21.157  19.187  1.00 26.10           H
ATOM   4263 HG21 THR A 905      41.914  20.153  16.575  1.00 23.36           H
ATOM   4264 HG22 THR A 905      42.354  21.506  15.890  1.00 23.36           H
ATOM   4265 HG23 THR A 905      42.936  21.111  17.304  1.00 23.36           H
ATOM   4266  N   CYS A 906      40.154  24.006  19.699  1.00 16.10           N
ATOM   4267  CA  CYS A 906      39.079  24.703  20.395  1.00 16.20           C
ATOM   4268  C   CYS A 906      39.132  26.187  20.143  1.00 17.36           C
ATOM   4269  O   CYS A 906      38.100  26.869  20.229  1.00 17.51           O
ATOM   4270  CB  CYS A 906      39.153  24.506  21.914  1.00 15.71           C
ATOM   4271  SG  CYS A 906      38.827  22.842  22.486  1.00 18.07           S
ATOM   4272  H   CYS A 906      40.745  23.647  20.211  1.00 19.33           H
ATOM   4273  HA  CYS A 906      38.223  24.369  20.084  1.00 19.44           H
ATOM   4274  HB2 CYS A 906      40.044  24.747  22.212  1.00 18.85           H
ATOM   4275  HB3 CYS A 906      38.502  25.091  22.333  1.00 18.85           H
ATOM   4276  HG  CYS A 906      39.633  22.097  22.001  1.00 21.68           H
ATOM   4277  N   TRP A 907      40.331  26.704  19.892  1.00 17.11           N
ATOM   4278  CA  TRP A 907      40.555  28.121  19.679  1.00 17.98           C
ATOM   4279  C   TRP A 907      40.560  28.479  18.208  1.00 18.86           C
ATOM   4280  O   TRP A 907      41.140  29.497  17.827  1.00 20.29           O
ATOM   4281  CB  TRP A 907      41.884  28.571  20.253  1.00 23.11           C
ATOM   4282  CG  TRP A 907      42.032  28.322  21.621  1.00 22.33           C
ATOM   4283  CD1 TRP A 907      41.054  28.273  22.563  1.00 24.57           C
ATOM   4284  CD2 TRP A 907      43.264  28.070  22.281  1.00 19.65           C
ATOM   4285  NE1 TRP A 907      41.619  28.012  23.807  1.00 21.96           N
ATOM   4286  CE2 TRP A 907      42.979  27.873  23.634  1.00 19.84           C
ATOM   4287  CE3 TRP A 907      44.593  27.982  21.852  1.00 21.77           C
ATOM   4288  CZ2 TRP A 907      43.971  27.610  24.559  1.00 22.42           C
ATOM   4289  CZ3 TRP A 907      45.574  27.711  22.796  1.00 23.67           C
ATOM   4290  CH2 TRP A 907      45.257  27.533  24.101  1.00 22.82           C
ATOM   4291  H   TRP A 907      41.050  26.235  19.839  1.00 20.53           H
ATOM   4292  HA  TRP A 907      39.849  28.626  20.113  1.00 21.58           H
ATOM   4293  HB2 TRP A 907      42.597  28.104  19.789  1.00 27.73           H
ATOM   4294  HB3 TRP A 907      41.975  29.527  20.115  1.00 27.73           H
ATOM   4295  HD1 TRP A 907      40.148  28.412  22.403  1.00 29.48           H
ATOM   4296  HE1 TRP A 907      41.193  27.934  24.550  1.00 26.35           H
ATOM   4297  HE3 TRP A 907      44.813  28.106  20.957  1.00 26.12           H
ATOM   4298  HZ2 TRP A 907      43.771  27.481  25.458  1.00 26.90           H
ATOM   4299  HZ3 TRP A 907      46.463  27.652  22.529  1.00 28.40           H
ATOM   4300  HH2 TRP A 907      45.938  27.352  24.707  1.00 27.38           H
ATOM   4301  N   ASP A 908      39.975  27.655  17.374  1.00 18.58           N
ATOM   4302  CA  ASP A 908      39.885  28.034  15.974  1.00 18.24           C
ATOM   4303  C   ASP A 908      38.981  29.253  15.852  1.00 18.86           C
ATOM   4304  O   ASP A 908      37.898  29.313  16.435  1.00 17.20           O
ATOM   4305  CB  ASP A 908      39.361  26.898  15.119  1.00 18.99           C
ATOM   4306  CG  ASP A 908      39.795  27.037  13.665  1.00 23.84           C
ATOM   4307  OD1 ASP A 908      40.619  26.222  13.218  1.00 26.87           O
ATOM   4308  OD2 ASP A 908      39.331  27.987  13.013  1.00 22.21           O1-
ATOM   4309  H   ASP A 908      39.630  26.893  17.577  1.00 22.30           H
ATOM   4310  HA  ASP A 908      40.767  28.275  15.650  1.00 21.89           H
ATOM   4311  HB2 ASP A 908      39.705  26.057  15.459  1.00 22.79           H
ATOM   4312  HB3 ASP A 908      38.391  26.899  15.147  1.00 22.79           H
ATOM   4313  N   ALA A 909      39.424  30.240  15.065  1.00 23.50           N
ATOM   4314  CA  ALA A 909      38.588  31.413  14.849  1.00 20.32           C
ATOM   4315  C   ALA A 909      37.279  31.035  14.157  1.00 18.45           C
ATOM   4316  O   ALA A 909      36.248  31.698  14.344  1.00 21.33           O
ATOM   4317  CB  ALA A 909      39.378  32.436  14.033  1.00 28.95           C
ATOM   4318  H   ALA A 909      40.181  30.251  14.658  1.00 28.21           H
ATOM   4319  HA  ALA A 909      38.373  31.812  15.707  1.00 24.38           H
ATOM   4320  HB1 ALA A 909      38.824  33.219  13.888  1.00 34.74           H
ATOM   4321  HB2 ALA A 909      40.177  32.683  14.524  1.00 34.74           H
ATOM   4322  HB3 ALA A 909      39.621  32.040  13.182  1.00 34.74           H
ATOM   4323  N   ASP A 910      37.298  29.965  13.381  1.00 18.59           N
ATOM   4324  CA  ASP A 910      36.102  29.471  12.728  1.00 18.35           C
ATOM   4325  C   ASP A 910      35.354  28.536  13.673  1.00 20.98           C
ATOM   4326  O   ASP A 910      35.809  27.406  13.882  1.00 18.71           O
ATOM   4327  CB  ASP A 910      36.473  28.745  11.446  1.00 19.86           C
ATOM   4328  CG  ASP A 910      35.288  28.347  10.643  1.00 20.36           C
ATOM   4329  OD1 ASP A 910      35.468  27.989   9.436  1.00 23.75           O
ATOM   4330  OD2 ASP A 910      34.171  28.425  11.169  1.00 21.73           O1-
ATOM   4331  H   ASP A 910      38.003  29.502  13.214  1.00 22.31           H
ATOM   4332  HA  ASP A 910      35.521  30.215  12.505  1.00 22.02           H
ATOM   4333  HB2 ASP A 910      37.023  29.329  10.900  1.00 23.83           H
ATOM   4334  HB3 ASP A 910      36.967  27.940  11.670  1.00 23.83           H
ATOM   4335  N   PRO A 911      34.213  28.935  14.226  1.00 18.93           N
ATOM   4336  CA  PRO A 911      33.496  28.028  15.146  1.00 19.72           C
ATOM   4337  C   PRO A 911      33.182  26.686  14.534  1.00 19.68           C
ATOM   4338  O   PRO A 911      33.093  25.686  15.251  1.00 18.99           O
ATOM   4339  CB  PRO A 911      32.203  28.774  15.461  1.00 21.19           C
ATOM   4340  CG  PRO A 911      32.410  30.163  15.000  1.00 26.64           C
ATOM   4341  CD  PRO A 911      33.439  30.153  13.945  1.00 19.67           C
ATOM   4342  HA  PRO A 911      34.004  27.902  15.963  1.00 23.67           H
ATOM   4343  HB2 PRO A 911      31.466  28.363  14.981  1.00 25.43           H
ATOM   4344  HB3 PRO A 911      32.041  28.753  16.417  1.00 25.43           H
ATOM   4345  HG2 PRO A 911      31.575  30.508  14.647  1.00 31.97           H
ATOM   4346  HG3 PRO A 911      32.705  30.705  15.748  1.00 31.97           H
ATOM   4347  HD2 PRO A 911      33.025  30.095  13.070  1.00 23.60           H
ATOM   4348  HD3 PRO A 911      34.005  30.937  14.019  1.00 23.60           H
ATOM   4349  N   LEU A 912      33.010  26.625  13.208  1.00 20.13           N
ATOM   4350  CA  LEU A 912      32.623  25.380  12.595  1.00 18.68           C
ATOM   4351  C   LEU A 912      33.761  24.388  12.521  1.00 18.01           C
ATOM   4352  O   LEU A 912      33.516  23.209  12.276  1.00 22.70           O
ATOM   4353  CB  LEU A 912      32.048  25.676  11.212  1.00 22.11           C
ATOM   4354  CG  LEU A 912      30.789  26.527  11.242  1.00 21.51           C
ATOM   4355  CD1 LEU A 912      30.271  26.679   9.817  1.00 28.54           C
ATOM   4356  CD2 LEU A 912      29.690  25.938  12.109  1.00 31.81           C
ATOM   4357  H   LEU A 912      33.111  27.283  12.663  1.00 24.16           H
ATOM   4358  HA  LEU A 912      31.918  24.978  13.127  1.00 22.42           H
ATOM   4359  HB2 LEU A 912      32.714  26.151  10.691  1.00 26.53           H
ATOM   4360  HB3 LEU A 912      31.828  24.837  10.778  1.00 26.53           H
ATOM   4361  HG  LEU A 912      31.007  27.409  11.583  1.00 25.81           H
ATOM   4362 HD11 LEU A 912      29.467  27.222   9.830  1.00 34.25           H
ATOM   4363 HD12 LEU A 912      30.953  27.110   9.278  1.00 34.25           H
ATOM   4364 HD13 LEU A 912      30.072  25.801   9.458  1.00 34.25           H
ATOM   4365 HD21 LEU A 912      28.920  26.526  12.085  1.00 38.17           H
ATOM   4366 HD22 LEU A 912      29.450  25.064  11.764  1.00 38.17           H
ATOM   4367 HD23 LEU A 912      30.016  25.856  13.019  1.00 38.17           H
ATOM   4368  N   LYS A 913      34.999  24.815  12.764  1.00 17.57           N
ATOM   4369  CA  LYS A 913      36.137  23.916  12.747  1.00 17.68           C
ATOM   4370  C   LYS A 913      36.497  23.420  14.140  1.00 17.71           C
ATOM   4371  O   LYS A 913      37.425  22.618  14.282  1.00 22.22           O
ATOM   4372  CB  LYS A 913      37.365  24.607  12.153  1.00 22.18           C
ATOM   4373  CG  LYS A 913      37.282  24.848  10.650  1.00 26.28           C
ATOM   4374  CD  LYS A 913      38.653  25.369  10.202  1.00 31.67           C
ATOM   4375  CE  LYS A 913      38.653  25.976   8.819  1.00 32.59           C
ATOM   4376  NZ  LYS A 913      38.078  27.346   8.862  1.00 33.90           N1+
ATOM   4377  H   LYS A 913      35.202  25.631  12.943  1.00 21.09           H
ATOM   4378  HA  LYS A 913      35.926  23.146  12.196  1.00 21.22           H
ATOM   4379  HB2 LYS A 913      37.476  25.469  12.585  1.00 26.62           H
ATOM   4380  HB3 LYS A 913      38.144  24.054  12.321  1.00 26.62           H
ATOM   4381  HG2 LYS A 913      37.092  24.016  10.188  1.00 31.53           H
ATOM   4382  HG3 LYS A 913      36.608  25.518  10.456  1.00 31.53           H
ATOM   4383  HD2 LYS A 913      38.946  26.052  10.825  1.00 38.00           H
ATOM   4384  HD3 LYS A 913      39.283  24.631  10.202  1.00 38.00           H
ATOM   4385  HE2 LYS A 913      39.564  26.034   8.490  1.00 39.11           H
ATOM   4386  HE3 LYS A 913      38.111  25.433   8.226  1.00 39.11           H
ATOM   4387  HZ1 LYS A 913      38.079  27.702   8.046  1.00 40.68           H
ATOM   4388  HZ2 LYS A 913      37.241  27.315   9.163  1.00 40.68           H
ATOM   4389  HZ3 LYS A 913      38.561  27.862   9.403  1.00 40.68           H
ATOM   4390  N   ARG A 914      35.860  23.955  15.155  1.00 15.81           N
ATOM   4391  CA  ARG A 914      36.137  23.521  16.506  1.00 16.80           C
ATOM   4392  C   ARG A 914      35.543  22.134  16.724  1.00 16.94           C
ATOM   4393  O   ARG A 914      34.508  21.796  16.153  1.00 18.57           O
ATOM   4394  CB  ARG A 914      35.543  24.502  17.501  1.00 15.95           C
ATOM   4395  CG  ARG A 914      36.136  25.874  17.390  1.00 14.70           C
ATOM   4396  CD  ARG A 914      35.506  26.864  18.346  1.00 15.40           C
ATOM   4397  NE  ARG A 914      35.852  28.208  17.934  1.00 16.85           N
ATOM   4398  CZ  ARG A 914      35.130  29.300  18.158  1.00 19.65           C
ATOM   4399  NH1 ARG A 914      34.024  29.255  18.905  1.00 17.89           N
ATOM   4400  NH2 ARG A 914      35.534  30.446  17.614  1.00 20.61           N1+
ATOM   4401  H   ARG A 914      35.263  24.571  15.092  1.00 18.97           H
ATOM   4402  HA  ARG A 914      37.096  23.476  16.646  1.00 20.17           H
ATOM   4403  HB2 ARG A 914      34.589  24.574  17.342  1.00 19.14           H
ATOM   4404  HB3 ARG A 914      35.705  24.178  18.400  1.00 19.14           H
ATOM   4405  HG2 ARG A 914      37.084  25.826  17.589  1.00 17.64           H
ATOM   4406  HG3 ARG A 914      36.003  26.204  16.487  1.00 17.64           H
ATOM   4407  HD2 ARG A 914      34.541  26.771  18.325  1.00 18.48           H
ATOM   4408  HD3 ARG A 914      35.846  26.716  19.242  1.00 18.48           H
ATOM   4409  HE  ARG A 914      36.592  28.309  17.507  1.00 20.22           H
ATOM   4410 HH11 ARG A 914      33.754  28.506  19.230  1.00 21.47           H
ATOM   4411 HH12 ARG A 914      33.576  29.974  19.053  1.00 21.47           H
ATOM   4412 HH21 ARG A 914      36.260  30.469  17.153  1.00 24.73           H
ATOM   4413 HH22 ARG A 914      35.109  31.174  17.783  1.00 24.73           H
ATOM   4414  N   PRO A 915      36.153  21.323  17.576  1.00 15.35           N
ATOM   4415  CA  PRO A 915      35.540  20.047  17.904  1.00 19.35           C
ATOM   4416  C   PRO A 915      34.307  20.274  18.746  1.00 16.48           C
ATOM   4417  O   PRO A 915      34.090  21.350  19.296  1.00 18.43           O
ATOM   4418  CB  PRO A 915      36.621  19.319  18.696  1.00 18.46           C
ATOM   4419  CG  PRO A 915      37.369  20.372  19.327  1.00 18.24           C
ATOM   4420  CD  PRO A 915      37.420  21.496  18.275  1.00 17.93           C
ATOM   4421  HA  PRO A 915      35.316  19.547  17.104  1.00 23.23           H
ATOM   4422  HB2 PRO A 915      36.212  18.741  19.359  1.00 22.16           H
ATOM   4423  HB3 PRO A 915      37.185  18.810  18.093  1.00 22.16           H
ATOM   4424  HG2 PRO A 915      36.907  20.669  20.127  1.00 21.89           H
ATOM   4425  HG3 PRO A 915      38.262  20.059  19.541  1.00 21.89           H
ATOM   4426  HD2 PRO A 915      37.457  22.365  18.705  1.00 21.52           H
ATOM   4427  HD3 PRO A 915      38.166  21.362  17.669  1.00 21.52           H
ATOM   4428  N   THR A 916      33.496  19.236  18.822  1.00 16.17           N
ATOM   4429  CA  THR A 916      32.407  19.226  19.782  1.00 16.18           C
ATOM   4430  C   THR A 916      32.906  18.577  21.054  1.00 15.05           C
ATOM   4431  O   THR A 916      33.927  17.885  21.060  1.00 15.89           O
ATOM   4432  CB  THR A 916      31.224  18.427  19.279  1.00 18.08           C
ATOM   4433  OG1 THR A 916      31.684  17.084  19.115  1.00 17.18           O
ATOM   4434  CG2 THR A 916      30.758  18.977  17.948  1.00 19.50           C
ATOM   4435  H   THR A 916      33.551  18.530  18.334  1.00 19.41           H
ATOM   4436  HA  THR A 916      32.121  20.132  19.976  1.00 19.42           H
ATOM   4437  HB  THR A 916      30.495  18.461  19.918  1.00 21.69           H
ATOM   4438  HG1 THR A 916      31.058  16.599  18.835  1.00 20.61           H
ATOM   4439 HG21 THR A 916      30.000  18.465  17.626  1.00 23.40           H
ATOM   4440 HG22 THR A 916      30.492  19.905  18.048  1.00 23.40           H
ATOM   4441 HG23 THR A 916      31.475  18.923  17.297  1.00 23.40           H
ATOM   4442  N   PHE A 917      32.157  18.783  22.122  1.00 16.91           N
ATOM   4443  CA  PHE A 917      32.540  18.125  23.361  1.00 14.35           C
ATOM   4444  C   PHE A 917      32.496  16.611  23.226  1.00 16.14           C
ATOM   4445  O   PHE A 917      33.352  15.913  23.794  1.00 15.79           O
ATOM   4446  CB  PHE A 917      31.669  18.602  24.516  1.00 15.11           C
ATOM   4447  CG  PHE A 917      32.022  19.955  24.988  1.00 14.87           C
ATOM   4448  CD1 PHE A 917      33.274  20.196  25.499  1.00 14.49           C
ATOM   4449  CD2 PHE A 917      31.129  20.991  24.895  1.00 13.83           C
ATOM   4450  CE1 PHE A 917      33.634  21.438  25.949  1.00 14.76           C
ATOM   4451  CE2 PHE A 917      31.472  22.224  25.321  1.00 14.79           C
ATOM   4452  CZ  PHE A 917      32.740  22.468  25.853  1.00 16.67           C
ATOM   4453  H   PHE A 917      31.452  19.274  22.161  1.00 20.29           H
ATOM   4454  HA  PHE A 917      33.456  18.372  23.567  1.00 17.21           H
ATOM   4455  HB2 PHE A 917      30.744  18.618  24.226  1.00 18.13           H
ATOM   4456  HB3 PHE A 917      31.772  17.989  25.261  1.00 18.13           H
ATOM   4457  HD1 PHE A 917      33.881  19.494  25.564  1.00 17.39           H
ATOM   4458  HD2 PHE A 917      30.282  20.842  24.542  1.00 16.60           H
ATOM   4459  HE1 PHE A 917      34.485  21.584  26.296  1.00 17.72           H
ATOM   4460  HE2 PHE A 917      30.857  22.920  25.260  1.00 17.75           H
ATOM   4461  HZ  PHE A 917      32.970  23.319  26.149  1.00 20.01           H
ATOM   4462  N   LYS A 918      31.511  16.079  22.502  1.00 17.42           N
ATOM   4463  CA  LYS A 918      31.470  14.644  22.249  1.00 17.89           C
ATOM   4464  C   LYS A 918      32.775  14.169  21.629  1.00 17.37           C
ATOM   4465  O   LYS A 918      33.348  13.160  22.042  1.00 16.24           O
ATOM   4466  CB  LYS A 918      30.282  14.320  21.348  1.00 23.00           C
ATOM   4467  CG  LYS A 918      29.958  12.876  21.215  1.00 28.55           C
ATOM   4468  CD  LYS A 918      28.622  12.722  20.478  1.00 33.78           C
ATOM   4469  CE  LYS A 918      28.354  11.247  20.147  1.00 43.63           C
ATOM   4470  NZ  LYS A 918      26.924  10.846  20.296  1.00 50.61           N1+
ATOM   4471  H   LYS A 918      30.863  16.523  22.152  1.00 20.91           H
ATOM   4472  HA  LYS A 918      31.347  14.176  23.089  1.00 21.47           H
ATOM   4473  HB2 LYS A 918      29.497  14.763  21.705  1.00 27.60           H
ATOM   4474  HB3 LYS A 918      30.470  14.659  20.459  1.00 27.60           H
ATOM   4475  HG2 LYS A 918      30.650  12.431  20.701  1.00 34.25           H
ATOM   4476  HG3 LYS A 918      29.875  12.477  22.096  1.00 34.25           H
ATOM   4477  HD2 LYS A 918      27.903  13.046  21.043  1.00 40.54           H
ATOM   4478  HD3 LYS A 918      28.652  13.223  19.648  1.00 40.54           H
ATOM   4479  HE2 LYS A 918      28.615  11.081  19.228  1.00 52.36           H
ATOM   4480  HE3 LYS A 918      28.881  10.692  20.743  1.00 52.36           H
ATOM   4481  HZ1 LYS A 918      26.827   9.985  20.092  1.00 60.74           H
ATOM   4482  HZ2 LYS A 918      26.657  10.977  21.135  1.00 60.74           H
ATOM   4483  HZ3 LYS A 918      26.414  11.332  19.752  1.00 60.74           H
ATOM   4484  N   GLN A 919      33.264  14.899  20.622  1.00 17.25           N
ATOM   4485  CA  GLN A 919      34.548  14.556  20.027  1.00 19.49           C
ATOM   4486  C   GLN A 919      35.674  14.609  21.033  1.00 17.96           C
ATOM   4487  O   GLN A 919      36.547  13.737  21.046  1.00 18.48           O
ATOM   4488  CB  GLN A 919      34.852  15.521  18.884  1.00 18.25           C
ATOM   4489  CG  GLN A 919      34.061  15.235  17.644  1.00 24.59           C
ATOM   4490  CD  GLN A 919      34.368  16.238  16.567  1.00 24.31           C
ATOM   4491  OE1 GLN A 919      34.226  17.433  16.755  1.00 22.22           O
ATOM   4492  NE2 GLN A 919      34.835  15.743  15.427  1.00 36.01           N
ATOM   4493  H   GLN A 919      32.877  15.584  20.275  1.00 20.70           H
ATOM   4494  HA  GLN A 919      34.504  13.658  19.665  1.00 23.39           H
ATOM   4495  HB2 GLN A 919      34.642  16.424  19.170  1.00 21.90           H
ATOM   4496  HB3 GLN A 919      35.793  15.455  18.659  1.00 21.90           H
ATOM   4497  HG2 GLN A 919      34.288  14.352  17.313  1.00 29.51           H
ATOM   4498  HG3 GLN A 919      33.114  15.286  17.847  1.00 29.51           H
ATOM   4499 HE21 GLN A 919      34.944  14.895  15.339  1.00 43.21           H
ATOM   4500 HE22 GLN A 919      35.028  16.271  14.776  1.00 43.21           H
ATOM   4501  N   ILE A 920      35.714  15.677  21.839  1.00 16.67           N
ATOM   4502  CA  ILE A 920      36.784  15.862  22.801  1.00 14.36           C
ATOM   4503  C   ILE A 920      36.804  14.704  23.784  1.00 14.57           C
ATOM   4504  O   ILE A 920      37.869  14.209  24.132  1.00 16.20           O
ATOM   4505  CB  ILE A 920      36.609  17.211  23.518  1.00 16.40           C
ATOM   4506  CG1 ILE A 920      36.911  18.371  22.550  1.00 16.39           C
ATOM   4507  CG2 ILE A 920      37.541  17.336  24.687  1.00 15.07           C
ATOM   4508  CD1 ILE A 920      36.447  19.738  23.040  1.00 16.97           C
ATOM   4509  H   ILE A 920      35.127  16.306  21.842  1.00 20.00           H
ATOM   4510  HA  ILE A 920      37.634  15.876  22.333  1.00 17.23           H
ATOM   4511  HB  ILE A 920      35.694  17.289  23.831  1.00 19.68           H
ATOM   4512 HG12 ILE A 920      37.870  18.418  22.411  1.00 19.67           H
ATOM   4513 HG13 ILE A 920      36.467  18.194  21.706  1.00 19.67           H
ATOM   4514 HG21 ILE A 920      37.401  18.197  25.111  1.00 18.08           H
ATOM   4515 HG22 ILE A 920      37.354  16.622  25.317  1.00 18.08           H
ATOM   4516 HG23 ILE A 920      38.455  17.268  24.370  1.00 18.08           H
ATOM   4517 HD11 ILE A 920      36.675  20.405  22.375  1.00 20.36           H
ATOM   4518 HD12 ILE A 920      35.486  19.716  23.172  1.00 20.36           H
ATOM   4519 HD13 ILE A 920      36.891  19.940  23.878  1.00 20.36           H
ATOM   4520  N   VAL A 921      35.612  14.269  24.235  1.00 17.01           N
ATOM   4521  CA  VAL A 921      35.516  13.143  25.176  1.00 16.84           C
ATOM   4522  C   VAL A 921      36.250  11.933  24.622  1.00 15.31           C
ATOM   4523  O   VAL A 921      37.068  11.322  25.313  1.00 15.97           O
ATOM   4524  CB  VAL A 921      34.053  12.797  25.501  1.00 16.16           C
ATOM   4525  CG1 VAL A 921      33.977  11.461  26.245  1.00 17.32           C
ATOM   4526  CG2 VAL A 921      33.439  13.889  26.354  1.00 17.04           C
ATOM   4527  H   VAL A 921      34.853  14.607  24.011  1.00 20.41           H
ATOM   4528  HA  VAL A 921      35.950  13.395  26.006  1.00 20.20           H
ATOM   4529  HB  VAL A 921      33.545  12.723  24.678  1.00 19.39           H
ATOM   4530 HG11 VAL A 921      33.049  11.262  26.441  1.00 20.79           H
ATOM   4531 HG12 VAL A 921      34.355  10.766  25.684  1.00 20.79           H
ATOM   4532 HG13 VAL A 921      34.482  11.531  27.071  1.00 20.79           H
ATOM   4533 HG21 VAL A 921      32.518  13.656  26.549  1.00 20.45           H
ATOM   4534 HG22 VAL A 921      33.943  13.967  27.179  1.00 20.45           H
ATOM   4535 HG23 VAL A 921      33.472  14.727  25.865  1.00 20.45           H
ATOM   4536  N   GLN A 922      36.029  11.615  23.340  1.00 16.38           N
ATOM   4537  CA  GLN A 922      36.702  10.465  22.740  1.00 17.07           C
ATOM   4538  C   GLN A 922      38.205  10.664  22.693  1.00 17.13           C
ATOM   4539  O   GLN A 922      38.974   9.733  22.973  1.00 18.42           O
ATOM   4540  CB  GLN A 922      36.179  10.227  21.331  1.00 17.14           C
ATOM   4541  CG  GLN A 922      34.747   9.790  21.237  1.00 23.68           C
ATOM   4542  CD  GLN A 922      34.331   9.661  19.783  1.00 35.29           C
ATOM   4543  OE1 GLN A 922      34.608  10.554  18.990  1.00 34.61           O
ATOM   4544  NE2 GLN A 922      33.698   8.541  19.423  1.00 36.48           N
ATOM   4545  H   GLN A 922      35.504  12.042  22.809  1.00 19.65           H
ATOM   4546  HA  GLN A 922      36.516   9.674  23.271  1.00 20.49           H
ATOM   4547  HB2 GLN A 922      36.264  11.053  20.829  1.00 20.57           H
ATOM   4548  HB3 GLN A 922      36.721   9.539  20.915  1.00 20.57           H
ATOM   4549  HG2 GLN A 922      34.644   8.926  21.664  1.00 28.41           H
ATOM   4550  HG3 GLN A 922      34.178  10.451  21.662  1.00 28.41           H
ATOM   4551 HE21 GLN A 922      33.542   7.929  20.006  1.00 43.78           H
ATOM   4552 HE22 GLN A 922      33.447   8.432  18.608  1.00 43.78           H
ATOM   4553  N   LEU A 923      38.660  11.865  22.310  1.00 16.37           N
ATOM   4554  CA  LEU A 923      40.093  12.122  22.235  1.00 16.31           C
ATOM   4555  C   LEU A 923      40.769  11.931  23.566  1.00 16.83           C
ATOM   4556  O   LEU A 923      41.896  11.439  23.637  1.00 18.64           O
ATOM   4557  CB  LEU A 923      40.349  13.538  21.717  1.00 18.80           C
ATOM   4558  CG  LEU A 923      39.894  13.727  20.287  1.00 20.02           C
ATOM   4559  CD1 LEU A 923      39.916  15.171  20.007  1.00 20.87           C
ATOM   4560  CD2 LEU A 923      40.833  12.999  19.333  1.00 19.17           C
ATOM   4561  H   LEU A 923      38.164  12.533  22.093  1.00 19.65           H
ATOM   4562  HA  LEU A 923      40.490  11.498  21.608  1.00 19.57           H
ATOM   4563  HB2 LEU A 923      39.867  14.170  22.272  1.00 22.56           H
ATOM   4564  HB3 LEU A 923      41.301  13.721  21.755  1.00 22.56           H
ATOM   4565  HG  LEU A 923      38.992  13.391  20.172  1.00 24.02           H
ATOM   4566 HD11 LEU A 923      39.627  15.319  19.093  1.00 25.05           H
ATOM   4567 HD12 LEU A 923      39.316  15.621  20.622  1.00 25.05           H
ATOM   4568 HD13 LEU A 923      40.821  15.501  20.126  1.00 25.05           H
ATOM   4569 HD21 LEU A 923      40.523  13.133  18.423  1.00 23.00           H
ATOM   4570 HD22 LEU A 923      41.728  13.359  19.435  1.00 23.00           H
ATOM   4571 HD23 LEU A 923      40.830  12.053  19.548  1.00 23.00           H
ATOM   4572  N   ILE A 924      40.133  12.408  24.630  1.00 15.64           N
ATOM   4573  CA  ILE A 924      40.761  12.338  25.922  1.00 15.26           C
ATOM   4574  C   ILE A 924      40.682  10.930  26.478  1.00 16.41           C
ATOM   4575  O   ILE A 924      41.618  10.500  27.159  1.00 18.79           O
ATOM   4576  CB  ILE A 924      40.124  13.359  26.874  1.00 17.03           C
ATOM   4577  CG1 ILE A 924      40.339  14.781  26.369  1.00 16.01           C
ATOM   4578  CG2 ILE A 924      40.766  13.230  28.260  1.00 16.40           C
ATOM   4579  CD1 ILE A 924      39.531  15.820  27.123  1.00 15.48           C
ATOM   4580  H   ILE A 924      39.352  12.769  24.623  1.00 18.77           H
ATOM   4581  HA  ILE A 924      41.699  12.566  25.827  1.00 18.31           H
ATOM   4582  HB  ILE A 924      39.172  13.183  26.944  1.00 20.44           H
ATOM   4583 HG12 ILE A 924      41.278  15.008  26.463  1.00 19.21           H
ATOM   4584 HG13 ILE A 924      40.082  14.824  25.435  1.00 19.21           H
ATOM   4585 HG21 ILE A 924      40.359  13.877  28.857  1.00 19.68           H
ATOM   4586 HG22 ILE A 924      40.617  12.332  28.594  1.00 19.68           H
ATOM   4587 HG23 ILE A 924      41.717  13.402  28.183  1.00 19.68           H
ATOM   4588 HD11 ILE A 924      39.717  16.695  26.750  1.00 18.58           H
ATOM   4589 HD12 ILE A 924      38.588  15.614  27.030  1.00 18.58           H
ATOM   4590 HD13 ILE A 924      39.784  15.798  28.059  1.00 18.58           H
ATOM   4591  N   GLU A 925      39.582  10.220  26.228  1.00 18.26           N
ATOM   4592  CA  GLU A 925      39.509   8.801  26.591  1.00 16.40           C
ATOM   4593  C   GLU A 925      40.748   8.080  26.080  1.00 17.03           C
ATOM   4594  O   GLU A 925      41.394   7.319  26.794  1.00 18.91           O
ATOM   4595  CB  GLU A 925      38.273   8.125  26.019  1.00 17.87           C
ATOM   4596  CG  GLU A 925      36.898   8.483  26.516  0.37 25.15           C
ATOM   4597  CD  GLU A 925      35.824   7.648  25.804  0.58 34.92           C
ATOM   4598  OE1 GLU A 925      35.573   6.508  26.251  0.24 41.87           O
ATOM   4599  OE2 GLU A 925      35.259   8.096  24.766  0.52 26.29           O1-
ATOM   4600  H   GLU A 925      38.872  10.530  25.854  1.00 21.91           H
ATOM   4601  HA  GLU A 925      39.483   8.718  27.557  1.00 19.68           H
ATOM   4602  HB2 GLU A 925      38.269   8.293  25.063  0.60 21.44           H
ATOM   4603  HB3 GLU A 925      38.374   7.171  26.164  1.00 21.44           H
ATOM   4604  HG2 GLU A 925      36.843   8.305  27.468  0.37 30.18           H
ATOM   4605  HG3 GLU A 925      36.725   9.421  26.337  0.00 30.18           H
ATOM   4606  N   LYS A 926      41.099   8.323  24.813  1.00 18.19           N
ATOM   4607  CA  LYS A 926      42.288   7.695  24.239  1.00 18.44           C
ATOM   4608  C   LYS A 926      43.568   8.135  24.927  1.00 20.29           C
ATOM   4609  O   LYS A 926      44.448   7.316  25.234  1.00 20.77           O
ATOM   4610  CB  LYS A 926      42.345   8.043  22.753  1.00 21.28           C
ATOM   4611  CG  LYS A 926      43.575   7.513  22.032  1.00 22.68           C
ATOM   4612  CD  LYS A 926      43.441   6.039  21.856  1.00 30.37           C
ATOM   4613  CE  LYS A 926      44.489   5.519  20.869  1.00 34.46           C
ATOM   4614  NZ  LYS A 926      44.293   4.072  20.601  1.00 41.40           N1+
ATOM   4615  H   LYS A 926      40.671   8.840  24.274  1.00 21.82           H
ATOM   4616  HA  LYS A 926      42.214   6.731  24.323  1.00 22.13           H
ATOM   4617  HB2 LYS A 926      41.563   7.670  22.316  1.00 25.54           H
ATOM   4618  HB3 LYS A 926      42.342   9.009  22.660  1.00 25.54           H
ATOM   4619  HG2 LYS A 926      43.646   7.926  21.158  1.00 27.22           H
ATOM   4620  HG3 LYS A 926      44.367   7.692  22.562  1.00 27.22           H
ATOM   4621  HD2 LYS A 926      43.576   5.597  22.709  1.00 36.45           H
ATOM   4622  HD3 LYS A 926      42.560   5.834  21.504  1.00 36.45           H
ATOM   4623  HE2 LYS A 926      44.407   5.999  20.030  1.00 41.35           H
ATOM   4624  HE3 LYS A 926      45.374   5.644  21.244  1.00 41.35           H
ATOM   4625  HZ1 LYS A 926      44.909   3.784  20.027  1.00 49.68           H
ATOM   4626  HZ2 LYS A 926      44.366   3.611  21.359  1.00 49.68           H
ATOM   4627  HZ3 LYS A 926      43.486   3.934  20.254  1.00 49.68           H
ATOM   4628  N   GLN A 927      43.721   9.429  25.174  1.00 20.83           N
ATOM   4629  CA  GLN A 927      44.925   9.880  25.839  1.00 20.60           C
ATOM   4630  C   GLN A 927      45.048   9.265  27.227  1.00 19.10           C
ATOM   4631  O   GLN A 927      46.138   8.882  27.640  1.00 21.44           O
ATOM   4632  CB  GLN A 927      44.949  11.392  25.938  1.00 22.30           C
ATOM   4633  CG  GLN A 927      45.205  12.040  24.624  1.00 34.06           C
ATOM   4634  CD  GLN A 927      45.558  13.457  24.852  1.00 37.63           C
ATOM   4635  OE1 GLN A 927      46.589  13.753  25.458  1.00 43.64           O
ATOM   4636  NE2 GLN A 927      44.672  14.358  24.450  1.00 41.18           N
ATOM   4637  H   GLN A 927      43.157  10.047  24.974  1.00 24.99           H
ATOM   4638  HA  GLN A 927      45.695   9.602  25.318  1.00 24.72           H
ATOM   4639  HB2 GLN A 927      44.089  11.703  26.265  1.00 26.76           H
ATOM   4640  HB3 GLN A 927      45.653  11.659  26.549  1.00 26.76           H
ATOM   4641  HG2 GLN A 927      45.948  11.601  24.180  1.00 40.87           H
ATOM   4642  HG3 GLN A 927      44.405  12.002  24.077  1.00 40.87           H
ATOM   4643 HE21 GLN A 927      43.939  14.104  24.079  1.00 49.42           H
ATOM   4644 HE22 GLN A 927      44.830  15.196  24.560  1.00 49.42           H
ATOM   4645  N   ILE A 928      43.936   9.153  27.950  1.00 18.34           N
ATOM   4646  CA  ILE A 928      44.007   8.583  29.297  1.00 18.32           C
ATOM   4647  C   ILE A 928      44.484   7.139  29.226  1.00 21.62           C
ATOM   4648  O   ILE A 928      45.356   6.714  30.000  1.00 23.94           O
ATOM   4649  CB  ILE A 928      42.649   8.708  30.006  1.00 17.75           C
ATOM   4650  CG1 ILE A 928      42.475  10.153  30.428  1.00 17.66           C
ATOM   4651  CG2 ILE A 928      42.600   7.825  31.258  1.00 22.80           C
ATOM   4652  CD1 ILE A 928      41.109  10.502  30.943  1.00 19.09           C
ATOM   4653  H   ILE A 928      43.149   9.391  27.695  1.00 22.01           H
ATOM   4654  HA  ILE A 928      44.657   9.084  29.813  1.00 21.98           H
ATOM   4655  HB  ILE A 928      41.937   8.456  29.398  1.00 21.30           H
ATOM   4656 HG12 ILE A 928      43.112  10.348  31.133  1.00 21.19           H
ATOM   4657 HG13 ILE A 928      42.653  10.722  29.662  1.00 21.19           H
ATOM   4658 HG21 ILE A 928      41.733   7.926  31.682  1.00 27.36           H
ATOM   4659 HG22 ILE A 928      42.735   6.900  30.997  1.00 27.36           H
ATOM   4660 HG23 ILE A 928      43.301   8.103  31.868  1.00 27.36           H
ATOM   4661 HD11 ILE A 928      41.093  11.441  31.186  1.00 22.90           H
ATOM   4662 HD12 ILE A 928      40.456  10.329  30.246  1.00 22.90           H
ATOM   4663 HD13 ILE A 928      40.916   9.955  31.720  1.00 22.90           H
ATOM   4664  N   SER A 929      43.919   6.370  28.301  1.00 22.10           N
ATOM   4665  CA  SER A 929      44.316   4.978  28.159  1.00 26.10           C
ATOM   4666  C   SER A 929      45.798   4.881  27.803  1.00 24.91           C
ATOM   4667  O   SER A 929      46.539   4.070  28.378  1.00 29.76           O
ATOM   4668  CB  SER A 929      43.425   4.332  27.113  1.00 26.42           C
ATOM   4669  OG  SER A 929      43.387   2.926  27.245  1.00 29.94           O
ATOM   4670  H   SER A 929      43.310   6.628  27.751  1.00 26.51           H
ATOM   4671  HA  SER A 929      44.177   4.519  29.001  1.00 31.32           H
ATOM   4672  HB2 SER A 929      42.524   4.678  27.213  1.00 31.70           H
ATOM   4673  HB3 SER A 929      43.766   4.553  26.232  1.00 31.70           H
ATOM   4674  HG  SER A 929      44.160   2.609  27.157  1.00 35.93           H
ATOM   4675  N   GLU A 930      46.266   5.761  26.917  1.00 27.18           N
ATOM   4676  CA  GLU A 930      47.662   5.763  26.494  1.00 28.60           C
ATOM   4677  C   GLU A 930      48.602   6.205  27.601  1.00 29.90           C
ATOM   4678  O   GLU A 930      49.782   5.858  27.580  1.00 31.51           O
ATOM   4679  CB  GLU A 930      47.839   6.688  25.295  1.00 27.18           C
ATOM   4680  CG  GLU A 930      47.317   6.161  23.989  1.00 33.15           C
ATOM   4681  CD  GLU A 930      47.323   7.224  22.894  1.00 44.43           C
ATOM   4682  OE1 GLU A 930      47.237   8.424  23.237  1.00 45.84           O
ATOM   4683  OE2 GLU A 930      47.412   6.875  21.694  1.00 44.45           O1-
ATOM   4684  H   GLU A 930      45.788   6.371  26.544  1.00 32.61           H
ATOM   4685  HA  GLU A 930      47.914   4.866  26.224  1.00 34.32           H
ATOM   4686  HB2 GLU A 930      47.375   7.521  25.478  1.00 32.62           H
ATOM   4687  HB3 GLU A 930      48.786   6.864  25.180  1.00 32.62           H
ATOM   4688  HG2 GLU A 930      47.877   5.424  23.697  1.00 39.77           H
ATOM   4689  HG3 GLU A 930      46.403   5.858  24.110  1.00 39.77           H
ATOM   4690  N   SER A 931      48.126   6.995  28.552  1.00 29.43           N
ATOM   4691  CA  SER A 931      49.006   7.573  29.552  1.00 33.08           C
ATOM   4692  C   SER A 931      49.110   6.726  30.808  1.00 38.88           C
ATOM   4693  O   SER A 931      49.766   7.156  31.768  1.00 41.62           O
ATOM   4694  CB  SER A 931      48.524   8.981  29.914  1.00 29.66           C
ATOM   4695  OG  SER A 931      48.673   9.844  28.801  1.00 31.55           O
ATOM   4696  H   SER A 931      47.298   7.212  28.639  1.00 35.32           H
ATOM   4697  HA  SER A 931      49.896   7.653  29.174  1.00 39.70           H
ATOM   4698  HB2 SER A 931      47.588   8.943  30.164  1.00 35.59           H
ATOM   4699  HB3 SER A 931      49.055   9.319  30.652  1.00 35.59           H
ATOM   4700  HG  SER A 931      48.220   9.559  28.153  1.00 37.86           H
ATOM   4701  N   THR A 932      48.461   5.560  30.829  1.00 36.38           N
ATOM   4702  CA  THR A 932      48.451   4.642  31.958  1.00 42.69           C
ATOM   4703  C   THR A 932      49.612   3.649  31.805  1.00 48.10           C
ATOM   4704  O   THR A 932      50.331   3.649  30.800  1.00 55.41           O
ATOM   4705  CB  THR A 932      47.090   3.926  32.031  1.00 43.39           C
ATOM   4706  OG1 THR A 932      46.021   4.873  31.890  1.00 39.92           O
ATOM   4707  CG2 THR A 932      46.869   3.244  33.332  1.00 40.71           C
ATOM   4708  H   THR A 932      47.998   5.271  30.165  1.00 43.66           H
ATOM   4709  HA  THR A 932      48.580   5.140  32.780  1.00 51.23           H
ATOM   4710  HB  THR A 932      47.032   3.265  31.323  1.00 52.07           H
ATOM   4711  HG1 THR A 932      46.080   5.266  31.150  1.00 47.91           H
ATOM   4712 HG21 THR A 932      46.003   2.808  33.334  1.00 48.86           H
ATOM   4713 HG22 THR A 932      47.559   2.577  33.477  1.00 48.86           H
ATOM   4714 HG23 THR A 932      46.899   3.891  34.054  1.00 48.86           H
ATOM   4715  N   ASN A 933      49.808   2.805  32.818  1.00 57.23           N
ATOM   4716  CA  ASN A 933      50.827   1.738  32.815  1.00 49.36           C
ATOM   4717  C   ASN A 933      52.180   2.384  33.057  1.00 51.38           C
ATOM   4718  O   ASN A 933      52.303   3.277  33.896  1.00 52.82           O
ATOM   4719  CB  ASN A 933      50.822   0.938  31.495  1.00 59.61           C
ATOM   4720  CG  ASN A 933      51.213  -0.534  31.688  1.00 57.94           C
ATOM   4721  OD1 ASN A 933      52.165  -0.842  32.407  1.00 60.35           O
ATOM   4722  ND2 ASN A 933      50.471  -1.446  31.044  1.00 56.04           N
ATOM   4723  H   ASN A 933      49.351   2.828  33.546  1.00 68.67           H
ATOM   4724  HA  ASN A 933      50.648   1.123  33.543  1.00 59.24           H
ATOM   4725  HB2 ASN A 933      51.457   1.339  30.881  1.00 71.53           H
ATOM   4726  HB3 ASN A 933      49.931   0.964  31.113  1.00 71.53           H
ATOM   4727 HD21 ASN A 933      50.654  -2.282  31.124  1.00 67.25           H
ATOM   4728 HD22 ASN A 933      49.813  -1.194  30.552  1.00 67.25           H
ATOM   4729  HC  ASN A 933      52.989   2.090  32.549  1.00 61.65           H
TER
HETATM 4730  O1  PO4 A   4      38.213  11.744  47.760  1.00 28.28           O1-
HETATM 4731  O2  PO4 A   4      38.405   9.314  48.266  1.00 43.39           O1-
HETATM 4732  O3  PO4 A   4      38.892  10.980  50.001  1.00 48.02           O1-
HETATM 4733  O4  PO4 A   4      36.559  10.525  49.298  1.00 31.12           O1-
HETATM 4734  P   PO4 A   4      37.991  10.661  48.823  1.00 36.71           P1+
HETATM 4735  O1  PO4 A   5      29.602  16.155  50.850  1.00 75.60           O1-
HETATM 4736  O2  PO4 A   5      29.900  16.162  53.310  1.00 76.93           O1-
HETATM 4737  O3  PO4 A   5      30.130  14.070  52.032  1.00 83.34           O1-
HETATM 4738  O4  PO4 A   5      31.846  15.827  51.878  1.00 75.64           O1-
HETATM 4739  P   PO4 A   5      30.369  15.562  52.008  1.00 78.31           P1+
HETATM 4740  C1  STI A   3      32.687  24.683  47.541  1.00 21.40           C
HETATM 4741  C11 STI A   3      29.123  27.454  44.064  1.00 22.84           C
HETATM 4742  C12 STI A   3      29.886  26.961  45.035  1.00 19.26           C
HETATM 4743  C14 STI A   3      25.327  25.550  43.566  1.00 18.33           C
HETATM 4744  C15 STI A   3      25.328  25.627  42.169  1.00 19.51           C
HETATM 4745  C16 STI A   3      24.203  26.040  41.493  1.00 21.49           C
HETATM 4746  C17 STI A   3      23.121  26.533  42.206  1.00 22.65           C
HETATM 4747  C18 STI A   3      23.149  26.554  43.606  1.00 19.51           C
HETATM 4748  C19 STI A   3      24.251  26.060  44.307  1.00 19.47           C
HETATM 4749  C2  STI A   3      32.277  23.437  47.952  1.00 21.45           C
HETATM 4750  C20 STI A   3      24.261  26.044  45.830  1.00 18.04           C
HETATM 4751  C22 STI A   3      25.073  25.619  39.252  1.00 21.57           C
HETATM 4752  C23 STI A   3      24.703  25.649  37.809  1.00 21.66           C
HETATM 4753  C25 STI A   3      25.484  24.893  36.937  1.00 19.65           C
HETATM 4754  C26 STI A   3      25.185  24.884  35.569  1.00 20.59           C
HETATM 4755  C27 STI A   3      24.091  25.602  35.096  1.00 20.37           C
HETATM 4756  C28 STI A   3      23.308  26.347  35.979  1.00 26.64           C
HETATM 4757  C29 STI A   3      23.601  26.345  37.343  1.00 24.02           C
HETATM 4758  C4  STI A   3      30.318  23.557  46.768  1.00 16.47           C
HETATM 4759  C46 STI A   3      23.760  25.584  33.620  1.00 22.38           C
HETATM 4760  C49 STI A   3      23.015  26.823  31.727  1.00 22.64           C
HETATM 4761  C5  STI A   3      30.642  24.830  46.323  1.00 18.57           C
HETATM 4762  C50 STI A   3      22.778  28.197  31.149  1.00 23.29           C
HETATM 4763  C52 STI A   3      24.407  29.207  32.731  1.00 22.32           C
HETATM 4764  C53 STI A   3      24.685  27.788  33.164  1.00 20.05           C
HETATM 4765  C54 STI A   3      23.762  30.481  30.737  1.00 27.26           C
HETATM 4766  C6  STI A   3      31.861  25.383  46.686  1.00 18.40           C
HETATM 4767  C7  STI A   3      29.804  25.513  45.325  1.00 20.75           C
HETATM 4768  C9  STI A   3      27.587  25.616  44.433  1.00 15.94           C
HETATM 4769  N10 STI A   3      27.928  26.825  43.815  1.00 21.55           N
HETATM 4770  N13 STI A   3      26.405  24.966  44.273  1.00 18.14           N
HETATM 4771  N21 STI A   3      24.078  26.053  40.086  1.00 24.43           N
HETATM 4772  N3  STI A   3      31.120  22.854  47.574  1.00 18.10           N
HETATM 4773  N48 STI A   3      23.500  26.932  33.115  1.00 20.05           N
HETATM 4774  N51 STI A   3      23.954  29.111  31.325  1.00 24.41           N1+
HETATM 4775  N8  STI A   3      28.492  24.950  45.205  1.00 17.34           N1+
HETATM 4776  O29 STI A   3      26.072  25.024  39.599  1.00 25.14           O
HETATM 4777  H1  STI A   3      33.661  25.072  47.817  1.00 25.68           H
HETATM 4778  H2  STI A   3      32.913  22.827  48.585  1.00 25.74           H
HETATM 4779  H10 STI A   3      27.264  27.258  43.176  1.00 25.86           H
HETATM 4780  H11 STI A   3      29.375  28.313  43.457  1.00 27.40           H
HETATM 4781  H12 STI A   3      30.870  27.412  45.155  1.00 23.12           H
HETATM 4782  H13 STI A   3      26.426  23.949  44.339  1.00 21.77           H
HETATM 4783  H15 STI A   3      26.148  25.169  41.631  1.00 23.41           H
HETATM 4784  H17 STI A   3      22.228  26.884  41.694  1.00 27.18           H
HETATM 4785  H18 STI A   3      22.286  26.942  44.140  1.00 23.42           H
HETATM 4786  H21 STI A   3      23.120  26.014  39.746  1.00 29.32           H
HETATM 4787  H25 STI A   3      26.318  24.296  37.298  1.00 23.58           H
HETATM 4788  H26 STI A   3      25.797  24.294  34.892  1.00 24.71           H
HETATM 4789  H28 STI A   3      22.463  26.926  35.615  1.00 31.97           H
HETATM 4790  H29 STI A   3      22.991  26.953  38.005  1.00 28.83           H
HETATM 4791  H4  STI A   3      29.387  23.070  46.496  1.00 19.77           H
HETATM 4792  H51 STI A   3      24.731  28.690  30.798  1.00 29.29           H
HETATM 4793  H6  STI A   3      32.200  26.323  46.258  1.00 22.08           H
HETATM 4794  H7  STI A   3      30.234  25.117  44.396  1.00 24.90           H
HETATM 4795  H8  STI A   3      28.330  23.966  45.410  1.00 20.81           H
HETATM 4796 H201 STI A   3      25.148  25.520  46.201  1.00 21.65           H
HETATM 4797 H202 STI A   3      23.359  25.550  46.208  1.00 21.65           H
HETATM 4798 H203 STI A   3      24.286  27.057  46.243  1.00 21.65           H
HETATM 4799 H461 STI A   3      22.865  24.957  33.506  1.00 26.85           H
HETATM 4800 H462 STI A   3      24.554  25.091  33.044  1.00 26.85           H
HETATM 4801 H491 STI A   3      22.067  26.272  31.699  1.00 27.17           H
HETATM 4802 H492 STI A   3      23.732  26.273  31.104  1.00 27.17           H
HETATM 4803 H501 STI A   3      22.590  28.123  30.073  1.00 27.95           H
HETATM 4804 H502 STI A   3      21.918  28.683  31.625  1.00 27.95           H
HETATM 4805 H521 STI A   3      25.317  29.817  32.753  1.00 26.78           H
HETATM 4806 H522 STI A   3      23.616  29.683  33.322  1.00 26.78           H
HETATM 4807 H531 STI A   3      25.489  27.367  32.545  1.00 24.05           H
HETATM 4808 H532 STI A   3      25.068  27.837  34.190  1.00 24.05           H
HETATM 4809 H541 STI A   3      24.628  31.090  31.009  1.00 32.71           H
HETATM 4810 H542 STI A   3      22.840  30.909  31.139  1.00 32.71           H
HETATM 4811 H543 STI A   3      23.706  30.378  29.650  1.00 32.71           H
HETATM 4812  O   HOH A 936      30.363  32.381  37.236  1.00 30.22           O
HETATM 4813  H1  HOH A 936      29.660  32.028  36.941  1.00 36.27           H
HETATM 4814  H2  HOH A 936      30.706  32.808  36.599  1.00 36.27           H
HETATM 4815  O   HOH A 937      38.931  33.669  39.696  1.00 34.79           O
HETATM 4816  H1  HOH A 937      38.357  34.261  39.539  1.00 41.74           H
HETATM 4817  H2  HOH A 937      38.895  33.508  40.519  1.00 41.74           H
HETATM 4818  O   HOH A 938      39.611  32.509  37.180  1.00 24.80           O
HETATM 4819  H1  HOH A 938      39.518  32.670  37.999  1.00 29.76           H
HETATM 4820  H2  HOH A 938      40.168  33.065  36.885  1.00 29.76           H
HETATM 4821  O   HOH A 939      42.425  32.883  36.631  1.00 27.82           O
HETATM 4822  H1  HOH A 939      42.581  33.429  36.012  1.00 33.39           H
HETATM 4823  H2  HOH A 939      42.254  32.145  36.267  1.00 33.39           H
HETATM 4824  O   HOH A 940      41.369  39.318  32.626  1.00 37.21           O
HETATM 4825  H1  HOH A 940      42.199  39.314  32.753  1.00 44.65           H
HETATM 4826  H2  HOH A 940      41.034  39.796  33.230  1.00 44.65           H
HETATM 4827  O   HOH A 941      39.538  37.884  31.240  1.00 28.67           O
HETATM 4828  H1  HOH A 941      38.955  37.735  31.826  1.00 34.40           H
HETATM 4829  H2  HOH A 941      39.994  38.535  31.511  1.00 34.40           H
HETATM 4830  O   HOH A 942      39.448  35.745  24.273  1.00 22.42           O
HETATM 4831  H1  HOH A 942      39.146  36.053  24.994  1.00 26.90           H
HETATM 4832  H2  HOH A 942      38.785  35.564  23.790  1.00 26.90           H
HETATM 4833  O   HOH A 943      40.581  33.444  24.676  1.00 19.40           O
HETATM 4834  H1  HOH A 943      40.085  33.988  24.272  1.00 23.28           H
HETATM 4835  H2  HOH A 943      40.580  33.670  25.485  1.00 23.28           H
HETATM 4836  O   HOH A 944      44.783  30.961  23.045  1.00 21.39           O
HETATM 4837  H1  HOH A 944      45.050  31.596  23.525  1.00 25.67           H
HETATM 4838  H2  HOH A 944      44.749  30.282  23.538  1.00 25.67           H
HETATM 4839  O   HOH A 945      29.044  34.421  34.848  1.00 33.79           O
HETATM 4840  H1  HOH A 945      28.586  34.121  35.485  1.00 40.55           H
HETATM 4841  H2  HOH A 945      29.793  34.042  34.888  1.00 40.55           H
HETATM 4842  O   HOH A 946      29.957  35.886  32.773  1.00 42.05           O
HETATM 4843  H1  HOH A 946      29.554  36.622  32.725  1.00 50.46           H
HETATM 4844  H2  HOH A 946      29.513  35.401  33.295  1.00 50.46           H
HETATM 4845  O   HOH A 947      29.924  35.046  30.180  1.00 32.87           O
HETATM 4846  H1  HOH A 947      30.025  35.062  31.014  1.00 39.45           H
HETATM 4847  H2  HOH A 947      29.851  34.239  29.960  1.00 39.45           H
HETATM 4848  O   HOH A 948      34.468  31.814  30.948  1.00 22.04           O
HETATM 4849  H1  HOH A 948      34.638  30.999  31.064  1.00 26.45           H
HETATM 4850  H2  HOH A 948      34.116  32.092  31.658  1.00 26.45           H
HETATM 4851  O   HOH A 949      33.050  32.690  28.591  1.00 25.94           O
HETATM 4852  H1  HOH A 949      32.395  32.667  29.117  1.00 31.13           H
HETATM 4853  H2  HOH A 949      33.743  32.671  29.065  1.00 31.13           H
HETATM 4854  O   HOH A 950      31.706  29.237  28.390  1.00 18.02           O
HETATM 4855  H1  HOH A 950      31.090  28.871  27.952  1.00 21.63           H
HETATM 4856  H2  HOH A 950      32.249  29.550  27.831  1.00 21.63           H
HETATM 4857  O   HOH A 951      32.404  47.213  23.752  1.00 60.93           O
HETATM 4858  H1  HOH A 951      31.644  46.961  24.005  1.00 73.12           H
HETATM 4859  H2  HOH A 951      32.347  48.037  23.599  1.00 73.12           H
HETATM 4860  O   HOH A 952      32.565  33.064  24.416  1.00 28.12           O
HETATM 4861  H1  HOH A 952      31.742  32.966  24.280  1.00 33.75           H
HETATM 4862  H2  HOH A 952      32.869  32.306  24.614  1.00 33.75           H
HETATM 4863  O   HOH A 953      32.317  31.423  26.444  1.00 26.05           O
HETATM 4864  H1  HOH A 953      32.978  30.931  26.283  1.00 31.26           H
HETATM 4865  H2  HOH A 953      32.333  31.590  27.267  1.00 31.26           H
HETATM 4866  O   HOH A 954      34.767  33.593  15.490  1.00 31.00           O
HETATM 4867  H1  HOH A 954      34.269  33.254  16.076  1.00 37.20           H
HETATM 4868  H2  HOH A 954      35.091  32.955  15.050  1.00 37.20           H
HETATM 4869  O   HOH A 955      29.903  30.099  17.633  1.00 27.26           O
HETATM 4870  H1  HOH A 955      30.586  30.413  18.008  1.00 32.71           H
HETATM 4871  H2  HOH A 955      29.943  30.328  16.826  1.00 32.71           H
HETATM 4872  O   HOH A 956      29.953  30.307  25.466  1.00 19.54           O
HETATM 4873  H1  HOH A 956      30.677  30.711  25.600  1.00 23.45           H
HETATM 4874  H2  HOH A 956      30.009  29.569  25.865  1.00 23.45           H
HETATM 4875  O   HOH A 957      28.982  22.846  23.359  1.00 17.90           O
HETATM 4876  H1  HOH A 957      28.864  23.012  24.174  1.00 21.48           H
HETATM 4877  H2  HOH A 957      29.526  23.418  23.071  1.00 21.48           H
HETATM 4878  O   HOH A 958      27.422  23.732  25.604  1.00 19.24           O
HETATM 4879  H1  HOH A 958      27.772  24.392  25.989  1.00 23.08           H
HETATM 4880  H2  HOH A 958      26.745  23.521  26.053  1.00 23.08           H
HETATM 4881  O   HOH A 959      29.900  22.257  19.601  1.00 29.31           O
HETATM 4882  H1  HOH A 959      29.273  21.815  19.258  1.00 35.18           H
HETATM 4883  H2  HOH A 959      30.389  22.516  18.968  1.00 35.18           H
HETATM 4884  O   HOH A 960      32.243  23.181  18.647  1.00 21.56           O
HETATM 4885  H1  HOH A 960      32.594  22.455  18.882  1.00 25.87           H
HETATM 4886  H2  HOH A 960      32.689  23.467  17.995  1.00 25.87           H
HETATM 4887  O   HOH A 961      29.757  20.538  21.849  1.00 19.16           O
HETATM 4888  H1  HOH A 961      29.047  20.532  21.400  1.00 22.99           H
HETATM 4889  H2  HOH A 961      30.023  21.334  21.871  1.00 22.99           H
HETATM 4890  O   HOH A 962      28.918  17.732  22.014  1.00 18.84           O
HETATM 4891  H1  HOH A 962      28.082  17.657  22.028  1.00 22.61           H
HETATM 4892  H2  HOH A 962      29.092  18.546  22.124  1.00 22.61           H
HETATM 4893  O   HOH A 963      43.378  30.555  35.769  1.00 26.78           O
HETATM 4894  H1  HOH A 963      42.726  30.355  35.279  1.00 32.13           H
HETATM 4895  H2  HOH A 963      44.073  30.352  35.343  1.00 32.13           H
HETATM 4896  O   HOH A 964      39.129  29.961  36.064  1.00 20.32           O
HETATM 4897  H1  HOH A 964      39.036  30.577  36.627  1.00 24.38           H
HETATM 4898  H2  HOH A 964      39.949  29.919  35.883  1.00 24.38           H
HETATM 4899  O   HOH A 965      52.382  23.354  32.514  1.00 34.29           O
HETATM 4900  H1  HOH A 965      51.703  23.385  33.009  1.00 41.15           H
HETATM 4901  H2  HOH A 965      52.707  24.128  32.501  1.00 41.15           H
HETATM 4902  O   HOH A 966      51.715  27.689  31.402  1.00 36.01           O
HETATM 4903  H1  HOH A 966      52.328  27.121  31.310  1.00 43.21           H
HETATM 4904  H2  HOH A 966      51.125  27.504  30.833  1.00 43.21           H
[truncated: 56,178 more chars]
