# Supplementary material for: High-throughput quantum-mechanics/molecular-mechanics (ONIOM) macromolecular crystallographic refinement with PHENIX/DivCon: the impact of mixed Hamiltonian methods on ligand and protein structure
Source: Acta Crystallogr D Struct Biol. 2018 Oct 29;74(Pt 11):1063–77. doi: 10.1107/S2059798318012913 (PMC6213575; doi:10.1107/S2059798318012913)
Supplement: Supplementary file 4 [file d-74-01063-sup4.gz › results_PHENIX/1T9B-H_refine_001.pdb]

REMARK Date 2017-01-10 Time 19:11:20 EST -0500 (1484093480.02 s)
REMARK PHENIX refinement
REMARK 
REMARK ****************** INPUT FILES AND LABELS ******************************
REMARK Reflections:
REMARK   file name      : 1T9B.sf
REMARK   labels         : ['r1t9bsf,wavelength_id=1,_refln.intensity_meas,_refln.intensity_sigma']
REMARK R-free flags:
REMARK   file name      : 1T9B.sf
REMARK   label          : r1t9bsf,wavelength_id=1,_refln.status
REMARK   test_flag_value: 0
REMARK Model file name(s): 
REMARK   /scratch/oleg/2711099.gondor.quantumbioinc.com/1T9B-H.pdb
REMARK 
REMARK ******************** REFINEMENT SUMMARY: QUICK FACTS *******************
REMARK Start: r_work = 0.1638 r_free = 0.1912 bonds = 0.014 angles = 1.734
REMARK Final: r_work = 0.1372 r_free = 0.1765 bonds = 0.012 angles = 1.158
REMARK ************************************************************************
REMARK 
REMARK ****************** REFINEMENT STATISTICS STEP BY STEP ******************
REMARK leading digit, like 1_, means number of macro-cycle                     
REMARK 0    : statistics at the very beginning when nothing is done yet        
REMARK 1_bss: bulk solvent correction and/or (anisotropic) scaling             
REMARK 1_xyz: refinement of coordinates                                        
REMARK 1_adp: refinement of ADPs (Atomic Displacement Parameters)              
REMARK 1_occ: refinement of occupancies                                        
REMARK ------------------------------------------------------------------------
REMARK  stage       r-work r-free bonds angles b_min b_max b_ave n_water shift
REMARK       0    : 0.2386 0.2615 0.014  1.73   3.7 137.7  25.1 4080      0.000
REMARK       1_bss: 0.1638 0.1912 0.014  1.73   3.7 137.7  25.1 4080      0.000
REMARK 1_settarget: 0.1638 0.1912 0.014  1.73   3.7 137.7  25.1 4080      0.000
REMARK       1_nqh: 0.1639 0.1913 0.014  1.73   3.7 137.7  25.1 4080      0.002
REMARK    1_weight: 0.1639 0.1913 0.014  1.73   3.7 137.7  25.1 4080      0.002
REMARK    1_checkH: 0.1643 0.1914 0.014  1.73   3.7 137.7  25.1 4080      0.396
REMARK    1_xyzrec: 0.1534 0.1871 0.013  1.15   3.7 137.7  25.1 4080      0.466
REMARK    1_checkH: 0.1535 0.1872 0.013  1.15   3.7 137.7  25.1 4080      0.467
REMARK   1_regHxyz: 0.1539 0.1872 0.013  1.15   3.7 137.7  25.1 4080      0.478
REMARK       1_adp: 0.1479 0.1845 0.013  1.15   5.5 132.7  25.5 4080      0.478
REMARK   1_regHadp: 0.1474 0.1844 0.013  1.15   5.5 132.7  25.5 4080      0.478
REMARK       1_occ: 0.1467 0.1835 0.013  1.15   5.5 132.7  25.5 4080      0.478
REMARK       2_bss: 0.1466 0.1835 0.013  1.15   5.5 132.7  25.5 4080      0.478
REMARK 2_settarget: 0.1466 0.1835 0.013  1.15   5.5 132.7  25.5 4080      0.478
REMARK 2_updatecdl: 0.1466 0.1835 0.013  1.16   5.5 132.7  25.5 4080      0.478
REMARK       2_nqh: 0.1466 0.1835 0.013  1.16   5.5 132.7  25.5 4080      0.478
REMARK    2_weight: 0.1466 0.1835 0.013  1.16   5.5 132.7  25.5 4080      0.478
REMARK    2_checkH: 0.1467 0.1835 0.013  1.16   5.5 132.7  25.5 4080      0.478
REMARK    2_xyzrec: 0.1423 0.1789 0.012  1.13   5.5 132.7  25.5 4080      0.491
REMARK    2_checkH: 0.1423 0.1789 0.012  1.13   5.5 132.7  25.5 4080      0.492
REMARK   2_regHxyz: 0.1427 0.1790 0.012  1.13   5.5 132.7  25.5 4080      0.495
REMARK       2_adp: 0.1403 0.1779 0.012  1.13   5.1 127.7  25.3 4080      0.495
REMARK   2_regHadp: 0.1404 0.1779 0.012  1.13   5.1 127.7  25.3 4080      0.495
REMARK       2_occ: 0.1403 0.1778 0.012  1.13   5.1 127.7  25.3 4080      0.495
REMARK       3_bss: 0.1403 0.1777 0.012  1.13   5.1 127.7  25.3 4080      0.495
REMARK 3_settarget: 0.1403 0.1777 0.012  1.13   5.1 127.7  25.3 4080      0.495
REMARK 3_updatecdl: 0.1403 0.1777 0.012  1.14   5.1 127.7  25.3 4080      0.495
REMARK       3_nqh: 0.1403 0.1777 0.012  1.14   5.1 127.7  25.3 4080      0.495
REMARK    3_weight: 0.1403 0.1777 0.012  1.14   5.1 127.7  25.3 4080      0.495
REMARK    3_checkH: 0.1403 0.1777 0.012  1.14   5.1 127.7  25.3 4080      0.495
REMARK    3_xyzrec: 0.1368 0.1765 0.012  1.16   5.1 127.7  25.3 4080      0.506
REMARK    3_checkH: 0.1368 0.1765 0.012  1.16   5.1 127.7  25.3 4080      0.506
REMARK   3_regHxyz: 0.1372 0.1765 0.012  1.16   5.1 127.7  25.3 4080      0.506
REMARK       3_adp: 0.1372 0.1765 0.012  1.16   5.0 127.5  25.3 4080      0.506
REMARK   3_regHadp: 0.1372 0.1765 0.012  1.16   5.0 127.5  25.3 4080      0.506
REMARK       3_occ: 0.1372 0.1765 0.012  1.16   5.0 127.5  25.3 4080      0.506
REMARK         end: 0.1372 0.1765 0.012  1.16   5.0 127.5  25.3 4080      0.506
REMARK ------------------------------------------------------------------------
REMARK MODEL CONTENT.
REMARK  ELEMENT        ATOM RECORD COUNT   OCCUPANCY SUM
REMARK        C                     5749         5739.42
REMARK       Cl                        2            2.00
REMARK        H                    11777        11755.77
REMARK        O                     2961         2958.81
REMARK        N                     1584         1579.85
REMARK        P                        8            8.00
REMARK        S                       45           44.96
REMARK      K1+                        2            2.00
REMARK     Mg2+                        2            2.00
REMARK      O1-                      141          139.93
REMARK    TOTAL                    22271        22232.74
REMARK -----------------------------------------------------------------------
REMARK r_free_flags.md5.hexdigest 60e3fbb2e9f8b5d4851f28e98095b181
REMARK 
REMARK IF THIS FILE IS FOR PDB DEPOSITION: REMOVE ALL FROM THIS LINE UP.
REMARK   3
REMARK   3 REFINEMENT.
REMARK   3   PROGRAM     : PHENIX (1.11.1_2575: ???)
REMARK   3   AUTHORS     : Adams,Afonine,Bunkoczi,Burnley,Chen,Dar,Davis,
REMARK   3               : Draizen,Echols,Gildea,Gros,Grosse-Kunstleve,Headd,
REMARK   3               : Hintze,Hung,Ioerger,Liebschner,McCoy,McKee,Moriarty,
REMARK   3               : Oeffner,Poon,Read,Richardson,Richardson,Sacchettini,
REMARK   3               : Sauter,Sobolev,Storoni,Terwilliger,Williams,Zwart
REMARK   3
REMARK   3  REFINEMENT TARGET : ML
REMARK   3  
REMARK   3  DATA USED IN REFINEMENT.
REMARK   3   RESOLUTION RANGE HIGH (ANGSTROMS) : 2.199   
REMARK   3   RESOLUTION RANGE LOW  (ANGSTROMS) : 42.932  
REMARK   3   MIN(FOBS/SIGMA_FOBS)              : 1.34  
REMARK   3   COMPLETENESS FOR RANGE        (%) : 93.51 
REMARK   3   NUMBER OF REFLECTIONS             : 102866    
REMARK   3   NUMBER OF REFLECTIONS (NON-ANOMALOUS) : 102866    
REMARK   3  
REMARK   3  FIT TO DATA USED IN REFINEMENT.
REMARK   3   R VALUE     (WORKING + TEST SET) : 0.1411
REMARK   3   R VALUE            (WORKING SET) : 0.1372
REMARK   3   FREE R VALUE                     : 0.1765
REMARK   3   FREE R VALUE TEST SET SIZE   (%) : 10.05 
REMARK   3   FREE R VALUE TEST SET COUNT      : 10340     
REMARK   3  
REMARK   3  FIT TO DATA USED IN REFINEMENT (IN BINS).
REMARK   3   BIN  RESOLUTION RANGE  COMPL.    NWORK NFREE   RWORK  RFREE  CCWORK CCFREE
REMARK   3     1 42.9398 -  6.8237    0.95     3424   391  0.1735 0.1827   0.929  0.912
REMARK   3     2  6.8237 -  5.4196    0.98     3310   421  0.1592 0.1924   0.938  0.894
REMARK   3     3  5.4196 -  4.7355    0.99     3325   380  0.1143 0.1432   0.966  0.950
REMARK   3     4  4.7355 -  4.3030    0.99     3333   347  0.1032 0.1352   0.974  0.945
REMARK   3     5  4.3030 -  3.9948    0.99     3331   364  0.1134 0.1521   0.965  0.944
REMARK   3     6  3.9948 -  3.7594    0.99     3305   345  0.1147 0.1525   0.965  0.934
REMARK   3     7  3.7594 -  3.5713    0.99     3289   375  0.1171 0.1566   0.964  0.929
REMARK   3     8  3.5713 -  3.4159    0.99     3320   345  0.1320 0.1619   0.955  0.928
REMARK   3     9  3.4159 -  3.2844    1.00     3272   373  0.1322 0.1748   0.955  0.919
REMARK   3    10  3.2844 -  3.1711    1.00     3292   345  0.1418 0.1829   0.947  0.914
REMARK   3    11  3.1711 -  3.0720    1.00     3286   381  0.1414 0.1748   0.946  0.922
REMARK   3    12  3.0720 -  2.9842    1.00     3260   362  0.1430 0.1709   0.947  0.923
REMARK   3    13  2.9842 -  2.9057    1.00     3261   367  0.1439 0.1869   0.943  0.909
REMARK   3    14  2.9057 -  2.8348    1.00     3304   346  0.1410 0.1847   0.949  0.923
REMARK   3    15  2.8348 -  2.7704    1.00     3279   361  0.1419 0.1849   0.950  0.918
REMARK   3    16  2.7704 -  2.7114    1.00     3279   339  0.1496 0.1853   0.944  0.898
REMARK   3    17  2.7114 -  2.6572    1.00     3263   357  0.1344 0.1916   0.950  0.905
REMARK   3    18  2.6572 -  2.6070    1.00     3254   390  0.1367 0.1806   0.954  0.908
REMARK   3    19  2.6070 -  2.5605    1.00     3263   342  0.1328 0.1815   0.956  0.912
REMARK   3    20  2.5605 -  2.5171    0.99     3248   362  0.1363 0.1806   0.952  0.906
REMARK   3    21  2.5171 -  2.4765    0.99     3219   376  0.1387 0.1941   0.952  0.885
REMARK   3    22  2.4765 -  2.4384    0.98     3184   354  0.1463 0.2023   0.945  0.902
REMARK   3    23  2.4384 -  2.4025    0.97     3179   324  0.1504 0.1957   0.938  0.897
REMARK   3    24  2.4025 -  2.3687    0.95     3102   342  0.1486 0.2114   0.944  0.876
REMARK   3    25  2.3687 -  2.3367    0.91     2942   356  0.1591 0.2096   0.933  0.881
REMARK   3    26  2.3367 -  2.3063    0.87     2811   332  0.1587 0.2219   0.934  0.855
REMARK   3    27  2.3063 -  2.2775    0.79     2555   303  0.1640 0.2237   0.927  0.855
REMARK   3    28  2.2775 -  2.2501    0.70     2275   280  0.1741 0.2091   0.917  0.871
REMARK   3    29  2.2501 -  2.2239    0.59     1910   233  0.1867 0.2430   0.902  0.836
REMARK   3    30  2.2239 -  2.1989    0.44     1451   147  0.1932 0.2231   0.905  0.854
REMARK   3  
REMARK   3  BULK SOLVENT MODELLING.
REMARK   3   METHOD USED        : FLAT BULK SOLVENT MODEL
REMARK   3   SOLVENT RADIUS     : 1.11    
REMARK   3   SHRINKAGE RADIUS   : 0.90    
REMARK   3   GRID STEP FACTOR   : 4.00    
REMARK   3  
REMARK   3  ERROR ESTIMATES.
REMARK   3   COORDINATE ERROR (MAXIMUM-LIKELIHOOD BASED)     : 0.17    
REMARK   3   PHASE ERROR (DEGREES, MAXIMUM-LIKELIHOOD BASED) : 16.54   
REMARK   3  
REMARK   3  STRUCTURE FACTORS CALCULATION ALGORITHM : FFT
REMARK   3  
REMARK   3  RESTRAINTS LIBRARY
REMARK   3    GEOSTD + MON.LIB. + CDL v1.2
REMARK   3  
REMARK   3  DEVIATIONS FROM IDEAL VALUES.
REMARK   3                 RMSD     MAX  COUNT
REMARK   3   BOND      :  0.012   0.138   9326
REMARK   3   ANGLE     :  1.158  15.392  12688
REMARK   3   CHIRALITY :  0.061   0.236   1420
REMARK   3   PLANARITY :  0.008   0.059   1642
REMARK   3   DIHEDRAL  : 14.251 179.192   5498
REMARK   3   MIN NONBONDED DISTANCE : 1.739 
REMARK   3  
REMARK   3  MOLPROBITY STATISTICS.
REMARK   3   ALL-ATOM CLASHSCORE : 3.14
REMARK   3   RAMACHANDRAN PLOT:
REMARK   3     OUTLIERS : 0.00  %
REMARK   3     ALLOWED  : 1.37  %
REMARK   3     FAVORED  : 98.63 %
REMARK   3   ROTAMER OUTLIERS : 1.26 %
REMARK   3   CBETA DEVIATIONS : 0
REMARK   3   PEPTIDE PLANE:
REMARK   3     CIS-PROLINE     : 2
REMARK   3     CIS-GENERAL     : 0
REMARK   3     TWISTED PROLINE : 0
REMARK   3     TWISTED GENERAL : 0
REMARK   3  
REMARK   3  ATOMIC DISPLACEMENT PARAMETERS.
REMARK   3   WILSON B : 19.66
REMARK   3   RMS(B_ISO_OR_EQUIVALENT_BONDED) : 3.87
REMARK   3   ATOMS          NUMBER OF ATOMS
REMARK   3                    ISO.  ANISO. 
REMARK   3    ALL         :  22271       0
REMARK   3    ALL (NO H)  :  10494       0
REMARK   3    SOLVENT     :   1360       0
REMARK   3    NON-SOLVENT :   9134       0
REMARK   3    HYDROGENS   :  11777       0
REMARK   3
HELIX    1   1 GLY A   94  ARG A  104  1               Generated by MOE   11
HELIX    2   2 GLY A  116  ILE A  118  5               Generated by MOE    3
HELIX    3   3 LEU A  119  ALA A  124  1               Generated by MOE    6
HELIX    4   4 GLU A  139  SER A  153  1               Generated by MOE   15
HELIX    5   5 PRO A  165  THR A  168  1               Generated by MOE    4
HELIX    6   6 VAL A  171  ASP A  180  1               Generated by MOE   10
HELIX    7   7 VAL A  206  ILE A  209  1               Generated by MOE    4
HELIX    8   8 ARG A  211  CYS A  213  5               Generated by MOE    3
HELIX    9   9 VAL A  223  GLU A  225  5               Generated by MOE    3
HELIX   10  10 LEU A  226  THR A  238  1               Generated by MOE   13
HELIX   11  11 LYS A  251  ALA A  255  1               Generated by MOE    5
HELIX   12  12 VAL A  285  ASN A  297  1               Generated by MOE   13
HELIX   13  13 ALA A  308  ASN A  312  5               Generated by MOE    5
HELIX   14  14 GLY A  316  ARG A  326  1               Generated by MOE   11
HELIX   15  15 LEU A  335  GLY A  337  5               Generated by MOE    3
HELIX   16  16 ALA A  358  ASN A  366  1               Generated by MOE    9
HELIX   17  17 ILE A  385  LYS A  387  5               Generated by MOE    3
HELIX   18  18 PRO A  390  ALA A  397  1               Generated by MOE    8
HELIX   19  19 PRO A  410  ASN A  412  5               Generated by MOE    3
HELIX   20  20 ALA A  427  MET A  435  1               Generated by MOE    9
HELIX   21  21 SER A  445  GLU A  457  1               Generated by MOE   13
HELIX   22  22 PRO A  473  ASN A  485  1               Generated by MOE   13
HELIX   23  23 GLN A  499  HIS A  507  1               Generated by MOE    9
HELIX   24  24 GLY A  528  ALA A  538  1               Generated by MOE   11
HELIX   25  25 ASP A  550  THR A  556  1               Generated by MOE    7
HELIX   26  26 LEU A  557  GLU A  559  5               Generated by MOE    3
HELIX   27  27 LEU A  560  ALA A  566  1               Generated by MOE    7
HELIX   28  28 GLY A  581  PHE A  590  1               Generated by MOE   10
HELIX   29  29 PHE A  605  ALA A  611  1               Generated by MOE    7
HELIX   30  30 GLN A  622  SER A  634  1               Generated by MOE   13
HELIX   31  31 PRO A  669  ARG A  682  1               Generated by MOE   14
HELIX   32  32 GLY B   94  ARG B  104  1               Generated by MOE   11
HELIX   33  33 LEU B  119  ALA B  124  1               Generated by MOE    6
HELIX   34  34 GLU B  139  SER B  153  1               Generated by MOE   15
HELIX   35  35 PRO B  165  THR B  168  1               Generated by MOE    4
HELIX   36  36 VAL B  171  ASP B  180  1               Generated by MOE   10
HELIX   37  37 VAL B  206  ILE B  209  1               Generated by MOE    4
HELIX   38  38 ARG B  211  CYS B  213  5               Generated by MOE    3
HELIX   39  39 VAL B  223  GLU B  225  5               Generated by MOE    3
HELIX   40  40 LEU B  226  THR B  238  1               Generated by MOE   13
HELIX   41  41 LYS B  251  ALA B  255  1               Generated by MOE    5
HELIX   42  42 THR B  264  THR B  267  5               Generated by MOE    4
HELIX   43  43 ARG B  279  LEU B  298  1               Generated by MOE   20
HELIX   44  44 ALA B  308  ASN B  312  5               Generated by MOE    5
HELIX   45  45 GLY B  316  ALA B  327  1               Generated by MOE   12
HELIX   46  46 LEU B  335  GLY B  337  5               Generated by MOE    3
HELIX   47  47 ALA B  358  ASN B  366  1               Generated by MOE    9
HELIX   48  48 ILE B  385  LYS B  387  5               Generated by MOE    3
HELIX   49  49 PRO B  390  ALA B  397  1               Generated by MOE    8
HELIX   50  50 PRO B  410  ASN B  412  5               Generated by MOE    3
HELIX   51  51 ALA B  427  MET B  434  1               Generated by MOE    8
HELIX   52  52 MET B  435  LYS B  437  5               Generated by MOE    3
HELIX   53  53 SER B  445  GLU B  457  1               Generated by MOE   13
HELIX   54  54 PRO B  473  ASP B  486  1               Generated by MOE   14
HELIX   55  55 GLN B  499  HIS B  507  1               Generated by MOE    9
HELIX   56  56 GLY B  528  ALA B  538  1               Generated by MOE   11
HELIX   57  57 ASP B  550  THR B  556  1               Generated by MOE    7
HELIX   58  58 LEU B  557  GLU B  559  5               Generated by MOE    3
HELIX   59  59 LEU B  560  ALA B  566  1               Generated by MOE    7
HELIX   60  60 GLY B  581  PHE B  590  1               Generated by MOE   10
HELIX   61  61 PHE B  605  ALA B  611  1               Generated by MOE    7
HELIX   62  62 GLN B  622  GLU B  624  5               Generated by MOE    3
HELIX   63  63 LEU B  625  SER B  634  1               Generated by MOE   10
HELIX   64  64 PRO B  669  ARG B  682  1               Generated by MOE   14
SHEET    1       THR A 109  GLY A 112                  Generated by MOE
SHEET    2       ASN A 132  VAL A 134                  Generated by MOE
SHEET    3       GLY A 157  VAL A 161                  Generated by MOE
SHEET    4       MET A 184  GLN A 190                  Generated by MOE
SHEET    5       TRP A 216  MET A 219                  Generated by MOE
SHEET    6       PRO A 244  PRO A 250                  Generated by MOE
SHEET    7       PRO A 302  VAL A 306                  Generated by MOE
SHEET    8       VAL A 331  THR A 333                  Generated by MOE
SHEET    9       SER A 348  SER A 348                  Generated by MOE
SHEET   10       LEU A 349  LEU A 349                  Generated by MOE
SHEET   11       ASP A 350  MET A 351                  Generated by MOE
SHEET   12       LEU A 369  VAL A 373                  Generated by MOE
SHEET   13       GLY A 402  GLU A 407                  Generated by MOE
SHEET   14       ILE A 421  GLU A 424                  Generated by MOE
SHEET   15       VAL A 491  THR A 495                  Generated by MOE
SHEET   16       PHE A 516  ILE A 517                  Generated by MOE
SHEET   17       LEU A 543  GLY A 549                  Generated by MOE
SHEET   18       LYS A 571  ASN A 576                  Generated by MOE
SHEET   19       LYS A 615  VAL A 619                  Generated by MOE
SHEET   20       VAL A 639  GLU A 644                  Generated by MOE
SHEET   21       THR B 109  GLY B 112                  Generated by MOE
SHEET   22       ASN B 132  VAL B 134                  Generated by MOE
SHEET   23       GLY B 157  VAL B 161                  Generated by MOE
SHEET   24       MET B 184  GLN B 190                  Generated by MOE
SHEET   25       TRP B 216  MET B 219                  Generated by MOE
SHEET   26       PRO B 244  PRO B 250                  Generated by MOE
SHEET   27       PRO B 302  VAL B 306                  Generated by MOE
SHEET   28       VAL B 331  THR B 333                  Generated by MOE
SHEET   29       SER B 348  SER B 348                  Generated by MOE
SHEET   30       LEU B 349  LEU B 349                  Generated by MOE
SHEET   31       ASP B 350  MET B 351                  Generated by MOE
SHEET   32       LEU B 369  VAL B 373                  Generated by MOE
SHEET   33       GLY B 402  GLU B 407                  Generated by MOE
SHEET   34       ILE B 421  GLU B 424                  Generated by MOE
SHEET   35       VAL B 491  THR B 495                  Generated by MOE
SHEET   36       PHE B 516  ILE B 517                  Generated by MOE
SHEET   37       LEU B 543  GLY B 549                  Generated by MOE
SHEET   38       LYS B 571  ASN B 576                  Generated by MOE
SHEET   39       LYS B 615  VAL B 619                  Generated by MOE
SHEET   40       VAL B 639  GLU B 644                  Generated by MOE
CRYST1  154.579  154.579  178.759  90.00  90.00  90.00 P 4 2 2
SCALE1      0.006469  0.000000  0.000000        0.00000
SCALE2      0.000000  0.006469  0.000000        0.00000
SCALE3      0.000000  0.000000  0.005594        0.00000
ATOM      1  N   MET A  85     -21.252  50.661 157.041  1.00 68.11           N
ATOM      2  CA  MET A  85     -20.953  50.957 155.646  1.00 66.27           C
ATOM      3  C   MET A  85     -20.139  52.253 155.507  1.00 67.85           C
ATOM      4  O   MET A  85     -20.104  53.069 156.429  1.00 61.98           O
ATOM      5  CB  MET A  85     -22.241  51.070 154.826  1.00 66.97           C
ATOM      6  CG  MET A  85     -23.104  49.814 154.810  1.00 70.95           C
ATOM      7  SD  MET A  85     -22.294  48.329 154.132  1.00 74.39           S
ATOM      8  CE  MET A  85     -22.736  48.395 152.383  1.00 68.24           C
ATOM      9  H1  MET A  85     -21.742  49.837 157.096  1.00 81.74           H
ATOM     10  H2  MET A  85     -21.779  51.371 157.413  1.00 81.74           H
ATOM     11  HA  MET A  85     -20.434  50.224 155.278  1.00 79.52           H
ATOM     12  HB2 MET A  85     -22.005  51.276 153.908  1.00 80.36           H
ATOM     13  HB3 MET A  85     -22.778  51.790 155.193  1.00 80.36           H
ATOM     14  HG2 MET A  85     -23.892  49.988 154.271  1.00 85.13           H
ATOM     15  HG3 MET A  85     -23.371  49.611 155.720  1.00 85.13           H
ATOM     16  HE1 MET A  85     -23.703  48.369 152.301  1.00 81.89           H
ATOM     17  HE2 MET A  85     -22.394  49.219 152.002  1.00 81.89           H
ATOM     18  HE3 MET A  85     -22.345  47.633 151.929  1.00 81.89           H
ATOM     19  N   ASP A  86     -19.486  52.429 154.348  1.00 69.02           N
ATOM     20  CA  ASP A  86     -18.664  53.600 154.053  1.00 62.76           C
ATOM     21  C   ASP A  86     -19.140  54.273 152.768  1.00 60.66           C
ATOM     22  O   ASP A  86     -19.558  53.599 151.816  1.00 58.75           O
ATOM     23  CB  ASP A  86     -17.179  53.229 153.915  1.00 61.52           C
ATOM     24  CG  ASP A  86     -16.292  54.449 153.647  1.00 61.99           C
ATOM     25  OD1 ASP A  86     -16.603  55.517 154.214  1.00 64.20           O
ATOM     26  OD2 ASP A  86     -15.288  54.354 152.889  1.00 60.86           O1-
ATOM     27  H   ASP A  86     -19.509  51.862 153.701  1.00 82.83           H
ATOM     28  HA  ASP A  86     -18.750  54.239 154.778  1.00 75.31           H
ATOM     29  HB2 ASP A  86     -16.879  52.813 154.738  1.00 73.83           H
ATOM     30  HB3 ASP A  86     -17.074  52.612 153.174  1.00 73.83           H
ATOM     31  N   THR A  87     -19.062  55.611 152.748  1.00 52.73           N
ATOM     32  CA  THR A  87     -19.466  56.400 151.592  1.00 54.09           C
ATOM     33  C   THR A  87     -18.436  57.451 151.202  1.00 46.30           C
ATOM     34  O   THR A  87     -18.742  58.321 150.383  1.00 47.02           O
ATOM     35  CB  THR A  87     -20.805  57.100 151.847  1.00 56.93           C
ATOM     36  OG1 THR A  87     -20.647  58.057 152.904  1.00 53.71           O
ATOM     37  CG2 THR A  87     -21.874  56.092 152.193  1.00 57.09           C
ATOM     38  H   THR A  87     -18.772  56.085 153.404  1.00 63.28           H
ATOM     39  HA  THR A  87     -19.583  55.805 150.835  1.00 64.91           H
ATOM     40  HB  THR A  87     -21.079  57.562 151.039  1.00 68.31           H
ATOM     41  HG1 THR A  87     -21.377  58.446 153.051  1.00 64.45           H
ATOM     42 HG21 THR A  87     -22.717  56.545 152.353  1.00 68.51           H
ATOM     43 HG22 THR A  87     -21.987  55.464 151.463  1.00 68.51           H
ATOM     44 HG23 THR A  87     -21.623  55.604 152.993  1.00 68.51           H
ATOM     45  N   SER A  88     -17.236  57.415 151.772  1.00 46.48           N
ATOM     46  CA  SER A  88     -16.199  58.358 151.363  1.00 48.10           C
ATOM     47  C   SER A  88     -15.839  58.234 149.873  1.00 50.56           C
ATOM     48  O   SER A  88     -15.302  59.191 149.300  1.00 43.64           O
ATOM     49  CB  SER A  88     -14.956  58.167 152.250  1.00 50.03           C
ATOM     50  OG  SER A  88     -14.490  56.820 152.255  1.00 53.27           O
ATOM     51  H   SER A  88     -16.999  56.864 152.389  1.00 55.77           H
ATOM     52  HA  SER A  88     -16.527  59.259 151.510  1.00 57.72           H
ATOM     53  HB2 SER A  88     -14.247  58.739 151.917  1.00 60.04           H
ATOM     54  HB3 SER A  88     -15.181  58.421 153.158  1.00 60.04           H
ATOM     55  HG  SER A  88     -15.091  56.309 152.546  1.00 63.92           H
ATOM     56  N   PHE A  89     -16.136  57.091 149.224  1.00 45.59           N
ATOM     57  CA  PHE A  89     -15.810  56.894 147.809  1.00 43.43           C
ATOM     58  C   PHE A  89     -17.012  57.042 146.881  1.00 40.76           C
ATOM     59  O   PHE A  89     -16.828  57.078 145.655  1.00 39.65           O
ATOM     60  CB  PHE A  89     -15.171  55.506 147.595  1.00 35.78           C
ATOM     61  CG  PHE A  89     -13.788  55.353 148.206  1.00 29.74           C
ATOM     62  CD1 PHE A  89     -13.309  54.113 148.559  1.00 29.75           C
ATOM     63  CD2 PHE A  89     -12.982  56.448 148.434  1.00 35.92           C
ATOM     64  CE1 PHE A  89     -12.046  53.968 149.110  1.00 35.09           C
ATOM     65  CE2 PHE A  89     -11.720  56.298 148.983  1.00 41.82           C
ATOM     66  CZ  PHE A  89     -11.263  55.048 149.322  1.00 34.96           C
ATOM     67  H   PHE A  89     -16.527  56.417 149.587  1.00 54.71           H
ATOM     68  HA  PHE A  89     -15.156  57.561 147.549  1.00 52.11           H
ATOM     69  HB2 PHE A  89     -15.746  54.834 147.993  1.00 42.93           H
ATOM     70  HB3 PHE A  89     -15.092  55.345 146.641  1.00 42.93           H
ATOM     71  HD1 PHE A  89     -13.835  53.360 148.415  1.00 35.70           H
ATOM     72  HD2 PHE A  89     -13.284  57.296 148.203  1.00 43.10           H
ATOM     73  HE1 PHE A  89     -11.737  53.122 149.340  1.00 42.11           H
ATOM     74  HE2 PHE A  89     -11.185  57.044 149.129  1.00 50.19           H
ATOM     75  HZ  PHE A  89     -10.418  54.945 149.696  1.00 41.95           H
ATOM     76  N   VAL A  90     -18.230  57.140 147.416  1.00 34.76           N
ATOM     77  CA  VAL A  90     -19.390  57.281 146.552  1.00 38.00           C
ATOM     78  C   VAL A  90     -19.186  58.526 145.705  1.00 29.06           C
ATOM     79  O   VAL A  90     -18.622  59.518 146.168  1.00 29.10           O
ATOM     80  CB  VAL A  90     -20.681  57.327 147.387  1.00 35.17           C
ATOM     81  CG1 VAL A  90     -21.894  57.684 146.514  1.00 37.09           C
ATOM     82  CG2 VAL A  90     -20.903  55.987 148.053  1.00 36.41           C
ATOM     83  H   VAL A  90     -18.405  57.126 148.258  1.00 41.71           H
ATOM     84  HA  VAL A  90     -19.441  56.515 145.958  1.00 45.59           H
ATOM     85  HB  VAL A  90     -20.593  58.002 148.078  1.00 42.20           H
ATOM     86 HG11 VAL A  90     -22.688  57.704 147.071  1.00 44.51           H
ATOM     87 HG12 VAL A  90     -21.749  58.555 146.112  1.00 44.51           H
ATOM     88 HG13 VAL A  90     -21.993  57.012 145.821  1.00 44.51           H
ATOM     89 HG21 VAL A  90     -21.719  56.027 148.577  1.00 43.70           H
ATOM     90 HG22 VAL A  90     -20.981  55.304 147.369  1.00 43.70           H
ATOM     91 HG23 VAL A  90     -20.148  55.793 148.631  1.00 43.70           H
ATOM     92  N   GLY A  91     -19.541  58.439 144.423  1.00 28.60           N
ATOM     93  CA  GLY A  91     -19.278  59.519 143.485  1.00 27.24           C
ATOM     94  C   GLY A  91     -17.919  59.479 142.795  1.00 32.62           C
ATOM     95  O   GLY A  91     -17.710  60.233 141.835  1.00 31.10           O
ATOM     96  H   GLY A  91     -19.937  57.760 144.074  1.00 34.31           H
ATOM     97  HA2 GLY A  91     -19.960  59.507 142.796  1.00 32.69           H
ATOM     98  HA3 GLY A  91     -19.345  60.364 143.956  1.00 32.69           H
ATOM     99  N   LEU A  92     -16.980  58.654 143.247  1.00 24.64           N
ATOM    100  CA  LEU A  92     -15.669  58.626 142.612  1.00 29.63           C
ATOM    101  C   LEU A  92     -15.607  57.533 141.544  1.00 25.67           C
ATOM    102  O   LEU A  92     -16.306  56.520 141.632  1.00 26.67           O
ATOM    103  CB  LEU A  92     -14.578  58.386 143.648  1.00 29.31           C
ATOM    104  CG  LEU A  92     -14.395  59.479 144.679  1.00 26.40           C
ATOM    105  CD1 LEU A  92     -13.212  59.106 145.486  1.00 33.03           C
ATOM    106  CD2 LEU A  92     -14.210  60.823 144.036  1.00 28.68           C
ATOM    107  H   LEU A  92     -17.074  58.111 143.907  1.00 29.57           H
ATOM    108  HA  LEU A  92     -15.501  59.481 142.185  1.00 35.56           H
ATOM    109  HB2 LEU A  92     -14.786  57.568 144.126  1.00 35.17           H
ATOM    110  HB3 LEU A  92     -13.733  58.281 143.183  1.00 35.17           H
ATOM    111  HG  LEU A  92     -15.170  59.514 145.261  1.00 31.68           H
ATOM    112 HD11 LEU A  92     -13.063  59.787 146.161  1.00 39.64           H
ATOM    113 HD12 LEU A  92     -13.377  58.250 145.911  1.00 39.64           H
ATOM    114 HD13 LEU A  92     -12.439  59.044 144.903  1.00 39.64           H
ATOM    115 HD21 LEU A  92     -14.096  61.491 144.730  1.00 34.42           H
ATOM    116 HD22 LEU A  92     -13.423  60.796 143.470  1.00 34.42           H
ATOM    117 HD23 LEU A  92     -14.994  61.028 143.504  1.00 34.42           H
ATOM    118  N   THR A  93     -14.788  57.760 140.510  1.00 26.67           N
ATOM    119  CA  THR A  93     -14.494  56.682 139.562  1.00 20.38           C
ATOM    120  C   THR A  93     -13.562  55.639 140.199  1.00 22.26           C
ATOM    121  O   THR A  93     -12.841  55.912 141.172  1.00 21.68           O
ATOM    122  CB  THR A  93     -13.832  57.199 138.281  1.00 18.76           C
ATOM    123  OG1 THR A  93     -12.505  57.646 138.578  1.00 22.86           O
ATOM    124  CG2 THR A  93     -14.629  58.327 137.638  1.00 25.02           C
ATOM    125  H   THR A  93     -14.400  58.508 140.339  1.00 32.01           H
ATOM    126  HA  THR A  93     -15.321  56.239 139.317  1.00 24.46           H
ATOM    127  HB  THR A  93     -13.780  56.471 137.641  1.00 22.51           H
ATOM    128  HG1 THR A  93     -12.135  57.931 137.880  1.00 27.43           H
ATOM    129 HG21 THR A  93     -14.183  58.630 136.832  1.00 30.02           H
ATOM    130 HG22 THR A  93     -15.518  58.016 137.409  1.00 30.02           H
ATOM    131 HG23 THR A  93     -14.705  59.072 138.255  1.00 30.02           H
ATOM    132  N   GLY A  94     -13.592  54.425 139.633  1.00 17.61           N
ATOM    133  CA  GLY A  94     -12.624  53.411 140.016  1.00 18.57           C
ATOM    134  C   GLY A  94     -11.205  53.937 140.034  1.00 17.35           C
ATOM    135  O   GLY A  94     -10.449  53.680 140.968  1.00 21.04           O
ATOM    136  H   GLY A  94     -14.156  54.174 139.035  1.00 21.14           H
ATOM    137  HA2 GLY A  94     -12.839  53.079 140.902  1.00 22.29           H
ATOM    138  HA3 GLY A  94     -12.669  52.671 139.391  1.00 22.29           H
ATOM    139  N   GLY A  95     -10.831  54.713 139.015  1.00 18.29           N
ATOM    140  CA  GLY A  95      -9.494  55.289 138.990  1.00 19.52           C
ATOM    141  C   GLY A  95      -9.242  56.273 140.125  1.00 22.45           C
ATOM    142  O   GLY A  95      -8.135  56.344 140.668  1.00 17.77           O
ATOM    143  H   GLY A  95     -11.324  54.917 138.340  1.00 21.95           H
ATOM    144  HA2 GLY A  95      -8.838  54.577 139.053  1.00 23.42           H
ATOM    145  HA3 GLY A  95      -9.360  55.753 138.149  1.00 23.42           H
ATOM    146  N   GLN A  96     -10.242  57.086 140.460  1.00 24.84           N
ATOM    147  CA  GLN A  96     -10.084  58.016 141.574  1.00 24.18           C
ATOM    148  C   GLN A  96      -9.947  57.268 142.890  1.00 19.06           C
ATOM    149  O   GLN A  96      -9.124  57.633 143.733  1.00 23.44           O
ATOM    150  CB  GLN A  96     -11.260  58.983 141.605  1.00 27.02           C
ATOM    151  CG  GLN A  96     -11.226  59.982 140.451  1.00 26.66           C
ATOM    152  CD  GLN A  96     -12.455  60.834 140.433  1.00 26.32           C
ATOM    153  OE1 GLN A  96     -13.579  60.336 140.496  1.00 26.87           O
ATOM    154  NE2 GLN A  96     -12.257  62.128 140.356  1.00 37.39           N
ATOM    155  H   GLN A  96     -11.007  57.118 140.068  1.00 29.80           H
ATOM    156  HA  GLN A  96      -9.275  58.534 141.440  1.00 29.02           H
ATOM    157  HB2 GLN A  96     -12.087  58.479 141.542  1.00 32.42           H
ATOM    158  HB3 GLN A  96     -11.238  59.483 142.436  1.00 32.42           H
ATOM    159  HG2 GLN A  96     -10.454  60.561 140.552  1.00 31.99           H
ATOM    160  HG3 GLN A  96     -11.177  59.499 139.611  1.00 31.99           H
ATOM    161 HE21 GLN A  96     -11.456  62.439 140.319  1.00 44.87           H
ATOM    162 HE22 GLN A  96     -12.928  62.666 140.342  1.00 44.87           H
ATOM    163  N   ILE A  97     -10.702  56.187 143.046  1.00 18.60           N
ATOM    164  CA  ILE A  97     -10.560  55.312 144.205  1.00 19.35           C
ATOM    165  C   ILE A  97      -9.150  54.742 144.282  1.00 22.79           C
ATOM    166  O   ILE A  97      -8.533  54.700 145.360  1.00 22.95           O
ATOM    167  CB  ILE A  97     -11.626  54.208 144.143  1.00 17.33           C
ATOM    168  CG1 ILE A  97     -12.988  54.823 144.436  1.00 20.58           C
ATOM    169  CG2 ILE A  97     -11.303  53.067 145.099  1.00 24.14           C
ATOM    170  CD1 ILE A  97     -14.127  53.891 144.174  1.00 25.06           C
ATOM    171  H   ILE A  97     -11.308  55.936 142.490  1.00 22.32           H
ATOM    172  HA  ILE A  97     -10.715  55.830 145.010  1.00 23.22           H
ATOM    173  HB  ILE A  97     -11.642  53.851 143.241  1.00 20.80           H
ATOM    174 HG12 ILE A  97     -13.022  55.079 145.371  1.00 24.70           H
ATOM    175 HG13 ILE A  97     -13.107  55.605 143.875  1.00 24.70           H
ATOM    176 HG21 ILE A  97     -11.997  52.392 145.030  1.00 28.97           H
ATOM    177 HG22 ILE A  97     -10.445  52.685 144.856  1.00 28.97           H
ATOM    178 HG23 ILE A  97     -11.267  53.415 146.004  1.00 28.97           H
ATOM    179 HD11 ILE A  97     -14.959  54.345 144.380  1.00 30.07           H
ATOM    180 HD12 ILE A  97     -14.114  53.633 143.239  1.00 30.07           H
ATOM    181 HD13 ILE A  97     -14.029  53.107 144.736  1.00 30.07           H
ATOM    182  N   PHE A  98      -8.626  54.275 143.144  1.00 20.75           N
ATOM    183  CA  PHE A  98      -7.240  53.803 143.100  1.00 21.78           C
ATOM    184  C   PHE A  98      -6.298  54.870 143.633  1.00 20.28           C
ATOM    185  O   PHE A  98      -5.413  54.592 144.443  1.00 20.90           O
ATOM    186  CB  PHE A  98      -6.841  53.423 141.650  1.00 19.38           C
ATOM    187  CG  PHE A  98      -5.402  52.999 141.495  1.00 17.40           C
ATOM    188  CD1 PHE A  98      -5.051  51.661 141.541  1.00 20.99           C
ATOM    189  CD2 PHE A  98      -4.395  53.934 141.320  1.00 15.95           C
ATOM    190  CE1 PHE A  98      -3.731  51.275 141.403  1.00 17.89           C
ATOM    191  CE2 PHE A  98      -3.085  53.565 141.212  1.00 14.83           C
ATOM    192  CZ  PHE A  98      -2.748  52.218 141.252  1.00 19.76           C
ATOM    193  H   PHE A  98      -9.045  54.221 142.395  1.00 24.90           H
ATOM    194  HA  PHE A  98      -7.153  53.014 143.657  1.00 26.14           H
ATOM    195  HB2 PHE A  98      -7.399  52.686 141.357  1.00 23.26           H
ATOM    196  HB3 PHE A  98      -6.985  54.191 141.076  1.00 23.26           H
ATOM    197  HD1 PHE A  98      -5.710  51.015 141.653  1.00 25.19           H
ATOM    198  HD2 PHE A  98      -4.615  54.838 141.302  1.00 19.14           H
ATOM    199  HE1 PHE A  98      -3.506  50.374 141.438  1.00 21.47           H
ATOM    200  HE2 PHE A  98      -2.425  54.209 141.091  1.00 17.79           H
ATOM    201  HZ  PHE A  98      -1.861  51.956 141.158  1.00 23.72           H
ATOM    202  N   ASN A  99      -6.443  56.098 143.143  1.00 20.24           N
ATOM    203  CA  ASN A  99      -5.594  57.190 143.613  1.00 22.92           C
ATOM    204  C   ASN A  99      -5.664  57.328 145.145  1.00 21.11           C
ATOM    205  O   ASN A  99      -4.640  57.371 145.840  1.00 19.46           O
ATOM    206  CB  ASN A  99      -6.046  58.463 142.911  1.00 20.43           C
ATOM    207  CG  ASN A  99      -5.119  59.608 143.139  1.00 20.89           C
ATOM    208  OD1 ASN A  99      -3.920  59.468 143.013  1.00 25.80           O
ATOM    209  ND2 ASN A  99      -5.672  60.765 143.490  1.00 26.40           N
ATOM    210  H   ASN A  99      -7.019  56.324 142.545  1.00 24.28           H
ATOM    211  HA  ASN A  99      -4.674  57.013 143.363  1.00 27.50           H
ATOM    212  HB2 ASN A  99      -6.090  58.298 141.956  1.00 24.52           H
ATOM    213  HB3 ASN A  99      -6.921  58.714 143.246  1.00 24.52           H
ATOM    214 HD21 ASN A  99      -5.176  61.453 143.632  1.00 31.68           H
ATOM    215 HD22 ASN A  99      -6.525  60.825 143.576  1.00 31.68           H
ATOM    216  N   GLU A 100      -6.879  57.371 145.685  1.00 21.24           N
ATOM    217  CA  GLU A 100      -7.062  57.466 147.137  1.00 26.51           C
ATOM    218  C   GLU A 100      -6.463  56.265 147.869  1.00 26.60           C
ATOM    219  O   GLU A 100      -5.836  56.424 148.928  1.00 27.58           O
ATOM    220  CB  GLU A 100      -8.562  57.598 147.460  0.86 24.36           C
ATOM    221  CG  GLU A 100      -9.036  59.010 147.510  0.81 37.03           C
ATOM    222  CD  GLU A 100      -8.345  59.752 148.610  0.63 30.54           C
ATOM    223  OE1 GLU A 100      -7.934  60.879 148.308  0.81 37.64           O
ATOM    224  OE2 GLU A 100      -8.161  59.180 149.728  0.78 31.59           O1-
ATOM    225  H   GLU A 100      -7.612  57.346 145.237  1.00 25.49           H
ATOM    226  HA  GLU A 100      -6.615  58.265 147.459  1.00 31.81           H
ATOM    227  HB2 GLU A 100      -9.072  57.138 146.775  1.00 29.24           H
ATOM    228  HB3 GLU A 100      -8.733  57.196 148.326  1.00 29.24           H
ATOM    229  HG2 GLU A 100      -8.836  59.449 146.669  1.00 44.44           H
ATOM    230  HG3 GLU A 100      -9.991  59.025 147.682  0.79 44.44           H
ATOM    231  N   MET A 101      -6.657  55.051 147.330  1.00 22.36           N
ATOM    232  CA  MET A 101      -6.140  53.857 147.997  1.00 23.69           C
ATOM    233  C   MET A 101      -4.623  53.836 148.063  1.00 23.43           C
ATOM    234  O   MET A 101      -4.064  53.223 148.979  1.00 23.54           O
ATOM    235  CB  MET A 101      -6.625  52.596 147.298  1.00 20.51           C
ATOM    236  CG  MET A 101      -8.117  52.324 147.471  1.00 24.88           C
ATOM    237  SD  MET A 101      -8.667  52.403 149.165  1.00 30.77           S
ATOM    238  CE  MET A 101      -7.935  50.946 149.868  1.00 22.69           C
ATOM    239  H   MET A 101      -7.076  54.899 146.594  1.00 26.83           H
ATOM    240  HA  MET A 101      -6.487  53.839 148.903  1.00 28.43           H
ATOM    241  HB2 MET A 101      -6.447  52.678 146.348  1.00 24.61           H
ATOM    242  HB3 MET A 101      -6.142  51.836 147.658  1.00 24.61           H
ATOM    243  HG2 MET A 101      -8.616  52.985 146.966  1.00 29.85           H
ATOM    244  HG3 MET A 101      -8.314  51.435 147.136  1.00 29.85           H
ATOM    245  HE1 MET A 101      -8.177  50.892 150.805  1.00 27.22           H
ATOM    246  HE2 MET A 101      -8.267  50.166 149.395  1.00 27.22           H
ATOM    247  HE3 MET A 101      -6.971  51.002 149.777  1.00 27.22           H
ATOM    248  N   MET A 102      -3.932  54.436 147.090  1.00 20.00           N
ATOM    249  CA  MET A 102      -2.472  54.517 147.187  1.00 22.38           C
ATOM    250  C   MET A 102      -2.063  55.305 148.432  1.00 29.29           C
ATOM    251  O   MET A 102      -1.107  54.945 149.142  1.00 17.71           O
ATOM    252  CB  MET A 102      -1.888  55.184 145.944  1.00 24.72           C
ATOM    253  CG  MET A 102      -2.092  54.399 144.611  1.00 21.94           C
ATOM    254  SD  MET A 102      -1.311  52.788 144.632  1.00 19.14           S
ATOM    255  CE  MET A 102      -2.751  51.797 144.903  1.00 16.46           C
ATOM    256  H   MET A 102      -4.272  54.793 146.385  1.00 24.00           H
ATOM    257  HA  MET A 102      -2.108  53.619 147.246  1.00 26.85           H
ATOM    258  HB2 MET A 102      -2.305  56.053 145.837  1.00 29.67           H
ATOM    259  HB3 MET A 102      -0.934  55.296 146.074  1.00 29.67           H
ATOM    260  HG2 MET A 102      -3.042  54.270 144.461  1.00 26.33           H
ATOM    261  HG3 MET A 102      -1.707  54.909 143.881  1.00 26.33           H
ATOM    262  HE1 MET A 102      -2.489  50.864 144.941  1.00 19.75           H
ATOM    263  HE2 MET A 102      -3.162  52.060 145.742  1.00 19.75           H
ATOM    264  HE3 MET A 102      -3.373  51.937 144.172  1.00 19.75           H
ATOM    265  N   SER A 103      -2.779  56.390 148.698  1.00 27.77           N
ATOM    266  CA  SER A 103      -2.506  57.206 149.871  1.00 32.75           C
ATOM    267  C   SER A 103      -2.765  56.413 151.142  1.00 25.17           C
ATOM    268  O   SER A 103      -1.906  56.327 152.019  1.00 27.20           O
ATOM    269  CB  SER A 103      -3.369  58.460 149.819  1.00 28.66           C
ATOM    270  OG  SER A 103      -2.999  59.348 150.834  1.00 43.04           O
ATOM    271  H   SER A 103      -3.429  56.676 148.213  1.00 33.32           H
ATOM    272  HA  SER A 103      -1.575  57.477 149.865  1.00 39.30           H
ATOM    273  HB2 SER A 103      -3.249  58.893 148.959  1.00 34.39           H
ATOM    274  HB3 SER A 103      -4.299  58.210 149.939  1.00 34.39           H
ATOM    275  HG  SER A 103      -3.477  60.037 150.802  1.00 51.65           H
ATOM    276  N   ARG A 104      -3.919  55.754 151.214  1.00 23.95           N
ATOM    277  CA  ARG A 104      -4.230  54.936 152.370  1.00 29.65           C
ATOM    278  C   ARG A 104      -3.201  53.845 152.591  1.00 31.75           C
ATOM    279  O   ARG A 104      -2.996  53.427 153.733  1.00 28.01           O
ATOM    280  CB  ARG A 104      -5.608  54.325 152.208  1.00 26.03           C
ATOM    281  CG  ARG A 104      -6.702  55.370 152.193  1.00 32.65           C
ATOM    282  CD  ARG A 104      -8.055  54.693 152.376  1.00 31.45           C
ATOM    283  NE  ARG A 104      -9.167  55.636 152.407  1.00 38.09           N
ATOM    284  CZ  ARG A 104     -10.432  55.301 152.654  1.00 36.48           C
ATOM    285  NH1 ARG A 104     -10.776  54.035 152.905  1.00 37.14           N
ATOM    286  NH2 ARG A 104     -11.369  56.240 152.620  1.00 49.08           N1+
ATOM    287  H   ARG A 104      -4.531  55.767 150.610  1.00 28.74           H
ATOM    288  HA  ARG A 104      -4.243  55.498 153.160  1.00 35.59           H
ATOM    289  HB2 ARG A 104      -5.643  53.840 151.369  1.00 31.23           H
ATOM    290  HB3 ARG A 104      -5.777  53.723 152.949  1.00 31.23           H
ATOM    291  HG2 ARG A 104      -6.566  55.995 152.922  1.00 39.18           H
ATOM    292  HG3 ARG A 104      -6.699  55.833 151.340  1.00 39.18           H
ATOM    293  HD2 ARG A 104      -8.203  54.080 151.639  1.00 37.75           H
ATOM    294  HD3 ARG A 104      -8.052  54.206 153.215  1.00 37.75           H
ATOM    295  HE  ARG A 104      -8.994  56.465 152.256  1.00 45.71           H
ATOM    296 HH11 ARG A 104     -10.175  53.421 152.917  1.00 44.56           H
ATOM    297 HH12 ARG A 104     -11.598  53.836 153.063  1.00 44.56           H
ATOM    298 HH21 ARG A 104     -11.153  57.057 152.462  1.00 58.89           H
ATOM    299 HH22 ARG A 104     -12.187  56.036 152.788  1.00 58.89           H
ATOM    300  N   GLN A 105      -2.556  53.361 151.525  1.00 27.64           N
ATOM    301  CA  GLN A 105      -1.554  52.306 151.639  1.00 21.70           C
ATOM    302  C   GLN A 105      -0.161  52.872 151.828  1.00 22.25           C
ATOM    303  O   GLN A 105       0.818  52.120 151.801  1.00 22.47           O
ATOM    304  CB  GLN A 105      -1.611  51.378 150.410  1.00 19.97           C
ATOM    305  CG  GLN A 105      -2.829  50.426 150.438  1.00 20.79           C
ATOM    306  CD  GLN A 105      -2.687  49.291 151.483  1.00 20.61           C
ATOM    307  OE1 GLN A 105      -1.600  49.040 151.999  1.00 26.57           O
ATOM    308  NE2 GLN A 105      -3.792  48.618 151.789  1.00 19.25           N
ATOM    309  H   GLN A 105      -2.686  53.631 150.719  1.00 33.16           H
ATOM    310  HA  GLN A 105      -1.760  51.769 152.420  1.00 26.04           H
ATOM    311  HB2 GLN A 105      -1.672  51.920 149.607  1.00 23.97           H
ATOM    312  HB3 GLN A 105      -0.807  50.836 150.385  1.00 23.97           H
ATOM    313  HG2 GLN A 105      -3.624  50.937 150.658  1.00 24.95           H
ATOM    314  HG3 GLN A 105      -2.929  50.017 149.564  1.00 24.95           H
ATOM    315 HE21 GLN A 105      -4.537  48.821 151.412  1.00 23.10           H
ATOM    316 HE22 GLN A 105      -3.761  47.979 152.364  1.00 23.10           H
ATOM    317  N   ASN A 106      -0.038  54.184 152.018  1.00 20.45           N
ATOM    318  CA  ASN A 106       1.263  54.765 152.281  1.00 25.35           C
ATOM    319  C   ASN A 106       2.204  54.569 151.106  1.00 27.49           C
ATOM    320  O   ASN A 106       3.419  54.447 151.295  1.00 22.63           O
ATOM    321  CB  ASN A 106       1.884  54.157 153.546  1.00 32.81           C
ATOM    322  CG  ASN A 106       2.824  55.113 154.266  1.00 44.98           C
ATOM    323  OD1 ASN A 106       2.705  56.341 154.136  1.00 51.30           O
ATOM    324  ND2 ASN A 106       3.770  54.554 155.051  1.00 52.93           N
ATOM    325  H   ASN A 106      -0.687  54.749 152.000  1.00 24.54           H
ATOM    326  HA  ASN A 106       1.160  55.719 152.426  1.00 30.42           H
ATOM    327  HB2 ASN A 106       1.174  53.915 154.161  1.00 39.37           H
ATOM    328  HB3 ASN A 106       2.391  53.367 153.300  1.00 39.37           H
ATOM    329 HD21 ASN A 106       4.324  55.053 155.479  1.00 63.52           H
ATOM    330 HD22 ASN A 106       3.817  53.698 155.123  1.00 63.52           H
ATOM    331  N   VAL A 107       1.655  54.525 149.889  1.00 25.49           N
ATOM    332  CA  VAL A 107       2.476  54.446 148.689  1.00 21.36           C
ATOM    333  C   VAL A 107       3.047  55.820 148.395  1.00 21.41           C
ATOM    334  O   VAL A 107       2.303  56.798 148.264  1.00 20.39           O
ATOM    335  CB  VAL A 107       1.655  53.926 147.505  1.00 23.19           C
ATOM    336  CG1 VAL A 107       2.490  53.959 146.220  1.00 22.68           C
ATOM    337  CG2 VAL A 107       1.148  52.513 147.809  1.00 21.81           C
ATOM    338  H   VAL A 107       0.809  54.540 149.736  1.00 30.59           H
ATOM    339  HA  VAL A 107       3.213  53.835 148.842  1.00 25.63           H
ATOM    340  HB  VAL A 107       0.884  54.501 147.378  1.00 27.82           H
ATOM    341 HG11 VAL A 107       1.951  53.626 145.486  1.00 27.21           H
ATOM    342 HG12 VAL A 107       2.762  54.873 146.044  1.00 27.21           H
ATOM    343 HG13 VAL A 107       3.272  53.397 146.338  1.00 27.21           H
ATOM    344 HG21 VAL A 107       0.630  52.195 147.054  1.00 26.17           H
ATOM    345 HG22 VAL A 107       1.909  51.931 147.958  1.00 26.17           H
ATOM    346 HG23 VAL A 107       0.592  52.542 148.604  1.00 26.17           H
ATOM    347  N   ASP A 108       4.366  55.897 148.257  1.00 19.48           N
ATOM    348  CA  ASP A 108       4.979  57.150 147.854  1.00 25.08           C
ATOM    349  C   ASP A 108       5.576  57.147 146.453  1.00 24.39           C
ATOM    350  O   ASP A 108       5.979  58.213 145.982  1.00 24.43           O
ATOM    351  CB  ASP A 108       6.053  57.575 148.872  1.00 22.22           C
ATOM    352  CG  ASP A 108       7.176  56.592 148.997  1.00 31.40           C
ATOM    353  OD1 ASP A 108       7.807  56.255 147.968  1.00 29.94           O
ATOM    354  OD2 ASP A 108       7.456  56.193 150.156  1.00 34.13           O1-
ATOM    355  H   ASP A 108       4.917  55.250 148.388  1.00 23.37           H
ATOM    356  HA  ASP A 108       4.291  57.834 147.866  1.00 30.10           H
ATOM    357  HB2 ASP A 108       6.431  58.424 148.594  1.00 26.66           H
ATOM    358  HB3 ASP A 108       5.640  57.668 149.744  1.00 26.66           H
ATOM    359  N   THR A 109       5.622  56.002 145.770  1.00 27.37           N
ATOM    360  CA  THR A 109       6.153  55.917 144.413  1.00 20.07           C
ATOM    361  C   THR A 109       5.421  54.829 143.636  1.00 20.51           C
ATOM    362  O   THR A 109       5.220  53.718 144.142  1.00 17.44           O
ATOM    363  CB  THR A 109       7.651  55.635 144.411  1.00 22.79           C
ATOM    364  OG1 THR A 109       8.328  56.611 145.193  1.00 23.93           O
ATOM    365  CG2 THR A 109       8.187  55.753 143.007  1.00 23.10           C
ATOM    366  H   THR A 109       5.347  55.248 146.079  1.00 32.84           H
ATOM    367  HA  THR A 109       6.005  56.762 143.961  1.00 24.09           H
ATOM    368  HB  THR A 109       7.829  54.745 144.751  1.00 27.34           H
ATOM    369  HG1 THR A 109       8.047  56.590 145.984  1.00 28.72           H
ATOM    370 HG21 THR A 109       9.141  55.575 143.001  1.00 27.72           H
ATOM    371 HG22 THR A 109       7.743  55.115 142.428  1.00 27.72           H
ATOM    372 HG23 THR A 109       8.032  56.649 142.667  1.00 27.72           H
ATOM    373  N   VAL A 110       5.010  55.168 142.414  1.00 19.47           N
ATOM    374  CA  VAL A 110       4.427  54.231 141.451  1.00 18.32           C
ATOM    375  C   VAL A 110       5.305  54.222 140.204  1.00 20.13           C
ATOM    376  O   VAL A 110       5.671  55.290 139.705  1.00 19.01           O
ATOM    377  CB  VAL A 110       2.987  54.617 141.084  1.00 16.30           C
ATOM    378  CG1 VAL A 110       2.419  53.713 140.014  1.00 19.29           C
ATOM    379  CG2 VAL A 110       2.112  54.584 142.328  1.00 19.39           C
ATOM    380  H   VAL A 110       5.063  55.970 142.107  1.00 23.36           H
ATOM    381  HA  VAL A 110       4.420  53.338 141.830  1.00 21.98           H
ATOM    382  HB  VAL A 110       2.982  55.524 140.740  1.00 19.56           H
ATOM    383 HG11 VAL A 110       1.512  53.991 139.813  1.00 23.15           H
ATOM    384 HG12 VAL A 110       2.970  53.781 139.218  1.00 23.15           H
ATOM    385 HG13 VAL A 110       2.421  52.799 140.340  1.00 23.15           H
ATOM    386 HG21 VAL A 110       1.206  54.830 142.083  1.00 23.27           H
ATOM    387 HG22 VAL A 110       2.123  53.688 142.698  1.00 23.27           H
ATOM    388 HG23 VAL A 110       2.462  55.215 142.976  1.00 23.27           H
ATOM    389  N   PHE A 111       5.661  53.019 139.739  1.00 16.07           N
ATOM    390  CA  PHE A 111       6.394  52.782 138.502  1.00 17.23           C
ATOM    391  C   PHE A 111       5.418  52.266 137.443  1.00 14.54           C
ATOM    392  O   PHE A 111       4.669  51.320 137.697  1.00 16.92           O
ATOM    393  CB  PHE A 111       7.494  51.748 138.740  1.00 16.70           C
ATOM    394  CG  PHE A 111       8.448  52.119 139.836  1.00 15.57           C
ATOM    395  CD1 PHE A 111       8.179  51.774 141.137  1.00 21.59           C
ATOM    396  CD2 PHE A 111       9.590  52.827 139.569  1.00 16.70           C
ATOM    397  CE1 PHE A 111       9.032  52.127 142.160  1.00 17.29           C
ATOM    398  CE2 PHE A 111      10.451  53.186 140.590  1.00 16.77           C
ATOM    399  CZ  PHE A 111      10.166  52.815 141.889  1.00 19.18           C
ATOM    400  H   PHE A 111       5.474  52.288 140.152  1.00 19.28           H
ATOM    401  HA  PHE A 111       6.796  53.608 138.188  1.00 20.68           H
ATOM    402  HB2 PHE A 111       7.082  50.903 138.979  1.00 20.04           H
ATOM    403  HB3 PHE A 111       8.007  51.644 137.924  1.00 20.04           H
ATOM    404  HD1 PHE A 111       7.404  51.299 141.333  1.00 25.91           H
ATOM    405  HD2 PHE A 111       9.784  53.074 138.694  1.00 20.04           H
ATOM    406  HE1 PHE A 111       8.836  51.877 143.035  1.00 20.75           H
ATOM    407  HE2 PHE A 111      11.229  53.660 140.400  1.00 20.12           H
ATOM    408  HZ  PHE A 111      10.743  53.052 142.579  1.00 23.02           H
ATOM    409  N   GLY A 112       5.388  52.900 136.283  1.00 14.51           N
ATOM    410  CA  GLY A 112       4.410  52.478 135.290  1.00 14.02           C
ATOM    411  C   GLY A 112       4.609  53.083 133.919  1.00 14.74           C
ATOM    412  O   GLY A 112       5.505  53.901 133.682  1.00 14.97           O
ATOM    413  H   GLY A 112       5.899  53.552 136.050  1.00 17.41           H
ATOM    414  HA2 GLY A 112       4.447  51.513 135.201  1.00 16.83           H
ATOM    415  HA3 GLY A 112       3.522  52.718 135.599  1.00 16.83           H
ATOM    416  N   TYR A 113       3.720  52.660 133.011  1.00 15.97           N
ATOM    417  CA  TYR A 113       3.746  53.009 131.614  1.00 13.39           C
ATOM    418  C   TYR A 113       2.300  52.935 131.162  1.00  9.72           C
ATOM    419  O   TYR A 113       1.654  51.913 131.384  1.00 11.71           O
ATOM    420  CB  TYR A 113       4.610  52.080 130.790  1.00 12.01           C
ATOM    421  CG  TYR A 113       5.098  52.693 129.512  1.00 13.54           C
ATOM    422  CD1 TYR A 113       6.370  53.224 129.420  1.00 11.57           C
ATOM    423  CD2 TYR A 113       4.279  52.745 128.381  1.00 14.52           C
ATOM    424  CE1 TYR A 113       6.808  53.796 128.249  1.00 14.41           C
ATOM    425  CE2 TYR A 113       4.718  53.319 127.223  1.00 13.56           C
ATOM    426  CZ  TYR A 113       5.975  53.832 127.163  1.00 16.44           C
ATOM    427  OH  TYR A 113       6.386  54.394 125.985  1.00 15.17           O
ATOM    428  H   TYR A 113       3.064  52.141 133.208  1.00 19.16           H
ATOM    429  HA  TYR A 113       4.065  53.919 131.504  1.00 16.07           H
ATOM    430  HB2 TYR A 113       5.387  51.828 131.314  1.00 14.41           H
ATOM    431  HB3 TYR A 113       4.094  51.291 130.563  1.00 14.41           H
ATOM    432  HD1 TYR A 113       6.933  53.202 130.160  1.00 13.89           H
ATOM    433  HD2 TYR A 113       3.417  52.398 128.422  1.00 17.42           H
ATOM    434  HE1 TYR A 113       7.665  54.153 128.194  1.00 17.29           H
ATOM    435  HE2 TYR A 113       4.164  53.348 126.476  1.00 16.27           H
ATOM    436  HH  TYR A 113       5.773  54.343 125.413  1.00 18.21           H
ATOM    437  N   PRO A 114       1.749  53.998 130.604  1.00 12.28           N
ATOM    438  CA  PRO A 114       0.316  54.016 130.301  1.00 13.52           C
ATOM    439  C   PRO A 114      -0.024  53.341 128.972  1.00 17.21           C
ATOM    440  O   PRO A 114       0.837  53.049 128.138  1.00 15.23           O
ATOM    441  CB  PRO A 114      -0.006  55.507 130.233  1.00  9.51           C
ATOM    442  CG  PRO A 114       1.271  56.127 129.770  1.00 12.78           C
ATOM    443  CD  PRO A 114       2.395  55.289 130.319  1.00 12.46           C
ATOM    444  HA  PRO A 114      -0.192  53.604 131.017  1.00 16.23           H
ATOM    445  HB2 PRO A 114      -0.719  55.663 129.595  1.00 11.41           H
ATOM    446  HB3 PRO A 114      -0.250  55.833 131.114  1.00 11.41           H
ATOM    447  HG2 PRO A 114       1.294  56.128 128.800  1.00 15.34           H
ATOM    448  HG3 PRO A 114       1.330  57.034 130.110  1.00 15.34           H
ATOM    449  HD2 PRO A 114       3.092  55.179 129.653  1.00 14.95           H
ATOM    450  HD3 PRO A 114       2.742  55.681 131.136  1.00 14.95           H
ATOM    451  N   GLY A 115      -1.326  53.156 128.789  1.00 14.36           N
ATOM    452  CA  GLY A 115      -1.902  52.589 127.583  1.00 12.94           C
ATOM    453  C   GLY A 115      -3.413  52.626 127.684  1.00 14.13           C
ATOM    454  O   GLY A 115      -3.990  53.022 128.703  1.00 12.50           O
ATOM    455  H   GLY A 115      -1.918  53.361 129.378  1.00 17.23           H
ATOM    456  HA2 GLY A 115      -1.623  53.102 126.808  1.00 15.52           H
ATOM    457  HA3 GLY A 115      -1.614  51.669 127.476  1.00 15.52           H
ATOM    458  N   GLY A 116      -4.049  52.193 126.606  1.00 11.88           N
ATOM    459  CA  GLY A 116      -5.472  52.423 126.445  1.00 11.17           C
ATOM    460  C   GLY A 116      -6.313  51.859 127.569  1.00 15.36           C
ATOM    461  O   GLY A 116      -7.141  52.555 128.155  1.00 12.37           O
ATOM    462  H   GLY A 116      -3.681  51.765 125.957  1.00 14.26           H
ATOM    463  HA2 GLY A 116      -5.636  53.378 126.394  1.00 13.41           H
ATOM    464  HA3 GLY A 116      -5.767  52.019 125.614  1.00 13.41           H
ATOM    465  N   ALA A 117      -6.118  50.582 127.893  1.00 14.66           N
ATOM    466  CA  ALA A 117      -6.988  49.951 128.881  1.00 13.56           C
ATOM    467  C   ALA A 117      -6.842  50.560 130.266  1.00 11.64           C
ATOM    468  O   ALA A 117      -7.766  50.472 131.079  1.00 14.22           O
ATOM    469  CB  ALA A 117      -6.716  48.448 128.964  1.00 12.77           C
ATOM    470  H   ALA A 117      -5.508  50.072 127.565  1.00 17.59           H
ATOM    471  HA  ALA A 117      -7.910  50.069 128.603  1.00 16.28           H
ATOM    472  HB1 ALA A 117      -7.307  48.057 129.627  1.00 15.33           H
ATOM    473  HB2 ALA A 117      -6.883  48.049 128.096  1.00 15.33           H
ATOM    474  HB3 ALA A 117      -5.791  48.308 129.221  1.00 15.33           H
ATOM    475  N   ILE A 118      -5.710  51.179 130.566  1.00 14.86           N
ATOM    476  CA  ILE A 118      -5.488  51.693 131.902  1.00 13.80           C
ATOM    477  C   ILE A 118      -5.690  53.215 131.972  1.00 14.68           C
ATOM    478  O   ILE A 118      -5.477  53.816 133.021  1.00 15.00           O
ATOM    479  CB  ILE A 118      -4.108  51.237 132.379  1.00  7.92           C
ATOM    480  CG1 ILE A 118      -3.935  51.434 133.886  1.00 11.28           C
ATOM    481  CG2 ILE A 118      -2.983  51.906 131.587  1.00 11.33           C
ATOM    482  CD1 ILE A 118      -4.935  50.703 134.709  1.00 16.80           C
ATOM    483  H   ILE A 118      -5.061  51.313 130.018  1.00 17.83           H
ATOM    484  HA  ILE A 118      -6.143  51.291 132.494  1.00 16.56           H
ATOM    485  HB  ILE A 118      -4.048  50.284 132.208  1.00  9.50           H
ATOM    486 HG12 ILE A 118      -3.054  51.121 134.143  1.00 13.53           H
ATOM    487 HG13 ILE A 118      -4.019  52.379 134.089  1.00 13.53           H
ATOM    488 HG21 ILE A 118      -2.130  51.589 131.922  1.00 13.59           H
ATOM    489 HG22 ILE A 118      -3.077  51.676 130.650  1.00 13.59           H
ATOM    490 HG23 ILE A 118      -3.047  52.868 131.700  1.00 13.59           H
ATOM    491 HD11 ILE A 118      -4.759  50.878 135.647  1.00 20.16           H
ATOM    492 HD12 ILE A 118      -5.824  51.013 134.475  1.00 20.16           H
ATOM    493 HD13 ILE A 118      -4.857  49.753 134.529  1.00 20.16           H
ATOM    494  N   LEU A 119      -6.169  53.830 130.894  1.00 12.10           N
ATOM    495  CA  LEU A 119      -6.343  55.281 130.857  1.00 13.53           C
ATOM    496  C   LEU A 119      -7.241  55.859 131.946  1.00 14.74           C
ATOM    497  O   LEU A 119      -6.974  56.988 132.386  1.00 18.44           O
ATOM    498  CB  LEU A 119      -6.891  55.676 129.483  1.00 14.99           C
ATOM    499  CG  LEU A 119      -5.845  55.721 128.378  1.00 19.25           C
ATOM    500  CD1 LEU A 119      -6.402  56.386 127.138  1.00 16.50           C
ATOM    501  CD2 LEU A 119      -4.578  56.450 128.810  1.00 21.11           C
ATOM    502  H   LEU A 119      -6.402  53.430 130.170  1.00 14.52           H
ATOM    503  HA  LEU A 119      -5.471  55.695 130.952  1.00 16.24           H
ATOM    504  HB2 LEU A 119      -7.568  55.032 129.222  1.00 17.98           H
ATOM    505  HB3 LEU A 119      -7.288  56.559 129.549  1.00 17.98           H
ATOM    506  HG  LEU A 119      -5.599  54.813 128.143  1.00 23.10           H
ATOM    507 HD11 LEU A 119      -5.716  56.401 126.453  1.00 19.79           H
ATOM    508 HD12 LEU A 119      -7.170  55.881 126.828  1.00 19.79           H
ATOM    509 HD13 LEU A 119      -6.669  57.292 127.359  1.00 19.79           H
ATOM    510 HD21 LEU A 119      -3.947  56.450 128.073  1.00 25.33           H
ATOM    511 HD22 LEU A 119      -4.806  57.362 129.051  1.00 25.33           H
ATOM    512 HD23 LEU A 119      -4.195  55.991 129.574  1.00 25.33           H
ATOM    513  N   PRO A 120      -8.305  55.206 132.386  1.00 15.70           N
ATOM    514  CA  PRO A 120      -9.118  55.810 133.453  1.00 13.87           C
ATOM    515  C   PRO A 120      -8.337  55.985 134.742  1.00 20.34           C
ATOM    516  O   PRO A 120      -8.606  56.923 135.494  1.00 16.34           O
ATOM    517  CB  PRO A 120     -10.292  54.813 133.612  1.00 18.60           C
ATOM    518  CG  PRO A 120     -10.336  54.030 132.315  1.00 18.62           C
ATOM    519  CD  PRO A 120      -8.893  53.951 131.869  1.00 16.63           C
ATOM    520  HA  PRO A 120      -9.464  56.670 133.168  1.00 16.65           H
ATOM    521  HB2 PRO A 120     -10.120  54.222 134.361  1.00 22.32           H
ATOM    522  HB3 PRO A 120     -11.120  55.301 133.744  1.00 22.32           H
ATOM    523  HG2 PRO A 120     -10.695  53.144 132.478  1.00 22.34           H
ATOM    524  HG3 PRO A 120     -10.873  54.506 131.662  1.00 22.34           H
ATOM    525  HD2 PRO A 120      -8.457  53.183 132.269  1.00 19.96           H
ATOM    526  HD3 PRO A 120      -8.840  53.926 130.900  1.00 19.96           H
ATOM    527  N   VAL A 121      -7.369  55.106 135.020  1.00 17.06           N
ATOM    528  CA  VAL A 121      -6.525  55.278 136.198  1.00 19.69           C
ATOM    529  C   VAL A 121      -5.507  56.392 135.978  1.00 19.46           C
ATOM    530  O   VAL A 121      -5.282  57.232 136.861  1.00 19.91           O
ATOM    531  CB  VAL A 121      -5.835  53.958 136.582  1.00 12.30           C
ATOM    532  CG1 VAL A 121      -5.055  54.148 137.877  1.00 13.25           C
ATOM    533  CG2 VAL A 121      -6.868  52.850 136.749  1.00 15.25           C
ATOM    534  H   VAL A 121      -7.185  54.411 134.547  1.00 20.48           H
ATOM    535  HA  VAL A 121      -7.087  55.540 136.943  1.00 23.63           H
ATOM    536  HB  VAL A 121      -5.214  53.700 135.883  1.00 14.76           H
ATOM    537 HG11 VAL A 121      -4.624  53.311 138.111  1.00 15.91           H
ATOM    538 HG12 VAL A 121      -4.387  54.839 137.744  1.00 15.91           H
ATOM    539 HG13 VAL A 121      -5.670  54.412 138.579  1.00 15.91           H
ATOM    540 HG21 VAL A 121      -6.413  52.028 136.990  1.00 18.30           H
ATOM    541 HG22 VAL A 121      -7.490  53.102 137.449  1.00 18.30           H
ATOM    542 HG23 VAL A 121      -7.342  52.732 135.911  1.00 18.30           H
ATOM    543  N   TYR A 122      -4.871  56.421 134.807  1.00 16.54           N
ATOM    544  CA  TYR A 122      -3.895  57.473 134.543  1.00 16.72           C
ATOM    545  C   TYR A 122      -4.559  58.853 134.591  1.00 15.30           C
ATOM    546  O   TYR A 122      -3.934  59.825 134.995  1.00 15.86           O
ATOM    547  CB  TYR A 122      -3.182  57.204 133.205  1.00 11.95           C
ATOM    548  CG  TYR A 122      -1.968  56.311 133.418  1.00 16.25           C
ATOM    549  CD1 TYR A 122      -2.081  54.911 133.435  1.00 12.58           C
ATOM    550  CD2 TYR A 122      -0.733  56.863 133.690  1.00 16.95           C
ATOM    551  CE1 TYR A 122      -0.999  54.123 133.719  1.00  8.82           C
ATOM    552  CE2 TYR A 122       0.361  56.073 133.964  1.00 15.08           C
ATOM    553  CZ  TYR A 122       0.225  54.710 133.977  1.00 14.12           C
ATOM    554  OH  TYR A 122       1.343  53.949 134.246  1.00 12.70           O
ATOM    555  H   TYR A 122      -4.982  55.859 134.166  1.00 19.85           H
ATOM    556  HA  TYR A 122      -3.222  57.451 135.241  1.00 20.06           H
ATOM    557  HB2 TYR A 122      -3.791  56.755 132.599  1.00 14.34           H
ATOM    558  HB3 TYR A 122      -2.882  58.044 132.824  1.00 14.34           H
ATOM    559  HD1 TYR A 122      -2.909  54.516 133.282  1.00 15.10           H
ATOM    560  HD2 TYR A 122      -0.641  57.789 133.703  1.00 20.34           H
ATOM    561  HE1 TYR A 122      -1.083  53.197 133.718  1.00 10.58           H
ATOM    562  HE2 TYR A 122       1.188  56.462 134.138  1.00 18.09           H
ATOM    563  HH  TYR A 122       1.147  53.132 134.224  1.00 15.24           H
ATOM    564  N   ASP A 123      -5.819  58.955 134.191  1.00 14.68           N
ATOM    565  CA  ASP A 123      -6.501  60.234 134.268  1.00 21.59           C
ATOM    566  C   ASP A 123      -6.698  60.644 135.724  1.00 21.55           C
ATOM    567  O   ASP A 123      -6.463  61.798 136.087  1.00 21.99           O
ATOM    568  CB  ASP A 123      -7.849  60.158 133.561  1.00 14.61           C
ATOM    569  CG  ASP A 123      -8.517  61.511 133.448  1.00 20.51           C
ATOM    570  OD1 ASP A 123      -9.685  61.652 133.866  1.00 22.12           O
ATOM    571  OD2 ASP A 123      -7.847  62.434 132.947  1.00 16.80           O1-
ATOM    572  H   ASP A 123      -6.293  58.310 133.877  1.00 17.61           H
ATOM    573  HA  ASP A 123      -5.964  60.912 133.830  1.00 25.90           H
ATOM    574  HB2 ASP A 123      -7.719  59.810 132.665  1.00 17.53           H
ATOM    575  HB3 ASP A 123      -8.438  59.573 134.063  1.00 17.53           H
ATOM    576  N   ALA A 124      -7.100  59.694 136.561  1.00 19.16           N
ATOM    577  CA  ALA A 124      -7.338  59.956 137.980  1.00 14.34           C
ATOM    578  C   ALA A 124      -6.067  60.317 138.710  1.00 16.53           C
ATOM    579  O   ALA A 124      -6.116  61.092 139.663  1.00 22.41           O
ATOM    580  CB  ALA A 124      -7.994  58.743 138.624  1.00 19.57           C
ATOM    581  H   ALA A 124      -7.244  58.878 136.331  1.00 22.99           H
ATOM    582  HA  ALA A 124      -7.950  60.704 138.061  1.00 17.21           H
ATOM    583  HB1 ALA A 124      -8.147  58.929 139.564  1.00 23.48           H
ATOM    584  HB2 ALA A 124      -8.839  58.568 138.180  1.00 23.48           H
ATOM    585  HB3 ALA A 124      -7.405  57.978 138.529  1.00 23.48           H
ATOM    586  N   ILE A 125      -4.908  59.810 138.273  1.00 19.89           N
ATOM    587  CA  ILE A 125      -3.661  60.096 138.968  1.00 15.89           C
ATOM    588  C   ILE A 125      -2.889  61.221 138.321  1.00 17.25           C
ATOM    589  O   ILE A 125      -1.760  61.514 138.731  1.00 16.79           O
ATOM    590  CB  ILE A 125      -2.755  58.854 139.109  1.00 20.85           C
ATOM    591  CG1 ILE A 125      -2.241  58.328 137.773  1.00 19.68           C
ATOM    592  CG2 ILE A 125      -3.466  57.783 139.858  1.00 16.72           C
ATOM    593  CD1 ILE A 125      -1.039  57.373 137.937  1.00 18.88           C
ATOM    594  H   ILE A 125      -4.823  59.303 137.583  1.00 23.87           H
ATOM    595  HA  ILE A 125      -3.882  60.387 139.867  1.00 19.07           H
ATOM    596  HB  ILE A 125      -1.983  59.114 139.636  1.00 25.02           H
ATOM    597 HG12 ILE A 125      -2.953  57.842 137.328  1.00 23.61           H
ATOM    598 HG13 ILE A 125      -1.957  59.077 137.225  1.00 23.61           H
ATOM    599 HG21 ILE A 125      -2.882  57.012 139.937  1.00 20.06           H
ATOM    600 HG22 ILE A 125      -3.697  58.115 140.740  1.00 20.06           H
ATOM    601 HG23 ILE A 125      -4.271  57.541 139.374  1.00 20.06           H
ATOM    602 HD11 ILE A 125      -0.754  57.070 137.061  1.00 22.66           H
ATOM    603 HD12 ILE A 125      -0.316  57.849 138.375  1.00 22.66           H
ATOM    604 HD13 ILE A 125      -1.311  56.614 138.478  1.00 22.66           H
ATOM    605  N   HIS A 126      -3.462  61.861 137.319  1.00 17.24           N
ATOM    606  CA  HIS A 126      -2.794  62.962 136.637  1.00 20.03           C
ATOM    607  C   HIS A 126      -2.455  64.088 137.615  1.00 24.78           C
ATOM    608  O   HIS A 126      -3.349  64.645 138.251  1.00 21.45           O
ATOM    609  CB  HIS A 126      -3.735  63.447 135.542  1.00 20.77           C
ATOM    610  CG  HIS A 126      -3.253  64.640 134.789  1.00 23.07           C
ATOM    611  ND1 HIS A 126      -2.085  64.644 134.058  1.00 26.78           N
ATOM    612  CD2 HIS A 126      -3.815  65.860 134.615  1.00 21.45           C
ATOM    613  CE1 HIS A 126      -1.942  65.823 133.476  1.00 23.13           C
ATOM    614  NE2 HIS A 126      -2.971  66.580 133.810  1.00 24.18           N
ATOM    615  H   HIS A 126      -4.244  61.679 137.010  1.00 20.69           H
ATOM    616  HA  HIS A 126      -1.974  62.645 136.227  1.00 24.04           H
ATOM    617  HB2 HIS A 126      -4.586  63.679 135.946  1.00 24.92           H
ATOM    618  HB3 HIS A 126      -3.863  62.729 134.903  1.00 24.92           H
ATOM    619  HD2 HIS A 126      -4.613  66.158 134.986  1.00 25.75           H
ATOM    620  HE1 HIS A 126      -1.228  66.082 132.939  1.00 27.76           H
ATOM    621  HE2 HIS A 126      -3.098  67.391 133.554  1.00 29.02           H
ATOM    622  N   ASN A 127      -1.165  64.433 137.721  1.00 24.66           N
ATOM    623  CA  ASN A 127      -0.676  65.457 138.658  1.00 31.65           C
ATOM    624  C   ASN A 127      -1.053  65.145 140.106  1.00 30.22           C
ATOM    625  O   ASN A 127      -1.285  66.050 140.907  1.00 31.54           O
ATOM    626  CB  ASN A 127      -1.182  66.860 138.288  1.00 31.27           C
ATOM    627  CG  ASN A 127      -0.583  67.371 136.980  1.00 34.05           C
ATOM    628  OD1 ASN A 127       0.570  67.077 136.633  1.00 36.96           O
ATOM    629  ND2 ASN A 127      -1.373  68.127 136.245  1.00 36.78           N
ATOM    630  H   ASN A 127      -0.539  64.079 137.249  1.00 29.59           H
ATOM    631  HA  ASN A 127       0.293  65.477 138.610  1.00 37.98           H
ATOM    632  HB2 ASN A 127      -2.146  66.832 138.187  1.00 37.53           H
ATOM    633  HB3 ASN A 127      -0.939  67.480 138.993  1.00 37.53           H
ATOM    634 HD21 ASN A 127      -1.090  68.445 135.497  1.00 44.14           H
ATOM    635 HD22 ASN A 127      -2.171  68.303 136.513  1.00 44.14           H
ATOM    636  N   SER A 128      -1.133  63.871 140.467  1.00 30.16           N
ATOM    637  CA  SER A 128      -1.488  63.533 141.835  1.00 28.24           C
ATOM    638  C   SER A 128      -0.369  63.966 142.775  1.00 27.16           C
ATOM    639  O   SER A 128       0.813  63.826 142.466  1.00 24.89           O
ATOM    640  CB  SER A 128      -1.743  62.041 141.972  1.00 31.25           C
ATOM    641  OG  SER A 128      -2.081  61.689 143.303  1.00 32.26           O
ATOM    642  H   SER A 128      -0.990  63.197 139.952  1.00 36.19           H
ATOM    643  HA  SER A 128      -2.297  64.006 142.083  1.00 33.89           H
ATOM    644  HB2 SER A 128      -2.476  61.793 141.388  1.00 37.51           H
ATOM    645  HB3 SER A 128      -0.940  61.561 141.716  1.00 37.51           H
ATOM    646  HG  SER A 128      -2.217  60.861 143.355  1.00 38.72           H
ATOM    647  N   ASP A 129      -0.736  64.501 143.930  1.00 31.21           N
ATOM    648  CA  ASP A 129       0.275  64.821 144.931  1.00 36.67           C
ATOM    649  C   ASP A 129       0.428  63.727 145.977  1.00 30.50           C
ATOM    650  O   ASP A 129       1.256  63.861 146.875  1.00 35.50           O
ATOM    651  CB  ASP A 129      -0.033  66.177 145.584  1.00 42.33           C
ATOM    652  CG  ASP A 129      -1.409  66.221 146.262  1.00 51.46           C
ATOM    653  OD1 ASP A 129      -1.699  67.246 146.928  1.00 59.64           O
ATOM    654  OD2 ASP A 129      -2.202  65.247 146.154  1.00 54.03           O1-
ATOM    655  H   ASP A 129      -1.545  64.686 144.158  1.00 37.45           H
ATOM    656  HA  ASP A 129       1.130  64.908 144.480  1.00 44.01           H
ATOM    657  HB2 ASP A 129       0.639  66.361 146.259  1.00 50.79           H
ATOM    658  HB3 ASP A 129      -0.014  66.866 144.902  1.00 50.79           H
ATOM    659  N   LYS A 130      -0.308  62.624 145.844  1.00 31.90           N
ATOM    660  CA  LYS A 130      -0.223  61.520 146.788  1.00 30.54           C
ATOM    661  C   LYS A 130       1.020  60.651 146.616  1.00 30.99           C
ATOM    662  O   LYS A 130       1.396  59.939 147.559  1.00 27.47           O
ATOM    663  CB  LYS A 130      -1.476  60.658 146.655  1.00 38.85           C
ATOM    664  CG  LYS A 130      -2.753  61.492 146.798  1.00 38.70           C
ATOM    665  CD  LYS A 130      -3.996  60.665 146.621  1.00 41.11           C
ATOM    666  CE  LYS A 130      -5.261  61.544 146.742  1.00 48.89           C
ATOM    667  NZ  LYS A 130      -5.263  62.361 147.989  1.00 42.46           N1+
ATOM    668  H   LYS A 130      -0.870  62.493 145.206  1.00 38.27           H
ATOM    669  HA  LYS A 130      -0.207  61.882 147.688  1.00 36.64           H
ATOM    670  HB2 LYS A 130      -1.483  60.238 145.780  1.00 46.63           H
ATOM    671  HB3 LYS A 130      -1.474  59.982 147.351  1.00 46.63           H
ATOM    672  HG2 LYS A 130      -2.777  61.887 147.683  1.00 46.44           H
ATOM    673  HG3 LYS A 130      -2.755  62.187 146.122  1.00 46.44           H
ATOM    674  HD2 LYS A 130      -3.990  60.257 145.741  1.00 49.33           H
ATOM    675  HD3 LYS A 130      -4.030  59.983 147.310  1.00 49.33           H
ATOM    676  HE2 LYS A 130      -5.301  62.149 145.985  1.00 58.67           H
ATOM    677  HE3 LYS A 130      -6.045  60.973 146.755  1.00 58.67           H
ATOM    678  HZ1 LYS A 130      -6.003  62.854 148.029  1.00 50.95           H
ATOM    679  HZ2 LYS A 130      -5.233  61.828 148.702  1.00 50.95           H
ATOM    680  HZ3 LYS A 130      -4.555  62.900 148.001  1.00 50.95           H
ATOM    681  N   PHE A 131       1.653  60.672 145.446  1.00 32.12           N
ATOM    682  CA  PHE A 131       2.858  59.882 145.214  1.00 26.65           C
ATOM    683  C   PHE A 131       3.586  60.439 143.997  1.00 20.10           C
ATOM    684  O   PHE A 131       3.010  61.136 143.159  1.00 21.90           O
ATOM    685  CB  PHE A 131       2.513  58.397 145.014  1.00 25.23           C
ATOM    686  CG  PHE A 131       1.465  58.181 143.972  1.00 24.93           C
ATOM    687  CD1 PHE A 131       1.801  58.205 142.625  1.00 16.77           C
ATOM    688  CD2 PHE A 131       0.135  58.028 144.329  1.00 27.48           C
ATOM    689  CE1 PHE A 131       0.835  58.041 141.670  1.00 21.49           C
ATOM    690  CE2 PHE A 131      -0.833  57.876 143.371  1.00 27.83           C
ATOM    691  CZ  PHE A 131      -0.478  57.885 142.029  1.00 23.57           C
ATOM    692  H   PHE A 131       1.403  61.137 144.767  1.00 38.54           H
ATOM    693  HA  PHE A 131       3.444  59.958 145.982  1.00 31.98           H
ATOM    694  HB2 PHE A 131       3.312  57.922 144.738  1.00 30.28           H
ATOM    695  HB3 PHE A 131       2.182  58.034 145.850  1.00 30.28           H
ATOM    696  HD1 PHE A 131       2.689  58.317 142.371  1.00 20.13           H
ATOM    697  HD2 PHE A 131      -0.103  58.029 145.228  1.00 32.97           H
ATOM    698  HE1 PHE A 131       1.070  58.047 140.770  1.00 25.78           H
ATOM    699  HE2 PHE A 131      -1.722  57.760 143.618  1.00 33.40           H
ATOM    700  HZ  PHE A 131      -1.128  57.768 141.375  1.00 28.29           H
ATOM    701  N   ASN A 132       4.852  60.102 143.907  1.00 16.26           N
ATOM    702  CA  ASN A 132       5.659  60.352 142.731  1.00 25.28           C
ATOM    703  C   ASN A 132       5.480  59.210 141.728  1.00 21.60           C
ATOM    704  O   ASN A 132       5.190  58.074 142.107  1.00 22.65           O
ATOM    705  CB  ASN A 132       7.121  60.464 143.148  1.00 23.48           C
ATOM    706  CG  ASN A 132       7.365  61.666 144.027  1.00 39.21           C
ATOM    707  OD1 ASN A 132       6.887  62.768 143.746  1.00 40.55           O
ATOM    708  ND2 ASN A 132       8.099  61.464 145.104  1.00 34.87           N
ATOM    709  H   ASN A 132       5.285  59.712 144.539  1.00 19.51           H
ATOM    710  HA  ASN A 132       5.386  61.183 142.313  1.00 30.33           H
ATOM    711  HB2 ASN A 132       7.373  59.670 143.644  1.00 28.17           H
ATOM    712  HB3 ASN A 132       7.672  60.552 142.355  1.00 28.17           H
ATOM    713 HD21 ASN A 132       8.267  62.117 145.638  1.00 41.84           H
ATOM    714 HD22 ASN A 132       8.409  60.680 145.273  1.00 41.84           H
ATOM    715  N   PHE A 133       5.710  59.513 140.458  1.00 20.98           N
ATOM    716  CA  PHE A 133       5.552  58.561 139.363  1.00 16.03           C
ATOM    717  C   PHE A 133       6.876  58.450 138.636  1.00 18.13           C
ATOM    718  O   PHE A 133       7.550  59.462 138.420  1.00 18.00           O
ATOM    719  CB  PHE A 133       4.421  58.980 138.419  1.00 21.68           C
ATOM    720  CG  PHE A 133       4.083  57.938 137.422  1.00 19.16           C
ATOM    721  CD1 PHE A 133       3.043  57.076 137.636  1.00 19.64           C
ATOM    722  CD2 PHE A 133       4.853  57.792 136.279  1.00 17.15           C
ATOM    723  CE1 PHE A 133       2.761  56.081 136.731  1.00 17.12           C
ATOM    724  CE2 PHE A 133       4.572  56.787 135.368  1.00 20.82           C
ATOM    725  CZ  PHE A 133       3.521  55.947 135.586  1.00 16.93           C
ATOM    726  H   PHE A 133       5.968  60.290 140.195  1.00 25.18           H
ATOM    727  HA  PHE A 133       5.334  57.689 139.728  1.00 19.24           H
ATOM    728  HB2 PHE A 133       3.625  59.162 138.943  1.00 26.01           H
ATOM    729  HB3 PHE A 133       4.691  59.778 137.938  1.00 26.01           H
ATOM    730  HD1 PHE A 133       2.527  57.159 138.406  1.00 23.56           H
ATOM    731  HD2 PHE A 133       5.571  58.363 136.130  1.00 20.59           H
ATOM    732  HE1 PHE A 133       2.044  55.507 136.881  1.00 20.54           H
ATOM    733  HE2 PHE A 133       5.084  56.701 134.596  1.00 24.98           H
ATOM    734  HZ  PHE A 133       3.324  55.278 134.971  1.00 20.31           H
ATOM    735  N   VAL A 134       7.288  57.215 138.337  1.00 16.04           N
ATOM    736  CA  VAL A 134       8.522  56.948 137.602  1.00 15.65           C
ATOM    737  C   VAL A 134       8.148  56.268 136.290  1.00 16.75           C
ATOM    738  O   VAL A 134       7.476  55.227 136.290  1.00 14.84           O
ATOM    739  CB  VAL A 134       9.496  56.072 138.402  1.00 19.48           C
ATOM    740  CG1 VAL A 134      10.739  55.739 137.555  1.00 18.84           C
ATOM    741  CG2 VAL A 134       9.926  56.748 139.667  1.00 21.58           C
ATOM    742  H   VAL A 134       6.858  56.503 138.555  1.00 19.25           H
ATOM    743  HA  VAL A 134       8.963  57.787 137.398  1.00 18.78           H
ATOM    744  HB  VAL A 134       9.057  55.239 138.638  1.00 23.37           H
ATOM    745 HG11 VAL A 134      11.339  55.186 138.080  1.00 22.61           H
ATOM    746 HG12 VAL A 134      10.459  55.261 136.759  1.00 22.61           H
ATOM    747 HG13 VAL A 134      11.182  56.565 137.307  1.00 22.61           H
ATOM    748 HG21 VAL A 134      10.539  56.166 140.143  1.00 25.90           H
ATOM    749 HG22 VAL A 134      10.368  57.583 139.444  1.00 25.90           H
ATOM    750 HG23 VAL A 134       9.144  56.923 140.213  1.00 25.90           H
ATOM    751  N   LEU A 135       8.573  56.868 135.182  1.00 14.26           N
ATOM    752  CA  LEU A 135       8.248  56.404 133.841  1.00 14.21           C
ATOM    753  C   LEU A 135       9.479  55.744 133.246  1.00 15.74           C
ATOM    754  O   LEU A 135      10.488  56.429 133.004  1.00 16.57           O
ATOM    755  CB  LEU A 135       7.769  57.567 132.950  1.00 17.59           C
ATOM    756  CG  LEU A 135       7.337  57.233 131.512  1.00 18.50           C
ATOM    757  CD1 LEU A 135       6.003  56.490 131.478  1.00 16.65           C
ATOM    758  CD2 LEU A 135       7.264  58.517 130.622  1.00 20.79           C
ATOM    759  H   LEU A 135       9.068  57.571 135.185  1.00 17.11           H
ATOM    760  HA  LEU A 135       7.539  55.743 133.890  1.00 17.05           H
ATOM    761  HB2 LEU A 135       7.009  57.983 133.385  1.00 21.11           H
ATOM    762  HB3 LEU A 135       8.491  58.212 132.887  1.00 21.11           H
ATOM    763  HG  LEU A 135       8.005  56.647 131.121  1.00 22.20           H
ATOM    764 HD11 LEU A 135       5.771  56.301 130.556  1.00 19.98           H
ATOM    765 HD12 LEU A 135       6.091  55.661 131.975  1.00 19.98           H
ATOM    766 HD13 LEU A 135       5.321  57.048 131.884  1.00 19.98           H
ATOM    767 HD21 LEU A 135       6.989  58.265 129.727  1.00 24.94           H
ATOM    768 HD22 LEU A 135       6.618  59.130 131.006  1.00 24.94           H
ATOM    769 HD23 LEU A 135       8.140  58.932 130.595  1.00 24.94           H
ATOM    770  N   PRO A 136       9.445  54.429 132.974  1.00 10.91           N
ATOM    771  CA  PRO A 136      10.569  53.783 132.297  1.00 10.85           C
ATOM    772  C   PRO A 136      10.394  53.870 130.789  1.00 12.89           C
ATOM    773  O   PRO A 136       9.416  54.467 130.325  1.00 11.10           O
ATOM    774  CB  PRO A 136      10.449  52.342 132.772  1.00 11.56           C
ATOM    775  CG  PRO A 136       9.000  52.133 132.630  1.00 13.78           C
ATOM    776  CD  PRO A 136       8.340  53.472 133.122  1.00 10.92           C
ATOM    777  HA  PRO A 136      11.419  54.164 132.568  1.00 13.02           H
ATOM    778  HB2 PRO A 136      10.953  51.750 132.192  1.00 13.87           H
ATOM    779  HB3 PRO A 136      10.731  52.264 133.697  1.00 13.87           H
ATOM    780  HG2 PRO A 136       8.784  51.966 131.699  1.00 16.54           H
ATOM    781  HG3 PRO A 136       8.721  51.389 133.186  1.00 16.54           H
ATOM    782  HD2 PRO A 136       7.596  53.718 132.549  1.00 13.11           H
ATOM    783  HD3 PRO A 136       8.071  53.400 134.051  1.00 13.11           H
ATOM    784  N   LYS A 137      11.290  53.245 130.020  1.00 11.32           N
ATOM    785  CA  LYS A 137      11.076  53.100 128.585  1.00 13.17           C
ATOM    786  C   LYS A 137      10.386  51.805 128.209  1.00 14.40           C
ATOM    787  O   LYS A 137       9.859  51.709 127.090  1.00 12.07           O
ATOM    788  CB  LYS A 137      12.401  53.181 127.842  1.00 10.85           C
ATOM    789  CG  LYS A 137      13.052  54.533 127.931  1.00 15.75           C
ATOM    790  CD  LYS A 137      12.099  55.610 127.412  1.00 13.54           C
ATOM    791  CE  LYS A 137      12.787  56.976 127.217  1.00 13.37           C
ATOM    792  NZ  LYS A 137      13.368  57.609 128.452  1.00 15.15           N1+
ATOM    793  H   LYS A 137      12.024  52.900 130.306  1.00 13.58           H
ATOM    794  HA  LYS A 137      10.518  53.832 128.278  1.00 15.81           H
ATOM    795  HB2 LYS A 137      13.013  52.530 128.219  1.00 13.02           H
ATOM    796  HB3 LYS A 137      12.247  52.986 126.904  1.00 13.02           H
ATOM    797  HG2 LYS A 137      13.267  54.730 128.856  1.00 18.90           H
ATOM    798  HG3 LYS A 137      13.855  54.543 127.386  1.00 18.90           H
ATOM    799  HD2 LYS A 137      11.741  55.329 126.555  1.00 16.25           H
ATOM    800  HD3 LYS A 137      11.377  55.726 128.050  1.00 16.25           H
ATOM    801  HE2 LYS A 137      13.512  56.864 126.582  1.00 16.04           H
ATOM    802  HE3 LYS A 137      12.135  57.596 126.854  1.00 16.04           H
ATOM    803  HZ1 LYS A 137      13.742  58.390 128.246  1.00 18.18           H
ATOM    804  HZ2 LYS A 137      12.726  57.746 129.054  1.00 18.18           H
ATOM    805  HZ3 LYS A 137      13.986  57.075 128.805  1.00 18.18           H
ATOM    806  N   HIS A 138      10.364  50.837 129.132  1.00 12.95           N
ATOM    807  CA  HIS A 138       9.845  49.496 128.916  1.00 13.07           C
ATOM    808  C   HIS A 138       9.264  49.003 130.239  1.00 12.85           C
ATOM    809  O   HIS A 138       9.829  49.247 131.310  1.00 15.38           O
ATOM    810  CB  HIS A 138      10.976  48.602 128.378  1.00 13.34           C
ATOM    811  CG  HIS A 138      10.553  47.245 127.882  1.00 11.13           C
ATOM    812  ND1 HIS A 138       9.954  46.305 128.697  1.00 10.78           N
ATOM    813  CD2 HIS A 138      10.735  46.640 126.680  1.00 11.27           C
ATOM    814  CE1 HIS A 138       9.745  45.200 128.004  1.00 15.13           C
ATOM    815  NE2 HIS A 138      10.221  45.372 126.782  1.00 10.82           N
ATOM    816  H   HIS A 138      10.662  50.949 129.931  1.00 15.54           H
ATOM    817  HA  HIS A 138       9.134  49.524 128.257  1.00 15.69           H
ATOM    818  HB2 HIS A 138      11.621  48.463 129.089  1.00 16.00           H
ATOM    819  HB3 HIS A 138      11.404  49.061 127.639  1.00 16.00           H
ATOM    820  HD2 HIS A 138      11.129  47.017 125.927  1.00 13.53           H
ATOM    821  HE1 HIS A 138       9.341  44.427 128.325  1.00 18.16           H
ATOM    822  HE2 HIS A 138      10.191  44.792 126.148  1.00 12.99           H
ATOM    823  N   GLU A 139       8.127  48.319 130.169  1.00 10.09           N
ATOM    824  CA  GLU A 139       7.487  47.854 131.398  1.00 10.05           C
ATOM    825  C   GLU A 139       8.361  46.894 132.195  1.00 10.60           C
ATOM    826  O   GLU A 139       8.227  46.820 133.420  1.00 12.88           O
ATOM    827  CB  GLU A 139       6.168  47.182 131.096  1.00 10.00           C
ATOM    828  CG  GLU A 139       5.107  48.124 130.599  1.00 10.85           C
ATOM    829  CD  GLU A 139       5.124  48.312 129.086  1.00 12.79           C
ATOM    830  OE1 GLU A 139       6.005  47.846 128.393  1.00 11.43           O
ATOM    831  OE2 GLU A 139       4.115  49.015 128.624  1.00 11.64           O
ATOM    832  H   GLU A 139       7.713  48.115 129.443  1.00 12.10           H
ATOM    833  HA  GLU A 139       7.304  48.622 131.962  1.00 12.06           H
ATOM    834  HB2 GLU A 139       5.837  46.765 131.907  1.00 12.00           H
ATOM    835  HB3 GLU A 139       6.310  46.508 130.414  1.00 12.00           H
ATOM    836  HG2 GLU A 139       5.241  48.993 131.008  1.00 13.02           H
ATOM    837  HG3 GLU A 139       4.236  47.775 130.845  1.00 13.02           H
ATOM    838  HE2 GLU A 139       4.205  49.082 127.683  1.00 13.97           H
ATOM    839  N   GLN A 140       9.263  46.167 131.542  1.00 13.60           N
ATOM    840  CA  GLN A 140      10.216  45.368 132.298  1.00 12.90           C
ATOM    841  C   GLN A 140      11.054  46.265 133.198  1.00 11.30           C
ATOM    842  O   GLN A 140      11.360  45.917 134.346  1.00 14.27           O
ATOM    843  CB  GLN A 140      11.113  44.572 131.357  1.00 10.81           C
ATOM    844  CG  GLN A 140      12.002  43.557 132.087  1.00 14.06           C
ATOM    845  CD  GLN A 140      13.126  42.979 131.248  1.00 14.94           C
ATOM    846  OE1 GLN A 140      13.152  43.156 130.031  1.00 15.96           O
ATOM    847  NE2 GLN A 140      14.059  42.241 131.898  1.00 18.13           N
ATOM    848  H   GLN A 140       9.343  46.120 130.687  1.00 16.32           H
ATOM    849  HA  GLN A 140       9.733  44.741 132.859  1.00 15.48           H
ATOM    850  HB2 GLN A 140      10.557  44.085 130.729  1.00 12.97           H
ATOM    851  HB3 GLN A 140      11.692  45.187 130.879  1.00 12.97           H
ATOM    852  HG2 GLN A 140      12.404  43.993 132.855  1.00 16.87           H
ATOM    853  HG3 GLN A 140      11.448  42.818 132.384  1.00 16.87           H
ATOM    854 HE21 GLN A 140      13.996  42.120 132.747  1.00 21.76           H
ATOM    855 HE22 GLN A 140      14.713  41.894 131.461  1.00 21.76           H
ATOM    856  N   GLY A 141      11.432  47.426 132.684  1.00 12.87           N
ATOM    857  CA  GLY A 141      12.108  48.397 133.497  1.00 11.01           C
ATOM    858  C   GLY A 141      11.276  48.800 134.698  1.00 17.91           C
ATOM    859  O   GLY A 141      11.770  48.815 135.818  1.00 14.70           O
ATOM    860  H   GLY A 141      11.305  47.667 131.868  1.00 15.45           H
ATOM    861  HA2 GLY A 141      12.948  48.029 133.813  1.00 13.21           H
ATOM    862  HA3 GLY A 141      12.295  49.189 132.970  1.00 13.21           H
ATOM    863  N   ALA A 142       9.995  49.116 134.485  1.00  9.04           N
ATOM    864  CA  ALA A 142       9.146  49.474 135.617  1.00 15.08           C
ATOM    865  C   ALA A 142       9.199  48.388 136.677  1.00 17.49           C
ATOM    866  O   ALA A 142       9.312  48.677 137.879  1.00 15.98           O
ATOM    867  CB  ALA A 142       7.698  49.683 135.187  1.00 13.93           C
ATOM    868  H   ALA A 142       9.606  49.129 133.718  1.00 10.85           H
ATOM    869  HA  ALA A 142       9.469  50.300 136.011  1.00 18.09           H
ATOM    870  HB1 ALA A 142       7.169  49.919 135.965  1.00 16.71           H
ATOM    871  HB2 ALA A 142       7.664  50.399 134.534  1.00 16.71           H
ATOM    872  HB3 ALA A 142       7.364  48.861 134.795  1.00 16.71           H
ATOM    873  N   GLY A 143       9.141  47.135 136.224  1.00 15.89           N
ATOM    874  CA  GLY A 143       9.064  46.001 137.133  1.00 12.57           C
ATOM    875  C   GLY A 143      10.327  45.836 137.943  1.00 12.57           C
ATOM    876  O   GLY A 143      10.276  45.719 139.159  1.00 14.14           O
ATOM    877  H   GLY A 143       9.144  46.918 135.392  1.00 19.07           H
ATOM    878  HA2 GLY A 143       8.320  46.125 137.743  1.00 15.08           H
ATOM    879  HA3 GLY A 143       8.914  45.189 136.625  1.00 15.08           H
ATOM    880  N   HIS A 144      11.480  45.851 137.281  1.00 13.54           N
ATOM    881  CA  HIS A 144      12.726  45.743 138.027  1.00 12.99           C
ATOM    882  C   HIS A 144      13.034  47.007 138.849  1.00 16.77           C
ATOM    883  O   HIS A 144      13.670  46.919 139.909  1.00 15.16           O
ATOM    884  CB  HIS A 144      13.878  45.450 137.095  1.00 11.41           C
ATOM    885  CG  HIS A 144      13.790  44.132 136.405  1.00  7.47           C
ATOM    886  ND1 HIS A 144      13.304  42.996 137.015  1.00 14.82           N
ATOM    887  CD2 HIS A 144      14.160  43.761 135.157  1.00 14.25           C
ATOM    888  CE1 HIS A 144      13.371  41.980 136.169  1.00 18.36           C
ATOM    889  NE2 HIS A 144      13.880  42.420 135.030  1.00 12.45           N
ATOM    890  H   HIS A 144      11.567  45.921 136.428  1.00 16.25           H
ATOM    891  HA  HIS A 144      12.652  45.000 138.646  1.00 15.59           H
ATOM    892  HB2 HIS A 144      14.702  45.461 137.606  1.00 13.70           H
ATOM    893  HB3 HIS A 144      13.907  46.138 136.412  1.00 13.70           H
ATOM    894  HD1 HIS A 144      13.007  42.952 137.820  1.00 17.79           H
ATOM    895  HD2 HIS A 144      14.526  44.312 134.503  1.00 17.10           H
ATOM    896  HE1 HIS A 144      13.094  41.109 136.341  1.00 22.03           H
ATOM    897  N   MET A 145      12.591  48.176 138.404  1.00 15.41           N
ATOM    898  CA  MET A 145      12.718  49.366 139.237  1.00 13.72           C
ATOM    899  C   MET A 145      11.960  49.182 140.532  1.00 18.33           C
ATOM    900  O   MET A 145      12.483  49.467 141.613  1.00 16.97           O
ATOM    901  CB  MET A 145      12.201  50.596 138.507  1.00 16.97           C
ATOM    902  CG  MET A 145      13.094  51.063 137.370  1.00 16.66           C
ATOM    903  SD  MET A 145      12.334  52.409 136.477  1.00 16.82           S
ATOM    904  CE  MET A 145      13.377  52.440 135.017  1.00 17.60           C
ATOM    905  H   MET A 145      12.220  48.307 137.639  1.00 18.49           H
ATOM    906  HA  MET A 145      13.656  49.511 139.439  1.00 16.46           H
ATOM    907  HB2 MET A 145      11.329  50.392 138.133  1.00 20.36           H
ATOM    908  HB3 MET A 145      12.123  51.325 139.141  1.00 20.36           H
ATOM    909  HG2 MET A 145      13.939  51.373 137.732  1.00 20.00           H
ATOM    910  HG3 MET A 145      13.240  50.329 136.753  1.00 20.00           H
ATOM    911  HE1 MET A 145      13.070  53.145 134.426  1.00 21.12           H
ATOM    912  HE2 MET A 145      14.293  52.609 135.287  1.00 21.12           H
ATOM    913  HE3 MET A 145      13.317  51.582 134.569  1.00 21.12           H
ATOM    914  N   ALA A 146      10.726  48.674 140.441  1.00 15.08           N
ATOM    915  CA  ALA A 146       9.925  48.461 141.636  1.00 18.68           C
ATOM    916  C   ALA A 146      10.571  47.450 142.564  1.00 19.21           C
ATOM    917  O   ALA A 146      10.434  47.565 143.784  1.00 14.61           O
ATOM    918  CB  ALA A 146       8.510  48.005 141.281  1.00 12.44           C
ATOM    919  H   ALA A 146      10.339  48.450 139.706  1.00 18.09           H
ATOM    920  HA  ALA A 146       9.853  49.301 142.117  1.00 22.42           H
ATOM    921  HB1 ALA A 146       8.006  47.873 142.099  1.00 14.93           H
ATOM    922  HB2 ALA A 146       8.086  48.687 140.737  1.00 14.93           H
ATOM    923  HB3 ALA A 146       8.562  47.172 140.786  1.00 14.93           H
ATOM    924  N   GLU A 147      11.274  46.463 142.014  1.00 14.86           N
ATOM    925  CA  GLU A 147      11.933  45.482 142.856  1.00 14.16           C
ATOM    926  C   GLU A 147      13.088  46.122 143.583  1.00 18.42           C
ATOM    927  O   GLU A 147      13.277  45.890 144.779  1.00 16.55           O
ATOM    928  CB  GLU A 147      12.434  44.290 142.032  1.00 18.06           C
ATOM    929  CG  GLU A 147      11.355  43.446 141.350  1.00 15.03           C
ATOM    930  CD  GLU A 147      11.997  42.296 140.687  1.00 19.78           C
ATOM    931  OE1 GLU A 147      12.321  42.413 139.542  1.00 14.22           O
ATOM    932  OE2 GLU A 147      12.202  41.226 141.437  1.00 16.92           O
ATOM    933  H   GLU A 147      11.383  46.344 141.169  1.00 17.84           H
ATOM    934  HA  GLU A 147      11.303  45.153 143.516  1.00 17.00           H
ATOM    935  HB2 GLU A 147      12.933  43.701 142.619  1.00 21.67           H
ATOM    936  HB3 GLU A 147      13.021  44.625 141.337  1.00 21.67           H
ATOM    937  HG2 GLU A 147      10.897  43.977 140.680  1.00 18.03           H
ATOM    938  HG3 GLU A 147      10.729  43.115 142.013  1.00 18.03           H
ATOM    939  HE2 GLU A 147      12.622  40.564 140.904  1.00 20.30           H
ATOM    940  N   GLY A 148      13.897  46.891 142.850  1.00 17.56           N
ATOM    941  CA  GLY A 148      14.966  47.645 143.462  1.00 18.84           C
ATOM    942  C   GLY A 148      14.455  48.534 144.577  1.00 18.38           C
ATOM    943  O   GLY A 148      15.023  48.560 145.671  1.00 17.17           O
ATOM    944  H   GLY A 148      13.840  46.986 141.997  1.00 21.07           H
ATOM    945  HA2 GLY A 148      15.626  47.037 143.828  1.00 22.61           H
ATOM    946  HA3 GLY A 148      15.395  48.203 142.794  1.00 22.61           H
ATOM    947  N   TYR A 149      13.378  49.277 144.301  1.00 14.99           N
ATOM    948  CA  TYR A 149      12.753  50.135 145.296  1.00 20.78           C
ATOM    949  C   TYR A 149      12.353  49.341 146.537  1.00 21.06           C
ATOM    950  O   TYR A 149      12.616  49.767 147.673  1.00 22.48           O
ATOM    951  CB  TYR A 149      11.538  50.830 144.684  1.00 15.12           C
ATOM    952  CG  TYR A 149      10.705  51.595 145.661  1.00 14.21           C
ATOM    953  CD1 TYR A 149      10.950  52.926 145.894  1.00 17.97           C
ATOM    954  CD2 TYR A 149       9.678  50.982 146.365  1.00 16.21           C
ATOM    955  CE1 TYR A 149      10.200  53.631 146.792  1.00 18.33           C
ATOM    956  CE2 TYR A 149       8.919  51.687 147.282  1.00 19.80           C
ATOM    957  CZ  TYR A 149       9.187  53.005 147.486  1.00 23.81           C
ATOM    958  OH  TYR A 149       8.434  53.711 148.400  1.00 25.31           O
ATOM    959  H   TYR A 149      12.992  49.298 143.533  1.00 17.98           H
ATOM    960  HA  TYR A 149      13.385  50.819 145.568  1.00 24.94           H
ATOM    961  HB2 TYR A 149      11.845  51.454 144.008  1.00 18.15           H
ATOM    962  HB3 TYR A 149      10.970  50.159 144.274  1.00 18.15           H
ATOM    963  HD1 TYR A 149      11.634  53.354 145.432  1.00 21.56           H
ATOM    964  HD2 TYR A 149       9.503  50.079 146.224  1.00 19.45           H
ATOM    965  HE1 TYR A 149      10.378  54.532 146.941  1.00 21.99           H
ATOM    966  HE2 TYR A 149       8.234  51.267 147.749  1.00 23.76           H
ATOM    967  HH  TYR A 149       8.698  54.507 148.436  1.00 30.37           H
ATOM    968  N   ALA A 150      11.695  48.192 146.340  1.00 19.12           N
ATOM    969  CA  ALA A 150      11.223  47.394 147.467  1.00 20.06           C
ATOM    970  C   ALA A 150      12.388  46.831 148.280  1.00 20.54           C
ATOM    971  O   ALA A 150      12.339  46.803 149.510  1.00 20.75           O
ATOM    972  CB  ALA A 150      10.323  46.269 146.961  1.00 16.73           C
ATOM    973  H   ALA A 150      11.512  47.860 145.569  1.00 22.94           H
ATOM    974  HA  ALA A 150      10.695  47.958 148.054  1.00 24.07           H
ATOM    975  HB1 ALA A 150      10.016  45.746 147.718  1.00 20.07           H
ATOM    976  HB2 ALA A 150       9.564  46.657 146.498  1.00 20.07           H
ATOM    977  HB3 ALA A 150      10.830  45.708 146.355  1.00 20.07           H
ATOM    978  N   ARG A 151      13.445  46.400 147.614  1.00 19.06           N
ATOM    979  CA  ARG A 151      14.583  45.830 148.322  1.00 21.57           C
ATOM    980  C   ARG A 151      15.283  46.881 149.183  1.00 25.70           C
ATOM    981  O   ARG A 151      15.807  46.569 150.256  1.00 24.38           O
ATOM    982  CB  ARG A 151      15.573  45.264 147.315  1.00 24.88           C
ATOM    983  CG  ARG A 151      15.238  43.887 146.716  1.00 28.61           C
ATOM    984  CD  ARG A 151      15.693  42.801 147.654  1.00 36.97           C
ATOM    985  NE  ARG A 151      16.063  41.600 146.934  1.00 37.19           N
ATOM    986  CZ  ARG A 151      16.120  40.386 147.477  1.00 44.28           C
ATOM    987  NH1 ARG A 151      15.835  40.197 148.769  1.00 42.64           N
ATOM    988  NH2 ARG A 151      16.439  39.339 146.709  1.00 48.08           N1+
ATOM    989  H   ARG A 151      13.531  46.423 146.759  1.00 22.87           H
ATOM    990  HA  ARG A 151      14.281  45.110 148.897  1.00 25.89           H
ATOM    991  HB2 ARG A 151      15.644  45.888 146.576  1.00 29.86           H
ATOM    992  HB3 ARG A 151      16.436  45.185 147.751  1.00 29.86           H
ATOM    993  HG2 ARG A 151      14.279  43.809 146.594  1.00 34.33           H
ATOM    994  HG3 ARG A 151      15.700  43.779 145.870  1.00 34.33           H
ATOM    995  HD2 ARG A 151      16.468  43.110 148.150  1.00 44.37           H
ATOM    996  HD3 ARG A 151      14.971  42.580 148.263  1.00 44.37           H
ATOM    997  HE  ARG A 151      16.259  41.677 146.100  1.00 44.63           H
ATOM    998 HH11 ARG A 151      15.619  40.867 149.264  1.00 51.17           H
ATOM    999 HH12 ARG A 151      15.876  39.408 149.108  1.00 51.17           H
ATOM   1000 HH21 ARG A 151      16.626  39.457 145.878  1.00 57.69           H
ATOM   1001 HH22 ARG A 151      16.487  38.553 147.053  1.00 57.69           H
ATOM   1002  N   ALA A 152      15.365  48.117 148.691  1.00 21.16           N
ATOM   1003  CA  ALA A 152      16.113  49.150 149.388  1.00 24.78           C
ATOM   1004  C   ALA A 152      15.298  49.773 150.516  1.00 24.04           C
ATOM   1005  O   ALA A 152      15.878  50.274 151.481  1.00 27.40           O
ATOM   1006  CB  ALA A 152      16.548  50.245 148.413  1.00 16.96           C
ATOM   1007  H   ALA A 152      14.997  48.379 147.959  1.00 25.39           H
ATOM   1008  HA  ALA A 152      16.911  48.757 149.775  1.00 29.74           H
ATOM   1009  HB1 ALA A 152      17.044  50.921 148.900  1.00 20.35           H
ATOM   1010  HB2 ALA A 152      17.109  49.851 147.727  1.00 20.35           H
ATOM   1011  HB3 ALA A 152      15.759  50.639 148.010  1.00 20.35           H
ATOM   1012  N   SER A 153      13.973  49.762 150.399  1.00 19.86           N
ATOM   1013  CA  SER A 153      13.084  50.502 151.284  1.00 24.49           C
ATOM   1014  C   SER A 153      12.324  49.636 152.271  1.00 22.14           C
ATOM   1015  O   SER A 153      11.855  50.151 153.285  1.00 29.43           O
ATOM   1016  CB  SER A 153      12.040  51.264 150.464  1.00 22.59           C
ATOM   1017  OG  SER A 153      11.035  50.364 149.967  1.00 21.32           O
ATOM   1018  H   SER A 153      13.554  49.318 149.793  1.00 23.83           H
ATOM   1019  HA  SER A 153      13.604  51.148 151.787  1.00 29.39           H
ATOM   1020  HB2 SER A 153      11.618  51.930 151.030  1.00 27.11           H
ATOM   1021  HB3 SER A 153      12.479  51.695 149.714  1.00 27.11           H
ATOM   1022  HG  SER A 153      11.388  49.781 149.476  1.00 25.59           H
ATOM   1023  N   GLY A 154      12.108  48.368 151.958  1.00 24.48           N
ATOM   1024  CA  GLY A 154      11.208  47.539 152.713  1.00 20.89           C
ATOM   1025  C   GLY A 154       9.730  47.739 152.422  1.00 22.56           C
ATOM   1026  O   GLY A 154       8.906  47.044 153.019  1.00 26.04           O
ATOM   1027  H   GLY A 154      12.482  47.963 151.298  1.00 29.37           H
ATOM   1028  HA2 GLY A 154      11.420  46.609 152.538  1.00 25.07           H
ATOM   1029  HA3 GLY A 154      11.349  47.705 153.658  1.00 25.07           H
ATOM   1030  N   LYS A 155       9.368  48.629 151.520  1.00 22.68           N
ATOM   1031  CA  LYS A 155       7.982  48.869 151.133  1.00 28.22           C
ATOM   1032  C   LYS A 155       7.665  48.103 149.862  1.00 24.13           C
ATOM   1033  O   LYS A 155       8.565  47.789 149.086  1.00 21.59           O
ATOM   1034  CB  LYS A 155       7.751  50.377 150.918  1.00 24.10           C
ATOM   1035  CG  LYS A 155       7.887  51.192 152.190  1.00 27.54           C
ATOM   1036  CD  LYS A 155       8.045  52.695 151.966  1.00 28.12           C
ATOM   1037  CE  LYS A 155       6.794  53.337 151.373  1.00 32.36           C
ATOM   1038  NZ  LYS A 155       5.560  53.216 152.234  1.00 40.07           N1+
ATOM   1039  H   LYS A 155       9.926  49.129 151.099  1.00 27.21           H
ATOM   1040  HA  LYS A 155       7.389  48.562 151.837  1.00 33.87           H
ATOM   1041  HB2 LYS A 155       8.403  50.708 150.281  1.00 28.92           H
ATOM   1042  HB3 LYS A 155       6.854  50.511 150.573  1.00 28.92           H
ATOM   1043  HG2 LYS A 155       7.093  51.057 152.731  1.00 33.04           H
ATOM   1044  HG3 LYS A 155       8.668  50.883 152.674  1.00 33.04           H
ATOM   1045  HD2 LYS A 155       8.227  53.124 152.817  1.00 33.74           H
ATOM   1046  HD3 LYS A 155       8.781  52.848 151.353  1.00 33.74           H
ATOM   1047  HE2 LYS A 155       6.966  54.282 151.235  1.00 38.83           H
ATOM   1048  HE3 LYS A 155       6.602  52.913 150.522  1.00 38.83           H
ATOM   1049  HZ1 LYS A 155       4.870  53.609 151.833  1.00 48.08           H
ATOM   1050  HZ2 LYS A 155       5.367  52.358 152.369  1.00 48.08           H
ATOM   1051  HZ3 LYS A 155       5.699  53.608 153.021  1.00 48.08           H
ATOM   1052  N   PRO A 156       6.412  47.774 149.601  1.00 18.82           N
ATOM   1053  CA  PRO A 156       6.117  47.076 148.344  1.00 22.42           C
ATOM   1054  C   PRO A 156       6.340  47.983 147.142  1.00 21.81           C
ATOM   1055  O   PRO A 156       5.987  49.158 147.163  1.00 15.23           O
ATOM   1056  CB  PRO A 156       4.640  46.692 148.477  1.00 22.03           C
ATOM   1057  CG  PRO A 156       4.088  47.610 149.529  1.00 26.57           C
ATOM   1058  CD  PRO A 156       5.223  47.881 150.472  1.00 22.46           C
ATOM   1059  HA  PRO A 156       6.658  46.275 148.259  1.00 26.91           H
ATOM   1060  HB2 PRO A 156       4.189  46.831 147.630  1.00 26.44           H
ATOM   1061  HB3 PRO A 156       4.567  45.766 148.757  1.00 26.44           H
ATOM   1062  HG2 PRO A 156       3.784  48.433 149.116  1.00 31.89           H
ATOM   1063  HG3 PRO A 156       3.357  47.171 149.993  1.00 31.89           H
ATOM   1064  HD2 PRO A 156       5.151  48.775 150.841  1.00 26.95           H
ATOM   1065  HD3 PRO A 156       5.252  47.208 151.170  1.00 26.95           H
ATOM   1066  N   GLY A 157       6.931  47.431 146.082  1.00 18.23           N
ATOM   1067  CA  GLY A 157       7.014  48.173 144.824  1.00 18.92           C
ATOM   1068  C   GLY A 157       5.685  48.096 144.075  1.00 18.57           C
ATOM   1069  O   GLY A 157       5.100  47.019 143.930  1.00 21.95           O
ATOM   1070  H   GLY A 157       7.285  46.647 146.063  1.00 21.88           H
ATOM   1071  HA2 GLY A 157       7.221  49.104 145.002  1.00 22.71           H
ATOM   1072  HA3 GLY A 157       7.712  47.798 144.264  1.00 22.71           H
ATOM   1073  N   VAL A 158       5.191  49.245 143.629  1.00 18.22           N
ATOM   1074  CA  VAL A 158       3.889  49.342 142.975  1.00 18.36           C
ATOM   1075  C   VAL A 158       4.111  49.607 141.494  1.00 18.16           C
ATOM   1076  O   VAL A 158       4.827  50.541 141.133  1.00 15.94           O
ATOM   1077  CB  VAL A 158       3.027  50.447 143.594  1.00 15.03           C
ATOM   1078  CG1 VAL A 158       1.674  50.524 142.918  1.00 15.66           C
ATOM   1079  CG2 VAL A 158       2.813  50.184 145.114  1.00 20.60           C
ATOM   1080  H   VAL A 158       5.599  49.999 143.696  1.00 21.86           H
ATOM   1081  HA  VAL A 158       3.418  48.500 143.068  1.00 22.03           H
ATOM   1082  HB  VAL A 158       3.473  51.303 143.489  1.00 18.03           H
ATOM   1083 HG11 VAL A 158       1.154  51.230 143.332  1.00 18.79           H
ATOM   1084 HG12 VAL A 158       1.802  50.715 141.976  1.00 18.79           H
ATOM   1085 HG13 VAL A 158       1.220  49.673 143.025  1.00 18.79           H
ATOM   1086 HG21 VAL A 158       2.266  50.895 145.483  1.00 24.72           H
ATOM   1087 HG22 VAL A 158       2.367  49.331 145.226  1.00 24.72           H
ATOM   1088 HG23 VAL A 158       3.677  50.167 145.556  1.00 24.72           H
ATOM   1089  N   VAL A 159       3.454  48.807 140.656  1.00 16.57           N
ATOM   1090  CA  VAL A 159       3.566  48.840 139.202  1.00 17.00           C
ATOM   1091  C   VAL A 159       2.185  49.084 138.613  1.00 13.67           C
ATOM   1092  O   VAL A 159       1.206  48.476 139.055  1.00 16.61           O
ATOM   1093  CB  VAL A 159       4.163  47.517 138.679  1.00 19.04           C
ATOM   1094  CG1 VAL A 159       4.181  47.500 137.191  1.00 16.78           C
ATOM   1095  CG2 VAL A 159       5.587  47.353 139.227  1.00 14.80           C
ATOM   1096  H   VAL A 159       2.905  48.203 140.927  1.00 19.88           H
ATOM   1097  HA  VAL A 159       4.149  49.569 138.937  1.00 20.40           H
ATOM   1098  HB  VAL A 159       3.625  46.773 138.990  1.00 22.84           H
ATOM   1099 HG11 VAL A 159       4.560  46.659 136.891  1.00 20.14           H
ATOM   1100 HG12 VAL A 159       3.272  47.590 136.864  1.00 20.14           H
ATOM   1101 HG13 VAL A 159       4.722  48.240 136.874  1.00 20.14           H
ATOM   1102 HG21 VAL A 159       5.959  46.521 138.895  1.00 17.76           H
ATOM   1103 HG22 VAL A 159       6.129  48.100 138.927  1.00 17.76           H
ATOM   1104 HG23 VAL A 159       5.552  47.338 140.196  1.00 17.76           H
ATOM   1105  N   LEU A 160       2.101  49.994 137.630  1.00 15.01           N
ATOM   1106  CA  LEU A 160       0.850  50.319 136.944  1.00 11.29           C
ATOM   1107  C   LEU A 160       1.063  50.319 135.423  1.00 15.19           C
ATOM   1108  O   LEU A 160       1.659  51.259 134.871  1.00 14.86           O
ATOM   1109  CB  LEU A 160       0.354  51.671 137.414  1.00 11.14           C
ATOM   1110  CG  LEU A 160      -0.940  52.238 136.880  1.00 11.42           C
ATOM   1111  CD1 LEU A 160      -2.114  51.380 137.326  1.00 12.88           C
ATOM   1112  CD2 LEU A 160      -1.043  53.628 137.382  1.00 15.15           C
ATOM   1113  H   LEU A 160       2.774  50.445 137.340  1.00 18.01           H
ATOM   1114  HA  LEU A 160       0.180  49.653 137.161  1.00 13.55           H
ATOM   1115  HB2 LEU A 160       0.253  51.623 138.378  1.00 13.37           H
ATOM   1116  HB3 LEU A 160       1.044  52.320 137.207  1.00 13.37           H
ATOM   1117  HG  LEU A 160      -0.915  52.257 135.910  1.00 13.71           H
ATOM   1118 HD11 LEU A 160      -2.934  51.760 136.973  1.00 15.46           H
ATOM   1119 HD12 LEU A 160      -1.994  50.480 136.986  1.00 15.46           H
ATOM   1120 HD13 LEU A 160      -2.145  51.367 138.295  1.00 15.46           H
ATOM   1121 HD21 LEU A 160      -1.867  54.021 137.054  1.00 18.18           H
ATOM   1122 HD22 LEU A 160      -1.046  53.613 138.352  1.00 18.18           H
ATOM   1123 HD23 LEU A 160      -0.283  54.137 137.061  1.00 18.18           H
ATOM   1124  N   VAL A 161       0.558  49.290 134.733  1.00 15.27           N
ATOM   1125  CA  VAL A 161       0.775  49.137 133.302  1.00 12.69           C
ATOM   1126  C   VAL A 161      -0.547  48.825 132.612  1.00 11.60           C
ATOM   1127  O   VAL A 161      -1.589  48.643 133.243  1.00  9.35           O
ATOM   1128  CB  VAL A 161       1.831  48.068 132.994  1.00 13.82           C
ATOM   1129  CG1 VAL A 161       3.120  48.491 133.609  1.00 10.95           C
ATOM   1130  CG2 VAL A 161       1.377  46.738 133.480  1.00 12.99           C
ATOM   1131  H   VAL A 161       0.081  48.664 135.081  1.00 18.33           H
ATOM   1132  HA  VAL A 161       1.099  49.980 132.947  1.00 15.23           H
ATOM   1133  HB  VAL A 161       1.957  48.013 132.034  1.00 16.59           H
ATOM   1134 HG11 VAL A 161       3.795  47.820 133.419  1.00 13.14           H
ATOM   1135 HG12 VAL A 161       3.385  49.344 133.230  1.00 13.14           H
ATOM   1136 HG13 VAL A 161       2.999  48.577 134.567  1.00 13.14           H
ATOM   1137 HG21 VAL A 161       2.058  46.078 133.275  1.00 15.59           H
ATOM   1138 HG22 VAL A 161       1.237  46.783 134.439  1.00 15.59           H
ATOM   1139 HG23 VAL A 161       0.547  46.506 133.034  1.00 15.59           H
ATOM   1140  N   THR A 162      -0.505  48.823 131.293  1.00 10.78           N
ATOM   1141  CA  THR A 162      -1.714  48.612 130.522  1.00 12.64           C
ATOM   1142  C   THR A 162      -1.941  47.124 130.228  1.00 12.28           C
ATOM   1143  O   THR A 162      -1.240  46.235 130.727  1.00 13.00           O
ATOM   1144  CB  THR A 162      -1.697  49.440 129.234  1.00 11.25           C
ATOM   1145  OG1 THR A 162      -3.053  49.611 128.799  1.00 12.89           O
ATOM   1146  CG2 THR A 162      -0.889  48.807 128.090  1.00 12.62           C
ATOM   1147  H   THR A 162       0.205  48.941 130.822  1.00 12.94           H
ATOM   1148  HA  THR A 162      -2.468  48.918 131.050  1.00 15.16           H
ATOM   1149  HB  THR A 162      -1.315  50.311 129.424  1.00 13.50           H
ATOM   1150  HG1 THR A 162      -3.073  50.063 128.091  1.00 15.47           H
ATOM   1151 HG21 THR A 162      -0.919  49.380 127.308  1.00 15.15           H
ATOM   1152 HG22 THR A 162       0.035  48.693 128.362  1.00 15.15           H
ATOM   1153 HG23 THR A 162      -1.261  47.941 127.862  1.00 15.15           H
ATOM   1154  N   SER A 163      -2.972  46.850 129.433  1.00 13.73           N
ATOM   1155  CA  SER A 163      -3.376  45.490 129.121  1.00  9.55           C
ATOM   1156  C   SER A 163      -2.406  44.883 128.098  1.00 13.50           C
ATOM   1157  O   SER A 163      -1.497  45.541 127.587  1.00 12.48           O
ATOM   1158  CB  SER A 163      -4.806  45.496 128.585  1.00 12.01           C
ATOM   1159  OG  SER A 163      -4.821  46.208 127.334  1.00 12.56           O
ATOM   1160  H   SER A 163      -3.461  47.449 129.056  1.00 16.48           H
ATOM   1161  HA  SER A 163      -3.351  44.951 129.927  1.00 11.46           H
ATOM   1162  HB2 SER A 163      -5.101  44.584 128.442  1.00 14.41           H
ATOM   1163  HB3 SER A 163      -5.386  45.945 129.220  1.00 14.41           H
ATOM   1164  HG  SER A 163      -4.314  45.830 126.782  1.00 15.08           H
ATOM   1165  N   GLY A 164      -2.589  43.602 127.790  1.00 16.21           N
ATOM   1166  CA  GLY A 164      -1.898  43.001 126.665  1.00 13.78           C
ATOM   1167  C   GLY A 164      -0.388  43.043 126.809  1.00 10.21           C
ATOM   1168  O   GLY A 164       0.173  42.489 127.753  1.00 11.43           O
ATOM   1169  H   GLY A 164      -3.106  43.064 128.218  1.00 19.45           H
ATOM   1170  HA2 GLY A 164      -2.172  42.075 126.578  1.00 16.54           H
ATOM   1171  HA3 GLY A 164      -2.141  43.470 125.851  1.00 16.54           H
ATOM   1172  N   PRO A 165       0.306  43.714 125.886  1.00  9.97           N
ATOM   1173  CA  PRO A 165       1.773  43.719 125.961  1.00 10.13           C
ATOM   1174  C   PRO A 165       2.309  44.493 127.153  1.00 11.73           C
ATOM   1175  O   PRO A 165       3.421  44.232 127.623  1.00 14.42           O
ATOM   1176  CB  PRO A 165       2.170  44.356 124.634  1.00  9.35           C
ATOM   1177  CG  PRO A 165       1.055  45.338 124.398  1.00 11.14           C
ATOM   1178  CD  PRO A 165      -0.186  44.665 124.872  1.00 10.68           C
ATOM   1179  HA  PRO A 165       2.110  42.810 125.993  1.00 12.16           H
ATOM   1180  HB2 PRO A 165       3.023  44.808 124.723  1.00 11.22           H
ATOM   1181  HB3 PRO A 165       2.199  43.683 123.936  1.00 11.22           H
ATOM   1182  HG2 PRO A 165       1.220  46.147 124.909  1.00 13.36           H
ATOM   1183  HG3 PRO A 165       0.993  45.539 123.451  1.00 13.36           H
ATOM   1184  HD2 PRO A 165      -0.787  45.309 125.277  1.00 12.82           H
ATOM   1185  HD3 PRO A 165      -0.613  44.189 124.142  1.00 12.82           H
ATOM   1186  N   GLY A 166       1.556  45.441 127.676  1.00 14.65           N
ATOM   1187  CA  GLY A 166       1.980  46.066 128.914  1.00 13.68           C
ATOM   1188  C   GLY A 166       2.114  45.036 130.018  1.00 15.34           C
ATOM   1189  O   GLY A 166       3.112  45.015 130.739  1.00 13.57           O
ATOM   1190  H   GLY A 166       0.818  45.735 127.347  1.00 17.58           H
ATOM   1191  HA2 GLY A 166       2.838  46.500 128.786  1.00 16.42           H
ATOM   1192  HA3 GLY A 166       1.330  46.732 129.185  1.00 16.42           H
ATOM   1193  N   ALA A 167       1.114  44.148 130.133  1.00 11.29           N
ATOM   1194  CA  ALA A 167       1.077  43.116 131.155  1.00 13.15           C
ATOM   1195  C   ALA A 167       2.071  42.003 130.870  1.00 12.66           C
ATOM   1196  O   ALA A 167       2.763  41.530 131.785  1.00 11.57           O
ATOM   1197  CB  ALA A 167      -0.336  42.546 131.254  1.00 13.32           C
ATOM   1198  H   ALA A 167       0.431  44.132 129.610  1.00 13.54           H
ATOM   1199  HA  ALA A 167       1.304  43.510 132.012  1.00 15.78           H
ATOM   1200  HB1 ALA A 167      -0.351  41.858 131.938  1.00 15.98           H
ATOM   1201  HB2 ALA A 167      -0.948  43.260 131.489  1.00 15.98           H
ATOM   1202  HB3 ALA A 167      -0.583  42.166 130.397  1.00 15.98           H
ATOM   1203  N   THR A 168       2.166  41.557 129.622  1.00  9.64           N
ATOM   1204  CA  THR A 168       3.077  40.454 129.380  1.00  7.63           C
ATOM   1205  C   THR A 168       4.515  40.900 129.564  1.00 11.03           C
ATOM   1206  O   THR A 168       5.361  40.091 129.962  1.00 12.82           O
ATOM   1207  CB  THR A 168       2.865  39.818 128.004  1.00  7.11           C
ATOM   1208  OG1 THR A 168       2.970  40.800 126.969  1.00 12.53           O
ATOM   1209  CG2 THR A 168       1.506  39.171 127.884  1.00  9.45           C
ATOM   1210  H   THR A 168       1.741  41.856 128.937  1.00 11.57           H
ATOM   1211  HA  THR A 168       2.902  39.767 130.043  1.00  9.16           H
ATOM   1212  HB  THR A 168       3.538  39.135 127.863  1.00  8.53           H
ATOM   1213  HG1 THR A 168       3.732  41.154 126.986  1.00 15.04           H
ATOM   1214 HG21 THR A 168       1.402  38.778 127.003  1.00 11.34           H
ATOM   1215 HG22 THR A 168       1.411  38.475 128.553  1.00 11.34           H
ATOM   1216 HG23 THR A 168       0.810  39.833 128.018  1.00 11.34           H
ATOM   1217  N   ASN A 169       4.806  42.175 129.303  1.00 11.77           N
ATOM   1218  CA  ASN A 169       6.143  42.686 129.556  1.00 11.89           C
ATOM   1219  C   ASN A 169       6.502  42.784 131.040  1.00 12.18           C
ATOM   1220  O   ASN A 169       7.661  43.088 131.320  1.00  9.04           O
ATOM   1221  CB  ASN A 169       6.328  44.073 128.959  1.00  8.61           C
ATOM   1222  CG  ASN A 169       6.585  44.047 127.456  1.00 12.06           C
ATOM   1223  OD1 ASN A 169       6.961  43.030 126.882  1.00 13.51           O
ATOM   1224  ND2 ASN A 169       6.382  45.173 126.821  1.00 14.54           N
ATOM   1225  H   ASN A 169       4.255  42.753 128.985  1.00 14.13           H
ATOM   1226  HA  ASN A 169       6.786  42.094 129.135  1.00 14.27           H
ATOM   1227  HB2 ASN A 169       5.524  44.593 129.116  1.00 10.34           H
ATOM   1228  HB3 ASN A 169       7.087  44.500 129.385  1.00 10.34           H
ATOM   1229 HD21 ASN A 169       6.511  45.218 125.972  1.00 17.45           H
ATOM   1230 HD22 ASN A 169       6.120  45.869 127.253  1.00 17.45           H
ATOM   1231  N   VAL A 170       5.579  42.594 131.995  1.00 11.15           N
ATOM   1232  CA  VAL A 170       6.000  42.539 133.400  1.00 10.84           C
ATOM   1233  C   VAL A 170       6.110  41.109 133.912  1.00 12.98           C
ATOM   1234  O   VAL A 170       6.351  40.912 135.106  1.00 14.72           O
ATOM   1235  CB  VAL A 170       5.109  43.387 134.329  1.00 11.42           C
ATOM   1236  CG1 VAL A 170       5.101  44.798 133.854  0.72 10.06           C
ATOM   1237  CG2 VAL A 170       3.714  42.919 134.316  0.72 11.23           C
ATOM   1238  H   VAL A 170       4.735  42.497 131.862  1.00 13.38           H
ATOM   1239  HA  VAL A 170       6.891  42.919 133.451  1.00 13.01           H
ATOM   1240  HB  VAL A 170       5.447  43.358 135.237  1.00 13.70           H
ATOM   1241 HG11 VAL A 170       4.538  45.326 134.442  0.98 12.08           H
ATOM   1242 HG12 VAL A 170       6.008  45.141 133.868  0.75 12.08           H
ATOM   1243 HG13 VAL A 170       4.750  44.825 132.950  1.00 12.08           H
ATOM   1244 HG21 VAL A 170       3.189  43.477 134.911  0.61 13.47           H
ATOM   1245 HG22 VAL A 170       3.369  42.982 133.412  0.54 13.47           H
ATOM   1246 HG23 VAL A 170       3.688  41.998 134.617  0.00 13.47           H
ATOM   1247  N   VAL A 171       6.001  40.097 133.035  1.00 14.57           N
ATOM   1248  CA  VAL A 171       6.051  38.723 133.526  1.00 10.07           C
ATOM   1249  C   VAL A 171       7.422  38.412 134.118  1.00 14.73           C
ATOM   1250  O   VAL A 171       7.518  37.774 135.169  1.00 15.77           O
ATOM   1251  CB  VAL A 171       5.673  37.726 132.430  1.00  9.44           C
ATOM   1252  CG1 VAL A 171       5.949  36.310 132.862  1.00 14.21           C
ATOM   1253  CG2 VAL A 171       4.184  37.875 132.109  1.00 16.03           C
ATOM   1254  H   VAL A 171       5.900  40.180 132.185  1.00 17.49           H
ATOM   1255  HA  VAL A 171       5.400  38.630 134.239  1.00 12.08           H
ATOM   1256  HB  VAL A 171       6.185  37.912 131.627  1.00 11.33           H
ATOM   1257 HG11 VAL A 171       5.699  35.707 132.145  1.00 17.05           H
ATOM   1258 HG12 VAL A 171       6.895  36.219 133.057  1.00 17.05           H
ATOM   1259 HG13 VAL A 171       5.427  36.116 133.656  1.00 17.05           H
ATOM   1260 HG21 VAL A 171       3.947  37.241 131.413  1.00 19.23           H
ATOM   1261 HG22 VAL A 171       3.669  37.695 132.910  1.00 19.23           H
ATOM   1262 HG23 VAL A 171       4.017  38.780 131.803  1.00 19.23           H
ATOM   1263  N   THR A 172       8.493  38.843 133.460  1.00 10.84           N
ATOM   1264  CA  THR A 172       9.827  38.534 133.957  1.00 11.42           C
ATOM   1265  C   THR A 172      10.076  39.170 135.316  1.00 16.13           C
ATOM   1266  O   THR A 172      10.527  38.465 136.227  1.00 14.48           O
ATOM   1267  CB  THR A 172      10.879  38.949 132.918  1.00 11.67           C
ATOM   1268  OG1 THR A 172      10.768  38.105 131.772  1.00 11.14           O
ATOM   1269  CG2 THR A 172      12.347  38.847 133.449  1.00 10.93           C
ATOM   1270  H   THR A 172       8.476  39.307 132.736  1.00 13.01           H
ATOM   1271  HA  THR A 172       9.896  37.573 134.071  1.00 13.70           H
ATOM   1272  HB  THR A 172      10.718  39.867 132.652  1.00 14.01           H
ATOM   1273  HG1 THR A 172      11.340  38.324 131.197  1.00 13.37           H
ATOM   1274 HG21 THR A 172      12.970  39.119 132.756  1.00 13.12           H
ATOM   1275 HG22 THR A 172      12.461  39.425 134.220  1.00 13.12           H
ATOM   1276 HG23 THR A 172      12.543  37.933 133.708  1.00 13.12           H
ATOM   1277  N   PRO A 173       9.790  40.443 135.536  1.00 12.85           N
ATOM   1278  CA  PRO A 173       9.911  40.991 136.894  1.00 13.70           C
ATOM   1279  C   PRO A 173       9.043  40.285 137.926  1.00 15.22           C
ATOM   1280  O   PRO A 173       9.468  40.130 139.075  1.00 11.72           O
ATOM   1281  CB  PRO A 173       9.484  42.452 136.712  1.00 16.38           C
ATOM   1282  CG  PRO A 173       9.709  42.759 135.315  1.00 17.65           C
ATOM   1283  CD  PRO A 173       9.507  41.486 134.543  1.00 14.28           C
ATOM   1284  HA  PRO A 173      10.836  40.964 137.184  1.00 16.44           H
ATOM   1285  HB2 PRO A 173       8.544  42.546 136.934  1.00 19.65           H
ATOM   1286  HB3 PRO A 173      10.027  43.023 137.279  1.00 19.65           H
ATOM   1287  HG2 PRO A 173       9.073  43.433 135.027  1.00 21.19           H
ATOM   1288  HG3 PRO A 173      10.617  43.082 135.200  1.00 21.19           H
ATOM   1289  HD2 PRO A 173       8.590  41.420 134.234  1.00 17.14           H
ATOM   1290  HD3 PRO A 173      10.136  41.432 133.807  1.00 17.14           H
ATOM   1291  N   MET A 174       7.834  39.861 137.569  1.00 15.60           N
ATOM   1292  CA  MET A 174       7.028  39.122 138.531  1.00 14.61           C
ATOM   1293  C   MET A 174       7.695  37.793 138.889  1.00 17.58           C
ATOM   1294  O   MET A 174       7.874  37.481 140.069  1.00 14.19           O
ATOM   1295  CB  MET A 174       5.605  38.904 138.007  1.00 14.22           C
ATOM   1296  CG  MET A 174       4.734  40.172 138.098  1.00 11.82           C
ATOM   1297  SD  MET A 174       3.014  39.900 137.701  1.00 13.68           S
ATOM   1298  CE  MET A 174       3.227  39.431 135.993  1.00 16.07           C
ATOM   1299  H   MET A 174       7.467  39.984 136.801  1.00 18.72           H
ATOM   1300  HA  MET A 174       6.957  39.654 139.339  1.00 17.53           H
ATOM   1301  HB2 MET A 174       5.649  38.638 137.075  1.00 17.07           H
ATOM   1302  HB3 MET A 174       5.178  38.209 138.531  1.00 17.07           H
ATOM   1303  HG2 MET A 174       4.778  40.516 139.004  1.00 14.18           H
ATOM   1304  HG3 MET A 174       5.080  40.834 137.479  1.00 14.18           H
ATOM   1305  HE1 MET A 174       2.357  39.240 135.608  1.00 19.29           H
ATOM   1306  HE2 MET A 174       3.648  40.163 135.516  1.00 19.29           H
ATOM   1307  HE3 MET A 174       3.788  38.641 135.951  1.00 19.29           H
ATOM   1308  N   ALA A 175       8.117  37.018 137.890  1.00 13.22           N
ATOM   1309  CA  ALA A 175       8.783  35.755 138.184  1.00 17.22           C
ATOM   1310  C   ALA A 175      10.065  35.976 138.969  1.00 15.17           C
ATOM   1311  O   ALA A 175      10.397  35.188 139.857  1.00 14.31           O
ATOM   1312  CB  ALA A 175       9.093  34.986 136.911  1.00 10.20           C
ATOM   1313  H   ALA A 175       8.032  37.197 137.053  1.00 15.86           H
ATOM   1314  HA  ALA A 175       8.193  35.208 138.725  1.00 20.66           H
ATOM   1315  HB1 ALA A 175       9.534  34.155 137.144  1.00 12.24           H
ATOM   1316  HB2 ALA A 175       8.263  34.802 136.444  1.00 12.24           H
ATOM   1317  HB3 ALA A 175       9.675  35.524 136.351  1.00 12.24           H
ATOM   1318  N   ASP A 176      10.781  37.055 138.675  1.00 15.50           N
ATOM   1319  CA  ASP A 176      11.984  37.397 139.429  1.00 12.18           C
ATOM   1320  C   ASP A 176      11.648  37.695 140.898  1.00 20.34           C
ATOM   1321  O   ASP A 176      12.294  37.182 141.831  1.00 17.13           O
ATOM   1322  CB  ASP A 176      12.663  38.595 138.772  1.00 13.79           C
ATOM   1323  CG  ASP A 176      13.953  38.967 139.443  1.00 15.67           C
ATOM   1324  OD1 ASP A 176      13.897  39.699 140.445  1.00 16.08           O
ATOM   1325  OD2 ASP A 176      15.010  38.493 138.978  1.00 16.97           O1-
ATOM   1326  H   ASP A 176      10.592  37.608 138.043  1.00 18.60           H
ATOM   1327  HA  ASP A 176      12.600  36.648 139.404  1.00 14.61           H
ATOM   1328  HB2 ASP A 176      12.857  38.380 137.846  1.00 16.55           H
ATOM   1329  HB3 ASP A 176      12.069  39.360 138.818  1.00 16.55           H
ATOM   1330  N   ALA A 177      10.599  38.483 141.118  1.00 14.99           N
ATOM   1331  CA  ALA A 177      10.195  38.850 142.463  1.00 15.95           C
ATOM   1332  C   ALA A 177       9.638  37.643 143.217  1.00 19.55           C
ATOM   1333  O   ALA A 177       9.827  37.519 144.432  1.00 15.84           O
ATOM   1334  CB  ALA A 177       9.169  39.973 142.384  1.00 13.76           C
ATOM   1335  H   ALA A 177      10.105  38.818 140.499  1.00 17.99           H
ATOM   1336  HA  ALA A 177      10.967  39.179 142.949  1.00 19.14           H
ATOM   1337  HB1 ALA A 177       8.899  40.218 143.283  1.00 16.52           H
ATOM   1338  HB2 ALA A 177       9.571  40.736 141.939  1.00 16.52           H
ATOM   1339  HB3 ALA A 177       8.401  39.663 141.880  1.00 16.52           H
ATOM   1340  N   PHE A 178       8.914  36.770 142.513  1.00 14.26           N
ATOM   1341  CA  PHE A 178       8.418  35.517 143.093  1.00 19.97           C
ATOM   1342  C   PHE A 178       9.570  34.623 143.532  1.00 19.77           C
ATOM   1343  O   PHE A 178       9.521  34.012 144.604  1.00 18.94           O
ATOM   1344  CB  PHE A 178       7.533  34.789 142.068  1.00 21.09           C
ATOM   1345  CG  PHE A 178       6.732  33.619 142.615  1.00 20.33           C
ATOM   1346  CD1 PHE A 178       5.503  33.836 143.204  1.00 20.33           C
ATOM   1347  CD2 PHE A 178       7.182  32.311 142.478  1.00 23.02           C
ATOM   1348  CE1 PHE A 178       4.734  32.781 143.678  1.00 23.58           C
ATOM   1349  CE2 PHE A 178       6.430  31.233 142.972  1.00 23.50           C
ATOM   1350  CZ  PHE A 178       5.206  31.470 143.575  1.00 19.81           C
ATOM   1351  H   PHE A 178       8.695  36.881 141.689  1.00 17.11           H
ATOM   1352  HA  PHE A 178       7.877  35.719 143.872  1.00 23.96           H
ATOM   1353  HB2 PHE A 178       6.902  35.426 141.699  1.00 25.30           H
ATOM   1354  HB3 PHE A 178       8.101  34.447 141.360  1.00 25.30           H
ATOM   1355  HD1 PHE A 178       5.183  34.706 143.284  1.00 24.40           H
ATOM   1356  HD2 PHE A 178       8.008  32.150 142.082  1.00 27.63           H
ATOM   1357  HE1 PHE A 178       3.916  32.949 144.088  1.00 28.29           H
ATOM   1358  HE2 PHE A 178       6.749  30.363 142.887  1.00 28.20           H
ATOM   1359  HZ  PHE A 178       4.696  30.761 143.895  1.00 23.77           H
ATOM   1360  N   ALA A 179      10.625  34.538 142.723  1.00 17.43           N
ATOM   1361  CA  ALA A 179      11.744  33.671 143.078  1.00 12.89           C
ATOM   1362  C   ALA A 179      12.480  34.180 144.317  1.00 22.03           C
ATOM   1363  O   ALA A 179      12.926  33.374 145.151  1.00 15.73           O
ATOM   1364  CB  ALA A 179      12.707  33.540 141.907  1.00 18.36           C
ATOM   1365  H   ALA A 179      10.716  34.961 141.980  1.00 20.92           H
ATOM   1366  HA  ALA A 179      11.401  32.787 143.281  1.00 15.46           H
ATOM   1367  HB1 ALA A 179      13.441  32.961 142.165  1.00 22.04           H
ATOM   1368  HB2 ALA A 179      12.234  33.158 141.151  1.00 22.04           H
ATOM   1369  HB3 ALA A 179      13.044  34.419 141.675  1.00 22.04           H
ATOM   1370  N   ASP A 180      12.613  35.504 144.456  1.00 17.95           N
ATOM   1371  CA  ASP A 180      13.433  36.123 145.485  1.00 16.51           C
ATOM   1372  C   ASP A 180      12.623  36.679 146.651  1.00 20.31           C
ATOM   1373  O   ASP A 180      13.191  37.323 147.526  1.00 17.06           O
ATOM   1374  CB  ASP A 180      14.282  37.239 144.885  1.00 12.48           C
ATOM   1375  CG  ASP A 180      15.590  36.726 144.276  1.00 18.13           C
ATOM   1376  OD1 ASP A 180      15.906  35.546 144.468  1.00 18.82           O
ATOM   1377  OD2 ASP A 180      16.317  37.498 143.587  1.00 18.94           O1-
ATOM   1378  H   ASP A 180      12.221  36.075 143.946  1.00 21.54           H
ATOM   1379  HA  ASP A 180      14.038  35.454 145.841  1.00 19.82           H
ATOM   1380  HB2 ASP A 180      13.777  37.678 144.183  1.00 14.98           H
ATOM   1381  HB3 ASP A 180      14.505  37.876 145.581  1.00 14.98           H
ATOM   1382  N   GLY A 181      11.320  36.454 146.673  1.00 17.44           N
ATOM   1383  CA  GLY A 181      10.461  36.932 147.726  1.00 17.33           C
ATOM   1384  C   GLY A 181      10.411  38.428 147.897  1.00 22.44           C
ATOM   1385  O   GLY A 181      10.585  38.917 149.017  1.00 19.91           O
ATOM   1386  H   GLY A 181      10.902  36.011 146.066  1.00 20.93           H
ATOM   1387  HA2 GLY A 181       9.557  36.624 147.555  1.00 20.79           H
ATOM   1388  HA3 GLY A 181      10.753  36.547 148.567  1.00 20.79           H
ATOM   1389  N   ILE A 182      10.145  39.173 146.833  1.00 18.14           N
ATOM   1390  CA  ILE A 182      10.147  40.629 146.884  1.00 14.75           C
ATOM   1391  C   ILE A 182       8.709  41.127 146.837  1.00 15.86           C
ATOM   1392  O   ILE A 182       7.954  40.717 145.949  1.00 17.86           O
ATOM   1393  CB  ILE A 182      10.975  41.242 145.748  1.00 18.18           C
ATOM   1394  CG1 ILE A 182      12.410  40.737 145.859  1.00 20.70           C
ATOM   1395  CG2 ILE A 182      10.917  42.780 145.818  1.00 16.35           C
ATOM   1396  CD1 ILE A 182      13.314  41.217 144.666  1.00 28.96           C
ATOM   1397  H   ILE A 182       9.958  38.854 146.057  1.00 21.77           H
ATOM   1398  HA  ILE A 182      10.536  40.915 147.726  1.00 17.70           H
ATOM   1399  HB  ILE A 182      10.605  40.952 144.899  1.00 21.81           H
ATOM   1400 HG12 ILE A 182      12.800  41.068 146.683  1.00 24.84           H
ATOM   1401 HG13 ILE A 182      12.405  39.767 145.860  1.00 24.84           H
ATOM   1402 HG21 ILE A 182      11.445  43.149 145.093  1.00 19.62           H
ATOM   1403 HG22 ILE A 182       9.993  43.065 145.733  1.00 19.62           H
ATOM   1404 HG23 ILE A 182      11.276  43.071 146.671  1.00 19.62           H
ATOM   1405 HD11 ILE A 182      14.210  40.868 144.789  1.00 34.75           H
ATOM   1406 HD12 ILE A 182      12.940  40.886 143.835  1.00 34.75           H
ATOM   1407 HD13 ILE A 182      13.334  42.187 144.658  1.00 34.75           H
ATOM   1408  N   PRO A 183       8.302  42.019 147.746  1.00 16.93           N
ATOM   1409  CA  PRO A 183       6.918  42.519 147.758  1.00 15.42           C
ATOM   1410  C   PRO A 183       6.681  43.457 146.588  1.00 19.99           C
ATOM   1411  O   PRO A 183       7.376  44.458 146.432  1.00 15.18           O
ATOM   1412  CB  PRO A 183       6.814  43.255 149.099  1.00 14.87           C
ATOM   1413  CG  PRO A 183       8.220  43.659 149.389  1.00 14.75           C
ATOM   1414  CD  PRO A 183       9.068  42.523 148.906  1.00 18.04           C
ATOM   1415  HA  PRO A 183       6.284  41.785 147.731  1.00 18.50           H
ATOM   1416  HB2 PRO A 183       6.241  44.033 149.006  1.00 17.84           H
ATOM   1417  HB3 PRO A 183       6.477  42.654 149.782  1.00 17.84           H
ATOM   1418  HG2 PRO A 183       8.432  44.473 148.906  1.00 17.70           H
ATOM   1419  HG3 PRO A 183       8.332  43.788 150.344  1.00 17.70           H
ATOM   1420  HD2 PRO A 183       9.940  42.844 148.625  1.00 21.65           H
ATOM   1421  HD3 PRO A 183       9.142  41.839 149.590  1.00 21.65           H
ATOM   1422  N   MET A 184       5.670  43.143 145.789  1.00 18.10           N
ATOM   1423  CA  MET A 184       5.376  43.928 144.605  1.00 20.04           C
ATOM   1424  C   MET A 184       3.883  43.816 144.350  1.00 17.08           C
ATOM   1425  O   MET A 184       3.321  42.728 144.486  1.00 19.63           O
ATOM   1426  CB  MET A 184       6.220  43.411 143.428  1.00 20.21           C
ATOM   1427  CG  MET A 184       6.119  44.212 142.141  1.00 33.34           C
ATOM   1428  SD  MET A 184       7.373  43.748 140.870  1.00 31.91           S
ATOM   1429  CE  MET A 184       6.841  42.151 140.454  1.00 28.96           C
ATOM   1430  H   MET A 184       5.138  42.478 145.913  1.00 21.72           H
ATOM   1431  HA  MET A 184       5.608  44.856 144.765  1.00 24.05           H
ATOM   1432  HB2 MET A 184       7.152  43.411 143.697  1.00 24.25           H
ATOM   1433  HB3 MET A 184       5.941  42.504 143.227  1.00 24.25           H
ATOM   1434  HG2 MET A 184       5.241  44.073 141.754  1.00 40.01           H
ATOM   1435  HG3 MET A 184       6.242  45.152 142.348  1.00 40.01           H
ATOM   1436  HE1 MET A 184       7.433  41.787 139.777  1.00 34.76           H
ATOM   1437  HE2 MET A 184       6.864  41.594 141.248  1.00 34.76           H
ATOM   1438  HE3 MET A 184       5.935  42.200 140.110  1.00 34.76           H
ATOM   1439  N   VAL A 185       3.225  44.948 144.080  1.00 18.30           N
ATOM   1440  CA  VAL A 185       1.827  44.961 143.690  1.00 12.93           C
ATOM   1441  C   VAL A 185       1.753  45.474 142.249  1.00 14.69           C
ATOM   1442  O   VAL A 185       2.028  46.652 141.984  1.00 15.58           O
ATOM   1443  CB  VAL A 185       0.971  45.821 144.621  1.00 16.59           C
ATOM   1444  CG1 VAL A 185      -0.478  45.714 144.220  1.00 17.42           C
ATOM   1445  CG2 VAL A 185       1.104  45.358 146.054  1.00 23.85           C
ATOM   1446  H   VAL A 185       3.580  45.731 144.118  1.00 21.96           H
ATOM   1447  HA  VAL A 185       1.481  44.056 143.709  1.00 15.51           H
ATOM   1448  HB  VAL A 185       1.246  46.750 144.563  1.00 19.91           H
ATOM   1449 HG11 VAL A 185      -1.012  46.263 144.817  1.00 20.90           H
ATOM   1450 HG12 VAL A 185      -0.577  46.026 143.307  1.00 20.90           H
ATOM   1451 HG13 VAL A 185      -0.756  44.787 144.286  1.00 20.90           H
ATOM   1452 HG21 VAL A 185       0.552  45.920 146.620  1.00 28.62           H
ATOM   1453 HG22 VAL A 185       0.811  44.436 146.116  1.00 28.62           H
ATOM   1454 HG23 VAL A 185       2.034  45.429 146.323  1.00 28.62           H
ATOM   1455  N   VAL A 186       1.341  44.601 141.333  1.00 14.40           N
ATOM   1456  CA  VAL A 186       1.278  44.889 139.899  1.00 16.36           C
ATOM   1457  C   VAL A 186      -0.174  45.107 139.527  1.00 11.54           C
ATOM   1458  O   VAL A 186      -1.015  44.222 139.709  1.00 16.65           O
ATOM   1459  CB  VAL A 186       1.898  43.755 139.075  1.00 13.97           C
ATOM   1460  CG1 VAL A 186       1.850  44.066 137.568  1.00 16.62           C
ATOM   1461  CG2 VAL A 186       3.327  43.512 139.508  1.00 12.18           C
ATOM   1462  H   VAL A 186       1.083  43.803 141.526  1.00 17.29           H
ATOM   1463  HA  VAL A 186       1.768  45.705 139.713  1.00 19.63           H
ATOM   1464  HB  VAL A 186       1.395  42.940 139.230  1.00 16.76           H
ATOM   1465 HG11 VAL A 186       2.249  43.328 137.081  1.00 19.95           H
ATOM   1466 HG12 VAL A 186       0.924  44.178 137.299  1.00 19.95           H
ATOM   1467 HG13 VAL A 186       2.345  44.882 137.398  1.00 19.95           H
ATOM   1468 HG21 VAL A 186       3.700  42.792 138.976  1.00 14.62           H
ATOM   1469 HG22 VAL A 186       3.840  44.324 139.373  1.00 14.62           H
ATOM   1470 HG23 VAL A 186       3.334  43.267 140.447  1.00 14.62           H
ATOM   1471  N   PHE A 187      -0.466  46.310 139.066  1.00 13.97           N
ATOM   1472  CA  PHE A 187      -1.756  46.685 138.526  1.00 12.54           C
ATOM   1473  C   PHE A 187      -1.658  46.689 137.004  1.00 14.38           C
ATOM   1474  O   PHE A 187      -0.817  47.397 136.441  1.00 15.70           O
ATOM   1475  CB  PHE A 187      -2.153  48.064 139.058  1.00 17.92           C
ATOM   1476  CG  PHE A 187      -2.460  48.067 140.531  1.00 14.45           C
ATOM   1477  CD1 PHE A 187      -1.529  48.501 141.452  1.00 15.76           C
ATOM   1478  CD2 PHE A 187      -3.676  47.601 140.984  1.00 14.56           C
ATOM   1479  CE1 PHE A 187      -1.816  48.506 142.788  1.00 19.05           C
ATOM   1480  CE2 PHE A 187      -3.972  47.606 142.350  1.00 19.12           C
ATOM   1481  CZ  PHE A 187      -3.036  48.052 143.239  1.00 16.37           C
ATOM   1482  H   PHE A 187       0.099  46.959 139.056  1.00 16.76           H
ATOM   1483  HA  PHE A 187      -2.427  46.039 138.796  1.00 15.05           H
ATOM   1484  HB2 PHE A 187      -1.422  48.682 138.905  1.00 21.51           H
ATOM   1485  HB3 PHE A 187      -2.946  48.366 138.588  1.00 21.51           H
ATOM   1486  HD1 PHE A 187      -0.705  48.815 141.158  1.00 18.92           H
ATOM   1487  HD2 PHE A 187      -4.313  47.304 140.375  1.00 17.47           H
ATOM   1488  HE1 PHE A 187      -1.181  48.808 143.397  1.00 22.86           H
ATOM   1489  HE2 PHE A 187      -4.796  47.297 142.652  1.00 22.94           H
ATOM   1490  HZ  PHE A 187      -3.224  48.052 144.150  1.00 19.64           H
ATOM   1491  N   THR A 188      -2.489  45.883 136.350  1.00 10.95           N
ATOM   1492  CA  THR A 188      -2.540  45.807 134.888  1.00 14.65           C
ATOM   1493  C   THR A 188      -3.916  46.238 134.395  1.00 14.20           C
ATOM   1494  O   THR A 188      -4.939  45.709 134.845  1.00 14.69           O
ATOM   1495  CB  THR A 188      -2.228  44.390 134.389  1.00 11.71           C
ATOM   1496  OG1 THR A 188      -3.098  43.452 135.033  1.00 14.45           O
ATOM   1497  CG2 THR A 188      -0.755  44.015 134.697  1.00 15.93           C
ATOM   1498  H   THR A 188      -3.048  45.357 136.738  1.00 13.14           H
ATOM   1499  HA  THR A 188      -1.880  46.412 134.514  1.00 17.57           H
ATOM   1500  HB  THR A 188      -2.362  44.348 133.429  1.00 14.05           H
ATOM   1501  HG1 THR A 188      -3.899  43.636 134.859  1.00 17.34           H
ATOM   1502 HG21 THR A 188      -0.568  43.118 134.377  1.00 19.12           H
ATOM   1503 HG22 THR A 188      -0.156  44.637 134.256  1.00 19.12           H
ATOM   1504 HG23 THR A 188      -0.598  44.048 135.653  1.00 19.12           H
ATOM   1505  N   GLY A 189      -3.943  47.213 133.489  1.00 12.01           N
ATOM   1506  CA  GLY A 189      -5.169  47.494 132.792  1.00 11.50           C
ATOM   1507  C   GLY A 189      -5.636  46.261 132.045  1.00 13.11           C
ATOM   1508  O   GLY A 189      -4.841  45.404 131.678  1.00 11.81           O
ATOM   1509  H   GLY A 189      -3.275  47.710 133.270  1.00 14.41           H
ATOM   1510  HA2 GLY A 189      -5.856  47.758 133.424  1.00 13.80           H
ATOM   1511  HA3 GLY A 189      -5.032  48.214 132.156  1.00 13.80           H
ATOM   1512  N   GLN A 190      -6.951  46.157 131.857  1.00 11.04           N
ATOM   1513  CA  GLN A 190      -7.559  45.053 131.143  1.00 13.52           C
ATOM   1514  C   GLN A 190      -8.671  45.601 130.268  1.00 15.48           C
ATOM   1515  O   GLN A 190      -9.257  46.646 130.559  1.00 16.16           O
ATOM   1516  CB  GLN A 190      -8.097  43.982 132.117  1.00 14.86           C
ATOM   1517  CG  GLN A 190      -8.826  42.835 131.425  1.00 15.66           C
ATOM   1518  CD  GLN A 190      -7.890  42.046 130.516  1.00 14.74           C
ATOM   1519  OE1 GLN A 190      -7.761  42.352 129.344  1.00 13.84           O
ATOM   1520  NE2 GLN A 190      -7.198  41.056 131.081  1.00 18.33           N
ATOM   1521  H   GLN A 190      -7.521  46.733 132.144  1.00 13.25           H
ATOM   1522  HA  GLN A 190      -6.896  44.637 130.570  1.00 16.23           H
ATOM   1523  HB2 GLN A 190      -7.352  43.606 132.611  1.00 17.83           H
ATOM   1524  HB3 GLN A 190      -8.720  44.402 132.731  1.00 17.83           H
ATOM   1525  HG2 GLN A 190      -9.180  42.230 132.095  1.00 18.80           H
ATOM   1526  HG3 GLN A 190      -9.545  43.194 130.882  1.00 18.80           H
ATOM   1527 HE21 GLN A 190      -7.292  40.890 131.919  1.00 22.00           H
ATOM   1528 HE22 GLN A 190      -6.658  40.585 130.606  1.00 22.00           H
ATOM   1529  N   VAL A 191      -8.954  44.900 129.179  1.00 12.81           N
ATOM   1530  CA  VAL A 191     -10.060  45.316 128.319  1.00 11.86           C
ATOM   1531  C   VAL A 191     -11.352  45.324 129.137  1.00 13.08           C
ATOM   1532  O   VAL A 191     -11.416  44.712 130.215  1.00 15.13           O
ATOM   1533  CB  VAL A 191     -10.164  44.434 127.053  1.00 15.84           C
ATOM   1534  CG1 VAL A 191      -8.812  44.348 126.339  1.00 12.67           C
ATOM   1535  CG2 VAL A 191     -10.652  43.014 127.359  1.00 15.98           C
ATOM   1536  H   VAL A 191      -8.535  44.196 128.918  1.00 15.37           H
ATOM   1537  HA  VAL A 191      -9.895  46.226 128.026  1.00 14.24           H
ATOM   1538  HB  VAL A 191     -10.797  44.840 126.440  1.00 19.01           H
ATOM   1539 HG11 VAL A 191      -8.906  43.790 125.551  1.00 15.21           H
ATOM   1540 HG12 VAL A 191      -8.534  45.241 126.082  1.00 15.21           H
ATOM   1541 HG13 VAL A 191      -8.161  43.960 126.944  1.00 15.21           H
ATOM   1542 HG21 VAL A 191     -10.697  42.511 126.531  1.00 19.18           H
ATOM   1543 HG22 VAL A 191     -10.028  42.591 127.970  1.00 19.18           H
ATOM   1544 HG23 VAL A 191     -11.532  43.063 127.764  1.00 19.18           H
ATOM   1545  N   PRO A 192     -12.381  46.048 128.693  1.00 14.38           N
ATOM   1546  CA  PRO A 192     -13.671  46.062 129.405  1.00 19.25           C
ATOM   1547  C   PRO A 192     -14.200  44.653 129.624  1.00 19.61           C
ATOM   1548  O   PRO A 192     -13.992  43.767 128.797  1.00 17.79           O
ATOM   1549  CB  PRO A 192     -14.591  46.837 128.456  1.00 24.61           C
ATOM   1550  CG  PRO A 192     -13.688  47.656 127.628  1.00 21.15           C
ATOM   1551  CD  PRO A 192     -12.407  46.879 127.481  1.00 17.68           C
ATOM   1552  HA  PRO A 192     -13.598  46.527 130.253  1.00 23.10           H
ATOM   1553  HB2 PRO A 192     -15.092  46.214 127.906  1.00 29.54           H
ATOM   1554  HB3 PRO A 192     -15.191  47.400 128.970  1.00 29.54           H
ATOM   1555  HG2 PRO A 192     -14.095  47.805 126.759  1.00 25.39           H
ATOM   1556  HG3 PRO A 192     -13.522  48.502 128.072  1.00 25.39           H
ATOM   1557  HD2 PRO A 192     -12.437  46.321 126.688  1.00 21.21           H
ATOM   1558  HD3 PRO A 192     -11.645  47.480 127.466  1.00 21.21           H
ATOM   1559  N   THR A 193     -14.889  44.451 130.756  1.00 15.84           N
ATOM   1560  CA  THR A 193     -15.497  43.149 131.047  1.00 20.91           C
ATOM   1561  C   THR A 193     -16.398  42.666 129.921  1.00 22.34           C
ATOM   1562  O   THR A 193     -16.581  41.465 129.752  1.00 31.51           O
ATOM   1563  CB  THR A 193     -16.325  43.204 132.338  1.00 23.58           C
ATOM   1564  OG1 THR A 193     -17.430  44.107 132.180  1.00 24.90           O
ATOM   1565  CG2 THR A 193     -15.484  43.657 133.491  1.00 23.81           C
ATOM   1566  H   THR A 193     -15.016  45.046 131.363  1.00 19.01           H
ATOM   1567  HA  THR A 193     -14.793  42.493 131.170  1.00 25.10           H
ATOM   1568  HB  THR A 193     -16.664  42.317 132.539  1.00 28.29           H
ATOM   1569  HG1 THR A 193     -17.148  44.879 132.006  1.00 29.88           H
ATOM   1570 HG21 THR A 193     -16.019  43.687 134.299  1.00 28.57           H
ATOM   1571 HG22 THR A 193     -14.746  43.042 133.624  1.00 28.57           H
ATOM   1572 HG23 THR A 193     -15.129  44.542 133.314  1.00 28.57           H
ATOM   1573  N   SER A 194     -17.017  43.575 129.185  1.00 29.77           N
ATOM   1574  CA  SER A 194     -17.840  43.201 128.041  1.00 24.08           C
ATOM   1575  C   SER A 194     -17.027  42.829 126.810  1.00 30.47           C
ATOM   1576  O   SER A 194     -17.614  42.538 125.760  1.00 36.03           O
ATOM   1577  CB  SER A 194     -18.764  44.342 127.669  1.00 25.27           C
ATOM   1578  OG  SER A 194     -18.015  45.450 127.183  1.00 40.88           O
ATOM   1579  H   SER A 194     -16.978  44.422 129.326  1.00 35.72           H
ATOM   1580  HA  SER A 194     -18.387  42.437 128.282  1.00 28.90           H
ATOM   1581  HB2 SER A 194     -19.374  44.044 126.976  1.00 30.33           H
ATOM   1582  HB3 SER A 194     -19.262  44.616 128.455  1.00 30.33           H
ATOM   1583  HG  SER A 194     -18.533  46.080 126.978  1.00 49.06           H
ATOM   1584  N   ALA A 195     -15.709  42.883 126.883  1.00 23.07           N
ATOM   1585  CA  ALA A 195     -14.877  42.431 125.792  1.00 21.71           C
ATOM   1586  C   ALA A 195     -14.014  41.245 126.162  1.00 19.07           C
ATOM   1587  O   ALA A 195     -13.407  40.654 125.265  1.00 23.99           O
ATOM   1588  CB  ALA A 195     -13.989  43.576 125.298  1.00 25.17           C
ATOM   1589  H   ALA A 195     -15.271  43.180 127.561  1.00 27.69           H
ATOM   1590  HA  ALA A 195     -15.449  42.161 125.056  1.00 26.05           H
ATOM   1591  HB1 ALA A 195     -13.438  43.255 124.567  1.00 30.20           H
ATOM   1592  HB2 ALA A 195     -14.553  44.304 124.993  1.00 30.20           H
ATOM   1593  HB3 ALA A 195     -13.426  43.877 126.029  1.00 30.20           H
ATOM   1594  N   ILE A 196     -13.957  40.868 127.445  1.00 19.69           N
ATOM   1595  CA  ILE A 196     -13.124  39.759 127.860  1.00 21.09           C
ATOM   1596  C   ILE A 196     -13.623  38.502 127.181  1.00 27.34           C
ATOM   1597  O   ILE A 196     -14.835  38.280 127.055  1.00 25.14           O
ATOM   1598  CB  ILE A 196     -13.114  39.631 129.396  1.00 24.33           C
ATOM   1599  CG1 ILE A 196     -12.334  40.806 130.000  1.00 24.23           C
ATOM   1600  CG2 ILE A 196     -12.442  38.345 129.813  1.00 29.46           C
ATOM   1601  CD1 ILE A 196     -12.387  40.912 131.481  1.00 29.46           C
ATOM   1602  H   ILE A 196     -14.394  41.243 128.084  1.00 23.63           H
ATOM   1603  HA  ILE A 196     -12.214  39.919 127.566  1.00 25.30           H
ATOM   1604  HB  ILE A 196     -14.025  39.643 129.728  1.00 29.20           H
ATOM   1605 HG12 ILE A 196     -11.401  40.718 129.748  1.00 29.07           H
ATOM   1606 HG13 ILE A 196     -12.690  41.632 129.636  1.00 29.07           H
ATOM   1607 HG21 ILE A 196     -12.447  38.287 130.782  1.00 35.36           H
ATOM   1608 HG22 ILE A 196     -12.929  37.597 129.434  1.00 35.36           H
ATOM   1609 HG23 ILE A 196     -11.528  38.346 129.486  1.00 35.36           H
ATOM   1610 HD11 ILE A 196     -11.866  41.681 131.761  1.00 35.36           H
ATOM   1611 HD12 ILE A 196     -13.311  41.020 131.756  1.00 35.36           H
ATOM   1612 HD13 ILE A 196     -12.018  40.104 131.868  1.00 35.36           H
ATOM   1613  N   GLY A 197     -12.680  37.678 126.727  1.00 21.98           N
ATOM   1614  CA  GLY A 197     -12.995  36.459 126.006  1.00 26.66           C
ATOM   1615  C   GLY A 197     -13.411  36.639 124.560  1.00 23.36           C
ATOM   1616  O   GLY A 197     -13.925  35.695 123.964  1.00 28.22           O
ATOM   1617  H   GLY A 197     -11.836  37.811 126.829  1.00 26.38           H
ATOM   1618  HA2 GLY A 197     -12.218  35.879 126.020  1.00 31.99           H
ATOM   1619  HA3 GLY A 197     -13.716  36.002 126.467  1.00 31.99           H
ATOM   1620  N   THR A 198     -13.206  37.809 123.961  1.00 23.94           N
ATOM   1621  CA  THR A 198     -13.592  38.002 122.576  1.00 15.84           C
ATOM   1622  C   THR A 198     -12.401  38.130 121.643  1.00 17.35           C
ATOM   1623  O   THR A 198     -12.594  38.379 120.447  1.00 21.72           O
ATOM   1624  CB  THR A 198     -14.507  39.215 122.445  1.00 21.05           C
ATOM   1625  OG1 THR A 198     -13.813  40.437 122.800  1.00 19.15           O
ATOM   1626  CG2 THR A 198     -15.710  38.997 123.342  1.00 24.39           C
ATOM   1627  H   THR A 198     -12.849  38.497 124.333  1.00 28.73           H
ATOM   1628  HA  THR A 198     -14.099  37.226 122.290  1.00 19.01           H
ATOM   1629  HB  THR A 198     -14.820  39.281 121.529  1.00 25.26           H
ATOM   1630  HG1 THR A 198     -13.544  40.394 123.594  1.00 22.98           H
ATOM   1631 HG21 THR A 198     -16.312  39.755 123.280  1.00 29.27           H
ATOM   1632 HG22 THR A 198     -16.184  38.194 123.072  1.00 29.27           H
ATOM   1633 HG23 THR A 198     -15.422  38.897 124.263  1.00 29.27           H
ATOM   1634  N   ASP A 199     -11.174  37.970 122.150  1.00 17.28           N
ATOM   1635  CA  ASP A 199      -9.961  38.317 121.391  1.00 17.35           C
ATOM   1636  C   ASP A 199      -9.949  39.804 121.045  1.00 15.18           C
ATOM   1637  O   ASP A 199      -9.703  40.211 119.900  1.00 13.71           O
ATOM   1638  CB  ASP A 199      -9.818  37.463 120.127  1.00 17.66           C
ATOM   1639  CG  ASP A 199      -9.923  35.974 120.423  1.00 22.64           C
ATOM   1640  OD1 ASP A 199      -9.160  35.479 121.260  1.00 23.55           O
ATOM   1641  OD2 ASP A 199     -10.801  35.318 119.837  1.00 25.11           O1-
ATOM   1642  H   ASP A 199     -11.015  37.660 122.936  1.00 20.74           H
ATOM   1643  HA  ASP A 199      -9.188  38.142 121.950  1.00 20.82           H
ATOM   1644  HB2 ASP A 199     -10.523  37.697 119.503  1.00 21.20           H
ATOM   1645  HB3 ASP A 199      -8.950  37.630 119.727  1.00 21.20           H
ATOM   1646  N   ALA A 200     -10.212  40.613 122.061  1.00 13.90           N
ATOM   1647  CA  ALA A 200     -10.261  42.057 121.924  1.00 15.23           C
ATOM   1648  C   ALA A 200      -8.864  42.642 121.750  1.00 14.25           C
ATOM   1649  O   ALA A 200      -7.841  41.998 121.990  1.00 14.37           O
ATOM   1650  CB  ALA A 200     -10.968  42.670 123.128  1.00 16.45           C
ATOM   1651  H   ALA A 200     -10.369  40.340 122.861  1.00 16.68           H
ATOM   1652  HA  ALA A 200     -10.776  42.279 121.133  1.00 18.28           H
ATOM   1653  HB1 ALA A 200     -10.993  43.633 123.022  1.00 19.74           H
ATOM   1654  HB2 ALA A 200     -11.871  42.318 123.175  1.00 19.74           H
ATOM   1655  HB3 ALA A 200     -10.480  42.437 123.933  1.00 19.74           H
ATOM   1656  N   PHE A 201      -8.848  43.894 121.296  1.00 17.81           N
ATOM   1657  CA  PHE A 201      -7.618  44.669 121.148  1.00 12.77           C
ATOM   1658  C   PHE A 201      -6.803  44.656 122.434  1.00 17.09           C
ATOM   1659  O   PHE A 201      -7.303  44.996 123.506  1.00 12.46           O
ATOM   1660  CB  PHE A 201      -7.979  46.102 120.767  1.00 16.95           C
ATOM   1661  CG  PHE A 201      -6.819  46.980 120.477  1.00 13.50           C
ATOM   1662  CD1 PHE A 201      -5.915  46.656 119.486  1.00 13.13           C
ATOM   1663  CD2 PHE A 201      -6.648  48.161 121.174  1.00 15.94           C
ATOM   1664  CE1 PHE A 201      -4.856  47.497 119.200  1.00 18.92           C
ATOM   1665  CE2 PHE A 201      -5.586  49.002 120.891  1.00 16.09           C
ATOM   1666  CZ  PHE A 201      -4.701  48.666 119.884  1.00 19.51           C
ATOM   1667  H   PHE A 201      -9.554  44.326 121.063  1.00 21.37           H
ATOM   1668  HA  PHE A 201      -7.078  44.288 120.438  1.00 15.33           H
ATOM   1669  HB2 PHE A 201      -8.535  46.079 119.973  1.00 20.34           H
ATOM   1670  HB3 PHE A 201      -8.473  46.501 121.500  1.00 20.34           H
ATOM   1671  HD1 PHE A 201      -6.024  45.870 119.001  1.00 15.75           H
ATOM   1672  HD2 PHE A 201      -7.256  48.394 121.838  1.00 19.13           H
ATOM   1673  HE1 PHE A 201      -4.252  47.269 118.531  1.00 22.70           H
ATOM   1674  HE2 PHE A 201      -5.477  49.795 121.364  1.00 19.31           H
ATOM   1675  HZ  PHE A 201      -3.976  49.218 119.700  1.00 23.41           H
ATOM   1676  N   GLN A 202      -5.550  44.224 122.324  1.00 12.18           N
ATOM   1677  CA  GLN A 202      -4.604  44.225 123.447  1.00 16.46           C
ATOM   1678  C   GLN A 202      -5.109  43.416 124.636  1.00 16.65           C
ATOM   1679  O   GLN A 202      -4.849  43.760 125.788  1.00 19.29           O
ATOM   1680  CB  GLN A 202      -4.250  45.647 123.893  1.00 17.38           C
ATOM   1681  CG  GLN A 202      -3.679  46.474 122.741  1.00 16.78           C
ATOM   1682  CD  GLN A 202      -2.923  47.678 123.190  1.00 21.26           C
ATOM   1683  OE1 GLN A 202      -3.426  48.513 123.924  1.00 23.96           O
ATOM   1684  NE2 GLN A 202      -1.704  47.793 122.717  1.00 20.46           N
ATOM   1685  H   GLN A 202      -5.213  43.918 121.594  1.00 14.62           H
ATOM   1686  HA  GLN A 202      -3.781  43.807 123.147  1.00 19.76           H
ATOM   1687  HB2 GLN A 202      -5.050  46.089 124.216  1.00 20.85           H
ATOM   1688  HB3 GLN A 202      -3.583  45.605 124.596  1.00 20.85           H
ATOM   1689  HG2 GLN A 202      -3.074  45.918 122.226  1.00 20.13           H
ATOM   1690  HG3 GLN A 202      -4.410  46.775 122.179  1.00 20.13           H
ATOM   1691 HE21 GLN A 202      -1.391  47.195 122.184  1.00 24.55           H
ATOM   1692 HE22 GLN A 202      -1.218  48.467 122.940  1.00 24.55           H
ATOM   1693  N   GLU A 203      -5.841  42.345 124.369  1.00 14.65           N
ATOM   1694  CA  GLU A 203      -6.342  41.467 125.421  1.00 13.52           C
ATOM   1695  C   GLU A 203      -5.387  40.300 125.638  1.00 16.62           C
ATOM   1696  O   GLU A 203      -4.960  39.662 124.676  1.00 17.13           O
ATOM   1697  CB  GLU A 203      -7.722  40.924 125.071  1.00 15.42           C
ATOM   1698  CG  GLU A 203      -8.300  40.028 126.187  1.00 18.96           C
ATOM   1699  CD  GLU A 203      -9.538  39.292 125.767  1.00 20.50           C
ATOM   1700  OE1 GLU A 203      -9.968  39.398 124.574  1.00 18.64           O
ATOM   1701  OE2 GLU A 203     -10.088  38.599 126.647  1.00 23.17           O1-
ATOM   1702  H   GLU A 203      -6.065  42.099 123.575  1.00 17.58           H
ATOM   1703  HA  GLU A 203      -6.410  41.965 126.250  1.00 16.23           H
ATOM   1704  HB2 GLU A 203      -8.330  41.668 124.936  1.00 18.50           H
ATOM   1705  HB3 GLU A 203      -7.658  40.394 124.261  1.00 18.50           H
ATOM   1706  HG2 GLU A 203      -7.633  39.371 126.440  1.00 22.75           H
ATOM   1707  HG3 GLU A 203      -8.525  40.582 126.950  1.00 22.75           H
ATOM   1708  N   ALA A 204      -5.046  40.035 126.897  1.00 19.70           N
ATOM   1709  CA  ALA A 204      -4.341  38.816 127.273  1.00 16.11           C
ATOM   1710  C   ALA A 204      -4.998  38.229 128.517  1.00 13.75           C
ATOM   1711  O   ALA A 204      -5.606  38.940 129.316  1.00 19.68           O
ATOM   1712  CB  ALA A 204      -2.863  39.069 127.547  1.00 17.12           C
ATOM   1713  H   ALA A 204      -5.216  40.556 127.560  1.00 23.64           H
ATOM   1714  HA  ALA A 204      -4.412  38.168 126.555  1.00 19.33           H
ATOM   1715  HB1 ALA A 204      -2.439  38.231 127.792  1.00 20.55           H
ATOM   1716  HB2 ALA A 204      -2.450  39.426 126.745  1.00 20.55           H
ATOM   1717  HB3 ALA A 204      -2.781  39.706 128.274  1.00 20.55           H
ATOM   1718  N   ASP A 205      -4.835  36.926 128.707  1.00 18.69           N
ATOM   1719  CA  ASP A 205      -5.294  36.285 129.937  1.00 17.78           C
ATOM   1720  C   ASP A 205      -4.206  36.436 130.996  1.00 16.55           C
ATOM   1721  O   ASP A 205      -3.414  35.530 131.260  1.00 16.60           O
ATOM   1722  CB  ASP A 205      -5.617  34.833 129.710  1.00 19.03           C
ATOM   1723  CG  ASP A 205      -6.169  34.163 130.953  1.00 17.02           C
ATOM   1724  OD1 ASP A 205      -6.343  34.795 132.026  1.00 22.38           O
ATOM   1725  OD2 ASP A 205      -6.447  32.985 130.843  1.00 26.08           O1-
ATOM   1726  H   ASP A 205      -4.464  36.392 128.144  1.00 22.43           H
ATOM   1727  HA  ASP A 205      -6.094  36.732 130.254  1.00 21.33           H
ATOM   1728  HB2 ASP A 205      -6.284  34.762 129.009  1.00 22.84           H
ATOM   1729  HB3 ASP A 205      -4.809  34.365 129.450  1.00 22.84           H
ATOM   1730  N   VAL A 206      -4.179  37.610 131.614  1.00 13.89           N
ATOM   1731  CA  VAL A 206      -3.076  37.979 132.509  1.00 17.18           C
ATOM   1732  C   VAL A 206      -3.154  37.214 133.831  1.00 15.00           C
ATOM   1733  O   VAL A 206      -2.125  36.822 134.410  1.00 12.70           O
ATOM   1734  CB  VAL A 206      -3.095  39.507 132.702  1.00 19.59           C
ATOM   1735  CG1 VAL A 206      -2.087  39.956 133.700  1.00 23.17           C
ATOM   1736  CG2 VAL A 206      -2.810  40.151 131.326  1.00 27.20           C
ATOM   1737  H   VAL A 206      -4.785  38.215 131.535  1.00 16.67           H
ATOM   1738  HA  VAL A 206      -2.236  37.746 132.082  1.00 20.61           H
ATOM   1739  HB  VAL A 206      -3.974  39.788 133.000  1.00 23.51           H
ATOM   1740 HG11 VAL A 206      -2.137  40.920 133.787  1.00 27.81           H
ATOM   1741 HG12 VAL A 206      -2.280  39.536 134.553  1.00 27.81           H
ATOM   1742 HG13 VAL A 206      -1.204  39.696 133.395  1.00 27.81           H
ATOM   1743 HG21 VAL A 206      -2.816  41.116 131.421  1.00 32.64           H
ATOM   1744 HG22 VAL A 206      -1.940  39.855 131.013  1.00 32.64           H
ATOM   1745 HG23 VAL A 206      -3.498  39.876 130.700  1.00 32.64           H
ATOM   1746  N   VAL A 207      -4.371  36.955 134.304  1.00 11.56           N
ATOM   1747  CA  VAL A 207      -4.540  36.166 135.512  1.00 16.13           C
ATOM   1748  C   VAL A 207      -3.996  34.756 135.314  1.00 14.22           C
ATOM   1749  O   VAL A 207      -3.316  34.208 136.193  1.00 16.93           O
ATOM   1750  CB  VAL A 207      -6.020  36.175 135.905  1.00 18.15           C
ATOM   1751  CG1 VAL A 207      -6.291  35.116 136.947  1.00 27.13           C
ATOM   1752  CG2 VAL A 207      -6.361  37.594 136.420  1.00 20.93           C
ATOM   1753  H   VAL A 207      -5.105  37.222 133.946  1.00 13.87           H
ATOM   1754  HA  VAL A 207      -4.038  36.580 136.231  1.00 19.36           H
ATOM   1755  HB  VAL A 207      -6.565  35.989 135.125  1.00 21.78           H
ATOM   1756 HG11 VAL A 207      -7.232  35.138 137.182  1.00 32.56           H
ATOM   1757 HG12 VAL A 207      -6.061  34.247 136.581  1.00 32.56           H
ATOM   1758 HG13 VAL A 207      -5.749  35.298 137.731  1.00 32.56           H
ATOM   1759 HG21 VAL A 207      -7.297  37.620 136.675  1.00 25.11           H
ATOM   1760 HG22 VAL A 207      -5.803  37.794 137.187  1.00 25.11           H
ATOM   1761 HG23 VAL A 207      -6.193  38.235 135.711  1.00 25.11           H
ATOM   1762  N   GLY A 208      -4.261  34.165 134.148  1.00 13.47           N
ATOM   1763  CA  GLY A 208      -3.695  32.862 133.832  1.00 14.16           C
ATOM   1764  C   GLY A 208      -2.195  32.891 133.626  1.00 14.49           C
ATOM   1765  O   GLY A 208      -1.463  32.072 134.186  1.00 15.56           O
ATOM   1766  H   GLY A 208      -4.761  34.496 133.531  1.00 16.17           H
ATOM   1767  HA2 GLY A 208      -3.891  32.245 134.554  1.00 16.99           H
ATOM   1768  HA3 GLY A 208      -4.106  32.523 133.021  1.00 16.99           H
ATOM   1769  N   ILE A 209      -1.717  33.813 132.802  1.00 14.48           N
ATOM   1770  CA  ILE A 209      -0.284  33.895 132.530  1.00 10.67           C
ATOM   1771  C   ILE A 209       0.495  34.032 133.841  1.00 11.71           C
ATOM   1772  O   ILE A 209       1.526  33.376 134.049  1.00 13.88           O
ATOM   1773  CB  ILE A 209       0.008  35.077 131.578  1.00 14.68           C
ATOM   1774  CG1 ILE A 209      -0.533  34.804 130.172  1.00 11.55           C
ATOM   1775  CG2 ILE A 209       1.506  35.370 131.520  1.00 15.66           C
ATOM   1776  CD1 ILE A 209      -0.437  35.991 129.240  1.00 15.17           C
ATOM   1777  H   ILE A 209      -2.193  34.398 132.389  1.00 17.38           H
ATOM   1778  HA  ILE A 209       0.003  33.078 132.093  1.00 12.81           H
ATOM   1779  HB  ILE A 209      -0.440  35.864 131.927  1.00 17.61           H
ATOM   1780 HG12 ILE A 209      -0.027  34.077 129.778  1.00 13.86           H
ATOM   1781 HG13 ILE A 209      -1.468  34.556 130.240  1.00 13.86           H
ATOM   1782 HG21 ILE A 209       1.658  36.115 130.917  1.00 18.79           H
ATOM   1783 HG22 ILE A 209       1.818  35.596 132.410  1.00 18.79           H
ATOM   1784 HG23 ILE A 209       1.969  34.582 131.197  1.00 18.79           H
ATOM   1785 HD11 ILE A 209      -0.797  35.742 128.374  1.00 18.21           H
ATOM   1786 HD12 ILE A 209      -0.948  36.727 129.612  1.00 18.21           H
ATOM   1787 HD13 ILE A 209       0.495  36.247 129.150  1.00 18.21           H
ATOM   1788  N   SER A 210       0.014  34.872 134.741  1.00 12.73           N
ATOM   1789  CA  SER A 210       0.778  35.220 135.935  1.00 14.28           C
ATOM   1790  C   SER A 210       0.484  34.343 137.144  1.00 17.15           C
ATOM   1791  O   SER A 210       1.053  34.588 138.205  1.00 14.66           O
ATOM   1792  CB  SER A 210       0.522  36.669 136.327  1.00 11.90           C
ATOM   1793  OG  SER A 210      -0.784  36.874 136.815  1.00 13.23           O
ATOM   1794  H   SER A 210      -0.752  35.258 134.687  1.00 15.27           H
ATOM   1795  HA  SER A 210       1.723  35.133 135.732  1.00 17.13           H
ATOM   1796  HB2 SER A 210       1.154  36.920 137.018  1.00 14.28           H
ATOM   1797  HB3 SER A 210       0.652  37.229 135.545  1.00 14.28           H
ATOM   1798  HG  SER A 210      -1.347  36.667 136.227  1.00 15.87           H
ATOM   1799  N   ARG A 211      -0.362  33.324 137.007  1.00 16.24           N
ATOM   1800  CA  ARG A 211      -0.750  32.521 138.158  1.00 19.09           C
ATOM   1801  C   ARG A 211       0.468  31.896 138.844  1.00 22.99           C
ATOM   1802  O   ARG A 211       0.594  31.959 140.064  1.00 14.46           O
ATOM   1803  CB  ARG A 211      -1.757  31.465 137.707  0.96 20.26           C
ATOM   1804  CG  ARG A 211      -2.111  30.437 138.745  0.96 24.41           C
ATOM   1805  CD  ARG A 211      -3.552  30.048 138.592  0.82 30.21           C
ATOM   1806  NE  ARG A 211      -3.936  28.942 139.464  0.43 34.89           N
ATOM   1807  CZ  ARG A 211      -4.447  29.071 140.688  0.36 37.78           C
ATOM   1808  NH1 ARG A 211      -4.648  30.260 141.255  0.74 37.59           N
ATOM   1809  NH2 ARG A 211      -4.760  27.984 141.365  0.76 36.64           N1+
ATOM   1810  H   ARG A 211      -0.721  33.080 136.264  1.00 19.49           H
ATOM   1811  HA  ARG A 211      -1.192  33.095 138.804  1.00 22.91           H
ATOM   1812  HB2 ARG A 211      -2.578  31.913 137.448  1.00 24.32           H
ATOM   1813  HB3 ARG A 211      -1.389  30.994 136.943  0.73 24.32           H
ATOM   1814  HG2 ARG A 211      -1.561  29.647 138.622  0.51 29.29           H
ATOM   1815  HG3 ARG A 211      -1.982  30.810 139.631  1.00 29.29           H
ATOM   1816  HD2 ARG A 211      -4.110  30.811 138.813  1.00 36.25           H
ATOM   1817  HD3 ARG A 211      -3.710  29.776 137.675  1.00 36.25           H
ATOM   1818  HE  ARG A 211      -3.823  28.144 139.163  1.00 41.86           H
ATOM   1819 HH11 ARG A 211      -4.452  30.980 140.826  1.00 45.11           H
ATOM   1820 HH12 ARG A 211      -4.978  30.309 142.048  0.97 45.11           H
ATOM   1821 HH21 ARG A 211      -4.633  27.208 141.015  0.39 43.97           H
ATOM   1822 HH22 ARG A 211      -5.086  28.049 142.158  0.42 43.97           H
ATOM   1823  N   SER A 212       1.398  31.332 138.084  1.00 15.46           N
ATOM   1824  CA  SER A 212       2.555  30.670 138.688  1.00 17.19           C
ATOM   1825  C   SER A 212       3.664  31.616 139.133  1.00 18.14           C
ATOM   1826  O   SER A 212       4.651  31.150 139.714  1.00 17.89           O
ATOM   1827  CB  SER A 212       3.143  29.657 137.713  1.00 18.91           C
ATOM   1828  OG  SER A 212       3.750  30.285 136.583  1.00 16.03           O
ATOM   1829  H   SER A 212       1.387  31.316 137.224  1.00 18.55           H
ATOM   1830  HA  SER A 212       2.256  30.183 139.472  1.00 20.63           H
ATOM   1831  HB2 SER A 212       3.816  29.133 138.176  1.00 22.69           H
ATOM   1832  HB3 SER A 212       2.432  29.076 137.402  1.00 22.69           H
ATOM   1833  HG  SER A 212       3.180  30.740 136.168  1.00 19.24           H
ATOM   1834  N   CYS A 213       3.568  32.915 138.867  1.00 17.00           N
ATOM   1835  CA  CYS A 213       4.618  33.846 139.270  1.00 16.97           C
ATOM   1836  C   CYS A 213       4.066  34.936 140.171  1.00 17.05           C
ATOM   1837  O   CYS A 213       4.655  36.011 140.272  1.00 19.96           O
ATOM   1838  CB  CYS A 213       5.345  34.428 138.045  1.00 20.60           C
ATOM   1839  SG  CYS A 213       4.360  35.183 136.821  1.00 20.98           S
ATOM   1840  H   CYS A 213       2.908  33.282 138.456  1.00 20.40           H
ATOM   1841  HA  CYS A 213       5.276  33.355 139.786  1.00 20.36           H
ATOM   1842  HB2 CYS A 213       5.974  35.097 138.357  1.00 24.72           H
ATOM   1843  HB3 CYS A 213       5.833  33.708 137.614  1.00 24.72           H
ATOM   1844  HG  CYS A 213       5.070  35.583 135.940  1.00 25.17           H
ATOM   1845  N   THR A 214       2.942  34.666 140.842  1.00 17.39           N
ATOM   1846  CA  THR A 214       2.415  35.558 141.855  1.00 14.49           C
ATOM   1847  C   THR A 214       1.912  34.723 143.020  1.00 14.79           C
ATOM   1848  O   THR A 214       1.406  33.616 142.848  1.00 17.00           O
ATOM   1849  CB  THR A 214       1.262  36.443 141.350  1.00 15.86           C
ATOM   1850  OG1 THR A 214       0.240  35.615 140.805  1.00 17.57           O
ATOM   1851  CG2 THR A 214       1.700  37.422 140.269  1.00 17.98           C
ATOM   1852  H   THR A 214       2.466  33.961 140.720  1.00 20.86           H
ATOM   1853  HA  THR A 214       3.125  36.136 142.176  1.00 17.38           H
ATOM   1854  HB  THR A 214       0.900  36.952 142.092  1.00 19.03           H
ATOM   1855  HG1 THR A 214       0.545  35.165 140.166  1.00 21.09           H
ATOM   1856 HG21 THR A 214       0.944  37.957 139.982  1.00 21.57           H
ATOM   1857 HG22 THR A 214       2.389  38.010 140.615  1.00 21.57           H
ATOM   1858 HG23 THR A 214       2.051  36.937 139.507  1.00 21.57           H
ATOM   1859  N   LYS A 215       2.028  35.288 144.211  1.00 15.94           N
ATOM   1860  CA  LYS A 215       1.429  34.656 145.375  1.00 16.57           C
ATOM   1861  C   LYS A 215      -0.066  34.580 145.232  1.00 19.41           C
ATOM   1862  O   LYS A 215      -0.683  33.649 145.734  1.00 19.21           O
ATOM   1863  CB  LYS A 215       1.771  35.440 146.623  1.00 15.32           C
ATOM   1864  CG  LYS A 215       3.224  35.458 146.953  1.00 21.19           C
ATOM   1865  CD  LYS A 215       3.453  36.274 148.227  1.00 20.77           C
ATOM   1866  CE  LYS A 215       2.697  35.686 149.456  1.00 21.90           C
ATOM   1867  NZ  LYS A 215       3.035  36.465 150.673  1.00 26.45           N1+
ATOM   1868  H   LYS A 215       2.440  36.025 144.372  1.00 19.13           H
ATOM   1869  HA  LYS A 215       1.776  33.756 145.471  1.00 19.88           H
ATOM   1870  HB2 LYS A 215       1.485  36.359 146.501  1.00 18.38           H
ATOM   1871  HB3 LYS A 215       1.302  35.048 147.375  1.00 18.38           H
ATOM   1872  HG2 LYS A 215       3.534  34.552 147.105  1.00 25.43           H
ATOM   1873  HG3 LYS A 215       3.718  35.871 146.228  1.00 25.43           H
ATOM   1874  HD2 LYS A 215       4.401  36.281 148.433  1.00 24.93           H
ATOM   1875  HD3 LYS A 215       3.136  37.179 148.085  1.00 24.93           H
ATOM   1876  HE2 LYS A 215       1.740  35.743 149.307  1.00 26.28           H
ATOM   1877  HE3 LYS A 215       2.966  34.764 149.593  1.00 26.28           H
ATOM   1878  HZ1 LYS A 215       2.604  36.131 151.377  1.00 31.74           H
ATOM   1879  HZ2 LYS A 215       3.911  36.426 150.825  1.00 31.74           H
ATOM   1880  HZ3 LYS A 215       2.797  37.315 150.565  1.00 31.74           H
ATOM   1881  N   TRP A 216      -0.654  35.547 144.533  1.00 21.26           N
ATOM   1882  CA  TRP A 216      -2.086  35.685 144.400  1.00 15.47           C
ATOM   1883  C   TRP A 216      -2.354  36.717 143.315  1.00 14.57           C
ATOM   1884  O   TRP A 216      -1.564  37.643 143.117  1.00 15.00           O
ATOM   1885  CB  TRP A 216      -2.684  36.136 145.726  1.00 17.53           C
ATOM   1886  CG  TRP A 216      -4.111  36.440 145.796  1.00 17.75           C
ATOM   1887  CD1 TRP A 216      -5.115  35.561 146.032  1.00 24.60           C
ATOM   1888  CD2 TRP A 216      -4.722  37.738 145.705  1.00 19.02           C
ATOM   1889  NE1 TRP A 216      -6.321  36.222 146.090  1.00 27.00           N
ATOM   1890  CE2 TRP A 216      -6.107  37.559 145.902  1.00 21.03           C
ATOM   1891  CE3 TRP A 216      -4.232  39.029 145.497  1.00 23.13           C
ATOM   1892  CZ2 TRP A 216      -7.011  38.624 145.876  1.00 24.84           C
ATOM   1893  CZ3 TRP A 216      -5.130  40.088 145.457  1.00 25.94           C
ATOM   1894  CH2 TRP A 216      -6.501  39.880 145.660  1.00 23.20           C
ATOM   1895  H   TRP A 216      -0.218  36.157 144.113  1.00 25.52           H
ATOM   1896  HA  TRP A 216      -2.483  34.839 144.141  1.00 18.57           H
ATOM   1897  HB2 TRP A 216      -2.517  35.437 146.376  1.00 21.03           H
ATOM   1898  HB3 TRP A 216      -2.215  36.939 146.001  1.00 21.03           H
ATOM   1899  HD1 TRP A 216      -5.004  34.645 146.148  1.00 29.52           H
ATOM   1900  HE1 TRP A 216      -7.086  35.853 146.226  1.00 32.39           H
ATOM   1901  HE3 TRP A 216      -3.321  39.177 145.380  1.00 27.75           H
ATOM   1902  HZ2 TRP A 216      -7.924  38.486 145.987  1.00 29.81           H
ATOM   1903  HZ3 TRP A 216      -4.813  40.951 145.322  1.00 31.13           H
ATOM   1904  HH2 TRP A 216      -7.081  40.607 145.621  1.00 27.84           H
ATOM   1905  N   ASN A 217      -3.462  36.543 142.613  1.00 15.61           N
ATOM   1906  CA  ASN A 217      -3.880  37.531 141.641  1.00 17.67           C
ATOM   1907  C   ASN A 217      -5.386  37.483 141.550  1.00 18.66           C
ATOM   1908  O   ASN A 217      -6.025  36.570 142.073  1.00 16.88           O
ATOM   1909  CB  ASN A 217      -3.202  37.321 140.279  1.00 12.92           C
ATOM   1910  CG  ASN A 217      -3.575  35.985 139.588  1.00 18.08           C
ATOM   1911  OD1 ASN A 217      -4.599  35.398 139.850  1.00 16.46           O
ATOM   1912  ND2 ASN A 217      -2.741  35.554 138.662  1.00 16.00           N
ATOM   1913  H   ASN A 217      -3.986  35.864 142.681  1.00 18.73           H
ATOM   1914  HA  ASN A 217      -3.630  38.411 141.962  1.00 21.21           H
ATOM   1915  HB2 ASN A 217      -3.463  38.043 139.687  1.00 15.51           H
ATOM   1916  HB3 ASN A 217      -2.241  37.331 140.405  1.00 15.51           H
ATOM   1917 HD21 ASN A 217      -2.902  34.817 138.248  1.00 19.20           H
ATOM   1918 HD22 ASN A 217      -2.037  36.009 138.472  1.00 19.20           H
ATOM   1919  N   VAL A 218      -5.957  38.511 140.925  1.00 17.07           N
ATOM   1920  CA  VAL A 218      -7.408  38.638 140.830  1.00 14.18           C
ATOM   1921  C   VAL A 218      -7.741  39.580 139.680  1.00 16.63           C
ATOM   1922  O   VAL A 218      -6.953  40.466 139.321  1.00 16.94           O
ATOM   1923  CB  VAL A 218      -8.010  39.156 142.167  1.00 21.60           C
ATOM   1924  CG1 VAL A 218      -7.520  40.544 142.490  1.00 19.62           C
ATOM   1925  CG2 VAL A 218      -9.559  39.114 142.161  1.00 23.46           C
ATOM   1926  H   VAL A 218      -5.524  39.150 140.546  1.00 20.48           H
ATOM   1927  HA  VAL A 218      -7.795  37.770 140.636  1.00 17.02           H
ATOM   1928  HB  VAL A 218      -7.710  38.572 142.880  1.00 25.92           H
ATOM   1929 HG11 VAL A 218      -7.916  40.831 143.327  1.00 23.55           H
ATOM   1930 HG12 VAL A 218      -6.553  40.526 142.569  1.00 23.55           H
ATOM   1931 HG13 VAL A 218      -7.783  41.145 141.776  1.00 23.55           H
ATOM   1932 HG21 VAL A 218      -9.886  39.445 143.012  1.00 28.15           H
ATOM   1933 HG22 VAL A 218      -9.887  39.674 141.440  1.00 28.15           H
ATOM   1934 HG23 VAL A 218      -9.849  38.199 142.028  1.00 28.15           H
ATOM   1935  N   MET A 219      -8.935  39.429 139.136  1.00 19.35           N
ATOM   1936  CA  MET A 219      -9.502  40.425 138.239  1.00 22.05           C
ATOM   1937  C   MET A 219     -10.643  41.116 138.958  1.00 22.62           C
ATOM   1938  O   MET A 219     -11.588  40.455 139.391  1.00 25.14           O
ATOM   1939  CB  MET A 219     -10.006  39.808 136.946  1.00 18.60           C
ATOM   1940  CG  MET A 219     -10.367  40.896 135.933  1.00 27.82           C
ATOM   1941  SD  MET A 219     -11.102  40.179 134.501  1.00 31.16           S
ATOM   1942  CE  MET A 219     -12.775  40.110 135.100  1.00 37.49           C
ATOM   1943  H   MET A 219      -9.446  38.750 139.272  1.00 23.22           H
ATOM   1944  HA  MET A 219      -8.821  41.079 138.017  1.00 26.46           H
ATOM   1945  HB2 MET A 219      -9.312  39.250 136.563  1.00 22.32           H
ATOM   1946  HB3 MET A 219     -10.801  39.283 137.128  1.00 22.32           H
ATOM   1947  HG2 MET A 219     -11.004  41.511 136.331  1.00 33.39           H
ATOM   1948  HG3 MET A 219      -9.564  41.367 135.663  1.00 33.39           H
ATOM   1949  HE1 MET A 219     -13.340  39.726 134.412  1.00 44.99           H
ATOM   1950  HE2 MET A 219     -12.802  39.559 135.898  1.00 44.99           H
ATOM   1951  HE3 MET A 219     -13.072  41.010 135.309  1.00 44.99           H
ATOM   1952  N   VAL A 220     -10.546  42.438 139.090  1.00 21.76           N
ATOM   1953  CA  VAL A 220     -11.601  43.216 139.721  1.00 16.50           C
ATOM   1954  C   VAL A 220     -12.810  43.250 138.800  1.00 22.44           C
ATOM   1955  O   VAL A 220     -12.720  43.656 137.634  1.00 23.16           O
ATOM   1956  CB  VAL A 220     -11.117  44.631 140.041  1.00 23.89           C
ATOM   1957  CG1 VAL A 220     -12.180  45.369 140.768  1.00 19.90           C
ATOM   1958  CG2 VAL A 220      -9.881  44.562 140.885  1.00 14.47           C
ATOM   1959  H   VAL A 220      -9.876  42.906 138.821  1.00 26.11           H
ATOM   1960  HA  VAL A 220     -11.863  42.788 140.551  1.00 19.80           H
ATOM   1961  HB  VAL A 220     -10.911  45.104 139.219  1.00 28.67           H
ATOM   1962 HG11 VAL A 220     -11.864  46.264 140.967  1.00 23.88           H
ATOM   1963 HG12 VAL A 220     -12.972  45.414 140.210  1.00 23.88           H
ATOM   1964 HG13 VAL A 220     -12.383  44.899 141.593  1.00 23.88           H
ATOM   1965 HG21 VAL A 220      -9.583  45.463 141.082  1.00 17.37           H
ATOM   1966 HG22 VAL A 220     -10.088  44.094 141.709  1.00 17.37           H
ATOM   1967 HG23 VAL A 220      -9.192  44.084 140.397  1.00 17.37           H
ATOM   1968  N   LYS A 221     -13.955  42.841 139.323  1.00 22.20           N
ATOM   1969  CA  LYS A 221     -15.143  42.671 138.513  1.00 25.46           C
ATOM   1970  C   LYS A 221     -16.141  43.812 138.692  1.00 24.52           C
ATOM   1971  O   LYS A 221     -17.054  43.947 137.879  1.00 25.97           O
ATOM   1972  CB  LYS A 221     -15.771  41.298 138.830  1.00 27.70           C
ATOM   1973  H   LYS A 221     -14.068  42.653 140.155  1.00 26.64           H
ATOM   1974  HA  LYS A 221     -14.879  42.662 137.579  1.00 30.55           H
ATOM   1975  HB1 LYS A 221     -15.130  40.601 138.618  1.00 33.24           H
ATOM   1976  HB3 LYS A 221     -16.572  41.185 138.294  1.00 33.24           H
ATOM   1977  N   SER A 222     -15.950  44.682 139.681  1.00 23.73           N
ATOM   1978  CA  SER A 222     -16.813  45.839 139.840  1.00 25.74           C
ATOM   1979  C   SER A 222     -16.097  46.882 140.679  1.00 20.15           C
ATOM   1980  O   SER A 222     -15.230  46.568 141.492  1.00 22.43           O
ATOM   1981  CB  SER A 222     -18.132  45.456 140.505  1.00 27.31           C
ATOM   1982  OG  SER A 222     -17.863  45.217 141.860  1.00 34.66           O
ATOM   1983  H   SER A 222     -15.328  44.621 140.272  1.00 28.48           H
ATOM   1984  HA  SER A 222     -17.005  46.222 138.969  1.00 30.89           H
ATOM   1985  HB2 SER A 222     -18.765  46.186 140.421  1.00 32.78           H
ATOM   1986  HB3 SER A 222     -18.483  44.650 140.095  1.00 32.78           H
ATOM   1987  HG  SER A 222     -18.570  45.003 142.260  1.00 41.59           H
ATOM   1988  N   VAL A 223     -16.490  48.139 140.497  1.00 19.43           N
ATOM   1989  CA  VAL A 223     -15.842  49.201 141.257  1.00 27.33           C
ATOM   1990  C   VAL A 223     -16.064  49.014 142.760  1.00 27.10           C
ATOM   1991  O   VAL A 223     -15.185  49.339 143.568  1.00 24.89           O
ATOM   1992  CB  VAL A 223     -16.341  50.572 140.759  1.00 25.55           C
ATOM   1993  CG1 VAL A 223     -17.865  50.733 140.958  1.00 27.73           C
ATOM   1994  CG2 VAL A 223     -15.562  51.691 141.438  1.00 25.82           C
ATOM   1995  H   VAL A 223     -17.108  48.397 139.958  1.00 23.31           H
ATOM   1996  HA  VAL A 223     -14.887  49.159 141.094  1.00 32.80           H
ATOM   1997  HB  VAL A 223     -16.166  50.634 139.807  1.00 30.66           H
ATOM   1998 HG11 VAL A 223     -18.136  51.606 140.633  1.00 33.27           H
ATOM   1999 HG12 VAL A 223     -18.323  50.037 140.461  1.00 33.27           H
ATOM   2000 HG13 VAL A 223     -18.070  50.653 141.903  1.00 33.27           H
ATOM   2001 HG21 VAL A 223     -15.889  52.544 141.113  1.00 30.99           H
ATOM   2002 HG22 VAL A 223     -15.693  51.629 142.397  1.00 30.99           H
ATOM   2003 HG23 VAL A 223     -14.621  51.593 141.225  1.00 30.99           H
ATOM   2004  N   GLU A 224     -17.216  48.456 143.149  1.00 27.51           N
ATOM   2005  CA  GLU A 224     -17.510  48.203 144.564  1.00 33.09           C
ATOM   2006  C   GLU A 224     -16.434  47.380 145.240  1.00 25.05           C
ATOM   2007  O   GLU A 224     -16.166  47.573 146.429  1.00 31.31           O
ATOM   2008  CB  GLU A 224     -18.848  47.471 144.730  1.00 26.51           C
ATOM   2009  CG  GLU A 224     -20.093  48.324 144.501  1.00 37.37           C
ATOM   2010  CD  GLU A 224     -20.407  48.579 143.035  1.00 42.65           C
ATOM   2011  OE1 GLU A 224     -19.948  47.790 142.172  1.00 39.71           O
ATOM   2012  OE2 GLU A 224     -21.131  49.572 142.765  1.00 47.98           O1-
ATOM   2013  H   GLU A 224     -17.843  48.214 142.612  1.00 33.01           H
ATOM   2014  HA  GLU A 224     -17.574  49.053 145.028  1.00 39.71           H
ATOM   2015  HB2 GLU A 224     -18.878  46.737 144.096  1.00 31.81           H
ATOM   2016  HB3 GLU A 224     -18.897  47.121 145.633  1.00 31.81           H
ATOM   2017  HG2 GLU A 224     -20.857  47.872 144.893  1.00 44.84           H
ATOM   2018  HG3 GLU A 224     -19.965  49.184 144.931  1.00 44.84           H
ATOM   2019  N   GLU A 225     -15.815  46.446 144.528  1.00 27.70           N
ATOM   2020  CA  GLU A 225     -14.845  45.561 145.165  1.00 30.33           C
ATOM   2021  C   GLU A 225     -13.405  46.033 144.984  1.00 27.94           C
ATOM   2022  O   GLU A 225     -12.477  45.354 145.447  1.00 25.43           O
ATOM   2023  CB  GLU A 225     -15.021  44.122 144.659  1.00 29.69           C
ATOM   2024  CG  GLU A 225     -14.665  43.877 143.245  1.00 38.43           C
ATOM   2025  CD  GLU A 225     -14.597  42.374 142.912  1.00 41.95           C
ATOM   2026  OE1 GLU A 225     -14.297  41.583 143.827  1.00 51.04           O
ATOM   2027  OE2 GLU A 225     -14.828  41.987 141.745  1.00 44.37           O1-
ATOM   2028  H   GLU A 225     -15.935  46.304 143.689  1.00 33.24           H
ATOM   2029  HA  GLU A 225     -15.025  45.553 146.118  1.00 36.39           H
ATOM   2030  HB2 GLU A 225     -14.467  43.539 145.201  1.00 35.63           H
ATOM   2031  HB3 GLU A 225     -15.952  43.873 144.769  1.00 35.63           H
ATOM   2032  HG2 GLU A 225     -15.336  44.282 142.673  1.00 46.11           H
ATOM   2033  HG3 GLU A 225     -13.794  44.265 143.065  1.00 46.11           H
ATOM   2034  N   LEU A 226     -13.197  47.209 144.387  1.00 26.75           N
ATOM   2035  CA  LEU A 226     -11.835  47.685 144.148  1.00 21.90           C
ATOM   2036  C   LEU A 226     -11.080  47.955 145.441  1.00 25.37           C
ATOM   2037  O   LEU A 226      -9.917  47.525 145.560  1.00 22.91           O
ATOM   2038  CB  LEU A 226     -11.881  48.945 143.269  1.00 19.63           C
ATOM   2039  CG  LEU A 226     -10.519  49.504 142.881  1.00 26.48           C
ATOM   2040  CD1 LEU A 226      -9.666  48.458 142.152  1.00 24.42           C
ATOM   2041  CD2 LEU A 226     -10.730  50.700 141.988  1.00 27.74           C
ATOM   2042  H   LEU A 226     -13.816  47.740 144.115  1.00 32.10           H
ATOM   2043  HA  LEU A 226     -11.349  47.003 143.660  1.00 26.29           H
ATOM   2044  HB2 LEU A 226     -12.355  48.733 142.450  1.00 23.55           H
ATOM   2045  HB3 LEU A 226     -12.357  49.640 143.750  1.00 23.55           H
ATOM   2046  HG  LEU A 226     -10.045  49.791 143.677  1.00 31.77           H
ATOM   2047 HD11 LEU A 226      -8.810  48.853 141.923  1.00 29.31           H
ATOM   2048 HD12 LEU A 226      -9.533  47.696 142.737  1.00 29.31           H
ATOM   2049 HD13 LEU A 226     -10.128  48.181 141.346  1.00 29.31           H
ATOM   2050 HD21 LEU A 226      -9.866  51.062 141.737  1.00 33.29           H
ATOM   2051 HD22 LEU A 226     -11.215  50.420 141.196  1.00 33.29           H
ATOM   2052 HD23 LEU A 226     -11.241  51.368 142.471  1.00 33.29           H
ATOM   2053  N   PRO A 227     -11.642  48.666 146.421  1.00 22.53           N
ATOM   2054  CA  PRO A 227     -10.889  48.890 147.661  1.00 22.36           C
ATOM   2055  C   PRO A 227     -10.501  47.596 148.313  1.00 21.79           C
ATOM   2056  O   PRO A 227      -9.362  47.441 148.767  1.00 20.65           O
ATOM   2057  CB  PRO A 227     -11.870  49.689 148.521  1.00 26.45           C
ATOM   2058  CG  PRO A 227     -12.723  50.379 147.546  1.00 23.77           C
ATOM   2059  CD  PRO A 227     -12.933  49.365 146.449  1.00 23.55           C
ATOM   2060  HA  PRO A 227     -10.096  49.422 147.490  1.00 26.83           H
ATOM   2061  HB2 PRO A 227     -12.392  49.085 149.072  1.00 31.74           H
ATOM   2062  HB3 PRO A 227     -11.385  50.326 149.068  1.00 31.74           H
ATOM   2063  HG2 PRO A 227     -13.566  50.620 147.960  1.00 28.52           H
ATOM   2064  HG3 PRO A 227     -12.266  51.165 147.207  1.00 28.52           H
ATOM   2065  HD2 PRO A 227     -13.648  48.752 146.683  1.00 28.26           H
ATOM   2066  HD3 PRO A 227     -13.101  49.808 145.603  1.00 28.26           H
ATOM   2067  N   LEU A 228     -11.430  46.644 148.353  1.00 22.04           N
ATOM   2068  CA  LEU A 228     -11.143  45.366 148.977  1.00 23.87           C
ATOM   2069  C   LEU A 228      -9.987  44.668 148.281  1.00 21.49           C
ATOM   2070  O   LEU A 228      -9.005  44.279 148.924  1.00 24.38           O
ATOM   2071  CB  LEU A 228     -12.390  44.494 148.953  1.00 24.83           C
ATOM   2072  CG  LEU A 228     -12.172  43.019 149.348  1.00 28.99           C
ATOM   2073  CD1 LEU A 228     -11.784  42.917 150.812  1.00 30.63           C
ATOM   2074  CD2 LEU A 228     -13.390  42.171 149.068  1.00 27.84           C
ATOM   2075  H   LEU A 228     -12.223  46.716 148.030  1.00 26.45           H
ATOM   2076  HA  LEU A 228     -10.895  45.512 149.903  1.00 28.64           H
ATOM   2077  HB2 LEU A 228     -13.039  44.868 149.570  1.00 29.80           H
ATOM   2078  HB3 LEU A 228     -12.755  44.504 148.054  1.00 29.80           H
ATOM   2079  HG  LEU A 228     -11.438  42.663 148.823  1.00 34.79           H
ATOM   2080 HD11 LEU A 228     -11.652  41.983 151.039  1.00 36.75           H
ATOM   2081 HD12 LEU A 228     -10.963  43.412 150.956  1.00 36.75           H
ATOM   2082 HD13 LEU A 228     -12.497  43.292 151.354  1.00 36.75           H
ATOM   2083 HD21 LEU A 228     -13.205  41.256 149.332  1.00 33.41           H
ATOM   2084 HD22 LEU A 228     -14.139  42.518 149.578  1.00 33.41           H
ATOM   2085 HD23 LEU A 228     -13.589  42.208 148.120  1.00 33.41           H
ATOM   2086  N   ARG A 229     -10.081  44.491 146.963  1.00 20.61           N
ATOM   2087  CA  ARG A 229      -9.013  43.789 146.255  1.00 21.05           C
ATOM   2088  C   ARG A 229      -7.686  44.502 146.410  1.00 15.19           C
ATOM   2089  O   ARG A 229      -6.647  43.855 146.525  1.00 16.31           O
ATOM   2090  CB  ARG A 229      -9.358  43.634 144.782  1.00 23.27           C
ATOM   2091  CG  ARG A 229     -10.676  42.866 144.544  1.00 24.00           C
ATOM   2092  CD  ARG A 229     -10.677  41.565 145.288  1.00 23.59           C
ATOM   2093  NE  ARG A 229     -11.830  40.769 144.944  1.00 32.10           N
ATOM   2094  CZ  ARG A 229     -12.173  39.648 145.555  1.00 33.65           C
ATOM   2095  NH1 ARG A 229     -11.462  39.185 146.571  1.00 31.32           N
ATOM   2096  NH2 ARG A 229     -13.242  38.996 145.142  1.00 38.12           N1+
ATOM   2097  H   ARG A 229     -10.733  44.759 146.469  1.00 24.73           H
ATOM   2098  HA  ARG A 229      -8.918  42.901 146.633  1.00 25.26           H
ATOM   2099  HB2 ARG A 229      -9.449  44.514 144.386  1.00 27.93           H
ATOM   2100  HB3 ARG A 229      -8.644  43.146 144.342  1.00 27.93           H
ATOM   2101  HG2 ARG A 229     -11.421  43.400 144.860  1.00 28.80           H
ATOM   2102  HG3 ARG A 229     -10.772  42.677 143.597  1.00 28.80           H
ATOM   2103  HD2 ARG A 229      -9.880  41.062 145.058  1.00 28.31           H
ATOM   2104  HD3 ARG A 229     -10.701  41.740 146.242  1.00 28.31           H
ATOM   2105  HE  ARG A 229     -12.328  41.042 144.298  1.00 38.52           H
ATOM   2106 HH11 ARG A 229     -10.762  39.610 146.836  1.00 37.59           H
ATOM   2107 HH12 ARG A 229     -11.696  38.456 146.963  1.00 37.59           H
ATOM   2108 HH21 ARG A 229     -13.705  39.301 144.485  1.00 45.74           H
ATOM   2109 HH22 ARG A 229     -13.482  38.270 145.536  1.00 45.74           H
ATOM   2110  N   ILE A 230      -7.691  45.833 146.432  1.00 20.77           N
ATOM   2111  CA  ILE A 230      -6.429  46.533 146.654  1.00 19.34           C
ATOM   2112  C   ILE A 230      -5.880  46.201 148.028  1.00 22.07           C
ATOM   2113  O   ILE A 230      -4.674  45.962 148.189  1.00 22.08           O
ATOM   2114  CB  ILE A 230      -6.598  48.049 146.468  1.00 16.58           C
ATOM   2115  CG1 ILE A 230      -6.809  48.374 144.998  1.00 20.00           C
ATOM   2116  CG2 ILE A 230      -5.368  48.773 147.003  1.00 21.22           C
ATOM   2117  CD1 ILE A 230      -7.114  49.852 144.682  1.00 19.27           C
ATOM   2118  H   ILE A 230      -8.380  46.337 146.326  1.00 24.93           H
ATOM   2119  HA  ILE A 230      -5.784  46.226 145.997  1.00 23.21           H
ATOM   2120  HB  ILE A 230      -7.376  48.342 146.968  1.00 19.90           H
ATOM   2121 HG12 ILE A 230      -6.005  48.133 144.512  1.00 24.00           H
ATOM   2122 HG13 ILE A 230      -7.555  47.847 144.671  1.00 24.00           H
ATOM   2123 HG21 ILE A 230      -5.486  49.728 146.880  1.00 25.47           H
ATOM   2124 HG22 ILE A 230      -5.268  48.570 147.946  1.00 25.47           H
ATOM   2125 HG23 ILE A 230      -4.587  48.470 146.514  1.00 25.47           H
ATOM   2126 HD11 ILE A 230      -7.232  49.953 143.725  1.00 23.12           H
ATOM   2127 HD12 ILE A 230      -7.927  50.112 145.144  1.00 23.12           H
ATOM   2128 HD13 ILE A 230      -6.372  50.399 144.984  1.00 23.12           H
ATOM   2129  N   ASN A 231      -6.747  46.181 149.041  1.00 22.42           N
ATOM   2130  CA  ASN A 231      -6.277  45.913 150.401  1.00 24.46           C
ATOM   2131  C   ASN A 231      -5.759  44.487 150.538  1.00 18.81           C
ATOM   2132  O   ASN A 231      -4.717  44.262 151.157  1.00 24.31           O
ATOM   2133  CB  ASN A 231      -7.395  46.173 151.414  1.00 24.34           C
ATOM   2134  CG  ASN A 231      -7.618  47.641 151.673  1.00 23.61           C
ATOM   2135  OD1 ASN A 231      -6.686  48.442 151.685  1.00 27.09           O
ATOM   2136  ND2 ASN A 231      -8.869  48.006 151.844  1.00 30.41           N
ATOM   2137  H   ASN A 231      -7.594  46.315 148.971  1.00 26.91           H
ATOM   2138  HA  ASN A 231      -5.545  46.516 150.604  1.00 29.36           H
ATOM   2139  HB2 ASN A 231      -8.223  45.799 151.074  1.00 29.20           H
ATOM   2140  HB3 ASN A 231      -7.162  45.752 152.256  1.00 29.20           H
ATOM   2141 HD21 ASN A 231      -9.059  48.831 151.995  1.00 36.50           H
ATOM   2142 HD22 ASN A 231      -9.497  47.421 151.804  1.00 36.50           H
ATOM   2143  N   GLU A 232      -6.464  43.511 149.967  1.00 15.75           N
ATOM   2144  CA  GLU A 232      -5.968  42.133 149.984  1.00 22.05           C
ATOM   2145  C   GLU A 232      -4.601  42.034 149.327  1.00 22.42           C
ATOM   2146  O   GLU A 232      -3.691  41.376 149.852  1.00 21.61           O
ATOM   2147  CB  GLU A 232      -6.962  41.200 149.286  1.00 23.73           C
ATOM   2148  CG  GLU A 232      -8.337  41.144 149.975  1.00 25.32           C
ATOM   2149  CD  GLU A 232      -9.355  40.281 149.222  1.00 28.45           C
ATOM   2150  OE1 GLU A 232      -9.442  40.386 147.976  1.00 24.87           O
ATOM   2151  OE2 GLU A 232     -10.082  39.500 149.872  1.00 36.28           O1-
ATOM   2152  H   GLU A 232      -7.219  43.617 149.569  1.00 18.90           H
ATOM   2153  HA  GLU A 232      -5.880  41.842 150.905  1.00 26.47           H
ATOM   2154  HB2 GLU A 232      -7.097  41.509 148.376  1.00 28.47           H
ATOM   2155  HB3 GLU A 232      -6.596  40.301 149.278  1.00 28.47           H
ATOM   2156  HG2 GLU A 232      -8.228  40.770 150.863  1.00 30.38           H
ATOM   2157  HG3 GLU A 232      -8.695  42.043 150.036  1.00 30.38           H
ATOM   2158  N   ALA A 233      -4.428  42.714 148.193  1.00 23.36           N
ATOM   2159  CA  ALA A 233      -3.188  42.599 147.440  1.00 23.83           C
ATOM   2160  C   ALA A 233      -2.004  43.062 148.267  1.00 18.09           C
ATOM   2161  O   ALA A 233      -0.972  42.383 148.343  1.00 18.17           O
ATOM   2162  CB  ALA A 233      -3.274  43.421 146.149  1.00 15.20           C
ATOM   2163  H   ALA A 233      -5.010  43.242 147.844  1.00 28.04           H
ATOM   2164  HA  ALA A 233      -3.045  41.670 147.199  1.00 28.59           H
ATOM   2165  HB1 ALA A 233      -2.441  43.332 145.661  1.00 18.24           H
ATOM   2166  HB2 ALA A 233      -4.010  43.088 145.611  1.00 18.24           H
ATOM   2167  HB3 ALA A 233      -3.427  44.352 146.377  1.00 18.24           H
ATOM   2168  N   PHE A 234      -2.108  44.258 148.834  1.00 17.53           N
ATOM   2169  CA  PHE A 234      -0.996  44.799 149.607  1.00 23.18           C
ATOM   2170  C   PHE A 234      -0.718  43.927 150.826  1.00 22.95           C
ATOM   2171  O   PHE A 234       0.447  43.713 151.194  1.00 20.85           O
ATOM   2172  CB  PHE A 234      -1.292  46.237 150.045  1.00 20.77           C
ATOM   2173  CG  PHE A 234      -0.956  47.263 149.019  1.00 19.33           C
ATOM   2174  CD1 PHE A 234      -1.865  47.604 148.039  1.00 20.45           C
ATOM   2175  CD2 PHE A 234       0.277  47.895 149.038  1.00 23.51           C
ATOM   2176  CE1 PHE A 234      -1.539  48.542 147.076  1.00 23.23           C
ATOM   2177  CE2 PHE A 234       0.602  48.836 148.094  1.00 20.44           C
ATOM   2178  CZ  PHE A 234      -0.317  49.161 147.107  1.00 16.33           C
ATOM   2179  H   PHE A 234      -2.799  44.769 148.789  1.00 21.04           H
ATOM   2180  HA  PHE A 234      -0.199  44.809 149.053  1.00 27.81           H
ATOM   2181  HB2 PHE A 234      -2.238  46.315 150.242  1.00 24.92           H
ATOM   2182  HB3 PHE A 234      -0.773  46.434 150.841  1.00 24.92           H
ATOM   2183  HD1 PHE A 234      -2.693  47.182 148.011  1.00 24.55           H
ATOM   2184  HD2 PHE A 234       0.895  47.674 149.696  1.00 28.21           H
ATOM   2185  HE1 PHE A 234      -2.157  48.767 146.418  1.00 27.88           H
ATOM   2186  HE2 PHE A 234       1.433  49.252 148.115  1.00 24.53           H
ATOM   2187  HZ  PHE A 234      -0.104  49.800 146.466  1.00 19.60           H
ATOM   2188  N   GLU A 235      -1.779  43.411 151.457  1.00 21.06           N
ATOM   2189  CA  GLU A 235      -1.608  42.540 152.620  1.00 29.32           C
ATOM   2190  C   GLU A 235      -0.895  41.258 152.225  1.00 20.54           C
ATOM   2191  O   GLU A 235       0.081  40.850 152.864  1.00 23.91           O
ATOM   2192  CB  GLU A 235      -2.969  42.229 153.261  1.00 23.96           C
ATOM   2193  CG  GLU A 235      -2.905  41.364 154.560  1.00 37.89           C
ATOM   2194  CD  GLU A 235      -4.283  40.750 154.944  1.00 53.00           C
ATOM   2195  OE1 GLU A 235      -5.267  41.502 155.170  1.00 57.93           O
ATOM   2196  OE2 GLU A 235      -4.400  39.503 154.985  1.00 62.94           O1-
ATOM   2197  H   GLU A 235      -2.597  43.550 151.234  1.00 25.27           H
ATOM   2198  HA  GLU A 235      -1.062  42.996 153.280  1.00 35.18           H
ATOM   2199  HB2 GLU A 235      -3.402  43.067 153.488  1.00 28.75           H
ATOM   2200  HB3 GLU A 235      -3.511  41.749 152.615  1.00 28.75           H
ATOM   2201  HG2 GLU A 235      -2.279  40.636 154.423  1.00 45.47           H
ATOM   2202  HG3 GLU A 235      -2.609  41.922 155.296  1.00 45.47           H
ATOM   2203  N   ILE A 236      -1.353  40.623 151.142  1.00 22.72           N
ATOM   2204  CA  ILE A 236      -0.749  39.367 150.708  1.00 23.31           C
ATOM   2205  C   ILE A 236       0.705  39.579 150.295  1.00 22.10           C
ATOM   2206  O   ILE A 236       1.577  38.755 150.597  1.00 23.23           O
ATOM   2207  CB  ILE A 236      -1.590  38.757 149.572  1.00 25.98           C
ATOM   2208  CG1 ILE A 236      -2.913  38.244 150.132  1.00 20.75           C
ATOM   2209  CG2 ILE A 236      -0.839  37.613 148.909  1.00 19.83           C
ATOM   2210  CD1 ILE A 236      -3.931  37.792 149.097  1.00 23.71           C
ATOM   2211  H   ILE A 236      -2.003  40.897 150.650  1.00 27.26           H
ATOM   2212  HA  ILE A 236      -0.758  38.743 151.451  1.00 27.97           H
ATOM   2213  HB  ILE A 236      -1.771  39.442 148.909  1.00 31.18           H
ATOM   2214 HG12 ILE A 236      -2.729  37.486 150.709  1.00 24.90           H
ATOM   2215 HG13 ILE A 236      -3.322  38.954 150.652  1.00 24.90           H
ATOM   2216 HG21 ILE A 236      -1.387  37.245 148.199  1.00 23.80           H
ATOM   2217 HG22 ILE A 236      -0.007  37.952 148.544  1.00 23.80           H
ATOM   2218 HG23 ILE A 236      -0.656  36.930 149.573  1.00 23.80           H
ATOM   2219 HD11 ILE A 236      -4.731  37.486 149.553  1.00 28.45           H
ATOM   2220 HD12 ILE A 236      -4.145  38.540 148.518  1.00 28.45           H
ATOM   2221 HD13 ILE A 236      -3.550  37.068 148.576  1.00 28.45           H
ATOM   2222  N   ALA A 237       0.993  40.678 149.587  1.00 19.18           N
ATOM   2223  CA  ALA A 237       2.343  40.882 149.081  1.00 17.50           C
ATOM   2224  C   ALA A 237       3.344  41.076 150.201  1.00 20.50           C
ATOM   2225  O   ALA A 237       4.527  40.760 150.033  1.00 17.44           O
ATOM   2226  CB  ALA A 237       2.381  42.098 148.153  1.00 18.93           C
ATOM   2227  H   ALA A 237       0.435  41.303 149.394  1.00 23.02           H
ATOM   2228  HA  ALA A 237       2.611  40.103 148.568  1.00 21.00           H
ATOM   2229  HB1 ALA A 237       3.287  42.217 147.827  1.00 22.72           H
ATOM   2230  HB2 ALA A 237       1.778  41.946 147.409  1.00 22.72           H
ATOM   2231  HB3 ALA A 237       2.102  42.883 148.651  1.00 22.72           H
ATOM   2232  N   THR A 238       2.914  41.646 151.326  1.00 24.03           N
ATOM   2233  CA  THR A 238       3.826  41.975 152.420  1.00 23.99           C
ATOM   2234  C   THR A 238       3.791  40.985 153.591  1.00 23.36           C
ATOM   2235  O   THR A 238       4.578  41.136 154.522  1.00 30.05           O
ATOM   2236  CB  THR A 238       3.513  43.378 152.957  1.00 24.84           C
ATOM   2237  OG1 THR A 238       2.165  43.408 153.451  1.00 24.16           O
ATOM   2238  CG2 THR A 238       3.678  44.427 151.871  1.00 25.27           C
ATOM   2239  H   THR A 238       2.094  41.853 151.481  1.00 28.83           H
ATOM   2240  HA  THR A 238       4.732  41.988 152.074  1.00 28.78           H
ATOM   2241  HB  THR A 238       4.125  43.589 153.680  1.00 29.81           H
ATOM   2242  HG1 THR A 238       1.628  43.222 152.832  1.00 28.99           H
ATOM   2243 HG21 THR A 238       3.476  45.307 152.227  1.00 30.32           H
ATOM   2244 HG22 THR A 238       4.590  44.422 151.541  1.00 30.32           H
ATOM   2245 HG23 THR A 238       3.075  44.239 151.135  1.00 30.32           H
ATOM   2246  N   SER A 239       2.917  39.997 153.578  1.00 30.40           N
ATOM   2247  CA  SER A 239       2.788  39.047 154.674  1.00 26.30           C
ATOM   2248  C   SER A 239       3.561  37.768 154.345  1.00 32.19           C
ATOM   2249  O   SER A 239       4.006  37.560 153.215  1.00 19.77           O
ATOM   2250  CB  SER A 239       1.301  38.740 154.926  0.97 21.12           C
ATOM   2251  OG  SER A 239       0.731  38.037 153.831  0.54 28.29           O
ATOM   2252  H   SER A 239       2.372  39.850 152.930  1.00 36.48           H
ATOM   2253  HA  SER A 239       3.163  39.433 155.482  1.00 31.56           H
ATOM   2254  HB2 SER A 239       1.223  38.195 155.725  0.00 25.35           H
ATOM   2255  HB3 SER A 239       0.823  39.575 155.047  1.00 25.35           H
ATOM   2256  HG  SER A 239       0.792  38.498 153.131  0.15 33.95           H
ATOM   2257  N   GLY A 240       3.726  36.905 155.351  1.00 25.36           N
ATOM   2258  CA  GLY A 240       4.380  35.630 155.102  1.00 23.40           C
ATOM   2259  C   GLY A 240       5.772  35.837 154.538  1.00 19.30           C
ATOM   2260  O   GLY A 240       6.531  36.688 154.995  1.00 25.16           O
ATOM   2261  H   GLY A 240       3.475  37.033 156.163  1.00 30.43           H
ATOM   2262  HA2 GLY A 240       4.449  35.129 155.930  1.00 28.08           H
ATOM   2263  HA3 GLY A 240       3.859  35.112 154.467  1.00 28.08           H
ATOM   2264  N   ARG A 241       6.133  35.022 153.568  1.00 24.04           N
ATOM   2265  CA  ARG A 241       7.249  35.360 152.695  1.00 22.71           C
ATOM   2266  C   ARG A 241       6.769  36.406 151.699  1.00 16.11           C
ATOM   2267  O   ARG A 241       5.813  36.144 150.961  1.00 19.50           O
ATOM   2268  CB  ARG A 241       7.757  34.151 151.925  1.00 18.50           C
ATOM   2269  CG  ARG A 241       9.045  34.472 151.197  1.00 20.86           C
ATOM   2270  CD  ARG A 241       9.390  33.475 150.120  1.00 15.81           C
ATOM   2271  NE  ARG A 241      10.723  33.761 149.601  1.00 19.88           N
ATOM   2272  CZ  ARG A 241      11.206  33.291 148.456  1.00 22.15           C
ATOM   2273  NH1 ARG A 241      10.456  32.526 147.685  1.00 20.02           N
ATOM   2274  NH2 ARG A 241      12.432  33.609 148.075  1.00 15.74           N1+
ATOM   2275  H   ARG A 241       5.754  34.270 153.391  1.00 28.85           H
ATOM   2276  HA  ARG A 241       7.977  35.731 153.217  1.00 27.25           H
ATOM   2277  HB2 ARG A 241       7.930  33.424 152.544  1.00 22.20           H
ATOM   2278  HB3 ARG A 241       7.094  33.885 151.269  1.00 22.20           H
ATOM   2279  HG2 ARG A 241       8.960  35.344 150.780  1.00 25.03           H
ATOM   2280  HG3 ARG A 241       9.773  34.483 151.838  1.00 25.03           H
ATOM   2281  HD2 ARG A 241       9.388  32.579 150.492  1.00 18.98           H
ATOM   2282  HD3 ARG A 241       8.752  33.546 149.393  1.00 18.98           H
ATOM   2283  HE  ARG A 241      11.233  34.271 150.070  1.00 23.86           H
ATOM   2284 HH11 ARG A 241       9.659  32.318 147.930  1.00 24.02           H
ATOM   2285 HH12 ARG A 241      10.770  32.226 146.942  1.00 24.02           H
ATOM   2286 HH21 ARG A 241      12.920  34.112 148.574  1.00 18.89           H
ATOM   2287 HH22 ARG A 241      12.742  33.310 147.331  1.00 18.89           H
ATOM   2288  N   PRO A 242       7.354  37.592 151.658  1.00 15.99           N
ATOM   2289  CA  PRO A 242       6.863  38.595 150.702  1.00 22.42           C
ATOM   2290  C   PRO A 242       6.948  38.072 149.271  1.00 21.82           C
ATOM   2291  O   PRO A 242       7.747  37.189 148.951  1.00 19.63           O
ATOM   2292  CB  PRO A 242       7.801  39.787 150.931  1.00 21.20           C
ATOM   2293  CG  PRO A 242       8.308  39.600 152.379  1.00 22.43           C
ATOM   2294  CD  PRO A 242       8.474  38.104 152.472  1.00 21.04           C
ATOM   2295  HA  PRO A 242       5.950  38.850 150.908  1.00 26.91           H
ATOM   2296  HB2 PRO A 242       8.537  39.753 150.300  1.00 25.44           H
ATOM   2297  HB3 PRO A 242       7.307  40.617 150.842  1.00 25.44           H
ATOM   2298  HG2 PRO A 242       9.156  40.055 152.499  1.00 26.92           H
ATOM   2299  HG3 PRO A 242       7.644  39.919 153.010  1.00 26.92           H
ATOM   2300  HD2 PRO A 242       9.323  37.832 152.089  1.00 25.25           H
ATOM   2301  HD3 PRO A 242       8.387  37.809 153.392  1.00 25.25           H
ATOM   2302  N   GLY A 243       6.105  38.624 148.412  1.00 17.19           N
ATOM   2303  CA  GLY A 243       6.128  38.305 147.004  1.00 18.52           C
ATOM   2304  C   GLY A 243       5.218  39.190 146.161  1.00 17.55           C
ATOM   2305  O   GLY A 243       4.547  40.098 146.662  1.00 18.52           O
ATOM   2306  H   GLY A 243       5.502  39.197 148.629  1.00 20.62           H
ATOM   2307  HA2 GLY A 243       7.034  38.397 146.671  1.00 22.22           H
ATOM   2308  HA3 GLY A 243       5.852  37.383 146.882  1.00 22.22           H
ATOM   2309  N   PRO A 244       5.189  38.934 144.857  1.00 18.82           N
ATOM   2310  CA  PRO A 244       4.354  39.717 143.943  1.00 14.45           C
ATOM   2311  C   PRO A 244       2.921  39.232 143.894  1.00 15.54           C
ATOM   2312  O   PRO A 244       2.629  38.038 144.010  1.00 16.22           O
ATOM   2313  CB  PRO A 244       5.037  39.472 142.592  1.00 17.28           C
ATOM   2314  CG  PRO A 244       5.548  38.095 142.713  1.00 16.07           C
ATOM   2315  CD  PRO A 244       6.106  38.047 144.114  1.00 19.83           C
ATOM   2316  HA  PRO A 244       4.382  40.661 144.164  1.00 17.33           H
ATOM   2317  HB2 PRO A 244       4.387  39.541 141.874  1.00 20.74           H
ATOM   2318  HB3 PRO A 244       5.763  40.103 142.468  1.00 20.74           H
ATOM   2319  HG2 PRO A 244       4.821  37.461 142.606  1.00 19.28           H
ATOM   2320  HG3 PRO A 244       6.244  37.941 142.056  1.00 19.28           H
ATOM   2321  HD2 PRO A 244       6.065  37.144 144.466  1.00 23.79           H
ATOM   2322  HD3 PRO A 244       7.010  38.399 144.132  1.00 23.79           H
ATOM   2323  N   VAL A 245       2.024  40.196 143.700  1.00 13.63           N
ATOM   2324  CA  VAL A 245       0.612  39.930 143.449  1.00 16.71           C
ATOM   2325  C   VAL A 245       0.191  40.774 142.252  1.00 16.89           C
ATOM   2326  O   VAL A 245       0.787  41.809 141.970  1.00 13.37           O
ATOM   2327  CB  VAL A 245      -0.251  40.254 144.690  1.00 18.92           C
ATOM   2328  CG1 VAL A 245       0.196  39.419 145.922  1.00 15.99           C
ATOM   2329  CG2 VAL A 245      -0.119  41.712 145.045  1.00 16.53           C
ATOM   2330  H   VAL A 245       2.216  41.035 143.709  1.00 16.36           H
ATOM   2331  HA  VAL A 245       0.492  38.994 143.225  1.00 20.05           H
ATOM   2332  HB  VAL A 245      -1.183  40.061 144.502  1.00 22.71           H
ATOM   2333 HG11 VAL A 245      -0.366  39.647 146.679  1.00 19.19           H
ATOM   2334 HG12 VAL A 245       0.104  38.476 145.714  1.00 19.19           H
ATOM   2335 HG13 VAL A 245       1.123  39.624 146.123  1.00 19.19           H
ATOM   2336 HG21 VAL A 245      -0.667  41.898 145.824  1.00 19.84           H
ATOM   2337 HG22 VAL A 245       0.811  41.906 145.240  1.00 19.84           H
ATOM   2338 HG23 VAL A 245      -0.419  42.248 144.294  1.00 19.84           H
ATOM   2339  N   LEU A 246      -0.861  40.339 141.557  1.00 10.32           N
ATOM   2340  CA  LEU A 246      -1.337  41.058 140.386  1.00 13.09           C
ATOM   2341  C   LEU A 246      -2.819  41.330 140.521  1.00 12.67           C
ATOM   2342  O   LEU A 246      -3.591  40.450 140.897  1.00 15.35           O
ATOM   2343  CB  LEU A 246      -1.075  40.296 139.071  1.00 12.76           C
ATOM   2344  CG  LEU A 246      -1.497  41.012 137.781  1.00 15.23           C
ATOM   2345  CD1 LEU A 246      -0.509  40.694 136.636  1.00 15.28           C
ATOM   2346  CD2 LEU A 246      -2.875  40.606 137.400  1.00 14.39           C
ATOM   2347  H   LEU A 246      -1.313  39.631 141.745  1.00 12.39           H
ATOM   2348  HA  LEU A 246      -0.879  41.912 140.334  1.00 15.71           H
ATOM   2349  HB2 LEU A 246      -0.124  40.119 139.005  1.00 15.31           H
ATOM   2350  HB3 LEU A 246      -1.558  39.455 139.105  1.00 15.31           H
ATOM   2351  HG  LEU A 246      -1.492  41.971 137.931  1.00 18.28           H
ATOM   2352 HD11 LEU A 246      -0.796  41.157 135.833  1.00 18.33           H
ATOM   2353 HD12 LEU A 246       0.378  40.993 136.892  1.00 18.33           H
ATOM   2354 HD13 LEU A 246      -0.503  39.736 136.481  1.00 18.33           H
ATOM   2355 HD21 LEU A 246      -3.125  41.067 136.585  1.00 17.27           H
ATOM   2356 HD22 LEU A 246      -2.892  39.647 137.257  1.00 17.27           H
ATOM   2357 HD23 LEU A 246      -3.483  40.845 138.117  1.00 17.27           H
ATOM   2358  N   VAL A 247      -3.204  42.560 140.212  1.00 11.27           N
ATOM   2359  CA  VAL A 247      -4.597  42.991 140.216  1.00 14.28           C
ATOM   2360  C   VAL A 247      -4.928  43.504 138.811  1.00 11.84           C
ATOM   2361  O   VAL A 247      -4.379  44.521 138.373  1.00 11.77           O
ATOM   2362  CB  VAL A 247      -4.851  44.070 141.288  1.00 13.57           C
ATOM   2363  CG1 VAL A 247      -6.304  44.478 141.301  1.00 12.73           C
ATOM   2364  CG2 VAL A 247      -4.439  43.574 142.656  1.00 16.36           C
ATOM   2365  H   VAL A 247      -2.658  43.185 139.988  1.00 13.52           H
ATOM   2366  HA  VAL A 247      -5.168  42.231 140.407  1.00 17.14           H
ATOM   2367  HB  VAL A 247      -4.319  44.854 141.080  1.00 16.29           H
ATOM   2368 HG11 VAL A 247      -6.435  45.156 141.982  1.00 15.27           H
ATOM   2369 HG12 VAL A 247      -6.539  44.835 140.430  1.00 15.27           H
ATOM   2370 HG13 VAL A 247      -6.848  43.700 141.498  1.00 15.27           H
ATOM   2371 HG21 VAL A 247      -4.610  44.271 143.308  1.00 19.63           H
ATOM   2372 HG22 VAL A 247      -4.957  42.783 142.873  1.00 19.63           H
ATOM   2373 HG23 VAL A 247      -3.494  43.358 142.642  1.00 19.63           H
ATOM   2374  N   ASP A 248      -5.851  42.809 138.135  1.00 14.58           N
ATOM   2375  CA  ASP A 248      -6.276  43.079 136.772  1.00 16.63           C
ATOM   2376  C   ASP A 248      -7.487  44.020 136.814  1.00 20.11           C
ATOM   2377  O   ASP A 248      -8.493  43.747 137.491  1.00 16.57           O
ATOM   2378  CB  ASP A 248      -6.609  41.753 136.089  1.00 15.18           C
ATOM   2379  CG  ASP A 248      -6.433  41.767 134.577  1.00 15.61           C
ATOM   2380  OD1 ASP A 248      -5.577  42.512 134.046  1.00 16.55           O
ATOM   2381  OD2 ASP A 248      -7.155  40.981 133.899  1.00 19.23           O1-
ATOM   2382  H   ASP A 248      -6.264  42.136 138.477  1.00 17.50           H
ATOM   2383  HA  ASP A 248      -5.559  43.512 136.283  1.00 19.95           H
ATOM   2384  HB2 ASP A 248      -6.028  41.064 136.447  1.00 18.22           H
ATOM   2385  HB3 ASP A 248      -7.535  41.531 136.276  1.00 18.22           H
ATOM   2386  N   LEU A 249      -7.384  45.140 136.102  1.00 15.34           N
ATOM   2387  CA  LEU A 249      -8.332  46.247 136.223  1.00 14.22           C
ATOM   2388  C   LEU A 249      -9.043  46.491 134.905  1.00 12.94           C
ATOM   2389  O   LEU A 249      -8.549  47.258 134.071  1.00 14.88           O
ATOM   2390  CB  LEU A 249      -7.606  47.515 136.657  1.00 13.80           C
ATOM   2391  CG  LEU A 249      -6.937  47.462 138.013  1.00 19.99           C
ATOM   2392  CD1 LEU A 249      -6.172  48.736 138.259  1.00 21.69           C
ATOM   2393  CD2 LEU A 249      -7.980  47.267 139.101  1.00 15.33           C
ATOM   2394  H   LEU A 249      -6.760  45.285 135.528  1.00 18.41           H
ATOM   2395  HA  LEU A 249      -8.997  46.030 136.894  1.00 17.07           H
ATOM   2396  HB2 LEU A 249      -6.918  47.712 136.002  1.00 16.55           H
ATOM   2397  HB3 LEU A 249      -8.248  48.242 136.679  1.00 16.55           H
ATOM   2398  HG  LEU A 249      -6.316  46.717 138.042  1.00 23.98           H
ATOM   2399 HD11 LEU A 249      -5.750  48.687 139.131  1.00 26.03           H
ATOM   2400 HD12 LEU A 249      -5.498  48.837 137.569  1.00 26.03           H
ATOM   2401 HD13 LEU A 249      -6.789  49.484 138.231  1.00 26.03           H
ATOM   2402 HD21 LEU A 249      -7.536  47.235 139.962  1.00 18.40           H
ATOM   2403 HD22 LEU A 249      -8.603  48.011 139.076  1.00 18.40           H
ATOM   2404 HD23 LEU A 249      -8.452  46.435 138.940  1.00 18.40           H
ATOM   2405  N   PRO A 250     -10.206  45.894 134.685  1.00 13.55           N
ATOM   2406  CA  PRO A 250     -10.928  46.162 133.442  1.00 16.86           C
ATOM   2407  C   PRO A 250     -11.234  47.641 133.290  1.00 21.81           C
ATOM   2408  O   PRO A 250     -11.552  48.320 134.259  1.00 16.16           O
ATOM   2409  CB  PRO A 250     -12.202  45.334 133.591  1.00 16.79           C
ATOM   2410  CG  PRO A 250     -11.793  44.196 134.522  1.00 16.55           C
ATOM   2411  CD  PRO A 250     -10.904  44.894 135.509  1.00 14.92           C
ATOM   2412  HA  PRO A 250     -10.421  45.850 132.675  1.00 20.23           H
ATOM   2413  HB2 PRO A 250     -12.902  45.874 133.991  1.00 20.15           H
ATOM   2414  HB3 PRO A 250     -12.478  44.993 132.726  1.00 20.15           H
ATOM   2415  HG2 PRO A 250     -12.574  43.821 134.957  1.00 19.86           H
ATOM   2416  HG3 PRO A 250     -11.305  43.518 134.028  1.00 19.86           H
ATOM   2417  HD2 PRO A 250     -11.435  45.330 136.193  1.00 17.90           H
ATOM   2418  HD3 PRO A 250     -10.269  44.270 135.894  1.00 17.90           H
ATOM   2419  N   LYS A 251     -11.182  48.119 132.044  1.00 16.81           N
ATOM   2420  CA  LYS A 251     -11.324  49.546 131.779  1.00 20.19           C
ATOM   2421  C   LYS A 251     -12.698  50.069 132.211  1.00 21.77           C
ATOM   2422  O   LYS A 251     -12.809  51.208 132.673  1.00 18.28           O
ATOM   2423  CB  LYS A 251     -11.060  49.800 130.292  1.00 20.18           C
ATOM   2424  CG  LYS A 251     -11.089  51.240 129.840  1.00 23.43           C
ATOM   2425  CD  LYS A 251     -12.482  51.666 129.463  1.00 30.25           C
ATOM   2426  CE  LYS A 251     -12.505  53.026 128.738  1.00 40.43           C
ATOM   2427  NZ  LYS A 251     -13.933  53.466 128.491  1.00 44.15           N1+
ATOM   2428  H   LYS A 251     -11.067  47.638 131.341  1.00 20.17           H
ATOM   2429  HA  LYS A 251     -10.651  50.026 132.286  1.00 24.22           H
ATOM   2430  HB2 LYS A 251     -10.182  49.448 130.075  1.00 24.22           H
ATOM   2431  HB3 LYS A 251     -11.732  49.324 129.779  1.00 24.22           H
ATOM   2432  HG2 LYS A 251     -10.781  51.809 130.563  1.00 28.11           H
ATOM   2433  HG3 LYS A 251     -10.518  51.344 129.063  1.00 28.11           H
ATOM   2434  HD2 LYS A 251     -12.867  51.002 128.871  1.00 36.30           H
ATOM   2435  HD3 LYS A 251     -13.018  51.746 130.268  1.00 36.30           H
ATOM   2436  HE2 LYS A 251     -12.068  53.694 129.288  1.00 48.52           H
ATOM   2437  HE3 LYS A 251     -12.056  52.944 127.882  1.00 48.52           H
ATOM   2438  HZ1 LYS A 251     -13.941  54.251 128.072  1.00 52.98           H
ATOM   2439  HZ2 LYS A 251     -14.353  52.864 127.988  1.00 52.98           H
ATOM   2440  HZ3 LYS A 251     -14.364  53.546 129.266  1.00 52.98           H
ATOM   2441  N   ASP A 252     -13.763  49.271 132.052  1.00 17.25           N
ATOM   2442  CA  ASP A 252     -15.076  49.752 132.480  1.00 21.04           C
ATOM   2443  C   ASP A 252     -15.196  49.820 134.006  1.00 26.81           C
ATOM   2444  O   ASP A 252     -15.930  50.670 134.513  1.00 25.25           O
ATOM   2445  CB  ASP A 252     -16.211  48.910 131.878  1.00 22.69           C
ATOM   2446  CG  ASP A 252     -16.061  47.422 132.106  1.00 24.67           C
ATOM   2447  OD1 ASP A 252     -14.929  46.910 132.262  1.00 22.36           O
ATOM   2448  OD2 ASP A 252     -17.102  46.742 132.091  1.00 29.28           O1-
ATOM   2449  H   ASP A 252     -13.752  48.481 131.713  1.00 20.70           H
ATOM   2450  HA  ASP A 252     -15.187  50.656 132.147  1.00 25.25           H
ATOM   2451  HB2 ASP A 252     -17.051  49.187 132.276  1.00 27.23           H
ATOM   2452  HB3 ASP A 252     -16.237  49.061 130.920  1.00 27.23           H
ATOM   2453  N   VAL A 253     -14.429  49.009 134.743  1.00 21.64           N
ATOM   2454  CA  VAL A 253     -14.420  49.086 136.197  1.00 16.44           C
ATOM   2455  C   VAL A 253     -13.734  50.349 136.673  1.00 22.82           C
ATOM   2456  O   VAL A 253     -14.214  51.019 137.594  1.00 19.79           O
ATOM   2457  CB  VAL A 253     -13.750  47.838 136.781  1.00 22.32           C
ATOM   2458  CG1 VAL A 253     -13.524  47.985 138.297  1.00 23.96           C
ATOM   2459  CG2 VAL A 253     -14.597  46.635 136.479  1.00 24.56           C
ATOM   2460  H   VAL A 253     -13.908  48.406 134.420  1.00 25.97           H
ATOM   2461  HA  VAL A 253     -15.336  49.108 136.515  1.00 19.73           H
ATOM   2462  HB  VAL A 253     -12.886  47.713 136.358  1.00 26.78           H
ATOM   2463 HG11 VAL A 253     -13.100  47.180 138.632  1.00 28.75           H
ATOM   2464 HG12 VAL A 253     -12.953  48.752 138.457  1.00 28.75           H
ATOM   2465 HG13 VAL A 253     -14.381  48.114 138.732  1.00 28.75           H
ATOM   2466 HG21 VAL A 253     -14.169  45.848 136.850  1.00 29.48           H
ATOM   2467 HG22 VAL A 253     -15.472  46.757 136.879  1.00 29.48           H
ATOM   2468 HG23 VAL A 253     -14.682  46.543 135.517  1.00 29.48           H
ATOM   2469  N   THR A 254     -12.590  50.687 136.085  1.00 17.34           N
ATOM   2470  CA  THR A 254     -11.891  51.856 136.545  1.00 14.83           C
ATOM   2471  C   THR A 254     -12.536  53.141 136.040  1.00 20.14           C
ATOM   2472  O   THR A 254     -12.274  54.211 136.610  1.00 21.01           O
ATOM   2473  CB  THR A 254     -10.414  51.792 136.139  1.00 17.86           C
ATOM   2474  OG1 THR A 254     -10.300  51.723 134.712  1.00 17.60           O
ATOM   2475  CG2 THR A 254      -9.738  50.585 136.743  1.00 12.36           C
ATOM   2476  H   THR A 254     -12.214  50.264 135.437  1.00 20.81           H
ATOM   2477  HA  THR A 254     -11.927  51.874 137.514  1.00 17.80           H
ATOM   2478  HB  THR A 254      -9.959  52.587 136.459  1.00 21.44           H
ATOM   2479  HG1 THR A 254     -10.650  52.403 134.363  1.00 21.12           H
ATOM   2480 HG21 THR A 254      -8.806  50.560 136.477  1.00 14.83           H
ATOM   2481 HG22 THR A 254      -9.789  50.627 137.711  1.00 14.83           H
ATOM   2482 HG23 THR A 254     -10.175  49.774 136.439  1.00 14.83           H
ATOM   2483  N   ALA A 255     -13.360  53.079 134.990  1.00 16.71           N
ATOM   2484  CA  ALA A 255     -14.119  54.251 134.576  1.00 16.06           C
ATOM   2485  C   ALA A 255     -15.444  54.382 135.309  1.00 18.47           C
ATOM   2486  O   ALA A 255     -16.015  55.469 135.308  1.00 20.62           O
ATOM   2487  CB  ALA A 255     -14.390  54.233 133.059  1.00 16.90           C
ATOM   2488  H   ALA A 255     -13.494  52.378 134.510  1.00 20.05           H
ATOM   2489  HA  ALA A 255     -13.595  55.043 134.772  1.00 19.28           H
ATOM   2490  HB1 ALA A 255     -14.896  55.026 132.820  1.00 20.28           H
ATOM   2491  HB2 ALA A 255     -13.543  54.226 132.587  1.00 20.28           H
ATOM   2492  HB3 ALA A 255     -14.899  53.437 132.839  1.00 20.28           H
ATOM   2493  N   ALA A 256     -15.942  53.309 135.910  1.00 20.95           N
ATOM   2494  CA  ALA A 256     -17.224  53.318 136.593  1.00 21.27           C
ATOM   2495  C   ALA A 256     -17.202  54.212 137.829  1.00 22.70           C
ATOM   2496  O   ALA A 256     -16.192  54.317 138.529  1.00 21.81           O
ATOM   2497  CB  ALA A 256     -17.595  51.900 137.011  1.00 21.04           C
ATOM   2498  H   ALA A 256     -15.545  52.547 135.936  1.00 25.14           H
ATOM   2499  HA  ALA A 256     -17.908  53.648 135.989  1.00 25.52           H
ATOM   2500  HB1 ALA A 256     -18.452  51.919 137.465  1.00 25.25           H
ATOM   2501  HB2 ALA A 256     -17.652  51.343 136.219  1.00 25.25           H
ATOM   2502  HB3 ALA A 256     -16.911  51.558 137.608  1.00 25.25           H
ATOM   2503  N   ILE A 257     -18.352  54.822 138.128  1.00 22.38           N
ATOM   2504  CA  ILE A 257     -18.520  55.651 139.324  1.00 26.55           C
ATOM   2505  C   ILE A 257     -19.171  54.810 140.410  1.00 26.21           C
ATOM   2506  O   ILE A 257     -20.187  54.150 140.172  1.00 26.63           O
ATOM   2507  CB  ILE A 257     -19.360  56.906 139.042  1.00 26.56           C
ATOM   2508  CG1 ILE A 257     -18.606  57.844 138.115  1.00 28.90           C
ATOM   2509  CG2 ILE A 257     -19.618  57.675 140.336  1.00 32.97           C
ATOM   2510  CD1 ILE A 257     -19.474  58.927 137.530  1.00 30.58           C
ATOM   2511  H   ILE A 257     -19.061  54.769 137.644  1.00 26.85           H
ATOM   2512  HA  ILE A 257     -17.649  55.935 139.641  1.00 31.86           H
ATOM   2513  HB  ILE A 257     -20.204  56.653 138.638  1.00 31.87           H
ATOM   2514 HG12 ILE A 257     -17.891  58.271 138.612  1.00 34.68           H
ATOM   2515 HG13 ILE A 257     -18.236  57.330 137.380  1.00 34.68           H
ATOM   2516 HG21 ILE A 257     -20.148  58.462 140.135  1.00 39.57           H
ATOM   2517 HG22 ILE A 257     -20.097  57.101 140.954  1.00 39.57           H
ATOM   2518 HG23 ILE A 257     -18.767  57.939 140.721  1.00 39.57           H
ATOM   2519 HD11 ILE A 257     -18.933  59.487 136.951  1.00 36.70           H
ATOM   2520 HD12 ILE A 257     -20.190  58.517 137.020  1.00 36.70           H
ATOM   2521 HD13 ILE A 257     -19.845  59.458 138.252  1.00 36.70           H
ATOM   2522  N   LEU A 258     -18.588  54.831 141.604  1.00 28.66           N
ATOM   2523  CA  LEU A 258     -19.183  54.129 142.735  1.00 32.67           C
ATOM   2524  C   LEU A 258     -20.452  54.864 143.146  1.00 30.72           C
ATOM   2525  O   LEU A 258     -20.399  56.013 143.591  1.00 27.49           O
ATOM   2526  CB  LEU A 258     -18.203  54.042 143.898  1.00 28.22           C
ATOM   2527  CG  LEU A 258     -18.784  53.351 145.128  1.00 29.69           C
ATOM   2528  CD1 LEU A 258     -19.088  51.881 144.827  1.00 31.22           C
ATOM   2529  CD2 LEU A 258     -17.835  53.471 146.301  1.00 32.29           C
ATOM   2530  H   LEU A 258     -17.854  55.242 141.785  1.00 34.39           H
ATOM   2531  HA  LEU A 258     -19.422  53.228 142.466  1.00 39.20           H
ATOM   2532  HB2 LEU A 258     -17.423  53.539 143.615  1.00 33.86           H
ATOM   2533  HB3 LEU A 258     -17.942  54.939 144.156  1.00 33.86           H
ATOM   2534  HG  LEU A 258     -19.617  53.785 145.371  1.00 35.63           H
ATOM   2535 HD11 LEU A 258     -19.456  51.466 145.622  1.00 37.47           H
ATOM   2536 HD12 LEU A 258     -19.731  51.835 144.102  1.00 37.47           H
ATOM   2537 HD13 LEU A 258     -18.266  51.435 144.569  1.00 37.47           H
ATOM   2538 HD21 LEU A 258     -18.225  53.025 147.069  1.00 38.75           H
ATOM   2539 HD22 LEU A 258     -16.991  53.052 146.068  1.00 38.75           H
ATOM   2540 HD23 LEU A 258     -17.695  54.410 146.498  1.00 38.75           H
ATOM   2541  N   ARG A 259     -21.592  54.214 142.970  1.00 35.31           N
ATOM   2542  CA  ARG A 259     -22.879  54.811 143.288  1.00 46.01           C
ATOM   2543  C   ARG A 259     -23.340  54.478 144.699  1.00 44.58           C
ATOM   2544  O   ARG A 259     -23.889  55.346 145.370  1.00 44.19           O
ATOM   2545  CB  ARG A 259     -23.934  54.367 142.264  1.00 43.19           C
ATOM   2546  CG  ARG A 259     -24.255  55.447 141.198  1.00 55.17           C
ATOM   2547  CD  ARG A 259     -23.030  55.880 140.411  1.00 60.38           C
ATOM   2548  NE  ARG A 259     -23.196  57.081 139.570  1.00 58.13           N
ATOM   2549  CZ  ARG A 259     -23.228  58.333 140.031  1.00 62.37           C
ATOM   2550  NH1 ARG A 259     -23.173  58.594 141.349  1.00 61.24           N
ATOM   2551  NH2 ARG A 259     -23.330  59.336 139.168  1.00 62.25           N1+
ATOM   2552  H   ARG A 259     -21.647  53.413 142.662  1.00 42.38           H
ATOM   2553  HA  ARG A 259     -22.797  55.775 143.227  1.00 55.21           H
ATOM   2554  HB2 ARG A 259     -23.609  53.579 141.800  1.00 51.83           H
ATOM   2555  HB3 ARG A 259     -24.757  54.157 142.732  1.00 51.83           H
ATOM   2556  HG2 ARG A 259     -24.903  55.090 140.571  1.00 66.21           H
ATOM   2557  HG3 ARG A 259     -24.618  56.230 141.641  1.00 66.21           H
ATOM   2558  HD2 ARG A 259     -22.313  56.063 141.038  1.00 72.45           H
ATOM   2559  HD3 ARG A 259     -22.769  55.151 139.826  1.00 72.45           H
ATOM   2560  HE  ARG A 259     -23.278  56.966 138.721  1.00 69.75           H
ATOM   2561 HH11 ARG A 259     -23.093  57.949 141.912  1.00 73.48           H
ATOM   2562 HH12 ARG A 259     -23.204  59.407 141.628  1.00 73.48           H
ATOM   2563 HH21 ARG A 259     -23.380  59.174 138.325  1.00 74.70           H
ATOM   2564 HH22 ARG A 259     -23.378  60.146 139.453  1.00 74.70           H
ATOM   2565  N   ASN A 260     -23.053  53.261 145.193  1.00 49.95           N
ATOM   2566  CA  ASN A 260     -23.605  52.778 146.452  1.00 53.08           C
ATOM   2567  C   ASN A 260     -22.532  52.622 147.536  1.00 52.87           C
ATOM   2568  O   ASN A 260     -21.359  52.372 147.242  1.00 47.09           O
ATOM   2569  CB  ASN A 260     -24.298  51.425 146.247  1.00 55.18           C
ATOM   2570  CG  ASN A 260     -25.469  51.521 145.309  1.00 56.94           C
ATOM   2571  OD1 ASN A 260     -26.303  52.434 145.425  1.00 54.27           O
ATOM   2572  ND2 ASN A 260     -25.533  50.599 144.350  1.00 58.53           N
ATOM   2573  H   ASN A 260     -22.534  52.695 144.805  1.00 59.94           H
ATOM   2574  HA  ASN A 260     -24.267  53.411 146.772  1.00 63.69           H
ATOM   2575  HB2 ASN A 260     -23.663  50.796 145.872  1.00 66.22           H
ATOM   2576  HB3 ASN A 260     -24.623  51.101 147.102  1.00 66.22           H
ATOM   2577 HD21 ASN A 260     -26.183  50.609 143.787  1.00 70.24           H
ATOM   2578 HD22 ASN A 260     -24.925  49.993 144.294  1.00 70.24           H
ATOM   2579  N   PRO A 261     -22.917  52.723 148.803  1.00 59.74           N
ATOM   2580  CA  PRO A 261     -21.942  52.562 149.890  1.00 53.01           C
ATOM   2581  C   PRO A 261     -21.412  51.142 149.984  1.00 48.57           C
ATOM   2582  O   PRO A 261     -22.096  50.173 149.653  1.00 50.75           O
ATOM   2583  CB  PRO A 261     -22.753  52.930 151.138  1.00 58.19           C
ATOM   2584  CG  PRO A 261     -23.893  53.777 150.603  1.00 50.87           C
ATOM   2585  CD  PRO A 261     -24.230  53.165 149.298  1.00 54.30           C
ATOM   2586  HA  PRO A 261     -21.204  53.183 149.784  1.00 63.61           H
ATOM   2587  HB2 PRO A 261     -23.089  52.125 151.562  1.00 69.83           H
ATOM   2588  HB3 PRO A 261     -22.201  53.441 151.751  1.00 69.83           H
ATOM   2589  HG2 PRO A 261     -24.648  53.733 151.210  1.00 61.05           H
ATOM   2590  HG3 PRO A 261     -23.596  54.693 150.487  1.00 61.05           H
ATOM   2591  HD2 PRO A 261     -24.821  52.405 149.421  1.00 65.16           H
ATOM   2592  HD3 PRO A 261     -24.615  53.825 148.701  1.00 65.16           H
ATOM   2593  N   ILE A 262     -20.183  51.023 150.478  1.00 54.18           N
ATOM   2594  CA  ILE A 262     -19.513  49.721 150.546  1.00 58.42           C
ATOM   2595  C   ILE A 262     -19.086  49.445 151.983  1.00 56.62           C
ATOM   2596  O   ILE A 262     -18.737  50.386 152.710  1.00 55.61           O
ATOM   2597  CB  ILE A 262     -18.295  49.649 149.604  1.00 53.39           C
ATOM   2598  CG1 ILE A 262     -17.301  50.776 149.915  1.00 53.61           C
ATOM   2599  CG2 ILE A 262     -18.741  49.706 148.157  1.00 53.40           C
ATOM   2600  CD1 ILE A 262     -16.082  50.836 148.999  1.00 47.91           C
ATOM   2601  H   ILE A 262     -19.714  51.677 150.780  1.00 65.02           H
ATOM   2602  HA  ILE A 262     -20.139  49.029 150.280  1.00 70.10           H
ATOM   2603  HB  ILE A 262     -17.847  48.801 149.751  1.00 64.06           H
ATOM   2604 HG12 ILE A 262     -17.765  51.625 149.840  1.00 64.33           H
ATOM   2605 HG13 ILE A 262     -16.979  50.662 150.823  1.00 64.33           H
ATOM   2606 HG21 ILE A 262     -17.960  49.659 147.584  1.00 64.08           H
ATOM   2607 HG22 ILE A 262     -19.328  48.955 147.979  1.00 64.08           H
ATOM   2608 HG23 ILE A 262     -19.213  50.539 148.006  1.00 64.08           H
ATOM   2609 HD11 ILE A 262     -15.518  51.575 149.273  1.00 57.49           H
ATOM   2610 HD12 ILE A 262     -15.593  50.001 149.071  1.00 57.49           H
ATOM   2611 HD13 ILE A 262     -16.381  50.967 148.086  1.00 57.49           H
ATOM   2612  N   PRO A 263     -19.066  48.173 152.427  1.00 59.27           N
ATOM   2613  CA  PRO A 263     -18.584  47.794 153.765  1.00 61.46           C
ATOM   2614  C   PRO A 263     -17.165  48.293 154.081  1.00 58.69           C
ATOM   2615  O   PRO A 263     -16.976  49.096 155.016  1.00 63.30           O
ATOM   2616  CB  PRO A 263     -18.630  46.263 153.717  1.00 58.78           C
ATOM   2617  CG  PRO A 263     -19.729  45.964 152.729  1.00 59.51           C
ATOM   2618  CD  PRO A 263     -19.562  47.001 151.673  1.00 60.74           C
ATOM   2619  HA  PRO A 263     -19.196  48.112 154.447  1.00 73.75           H
ATOM   2620  HB2 PRO A 263     -18.848  45.911 154.595  1.00 70.54           H
ATOM   2621  HB3 PRO A 263     -17.780  45.916 153.405  1.00 70.54           H
ATOM   2622  HG2 PRO A 263     -20.593  46.047 153.162  1.00 71.42           H
ATOM   2623  HG3 PRO A 263     -19.610  45.074 152.362  1.00 71.42           H
ATOM   2624  HD2 PRO A 263     -18.904  46.716 151.019  1.00 72.88           H
ATOM   2625  HD3 PRO A 263     -20.415  47.202 151.257  1.00 72.88           H
ATOM   2626  HC  PRO A 263     -16.381  47.992 153.539  1.00 70.43           H
ATOM   2627  N   PHE A 284       2.843  26.067 170.546  1.00 52.12           N
ATOM   2628  CA  PHE A 284       3.499  24.926 169.869  1.00 61.05           C
ATOM   2629  C   PHE A 284       4.812  25.298 169.128  1.00 65.17           C
ATOM   2630  O   PHE A 284       5.714  24.468 168.883  1.00 53.82           O
ATOM   2631  CB  PHE A 284       2.569  24.278 168.835  1.00 64.97           C
ATOM   2632  CG  PHE A 284       3.270  23.237 167.980  1.00 65.34           C
ATOM   2633  CD1 PHE A 284       3.613  22.009 168.517  1.00 70.24           C
ATOM   2634  CD2 PHE A 284       3.623  23.499 166.659  1.00 67.43           C
ATOM   2635  CE1 PHE A 284       4.276  21.050 167.747  1.00 72.37           C
ATOM   2636  CE2 PHE A 284       4.283  22.539 165.888  1.00 68.27           C
ATOM   2637  CZ  PHE A 284       4.613  21.320 166.434  1.00 67.81           C
ATOM   2638  H1  PHE A 284       3.379  26.348 171.291  1.00 62.55           H
ATOM   2639  H2  PHE A 284       1.976  25.798 170.858  1.00 62.55           H
ATOM   2640  HA  PHE A 284       3.716  24.254 170.534  1.00 73.26           H
ATOM   2641  HB2 PHE A 284       2.224  24.967 168.246  1.00 77.97           H
ATOM   2642  HB3 PHE A 284       1.838  23.841 169.299  1.00 77.97           H
ATOM   2643  HD1 PHE A 284       3.394  21.817 169.400  1.00 84.28           H
ATOM   2644  HD2 PHE A 284       3.407  24.321 166.281  1.00 80.92           H
ATOM   2645  HE1 PHE A 284       4.493  20.226 168.120  1.00 86.84           H
ATOM   2646  HE2 PHE A 284       4.506  22.726 165.005  1.00 81.92           H
ATOM   2647  HZ  PHE A 284       5.050  20.679 165.921  1.00 81.37           H
ATOM   2648  N   VAL A 285       4.887  26.554 168.705  1.00 62.14           N
ATOM   2649  CA  VAL A 285       6.163  27.072 168.245  1.00 55.37           C
ATOM   2650  C   VAL A 285       7.106  27.158 169.425  1.00 50.76           C
ATOM   2651  O   VAL A 285       8.322  26.978 169.279  1.00 45.95           O
ATOM   2652  CB  VAL A 285       5.967  28.445 167.569  1.00 53.03           C
ATOM   2653  CG1 VAL A 285       7.285  29.039 167.153  1.00 50.68           C
ATOM   2654  CG2 VAL A 285       5.019  28.319 166.369  1.00 53.09           C
ATOM   2655  H   VAL A 285       4.233  27.112 168.675  1.00 74.57           H
ATOM   2656  HA  VAL A 285       6.543  26.462 167.593  1.00 66.44           H
ATOM   2657  HB  VAL A 285       5.558  29.051 168.207  1.00 63.63           H
ATOM   2658 HG11 VAL A 285       7.125  29.899 166.733  1.00 60.81           H
ATOM   2659 HG12 VAL A 285       7.842  29.153 167.940  1.00 60.81           H
ATOM   2660 HG13 VAL A 285       7.718  28.439 166.526  1.00 60.81           H
ATOM   2661 HG21 VAL A 285       4.910  29.192 165.960  1.00 63.71           H
ATOM   2662 HG22 VAL A 285       5.401  27.698 165.729  1.00 63.71           H
ATOM   2663 HG23 VAL A 285       4.161  27.989 166.679  1.00 63.71           H
ATOM   2664  N   MET A 286       6.550  27.423 170.611  1.00 53.89           N
ATOM   2665  CA  MET A 286       7.354  27.540 171.821  1.00 53.62           C
ATOM   2666  C   MET A 286       8.083  26.236 172.133  1.00 45.54           C
ATOM   2667  O   MET A 286       9.257  26.258 172.516  1.00 43.57           O
ATOM   2668  CB  MET A 286       6.455  27.958 172.984  1.00 55.23           C
ATOM   2669  CG  MET A 286       7.194  28.481 174.176  1.00 61.57           C
ATOM   2670  SD  MET A 286       7.978  30.081 173.860  1.00 75.17           S
ATOM   2671  CE  MET A 286       9.633  29.502 173.594  1.00 57.10           C
ATOM   2672  H   MET A 286       5.708  27.539 170.737  1.00 64.67           H
ATOM   2673  HA  MET A 286       8.012  28.241 171.690  1.00 64.34           H
ATOM   2674  HB2 MET A 286       5.856  28.657 172.679  1.00 66.28           H
ATOM   2675  HB3 MET A 286       5.940  27.188 173.271  1.00 66.28           H
ATOM   2676  HG2 MET A 286       6.571  28.592 174.911  1.00 73.88           H
ATOM   2677  HG3 MET A 286       7.888  27.849 174.421  1.00 73.88           H
ATOM   2678  HE1 MET A 286      10.206  30.261 173.405  1.00 68.52           H
ATOM   2679  HE2 MET A 286       9.940  29.047 174.394  1.00 68.52           H
ATOM   2680  HE3 MET A 286       9.636  28.889 172.842  1.00 68.52           H
ATOM   2681  N   GLN A 287       7.414  25.090 171.955  1.00 45.16           N
ATOM   2682  CA  GLN A 287       8.078  23.791 172.113  1.00 49.02           C
ATOM   2683  C   GLN A 287       9.301  23.680 171.210  1.00 51.15           C
ATOM   2684  O   GLN A 287      10.367  23.218 171.642  1.00 44.85           O
ATOM   2685  CB  GLN A 287       7.118  22.643 171.786  1.00 50.59           C
ATOM   2686  CG  GLN A 287       5.792  22.656 172.548  1.00 62.46           C
ATOM   2687  CD  GLN A 287       4.867  21.518 172.139  1.00 61.81           C
ATOM   2688  OE1 GLN A 287       5.181  20.746 171.236  1.00 64.00           O
ATOM   2689  NE2 GLN A 287       3.716  21.406 172.813  1.00 62.47           N
ATOM   2690  H   GLN A 287       6.581  25.039 171.744  1.00 54.20           H
ATOM   2691  HA  GLN A 287       8.370  23.691 173.032  1.00 58.82           H
ATOM   2692  HB2 GLN A 287       6.910  22.677 170.839  1.00 60.71           H
ATOM   2693  HB3 GLN A 287       7.562  21.804 171.990  1.00 60.71           H
ATOM   2694  HG2 GLN A 287       5.972  22.571 173.497  1.00 74.95           H
ATOM   2695  HG3 GLN A 287       5.334  23.493 172.370  1.00 74.95           H
ATOM   2696 HE21 GLN A 287       3.530  21.963 173.442  1.00 74.97           H
ATOM   2697 HE22 GLN A 287       3.162  20.778 172.617  1.00 74.97           H
ATOM   2698  N   SER A 288       9.141  24.052 169.931  1.00 46.37           N
ATOM   2699  CA  SER A 288      10.247  23.976 168.980  1.00 37.48           C
ATOM   2700  C   SER A 288      11.361  24.933 169.363  1.00 37.90           C
ATOM   2701  O   SER A 288      12.548  24.611 169.210  1.00 30.61           O
ATOM   2702  CB  SER A 288       9.735  24.275 167.572  1.00 44.00           C
ATOM   2703  OG  SER A 288       8.717  23.341 167.217  1.00 50.79           O
ATOM   2704  H   SER A 288       8.407  24.350 169.597  1.00 55.64           H
ATOM   2705  HA  SER A 288      10.608  23.075 168.984  1.00 44.97           H
ATOM   2706  HB2 SER A 288       9.367  25.172 167.550  1.00 52.80           H
ATOM   2707  HB3 SER A 288      10.470  24.200 166.942  1.00 52.80           H
ATOM   2708  HG  SER A 288       8.434  23.505 166.443  1.00 60.95           H
ATOM   2709  N   ILE A 289      11.001  26.113 169.875  1.00 33.67           N
ATOM   2710  CA  ILE A 289      12.019  27.060 170.309  1.00 35.94           C
ATOM   2711  C   ILE A 289      12.822  26.493 171.469  1.00 42.69           C
ATOM   2712  O   ILE A 289      14.045  26.692 171.549  1.00 38.50           O
ATOM   2713  CB  ILE A 289      11.372  28.397 170.694  1.00 41.24           C
ATOM   2714  CG1 ILE A 289      10.745  29.075 169.461  1.00 43.15           C
ATOM   2715  CG2 ILE A 289      12.420  29.293 171.338  1.00 35.29           C
ATOM   2716  CD1 ILE A 289      10.039  30.361 169.750  1.00 39.56           C
ATOM   2717  H   ILE A 289      10.191  26.382 169.978  1.00 40.40           H
ATOM   2718  HA  ILE A 289      12.630  27.224 169.574  1.00 43.13           H
ATOM   2719  HB  ILE A 289      10.671  28.226 171.342  1.00 49.49           H
ATOM   2720 HG12 ILE A 289      11.449  29.264 168.820  1.00 51.77           H
ATOM   2721 HG13 ILE A 289      10.100  28.467 169.067  1.00 51.77           H
ATOM   2722 HG21 ILE A 289      12.008  30.137 171.579  1.00 42.35           H
ATOM   2723 HG22 ILE A 289      12.766  28.854 172.130  1.00 42.35           H
ATOM   2724 HG23 ILE A 289      13.138  29.445 170.703  1.00 42.35           H
ATOM   2725 HD11 ILE A 289       9.678  30.715 168.922  1.00 47.48           H
ATOM   2726 HD12 ILE A 289       9.320  30.191 170.379  1.00 47.48           H
ATOM   2727 HD13 ILE A 289      10.671  30.990 170.131  1.00 47.48           H
ATOM   2728  N   ASN A 290      12.141  25.830 172.417  1.00 41.56           N
ATOM   2729  CA  ASN A 290      12.826  25.263 173.578  1.00 44.84           C
ATOM   2730  C   ASN A 290      13.789  24.167 173.150  1.00 39.78           C
ATOM   2731  O   ASN A 290      14.958  24.158 173.557  1.00 34.94           O
ATOM   2732  CB  ASN A 290      11.803  24.716 174.589  1.00 46.03           C
ATOM   2733  CG  ASN A 290      11.030  25.822 175.297  1.00 47.52           C
ATOM   2734  OD1 ASN A 290      11.595  26.869 175.650  1.00 40.07           O
ATOM   2735  ND2 ASN A 290       9.722  25.602 175.490  1.00 47.95           N
ATOM   2736  H   ASN A 290      11.291  25.699 172.408  1.00 49.87           H
ATOM   2737  HA  ASN A 290      13.338  25.960 174.016  1.00 53.80           H
ATOM   2738  HB2 ASN A 290      11.164  24.156 174.121  1.00 55.24           H
ATOM   2739  HB3 ASN A 290      12.270  24.197 175.262  1.00 55.24           H
ATOM   2740 HD21 ASN A 290       9.240  26.194 175.886  1.00 57.54           H
ATOM   2741 HD22 ASN A 290       9.365  24.868 175.219  1.00 57.54           H
ATOM   2742  N   LYS A 291      13.319  23.240 172.309  1.00 38.97           N
ATOM   2743  CA  LYS A 291      14.202  22.192 171.807  1.00 43.50           C
ATOM   2744  C   LYS A 291      15.364  22.787 171.017  1.00 40.92           C
ATOM   2745  O   LYS A 291      16.510  22.337 171.141  1.00 38.63           O
ATOM   2746  CB  LYS A 291      13.413  21.209 170.950  1.00 42.67           C
ATOM   2747  CG  LYS A 291      12.327  20.451 171.696  1.00 48.31           C
ATOM   2748  CD  LYS A 291      11.610  19.475 170.763  1.00 52.47           C
ATOM   2749  CE  LYS A 291      10.476  18.731 171.480  1.00 55.36           C
ATOM   2750  NZ  LYS A 291       9.736  17.792 170.551  1.00 59.26           N1+
ATOM   2751  H   LYS A 291      12.509  23.198 172.022  1.00 46.76           H
ATOM   2752  HA  LYS A 291      14.571  21.704 172.559  1.00 52.20           H
ATOM   2753  HB2 LYS A 291      12.987  21.698 170.228  1.00 51.20           H
ATOM   2754  HB3 LYS A 291      14.028  20.555 170.582  1.00 51.20           H
ATOM   2755  HG2 LYS A 291      12.727  19.945 172.421  1.00 57.97           H
ATOM   2756  HG3 LYS A 291      11.674  21.079 172.042  1.00 57.97           H
ATOM   2757  HD2 LYS A 291      11.227  19.966 170.020  1.00 62.96           H
ATOM   2758  HD3 LYS A 291      12.245  18.818 170.439  1.00 62.96           H
ATOM   2759  HE2 LYS A 291      10.848  18.206 172.206  1.00 66.43           H
ATOM   2760  HE3 LYS A 291       9.840  19.377 171.826  1.00 66.43           H
ATOM   2761  HZ1 LYS A 291       9.086  17.376 170.993  1.00 71.11           H
ATOM   2762  HZ2 LYS A 291       9.380  18.251 169.876  1.00 71.11           H
ATOM   2763  HZ3 LYS A 291      10.297  17.185 170.223  1.00 71.11           H
ATOM   2764  N   ALA A 292      15.096  23.825 170.227  1.00 45.53           N
ATOM   2765  CA  ALA A 292      16.160  24.461 169.461  1.00 42.64           C
ATOM   2766  C   ALA A 292      17.246  24.984 170.387  1.00 39.79           C
ATOM   2767  O   ALA A 292      18.444  24.798 170.134  1.00 35.88           O
ATOM   2768  CB  ALA A 292      15.578  25.597 168.614  1.00 43.67           C
ATOM   2769  H   ALA A 292      14.317  24.174 170.118  1.00 54.63           H
ATOM   2770  HA  ALA A 292      16.557  23.809 168.863  1.00 51.16           H
ATOM   2771  HB1 ALA A 292      16.295  26.013 168.109  1.00 52.41           H
ATOM   2772  HB2 ALA A 292      14.915  25.231 168.008  1.00 52.41           H
ATOM   2773  HB3 ALA A 292      15.166  26.249 169.202  1.00 52.41           H
ATOM   2774  N   ALA A 293      16.840  25.662 171.464  1.00 40.11           N
ATOM   2775  CA  ALA A 293      17.807  26.204 172.416  1.00 41.25           C
ATOM   2776  C   ALA A 293      18.655  25.098 173.033  1.00 40.20           C
ATOM   2777  O   ALA A 293      19.875  25.255 173.193  1.00 35.59           O
ATOM   2778  CB  ALA A 293      17.078  26.988 173.503  1.00 42.77           C
ATOM   2779  H   ALA A 293      16.018  25.819 171.663  1.00 48.14           H
ATOM   2780  HA  ALA A 293      18.401  26.814 171.951  1.00 49.50           H
ATOM   2781  HB1 ALA A 293      17.731  27.342 174.127  1.00 51.33           H
ATOM   2782  HB2 ALA A 293      16.586  27.715 173.090  1.00 51.33           H
ATOM   2783  HB3 ALA A 293      16.467  26.393 173.964  1.00 51.33           H
ATOM   2784  N   ASP A 294      18.026  23.971 173.378  1.00 39.69           N
ATOM   2785  CA  ASP A 294      18.766  22.860 173.964  1.00 45.50           C
ATOM   2786  C   ASP A 294      19.778  22.281 172.981  1.00 43.47           C
ATOM   2787  O   ASP A 294      20.900  21.929 173.373  1.00 42.98           O
ATOM   2788  CB  ASP A 294      17.800  21.763 174.417  1.00 43.96           C
ATOM   2789  CG  ASP A 294      16.913  22.195 175.572  1.00 48.02           C
ATOM   2790  OD1 ASP A 294      17.297  23.136 176.315  1.00 42.36           O
ATOM   2791  OD2 ASP A 294      15.834  21.574 175.730  1.00 47.53           O1-
ATOM   2792  H   ASP A 294      17.183  23.829 173.283  1.00 47.62           H
ATOM   2793  HA  ASP A 294      19.250  23.176 174.743  1.00 54.60           H
ATOM   2794  HB2 ASP A 294      17.226  21.521 173.673  1.00 52.76           H
ATOM   2795  HB3 ASP A 294      18.312  20.991 174.705  1.00 52.76           H
ATOM   2796  N   LEU A 295      19.392  22.151 171.700  1.00 40.14           N
ATOM   2797  CA  LEU A 295      20.310  21.601 170.706  1.00 35.06           C
ATOM   2798  C   LEU A 295      21.506  22.521 170.501  1.00 30.60           C
ATOM   2799  O   LEU A 295      22.652  22.064 170.399  1.00 33.03           O
ATOM   2800  CB  LEU A 295      19.570  21.371 169.394  1.00 43.37           C
ATOM   2801  CG  LEU A 295      19.645  19.981 168.780  1.00 44.42           C
ATOM   2802  CD1 LEU A 295      19.119  20.028 167.352  1.00 44.35           C
ATOM   2803  CD2 LEU A 295      21.048  19.457 168.786  1.00 50.24           C
ATOM   2804  H   LEU A 295      18.619  22.371 171.393  1.00 48.17           H
ATOM   2805  HA  LEU A 295      20.640  20.744 171.019  1.00 42.07           H
ATOM   2806  HB2 LEU A 295      18.631  21.566 169.541  1.00 52.04           H
ATOM   2807  HB3 LEU A 295      19.924  21.991 168.737  1.00 52.04           H
ATOM   2808  HG  LEU A 295      19.089  19.373 169.291  1.00 53.31           H
ATOM   2809 HD11 LEU A 295      19.170  19.139 166.968  1.00 53.22           H
ATOM   2810 HD12 LEU A 295      18.197  20.331 167.366  1.00 53.22           H
ATOM   2811 HD13 LEU A 295      19.662  20.644 166.836  1.00 53.22           H
ATOM   2812 HD21 LEU A 295      21.057  18.573 168.388  1.00 60.29           H
ATOM   2813 HD22 LEU A 295      21.611  20.057 168.271  1.00 60.29           H
ATOM   2814 HD23 LEU A 295      21.364  19.412 169.702  1.00 60.29           H
ATOM   2815  N   ILE A 296      21.262  23.826 170.479  1.00 33.41           N
ATOM   2816  CA  ILE A 296      22.351  24.788 170.344  1.00 38.77           C
ATOM   2817  C   ILE A 296      23.273  24.712 171.551  1.00 38.05           C
ATOM   2818  O   ILE A 296      24.501  24.665 171.416  1.00 34.80           O
ATOM   2819  CB  ILE A 296      21.785  26.209 170.148  1.00 35.23           C
ATOM   2820  CG1 ILE A 296      21.063  26.301 168.789  1.00 38.55           C
ATOM   2821  CG2 ILE A 296      22.891  27.268 170.262  1.00 34.18           C
ATOM   2822  CD1 ILE A 296      20.372  27.638 168.556  1.00 33.88           C
ATOM   2823  H   ILE A 296      20.480  24.180 170.540  1.00 40.09           H
ATOM   2824  HA  ILE A 296      22.872  24.564 169.557  1.00 46.52           H
ATOM   2825  HB  ILE A 296      21.135  26.375 170.848  1.00 42.28           H
ATOM   2826 HG12 ILE A 296      21.713  26.174 168.080  1.00 46.26           H
ATOM   2827 HG13 ILE A 296      20.388  25.606 168.746  1.00 46.26           H
ATOM   2828 HG21 ILE A 296      22.500  28.147 170.134  1.00 41.02           H
ATOM   2829 HG22 ILE A 296      23.294  27.210 171.142  1.00 41.02           H
ATOM   2830 HG23 ILE A 296      23.560  27.101 169.579  1.00 41.02           H
ATOM   2831 HD11 ILE A 296      19.942  27.623 167.687  1.00 40.66           H
ATOM   2832 HD12 ILE A 296      19.710  27.776 169.252  1.00 40.66           H
ATOM   2833 HD13 ILE A 296      21.036  28.345 168.586  1.00 40.66           H
ATOM   2834  N   ASN A 297      22.697  24.726 172.759  1.00 44.11           N
ATOM   2835  CA  ASN A 297      23.525  24.695 173.964  1.00 44.12           C
ATOM   2836  C   ASN A 297      24.348  23.419 174.045  1.00 38.91           C
ATOM   2837  O   ASN A 297      25.333  23.373 174.784  1.00 43.13           O
ATOM   2838  CB  ASN A 297      22.665  24.810 175.207  1.00 41.47           C
ATOM   2839  CG  ASN A 297      22.033  26.161 175.350  1.00 38.79           C
ATOM   2840  OD1 ASN A 297      22.636  27.172 175.028  1.00 39.06           O
ATOM   2841  ND2 ASN A 297      20.814  26.188 175.863  1.00 44.79           N
ATOM   2842  H   ASN A 297      21.850  24.754 172.903  1.00 52.93           H
ATOM   2843  HA  ASN A 297      24.136  25.448 173.948  1.00 52.95           H
ATOM   2844  HB2 ASN A 297      21.956  24.150 175.164  1.00 49.77           H
ATOM   2845  HB3 ASN A 297      23.217  24.653 175.989  1.00 49.77           H
ATOM   2846 HD21 ASN A 297      20.407  26.939 175.966  1.00 53.74           H
ATOM   2847 HD22 ASN A 297      20.429  25.455 176.094  1.00 53.74           H
ATOM   2848  N   LEU A 298      23.959  22.403 173.290  1.00 41.12           N
ATOM   2849  CA  LEU A 298      24.620  21.114 173.203  1.00 44.45           C
ATOM   2850  C   LEU A 298      25.642  21.005 172.058  1.00 46.62           C
ATOM   2851  O   LEU A 298      26.307  19.969 171.958  1.00 45.44           O
ATOM   2852  CB  LEU A 298      23.531  20.049 173.032  1.00 46.76           C
ATOM   2853  CG  LEU A 298      23.907  18.579 173.103  1.00 55.31           C
ATOM   2854  CD1 LEU A 298      24.394  18.258 174.520  1.00 50.23           C
ATOM   2855  CD2 LEU A 298      22.709  17.715 172.695  1.00 48.41           C
ATOM   2856  H   LEU A 298      23.264  22.444 172.785  1.00 49.34           H
ATOM   2857  HA  LEU A 298      25.084  20.940 174.037  1.00 53.34           H
ATOM   2858  HB2 LEU A 298      22.865  20.197 173.722  1.00 56.11           H
ATOM   2859  HB3 LEU A 298      23.118  20.188 172.166  1.00 56.11           H
ATOM   2860  HG  LEU A 298      24.633  18.404 172.484  1.00 66.37           H
ATOM   2861 HD11 LEU A 298      24.635  17.320 174.566  1.00 60.28           H
ATOM   2862 HD12 LEU A 298      25.168  18.809 174.719  1.00 60.28           H
ATOM   2863 HD13 LEU A 298      23.681  18.449 175.149  1.00 60.28           H
ATOM   2864 HD21 LEU A 298      22.963  16.780 172.744  1.00 58.10           H
ATOM   2865 HD22 LEU A 298      21.972  17.890 173.301  1.00 58.10           H
ATOM   2866 HD23 LEU A 298      22.452  17.941 171.787  1.00 58.10           H
ATOM   2867  N   ALA A 299      25.798  22.032 171.202  1.00 47.94           N
ATOM   2868  CA  ALA A 299      26.596  21.916 169.974  1.00 42.17           C
ATOM   2869  C   ALA A 299      28.067  22.268 170.196  1.00 40.52           C
ATOM   2870  O   ALA A 299      28.400  23.269 170.848  1.00 35.17           O
ATOM   2871  CB  ALA A 299      26.031  22.824 168.870  1.00 40.20           C
ATOM   2872  H   ALA A 299      25.449  22.809 171.316  1.00 57.52           H
ATOM   2873  HA  ALA A 299      26.553  21.000 169.658  1.00 50.61           H
ATOM   2874  HB1 ALA A 299      26.576  22.727 168.073  1.00 48.24           H
ATOM   2875  HB2 ALA A 299      25.117  22.559 168.681  1.00 48.24           H
ATOM   2876  HB3 ALA A 299      26.053  23.744 169.177  1.00 48.24           H
ATOM   2877  N   LYS A 300      28.951  21.468 169.596  1.00 37.94           N
ATOM   2878  CA  LYS A 300      30.386  21.721 169.678  1.00 46.56           C
ATOM   2879  C   LYS A 300      30.967  22.385 168.424  1.00 45.30           C
ATOM   2880  O   LYS A 300      32.052  22.980 168.505  1.00 37.23           O
ATOM   2881  CB  LYS A 300      31.125  20.401 169.966  1.00 42.64           C
ATOM   2882  H   LYS A 300      28.743  20.771 169.137  1.00 45.52           H
ATOM   2883  HA  LYS A 300      30.551  22.317 170.426  1.00 55.87           H
ATOM   2884  HB1 LYS A 300      30.709  19.965 170.725  1.00 51.16           H
ATOM   2885  HB3 LYS A 300      32.054  20.596 170.163  1.00 51.16           H
ATOM   2886  N   LYS A 301      30.278  22.316 167.273  1.00 42.25           N
ATOM   2887  CA  LYS A 301      30.749  22.936 166.027  1.00 41.43           C
ATOM   2888  C   LYS A 301      29.562  23.535 165.277  1.00 39.29           C
ATOM   2889  O   LYS A 301      29.161  23.059 164.205  1.00 34.07           O
ATOM   2890  CB  LYS A 301      31.516  21.913 165.184  1.00 43.44           C
ATOM   2891  CG  LYS A 301      32.868  21.563 165.835  1.00 49.87           C
ATOM   2892  CD  LYS A 301      33.716  20.655 165.012  1.00 41.94           C
ATOM   2893  CE  LYS A 301      33.050  19.342 164.811  1.00 49.39           C
ATOM   2894  NZ  LYS A 301      33.942  18.461 163.990  1.00 59.12           N1+
ATOM   2895  H   LYS A 301      29.525  21.909 167.190  1.00 50.70           H
ATOM   2896  HA  LYS A 301      31.358  23.658 166.246  1.00 49.72           H
ATOM   2897  HB2 LYS A 301      30.992  21.100 165.111  1.00 52.13           H
ATOM   2898  HB3 LYS A 301      31.687  22.285 164.305  1.00 52.13           H
ATOM   2899  HG2 LYS A 301      33.366  22.383 165.980  1.00 59.84           H
ATOM   2900  HG3 LYS A 301      32.702  21.125 166.684  1.00 59.84           H
ATOM   2901  HD2 LYS A 301      33.869  21.057 164.142  1.00 50.33           H
ATOM   2902  HD3 LYS A 301      34.560  20.503 165.466  1.00 50.33           H
ATOM   2903  HE2 LYS A 301      32.896  18.918 165.669  1.00 59.27           H
ATOM   2904  HE3 LYS A 301      32.214  19.469 164.335  1.00 59.27           H
ATOM   2905  HZ1 LYS A 301      33.554  17.671 163.862  1.00 70.94           H
ATOM   2906  HZ2 LYS A 301      34.098  18.839 163.199  1.00 70.94           H
ATOM   2907  HZ3 LYS A 301      34.717  18.339 164.409  1.00 70.94           H
ATOM   2908  N   PRO A 302      28.954  24.577 165.834  1.00 36.15           N
ATOM   2909  CA  PRO A 302      27.747  25.137 165.229  1.00 36.87           C
ATOM   2910  C   PRO A 302      28.077  26.139 164.134  1.00 32.94           C
ATOM   2911  O   PRO A 302      29.125  26.793 164.123  1.00 27.04           O
ATOM   2912  CB  PRO A 302      27.067  25.845 166.402  1.00 33.34           C
ATOM   2913  CG  PRO A 302      28.257  26.350 167.210  1.00 35.07           C
ATOM   2914  CD  PRO A 302      29.267  25.234 167.121  1.00 38.35           C
ATOM   2915  HA  PRO A 302      27.172  24.437 164.882  1.00 44.24           H
ATOM   2916  HB2 PRO A 302      26.524  26.581 166.079  1.00 40.01           H
ATOM   2917  HB3 PRO A 302      26.538  25.213 166.913  1.00 40.01           H
ATOM   2918  HG2 PRO A 302      28.604  27.163 166.811  1.00 42.09           H
ATOM   2919  HG3 PRO A 302      27.990  26.502 168.130  1.00 42.09           H
ATOM   2920  HD2 PRO A 302      30.167  25.594 167.105  1.00 46.02           H
ATOM   2921  HD3 PRO A 302      29.147  24.611 167.855  1.00 46.02           H
ATOM   2922  N   VAL A 303      27.130  26.275 163.219  1.00 37.46           N
ATOM   2923  CA  VAL A 303      27.230  27.279 162.166  1.00 34.02           C
ATOM   2924  C   VAL A 303      25.843  27.862 161.940  1.00 29.59           C
ATOM   2925  O   VAL A 303      24.843  27.131 161.859  1.00 23.50           O
ATOM   2926  CB  VAL A 303      27.839  26.687 160.873  1.00 31.04           C
ATOM   2927  CG1 VAL A 303      27.034  25.479 160.419  1.00 41.18           C
ATOM   2928  CG2 VAL A 303      27.917  27.732 159.782  1.00 32.40           C
ATOM   2929  H   VAL A 303      26.416  25.797 163.184  1.00 44.95           H
ATOM   2930  HA  VAL A 303      27.809  27.995 162.468  1.00 40.83           H
ATOM   2931  HB  VAL A 303      28.742  26.388 161.062  1.00 37.24           H
ATOM   2932 HG11 VAL A 303      27.430  25.122 159.608  1.00 49.42           H
ATOM   2933 HG12 VAL A 303      27.051  24.807 161.119  1.00 49.42           H
ATOM   2934 HG13 VAL A 303      26.120  25.755 160.247  1.00 49.42           H
ATOM   2935 HG21 VAL A 303      28.303  27.330 158.987  1.00 38.88           H
ATOM   2936 HG22 VAL A 303      27.023  28.055 159.589  1.00 38.88           H
ATOM   2937 HG23 VAL A 303      28.476  28.464 160.086  1.00 38.88           H
ATOM   2938  N   LEU A 304      25.785  29.190 161.917  1.00 25.61           N
ATOM   2939  CA  LEU A 304      24.602  29.921 161.486  1.00 27.69           C
ATOM   2940  C   LEU A 304      24.656  30.086 159.961  1.00 25.21           C
ATOM   2941  O   LEU A 304      25.614  30.658 159.423  1.00 21.91           O
ATOM   2942  CB  LEU A 304      24.544  31.275 162.184  1.00 28.31           C
ATOM   2943  CG  LEU A 304      23.834  31.316 163.525  1.00 26.84           C
ATOM   2944  CD1 LEU A 304      24.282  32.528 164.348  1.00 21.86           C
ATOM   2945  CD2 LEU A 304      22.337  31.316 163.276  1.00 24.93           C
ATOM   2946  H   LEU A 304      26.435  29.701 162.152  1.00 30.73           H
ATOM   2947  HA  LEU A 304      23.805  29.417 161.716  1.00 33.22           H
ATOM   2948  HB2 LEU A 304      25.453  31.580 162.331  1.00 33.97           H
ATOM   2949  HB3 LEU A 304      24.087  31.899 161.599  1.00 33.97           H
ATOM   2950  HG  LEU A 304      24.056  30.514 164.025  1.00 32.20           H
ATOM   2951 HD11 LEU A 304      23.812  32.524 165.197  1.00 26.23           H
ATOM   2952 HD12 LEU A 304      25.239  32.470 164.500  1.00 26.23           H
ATOM   2953 HD13 LEU A 304      24.073  33.337 163.857  1.00 26.23           H
ATOM   2954 HD21 LEU A 304      21.875  31.342 164.129  1.00 29.92           H
ATOM   2955 HD22 LEU A 304      22.105  32.098 162.751  1.00 29.92           H
ATOM   2956 HD23 LEU A 304      22.097  30.509 162.794  1.00 29.92           H
ATOM   2957  N   TYR A 305      23.643  29.555 159.287  1.00 27.29           N
ATOM   2958  CA  TYR A 305      23.480  29.596 157.830  1.00 27.83           C
ATOM   2959  C   TYR A 305      22.339  30.576 157.579  1.00 21.90           C
ATOM   2960  O   TYR A 305      21.172  30.221 157.734  1.00 23.55           O
ATOM   2961  CB  TYR A 305      23.199  28.185 157.301  1.00 26.84           C
ATOM   2962  CG  TYR A 305      22.447  28.088 156.000  1.00 27.73           C
ATOM   2963  CD1 TYR A 305      22.757  28.904 154.911  1.00 26.75           C
ATOM   2964  CD2 TYR A 305      21.433  27.162 155.851  1.00 26.57           C
ATOM   2965  CE1 TYR A 305      22.047  28.806 153.712  1.00 25.26           C
ATOM   2966  CE2 TYR A 305      20.725  27.051 154.670  1.00 29.94           C
ATOM   2967  CZ  TYR A 305      21.041  27.886 153.594  1.00 23.44           C
ATOM   2968  OH  TYR A 305      20.327  27.784 152.416  1.00 28.51           O
ATOM   2969  H   TYR A 305      22.997  29.141 159.674  1.00 32.74           H
ATOM   2970  HA  TYR A 305      24.288  29.936 157.414  1.00 33.40           H
ATOM   2971  HB2 TYR A 305      24.049  27.734 157.176  1.00 32.21           H
ATOM   2972  HB3 TYR A 305      22.680  27.710 157.969  1.00 32.21           H
ATOM   2973  HD1 TYR A 305      23.436  29.534 154.991  1.00 32.10           H
ATOM   2974  HD2 TYR A 305      21.215  26.608 156.566  1.00 31.89           H
ATOM   2975  HE1 TYR A 305      22.259  29.362 152.997  1.00 30.31           H
ATOM   2976  HE2 TYR A 305      20.039  26.427 154.593  1.00 35.93           H
ATOM   2977  HH  TYR A 305      20.612  28.342 151.857  1.00 34.21           H
ATOM   2978  N   VAL A 306      22.687  31.827 157.253  1.00 20.50           N
ATOM   2979  CA  VAL A 306      21.746  32.954 157.246  1.00 26.28           C
ATOM   2980  C   VAL A 306      21.403  33.419 155.822  1.00 28.69           C
ATOM   2981  O   VAL A 306      22.286  33.632 154.973  1.00 21.54           O
ATOM   2982  CB  VAL A 306      22.322  34.127 158.066  1.00 23.48           C
ATOM   2983  CG1 VAL A 306      21.410  35.321 158.014  1.00 24.60           C
ATOM   2984  CG2 VAL A 306      22.522  33.671 159.529  1.00 24.17           C
ATOM   2985  H   VAL A 306      23.485  32.053 157.027  1.00 24.60           H
ATOM   2986  HA  VAL A 306      20.921  32.673 157.671  1.00 31.53           H
ATOM   2987  HB  VAL A 306      23.184  34.383 157.703  1.00 28.17           H
ATOM   2988 HG11 VAL A 306      21.800  36.038 158.538  1.00 29.52           H
ATOM   2989 HG12 VAL A 306      21.310  35.601 157.091  1.00 29.52           H
ATOM   2990 HG13 VAL A 306      20.547  35.075 158.381  1.00 29.52           H
ATOM   2991 HG21 VAL A 306      22.884  34.409 160.043  1.00 29.01           H
ATOM   2992 HG22 VAL A 306      21.665  33.401 159.896  1.00 29.01           H
ATOM   2993 HG23 VAL A 306      23.139  32.922 159.545  1.00 29.01           H
ATOM   2994  N   GLY A 307      20.107  33.640 155.593  1.00 24.36           N
ATOM   2995  CA  GLY A 307      19.594  34.105 154.326  1.00 23.58           C
ATOM   2996  C   GLY A 307      18.753  35.363 154.385  1.00 26.48           C
ATOM   2997  O   GLY A 307      18.681  36.044 155.419  1.00 18.63           O
ATOM   2998  H   GLY A 307      19.494  33.521 156.184  1.00 29.24           H
ATOM   2999  HA2 GLY A 307      20.340  34.275 153.730  1.00 28.30           H
ATOM   3000  HA3 GLY A 307      19.051  33.404 153.933  1.00 28.30           H
ATOM   3001  N   ALA A 308      18.099  35.662 153.254  1.00 19.27           N
ATOM   3002  CA  ALA A 308      17.331  36.891 153.096  1.00 22.16           C
ATOM   3003  C   ALA A 308      16.232  37.054 154.132  1.00 15.70           C
ATOM   3004  O   ALA A 308      15.780  38.178 154.373  1.00 18.35           O
ATOM   3005  CB  ALA A 308      16.673  36.920 151.702  1.00 26.03           C
ATOM   3006  H   ALA A 308      18.089  35.157 152.557  1.00 23.12           H
ATOM   3007  HA  ALA A 308      17.929  37.651 153.166  1.00 26.59           H
ATOM   3008  HB1 ALA A 308      16.166  37.741 151.610  1.00 31.24           H
ATOM   3009  HB2 ALA A 308      17.367  36.881 151.025  1.00 31.24           H
ATOM   3010  HB3 ALA A 308      16.083  36.155 151.616  1.00 31.24           H
ATOM   3011  N   GLY A 309      15.747  35.964 154.704  1.00 18.04           N
ATOM   3012  CA  GLY A 309      14.657  36.076 155.660  1.00 17.55           C
ATOM   3013  C   GLY A 309      15.002  36.929 156.870  1.00 21.76           C
ATOM   3014  O   GLY A 309      14.124  37.581 157.433  1.00 20.83           O
ATOM   3015  H   GLY A 309      16.024  35.162 154.561  1.00 21.65           H
ATOM   3016  HA2 GLY A 309      13.886  36.468 155.221  1.00 21.06           H
ATOM   3017  HA3 GLY A 309      14.413  35.190 155.972  1.00 21.06           H
ATOM   3018  N   ILE A 310      16.278  36.940 157.281  1.00 21.85           N
ATOM   3019  CA  ILE A 310      16.683  37.752 158.418  1.00 22.09           C
ATOM   3020  C   ILE A 310      16.559  39.225 158.100  1.00 25.77           C
ATOM   3021  O   ILE A 310      16.452  40.041 159.021  1.00 22.45           O
ATOM   3022  CB  ILE A 310      18.125  37.439 158.875  1.00 20.80           C
ATOM   3023  CG1 ILE A 310      18.411  38.021 160.277  1.00 27.51           C
ATOM   3024  CG2 ILE A 310      19.154  38.049 157.938  1.00 24.65           C
ATOM   3025  CD1 ILE A 310      17.571  37.413 161.383  1.00 29.34           C
ATOM   3026  H   ILE A 310      16.914  36.489 156.918  1.00 26.22           H
ATOM   3027  HA  ILE A 310      16.091  37.561 159.162  1.00 26.51           H
ATOM   3028  HB  ILE A 310      18.249  36.477 158.899  1.00 24.96           H
ATOM   3029 HG12 ILE A 310      19.343  37.866 160.495  1.00 33.01           H
ATOM   3030 HG13 ILE A 310      18.232  38.975 160.260  1.00 33.01           H
ATOM   3031 HG21 ILE A 310      20.042  37.829 158.259  1.00 29.58           H
ATOM   3032 HG22 ILE A 310      19.024  37.686 157.047  1.00 29.58           H
ATOM   3033 HG23 ILE A 310      19.035  39.012 157.923  1.00 29.58           H
ATOM   3034 HD11 ILE A 310      17.809  37.830 162.226  1.00 35.21           H
ATOM   3035 HD12 ILE A 310      16.633  37.570 161.190  1.00 35.21           H
ATOM   3036 HD13 ILE A 310      17.746  36.460 161.424  1.00 35.21           H
ATOM   3037  N   LEU A 311      16.568  39.595 156.819  1.00 24.84           N
ATOM   3038  CA  LEU A 311      16.462  40.995 156.426  1.00 20.07           C
ATOM   3039  C   LEU A 311      15.015  41.460 156.320  1.00 25.32           C
ATOM   3040  O   LEU A 311      14.758  42.638 156.052  1.00 24.29           O
ATOM   3041  CB  LEU A 311      17.192  41.236 155.087  1.00 25.45           C
ATOM   3042  CG  LEU A 311      18.720  41.142 155.115  1.00 25.13           C
ATOM   3043  CD1 LEU A 311      19.296  40.971 153.693  1.00 29.91           C
ATOM   3044  CD2 LEU A 311      19.305  42.368 155.785  1.00 24.76           C
ATOM   3045  H   LEU A 311      16.634  39.049 156.157  1.00 29.81           H
ATOM   3046  HA  LEU A 311      16.898  41.539 157.101  1.00 24.08           H
ATOM   3047  HB2 LEU A 311      16.875  40.579 154.447  1.00 30.55           H
ATOM   3048  HB3 LEU A 311      16.964  42.125 154.774  1.00 30.55           H
ATOM   3049  HG  LEU A 311      18.978  40.365 155.636  1.00 30.15           H
ATOM   3050 HD11 LEU A 311      20.263  40.915 153.749  1.00 35.89           H
ATOM   3051 HD12 LEU A 311      18.939  40.158 153.304  1.00 35.89           H
ATOM   3052 HD13 LEU A 311      19.039  41.736 153.155  1.00 35.89           H
ATOM   3053 HD21 LEU A 311      20.272  42.292 155.794  1.00 29.71           H
ATOM   3054 HD22 LEU A 311      19.039  43.156 155.287  1.00 29.71           H
ATOM   3055 HD23 LEU A 311      18.969  42.421 156.693  1.00 29.71           H
ATOM   3056  N   ASN A 312      14.056  40.582 156.531  1.00 24.09           N
ATOM   3057  CA  ASN A 312      12.672  40.999 156.444  1.00 23.01           C
ATOM   3058  C   ASN A 312      12.134  41.560 157.743  1.00 32.73           C
ATOM   3059  O   ASN A 312      10.935  41.831 157.842  1.00 26.93           O
ATOM   3060  CB  ASN A 312      11.833  39.833 155.958  1.00 24.96           C
ATOM   3061  CG  ASN A 312      11.917  39.689 154.451  1.00 30.85           C
ATOM   3062  OD1 ASN A 312      12.280  40.638 153.760  1.00 23.03           O
ATOM   3063  ND2 ASN A 312      11.622  38.499 153.942  1.00 26.51           N
ATOM   3064  H   ASN A 312      14.175  39.752 156.723  1.00 28.91           H
ATOM   3065  HA  ASN A 312      12.606  41.700 155.778  1.00 27.61           H
ATOM   3066  HB2 ASN A 312      12.158  39.013 156.362  1.00 29.95           H
ATOM   3067  HB3 ASN A 312      10.905  39.983 156.199  1.00 29.95           H
ATOM   3068 HD21 ASN A 312      11.657  38.374 153.092  1.00 31.81           H
ATOM   3069 HD22 ASN A 312      11.395  37.853 154.463  1.00 31.81           H
ATOM   3070  N   HIS A 313      12.997  41.770 158.727  1.00 35.54           N
ATOM   3071  CA  HIS A 313      12.626  42.445 159.958  1.00 30.74           C
ATOM   3072  C   HIS A 313      13.716  43.461 160.240  1.00 27.75           C
ATOM   3073  O   HIS A 313      14.902  43.137 160.127  1.00 30.18           O
ATOM   3074  CB  HIS A 313      12.492  41.442 161.104  1.00 31.24           C
ATOM   3075  CG  HIS A 313      11.777  41.982 162.299  1.00 36.41           C
ATOM   3076  ND1 HIS A 313      12.289  43.005 163.071  1.00 34.90           N
ATOM   3077  CD2 HIS A 313      10.591  41.639 162.857  1.00 32.26           C
ATOM   3078  CE1 HIS A 313      11.449  43.268 164.056  1.00 33.66           C
ATOM   3079  NE2 HIS A 313      10.411  42.456 163.946  1.00 40.24           N
ATOM   3080  H   HIS A 313      13.821  41.526 158.703  1.00 42.65           H
ATOM   3081  HA  HIS A 313      11.782  42.909 159.842  1.00 36.88           H
ATOM   3082  HB2 HIS A 313      13.379  41.171 161.387  1.00 37.49           H
ATOM   3083  HB3 HIS A 313      11.998  40.670 160.788  1.00 37.49           H
ATOM   3084  HD2 HIS A 313      10.009  40.977 162.559  1.00 38.71           H
ATOM   3085  HE1 HIS A 313      11.565  43.917 164.712  1.00 40.40           H
ATOM   3086  HE2 HIS A 313       9.733  42.441 164.474  1.00 48.29           H
ATOM   3087  N   ALA A 314      13.313  44.687 160.569  1.00 29.07           N
ATOM   3088  CA  ALA A 314      14.272  45.740 160.901  1.00 32.27           C
ATOM   3089  C   ALA A 314      15.263  45.319 161.979  1.00 31.05           C
ATOM   3090  O   ALA A 314      16.405  45.788 161.981  1.00 29.47           O
ATOM   3091  CB  ALA A 314      13.539  46.993 161.379  1.00 28.16           C
ATOM   3092  H   ALA A 314      12.491  44.935 160.607  1.00 34.89           H
ATOM   3093  HA  ALA A 314      14.775  45.972 160.104  1.00 38.73           H
ATOM   3094  HB1 ALA A 314      14.192  47.677 161.594  1.00 33.80           H
ATOM   3095  HB2 ALA A 314      12.952  47.304 160.672  1.00 33.80           H
ATOM   3096  HB3 ALA A 314      13.019  46.772 162.168  1.00 33.80           H
ATOM   3097  N   ASP A 315      14.847  44.464 162.913  1.00 27.46           N
ATOM   3098  CA  ASP A 315      15.702  44.020 164.002  1.00 35.51           C
ATOM   3099  C   ASP A 315      16.477  42.738 163.702  1.00 36.57           C
ATOM   3100  O   ASP A 315      17.185  42.240 164.587  1.00 32.19           O
ATOM   3101  CB  ASP A 315      14.855  43.802 165.261  1.00 36.67           C
ATOM   3102  CG  ASP A 315      14.213  45.098 165.783  1.00 41.19           C
ATOM   3103  OD1 ASP A 315      14.808  46.187 165.605  1.00 41.32           O
ATOM   3104  OD2 ASP A 315      13.121  45.016 166.389  1.00 45.00           O1-
ATOM   3105  H   ASP A 315      14.058  44.123 162.933  1.00 32.96           H
ATOM   3106  HA  ASP A 315      16.347  44.717 164.196  1.00 42.61           H
ATOM   3107  HB2 ASP A 315      14.143  43.175 165.057  1.00 44.00           H
ATOM   3108  HB3 ASP A 315      15.421  43.444 165.963  1.00 44.00           H
ATOM   3109  N   GLY A 316      16.375  42.197 162.490  1.00 33.40           N
ATOM   3110  CA  GLY A 316      16.955  40.918 162.181  1.00 27.08           C
ATOM   3111  C   GLY A 316      18.452  40.876 162.399  1.00 31.94           C
ATOM   3112  O   GLY A 316      18.965  40.066 163.177  1.00 25.86           O
ATOM   3113  H   GLY A 316      15.967  42.565 161.828  1.00 40.08           H
ATOM   3114  HA2 GLY A 316      16.546  40.238 162.738  1.00 32.50           H
ATOM   3115  HA3 GLY A 316      16.776  40.701 161.253  1.00 32.50           H
ATOM   3116  N   PRO A 317      19.198  41.721 161.691  1.00 31.84           N
ATOM   3117  CA  PRO A 317      20.653  41.688 161.878  1.00 30.10           C
ATOM   3118  C   PRO A 317      21.075  41.957 163.318  1.00 35.01           C
ATOM   3119  O   PRO A 317      22.062  41.374 163.775  1.00 28.34           O
ATOM   3120  CB  PRO A 317      21.165  42.754 160.895  1.00 30.73           C
ATOM   3121  CG  PRO A 317      19.980  43.538 160.501  1.00 40.82           C
ATOM   3122  CD  PRO A 317      18.803  42.636 160.604  1.00 32.73           C
ATOM   3123  HA  PRO A 317      20.999  40.823 161.608  1.00 36.12           H
ATOM   3124  HB2 PRO A 317      21.816  43.319 161.338  1.00 36.87           H
ATOM   3125  HB3 PRO A 317      21.559  42.320 160.122  1.00 36.87           H
ATOM   3126  HG2 PRO A 317      19.881  44.293 161.102  1.00 48.98           H
ATOM   3127  HG3 PRO A 317      20.089  43.847 159.588  1.00 48.98           H
ATOM   3128  HD2 PRO A 317      18.010  43.138 160.852  1.00 39.28           H
ATOM   3129  HD3 PRO A 317      18.674  42.147 159.776  1.00 39.28           H
ATOM   3130  N   ARG A 318      20.343  42.794 164.057  1.00 33.07           N
ATOM   3131  CA  ARG A 318      20.681  43.040 165.457  1.00 38.26           C
ATOM   3132  C   ARG A 318      20.589  41.755 166.265  1.00 32.47           C
ATOM   3133  O   ARG A 318      21.529  41.387 166.977  1.00 25.26           O
ATOM   3134  CB  ARG A 318      19.760  44.113 166.066  1.00 35.29           C
ATOM   3135  CG  ARG A 318      20.315  44.734 167.365  1.00 45.06           C
ATOM   3136  CD  ARG A 318      19.285  45.638 168.107  1.00 45.13           C
ATOM   3137  NE  ARG A 318      18.213  44.822 168.694  1.00 51.39           N
ATOM   3138  CZ  ARG A 318      16.941  45.195 168.798  1.00 50.79           C
ATOM   3139  NH1 ARG A 318      16.554  46.399 168.379  1.00 59.49           N
ATOM   3140  NH2 ARG A 318      16.047  44.361 169.319  1.00 53.27           N1+
ATOM   3141  H   ARG A 318      19.655  43.226 163.774  1.00 39.68           H
ATOM   3142  HA  ARG A 318      21.594  43.363 165.510  1.00 45.91           H
ATOM   3143  HB2 ARG A 318      19.643  44.828 165.421  1.00 42.35           H
ATOM   3144  HB3 ARG A 318      18.902  43.710 166.271  1.00 42.35           H
ATOM   3145  HG2 ARG A 318      20.574  44.020 167.969  1.00 54.07           H
ATOM   3146  HG3 ARG A 318      21.088  45.278 167.148  1.00 54.07           H
ATOM   3147  HD2 ARG A 318      19.732  46.118 168.822  1.00 54.16           H
ATOM   3148  HD3 ARG A 318      18.889  46.260 167.478  1.00 54.16           H
ATOM   3149  HE  ARG A 318      18.425  44.044 168.992  1.00 61.67           H
ATOM   3150 HH11 ARG A 318      17.127  46.938 168.033  1.00 71.38           H
ATOM   3151 HH12 ARG A 318      15.730  46.635 168.452  1.00 71.38           H
ATOM   3152 HH21 ARG A 318      16.293  43.585 169.597  1.00 63.93           H
ATOM   3153 HH22 ARG A 318      15.226  44.605 169.399  1.00 63.93           H
ATOM   3154  N   LEU A 319      19.457  41.057 166.163  1.00 28.73           N
ATOM   3155  CA  LEU A 319      19.284  39.824 166.906  1.00 29.37           C
ATOM   3156  C   LEU A 319      20.185  38.709 166.396  1.00 37.46           C
ATOM   3157  O   LEU A 319      20.534  37.799 167.166  1.00 30.84           O
ATOM   3158  CB  LEU A 319      17.823  39.387 166.842  1.00 33.01           C
ATOM   3159  CG  LEU A 319      16.810  40.330 167.501  1.00 34.05           C
ATOM   3160  CD1 LEU A 319      15.497  39.602 167.639  1.00 35.80           C
ATOM   3161  CD2 LEU A 319      17.277  40.776 168.840  1.00 38.97           C
ATOM   3162  H   LEU A 319      18.785  41.278 165.674  1.00 34.47           H
ATOM   3163  HA  LEU A 319      19.506  39.984 167.837  1.00 35.25           H
ATOM   3164  HB2 LEU A 319      17.571  39.299 165.910  1.00 39.61           H
ATOM   3165  HB3 LEU A 319      17.743  38.525 167.280  1.00 39.61           H
ATOM   3166  HG  LEU A 319      16.677  41.110 166.941  1.00 40.87           H
ATOM   3167 HD11 LEU A 319      14.851  40.194 168.055  1.00 42.97           H
ATOM   3168 HD12 LEU A 319      15.187  39.341 166.757  1.00 42.97           H
ATOM   3169 HD13 LEU A 319      15.629  38.815 168.190  1.00 42.97           H
ATOM   3170 HD21 LEU A 319      16.613  41.369 169.224  1.00 46.76           H
ATOM   3171 HD22 LEU A 319      17.396  39.999 169.408  1.00 46.76           H
ATOM   3172 HD23 LEU A 319      18.121  41.245 168.740  1.00 46.76           H
ATOM   3173  N   LEU A 320      20.548  38.741 165.108  1.00 30.56           N
ATOM   3174  CA  LEU A 320      21.496  37.764 164.585  1.00 27.96           C
ATOM   3175  C   LEU A 320      22.861  37.955 165.229  1.00 32.51           C
ATOM   3176  O   LEU A 320      23.519  36.986 165.627  1.00 27.63           O
ATOM   3177  CB  LEU A 320      21.622  37.889 163.066  1.00 28.05           C
ATOM   3178  CG  LEU A 320      22.805  37.112 162.483  1.00 27.80           C
ATOM   3179  CD1 LEU A 320      22.667  35.629 162.795  1.00 24.66           C
ATOM   3180  CD2 LEU A 320      22.899  37.341 160.979  1.00 30.01           C
ATOM   3181  H   LEU A 320      20.262  39.309 164.530  1.00 36.67           H
ATOM   3182  HA  LEU A 320      21.183  36.870 164.793  1.00 33.55           H
ATOM   3183  HB2 LEU A 320      20.811  37.549 162.656  1.00 33.66           H
ATOM   3184  HB3 LEU A 320      21.738  38.825 162.838  1.00 33.66           H
ATOM   3185  HG  LEU A 320      23.626  37.431 162.890  1.00 33.36           H
ATOM   3186 HD11 LEU A 320      23.425  35.156 162.418  1.00 29.59           H
ATOM   3187 HD12 LEU A 320      22.647  35.510 163.758  1.00 29.59           H
ATOM   3188 HD13 LEU A 320      21.842  35.300 162.403  1.00 29.59           H
ATOM   3189 HD21 LEU A 320      23.654  36.841 160.630  1.00 36.02           H
ATOM   3190 HD22 LEU A 320      22.078  37.036 160.561  1.00 36.02           H
ATOM   3191 HD23 LEU A 320      23.023  38.289 160.811  1.00 36.02           H
ATOM   3192  N   LYS A 321      23.318  39.209 165.289  1.00 28.57           N
ATOM   3193  CA  LYS A 321      24.589  39.531 165.921  1.00 33.76           C
ATOM   3194  C   LYS A 321      24.580  39.164 167.405  1.00 37.52           C
ATOM   3195  O   LYS A 321      25.565  38.631 167.924  1.00 30.15           O
ATOM   3196  CB  LYS A 321      24.865  41.017 165.760  1.00 34.91           C
ATOM   3197  CG  LYS A 321      26.169  41.459 166.380  1.00 35.53           C
ATOM   3198  CD  LYS A 321      26.312  42.989 166.321  1.00 41.11           C
ATOM   3199  CE  LYS A 321      27.719  43.462 166.738  1.00 51.26           C
ATOM   3200  NZ  LYS A 321      28.184  42.826 168.010  1.00 52.65           N1+
ATOM   3201  H   LYS A 321      22.904  39.891 164.967  1.00 34.28           H
ATOM   3202  HA  LYS A 321      25.301  39.036 165.486  1.00 40.51           H
ATOM   3203  HB2 LYS A 321      24.899  41.228 164.814  1.00 41.89           H
ATOM   3204  HB3 LYS A 321      24.150  41.516 166.184  1.00 41.89           H
ATOM   3205  HG2 LYS A 321      26.192  41.185 167.311  1.00 42.63           H
ATOM   3206  HG3 LYS A 321      26.908  41.063 165.893  1.00 42.63           H
ATOM   3207  HD2 LYS A 321      26.151  43.288 165.412  1.00 49.34           H
ATOM   3208  HD3 LYS A 321      25.668  43.392 166.924  1.00 49.34           H
ATOM   3209  HE2 LYS A 321      28.351  43.232 166.039  1.00 61.52           H
ATOM   3210  HE3 LYS A 321      27.705  44.423 166.870  1.00 61.52           H
ATOM   3211  HZ1 LYS A 321      28.997  43.123 168.218  1.00 63.18           H
ATOM   3212  HZ2 LYS A 321      27.625  43.027 168.673  1.00 63.18           H
ATOM   3213  HZ3 LYS A 321      28.214  41.942 167.915  1.00 63.18           H
ATOM   3214  N   GLU A 322      23.471  39.458 168.095  1.00 33.95           N
ATOM   3215  CA  GLU A 322      23.318  39.108 169.504  1.00 37.23           C
ATOM   3216  C   GLU A 322      23.499  37.610 169.718  1.00 37.54           C
ATOM   3217  O   GLU A 322      24.312  37.186 170.545  1.00 40.99           O
ATOM   3218  CB  GLU A 322      21.937  39.569 169.998  1.00 40.81           C
ATOM   3219  CG  GLU A 322      21.774  39.610 171.496  1.00 48.56           C
ATOM   3220  CD  GLU A 322      20.393  40.069 171.952  1.00 47.52           C
ATOM   3221  OE1 GLU A 322      19.845  41.096 171.457  1.00 47.22           O
ATOM   3222  OE2 GLU A 322      19.863  39.372 172.831  1.00 50.18           O1-
ATOM   3223  H   GLU A 322      22.790  39.864 167.762  1.00 40.74           H
ATOM   3224  HA  GLU A 322      23.995  39.572 170.022  1.00 44.67           H
ATOM   3225  HB2 GLU A 322      21.772  40.463 169.661  1.00 48.97           H
ATOM   3226  HB3 GLU A 322      21.266  38.961 169.648  1.00 48.97           H
ATOM   3227  HG2 GLU A 322      21.923  38.720 171.852  1.00 58.28           H
ATOM   3228  HG3 GLU A 322      22.428  40.225 171.865  1.00 58.28           H
ATOM   3229  N   LEU A 323      22.756  36.784 168.973  1.00 36.62           N
ATOM   3230  CA  LEU A 323      22.921  35.335 169.096  1.00 33.82           C
ATOM   3231  C   LEU A 323      24.339  34.891 168.756  1.00 38.10           C
ATOM   3232  O   LEU A 323      24.942  34.091 169.482  1.00 36.28           O
ATOM   3233  CB  LEU A 323      21.913  34.618 168.212  1.00 27.69           C
ATOM   3234  CG  LEU A 323      22.034  33.100 168.082  1.00 35.91           C
ATOM   3235  CD1 LEU A 323      22.020  32.401 169.457  1.00 40.69           C
ATOM   3236  CD2 LEU A 323      20.889  32.561 167.220  1.00 36.20           C
ATOM   3237  H   LEU A 323      22.163  37.032 168.401  1.00 43.95           H
ATOM   3238  HA  LEU A 323      22.744  35.079 170.014  1.00 40.58           H
ATOM   3239  HB2 LEU A 323      21.027  34.802 168.560  1.00 33.22           H
ATOM   3240  HB3 LEU A 323      21.985  34.985 167.317  1.00 33.22           H
ATOM   3241  HG  LEU A 323      22.871  32.884 167.642  1.00 43.09           H
ATOM   3242 HD11 LEU A 323      22.099  31.443 169.325  1.00 48.83           H
ATOM   3243 HD12 LEU A 323      22.768  32.725 169.983  1.00 48.83           H
ATOM   3244 HD13 LEU A 323      21.186  32.606 169.907  1.00 48.83           H
ATOM   3245 HD21 LEU A 323      20.977  31.597 167.145  1.00 43.44           H
ATOM   3246 HD22 LEU A 323      20.045  32.784 167.641  1.00 43.44           H
ATOM   3247 HD23 LEU A 323      20.939  32.967 166.340  1.00 43.44           H
ATOM   3248  N   SER A 324      24.892  35.388 167.650  1.00 38.55           N
ATOM   3249  CA  SER A 324      26.246  34.994 167.273  1.00 37.50           C
ATOM   3250  C   SER A 324      27.233  35.317 168.387  1.00 40.71           C
ATOM   3251  O   SER A 324      28.130  34.520 168.674  1.00 31.94           O
ATOM   3252  CB  SER A 324      26.674  35.704 165.987  1.00 33.58           C
ATOM   3253  OG  SER A 324      28.021  35.409 165.654  1.00 24.46           O
ATOM   3254  H   SER A 324      24.513  35.942 167.113  1.00 46.26           H
ATOM   3255  HA  SER A 324      26.268  34.037 167.114  1.00 45.00           H
ATOM   3256  HB2 SER A 324      26.101  35.411 165.261  1.00 40.30           H
ATOM   3257  HB3 SER A 324      26.584  36.661 166.113  1.00 40.30           H
ATOM   3258  HG  SER A 324      28.115  34.582 165.540  1.00 29.35           H
ATOM   3259  N   ASP A 325      27.108  36.506 168.985  1.00 38.22           N
ATOM   3260  CA  ASP A 325      27.978  36.887 170.092  1.00 41.24           C
ATOM   3261  C   ASP A 325      27.721  36.017 171.322  1.00 42.07           C
ATOM   3262  O   ASP A 325      28.644  35.402 171.856  1.00 39.82           O
ATOM   3263  CB  ASP A 325      27.780  38.362 170.426  1.00 38.35           C
ATOM   3264  CG  ASP A 325      28.380  39.304 169.371  1.00 41.38           C
ATOM   3265  OD1 ASP A 325      28.050  40.512 169.396  1.00 39.74           O
ATOM   3266  OD2 ASP A 325      29.174  38.846 168.510  1.00 44.40           O1-
ATOM   3267  H   ASP A 325      26.529  37.104 168.768  1.00 45.86           H
ATOM   3268  HA  ASP A 325      28.902  36.762 169.824  1.00 49.49           H
ATOM   3269  HB2 ASP A 325      26.829  38.547 170.486  1.00 46.02           H
ATOM   3270  HB3 ASP A 325      28.208  38.553 171.275  1.00 46.02           H
ATOM   3271  N   ARG A 326      26.463  35.912 171.752  1.00 43.03           N
ATOM   3272  CA  ARG A 326      26.120  35.142 172.942  1.00 37.91           C
ATOM   3273  C   ARG A 326      26.654  33.711 172.883  1.00 44.00           C
ATOM   3274  O   ARG A 326      27.357  33.263 173.796  1.00 40.04           O
ATOM   3275  CB  ARG A 326      24.613  35.136 173.117  1.00 38.57           C
ATOM   3276  CG  ARG A 326      24.148  34.598 174.445  1.00 45.01           C
ATOM   3277  CD  ARG A 326      22.639  34.536 174.472  1.00 47.81           C
ATOM   3278  NE  ARG A 326      22.095  34.128 175.758  1.00 46.00           N
ATOM   3279  CZ  ARG A 326      21.909  34.945 176.786  1.00 48.92           C
ATOM   3280  NH1 ARG A 326      22.241  36.228 176.702  1.00 48.70           N
ATOM   3281  NH2 ARG A 326      21.403  34.464 177.908  1.00 57.03           N1+
ATOM   3282  H   ARG A 326      25.788  36.282 171.369  1.00 51.63           H
ATOM   3283  HA  ARG A 326      26.509  35.573 173.719  1.00 45.50           H
ATOM   3284  HB2 ARG A 326      24.287  36.046 173.037  1.00 46.29           H
ATOM   3285  HB3 ARG A 326      24.221  34.584 172.422  1.00 46.29           H
ATOM   3286  HG2 ARG A 326      24.497  33.702 174.573  1.00 54.01           H
ATOM   3287  HG3 ARG A 326      24.446  35.186 175.156  1.00 54.01           H
ATOM   3288  HD2 ARG A 326      22.286  35.415 174.266  1.00 57.37           H
ATOM   3289  HD3 ARG A 326      22.340  33.897 173.807  1.00 57.37           H
ATOM   3290  HE  ARG A 326      21.879  33.301 175.858  1.00 55.21           H
ATOM   3291 HH11 ARG A 326      22.570  36.540 175.971  1.00 58.44           H
ATOM   3292 HH12 ARG A 326      22.119  36.749 177.376  1.00 58.44           H
ATOM   3293 HH21 ARG A 326      21.193  33.632 177.962  1.00 68.43           H
ATOM   3294 HH22 ARG A 326      21.283  34.983 178.583  1.00 68.43           H
ATOM   3295  N   ALA A 327      26.303  32.959 171.834  1.00 37.01           N
ATOM   3296  CA  ALA A 327      26.729  31.564 171.719  1.00 34.71           C
ATOM   3297  C   ALA A 327      28.020  31.369 170.913  1.00 29.51           C
ATOM   3298  O   ALA A 327      28.374  30.225 170.610  1.00 32.73           O
ATOM   3299  CB  ALA A 327      25.622  30.704 171.112  1.00 33.36           C
ATOM   3300  H   ALA A 327      25.820  33.234 171.178  1.00 44.41           H
ATOM   3301  HA  ALA A 327      26.897  31.226 172.613  1.00 41.66           H
ATOM   3302  HB1 ALA A 327      25.934  29.788 171.049  1.00 40.03           H
ATOM   3303  HB2 ALA A 327      24.839  30.749 171.683  1.00 40.03           H
ATOM   3304  HB3 ALA A 327      25.408  31.043 170.229  1.00 40.03           H
ATOM   3305  N   GLN A 328      28.756  32.436 170.631  1.00 32.15           N
ATOM   3306  CA  GLN A 328      29.969  32.390 169.806  1.00 40.59           C
ATOM   3307  C   GLN A 328      29.811  31.449 168.605  1.00 43.02           C
ATOM   3308  O   GLN A 328      30.553  30.481 168.438  1.00 37.63           O
ATOM   3309  CB  GLN A 328      31.171  31.985 170.644  1.00 36.45           C
ATOM   3310  CG  GLN A 328      31.559  33.026 171.657  1.00 35.71           C
ATOM   3311  CD  GLN A 328      32.204  34.252 171.048  1.00 34.42           C
ATOM   3312  OE1 GLN A 328      33.282  34.170 170.471  1.00 43.80           O
ATOM   3313  NE2 GLN A 328      31.542  35.402 171.174  1.00 43.04           N
ATOM   3314  H   GLN A 328      28.571  33.226 170.914  1.00 38.58           H
ATOM   3315  HA  GLN A 328      30.140  33.280 169.460  1.00 48.71           H
ATOM   3316  HB2 GLN A 328      30.960  31.167 171.121  1.00 43.74           H
ATOM   3317  HB3 GLN A 328      31.929  31.840 170.057  1.00 43.74           H
ATOM   3318  HG2 GLN A 328      30.764  33.313 172.132  1.00 42.85           H
ATOM   3319  HG3 GLN A 328      32.192  32.636 172.280  1.00 42.85           H
ATOM   3320 HE21 GLN A 328      30.787  35.421 171.585  1.00 51.64           H
ATOM   3321 HE22 GLN A 328      31.870  36.125 170.843  1.00 51.64           H
ATOM   3322  N   ILE A 329      28.844  31.748 167.747  1.00 32.67           N
ATOM   3323  CA  ILE A 329      28.567  30.911 166.575  1.00 37.35           C
ATOM   3324  C   ILE A 329      29.031  31.657 165.329  1.00 34.29           C
ATOM   3325  O   ILE A 329      28.595  32.795 165.106  1.00 31.75           O
ATOM   3326  CB  ILE A 329      27.086  30.543 166.454  1.00 31.94           C
ATOM   3327  CG1 ILE A 329      26.636  29.831 167.731  1.00 36.23           C
ATOM   3328  CG2 ILE A 329      26.899  29.617 165.273  1.00 31.86           C
ATOM   3329  CD1 ILE A 329      25.170  29.584 167.779  1.00 31.57           C
ATOM   3330  H   ILE A 329      28.329  32.433 167.817  1.00 39.21           H
ATOM   3331  HA  ILE A 329      29.078  30.089 166.643  1.00 44.82           H
ATOM   3332  HB  ILE A 329      26.559  31.347 166.325  1.00 38.33           H
ATOM   3333 HG12 ILE A 329      27.085  28.973 167.787  1.00 43.48           H
ATOM   3334 HG13 ILE A 329      26.872  30.378 168.496  1.00 43.48           H
ATOM   3335 HG21 ILE A 329      25.960  29.386 165.199  1.00 38.23           H
ATOM   3336 HG22 ILE A 329      27.193  30.071 164.467  1.00 38.23           H
ATOM   3337 HG23 ILE A 329      27.427  28.816 165.413  1.00 38.23           H
ATOM   3338 HD11 ILE A 329      24.954  29.132 168.610  1.00 37.89           H
ATOM   3339 HD12 ILE A 329      24.706  30.434 167.734  1.00 37.89           H
ATOM   3340 HD13 ILE A 329      24.919  29.029 167.025  1.00 37.89           H
ATOM   3341  N   PRO A 330      29.900  31.071 164.505  1.00 32.95           N
ATOM   3342  CA  PRO A 330      30.230  31.695 163.217  1.00 32.09           C
ATOM   3343  C   PRO A 330      29.032  31.726 162.275  1.00 30.96           C
ATOM   3344  O   PRO A 330      28.160  30.842 162.278  1.00 25.71           O
ATOM   3345  CB  PRO A 330      31.330  30.788 162.669  1.00 32.60           C
ATOM   3346  CG  PRO A 330      30.962  29.455 163.210  1.00 35.70           C
ATOM   3347  CD  PRO A 330      30.499  29.733 164.608  1.00 33.82           C
ATOM   3348  HA  PRO A 330      30.575  32.593 163.345  1.00 38.51           H
ATOM   3349  HB2 PRO A 330      31.310  30.789 161.699  1.00 39.12           H
ATOM   3350  HB3 PRO A 330      32.195  31.074 163.002  1.00 39.12           H
ATOM   3351  HG2 PRO A 330      30.247  29.071 162.680  1.00 42.84           H
ATOM   3352  HG3 PRO A 330      31.740  28.876 163.214  1.00 42.84           H
ATOM   3353  HD2 PRO A 330      29.831  29.084 164.879  1.00 40.58           H
ATOM   3354  HD3 PRO A 330      31.252  29.746 165.219  1.00 40.58           H
ATOM   3355  N   VAL A 331      29.022  32.755 161.436  1.00 29.52           N
ATOM   3356  CA  VAL A 331      27.886  33.048 160.552  1.00 34.17           C
ATOM   3357  C   VAL A 331      28.341  33.052 159.102  1.00 26.22           C
ATOM   3358  O   VAL A 331      29.233  33.824 158.721  1.00 22.26           O
ATOM   3359  CB  VAL A 331      27.242  34.391 160.904  1.00 31.51           C
ATOM   3360  CG1 VAL A 331      26.193  34.765 159.866  1.00 28.44           C
ATOM   3361  CG2 VAL A 331      26.644  34.283 162.286  1.00 31.18           C
ATOM   3362  H   VAL A 331      29.672  33.312 161.355  1.00 35.43           H
ATOM   3363  HA  VAL A 331      27.215  32.355 160.656  1.00 41.01           H
ATOM   3364  HB  VAL A 331      27.922  35.083 160.917  1.00 37.81           H
ATOM   3365 HG11 VAL A 331      25.799  35.618 160.109  1.00 34.13           H
ATOM   3366 HG12 VAL A 331      26.619  34.833 158.997  1.00 34.13           H
ATOM   3367 HG13 VAL A 331      25.509  34.078 159.846  1.00 34.13           H
ATOM   3368 HG21 VAL A 331      26.233  35.130 162.519  1.00 37.42           H
ATOM   3369 HG22 VAL A 331      25.977  33.579 162.287  1.00 37.42           H
ATOM   3370 HG23 VAL A 331      27.349  34.072 162.918  1.00 37.42           H
ATOM   3371  N   THR A 332      27.717  32.207 158.292  1.00 25.34           N
ATOM   3372  CA  THR A 332      27.841  32.307 156.844  1.00 24.99           C
ATOM   3373  C   THR A 332      26.506  32.764 156.283  1.00 27.52           C
ATOM   3374  O   THR A 332      25.446  32.402 156.816  1.00 22.44           O
ATOM   3375  CB  THR A 332      28.264  30.980 156.185  1.00 27.59           C
ATOM   3376  OG1 THR A 332      28.277  31.117 154.749  1.00 21.66           O
ATOM   3377  CG2 THR A 332      27.309  29.845 156.524  1.00 27.59           C
ATOM   3378  H   THR A 332      27.212  31.563 158.557  1.00 30.40           H
ATOM   3379  HA  THR A 332      28.507  32.978 156.627  1.00 29.99           H
ATOM   3380  HB  THR A 332      29.151  30.736 156.492  1.00 33.11           H
ATOM   3381  HG1 THR A 332      28.820  31.717 154.522  1.00 26.00           H
ATOM   3382 HG21 THR A 332      27.602  29.026 156.095  1.00 33.11           H
ATOM   3383 HG22 THR A 332      27.286  29.707 157.484  1.00 33.11           H
ATOM   3384 HG23 THR A 332      26.415  30.060 156.215  1.00 33.11           H
ATOM   3385  N   THR A 333      26.562  33.579 155.213  1.00 24.89           N
ATOM   3386  CA  THR A 333      25.350  34.020 154.523  1.00 27.95           C
ATOM   3387  C   THR A 333      25.327  33.528 153.080  1.00 23.23           C
ATOM   3388  O   THR A 333      26.365  33.337 152.445  1.00 25.45           O
ATOM   3389  CB  THR A 333      25.181  35.550 154.507  1.00 26.58           C
ATOM   3390  OG1 THR A 333      26.151  36.151 153.630  1.00 20.73           O
ATOM   3391  CG2 THR A 333      25.276  36.159 155.939  1.00 23.59           C
ATOM   3392  H   THR A 333      27.290  33.885 154.873  1.00 29.87           H
ATOM   3393  HA  THR A 333      24.580  33.643 154.977  1.00 33.54           H
ATOM   3394  HB  THR A 333      24.296  35.753 154.166  1.00 31.90           H
ATOM   3395  HG1 THR A 333      26.051  35.859 152.849  1.00 24.87           H
ATOM   3396 HG21 THR A 333      25.166  37.122 155.897  1.00 28.31           H
ATOM   3397 HG22 THR A 333      24.582  35.787 156.505  1.00 28.31           H
ATOM   3398 HG23 THR A 333      26.142  35.958 156.328  1.00 28.31           H
ATOM   3399  N   THR A 334      24.117  33.277 152.591  1.00 26.02           N
ATOM   3400  CA  THR A 334      23.855  33.188 151.163  1.00 24.18           C
ATOM   3401  C   THR A 334      24.108  34.538 150.478  1.00 25.57           C
ATOM   3402  O   THR A 334      24.246  35.591 151.116  1.00 19.10           O
ATOM   3403  CB  THR A 334      22.404  32.817 150.898  1.00 23.37           C
ATOM   3404  OG1 THR A 334      21.599  33.938 151.286  1.00 23.67           O
ATOM   3405  CG2 THR A 334      21.969  31.559 151.656  1.00 19.76           C
ATOM   3406  H   THR A 334      23.420  33.152 153.078  1.00 31.22           H
ATOM   3407  HA  THR A 334      24.431  32.518 150.761  1.00 29.01           H
ATOM   3408  HB  THR A 334      22.286  32.653 149.949  1.00 28.05           H
ATOM   3409  HG1 THR A 334      20.787  33.768 151.153  1.00 28.40           H
ATOM   3410 HG21 THR A 334      21.041  31.358 151.460  1.00 23.72           H
ATOM   3411 HG22 THR A 334      22.518  30.805 151.390  1.00 23.72           H
ATOM   3412 HG23 THR A 334      22.066  31.698 152.612  1.00 23.72           H
ATOM   3413  N   LEU A 335      24.119  34.484 149.145  1.00 24.77           N
ATOM   3414  CA  LEU A 335      24.078  35.684 148.312  1.00 17.16           C
ATOM   3415  C   LEU A 335      23.062  36.706 148.811  1.00 14.54           C
ATOM   3416  O   LEU A 335      23.358  37.897 148.920  1.00 17.14           O
ATOM   3417  CB  LEU A 335      23.729  35.290 146.874  1.00 21.43           C
ATOM   3418  CG  LEU A 335      23.902  36.409 145.849  1.00 20.45           C
ATOM   3419  CD1 LEU A 335      25.389  36.624 145.586  1.00 18.56           C
ATOM   3420  CD2 LEU A 335      23.194  36.027 144.545  1.00 22.99           C
ATOM   3421  H   LEU A 335      24.150  33.752 148.694  1.00 29.72           H
ATOM   3422  HA  LEU A 335      24.953  36.101 148.309  1.00 20.59           H
ATOM   3423  HB2 LEU A 335      24.304  34.555 146.606  1.00 25.71           H
ATOM   3424  HB3 LEU A 335      22.802  35.006 146.847  1.00 25.71           H
ATOM   3425  HG  LEU A 335      23.518  37.233 146.188  1.00 24.54           H
ATOM   3426 HD11 LEU A 335      25.494  37.335 144.935  1.00 22.27           H
ATOM   3427 HD12 LEU A 335      25.824  36.869 146.417  1.00 22.27           H
ATOM   3428 HD13 LEU A 335      25.771  35.801 145.242  1.00 22.27           H
ATOM   3429 HD21 LEU A 335      23.309  36.744 143.902  1.00 27.58           H
ATOM   3430 HD22 LEU A 335      23.585  35.208 144.203  1.00 27.58           H
ATOM   3431 HD23 LEU A 335      22.250  35.894 144.727  1.00 27.58           H
ATOM   3432  N   GLN A 336      21.845  36.267 149.063  1.00 17.68           N
ATOM   3433  CA  GLN A 336      20.783  37.173 149.464  1.00 16.68           C
ATOM   3434  C   GLN A 336      20.811  37.512 150.942  1.00 20.52           C
ATOM   3435  O   GLN A 336      19.989  38.320 151.385  1.00 21.48           O
ATOM   3436  CB  GLN A 336      19.442  36.558 149.096  1.00 20.71           C
ATOM   3437  CG  GLN A 336      19.328  36.210 147.593  1.00 27.76           C
ATOM   3438  CD  GLN A 336      19.254  37.442 146.704  1.00 24.46           C
ATOM   3439  OE1 GLN A 336      19.813  38.479 147.023  1.00 25.65           O
ATOM   3440  NE2 GLN A 336      18.523  37.338 145.602  1.00 23.38           N
ATOM   3441  H   GLN A 336      21.604  35.444 149.010  1.00 21.21           H
ATOM   3442  HA  GLN A 336      20.876  38.002 148.968  1.00 20.02           H
ATOM   3443  HB2 GLN A 336      19.321  35.740 149.603  1.00 24.86           H
ATOM   3444  HB3 GLN A 336      18.736  37.188 149.311  1.00 24.86           H
ATOM   3445  HG2 GLN A 336      20.107  35.696 147.328  1.00 33.32           H
ATOM   3446  HG3 GLN A 336      18.523  35.688 147.450  1.00 33.32           H
ATOM   3447 HE21 GLN A 336      18.121  36.599 145.421  1.00 28.06           H
ATOM   3448 HE22 GLN A 336      18.451  38.008 145.068  1.00 28.06           H
ATOM   3449  N   GLY A 337      21.724  36.931 151.708  1.00 27.20           N
ATOM   3450  CA  GLY A 337      21.890  37.307 153.103  1.00 24.62           C
ATOM   3451  C   GLY A 337      23.017  38.310 153.273  1.00 26.98           C
ATOM   3452  O   GLY A 337      23.147  38.916 154.336  1.00 24.60           O
ATOM   3453  H   GLY A 337      22.261  36.314 151.443  1.00 32.64           H
ATOM   3454  HA2 GLY A 337      21.069  37.703 153.434  1.00 29.55           H
ATOM   3455  HA3 GLY A 337      22.092  36.520 153.632  1.00 29.55           H
ATOM   3456  N   LEU A 338      23.833  38.502 152.236  1.00 20.71           N
ATOM   3457  CA  LEU A 338      24.924  39.450 152.332  1.00 24.16           C
ATOM   3458  C   LEU A 338      24.411  40.795 152.808  1.00 25.59           C
ATOM   3459  O   LEU A 338      23.393  41.289 152.326  1.00 21.52           O
ATOM   3460  CB  LEU A 338      25.621  39.592 150.981  1.00 24.69           C
ATOM   3461  CG  LEU A 338      26.360  38.345 150.543  1.00 24.22           C
ATOM   3462  CD1 LEU A 338      26.855  38.553 149.120  1.00 22.46           C
ATOM   3463  CD2 LEU A 338      27.515  38.054 151.496  1.00 23.68           C
ATOM   3464  H   LEU A 338      23.772  38.098 151.479  1.00 24.85           H
ATOM   3465  HA  LEU A 338      25.573  39.127 152.976  1.00 28.99           H
ATOM   3466  HB2 LEU A 338      24.955  39.795 150.306  1.00 29.63           H
ATOM   3467  HB3 LEU A 338      26.265  40.315 151.036  1.00 29.63           H
ATOM   3468  HG  LEU A 338      25.754  37.588 150.552  1.00 29.06           H
ATOM   3469 HD11 LEU A 338      27.330  37.758 148.832  1.00 26.96           H
ATOM   3470 HD12 LEU A 338      26.093  38.712 148.541  1.00 26.96           H
ATOM   3471 HD13 LEU A 338      27.450  39.320 149.102  1.00 26.96           H
ATOM   3472 HD21 LEU A 338      27.974  37.253 151.199  1.00 28.41           H
ATOM   3473 HD22 LEU A 338      28.125  38.807 151.491  1.00 28.41           H
ATOM   3474 HD23 LEU A 338      27.160  37.920 152.389  1.00 28.41           H
ATOM   3475  N   GLY A 339      25.115  41.373 153.785  1.00 28.03           N
ATOM   3476  CA  GLY A 339      24.719  42.614 154.415  1.00 23.25           C
ATOM   3477  C   GLY A 339      24.021  42.439 155.752  1.00 28.57           C
ATOM   3478  O   GLY A 339      23.947  43.393 156.541  1.00 24.88           O
ATOM   3479  H   GLY A 339      25.846  41.049 154.102  1.00 33.63           H
ATOM   3480  HA2 GLY A 339      25.505  43.163 154.555  1.00 27.90           H
ATOM   3481  HA3 GLY A 339      24.118  43.092 153.822  1.00 27.90           H
ATOM   3482  N   SER A 340      23.494  41.258 156.023  1.00 25.46           N
ATOM   3483  CA  SER A 340      22.851  41.015 157.301  1.00 24.10           C
ATOM   3484  C   SER A 340      23.846  40.799 158.443  1.00 26.33           C
ATOM   3485  O   SER A 340      23.431  40.869 159.606  1.00 25.93           O
ATOM   3486  CB  SER A 340      21.929  39.807 157.192  1.00 20.35           C
ATOM   3487  OG  SER A 340      22.699  38.626 157.071  1.00 25.56           O
ATOM   3488  H   SER A 340      23.495  40.584 155.489  1.00 30.55           H
ATOM   3489  HA  SER A 340      22.305  41.785 157.526  1.00 28.92           H
ATOM   3490  HB2 SER A 340      21.381  39.750 157.990  1.00 24.42           H
ATOM   3491  HB3 SER A 340      21.368  39.903 156.406  1.00 24.42           H
ATOM   3492  HG  SER A 340      23.181  38.666 156.384  1.00 30.68           H
ATOM   3493  N   PHE A 341      25.131  40.574 158.149  1.00 29.05           N
ATOM   3494  CA  PHE A 341      26.151  40.296 159.160  1.00 28.39           C
ATOM   3495  C   PHE A 341      27.408  41.081 158.840  1.00 29.95           C
ATOM   3496  O   PHE A 341      27.831  41.139 157.684  1.00 32.55           O
ATOM   3497  CB  PHE A 341      26.490  38.800 159.226  1.00 29.64           C
ATOM   3498  CG  PHE A 341      27.283  38.400 160.453  1.00 33.72           C
ATOM   3499  CD1 PHE A 341      26.654  38.245 161.687  1.00 33.94           C
ATOM   3500  CD2 PHE A 341      28.655  38.182 160.374  1.00 31.77           C
ATOM   3501  CE1 PHE A 341      27.390  37.879 162.822  1.00 29.81           C
ATOM   3502  CE2 PHE A 341      29.380  37.813 161.502  1.00 36.15           C
ATOM   3503  CZ  PHE A 341      28.737  37.661 162.725  1.00 27.80           C
ATOM   3504  H   PHE A 341      25.442  40.578 157.347  1.00 34.87           H
ATOM   3505  HA  PHE A 341      25.827  40.576 160.031  1.00 34.06           H
ATOM   3506  HB2 PHE A 341      25.664  38.292 159.230  1.00 35.57           H
ATOM   3507  HB3 PHE A 341      27.016  38.565 158.445  1.00 35.57           H
ATOM   3508  HD1 PHE A 341      25.738  38.389 161.758  1.00 40.73           H
ATOM   3509  HD2 PHE A 341      29.091  38.279 159.558  1.00 38.12           H
ATOM   3510  HE1 PHE A 341      26.961  37.776 163.641  1.00 35.77           H
ATOM   3511  HE2 PHE A 341      30.296  37.669 161.438  1.00 43.38           H
ATOM   3512  HZ  PHE A 341      29.224  37.418 163.479  1.00 33.36           H
ATOM   3513  N   ASP A 342      28.001  41.700 159.861  1.00 27.70           N
ATOM   3514  CA  ASP A 342      29.216  42.498 159.665  1.00 29.77           C
ATOM   3515  C   ASP A 342      30.370  41.581 159.264  1.00 32.31           C
ATOM   3516  O   ASP A 342      30.813  40.745 160.058  1.00 31.15           O
ATOM   3517  CB  ASP A 342      29.532  43.262 160.946  1.00 39.97           C
ATOM   3518  CG  ASP A 342      30.612  44.284 160.763  1.00 39.92           C
ATOM   3519  OD1 ASP A 342      31.349  44.219 159.754  1.00 33.59           O
ATOM   3520  OD2 ASP A 342      30.724  45.150 161.656  1.00 45.91           O1-
ATOM   3521  H   ASP A 342      27.722  41.675 160.674  1.00 33.24           H
ATOM   3522  HA  ASP A 342      29.071  43.139 158.952  1.00 35.72           H
ATOM   3523  HB2 ASP A 342      28.732  43.722 161.244  1.00 47.96           H
ATOM   3524  HB3 ASP A 342      29.826  42.634 161.624  1.00 47.96           H
ATOM   3525  N   GLN A 343      30.843  41.693 158.019  1.00 27.69           N
ATOM   3526  CA  GLN A 343      31.933  40.827 157.575  1.00 31.67           C
ATOM   3527  C   GLN A 343      33.294  41.230 158.154  1.00 35.37           C
ATOM   3528  O   GLN A 343      34.247  40.457 158.025  1.00 27.09           O
ATOM   3529  CB  GLN A 343      32.007  40.791 156.041  1.00 28.33           C
ATOM   3530  CG  GLN A 343      30.786  40.193 155.360  1.00 33.30           C
ATOM   3531  CD  GLN A 343      31.022  39.889 153.875  1.00 30.46           C
ATOM   3532  OE1 GLN A 343      31.758  40.592 153.184  1.00 25.86           O
ATOM   3533  NE2 GLN A 343      30.407  38.822 153.395  1.00 23.66           N
ATOM   3534  H   GLN A 343      30.557  42.248 157.427  1.00 33.23           H
ATOM   3535  HA  GLN A 343      31.747  39.924 157.878  1.00 38.01           H
ATOM   3536  HB2 GLN A 343      32.109  41.699 155.716  1.00 34.00           H
ATOM   3537  HB3 GLN A 343      32.777  40.262 155.781  1.00 34.00           H
ATOM   3538  HG2 GLN A 343      30.552  39.362 155.802  1.00 39.96           H
ATOM   3539  HG3 GLN A 343      30.049  40.821 155.423  1.00 39.96           H
ATOM   3540 HE21 GLN A 343      29.909  38.345 153.909  1.00 28.39           H
ATOM   3541 HE22 GLN A 343      30.504  38.604 152.568  1.00 28.39           H
ATOM   3542  N   GLU A 344      33.405  42.411 158.777  1.00 32.41           N
ATOM   3543  CA  GLU A 344      34.573  42.743 159.586  1.00 41.97           C
ATOM   3544  C   GLU A 344      34.640  41.926 160.882  1.00 35.36           C
ATOM   3545  O   GLU A 344      35.706  41.840 161.493  1.00 35.29           O
ATOM   3546  CB  GLU A 344      34.572  44.236 159.949  1.00 35.09           C
ATOM   3547  CG  GLU A 344      34.400  45.208 158.809  1.00 45.35           C
ATOM   3548  CD  GLU A 344      35.647  45.452 158.009  1.00 52.24           C
ATOM   3549  OE1 GLU A 344      35.750  46.571 157.434  1.00 57.49           O
ATOM   3550  OE2 GLU A 344      36.508  44.542 157.948  1.00 57.42           O1-
ATOM   3551  H   GLU A 344      32.814  43.034 158.743  1.00 38.90           H
ATOM   3552  HA  GLU A 344      35.375  42.559 159.073  1.00 50.37           H
ATOM   3553  HB2 GLU A 344      33.847  44.395 160.573  1.00 42.11           H
ATOM   3554  HB3 GLU A 344      35.416  44.444 160.378  1.00 42.11           H
ATOM   3555  HG2 GLU A 344      33.725  44.862 158.205  1.00 54.42           H
ATOM   3556  HG3 GLU A 344      34.110  46.061 159.169  1.00 54.42           H
ATOM   3557  N   ASP A 345      33.541  41.320 161.309  1.00 31.01           N
ATOM   3558  CA  ASP A 345      33.548  40.586 162.559  1.00 27.20           C
ATOM   3559  C   ASP A 345      34.330  39.281 162.416  1.00 37.78           C
ATOM   3560  O   ASP A 345      34.141  38.544 161.443  1.00 39.78           O
ATOM   3561  CB  ASP A 345      32.131  40.269 163.030  1.00 32.25           C
ATOM   3562  CG  ASP A 345      32.107  39.607 164.414  1.00 38.60           C
ATOM   3563  OD1 ASP A 345      32.484  38.424 164.553  1.00 39.48           O
ATOM   3564  OD2 ASP A 345      31.731  40.289 165.375  1.00 44.02           O1-
ATOM   3565  H   ASP A 345      32.786  41.321 160.897  1.00 37.21           H
ATOM   3566  HA  ASP A 345      33.979  41.124 163.241  1.00 32.64           H
ATOM   3567  HB2 ASP A 345      31.623  41.094 163.082  1.00 38.70           H
ATOM   3568  HB3 ASP A 345      31.716  39.662 162.398  1.00 38.70           H
ATOM   3569  N   PRO A 346      35.180  38.944 163.391  1.00 40.96           N
ATOM   3570  CA  PRO A 346      35.939  37.686 163.304  1.00 36.35           C
ATOM   3571  C   PRO A 346      35.073  36.455 163.135  1.00 34.46           C
ATOM   3572  O   PRO A 346      35.565  35.439 162.636  1.00 37.66           O
ATOM   3573  CB  PRO A 346      36.704  37.656 164.639  1.00 40.18           C
ATOM   3574  CG  PRO A 346      36.849  39.091 165.004  1.00 42.11           C
ATOM   3575  CD  PRO A 346      35.557  39.727 164.583  1.00 42.36           C
ATOM   3576  HA  PRO A 346      36.576  37.729 162.573  1.00 43.62           H
ATOM   3577  HB2 PRO A 346      36.186  37.179 165.306  1.00 48.21           H
ATOM   3578  HB3 PRO A 346      37.572  37.241 164.513  1.00 48.21           H
ATOM   3579  HG2 PRO A 346      36.977  39.175 165.962  1.00 50.53           H
ATOM   3580  HG3 PRO A 346      37.596  39.479 164.521  1.00 50.53           H
ATOM   3581  HD2 PRO A 346      34.888  39.631 165.279  1.00 50.83           H
ATOM   3582  HD3 PRO A 346      35.697  40.658 164.348  1.00 50.83           H
ATOM   3583  N   LYS A 347      33.808  36.490 163.546  1.00 30.72           N
ATOM   3584  CA  LYS A 347      32.964  35.305 163.408  1.00 34.42           C
ATOM   3585  C   LYS A 347      32.321  35.175 162.018  1.00 31.08           C
ATOM   3586  O   LYS A 347      31.631  34.179 161.756  1.00 26.58           O
ATOM   3587  CB  LYS A 347      31.898  35.313 164.515  1.00 33.97           C
ATOM   3588  CG  LYS A 347      32.504  35.230 165.941  1.00 37.05           C
ATOM   3589  CD  LYS A 347      31.430  35.191 167.050  1.00 35.38           C
ATOM   3590  CE  LYS A 347      30.636  36.478 167.131  1.00 37.60           C
ATOM   3591  NZ  LYS A 347      31.509  37.668 167.342  1.00 43.43           N1+
ATOM   3592  H   LYS A 347      33.421  37.171 163.900  1.00 36.86           H
ATOM   3593  HA  LYS A 347      33.517  34.519 163.545  1.00 41.30           H
ATOM   3594  HB2 LYS A 347      31.388  36.136 164.455  1.00 40.76           H
ATOM   3595  HB3 LYS A 347      31.312  34.550 164.394  1.00 40.76           H
ATOM   3596  HG2 LYS A 347      33.036  34.421 166.011  1.00 44.46           H
ATOM   3597  HG3 LYS A 347      33.063  36.008 166.092  1.00 44.46           H
ATOM   3598  HD2 LYS A 347      30.811  34.466 166.867  1.00 42.46           H
ATOM   3599  HD3 LYS A 347      31.864  35.050 167.907  1.00 42.46           H
ATOM   3600  HE2 LYS A 347      30.150  36.603 166.302  1.00 45.11           H
ATOM   3601  HE3 LYS A 347      30.017  36.422 167.876  1.00 45.11           H
ATOM   3602  HZ1 LYS A 347      31.012  38.405 167.385  1.00 52.11           H
ATOM   3603  HZ2 LYS A 347      31.964  37.581 168.102  1.00 52.11           H
ATOM   3604  HZ3 LYS A 347      32.085  37.746 166.668  1.00 52.11           H
ATOM   3605  N   SER A 348      32.552  36.125 161.112  1.00 31.06           N
ATOM   3606  CA  SER A 348      32.005  36.023 159.755  1.00 33.31           C
ATOM   3607  C   SER A 348      32.723  34.961 158.942  1.00 24.57           C
ATOM   3608  O   SER A 348      33.939  35.029 158.759  1.00 28.28           O
ATOM   3609  CB  SER A 348      32.125  37.357 159.038  1.00 33.13           C
ATOM   3610  OG  SER A 348      31.840  37.179 157.676  1.00 31.58           O
ATOM   3611  H   SER A 348      33.017  36.834 161.254  1.00 37.27           H
ATOM   3612  HA  SER A 348      31.065  35.786 159.805  1.00 39.98           H
ATOM   3613  HB2 SER A 348      31.491  37.984 159.419  1.00 39.75           H
ATOM   3614  HB3 SER A 348      33.030  37.693 159.135  1.00 39.75           H
ATOM   3615  HG  SER A 348      31.905  37.912 157.271  1.00 37.89           H
ATOM   3616  N   LEU A 349      31.967  34.013 158.405  1.00 28.02           N
ATOM   3617  CA  LEU A 349      32.507  33.036 157.469  1.00 23.67           C
ATOM   3618  C   LEU A 349      32.410  33.488 156.013  1.00 29.38           C
ATOM   3619  O   LEU A 349      32.924  32.794 155.133  1.00 24.48           O
ATOM   3620  CB  LEU A 349      31.773  31.697 157.620  1.00 24.51           C
ATOM   3621  CG  LEU A 349      31.808  31.019 159.002  1.00 26.17           C
ATOM   3622  CD1 LEU A 349      30.865  29.791 159.060  1.00 22.31           C
ATOM   3623  CD2 LEU A 349      33.216  30.619 159.372  1.00 26.31           C
ATOM   3624  H   LEU A 349      31.129  33.913 158.568  1.00 33.63           H
ATOM   3625  HA  LEU A 349      33.443  32.888 157.674  1.00 28.40           H
ATOM   3626  HB2 LEU A 349      30.839  31.841 157.399  1.00 29.41           H
ATOM   3627  HB3 LEU A 349      32.157  31.071 156.987  1.00 29.41           H
ATOM   3628  HG  LEU A 349      31.501  31.655 159.667  1.00 31.40           H
ATOM   3629 HD11 LEU A 349      30.918  29.394 159.944  1.00 26.77           H
ATOM   3630 HD12 LEU A 349      29.958  30.081 158.881  1.00 26.77           H
ATOM   3631 HD13 LEU A 349      31.145  29.147 158.391  1.00 26.77           H
ATOM   3632 HD21 LEU A 349      33.205  30.196 160.245  1.00 31.58           H
ATOM   3633 HD22 LEU A 349      33.552  29.998 158.707  1.00 31.58           H
ATOM   3634 HD23 LEU A 349      33.773  31.412 159.396  1.00 31.58           H
ATOM   3635  N   ASP A 350      31.773  34.626 155.734  1.00 30.07           N
ATOM   3636  CA  ASP A 350      31.540  35.069 154.360  1.00 33.93           C
ATOM   3637  C   ASP A 350      30.503  34.157 153.703  1.00 26.12           C
ATOM   3638  O   ASP A 350      29.713  33.509 154.403  1.00 28.35           O
ATOM   3639  CB  ASP A 350      32.851  35.103 153.567  1.00 28.13           C
ATOM   3640  CG  ASP A 350      32.802  36.084 152.373  1.00 32.43           C
ATOM   3641  OD1 ASP A 350      32.307  35.717 151.279  1.00 29.53           O
ATOM   3642  OD2 ASP A 350      33.254  37.232 152.535  1.00 33.26           O1-
ATOM   3643  H   ASP A 350      31.463  35.163 156.330  1.00 36.09           H
ATOM   3644  HA  ASP A 350      31.178  35.969 154.377  1.00 40.71           H
ATOM   3645  HB2 ASP A 350      33.570  35.383 154.156  1.00 33.75           H
ATOM   3646  HB3 ASP A 350      33.034  34.216 153.220  1.00 33.75           H
ATOM   3647  N   MET A 351      30.482  34.097 152.372  1.00 28.01           N
ATOM   3648  CA  MET A 351      29.385  33.463 151.645  1.00 28.19           C
ATOM   3649  C   MET A 351      29.667  31.981 151.406  1.00 20.86           C
ATOM   3650  O   MET A 351      30.798  31.588 151.122  1.00 21.60           O
ATOM   3651  CB  MET A 351      29.165  34.177 150.298  1.00 25.78           C
ATOM   3652  CG  MET A 351      27.960  33.648 149.470  1.00 26.96           C
ATOM   3653  SD  MET A 351      27.690  34.520 147.882  1.00 22.53           S
ATOM   3654  CE  MET A 351      28.827  33.627 146.853  1.00 19.63           C
ATOM   3655  H   MET A 351      31.097  34.418 151.863  1.00 33.61           H
ATOM   3656  HA  MET A 351      28.571  33.549 152.166  1.00 33.83           H
ATOM   3657  HB2 MET A 351      29.012  35.119 150.468  1.00 30.93           H
ATOM   3658  HB3 MET A 351      29.963  34.068 149.757  1.00 30.93           H
ATOM   3659  HG2 MET A 351      28.109  32.711 149.269  1.00 32.35           H
ATOM   3660  HG3 MET A 351      27.154  33.745 149.999  1.00 32.35           H
ATOM   3661  HE1 MET A 351      28.791  33.991 145.954  1.00 23.55           H
ATOM   3662  HE2 MET A 351      29.722  33.724 147.214  1.00 23.55           H
ATOM   3663  HE3 MET A 351      28.574  32.691 146.842  1.00 23.55           H
ATOM   3664  N   LEU A 352      28.629  31.159 151.503  1.00 21.14           N
ATOM   3665  CA  LEU A 352      28.736  29.753 151.144  1.00 24.21           C
ATOM   3666  C   LEU A 352      28.143  29.481 149.758  1.00 24.84           C
ATOM   3667  O   LEU A 352      27.495  30.332 149.147  1.00 20.71           O
ATOM   3668  CB  LEU A 352      28.019  28.885 152.177  1.00 26.39           C
ATOM   3669  CG  LEU A 352      26.522  28.626 152.022  1.00 26.64           C
ATOM   3670  CD1 LEU A 352      26.043  27.645 153.072  1.00 27.29           C
ATOM   3671  CD2 LEU A 352      25.743  29.946 152.160  1.00 27.12           C
ATOM   3672  H   LEU A 352      27.847  31.393 151.775  1.00 25.36           H
ATOM   3673  HA  LEU A 352      29.671  29.497 151.129  1.00 29.05           H
ATOM   3674  HB2 LEU A 352      28.452  28.017 152.182  1.00 31.67           H
ATOM   3675  HB3 LEU A 352      28.140  29.300 153.045  1.00 31.67           H
ATOM   3676  HG  LEU A 352      26.345  28.252 151.144  1.00 31.97           H
ATOM   3677 HD11 LEU A 352      25.092  27.496 152.954  1.00 32.75           H
ATOM   3678 HD12 LEU A 352      26.524  26.809 152.966  1.00 32.75           H
ATOM   3679 HD13 LEU A 352      26.214  28.016 153.951  1.00 32.75           H
ATOM   3680 HD21 LEU A 352      24.796  29.765 152.059  1.00 32.54           H
ATOM   3681 HD22 LEU A 352      25.917  30.324 153.036  1.00 32.54           H
ATOM   3682 HD23 LEU A 352      26.039  30.560 151.470  1.00 32.54           H
ATOM   3683  N   GLY A 353      28.336  28.260 149.289  1.00 27.97           N
ATOM   3684  CA  GLY A 353      27.607  27.751 148.147  1.00 27.76           C
ATOM   3685  C   GLY A 353      28.492  27.509 146.940  1.00 27.83           C
ATOM   3686  O   GLY A 353      29.716  27.380 147.037  1.00 23.49           O
ATOM   3687  H   GLY A 353      28.895  27.698 149.623  1.00 33.56           H
ATOM   3688  HA2 GLY A 353      27.180  26.913 148.386  1.00 33.32           H
ATOM   3689  HA3 GLY A 353      26.917  28.385 147.898  1.00 33.32           H
ATOM   3690  N   MET A 354      27.841  27.479 145.768  1.00 32.13           N
ATOM   3691  CA  MET A 354      28.503  27.135 144.507  1.00 26.64           C
ATOM   3692  C   MET A 354      29.786  27.922 144.305  1.00 26.82           C
ATOM   3693  O   MET A 354      30.814  27.360 143.900  1.00 23.02           O
ATOM   3694  CB  MET A 354      27.542  27.383 143.330  1.00 25.17           C
ATOM   3695  CG  MET A 354      28.205  27.354 141.904  1.00 32.30           C
ATOM   3696  SD  MET A 354      26.970  27.404 140.565  1.00 28.74           S
ATOM   3697  CE  MET A 354      26.446  25.676 140.514  1.00 35.76           C
ATOM   3698  H   MET A 354      27.004  27.657 145.680  1.00 38.56           H
ATOM   3699  HA  MET A 354      28.718  26.189 144.518  1.00 31.97           H
ATOM   3700  HB2 MET A 354      26.854  26.700 143.345  1.00 30.20           H
ATOM   3701  HB3 MET A 354      27.135  28.256 143.444  1.00 30.20           H
ATOM   3702  HG2 MET A 354      28.785  28.126 141.808  1.00 38.76           H
ATOM   3703  HG3 MET A 354      28.719  26.537 141.810  1.00 38.76           H
ATOM   3704  HE1 MET A 354      25.773  25.571 139.823  1.00 42.91           H
ATOM   3705  HE2 MET A 354      27.215  25.119 140.315  1.00 42.91           H
ATOM   3706  HE3 MET A 354      26.076  25.433 141.377  1.00 42.91           H
ATOM   3707  N   HIS A 355      29.726  29.240 144.539  1.00 22.26           N
ATOM   3708  CA  HIS A 355      30.882  30.124 144.456  1.00 25.17           C
ATOM   3709  C   HIS A 355      31.228  30.770 145.799  1.00 23.05           C
ATOM   3710  O   HIS A 355      31.850  31.839 145.823  1.00 19.86           O
ATOM   3711  CB  HIS A 355      30.631  31.201 143.399  1.00 23.23           C
ATOM   3712  CG  HIS A 355      30.644  30.669 142.003  1.00 31.31           C
ATOM   3713  ND1 HIS A 355      31.764  30.097 141.438  1.00 30.07           N1+
ATOM   3714  CD2 HIS A 355      29.672  30.603 141.064  1.00 25.20           C
ATOM   3715  CE1 HIS A 355      31.481  29.708 140.207  1.00 32.03           C
ATOM   3716  NE2 HIS A 355      30.222  30.012 139.955  1.00 26.40           N
ATOM   3717  H   HIS A 355      29.001  29.650 144.754  1.00 26.71           H
ATOM   3718  HA  HIS A 355      31.651  29.605 144.173  1.00 30.20           H
ATOM   3719  HB2 HIS A 355      31.324  31.877 143.468  1.00 27.87           H
ATOM   3720  HB3 HIS A 355      29.762  31.602 143.558  1.00 27.87           H
ATOM   3721  HD1 HIS A 355      32.527  30.007 141.825  1.00 36.09           H
ATOM   3722  HD2 HIS A 355      28.799  30.912 141.150  1.00 30.24           H
ATOM   3723  HE1 HIS A 355      32.071  29.300 139.616  1.00 38.43           H
ATOM   3724  HE2 HIS A 355      29.808  29.854 139.217  1.00 31.68           H
ATOM   3725  N   GLY A 356      30.824  30.155 146.922  1.00 29.65           N
ATOM   3726  CA  GLY A 356      31.227  30.642 148.227  1.00 24.39           C
ATOM   3727  C   GLY A 356      32.684  30.334 148.516  1.00 24.85           C
ATOM   3728  O   GLY A 356      33.363  29.635 147.766  1.00 24.15           O
ATOM   3729  H   GLY A 356      30.320  29.458 146.943  1.00 35.57           H
ATOM   3730  HA2 GLY A 356      31.100  31.603 148.269  1.00 29.27           H
ATOM   3731  HA3 GLY A 356      30.681  30.226 148.912  1.00 29.27           H
ATOM   3732  N   CYS A 357      33.196  30.904 149.613  1.00 23.86           N
ATOM   3733  CA  CYS A 357      34.584  30.627 149.970  1.00 26.61           C
ATOM   3734  C   CYS A 357      34.711  29.236 150.593  1.00 23.77           C
ATOM   3735  O   CYS A 357      33.743  28.642 151.074  1.00 26.96           O
ATOM   3736  CB  CYS A 357      35.129  31.685 150.929  1.00 29.35           C
ATOM   3737  SG  CYS A 357      34.247  31.690 152.457  1.00 29.02           S
ATOM   3738  H   CYS A 357      32.777  31.434 150.145  1.00 28.63           H
ATOM   3739  HA  CYS A 357      35.126  30.645 149.165  1.00 31.94           H
ATOM   3740  HB2 CYS A 357      36.062  31.496 151.116  1.00 35.22           H
ATOM   3741  HB3 CYS A 357      35.039  32.561 150.523  1.00 35.22           H
ATOM   3742  HG  CYS A 357      33.091  31.928 152.241  1.00 34.82           H
ATOM   3743  N   ALA A 358      35.928  28.702 150.555  1.00 28.68           N
ATOM   3744  CA  ALA A 358      36.153  27.357 151.072  1.00 24.24           C
ATOM   3745  C   ALA A 358      35.841  27.281 152.566  1.00 29.48           C
ATOM   3746  O   ALA A 358      35.196  26.328 153.033  1.00 27.03           O
ATOM   3747  CB  ALA A 358      37.596  26.951 150.783  1.00 33.52           C
ATOM   3748  H   ALA A 358      36.629  29.089 150.240  1.00 34.42           H
ATOM   3749  HA  ALA A 358      35.567  26.737 150.610  1.00 29.09           H
ATOM   3750  HB1 ALA A 358      37.747  26.057 151.127  1.00 40.23           H
ATOM   3751  HB2 ALA A 358      37.742  26.967 149.824  1.00 40.23           H
ATOM   3752  HB3 ALA A 358      38.193  27.579 151.220  1.00 40.23           H
ATOM   3753  N   THR A 359      36.262  28.290 153.330  1.00 28.09           N
ATOM   3754  CA  THR A 359      36.017  28.283 154.775  1.00 36.09           C
ATOM   3755  C   THR A 359      34.539  28.075 155.088  1.00 34.10           C
ATOM   3756  O   THR A 359      34.175  27.166 155.844  1.00 29.91           O
ATOM   3757  CB  THR A 359      36.503  29.588 155.398  1.00 32.38           C
ATOM   3758  OG1 THR A 359      37.918  29.682 155.230  1.00 29.51           O
ATOM   3759  CG2 THR A 359      36.119  29.635 156.903  1.00 35.86           C
ATOM   3760  H   THR A 359      36.685  28.981 153.042  1.00 33.71           H
ATOM   3761  HA  THR A 359      36.515  27.554 155.177  1.00 43.31           H
ATOM   3762  HB  THR A 359      36.076  30.336 154.951  1.00 38.85           H
ATOM   3763  HG1 THR A 359      38.111  29.672 154.413  1.00 35.41           H
ATOM   3764 HG21 THR A 359      36.429  30.465 157.298  1.00 43.03           H
ATOM   3765 HG22 THR A 359      35.156  29.579 157.002  1.00 43.03           H
ATOM   3766 HG23 THR A 359      36.528  28.891 157.373  1.00 43.03           H
ATOM   3767  N   ALA A 360      33.674  28.928 154.526  1.00 30.21           N
ATOM   3768  CA  ALA A 360      32.240  28.787 154.744  1.00 24.69           C
ATOM   3769  C   ALA A 360      31.745  27.394 154.357  1.00 26.99           C
ATOM   3770  O   ALA A 360      30.951  26.781 155.085  1.00 24.38           O
ATOM   3771  CB  ALA A 360      31.492  29.863 153.947  1.00 30.80           C
ATOM   3772  H   ALA A 360      33.894  29.589 154.021  1.00 36.25           H
ATOM   3773  HA  ALA A 360      32.048  28.922 155.685  1.00 29.63           H
ATOM   3774  HB1 ALA A 360      30.539  29.762 154.097  1.00 36.96           H
ATOM   3775  HB2 ALA A 360      31.783  30.738 154.248  1.00 36.96           H
ATOM   3776  HB3 ALA A 360      31.692  29.754 153.004  1.00 36.96           H
ATOM   3777  N   ASN A 361      32.192  26.874 153.208  1.00 29.59           N
ATOM   3778  CA  ASN A 361      31.688  25.576 152.751  1.00 31.33           C
ATOM   3779  C   ASN A 361      32.197  24.426 153.624  1.00 28.79           C
ATOM   3780  O   ASN A 361      31.466  23.457 153.873  1.00 25.47           O
ATOM   3781  CB  ASN A 361      32.066  25.346 151.285  1.00 30.22           C
ATOM   3782  CG  ASN A 361      31.152  26.115 150.320  1.00 34.17           C
ATOM   3783  OD1 ASN A 361      30.045  26.513 150.688  1.00 25.52           O
ATOM   3784  ND2 ASN A 361      31.612  26.308 149.080  1.00 30.53           N
ATOM   3785  H   ASN A 361      32.770  27.241 152.689  1.00 35.51           H
ATOM   3786  HA  ASN A 361      30.720  25.581 152.808  1.00 37.59           H
ATOM   3787  HB2 ASN A 361      32.977  25.647 151.141  1.00 36.27           H
ATOM   3788  HB3 ASN A 361      31.990  24.401 151.082  1.00 36.27           H
ATOM   3789 HD21 ASN A 361      31.134  26.734 148.506  1.00 36.64           H
ATOM   3790 HD22 ASN A 361      32.386  26.007 148.857  1.00 36.64           H
ATOM   3791  N   LEU A 362      33.458  24.494 154.052  1.00 28.73           N
ATOM   3792  CA  LEU A 362      34.024  23.460 154.915  1.00 33.59           C
ATOM   3793  C   LEU A 362      33.388  23.493 156.296  1.00 31.54           C
ATOM   3794  O   LEU A 362      33.073  22.444 156.870  1.00 32.56           O
ATOM   3795  CB  LEU A 362      35.542  23.646 155.022  1.00 28.27           C
ATOM   3796  CG  LEU A 362      36.299  23.302 153.751  1.00 30.46           C
ATOM   3797  CD1 LEU A 362      37.738  23.797 153.811  1.00 35.44           C
ATOM   3798  CD2 LEU A 362      36.219  21.781 153.539  1.00 29.41           C
ATOM   3799  H   LEU A 362      34.006  25.128 153.856  1.00 34.47           H
ATOM   3800  HA  LEU A 362      33.852  22.590 154.524  1.00 40.31           H
ATOM   3801  HB2 LEU A 362      35.728  24.574 155.234  1.00 33.93           H
ATOM   3802  HB3 LEU A 362      35.877  23.074 155.730  1.00 33.93           H
ATOM   3803  HG  LEU A 362      35.865  23.733 152.998  1.00 36.55           H
ATOM   3804 HD11 LEU A 362      38.189  23.560 152.986  1.00 42.53           H
ATOM   3805 HD12 LEU A 362      37.736  24.761 153.922  1.00 42.53           H
ATOM   3806 HD13 LEU A 362      38.185  23.379 154.564  1.00 42.53           H
ATOM   3807 HD21 LEU A 362      36.699  21.549 152.729  1.00 35.29           H
ATOM   3808 HD22 LEU A 362      36.620  21.335 154.302  1.00 35.29           H
ATOM   3809 HD23 LEU A 362      35.287  21.523 153.457  1.00 35.29           H
ATOM   3810  N   ALA A 363      33.170  24.690 156.837  1.00 29.69           N
ATOM   3811  CA  ALA A 363      32.494  24.785 158.120  1.00 28.32           C
ATOM   3812  C   ALA A 363      31.115  24.141 158.057  1.00 34.47           C
ATOM   3813  O   ALA A 363      30.708  23.443 158.989  1.00 31.19           O
ATOM   3814  CB  ALA A 363      32.421  26.245 158.549  1.00 30.73           C
ATOM   3815  H   ALA A 363      33.398  25.443 156.490  1.00 35.63           H
ATOM   3816  HA  ALA A 363      33.014  24.306 158.784  1.00 33.99           H
ATOM   3817  HB1 ALA A 363      31.968  26.300 159.406  1.00 36.88           H
ATOM   3818  HB2 ALA A 363      33.321  26.596 158.627  1.00 36.88           H
ATOM   3819  HB3 ALA A 363      31.927  26.746 157.881  1.00 36.88           H
ATOM   3820  N   VAL A 364      30.402  24.311 156.937  1.00 34.16           N
ATOM   3821  CA  VAL A 364      29.062  23.746 156.815  1.00 30.50           C
ATOM   3822  C   VAL A 364      29.139  22.234 156.723  1.00 33.77           C
ATOM   3823  O   VAL A 364      28.254  21.528 157.225  1.00 32.05           O
ATOM   3824  CB  VAL A 364      28.340  24.350 155.587  1.00 30.65           C
ATOM   3825  CG1 VAL A 364      27.071  23.571 155.212  1.00 25.66           C
ATOM   3826  CG2 VAL A 364      28.005  25.784 155.839  1.00 26.93           C
ATOM   3827  H   VAL A 364      30.672  24.744 156.245  1.00 40.99           H
ATOM   3828  HA  VAL A 364      28.549  23.973 157.607  1.00 36.60           H
ATOM   3829  HB  VAL A 364      28.941  24.318 154.826  1.00 36.78           H
ATOM   3830 HG11 VAL A 364      26.660  23.990 154.440  1.00 30.79           H
ATOM   3831 HG12 VAL A 364      27.314  22.656 155.002  1.00 30.79           H
ATOM   3832 HG13 VAL A 364      26.458  23.587 155.964  1.00 30.79           H
ATOM   3833 HG21 VAL A 364      27.554  26.144 155.060  1.00 32.31           H
ATOM   3834 HG22 VAL A 364      27.424  25.840 156.614  1.00 32.31           H
ATOM   3835 HG23 VAL A 364      28.826  26.274 156.004  1.00 32.31           H
ATOM   3836  N   GLN A 365      30.182  21.713 156.072  1.00 34.57           N
ATOM   3837  CA  GLN A 365      30.334  20.275 155.874  1.00 39.66           C
ATOM   3838  C   GLN A 365      30.809  19.559 157.136  1.00 39.48           C
ATOM   3839  O   GLN A 365      30.536  18.360 157.285  1.00 32.41           O
ATOM   3840  CB  GLN A 365      31.307  20.003 154.710  1.00 35.10           C
ATOM   3841  CG  GLN A 365      30.766  20.423 153.298  1.00 38.10           C
ATOM   3842  CD  GLN A 365      29.496  19.663 152.894  1.00 37.07           C
ATOM   3843  OE1 GLN A 365      28.384  20.036 153.301  1.00 33.55           O
ATOM   3844  NE2 GLN A 365      29.655  18.580 152.109  1.00 34.78           N
ATOM   3845  H   GLN A 365      30.819  22.179 155.732  1.00 41.48           H
ATOM   3846  HA  GLN A 365      29.472  19.902 155.632  1.00 47.59           H
ATOM   3847  HB2 GLN A 365      32.127  20.496 154.869  1.00 42.12           H
ATOM   3848  HB3 GLN A 365      31.498  19.053 154.680  1.00 42.12           H
ATOM   3849  HG2 GLN A 365      30.557  21.370 153.309  1.00 45.71           H
ATOM   3850  HG3 GLN A 365      31.448  20.242 152.632  1.00 45.71           H
ATOM   3851 HE21 GLN A 365      30.443  18.343 151.858  1.00 41.73           H
ATOM   3852 HE22 GLN A 365      28.969  18.125 151.860  1.00 41.73           H
ATOM   3853  N   ASN A 366      31.483  20.273 158.045  1.00 34.06           N
ATOM   3854  CA  ASN A 366      31.984  19.711 159.294  1.00 39.37           C
ATOM   3855  C   ASN A 366      31.158  20.101 160.516  1.00 44.70           C
ATOM   3856  O   ASN A 366      31.519  19.729 161.634  1.00 41.38           O
ATOM   3857  CB  ASN A 366      33.434  20.149 159.513  1.00 39.62           C
ATOM   3858  CG  ASN A 366      34.377  19.510 158.518  1.00 41.03           C
ATOM   3859  OD1 ASN A 366      34.628  18.312 158.581  1.00 43.57           O
ATOM   3860  ND2 ASN A 366      34.854  20.290 157.560  1.00 42.88           N
ATOM   3861  H   ASN A 366      31.664  21.108 157.953  1.00 40.87           H
ATOM   3862  HA  ASN A 366      31.973  18.743 159.227  1.00 47.24           H
ATOM   3863  HB2 ASN A 366      33.494  21.112 159.411  1.00 47.54           H
ATOM   3864  HB3 ASN A 366      33.714  19.889 160.405  1.00 47.54           H
ATOM   3865 HD21 ASN A 366      35.394  19.969 156.972  1.00 51.46           H
ATOM   3866 HD22 ASN A 366      34.624  21.118 157.526  1.00 51.46           H
ATOM   3867  N   ALA A 367      30.082  20.853 160.346  1.00 40.80           N
ATOM   3868  CA  ALA A 367      29.348  21.348 161.493  1.00 39.55           C
ATOM   3869  C   ALA A 367      28.499  20.232 162.079  1.00 37.18           C
ATOM   3870  O   ALA A 367      27.919  19.425 161.348  1.00 35.46           O
ATOM   3871  CB  ALA A 367      28.466  22.531 161.091  1.00 38.25           C
ATOM   3872  H   ALA A 367      29.759  21.088 159.584  1.00 48.96           H
ATOM   3873  HA  ALA A 367      29.973  21.647 162.171  1.00 47.46           H
ATOM   3874  HB1 ALA A 367      27.985  22.846 161.872  1.00 45.90           H
ATOM   3875  HB2 ALA A 367      29.029  23.239 160.741  1.00 45.90           H
ATOM   3876  HB3 ALA A 367      27.839  22.240 160.410  1.00 45.90           H
ATOM   3877  N   ASP A 368      28.426  20.181 163.410  1.00 36.53           N
ATOM   3878  CA  ASP A 368      27.499  19.229 164.012  1.00 40.61           C
ATOM   3879  C   ASP A 368      26.087  19.793 164.082  1.00 35.60           C
ATOM   3880  O   ASP A 368      25.118  19.023 164.118  1.00 34.02           O
ATOM   3881  CB  ASP A 368      27.998  18.775 165.398  1.00 41.80           C
ATOM   3882  CG  ASP A 368      28.166  19.922 166.416  1.00 41.15           C
ATOM   3883  OD1 ASP A 368      28.351  19.595 167.615  1.00 47.99           O
ATOM   3884  OD2 ASP A 368      28.133  21.116 166.063  1.00 38.36           O1-
ATOM   3885  H   ASP A 368      28.878  20.662 163.961  1.00 43.83           H
ATOM   3886  HA  ASP A 368      27.465  18.441 163.447  1.00 48.74           H
ATOM   3887  HB2 ASP A 368      27.360  18.144 165.767  1.00 50.16           H
ATOM   3888  HB3 ASP A 368      28.861  18.345 165.293  1.00 50.16           H
ATOM   3889  N   LEU A 369      25.954  21.116 164.024  1.00 38.95           N
ATOM   3890  CA  LEU A 369      24.656  21.773 164.073  1.00 37.75           C
ATOM   3891  C   LEU A 369      24.647  22.923 163.075  1.00 34.19           C
ATOM   3892  O   LEU A 369      25.483  23.830 163.142  1.00 28.91           O
ATOM   3893  CB  LEU A 369      24.357  22.284 165.485  1.00 31.22           C
ATOM   3894  CG  LEU A 369      22.974  22.897 165.667  1.00 30.20           C
ATOM   3895  CD1 LEU A 369      21.849  21.867 165.408  1.00 32.50           C
ATOM   3896  CD2 LEU A 369      22.851  23.530 167.052  1.00 33.70           C
ATOM   3897  H   LEU A 369      26.614  21.662 163.955  1.00 46.74           H
ATOM   3898  HA  LEU A 369      23.963  21.142 163.821  1.00 45.30           H
ATOM   3899  HB2 LEU A 369      24.431  21.541 166.104  1.00 37.47           H
ATOM   3900  HB3 LEU A 369      25.010  22.964 165.712  1.00 37.47           H
ATOM   3901  HG  LEU A 369      22.869  23.608 165.015  1.00 36.24           H
ATOM   3902 HD11 LEU A 369      20.990  22.300 165.535  1.00 39.00           H
ATOM   3903 HD12 LEU A 369      21.924  21.540 164.498  1.00 39.00           H
ATOM   3904 HD13 LEU A 369      21.944  21.132 166.034  1.00 39.00           H
ATOM   3905 HD21 LEU A 369      21.965  23.914 167.146  1.00 40.44           H
ATOM   3906 HD22 LEU A 369      22.989  22.845 167.725  1.00 40.44           H
ATOM   3907 HD23 LEU A 369      23.523  24.224 167.143  1.00 40.44           H
ATOM   3908  N   ILE A 370      23.692  22.894 162.162  1.00 33.41           N
ATOM   3909  CA  ILE A 370      23.474  23.987 161.230  1.00 31.79           C
ATOM   3910  C   ILE A 370      22.210  24.702 161.683  1.00 27.97           C
ATOM   3911  O   ILE A 370      21.134  24.096 161.774  1.00 25.35           O
ATOM   3912  CB  ILE A 370      23.361  23.487 159.781  1.00 34.48           C
ATOM   3913  CG1 ILE A 370      24.719  22.982 159.308  1.00 30.49           C
ATOM   3914  CG2 ILE A 370      22.869  24.600 158.865  1.00 25.21           C
ATOM   3915  CD1 ILE A 370      24.660  22.311 157.979  1.00 43.71           C
ATOM   3916  H   ILE A 370      23.146  22.238 162.059  1.00 40.09           H
ATOM   3917  HA  ILE A 370      24.215  24.610 161.283  1.00 38.15           H
ATOM   3918  HB  ILE A 370      22.726  22.754 159.751  1.00 41.38           H
ATOM   3919 HG12 ILE A 370      25.327  23.734 159.237  1.00 36.58           H
ATOM   3920 HG13 ILE A 370      25.058  22.341 159.952  1.00 36.58           H
ATOM   3921 HG21 ILE A 370      22.807  24.259 157.959  1.00 30.25           H
ATOM   3922 HG22 ILE A 370      21.997  24.896 159.169  1.00 30.25           H
ATOM   3923 HG23 ILE A 370      23.499  25.338 158.899  1.00 30.25           H
ATOM   3924 HD11 ILE A 370      25.551  22.014 157.736  1.00 52.45           H
ATOM   3925 HD12 ILE A 370      24.061  21.550 158.036  1.00 52.45           H
ATOM   3926 HD13 ILE A 370      24.331  22.943 157.321  1.00 52.45           H
ATOM   3927  N   ILE A 371      22.345  25.981 162.001  1.00 23.28           N
ATOM   3928  CA  ILE A 371      21.219  26.803 162.418  1.00 25.76           C
ATOM   3929  C   ILE A 371      20.863  27.677 161.214  1.00 28.86           C
ATOM   3930  O   ILE A 371      21.507  28.703 160.951  1.00 23.92           O
ATOM   3931  CB  ILE A 371      21.558  27.624 163.656  1.00 24.43           C
ATOM   3932  CG1 ILE A 371      22.277  26.733 164.688  1.00 28.12           C
ATOM   3933  CG2 ILE A 371      20.299  28.247 164.197  1.00 25.33           C
ATOM   3934  CD1 ILE A 371      23.094  27.514 165.682  1.00 29.99           C
ATOM   3935  H   ILE A 371      23.094  26.404 161.983  1.00 27.94           H
ATOM   3936  HA  ILE A 371      20.460  26.235 162.623  1.00 30.92           H
ATOM   3937  HB  ILE A 371      22.162  28.336 163.394  1.00 29.32           H
ATOM   3938 HG12 ILE A 371      21.614  26.225 165.180  1.00 33.74           H
ATOM   3939 HG13 ILE A 371      22.875  26.129 164.220  1.00 33.74           H
ATOM   3940 HG21 ILE A 371      20.518  28.769 164.984  1.00 30.39           H
ATOM   3941 HG22 ILE A 371      19.913  28.820 163.516  1.00 30.39           H
ATOM   3942 HG23 ILE A 371      19.674  27.542 164.430  1.00 30.39           H
ATOM   3943 HD11 ILE A 371      23.516  26.895 166.298  1.00 35.98           H
ATOM   3944 HD12 ILE A 371      23.770  28.021 165.206  1.00 35.98           H
ATOM   3945 HD13 ILE A 371      22.509  28.116 166.167  1.00 35.98           H
ATOM   3946  N   ALA A 372      19.840  27.247 160.483  1.00 26.42           N
ATOM   3947  CA  ALA A 372      19.420  27.866 159.221  1.00 28.60           C
ATOM   3948  C   ALA A 372      18.383  28.948 159.506  1.00 24.64           C
ATOM   3949  O   ALA A 372      17.284  28.658 160.012  1.00 23.93           O
ATOM   3950  CB  ALA A 372      18.844  26.817 158.254  1.00 25.06           C
ATOM   3951  H   ALA A 372      19.353  26.573 160.703  1.00 31.70           H
ATOM   3952  HA  ALA A 372      20.187  28.283 158.797  1.00 34.33           H
ATOM   3953  HB1 ALA A 372      18.577  27.258 157.432  1.00 30.07           H
ATOM   3954  HB2 ALA A 372      19.526  26.153 158.067  1.00 30.07           H
ATOM   3955  HB3 ALA A 372      18.075  26.395 158.668  1.00 30.07           H
ATOM   3956  N   VAL A 373      18.725  30.193 159.180  1.00 20.90           N
ATOM   3957  CA  VAL A 373      17.893  31.339 159.529  1.00 22.39           C
ATOM   3958  C   VAL A 373      17.457  32.055 158.242  1.00 19.11           C
ATOM   3959  O   VAL A 373      18.236  32.788 157.623  1.00 17.35           O
ATOM   3960  CB  VAL A 373      18.620  32.286 160.497  1.00 23.67           C
ATOM   3961  CG1 VAL A 373      17.691  33.408 160.948  1.00 23.20           C
ATOM   3962  CG2 VAL A 373      19.140  31.491 161.722  1.00 30.29           C
ATOM   3963  H   VAL A 373      19.441  30.401 158.753  1.00 25.08           H
ATOM   3964  HA  VAL A 373      17.093  31.019 159.975  1.00 26.87           H
ATOM   3965  HB  VAL A 373      19.381  32.683 160.045  1.00 28.41           H
ATOM   3966 HG11 VAL A 373      18.172  33.991 161.556  1.00 27.84           H
ATOM   3967 HG12 VAL A 373      17.401  33.909 160.170  1.00 27.84           H
ATOM   3968 HG13 VAL A 373      16.924  33.021 161.398  1.00 27.84           H
ATOM   3969 HG21 VAL A 373      19.596  32.100 162.323  1.00 36.35           H
ATOM   3970 HG22 VAL A 373      18.387  31.080 162.175  1.00 36.35           H
ATOM   3971 HG23 VAL A 373      19.755  30.806 161.415  1.00 36.35           H
ATOM   3972  N   GLY A 374      16.198  31.890 157.873  1.00 21.72           N
ATOM   3973  CA  GLY A 374      15.666  32.604 156.732  1.00 26.72           C
ATOM   3974  C   GLY A 374      16.447  32.313 155.457  1.00 21.18           C
ATOM   3975  O   GLY A 374      16.878  33.239 154.775  1.00 23.84           O
ATOM   3976  H   GLY A 374      15.634  31.373 158.266  1.00 26.06           H
ATOM   3977  HA2 GLY A 374      14.741  32.347 156.592  1.00 32.06           H
ATOM   3978  HA3 GLY A 374      15.698  33.558 156.902  1.00 32.06           H
ATOM   3979  N   ALA A 375      16.637  31.031 155.145  1.00 16.77           N
ATOM   3980  CA  ALA A 375      17.360  30.567 153.972  1.00 22.80           C
ATOM   3981  C   ALA A 375      16.678  29.296 153.496  1.00 28.73           C
ATOM   3982  O   ALA A 375      16.240  28.492 154.319  1.00 25.85           O
ATOM   3983  CB  ALA A 375      18.830  30.283 154.262  1.00 23.06           C
ATOM   3984  H   ALA A 375      16.340  30.384 155.627  1.00 20.12           H
ATOM   3985  HA  ALA A 375      17.304  31.232 153.269  1.00 27.36           H
ATOM   3986  HB1 ALA A 375      19.258  29.978 153.447  1.00 27.68           H
ATOM   3987  HB2 ALA A 375      19.253  31.098 154.574  1.00 27.68           H
ATOM   3988  HB3 ALA A 375      18.889  29.597 154.945  1.00 27.68           H
ATOM   3989  N   ARG A 376      16.591  29.091 152.178  1.00 27.98           N
ATOM   3990  CA  ARG A 376      15.739  28.018 151.665  1.00 25.93           C
ATOM   3991  C   ARG A 376      16.503  26.823 151.103  1.00 27.23           C
ATOM   3992  O   ARG A 376      15.879  25.965 150.456  1.00 26.18           O
ATOM   3993  CB  ARG A 376      14.783  28.560 150.612  1.00 26.80           C
ATOM   3994  CG  ARG A 376      15.409  29.061 149.305  1.00 27.44           C
ATOM   3995  CD  ARG A 376      14.244  29.508 148.401  1.00 27.73           C
ATOM   3996  NE  ARG A 376      14.650  30.277 147.232  1.00 23.15           N
ATOM   3997  CZ  ARG A 376      14.832  29.776 146.020  1.00 26.93           C
ATOM   3998  NH1 ARG A 376      14.663  28.470 145.822  1.00 23.35           N
ATOM   3999  NH2 ARG A 376      15.200  30.584 145.018  1.00 24.27           N1+
ATOM   4000  H   ARG A 376      17.003  29.546 151.576  1.00 33.57           H
ATOM   4001  HA  ARG A 376      15.198  27.689 152.399  1.00 31.12           H
ATOM   4002  HB2 ARG A 376      14.159  27.855 150.379  1.00 32.16           H
ATOM   4003  HB3 ARG A 376      14.295  29.303 151.000  1.00 32.16           H
ATOM   4004  HG2 ARG A 376      15.986  29.820 149.480  1.00 32.93           H
ATOM   4005  HG3 ARG A 376      15.894  28.343 148.869  1.00 32.93           H
ATOM   4006  HD2 ARG A 376      13.775  28.719 148.086  1.00 33.28           H
ATOM   4007  HD3 ARG A 376      13.641  30.060 148.922  1.00 33.28           H
ATOM   4008  HE  ARG A 376      14.781  31.120 147.337  1.00 27.78           H
ATOM   4009 HH11 ARG A 376      14.426  27.964 146.475  1.00 28.02           H
ATOM   4010 HH12 ARG A 376      14.782  28.135 145.039  1.00 28.02           H
ATOM   4011 HH21 ARG A 376      15.310  31.425 145.162  1.00 29.12           H
ATOM   4012 HH22 ARG A 376      15.326  30.262 144.231  1.00 29.12           H
ATOM   4013  N   PHE A 377      17.814  26.720 151.357  1.00 26.27           N
ATOM   4014  CA  PHE A 377      18.605  25.575 150.911  1.00 25.80           C
ATOM   4015  C   PHE A 377      18.481  25.375 149.391  1.00 29.41           C
ATOM   4016  O   PHE A 377      18.228  24.273 148.896  1.00 23.62           O
ATOM   4017  CB  PHE A 377      18.188  24.292 151.643  1.00 28.12           C
ATOM   4018  CG  PHE A 377      18.359  24.330 153.135  1.00 34.43           C
ATOM   4019  CD1 PHE A 377      17.395  24.906 153.952  1.00 26.82           C
ATOM   4020  CD2 PHE A 377      19.461  23.731 153.726  1.00 33.63           C
ATOM   4021  CE1 PHE A 377      17.551  24.912 155.331  1.00 31.65           C
ATOM   4022  CE2 PHE A 377      19.623  23.746 155.095  1.00 32.17           C
ATOM   4023  CZ  PHE A 377      18.663  24.338 155.897  1.00 28.12           C
ATOM   4024  H   PHE A 377      18.269  27.307 151.791  1.00 31.53           H
ATOM   4025  HA  PHE A 377      19.539  25.742 151.114  1.00 30.96           H
ATOM   4026  HB2 PHE A 377      17.250  24.124 151.461  1.00 33.74           H
ATOM   4027  HB3 PHE A 377      18.722  23.556 151.306  1.00 33.74           H
ATOM   4028  HD1 PHE A 377      16.644  25.301 153.572  1.00 32.18           H
ATOM   4029  HD2 PHE A 377      20.112  23.337 153.191  1.00 40.35           H
ATOM   4030  HE1 PHE A 377      16.908  25.313 155.870  1.00 37.98           H
ATOM   4031  HE2 PHE A 377      20.372  23.352 155.480  1.00 38.61           H
ATOM   4032  HZ  PHE A 377      18.768  24.343 156.821  1.00 33.74           H
ATOM   4033  N   ASP A 378      18.622  26.458 148.633  1.00 32.28           N
ATOM   4034  CA  ASP A 378      18.467  26.319 147.192  1.00 36.48           C
ATOM   4035  C   ASP A 378      19.677  25.605 146.575  1.00 32.88           C
ATOM   4036  O   ASP A 378      20.725  25.390 147.214  1.00 25.23           O
ATOM   4037  CB  ASP A 378      18.293  27.683 146.537  1.00 32.43           C
ATOM   4038  CG  ASP A 378      19.541  28.454 146.583  1.00 37.50           C
ATOM   4039  OD1 ASP A 378      19.836  28.949 147.696  1.00 33.83           O
ATOM   4040  OD2 ASP A 378      20.246  28.507 145.530  1.00 36.09           O1-
ATOM   4041  H   ASP A 378      18.800  27.251 148.914  1.00 38.74           H
ATOM   4042  HA  ASP A 378      17.675  25.791 147.005  1.00 43.78           H
ATOM   4043  HB2 ASP A 378      18.041  27.564 145.608  1.00 38.91           H
ATOM   4044  HB3 ASP A 378      17.608  28.182 147.010  1.00 38.91           H
ATOM   4045  N   ASP A 379      19.535  25.256 145.292  1.00 26.53           N
ATOM   4046  CA  ASP A 379      20.533  24.403 144.658  1.00 23.89           C
ATOM   4047  C   ASP A 379      21.797  25.148 144.267  1.00 28.20           C
ATOM   4048  O   ASP A 379      22.764  24.497 143.865  1.00 26.10           O
ATOM   4049  CB  ASP A 379      19.958  23.676 143.439  1.00 29.28           C
ATOM   4050  CG  ASP A 379      19.510  24.618 142.324  1.00 31.41           C
ATOM   4051  OD1 ASP A 379      18.435  24.349 141.773  1.00 26.02           O
ATOM   4052  OD2 ASP A 379      20.225  25.589 142.001  1.00 29.34           O1-
ATOM   4053  H   ASP A 379      18.886  25.496 144.781  1.00 31.84           H
ATOM   4054  HA  ASP A 379      20.792  23.721 145.297  1.00 28.67           H
ATOM   4055  HB2 ASP A 379      20.637  23.087 143.076  1.00 35.14           H
ATOM   4056  HB3 ASP A 379      19.187  23.158 143.718  1.00 35.14           H
ATOM   4057  N   ARG A 380      21.831  26.477 144.394  1.00 24.59           N
ATOM   4058  CA  ARG A 380      23.104  27.183 144.301  1.00 27.25           C
ATOM   4059  C   ARG A 380      23.884  27.176 145.614  1.00 27.25           C
ATOM   4060  O   ARG A 380      25.042  27.623 145.628  1.00 26.49           O
ATOM   4061  CB  ARG A 380      22.892  28.643 143.877  1.00 26.97           C
ATOM   4062  CG  ARG A 380      22.188  28.871 142.565  1.00 29.49           C
ATOM   4063  CD  ARG A 380      22.915  28.245 141.418  1.00 28.49           C
ATOM   4064  NE  ARG A 380      22.335  26.940 141.075  1.00 24.97           N
ATOM   4065  CZ  ARG A 380      22.676  26.236 139.999  1.00 24.54           C
ATOM   4066  NH1 ARG A 380      23.603  26.702 139.194  1.00 23.54           N
ATOM   4067  NH2 ARG A 380      22.103  25.071 139.727  1.00 28.02           N1+
ATOM   4068  H   ARG A 380      21.147  26.980 144.531  1.00 29.51           H
ATOM   4069  HA  ARG A 380      23.652  26.753 143.627  1.00 32.70           H
ATOM   4070  HB2 ARG A 380      22.369  29.085 144.564  1.00 32.36           H
ATOM   4071  HB3 ARG A 380      23.761  29.069 143.814  1.00 32.36           H
ATOM   4072  HG2 ARG A 380      21.300  28.483 142.608  1.00 35.39           H
ATOM   4073  HG3 ARG A 380      22.127  29.825 142.398  1.00 35.39           H
ATOM   4074  HD2 ARG A 380      22.849  28.822 140.642  1.00 34.18           H
ATOM   4075  HD3 ARG A 380      23.844  28.111 141.661  1.00 34.18           H
ATOM   4076  HE  ARG A 380      21.801  26.575 141.642  1.00 29.96           H
ATOM   4077 HH11 ARG A 380      23.975  27.459 139.359  1.00 28.25           H
ATOM   4078 HH12 ARG A 380      23.833  26.253 138.497  1.00 28.25           H
ATOM   4079 HH21 ARG A 380      21.500  24.756 140.252  1.00 33.63           H
ATOM   4080 HH22 ARG A 380      22.344  24.625 139.032  1.00 33.63           H
ATOM   4081  N   VAL A 381      23.279  26.731 146.714  1.00 29.13           N
ATOM   4082  CA  VAL A 381      23.924  26.735 148.030  1.00 32.84           C
ATOM   4083  C   VAL A 381      24.337  25.336 148.466  1.00 29.13           C
ATOM   4084  O   VAL A 381      25.434  25.152 148.995  1.00 31.19           O
ATOM   4085  CB  VAL A 381      22.994  27.381 149.091  1.00 34.80           C
ATOM   4086  CG1 VAL A 381      23.533  27.193 150.520  1.00 30.36           C
ATOM   4087  CG2 VAL A 381      22.815  28.881 148.797  1.00 30.97           C
ATOM   4088  H   VAL A 381      22.480  26.416 146.726  1.00 34.96           H
ATOM   4089  HA  VAL A 381      24.729  27.275 147.978  1.00 39.40           H
ATOM   4090  HB  VAL A 381      22.121  26.961 149.043  1.00 41.77           H
ATOM   4091 HG11 VAL A 381      22.921  27.612 151.145  1.00 36.43           H
ATOM   4092 HG12 VAL A 381      23.602  26.244 150.709  1.00 36.43           H
ATOM   4093 HG13 VAL A 381      24.407  27.608 150.584  1.00 36.43           H
ATOM   4094 HG21 VAL A 381      22.232  29.267 149.469  1.00 37.16           H
ATOM   4095 HG22 VAL A 381      23.683  29.314 148.823  1.00 37.16           H
ATOM   4096 HG23 VAL A 381      22.420  28.985 147.917  1.00 37.16           H
ATOM   4097  N   THR A 382      23.460  24.344 148.288  1.00 27.77           N
ATOM   4098  CA  THR A 382      23.662  23.054 148.942  1.00 31.66           C
ATOM   4099  C   THR A 382      24.742  22.212 148.269  1.00 38.90           C
ATOM   4100  O   THR A 382      25.291  21.310 148.918  1.00 34.35           O
ATOM   4101  CB  THR A 382      22.341  22.252 149.010  1.00 32.56           C
ATOM   4102  OG1 THR A 382      21.849  21.949 147.700  1.00 29.39           O
ATOM   4103  CG2 THR A 382      21.251  23.008 149.776  1.00 30.67           C
ATOM   4104  H   THR A 382      22.753  24.393 147.802  1.00 33.33           H
ATOM   4105  HA  THR A 382      23.949  23.216 149.855  1.00 37.99           H
ATOM   4106  HB  THR A 382      22.507  21.420 149.480  1.00 39.07           H
ATOM   4107  HG1 THR A 382      22.414  21.491 147.280  1.00 35.27           H
ATOM   4108 HG21 THR A 382      20.437  22.481 149.802  1.00 36.80           H
ATOM   4109 HG22 THR A 382      21.543  23.180 150.685  1.00 36.80           H
ATOM   4110 HG23 THR A 382      21.065  23.854 149.340  1.00 36.80           H
ATOM   4111  N   GLY A 383      25.107  22.520 147.017  1.00 37.36           N
ATOM   4112  CA  GLY A 383      25.901  21.554 146.297  1.00 31.47           C
ATOM   4113  C   GLY A 383      25.094  20.266 146.142  1.00 29.43           C
ATOM   4114  O   GLY A 383      23.862  20.243 146.232  1.00 29.66           O
ATOM   4115  H   GLY A 383      24.914  23.242 146.592  1.00 44.83           H
ATOM   4116  HA2 GLY A 383      26.129  21.895 145.418  1.00 37.76           H
ATOM   4117  HA3 GLY A 383      26.718  21.361 146.785  1.00 37.76           H
ATOM   4118  N   ASN A 384      25.810  19.179 145.873  1.00 36.28           N
ATOM   4119  CA  ASN A 384      25.179  17.868 145.725  1.00 34.43           C
ATOM   4120  C   ASN A 384      24.418  17.532 147.008  1.00 35.62           C
ATOM   4121  O   ASN A 384      25.038  17.358 148.063  1.00 29.94           O
ATOM   4122  CB  ASN A 384      26.241  16.808 145.411  1.00 41.55           C
ATOM   4123  CG  ASN A 384      25.648  15.413 145.204  1.00 41.56           C
ATOM   4124  OD1 ASN A 384      24.625  15.060 145.789  1.00 39.97           O
ATOM   4125  ND2 ASN A 384      26.308  14.613 144.378  1.00 43.17           N
ATOM   4126  H   ASN A 384      26.664  19.172 145.770  1.00 43.54           H
ATOM   4127  HA  ASN A 384      24.546  17.895 144.991  1.00 41.32           H
ATOM   4128  HB2 ASN A 384      26.707  17.059 144.598  1.00 49.86           H
ATOM   4129  HB3 ASN A 384      26.868  16.761 146.150  1.00 49.86           H
ATOM   4130 HD21 ASN A 384      26.018  13.818 144.227  1.00 51.80           H
ATOM   4131 HD22 ASN A 384      27.026  14.889 143.994  1.00 51.80           H
ATOM   4132  N   ILE A 385      23.082  17.434 146.930  1.00 33.48           N
ATOM   4133  CA  ILE A 385      22.254  17.443 148.141  1.00 40.88           C
ATOM   4134  C   ILE A 385      22.576  16.240 149.021  1.00 35.11           C
ATOM   4135  O   ILE A 385      22.549  16.328 150.251  1.00 38.19           O
ATOM   4136  CB  ILE A 385      20.749  17.481 147.785  1.00 34.92           C
ATOM   4137  CG1 ILE A 385      20.382  18.744 146.970  1.00 46.78           C
ATOM   4138  CG2 ILE A 385      19.911  17.413 149.061  1.00 35.66           C
ATOM   4139  CD1 ILE A 385      18.924  18.756 146.365  1.00 46.44           C
ATOM   4140  H   ILE A 385      22.639  17.363 146.196  1.00 40.18           H
ATOM   4141  HA  ILE A 385      22.456  18.243 148.650  1.00 49.05           H
ATOM   4142  HB  ILE A 385      20.545  16.701 147.245  1.00 41.90           H
ATOM   4143 HG12 ILE A 385      20.463  19.517 147.549  1.00 56.14           H
ATOM   4144 HG13 ILE A 385      21.005  18.825 146.231  1.00 56.14           H
ATOM   4145 HG21 ILE A 385      18.971  17.438 148.822  1.00 42.80           H
ATOM   4146 HG22 ILE A 385      20.113  16.587 149.527  1.00 42.80           H
ATOM   4147 HG23 ILE A 385      20.130  18.173 149.623  1.00 42.80           H
ATOM   4148 HD11 ILE A 385      18.793  19.584 145.876  1.00 55.73           H
ATOM   4149 HD12 ILE A 385      18.825  17.999 145.767  1.00 55.73           H
ATOM   4150 HD13 ILE A 385      18.282  18.693 147.088  1.00 55.73           H
ATOM   4151  N   SER A 386      22.851  15.093 148.409  1.00 37.44           N
ATOM   4152  CA  SER A 386      23.141  13.895 149.181  1.00 45.01           C
ATOM   4153  C   SER A 386      24.457  14.016 149.942  1.00 45.69           C
ATOM   4154  O   SER A 386      24.627  13.352 150.970  1.00 43.18           O
ATOM   4155  CB  SER A 386      23.147  12.676 148.248  1.00 41.03           C
ATOM   4156  OG  SER A 386      24.197  12.755 147.297  1.00 48.92           O
ATOM   4157  H   SER A 386      22.876  14.984 147.556  1.00 44.93           H
ATOM   4158  HA  SER A 386      22.434  13.766 149.832  1.00 54.02           H
ATOM   4159  HB2 SER A 386      23.265  11.874 148.781  1.00 49.23           H
ATOM   4160  HB3 SER A 386      22.299  12.637 147.777  1.00 49.23           H
ATOM   4161  HG  SER A 386      24.108  13.446 146.827  1.00 58.71           H
ATOM   4162  N   LYS A 387      25.381  14.856 149.472  1.00 42.98           N
ATOM   4163  CA  LYS A 387      26.641  15.097 150.169  1.00 39.93           C
ATOM   4164  C   LYS A 387      26.583  16.290 151.116  1.00 39.96           C
ATOM   4165  O   LYS A 387      27.596  16.609 151.756  1.00 37.00           O
ATOM   4166  CB  LYS A 387      27.759  15.334 149.153  1.00 40.98           C
ATOM   4167  CG  LYS A 387      27.872  14.258 148.097  1.00 40.40           C
ATOM   4168  CD  LYS A 387      28.985  14.591 147.102  1.00 38.65           C
ATOM   4169  CE  LYS A 387      29.246  13.415 146.150  1.00 41.94           C
ATOM   4170  NZ  LYS A 387      30.351  13.694 145.196  1.00 43.68           N1+
ATOM   4171  H   LYS A 387      25.298  15.304 148.742  1.00 51.58           H
ATOM   4172  HA  LYS A 387      26.869  14.311 150.689  1.00 47.92           H
ATOM   4173  HB2 LYS A 387      27.595  16.176 148.701  1.00 49.18           H
ATOM   4174  HB3 LYS A 387      28.605  15.375 149.626  1.00 49.18           H
ATOM   4175  HG2 LYS A 387      28.082  13.411 148.521  1.00 48.48           H
ATOM   4176  HG3 LYS A 387      27.035  14.194 147.611  1.00 48.48           H
ATOM   4177  HD2 LYS A 387      28.724  15.361 146.573  1.00 46.38           H
ATOM   4178  HD3 LYS A 387      29.804  14.779 147.587  1.00 46.38           H
ATOM   4179  HE2 LYS A 387      29.488  12.633 146.671  1.00 50.32           H
ATOM   4180  HE3 LYS A 387      28.442  13.238 145.637  1.00 50.32           H
ATOM   4181  HZ1 LYS A 387      30.474  12.994 144.661  1.00 52.42           H
ATOM   4182  HZ2 LYS A 387      30.152  14.405 144.700  1.00 52.42           H
ATOM   4183  HZ3 LYS A 387      31.105  13.854 145.641  1.00 52.42           H
ATOM   4184  N   PHE A 388      25.435  16.960 151.212  1.00 34.53           N
ATOM   4185  CA  PHE A 388      25.352  18.220 151.932  1.00 39.33           C
ATOM   4186  C   PHE A 388      25.324  17.953 153.429  1.00 33.11           C
ATOM   4187  O   PHE A 388      24.600  17.071 153.886  1.00 33.63           O
ATOM   4188  CB  PHE A 388      24.105  18.988 151.501  1.00 36.67           C
ATOM   4189  CG  PHE A 388      23.833  20.198 152.319  1.00 33.13           C
ATOM   4190  CD1 PHE A 388      24.617  21.331 152.181  1.00 33.41           C
ATOM   4191  CD2 PHE A 388      22.784  20.210 153.238  1.00 35.59           C
ATOM   4192  CE1 PHE A 388      24.358  22.467 152.957  1.00 35.04           C
ATOM   4193  CE2 PHE A 388      22.529  21.333 154.005  1.00 34.18           C
ATOM   4194  CZ  PHE A 388      23.315  22.460 153.858  1.00 30.84           C
ATOM   4195  H   PHE A 388      24.691  16.703 150.866  1.00 41.44           H
ATOM   4196  HA  PHE A 388      26.132  18.760 151.730  1.00 47.19           H
ATOM   4197  HB2 PHE A 388      24.216  19.272 150.580  1.00 44.01           H
ATOM   4198  HB3 PHE A 388      23.336  18.402 151.575  1.00 44.01           H
ATOM   4199  HD1 PHE A 388      25.320  21.336 151.572  1.00 40.09           H
ATOM   4200  HD2 PHE A 388      22.252  19.454 153.339  1.00 42.70           H
ATOM   4201  HE1 PHE A 388      24.886  23.227 152.861  1.00 42.04           H
ATOM   4202  HE2 PHE A 388      21.826  21.331 154.614  1.00 41.02           H
ATOM   4203  HZ  PHE A 388      23.143  23.215 154.373  1.00 37.01           H
ATOM   4204  N   ALA A 389      26.130  18.706 154.174  1.00 32.53           N
ATOM   4205  CA  ALA A 389      26.140  18.680 155.634  1.00 37.64           C
ATOM   4206  C   ALA A 389      26.292  17.283 156.182  1.00 38.39           C
ATOM   4207  O   ALA A 389      25.422  16.818 157.000  1.00 31.10           O
ATOM   4208  CB  ALA A 389      24.891  19.365 156.193  1.00 33.94           C
ATOM   4209  H   ALA A 389      26.699  19.259 153.844  1.00 39.03           H
ATOM   4210  HA  ALA A 389      26.906  19.190 155.940  1.00 45.17           H
ATOM   4211  HB1 ALA A 389      24.922  19.334 157.162  1.00 40.73           H
ATOM   4212  HB2 ALA A 389      24.876  20.286 155.891  1.00 40.73           H
ATOM   4213  HB3 ALA A 389      24.105  18.897 155.872  1.00 40.73           H
ATOM   4214  N   PRO A 390      27.344  16.551 155.844  1.00 40.28           N
ATOM   4215  CA  PRO A 390      27.491  15.167 156.316  1.00 42.13           C
ATOM   4216  C   PRO A 390      27.687  15.054 157.829  1.00 41.97           C
ATOM   4217  O   PRO A 390      27.219  14.078 158.422  1.00 39.30           O
ATOM   4218  CB  PRO A 390      28.720  14.667 155.536  1.00 36.72           C
ATOM   4219  CG  PRO A 390      29.514  15.942 155.293  1.00 42.32           C
ATOM   4220  CD  PRO A 390      28.480  16.977 155.001  1.00 36.80           C
ATOM   4221  HA  PRO A 390      26.717  14.643 156.057  1.00 50.56           H
ATOM   4222  HB2 PRO A 390      29.225  14.039 156.077  1.00 44.06           H
ATOM   4223  HB3 PRO A 390      28.442  14.264 154.699  1.00 44.06           H
ATOM   4224  HG2 PRO A 390      30.018  16.172 156.089  1.00 50.79           H
ATOM   4225  HG3 PRO A 390      30.105  15.821 154.533  1.00 50.79           H
ATOM   4226  HD2 PRO A 390      28.793  17.855 155.270  1.00 44.15           H
ATOM   4227  HD3 PRO A 390      28.234  16.956 154.063  1.00 44.15           H
ATOM   4228  N   GLU A 391      28.341  16.021 158.481  1.00 42.64           N
ATOM   4229  CA  GLU A 391      28.537  15.934 159.931  1.00 36.45           C
ATOM   4230  C   GLU A 391      27.280  16.278 160.716  1.00 42.59           C
ATOM   4231  O   GLU A 391      27.053  15.712 161.790  1.00 41.50           O
ATOM   4232  CB  GLU A 391      29.677  16.846 160.358  1.00 34.11           C
ATOM   4233  CG  GLU A 391      31.047  16.261 160.116  1.00 46.48           C
ATOM   4234  CD  GLU A 391      31.314  15.016 160.974  1.00 51.59           C
ATOM   4235  OE1 GLU A 391      31.061  13.874 160.501  1.00 44.85           O
ATOM   4236  OE2 GLU A 391      31.761  15.203 162.134  1.00 49.34           O1-
ATOM   4237  H   GLU A 391      28.674  16.725 158.115  1.00 51.16           H
ATOM   4238  HA  GLU A 391      28.786  15.024 160.156  1.00 43.74           H
ATOM   4239  HB2 GLU A 391      29.617  17.676 159.860  1.00 40.93           H
ATOM   4240  HB3 GLU A 391      29.595  17.025 161.308  1.00 40.93           H
ATOM   4241  HG2 GLU A 391      31.123  16.005 159.184  1.00 55.78           H
ATOM   4242  HG3 GLU A 391      31.718  16.926 160.335  1.00 55.78           H
ATOM   4243  N   ALA A 392      26.458  17.203 160.217  1.00 41.86           N
ATOM   4244  CA  ALA A 392      25.176  17.448 160.865  1.00 38.72           C
ATOM   4245  C   ALA A 392      24.264  16.237 160.729  1.00 34.25           C
ATOM   4246  O   ALA A 392      23.485  15.947 161.636  1.00 36.42           O
ATOM   4247  CB  ALA A 392      24.512  18.701 160.282  1.00 39.99           C
ATOM   4248  H   ALA A 392      26.615  17.688 159.524  1.00 50.23           H
ATOM   4249  HA  ALA A 392      25.327  17.603 161.811  1.00 46.46           H
ATOM   4250  HB1 ALA A 392      23.662  18.844 160.728  1.00 47.99           H
ATOM   4251  HB2 ALA A 392      25.094  19.463 160.427  1.00 47.99           H
ATOM   4252  HB3 ALA A 392      24.369  18.570 159.332  1.00 47.99           H
ATOM   4253  N   ARG A 393      24.356  15.499 159.623  1.00 36.29           N
ATOM   4254  CA  ARG A 393      23.543  14.297 159.499  1.00 43.81           C
ATOM   4255  C   ARG A 393      24.013  13.215 160.476  1.00 50.91           C
ATOM   4256  O   ARG A 393      23.196  12.469 161.033  1.00 42.34           O
ATOM   4257  CB  ARG A 393      23.575  13.791 158.059  1.00 45.67           C
ATOM   4258  CG  ARG A 393      23.083  12.353 157.899  1.00 55.36           C
ATOM   4259  CD  ARG A 393      23.096  11.883 156.441  1.00 63.68           C
ATOM   4260  NE  ARG A 393      21.920  12.363 155.704  1.00 70.63           N
ATOM   4261  CZ  ARG A 393      20.668  11.963 155.944  1.00 74.75           C
ATOM   4262  NH1 ARG A 393      20.409  11.077 156.915  1.00 73.62           N
ATOM   4263  NH2 ARG A 393      19.663  12.461 155.225  1.00 72.74           N1+
ATOM   4264  H   ARG A 393      24.867  15.667 158.952  1.00 43.55           H
ATOM   4265  HA  ARG A 393      22.624  14.516 159.717  1.00 52.57           H
ATOM   4266  HB2 ARG A 393      23.009  14.360 157.515  1.00 54.81           H
ATOM   4267  HB3 ARG A 393      24.488  13.829 157.735  1.00 54.81           H
ATOM   4268  HG2 ARG A 393      23.659  11.763 158.410  1.00 66.43           H
ATOM   4269  HG3 ARG A 393      22.172  12.292 158.226  1.00 66.43           H
ATOM   4270  HD2 ARG A 393      23.890  12.226 156.002  1.00 76.41           H
ATOM   4271  HD3 ARG A 393      23.093  10.913 156.419  1.00 76.41           H
ATOM   4272  HE  ARG A 393      22.045  12.938 155.078  1.00 84.76           H
ATOM   4273 HH11 ARG A 393      21.053  10.754 157.385  1.00 88.34           H
ATOM   4274 HH12 ARG A 393      19.600  10.827 157.064  1.00 88.34           H
ATOM   4275 HH21 ARG A 393      19.823  13.032 154.601  1.00 87.29           H
ATOM   4276 HH22 ARG A 393      18.857  12.206 155.378  1.00 87.29           H
ATOM   4277  N   ARG A 394      25.326  13.110 160.698  1.00 47.97           N
ATOM   4278  CA  ARG A 394      25.821  12.167 161.693  1.00 51.37           C
ATOM   4279  C   ARG A 394      25.373  12.575 163.096  1.00 49.81           C
ATOM   4280  O   ARG A 394      24.834  11.756 163.847  1.00 50.23           O
ATOM   4281  CB  ARG A 394      27.343  12.076 161.599  1.00 51.32           C
ATOM   4282  CG  ARG A 394      27.943  10.801 162.213  1.00 52.71           C
ATOM   4283  CD  ARG A 394      29.412  10.608 161.806  1.00 52.85           C
ATOM   4284  NE  ARG A 394      30.286  11.646 162.362  1.00 53.98           N
ATOM   4285  CZ  ARG A 394      30.689  11.689 163.631  1.00 54.58           C
ATOM   4286  NH1 ARG A 394      30.286  10.756 164.488  1.00 51.98           N
ATOM   4287  NH2 ARG A 394      31.484  12.673 164.048  1.00 51.05           N1+
ATOM   4288  H   ARG A 394      25.935  13.563 160.294  1.00 57.57           H
ATOM   4289  HA  ARG A 394      25.456  11.288 161.505  1.00 61.65           H
ATOM   4290  HB2 ARG A 394      27.598  12.101 160.663  1.00 61.58           H
ATOM   4291  HB3 ARG A 394      27.729  12.836 162.063  1.00 61.58           H
ATOM   4292  HG2 ARG A 394      27.901  10.862 163.180  1.00 63.25           H
ATOM   4293  HG3 ARG A 394      27.439  10.031 161.904  1.00 63.25           H
ATOM   4294  HD2 ARG A 394      29.721   9.748 162.133  1.00 63.43           H
ATOM   4295  HD3 ARG A 394      29.481  10.641 160.840  1.00 63.43           H
ATOM   4296  HE  ARG A 394      30.556  12.269 161.833  1.00 64.78           H
ATOM   4297 HH11 ARG A 394      29.772  10.120 164.222  1.00 62.38           H
ATOM   4298 HH12 ARG A 394      30.545  10.784 165.308  1.00 62.38           H
ATOM   4299 HH21 ARG A 394      31.744  13.280 163.496  1.00 61.26           H
ATOM   4300 HH22 ARG A 394      31.741  12.700 164.869  1.00 61.26           H
ATOM   4301  N   ALA A 395      25.562  13.847 163.456  1.00 44.51           N
ATOM   4302  CA  ALA A 395      25.096  14.323 164.753  1.00 48.05           C
ATOM   4303  C   ALA A 395      23.602  14.078 164.926  1.00 47.87           C
ATOM   4304  O   ALA A 395      23.137  13.759 166.028  1.00 45.30           O
ATOM   4305  CB  ALA A 395      25.410  15.804 164.915  1.00 45.70           C
ATOM   4306  H   ALA A 395      25.952  14.443 162.974  1.00 53.42           H
ATOM   4307  HA  ALA A 395      25.562  13.840 165.453  1.00 57.66           H
ATOM   4308  HB1 ALA A 395      25.093  16.101 165.782  1.00 54.83           H
ATOM   4309  HB2 ALA A 395      26.369  15.932 164.852  1.00 54.83           H
ATOM   4310  HB3 ALA A 395      24.963  16.300 164.211  1.00 54.83           H
ATOM   4311  N   ALA A 396      22.829  14.216 163.852  1.00 44.62           N
ATOM   4312  CA  ALA A 396      21.401  13.964 163.970  1.00 42.58           C
ATOM   4313  C   ALA A 396      21.134  12.492 164.257  1.00 48.28           C
ATOM   4314  O   ALA A 396      20.260  12.162 165.064  1.00 48.28           O
ATOM   4315  CB  ALA A 396      20.681  14.407 162.700  1.00 44.89           C
ATOM   4316  H   ALA A 396      23.098  14.447 163.069  1.00 53.54           H
ATOM   4317  HA  ALA A 396      21.050  14.482 164.710  1.00 51.10           H
ATOM   4318  HB1 ALA A 396      19.732  14.231 162.798  1.00 53.87           H
ATOM   4319  HB2 ALA A 396      20.829  15.356 162.568  1.00 53.87           H
ATOM   4320  HB3 ALA A 396      21.034  13.908 161.947  1.00 53.87           H
ATOM   4321  N   ALA A 397      21.872  11.589 163.606  1.00 49.40           N
ATOM   4322  CA  ALA A 397      21.687  10.165 163.874  1.00 52.84           C
ATOM   4323  C   ALA A 397      22.060   9.811 165.316  1.00 49.69           C
ATOM   4324  O   ALA A 397      21.500   8.877 165.893  1.00 50.62           O
ATOM   4325  CB  ALA A 397      22.510   9.338 162.880  1.00 48.38           C
ATOM   4326  H   ALA A 397      22.472  11.771 163.017  1.00 59.28           H
ATOM   4327  HA  ALA A 397      20.752   9.941 163.745  1.00 63.41           H
ATOM   4328  HB1 ALA A 397      22.378   8.396 163.069  1.00 58.05           H
ATOM   4329  HB2 ALA A 397      22.211   9.540 161.979  1.00 58.05           H
ATOM   4330  HB3 ALA A 397      23.447   9.568 162.978  1.00 58.05           H
ATOM   4331  N   GLU A 398      22.968  10.561 165.920  1.00 47.91           N
ATOM   4332  CA  GLU A 398      23.367  10.357 167.300  1.00 50.84           C
ATOM   4333  C   GLU A 398      22.648  11.295 168.273  1.00 52.78           C
ATOM   4334  O   GLU A 398      23.087  11.438 169.420  1.00 51.43           O
ATOM   4335  CB  GLU A 398      24.876  10.552 167.415  1.00 52.22           C
ATOM   4336  CG  GLU A 398      25.675   9.524 166.663  1.00 53.09           C
ATOM   4337  CD  GLU A 398      27.155   9.850 166.660  1.00 58.97           C
ATOM   4338  OE1 GLU A 398      27.594  10.680 167.496  1.00 58.72           O
ATOM   4339  OE2 GLU A 398      27.875   9.275 165.819  1.00 60.66           O1-
ATOM   4340  H   GLU A 398      23.379  11.213 165.538  1.00 57.49           H
ATOM   4341  HA  GLU A 398      23.162   9.445 167.557  1.00 61.01           H
ATOM   4342  HB2 GLU A 398      25.107  11.425 167.061  1.00 62.66           H
ATOM   4343  HB3 GLU A 398      25.128  10.498 168.350  1.00 62.66           H
ATOM   4344  HG2 GLU A 398      25.557   8.658 167.084  1.00 63.71           H
ATOM   4345  HG3 GLU A 398      25.370   9.494 165.743  1.00 63.71           H
ATOM   4346  N   GLY A 399      21.577  11.960 167.837  1.00 51.33           N
ATOM   4347  CA  GLY A 399      20.804  12.842 168.699  1.00 46.99           C
ATOM   4348  C   GLY A 399      21.586  13.922 169.414  1.00 43.62           C
ATOM   4349  O   GLY A 399      21.183  14.360 170.492  1.00 57.05           O
ATOM   4350  H   GLY A 399      21.278  11.913 167.032  1.00 61.60           H
ATOM   4351  HA2 GLY A 399      20.120  13.276 168.166  1.00 56.39           H
ATOM   4352  HA3 GLY A 399      20.359  12.305 169.373  1.00 56.39           H
ATOM   4353  N   ARG A 400      22.684  14.393 168.825  1.00 47.21           N
ATOM   4354  CA  ARG A 400      23.490  15.450 169.423  1.00 43.41           C
ATOM   4355  C   ARG A 400      23.633  16.676 168.515  1.00 49.10           C
ATOM   4356  O   ARG A 400      24.418  17.587 168.834  1.00 44.27           O
ATOM   4357  CB  ARG A 400      24.870  14.897 169.776  1.00 50.79           C
ATOM   4358  CG  ARG A 400      25.593  14.305 168.597  1.00 50.60           C
ATOM   4359  CD  ARG A 400      26.994  13.815 168.957  1.00 50.99           C
ATOM   4360  NE  ARG A 400      27.615  13.171 167.799  1.00 60.76           N
ATOM   4361  CZ  ARG A 400      28.133  13.823 166.764  1.00 55.95           C
ATOM   4362  NH1 ARG A 400      28.124  15.155 166.740  1.00 53.37           N
ATOM   4363  NH2 ARG A 400      28.665  13.138 165.756  1.00 53.80           N1+
ATOM   4364  H   ARG A 400      22.985  14.111 168.070  1.00 56.65           H
ATOM   4365  HA  ARG A 400      23.066  15.739 170.246  1.00 52.09           H
ATOM   4366  HB2 ARG A 400      25.416  15.617 170.130  1.00 60.95           H
ATOM   4367  HB3 ARG A 400      24.769  14.201 170.443  1.00 60.95           H
ATOM   4368  HG2 ARG A 400      25.086  13.549 168.262  1.00 60.72           H
ATOM   4369  HG3 ARG A 400      25.678  14.981 167.906  1.00 60.72           H
ATOM   4370  HD2 ARG A 400      27.543  14.570 169.222  1.00 61.19           H
ATOM   4371  HD3 ARG A 400      26.936  13.167 169.677  1.00 61.19           H
ATOM   4372  HE  ARG A 400      27.648  12.312 167.788  1.00 72.91           H
ATOM   4373 HH11 ARG A 400      27.776  15.594 167.393  1.00 64.04           H
ATOM   4374 HH12 ARG A 400      28.462  15.575 166.071  1.00 64.04           H
ATOM   4375 HH21 ARG A 400      28.673  12.279 165.776  1.00 64.56           H
ATOM   4376 HH22 ARG A 400      29.007  13.556 165.086  1.00 64.56           H
ATOM   4377  N   GLY A 401      22.907  16.726 167.392  1.00 46.22           N
ATOM   4378  CA  GLY A 401      22.977  17.860 166.479  1.00 43.73           C
ATOM   4379  C   GLY A 401      22.047  17.719 165.294  1.00 42.41           C
ATOM   4380  O   GLY A 401      20.990  17.089 165.400  1.00 41.23           O
ATOM   4381  H   GLY A 401      22.365  16.108 167.140  1.00 55.46           H
ATOM   4382  HA2 GLY A 401      22.744  18.672 166.956  1.00 52.47           H
ATOM   4383  HA3 GLY A 401      23.884  17.950 166.147  1.00 52.47           H
ATOM   4384  N   GLY A 402      22.427  18.304 164.157  1.00 43.52           N
ATOM   4385  CA  GLY A 402      21.616  18.224 162.951  1.00 39.45           C
ATOM   4386  C   GLY A 402      21.313  19.584 162.347  1.00 32.38           C
ATOM   4387  O   GLY A 402      22.201  20.434 162.237  1.00 28.14           O
ATOM   4388  H   GLY A 402      23.154  18.754 164.061  1.00 52.22           H
ATOM   4389  HA2 GLY A 402      22.080  17.692 162.286  1.00 47.34           H
ATOM   4390  HA3 GLY A 402      20.775  17.788 163.158  1.00 47.34           H
ATOM   4391  N   ILE A 403      20.056  19.810 161.973  1.00 30.61           N
ATOM   4392  CA  ILE A 403      19.633  21.055 161.332  1.00 35.43           C
ATOM   4393  C   ILE A 403      18.421  21.638 162.056  1.00 32.98           C
ATOM   4394  O   ILE A 403      17.384  20.967 162.209  1.00 25.76           O
ATOM   4395  CB  ILE A 403      19.312  20.845 159.835  1.00 37.37           C
ATOM   4396  CG1 ILE A 403      20.562  20.351 159.091  1.00 32.25           C
ATOM   4397  CG2 ILE A 403      18.756  22.143 159.203  1.00 31.04           C
ATOM   4398  CD1 ILE A 403      20.313  20.094 157.621  1.00 38.99           C
ATOM   4399  H   ILE A 403      19.415  19.246 162.081  1.00 36.74           H
ATOM   4400  HA  ILE A 403      20.356  21.699 161.393  1.00 42.52           H
ATOM   4401  HB  ILE A 403      18.629  20.160 159.766  1.00 44.84           H
ATOM   4402 HG12 ILE A 403      21.258  21.023 159.163  1.00 38.70           H
ATOM   4403 HG13 ILE A 403      20.861  19.520 159.493  1.00 38.70           H
ATOM   4404 HG21 ILE A 403      18.565  21.980 158.266  1.00 37.24           H
ATOM   4405 HG22 ILE A 403      17.944  22.398 159.668  1.00 37.24           H
ATOM   4406 HG23 ILE A 403      19.421  22.845 159.288  1.00 37.24           H
ATOM   4407 HD11 ILE A 403      21.136  19.786 157.211  1.00 46.79           H
ATOM   4408 HD12 ILE A 403      19.625  19.416 157.532  1.00 46.79           H
ATOM   4409 HD13 ILE A 403      20.022  20.919 157.202  1.00 46.79           H
ATOM   4410  N   ILE A 404      18.551  22.906 162.449  1.00 31.84           N
ATOM   4411  CA  ILE A 404      17.452  23.734 162.940  1.00 34.36           C
ATOM   4412  C   ILE A 404      17.091  24.754 161.857  1.00 31.82           C
ATOM   4413  O   ILE A 404      17.972  25.459 161.352  1.00 27.09           O
ATOM   4414  CB  ILE A 404      17.860  24.453 164.235  1.00 29.54           C
ATOM   4415  CG1 ILE A 404      18.228  23.434 165.324  1.00 35.58           C
ATOM   4416  CG2 ILE A 404      16.744  25.379 164.717  1.00 32.30           C
ATOM   4417  CD1 ILE A 404      18.847  24.066 166.520  1.00 32.49           C
ATOM   4418  H   ILE A 404      19.302  23.325 162.439  1.00 38.20           H
ATOM   4419  HA  ILE A 404      16.677  23.179 163.120  1.00 41.24           H
ATOM   4420  HB  ILE A 404      18.643  24.993 164.048  1.00 35.45           H
ATOM   4421 HG12 ILE A 404      17.424  22.973 165.611  1.00 42.70           H
ATOM   4422 HG13 ILE A 404      18.863  22.797 164.960  1.00 42.70           H
ATOM   4423 HG21 ILE A 404      17.029  25.818 165.534  1.00 38.76           H
ATOM   4424 HG22 ILE A 404      16.564  26.041 164.031  1.00 38.76           H
ATOM   4425 HG23 ILE A 404      15.947  24.852 164.885  1.00 38.76           H
ATOM   4426 HD11 ILE A 404      19.056  23.376 167.169  1.00 38.99           H
ATOM   4427 HD12 ILE A 404      19.658  24.524 166.251  1.00 38.99           H
ATOM   4428 HD13 ILE A 404      18.219  24.700 166.902  1.00 38.99           H
ATOM   4429  N   HIS A 405      15.794  24.889 161.553  1.00 30.84           N
ATOM   4430  CA  HIS A 405      15.337  25.759 160.472  1.00 30.91           C
ATOM   4431  C   HIS A 405      14.305  26.767 160.955  1.00 24.19           C
ATOM   4432  O   HIS A 405      13.144  26.414 161.188  1.00 26.19           O
ATOM   4433  CB  HIS A 405      14.749  24.931 159.330  1.00 29.32           C
ATOM   4434  CG  HIS A 405      14.676  25.674 158.041  1.00 29.24           C
ATOM   4435  ND1 HIS A 405      14.026  25.177 156.934  1.00 31.32           N
ATOM   4436  CD2 HIS A 405      15.183  26.873 157.677  1.00 30.05           C
ATOM   4437  CE1 HIS A 405      14.135  26.041 155.944  1.00 30.72           C
ATOM   4438  NE2 HIS A 405      14.835  27.077 156.369  1.00 31.01           N
ATOM   4439  H   HIS A 405      15.158  24.482 161.964  1.00 37.00           H
ATOM   4440  HA  HIS A 405      16.095  26.252 160.123  1.00 37.09           H
ATOM   4441  HB2 HIS A 405      13.849  24.660 159.570  1.00 35.18           H
ATOM   4442  HB3 HIS A 405      15.304  24.148 159.192  1.00 35.18           H
ATOM   4443  HD2 HIS A 405      15.679  27.449 158.214  1.00 36.06           H
ATOM   4444  HE1 HIS A 405      13.779  25.938 155.091  1.00 36.87           H
ATOM   4445  HE2 HIS A 405      15.033  27.771 155.902  1.00 37.21           H
ATOM   4446  N   PHE A 406      14.705  28.034 161.024  1.00 25.44           N
ATOM   4447  CA  PHE A 406      13.779  29.131 161.293  1.00 22.74           C
ATOM   4448  C   PHE A 406      13.225  29.592 159.946  1.00 28.77           C
ATOM   4449  O   PHE A 406      13.933  30.264 159.185  1.00 20.44           O
ATOM   4450  CB  PHE A 406      14.500  30.286 161.991  1.00 22.24           C
ATOM   4451  CG  PHE A 406      14.938  30.002 163.414  1.00 32.32           C
ATOM   4452  CD1 PHE A 406      16.013  29.167 163.672  1.00 30.49           C
ATOM   4453  CD2 PHE A 406      14.301  30.613 164.489  1.00 35.34           C
ATOM   4454  CE1 PHE A 406      16.436  28.935 164.975  1.00 36.06           C
ATOM   4455  CE2 PHE A 406      14.720  30.390 165.788  1.00 34.25           C
ATOM   4456  CZ  PHE A 406      15.787  29.542 166.031  1.00 33.17           C
ATOM   4457  H   PHE A 406      15.519  28.288 160.917  1.00 30.53           H
ATOM   4458  HA  PHE A 406      13.047  28.825 161.852  1.00 27.29           H
ATOM   4459  HB2 PHE A 406      15.293  30.508 161.480  1.00 26.69           H
ATOM   4460  HB3 PHE A 406      13.904  31.051 162.016  1.00 26.69           H
ATOM   4461  HD1 PHE A 406      16.457  28.757 162.965  1.00 36.59           H
ATOM   4462  HD2 PHE A 406      13.586  31.187 164.332  1.00 42.41           H
ATOM   4463  HE1 PHE A 406      17.153  28.365 165.135  1.00 43.28           H
ATOM   4464  HE2 PHE A 406      14.278  30.797 166.497  1.00 41.09           H
ATOM   4465  HZ  PHE A 406      16.065  29.382 166.904  1.00 39.80           H
ATOM   4466  N   GLU A 407      11.965  29.258 159.670  1.00 24.80           N
ATOM   4467  CA  GLU A 407      11.353  29.422 158.351  1.00 29.13           C
ATOM   4468  C   GLU A 407       9.901  29.880 158.476  1.00 29.20           C
ATOM   4469  O   GLU A 407       9.119  29.287 159.222  1.00 26.10           O
ATOM   4470  CB  GLU A 407      11.418  28.103 157.571  1.00 25.71           C
ATOM   4471  CG  GLU A 407      10.631  28.072 156.268  1.00 29.46           C
ATOM   4472  CD  GLU A 407      11.031  29.189 155.297  1.00 26.74           C
ATOM   4473  OE1 GLU A 407      12.238  29.345 154.971  1.00 22.83           O
ATOM   4474  OE2 GLU A 407      10.119  29.929 154.896  1.00 19.84           O1-
ATOM   4475  H   GLU A 407      11.427  28.922 160.251  1.00 29.75           H
ATOM   4476  HA  GLU A 407      11.842  30.095 157.853  1.00 34.96           H
ATOM   4477  HB2 GLU A 407      12.345  27.920 157.355  1.00 30.85           H
ATOM   4478  HB3 GLU A 407      11.072  27.395 158.137  1.00 30.85           H
ATOM   4479  HG2 GLU A 407      10.786  27.223 155.827  1.00 35.35           H
ATOM   4480  HG3 GLU A 407       9.687  28.173 156.468  1.00 35.35           H
ATOM   4481  N   VAL A 408       9.532  30.914 157.715  1.00 26.59           N
ATOM   4482  CA  VAL A 408       8.177  31.451 157.771  1.00 25.49           C
ATOM   4483  C   VAL A 408       7.183  30.668 156.910  1.00 25.52           C
ATOM   4484  O   VAL A 408       5.987  30.666 157.216  1.00 28.91           O
ATOM   4485  CB  VAL A 408       8.213  32.942 157.393  1.00 31.02           C
ATOM   4486  CG1 VAL A 408       8.463  33.138 155.892  1.00 24.12           C
ATOM   4487  CG2 VAL A 408       6.916  33.637 157.834  1.00 32.83           C
ATOM   4488  H   VAL A 408      10.050  31.320 157.160  1.00 31.91           H
ATOM   4489  HA  VAL A 408       7.866  31.395 158.689  1.00 30.59           H
ATOM   4490  HB  VAL A 408       8.946  33.363 157.869  1.00 37.23           H
ATOM   4491 HG11 VAL A 408       8.479  34.088 155.697  1.00 28.94           H
ATOM   4492 HG12 VAL A 408       9.316  32.738 155.660  1.00 28.94           H
ATOM   4493 HG13 VAL A 408       7.749  32.709 155.395  1.00 28.94           H
ATOM   4494 HG21 VAL A 408       6.960  34.574 157.586  1.00 39.40           H
ATOM   4495 HG22 VAL A 408       6.165  33.212 157.391  1.00 39.40           H
ATOM   4496 HG23 VAL A 408       6.824  33.553 158.796  1.00 39.40           H
ATOM   4497  N   SER A 409       7.630  29.971 155.872  1.00 25.42           N
ATOM   4498  CA  SER A 409       6.716  29.261 154.980  1.00 28.38           C
ATOM   4499  C   SER A 409       6.799  27.770 155.233  1.00 31.86           C
ATOM   4500  O   SER A 409       7.861  27.166 154.994  1.00 32.41           O
ATOM   4501  CB  SER A 409       7.034  29.555 153.516  1.00 34.19           C
ATOM   4502  OG  SER A 409       6.858  30.938 153.261  1.00 40.82           O
ATOM   4503  H   SER A 409       8.460  29.893 155.660  1.00 30.51           H
ATOM   4504  HA  SER A 409       5.807  29.550 155.158  1.00 34.05           H
ATOM   4505  HB2 SER A 409       7.955  29.311 153.334  1.00 41.03           H
ATOM   4506  HB3 SER A 409       6.434  29.046 152.950  1.00 41.03           H
ATOM   4507  HG  SER A 409       7.032  31.105 152.456  1.00 48.99           H
ATOM   4508  N   PRO A 410       5.723  27.136 155.707  1.00 33.99           N
ATOM   4509  CA  PRO A 410       5.784  25.690 155.978  1.00 32.23           C
ATOM   4510  C   PRO A 410       6.128  24.871 154.747  1.00 32.62           C
ATOM   4511  O   PRO A 410       6.770  23.818 154.871  1.00 33.85           O
ATOM   4512  CB  PRO A 410       4.370  25.381 156.495  1.00 35.61           C
ATOM   4513  CG  PRO A 410       3.893  26.685 157.085  1.00 43.06           C
ATOM   4514  CD  PRO A 410       4.470  27.745 156.198  1.00 38.17           C
ATOM   4515  HA  PRO A 410       6.429  25.505 156.678  1.00 38.67           H
ATOM   4516  HB2 PRO A 410       3.802  25.108 155.757  1.00 42.74           H
ATOM   4517  HB3 PRO A 410       4.411  24.689 157.174  1.00 42.74           H
ATOM   4518  HG2 PRO A 410       2.924  26.715 157.070  1.00 51.68           H
ATOM   4519  HG3 PRO A 410       4.227  26.775 157.991  1.00 51.68           H
ATOM   4520  HD2 PRO A 410       3.871  27.930 155.458  1.00 45.80           H
ATOM   4521  HD3 PRO A 410       4.662  28.547 156.710  1.00 45.80           H
ATOM   4522  N   LYS A 411       5.734  25.329 153.554  1.00 33.08           N
ATOM   4523  CA  LYS A 411       6.094  24.610 152.335  1.00 39.33           C
ATOM   4524  C   LYS A 411       7.608  24.564 152.128  1.00 35.49           C
ATOM   4525  O   LYS A 411       8.097  23.711 151.383  1.00 32.77           O
ATOM   4526  CB  LYS A 411       5.417  25.249 151.113  1.00 33.30           C
ATOM   4527  H   LYS A 411       5.266  26.039 153.429  1.00 39.70           H
ATOM   4528  HA  LYS A 411       5.776  23.697 152.406  1.00 47.20           H
ATOM   4529  HB1 LYS A 411       4.455  25.186 151.216  1.00 39.96           H
ATOM   4530  HB3 LYS A 411       5.696  24.775 150.314  1.00 39.96           H
ATOM   4531  N   ASN A 412       8.368  25.458 152.753  1.00 34.03           N
ATOM   4532  CA  ASN A 412       9.812  25.443 152.585  1.00 30.50           C
ATOM   4533  C   ASN A 412      10.531  24.698 153.704  1.00 34.01           C
ATOM   4534  O   ASN A 412      11.761  24.670 153.721  1.00 34.70           O
ATOM   4535  CB  ASN A 412      10.327  26.870 152.435  1.00 28.07           C
ATOM   4536  CG  ASN A 412      10.327  27.329 150.965  1.00 32.69           C
ATOM   4537  OD1 ASN A 412       9.954  26.564 150.080  1.00 34.77           O
ATOM   4538  ND2 ASN A 412      10.798  28.548 150.706  1.00 33.73           N
ATOM   4539  H   ASN A 412       8.075  26.076 153.275  1.00 40.84           H
ATOM   4540  HA  ASN A 412      10.014  24.978 151.758  1.00 36.60           H
ATOM   4541  HB2 ASN A 412       9.755  27.470 152.940  1.00 33.69           H
ATOM   4542  HB3 ASN A 412      11.237  26.918 152.767  1.00 33.69           H
ATOM   4543 HD21 ASN A 412      10.814  28.840 149.897  1.00 40.48           H
ATOM   4544 HD22 ASN A 412      11.085  29.043 151.348  1.00 40.48           H
ATOM   4545  N   ILE A 413       9.792  24.050 154.608  1.00 38.74           N
ATOM   4546  CA  ILE A 413      10.372  23.253 155.690  1.00 37.32           C
ATOM   4547  C   ILE A 413      10.396  21.789 155.260  1.00 33.76           C
ATOM   4548  O   ILE A 413       9.380  21.247 154.805  1.00 33.64           O
ATOM   4549  CB  ILE A 413       9.585  23.440 157.003  1.00 39.15           C
ATOM   4550  CG1 ILE A 413       9.667  24.908 157.473  1.00 35.08           C
ATOM   4551  CG2 ILE A 413      10.141  22.518 158.086  1.00 38.01           C
ATOM   4552  CD1 ILE A 413       8.862  25.200 158.706  1.00 32.75           C
ATOM   4553  H   ILE A 413       8.933  24.058 154.614  1.00 46.48           H
ATOM   4554  HA  ILE A 413      11.286  23.538 155.843  1.00 44.78           H
ATOM   4555  HB  ILE A 413       8.655  23.213 156.845  1.00 46.98           H
ATOM   4556 HG12 ILE A 413      10.593  25.122 157.667  1.00 42.09           H
ATOM   4557 HG13 ILE A 413       9.339  25.482 156.763  1.00 42.09           H
ATOM   4558 HG21 ILE A 413       9.635  22.650 158.903  1.00 45.62           H
ATOM   4559 HG22 ILE A 413      10.059  21.598 157.790  1.00 45.62           H
ATOM   4560 HG23 ILE A 413      11.074  22.736 158.236  1.00 45.62           H
ATOM   4561 HD11 ILE A 413       8.966  26.137 158.935  1.00 39.30           H
ATOM   4562 HD12 ILE A 413       7.929  25.004 158.527  1.00 39.30           H
ATOM   4563 HD13 ILE A 413       9.184  24.644 159.432  1.00 39.30           H
ATOM   4564  N   ASN A 414      11.562  21.153 155.385  1.00 31.68           N
ATOM   4565  CA  ASN A 414      11.767  19.773 154.929  1.00 39.59           C
ATOM   4566  C   ASN A 414      11.479  19.599 153.439  1.00 36.92           C
ATOM   4567  O   ASN A 414      11.137  18.501 152.994  1.00 38.21           O
ATOM   4568  CB  ASN A 414      10.914  18.794 155.733  1.00 35.87           C
ATOM   4569  CG  ASN A 414      11.228  18.838 157.217  1.00 42.25           C
ATOM   4570  OD1 ASN A 414      12.389  18.969 157.638  1.00 41.22           O
ATOM   4571  ND2 ASN A 414      10.184  18.750 158.027  1.00 45.27           N
ATOM   4572  H   ASN A 414      12.263  21.505 155.737  1.00 38.01           H
ATOM   4573  HA  ASN A 414      12.697  19.538 155.075  1.00 47.51           H
ATOM   4574  HB2 ASN A 414       9.978  19.020 155.617  1.00 43.04           H
ATOM   4575  HB3 ASN A 414      11.081  17.893 155.417  1.00 43.04           H
ATOM   4576 HD21 ASN A 414      10.298  18.769 158.879  1.00 54.32           H
ATOM   4577 HD22 ASN A 414       9.392  18.674 157.700  1.00 54.32           H
ATOM   4578  N   LYS A 415      11.618  20.669 152.650  1.00 35.57           N
ATOM   4579  CA  LYS A 415      11.385  20.578 151.205  1.00 34.20           C
ATOM   4580  C   LYS A 415      12.587  19.978 150.497  1.00 32.06           C
ATOM   4581  O   LYS A 415      12.425  19.183 149.569  1.00 33.52           O
ATOM   4582  CB  LYS A 415      11.076  21.966 150.619  1.00 34.83           C
ATOM   4583  CG  LYS A 415      10.682  21.982 149.142  1.00 39.23           C
ATOM   4584  CD  LYS A 415      10.496  23.407 148.584  1.00 37.15           C
ATOM   4585  CE  LYS A 415      11.841  24.132 148.396  1.00 36.00           C
ATOM   4586  NZ  LYS A 415      11.710  25.557 147.893  1.00 32.86           N1+
ATOM   4587  H   LYS A 415      11.846  21.452 152.923  1.00 42.68           H
ATOM   4588  HA  LYS A 415      10.620  20.004 151.041  1.00 41.04           H
ATOM   4589  HB2 LYS A 415      10.342  22.354 151.121  1.00 41.80           H
ATOM   4590  HB3 LYS A 415      11.865  22.522 150.716  1.00 41.80           H
ATOM   4591  HG2 LYS A 415      11.378  21.546 148.625  1.00 47.07           H
ATOM   4592  HG3 LYS A 415       9.843  21.506 149.034  1.00 47.07           H
ATOM   4593  HD2 LYS A 415      10.056  23.356 147.721  1.00 44.58           H
ATOM   4594  HD3 LYS A 415       9.958  23.924 149.204  1.00 44.58           H
ATOM   4595  HE2 LYS A 415      12.301  24.160 149.249  1.00 43.20           H
ATOM   4596  HE3 LYS A 415      12.373  23.639 147.752  1.00 43.20           H
ATOM   4597  HZ1 LYS A 415      12.516  25.923 147.804  1.00 39.43           H
ATOM   4598  HZ2 LYS A 415      11.300  25.564 147.103  1.00 39.43           H
ATOM   4599  HZ3 LYS A 415      11.235  26.040 148.470  1.00 39.43           H
ATOM   4600  N   VAL A 416      13.786  20.351 150.939  1.00 33.26           N
ATOM   4601  CA  VAL A 416      15.040  19.958 150.316  1.00 32.67           C
ATOM   4602  C   VAL A 416      15.777  18.918 151.160  1.00 36.27           C
ATOM   4603  O   VAL A 416      16.251  17.907 150.642  1.00 38.34           O
ATOM   4604  CB  VAL A 416      15.938  21.197 150.063  1.00 33.76           C
ATOM   4605  CG1 VAL A 416      17.238  20.799 149.356  1.00 33.26           C
ATOM   4606  CG2 VAL A 416      15.190  22.264 149.268  1.00 37.08           C
ATOM   4607  H   VAL A 416      13.899  20.852 151.628  1.00 39.92           H
ATOM   4608  HA  VAL A 416      14.846  19.555 149.455  1.00 39.20           H
ATOM   4609  HB  VAL A 416      16.177  21.584 150.920  1.00 40.52           H
ATOM   4610 HG11 VAL A 416      17.776  21.594 149.214  1.00 39.91           H
ATOM   4611 HG12 VAL A 416      17.721  20.169 149.914  1.00 39.91           H
ATOM   4612 HG13 VAL A 416      17.021  20.389 148.505  1.00 39.91           H
ATOM   4613 HG21 VAL A 416      15.778  23.023 149.128  1.00 44.49           H
ATOM   4614 HG22 VAL A 416      14.922  21.891 148.413  1.00 44.49           H
ATOM   4615 HG23 VAL A 416      14.407  22.540 149.769  1.00 44.49           H
ATOM   4616  N   VAL A 417      15.938  19.185 152.452  1.00 37.76           N
ATOM   4617  CA  VAL A 417      16.642  18.279 153.351  1.00 44.19           C
ATOM   4618  C   VAL A 417      15.814  18.109 154.619  1.00 41.03           C
ATOM   4619  O   VAL A 417      15.125  19.035 155.064  1.00 38.86           O
ATOM   4620  CB  VAL A 417      18.067  18.791 153.680  1.00 47.14           C
ATOM   4621  CG1 VAL A 417      18.011  20.149 154.382  1.00 42.69           C
ATOM   4622  CG2 VAL A 417      18.808  17.767 154.534  1.00 52.62           C
ATOM   4623  H   VAL A 417      15.644  19.895 152.837  1.00 45.32           H
ATOM   4624  HA  VAL A 417      16.724  17.411 152.926  1.00 53.03           H
ATOM   4625  HB  VAL A 417      18.561  18.902 152.852  1.00 56.57           H
ATOM   4626 HG11 VAL A 417      18.916  20.442 154.575  1.00 51.22           H
ATOM   4627 HG12 VAL A 417      17.573  20.788 153.799  1.00 51.22           H
ATOM   4628 HG13 VAL A 417      17.511  20.056 155.208  1.00 51.22           H
ATOM   4629 HG21 VAL A 417      19.696  18.103 154.730  1.00 63.14           H
ATOM   4630 HG22 VAL A 417      18.316  17.630 155.359  1.00 63.14           H
ATOM   4631 HG23 VAL A 417      18.870  16.932 154.044  1.00 63.14           H
ATOM   4632  N   GLN A 418      15.874  16.911 155.196  1.00 42.70           N
ATOM   4633  CA  GLN A 418      15.155  16.647 156.438  1.00 44.48           C
ATOM   4634  C   GLN A 418      15.806  17.432 157.571  1.00 40.16           C
ATOM   4635  O   GLN A 418      17.030  17.415 157.722  1.00 41.46           O
ATOM   4636  CB  GLN A 418      15.153  15.145 156.747  1.00 42.21           C
ATOM   4637  H   GLN A 418      16.319  16.241 154.892  1.00 51.24           H
ATOM   4638  HA  GLN A 418      14.236  16.943 156.349  1.00 53.37           H
ATOM   4639  HB1 GLN A 418      14.675  14.678 156.044  1.00 50.66           H
ATOM   4640  HB3 GLN A 418      14.714  14.998 157.600  1.00 50.66           H
ATOM   4641  N   THR A 419      14.998  18.156 158.345  1.00 37.84           N
ATOM   4642  CA  THR A 419      15.502  18.900 159.490  1.00 42.60           C
ATOM   4643  C   THR A 419      15.078  18.236 160.795  1.00 38.67           C
ATOM   4644  O   THR A 419      14.098  17.488 160.858  1.00 38.05           O
ATOM   4645  CB  THR A 419      15.013  20.363 159.490  1.00 43.51           C
ATOM   4646  OG1 THR A 419      13.633  20.434 159.883  1.00 43.55           O
ATOM   4647  CG2 THR A 419      15.195  20.986 158.120  1.00 44.32           C
ATOM   4648  H   THR A 419      14.149  18.230 158.225  1.00 45.41           H
ATOM   4649  HA  THR A 419      16.471  18.908 159.458  1.00 51.13           H
ATOM   4650  HB  THR A 419      15.546  20.871 160.121  1.00 52.21           H
ATOM   4651  HG1 THR A 419      13.159  19.993 159.349  1.00 52.26           H
ATOM   4652 HG21 THR A 419      14.885  21.905 158.129  1.00 53.18           H
ATOM   4653 HG22 THR A 419      16.133  20.972 157.872  1.00 53.18           H
ATOM   4654 HG23 THR A 419      14.687  20.489 157.460  1.00 53.18           H
ATOM   4655  N   GLN A 420      15.823  18.549 161.850  1.00 36.52           N
ATOM   4656  CA  GLN A 420      15.534  17.998 163.169  1.00 41.09           C
ATOM   4657  C   GLN A 420      14.535  18.853 163.933  1.00 38.53           C
ATOM   4658  O   GLN A 420      13.627  18.317 164.567  1.00 38.62           O
ATOM   4659  CB  GLN A 420      16.822  17.858 163.975  1.00 37.83           C
ATOM   4660  CG  GLN A 420      17.622  16.600 163.615  1.00 41.99           C
ATOM   4661  CD  GLN A 420      18.048  16.563 162.146  1.00 40.89           C
ATOM   4662  OE1 GLN A 420      18.820  17.409 161.690  1.00 34.25           O
ATOM   4663  NE2 GLN A 420      17.557  15.571 161.413  1.00 38.28           N
ATOM   4664  H   GLN A 420      16.501  19.078 161.829  1.00 43.82           H
ATOM   4665  HA  GLN A 420      15.150  17.114 163.063  1.00 49.30           H
ATOM   4666  HB2 GLN A 420      17.385  18.629 163.806  1.00 45.39           H
ATOM   4667  HB3 GLN A 420      16.600  17.811 164.918  1.00 45.39           H
ATOM   4668  HG2 GLN A 420      18.424  16.570 164.160  1.00 50.38           H
ATOM   4669  HG3 GLN A 420      17.075  15.818 163.788  1.00 50.38           H
ATOM   4670 HE21 GLN A 420      17.029  14.993 161.769  1.00 45.94           H
ATOM   4671 HE22 GLN A 420      17.766  15.506 160.581  1.00 45.94           H
ATOM   4672  N   ILE A 421      14.684  20.172 163.877  1.00 35.50           N
ATOM   4673  CA  ILE A 421      13.785  21.101 164.538  1.00 31.63           C
ATOM   4674  C   ILE A 421      13.366  22.177 163.537  1.00 33.94           C
ATOM   4675  O   ILE A 421      14.214  22.819 162.912  1.00 33.08           O
ATOM   4676  CB  ILE A 421      14.451  21.734 165.770  1.00 36.40           C
ATOM   4677  CG1 ILE A 421      14.909  20.638 166.754  1.00 37.96           C
ATOM   4678  CG2 ILE A 421      13.490  22.695 166.440  1.00 29.93           C
ATOM   4679  CD1 ILE A 421      15.730  21.178 167.869  1.00 34.13           C
ATOM   4680  H   ILE A 421      15.319  20.561 163.448  1.00 42.60           H
ATOM   4681  HA  ILE A 421      12.990  20.627 164.830  1.00 37.96           H
ATOM   4682  HB  ILE A 421      15.230  22.231 165.478  1.00 43.69           H
ATOM   4683 HG12 ILE A 421      14.127  20.210 167.136  1.00 45.56           H
ATOM   4684 HG13 ILE A 421      15.444  19.987 166.275  1.00 45.56           H
ATOM   4685 HG21 ILE A 421      13.924  23.086 167.214  1.00 35.91           H
ATOM   4686 HG22 ILE A 421      13.249  23.391 165.809  1.00 35.91           H
ATOM   4687 HG23 ILE A 421      12.698  22.208 166.715  1.00 35.91           H
ATOM   4688 HD11 ILE A 421      15.988  20.447 168.453  1.00 40.95           H
ATOM   4689 HD12 ILE A 421      16.520  21.603 167.502  1.00 40.95           H
ATOM   4690 HD13 ILE A 421      15.204  21.826 168.363  1.00 40.95           H
ATOM   4691  N   ALA A 422      12.064  22.377 163.406  1.00 35.73           N
ATOM   4692  CA  ALA A 422      11.477  23.465 162.636  1.00 33.45           C
ATOM   4693  C   ALA A 422      10.863  24.497 163.575  1.00 37.98           C
ATOM   4694  O   ALA A 422       9.960  24.169 164.352  1.00 39.11           O
ATOM   4695  CB  ALA A 422      10.400  22.925 161.701  1.00 33.76           C
ATOM   4696  H   ALA A 422      11.473  21.870 163.770  1.00 42.87           H
ATOM   4697  HA  ALA A 422      12.164  23.897 162.104  1.00 40.13           H
ATOM   4698  HB1 ALA A 422      10.021  23.663 161.197  1.00 40.51           H
ATOM   4699  HB2 ALA A 422      10.801  22.282 161.095  1.00 40.51           H
ATOM   4700  HB3 ALA A 422       9.709  22.496 162.230  1.00 40.51           H
ATOM   4701  N   VAL A 423      11.322  25.742 163.474  1.00 33.24           N
ATOM   4702  CA  VAL A 423      10.725  26.878 164.170  1.00 30.61           C
ATOM   4703  C   VAL A 423       9.963  27.703 163.136  1.00 35.24           C
ATOM   4704  O   VAL A 423      10.569  28.499 162.410  1.00 30.18           O
ATOM   4705  CB  VAL A 423      11.781  27.740 164.867  1.00 33.65           C
ATOM   4706  CG1 VAL A 423      11.106  28.809 165.727  1.00 25.40           C
ATOM   4707  CG2 VAL A 423      12.750  26.886 165.665  1.00 29.99           C
ATOM   4708  H   VAL A 423      12.001  25.959 162.993  1.00 39.89           H
ATOM   4709  HA  VAL A 423      10.096  26.559 164.836  1.00 36.73           H
ATOM   4710  HB  VAL A 423      12.296  28.200 164.186  1.00 40.37           H
ATOM   4711 HG11 VAL A 423      11.789  29.344 166.160  1.00 30.48           H
ATOM   4712 HG12 VAL A 423      10.556  29.371 165.159  1.00 30.48           H
ATOM   4713 HG13 VAL A 423      10.553  28.374 166.395  1.00 30.48           H
ATOM   4714 HG21 VAL A 423      13.402  27.465 166.091  1.00 35.98           H
ATOM   4715 HG22 VAL A 423      12.256  26.393 166.338  1.00 35.98           H
ATOM   4716 HG23 VAL A 423      13.197  26.270 165.064  1.00 35.98           H
ATOM   4717  N   GLU A 424       8.633  27.586 163.120  1.00 35.20           N
ATOM   4718  CA  GLU A 424       7.807  28.290 162.145  1.00 32.39           C
ATOM   4719  C   GLU A 424       7.510  29.719 162.573  1.00 31.02           C
ATOM   4720  O   GLU A 424       7.206  29.993 163.737  1.00 31.95           O
ATOM   4721  CB  GLU A 424       6.473  27.574 161.922  1.00 38.56           C
ATOM   4722  CG  GLU A 424       6.585  26.155 161.361  1.00 47.63           C
ATOM   4723  CD  GLU A 424       5.232  25.584 160.886  1.00 50.35           C
ATOM   4724  OE1 GLU A 424       5.203  24.448 160.345  1.00 51.35           O
ATOM   4725  OE2 GLU A 424       4.206  26.287 161.026  1.00 51.86           O1-
ATOM   4726  H   GLU A 424       8.185  27.100 163.670  1.00 42.24           H
ATOM   4727  HA  GLU A 424       8.276  28.322 161.297  1.00 38.87           H
ATOM   4728  HB2 GLU A 424       6.008  27.518 162.771  1.00 46.27           H
ATOM   4729  HB3 GLU A 424       5.945  28.095 161.296  1.00 46.27           H
ATOM   4730  HG2 GLU A 424       7.190  26.162 160.603  1.00 57.15           H
ATOM   4731  HG3 GLU A 424       6.930  25.569 162.054  1.00 57.15           H
ATOM   4732  N   GLY A 425       7.584  30.626 161.613  1.00 30.13           N
ATOM   4733  CA  GLY A 425       7.192  32.012 161.784  1.00 29.22           C
ATOM   4734  C   GLY A 425       8.314  32.932 161.393  1.00 20.78           C
ATOM   4735  O   GLY A 425       9.328  32.517 160.815  1.00 31.28           O
ATOM   4736  H   GLY A 425       7.870  30.454 160.820  1.00 36.16           H
ATOM   4737  HA2 GLY A 425       6.420  32.207 161.230  1.00 35.06           H
ATOM   4738  HA3 GLY A 425       6.961  32.177 162.711  1.00 35.06           H
ATOM   4739  N   ASP A 426       8.138  34.209 161.702  1.00 21.36           N
ATOM   4740  CA  ASP A 426       9.190  35.177 161.455  1.00 23.26           C
ATOM   4741  C   ASP A 426      10.464  34.827 162.219  1.00 28.16           C
ATOM   4742  O   ASP A 426      10.436  34.615 163.431  1.00 31.13           O
ATOM   4743  CB  ASP A 426       8.702  36.576 161.843  1.00 23.47           C
ATOM   4744  CG  ASP A 426       9.774  37.608 161.675  1.00 30.22           C
ATOM   4745  OD1 ASP A 426      10.169  38.248 162.680  1.00 26.00           O
ATOM   4746  OD2 ASP A 426      10.273  37.733 160.525  1.00 27.00           O1-
ATOM   4747  H   ASP A 426       7.424  34.537 162.052  1.00 25.64           H
ATOM   4748  HA  ASP A 426       9.399  35.183 160.508  1.00 27.92           H
ATOM   4749  HB2 ASP A 426       7.954  36.821 161.277  1.00 28.16           H
ATOM   4750  HB3 ASP A 426       8.429  36.571 162.774  1.00 28.16           H
ATOM   4751  N   ALA A 427      11.602  34.829 161.516  1.00 27.73           N
ATOM   4752  CA  ALA A 427      12.855  34.410 162.126  1.00 26.35           C
ATOM   4753  C   ALA A 427      13.270  35.360 163.232  1.00 33.57           C
ATOM   4754  O   ALA A 427      13.685  34.926 164.311  1.00 29.69           O
ATOM   4755  CB  ALA A 427      13.972  34.347 161.096  1.00 25.62           C
ATOM   4756  H   ALA A 427      11.669  35.067 160.692  1.00 33.28           H
ATOM   4757  HA  ALA A 427      12.744  33.526 162.510  1.00 31.63           H
ATOM   4758  HB1 ALA A 427      14.790  34.066 161.535  1.00 30.74           H
ATOM   4759  HB2 ALA A 427      13.729  33.710 160.407  1.00 30.74           H
ATOM   4760  HB3 ALA A 427      14.091  35.228 160.707  1.00 30.74           H
ATOM   4761  N   THR A 428      13.241  36.660 162.949  1.00 27.10           N
ATOM   4762  CA  THR A 428      13.707  37.646 163.913  1.00 29.84           C
ATOM   4763  C   THR A 428      12.902  37.536 165.204  1.00 35.18           C
ATOM   4764  O   THR A 428      13.464  37.465 166.305  1.00 31.58           O
ATOM   4765  CB  THR A 428      13.612  39.050 163.306  1.00 31.44           C
ATOM   4766  OG1 THR A 428      14.496  39.149 162.179  1.00 32.74           O
ATOM   4767  CG2 THR A 428      14.018  40.138 164.308  1.00 29.94           C
ATOM   4768  H   THR A 428      12.957  36.994 162.209  1.00 32.53           H
ATOM   4769  HA  THR A 428      14.637  37.470 164.123  1.00 35.80           H
ATOM   4770  HB  THR A 428      12.701  39.220 163.020  1.00 37.73           H
ATOM   4771  HG1 THR A 428      14.283  38.583 161.597  1.00 39.29           H
ATOM   4772 HG21 THR A 428      13.947  41.012 163.894  1.00 35.92           H
ATOM   4773 HG22 THR A 428      13.435  40.108 165.083  1.00 35.92           H
ATOM   4774 HG23 THR A 428      14.933  39.998 164.596  1.00 35.92           H
ATOM   4775  N   THR A 429      11.578  37.465 165.072  1.00 35.82           N
ATOM   4776  CA  THR A 429      10.702  37.339 166.224  1.00 33.19           C
ATOM   4777  C   THR A 429      11.076  36.116 167.052  1.00 37.25           C
ATOM   4778  O   THR A 429      11.284  36.214 168.264  1.00 34.29           O
ATOM   4779  CB  THR A 429       9.258  37.259 165.737  1.00 29.87           C
ATOM   4780  OG1 THR A 429       8.926  38.496 165.112  1.00 37.32           O
ATOM   4781  CG2 THR A 429       8.275  36.985 166.870  1.00 32.42           C
ATOM   4782  H   THR A 429      11.164  37.489 164.318  1.00 42.99           H
ATOM   4783  HA  THR A 429      10.792  38.125 166.785  1.00 39.83           H
ATOM   4784  HB  THR A 429       9.179  36.542 165.088  1.00 35.85           H
ATOM   4785  HG1 THR A 429       9.438  38.636 164.461  1.00 44.79           H
ATOM   4786 HG21 THR A 429       7.371  36.942 166.522  1.00 38.90           H
ATOM   4787 HG22 THR A 429       8.490  36.141 167.298  1.00 38.90           H
ATOM   4788 HG23 THR A 429       8.325  37.695 167.530  1.00 38.90           H
ATOM   4789  N   ASN A 430      11.182  34.953 166.403  1.00 35.11           N
ATOM   4790  CA  ASN A 430      11.480  33.728 167.126  1.00 30.89           C
ATOM   4791  C   ASN A 430      12.889  33.727 167.691  1.00 30.53           C
ATOM   4792  O   ASN A 430      13.124  33.113 168.732  1.00 34.58           O
ATOM   4793  CB  ASN A 430      11.252  32.531 166.220  1.00 30.55           C
ATOM   4794  CG  ASN A 430       9.783  32.314 165.954  1.00 31.18           C
ATOM   4795  OD1 ASN A 430       8.970  32.662 166.799  1.00 28.30           O
ATOM   4796  ND2 ASN A 430       9.426  31.740 164.789  1.00 30.69           N
ATOM   4797  H   ASN A 430      11.086  34.853 165.555  1.00 42.13           H
ATOM   4798  HA  ASN A 430      10.866  33.652 167.872  1.00 37.07           H
ATOM   4799  HB2 ASN A 430      11.695  32.682 165.371  1.00 36.66           H
ATOM   4800  HB3 ASN A 430      11.605  31.734 166.646  1.00 36.66           H
ATOM   4801 HD21 ASN A 430       8.595  31.605 164.613  1.00 36.83           H
ATOM   4802 HD22 ASN A 430      10.029  31.508 164.221  1.00 36.83           H
ATOM   4803  N   LEU A 431      13.835  34.408 167.049  1.00 32.72           N
ATOM   4804  CA  LEU A 431      15.158  34.502 167.646  1.00 34.17           C
ATOM   4805  C   LEU A 431      15.109  35.296 168.947  1.00 40.16           C
ATOM   4806  O   LEU A 431      15.766  34.919 169.926  1.00 32.55           O
ATOM   4807  CB  LEU A 431      16.147  35.134 166.676  1.00 28.18           C
ATOM   4808  CG  LEU A 431      16.645  34.263 165.509  1.00 35.28           C
ATOM   4809  CD1 LEU A 431      17.632  35.091 164.675  1.00 34.60           C
ATOM   4810  CD2 LEU A 431      17.277  32.968 165.911  1.00 29.26           C
ATOM   4811  H   LEU A 431      13.740  34.810 166.295  1.00 39.26           H
ATOM   4812  HA  LEU A 431      15.474  33.608 167.853  1.00 41.00           H
ATOM   4813  HB2 LEU A 431      15.727  35.917 166.287  1.00 33.81           H
ATOM   4814  HB3 LEU A 431      16.929  35.408 167.180  1.00 33.81           H
[truncated: 1,379,548 more chars]
