# Supplementary material for: High-throughput quantum-mechanics/molecular-mechanics (ONIOM) macromolecular crystallographic refinement with PHENIX/DivCon: the impact of mixed Hamiltonian methods on ligand and protein structure
Source: Acta Crystallogr D Struct Biol. 2018 Oct 29;74(Pt 11):1063–77. doi: 10.1107/S2059798318012913 (PMC6213575; doi:10.1107/S2059798318012913)
Supplement: Supplementary file 4 [file d-74-01063-sup4.gz › results_PHENIX/1TOW-H_refine_001.pdb]

REMARK Date 2017-01-10 Time 18:17:17 EST -0500 (1484090237.18 s)
REMARK PHENIX refinement
REMARK 
REMARK ****************** INPUT FILES AND LABELS ******************************
REMARK Reflections:
REMARK   file name      : 1TOW.sf
REMARK   labels         : ['r1towsf,wavelength_id=1,_refln.F_meas_au,_refln.F_meas_sigma_au']
REMARK R-free flags:
REMARK   file name      : None
REMARK   label          : R-free-flags
REMARK   test_flag_value: 1
REMARK Model file name(s): 
REMARK   /scratch/oleg/2711100.gondor.quantumbioinc.com/1TOW-H.pdb
REMARK 
REMARK ******************** REFINEMENT SUMMARY: QUICK FACTS *******************
REMARK Start: r_work = 0.1905 r_free = 0.1892 bonds = 0.011 angles = 1.423
REMARK Final: r_work = 0.1546 r_free = 0.2203 bonds = 0.014 angles = 1.109
REMARK ************************************************************************
REMARK 
REMARK ****************** REFINEMENT STATISTICS STEP BY STEP ******************
REMARK leading digit, like 1_, means number of macro-cycle                     
REMARK 0    : statistics at the very beginning when nothing is done yet        
REMARK 1_bss: bulk solvent correction and/or (anisotropic) scaling             
REMARK 1_xyz: refinement of coordinates                                        
REMARK 1_adp: refinement of ADPs (Atomic Displacement Parameters)              
REMARK 1_occ: refinement of occupancies                                        
REMARK ------------------------------------------------------------------------
REMARK  stage       r-work r-free bonds angles b_min b_max b_ave n_water shift
REMARK       0    : 0.2598 0.2733 0.011  1.42   9.3  85.9  20.4 522      0.000
REMARK       1_bss: 0.1905 0.1892 0.011  1.42   9.3  85.8  20.3 522      0.000
REMARK 1_settarget: 0.1905 0.1892 0.011  1.42   9.3  85.8  20.3 522      0.000
REMARK       1_nqh: 0.1907 0.1888 0.011  1.42   9.3  85.8  20.3 522      0.004
REMARK    1_weight: 0.1907 0.1888 0.011  1.42   9.3  85.8  20.3 522      0.004
REMARK    1_checkH: 0.1916 0.1907 0.011  1.42   9.3  85.8  20.3 522      0.412
REMARK    1_xyzrec: 0.1791 0.2167 0.014  1.02   9.3  85.8  20.3 522      0.499
REMARK    1_checkH: 0.1792 0.2171 0.014  1.02   9.3  85.8  20.3 522      0.500
REMARK   1_regHxyz: 0.1798 0.2167 0.014  1.02   9.3  85.8  20.3 522      0.515
REMARK       1_adp: 0.1663 0.2147 0.014  1.02   9.4  80.8  20.6 522      0.515
REMARK   1_regHadp: 0.1650 0.2129 0.014  1.02   9.4  80.8  20.6 522      0.515
REMARK       2_bss: 0.1650 0.2128 0.014  1.02   9.3  80.8  20.5 522      0.515
REMARK 2_settarget: 0.1650 0.2128 0.014  1.02   9.3  80.8  20.5 522      0.515
REMARK 2_updatecdl: 0.1650 0.2128 0.014  1.02   9.3  80.8  20.5 522      0.515
REMARK       2_nqh: 0.1650 0.2128 0.014  1.02   9.3  80.8  20.5 522      0.515
REMARK    2_weight: 0.1650 0.2128 0.014  1.02   9.3  80.8  20.5 522      0.515
REMARK    2_checkH: 0.1650 0.2128 0.014  1.02   9.3  80.8  20.5 522      0.515
REMARK    2_xyzrec: 0.1614 0.2154 0.012  1.04   9.3  80.8  20.5 522      0.517
REMARK    2_checkH: 0.1614 0.2154 0.012  1.04   9.3  80.8  20.5 522      0.517
REMARK   2_regHxyz: 0.1618 0.2154 0.012  1.04   9.3  80.8  20.5 522      0.520
REMARK       2_adp: 0.1582 0.2160 0.012  1.04   8.1  75.8  20.4 522      0.520
REMARK   2_regHadp: 0.1583 0.2162 0.012  1.04   8.1  75.8  20.4 522      0.520
REMARK       3_bss: 0.1582 0.2158 0.012  1.04   8.1  75.8  20.4 522      0.520
REMARK 3_settarget: 0.1582 0.2158 0.012  1.04   8.1  75.8  20.4 522      0.520
REMARK 3_updatecdl: 0.1582 0.2158 0.012  1.05   8.1  75.8  20.4 522      0.520
REMARK       3_nqh: 0.1582 0.2158 0.012  1.05   8.1  75.8  20.4 522      0.520
REMARK    3_weight: 0.1582 0.2158 0.012  1.05   8.1  75.8  20.4 522      0.520
REMARK    3_checkH: 0.1582 0.2158 0.012  1.05   8.1  75.8  20.4 522      0.520
REMARK    3_xyzrec: 0.1541 0.2203 0.014  1.11   8.1  75.8  20.4 522      0.532
REMARK    3_checkH: 0.1542 0.2204 0.014  1.11   8.1  75.8  20.4 522      0.532
REMARK   3_regHxyz: 0.1547 0.2200 0.014  1.11   8.1  75.8  20.4 522      0.533
REMARK       3_adp: 0.1547 0.2200 0.014  1.11   8.1  75.8  20.4 522      0.533
REMARK   3_regHadp: 0.1547 0.2200 0.014  1.11   8.1  75.8  20.4 522      0.533
REMARK         end: 0.1546 0.2203 0.014  1.11   8.2  75.9  20.5 522      0.533
REMARK ------------------------------------------------------------------------
REMARK MODEL CONTENT.
REMARK  ELEMENT        ATOM RECORD COUNT   OCCUPANCY SUM
REMARK        C                      658          658.00
REMARK        H                     1399         1399.00
REMARK        O                      356          356.00
REMARK        N                      174          174.00
REMARK        S                        6            6.00
REMARK      O1-                       21           21.00
REMARK    TOTAL                     2614         2614.00
REMARK -----------------------------------------------------------------------
REMARK r_free_flags.md5.hexdigest 22f378c03798d82e73c93951705195fa
REMARK 
REMARK IF THIS FILE IS FOR PDB DEPOSITION: REMOVE ALL FROM THIS LINE UP.
REMARK   3
REMARK   3 REFINEMENT.
REMARK   3   PROGRAM     : PHENIX (1.11.1_2575: ???)
REMARK   3   AUTHORS     : Adams,Afonine,Bunkoczi,Burnley,Chen,Dar,Davis,
REMARK   3               : Draizen,Echols,Gildea,Gros,Grosse-Kunstleve,Headd,
REMARK   3               : Hintze,Hung,Ioerger,Liebschner,McCoy,McKee,Moriarty,
REMARK   3               : Oeffner,Poon,Read,Richardson,Richardson,Sacchettini,
REMARK   3               : Sauter,Sobolev,Storoni,Terwilliger,Williams,Zwart
REMARK   3
REMARK   3  REFINEMENT TARGET : ML
REMARK   3  
REMARK   3  DATA USED IN REFINEMENT.
REMARK   3   RESOLUTION RANGE HIGH (ANGSTROMS) : 2.000   
REMARK   3   RESOLUTION RANGE LOW  (ANGSTROMS) : 14.901  
REMARK   3   MIN(FOBS/SIGMA_FOBS)              : 1.38  
REMARK   3   COMPLETENESS FOR RANGE        (%) : 93.78 
REMARK   3   NUMBER OF REFLECTIONS             : 8127      
REMARK   3   NUMBER OF REFLECTIONS (NON-ANOMALOUS) : 8127      
REMARK   3  
REMARK   3  FIT TO DATA USED IN REFINEMENT.
REMARK   3   R VALUE     (WORKING + TEST SET) : 0.1613
REMARK   3   R VALUE            (WORKING SET) : 0.1546
REMARK   3   FREE R VALUE                     : 0.2203
REMARK   3   FREE R VALUE TEST SET SIZE   (%) : 10.00 
REMARK   3   FREE R VALUE TEST SET COUNT      : 813       
REMARK   3  
REMARK   3  FIT TO DATA USED IN REFINEMENT (IN BINS).
REMARK   3   BIN  RESOLUTION RANGE  COMPL.    NWORK NFREE   RWORK  RFREE  CCWORK CCFREE
REMARK   3     1 14.9014 -  3.6199    0.98     1345   150  0.1477 0.1942   0.954  0.920
REMARK   3     2  3.6199 -  2.8800    0.98     1287   143  0.1476 0.2185   0.951  0.877
REMARK   3     3  2.8800 -  2.5179    0.98     1270   141  0.1674 0.2306   0.932  0.845
REMARK   3     4  2.5179 -  2.2886    0.97     1240   138  0.1632 0.2317   0.933  0.868
REMARK   3     5  2.2886 -  2.1251    0.95     1197   132  0.1624 0.2577   0.937  0.839
REMARK   3     6  2.1251 -  2.0001    0.76      975   109  0.1535 0.2378   0.946  0.895
REMARK   3  
REMARK   3  BULK SOLVENT MODELLING.
REMARK   3   METHOD USED        : FLAT BULK SOLVENT MODEL
REMARK   3   SOLVENT RADIUS     : 1.11    
REMARK   3   SHRINKAGE RADIUS   : 0.90    
REMARK   3   GRID STEP FACTOR   : 4.00    
REMARK   3  
REMARK   3  ERROR ESTIMATES.
REMARK   3   COORDINATE ERROR (MAXIMUM-LIKELIHOOD BASED)     : 0.19    
REMARK   3   PHASE ERROR (DEGREES, MAXIMUM-LIKELIHOOD BASED) : 20.89   
REMARK   3  
REMARK   3  STRUCTURE FACTORS CALCULATION ALGORITHM : FFT
REMARK   3  
REMARK   3  RESTRAINTS LIBRARY
REMARK   3    GEOSTD + MON.LIB. + CDL v1.2
REMARK   3  
REMARK   3  DEVIATIONS FROM IDEAL VALUES.
REMARK   3                 RMSD     MAX  COUNT
REMARK   3   BOND      :  0.014   0.084   1056
REMARK   3   ANGLE     :  1.109   7.925   1421
REMARK   3   CHIRALITY :  0.063   0.217    163
REMARK   3   PLANARITY :  0.006   0.026    180
REMARK   3   DIHEDRAL  : 12.837 136.150    632
REMARK   3   MIN NONBONDED DISTANCE : 1.939 
REMARK   3  
REMARK   3  MOLPROBITY STATISTICS.
REMARK   3   ALL-ATOM CLASHSCORE : 3.82
REMARK   3   RAMACHANDRAN PLOT:
REMARK   3     OUTLIERS : 0.78  %
REMARK   3     ALLOWED  : 2.33  %
REMARK   3     FAVORED  : 96.90 %
REMARK   3   ROTAMER OUTLIERS : 3.48 %
REMARK   3   CBETA DEVIATIONS : 0
REMARK   3   PEPTIDE PLANE:
REMARK   3     CIS-PROLINE     : 0
REMARK   3     CIS-GENERAL     : 0
REMARK   3     TWISTED PROLINE : 0
REMARK   3     TWISTED GENERAL : 0
REMARK   3  
REMARK   3  ATOMIC DISPLACEMENT PARAMETERS.
REMARK   3   WILSON B : 19.13
REMARK   3   RMS(B_ISO_OR_EQUIVALENT_BONDED) : 4.06
REMARK   3   ATOMS          NUMBER OF ATOMS
REMARK   3                    ISO.  ANISO. 
REMARK   3    ALL         :   2614       0
REMARK   3    ALL (NO H)  :   1215       0
REMARK   3    SOLVENT     :    174       0
REMARK   3    NON-SOLVENT :   1041       0
REMARK   3    HYDROGENS   :   1399       0
REMARK   3
HELIX    1   1 PHE A   16  VAL A   23  1               Generated by MOE    8
HELIX    2   2 PHE A   27  MET A   35  1               Generated by MOE    9
SHEET    1       GLY A   6  GLU A  14                  Generated by MOE
SHEET    2       ASN A  39  ASN A  45                  Generated by MOE
SHEET    3       VAL A  48  GLU A  54                  Generated by MOE
SHEET    4       THR A  60  PHE A  64                  Generated by MOE
SHEET    5       PHE A  70  VAL A  73                  Generated by MOE
SHEET    6       LYS A  79  ASP A  87                  Generated by MOE
SHEET    7       VAL A  90  TRP A  97                  Generated by MOE
SHEET    8       LYS A 100  GLU A 109                  Generated by MOE
SHEET    9       LYS A 112  MET A 119                  Generated by MOE
SHEET   10       VAL A 122  ARG A 130                  Generated by MOE
CRYST1   72.050   53.045   31.782  90.00  90.00  90.00 P 21 21 2
SCALE1      0.013879  0.000000  0.000000        0.00000
SCALE2      0.000000  0.018852  0.000000        0.00000
SCALE3      0.000000  0.000000  0.031464        0.00000
ATOM      1  N   CYS A   1       4.506  -1.210  13.242  1.00 43.57           N
ATOM      2  CA  CYS A   1       4.596  -0.126  12.260  1.00 47.97           C
ATOM      3  C   CYS A   1       3.807  -0.418  11.002  1.00 41.22           C
ATOM      4  O   CYS A   1       3.963  -1.492  10.436  1.00 45.32           O
ATOM      5  CB  CYS A   1       6.050   0.111  11.851  1.00 47.53           C
ATOM      6  SG  CYS A   1       6.341  -0.208  10.053  1.00 60.54           S
ATOM      7  H1  CYS A   1       4.941  -1.992  12.895  1.00 52.27           H
ATOM      8  H2  CYS A   1       3.583  -1.408  13.417  1.00 52.27           H
ATOM      9  HA  CYS A   1       4.252   0.692  12.652  1.00 57.55           H
ATOM     10  HB2 CYS A   1       6.623  -0.485  12.359  1.00 57.02           H
ATOM     11  HB3 CYS A   1       6.285   1.034  12.034  1.00 57.02           H
ATOM     12  HG  CYS A   1       6.065  -1.350   9.809  1.00 72.63           H
ATOM     13  N   ASP A   2       2.972   0.517  10.544  1.00 43.38           N
ATOM     14  CA  ASP A   2       2.335   0.315   9.250  1.00 39.61           C
ATOM     15  C   ASP A   2       1.563   1.519   8.669  1.00 44.21           C
ATOM     16  O   ASP A   2       0.975   1.413   7.583  1.00 29.80           O
ATOM     17  CB  ASP A   2       1.423  -0.927   9.318  1.00 44.16           C
ATOM     18  CG  ASP A   2       1.158  -1.483  10.795  1.00 55.65           C
ATOM     19  OD1 ASP A   2       1.771  -2.526  11.172  1.00 51.26           O
ATOM     20  OD2 ASP A   2       0.331  -0.913  11.564  1.00 53.78           O1-
ATOM     21  H   ASP A   2       2.766   1.248  10.948  1.00 52.04           H
ATOM     22  HA  ASP A   2       3.036   0.108   8.612  1.00 47.52           H
ATOM     23  HB2 ASP A   2       0.563  -0.701   8.931  1.00 52.97           H
ATOM     24  HB3 ASP A   2       1.834  -1.641   8.806  1.00 52.97           H
ATOM     25  N   ALA A   3       1.502   2.659   9.379  1.00 42.14           N
ATOM     26  CA  ALA A   3       1.366   3.936   8.685  1.00 29.51           C
ATOM     27  C   ALA A   3       2.543   4.209   7.743  1.00 25.04           C
ATOM     28  O   ALA A   3       2.557   5.227   7.053  1.00 22.97           O
ATOM     29  CB  ALA A   3       1.256   5.062   9.709  1.00 34.42           C
ATOM     30  H   ALA A   3       1.536   2.713  10.237  1.00 50.55           H
ATOM     31  HA  ALA A   3       0.552   3.927   8.157  1.00 35.40           H
ATOM     32  HB1 ALA A   3       1.166   5.907   9.241  1.00 41.29           H
ATOM     33  HB2 ALA A   3       0.476   4.907  10.266  1.00 41.29           H
ATOM     34  HB3 ALA A   3       2.057   5.070  10.256  1.00 41.29           H
ATOM     35  N   PHE A   4       3.530   3.320   7.726  1.00 22.84           N
ATOM     36  CA  PHE A   4       4.675   3.381   6.842  1.00 23.24           C
ATOM     37  C   PHE A   4       4.451   2.609   5.561  1.00 16.92           C
ATOM     38  O   PHE A   4       5.246   2.749   4.631  1.00 14.02           O
ATOM     39  CB  PHE A   4       5.887   2.828   7.591  1.00 19.46           C
ATOM     40  CG  PHE A   4       6.335   3.699   8.734  1.00 21.89           C
ATOM     41  CD1 PHE A   4       7.267   4.703   8.536  1.00 19.20           C
ATOM     42  CD2 PHE A   4       5.858   3.495  10.010  1.00 24.81           C
ATOM     43  CE1 PHE A   4       7.674   5.471   9.569  1.00 20.05           C
ATOM     44  CE2 PHE A   4       6.284   4.284  11.060  1.00 21.27           C
ATOM     45  CZ  PHE A   4       7.168   5.262  10.839  1.00 22.05           C
ATOM     46  H   PHE A   4       3.554   2.638   8.250  1.00 27.40           H
ATOM     47  HA  PHE A   4       4.855   4.306   6.613  1.00 27.87           H
ATOM     48  HB2 PHE A   4       5.662   1.956   7.952  1.00 23.33           H
ATOM     49  HB3 PHE A   4       6.629   2.746   6.971  1.00 23.33           H
ATOM     50  HD1 PHE A   4       7.607   4.856   7.684  1.00 23.03           H
ATOM     51  HD2 PHE A   4       5.237   2.821  10.165  1.00 29.76           H
ATOM     52  HE1 PHE A   4       8.293   6.150   9.424  1.00 24.04           H
ATOM     53  HE2 PHE A   4       5.946   4.144  11.915  1.00 25.51           H
ATOM     54  HZ  PHE A   4       7.457   5.793  11.546  1.00 26.45           H
ATOM     55  N   VAL A   5       3.403   1.780   5.508  1.00 16.75           N
ATOM     56  CA  VAL A   5       3.200   0.915   4.354  1.00 16.12           C
ATOM     57  C   VAL A   5       2.967   1.745   3.097  1.00 15.39           C
ATOM     58  O   VAL A   5       2.198   2.721   3.080  1.00 17.69           O
ATOM     59  CB  VAL A   5       2.045  -0.066   4.626  1.00 20.66           C
ATOM     60  CG1 VAL A   5       1.607  -0.777   3.343  1.00 13.76           C
ATOM     61  CG2 VAL A   5       2.474  -1.092   5.651  1.00 21.93           C
ATOM     62  H   VAL A   5       2.806   1.703   6.122  1.00 20.09           H
ATOM     63  HA  VAL A   5       4.004   0.391   4.215  1.00 19.33           H
ATOM     64  HB  VAL A   5       1.284   0.421   4.980  1.00 24.78           H
ATOM     65 HG11 VAL A   5       0.881  -1.385   3.551  1.00 16.49           H
ATOM     66 HG12 VAL A   5       1.310  -0.113   2.700  1.00 16.49           H
ATOM     67 HG13 VAL A   5       2.360  -1.271   2.984  1.00 16.49           H
ATOM     68 HG21 VAL A   5       1.738  -1.703   5.813  1.00 26.30           H
ATOM     69 HG22 VAL A   5       3.240  -1.579   5.309  1.00 26.30           H
ATOM     70 HG23 VAL A   5       2.712  -0.636   6.473  1.00 26.30           H
ATOM     71  N   GLY A   6       3.610   1.338   2.025  1.00 14.80           N
ATOM     72  CA  GLY A   6       3.386   1.958   0.740  1.00 15.67           C
ATOM     73  C   GLY A   6       4.664   1.973  -0.071  1.00 18.12           C
ATOM     74  O   GLY A   6       5.675   1.358   0.291  1.00 11.53           O
ATOM     75  H   GLY A   6       4.186   0.699   2.014  1.00 17.75           H
ATOM     76  HA2 GLY A   6       2.709   1.466   0.250  1.00 18.80           H
ATOM     77  HA3 GLY A   6       3.082   2.871   0.864  1.00 18.80           H
ATOM     78  N   THR A   7       4.583   2.662  -1.203  1.00 13.95           N
ATOM     79  CA  THR A   7       5.729   2.892  -2.069  1.00 19.06           C
ATOM     80  C   THR A   7       6.053   4.392  -2.075  1.00 18.10           C
ATOM     81  O   THR A   7       5.178   5.224  -2.330  1.00 18.12           O
ATOM     82  CB  THR A   7       5.411   2.345  -3.467  1.00 19.79           C
ATOM     83  OG1 THR A   7       5.281   0.912  -3.399  1.00 21.06           O
ATOM     84  CG2 THR A   7       6.457   2.726  -4.456  1.00 19.85           C
ATOM     85  H   THR A   7       3.856   3.015  -1.497  1.00 16.72           H
ATOM     86  HA  THR A   7       6.498   2.414  -1.720  1.00 22.86           H
ATOM     87  HB  THR A   7       4.569   2.722  -3.766  1.00 23.73           H
ATOM     88  HG1 THR A   7       4.661   0.705  -2.872  1.00 25.26           H
ATOM     89 HG21 THR A   7       6.233   2.369  -5.330  1.00 23.80           H
ATOM     90 HG22 THR A   7       6.520   3.692  -4.517  1.00 23.80           H
ATOM     91 HG23 THR A   7       7.317   2.371  -4.182  1.00 23.80           H
ATOM     92  N   TRP A   8       7.311   4.724  -1.829  1.00 13.68           N
ATOM     93  CA  TRP A   8       7.737   6.071  -1.477  1.00 14.91           C
ATOM     94  C   TRP A   8       8.887   6.469  -2.385  1.00 18.42           C
ATOM     95  O   TRP A   8       9.809   5.676  -2.588  1.00 14.54           O
ATOM     96  CB  TRP A   8       8.155   6.141  -0.007  1.00 11.50           C
ATOM     97  CG  TRP A   8       7.117   5.737   0.973  1.00 11.26           C
ATOM     98  CD1 TRP A   8       6.897   4.484   1.481  1.00 14.79           C
ATOM     99  CD2 TRP A   8       6.119   6.583   1.553  1.00 13.04           C
ATOM    100  NE1 TRP A   8       5.823   4.505   2.359  1.00 14.28           N
ATOM    101  CE2 TRP A   8       5.342   5.792   2.421  1.00 16.59           C
ATOM    102  CE3 TRP A   8       5.815   7.936   1.423  1.00 12.86           C
ATOM    103  CZ2 TRP A   8       4.289   6.317   3.157  1.00 18.11           C
ATOM    104  CZ3 TRP A   8       4.767   8.458   2.156  1.00 18.13           C
ATOM    105  CH2 TRP A   8       4.019   7.651   3.012  1.00 20.15           C
ATOM    106  H   TRP A   8       7.962   4.163  -1.861  1.00 16.40           H
ATOM    107  HA  TRP A   8       7.004   6.690  -1.619  1.00 17.88           H
ATOM    108  HB2 TRP A   8       8.920   5.559   0.122  1.00 13.79           H
ATOM    109  HB3 TRP A   8       8.406   7.056   0.197  1.00 13.79           H
ATOM    110  HD1 TRP A   8       7.400   3.729   1.273  1.00 17.74           H
ATOM    111  HE1 TRP A   8       5.522   3.832   2.803  1.00 17.12           H
ATOM    112  HE3 TRP A   8       6.320   8.483   0.866  1.00 15.42           H
ATOM    113  HZ2 TRP A   8       3.778   5.780   3.719  1.00 21.72           H
ATOM    114  HZ3 TRP A   8       4.562   9.362   2.083  1.00 21.74           H
ATOM    115  HH2 TRP A   8       3.313   8.026   3.488  1.00 24.16           H
ATOM    116  N   LYS A   9       8.822   7.674  -2.966  1.00 11.64           N
ATOM    117  CA  LYS A   9       9.865   8.142  -3.865  1.00 11.92           C
ATOM    118  C   LYS A   9      10.670   9.278  -3.224  1.00 13.29           C
ATOM    119  O   LYS A   9      10.107  10.174  -2.597  1.00 13.38           O
ATOM    120  CB  LYS A   9       9.247   8.599  -5.193  1.00 16.27           C
ATOM    121  CG  LYS A   9      10.271   8.986  -6.237  1.00 19.09           C
ATOM    122  CD  LYS A   9       9.592   9.287  -7.556  1.00 35.41           C
ATOM    123  CE  LYS A   9      10.529   9.935  -8.600  1.00 45.61           C
ATOM    124  NZ  LYS A   9      10.130   9.648 -10.043  1.00 43.92           N1+
ATOM    125  H   LYS A   9       8.181   8.235  -2.850  1.00 13.96           H
ATOM    126  HA  LYS A   9      10.474   7.411  -4.052  1.00 14.29           H
ATOM    127  HB2 LYS A   9       8.713   7.875  -5.555  1.00 19.51           H
ATOM    128  HB3 LYS A   9       8.686   9.372  -5.027  1.00 19.51           H
ATOM    129  HG2 LYS A   9      10.745   9.781  -5.947  1.00 22.89           H
ATOM    130  HG3 LYS A   9      10.890   8.251  -6.371  1.00 22.89           H
ATOM    131  HD2 LYS A   9       9.256   8.458  -7.932  1.00 42.48           H
ATOM    132  HD3 LYS A   9       8.856   9.899  -7.397  1.00 42.48           H
ATOM    133  HE2 LYS A   9      10.520  10.896  -8.475  1.00 54.72           H
ATOM    134  HE3 LYS A   9      11.428   9.594  -8.468  1.00 54.72           H
ATOM    135  HZ1 LYS A   9      10.701  10.043 -10.600  1.00 52.69           H
ATOM    136  HZ2 LYS A   9      10.140   8.771 -10.193  1.00 52.69           H
ATOM    137  HZ3 LYS A   9       9.311   9.959 -10.199  1.00 52.69           H
ATOM    138  N   LEU A  10      11.993   9.229  -3.352  1.00 13.81           N
ATOM    139  CA  LEU A  10      12.830  10.294  -2.813  1.00 11.50           C
ATOM    140  C   LEU A  10      12.584  11.580  -3.604  1.00 13.69           C
ATOM    141  O   LEU A  10      12.737  11.590  -4.834  1.00 13.80           O
ATOM    142  CB  LEU A  10      14.311   9.928  -2.887  1.00 16.88           C
ATOM    143  CG  LEU A  10      15.301  11.025  -2.358  1.00 16.95           C
ATOM    144  CD1 LEU A  10      15.307  11.019  -0.850  1.00 19.05           C
ATOM    145  CD2 LEU A  10      16.725  10.847  -2.858  1.00 21.32           C
ATOM    146  H   LEU A  10      12.425   8.597  -3.743  1.00 16.55           H
ATOM    147  HA  LEU A  10      12.597  10.452  -1.885  1.00 13.79           H
ATOM    148  HB2 LEU A  10      14.457   9.126  -2.361  1.00 20.25           H
ATOM    149  HB3 LEU A  10      14.539   9.753  -3.814  1.00 20.25           H
ATOM    150  HG  LEU A  10      14.990  11.895  -2.651  1.00 20.32           H
ATOM    151 HD11 LEU A  10      15.922  11.700  -0.535  1.00 22.85           H
ATOM    152 HD12 LEU A  10      14.411  11.208  -0.531  1.00 22.85           H
ATOM    153 HD13 LEU A  10      15.592  10.146  -0.539  1.00 22.85           H
ATOM    154 HD21 LEU A  10      17.278  11.555  -2.493  1.00 25.57           H
ATOM    155 HD22 LEU A  10      17.056   9.984  -2.565  1.00 25.57           H
ATOM    156 HD23 LEU A  10      16.726  10.891  -3.827  1.00 25.57           H
ATOM    157  N   VAL A  11      12.205  12.657  -2.907  1.00 14.15           N
ATOM    158  CA  VAL A  11      12.034  13.962  -3.557  1.00 16.97           C
ATOM    159  C   VAL A  11      13.015  15.030  -3.059  1.00 14.55           C
ATOM    160  O   VAL A  11      13.163  16.055  -3.742  1.00 12.64           O
ATOM    161  CB  VAL A  11      10.581  14.488  -3.439  1.00 14.08           C
ATOM    162  CG1 VAL A  11       9.591  13.489  -4.062  1.00 12.82           C
ATOM    163  CG2 VAL A  11      10.205  14.818  -2.011  1.00 16.09           C
ATOM    164  H   VAL A  11      12.041  12.659  -2.063  1.00 16.96           H
ATOM    165  HA  VAL A  11      12.211  13.843  -4.503  1.00 20.35           H
ATOM    166  HB  VAL A  11      10.516  15.310  -3.948  1.00 16.88           H
ATOM    167 HG11 VAL A  11       8.691  13.841  -3.975  1.00 15.37           H
ATOM    168 HG12 VAL A  11       9.811  13.371  -5.000  1.00 15.37           H
ATOM    169 HG13 VAL A  11       9.662  12.642  -3.596  1.00 15.37           H
ATOM    170 HG21 VAL A  11       9.291  15.141  -1.993  1.00 19.29           H
ATOM    171 HG22 VAL A  11      10.284  14.017  -1.470  1.00 19.29           H
ATOM    172 HG23 VAL A  11      10.805  15.503  -1.677  1.00 19.29           H
ATOM    173  N   SER A  12      13.668  14.870  -1.900  1.00 17.30           N
ATOM    174  CA  SER A  12      14.736  15.785  -1.488  1.00 11.95           C
ATOM    175  C   SER A  12      15.718  15.108  -0.533  1.00 16.69           C
ATOM    176  O   SER A  12      15.407  14.113   0.138  1.00 13.69           O
ATOM    177  CB  SER A  12      14.173  17.032  -0.833  1.00 12.32           C
ATOM    178  OG  SER A  12      13.472  16.738   0.342  1.00 14.58           O
ATOM    179  H   SER A  12      13.510  14.239  -1.337  1.00 20.75           H
ATOM    180  HA  SER A  12      15.231  16.062  -2.275  1.00 14.33           H
ATOM    181  HB2 SER A  12      14.906  17.629  -0.617  1.00 14.77           H
ATOM    182  HB3 SER A  12      13.569  17.466  -1.456  1.00 14.77           H
ATOM    183  HG  SER A  12      13.172  17.445   0.682  1.00 17.49           H
ATOM    184  N   SER A  13      16.926  15.666  -0.480  1.00 14.73           N
ATOM    185  CA  SER A  13      17.974  15.089   0.352  1.00 13.42           C
ATOM    186  C   SER A  13      18.974  16.173   0.716  1.00 15.09           C
ATOM    187  O   SER A  13      19.441  16.899  -0.162  1.00 16.86           O
ATOM    188  CB  SER A  13      18.666  13.954  -0.387  1.00  9.50           C
ATOM    189  OG  SER A  13      19.804  13.426   0.276  1.00 15.60           O
ATOM    190  H   SER A  13      17.161  16.371  -0.913  1.00 17.67           H
ATOM    191  HA  SER A  13      17.586  14.737   1.169  1.00 16.09           H
ATOM    192  HB2 SER A  13      18.025  13.235  -0.508  1.00 11.38           H
ATOM    193  HB3 SER A  13      18.946  14.283  -1.255  1.00 11.38           H
ATOM    194  HG  SER A  13      20.140  12.806  -0.180  1.00 18.71           H
ATOM    195  N   GLU A  14      19.299  16.277   1.999  1.00 13.09           N
ATOM    196  CA  GLU A  14      20.306  17.213   2.459  1.00 13.99           C
ATOM    197  C   GLU A  14      21.414  16.488   3.204  1.00 13.04           C
ATOM    198  O   GLU A  14      21.147  15.687   4.099  1.00 11.30           O
ATOM    199  CB  GLU A  14      19.693  18.281   3.368  1.00 14.22           C
ATOM    200  CG  GLU A  14      18.706  19.255   2.660  1.00 15.72           C
ATOM    201  CD  GLU A  14      17.324  19.231   3.257  1.00 20.99           C
ATOM    202  OE1 GLU A  14      16.329  19.212   2.492  1.00 18.93           O
ATOM    203  OE2 GLU A  14      17.235  19.275   4.490  1.00 23.86           O1-
ATOM    204  H   GLU A  14      18.944  15.809   2.627  1.00 15.70           H
ATOM    205  HA  GLU A  14      20.699  17.659   1.693  1.00 16.78           H
ATOM    206  HB2 GLU A  14      19.207  17.838   4.081  1.00 17.05           H
ATOM    207  HB3 GLU A  14      20.410  18.814   3.745  1.00 17.05           H
ATOM    208  HG2 GLU A  14      19.048  20.160   2.735  1.00 18.85           H
ATOM    209  HG3 GLU A  14      18.633  19.006   1.726  1.00 18.85           H
ATOM    210  N   ASN A  15      22.651  16.830   2.867  1.00 12.37           N
ATOM    211  CA  ASN A  15      23.869  16.403   3.563  1.00 11.08           C
ATOM    212  C   ASN A  15      24.171  14.914   3.383  1.00 11.20           C
ATOM    213  O   ASN A  15      24.967  14.333   4.147  1.00 10.50           O
ATOM    214  CB  ASN A  15      23.818  16.751   5.050  1.00 15.23           C
ATOM    215  CG  ASN A  15      23.590  18.225   5.293  1.00 15.41           C
ATOM    216  OD1 ASN A  15      24.058  19.070   4.521  1.00 13.38           O
ATOM    217  ND2 ASN A  15      22.874  18.549   6.386  1.00 19.26           N
ATOM    218  H   ASN A  15      22.823  17.340   2.196  1.00 14.83           H
ATOM    219  HA  ASN A  15      24.617  16.891   3.183  1.00 13.29           H
ATOM    220  HB2 ASN A  15      23.090  16.262   5.465  1.00 18.26           H
ATOM    221  HB3 ASN A  15      24.661  16.505   5.462  1.00 18.26           H
ATOM    222 HD21 ASN A  15      22.717  19.375   6.568  1.00 23.10           H
ATOM    223 HD22 ASN A  15      22.573  17.930   6.902  1.00 23.10           H
ATOM    224  N   PHE A  16      23.591  14.278   2.358  1.00 13.76           N
ATOM    225  CA  PHE A  16      23.759  12.843   2.233  1.00 12.32           C
ATOM    226  C   PHE A  16      25.191  12.471   1.860  1.00 12.01           C
ATOM    227  O   PHE A  16      25.669  11.423   2.302  1.00 14.44           O
ATOM    228  CB  PHE A  16      22.785  12.242   1.220  1.00 10.61           C
ATOM    229  CG  PHE A  16      22.695  10.751   1.308  1.00 12.63           C
ATOM    230  CD1 PHE A  16      22.421  10.144   2.536  1.00 15.04           C
ATOM    231  CD2 PHE A  16      22.846   9.966   0.198  1.00 13.28           C
ATOM    232  CE1 PHE A  16      22.304   8.765   2.656  1.00 16.26           C
ATOM    233  CE2 PHE A  16      22.746   8.534   0.299  1.00 19.08           C
ATOM    234  CZ  PHE A  16      22.468   7.955   1.530  1.00 15.90           C
ATOM    235  H   PHE A  16      23.113  14.647   1.746  1.00 16.49           H
ATOM    236  HA  PHE A  16      23.569  12.437   3.093  1.00 14.77           H
ATOM    237  HB2 PHE A  16      21.900  12.605   1.380  1.00 12.72           H
ATOM    238  HB3 PHE A  16      23.081  12.471   0.325  1.00 12.72           H
ATOM    239  HD1 PHE A  16      22.306  10.677   3.289  1.00 18.03           H
ATOM    240  HD2 PHE A  16      23.029  10.360  -0.624  1.00 15.92           H
ATOM    241  HE1 PHE A  16      22.126   8.381   3.484  1.00 19.49           H
ATOM    242  HE2 PHE A  16      22.852   8.003  -0.457  1.00 22.88           H
ATOM    243  HZ  PHE A  16      22.400   7.031   1.606  1.00 19.06           H
ATOM    244  N   ASP A  17      25.877  13.288   1.054  1.00 11.68           N
ATOM    245  CA  ASP A  17      27.288  13.016   0.739  1.00 11.51           C
ATOM    246  C   ASP A  17      28.158  13.126   1.992  1.00 14.46           C
ATOM    247  O   ASP A  17      28.990  12.250   2.268  1.00 16.39           O
ATOM    248  CB  ASP A  17      27.789  13.963  -0.369  1.00 12.03           C
ATOM    249  CG  ASP A  17      29.215  13.618  -0.837  1.00 16.33           C
ATOM    250  OD1 ASP A  17      29.451  12.486  -1.315  1.00 23.04           O
ATOM    251  OD2 ASP A  17      30.126  14.451  -0.679  1.00 19.99           O1-
ATOM    252  H   ASP A  17      25.558  13.995   0.683  1.00 14.00           H
ATOM    253  HA  ASP A  17      27.362  12.107   0.408  1.00 13.80           H
ATOM    254  HB2 ASP A  17      27.197  13.896  -1.134  1.00 14.42           H
ATOM    255  HB3 ASP A  17      27.795  14.872  -0.030  1.00 14.42           H
ATOM    256  N   ASP A  18      27.988  14.197   2.773  1.00 14.18           N
ATOM    257  CA  ASP A  18      28.689  14.295   4.051  1.00 12.21           C
ATOM    258  C   ASP A  18      28.421  13.066   4.929  1.00 15.15           C
ATOM    259  O   ASP A  18      29.339  12.550   5.577  1.00 13.32           O
ATOM    260  CB  ASP A  18      28.310  15.585   4.790  1.00 15.95           C
ATOM    261  CG  ASP A  18      28.849  16.836   4.116  1.00 18.46           C
ATOM    262  OD1 ASP A  18      29.779  16.713   3.304  1.00 16.60           O
ATOM    263  OD2 ASP A  18      28.326  17.947   4.375  1.00 18.51           O1-
ATOM    264  H   ASP A  18      27.482  14.867   2.588  1.00 17.00           H
ATOM    265  HA  ASP A  18      29.643  14.328   3.878  1.00 14.64           H
ATOM    266  HB2 ASP A  18      27.343  15.657   4.824  1.00 19.12           H
ATOM    267  HB3 ASP A  18      28.672  15.551   5.690  1.00 19.12           H
ATOM    268  N   TYR A  19      27.181  12.555   4.932  1.00 13.37           N
ATOM    269  CA  TYR A  19      26.848  11.415   5.783  1.00 10.47           C
ATOM    270  C   TYR A  19      27.542  10.163   5.291  1.00 11.09           C
ATOM    271  O   TYR A  19      28.175   9.447   6.068  1.00 13.28           O
ATOM    272  CB  TYR A  19      25.326  11.179   5.847  1.00 10.76           C
ATOM    273  CG  TYR A  19      24.948   9.821   6.430  1.00 14.22           C
ATOM    274  CD1 TYR A  19      24.891   9.608   7.817  1.00 12.16           C
ATOM    275  CD2 TYR A  19      24.667   8.754   5.606  1.00 13.61           C
ATOM    276  CE1 TYR A  19      24.569   8.384   8.349  1.00 11.82           C
ATOM    277  CE2 TYR A  19      24.342   7.510   6.138  1.00 11.41           C
ATOM    278  CZ  TYR A  19      24.307   7.343   7.514  1.00 14.90           C
ATOM    279  OH  TYR A  19      24.011   6.124   8.069  1.00 16.02           O
ATOM    280  H   TYR A  19      26.528  12.848   4.456  1.00 16.03           H
ATOM    281  HA  TYR A  19      27.159  11.595   6.684  1.00 12.55           H
ATOM    282  HB2 TYR A  19      24.925  11.865   6.404  1.00 12.90           H
ATOM    283  HB3 TYR A  19      24.963  11.230   4.949  1.00 12.90           H
ATOM    284  HD1 TYR A  19      25.081  10.315   8.391  1.00 14.57           H
ATOM    285  HD2 TYR A  19      24.702   8.864   4.684  1.00 16.32           H
ATOM    286  HE1 TYR A  19      24.547   8.263   9.271  1.00 14.17           H
ATOM    287  HE2 TYR A  19      24.163   6.792   5.575  1.00 13.68           H
ATOM    288  HH  TYR A  19      24.030   6.178   8.907  1.00 19.21           H
ATOM    289  N   MET A  20      27.445   9.887   3.997  1.00 13.45           N
ATOM    290  CA  MET A  20      28.162   8.745   3.438  1.00 14.51           C
ATOM    291  C   MET A  20      29.650   8.846   3.708  1.00 15.72           C
ATOM    292  O   MET A  20      30.296   7.855   4.078  1.00 16.61           O
ATOM    293  CB  MET A  20      27.910   8.641   1.946  1.00 13.04           C
ATOM    294  CG  MET A  20      26.483   8.278   1.594  1.00  8.69           C
ATOM    295  SD  MET A  20      26.257   7.838  -0.136  1.00 13.50           S
ATOM    296  CE  MET A  20      26.301   9.442  -0.888  1.00 13.84           C
ATOM    297  H   MET A  20      26.981  10.336   3.429  1.00 16.13           H
ATOM    298  HA  MET A  20      27.826   7.935   3.851  1.00 17.40           H
ATOM    299  HB2 MET A  20      28.109   9.497   1.535  1.00 15.64           H
ATOM    300  HB3 MET A  20      28.490   7.957   1.578  1.00 15.64           H
ATOM    301  HG2 MET A  20      26.212   7.518   2.132  1.00 10.42           H
ATOM    302  HG3 MET A  20      25.911   9.038   1.785  1.00 10.42           H
ATOM    303  HE1 MET A  20      26.187   9.344  -1.846  1.00 16.60           H
ATOM    304  HE2 MET A  20      25.582   9.982  -0.523  1.00 16.60           H
ATOM    305  HE3 MET A  20      27.156   9.857  -0.697  1.00 16.60           H
ATOM    306  N   LYS A  21      30.231  10.021   3.486  1.00 12.78           N
ATOM    307  CA  LYS A  21      31.657  10.175   3.740  1.00 17.41           C
ATOM    308  C   LYS A  21      31.995   9.855   5.185  1.00 17.48           C
ATOM    309  O   LYS A  21      32.986   9.183   5.463  1.00 11.89           O
ATOM    310  CB  LYS A  21      32.106  11.584   3.400  1.00 14.97           C
ATOM    311  CG  LYS A  21      33.630  11.745   3.365  1.00 20.37           C
ATOM    312  CD  LYS A  21      34.044  13.148   2.949  1.00 16.73           C
ATOM    313  CE  LYS A  21      35.604  13.272   2.950  1.00 31.37           C
ATOM    314  NZ  LYS A  21      36.095  14.641   2.558  1.00 45.31           N1+
ATOM    315  H   LYS A  21      29.834  10.726   3.197  1.00 15.32           H
ATOM    316  HA  LYS A  21      32.147   9.559   3.173  1.00 20.88           H
ATOM    317  HB2 LYS A  21      31.762  11.821   2.525  1.00 17.95           H
ATOM    318  HB3 LYS A  21      31.757  12.195   4.068  1.00 17.95           H
ATOM    319  HG2 LYS A  21      33.989  11.573   4.250  1.00 24.43           H
ATOM    320  HG3 LYS A  21      34.003  11.117   2.726  1.00 24.43           H
ATOM    321  HD2 LYS A  21      33.721  13.329   2.053  1.00 20.06           H
ATOM    322  HD3 LYS A  21      33.683  13.792   3.578  1.00 20.06           H
ATOM    323  HE2 LYS A  21      35.934  13.082   3.843  1.00 37.63           H
ATOM    324  HE3 LYS A  21      35.971  12.632   2.320  1.00 37.63           H
ATOM    325  HZ1 LYS A  21      36.985  14.661   2.574  1.00 54.36           H
ATOM    326  HZ2 LYS A  21      35.816  14.840   1.737  1.00 54.36           H
ATOM    327  HZ3 LYS A  21      35.782  15.251   3.126  1.00 54.36           H
ATOM    328  N   GLU A  22      31.164  10.322   6.116  1.00 16.20           N
ATOM    329  CA  GLU A  22      31.386  10.090   7.544  1.00 17.57           C
ATOM    330  C   GLU A  22      31.242   8.619   7.913  1.00 14.64           C
ATOM    331  O   GLU A  22      31.891   8.135   8.838  1.00 15.70           O
ATOM    332  CB  GLU A  22      30.379  10.927   8.345  1.00 18.31           C
ATOM    333  CG  GLU A  22      30.811  11.245   9.713  1.00 21.87           C
ATOM    334  CD  GLU A  22      31.981  12.214   9.731  1.00 19.59           C
ATOM    335  OE1 GLU A  22      32.259  12.860   8.711  1.00 21.96           O
ATOM    336  OE2 GLU A  22      32.632  12.285  10.765  1.00 22.59           O1-
ATOM    337  H   GLU A  22      30.457  10.781   5.945  1.00 19.43           H
ATOM    338  HA  GLU A  22      32.282  10.379   7.782  1.00 21.07           H
ATOM    339  HB2 GLU A  22      30.232  11.766   7.880  1.00 21.95           H
ATOM    340  HB3 GLU A  22      29.545  10.436   8.405  1.00 21.95           H
ATOM    341  HG2 GLU A  22      30.074  11.652  10.193  1.00 26.23           H
ATOM    342  HG3 GLU A  22      31.089  10.428  10.157  1.00 26.23           H
ATOM    343  N   VAL A  23      30.373   7.895   7.227  1.00 13.58           N
ATOM    344  CA  VAL A  23      30.252   6.472   7.477  1.00 12.39           C
ATOM    345  C   VAL A  23      31.420   5.695   6.906  1.00 19.16           C
ATOM    346  O   VAL A  23      31.695   4.579   7.361  1.00 23.53           O
ATOM    347  CB  VAL A  23      28.925   5.953   6.885  1.00 14.46           C
ATOM    348  CG1 VAL A  23      28.898   4.452   6.855  1.00 23.94           C
ATOM    349  CG2 VAL A  23      27.804   6.469   7.698  1.00 15.85           C
ATOM    350  H   VAL A  23      29.847   8.199   6.618  1.00 16.29           H
ATOM    351  HA  VAL A  23      30.232   6.322   8.435  1.00 14.86           H
ATOM    352  HB  VAL A  23      28.824   6.281   5.978  1.00 17.34           H
ATOM    353 HG11 VAL A  23      28.053   4.159   6.479  1.00 28.71           H
ATOM    354 HG12 VAL A  23      29.632   4.134   6.307  1.00 28.71           H
ATOM    355 HG13 VAL A  23      28.991   4.117   7.760  1.00 28.71           H
ATOM    356 HG21 VAL A  23      26.969   6.142   7.327  1.00 19.00           H
ATOM    357 HG22 VAL A  23      27.906   6.155   8.610  1.00 19.00           H
ATOM    358 HG23 VAL A  23      27.819   7.438   7.677  1.00 19.00           H
ATOM    359  N   GLY A  24      32.089   6.232   5.905  1.00 17.58           N
ATOM    360  CA  GLY A  24      33.266   5.600   5.390  1.00 15.26           C
ATOM    361  C   GLY A  24      33.088   5.241   3.947  1.00 15.56           C
ATOM    362  O   GLY A  24      33.916   4.518   3.395  1.00 17.75           O
ATOM    363  H   GLY A  24      31.876   6.965   5.510  1.00 21.08           H
ATOM    364  HA2 GLY A  24      34.024   6.201   5.471  1.00 18.30           H
ATOM    365  HA3 GLY A  24      33.453   4.792   5.893  1.00 18.30           H
ATOM    366  N   VAL A  25      32.029   5.744   3.313  1.00 17.13           N
ATOM    367  CA  VAL A  25      31.764   5.369   1.925  1.00 19.74           C
ATOM    368  C   VAL A  25      32.819   5.995   1.036  1.00 21.50           C
ATOM    369  O   VAL A  25      33.089   7.200   1.115  1.00 17.43           O
ATOM    370  CB  VAL A  25      30.352   5.781   1.483  1.00 17.53           C
ATOM    371  CG1 VAL A  25      30.089   5.330   0.075  1.00 17.77           C
ATOM    372  CG2 VAL A  25      29.344   5.161   2.398  1.00 14.88           C
ATOM    373  H   VAL A  25      31.461   6.292   3.654  1.00 20.54           H
ATOM    374  HA  VAL A  25      31.835   4.405   1.840  1.00 23.67           H
ATOM    375  HB  VAL A  25      30.261   6.746   1.525  1.00 21.02           H
ATOM    376 HG11 VAL A  25      29.194   5.601  -0.181  1.00 21.31           H
ATOM    377 HG12 VAL A  25      30.741   5.741  -0.514  1.00 21.31           H
ATOM    378 HG13 VAL A  25      30.167   4.364   0.034  1.00 21.31           H
ATOM    379 HG21 VAL A  25      28.455   5.425   2.114  1.00 17.84           H
ATOM    380 HG22 VAL A  25      29.432   4.196   2.357  1.00 17.84           H
ATOM    381 HG23 VAL A  25      29.508   5.470   3.303  1.00 17.84           H
ATOM    382  N   GLY A  26      33.420   5.176   0.188  1.00 21.75           N
ATOM    383  CA  GLY A  26      34.392   5.679  -0.749  1.00 23.57           C
ATOM    384  C   GLY A  26      33.768   6.528  -1.830  1.00 22.81           C
ATOM    385  O   GLY A  26      32.569   6.464  -2.102  1.00 18.85           O
ATOM    386  H   GLY A  26      33.279   4.329   0.138  1.00 26.08           H
ATOM    387  HA2 GLY A  26      35.048   6.216  -0.277  1.00 28.27           H
ATOM    388  HA3 GLY A  26      34.850   4.934  -1.170  1.00 28.27           H
ATOM    389  N   PHE A  27      34.627   7.334  -2.466  1.00 22.41           N
ATOM    390  CA  PHE A  27      34.158   8.367  -3.384  1.00 21.62           C
ATOM    391  C   PHE A  27      33.373   7.784  -4.550  1.00 26.18           C
ATOM    392  O   PHE A  27      32.382   8.380  -4.997  1.00 22.78           O
ATOM    393  CB  PHE A  27      35.325   9.167  -3.924  1.00 25.31           C
ATOM    394  CG  PHE A  27      34.929  10.221  -4.915  1.00 29.78           C
ATOM    395  CD1 PHE A  27      34.695  11.520  -4.489  1.00 32.08           C
ATOM    396  CD2 PHE A  27      34.817   9.935  -6.268  1.00 25.93           C
ATOM    397  CE1 PHE A  27      34.340  12.513  -5.385  1.00 32.90           C
ATOM    398  CE2 PHE A  27      34.447  10.927  -7.163  1.00 24.06           C
ATOM    399  CZ  PHE A  27      34.223  12.216  -6.722  1.00 34.23           C
ATOM    400  H   PHE A  27      35.482   7.300  -2.380  1.00 26.88           H
ATOM    401  HA  PHE A  27      33.574   8.975  -2.903  1.00 25.93           H
ATOM    402  HB2 PHE A  27      35.771   9.609  -3.185  1.00 30.36           H
ATOM    403  HB3 PHE A  27      35.941   8.562  -4.366  1.00 30.36           H
ATOM    404  HD1 PHE A  27      34.776  11.726  -3.585  1.00 38.48           H
ATOM    405  HD2 PHE A  27      34.968   9.070  -6.573  1.00 31.10           H
ATOM    406  HE1 PHE A  27      34.182  13.379  -5.084  1.00 39.46           H
ATOM    407  HE2 PHE A  27      34.372  10.729  -8.069  1.00 28.86           H
ATOM    408  HZ  PHE A  27      33.980  12.879  -7.326  1.00 41.06           H
ATOM    409  N   ALA A  28      33.823   6.651  -5.089  1.00 22.65           N
ATOM    410  CA  ALA A  28      33.186   6.128  -6.291  1.00 26.06           C
ATOM    411  C   ALA A  28      31.746   5.759  -6.004  1.00 18.86           C
ATOM    412  O   ALA A  28      30.857   6.004  -6.824  1.00 22.76           O
ATOM    413  CB  ALA A  28      33.938   4.910  -6.805  1.00 27.72           C
ATOM    414  H   ALA A  28      34.476   6.181  -4.788  1.00 27.17           H
ATOM    415  HA  ALA A  28      33.196   6.808  -6.983  1.00 31.26           H
ATOM    416  HB1 ALA A  28      33.496   4.580  -7.603  1.00 33.25           H
ATOM    417  HB2 ALA A  28      34.850   5.167  -7.013  1.00 33.25           H
ATOM    418  HB3 ALA A  28      33.935   4.225  -6.118  1.00 33.25           H
ATOM    419  N   THR A  29      31.515   5.153  -4.842  1.00 19.54           N
ATOM    420  CA  THR A  29      30.178   4.790  -4.418  1.00 23.86           C
ATOM    421  C   THR A  29      29.329   6.024  -4.114  1.00 19.89           C
ATOM    422  O   THR A  29      28.173   6.094  -4.546  1.00 17.57           O
ATOM    423  CB  THR A  29      30.316   3.870  -3.224  1.00 20.36           C
ATOM    424  OG1 THR A  29      31.001   2.710  -3.667  1.00 23.38           O
ATOM    425  CG2 THR A  29      28.983   3.464  -2.656  1.00 17.91           C
ATOM    426  H   THR A  29      32.128   4.941  -4.278  1.00 23.44           H
ATOM    427  HA  THR A  29      29.744   4.294  -5.130  1.00 28.62           H
ATOM    428  HB  THR A  29      30.831   4.310  -2.529  1.00 24.42           H
ATOM    429  HG1 THR A  29      31.759   2.919  -3.964  1.00 28.05           H
ATOM    430 HG21 THR A  29      29.112   2.877  -1.894  1.00 21.48           H
ATOM    431 HG22 THR A  29      28.491   4.249  -2.369  1.00 21.48           H
ATOM    432 HG23 THR A  29      28.464   2.997  -3.330  1.00 21.48           H
ATOM    433  N   ARG A  30      29.900   7.024  -3.418  1.00 19.40           N
ATOM    434  CA  ARG A  30      29.156   8.238  -3.091  1.00 18.38           C
ATOM    435  C   ARG A  30      28.658   8.919  -4.347  1.00 21.79           C
ATOM    436  O   ARG A  30      27.543   9.462  -4.385  1.00 16.10           O
ATOM    437  CB  ARG A  30      30.035   9.208  -2.296  1.00 14.97           C
ATOM    438  CG  ARG A  30      30.406   8.732  -0.981  1.00 13.55           C
ATOM    439  CD  ARG A  30      30.796   9.846  -0.040  1.00 21.21           C
ATOM    440  NE  ARG A  30      31.611  10.890  -0.671  1.00 27.38           N
ATOM    441  CZ  ARG A  30      32.940  10.908  -0.696  1.00 24.05           C
ATOM    442  NH1 ARG A  30      33.642   9.946  -0.144  1.00 25.20           N
ATOM    443  NH2 ARG A  30      33.567  11.902  -1.288  1.00 31.43           N1+
ATOM    444  H   ARG A  30      30.710   7.017  -3.128  1.00 23.27           H
ATOM    445  HA  ARG A  30      28.388   8.006  -2.546  1.00 22.05           H
ATOM    446  HB2 ARG A  30      30.853   9.366  -2.794  1.00 17.95           H
ATOM    447  HB3 ARG A  30      29.554  10.043  -2.183  1.00 17.95           H
ATOM    448  HG2 ARG A  30      29.653   8.261  -0.592  1.00 16.25           H
ATOM    449  HG3 ARG A  30      31.164   8.132  -1.065  1.00 16.25           H
ATOM    450  HD2 ARG A  30      29.990  10.264   0.302  1.00 25.44           H
ATOM    451  HD3 ARG A  30      31.309   9.471   0.694  1.00 25.44           H
ATOM    452  HE  ARG A  30      31.197  11.540  -1.055  1.00 32.84           H
ATOM    453 HH11 ARG A  30      33.242   9.292   0.247  1.00 30.23           H
ATOM    454 HH12 ARG A  30      34.501   9.971  -0.170  1.00 30.23           H
ATOM    455 HH21 ARG A  30      33.117  12.536  -1.655  1.00 37.70           H
ATOM    456 HH22 ARG A  30      34.427  11.916  -1.310  1.00 37.70           H
ATOM    457  N   LYS A  31      29.494   8.923  -5.383  1.00 22.80           N
ATOM    458  CA  LYS A  31      29.139   9.560  -6.632  1.00 21.03           C
ATOM    459  C   LYS A  31      27.797   9.036  -7.147  1.00 19.23           C
ATOM    460  O   LYS A  31      26.873   9.803  -7.413  1.00 29.64           O
ATOM    461  CB  LYS A  31      30.280   9.306  -7.623  1.00 21.40           C
ATOM    462  CG  LYS A  31      29.978   9.581  -9.085  1.00 28.93           C
ATOM    463  CD  LYS A  31      30.516  10.920  -9.530  1.00 34.92           C
ATOM    464  CE  LYS A  31      29.880  11.379 -10.863  1.00 31.73           C
ATOM    465  NZ  LYS A  31      30.521  12.642 -11.428  1.00 34.64           N1+
ATOM    466  H   LYS A  31      30.274   8.561  -5.381  1.00 27.35           H
ATOM    467  HA  LYS A  31      29.060  10.517  -6.495  1.00 25.22           H
ATOM    468  HB2 LYS A  31      31.030   9.868  -7.373  1.00 25.67           H
ATOM    469  HB3 LYS A  31      30.540   8.374  -7.554  1.00 25.67           H
ATOM    470  HG2 LYS A  31      30.390   8.893  -9.631  1.00 34.70           H
ATOM    471  HG3 LYS A  31      29.017   9.582  -9.217  1.00 34.70           H
ATOM    472  HD2 LYS A  31      30.316  11.586  -8.854  1.00 41.89           H
ATOM    473  HD3 LYS A  31      31.475  10.852  -9.660  1.00 41.89           H
ATOM    474  HE2 LYS A  31      29.982  10.673 -11.520  1.00 38.06           H
ATOM    475  HE3 LYS A  31      28.939  11.561 -10.716  1.00 38.06           H
ATOM    476  HZ1 LYS A  31      30.125  12.868 -12.192  1.00 41.55           H
ATOM    477  HZ2 LYS A  31      30.435  13.312 -10.848  1.00 41.55           H
ATOM    478  HZ3 LYS A  31      31.386  12.502 -11.581  1.00 41.55           H
ATOM    479  N   VAL A  32      27.669   7.723  -7.274  1.00 21.24           N
ATOM    480  CA  VAL A  32      26.452   7.160  -7.857  1.00 21.07           C
ATOM    481  C   VAL A  32      25.311   7.143  -6.842  1.00 20.66           C
ATOM    482  O   VAL A  32      24.171   7.497  -7.165  1.00 24.68           O
ATOM    483  CB  VAL A  32      26.785   5.759  -8.403  1.00 16.89           C
ATOM    484  CG1 VAL A  32      25.617   5.152  -9.074  1.00 24.05           C
ATOM    485  CG2 VAL A  32      27.924   5.859  -9.365  1.00 19.65           C
ATOM    486  H   VAL A  32      28.258   7.142  -7.037  1.00 25.48           H
ATOM    487  HA  VAL A  32      26.177   7.714  -8.604  1.00 25.27           H
ATOM    488  HB  VAL A  32      27.052   5.182  -7.670  1.00 20.26           H
ATOM    489 HG11 VAL A  32      25.864   4.274  -9.404  1.00 28.85           H
ATOM    490 HG12 VAL A  32      24.891   5.074  -8.435  1.00 28.85           H
ATOM    491 HG13 VAL A  32      25.348   5.720  -9.814  1.00 28.85           H
ATOM    492 HG21 VAL A  32      28.128   4.973  -9.705  1.00 23.56           H
ATOM    493 HG22 VAL A  32      27.669   6.443 -10.096  1.00 23.56           H
ATOM    494 HG23 VAL A  32      28.695   6.222  -8.904  1.00 23.56           H
ATOM    495  N   ALA A  33      25.609   6.746  -5.600  1.00 19.48           N
ATOM    496  CA  ALA A  33      24.626   6.742  -4.528  1.00 17.48           C
ATOM    497  C   ALA A  33      24.016   8.112  -4.339  1.00 20.42           C
ATOM    498  O   ALA A  33      22.810   8.233  -4.098  1.00 21.63           O
ATOM    499  CB  ALA A  33      25.279   6.276  -3.231  1.00 19.21           C
ATOM    500  H   ALA A  33      26.387   6.473  -5.356  1.00 23.37           H
ATOM    501  HA  ALA A  33      23.915   6.121  -4.750  1.00 20.97           H
ATOM    502  HB1 ALA A  33      24.614   6.278  -2.525  1.00 23.04           H
ATOM    503  HB2 ALA A  33      25.627   5.379  -3.356  1.00 23.04           H
ATOM    504  HB3 ALA A  33      26.002   6.883  -3.006  1.00 23.04           H
ATOM    505  N   GLY A  34      24.843   9.155  -4.397  1.00 16.73           N
ATOM    506  CA  GLY A  34      24.339  10.496  -4.177  1.00 21.69           C
ATOM    507  C   GLY A  34      23.350  10.948  -5.232  1.00 24.43           C
ATOM    508  O   GLY A  34      22.407  11.673  -4.930  1.00 26.88           O
ATOM    509  H   GLY A  34      25.686   9.108  -4.560  1.00 20.06           H
ATOM    510  HA2 GLY A  34      23.901  10.536  -3.313  1.00 26.01           H
ATOM    511  HA3 GLY A  34      25.083  11.120  -4.171  1.00 26.01           H
ATOM    512  N   MET A  35      23.572  10.569  -6.491  1.00 30.71           N
ATOM    513  CA  MET A  35      22.617  10.922  -7.541  1.00 35.56           C
ATOM    514  C   MET A  35      21.329  10.108  -7.460  1.00 27.30           C
ATOM    515  O   MET A  35      20.365  10.437  -8.158  1.00 24.74           O
ATOM    516  CB  MET A  35      23.232  10.722  -8.945  1.00 32.54           C
ATOM    517  CG  MET A  35      24.455  11.596  -9.306  1.00 43.61           C
ATOM    518  SD  MET A  35      25.264  11.212 -10.923  1.00 48.73           S
ATOM    519  CE  MET A  35      26.282   9.756 -10.568  1.00 42.43           C
ATOM    520  H   MET A  35      24.253  10.117  -6.759  1.00 36.84           H
ATOM    521  HA  MET A  35      22.394  11.861  -7.450  1.00 42.66           H
ATOM    522  HB2 MET A  35      23.510   9.796  -9.024  1.00 39.03           H
ATOM    523  HB3 MET A  35      22.545  10.906  -9.604  1.00 39.03           H
ATOM    524  HG2 MET A  35      24.171  12.523  -9.337  1.00 52.32           H
ATOM    525  HG3 MET A  35      25.125  11.486  -8.613  1.00 52.32           H
ATOM    526  HE1 MET A  35      26.744   9.489 -11.378  1.00 50.90           H
ATOM    527  HE2 MET A  35      26.925   9.981  -9.878  1.00 50.90           H
ATOM    528  HE3 MET A  35      25.707   9.036 -10.263  1.00 50.90           H
ATOM    529  N   ALA A  36      21.281   9.070  -6.629  1.00 27.96           N
ATOM    530  CA  ALA A  36      20.177   8.122  -6.681  1.00 22.35           C
ATOM    531  C   ALA A  36      18.897   8.761  -6.143  1.00 19.71           C
ATOM    532  O   ALA A  36      18.916   9.497  -5.151  1.00 19.96           O
ATOM    533  CB  ALA A  36      20.544   6.862  -5.893  1.00 19.05           C
ATOM    534  H   ALA A  36      21.872   8.895  -6.030  1.00 33.53           H
ATOM    535  HA  ALA A  36      20.021   7.865  -7.603  1.00 26.80           H
ATOM    536  HB1 ALA A  36      19.802   6.238  -5.933  1.00 22.84           H
ATOM    537  HB2 ALA A  36      21.335   6.463  -6.287  1.00 22.84           H
ATOM    538  HB3 ALA A  36      20.720   7.107  -4.971  1.00 22.84           H
ATOM    539  N   LYS A  37      17.779   8.518  -6.837  1.00 21.20           N
ATOM    540  CA  LYS A  37      16.447   8.874  -6.353  1.00 22.22           C
ATOM    541  C   LYS A  37      15.687   7.554  -6.180  1.00 19.44           C
ATOM    542  O   LYS A  37      14.944   7.117  -7.069  1.00 16.87           O
ATOM    543  CB  LYS A  37      15.741   9.858  -7.292  1.00 28.21           C
ATOM    544  CG  LYS A  37      16.459  11.257  -7.353  1.00 27.23           C
ATOM    545  CD  LYS A  37      16.030  12.074  -8.588  1.00 41.05           C
ATOM    546  CE  LYS A  37      15.824  13.638  -8.332  1.00 45.33           C
ATOM    547  NZ  LYS A  37      15.574  14.476  -9.630  1.00 33.27           N1+
ATOM    548  H   LYS A  37      17.771   8.140  -7.609  1.00 25.42           H
ATOM    549  HA  LYS A  37      16.527   9.293  -5.482  1.00 26.65           H
ATOM    550  HB2 LYS A  37      15.729   9.488  -8.188  1.00 33.84           H
ATOM    551  HB3 LYS A  37      14.834  10.000  -6.979  1.00 33.84           H
ATOM    552  HG2 LYS A  37      16.232  11.767  -6.560  1.00 32.67           H
ATOM    553  HG3 LYS A  37      17.419  11.121  -7.399  1.00 32.67           H
ATOM    554  HD2 LYS A  37      16.711  11.978  -9.273  1.00 49.25           H
ATOM    555  HD3 LYS A  37      15.189  11.719  -8.915  1.00 49.25           H
ATOM    556  HE2 LYS A  37      15.058  13.760  -7.750  1.00 54.38           H
ATOM    557  HE3 LYS A  37      16.620  13.991  -7.903  1.00 54.38           H
ATOM    558  HZ1 LYS A  37      15.467  15.335  -9.422  1.00 39.91           H
ATOM    559  HZ2 LYS A  37      16.267  14.396 -10.182  1.00 39.91           H
ATOM    560  HZ3 LYS A  37      14.840  14.185 -10.042  1.00 39.91           H
ATOM    561  N   PRO A  38      15.889   6.885  -5.051  1.00 19.87           N
ATOM    562  CA  PRO A  38      15.331   5.539  -4.872  1.00 19.89           C
ATOM    563  C   PRO A  38      13.832   5.525  -4.686  1.00 17.07           C
ATOM    564  O   PRO A  38      13.200   6.509  -4.283  1.00 16.24           O
ATOM    565  CB  PRO A  38      16.008   5.053  -3.587  1.00 19.02           C
ATOM    566  CG  PRO A  38      16.403   6.303  -2.875  1.00 26.07           C
ATOM    567  CD  PRO A  38      16.785   7.255  -3.943  1.00 19.07           C
ATOM    568  HA  PRO A  38      15.577   4.962  -5.611  1.00 23.86           H
ATOM    569  HB2 PRO A  38      15.378   4.539  -3.058  1.00 22.81           H
ATOM    570  HB3 PRO A  38      16.788   4.521  -3.808  1.00 22.81           H
ATOM    571  HG2 PRO A  38      15.650   6.642  -2.368  1.00 31.27           H
ATOM    572  HG3 PRO A  38      17.157   6.123  -2.292  1.00 31.27           H
ATOM    573  HD2 PRO A  38      16.617   8.168  -3.661  1.00 22.87           H
ATOM    574  HD3 PRO A  38      17.712   7.124  -4.198  1.00 22.87           H
ATOM    575  N   ASN A  39      13.278   4.341  -4.904  1.00 14.21           N
ATOM    576  CA  ASN A  39      11.918   4.037  -4.513  1.00 13.19           C
ATOM    577  C   ASN A  39      11.993   3.101  -3.320  1.00 19.84           C
ATOM    578  O   ASN A  39      12.678   2.079  -3.384  1.00 22.89           O
ATOM    579  CB  ASN A  39      11.136   3.408  -5.668  1.00 20.21           C
ATOM    580  CG  ASN A  39      10.670   4.443  -6.680  1.00 26.83           C
ATOM    581  OD1 ASN A  39       9.912   5.344  -6.337  1.00 24.51           O
ATOM    582  ND2 ASN A  39      11.125   4.322  -7.927  1.00 28.29           N
ATOM    583  H   ASN A  39      13.682   3.685  -5.286  1.00 17.04           H
ATOM    584  HA  ASN A  39      11.467   4.851  -4.240  1.00 15.82           H
ATOM    585  HB2 ASN A  39      11.706   2.772  -6.128  1.00 24.23           H
ATOM    586  HB3 ASN A  39      10.353   2.958  -5.314  1.00 24.23           H
ATOM    587 HD21 ASN A  39      10.885   4.887  -8.529  1.00 33.93           H
ATOM    588 HD22 ASN A  39      11.659   3.679  -8.130  1.00 33.93           H
ATOM    589  N   MET A  40      11.328   3.466  -2.230  1.00 15.10           N
ATOM    590  CA  MET A  40      11.350   2.683  -1.013  1.00 10.73           C
ATOM    591  C   MET A  40       9.981   2.031  -0.844  1.00 14.59           C
ATOM    592  O   MET A  40       8.955   2.717  -0.861  1.00 15.24           O
ATOM    593  CB  MET A  40      11.722   3.548   0.189  1.00 13.01           C
ATOM    594  CG  MET A  40      11.597   2.831   1.519  1.00 19.14           C
ATOM    595  SD  MET A  40      12.210   3.692   2.952  1.00 21.22           S
ATOM    596  CE  MET A  40      11.225   5.145   2.927  1.00 25.35           C
ATOM    597  H   MET A  40      10.849   4.178  -2.174  1.00 18.10           H
ATOM    598  HA  MET A  40      12.021   1.988  -1.098  1.00 12.86           H
ATOM    599  HB2 MET A  40      12.642   3.837   0.093  1.00 15.59           H
ATOM    600  HB3 MET A  40      11.135   4.320   0.212  1.00 15.59           H
ATOM    601  HG2 MET A  40      10.658   2.645   1.676  1.00 22.95           H
ATOM    602  HG3 MET A  40      12.083   1.994   1.458  1.00 22.95           H
ATOM    603  HE1 MET A  40      11.473   5.707   3.678  1.00 30.41           H
ATOM    604  HE2 MET A  40      11.381   5.617   2.094  1.00 30.41           H
ATOM    605  HE3 MET A  40      10.291   4.893   2.996  1.00 30.41           H
ATOM    606  N   ILE A  41       9.952   0.712  -0.733  1.00 16.08           N
ATOM    607  CA  ILE A  41       8.683  -0.027  -0.659  1.00 10.40           C
ATOM    608  C   ILE A  41       8.632  -0.728   0.678  1.00 13.61           C
ATOM    609  O   ILE A  41       9.421  -1.658   0.931  1.00 10.81           O
ATOM    610  CB  ILE A  41       8.525  -1.042  -1.789  1.00 11.87           C
ATOM    611  CG1 ILE A  41       8.734  -0.387  -3.143  1.00 21.13           C
ATOM    612  CG2 ILE A  41       7.135  -1.697  -1.728  1.00 15.86           C
ATOM    613  CD1 ILE A  41       9.201  -1.348  -4.163  1.00 25.83           C
ATOM    614  H   ILE A  41      10.651   0.212  -0.697  1.00 19.29           H
ATOM    615  HA  ILE A  41       7.943   0.598  -0.705  1.00 12.46           H
ATOM    616  HB  ILE A  41       9.195  -1.734  -1.677  1.00 14.23           H
ATOM    617 HG12 ILE A  41       7.893  -0.010  -3.447  1.00 25.34           H
ATOM    618 HG13 ILE A  41       9.401   0.311  -3.059  1.00 25.34           H
ATOM    619 HG21 ILE A  41       7.056  -2.337  -2.453  1.00 19.02           H
ATOM    620 HG22 ILE A  41       7.037  -2.149  -0.875  1.00 19.02           H
ATOM    621 HG23 ILE A  41       6.458  -1.008  -1.818  1.00 19.02           H
ATOM    622 HD11 ILE A  41       9.318  -0.882  -5.006  1.00 30.98           H
ATOM    623 HD12 ILE A  41      10.045  -1.728  -3.875  1.00 30.98           H
ATOM    624 HD13 ILE A  41       8.538  -2.049  -4.263  1.00 30.98           H
ATOM    625  N   ILE A  42       7.682  -0.314   1.517  1.00 16.73           N
ATOM    626  CA  ILE A  42       7.531  -0.817   2.867  1.00  9.35           C
ATOM    627  C   ILE A  42       6.261  -1.652   2.939  1.00 10.83           C
ATOM    628  O   ILE A  42       5.178  -1.186   2.567  1.00 11.27           O
ATOM    629  CB  ILE A  42       7.485   0.320   3.895  1.00 12.77           C
ATOM    630  CG1 ILE A  42       8.800   1.129   3.802  1.00 18.89           C
ATOM    631  CG2 ILE A  42       7.227  -0.246   5.269  1.00 14.83           C
ATOM    632  CD1 ILE A  42       8.925   2.261   4.733  1.00 15.46           C
ATOM    633  H   ILE A  42       7.096   0.280   1.311  1.00 20.06           H
ATOM    634  HA  ILE A  42       8.284  -1.390   3.082  1.00 11.21           H
ATOM    635  HB  ILE A  42       6.749   0.908   3.666  1.00 15.31           H
ATOM    636 HG12 ILE A  42       9.542   0.528   3.975  1.00 22.65           H
ATOM    637 HG13 ILE A  42       8.877   1.484   2.902  1.00 22.65           H
ATOM    638 HG21 ILE A  42       7.200   0.482   5.910  1.00 17.79           H
ATOM    639 HG22 ILE A  42       6.377  -0.713   5.263  1.00 17.79           H
ATOM    640 HG23 ILE A  42       7.941  -0.861   5.497  1.00 17.79           H
ATOM    641 HD11 ILE A  42       9.781   2.695   4.589  1.00 18.54           H
ATOM    642 HD12 ILE A  42       8.204   2.888   4.565  1.00 18.54           H
ATOM    643 HD13 ILE A  42       8.871   1.929   5.642  1.00 18.54           H
ATOM    644  N   SER A  43       6.385  -2.850   3.491  1.00 12.24           N
ATOM    645  CA  SER A  43       5.253  -3.756   3.672  1.00 11.73           C
ATOM    646  C   SER A  43       5.378  -4.458   5.014  1.00 14.66           C
ATOM    647  O   SER A  43       6.442  -4.441   5.639  1.00 12.81           O
ATOM    648  CB  SER A  43       5.183  -4.779   2.532  1.00 14.42           C
ATOM    649  OG  SER A  43       6.343  -5.580   2.439  1.00 12.92           O
ATOM    650  H   SER A  43       7.130  -3.170   3.777  1.00 14.67           H
ATOM    651  HA  SER A  43       4.430  -3.244   3.671  1.00 14.06           H
ATOM    652  HB2 SER A  43       4.419  -5.358   2.683  1.00 17.29           H
ATOM    653  HB3 SER A  43       5.070  -4.302   1.695  1.00 17.29           H
ATOM    654  HG  SER A  43       7.016  -5.097   2.302  1.00 15.49           H
ATOM    655  N   VAL A  44       4.271  -5.091   5.449  1.00 14.21           N
ATOM    656  CA  VAL A  44       4.216  -5.794   6.731  1.00 14.41           C
ATOM    657  C   VAL A  44       3.395  -7.066   6.568  1.00 14.99           C
ATOM    658  O   VAL A  44       2.323  -7.057   5.957  1.00 17.64           O
ATOM    659  CB  VAL A  44       3.631  -4.925   7.869  1.00 16.61           C
ATOM    660  CG1 VAL A  44       3.822  -5.598   9.204  1.00 24.01           C
ATOM    661  CG2 VAL A  44       4.316  -3.573   7.906  1.00 29.13           C
ATOM    662  H   VAL A  44       3.533  -5.124   5.008  1.00 17.04           H
ATOM    663  HA  VAL A  44       5.116  -6.051   6.986  1.00 17.28           H
ATOM    664  HB  VAL A  44       2.682  -4.789   7.722  1.00 19.92           H
ATOM    665 HG11 VAL A  44       3.447  -5.034   9.898  1.00 28.80           H
ATOM    666 HG12 VAL A  44       3.367  -6.455   9.193  1.00 28.80           H
ATOM    667 HG13 VAL A  44       4.770  -5.728   9.359  1.00 28.80           H
ATOM    668 HG21 VAL A  44       3.934  -3.046   8.626  1.00 34.94           H
ATOM    669 HG22 VAL A  44       5.265  -3.704   8.059  1.00 34.94           H
ATOM    670 HG23 VAL A  44       4.175  -3.125   7.057  1.00 34.94           H
ATOM    671  N   ASN A  45       3.903  -8.156   7.121  1.00 20.79           N
ATOM    672  CA  ASN A  45       3.250  -9.462   7.129  1.00 23.25           C
ATOM    673  C   ASN A  45       3.358  -9.949   8.573  1.00 20.99           C
ATOM    674  O   ASN A  45       4.379 -10.498   8.970  1.00 18.56           O
ATOM    675  CB  ASN A  45       3.948 -10.398   6.140  1.00 23.77           C
ATOM    676  CG  ASN A  45       3.877  -9.895   4.710  1.00 26.24           C
ATOM    677  OD1 ASN A  45       4.814  -9.270   4.201  1.00 36.29           O
ATOM    678  ND2 ASN A  45       2.762 -10.148   4.061  1.00 24.42           N
ATOM    679  H   ASN A  45       4.665  -8.166   7.520  1.00 24.94           H
ATOM    680  HA  ASN A  45       2.315  -9.375   6.886  1.00 27.89           H
ATOM    681  HB2 ASN A  45       4.883 -10.477   6.384  1.00 28.51           H
ATOM    682  HB3 ASN A  45       3.522 -11.269   6.173  1.00 28.51           H
ATOM    683 HD21 ASN A  45       2.669  -9.884   3.248  1.00 29.29           H
ATOM    684 HD22 ASN A  45       2.126 -10.576   4.450  1.00 29.29           H
ATOM    685  N   GLY A  46       2.336  -9.703   9.372  1.00 23.64           N
ATOM    686  CA  GLY A  46       2.417 -10.014  10.780  1.00 25.86           C
ATOM    687  C   GLY A  46       3.485  -9.210  11.504  1.00 18.04           C
ATOM    688  O   GLY A  46       3.479  -7.981  11.472  1.00 21.33           O
ATOM    689  H   GLY A  46       1.589  -9.357   9.123  1.00 28.35           H
ATOM    690  HA2 GLY A  46       1.561  -9.832  11.199  1.00 31.01           H
ATOM    691  HA3 GLY A  46       2.617 -10.956  10.890  1.00 31.01           H
ATOM    692  N   ASP A  47       4.419  -9.868  12.168  1.00 22.13           N
ATOM    693  CA  ASP A  47       5.437  -9.114  12.878  1.00 25.18           C
ATOM    694  C   ASP A  47       6.712  -8.953  12.061  1.00 15.09           C
ATOM    695  O   ASP A  47       7.708  -8.433  12.574  1.00 18.01           O
ATOM    696  CB  ASP A  47       5.716  -9.728  14.250  1.00 34.22           C
ATOM    697  CG  ASP A  47       5.579 -11.215  14.269  1.00 33.25           C
ATOM    698  OD1 ASP A  47       6.311 -11.887  13.519  1.00 39.53           O
ATOM    699  OD2 ASP A  47       4.749 -11.697  15.055  1.00 24.35           O1-
ATOM    700  H   ASP A  47       4.486 -10.724  12.225  1.00 26.55           H
ATOM    701  HA  ASP A  47       5.090  -8.222  13.035  1.00 30.20           H
ATOM    702  HB2 ASP A  47       6.623  -9.509  14.514  1.00 41.05           H
ATOM    703  HB3 ASP A  47       5.088  -9.362  14.892  1.00 41.05           H
ATOM    704  N   VAL A  48       6.688  -9.322  10.786  1.00 19.33           N
ATOM    705  CA  VAL A  48       7.834  -9.159   9.897  1.00 15.57           C
ATOM    706  C   VAL A  48       7.580  -7.937   9.026  1.00 18.92           C
ATOM    707  O   VAL A  48       6.577  -7.876   8.301  1.00 16.95           O
ATOM    708  CB  VAL A  48       8.073 -10.409   9.042  1.00 16.49           C
ATOM    709  CG1 VAL A  48       9.270 -10.209   8.171  1.00 14.19           C
ATOM    710  CG2 VAL A  48       8.252 -11.646   9.905  1.00 18.16           C
ATOM    711  H   VAL A  48       6.004  -9.676  10.403  1.00 23.19           H
ATOM    712  HA  VAL A  48       8.630  -8.996  10.427  1.00 18.67           H
ATOM    713  HB  VAL A  48       7.304 -10.551   8.468  1.00 19.77           H
ATOM    714 HG11 VAL A  48       9.408 -11.007   7.637  1.00 17.01           H
ATOM    715 HG12 VAL A  48       9.115  -9.446   7.593  1.00 17.01           H
ATOM    716 HG13 VAL A  48      10.044 -10.048   8.732  1.00 17.01           H
ATOM    717 HG21 VAL A  48       8.400 -12.413   9.330  1.00 21.78           H
ATOM    718 HG22 VAL A  48       9.016 -11.516  10.488  1.00 21.78           H
ATOM    719 HG23 VAL A  48       7.450 -11.779  10.435  1.00 21.78           H
ATOM    720  N   ILE A  49       8.477  -6.958   9.122  1.00 13.53           N
ATOM    721  CA  ILE A  49       8.454  -5.755   8.298  1.00 16.88           C
ATOM    722  C   ILE A  49       9.532  -5.877   7.221  1.00 12.29           C
ATOM    723  O   ILE A  49      10.673  -6.238   7.519  1.00 10.97           O
ATOM    724  CB  ILE A  49       8.666  -4.503   9.163  1.00 11.02           C
ATOM    725  CG1 ILE A  49       7.516  -4.370  10.154  1.00 17.77           C
ATOM    726  CG2 ILE A  49       8.788  -3.229   8.306  1.00 15.36           C
ATOM    727  CD1 ILE A  49       7.797  -3.354  11.272  1.00 23.60           C
ATOM    728  H   ILE A  49       9.131  -6.971   9.680  1.00 16.22           H
ATOM    729  HA  ILE A  49       7.592  -5.682   7.860  1.00 20.24           H
ATOM    730  HB  ILE A  49       9.489  -4.613   9.663  1.00 13.20           H
ATOM    731 HG12 ILE A  49       6.723  -4.078   9.678  1.00 21.31           H
ATOM    732 HG13 ILE A  49       7.356  -5.233  10.567  1.00 21.31           H
ATOM    733 HG21 ILE A  49       8.921  -2.466   8.891  1.00 18.42           H
ATOM    734 HG22 ILE A  49       9.547  -3.322   7.708  1.00 18.42           H
ATOM    735 HG23 ILE A  49       7.974  -3.114   7.792  1.00 18.42           H
ATOM    736 HD11 ILE A  49       7.030  -3.318  11.865  1.00 28.30           H
ATOM    737 HD12 ILE A  49       8.583  -3.637  11.764  1.00 28.30           H
ATOM    738 HD13 ILE A  49       7.950  -2.482  10.875  1.00 28.30           H
ATOM    739  N   THR A  50       9.174  -5.561   5.977  1.00 10.32           N
ATOM    740  CA  THR A  50      10.103  -5.544   4.853  1.00 11.60           C
ATOM    741  C   THR A  50      10.267  -4.122   4.311  1.00 11.94           C
ATOM    742  O   THR A  50       9.276  -3.457   3.994  1.00 10.83           O
ATOM    743  CB  THR A  50       9.596  -6.479   3.751  1.00  9.70           C
ATOM    744  OG1 THR A  50       9.500  -7.831   4.242  1.00 11.68           O
ATOM    745  CG2 THR A  50      10.536  -6.510   2.586  1.00 12.19           C
ATOM    746  H   THR A  50       8.372  -5.346   5.755  1.00 12.37           H
ATOM    747  HA  THR A  50      10.971  -5.861   5.148  1.00 13.91           H
ATOM    748  HB  THR A  50       8.727  -6.181   3.442  1.00 11.63           H
ATOM    749  HG1 THR A  50      10.254  -8.099   4.496  1.00 14.01           H
ATOM    750 HG21 THR A  50      10.196  -7.107   1.902  1.00 14.62           H
ATOM    751 HG22 THR A  50      10.627  -5.620   2.211  1.00 14.62           H
ATOM    752 HG23 THR A  50      11.408  -6.822   2.872  1.00 14.62           H
ATOM    753  N   ILE A  51      11.516  -3.662   4.187  1.00 13.01           N
ATOM    754  CA  ILE A  51      11.825  -2.379   3.554  1.00 15.48           C
ATOM    755  C   ILE A  51      12.780  -2.631   2.398  1.00 13.98           C
ATOM    756  O   ILE A  51      13.922  -3.068   2.603  1.00 12.84           O
ATOM    757  CB  ILE A  51      12.434  -1.372   4.532  1.00 15.28           C
ATOM    758  CG1 ILE A  51      11.443  -1.080   5.666  1.00 15.04           C
ATOM    759  CG2 ILE A  51      12.842  -0.123   3.787  1.00 12.04           C
ATOM    760  CD1 ILE A  51      12.074  -0.323   6.883  1.00 15.01           C
ATOM    761  H   ILE A  51      12.211  -4.083   4.467  1.00 15.59           H
ATOM    762  HA  ILE A  51      11.010  -1.996   3.195  1.00 18.56           H
ATOM    763  HB  ILE A  51      13.230  -1.768   4.920  1.00 18.32           H
ATOM    764 HG12 ILE A  51      10.723  -0.532   5.317  1.00 18.04           H
ATOM    765 HG13 ILE A  51      11.087  -1.921   5.993  1.00 18.04           H
ATOM    766 HG21 ILE A  51      13.226   0.508   4.415  1.00 14.43           H
ATOM    767 HG22 ILE A  51      13.497  -0.358   3.111  1.00 14.43           H
ATOM    768 HG23 ILE A  51      12.057   0.264   3.367  1.00 14.43           H
ATOM    769 HD11 ILE A  51      11.389  -0.177   7.553  1.00 18.00           H
ATOM    770 HD12 ILE A  51      12.790  -0.863   7.254  1.00 18.00           H
ATOM    771 HD13 ILE A  51      12.426   0.528   6.577  1.00 18.00           H
ATOM    772  N   LYS A  52      12.288  -2.379   1.193  1.00  9.93           N
ATOM    773  CA  LYS A  52      13.022  -2.456  -0.050  1.00 11.51           C
ATOM    774  C   LYS A  52      13.454  -1.055  -0.443  1.00 14.41           C
ATOM    775  O   LYS A  52      12.728  -0.087  -0.206  1.00 12.52           O
ATOM    776  CB  LYS A  52      12.151  -3.039  -1.166  1.00 11.82           C
ATOM    777  CG  LYS A  52      11.546  -4.367  -0.870  1.00 18.38           C
ATOM    778  CD  LYS A  52      10.708  -4.827  -2.003  1.00 16.24           C
ATOM    779  CE  LYS A  52      10.241  -6.258  -1.800  1.00 15.59           C
ATOM    780  NZ  LYS A  52       9.566  -6.745  -3.023  1.00 18.97           N1+
ATOM    781  H   LYS A  52      11.470  -2.144   1.071  1.00 11.91           H
ATOM    782  HA  LYS A  52      13.809  -3.011   0.061  1.00 13.80           H
ATOM    783  HB2 LYS A  52      11.425  -2.422  -1.344  1.00 14.18           H
ATOM    784  HB3 LYS A  52      12.696  -3.138  -1.962  1.00 14.18           H
ATOM    785  HG2 LYS A  52      12.251  -5.018  -0.727  1.00 22.04           H
ATOM    786  HG3 LYS A  52      10.985  -4.298  -0.082  1.00 22.04           H
ATOM    787  HD2 LYS A  52       9.925  -4.258  -2.075  1.00 19.48           H
ATOM    788  HD3 LYS A  52      11.227  -4.789  -2.822  1.00 19.48           H
ATOM    789  HE2 LYS A  52      11.006  -6.827  -1.622  1.00 18.69           H
ATOM    790  HE3 LYS A  52       9.610  -6.293  -1.064  1.00 18.69           H
ATOM    791  HZ1 LYS A  52       9.291  -7.584  -2.905  1.00 22.75           H
ATOM    792  HZ2 LYS A  52       8.861  -6.233  -3.205  1.00 22.75           H
ATOM    793  HZ3 LYS A  52      10.128  -6.719  -3.712  1.00 22.75           H
ATOM    794  N   SER A  53      14.626  -0.957  -1.072  1.00 15.76           N
ATOM    795  CA  SER A  53      15.072   0.266  -1.723  1.00 12.88           C
ATOM    796  C   SER A  53      15.529  -0.092  -3.138  1.00 15.83           C
ATOM    797  O   SER A  53      16.463  -0.880  -3.312  1.00 15.35           O
ATOM    798  CB  SER A  53      16.190   0.948  -0.912  1.00 18.08           C
ATOM    799  OG  SER A  53      16.652   2.131  -1.570  1.00 19.53           O
ATOM    800  H   SER A  53      15.190  -1.604  -1.134  1.00 18.89           H
ATOM    801  HA  SER A  53      14.327   0.883  -1.791  1.00 15.44           H
ATOM    802  HB2 SER A  53      15.843   1.188  -0.039  1.00 21.68           H
ATOM    803  HB3 SER A  53      16.931   0.330  -0.816  1.00 21.68           H
ATOM    804  HG  SER A  53      16.019   2.676  -1.659  1.00 23.42           H
ATOM    805  N   GLU A  54      14.899   0.511  -4.141  1.00 12.05           N
ATOM    806  CA  GLU A  54      15.185   0.239  -5.545  1.00 13.35           C
ATOM    807  C   GLU A  54      15.714   1.500  -6.204  1.00 12.38           C
ATOM    808  O   GLU A  54      15.069   2.542  -6.139  1.00 14.53           O
ATOM    809  CB  GLU A  54      13.926  -0.247  -6.315  1.00 11.58           C
ATOM    810  CG  GLU A  54      13.388  -1.566  -5.737  1.00 20.80           C
ATOM    811  CD  GLU A  54      12.122  -2.087  -6.375  1.00 26.81           C
ATOM    812  OE1 GLU A  54      11.585  -1.445  -7.311  1.00 25.83           O
ATOM    813  OE2 GLU A  54      11.668  -3.169  -5.909  1.00 33.67           O1-
ATOM    814  H   GLU A  54      14.283   1.101  -4.028  1.00 14.45           H
ATOM    815  HA  GLU A  54      15.866  -0.448  -5.608  1.00 16.01           H
ATOM    816  HB2 GLU A  54      13.228   0.423  -6.243  1.00 13.89           H
ATOM    817  HB3 GLU A  54      14.157  -0.395  -7.245  1.00 13.89           H
ATOM    818  HG2 GLU A  54      14.069  -2.248  -5.844  1.00 24.94           H
ATOM    819  HG3 GLU A  54      13.206  -1.436  -4.793  1.00 24.94           H
ATOM    820  N   SER A  55      16.886   1.404  -6.825  1.00 12.44           N
ATOM    821  CA  SER A  55      17.417   2.506  -7.615  1.00 13.72           C
ATOM    822  C   SER A  55      18.403   1.939  -8.614  1.00 13.40           C
ATOM    823  O   SER A  55      18.862   0.805  -8.463  1.00 13.46           O
ATOM    824  CB  SER A  55      18.097   3.563  -6.736  1.00 16.70           C
ATOM    825  OG  SER A  55      19.317   3.106  -6.191  1.00 12.11           O
ATOM    826  H   SER A  55      17.393   0.710  -6.804  1.00 14.91           H
ATOM    827  HA  SER A  55      16.695   2.931  -8.103  1.00 16.45           H
ATOM    828  HB2 SER A  55      18.272   4.350  -7.276  1.00 20.02           H
ATOM    829  HB3 SER A  55      17.498   3.794  -6.008  1.00 20.02           H
ATOM    830  HG  SER A  55      19.183   2.427  -5.716  1.00 14.52           H
ATOM    831  N   THR A  56      18.727   2.737  -9.649  1.00 14.81           N
ATOM    832  CA  THR A  56      19.765   2.301 -10.585  1.00 21.15           C
ATOM    833  C   THR A  56      21.108   2.093  -9.892  1.00 17.41           C
ATOM    834  O   THR A  56      21.953   1.343 -10.400  1.00 18.58           O
ATOM    835  CB  THR A  56      19.938   3.302 -11.746  1.00 18.65           C
ATOM    836  OG1 THR A  56      20.387   4.577 -11.274  1.00 20.63           O
ATOM    837  CG2 THR A  56      18.622   3.474 -12.484  1.00 23.37           C
ATOM    838  H   THR A  56      18.373   3.502  -9.821  1.00 17.76           H
ATOM    839  HA  THR A  56      19.497   1.451 -10.969  1.00 25.36           H
ATOM    840  HB  THR A  56      20.590   2.950 -12.373  1.00 22.36           H
ATOM    841  HG1 THR A  56      19.829   4.895 -10.733  1.00 24.74           H
ATOM    842 HG21 THR A  56      18.731   4.103 -13.214  1.00 28.03           H
ATOM    843 HG22 THR A  56      18.330   2.621 -12.843  1.00 28.03           H
ATOM    844 HG23 THR A  56      17.943   3.809 -11.877  1.00 28.03           H
ATOM    845  N   PHE A  57      21.335   2.766  -8.763  1.00 15.01           N
ATOM    846  CA  PHE A  57      22.559   2.559  -7.994  1.00 18.02           C
ATOM    847  C   PHE A  57      22.624   1.146  -7.395  1.00 19.41           C
ATOM    848  O   PHE A  57      23.582   0.402  -7.629  1.00 19.33           O
ATOM    849  CB  PHE A  57      22.644   3.616  -6.894  1.00 14.83           C
ATOM    850  CG  PHE A  57      23.565   3.246  -5.789  1.00 15.25           C
ATOM    851  CD1 PHE A  57      24.865   2.856  -6.076  1.00 15.34           C
ATOM    852  CD2 PHE A  57      23.126   3.232  -4.470  1.00 18.35           C
ATOM    853  CE1 PHE A  57      25.725   2.481  -5.059  1.00 22.00           C
ATOM    854  CE2 PHE A  57      23.985   2.872  -3.447  1.00 18.58           C
ATOM    855  CZ  PHE A  57      25.284   2.488  -3.749  1.00 14.42           C
ATOM    856  H   PHE A  57      20.797   3.346  -8.423  1.00 18.00           H
ATOM    857  HA  PHE A  57      23.323   2.672  -8.580  1.00 21.61           H
ATOM    858  HB2 PHE A  57      22.962   4.447  -7.281  1.00 17.78           H
ATOM    859  HB3 PHE A  57      21.761   3.746  -6.515  1.00 17.78           H
ATOM    860  HD1 PHE A  57      25.161   2.849  -6.957  1.00 18.39           H
ATOM    861  HD2 PHE A  57      22.254   3.489  -4.272  1.00 22.00           H
ATOM    862  HE1 PHE A  57      26.599   2.230  -5.256  1.00 26.39           H
ATOM    863  HE2 PHE A  57      23.689   2.872  -2.565  1.00 22.28           H
ATOM    864  HZ  PHE A  57      25.865   2.243  -3.065  1.00 17.29           H
ATOM    865  N   LYS A  58      21.630   0.774  -6.590  1.00 15.27           N
ATOM    866  CA  LYS A  58      21.610  -0.533  -5.952  1.00 17.79           C
ATOM    867  C   LYS A  58      20.178  -0.856  -5.538  1.00 15.27           C
ATOM    868  O   LYS A  58      19.393   0.043  -5.247  1.00 16.22           O
ATOM    869  CB  LYS A  58      22.582  -0.574  -4.743  1.00 22.94           C
ATOM    870  CG  LYS A  58      23.087  -1.988  -4.395  1.00 23.56           C
ATOM    871  CD  LYS A  58      24.312  -2.028  -3.452  1.00 31.78           C
ATOM    872  CE  LYS A  58      24.558  -3.467  -2.912  1.00 36.77           C
ATOM    873  NZ  LYS A  58      25.538  -3.615  -1.712  1.00 35.48           N1+
ATOM    874  H   LYS A  58      20.952   1.267  -6.398  1.00 18.31           H
ATOM    875  HA  LYS A  58      21.898  -1.203  -6.591  1.00 21.34           H
ATOM    876  HB2 LYS A  58      23.355  -0.025  -4.945  1.00 27.51           H
ATOM    877  HB3 LYS A  58      22.124  -0.223  -3.963  1.00 27.51           H
ATOM    878  HG2 LYS A  58      22.369  -2.475  -3.962  1.00 28.25           H
ATOM    879  HG3 LYS A  58      23.336  -2.439  -5.217  1.00 28.25           H
ATOM    880  HD2 LYS A  58      25.102  -1.745  -3.939  1.00 38.12           H
ATOM    881  HD3 LYS A  58      24.154  -1.441  -2.696  1.00 38.12           H
ATOM    882  HE2 LYS A  58      23.706  -3.833  -2.630  1.00 44.11           H
ATOM    883  HE3 LYS A  58      24.913  -4.005  -3.637  1.00 44.11           H
ATOM    884  HZ1 LYS A  58      25.609  -4.471  -1.482  1.00 42.56           H
ATOM    885  HZ2 LYS A  58      26.343  -3.308  -1.938  1.00 42.56           H
ATOM    886  HZ3 LYS A  58      25.237  -3.151  -1.015  1.00 42.56           H
ATOM    887  N   ASN A  59      19.830  -2.147  -5.567  1.00 14.78           N
ATOM    888  CA  ASN A  59      18.636  -2.651  -4.907  1.00 14.87           C
ATOM    889  C   ASN A  59      19.010  -3.279  -3.573  1.00 17.09           C
ATOM    890  O   ASN A  59      19.928  -4.103  -3.505  1.00 19.06           O
ATOM    891  CB  ASN A  59      17.906  -3.673  -5.785  1.00 20.35           C
ATOM    892  CG  ASN A  59      17.233  -3.033  -7.012  1.00 23.43           C
ATOM    893  OD1 ASN A  59      17.277  -1.817  -7.214  1.00 19.60           O
ATOM    894  ND2 ASN A  59      16.604  -3.861  -7.819  1.00 29.36           N
ATOM    895  H   ASN A  59      20.282  -2.757  -5.972  1.00 17.73           H
ATOM    896  HA  ASN A  59      18.031  -1.912  -4.736  1.00 17.83           H
ATOM    897  HB2 ASN A  59      18.544  -4.330  -6.103  1.00 24.41           H
ATOM    898  HB3 ASN A  59      17.217  -4.107  -5.258  1.00 24.41           H
ATOM    899 HD21 ASN A  59      16.210  -3.560  -8.521  1.00 35.21           H
ATOM    900 HD22 ASN A  59      16.588  -4.703  -7.644  1.00 35.21           H
ATOM    901  N   THR A  60      18.332  -2.867  -2.501  1.00 12.67           N
ATOM    902  CA  THR A  60      18.564  -3.469  -1.190  1.00 15.81           C
ATOM    903  C   THR A  60      17.236  -3.821  -0.543  1.00 16.57           C
ATOM    904  O   THR A  60      16.185  -3.268  -0.868  1.00 15.52           O
ATOM    905  CB  THR A  60      19.336  -2.577  -0.200  1.00 16.66           C
ATOM    906  OG1 THR A  60      18.528  -1.445   0.149  1.00 17.31           O
ATOM    907  CG2 THR A  60      20.666  -2.116  -0.753  1.00 18.69           C
ATOM    908  H   THR A  60      17.737  -2.246  -2.507  1.00 15.19           H
ATOM    909  HA  THR A  60      19.067  -4.290  -1.306  1.00 18.96           H
ATOM    910  HB  THR A  60      19.514  -3.089   0.604  1.00 19.97           H
ATOM    911  HG1 THR A  60      18.942  -0.953   0.689  1.00 20.76           H
ATOM    912 HG21 THR A  60      21.120  -1.558  -0.102  1.00 22.42           H
ATOM    913 HG22 THR A  60      21.225  -2.882  -0.955  1.00 22.42           H
ATOM    914 HG23 THR A  60      20.528  -1.604  -1.565  1.00 22.42           H
ATOM    915  N   GLU A  61      17.305  -4.743   0.408  1.00 12.27           N
ATOM    916  CA  GLU A  61      16.113  -5.181   1.108  1.00 10.67           C
ATOM    917  C   GLU A  61      16.486  -5.653   2.499  1.00 12.90           C
ATOM    918  O   GLU A  61      17.477  -6.373   2.666  1.00 13.93           O
ATOM    919  CB  GLU A  61      15.431  -6.308   0.333  1.00 10.04           C
ATOM    920  CG  GLU A  61      14.217  -6.887   1.032  1.00 17.86           C
ATOM    921  CD  GLU A  61      13.459  -7.867   0.154  1.00 14.95           C
ATOM    922  OE1 GLU A  61      13.230  -7.574  -1.040  1.00 10.92           O
ATOM    923  OE2 GLU A  61      13.107  -8.934   0.686  1.00 13.86           O1-
ATOM    924  H   GLU A  61      18.030  -5.128   0.665  1.00 14.71           H
ATOM    925  HA  GLU A  61      15.492  -4.441   1.189  1.00 12.79           H
ATOM    926  HB2 GLU A  61      15.142  -5.966  -0.527  1.00 12.04           H
ATOM    927  HB3 GLU A  61      16.068  -7.028   0.203  1.00 12.04           H
ATOM    928  HG2 GLU A  61      14.505  -7.357   1.830  1.00 21.42           H
ATOM    929  HG3 GLU A  61      13.614  -6.165   1.269  1.00 21.42           H
ATOM    930  N   ILE A  62      15.677  -5.267   3.495  1.00 10.67           N
ATOM    931  CA  ILE A  62      15.773  -5.820   4.841  1.00 15.22           C
ATOM    932  C   ILE A  62      14.398  -6.271   5.291  1.00 14.49           C
ATOM    933  O   ILE A  62      13.402  -5.578   5.069  1.00 12.68           O
ATOM    934  CB  ILE A  62      16.375  -4.836   5.873  1.00 14.85           C
ATOM    935  CG1 ILE A  62      15.623  -3.512   5.917  1.00 14.90           C
ATOM    936  CG2 ILE A  62      17.838  -4.603   5.539  1.00 14.10           C
ATOM    937  CD1 ILE A  62      16.053  -2.555   7.040  1.00 14.56           C
ATOM    938  H   ILE A  62      15.058  -4.677   3.409  1.00 12.79           H
ATOM    939  HA  ILE A  62      16.345  -6.603   4.814  1.00 18.26           H
ATOM    940  HB  ILE A  62      16.324  -5.245   6.751  1.00 17.81           H
ATOM    941 HG12 ILE A  62      15.758  -3.052   5.073  1.00 17.86           H
ATOM    942 HG13 ILE A  62      14.678  -3.698   6.037  1.00 17.86           H
ATOM    943 HG21 ILE A  62      18.215  -3.986   6.186  1.00 16.90           H
ATOM    944 HG22 ILE A  62      18.309  -5.450   5.576  1.00 16.90           H
ATOM    945 HG23 ILE A  62      17.902  -4.227   4.647  1.00 16.90           H
ATOM    946 HD11 ILE A  62      15.521  -1.746   6.986  1.00 17.45           H
ATOM    947 HD12 ILE A  62      15.910  -2.989   7.896  1.00 17.45           H
ATOM    948 HD13 ILE A  62      16.993  -2.342   6.930  1.00 17.45           H
ATOM    949  N   SER A  63      14.357  -7.431   5.936  1.00 13.27           N
ATOM    950  CA  SER A  63      13.186  -7.937   6.645  1.00 13.38           C
ATOM    951  C   SER A  63      13.552  -8.173   8.104  1.00 15.14           C
ATOM    952  O   SER A  63      14.612  -8.741   8.403  1.00 18.11           O
ATOM    953  CB  SER A  63      12.667  -9.227   6.007  1.00 16.41           C
ATOM    954  OG  SER A  63      12.075  -8.954   4.770  1.00 18.24           O
ATOM    955  H   SER A  63      15.028  -7.968   5.978  1.00 15.92           H
ATOM    956  HA  SER A  63      12.478  -7.274   6.611  1.00 16.05           H
ATOM    957  HB2 SER A  63      13.410  -9.837   5.875  1.00 19.68           H
ATOM    958  HB3 SER A  63      12.007  -9.628   6.593  1.00 19.68           H
ATOM    959  HG  SER A  63      11.793  -9.665   4.423  1.00 21.88           H
ATOM    960  N   PHE A  64      12.696  -7.717   9.014  1.00 13.13           N
ATOM    961  CA  PHE A  64      13.085  -7.739  10.413  1.00 13.15           C
ATOM    962  C   PHE A  64      11.831  -7.776  11.266  1.00 15.68           C
ATOM    963  O   PHE A  64      10.716  -7.489  10.801  1.00 16.38           O
ATOM    964  CB  PHE A  64      13.933  -6.511  10.773  1.00 11.91           C
ATOM    965  CG  PHE A  64      13.265  -5.211  10.436  1.00 11.49           C
ATOM    966  CD1 PHE A  64      13.290  -4.720   9.135  1.00 13.66           C
ATOM    967  CD2 PHE A  64      12.572  -4.507  11.387  1.00 12.98           C
ATOM    968  CE1 PHE A  64      12.658  -3.544   8.821  1.00 12.49           C
ATOM    969  CE2 PHE A  64      11.927  -3.336  11.068  1.00 12.26           C
ATOM    970  CZ  PHE A  64      11.968  -2.864   9.782  1.00 13.59           C
ATOM    971  H   PHE A  64      11.913  -7.401   8.853  1.00 15.74           H
ATOM    972  HA  PHE A  64      13.605  -8.537  10.594  1.00 15.76           H
ATOM    973  HB2 PHE A  64      14.109  -6.519  11.727  1.00 14.28           H
ATOM    974  HB3 PHE A  64      14.769  -6.553  10.283  1.00 14.28           H
ATOM    975  HD1 PHE A  64      13.750  -5.187   8.475  1.00 16.37           H
ATOM    976  HD2 PHE A  64      12.531  -4.830  12.258  1.00 15.56           H
ATOM    977  HE1 PHE A  64      12.684  -3.220   7.949  1.00 14.98           H
ATOM    978  HE2 PHE A  64      11.466  -2.864  11.723  1.00 14.70           H
ATOM    979  HZ  PHE A  64      11.546  -2.063   9.569  1.00 16.30           H
ATOM    980  N   ILE A  65      12.045  -8.128  12.526  1.00 12.83           N
ATOM    981  CA  ILE A  65      11.066  -8.006  13.593  1.00 12.08           C
ATOM    982  C   ILE A  65      11.544  -6.909  14.535  1.00 12.02           C
ATOM    983  O   ILE A  65      12.724  -6.868  14.884  1.00 15.82           O
ATOM    984  CB  ILE A  65      10.921  -9.343  14.332  1.00 14.02           C
ATOM    985  CG1 ILE A  65      10.298 -10.391  13.392  1.00 16.04           C
ATOM    986  CG2 ILE A  65      10.165  -9.170  15.644  1.00 16.98           C
ATOM    987  CD1 ILE A  65      10.361 -11.771  13.934  1.00 25.29           C
ATOM    988  H   ILE A  65      12.791  -8.457  12.798  1.00 15.39           H
ATOM    989  HA  ILE A  65      10.204  -7.754  13.226  1.00 14.48           H
ATOM    990  HB  ILE A  65      11.814  -9.649  14.553  1.00 16.81           H
ATOM    991 HG12 ILE A  65       9.364 -10.169  13.248  1.00 19.24           H
ATOM    992 HG13 ILE A  65      10.775 -10.380  12.548  1.00 19.24           H
ATOM    993 HG21 ILE A  65      10.093 -10.032  16.083  1.00 20.36           H
ATOM    994 HG22 ILE A  65      10.653  -8.551  16.210  1.00 20.36           H
ATOM    995 HG23 ILE A  65       9.281  -8.820  15.455  1.00 20.36           H
ATOM    996 HD11 ILE A  65       9.953 -12.379  13.297  1.00 30.33           H
ATOM    997 HD12 ILE A  65      11.289 -12.013  14.075  1.00 30.33           H
ATOM    998 HD13 ILE A  65       9.879 -11.802  14.776  1.00 30.33           H
ATOM    999  N   LEU A  66      10.642  -6.026  14.936  1.00 14.33           N
ATOM   1000  CA  LEU A  66      10.960  -4.979  15.903  1.00 12.72           C
ATOM   1001  C   LEU A  66      11.604  -5.560  17.154  1.00 15.04           C
ATOM   1002  O   LEU A  66      11.075  -6.499  17.765  1.00 14.93           O
ATOM   1003  CB  LEU A  66       9.691  -4.213  16.276  1.00 14.92           C
ATOM   1004  CG  LEU A  66       9.028  -3.482  15.126  1.00 12.75           C
ATOM   1005  CD1 LEU A  66       7.688  -2.946  15.632  1.00 16.71           C
ATOM   1006  CD2 LEU A  66       9.946  -2.346  14.605  1.00 15.41           C
ATOM   1007  H   LEU A  66       9.827  -6.010  14.662  1.00 17.18           H
ATOM   1008  HA  LEU A  66      11.585  -4.355  15.503  1.00 15.25           H
ATOM   1009  HB2 LEU A  66       9.045  -4.841  16.635  1.00 17.89           H
ATOM   1010  HB3 LEU A  66       9.914  -3.554  16.951  1.00 17.89           H
ATOM   1011  HG  LEU A  66       8.859  -4.103  14.400  1.00 15.28           H
ATOM   1012 HD11 LEU A  66       7.245  -2.473  14.909  1.00 20.04           H
ATOM   1013 HD12 LEU A  66       7.140  -3.691  15.924  1.00 20.04           H
ATOM   1014 HD13 LEU A  66       7.849  -2.342  16.373  1.00 20.04           H
ATOM   1015 HD21 LEU A  66       9.502  -1.894  13.871  1.00 18.47           H
ATOM   1016 HD22 LEU A  66      10.115  -1.721  15.327  1.00 18.47           H
ATOM   1017 HD23 LEU A  66      10.782  -2.732  14.299  1.00 18.47           H
ATOM   1018  N   GLY A  67      12.801  -5.066  17.462  1.00 14.05           N
ATOM   1019  CA  GLY A  67      13.482  -5.393  18.680  1.00 13.98           C
ATOM   1020  C   GLY A  67      14.367  -6.608  18.593  1.00 17.41           C
ATOM   1021  O   GLY A  67      14.868  -7.045  19.628  1.00 17.70           O
ATOM   1022  H   GLY A  67      13.240  -4.525  16.958  1.00 16.84           H
ATOM   1023  HA2 GLY A  67      14.031  -4.640  18.946  1.00 16.76           H
ATOM   1024  HA3 GLY A  67      12.825  -5.549  19.377  1.00 16.76           H
ATOM   1025  N   GLN A  68      14.518  -7.207  17.403  1.00 16.70           N
ATOM   1026  CA  GLN A  68      15.334  -8.394  17.193  1.00 16.07           C
ATOM   1027  C   GLN A  68      16.503  -8.030  16.285  1.00 16.43           C
ATOM   1028  O   GLN A  68      16.307  -7.740  15.101  1.00 16.37           O
ATOM   1029  CB  GLN A  68      14.493  -9.515  16.603  1.00 19.37           C
ATOM   1030  CG  GLN A  68      15.285 -10.753  16.409  1.00 17.26           C
ATOM   1031  CD  GLN A  68      14.565 -11.755  15.538  1.00 28.00           C
ATOM   1032  OE1 GLN A  68      13.554 -12.355  15.934  1.00 21.78           O
ATOM   1033  NE2 GLN A  68      15.073 -11.933  14.340  1.00 27.04           N
ATOM   1034  H   GLN A  68      14.141  -6.928  16.682  1.00 20.03           H
ATOM   1035  HA  GLN A  68      15.690  -8.695  18.044  1.00 19.27           H
ATOM   1036  HB2 GLN A  68      13.760  -9.715  17.206  1.00 23.23           H
ATOM   1037  HB3 GLN A  68      14.150  -9.236  15.740  1.00 23.23           H
ATOM   1038  HG2 GLN A  68      16.126 -10.530  15.981  1.00 20.70           H
ATOM   1039  HG3 GLN A  68      15.449 -11.165  17.272  1.00 20.70           H
ATOM   1040 HE21 GLN A  68      15.771 -11.492  14.100  1.00 32.43           H
ATOM   1041 HE22 GLN A  68      14.708 -12.491  13.797  1.00 32.43           H
ATOM   1042  N   GLU A  69      17.715  -8.047  16.839  1.00 19.88           N
ATOM   1043  CA  GLU A  69      18.919  -7.778  16.056  1.00 18.48           C
ATOM   1044  C   GLU A  69      19.049  -8.742  14.881  1.00 19.78           C
ATOM   1045  O   GLU A  69      18.708  -9.911  14.992  1.00 14.22           O
ATOM   1046  CB  GLU A  69      20.160  -7.877  16.950  1.00 24.16           C
ATOM   1047  CG  GLU A  69      21.456  -7.335  16.311  1.00 23.40           C
ATOM   1048  CD  GLU A  69      22.612  -7.264  17.294  1.00 21.79           C
ATOM   1049  OE1 GLU A  69      22.944  -8.298  17.899  1.00 26.56           O
ATOM   1050  OE2 GLU A  69      23.175  -6.164  17.473  1.00 39.54           O1-
ATOM   1051  H   GLU A  69      17.867  -8.212  17.669  1.00 23.84           H
ATOM   1052  HA  GLU A  69      18.872  -6.876  15.702  1.00 22.16           H
ATOM   1053  HB2 GLU A  69      19.998  -7.370  17.762  1.00 28.97           H
ATOM   1054  HB3 GLU A  69      20.309  -8.809  17.172  1.00 28.97           H
ATOM   1055  HG2 GLU A  69      21.717  -7.920  15.582  1.00 28.07           H
ATOM   1056  HG3 GLU A  69      21.292  -6.439  15.975  1.00 28.07           H
ATOM   1057  N   PHE A  70      19.546  -8.235  13.748  1.00 13.50           N
ATOM   1058  CA  PHE A  70      19.733  -9.028  12.542  1.00 17.51           C
ATOM   1059  C   PHE A  70      20.957  -8.488  11.830  1.00 18.57           C
ATOM   1060  O   PHE A  70      21.344  -7.330  12.023  1.00 16.67           O
ATOM   1061  CB  PHE A  70      18.499  -9.015  11.606  1.00 17.23           C
ATOM   1062  CG  PHE A  70      18.127  -7.639  11.062  1.00 13.27           C
ATOM   1063  CD1 PHE A  70      17.451  -6.722  11.843  1.00 17.57           C
ATOM   1064  CD2 PHE A  70      18.452  -7.277   9.766  1.00 15.97           C
ATOM   1065  CE1 PHE A  70      17.126  -5.476  11.343  1.00 15.45           C
ATOM   1066  CE2 PHE A  70      18.113  -6.031   9.264  1.00 15.08           C
ATOM   1067  CZ  PHE A  70      17.458  -5.144  10.061  1.00 10.16           C
ATOM   1068  H   PHE A  70      19.786  -7.414  13.657  1.00 16.19           H
ATOM   1069  HA  PHE A  70      19.911  -9.949  12.791  1.00 20.99           H
ATOM   1070  HB2 PHE A  70      18.679  -9.591  10.847  1.00 20.67           H
ATOM   1071  HB3 PHE A  70      17.734  -9.352  12.097  1.00 20.67           H
ATOM   1072  HD1 PHE A  70      17.226  -6.940  12.719  1.00 21.07           H
ATOM   1073  HD2 PHE A  70      18.903  -7.882   9.222  1.00 19.15           H
ATOM   1074  HE1 PHE A  70      16.672  -4.865  11.878  1.00 18.52           H
ATOM   1075  HE2 PHE A  70      18.341  -5.799   8.392  1.00 18.08           H
ATOM   1076  HZ  PHE A  70      17.230  -4.306   9.728  1.00 12.17           H
ATOM   1077  N   ASP A  71      21.582  -9.360  11.035  1.00 13.65           N
ATOM   1078  CA  ASP A  71      22.694  -9.004  10.158  1.00 24.09           C
ATOM   1079  C   ASP A  71      22.197  -8.308   8.898  1.00 18.67           C
ATOM   1080  O   ASP A  71      21.300  -8.813   8.221  1.00 19.55           O
ATOM   1081  CB  ASP A  71      23.464 -10.258   9.752  1.00 21.35           C
ATOM   1082  CG  ASP A  71      24.091 -10.965  10.930  1.00 23.06           C
ATOM   1083  OD1 ASP A  71      24.747 -10.302  11.729  1.00 19.00           O
ATOM   1084  OD2 ASP A  71      23.907 -12.192  11.048  1.00 30.42           O1-
ATOM   1085  H   ASP A  71      21.369 -10.192  10.987  1.00 16.36           H
ATOM   1086  HA  ASP A  71      23.299  -8.406  10.625  1.00 28.89           H
ATOM   1087  HB2 ASP A  71      22.855 -10.877   9.320  1.00 25.60           H
ATOM   1088  HB3 ASP A  71      24.174 -10.009   9.140  1.00 25.60           H
ATOM   1089  N   GLU A  72      22.814  -7.173   8.560  1.00 14.76           N
ATOM   1090  CA  GLU A  72      22.461  -6.420   7.363  1.00 14.47           C
ATOM   1091  C   GLU A  72      23.701  -6.189   6.511  1.00 14.13           C
ATOM   1092  O   GLU A  72      24.781  -5.912   7.033  1.00 15.73           O
ATOM   1093  CB  GLU A  72      21.796  -5.069   7.760  1.00 17.71           C
ATOM   1094  CG  GLU A  72      21.623  -4.098   6.629  1.00 16.21           C
ATOM   1095  CD  GLU A  72      20.834  -2.863   6.991  1.00 16.56           C
ATOM   1096  OE1 GLU A  72      20.615  -2.581   8.206  1.00 10.94           O
ATOM   1097  OE2 GLU A  72      20.466  -2.139   6.029  1.00 15.05           O1-
ATOM   1098  H   GLU A  72      23.449  -6.817   9.017  1.00 17.70           H
ATOM   1099  HA  GLU A  72      21.823  -6.930   6.840  1.00 17.36           H
ATOM   1100  HB2 GLU A  72      20.916  -5.253   8.126  1.00 21.23           H
ATOM   1101  HB3 GLU A  72      22.346  -4.640   8.434  1.00 21.23           H
ATOM   1102  HG2 GLU A  72      22.500  -3.812   6.328  1.00 19.44           H
ATOM   1103  HG3 GLU A  72      21.158  -4.544   5.904  1.00 19.44           H
ATOM   1104  N   VAL A  73      23.563  -6.355   5.198  1.00 18.52           N
ATOM   1105  CA  VAL A  73      24.538  -5.847   4.237  1.00 11.09           C
ATOM   1106  C   VAL A  73      23.997  -4.532   3.691  1.00 13.91           C
ATOM   1107  O   VAL A  73      22.931  -4.501   3.063  1.00 13.27           O
ATOM   1108  CB  VAL A  73      24.807  -6.860   3.115  1.00 11.19           C
ATOM   1109  CG1 VAL A  73      25.697  -6.290   2.061  1.00 15.70           C
ATOM   1110  CG2 VAL A  73      25.495  -8.141   3.714  1.00 15.91           C
ATOM   1111  H   VAL A  73      22.901  -6.766   4.833  1.00 22.21           H
ATOM   1112  HA  VAL A  73      25.375  -5.667   4.693  1.00 13.30           H
ATOM   1113  HB  VAL A  73      23.968  -7.122   2.704  1.00 13.42           H
ATOM   1114 HG11 VAL A  73      25.841  -6.960   1.374  1.00 18.83           H
ATOM   1115 HG12 VAL A  73      25.271  -5.508   1.678  1.00 18.83           H
ATOM   1116 HG13 VAL A  73      26.544  -6.043   2.464  1.00 18.83           H
ATOM   1117 HG21 VAL A  73      25.660  -8.774   2.998  1.00 19.08           H
ATOM   1118 HG22 VAL A  73      26.333  -7.884   4.129  1.00 19.08           H
ATOM   1119 HG23 VAL A  73      24.905  -8.536   4.375  1.00 19.08           H
ATOM   1120  N   THR A  74      24.719  -3.448   3.924  1.00 15.25           N
ATOM   1121  CA  THR A  74      24.214  -2.137   3.556  1.00 16.11           C
ATOM   1122  C   THR A  74      24.479  -1.892   2.081  1.00 12.94           C
ATOM   1123  O   THR A  74      25.212  -2.632   1.432  1.00 15.53           O
ATOM   1124  CB  THR A  74      24.846  -1.044   4.405  1.00  9.52           C
ATOM   1125  OG1 THR A  74      26.276  -1.027   4.226  1.00 13.81           O
ATOM   1126  CG2 THR A  74      24.539  -1.213   5.889  1.00 11.64           C
ATOM   1127  H   THR A  74      25.497  -3.444   4.290  1.00 18.28           H
ATOM   1128  HA  THR A  74      23.255  -2.114   3.698  1.00 19.32           H
ATOM   1129  HB  THR A  74      24.487  -0.187   4.126  1.00 11.42           H
ATOM   1130  HG1 THR A  74      26.618  -0.421   4.697  1.00 16.56           H
ATOM   1131 HG21 THR A  74      24.958  -0.500   6.397  1.00 13.96           H
ATOM   1132 HG22 THR A  74      23.581  -1.183   6.035  1.00 13.96           H
ATOM   1133 HG23 THR A  74      24.880  -2.065   6.203  1.00 13.96           H
ATOM   1134  N   ALA A  75      23.889  -0.823   1.553  1.00 17.40           N
ATOM   1135  CA  ALA A  75      24.101  -0.488   0.145  1.00 20.66           C
ATOM   1136  C   ALA A  75      25.573  -0.298  -0.198  1.00 17.97           C
ATOM   1137  O   ALA A  75      25.964  -0.505  -1.348  1.00 17.41           O
ATOM   1138  CB  ALA A  75      23.351   0.784  -0.223  1.00 19.38           C
ATOM   1139  H   ALA A  75      23.371  -0.284   1.978  1.00 20.87           H
ATOM   1140  HA  ALA A  75      23.756  -1.208  -0.405  1.00 24.78           H
ATOM   1141  HB1 ALA A  75      23.509   0.983  -1.159  1.00 23.24           H
ATOM   1142  HB2 ALA A  75      22.404   0.648  -0.069  1.00 23.24           H
ATOM   1143  HB3 ALA A  75      23.676   1.513   0.329  1.00 23.24           H
ATOM   1144  N   ASP A  76      26.372   0.167   0.759  1.00 15.53           N
ATOM   1145  CA  ASP A  76      27.797   0.392   0.601  1.00 14.82           C
ATOM   1146  C   ASP A  76      28.627  -0.783   1.087  1.00 20.43           C
ATOM   1147  O   ASP A  76      29.839  -0.644   1.245  1.00 21.27           O
ATOM   1148  CB  ASP A  76      28.245   1.669   1.334  1.00 17.96           C
ATOM   1149  CG  ASP A  76      27.884   1.697   2.814  1.00 19.30           C
ATOM   1150  OD1 ASP A  76      26.713   1.422   3.208  1.00 16.34           O
ATOM   1151  OD2 ASP A  76      28.781   2.073   3.595  1.00 14.98           O1-
ATOM   1152  H   ASP A  76      26.091   0.369   1.547  1.00 18.62           H
ATOM   1153  HA  ASP A  76      27.987   0.513  -0.343  1.00 17.77           H
ATOM   1154  HB2 ASP A  76      29.209   1.746   1.264  1.00 21.54           H
ATOM   1155  HB3 ASP A  76      27.823   2.434   0.912  1.00 21.54           H
ATOM   1156  N   ASP A  77      28.000  -1.934   1.337  1.00 21.27           N
ATOM   1157  CA  ASP A  77      28.706  -3.192   1.551  1.00 18.05           C
ATOM   1158  C   ASP A  77      29.342  -3.269   2.930  1.00 19.92           C
ATOM   1159  O   ASP A  77      30.309  -4.004   3.126  1.00 22.44           O
ATOM   1160  CB  ASP A  77      29.769  -3.432   0.471  1.00 18.05           C
ATOM   1161  CG  ASP A  77      29.159  -3.705  -0.882  1.00 31.55           C
ATOM   1162  OD1 ASP A  77      28.129  -4.437  -0.942  1.00 42.79           O
ATOM   1163  OD2 ASP A  77      29.698  -3.184  -1.885  1.00 38.67           O1-
ATOM   1164  H   ASP A  77      27.145  -2.009   1.389  1.00 25.51           H
ATOM   1165  HA  ASP A  77      28.063  -3.915   1.489  1.00 21.65           H
ATOM   1166  HB2 ASP A  77      30.329  -2.643   0.395  1.00 21.65           H
ATOM   1167  HB3 ASP A  77      30.307  -4.199   0.720  1.00 21.65           H
ATOM   1168  N   ARG A  78      28.810  -2.533   3.900  1.00 14.34           N
ATOM   1169  CA  ARG A  78      29.151  -2.773   5.292  1.00 14.08           C
ATOM   1170  C   ARG A  78      28.359  -3.981   5.785  1.00 19.45           C
ATOM   1171  O   ARG A  78      27.205  -4.191   5.391  1.00 17.46           O
ATOM   1172  CB  ARG A  78      28.846  -1.558   6.179  1.00 13.75           C
ATOM   1173  CG  ARG A  78      29.838  -0.424   6.129  1.00 19.17           C
ATOM   1174  CD  ARG A  78      29.307   0.832   6.833  1.00 19.94           C
ATOM   1175  NE  ARG A  78      28.148   1.375   6.113  1.00 14.59           N
ATOM   1176  CZ  ARG A  78      26.978   1.733   6.645  1.00 11.33           C
ATOM   1177  NH1 ARG A  78      26.731   1.646   7.938  1.00 12.41           N
ATOM   1178  NH2 ARG A  78      26.012   2.161   5.848  1.00 16.09           N1+
ATOM   1179  H   ARG A  78      28.252  -1.890   3.776  1.00 17.20           H
ATOM   1180  HA  ARG A  78      30.096  -2.976   5.363  1.00 16.89           H
ATOM   1181  HB2 ARG A  78      27.985  -1.198   5.916  1.00 16.49           H
ATOM   1182  HB3 ARG A  78      28.800  -1.858   7.100  1.00 16.49           H
ATOM   1183  HG2 ARG A  78      30.657  -0.696   6.573  1.00 22.99           H
ATOM   1184  HG3 ARG A  78      30.019  -0.199   5.203  1.00 22.99           H
ATOM   1185  HD2 ARG A  78      29.030   0.605   7.734  1.00 23.91           H
ATOM   1186  HD3 ARG A  78      30.001   1.510   6.852  1.00 23.91           H
ATOM   1187  HE  ARG A  78      28.231   1.472   5.262  1.00 17.49           H
ATOM   1188 HH11 ARG A  78      27.338   1.357   8.473  1.00 14.88           H
ATOM   1189 HH12 ARG A  78      25.965   1.888   8.246  1.00 14.88           H
ATOM   1190 HH21 ARG A  78      26.151   2.231   5.002  1.00 19.29           H
ATOM   1191 HH22 ARG A  78      25.258   2.408   6.180  1.00 19.29           H
ATOM   1192  N   LYS A  79      28.978  -4.776   6.640  1.00 13.74           N
ATOM   1193  CA  LYS A  79      28.282  -5.842   7.341  1.00 18.47           C
ATOM   1194  C   LYS A  79      28.054  -5.374   8.774  1.00 17.06           C
ATOM   1195  O   LYS A  79      28.998  -5.248   9.562  1.00 22.42           O
ATOM   1196  CB  LYS A  79      29.071  -7.138   7.271  1.00 19.89           C
ATOM   1197  CG  LYS A  79      29.170  -7.681   5.840  1.00 21.42           C
ATOM   1198  CD  LYS A  79      30.364  -8.585   5.741  1.00 29.58           C
ATOM   1199  CE  LYS A  79      30.353  -9.464   4.501  1.00 31.97           C
ATOM   1200  NZ  LYS A  79      31.653 -10.247   4.595  1.00 45.95           N1+
ATOM   1201  H   LYS A  79      29.814  -4.719   6.835  1.00 16.47           H
ATOM   1202  HA  LYS A  79      27.418  -5.989   6.927  1.00 22.15           H
ATOM   1203  HB2 LYS A  79      29.971  -6.980   7.596  1.00 23.85           H
ATOM   1204  HB3 LYS A  79      28.632  -7.808   7.818  1.00 23.85           H
ATOM   1205  HG2 LYS A  79      28.373  -8.191   5.627  1.00 25.70           H
ATOM   1206  HG3 LYS A  79      29.283  -6.945   5.217  1.00 25.70           H
ATOM   1207  HD2 LYS A  79      31.168  -8.043   5.715  1.00 35.48           H
ATOM   1208  HD3 LYS A  79      30.383  -9.166   6.518  1.00 35.48           H
ATOM   1209  HE2 LYS A  79      29.601 -10.076   4.521  1.00 38.35           H
ATOM   1210  HE3 LYS A  79      30.356  -8.922   3.696  1.00 38.35           H
ATOM   1211  HZ1 LYS A  79      31.729 -10.795   3.898  1.00 55.12           H
ATOM   1212  HZ2 LYS A  79      32.345  -9.688   4.600  1.00 55.12           H
ATOM   1213  HZ3 LYS A  79      31.664 -10.728   5.343  1.00 55.12           H
ATOM   1214  N   VAL A  80      26.802  -5.087   9.089  1.00 12.74           N
ATOM   1215  CA  VAL A  80      26.433  -4.424  10.319  1.00 16.70           C
ATOM   1216  C   VAL A  80      25.442  -5.286  11.082  1.00 13.37           C
ATOM   1217  O   VAL A  80      24.701  -6.094  10.510  1.00 13.04           O
ATOM   1218  CB  VAL A  80      25.807  -3.046  10.017  1.00 18.43           C
ATOM   1219  CG1 VAL A  80      26.734  -2.230   9.134  1.00 16.07           C
ATOM   1220  CG2 VAL A  80      24.429  -3.250   9.348  1.00 16.84           C
ATOM   1221  H   VAL A  80      26.129  -5.274   8.587  1.00 15.27           H
ATOM   1222  HA  VAL A  80      27.221  -4.294  10.870  1.00 20.02           H
ATOM   1223  HB  VAL A  80      25.675  -2.565  10.849  1.00 22.10           H
ATOM   1224 HG11 VAL A  80      26.323  -1.369   8.957  1.00 19.28           H
ATOM   1225 HG12 VAL A  80      27.579  -2.105   9.595  1.00 19.28           H
ATOM   1226 HG13 VAL A  80      26.878  -2.707   8.302  1.00 19.28           H
ATOM   1227 HG21 VAL A  80      24.039  -2.382   9.160  1.00 20.19           H
ATOM   1228 HG22 VAL A  80      24.550  -3.745   8.523  1.00 20.19           H
ATOM   1229 HG23 VAL A  80      23.856  -3.747   9.952  1.00 20.19           H
ATOM   1230  N   LYS A  81      25.353  -5.004  12.374  1.00 10.04           N
ATOM   1231  CA  LYS A  81      24.341  -5.568  13.250  1.00 12.46           C
ATOM   1232  C   LYS A  81      23.260  -4.511  13.403  1.00 12.94           C
ATOM   1233  O   LYS A  81      23.530  -3.435  13.930  1.00 12.73           O
ATOM   1234  CB  LYS A  81      24.951  -5.937  14.606  1.00 16.44           C
ATOM   1235  CG  LYS A  81      25.979  -7.005  14.538  1.00 17.46           C
ATOM   1236  CD  LYS A  81      25.353  -8.337  14.245  1.00 15.71           C
ATOM   1237  CE  LYS A  81      26.374  -9.440  14.355  1.00 24.08           C
ATOM   1238  NZ  LYS A  81      25.709 -10.791  14.250  1.00 28.25           N1+
ATOM   1239  H   LYS A  81      25.889  -4.467  12.779  1.00 12.04           H
ATOM   1240  HA  LYS A  81      23.956  -6.362  12.848  1.00 14.94           H
ATOM   1241  HB2 LYS A  81      25.370  -5.148  14.984  1.00 19.71           H
ATOM   1242  HB3 LYS A  81      24.243  -6.245  15.193  1.00 19.71           H
ATOM   1243  HG2 LYS A  81      26.608  -6.801  13.828  1.00 20.94           H
ATOM   1244  HG3 LYS A  81      26.438  -7.063  15.390  1.00 20.94           H
ATOM   1245  HD2 LYS A  81      24.646  -8.509  14.887  1.00 18.83           H
ATOM   1246  HD3 LYS A  81      24.998  -8.336  13.343  1.00 18.83           H
ATOM   1247  HE2 LYS A  81      27.017  -9.358  13.634  1.00 28.88           H
ATOM   1248  HE3 LYS A  81      26.820  -9.383  15.215  1.00 28.88           H
ATOM   1249  HZ1 LYS A  81      26.318 -11.436  14.316  1.00 33.88           H
ATOM   1250  HZ2 LYS A  81      25.113 -10.888  14.904  1.00 33.88           H
ATOM   1251  HZ3 LYS A  81      25.293 -10.865  13.467  1.00 33.88           H
ATOM   1252  N   SER A  82      22.044  -4.804  12.955  1.00 12.26           N
ATOM   1253  CA  SER A  82      20.984  -3.797  12.949  1.00 15.01           C
ATOM   1254  C   SER A  82      19.894  -4.162  13.936  1.00 13.71           C
ATOM   1255  O   SER A  82      19.578  -5.339  14.120  1.00 13.32           O
ATOM   1256  CB  SER A  82      20.380  -3.619  11.562  1.00 10.28           C
ATOM   1257  OG  SER A  82      21.381  -3.154  10.665  1.00 11.10           O
ATOM   1258  H   SER A  82      21.806  -5.573  12.652  1.00 14.70           H
ATOM   1259  HA  SER A  82      21.360  -2.945  13.221  1.00 18.00           H
ATOM   1260  HB2 SER A  82      20.041  -4.473  11.249  1.00 12.33           H
ATOM   1261  HB3 SER A  82      19.662  -2.969  11.606  1.00 12.33           H
ATOM   1262  HG  SER A  82      21.055  -3.054   9.898  1.00 13.30           H
ATOM   1263  N   THR A  83      19.380  -3.150  14.623  1.00 10.83           N
ATOM   1264  CA  THR A  83      18.210  -3.292  15.473  1.00 10.72           C
ATOM   1265  C   THR A  83      17.266  -2.147  15.189  1.00 15.73           C
ATOM   1266  O   THR A  83      17.677  -0.979  15.115  1.00 11.33           O
ATOM   1267  CB  THR A  83      18.604  -3.298  16.944  1.00 13.95           C
ATOM   1268  OG1 THR A  83      19.643  -4.265  17.130  1.00 12.47           O
ATOM   1269  CG2 THR A  83      17.432  -3.666  17.808  1.00 16.92           C
ATOM   1270  H   THR A  83      19.701  -2.352  14.611  1.00 12.98           H
ATOM   1271  HA  THR A  83      17.758  -4.126  15.270  1.00 12.85           H
ATOM   1272  HB  THR A  83      18.921  -2.419  17.204  1.00 16.73           H
ATOM   1273  HG1 THR A  83      19.876  -4.284  17.937  1.00 14.95           H
ATOM   1274 HG21 THR A  83      17.696  -3.666  18.741  1.00 20.29           H
ATOM   1275 HG22 THR A  83      16.714  -3.026  17.683  1.00 20.29           H
ATOM   1276 HG23 THR A  83      17.111  -4.550  17.571  1.00 20.29           H
ATOM   1277  N   ILE A  84      15.991  -2.482  15.058  1.00 11.71           N
ATOM   1278  CA  ILE A  84      14.976  -1.510  14.716  1.00 12.42           C
ATOM   1279  C   ILE A  84      13.827  -1.629  15.707  1.00 15.50           C
ATOM   1280  O   ILE A  84      13.335  -2.732  15.963  1.00 12.24           O
ATOM   1281  CB  ILE A  84      14.501  -1.736  13.269  1.00 11.25           C
ATOM   1282  CG1 ILE A  84      15.715  -1.656  12.320  1.00  9.14           C
ATOM   1283  CG2 ILE A  84      13.413  -0.759  12.898  1.00 16.03           C
ATOM   1284  CD1 ILE A  84      15.387  -1.830  10.887  1.00  9.72           C
ATOM   1285  H   ILE A  84      15.687  -3.280  15.165  1.00 14.03           H
ATOM   1286  HA  ILE A  84      15.348  -0.617  14.782  1.00 14.89           H
ATOM   1287  HB  ILE A  84      14.133  -2.631  13.210  1.00 13.49           H
ATOM   1288 HG12 ILE A  84      16.132  -0.786  12.422  1.00 10.95           H
ATOM   1289 HG13 ILE A  84      16.346  -2.351  12.564  1.00 10.95           H
ATOM   1290 HG21 ILE A  84      13.137  -0.928  11.983  1.00 19.22           H
ATOM   1291 HG22 ILE A  84      12.662  -0.881  13.499  1.00 19.22           H
ATOM   1292 HG23 ILE A  84      13.759   0.143  12.979  1.00 19.22           H
ATOM   1293 HD11 ILE A  84      16.203  -1.766  10.367  1.00 11.65           H
ATOM   1294 HD12 ILE A  84      14.981  -2.702  10.761  1.00 11.65           H
ATOM   1295 HD13 ILE A  84      14.767  -1.134  10.619  1.00 11.65           H
ATOM   1296  N   THR A  85      13.404  -0.494  16.255  1.00 14.79           N
ATOM   1297  CA  THR A  85      12.286  -0.416  17.178  1.00 17.84           C
ATOM   1298  C   THR A  85      11.321   0.676  16.723  1.00 14.51           C
ATOM   1299  O   THR A  85      11.652   1.518  15.891  1.00 13.24           O
ATOM   1300  CB  THR A  85      12.783  -0.138  18.603  1.00 24.41           C
ATOM   1301  OG1 THR A  85      13.550   1.062  18.607  1.00 22.05           O
ATOM   1302  CG2 THR A  85      13.645  -1.250  19.086  1.00 16.98           C
ATOM   1303  H   THR A  85      13.765   0.271  16.098  1.00 17.74           H
ATOM   1304  HA  THR A  85      11.811  -1.262  17.180  1.00 21.39           H
ATOM   1305  HB  THR A  85      12.026  -0.045  19.203  1.00 29.28           H
ATOM   1306  HG1 THR A  85      14.209   0.982  18.093  1.00 26.45           H
ATOM   1307 HG21 THR A  85      13.953  -1.063  19.987  1.00 20.36           H
ATOM   1308 HG22 THR A  85      13.143  -2.080  19.090  1.00 20.36           H
ATOM   1309 HG23 THR A  85      14.414  -1.350  18.505  1.00 20.36           H
ATOM   1310  N   LEU A  86      10.116   0.663  17.291  1.00 18.28           N
ATOM   1311  CA  LEU A  86       9.098   1.683  17.038  1.00 21.88           C
ATOM   1312  C   LEU A  86       8.839   2.468  18.324  1.00 28.95           C
ATOM   1313  O   LEU A  86       8.309   1.920  19.296  1.00 29.62           O
ATOM   1314  CB  LEU A  86       7.804   1.048  16.520  1.00 21.99           C
ATOM   1315  CG  LEU A  86       6.745   1.971  15.914  1.00 24.20           C
ATOM   1316  CD1 LEU A  86       7.235   2.661  14.701  1.00 20.89           C
ATOM   1317  CD2 LEU A  86       5.532   1.155  15.577  1.00 34.07           C
ATOM   1318  H   LEU A  86       9.857   0.055  17.842  1.00 21.92           H
ATOM   1319  HA  LEU A  86       9.424   2.301  16.365  1.00 26.24           H
ATOM   1320  HB2 LEU A  86       8.042   0.403  15.836  1.00 26.37           H
ATOM   1321  HB3 LEU A  86       7.383   0.583  17.261  1.00 26.37           H
ATOM   1322  HG  LEU A  86       6.490   2.643  16.566  1.00 29.02           H
ATOM   1323 HD11 LEU A  86       6.530   3.232  14.356  1.00 25.05           H
ATOM   1324 HD12 LEU A  86       8.010   3.196  14.934  1.00 25.05           H
ATOM   1325 HD13 LEU A  86       7.479   1.997  14.037  1.00 25.05           H
ATOM   1326 HD21 LEU A  86       4.857   1.737  15.192  1.00 40.87           H
ATOM   1327 HD22 LEU A  86       5.781   0.469  14.938  1.00 40.87           H
ATOM   1328 HD23 LEU A  86       5.192   0.746  16.388  1.00 40.87           H
ATOM   1329  N   ASP A  87       9.151   3.765  18.285  1.00 21.72           N
ATOM   1330  CA  ASP A  87       9.391   4.630  19.441  1.00 29.40           C
ATOM   1331  C   ASP A  87       8.524   5.858  19.185  1.00 24.06           C
ATOM   1332  O   ASP A  87       8.923   6.724  18.408  1.00 21.11           O
ATOM   1333  CB  ASP A  87      10.892   4.989  19.509  1.00 31.67           C
ATOM   1334  CG  ASP A  87      11.323   5.664  20.802  1.00 37.67           C
ATOM   1335  OD1 ASP A  87      12.497   5.452  21.190  1.00 47.12           O
ATOM   1336  OD2 ASP A  87      10.550   6.420  21.417  1.00 38.86           O1-
ATOM   1337  H   ASP A  87       9.234   4.192  17.544  1.00 26.05           H
ATOM   1338  HA  ASP A  87       9.116   4.195  20.263  1.00 35.27           H
ATOM   1339  HB2 ASP A  87      11.410   4.174  19.416  1.00 37.99           H
ATOM   1340  HB3 ASP A  87      11.100   5.592  18.778  1.00 37.99           H
ATOM   1341  N   GLY A  88       7.319   5.904  19.750  1.00 23.28           N
ATOM   1342  CA  GLY A  88       6.464   7.075  19.585  1.00 25.81           C
ATOM   1343  C   GLY A  88       6.065   7.327  18.147  1.00 26.85           C
ATOM   1344  O   GLY A  88       6.004   8.482  17.705  1.00 23.21           O
ATOM   1345  H   GLY A  88       6.976   5.277  20.229  1.00 27.92           H
ATOM   1346  HA2 GLY A  88       5.657   6.958  20.109  1.00 30.96           H
ATOM   1347  HA3 GLY A  88       6.930   7.860  19.913  1.00 30.96           H
ATOM   1348  N   GLY A  89       5.807   6.267  17.395  1.00 25.29           N
ATOM   1349  CA  GLY A  89       5.525   6.430  15.988  1.00 22.51           C
ATOM   1350  C   GLY A  89       6.739   6.582  15.090  1.00 22.66           C
ATOM   1351  O   GLY A  89       6.560   6.773  13.886  1.00 23.63           O
ATOM   1352  H   GLY A  89       5.790   5.454  17.674  1.00 30.33           H
ATOM   1353  HA2 GLY A  89       5.022   5.661  15.680  1.00 26.99           H
ATOM   1354  HA3 GLY A  89       4.969   7.217  15.871  1.00 26.99           H
ATOM   1355  N   VAL A  90       7.957   6.520  15.637  1.00 20.61           N
ATOM   1356  CA  VAL A  90       9.199   6.649  14.876  1.00 18.15           C
ATOM   1357  C   VAL A  90       9.882   5.293  14.784  1.00 19.71           C
ATOM   1358  O   VAL A  90      10.089   4.629  15.810  1.00 16.42           O
ATOM   1359  CB  VAL A  90      10.134   7.662  15.529  1.00 18.97           C
ATOM   1360  CG1 VAL A  90      11.370   7.860  14.650  1.00 20.86           C
ATOM   1361  CG2 VAL A  90       9.389   8.958  15.744  1.00 29.49           C
ATOM   1362  H   VAL A  90       8.090   6.400  16.478  1.00 24.71           H
ATOM   1363  HA  VAL A  90       8.997   6.953  13.977  1.00 21.77           H
ATOM   1364  HB  VAL A  90      10.422   7.326  16.393  1.00 22.75           H
ATOM   1365 HG11 VAL A  90      11.958   8.505  15.074  1.00 25.01           H
ATOM   1366 HG12 VAL A  90      11.827   7.010  14.552  1.00 25.01           H
ATOM   1367 HG13 VAL A  90      11.090   8.188  13.782  1.00 25.01           H
ATOM   1368 HG21 VAL A  90       9.986   9.599  16.159  1.00 35.38           H
ATOM   1369 HG22 VAL A  90       9.087   9.294  14.886  1.00 35.38           H
ATOM   1370 HG23 VAL A  90       8.628   8.791  16.321  1.00 35.38           H
ATOM   1371  N   LEU A  91      10.231   4.880  13.560  1.00 15.39           N
ATOM   1372  CA  LEU A  91      11.053   3.680  13.356  1.00 18.10           C
ATOM   1373  C   LEU A  91      12.525   4.051  13.545  1.00 14.93           C
ATOM   1374  O   LEU A  91      13.085   4.805  12.744  1.00 17.24           O
ATOM   1375  CB  LEU A  91      10.859   3.071  11.968  1.00 15.52           C
ATOM   1376  CG  LEU A  91       9.767   2.037  11.741  1.00 25.61           C
ATOM   1377  CD1 LEU A  91       9.762   1.610  10.279  1.00 22.70           C
ATOM   1378  CD2 LEU A  91       9.997   0.830  12.626  1.00 19.77           C
ATOM   1379  H   LEU A  91      10.004   5.277  12.831  1.00 18.46           H
ATOM   1380  HA  LEU A  91      10.818   3.012  14.019  1.00 21.71           H
ATOM   1381  HB2 LEU A  91      10.681   3.799  11.352  1.00 18.61           H
ATOM   1382  HB3 LEU A  91      11.696   2.648  11.716  1.00 18.61           H
ATOM   1383  HG  LEU A  91       8.903   2.421  11.956  1.00 30.72           H
ATOM   1384 HD11 LEU A  91       9.063   0.951  10.146  1.00 27.22           H
ATOM   1385 HD12 LEU A  91       9.595   2.388   9.724  1.00 27.22           H
ATOM   1386 HD13 LEU A  91      10.625   1.226  10.060  1.00 27.22           H
ATOM   1387 HD21 LEU A  91       9.291   0.184  12.467  1.00 23.71           H
ATOM   1388 HD22 LEU A  91      10.858   0.441  12.410  1.00 23.71           H
ATOM   1389 HD23 LEU A  91       9.984   1.113  13.553  1.00 23.71           H
ATOM   1390  N   VAL A  92      13.161   3.503  14.575  1.00 13.93           N
ATOM   1391  CA  VAL A  92      14.535   3.837  14.934  1.00 10.63           C
ATOM   1392  C   VAL A  92      15.398   2.642  14.563  1.00 13.94           C
ATOM   1393  O   VAL A  92      15.215   1.544  15.103  1.00 16.08           O
ATOM   1394  CB  VAL A  92      14.643   4.175  16.429  1.00 12.97           C
ATOM   1395  CG1 VAL A  92      16.091   4.437  16.822  1.00 18.49           C
ATOM   1396  CG2 VAL A  92      13.711   5.401  16.798  1.00 22.86           C
ATOM   1397  H   VAL A  92      12.807   2.917  15.096  1.00 16.71           H
ATOM   1398  HA  VAL A  92      14.829   4.605  14.420  1.00 12.75           H
ATOM   1399  HB  VAL A  92      14.335   3.410  16.940  1.00 15.56           H
ATOM   1400 HG11 VAL A  92      16.128   4.647  17.768  1.00 22.18           H
ATOM   1401 HG12 VAL A  92      16.616   3.643  16.639  1.00 22.18           H
ATOM   1402 HG13 VAL A  92      16.428   5.184  16.304  1.00 22.18           H
ATOM   1403 HG21 VAL A  92      13.800   5.591  17.745  1.00 27.42           H
ATOM   1404 HG22 VAL A  92      13.984   6.173  16.278  1.00 27.42           H
ATOM   1405 HG23 VAL A  92      12.791   5.172  16.591  1.00 27.42           H
ATOM   1406  N   HIS A  93      16.335   2.859  13.641  1.00 17.02           N
ATOM   1407  CA  HIS A  93      17.179   1.809  13.077  1.00 15.27           C
ATOM   1408  C   HIS A  93      18.638   2.121  13.388  1.00 15.54           C
ATOM   1409  O   HIS A  93      19.182   3.100  12.865  1.00 15.32           O
ATOM   1410  CB  HIS A  93      16.936   1.736  11.582  1.00 14.13           C
ATOM   1411  CG  HIS A  93      17.794   0.752  10.858  1.00 12.02           C
ATOM   1412  ND1 HIS A  93      17.782   0.651   9.484  1.00 11.31           N
ATOM   1413  CD2 HIS A  93      18.683  -0.176  11.302  1.00 13.40           C
ATOM   1414  CE1 HIS A  93      18.611  -0.306   9.111  1.00 12.90           C
ATOM   1415  NE2 HIS A  93      19.171  -0.822  10.194  1.00  9.63           N
ATOM   1416  H   HIS A  93      16.505   3.636  13.315  1.00 20.41           H
ATOM   1417  HA  HIS A  93      16.950   0.954  13.474  1.00 18.31           H
ATOM   1418  HB2 HIS A  93      17.104   2.611  11.199  1.00 16.94           H
ATOM   1419  HB3 HIS A  93      16.011   1.486  11.431  1.00 16.94           H
ATOM   1420  HD2 HIS A  93      18.907  -0.351  12.188  1.00 16.07           H
ATOM   1421  HE1 HIS A  93      18.784  -0.565   8.234  1.00 15.46           H
ATOM   1422  HE2 HIS A  93      19.755  -1.453  10.201  1.00 11.55           H
ATOM   1423  N   VAL A  94      19.269   1.291  14.227  1.00 14.89           N
ATOM   1424  CA  VAL A  94      20.676   1.443  14.596  1.00 15.10           C
ATOM   1425  C   VAL A  94      21.471   0.364  13.899  1.00 11.95           C
ATOM   1426  O   VAL A  94      21.096  -0.815  13.955  1.00 10.90           O
ATOM   1427  CB  VAL A  94      20.896   1.351  16.119  1.00 14.89           C
ATOM   1428  CG1 VAL A  94      22.324   1.819  16.481  1.00 11.68           C
ATOM   1429  CG2 VAL A  94      19.930   2.186  16.804  1.00 29.17           C
ATOM   1430  H   VAL A  94      18.890   0.617  14.603  1.00 17.85           H
ATOM   1431  HA  VAL A  94      20.998   2.305  14.291  1.00 18.11           H
ATOM   1432  HB  VAL A  94      20.782   0.434  16.414  1.00 17.86           H
ATOM   1433 HG11 VAL A  94      22.443   1.755  17.441  1.00 14.01           H
ATOM   1434 HG12 VAL A  94      22.966   1.250  16.029  1.00 14.01           H
ATOM   1435 HG13 VAL A  94      22.437   2.739  16.194  1.00 14.01           H
ATOM   1436 HG21 VAL A  94      20.079   2.120  17.761  1.00 34.99           H
ATOM   1437 HG22 VAL A  94      20.045   3.104  16.514  1.00 34.99           H
ATOM   1438 HG23 VAL A  94      19.037   1.879  16.586  1.00 34.99           H
ATOM   1439  N   GLN A  95      22.569   0.769  13.261  1.00 10.34           N
ATOM   1440  CA  GLN A  95      23.559  -0.124  12.670  1.00 12.72           C
ATOM   1441  C   GLN A  95      24.842  -0.004  13.461  1.00 12.50           C
ATOM   1442  O   GLN A  95      25.325   1.110  13.687  1.00 12.86           O
ATOM   1443  CB  GLN A  95      23.795   0.214  11.187  1.00 15.81           C
ATOM   1444  CG  GLN A  95      22.554  -0.031  10.258  1.00 13.33           C
ATOM   1445  CD  GLN A  95      22.727   0.575   8.894  1.00 11.21           C
ATOM   1446  OE1 GLN A  95      23.485   1.497   8.724  1.00 10.49           O
ATOM   1447  NE2 GLN A  95      22.012   0.064   7.924  1.00 10.92           N
ATOM   1448  H   GLN A  95      22.768   1.598  13.156  1.00 12.39           H
ATOM   1449  HA  GLN A  95      23.245  -1.040  12.730  1.00 15.25           H
ATOM   1450  HB2 GLN A  95      24.034   1.151  11.117  1.00 18.96           H
ATOM   1451  HB3 GLN A  95      24.523  -0.335  10.856  1.00 18.96           H
ATOM   1452  HG2 GLN A  95      22.424  -0.986  10.148  1.00 15.98           H
ATOM   1453  HG3 GLN A  95      21.769   0.366  10.666  1.00 15.98           H
ATOM   1454 HE21 GLN A  95      21.475  -0.589   8.083  1.00 13.09           H
ATOM   1455 HE22 GLN A  95      22.079   0.381   7.127  1.00 13.09           H
ATOM   1456  N   LYS A  96      25.393  -1.149  13.885  1.00 15.69           N
ATOM   1457  CA  LYS A  96      26.622  -1.216  14.666  1.00 15.34           C
ATOM   1458  C   LYS A  96      27.657  -2.072  13.941  1.00 16.12           C
ATOM   1459  O   LYS A  96      27.336  -3.157  13.449  1.00 15.84           O
ATOM   1460  CB  LYS A  96      26.339  -1.781  16.055  1.00 15.00           C
ATOM   1461  CG  LYS A  96      25.534  -0.841  16.937  1.00 20.46           C
ATOM   1462  CD  LYS A  96      25.233  -1.416  18.310  1.00 19.90           C
ATOM   1463  CE  LYS A  96      24.202  -0.549  19.006  1.00 22.43           C
ATOM   1464  NZ  LYS A  96      23.790  -1.145  20.282  1.00 24.92           N1+
ATOM   1465  H   LYS A  96      25.055  -1.923  13.724  1.00 18.81           H
ATOM   1466  HA  LYS A  96      26.985  -0.322  14.769  1.00 18.40           H
ATOM   1467  HB2 LYS A  96      25.836  -2.605  15.962  1.00 17.99           H
ATOM   1468  HB3 LYS A  96      27.183  -1.958  16.500  1.00 17.99           H
ATOM   1469  HG2 LYS A  96      26.036  -0.020  17.062  1.00 24.54           H
ATOM   1470  HG3 LYS A  96      24.689  -0.648  16.502  1.00 24.54           H
ATOM   1471  HD2 LYS A  96      24.872  -2.312  18.216  1.00 23.87           H
ATOM   1472  HD3 LYS A  96      26.042  -1.426  18.845  1.00 23.87           H
ATOM   1473  HE2 LYS A  96      24.584   0.324  19.186  1.00 26.90           H
ATOM   1474  HE3 LYS A  96      23.418  -0.464  18.441  1.00 26.90           H
ATOM   1475  HZ1 LYS A  96      23.186  -0.627  20.679  1.00 29.89           H
ATOM   1476  HZ2 LYS A  96      23.434  -1.949  20.141  1.00 29.89           H
ATOM   1477  HZ3 LYS A  96      24.495  -1.231  20.819  1.00 29.89           H
ATOM   1478  N   TRP A  97      28.886  -1.570  13.843  1.00 12.49           N
ATOM   1479  CA  TRP A  97      29.944  -2.284  13.136  1.00 13.20           C
ATOM   1480  C   TRP A  97      31.267  -1.649  13.508  1.00 18.40           C
ATOM   1481  O   TRP A  97      31.388  -0.417  13.529  1.00 14.46           O
ATOM   1482  CB  TRP A  97      29.748  -2.275  11.618  1.00 11.05           C
ATOM   1483  CG  TRP A  97      30.181  -1.016  10.898  1.00 18.57           C
ATOM   1484  CD1 TRP A  97      31.226  -0.887  10.015  1.00 19.53           C
ATOM   1485  CD2 TRP A  97      29.565   0.291  10.972  1.00 14.20           C
ATOM   1486  NE1 TRP A  97      31.292   0.410   9.550  1.00 12.98           N
ATOM   1487  CE2 TRP A  97      30.297   1.151  10.129  1.00 11.08           C
ATOM   1488  CE3 TRP A  97      28.476   0.808  11.677  1.00 13.34           C
ATOM   1489  CZ2 TRP A  97      29.983   2.497   9.980  1.00 10.78           C
ATOM   1490  CZ3 TRP A  97      28.162   2.144  11.533  1.00 12.42           C
ATOM   1491  CH2 TRP A  97      28.926   2.979  10.704  1.00 15.53           C
ATOM   1492  H   TRP A  97      29.132  -0.816  14.177  1.00 14.97           H
ATOM   1493  HA  TRP A  97      29.958  -3.207  13.433  1.00 15.82           H
ATOM   1494  HB2 TRP A  97      30.254  -3.012  11.241  1.00 13.25           H
ATOM   1495  HB3 TRP A  97      28.805  -2.404  11.432  1.00 13.25           H
ATOM   1496  HD1 TRP A  97      31.797  -1.576   9.760  1.00 23.43           H
ATOM   1497  HE1 TRP A  97      31.880   0.711   9.000  1.00 15.56           H
ATOM   1498  HE3 TRP A  97      27.984   0.266  12.251  1.00 15.99           H
ATOM   1499  HZ2 TRP A  97      30.476   3.050   9.417  1.00 12.92           H
ATOM   1500  HZ3 TRP A  97      27.445   2.499  12.006  1.00 14.89           H
ATOM   1501  HH2 TRP A  97      28.679   3.871  10.608  1.00 18.63           H
ATOM   1502  N   ASP A  98      32.243  -2.488  13.849  1.00 19.01           N
ATOM   1503  CA  ASP A  98      33.593  -2.018  14.150  1.00 16.55           C
ATOM   1504  C   ASP A  98      33.596  -0.958  15.246  1.00 22.71           C
ATOM   1505  O   ASP A  98      34.365   0.005  15.198  1.00 22.32           O
ATOM   1506  CB  ASP A  98      34.264  -1.483  12.890  1.00 16.04           C
ATOM   1507  CG  ASP A  98      34.662  -2.583  11.940  1.00 21.86           C
ATOM   1508  OD1 ASP A  98      34.705  -3.743  12.390  1.00 23.32           O
ATOM   1509  OD2 ASP A  98      34.932  -2.282  10.762  1.00 23.08           O1-
ATOM   1510  H   ASP A  98      32.148  -3.340  13.912  1.00 22.80           H
ATOM   1511  HA  ASP A  98      34.119  -2.769  14.467  1.00 19.85           H
ATOM   1512  HB2 ASP A  98      33.647  -0.895  12.427  1.00 19.23           H
ATOM   1513  HB3 ASP A  98      35.065  -0.997  13.139  1.00 19.23           H
ATOM   1514  N   GLY A  99      32.763  -1.153  16.260  1.00 18.95           N
ATOM   1515  CA  GLY A  99      32.736  -0.234  17.372  1.00 20.16           C
ATOM   1516  C   GLY A  99      32.135   1.107  17.044  1.00 22.20           C
ATOM   1517  O   GLY A  99      32.125   1.984  17.901  1.00 24.10           O
ATOM   1518  H   GLY A  99      32.210  -1.808  16.323  1.00 22.73           H
ATOM   1519  HA2 GLY A  99      32.222  -0.626  18.095  1.00 24.18           H
ATOM   1520  HA3 GLY A  99      33.642  -0.090  17.687  1.00 24.18           H
ATOM   1521  N   LYS A 100      31.676   1.298  15.816  1.00 15.79           N
ATOM   1522  CA  LYS A 100      30.938   2.478  15.411  1.00 17.33           C
ATOM   1523  C   LYS A 100      29.437   2.190  15.363  1.00 18.61           C
ATOM   1524  O   LYS A 100      28.980   1.037  15.357  1.00 15.39           O
ATOM   1525  CB  LYS A 100      31.412   2.932  14.041  1.00 14.08           C
ATOM   1526  CG  LYS A 100      32.887   3.093  13.921  1.00 17.14           C
ATOM   1527  CD  LYS A 100      33.301   3.671  12.556  1.00 23.26           C
ATOM   1528  CE  LYS A 100      33.644   2.618  11.577  1.00 21.97           C
ATOM   1529  NZ  LYS A 100      34.403   3.125  10.411  1.00 21.93           N1+
ATOM   1530  H   LYS A 100      31.786   0.733  15.177  1.00 18.93           H
ATOM   1531  HA  LYS A 100      31.095   3.194  16.046  1.00 20.78           H
ATOM   1532  HB2 LYS A 100      31.133   2.275  13.383  1.00 16.88           H
ATOM   1533  HB3 LYS A 100      31.004   3.789  13.840  1.00 16.88           H
ATOM   1534  HG2 LYS A 100      33.197   3.699  14.612  1.00 20.55           H
ATOM   1535  HG3 LYS A 100      33.310   2.226  14.022  1.00 20.55           H
ATOM   1536  HD2 LYS A 100      32.566   4.190  12.195  1.00 27.90           H
ATOM   1537  HD3 LYS A 100      34.081   4.236  12.675  1.00 27.90           H
ATOM   1538  HE2 LYS A 100      34.188   1.945  12.017  1.00 26.36           H
ATOM   1539  HE3 LYS A 100      32.825   2.216  11.248  1.00 26.36           H
ATOM   1540  HZ1 LYS A 100      34.585   2.456   9.852  1.00 26.30           H
ATOM   1541  HZ2 LYS A 100      33.924   3.739   9.980  1.00 26.30           H
ATOM   1542  HZ3 LYS A 100      35.167   3.492  10.681  1.00 26.30           H
ATOM   1543  N   SER A 101      28.674   3.272  15.265  1.00 16.32           N
ATOM   1544  CA  SER A 101      27.228   3.223  15.210  1.00 16.86           C
ATOM   1545  C   SER A 101      26.703   4.345  14.305  1.00 14.26           C
ATOM   1546  O   SER A 101      27.265   5.437  14.278  1.00 13.33           O
ATOM   1547  CB  SER A 101      26.672   3.358  16.631  1.00 20.02           C
ATOM   1548  OG  SER A 101      25.383   3.902  16.609  1.00 30.58           O
ATOM   1549  H   SER A 101      28.987   4.072  15.229  1.00 19.57           H
ATOM   1550  HA  SER A 101      26.943   2.371  14.845  1.00 20.22           H
ATOM   1551  HB2 SER A 101      26.638   2.480  17.042  1.00 24.01           H
ATOM   1552  HB3 SER A 101      27.253   3.942  17.144  1.00 24.01           H
ATOM   1553  HG  SER A 101      25.398   4.663  16.254  1.00 36.68           H
ATOM   1554  N   THR A 102      25.593   4.077  13.609  1.00 12.09           N
ATOM   1555  CA  THR A 102      24.835   5.077  12.872  1.00 10.75           C
ATOM   1556  C   THR A 102      23.345   4.811  13.071  1.00 12.53           C
ATOM   1557  O   THR A 102      22.913   3.664  13.258  1.00 10.15           O
ATOM   1558  CB  THR A 102      25.204   5.117  11.366  1.00 10.61           C
ATOM   1559  OG1 THR A 102      24.485   6.184  10.713  1.00 16.28           O
ATOM   1560  CG2 THR A 102      24.953   3.749  10.647  1.00 13.67           C
ATOM   1561  H   THR A 102      25.252   3.289  13.552  1.00 14.50           H
ATOM   1562  HA  THR A 102      25.031   5.951  13.245  1.00 12.88           H
ATOM   1563  HB  THR A 102      26.153   5.306  11.295  1.00 12.72           H
ATOM   1564  HG1 THR A 102      24.685   6.921  11.063  1.00 19.52           H
ATOM   1565 HG21 THR A 102      25.196   3.818   9.710  1.00 16.39           H
ATOM   1566 HG22 THR A 102      25.488   3.054  11.061  1.00 16.39           H
ATOM   1567 HG23 THR A 102      24.016   3.508  10.713  1.00 16.39           H
ATOM   1568  N   THR A 103      22.558   5.875  13.073  1.00 11.02           N
ATOM   1569  CA  THR A 103      21.122   5.745  13.329  1.00 11.39           C
ATOM   1570  C   THR A 103      20.322   6.342  12.179  1.00 12.96           C
ATOM   1571  O   THR A 103      20.612   7.446  11.721  1.00 12.90           O
ATOM   1572  CB  THR A 103      20.755   6.378  14.681  1.00 15.11           C
ATOM   1573  OG1 THR A 103      21.422   5.653  15.713  1.00 18.61           O
ATOM   1574  CG2 THR A 103      19.310   6.247  14.988  1.00 16.47           C
ATOM   1575  H   THR A 103      22.823   6.681  12.931  1.00 13.21           H
ATOM   1576  HA  THR A 103      20.902   4.802  13.379  1.00 13.66           H
ATOM   1577  HB  THR A 103      21.010   7.314  14.702  1.00 18.12           H
ATOM   1578  HG1 THR A 103      22.253   5.689  15.599  1.00 22.32           H
ATOM   1579 HG21 THR A 103      19.116   6.656  15.846  1.00 19.75           H
ATOM   1580 HG22 THR A 103      18.784   6.687  14.302  1.00 19.75           H
ATOM   1581 HG23 THR A 103      19.063   5.310  15.022  1.00 19.75           H
ATOM   1582  N   ILE A 104      19.347   5.573  11.689  1.00 13.34           N
ATOM   1583  CA  ILE A 104      18.398   5.986  10.664  1.00 10.65           C
ATOM   1584  C   ILE A 104      17.008   6.028  11.299  1.00 15.82           C
ATOM   1585  O   ILE A 104      16.502   5.011  11.802  1.00 15.67           O
ATOM   1586  CB  ILE A 104      18.441   5.032   9.470  1.00 13.33           C
ATOM   1587  CG1 ILE A 104      19.868   4.901   8.956  1.00 15.70           C
ATOM   1588  CG2 ILE A 104      17.536   5.468   8.402  1.00 11.50           C
ATOM   1589  CD1 ILE A 104      20.028   3.914   7.785  1.00 21.55           C
ATOM   1590  H   ILE A 104      19.214   4.766  11.954  1.00 16.00           H
ATOM   1591  HA  ILE A 104      18.622   6.877  10.355  1.00 12.76           H
ATOM   1592  HB  ILE A 104      18.149   4.158   9.772  1.00 15.98           H
ATOM   1593 HG12 ILE A 104      20.171   5.771   8.653  1.00 18.83           H
ATOM   1594 HG13 ILE A 104      20.432   4.592   9.682  1.00 18.83           H
ATOM   1595 HG21 ILE A 104      17.592   4.840   7.665  1.00 13.79           H
ATOM   1596 HG22 ILE A 104      16.630   5.493   8.748  1.00 13.79           H
ATOM   1597 HG23 ILE A 104      17.801   6.352   8.105  1.00 13.79           H
ATOM   1598 HD11 ILE A 104      20.961   3.889   7.519  1.00 25.84           H
ATOM   1599 HD12 ILE A 104      19.742   3.033   8.073  1.00 25.84           H
ATOM   1600 HD13 ILE A 104      19.480   4.214   7.043  1.00 25.84           H
ATOM   1601  N   LYS A 105      16.405   7.206  11.337  1.00 13.86           N
ATOM   1602  CA  LYS A 105      15.059   7.349  11.862  1.00 15.98           C
ATOM   1603  C   LYS A 105      14.090   7.600  10.718  1.00 16.35           C
ATOM   1604  O   LYS A 105      14.307   8.497   9.893  1.00 14.83           O
ATOM   1605  CB  LYS A 105      14.974   8.479  12.874  1.00 16.37           C
ATOM   1606  CG  LYS A 105      15.820   8.257  14.111  1.00 19.40           C
ATOM   1607  CD  LYS A 105      15.490   9.341  15.095  1.00 24.57           C
ATOM   1608  CE  LYS A 105      16.591   9.678  16.071  1.00 29.62           C
ATOM   1609  NZ  LYS A 105      16.371   9.122  17.410  1.00 40.32           N1+
ATOM   1610  H   LYS A 105      16.756   7.942  11.064  1.00 16.61           H
ATOM   1611  HA  LYS A 105      14.799   6.526  12.305  1.00 19.16           H
ATOM   1612  HB2 LYS A 105      15.276   9.299  12.452  1.00 19.64           H
ATOM   1613  HB3 LYS A 105      14.052   8.576  13.159  1.00 19.64           H
ATOM   1614  HG2 LYS A 105      15.609   7.397  14.507  1.00 23.27           H
ATOM   1615  HG3 LYS A 105      16.761   8.314  13.884  1.00 23.27           H
ATOM   1616  HD2 LYS A 105      15.278  10.149  14.603  1.00 29.47           H
ATOM   1617  HD3 LYS A 105      14.718   9.063  15.612  1.00 29.47           H
ATOM   1618  HE2 LYS A 105      17.429   9.322  15.735  1.00 35.53           H
ATOM   1619  HE3 LYS A 105      16.652  10.642  16.155  1.00 35.53           H
ATOM   1620  HZ1 LYS A 105      17.044   9.347  17.947  1.00 48.36           H
ATOM   1621  HZ2 LYS A 105      15.612   9.439  17.749  1.00 48.36           H
ATOM   1622  HZ3 LYS A 105      16.320   8.235  17.366  1.00 48.36           H
ATOM   1623  N   ARG A 106      13.028   6.805  10.659  1.00 13.49           N
ATOM   1624  CA  ARG A 106      11.993   6.997   9.655  1.00 15.44           C
ATOM   1625  C   ARG A 106      10.710   7.400  10.372  1.00 18.47           C
ATOM   1626  O   ARG A 106      10.280   6.710  11.308  1.00 14.26           O
ATOM   1627  CB  ARG A 106      11.837   5.739   8.810  1.00 20.32           C
ATOM   1628  CG  ARG A 106      13.166   5.271   8.110  1.00 15.01           C
ATOM   1629  CD  ARG A 106      12.982   3.974   7.319  1.00 24.06           C
ATOM   1630  NE  ARG A 106      14.178   3.497   6.596  1.00 24.73           N
ATOM   1631  CZ  ARG A 106      15.178   2.818   7.136  1.00 25.36           C
ATOM   1632  NH1 ARG A 106      15.182   2.554   8.432  1.00 26.56           N
ATOM   1633  NH2 ARG A 106      16.197   2.403   6.389  1.00 28.68           N1+
ATOM   1634  H   ARG A 106      12.884   6.145  11.191  1.00 16.17           H
ATOM   1635  HA  ARG A 106      12.251   7.725   9.068  1.00 18.52           H
ATOM   1636  HB2 ARG A 106      11.532   5.016   9.380  1.00 24.38           H
ATOM   1637  HB3 ARG A 106      11.181   5.909   8.115  1.00 24.38           H
ATOM   1638  HG2 ARG A 106      13.460   5.960   7.495  1.00 18.00           H
ATOM   1639  HG3 ARG A 106      13.843   5.117   8.787  1.00 18.00           H
ATOM   1640  HD2 ARG A 106      12.716   3.273   7.935  1.00 28.86           H
ATOM   1641  HD3 ARG A 106      12.281   4.112   6.662  1.00 28.86           H
ATOM   1642  HE  ARG A 106      14.230   3.675   5.756  1.00 29.66           H
ATOM   1643 HH11 ARG A 106      14.525   2.809   8.925  1.00 31.86           H
ATOM   1644 HH12 ARG A 106      15.837   2.119   8.780  1.00 31.86           H
ATOM   1645 HH21 ARG A 106      16.211   2.577   5.547  1.00 34.40           H
ATOM   1646 HH22 ARG A 106      16.851   1.978   6.751  1.00 34.40           H
ATOM   1647  N   LYS A 107      10.154   8.556   9.983  1.00 19.64           N
ATOM   1648  CA  LYS A 107       8.925   9.078  10.570  1.00 18.38           C
ATOM   1649  C   LYS A 107       7.963   9.589   9.509  1.00 20.44           C
ATOM   1650  O   LYS A 107       8.363  10.026   8.431  1.00 24.06           O
ATOM   1651  CB  LYS A 107       9.219  10.197  11.577  1.00 21.00           C
ATOM   1652  CG  LYS A 107       9.646  11.532  10.989  1.00 24.98           C
ATOM   1653  CD  LYS A 107      10.424  12.369  12.014  1.00 30.69           C
ATOM   1654  CE  LYS A 107      11.939  11.953  12.102  1.00 38.07           C
ATOM   1655  NZ  LYS A 107      12.647  12.439  13.366  1.00 42.58           N1+
ATOM   1656  H   LYS A 107      10.481   9.060   9.369  1.00 23.56           H
ATOM   1657  HA  LYS A 107       8.481   8.360  11.048  1.00 22.04           H
ATOM   1658  HB2 LYS A 107       8.416  10.355  12.098  1.00 25.18           H
ATOM   1659  HB3 LYS A 107       9.931   9.899  12.164  1.00 25.18           H
ATOM   1660  HG2 LYS A 107      10.222  11.376  10.224  1.00 29.96           H
ATOM   1661  HG3 LYS A 107       8.859  12.031  10.722  1.00 29.96           H
ATOM   1662  HD2 LYS A 107      10.383  13.304  11.757  1.00 36.81           H
ATOM   1663  HD3 LYS A 107      10.027  12.247  12.891  1.00 36.81           H
ATOM   1664  HE2 LYS A 107      11.997  10.985  12.084  1.00 45.68           H
ATOM   1665  HE3 LYS A 107      12.409  12.324  11.339  1.00 45.68           H
ATOM   1666  HZ1 LYS A 107      13.496  12.174  13.359  1.00 51.09           H
ATOM   1667  HZ2 LYS A 107      12.621  13.327  13.407  1.00 51.09           H
ATOM   1668  HZ3 LYS A 107      12.245  12.104  14.087  1.00 51.09           H
ATOM   1669  N   ARG A 108       6.679   9.493   9.827  1.00 21.04           N
ATOM   1670  CA  ARG A 108       5.614  10.061   9.009  1.00 23.35           C
ATOM   1671  C   ARG A 108       5.347  11.481   9.448  1.00 22.19           C
ATOM   1672  O   ARG A 108       5.213  11.747  10.643  1.00 26.36           O
ATOM   1673  CB  ARG A 108       4.330   9.260   9.146  1.00 23.86           C
ATOM   1674  CG  ARG A 108       4.390   7.862   8.650  1.00 26.93           C
ATOM   1675  CD  ARG A 108       4.563   7.763   7.121  1.00 29.11           C
ATOM   1676  NE  ARG A 108       4.272   9.021   6.441  1.00 40.98           N
ATOM   1677  CZ  ARG A 108       3.061   9.411   6.058  1.00 22.40           C
ATOM   1678  NH1 ARG A 108       1.992   8.663   6.261  1.00 24.64           N
ATOM   1679  NH2 ARG A 108       2.925  10.576   5.465  1.00 28.98           N1+
ATOM   1680  H   ARG A 108       6.392   9.092  10.532  1.00 25.23           H
ATOM   1681  HA  ARG A 108       5.882  10.066   8.077  1.00 28.01           H
ATOM   1682  HB2 ARG A 108       4.089   9.225  10.085  1.00 28.62           H
ATOM   1683  HB3 ARG A 108       3.631   9.714   8.649  1.00 28.62           H
ATOM   1684  HG2 ARG A 108       5.144   7.414   9.065  1.00 32.31           H
ATOM   1685  HG3 ARG A 108       3.566   7.409   8.887  1.00 32.31           H
ATOM   1686  HD2 ARG A 108       5.480   7.519   6.921  1.00 34.92           H
ATOM   1687  HD3 ARG A 108       3.957   7.088   6.777  1.00 34.92           H
ATOM   1688  HE  ARG A 108       4.932   9.547   6.277  1.00 49.16           H
ATOM   1689 HH11 ARG A 108       2.068   7.900   6.652  1.00 29.55           H
ATOM   1690 HH12 ARG A 108       1.219   8.938   6.002  1.00 29.55           H
ATOM   1691 HH21 ARG A 108       3.615  11.070   5.326  1.00 34.76           H
ATOM   1692 HH22 ARG A 108       2.148  10.839   5.207  1.00 34.76           H
ATOM   1693  N   GLU A 109       5.284  12.388   8.483  1.00 23.42           N
ATOM   1694  CA  GLU A 109       5.029  13.798   8.745  1.00 23.71           C
ATOM   1695  C   GLU A 109       4.180  14.320   7.591  1.00 30.78           C
ATOM   1696  O   GLU A 109       4.673  14.410   6.460  1.00 24.31           O
ATOM   1697  CB  GLU A 109       6.331  14.594   8.857  1.00 28.56           C
ATOM   1698  CG  GLU A 109       6.122  16.091   9.058  1.00 25.60           C
ATOM   1699  CD  GLU A 109       7.419  16.888   9.019  1.00 34.30           C
ATOM   1700  OE1 GLU A 109       8.394  16.492   9.685  1.00 28.45           O
ATOM   1701  OE2 GLU A 109       7.452  17.924   8.318  1.00 38.85           O1-
ATOM   1702  H   GLU A 109       5.388  12.207   7.649  1.00 28.09           H
ATOM   1703  HA  GLU A 109       4.530  13.895   9.571  1.00 28.44           H
ATOM   1704  HB2 GLU A 109       6.837  14.261   9.615  1.00 34.26           H
ATOM   1705  HB3 GLU A 109       6.843  14.473   8.042  1.00 34.26           H
ATOM   1706  HG2 GLU A 109       5.545  16.425   8.354  1.00 30.71           H
ATOM   1707  HG3 GLU A 109       5.708  16.237   9.923  1.00 30.71           H
ATOM   1708  N   ASP A 110       2.929  14.699   7.876  1.00 22.74           N
ATOM   1709  CA  ASP A 110       1.979  15.099   6.841  1.00 28.37           C
ATOM   1710  C   ASP A 110       1.901  13.945   5.870  1.00 21.61           C
ATOM   1711  O   ASP A 110       1.620  12.811   6.318  1.00 25.10           O
ATOM   1712  CB  ASP A 110       2.413  16.437   6.244  1.00 31.27           C
ATOM   1713  CG  ASP A 110       2.400  17.564   7.253  1.00 34.25           C
ATOM   1714  OD1 ASP A 110       1.670  17.469   8.267  1.00 35.75           O
ATOM   1715  OD2 ASP A 110       3.118  18.550   7.022  1.00 40.83           O1-
ATOM   1716  H   ASP A 110       2.606  14.731   8.672  1.00 27.28           H
ATOM   1717  HA  ASP A 110       1.103  15.217   7.241  1.00 34.03           H
ATOM   1718  HB2 ASP A 110       3.317  16.351   5.903  1.00 37.51           H
ATOM   1719  HB3 ASP A 110       1.807  16.672   5.524  1.00 37.51           H
ATOM   1720  N   ASP A 111       2.135  14.126   4.576  1.00 25.26           N
ATOM   1721  CA  ASP A 111       2.123  13.005   3.652  1.00 31.55           C
ATOM   1722  C   ASP A 111       3.541  12.644   3.217  1.00 31.70           C
ATOM   1723  O   ASP A 111       3.743  12.033   2.163  1.00 29.40           O
ATOM   1724  CB  ASP A 111       1.211  13.306   2.458  1.00 36.36           C
ATOM   1725  CG  ASP A 111       1.437  14.657   1.915  1.00 31.52           C
ATOM   1726  OD1 ASP A 111       2.507  15.192   2.272  1.00 29.23           O
ATOM   1727  OD2 ASP A 111       0.559  15.189   1.187  1.00 30.18           O1-
ATOM   1728  H   ASP A 111       2.303  14.886   4.211  1.00 30.29           H
ATOM   1729  HA  ASP A 111       1.755  12.234   4.110  1.00 37.85           H
ATOM   1730  HB2 ASP A 111       1.388  12.664   1.752  1.00 43.62           H
ATOM   1731  HB3 ASP A 111       0.285  13.245   2.741  1.00 43.62           H
ATOM   1732  N   LYS A 112       4.529  13.041   4.011  1.00 26.68           N
ATOM   1733  CA  LYS A 112       5.915  12.687   3.770  1.00 27.20           C
ATOM   1734  C   LYS A 112       6.354  11.511   4.637  1.00 22.35           C
ATOM   1735  O   LYS A 112       5.810  11.246   5.715  1.00 24.23           O
ATOM   1736  CB  LYS A 112       6.827  13.865   4.065  1.00 24.20           C
ATOM   1737  CG  LYS A 112       6.414  15.188   3.513  1.00 30.98           C
ATOM   1738  CD  LYS A 112       7.313  16.286   4.092  1.00 30.56           C
ATOM   1739  CE  LYS A 112       7.051  17.668   3.477  1.00 38.02           C
ATOM   1740  NZ  LYS A 112       8.210  18.572   3.735  1.00 43.17           N1+
ATOM   1741  H   LYS A 112       4.415  13.527   4.711  1.00 32.00           H
ATOM   1742  HA  LYS A 112       6.026  12.439   2.839  1.00 32.63           H
ATOM   1743  HB2 LYS A 112       6.891  13.964   5.028  1.00 29.03           H
ATOM   1744  HB3 LYS A 112       7.705  13.666   3.705  1.00 29.03           H
ATOM   1745  HG2 LYS A 112       6.512  15.184   2.548  1.00 37.17           H
ATOM   1746  HG3 LYS A 112       5.496  15.375   3.763  1.00 37.17           H
ATOM   1747  HD2 LYS A 112       7.156  16.350   5.047  1.00 36.66           H
ATOM   1748  HD3 LYS A 112       8.240  16.056   3.924  1.00 36.66           H
ATOM   1749  HE2 LYS A 112       6.936  17.580   2.518  1.00 45.61           H
ATOM   1750  HE3 LYS A 112       6.260  18.059   3.881  1.00 45.61           H
ATOM   1751  HZ1 LYS A 112       8.057  19.373   3.378  1.00 51.79           H
ATOM   1752  HZ2 LYS A 112       8.335  18.665   4.611  1.00 51.79           H
ATOM   1753  HZ3 LYS A 112       8.948  18.231   3.373  1.00 51.79           H
ATOM   1754  N   LEU A 113       7.371  10.815   4.162  1.00 21.93           N
ATOM   1755  CA  LEU A 113       8.141   9.905   4.993  1.00 16.83           C
ATOM   1756  C   LEU A 113       9.522  10.534   5.094  1.00 16.35           C
ATOM   1757  O   LEU A 113      10.196  10.713   4.072  1.00 15.07           O
ATOM   1758  CB  LEU A 113       8.189   8.504   4.387  1.00 21.18           C
ATOM   1759  CG  LEU A 113       8.765   7.355   5.212  1.00 23.50           C
ATOM   1760  CD1 LEU A 113       8.482   7.499   6.679  1.00 29.90           C
ATOM   1761  CD2 LEU A 113       8.143   6.057   4.681  1.00 24.48           C
ATOM   1762  H   LEU A 113       7.641  10.851   3.346  1.00 26.31           H
ATOM   1763  HA  LEU A 113       7.750   9.854   5.879  1.00 20.18           H
ATOM   1764  HB2 LEU A 113       7.281   8.252   4.157  1.00 25.40           H
ATOM   1765  HB3 LEU A 113       8.716   8.553   3.574  1.00 25.40           H
ATOM   1766  HG  LEU A 113       9.725   7.312   5.085  1.00 28.19           H
ATOM   1767 HD11 LEU A 113       8.870   6.745   7.150  1.00 35.86           H
ATOM   1768 HD12 LEU A 113       8.876   8.326   6.996  1.00 35.86           H
ATOM   1769 HD13 LEU A 113       7.522   7.516   6.814  1.00 35.86           H
ATOM   1770 HD21 LEU A 113       8.493   5.308   5.189  1.00 29.36           H
ATOM   1771 HD22 LEU A 113       7.179   6.104   4.782  1.00 29.36           H
ATOM   1772 HD23 LEU A 113       8.373   5.957   3.744  1.00 29.36           H
ATOM   1773  N   VAL A 114       9.904  10.935   6.299  1.00 17.64           N
ATOM   1774  CA  VAL A 114      11.145  11.674   6.517  1.00 17.46           C
ATOM   1775  C   VAL A 114      12.166  10.703   7.095  1.00 14.21           C
ATOM   1776  O   VAL A 114      11.874   9.990   8.067  1.00 12.85           O
ATOM   1777  CB  VAL A 114      10.926  12.887   7.446  1.00 17.03           C
ATOM   1778  CG1 VAL A 114      12.225  13.667   7.693  1.00 17.18           C
ATOM   1779  CG2 VAL A 114       9.882  13.802   6.912  1.00 16.33           C
ATOM   1780  H   VAL A 114       9.457  10.790   7.019  1.00 21.15           H
ATOM   1781  HA  VAL A 114      11.480  11.998   5.666  1.00 20.94           H
ATOM   1782  HB  VAL A 114      10.616  12.561   8.305  1.00 20.42           H
ATOM   1783 HG11 VAL A 114      12.036  14.416   8.280  1.00 20.60           H
ATOM   1784 HG12 VAL A 114      12.874  13.077   8.108  1.00 20.60           H
ATOM   1785 HG13 VAL A 114      12.565  13.990   6.844  1.00 20.60           H
ATOM   1786 HG21 VAL A 114       9.775  14.548   7.523  1.00 19.58           H
ATOM   1787 HG22 VAL A 114      10.160  14.125   6.041  1.00 19.58           H
ATOM   1788 HG23 VAL A 114       9.046  13.316   6.834  1.00 19.58           H
ATOM   1789  N   VAL A 115      13.350  10.678   6.498  1.00 15.68           N
ATOM   1790  CA  VAL A 115      14.432   9.774   6.880  1.00 10.72           C
ATOM   1791  C   VAL A 115      15.605  10.611   7.368  1.00 14.90           C
ATOM   1792  O   VAL A 115      16.174  11.411   6.610  1.00 14.11           O
ATOM   1793  CB  VAL A 115      14.823   8.855   5.714  1.00 13.15           C
ATOM   1794  CG1 VAL A 115      15.924   7.847   6.117  1.00 11.61           C
ATOM   1795  CG2 VAL A 115      13.593   8.130   5.193  1.00 20.30           C
ATOM   1796  H   VAL A 115      13.559  11.195   5.843  1.00 18.80           H
ATOM   1797  HA  VAL A 115      14.134   9.216   7.615  1.00 12.85           H
ATOM   1798  HB  VAL A 115      15.172   9.400   4.992  1.00 15.76           H
ATOM   1799 HG11 VAL A 115      16.137   7.290   5.352  1.00 13.92           H
ATOM   1800 HG12 VAL A 115      16.712   8.337   6.400  1.00 13.92           H
ATOM   1801 HG13 VAL A 115      15.596   7.297   6.846  1.00 13.92           H
ATOM   1802 HG21 VAL A 115      13.854   7.554   4.458  1.00 24.35           H
ATOM   1803 HG22 VAL A 115      13.212   7.600   5.910  1.00 24.35           H
ATOM   1804 HG23 VAL A 115      12.947   8.786   4.887  1.00 24.35           H
ATOM   1805  N   GLU A 116      15.955  10.448   8.635  1.00 14.41           N
ATOM   1806  CA  GLU A 116      17.068  11.174   9.225  1.00 11.12           C
ATOM   1807  C   GLU A 116      18.212  10.221   9.477  1.00 14.94           C
ATOM   1808  O   GLU A 116      18.066   9.263  10.259  1.00 12.13           O
ATOM   1809  CB  GLU A 116      16.662  11.834  10.532  1.00 15.13           C
ATOM   1810  CG  GLU A 116      17.800  12.683  11.153  1.00 18.48           C
ATOM   1811  CD  GLU A 116      17.529  13.026  12.575  1.00 19.42           C
ATOM   1812  OE1 GLU A 116      17.566  12.106  13.402  1.00 16.91           O
ATOM   1813  OE2 GLU A 116      17.270  14.209  12.870  1.00 27.95           O1-
ATOM   1814  H   GLU A 116      15.558   9.915   9.181  1.00 17.28           H
ATOM   1815  HA  GLU A 116      17.368  11.862   8.612  1.00 13.33           H
ATOM   1816  HB2 GLU A 116      15.906  12.420  10.369  1.00 18.14           H
ATOM   1817  HB3 GLU A 116      16.418  11.147  11.171  1.00 18.14           H
ATOM   1818  HG2 GLU A 116      18.628  12.180  11.116  1.00 22.16           H
ATOM   1819  HG3 GLU A 116      17.888  13.510  10.655  1.00 22.16           H
ATOM   1820  N   CYS A 117      19.360  10.510   8.857  1.00 15.18           N
ATOM   1821  CA  CYS A 117      20.552   9.677   8.978  1.00 10.40           C
ATOM   1822  C   CYS A 117      21.637  10.420   9.749  1.00 11.95           C
ATOM   1823  O   CYS A 117      22.035  11.519   9.357  1.00 12.91           O
ATOM   1824  CB  CYS A 117      21.066   9.258   7.600  1.00 13.78           C
ATOM   1825  SG  CYS A 117      19.842   8.403   6.578  1.00 14.96           S
ATOM   1826  H   CYS A 117      19.471  11.197   8.352  1.00 18.20           H
ATOM   1827  HA  CYS A 117      20.329   8.873   9.472  1.00 12.47           H
ATOM   1828  HB2 CYS A 117      21.348  10.052   7.120  1.00 16.52           H
ATOM   1829  HB3 CYS A 117      21.821   8.661   7.718  1.00 16.52           H
ATOM   1830  HG  CYS A 117      20.342   8.120   5.524  1.00 17.93           H
ATOM   1831  N   VAL A 118      22.113   9.820  10.841  1.00 10.36           N
ATOM   1832  CA  VAL A 118      23.063  10.457  11.745  1.00 13.43           C
ATOM   1833  C   VAL A 118      24.321   9.595  11.820  1.00 11.98           C
ATOM   1834  O   VAL A 118      24.243   8.385  12.081  1.00 12.27           O
ATOM   1835  CB  VAL A 118      22.457  10.675  13.152  1.00 14.37           C
ATOM   1836  CG1 VAL A 118      23.517  11.123  14.162  1.00 15.52           C
ATOM   1837  CG2 VAL A 118      21.314  11.701  13.149  1.00 16.03           C
ATOM   1838  H   VAL A 118      21.893   9.024  11.082  1.00 12.42           H
ATOM   1839  HA  VAL A 118      23.311  11.324  11.386  1.00 16.10           H
ATOM   1840  HB  VAL A 118      22.093   9.832  13.465  1.00 17.23           H
ATOM   1841 HG11 VAL A 118      23.096  11.248  15.026  1.00 18.61           H
ATOM   1842 HG12 VAL A 118      24.203  10.440  14.222  1.00 18.61           H
ATOM   1843 HG13 VAL A 118      23.907  11.959  13.860  1.00 18.61           H
ATOM   1844 HG21 VAL A 118      20.974  11.797  14.053  1.00 19.22           H
ATOM   1845 HG22 VAL A 118      21.655  12.552  12.831  1.00 19.22           H
ATOM   1846 HG23 VAL A 118      20.609  11.386  12.562  1.00 19.22           H
ATOM   1847  N   MET A 119      25.474  10.226  11.621  1.00 12.81           N
ATOM   1848  CA  MET A 119      26.778   9.612  11.852  1.00 13.58           C
ATOM   1849  C   MET A 119      27.665  10.671  12.477  1.00 16.69           C
ATOM   1850  O   MET A 119      27.949  11.687  11.834  1.00 13.89           O
ATOM   1851  CB  MET A 119      27.422   9.093  10.559  1.00 15.15           C
ATOM   1852  CG  MET A 119      28.748   8.451  10.747  1.00 12.97           C
ATOM   1853  SD  MET A 119      28.652   6.990  11.771  1.00 16.90           S
ATOM   1854  CE  MET A 119      30.419   6.662  11.936  1.00 21.58           C
ATOM   1855  H   MET A 119      25.528  11.037  11.342  1.00 15.36           H
ATOM   1856  HA  MET A 119      26.680   8.867  12.467  1.00 16.28           H
ATOM   1857  HB2 MET A 119      26.830   8.436  10.160  1.00 18.17           H
ATOM   1858  HB3 MET A 119      27.540   9.839   9.951  1.00 18.17           H
ATOM   1859  HG2 MET A 119      29.099   8.190   9.881  1.00 15.55           H
ATOM   1860  HG3 MET A 119      29.348   9.081  11.175  1.00 15.55           H
ATOM   1861  HE1 MET A 119      30.542   5.871  12.484  1.00 25.88           H
ATOM   1862  HE2 MET A 119      30.796   6.516  11.054  1.00 25.88           H
ATOM   1863  HE3 MET A 119      30.844   7.426  12.356  1.00 25.88           H
ATOM   1864  N   LYS A 120      28.109  10.419  13.712  1.00 12.76           N
ATOM   1865  CA  LYS A 120      28.903  11.371  14.478  1.00 16.85           C
ATOM   1866  C   LYS A 120      28.216  12.728  14.467  1.00 15.61           C
ATOM   1867  O   LYS A 120      27.084  12.852  14.956  1.00 17.54           O
ATOM   1868  CB  LYS A 120      30.331  11.434  13.914  1.00 16.15           C
ATOM   1869  CG  LYS A 120      31.056  10.096  14.006  1.00 19.77           C
ATOM   1870  CD  LYS A 120      32.467  10.079  13.345  1.00 20.20           C
ATOM   1871  CE  LYS A 120      33.374  11.168  13.949  1.00 31.68           C
ATOM   1872  NZ  LYS A 120      34.689  11.293  13.258  1.00 40.31           N1+
ATOM   1873  H   LYS A 120      27.957   9.685  14.133  1.00 15.29           H
ATOM   1874  HA  LYS A 120      28.958  11.070  15.398  1.00 20.21           H
ATOM   1875  HB2 LYS A 120      30.292  11.690  12.979  1.00 19.37           H
ATOM   1876  HB3 LYS A 120      30.842  12.088  14.416  1.00 19.37           H
ATOM   1877  HG2 LYS A 120      31.168   9.867  14.943  1.00 23.71           H
ATOM   1878  HG3 LYS A 120      30.517   9.419  13.567  1.00 23.71           H
ATOM   1879  HD2 LYS A 120      32.883   9.216  13.496  1.00 24.23           H
ATOM   1880  HD3 LYS A 120      32.378  10.248  12.394  1.00 24.23           H
ATOM   1881  HE2 LYS A 120      32.921  12.024  13.886  1.00 38.00           H
ATOM   1882  HE3 LYS A 120      33.545  10.953  14.880  1.00 38.00           H
ATOM   1883  HZ1 LYS A 120      35.175  11.932  13.642  1.00 48.36           H
ATOM   1884  HZ2 LYS A 120      35.133  10.523  13.308  1.00 48.36           H
ATOM   1885  HZ3 LYS A 120      34.564  11.500  12.401  1.00 48.36           H
ATOM   1886  N   GLY A 121      28.859  13.747  13.905  1.00 11.12           N
ATOM   1887  CA  GLY A 121      28.323  15.089  13.917  1.00 12.50           C
ATOM   1888  C   GLY A 121      27.565  15.480  12.670  1.00 13.74           C
ATOM   1889  O   GLY A 121      27.195  16.653  12.538  1.00 17.10           O
ATOM   1890  H   GLY A 121      29.619  13.679  13.507  1.00 13.33           H
ATOM   1891  HA2 GLY A 121      27.723  15.181  14.673  1.00 14.98           H
ATOM   1892  HA3 GLY A 121      29.052  15.718  14.034  1.00 14.98           H
ATOM   1893  N   VAL A 122      27.302  14.529  11.770  1.00  9.11           N
ATOM   1894  CA  VAL A 122      26.654  14.781  10.492  1.00 16.47           C
ATOM   1895  C   VAL A 122      25.231  14.259  10.548  1.00 12.89           C
ATOM   1896  O   VAL A 122      24.995  13.109  10.934  1.00 14.74           O
ATOM   1897  CB  VAL A 122      27.436  14.139   9.331  1.00 15.30           C
ATOM   1898  CG1 VAL A 122      26.734  14.383   8.021  1.00 16.05           C
ATOM   1899  CG2 VAL A 122      28.814  14.712   9.242  1.00 21.06           C
ATOM   1900  H   VAL A 122      27.499  13.700  11.889  1.00 10.92           H
ATOM   1901  HA  VAL A 122      26.619  15.738  10.338  1.00 19.75           H
ATOM   1902  HB  VAL A 122      27.505  13.182   9.473  1.00 18.34           H
ATOM   1903 HG11 VAL A 122      27.245  13.970   7.308  1.00 19.25           H
ATOM   1904 HG12 VAL A 122      25.847  13.993   8.062  1.00 19.25           H
ATOM   1905 HG13 VAL A 122      26.669  15.339   7.871  1.00 19.25           H
ATOM   1906 HG21 VAL A 122      29.283  14.292   8.505  1.00 25.26           H
ATOM   1907 HG22 VAL A 122      28.749  15.668   9.091  1.00 25.26           H
ATOM   1908 HG23 VAL A 122      29.282  14.539  10.074  1.00 25.26           H
ATOM   1909  N   THR A 123      24.286  15.087  10.124  1.00 10.79           N
ATOM   1910  CA  THR A 123      22.880  14.729  10.070  1.00 18.12           C
ATOM   1911  C   THR A 123      22.413  14.961   8.642  1.00 13.19           C
ATOM   1912  O   THR A 123      22.530  16.071   8.117  1.00 15.86           O
ATOM   1913  CB  THR A 123      22.024  15.543  11.063  1.00 15.98           C
ATOM   1914  OG1 THR A 123      22.452  15.354  12.431  1.00 16.20           O
ATOM   1915  CG2 THR A 123      20.560  15.109  10.988  1.00 14.82           C
ATOM   1916  H   THR A 123      24.443  15.888   9.854  1.00 12.93           H
ATOM   1917  HA  THR A 123      22.778  13.787  10.278  1.00 21.73           H
ATOM   1918  HB  THR A 123      22.076  16.484  10.836  1.00 19.16           H
ATOM   1919  HG1 THR A 123      23.251  15.599  12.518  1.00 19.42           H
ATOM   1920 HG21 THR A 123      20.030  15.625  11.615  1.00 17.77           H
ATOM   1921 HG22 THR A 123      20.218  15.253  10.092  1.00 17.77           H
ATOM   1922 HG23 THR A 123      20.482  14.168  11.209  1.00 17.77           H
ATOM   1923  N   SER A 124      21.909  13.912   8.009  1.00 13.42           N
ATOM   1924  CA  SER A 124      21.339  14.015   6.672  1.00 13.69           C
ATOM   1925  C   SER A 124      19.836  13.791   6.756  1.00 17.06           C
ATOM   1926  O   SER A 124      19.369  12.855   7.417  1.00 13.57           O
ATOM   1927  CB  SER A 124      21.999  13.025   5.708  1.00 10.35           C
ATOM   1928  OG  SER A 124      21.235  12.889   4.517  1.00 12.90           O
ATOM   1929  H   SER A 124      21.883  13.118   8.337  1.00 16.09           H
ATOM   1930  HA  SER A 124      21.491  14.911   6.331  1.00 16.41           H
ATOM   1931  HB2 SER A 124      22.884  13.349   5.479  1.00 12.40           H
ATOM   1932  HB3 SER A 124      22.065  12.159   6.141  1.00 12.40           H
ATOM   1933  HG  SER A 124      21.169  13.632   4.131  1.00 15.46           H
ATOM   1934  N   THR A 125      19.081  14.656   6.098  1.00 11.09           N
ATOM   1935  CA  THR A 125      17.630  14.535   6.081  1.00 11.59           C
ATOM   1936  C   THR A 125      17.128  14.299   4.659  1.00 14.56           C
ATOM   1937  O   THR A 125      17.466  15.042   3.735  1.00 12.94           O
ATOM   1938  CB  THR A 125      16.985  15.783   6.704  1.00 19.69           C
ATOM   1939  OG1 THR A 125      17.516  15.977   8.023  1.00 19.96           O
ATOM   1940  CG2 THR A 125      15.487  15.606   6.827  1.00 16.84           C
ATOM   1941  H   THR A 125      19.384  15.325   5.651  1.00 13.29           H
ATOM   1942  HA  THR A 125      17.374  13.769   6.617  1.00 13.90           H
ATOM   1943  HB  THR A 125      17.168  16.562   6.155  1.00 23.61           H
ATOM   1944  HG1 THR A 125      17.348  15.308   8.502  1.00 23.94           H
ATOM   1945 HG21 THR A 125      15.091  16.399   7.221  1.00 20.19           H
ATOM   1946 HG22 THR A 125      15.098  15.462   5.950  1.00 20.19           H
ATOM   1947 HG23 THR A 125      15.289  14.842   7.389  1.00 20.19           H
ATOM   1948  N   ARG A 126      16.320  13.252   4.488  1.00 18.90           N
ATOM   1949  CA  ARG A 126      15.820  12.842   3.178  1.00 15.58           C
ATOM   1950  C   ARG A 126      14.311  12.680   3.254  1.00 17.36           C
ATOM   1951  O   ARG A 126      13.810  12.058   4.194  1.00 15.06           O
ATOM   1952  CB  ARG A 126      16.505  11.548   2.745  1.00 19.27           C
ATOM   1953  CG  ARG A 126      17.956  11.779   2.347  1.00 18.40           C
ATOM   1954  CD  ARG A 126      18.823  10.560   2.449  1.00 15.81           C
ATOM   1955  NE  ARG A 126      18.605   9.530   1.446  1.00 13.66           N
ATOM   1956  CZ  ARG A 126      19.061   9.552   0.202  1.00 15.42           C
ATOM   1957  NH1 ARG A 126      19.672  10.622  -0.303  1.00 17.33           N
ATOM   1958  NH2 ARG A 126      18.860   8.497  -0.562  1.00 17.56           N1+
ATOM   1959  H   ARG A 126      16.041  12.754   5.132  1.00 22.66           H
ATOM   1960  HA  ARG A 126      16.023  13.530   2.525  1.00 18.68           H
ATOM   1961  HB2 ARG A 126      16.490  10.917   3.482  1.00 23.11           H
ATOM   1962  HB3 ARG A 126      16.036  11.180   1.979  1.00 23.11           H
ATOM   1963  HG2 ARG A 126      17.982  12.084   1.426  1.00 22.06           H
ATOM   1964  HG3 ARG A 126      18.333  12.459   2.927  1.00 22.06           H
ATOM   1965  HD2 ARG A 126      19.750  10.839   2.379  1.00 18.96           H
ATOM   1966  HD3 ARG A 126      18.675  10.154   3.317  1.00 18.96           H
ATOM   1967  HE  ARG A 126      18.138   8.847   1.681  1.00 16.38           H
ATOM   1968 HH11 ARG A 126      19.824  11.305   0.196  1.00 20.79           H
ATOM   1969 HH12 ARG A 126      19.940  10.618  -1.120  1.00 20.79           H
ATOM   1970 HH21 ARG A 126      18.441   7.814  -0.250  1.00 21.06           H
ATOM   1971 HH22 ARG A 126      19.104   8.511  -1.387  1.00 21.06           H
ATOM   1972  N   VAL A 127      13.583  13.267   2.292  1.00 11.81           N
ATOM   1973  CA  VAL A 127      12.127  13.219   2.282  1.00 13.03           C
ATOM   1974  C   VAL A 127      11.637  12.372   1.118  1.00 13.67           C
ATOM   1975  O   VAL A 127      12.052  12.569  -0.032  1.00 15.03           O
ATOM   1976  CB  VAL A 127      11.518  14.627   2.230  1.00 14.20           C
ATOM   1977  CG1 VAL A 127      10.018  14.560   2.085  1.00 12.34           C
ATOM   1978  CG2 VAL A 127      11.889  15.365   3.463  1.00 19.83           C
ATOM   1979  H   VAL A 127      13.920  13.702   1.631  1.00 14.16           H
ATOM   1980  HA  VAL A 127      11.825  12.798   3.102  1.00 15.62           H
ATOM   1981  HB  VAL A 127      11.878  15.106   1.467  1.00 17.03           H
ATOM   1982 HG11 VAL A 127       9.663  15.462   2.055  1.00 14.79           H
ATOM   1983 HG12 VAL A 127       9.801  14.091   1.264  1.00 14.79           H
ATOM   1984 HG13 VAL A 127       9.648  14.084   2.845  1.00 14.79           H
ATOM   1985 HG21 VAL A 127      11.502  16.254   3.427  1.00 23.79           H
ATOM   1986 HG22 VAL A 127      11.544  14.885   4.233  1.00 23.79           H
ATOM   1987 HG23 VAL A 127      12.855  15.426   3.516  1.00 23.79           H
ATOM   1988  N   TYR A 128      10.740  11.429   1.422  1.00 14.70           N
ATOM   1989  CA  TYR A 128      10.014  10.683   0.410  1.00  8.17           C
ATOM   1990  C   TYR A 128       8.537  11.093   0.400  1.00 13.98           C
ATOM   1991  O   TYR A 128       7.966  11.429   1.444  1.00 16.55           O
ATOM   1992  CB  TYR A 128      10.124   9.204   0.676  1.00 14.56           C
ATOM   1993  CG  TYR A 128      11.527   8.567   0.584  1.00 11.65           C
ATOM   1994  CD1 TYR A 128      12.499   8.786   1.540  1.00 13.83           C
ATOM   1995  CD2 TYR A 128      11.831   7.680  -0.437  1.00 18.52           C
ATOM   1996  CE1 TYR A 128      13.747   8.160   1.459  1.00 12.21           C
ATOM   1997  CE2 TYR A 128      13.080   7.046  -0.521  1.00 14.78           C
ATOM   1998  CZ  TYR A 128      14.030   7.298   0.422  1.00 13.22           C
ATOM   1999  OH  TYR A 128      15.262   6.643   0.336  1.00 18.24           O
ATOM   2000  H   TYR A 128      10.536  11.204   2.227  1.00 17.63           H
ATOM   2001  HA  TYR A 128      10.392  10.869  -0.464  1.00  9.79           H
ATOM   2002  HB2 TYR A 128       9.794   9.035   1.572  1.00 17.45           H
ATOM   2003  HB3 TYR A 128       9.560   8.741   0.037  1.00 17.45           H
ATOM   2004  HD1 TYR A 128      12.324   9.365   2.246  1.00 16.59           H
ATOM   2005  HD2 TYR A 128      11.189   7.500  -1.086  1.00 22.21           H
ATOM   2006  HE1 TYR A 128      14.391   8.328   2.108  1.00 14.63           H
ATOM   2007  HE2 TYR A 128      13.261   6.461  -1.221  1.00 17.72           H
ATOM   2008  HH  TYR A 128      15.749   6.862   0.984  1.00 21.88           H
ATOM   2009  N   GLU A 129       7.898  10.977  -0.766  1.00 11.09           N
ATOM   2010  CA  GLU A 129       6.443  11.103  -0.878  1.00 16.62           C
ATOM   2011  C   GLU A 129       5.868   9.931  -1.669  1.00 15.94           C
ATOM   2012  O   GLU A 129       6.577   9.248  -2.415  1.00 15.74           O
ATOM   2013  CB  GLU A 129       6.069  12.422  -1.541  1.00 11.78           C
ATOM   2014  CG  GLU A 129       6.436  13.595  -0.637  1.00 22.03           C
ATOM   2015  CD  GLU A 129       6.142  14.959  -1.237  1.00 25.88           C
ATOM   2016  OE1 GLU A 129       5.502  15.015  -2.297  1.00 26.42           O
ATOM   2017  OE2 GLU A 129       6.563  15.964  -0.620  1.00 25.13           O1-
ATOM   2018  H   GLU A 129       8.289  10.824  -1.516  1.00 13.30           H
ATOM   2019  HA  GLU A 129       6.053  11.089   0.010  1.00 19.93           H
ATOM   2020  HB2 GLU A 129       6.555  12.514  -2.375  1.00 14.13           H
ATOM   2021  HB3 GLU A 129       5.113  12.445  -1.700  1.00 14.13           H
ATOM   2022  HG2 GLU A 129       5.932  13.521   0.189  1.00 26.42           H
ATOM   2023  HG3 GLU A 129       7.386  13.555  -0.446  1.00 26.42           H
ATOM   2024  N   ARG A 130       4.566   9.697  -1.503  1.00 13.80           N
ATOM   2025  CA  ARG A 130       3.950   8.516  -2.107  1.00 19.48           C
ATOM   2026  C   ARG A 130       4.061   8.549  -3.629  1.00 15.14           C
ATOM   2027  O   ARG A 130       3.890   9.588  -4.271  1.00 19.60           O
ATOM   2028  CB  ARG A 130       2.486   8.373  -1.688  1.00 22.56           C
ATOM   2029  CG  ARG A 130       2.334   7.962  -0.264  1.00 20.38           C
ATOM   2030  CD  ARG A 130       0.953   7.534   0.032  1.00 18.00           C
ATOM   2031  NE  ARG A 130       0.808   7.323   1.454  1.00 21.72           N
ATOM   2032  CZ  ARG A 130       0.976   6.165   2.073  1.00 23.05           C
ATOM   2033  NH1 ARG A 130       1.265   5.061   1.395  1.00 28.11           N
ATOM   2034  NH2 ARG A 130       0.821   6.110   3.385  1.00 33.86           N1+
ATOM   2035  H   ARG A 130       4.027  10.195  -1.055  1.00 16.55           H
ATOM   2036  HA  ARG A 130       4.423   7.728  -1.796  1.00 23.37           H
ATOM   2037  HB2 ARG A 130       2.039   9.226  -1.803  1.00 27.05           H
ATOM   2038  HB3 ARG A 130       2.063   7.698  -2.242  1.00 27.05           H
ATOM   2039  HG2 ARG A 130       2.928   7.217  -0.081  1.00 24.44           H
ATOM   2040  HG3 ARG A 130       2.549   8.713   0.311  1.00 24.44           H
ATOM   2041  HD2 ARG A 130       0.331   8.225  -0.245  1.00 21.59           H
ATOM   2042  HD3 ARG A 130       0.764   6.700  -0.427  1.00 21.59           H
ATOM   2043  HE  ARG A 130       0.596   8.003   1.936  1.00 26.05           H
ATOM   2044 HH11 ARG A 130       1.367   5.094   0.542  1.00 33.72           H
ATOM   2045 HH12 ARG A 130       1.365   4.315   1.811  1.00 33.72           H
ATOM   2046 HH21 ARG A 130       0.626   6.823   3.825  1.00 40.62           H
ATOM   2047 HH22 ARG A 130       0.917   5.362   3.798  1.00 40.62           H
ATOM   2048  N   ALA A 131       4.379   7.396  -4.196  1.00 16.76           N
ATOM   2049  CA  ALA A 131       4.566   7.289  -5.624  1.00 21.45           C
ATOM   2050  C   ALA A 131       3.221   7.555  -6.291  1.00 28.87           C
ATOM   2051  O   ALA A 131       2.172   7.422  -5.637  1.00 27.81           O
ATOM   2052  CB  ALA A 131       5.080   5.941  -6.000  1.00 29.65           C
ATOM   2053  OXT ALA A 131       3.187   7.900  -7.484  1.00 30.25           O1-
ATOM   2054  H   ALA A 131       4.493   6.658  -3.769  1.00 20.10           H
ATOM   2055  HA  ALA A 131       5.201   7.959  -5.923  1.00 25.73           H
ATOM   2056  HB1 ALA A 131       5.194   5.905  -6.963  1.00 35.56           H
ATOM   2057  HB2 ALA A 131       5.932   5.795  -5.561  1.00 35.56           H
ATOM   2058  HB3 ALA A 131       4.441   5.269  -5.716  1.00 35.56           H
TER
HETATM 2059  C1  CRZ A 501      17.838   6.541   2.810  1.00 15.38           C
HETATM 2060  C10 CRZ A 501      23.299   4.185   3.228  1.00 16.97           C
HETATM 2061  C11 CRZ A 501      24.675   4.195   2.987  1.00 13.77           C
HETATM 2062  C12 CRZ A 501      25.200   4.378   1.709  1.00 11.34           C
HETATM 2063  C13 CRZ A 501      24.336   4.536   0.631  1.00 22.62           C
HETATM 2064  C14 CRZ A 501      21.735   4.831  -1.408  1.00 16.77           C
HETATM 2065  C15 CRZ A 501      20.474   4.920  -2.003  1.00 24.16           C
HETATM 2066  C16 CRZ A 501      19.319   4.800  -1.237  1.00 22.18           C
HETATM 2067  C17 CRZ A 501      19.375   4.603   0.148  1.00 16.55           C
HETATM 2068  C2  CRZ A 501      19.311   6.595   3.161  1.00  9.59           C
HETATM 2069  C3  CRZ A 501      19.828   5.419   4.006  1.00 12.85           C
HETATM 2070  C4  CRZ A 501      20.177   4.145   3.207  1.00 16.16           C
HETATM 2071  C6  CRZ A 501      20.650   4.526   0.749  1.00 21.79           C
HETATM 2072  C7  CRZ A 501      21.828   4.636  -0.018  1.00 15.92           C
HETATM 2073  C8  CRZ A 501      22.936   4.510   0.848  1.00 17.52           C
HETATM 2074  C9  CRZ A 501      22.434   4.331   2.132  1.00 19.47           C
HETATM 2075  N5  CRZ A 501      21.044   4.350   2.056  1.00 13.44           N
HETATM 2076  O18 CRZ A 501      17.320   7.225   1.951  1.00 18.72           O
HETATM 2077  O19 CRZ A 501      17.251   5.413   3.276  1.00 16.79           O
HETATM 2078  H10 CRZ A 501      22.921   4.042   4.235  1.00 20.35           H
HETATM 2079  H11 CRZ A 501      25.356   4.062   3.824  1.00 16.51           H
HETATM 2080  H12 CRZ A 501      26.275   4.391   1.554  1.00 13.60           H
HETATM 2081  H13 CRZ A 501      24.741   4.677  -0.368  1.00 27.14           H
HETATM 2082  H14 CRZ A 501      22.630   4.919  -2.019  1.00 20.11           H
HETATM 2083  H15 CRZ A 501      20.397   5.077  -3.075  1.00 28.97           H
HETATM 2084  H16 CRZ A 501      18.349   4.863  -1.724  1.00 26.60           H
HETATM 2085  H17 CRZ A 501      18.461   4.510   0.724  1.00 19.84           H
HETATM 2086  H19 CRZ A 501      16.382   5.249   2.850  1.00 20.14           H
HETATM 2087  H21 CRZ A 501      19.475   7.533   3.703  1.00 11.50           H
HETATM 2088  H22 CRZ A 501      19.881   6.667   2.229  1.00 11.50           H
HETATM 2089  H31 CRZ A 501      19.081   5.153   4.763  1.00 15.40           H
HETATM 2090  H32 CRZ A 501      20.711   5.762   4.558  1.00 15.40           H
HETATM 2091  H41 CRZ A 501      19.269   3.633   2.874  1.00 19.37           H
HETATM 2092  H42 CRZ A 501      20.698   3.435   3.862  1.00 19.37           H
HETATM 2093  O   HOH A 502      -2.741   5.848  -0.491  1.00 32.02           O
HETATM 2094  H1  HOH A 502      -2.093   6.165  -0.061  1.00 38.40           H
HETATM 2095  H2  HOH A 502      -2.517   5.843  -1.301  1.00 38.40           H
HETATM 2096  O   HOH A 503      -1.801   3.696   1.182  1.00 21.54           O
HETATM 2097  H1  HOH A 503      -2.411   3.960   1.696  1.00 25.84           H
HETATM 2098  H2  HOH A 503      -1.929   4.070   0.441  1.00 25.84           H
HETATM 2099  O   HOH A 504      -1.958   4.492   3.781  1.00 15.91           O
HETATM 2100  H1  HOH A 504      -1.988   3.868   4.343  1.00 19.07           H
HETATM 2101  H2  HOH A 504      -1.198   4.462   3.426  1.00 19.07           H
HETATM 2102  O   HOH A 505       0.858   9.080   9.333  1.00 33.73           O
HETATM 2103  H1  HOH A 505       0.730   9.829   8.975  1.00 40.46           H
HETATM 2104  H2  HOH A 505       1.203   9.226  10.085  1.00 40.46           H
HETATM 2105  O   HOH A 506       0.393   3.709   4.827  1.00 20.98           O
HETATM 2106  H1  HOH A 506       0.125   3.495   5.594  1.00 25.16           H
HETATM 2107  H2  HOH A 506       0.968   3.140   4.603  1.00 25.16           H
HETATM 2108  O   HOH A 507       1.075  -6.389  11.867  1.00 34.18           O
HETATM 2109  H1  HOH A 507       1.688  -6.926  11.665  1.00 41.00           H
HETATM 2110  H2  HOH A 507       1.338  -5.624  11.643  1.00 41.00           H
HETATM 2111  O   HOH A 508       1.075   1.911  -1.839  1.00 33.99           O
HETATM 2112  H1  HOH A 508       0.419   1.449  -1.589  1.00 40.78           H
HETATM 2113  H2  HOH A 508       1.374   1.550  -2.536  1.00 40.78           H
HETATM 2114  O   HOH A 509       0.842  11.968   8.468  1.00 42.43           O
HETATM 2115  H1  HOH A 509       0.775  12.377   9.199  1.00 50.90           H
HETATM 2116  H2  HOH A 509       1.658  11.958   8.270  1.00 50.90           H
HETATM 2117  O   HOH A 510      -2.861   7.876   0.647  1.00 38.43           O
HETATM 2118  H1  HOH A 510      -3.579   7.465   0.795  1.00 46.10           H
HETATM 2119  H2  HOH A 510      -3.072   8.635   0.354  1.00 46.10           H
HETATM 2120  O   HOH A 511       2.175   4.064  -1.224  1.00 21.82           O
HETATM 2121  H1  HOH A 511       1.460   3.623  -1.256  1.00 26.17           H
HETATM 2122  H2  HOH A 511       2.198   4.540  -1.916  1.00 26.17           H
HETATM 2123  O   HOH A 512       2.079   5.316  -3.853  1.00 33.28           O
HETATM 2124  H1  HOH A 512       2.089   6.056  -4.251  1.00 39.92           H
HETATM 2125  H2  HOH A 512       1.374   4.924  -4.087  1.00 39.92           H
HETATM 2126  O   HOH A 513       2.964  11.585  -0.232  1.00 24.48           O
HETATM 2127  H1  HOH A 513       3.089  12.415  -0.194  1.00 29.36           H
HETATM 2128  H2  HOH A 513       3.114  11.282   0.537  1.00 29.36           H
HETATM 2129  O   HOH A 514       2.978  14.194  -5.216  1.00 50.87           O
HETATM 2130  H1  HOH A 514       2.689  14.425  -4.462  1.00 61.03           H
HETATM 2131  H2  HOH A 514       2.609  13.463  -5.403  1.00 61.03           H
HETATM 2132  O   HOH A 515       3.731  -1.869   0.171  1.00 18.45           O
HETATM 2133  H1  HOH A 515       3.023  -1.989   0.608  1.00 22.13           H
HETATM 2134  H2  HOH A 515       4.281  -1.508   0.694  1.00 22.13           H
HETATM 2135  O   HOH A 516       3.304  -0.070  -2.052  1.00 18.69           O
HETATM 2136  H1  HOH A 516       2.968  -0.706  -2.486  1.00 22.41           H
HETATM 2137  H2  HOH A 516       3.510  -0.374  -1.296  1.00 22.41           H
HETATM 2138  O   HOH A 517       3.235  17.251   2.943  1.00 31.82           O
HETATM 2139  H1  HOH A 517       3.258  18.062   3.162  1.00 38.17           H
HETATM 2140  H2  HOH A 517       2.426  17.055   2.828  1.00 38.17           H
HETATM 2141  O   HOH A 518       4.038  -3.084  13.417  1.00 30.32           O
HETATM 2142  H1  HOH A 518       3.538  -3.525  12.906  1.00 36.37           H
HETATM 2143  H2  HOH A 518       4.284  -3.607  14.026  1.00 36.37           H
HETATM 2144  O   HOH A 519       4.459  17.147   0.767  1.00 41.09           O
HETATM 2145  H1  HOH A 519       5.176  17.058   0.338  1.00 49.30           H
HETATM 2146  H2  HOH A 519       4.149  16.375   0.884  1.00 49.30           H
HETATM 2147  O   HOH A 520       5.006 -12.806   8.930  1.00 30.74           O
HETATM 2148  H1  HOH A 520       4.409 -12.372   9.331  1.00 36.87           H
HETATM 2149  H2  HOH A 520       5.701 -12.335   8.944  1.00 36.87           H
HETATM 2150  O   HOH A 521       5.061  -5.152  12.851  1.00 36.36           O
HETATM 2151  H1  HOH A 521       4.313  -5.531  12.905  1.00 43.62           H
HETATM 2152  H2  HOH A 521       5.472  -5.324  13.563  1.00 43.62           H
HETATM 2153  O   HOH A 522       4.624  -4.260  -1.568  1.00 19.13           O
HETATM 2154  H1  HOH A 522       4.260  -3.650  -1.120  1.00 22.95           H
HETATM 2155  H2  HOH A 522       5.233  -4.583  -1.089  1.00 22.95           H
HETATM 2156  O   HOH A 523       5.780  -0.741  -5.592  1.00 29.23           O
HETATM 2157  H1  HOH A 523       5.219  -0.320  -5.129  1.00 35.06           H
HETATM 2158  H2  HOH A 523       5.857  -0.324  -6.317  1.00 35.06           H
HETATM 2159  O   HOH A 524       5.898  13.704  -4.897  1.00 37.93           O
HETATM 2160  H1  HOH A 524       5.123  13.413  -5.042  1.00 45.51           H
HETATM 2161  H2  HOH A 524       5.867  14.126  -4.172  1.00 45.51           H
HETATM 2162  O   HOH A 525       5.547   1.766  19.933  1.00 43.91           O
HETATM 2163  H1  HOH A 525       5.327   1.012  20.231  1.00 52.68           H
HETATM 2164  H2  HOH A 525       6.386   1.775  19.894  1.00 52.68           H
HETATM 2165  O   HOH A 526       5.885   8.749  12.312  1.00 32.76           O
HETATM 2166  H1  HOH A 526       5.868   9.291  12.954  1.00 39.29           H
HETATM 2167  H2  HOH A 526       5.883   7.978  12.646  1.00 39.29           H
HETATM 2168  O   HOH A 527       6.559  19.339   6.044  1.00 49.82           O
HETATM 2169  H1  HOH A 527       5.731  19.431   5.936  1.00 59.77           H
HETATM 2170  H2  HOH A 527       6.668  18.995   6.802  1.00 59.77           H
HETATM 2171  O   HOH A 528       6.795  -9.120   1.391  1.00 26.94           O
HETATM 2172  H1  HOH A 528       7.309  -9.477   1.951  1.00 32.32           H
HETATM 2173  H2  HOH A 528       6.587  -9.718   0.838  1.00 32.32           H
HETATM 2174  O   HOH A 529       6.802   3.795  -8.631  1.00 35.75           O
HETATM 2175  H1  HOH A 529       7.100   3.019  -8.752  1.00 42.88           H
HETATM 2176  H2  HOH A 529       7.301   4.160  -8.062  1.00 42.88           H
HETATM 2177  O   HOH A 530       7.021  -8.035  -1.449  1.00 23.55           O
HETATM 2178  H1  HOH A 530       6.240  -8.083  -1.755  1.00 28.24           H
HETATM 2179  H2  HOH A 530       6.957  -8.079  -0.612  1.00 28.24           H
HETATM 2180  O   HOH A 531       7.115  -5.431  -1.281  1.00 19.03           O
HETATM 2181  H1  HOH A 531       7.093  -4.969  -1.982  1.00 22.82           H
HETATM 2182  H2  HOH A 531       7.321  -6.212  -1.511  1.00 22.82           H
HETATM 2183  O   HOH A 532       6.892  -1.364  -9.431  1.00 57.20           O
HETATM 2184  H1  HOH A 532       7.055  -1.726 -10.171  1.00 68.63           H
HETATM 2185  H2  HOH A 532       7.633  -1.160  -9.092  1.00 68.63           H
HETATM 2186  O   HOH A 533       7.004  21.537   4.307  1.00 39.41           O
HETATM 2187  H1  HOH A 533       6.931  21.072   5.004  1.00 47.28           H
HETATM 2188  H2  HOH A 533       6.623  22.269   4.463  1.00 47.28           H
HETATM 2189  O   HOH A 534       7.363  -8.610   5.654  1.00 23.27           O
HETATM 2190  H1  HOH A 534       7.967  -8.218   5.221  1.00 27.91           H
HETATM 2191  H2  HOH A 534       7.104  -8.076   6.248  1.00 27.91           H
HETATM 2192  O   HOH A 535       7.880  -6.550  14.391  1.00 17.61           O
HETATM 2193  H1  HOH A 535       7.097  -6.441  14.674  1.00 21.12           H
HETATM 2194  H2  HOH A 535       7.817  -6.881  13.622  1.00 21.12           H
HETATM 2195  O   HOH A 536       8.343  -5.963  19.615  1.00 45.82           O
HETATM 2196  H1  HOH A 536       7.943  -5.735  20.317  1.00 54.97           H
HETATM 2197  H2  HOH A 536       7.782  -5.921  18.991  1.00 54.97           H
HETATM 2198  O   HOH A 537       7.757  -4.724  -4.191  1.00 36.99           O
HETATM 2199  H1  HOH A 537       7.199  -4.981  -4.764  1.00 44.37           H
HETATM 2200  H2  HOH A 537       8.427  -4.444  -4.613  1.00 44.37           H
HETATM 2201  O   HOH A 538       6.518   8.747  -9.060  1.00 75.87           O
HETATM 2202  H1  HOH A 538       5.867   8.217  -9.087  1.00 91.04           H
HETATM 2203  H2  HOH A 538       6.297   9.376  -8.548  1.00 91.04           H
HETATM 2204  O   HOH A 539       7.414  11.432  -6.715  1.00 37.21           O
HETATM 2205  H1  HOH A 539       6.912  11.044  -6.164  1.00 44.64           H
HETATM 2206  H2  HOH A 539       7.360  12.255  -6.554  1.00 44.64           H
HETATM 2207  O   HOH A 540       8.364  -7.450  18.129  1.00 21.46           O
HETATM 2208  H1  HOH A 540       8.042  -8.002  17.584  1.00 25.74           H
HETATM 2209  H2  HOH A 540       9.116  -7.225  17.830  1.00 25.74           H
HETATM 2210  O   HOH A 541       8.446  -4.262   1.016  1.00 17.08           O
HETATM 2211  H1  HOH A 541       8.758  -3.498   1.173  1.00 20.49           H
HETATM 2212  H2  HOH A 541       7.792  -4.157   0.500  1.00 20.49           H
HETATM 2213  O   HOH A 542       8.044   6.784  23.343  1.00 39.06           O
HETATM 2214  H1  HOH A 542       8.278   6.316  24.000  1.00 46.86           H
HETATM 2215  H2  HOH A 542       8.550   6.578  22.705  1.00 46.86           H
HETATM 2216  O   HOH A 543       8.501  17.679   0.148  1.00 26.58           O
HETATM 2217  H1  HOH A 543       7.957  17.041   0.100  1.00 31.88           H
HETATM 2218  H2  HOH A 543       8.612  17.964  -0.635  1.00 31.88           H
HETATM 2219  O   HOH A 544       9.181 -10.001   2.653  1.00 18.59           O
HETATM 2220  H1  HOH A 544       9.157  -9.305   3.123  1.00 22.29           H
HETATM 2221  H2  HOH A 544       9.423  -9.766   1.883  1.00 22.29           H
HETATM 2222  O   HOH A 545       9.597  -1.477  19.066  1.00 24.39           O
HETATM 2223  H1  HOH A 545       9.709  -2.300  19.190  1.00 29.26           H
HETATM 2224  H2  HOH A 545       9.051  -1.215  19.647  1.00 29.26           H
HETATM 2225  O   HOH A 546       9.908   2.238  21.059  1.00 41.46           O
HETATM 2226  H1  HOH A 546       9.085   2.073  21.075  1.00 49.74           H
HETATM 2227  H2  HOH A 546      10.069   2.734  21.717  1.00 49.74           H
HETATM 2228  O   HOH A 547       9.743  -0.344  21.622  1.00 37.83           O
HETATM 2229  H1  HOH A 547       9.717   0.350  22.095  1.00 45.39           H
HETATM 2230  H2  HOH A 547      10.444  -0.756  21.835  1.00 45.39           H
HETATM 2231  O   HOH A 548      10.918 -10.420   0.181  1.00  9.64           O
HETATM 2232  H1  HOH A 548      10.972 -10.991   0.795  1.00 11.55           H
HETATM 2233  H2  HOH A 548      11.526  -9.857   0.318  1.00 11.55           H
HETATM 2234  O   HOH A 549      10.620  -4.381  20.425  1.00 46.52           O
HETATM 2235  H1  HOH A 549      10.021  -4.953  20.284  1.00 55.81           H
HETATM 2236  H2  HOH A 549      10.667  -4.278  21.257  1.00 55.81           H
HETATM 2237  O   HOH A 550      11.159  17.934   0.723  1.00 22.89           O
HETATM 2238  H1  HOH A 550      11.331  18.565   1.250  1.00 27.45           H
HETATM 2239  H2  HOH A 550      10.355  17.727   0.845  1.00 27.45           H
HETATM 2240  O   HOH A 551      11.302  17.760   9.651  1.00 44.12           O
HETATM 2241  H1  HOH A 551      10.676  17.231   9.471  1.00 52.93           H
HETATM 2242  H2  HOH A 551      11.024  18.534   9.478  1.00 52.93           H
HETATM 2243  O   HOH A 552      11.527  19.419   3.817  1.00 48.86           O
HETATM 2244  H1  HOH A 552      12.108  19.815   3.356  1.00 58.62           H
HETATM 2245  H2  HOH A 552      11.009  20.010   4.114  1.00 58.62           H
HETATM 2246  O   HOH A 553      12.741 -14.631  14.310  1.00 26.11           O
HETATM 2247  H1  HOH A 553      11.988 -14.356  14.060  1.00 31.32           H
HETATM 2248  H2  HOH A 553      13.065 -14.036  14.806  1.00 31.32           H
HETATM 2249  O   HOH A 554      12.830 -12.694   2.216  1.00 19.94           O
HETATM 2250  H1  HOH A 554      12.696 -13.523   2.241  1.00 23.91           H
HETATM 2251  H2  HOH A 554      13.043 -12.506   1.426  1.00 23.91           H
HETATM 2252  O   HOH A 555      12.913   8.240  -8.628  1.00 34.09           O
HETATM 2253  H1  HOH A 555      13.422   7.952  -9.231  1.00 40.89           H
HETATM 2254  H2  HOH A 555      13.210   7.945  -7.899  1.00 40.89           H
HETATM 2255  O   HOH A 556      12.401  16.039  -6.502  1.00 19.57           O
HETATM 2256  H1  HOH A 556      12.608  16.846  -6.613  1.00 23.47           H
HETATM 2257  H2  HOH A 556      12.622  15.838  -5.717  1.00 23.47           H
HETATM 2258  O   HOH A 557      12.949  -7.112  22.185  1.00 28.75           O
HETATM 2259  H1  HOH A 557      13.692  -7.054  21.796  1.00 34.49           H
HETATM 2260  H2  HOH A 557      12.793  -7.931  22.290  1.00 34.49           H
HETATM 2261  O   HOH A 558      13.402  11.099  17.596  1.00 45.58           O
HETATM 2262  H1  HOH A 558      14.078  11.597  17.618  1.00 54.68           H
HETATM 2263  H2  HOH A 558      13.014  11.184  18.337  1.00 54.68           H
HETATM 2264  O   HOH A 559      13.670  -9.976   3.135  1.00 24.21           O
HETATM 2265  H1  HOH A 559      13.526  -9.635   2.380  1.00 29.04           H
HETATM 2266  H2  HOH A 559      13.763 -10.802   3.014  1.00 29.04           H
HETATM 2267  O   HOH A 560      13.813  -6.239  -2.914  1.00 29.86           O
HETATM 2268  H1  HOH A 560      13.739  -7.050  -2.710  1.00 35.82           H
HETATM 2269  H2  HOH A 560      14.591  -6.004  -2.703  1.00 35.82           H
HETATM 2270  O   HOH A 561      14.131  20.648   3.757  1.00 26.73           O
HETATM 2271  H1  HOH A 561      14.709  20.107   3.477  1.00 32.06           H
HETATM 2272  H2  HOH A 561      13.908  20.389   4.525  1.00 32.06           H
HETATM 2273  O   HOH A 562      14.283 -13.400  11.195  1.00 41.26           O
HETATM 2274  H1  HOH A 562      13.695 -13.628  11.750  1.00 49.50           H
HETATM 2275  H2  HOH A 562      15.005 -13.747  11.449  1.00 49.50           H
HETATM 2276  O   HOH A 563      13.929 -11.512   0.144  1.00 14.45           O
HETATM 2277  H1  HOH A 563      14.627 -11.625  -0.310  1.00 17.32           H
HETATM 2278  H2  HOH A 563      13.622 -10.759  -0.067  1.00 17.32           H
HETATM 2279  O   HOH A 564      14.619  -5.375  -6.256  1.00 37.48           O
HETATM 2280  H1  HOH A 564      13.914  -5.051  -6.578  1.00 44.96           H
HETATM 2281  H2  HOH A 564      14.468  -5.527  -5.444  1.00 44.96           H
HETATM 2282  O   HOH A 565      14.286   3.410  10.517  1.00 15.74           O
HETATM 2283  H1  HOH A 565      14.988   3.827  10.713  1.00 18.87           H
HETATM 2284  H2  HOH A 565      13.709   3.622  11.090  1.00 18.87           H
HETATM 2285  O   HOH A 566      14.595  18.522  -4.015  1.00 17.92           O
HETATM 2286  H1  HOH A 566      14.418  17.706  -4.110  1.00 21.49           H
HETATM 2287  H2  HOH A 566      15.006  18.598  -3.287  1.00 21.49           H
HETATM 2288  O   HOH A 567      15.063  19.981   5.923  1.00 33.94           O
HETATM 2289  H1  HOH A 567      15.886  19.847   5.827  1.00 40.72           H
HETATM 2290  H2  HOH A 567      14.715  19.237   6.103  1.00 40.72           H
HETATM 2291  O   HOH A 568      14.843  -8.987  12.981  1.00 13.30           O
HETATM 2292  H1  HOH A 568      15.059  -9.711  12.615  1.00 15.94           H
HETATM 2293  H2  HOH A 568      15.410  -8.840  13.583  1.00 15.94           H
HETATM 2294  O   HOH A 569      15.221  -5.196  14.669  1.00 12.34           O
HETATM 2295  H1  HOH A 569      14.397  -5.244  14.512  1.00 14.79           H
HETATM 2296  H2  HOH A 569      15.564  -5.909  14.386  1.00 14.79           H
HETATM 2297  O   HOH A 570      14.904  -3.961  -3.970  1.00 26.39           O
HETATM 2298  H1  HOH A 570      15.425  -3.624  -3.404  1.00 31.65           H
HETATM 2299  H2  HOH A 570      14.178  -4.108  -3.576  1.00 31.65           H
HETATM 2300  O   HOH A 571      14.846   4.542   4.028  1.00 49.21           O
HETATM 2301  H1  HOH A 571      14.183   5.026   3.854  1.00 59.04           H
HETATM 2302  H2  HOH A 571      14.753   3.834   3.587  1.00 59.04           H
HETATM 2303  O   HOH A 572      15.678  -9.950  10.484  1.00 33.52           O
HETATM 2304  H1  HOH A 572      15.848  -9.130  10.415  1.00 40.21           H
HETATM 2305  H2  HOH A 572      15.176 -10.149   9.841  1.00 40.21           H
HETATM 2306  O   HOH A 573      15.637  -3.654 -10.619  1.00 27.06           O
HETATM 2307  H1  HOH A 573      14.815  -3.691 -10.786  1.00 32.46           H
HETATM 2308  H2  HOH A 573      15.817  -2.849 -10.460  1.00 32.46           H
HETATM 2309  O   HOH A 574      15.477   3.961  -0.003  1.00 18.22           O
HETATM 2310  H1  HOH A 574      14.814   4.232  -0.442  1.00 21.85           H
HETATM 2311  H2  HOH A 574      15.560   4.477   0.655  1.00 21.85           H
HETATM 2312  O   HOH A 575      15.728  15.567   9.914  1.00 30.64           O
HETATM 2313  H1  HOH A 575      15.900  16.363   9.705  1.00 36.75           H
HETATM 2314  H2  HOH A 575      15.914  15.484  10.728  1.00 36.75           H
HETATM 2315  O   HOH A 576      15.252  16.793   2.495  1.00 16.13           O
HETATM 2316  H1  HOH A 576      15.901  16.756   3.027  1.00 19.34           H
HETATM 2317  H2  HOH A 576      15.230  17.576   2.193  1.00 19.34           H
HETATM 2318  O   HOH A 577      16.077 -11.214   7.197  1.00 34.46           O
HETATM 2319  H1  HOH A 577      15.343 -11.503   6.909  1.00 41.34           H
HETATM 2320  H2  HOH A 577      15.903 -10.557   7.690  1.00 41.34           H
HETATM 2321  O   HOH A 578      16.156  -0.944  -9.709  1.00 18.29           O
HETATM 2322  H1  HOH A 578      16.864  -0.976 -10.160  1.00 21.94           H
HETATM 2323  H2  HOH A 578      16.367  -1.112  -8.913  1.00 21.94           H
HETATM 2324  O   HOH A 579      16.513   0.593  17.574  1.00 17.04           O
HETATM 2325  H1  HOH A 579      17.276   0.348  17.323  1.00 20.43           H
HETATM 2326  H2  HOH A 579      16.117   0.889  16.895  1.00 20.43           H
HETATM 2327  O   HOH A 580      16.064  14.556  15.064  1.00 24.88           O
HETATM 2328  H1  HOH A 580      16.389  15.102  15.613  1.00 29.84           H
HETATM 2329  H2  HOH A 580      16.296  14.814  14.299  1.00 29.84           H
HETATM 2330  O   HOH A 581      16.356  20.050   0.115  1.00 18.75           O
HETATM 2331  H1  HOH A 581      15.906  20.608  -0.322  1.00 22.48           H
HETATM 2332  H2  HOH A 581      15.872  19.792   0.751  1.00 22.48           H
HETATM 2333  O   HOH A 582      16.956  -8.936   5.644  1.00 15.76           O
HETATM 2334  H1  HOH A 582      17.167  -9.197   4.874  1.00 18.90           H
HETATM 2335  H2  HOH A 582      17.306  -9.473   6.187  1.00 18.90           H
HETATM 2336  O   HOH A 583      16.544  -1.635   2.395  1.00 20.30           O
HETATM 2337  H1  HOH A 583      17.019  -1.791   1.721  1.00 24.35           H
HETATM 2338  H2  HOH A 583      15.972  -2.249   2.436  1.00 24.35           H
HETATM 2339  O   HOH A 584      16.238  15.052  -5.052  1.00 32.40           O
HETATM 2340  H1  HOH A 584      16.360  14.534  -4.402  1.00 38.87           H
HETATM 2341  H2  HOH A 584      15.591  15.547  -4.849  1.00 38.87           H
HETATM 2342  O   HOH A 585      16.838  18.247  -2.040  1.00 17.83           O
HETATM 2343  H1  HOH A 585      17.671  18.297  -2.136  1.00 21.38           H
HETATM 2344  H2  HOH A 585      16.614  18.869  -1.523  1.00 21.38           H
HETATM 2345  O   HOH A 586      17.755 -12.180  13.796  1.00 30.52           O
HETATM 2346  H1  HOH A 586      18.326 -12.339  13.201  1.00 36.61           H
HETATM 2347  H2  HOH A 586      18.122 -11.674  14.357  1.00 36.61           H
HETATM 2348  O   HOH A 587      17.193   1.979   2.757  1.00 35.13           O
HETATM 2349  H1  HOH A 587      17.456   1.265   2.401  1.00 42.15           H
HETATM 2350  H2  HOH A 587      16.764   2.400   2.169  1.00 42.15           H
HETATM 2351  O   HOH A 588      17.092   5.179  -9.733  1.00 25.11           O
HETATM 2352  H1  HOH A 588      16.795   5.249 -10.515  1.00 30.12           H
HETATM 2353  H2  HOH A 588      16.440   4.978  -9.242  1.00 30.12           H
HETATM 2354  O   HOH A 589      17.576 -12.030  10.493  1.00 36.17           O
HETATM 2355  H1  HOH A 589      17.136 -11.315  10.484  1.00 43.39           H
HETATM 2356  H2  HOH A 589      17.454 -12.400   9.748  1.00 43.39           H
HETATM 2357  O   HOH A 590      17.890  -8.735  19.775  1.00 33.48           O
HETATM 2358  H1  HOH A 590      17.225  -8.342  20.106  1.00 40.16           H
HETATM 2359  H2  HOH A 590      18.415  -8.900  20.410  1.00 40.16           H
HETATM 2360  O   HOH A 591      18.041  -0.407 -12.098  1.00 17.61           O
HETATM 2361  H1  HOH A 591      18.694  -0.839 -11.794  1.00 21.12           H
HETATM 2362  H2  HOH A 591      17.597  -0.940 -12.572  1.00 21.12           H
HETATM 2363  O   HOH A 592      17.943   7.081  -9.018  1.00 22.44           O
HETATM 2364  H1  HOH A 592      17.173   7.112  -9.352  1.00 26.92           H
HETATM 2365  H2  HOH A 592      18.439   6.709  -9.584  1.00 26.92           H
HETATM 2366  O   HOH A 593      18.190  12.056  16.264  1.00 27.54           O
HETATM 2367  H1  HOH A 593      18.328  12.818  16.588  1.00 33.04           H
HETATM 2368  H2  HOH A 593      18.286  12.124  15.432  1.00 33.04           H
HETATM 2369  O   HOH A 594      18.547   2.006  -3.621  1.00 14.27           O
HETATM 2370  H1  HOH A 594      18.034   2.598  -3.922  1.00 17.11           H
HETATM 2371  H2  HOH A 594      18.214   1.264  -3.834  1.00 17.11           H
HETATM 2372  O   HOH A 595      18.720   9.662  13.179  1.00 22.43           O
HETATM 2373  H1  HOH A 595      18.682   9.437  12.370  1.00 26.90           H
HETATM 2374  H2  HOH A 595      18.513  10.475  13.214  1.00 26.90           H
HETATM 2375  O   HOH A 596      18.694  13.164  -7.877  1.00 35.25           O
HETATM 2376  H1  HOH A 596      19.299  13.295  -7.309  1.00 42.29           H
HETATM 2377  H2  HOH A 596      18.959  12.540  -8.373  1.00 42.29           H
HETATM 2378  O   HOH A 597      18.123  14.115  -4.031  1.00 28.66           O
HETATM 2379  H1  HOH A 597      18.555  14.485  -4.650  1.00 34.38           H
HETATM 2380  H2  HOH A 597      18.630  13.538  -3.693  1.00 34.38           H
HETATM 2381  O   HOH A 598      19.093 -10.225   8.337  1.00 62.92           O
HETATM 2382  H1  HOH A 598      18.669 -10.619   8.945  1.00 75.50           H
HETATM 2383  H2  HOH A 598      19.574  -9.647   8.710  1.00 75.50           H
HETATM 2384  O   HOH A 599      19.198   0.227   5.848  1.00 28.82           O
HETATM 2385  H1  HOH A 599      19.656  -0.473   5.920  1.00 34.57           H
HETATM 2386  H2  HOH A 599      18.595   0.066   5.285  1.00 34.57           H
HETATM 2387  O   HOH A 600      19.390  11.593 -10.942  1.00 40.35           O
HETATM 2388  H1  HOH A 600      19.649  11.130 -11.593  1.00 48.41           H
HETATM 2389  H2  HOH A 600      19.612  11.179 -10.245  1.00 48.41           H
HETATM 2390  O   HOH A 601      19.746  12.372  -4.655  1.00 27.95           O
HETATM 2391  H1  HOH A 601      20.475  12.140  -5.003  1.00 33.53           H
HETATM 2392  H2  HOH A 601      19.218  11.726  -4.744  1.00 33.53           H
HETATM 2393  O   HOH A 602      19.546  16.838  -3.128  1.00 28.73           O
HETATM 2394  H1  HOH A 602      19.864  16.899  -2.352  1.00 34.47           H
HETATM 2395  H2  HOH A 602      19.192  16.079  -3.186  1.00 34.47           H
HETATM 2396  O   HOH A 603      19.067  19.658   6.389  1.00 26.92           O
HETATM 2397  H1  HOH A 603      18.587  19.289   5.807  1.00 32.28           H
HETATM 2398  H2  HOH A 603      18.655  19.599   7.118  1.00 32.28           H
HETATM 2399  O   HOH A 604      19.762  -8.584   6.198  1.00 26.07           O
HETATM 2400  H1  HOH A 604      19.018  -8.225   6.044  1.00 31.27           H
HETATM 2401  H2  HOH A 604      20.018  -8.300   6.947  1.00 31.27           H
HETATM 2402  O   HOH A 605      20.188  -4.703   2.848  1.00 32.10           O
HETATM 2403  H1  HOH A 605      20.928  -4.988   2.572  1.00 38.51           H
HETATM 2404  H2  HOH A 605      19.790  -5.357   3.195  1.00 38.51           H
HETATM 2405  O   HOH A 606      20.069  -4.833  19.707  1.00 26.97           O
HETATM 2406  H1  HOH A 606      19.433  -4.800  20.254  1.00 32.35           H
HETATM 2407  H2  HOH A 606      20.178  -5.642  19.509  1.00 32.35           H
HETATM 2408  O   HOH A 607      19.707   0.913   0.871  1.00 18.31           O
HETATM 2409  H1  HOH A 607      19.626   1.749   0.884  1.00 21.95           H
HETATM 2410  H2  HOH A 607      20.397   0.729   1.312  1.00 21.95           H
HETATM 2411  O   HOH A 608      20.456   9.177  -2.880  1.00 20.12           O
HETATM 2412  H1  HOH A 608      21.206   8.949  -3.183  1.00 24.14           H
HETATM 2413  H2  HOH A 608      20.000   9.439  -3.535  1.00 24.14           H
HETATM 2414  O   HOH A 609      19.749  17.305   7.943  1.00 21.57           O
HETATM 2415  H1  HOH A 609      19.638  17.707   7.214  1.00 25.88           H
HETATM 2416  H2  HOH A 609      20.486  16.906   7.890  1.00 25.88           H
HETATM 2417  O   HOH A 610      20.393  -1.489  -9.244  1.00 25.46           O
HETATM 2418  H1  HOH A 610      19.912  -0.845  -9.000  1.00 30.54           H
HETATM 2419  H2  HOH A 610      20.186  -2.144  -8.761  1.00 30.54           H
HETATM 2420  O   HOH A 611      20.244   1.803  -1.553  1.00 24.17           O
HETATM 2421  H1  HOH A 611      19.978   1.096  -1.185  1.00 28.99           H
HETATM 2422  H2  HOH A 611      19.939   1.799  -2.335  1.00 28.99           H
HETATM 2423  O   HOH A 612      20.421   5.782  -9.394  1.00 29.70           O
HETATM 2424  H1  HOH A 612      20.573   5.474  -8.628  1.00 35.62           H
HETATM 2425  H2  HOH A 612      21.123   6.172  -9.642  1.00 35.62           H
HETATM 2426  O   HOH A 613      20.530  -2.258   3.529  1.00 19.13           O
HETATM 2427  H1  HOH A 613      20.711  -2.042   4.320  1.00 22.94           H
HETATM 2428  H2  HOH A 613      21.035  -2.899   3.331  1.00 22.94           H
HETATM 2429  O   HOH A 614      21.244  -3.862  -7.235  1.00 25.12           O
HETATM 2430  H1  HOH A 614      21.513  -3.925  -8.028  1.00 30.13           H
HETATM 2431  H2  HOH A 614      21.352  -4.616  -6.880  1.00 30.13           H
HETATM 2432  O   HOH A 615      21.539   0.182   2.857  1.00 19.67           O
HETATM 2433  H1  HOH A 615      21.114   0.730   3.331  1.00 23.60           H
HETATM 2434  H2  HOH A 615      21.107  -0.538   2.871  1.00 23.60           H
HETATM 2435  O   HOH A 616      21.880   1.479   5.384  1.00 19.83           O
HETATM 2436  H1  HOH A 616      22.298   2.118   5.735  1.00 23.78           H
HETATM 2437  H2  HOH A 616      21.081   1.547   5.632  1.00 23.78           H
HETATM 2438  O   HOH A 617      22.688 -13.737   9.327  1.00 32.01           O
HETATM 2439  H1  HOH A 617      23.103 -13.479  10.010  1.00 38.40           H
HETATM 2440  H2  HOH A 617      23.131 -14.372   9.000  1.00 38.40           H
HETATM 2441  O   HOH A 618      22.279  -3.463  16.486  1.00 18.14           O
HETATM 2442  H1  HOH A 618      22.931  -3.197  16.028  1.00 21.76           H
HETATM 2443  H2  HOH A 618      22.543  -4.132  16.919  1.00 21.76           H
HETATM 2444  O   HOH A 619      22.499 -11.002  17.148  1.00 35.13           O
HETATM 2445  H1  HOH A 619      21.702 -10.968  17.409  1.00 42.14           H
HETATM 2446  H2  HOH A 619      22.668 -10.264  16.784  1.00 42.14           H
HETATM 2447  O   HOH A 620      22.634   7.306  -9.277  1.00 36.20           O
HETATM 2448  H1  HOH A 620      22.185   7.889  -8.873  1.00 43.43           H
HETATM 2449  H2  HOH A 620      23.113   6.926  -8.700  1.00 43.43           H
HETATM 2450  O   HOH A 621      13.380 -12.598   8.431  1.00 29.43           O
HETATM 2451  H1  HOH A 621      12.708 -12.394   7.971  1.00 35.30           H
HETATM 2452  H2  HOH A 621      13.299 -12.202   9.168  1.00 35.30           H
HETATM 2453  O   HOH A 622      23.339  -1.849  -9.031  1.00 46.51           O
HETATM 2454  H1  HOH A 622      23.523  -1.229  -8.495  1.00 55.80           H
HETATM 2455  H2  HOH A 622      22.593  -1.663  -9.369  1.00 55.80           H
HETATM 2456  O   HOH A 623      23.575   3.388   6.771  1.00 13.03           O
HETATM 2457  H1  HOH A 623      23.332   4.182   6.898  1.00 15.62           H
HETATM 2458  H2  HOH A 623      23.277   2.937   7.414  1.00 15.62           H
HETATM 2459  O   HOH A 624      23.480   4.619 -11.994  1.00 32.53           O
HETATM 2460  H1  HOH A 624      23.790   3.867 -11.785  1.00 39.02           H
HETATM 2461  H2  HOH A 624      23.097   4.922 -11.311  1.00 39.02           H
HETATM 2462  O   HOH A 625      23.956   5.683  16.445  1.00 26.99           O
HETATM 2463  H1  HOH A 625      24.012   5.876  17.260  1.00 32.37           H
HETATM 2464  H2  HOH A 625      24.195   6.366  16.017  1.00 32.37           H
HETATM 2465  O   HOH A 626      24.229 -13.160  13.955  1.00 44.90           O
HETATM 2466  H1  HOH A 626      24.181 -13.019  13.128  1.00 53.86           H
HETATM 2467  H2  HOH A 626      23.468 -13.415  14.202  1.00 53.86           H
HETATM 2468  O   HOH A 627      24.413  17.715  12.410  1.00 16.10           O
HETATM 2469  H1  HOH A 627      25.147  17.343  12.241  1.00 19.31           H
HETATM 2470  H2  HOH A 627      24.338  17.734  13.247  1.00 19.31           H
HETATM 2471  O   HOH A 628      25.904  -8.303  18.585  1.00 37.05           O
HETATM 2472  H1  HOH A 628      25.253  -8.483  18.084  1.00 44.44           H
HETATM 2473  H2  HOH A 628      25.748  -7.550  18.923  1.00 44.44           H
HETATM 2474  O   HOH A 629      26.031   7.220  18.944  1.00 36.55           O
HETATM 2475  H1  HOH A 629      26.159   8.020  18.722  1.00 43.84           H
HETATM 2476  H2  HOH A 629      26.464   7.093  19.653  1.00 43.84           H
HETATM 2477  O   HOH A 630      25.633  14.012  -3.335  1.00 20.85           O
HETATM 2478  H1  HOH A 630      25.884  13.339  -2.899  1.00 25.00           H
HETATM 2479  H2  HOH A 630      26.327  14.390  -3.618  1.00 25.00           H
HETATM 2480  O   HOH A 631       9.996  16.469  -6.811  1.00 28.41           O
HETATM 2481  H1  HOH A 631      10.582  15.868  -6.785  1.00 34.08           H
HETATM 2482  H2  HOH A 631       9.259  16.097  -6.653  1.00 34.08           H
HETATM 2483  O   HOH A 632      26.271  11.540  16.862  1.00 18.37           O
HETATM 2484  H1  HOH A 632      26.002  12.124  16.321  1.00 22.03           H
HETATM 2485  H2  HOH A 632      26.269  11.895  17.623  1.00 22.03           H
HETATM 2486  O   HOH A 633      26.633  16.598   1.715  1.00 17.97           O
HETATM 2487  H1  HOH A 633      27.169  17.007   1.214  1.00 21.55           H
HETATM 2488  H2  HOH A 633      26.717  16.931   2.482  1.00 21.55           H
HETATM 2489  O   HOH A 634      26.413 -13.237  11.170  1.00 49.35           O
HETATM 2490  H1  HOH A 634      25.621 -13.313  10.898  1.00 59.21           H
HETATM 2491  H2  HOH A 634      26.486 -13.733  11.844  1.00 59.21           H
HETATM 2492  O   HOH A 635      27.416  11.983  -3.148  1.00 21.67           O
HETATM 2493  H1  HOH A 635      27.802  11.790  -2.427  1.00 25.99           H
HETATM 2494  H2  HOH A 635      27.540  11.337  -3.670  1.00 25.99           H
HETATM 2495  O   HOH A 636      26.844  18.174   6.573  1.00 23.58           O
HETATM 2496  H1  HOH A 636      26.107  18.515   6.358  1.00 28.28           H
HETATM 2497  H2  HOH A 636      27.361  18.281   5.920  1.00 28.28           H
HETATM 2498  O   HOH A 637      27.407   7.995  15.122  1.00 27.05           O
HETATM 2499  H1  HOH A 637      26.850   8.101  15.742  1.00 32.44           H
HETATM 2500  H2  HOH A 637      27.389   7.180  14.917  1.00 32.44           H
HETATM 2501  O   HOH A 638      28.210  18.282   9.937  1.00 34.92           O
HETATM 2502  H1  HOH A 638      27.472  18.534  10.249  1.00 41.89           H
HETATM 2503  H2  HOH A 638      28.170  18.388   9.105  1.00 41.89           H
HETATM 2504  O   HOH A 639      28.657  -4.821  15.886  1.00 30.82           O
HETATM 2505  H1  HOH A 639      27.938  -4.600  15.510  1.00 36.97           H
HETATM 2506  H2  HOH A 639      29.214  -4.216  15.717  1.00 36.97           H
HETATM 2507  O   HOH A 640      29.386  -6.350  13.880  1.00 40.38           O
HETATM 2508  H1  HOH A 640      29.846  -5.958  14.463  1.00 48.45           H
HETATM 2509  H2  HOH A 640      28.762  -5.827  13.672  1.00 48.45           H
HETATM 2510  O   HOH A 641      29.309   5.946  18.157  1.00 37.71           O
HETATM 2511  H1  HOH A 641      30.032   5.943  18.584  1.00 45.24           H
HETATM 2512  H2  HOH A 641      29.435   5.490  17.463  1.00 45.24           H
HETATM 2513  O   HOH A 642      29.521  -0.615  17.317  1.00 24.48           O
HETATM 2514  H1  HOH A 642      29.339   0.030  17.823  1.00 29.37           H
HETATM 2515  H2  HOH A 642      29.307  -0.380  16.539  1.00 29.37           H
HETATM 2516  O   HOH A 643      30.025   5.889  15.629  1.00 16.88           O
HETATM 2517  H1  HOH A 643      30.599   6.421  15.934  1.00 20.24           H
HETATM 2518  H2  HOH A 643      29.344   6.345  15.447  1.00 20.24           H
HETATM 2519  O   HOH A 644      30.428  -3.171  16.656  1.00 26.21           O
HETATM 2520  H1  HOH A 644      30.166  -2.399  16.857  1.00 31.44           H
HETATM 2521  H2  HOH A 644      30.416  -3.624  17.364  1.00 31.44           H
HETATM 2522  O   HOH A 645      30.825   0.829  -1.191  1.00 36.15           O
HETATM 2523  H1  HOH A 645      30.582   0.541  -1.942  1.00 43.37           H
HETATM 2524  H2  HOH A 645      30.581   0.261  -0.622  1.00 43.37           H
HETATM 2525  O   HOH A 646      31.222  16.483  11.526  1.00 31.81           O
HETATM 2526  H1  HOH A 646      31.273  16.652  10.704  1.00 38.16           H
HETATM 2527  H2  HOH A 646      30.831  17.135  11.884  1.00 38.16           H
HETATM 2528  O   HOH A 647      31.470  -5.710  10.599  1.00 23.65           O
HETATM 2529  H1  HOH A 647      31.509  -6.387  10.104  1.00 28.37           H
HETATM 2530  H2  HOH A 647      30.712  -5.367  10.481  1.00 28.37           H
HETATM 2531  O   HOH A 648      31.416  14.309  12.512  1.00 16.85           O
HETATM 2532  H1  HOH A 648      30.807  14.677  12.066  1.00 20.21           H
HETATM 2533  H2  HOH A 648      31.822  13.793  11.989  1.00 20.21           H
HETATM 2534  O   HOH A 649      31.794  -5.196  13.224  1.00 27.35           O
HETATM 2535  H1  HOH A 649      32.576  -5.281  12.930  1.00 32.80           H
HETATM 2536  H2  HOH A 649      31.363  -5.868  12.964  1.00 32.80           H
HETATM 2537  O   HOH A 650      31.896  -4.028   6.924  1.00 19.80           O
HETATM 2538  H1  HOH A 650      32.497  -4.027   7.511  1.00 23.75           H
HETATM 2539  H2  HOH A 650      32.251  -3.757   6.212  1.00 23.75           H
HETATM 2540  O   HOH A 651      31.622  16.615   7.892  1.00 45.97           O
HETATM 2541  H1  HOH A 651      31.945  15.859   8.065  1.00 55.15           H
HETATM 2542  H2  HOH A 651      32.059  16.922   7.243  1.00 55.15           H
HETATM 2543  O   HOH A 652      32.300  -1.077   2.719  1.00 27.69           O
HETATM 2544  H1  HOH A 652      32.127  -0.593   3.383  1.00 33.21           H
HETATM 2545  H2  HOH A 652      31.778  -0.841   2.105  1.00 33.21           H
HETATM 2546  O   HOH A 653      32.573   2.083   0.094  1.00 35.38           O
HETATM 2547  H1  HOH A 653      32.400   1.580  -0.557  1.00 42.45           H
HETATM 2548  H2  HOH A 653      32.535   1.607   0.785  1.00 42.45           H
HETATM 2549  O   HOH A 654      32.202   8.905  17.677  1.00 36.76           O
HETATM 2550  H1  HOH A 654      31.937   9.244  18.399  1.00 44.10           H
HETATM 2551  H2  HOH A 654      32.903   8.476  17.854  1.00 44.10           H
HETATM 2552  O   HOH A 655      32.607  14.363  -1.578  1.00 44.65           O
HETATM 2553  H1  HOH A 655      31.909  14.287  -1.117  1.00 53.57           H
HETATM 2554  H2  HOH A 655      32.634  15.158  -1.848  1.00 53.57           H
HETATM 2555  O   HOH A 656      32.733   2.199   7.642  1.00 23.61           O
HETATM 2556  H1  HOH A 656      32.572   2.152   6.819  1.00 28.31           H
HETATM 2557  H2  HOH A 656      32.996   2.983   7.793  1.00 28.31           H
HETATM 2558  O   HOH A 657      33.503   5.075  17.466  1.00 44.79           O
HETATM 2559  H1  HOH A 657      34.068   4.717  16.957  1.00 53.73           H
HETATM 2560  H2  HOH A 657      33.003   4.460  17.744  1.00 53.73           H
HETATM 2561  O   HOH A 658      32.920  14.705  14.318  1.00 31.04           O
HETATM 2562  H1  HOH A 658      32.727  15.173  13.648  1.00 37.23           H
HETATM 2563  H2  HOH A 658      32.193  14.439  14.645  1.00 37.23           H
HETATM 2564  O   HOH A 659      32.981  18.140   5.510  1.00 46.25           O
HETATM 2565  H1  HOH A 659      32.360  17.682   5.177  1.00 55.49           H
HETATM 2566  H2  HOH A 659      32.760  18.946   5.427  1.00 55.49           H
HETATM 2567  O   HOH A 660      33.117  -4.283   9.252  1.00 32.45           O
HETATM 2568  H1  HOH A 660      32.625  -4.431   9.917  1.00 38.92           H
HETATM 2569  H2  HOH A 660      33.630  -3.653   9.465  1.00 38.92           H
HETATM 2570  O   HOH A 661      33.350  -2.417   4.866  1.00 47.09           O
HETATM 2571  H1  HOH A 661      33.915  -1.936   4.471  1.00 56.49           H
HETATM 2572  H2  HOH A 661      32.825  -2.706   4.279  1.00 56.49           H
HETATM 2573  O   HOH A 662      33.579   3.334  -3.393  1.00 29.47           O
HETATM 2574  H1  HOH A 662      34.084   2.897  -3.903  1.00 35.35           H
HETATM 2575  H2  HOH A 662      33.762   3.096  -2.608  1.00 35.35           H
HETATM 2576  O   HOH A 663      33.971   6.618  11.891  1.00 27.77           O
HETATM 2577  H1  HOH A 663      33.486   6.770  11.221  1.00 33.32           H
HETATM 2578  H2  HOH A 663      34.735   6.916  11.709  1.00 33.32           H
HETATM 2579  O   HOH A 664      34.031   9.496  10.018  1.00 37.35           O
HETATM 2580  H1  HOH A 664      33.638   8.934   9.532  1.00 44.81           H
HETATM 2581  H2  HOH A 664      33.976  10.237   9.626  1.00 44.81           H
HETATM 2582  O   HOH A 665      33.660  -1.211   6.787  1.00 35.66           O
HETATM 2583  H1  HOH A 665      33.544  -2.041   6.738  1.00 42.78           H
HETATM 2584  H2  HOH A 665      33.400  -0.973   7.549  1.00 42.78           H
HETATM 2585  O   HOH A 666      34.815  -0.343   9.440  1.00 25.20           O
HETATM 2586  H1  HOH A 666      35.210  -0.778   8.838  1.00 30.23           H
HETATM 2587  H2  HOH A 666      34.061  -0.699   9.541  1.00 30.23           H
HETATM 2588  O   HOH A 667      35.051  -6.304  11.083  1.00 41.92           O
HETATM 2589  H1  HOH A 667      35.163  -5.641  11.586  1.00 50.29           H
HETATM 2590  H2  HOH A 667      35.081  -6.018  10.294  1.00 50.29           H
HETATM 2591  O   HOH A 668      35.134   1.547   1.980  1.00 48.68           O
HETATM 2592  H1  HOH A 668      34.881   2.286   2.292  1.00 58.40           H
HETATM 2593  H2  HOH A 668      35.153   1.631   1.144  1.00 58.40           H
HETATM 2594  O   HOH A 669      35.479   2.411  16.152  1.00 25.63           O
HETATM 2595  H1  HOH A 669      35.140   1.714  15.829  1.00 30.74           H
HETATM 2596  H2  HOH A 669      34.922   2.722  16.698  1.00 30.74           H
HETATM 2597  O   HOH A 670      35.345  15.663   6.888  1.00 38.90           O
HETATM 2598  H1  HOH A 670      34.843  15.082   7.227  1.00 46.67           H
HETATM 2599  H2  HOH A 670      35.528  16.211   7.498  1.00 46.67           H
HETATM 2600  O   HOH A 671      35.886   3.248   7.091  1.00 44.58           O
HETATM 2601  H1  HOH A 671      35.545   2.483   7.021  1.00 53.48           H
HETATM 2602  H2  HOH A 671      36.095   3.493   6.315  1.00 53.48           H
HETATM 2603  O   HOH A 672      36.471   5.783  -4.923  1.00 28.08           O
HETATM 2604  H1  HOH A 672      36.867   5.138  -4.560  1.00 33.68           H
HETATM 2605  H2  HOH A 672      37.023   6.144  -5.444  1.00 33.68           H
HETATM 2606  O   HOH A 673      37.006   4.284   3.835  1.00 38.05           O
HETATM 2607  H1  HOH A 673      36.272   4.443   3.459  1.00 45.65           H
HETATM 2608  H2  HOH A 673      37.029   4.753   4.531  1.00 45.65           H
HETATM 2609  O   HOH A 674      37.873   5.160  -0.481  1.00 46.79           O
HETATM 2610  H1  HOH A 674      37.671   4.826   0.263  1.00 56.13           H
HETATM 2611  H2  HOH A 674      38.708   5.100  -0.554  1.00 56.13           H
HETATM 2612  O   HOH A 675      37.073   6.467   3.754  1.00 49.86           O
HETATM 2613  H1  HOH A 675      36.350   6.815   3.505  1.00 59.82           H
HETATM 2614  H2  HOH A 675      37.608   7.098   3.903  1.00 59.82           H
TER
END
