# Supplementary material for: High-throughput quantum-mechanics/molecular-mechanics (ONIOM) macromolecular crystallographic refinement with PHENIX/DivCon: the impact of mixed Hamiltonian methods on ligand and protein structure
Source: Acta Crystallogr D Struct Biol. 2018 Oct 29;74(Pt 11):1063–77. doi: 10.1107/S2059798318012913 (PMC6213575; doi:10.1107/S2059798318012913)
Supplement: Supplementary file 4 [file d-74-01063-sup4.gz › results_PHENIX/1TT1-H_refine_001.pdb]

REMARK Date 2017-01-10 Time 18:32:40 EST -0500 (1484091160.08 s)
REMARK PHENIX refinement
REMARK 
REMARK ****************** INPUT FILES AND LABELS ******************************
REMARK Reflections:
REMARK   file name      : 1TT1.sf
REMARK   labels         : ['r1tt1sf,wavelength_id=1,_refln.F_meas_au,_refln.F_meas_sigma_au']
REMARK R-free flags:
REMARK   file name      : None
REMARK   label          : R-free-flags
REMARK   test_flag_value: 1
REMARK Model file name(s): 
REMARK   /scratch/oleg/2711101.gondor.quantumbioinc.com/1TT1-H.pdb
REMARK 
REMARK ******************** REFINEMENT SUMMARY: QUICK FACTS *******************
REMARK Start: r_work = 0.1772 r_free = 0.1698 bonds = 0.011 angles = 1.389
REMARK Final: r_work = 0.1523 r_free = 0.1897 bonds = 0.013 angles = 1.154
REMARK ************************************************************************
REMARK 
REMARK ****************** REFINEMENT STATISTICS STEP BY STEP ******************
REMARK leading digit, like 1_, means number of macro-cycle                     
REMARK 0    : statistics at the very beginning when nothing is done yet        
REMARK 1_bss: bulk solvent correction and/or (anisotropic) scaling             
REMARK 1_xyz: refinement of coordinates                                        
REMARK 1_adp: refinement of ADPs (Atomic Displacement Parameters)              
REMARK 1_occ: refinement of occupancies                                        
REMARK ------------------------------------------------------------------------
REMARK  stage       r-work r-free bonds angles b_min b_max b_ave n_water shift
REMARK       0    : 0.2533 0.2492 0.011  1.39   6.5  59.1  18.7 1260      0.000
REMARK       1_bss: 0.1772 0.1698 0.011  1.39   7.9  60.5  20.1 1260      0.000
REMARK 1_settarget: 0.1772 0.1698 0.011  1.39   7.9  60.5  20.1 1260      0.000
REMARK       1_nqh: 0.1772 0.1698 0.011  1.39   7.9  60.5  20.1 1260      0.000
REMARK    1_weight: 0.1772 0.1698 0.011  1.39   7.9  60.5  20.1 1260      0.000
REMARK    1_checkH: 0.1779 0.1708 0.011  1.39   7.9  60.5  20.1 1260      0.435
REMARK    1_xyzrec: 0.1659 0.1846 0.012  1.07   7.9  60.5  20.1 1260      0.508
REMARK    1_checkH: 0.1660 0.1844 0.012  1.07   7.9  60.5  20.1 1260      0.508
REMARK   1_regHxyz: 0.1664 0.1841 0.012  1.07   7.9  60.5  20.1 1260      0.514
REMARK       1_adp: 0.1603 0.1896 0.012  1.07   8.2  62.5  20.2 1260      0.514
REMARK   1_regHadp: 0.1599 0.1897 0.012  1.07   8.2  62.5  20.2 1260      0.514
REMARK       2_bss: 0.1600 0.1894 0.012  1.07   8.1  62.4  20.1 1260      0.514
REMARK 2_settarget: 0.1600 0.1894 0.012  1.07   8.1  62.4  20.1 1260      0.514
REMARK 2_updatecdl: 0.1600 0.1894 0.012  1.08   8.1  62.4  20.1 1260      0.514
REMARK       2_nqh: 0.1600 0.1894 0.012  1.08   8.1  62.4  20.1 1260      0.514
REMARK    2_weight: 0.1600 0.1894 0.012  1.08   8.1  62.4  20.1 1260      0.514
REMARK    2_checkH: 0.1600 0.1894 0.012  1.08   8.1  62.4  20.1 1260      0.514
REMARK    2_xyzrec: 0.1566 0.1897 0.012  1.12   8.1  62.4  20.1 1260      0.532
REMARK    2_checkH: 0.1566 0.1896 0.012  1.12   8.1  62.4  20.1 1260      0.533
REMARK   2_regHxyz: 0.1569 0.1896 0.012  1.12   8.1  62.4  20.1 1260      0.534
REMARK       2_adp: 0.1542 0.1873 0.012  1.12   7.7  68.8  20.2 1260      0.534
REMARK   2_regHadp: 0.1543 0.1873 0.012  1.12   7.7  68.8  20.2 1260      0.534
REMARK       3_bss: 0.1541 0.1872 0.012  1.12   7.6  68.8  20.1 1260      0.534
REMARK 3_settarget: 0.1541 0.1872 0.012  1.12   7.6  68.8  20.1 1260      0.534
REMARK 3_updatecdl: 0.1541 0.1872 0.012  1.13   7.6  68.8  20.1 1260      0.534
REMARK       3_nqh: 0.1541 0.1872 0.012  1.13   7.6  68.8  20.1 1260      0.534
REMARK    3_weight: 0.1541 0.1872 0.012  1.13   7.6  68.8  20.1 1260      0.534
REMARK    3_checkH: 0.1541 0.1872 0.012  1.13   7.6  68.8  20.1 1260      0.534
REMARK    3_xyzrec: 0.1519 0.1898 0.013  1.15   7.6  68.8  20.1 1260      0.541
REMARK    3_checkH: 0.1519 0.1899 0.013  1.15   7.6  68.8  20.1 1260      0.541
REMARK   3_regHxyz: 0.1523 0.1897 0.013  1.15   7.6  68.8  20.1 1260      0.542
REMARK       3_adp: 0.1523 0.1898 0.013  1.15   7.5  68.8  20.1 1260      0.542
REMARK   3_regHadp: 0.1523 0.1898 0.013  1.15   7.5  68.8  20.1 1260      0.542
REMARK         end: 0.1523 0.1897 0.013  1.15   7.5  68.8  20.1 1260      0.542
REMARK ------------------------------------------------------------------------
REMARK MODEL CONTENT.
REMARK  ELEMENT        ATOM RECORD COUNT   OCCUPANCY SUM
REMARK        C                     2592         2588.00
REMARK        H                     4926         4918.00
REMARK        O                     1122         1120.00
REMARK        N                      670          668.00
REMARK        S                       22           22.00
REMARK      O1-                       68           68.00
REMARK    TOTAL                     9400         9384.00
REMARK -----------------------------------------------------------------------
REMARK r_free_flags.md5.hexdigest 94f0e928e31507ce05c8b715c6fde118
REMARK 
REMARK IF THIS FILE IS FOR PDB DEPOSITION: REMOVE ALL FROM THIS LINE UP.
REMARK   3
REMARK   3 REFINEMENT.
REMARK   3   PROGRAM     : PHENIX (1.11.1_2575: ???)
REMARK   3   AUTHORS     : Adams,Afonine,Bunkoczi,Burnley,Chen,Dar,Davis,
REMARK   3               : Draizen,Echols,Gildea,Gros,Grosse-Kunstleve,Headd,
REMARK   3               : Hintze,Hung,Ioerger,Liebschner,McCoy,McKee,Moriarty,
REMARK   3               : Oeffner,Poon,Read,Richardson,Richardson,Sacchettini,
REMARK   3               : Sauter,Sobolev,Storoni,Terwilliger,Williams,Zwart
REMARK   3
REMARK   3  REFINEMENT TARGET : ML
REMARK   3  
REMARK   3  DATA USED IN REFINEMENT.
REMARK   3   RESOLUTION RANGE HIGH (ANGSTROMS) : 1.931   
REMARK   3   RESOLUTION RANGE LOW  (ANGSTROMS) : 24.952  
REMARK   3   MIN(FOBS/SIGMA_FOBS)              : 1.35  
REMARK   3   COMPLETENESS FOR RANGE        (%) : 99.32 
REMARK   3   NUMBER OF REFLECTIONS             : 41038     
REMARK   3   NUMBER OF REFLECTIONS (NON-ANOMALOUS) : 41038     
REMARK   3  
REMARK   3  FIT TO DATA USED IN REFINEMENT.
REMARK   3   R VALUE     (WORKING + TEST SET) : 0.1541
REMARK   3   R VALUE            (WORKING SET) : 0.1523
REMARK   3   FREE R VALUE                     : 0.1897
REMARK   3   FREE R VALUE TEST SET SIZE   (%) : 4.87  
REMARK   3   FREE R VALUE TEST SET COUNT      : 1999      
REMARK   3  
REMARK   3  FIT TO DATA USED IN REFINEMENT (IN BINS).
REMARK   3   BIN  RESOLUTION RANGE  COMPL.    NWORK NFREE   RWORK  RFREE  CCWORK CCFREE
REMARK   3     1 24.9544 -  4.6437    1.00     2853   145  0.1402 0.1533   0.954  0.945
REMARK   3     2  4.6437 -  3.6897    1.00     2827   145  0.1263 0.1575   0.961  0.939
REMARK   3     3  3.6897 -  3.2244    1.00     2807   144  0.1526 0.1788   0.937  0.909
REMARK   3     4  3.2244 -  2.9301    1.00     2816   144  0.1658 0.2076   0.926  0.878
REMARK   3     5  2.9301 -  2.7203    1.00     2808   144  0.1638 0.1966   0.928  0.859
REMARK   3     6  2.7203 -  2.5601    1.00     2803   144  0.1547 0.1874   0.937  0.886
REMARK   3     7  2.5601 -  2.4320    1.00     2810   144  0.1506 0.1990   0.936  0.883
REMARK   3     8  2.4320 -  2.3262    1.00     2777   142  0.1535 0.2089   0.944  0.895
REMARK   3     9  2.3262 -  2.2367    1.00     2788   143  0.1525 0.2059   0.942  0.893
REMARK   3    10  2.2367 -  2.1596    1.00     2805   144  0.1500 0.2098   0.941  0.898
REMARK   3    11  2.1596 -  2.0921    1.00     2802   143  0.1500 0.1874   0.944  0.917
REMARK   3    12  2.0921 -  2.0323    1.00     2781   143  0.1530 0.2007   0.942  0.908
REMARK   3    13  2.0323 -  1.9788    1.00     2794   143  0.1800 0.2296   0.922  0.884
REMARK   3    14  1.9788 -  1.9306    0.92     2568   131  0.2157 0.2665   0.889  0.839
REMARK   3  
REMARK   3  BULK SOLVENT MODELLING.
REMARK   3   METHOD USED        : FLAT BULK SOLVENT MODEL
REMARK   3   SOLVENT RADIUS     : 1.11    
REMARK   3   SHRINKAGE RADIUS   : 0.90    
REMARK   3   GRID STEP FACTOR   : 4.00    
REMARK   3  
REMARK   3  ERROR ESTIMATES.
REMARK   3   COORDINATE ERROR (MAXIMUM-LIKELIHOOD BASED)     : 0.19    
REMARK   3   PHASE ERROR (DEGREES, MAXIMUM-LIKELIHOOD BASED) : 18.41   
REMARK   3  
REMARK   3  STRUCTURE FACTORS CALCULATION ALGORITHM : FFT
REMARK   3  
REMARK   3  RESTRAINTS LIBRARY
REMARK   3    GEOSTD + MON.LIB. + CDL v1.2
REMARK   3  
REMARK   3  DEVIATIONS FROM IDEAL VALUES.
REMARK   3                 RMSD     MAX  COUNT
REMARK   3   BOND      :  0.013   0.171   4130
REMARK   3   ANGLE     :  1.154  13.923   5568
REMARK   3   CHIRALITY :  0.062   0.194    620
REMARK   3   PLANARITY :  0.007   0.032    698
REMARK   3   DIHEDRAL  : 14.247 161.682   2478
REMARK   3   MIN NONBONDED DISTANCE : 1.962 
REMARK   3  
REMARK   3  MOLPROBITY STATISTICS.
REMARK   3   ALL-ATOM CLASHSCORE : 2.46
REMARK   3   RAMACHANDRAN PLOT:
REMARK   3     OUTLIERS : 0.00  %
REMARK   3     ALLOWED  : 2.01  %
REMARK   3     FAVORED  : 97.99 %
REMARK   3   ROTAMER OUTLIERS : 2.27 %
REMARK   3   CBETA DEVIATIONS : 0
REMARK   3   PEPTIDE PLANE:
REMARK   3     CIS-PROLINE     : 2
REMARK   3     CIS-GENERAL     : 0
REMARK   3     TWISTED PROLINE : 0
REMARK   3     TWISTED GENERAL : 0
REMARK   3  
REMARK   3  ATOMIC DISPLACEMENT PARAMETERS.
REMARK   3   WILSON B : 16.47
REMARK   3   RMS(B_ISO_OR_EQUIVALENT_BONDED) : 4.13
REMARK   3   ATOMS          NUMBER OF ATOMS
REMARK   3                    ISO.  ANISO. 
REMARK   3    ALL         :   9400       0
REMARK   3    ALL (NO H)  :   4474       0
REMARK   3    SOLVENT     :    420       0
REMARK   3    NON-SOLVENT :   4054       0
REMARK   3    HYDROGENS   :   4926       0
REMARK   3
HELIX    1   1 GLY A   28  ARG A   31  5               Generated by MOE    4
HELIX    2   2 TYR A   35  LEU A   47  1               Generated by MOE   13
HELIX    3   3 GLY A   73  ILE A   79  1               Generated by MOE    7
HELIX    4   4 TYR A   94  GLU A   97  1               Generated by MOE    4
HELIX    5   5 ALA A  124  ALA A  128  1               Generated by MOE    5
HELIX    6   6 ALA A  142  LYS A  149  1               Generated by MOE    8
HELIX    7   7 SER A  153  SER A  164  1               Generated by MOE   12
HELIX    8   8 ARG A  166  VAL A  169  1               Generated by MOE    4
HELIX    9   9 ASN A  174  THR A  183  1               Generated by MOE   10
HELIX   10  10 SER A  192  ARG A  201  1               Generated by MOE   10
HELIX   11  11 TYR A  227  GLU A  240  1               Generated by MOE   14
HELIX   12  12 LYS A  243  TRP A  252  1               Generated by MOE   10
HELIX   13  13 GLY B   28  ARG B   31  5               Generated by MOE    4
HELIX   14  14 TYR B   35  LEU B   47  1               Generated by MOE   13
HELIX   15  15 GLY B   73  ILE B   79  1               Generated by MOE    7
HELIX   16  16 TYR B   94  GLU B   97  1               Generated by MOE    4
HELIX   17  17 ALA B  124  ALA B  128  1               Generated by MOE    5
HELIX   18  18 ALA B  142  LYS B  149  1               Generated by MOE    8
HELIX   19  19 SER B  153  SER B  164  1               Generated by MOE   12
HELIX   20  20 ARG B  166  VAL B  169  1               Generated by MOE    4
HELIX   21  21 ASN B  174  THR B  183  1               Generated by MOE   10
HELIX   22  22 SER B  192  ARG B  201  1               Generated by MOE   10
HELIX   23  23 TYR B  227  GLU B  240  1               Generated by MOE   14
HELIX   24  24 LYS B  243  TRP B  252  1               Generated by MOE   10
SHEET    1       LEU A   6  THR A  10                  Generated by MOE
SHEET    2       LEU A  18  PHE A  19                  Generated by MOE
SHEET    3       PHE A  32  GLU A  33                  Generated by MOE
SHEET    4       TYR A  51  LEU A  55                  Generated by MOE
SHEET    5       LEU A  85  ALA A  86                  Generated by MOE
SHEET    6       ILE A 100  PHE A 102                  Generated by MOE
SHEET    7       MET A 107  LEU A 109                  Generated by MOE
SHEET    8       ILE A 111  ARG A 116                  Generated by MOE
SHEET    9       GLU A 134  GLY A 136                  Generated by MOE
SHEET   10       TYR A 186  PHE A 188                  Generated by MOE
SHEET   11       LEU A 189  GLU A 191                  Generated by MOE
SHEET   12       LEU A 205  ILE A 208                  Generated by MOE
SHEET   13       LYS A 215  TYR A 217                  Generated by MOE
SHEET   14       GLY A 220  PRO A 222                  Generated by MOE
SHEET   15       LEU B   6  THR B  10                  Generated by MOE
SHEET   16       LEU B  18  PHE B  19                  Generated by MOE
SHEET   17       PHE B  32  GLU B  33                  Generated by MOE
SHEET   18       TYR B  51  LEU B  55                  Generated by MOE
SHEET   19       LEU B  85  ALA B  86                  Generated by MOE
SHEET   20       ILE B 100  PHE B 102                  Generated by MOE
SHEET   21       MET B 107  LEU B 109                  Generated by MOE
SHEET   22       ILE B 111  ARG B 116                  Generated by MOE
SHEET   23       GLU B 134  GLY B 136                  Generated by MOE
SHEET   24       TYR B 186  PHE B 188                  Generated by MOE
SHEET   25       LEU B 189  GLU B 191                  Generated by MOE
SHEET   26       LEU B 205  ILE B 208                  Generated by MOE
SHEET   27       LYS B 215  TYR B 217                  Generated by MOE
SHEET   28       GLY B 220  PRO B 222                  Generated by MOE
CRYST1   46.682  106.228   57.665  90.00 101.38  90.00 P 1 21 1
SCALE1      0.021422  0.000000  0.004312        0.00000
SCALE2      0.000000  0.009414  0.000000        0.00000
SCALE3      0.000000  0.000000  0.017689        0.00000
ATOM      1  N   ASN A   3       0.643 -28.739   9.717  1.00 46.74           N
ATOM      2  CA  ASN A   3       1.335 -27.639  10.407  1.00 52.89           C
ATOM      3  C   ASN A   3       0.648 -27.276  11.727  1.00 42.44           C
ATOM      4  O   ASN A   3      -0.522 -26.880  11.709  1.00 45.44           O
ATOM      5  CB  ASN A   3       1.373 -26.381   9.538  0.00 44.17           C
ATOM      6  CG  ASN A   3       1.850 -26.648   8.132  0.00 44.03           C
ATOM      7  OD1 ASN A   3       2.990 -27.054   7.918  0.00 43.93           O
ATOM      8  ND2 ASN A   3       0.982 -26.394   7.158  0.00 41.32           N
ATOM      9  H1  ASN A   3       1.102 -28.940   8.898  1.00 56.09           H
ATOM     10  H2  ASN A   3      -0.259 -28.476   9.522  1.00 56.09           H
ATOM     11  HA  ASN A   3       2.247 -27.905  10.601  1.00 63.46           H
ATOM     12  HB2 ASN A   3       1.976 -25.737   9.942  0.00 53.00           H
ATOM     13  HB3 ASN A   3       0.479 -26.008   9.485  0.00 53.00           H
ATOM     14 HD21 ASN A   3       0.198 -26.094   7.347  0.00 49.59           H
ATOM     15 HD22 ASN A   3       1.204 -26.529   6.338  0.00 49.59           H
ATOM     16  N   ARG A   4       1.359 -27.358  12.854  1.00 43.63           N
ATOM     17  CA  ARG A   4       0.765 -26.954  14.133  1.00 43.39           C
ATOM     18  C   ARG A   4       0.345 -25.478  14.114  1.00 30.15           C
ATOM     19  O   ARG A   4       0.880 -24.652  13.357  1.00 30.57           O
ATOM     20  CB  ARG A   4       1.735 -27.184  15.292  1.00 39.61           C
ATOM     21  CG  ARG A   4       2.814 -26.092  15.422  1.00 43.33           C
ATOM     22  CD  ARG A   4       3.702 -26.279  16.639  1.00 50.48           C
ATOM     23  NE  ARG A   4       4.722 -25.229  16.729  1.00 49.40           N
ATOM     24  CZ  ARG A   4       4.540 -24.011  17.248  1.00 48.66           C
ATOM     25  NH1 ARG A   4       3.369 -23.627  17.739  1.00 35.12           N
ATOM     26  NH2 ARG A   4       5.550 -23.156  17.264  1.00 47.93           N1+
ATOM     27  H   ARG A   4       2.171 -27.638  12.907  1.00 52.36           H
ATOM     28  HA  ARG A   4      -0.028 -27.489  14.295  1.00 52.06           H
ATOM     29  HB2 ARG A   4       1.233 -27.205  16.121  1.00 47.53           H
ATOM     30  HB3 ARG A   4       2.186 -28.032  15.159  1.00 47.53           H
ATOM     31  HG2 ARG A   4       3.378 -26.111  14.633  1.00 52.00           H
ATOM     32  HG3 ARG A   4       2.380 -25.228  15.498  1.00 52.00           H
ATOM     33  HD2 ARG A   4       3.158 -26.242  17.441  1.00 60.57           H
ATOM     34  HD3 ARG A   4       4.153 -27.136  16.578  1.00 60.57           H
ATOM     35  HE  ARG A   4       5.504 -25.413  16.421  1.00 59.28           H
ATOM     36 HH11 ARG A   4       2.702 -24.170  17.735  1.00 42.14           H
ATOM     37 HH12 ARG A   4       3.278 -22.837  18.066  1.00 42.14           H
ATOM     38 HH21 ARG A   4       6.316 -23.388  16.948  1.00 57.52           H
ATOM     39 HH22 ARG A   4       5.443 -22.369  17.594  1.00 57.52           H
ATOM     40  N   SER A   5      -0.621 -25.150  14.968  1.00 24.56           N
ATOM     41  CA  SER A   5      -1.097 -23.780  15.065  1.00 22.74           C
ATOM     42  C   SER A   5      -0.090 -22.935  15.821  1.00 21.13           C
ATOM     43  O   SER A   5       0.584 -23.411  16.740  1.00 20.69           O
ATOM     44  CB  SER A   5      -2.460 -23.724  15.745  1.00 23.41           C
ATOM     45  OG  SER A   5      -3.403 -24.392  14.901  1.00 29.70           O
ATOM     46  H   SER A   5      -1.015 -25.702  15.498  1.00 29.47           H
ATOM     47  HA  SER A   5      -1.190 -23.412  14.173  1.00 27.29           H
ATOM     48  HB2 SER A   5      -2.414 -24.177  16.602  1.00 28.10           H
ATOM     49  HB3 SER A   5      -2.726 -22.799  15.862  1.00 28.10           H
ATOM     50  HG  SER A   5      -4.165 -24.376  15.253  1.00 35.65           H
ATOM     51  N   LEU A   6       0.055 -21.695  15.385  1.00 14.72           N
ATOM     52  CA  LEU A   6       0.887 -20.757  16.110  1.00 14.73           C
ATOM     53  C   LEU A   6       0.167 -20.320  17.376  1.00 16.45           C
ATOM     54  O   LEU A   6      -1.068 -20.241  17.421  1.00 18.08           O
ATOM     55  CB  LEU A   6       1.208 -19.529  15.267  1.00 14.42           C
ATOM     56  CG  LEU A   6       1.854 -19.761  13.895  1.00 19.43           C
ATOM     57  CD1 LEU A   6       2.288 -18.408  13.290  1.00 15.22           C
ATOM     58  CD2 LEU A   6       3.002 -20.707  13.998  1.00 20.68           C
ATOM     59  H   LEU A   6      -0.314 -21.375  14.677  1.00 17.66           H
ATOM     60  HA  LEU A   6       1.719 -21.186  16.361  1.00 17.68           H
ATOM     61  HB2 LEU A   6       0.381 -19.046  15.114  1.00 17.31           H
ATOM     62  HB3 LEU A   6       1.815 -18.967  15.775  1.00 17.31           H
ATOM     63  HG  LEU A   6       1.196 -20.155  13.301  1.00 23.32           H
ATOM     64 HD11 LEU A   6       2.695 -18.565  12.424  1.00 18.26           H
ATOM     65 HD12 LEU A   6       1.507 -17.841  13.191  1.00 18.26           H
ATOM     66 HD13 LEU A   6       2.929 -17.988  13.885  1.00 18.26           H
ATOM     67 HD21 LEU A   6       3.387 -20.833  13.117  1.00 24.82           H
ATOM     68 HD22 LEU A   6       3.665 -20.334  14.599  1.00 24.82           H
ATOM     69 HD23 LEU A   6       2.681 -21.555  14.343  1.00 24.82           H
ATOM     70  N   ILE A   7       0.951 -20.084  18.418  1.00 13.73           N
ATOM     71  CA  ILE A   7       0.465 -19.443  19.637  1.00 14.01           C
ATOM     72  C   ILE A   7       0.749 -17.955  19.523  1.00 11.82           C
ATOM     73  O   ILE A   7       1.897 -17.539  19.312  1.00 12.44           O
ATOM     74  CB  ILE A   7       1.119 -20.033  20.894  1.00 15.89           C
ATOM     75  CG1 ILE A   7       0.899 -21.549  20.961  1.00 18.10           C
ATOM     76  CG2 ILE A   7       0.564 -19.363  22.145  1.00 15.51           C
ATOM     77  CD1 ILE A   7      -0.496 -21.944  21.035  1.00 25.83           C
ATOM     78  H   ILE A   7       1.785 -20.289  18.446  1.00 16.47           H
ATOM     79  HA  ILE A   7      -0.495 -19.567  19.705  1.00 16.82           H
ATOM     80  HB  ILE A   7       2.073 -19.863  20.851  1.00 19.07           H
ATOM     81 HG12 ILE A   7       1.279 -21.955  20.167  1.00 21.73           H
ATOM     82 HG13 ILE A   7       1.345 -21.894  21.751  1.00 21.73           H
ATOM     83 HG21 ILE A   7       0.991 -19.750  22.926  1.00 18.61           H
ATOM     84 HG22 ILE A   7       0.751 -18.412  22.103  1.00 18.61           H
ATOM     85 HG23 ILE A   7      -0.394 -19.511  22.184  1.00 18.61           H
ATOM     86 HD11 ILE A   7      -0.548 -22.911  21.074  1.00 31.00           H
ATOM     87 HD12 ILE A   7      -0.891 -21.558  21.832  1.00 31.00           H
ATOM     88 HD13 ILE A   7      -0.957 -21.619  20.246  1.00 31.00           H
ATOM     89  N   VAL A   8      -0.308 -17.165  19.604  1.00 11.06           N
ATOM     90  CA  VAL A   8      -0.250 -15.711  19.511  1.00 10.65           C
ATOM     91  C   VAL A   8      -0.622 -15.109  20.867  1.00 10.71           C
ATOM     92  O   VAL A   8      -1.754 -15.254  21.339  1.00 13.30           O
ATOM     93  CB  VAL A   8      -1.184 -15.201  18.408  1.00  9.69           C
ATOM     94  CG1 VAL A   8      -1.115 -13.669  18.357  1.00  9.34           C
ATOM     95  CG2 VAL A   8      -0.827 -15.833  17.066  1.00 11.73           C
ATOM     96  H   VAL A   8      -1.108 -17.461  19.718  1.00 13.28           H
ATOM     97  HA  VAL A   8       0.655 -15.438  19.295  1.00 12.78           H
ATOM     98  HB  VAL A   8      -2.095 -15.453  18.625  1.00 11.63           H
ATOM     99 HG11 VAL A   8      -1.707 -13.350  17.658  1.00 11.21           H
ATOM    100 HG12 VAL A   8      -1.394 -13.313  19.215  1.00 11.21           H
ATOM    101 HG13 VAL A   8      -0.203 -13.401  18.167  1.00 11.21           H
ATOM    102 HG21 VAL A   8      -1.431 -15.494  16.387  1.00 14.08           H
ATOM    103 HG22 VAL A   8       0.088 -15.600  16.841  1.00 14.08           H
ATOM    104 HG23 VAL A   8      -0.916 -16.796  17.138  1.00 14.08           H
ATOM    105  N   THR A   9       0.305 -14.390  21.464  1.00 10.43           N
ATOM    106  CA  THR A   9       0.034 -13.737  22.734  1.00 12.43           C
ATOM    107  C   THR A   9      -0.365 -12.289  22.468  1.00 10.62           C
ATOM    108  O   THR A   9       0.102 -11.662  21.519  1.00 10.58           O
ATOM    109  CB  THR A   9       1.237 -13.838  23.677  1.00 10.05           C
ATOM    110  OG1 THR A   9       0.928 -13.245  24.923  1.00 11.55           O
ATOM    111  CG2 THR A   9       2.463 -13.124  23.112  1.00 11.50           C
ATOM    112  H   THR A   9       1.100 -14.262  21.159  1.00 12.52           H
ATOM    113  HA  THR A   9      -0.716 -14.179  23.161  1.00 14.92           H
ATOM    114  HB  THR A   9       1.462 -14.772  23.812  1.00 12.06           H
ATOM    115  HG1 THR A   9       1.588 -13.301  25.439  1.00 13.86           H
ATOM    116 HG21 THR A   9       3.207 -13.205  23.729  1.00 13.80           H
ATOM    117 HG22 THR A   9       2.714 -13.518  22.262  1.00 13.80           H
ATOM    118 HG23 THR A   9       2.266 -12.184  22.978  1.00 13.80           H
ATOM    119  N   THR A  10      -1.284 -11.791  23.279  1.00  9.73           N
ATOM    120  CA  THR A  10      -1.761 -10.447  23.154  1.00 10.81           C
ATOM    121  C   THR A  10      -2.215 -10.014  24.534  1.00 11.56           C
ATOM    122  O   THR A  10      -1.996 -10.725  25.518  1.00 10.98           O
ATOM    123  CB  THR A  10      -2.862 -10.373  22.093  1.00 11.82           C
ATOM    124  OG1 THR A  10      -3.239  -9.011  21.909  1.00 11.75           O
ATOM    125  CG2 THR A  10      -4.069 -11.187  22.515  1.00 11.00           C
ATOM    126  H   THR A  10      -1.648 -12.230  23.922  1.00 11.68           H
ATOM    127  HA  THR A  10      -1.031  -9.871  22.878  1.00 12.97           H
ATOM    128  HB  THR A  10      -2.528 -10.731  21.255  1.00 14.18           H
ATOM    129  HG1 THR A  10      -2.576  -8.561  21.657  1.00 14.10           H
ATOM    130 HG21 THR A  10      -4.760 -11.133  21.836  1.00 13.20           H
ATOM    131 HG22 THR A  10      -3.817 -12.116  22.635  1.00 13.20           H
ATOM    132 HG23 THR A  10      -4.422 -10.846  23.352  1.00 13.20           H
ATOM    133  N   ILE A  11      -2.835  -8.838  24.617  1.00 10.22           N
ATOM    134  CA  ILE A  11      -3.267  -8.303  25.903  1.00 10.11           C
ATOM    135  C   ILE A  11      -4.507  -7.447  25.689  1.00 10.43           C
ATOM    136  O   ILE A  11      -4.704  -6.857  24.620  1.00 11.53           O
ATOM    137  CB  ILE A  11      -2.106  -7.520  26.563  1.00 12.95           C
ATOM    138  CG1 ILE A  11      -2.445  -7.104  27.998  1.00 14.23           C
ATOM    139  CG2 ILE A  11      -1.733  -6.335  25.704  1.00 10.37           C
ATOM    140  CD1 ILE A  11      -1.249  -6.503  28.737  1.00 14.51           C
ATOM    141  H   ILE A  11      -3.016  -8.333  23.945  1.00 12.26           H
ATOM    142  HA  ILE A  11      -3.505  -9.038  26.489  1.00 12.13           H
ATOM    143  HB  ILE A  11      -1.337  -8.110  26.601  1.00 15.54           H
ATOM    144 HG12 ILE A  11      -3.150  -6.437  27.975  1.00 17.08           H
ATOM    145 HG13 ILE A  11      -2.743  -7.884  28.492  1.00 17.08           H
ATOM    146 HG21 ILE A  11      -1.006  -5.854  26.129  1.00 12.45           H
ATOM    147 HG22 ILE A  11      -1.455  -6.654  24.831  1.00 12.45           H
ATOM    148 HG23 ILE A  11      -2.506  -5.755  25.614  1.00 12.45           H
ATOM    149 HD11 ILE A  11      -1.524  -6.260  29.635  1.00 17.41           H
ATOM    150 HD12 ILE A  11      -0.539  -7.163  28.775  1.00 17.41           H
ATOM    151 HD13 ILE A  11      -0.946  -5.716  28.259  1.00 17.41           H
ATOM    152  N   LEU A  12      -5.359  -7.384  26.715  1.00 10.47           N
ATOM    153  CA  LEU A  12      -6.558  -6.566  26.618  1.00 12.10           C
ATOM    154  C   LEU A  12      -6.163  -5.092  26.601  1.00 10.95           C
ATOM    155  O   LEU A  12      -5.432  -4.628  27.475  1.00 13.30           O
ATOM    156  CB  LEU A  12      -7.508  -6.842  27.780  1.00 13.53           C
ATOM    157  CG  LEU A  12      -8.190  -8.220  27.764  1.00 12.00           C
ATOM    158  CD1 LEU A  12      -8.700  -8.537  29.198  1.00 13.46           C
ATOM    159  CD2 LEU A  12      -9.358  -8.311  26.749  1.00 10.74           C
ATOM    160  H   LEU A  12      -5.265  -7.799  27.462  1.00 12.56           H
ATOM    161  HA  LEU A  12      -7.020  -6.769  25.789  1.00 14.51           H
ATOM    162  HB2 LEU A  12      -7.007  -6.775  28.608  1.00 16.24           H
ATOM    163  HB3 LEU A  12      -8.208  -6.171  27.770  1.00 16.24           H
ATOM    164  HG  LEU A  12      -7.534  -8.893  27.525  1.00 14.40           H
ATOM    165 HD11 LEU A  12      -9.132  -9.405  29.194  1.00 16.15           H
ATOM    166 HD12 LEU A  12      -7.945  -8.545  29.806  1.00 16.15           H
ATOM    167 HD13 LEU A  12      -9.334  -7.853  29.465  1.00 16.15           H
ATOM    168 HD21 LEU A  12      -9.742  -9.201  26.790  1.00 12.89           H
ATOM    169 HD22 LEU A  12     -10.029  -7.650  26.980  1.00 12.89           H
ATOM    170 HD23 LEU A  12      -9.016  -8.139  25.858  1.00 12.89           H
ATOM    171  N   GLU A  13      -6.637  -4.372  25.591  1.00 11.40           N
ATOM    172  CA  GLU A  13      -6.426  -2.931  25.455  1.00 15.76           C
ATOM    173  C   GLU A  13      -7.344  -2.366  24.379  1.00 10.41           C
ATOM    174  O   GLU A  13      -7.193  -2.661  23.190  1.00 10.06           O
ATOM    175  CB  GLU A  13      -4.964  -2.602  25.133  1.00 11.44           C
ATOM    176  CG  GLU A  13      -4.715  -1.092  24.971  1.00 13.54           C
ATOM    177  CD  GLU A  13      -4.752  -0.330  26.317  1.00 12.26           C
ATOM    178  OE1 GLU A  13      -4.968   0.904  26.316  1.00 13.92           O
ATOM    179  OE2 GLU A  13      -4.510  -0.963  27.364  1.00 12.55           O1-
ATOM    180  H   GLU A  13      -7.101  -4.706  24.949  1.00 13.68           H
ATOM    181  HA  GLU A  13      -6.650  -2.500  26.295  1.00 18.91           H
ATOM    182  HB2 GLU A  13      -4.401  -2.923  25.854  1.00 13.73           H
ATOM    183  HB3 GLU A  13      -4.719  -3.037  24.301  1.00 13.73           H
ATOM    184  HG2 GLU A  13      -3.840  -0.958  24.574  1.00 16.24           H
ATOM    185  HG3 GLU A  13      -5.401  -0.719  24.396  1.00 16.24           H
ATOM    186  N   GLU A  14      -8.315  -1.579  24.811  1.00 11.02           N
ATOM    187  CA  GLU A  14      -9.279  -1.010  23.893  1.00 13.25           C
ATOM    188  C   GLU A  14      -8.608   0.062  23.028  1.00 13.06           C
ATOM    189  O   GLU A  14      -7.840   0.874  23.540  1.00 10.58           O
ATOM    190  CB  GLU A  14     -10.455  -0.391  24.657  1.00 13.83           C
ATOM    191  CG  GLU A  14     -11.520   0.157  23.680  1.00 23.11           C
ATOM    192  CD  GLU A  14     -12.752   0.696  24.369  1.00 29.18           C
ATOM    193  OE1 GLU A  14     -13.813   0.791  23.707  1.00 30.67           O
ATOM    194  OE2 GLU A  14     -12.642   1.040  25.557  1.00 28.95           O1-
ATOM    195  H   GLU A  14      -8.436  -1.358  25.634  1.00 13.23           H
ATOM    196  HA  GLU A  14      -9.622  -1.706  23.310  1.00 15.90           H
ATOM    197  HB2 GLU A  14     -10.870  -1.069  25.213  1.00 16.59           H
ATOM    198  HB3 GLU A  14     -10.134   0.343  25.203  1.00 16.59           H
ATOM    199  HG2 GLU A  14     -11.129   0.879  23.163  1.00 27.73           H
ATOM    200  HG3 GLU A  14     -11.800  -0.559  23.088  1.00 27.73           H
ATOM    201  N   PRO A  15      -8.864   0.090  21.712  1.00 11.22           N
ATOM    202  CA  PRO A  15      -9.725  -0.727  20.888  1.00 11.56           C
ATOM    203  C   PRO A  15      -8.960  -1.806  20.103  1.00  9.98           C
ATOM    204  O   PRO A  15      -9.430  -2.249  19.052  1.00  9.92           O
ATOM    205  CB  PRO A  15     -10.308   0.300  19.949  1.00 11.45           C
ATOM    206  CG  PRO A  15      -9.162   1.172  19.673  1.00 13.91           C
ATOM    207  CD  PRO A  15      -8.393   1.266  20.943  1.00 14.27           C
ATOM    208  HA  PRO A  15     -10.430  -1.134  21.416  1.00 13.87           H
ATOM    209  HB2 PRO A  15     -10.624  -0.130  19.138  1.00 13.74           H
ATOM    210  HB3 PRO A  15     -11.022   0.788  20.389  1.00 13.74           H
ATOM    211  HG2 PRO A  15      -8.617   0.779  18.974  1.00 16.70           H
ATOM    212  HG3 PRO A  15      -9.480   2.048  19.403  1.00 16.70           H
ATOM    213  HD2 PRO A  15      -7.442   1.198  20.768  1.00 17.12           H
ATOM    214  HD3 PRO A  15      -8.612   2.087  21.411  1.00 17.12           H
ATOM    215  N   TYR A  16      -7.781  -2.187  20.602  1.00 10.34           N
ATOM    216  CA  TYR A  16      -6.935  -3.161  19.929  1.00  9.51           C
ATOM    217  C   TYR A  16      -7.425  -4.579  20.174  1.00 12.06           C
ATOM    218  O   TYR A  16      -7.452  -5.408  19.247  1.00 12.88           O
ATOM    219  CB  TYR A  16      -5.483  -3.027  20.413  1.00 13.47           C
ATOM    220  CG  TYR A  16      -4.876  -1.682  20.087  1.00 11.29           C
ATOM    221  CD1 TYR A  16      -4.914  -0.651  20.999  1.00 12.46           C
ATOM    222  CD2 TYR A  16      -4.326  -1.436  18.835  1.00 15.42           C
ATOM    223  CE1 TYR A  16      -4.387   0.567  20.712  1.00 14.36           C
ATOM    224  CE2 TYR A  16      -3.801  -0.200  18.523  1.00 18.19           C
ATOM    225  CZ  TYR A  16      -3.847   0.803  19.469  1.00 12.64           C
ATOM    226  OH  TYR A  16      -3.313   2.022  19.162  1.00 17.28           O
ATOM    227  H   TYR A  16      -7.450  -1.889  21.338  1.00 12.40           H
ATOM    228  HA  TYR A  16      -6.954  -2.994  18.973  1.00 11.42           H
ATOM    229  HB2 TYR A  16      -5.461  -3.140  21.376  1.00 16.17           H
ATOM    230  HB3 TYR A  16      -4.944  -3.711  19.986  1.00 16.17           H
ATOM    231  HD1 TYR A  16      -5.284  -0.800  21.839  1.00 14.96           H
ATOM    232  HD2 TYR A  16      -4.307  -2.116  18.200  1.00 18.50           H
ATOM    233  HE1 TYR A  16      -4.415   1.249  21.344  1.00 17.23           H
ATOM    234  HE2 TYR A  16      -3.425  -0.043  17.687  1.00 21.82           H
ATOM    235  HH  TYR A  16      -3.378   2.538  19.822  1.00 20.74           H
ATOM    236  N   VAL A  17      -7.759  -4.884  21.430  1.00  9.91           N
ATOM    237  CA  VAL A  17      -8.140  -6.227  21.847  1.00 10.44           C
ATOM    238  C   VAL A  17      -9.196  -6.078  22.924  1.00  9.05           C
ATOM    239  O   VAL A  17      -8.955  -5.421  23.943  1.00 11.44           O
ATOM    240  CB  VAL A  17      -6.947  -7.045  22.378  1.00 12.33           C
ATOM    241  CG1 VAL A  17      -7.402  -8.402  22.766  1.00 13.26           C
ATOM    242  CG2 VAL A  17      -5.866  -7.163  21.340  1.00 12.20           C
ATOM    243  H   VAL A  17      -7.770  -4.312  22.072  1.00 11.90           H
ATOM    244  HA  VAL A  17      -8.530  -6.702  21.096  1.00 12.53           H
ATOM    245  HB  VAL A  17      -6.577  -6.608  23.161  1.00 14.79           H
ATOM    246 HG11 VAL A  17      -6.643  -8.906  23.099  1.00 15.91           H
ATOM    247 HG12 VAL A  17      -8.076  -8.323  23.459  1.00 15.91           H
ATOM    248 HG13 VAL A  17      -7.777  -8.843  21.988  1.00 15.91           H
ATOM    249 HG21 VAL A  17      -5.133  -7.682  21.707  1.00 14.63           H
ATOM    250 HG22 VAL A  17      -6.228  -7.607  20.558  1.00 14.63           H
ATOM    251 HG23 VAL A  17      -5.558  -6.274  21.104  1.00 14.63           H
ATOM    252  N   LEU A  18     -10.364  -6.673  22.697  1.00 12.41           N
ATOM    253  CA  LEU A  18     -11.457  -6.689  23.654  1.00 11.98           C
ATOM    254  C   LEU A  18     -12.111  -8.042  23.626  1.00 12.19           C
ATOM    255  O   LEU A  18     -12.029  -8.761  22.635  1.00 15.57           O
ATOM    256  CB  LEU A  18     -12.622  -5.718  23.348  1.00 19.97           C
ATOM    257  CG  LEU A  18     -12.526  -4.266  22.956  1.00 28.05           C
ATOM    258  CD1 LEU A  18     -11.779  -3.561  24.008  1.00 32.92           C
ATOM    259  CD2 LEU A  18     -11.908  -4.130  21.609  1.00 22.74           C
ATOM    260  H   LEU A  18     -10.549  -7.089  21.967  1.00 14.89           H
ATOM    261  HA  LEU A  18     -11.123  -6.515  24.548  1.00 14.37           H
ATOM    262  HB2 LEU A  18     -13.128  -6.133  22.632  1.00 23.96           H
ATOM    263  HB3 LEU A  18     -13.181  -5.722  24.141  1.00 23.96           H
ATOM    264  HG  LEU A  18     -13.419  -3.889  22.917  1.00 33.66           H
ATOM    265 HD11 LEU A  18     -11.708  -2.623  23.770  1.00 39.51           H
ATOM    266 HD12 LEU A  18     -12.254  -3.655  24.849  1.00 39.51           H
ATOM    267 HD13 LEU A  18     -10.894  -3.951  24.082  1.00 39.51           H
ATOM    268 HD21 LEU A  18     -11.857  -3.189  21.379  1.00 27.29           H
ATOM    269 HD22 LEU A  18     -11.018  -4.515  21.630  1.00 27.29           H
ATOM    270 HD23 LEU A  18     -12.456  -4.600  20.961  1.00 27.29           H
ATOM    271  N   PHE A  19     -12.869  -8.334  24.686  1.00 10.79           N
ATOM    272  CA  PHE A  19     -13.765  -9.478  24.646  1.00 13.14           C
ATOM    273  C   PHE A  19     -15.005  -9.122  23.828  1.00 15.36           C
ATOM    274  O   PHE A  19     -15.690  -8.138  24.112  1.00 14.50           O
ATOM    275  CB  PHE A  19     -14.179  -9.920  26.043  1.00 12.66           C
ATOM    276  CG  PHE A  19     -13.059 -10.509  26.850  1.00 16.40           C
ATOM    277  CD1 PHE A  19     -12.780 -10.028  28.107  1.00 15.66           C
ATOM    278  CD2 PHE A  19     -12.300 -11.555  26.350  1.00 14.50           C
ATOM    279  CE1 PHE A  19     -11.752 -10.568  28.860  1.00 14.57           C
ATOM    280  CE2 PHE A  19     -11.239 -12.078  27.101  1.00 14.01           C
ATOM    281  CZ  PHE A  19     -10.991 -11.593  28.346  1.00 12.09           C
ATOM    282  H   PHE A  19     -12.880  -7.892  25.424  1.00 12.94           H
ATOM    283  HA  PHE A  19     -13.317 -10.221  24.212  1.00 15.77           H
ATOM    284  HB2 PHE A  19     -14.520  -9.151  26.526  1.00 15.19           H
ATOM    285  HB3 PHE A  19     -14.874 -10.593  25.964  1.00 15.19           H
ATOM    286  HD1 PHE A  19     -13.290  -9.334  28.457  1.00 18.79           H
ATOM    287  HD2 PHE A  19     -12.469 -11.883  25.496  1.00 17.40           H
ATOM    288  HE1 PHE A  19     -11.569 -10.232  29.707  1.00 17.49           H
ATOM    289  HE2 PHE A  19     -10.732 -12.781  26.765  1.00 16.81           H
ATOM    290  HZ  PHE A  19     -10.298 -11.952  28.852  1.00 14.51           H
ATOM    291  N   LYS A  20     -15.275  -9.918  22.817  1.00 15.71           N
ATOM    292  CA  LYS A  20     -16.466  -9.741  22.002  1.00 19.91           C
ATOM    293  C   LYS A  20     -17.695 -10.116  22.815  1.00 22.26           C
ATOM    294  O   LYS A  20     -17.668 -11.065  23.593  1.00 19.67           O
ATOM    295  CB  LYS A  20     -16.365 -10.605  20.748  1.00 18.47           C
ATOM    296  CG  LYS A  20     -17.485 -10.401  19.745  1.00 21.18           C
ATOM    297  CD  LYS A  20     -17.574 -11.527  18.702  1.00 31.14           C
ATOM    298  CE  LYS A  20     -16.370 -11.597  17.802  1.00 34.17           C
ATOM    299  NZ  LYS A  20     -16.421 -12.787  16.881  1.00 38.03           N1+
ATOM    300  H   LYS A  20     -14.782 -10.579  22.576  1.00 18.85           H
ATOM    301  HA  LYS A  20     -16.543  -8.812  21.733  1.00 23.90           H
ATOM    302  HB2 LYS A  20     -15.529 -10.403  20.300  1.00 22.16           H
ATOM    303  HB3 LYS A  20     -16.375 -11.538  21.014  1.00 22.16           H
ATOM    304  HG2 LYS A  20     -18.330 -10.366  20.220  1.00 25.42           H
ATOM    305  HG3 LYS A  20     -17.336  -9.568  19.272  1.00 25.42           H
ATOM    306  HD2 LYS A  20     -17.653 -12.377  19.163  1.00 37.37           H
ATOM    307  HD3 LYS A  20     -18.355 -11.380  18.146  1.00 37.37           H
ATOM    308  HE2 LYS A  20     -16.332 -10.795  17.258  1.00 41.00           H
ATOM    309  HE3 LYS A  20     -15.570 -11.670  18.346  1.00 41.00           H
ATOM    310  HZ1 LYS A  20     -15.697 -12.802  16.363  1.00 45.63           H
ATOM    311  HZ2 LYS A  20     -16.451 -13.539  17.357  1.00 45.63           H
ATOM    312  HZ3 LYS A  20     -17.145 -12.742  16.366  1.00 45.63           H
ATOM    313  N   LYS A  21     -18.766  -9.344  22.653  1.00 27.19           N
ATOM    314  CA  LYS A  21     -20.030  -9.604  23.334  1.00 29.18           C
ATOM    315  C   LYS A  21     -20.980 -10.293  22.361  1.00 32.47           C
ATOM    316  O   LYS A  21     -20.992  -9.990  21.162  1.00 31.98           O
ATOM    317  CB  LYS A  21     -20.628  -8.299  23.881  1.00 32.04           C
ATOM    318  CG  LYS A  21     -19.619  -7.507  24.723  1.00 37.57           C
ATOM    319  CD  LYS A  21     -20.054  -6.086  25.074  1.00 39.91           C
ATOM    320  CE  LYS A  21     -21.061  -6.082  26.204  1.00 57.99           C
ATOM    321  NZ  LYS A  21     -21.445  -4.703  26.662  1.00 61.24           N1+
ATOM    322  H   LYS A  21     -18.785  -8.651  22.145  1.00 32.63           H
ATOM    323  HA  LYS A  21     -19.874 -10.202  24.081  1.00 35.01           H
ATOM    324  HB2 LYS A  21     -20.905  -7.740  23.138  1.00 38.45           H
ATOM    325  HB3 LYS A  21     -21.390  -8.509  24.443  1.00 38.45           H
ATOM    326  HG2 LYS A  21     -19.470  -7.982  25.555  1.00 45.08           H
ATOM    327  HG3 LYS A  21     -18.786  -7.445  24.230  1.00 45.08           H
ATOM    328  HD2 LYS A  21     -19.279  -5.574  25.355  1.00 47.90           H
ATOM    329  HD3 LYS A  21     -20.465  -5.675  24.298  1.00 47.90           H
ATOM    330  HE2 LYS A  21     -21.867  -6.532  25.906  1.00 69.58           H
ATOM    331  HE3 LYS A  21     -20.683  -6.553  26.963  1.00 69.58           H
ATOM    332  HZ1 LYS A  21     -22.037  -4.756  27.324  1.00 73.49           H
ATOM    333  HZ2 LYS A  21     -20.726  -4.267  26.952  1.00 73.49           H
ATOM    334  HZ3 LYS A  21     -21.807  -4.248  25.987  1.00 73.49           H
ATOM    335  N   SER A  22     -21.721 -11.274  22.871  1.00 32.71           N
ATOM    336  CA  SER A  22     -22.599 -12.084  22.042  1.00 30.83           C
ATOM    337  C   SER A  22     -23.779 -12.565  22.881  1.00 40.04           C
ATOM    338  O   SER A  22     -23.705 -12.673  24.113  1.00 31.98           O
ATOM    339  CB  SER A  22     -21.869 -13.289  21.428  1.00 36.71           C
ATOM    340  OG  SER A  22     -22.649 -13.914  20.404  1.00 39.64           O
ATOM    341  H   SER A  22     -21.730 -11.489  23.703  1.00 39.25           H
ATOM    342  HA  SER A  22     -22.944 -11.539  21.318  1.00 36.99           H
ATOM    343  HB2 SER A  22     -21.032 -12.985  21.043  1.00 44.05           H
ATOM    344  HB3 SER A  22     -21.692 -13.938  22.127  1.00 44.05           H
ATOM    345  HG  SER A  22     -22.231 -14.569  20.084  1.00 47.57           H
ATOM    346  N   ASP A  23     -24.882 -12.819  22.174  1.00 37.64           N
ATOM    347  CA  ASP A  23     -26.071 -13.437  22.741  1.00 50.07           C
ATOM    348  C   ASP A  23     -25.897 -14.936  22.937  1.00 51.22           C
ATOM    349  O   ASP A  23     -26.618 -15.539  23.737  1.00 44.81           O
ATOM    350  CB  ASP A  23     -27.269 -13.169  21.815  1.00 43.35           C
ATOM    351  CG  ASP A  23     -27.253 -14.044  20.518  1.00 49.29           C
ATOM    352  OD1 ASP A  23     -26.520 -13.734  19.539  1.00 48.43           O
ATOM    353  OD2 ASP A  23     -27.989 -15.061  20.480  1.00 54.14           O1-
ATOM    354  H   ASP A  23     -24.963 -12.633  21.338  1.00 45.16           H
ATOM    355  HA  ASP A  23     -26.259 -13.037  23.605  1.00 60.09           H
ATOM    356  HB2 ASP A  23     -28.088 -13.363  22.296  1.00 52.02           H
ATOM    357  HB3 ASP A  23     -27.256 -12.237  21.546  1.00 52.02           H
ATOM    358  N   LYS A  24     -24.950 -15.530  22.218  1.00 50.68           N
ATOM    359  CA  LYS A  24     -24.655 -16.943  22.123  1.00 41.31           C
ATOM    360  C   LYS A  24     -23.220 -17.179  22.599  1.00 40.77           C
ATOM    361  O   LYS A  24     -22.384 -16.271  22.506  1.00 34.49           O
ATOM    362  CB  LYS A  24     -24.842 -17.383  20.663  1.00 43.47           C
ATOM    363  CG  LYS A  24     -24.961 -18.877  20.418  1.00 53.19           C
ATOM    364  CD  LYS A  24     -23.593 -19.501  20.147  1.00 55.64           C
ATOM    365  CE  LYS A  24     -23.630 -21.029  20.061  1.00 58.30           C
ATOM    366  NZ  LYS A  24     -22.260 -21.582  19.940  1.00 60.56           N1+
ATOM    367  H   LYS A  24     -24.413 -15.073  21.727  1.00 60.82           H
ATOM    368  HA  LYS A  24     -25.263 -17.449  22.686  1.00 49.58           H
ATOM    369  HB2 LYS A  24     -25.651 -16.970  20.322  1.00 52.16           H
ATOM    370  HB3 LYS A  24     -24.080 -17.067  20.151  1.00 52.16           H
ATOM    371  HG2 LYS A  24     -25.340 -19.302  21.203  1.00 63.83           H
ATOM    372  HG3 LYS A  24     -25.526 -19.032  19.645  1.00 63.83           H
ATOM    373  HD2 LYS A  24     -23.255 -19.163  19.303  1.00 66.77           H
ATOM    374  HD3 LYS A  24     -22.988 -19.257  20.866  1.00 66.77           H
ATOM    375  HE2 LYS A  24     -24.035 -21.387  20.866  1.00 69.96           H
ATOM    376  HE3 LYS A  24     -24.138 -21.295  19.279  1.00 69.96           H
ATOM    377  HZ1 LYS A  24     -22.294 -22.470  19.891  1.00 72.67           H
ATOM    378  HZ2 LYS A  24     -21.868 -21.266  19.206  1.00 72.67           H
ATOM    379  HZ3 LYS A  24     -21.775 -21.350  20.649  1.00 72.67           H
ATOM    380  N   PRO A  25     -22.908 -18.341  23.174  1.00 42.92           N
ATOM    381  CA  PRO A  25     -21.520 -18.582  23.579  1.00 33.51           C
ATOM    382  C   PRO A  25     -20.574 -18.438  22.401  1.00 32.49           C
ATOM    383  O   PRO A  25     -20.876 -18.853  21.280  1.00 28.05           O
ATOM    384  CB  PRO A  25     -21.555 -20.015  24.118  1.00 37.83           C
ATOM    385  CG  PRO A  25     -22.944 -20.154  24.637  1.00 37.89           C
ATOM    386  CD  PRO A  25     -23.789 -19.444  23.612  1.00 36.06           C
ATOM    387  HA  PRO A  25     -21.259 -17.973  24.287  1.00 40.21           H
ATOM    388  HB2 PRO A  25     -21.387 -20.644  23.399  1.00 45.40           H
ATOM    389  HB3 PRO A  25     -20.905 -20.117  24.831  1.00 45.40           H
ATOM    390  HG2 PRO A  25     -23.182 -21.092  24.694  1.00 45.47           H
ATOM    391  HG3 PRO A  25     -23.017 -19.724  25.504  1.00 45.47           H
ATOM    392  HD2 PRO A  25     -23.990 -20.035  22.869  1.00 43.28           H
ATOM    393  HD3 PRO A  25     -24.596 -19.094  24.020  1.00 43.28           H
ATOM    394  N   LEU A  26     -19.440 -17.798  22.665  1.00 22.35           N
ATOM    395  CA  LEU A  26     -18.334 -17.669  21.730  1.00 25.47           C
ATOM    396  C   LEU A  26     -17.184 -18.581  22.135  1.00 25.88           C
ATOM    397  O   LEU A  26     -16.904 -18.750  23.325  1.00 20.00           O
ATOM    398  CB  LEU A  26     -17.827 -16.227  21.702  1.00 18.78           C
ATOM    399  CG  LEU A  26     -18.831 -15.214  21.192  1.00 24.10           C
ATOM    400  CD1 LEU A  26     -18.244 -13.840  21.304  1.00 23.02           C
ATOM    401  CD2 LEU A  26     -19.196 -15.510  19.758  1.00 24.63           C
ATOM    402  H   LEU A  26     -19.284 -17.413  23.418  1.00 26.82           H
ATOM    403  HA  LEU A  26     -18.628 -17.913  20.839  1.00 30.56           H
ATOM    404  HB2 LEU A  26     -17.581 -15.968  22.604  1.00 22.53           H
ATOM    405  HB3 LEU A  26     -17.048 -16.184  21.126  1.00 22.53           H
ATOM    406  HG  LEU A  26     -19.636 -15.252  21.732  1.00 28.92           H
ATOM    407 HD11 LEU A  26     -18.889 -13.194  20.977  1.00 27.63           H
ATOM    408 HD12 LEU A  26     -18.037 -13.660  22.234  1.00 27.63           H
ATOM    409 HD13 LEU A  26     -17.434 -13.799  20.771  1.00 27.63           H
ATOM    410 HD21 LEU A  26     -19.839 -14.850  19.454  1.00 29.56           H
ATOM    411 HD22 LEU A  26     -18.395 -15.468  19.214  1.00 29.56           H
ATOM    412 HD23 LEU A  26     -19.585 -16.397  19.709  1.00 29.56           H
ATOM    413  N   TYR A  27     -16.477 -19.110  21.129  1.00 20.60           N
ATOM    414  CA  TYR A  27     -15.420 -20.082  21.357  1.00 21.74           C
ATOM    415  C   TYR A  27     -14.118 -19.679  20.680  1.00 19.36           C
ATOM    416  O   TYR A  27     -14.108 -19.077  19.601  1.00 21.09           O
ATOM    417  CB  TYR A  27     -15.836 -21.455  20.848  1.00 31.56           C
ATOM    418  CG  TYR A  27     -17.115 -21.935  21.481  1.00 30.10           C
ATOM    419  CD1 TYR A  27     -18.303 -21.915  20.769  1.00 31.95           C
ATOM    420  CD2 TYR A  27     -17.143 -22.362  22.814  1.00 29.73           C
ATOM    421  CE1 TYR A  27     -19.484 -22.341  21.341  1.00 36.45           C
ATOM    422  CE2 TYR A  27     -18.319 -22.790  23.395  1.00 36.54           C
ATOM    423  CZ  TYR A  27     -19.494 -22.777  22.652  1.00 34.16           C
ATOM    424  OH  TYR A  27     -20.689 -23.197  23.209  1.00 34.79           O
ATOM    425  H   TYR A  27     -16.596 -18.914  20.300  1.00 24.72           H
ATOM    426  HA  TYR A  27     -15.254 -20.152  22.310  1.00 26.09           H
ATOM    427  HB2 TYR A  27     -15.974 -21.410  19.889  1.00 37.87           H
ATOM    428  HB3 TYR A  27     -15.138 -22.096  21.055  1.00 37.87           H
ATOM    429  HD1 TYR A  27     -18.301 -21.627  19.884  1.00 38.34           H
ATOM    430  HD2 TYR A  27     -16.356 -22.376  23.309  1.00 35.68           H
ATOM    431  HE1 TYR A  27     -20.272 -22.332  20.847  1.00 43.74           H
ATOM    432  HE2 TYR A  27     -18.326 -23.083  24.277  1.00 43.84           H
ATOM    433  HH  TYR A  27     -20.566 -23.436  24.005  1.00 41.75           H
ATOM    434  N   GLY A  28     -13.019 -20.049  21.326  1.00 16.51           N
ATOM    435  CA  GLY A  28     -11.706 -19.916  20.734  1.00 16.79           C
ATOM    436  C   GLY A  28     -11.419 -18.476  20.385  1.00 16.09           C
ATOM    437  O   GLY A  28     -11.743 -17.550  21.138  1.00 12.42           O
ATOM    438  H   GLY A  28     -13.012 -20.383  22.119  1.00 19.81           H
ATOM    439  HA2 GLY A  28     -11.031 -20.228  21.357  1.00 20.15           H
ATOM    440  HA3 GLY A  28     -11.655 -20.450  19.925  1.00 20.15           H
ATOM    441  N   ASN A  29     -10.863 -18.277  19.187  1.00 15.65           N
ATOM    442  CA  ASN A  29     -10.474 -16.943  18.757  1.00 14.55           C
ATOM    443  C   ASN A  29     -11.663 -16.012  18.553  1.00 16.38           C
ATOM    444  O   ASN A  29     -11.484 -14.790  18.571  1.00 14.61           O
ATOM    445  CB  ASN A  29      -9.668 -17.059  17.475  1.00 17.20           C
ATOM    446  CG  ASN A  29      -8.379 -17.832  17.678  1.00 16.55           C
ATOM    447  OD1 ASN A  29      -7.885 -17.931  18.792  1.00 15.01           O
ATOM    448  ND2 ASN A  29      -7.858 -18.408  16.615  1.00 15.54           N
ATOM    449  H   ASN A  29     -10.704 -18.896  18.612  1.00 18.78           H
ATOM    450  HA  ASN A  29      -9.902 -16.550  19.434  1.00 17.47           H
ATOM    451  HB2 ASN A  29     -10.196 -17.524  16.808  1.00 20.64           H
ATOM    452  HB3 ASN A  29      -9.440 -16.170  17.161  1.00 20.64           H
ATOM    453 HD21 ASN A  29      -7.128 -18.857  16.684  1.00 18.65           H
ATOM    454 HD22 ASN A  29      -8.248 -18.336  15.852  1.00 18.65           H
ATOM    455  N   ASP A  30     -12.879 -16.550  18.384  1.00 11.64           N
ATOM    456  CA  ASP A  30     -14.050 -15.689  18.217  1.00 14.45           C
ATOM    457  C   ASP A  30     -14.426 -14.923  19.483  1.00 16.96           C
ATOM    458  O   ASP A  30     -15.290 -14.040  19.410  1.00 15.04           O
ATOM    459  CB  ASP A  30     -15.276 -16.514  17.781  1.00 22.48           C
ATOM    460  CG  ASP A  30     -15.374 -16.687  16.294  1.00 37.75           C
ATOM    461  OD1 ASP A  30     -15.464 -15.655  15.581  1.00 56.81           O
ATOM    462  OD2 ASP A  30     -15.390 -17.857  15.848  1.00 41.42           O1-
ATOM    463  H   ASP A  30     -13.046 -17.393  18.363  1.00 13.96           H
ATOM    464  HA  ASP A  30     -13.864 -15.040  17.521  1.00 17.34           H
ATOM    465  HB2 ASP A  30     -15.219 -17.396  18.181  1.00 26.98           H
ATOM    466  HB3 ASP A  30     -16.081 -16.065  18.084  1.00 26.98           H
ATOM    467  N   ARG A  31     -13.835 -15.249  20.637  1.00 12.66           N
ATOM    468  CA  ARG A  31     -14.142 -14.528  21.877  1.00 14.40           C
ATOM    469  C   ARG A  31     -13.496 -13.153  21.924  1.00 15.83           C
ATOM    470  O   ARG A  31     -13.802 -12.367  22.836  1.00 13.49           O
ATOM    471  CB  ARG A  31     -13.691 -15.328  23.115  1.00 14.02           C
ATOM    472  CG  ARG A  31     -14.391 -16.661  23.284  1.00 16.33           C
ATOM    473  CD  ARG A  31     -13.673 -17.655  24.240  1.00 18.01           C
ATOM    474  NE  ARG A  31     -12.299 -17.902  23.827  1.00 17.67           N
ATOM    475  CZ  ARG A  31     -11.345 -18.388  24.621  1.00 17.08           C
ATOM    476  NH1 ARG A  31     -11.603 -18.694  25.895  1.00 22.34           N
ATOM    477  NH2 ARG A  31     -10.125 -18.539  24.153  1.00 17.60           N1+
ATOM    478  H   ARG A  31     -13.256 -15.878  20.728  1.00 15.19           H
ATOM    479  HA  ARG A  31     -15.102 -14.406  21.937  1.00 17.28           H
ATOM    480  HB2 ARG A  31     -12.739 -15.502  23.043  1.00 16.82           H
ATOM    481  HB3 ARG A  31     -13.867 -14.799  23.909  1.00 16.82           H
ATOM    482  HG2 ARG A  31     -15.279 -16.501  23.640  1.00 19.60           H
ATOM    483  HG3 ARG A  31     -14.460 -17.087  22.415  1.00 19.60           H
ATOM    484  HD2 ARG A  31     -13.658 -17.283  25.136  1.00 21.62           H
ATOM    485  HD3 ARG A  31     -14.148 -18.501  24.236  1.00 21.62           H
ATOM    486  HE  ARG A  31     -12.088 -17.722  23.013  1.00 21.20           H
ATOM    487 HH11 ARG A  31     -12.395 -18.586  26.212  1.00 26.81           H
ATOM    488 HH12 ARG A  31     -10.978 -19.006  26.397  1.00 26.81           H
ATOM    489 HH21 ARG A  31      -9.952 -18.347  23.333  1.00 21.13           H
ATOM    490 HH22 ARG A  31      -9.507 -18.860  24.658  1.00 21.13           H
ATOM    491  N   PHE A  32     -12.609 -12.855  20.984  1.00 14.53           N
ATOM    492  CA  PHE A  32     -11.882 -11.595  20.944  1.00 14.20           C
ATOM    493  C   PHE A  32     -12.255 -10.779  19.720  1.00 14.11           C
ATOM    494  O   PHE A  32     -12.554 -11.322  18.653  1.00 13.90           O
ATOM    495  CB  PHE A  32     -10.373 -11.831  20.909  1.00 13.89           C
ATOM    496  CG  PHE A  32      -9.862 -12.738  22.012  1.00 12.92           C
ATOM    497  CD1 PHE A  32      -9.853 -14.100  21.842  1.00 15.33           C
ATOM    498  CD2 PHE A  32      -9.402 -12.221  23.190  1.00 17.42           C
ATOM    499  CE1 PHE A  32      -9.374 -14.953  22.839  1.00 17.42           C
ATOM    500  CE2 PHE A  32      -8.942 -13.055  24.190  1.00 15.32           C
ATOM    501  CZ  PHE A  32      -8.928 -14.437  24.001  1.00 12.67           C
ATOM    502  H   PHE A  32     -12.404 -13.385  20.338  1.00 17.43           H
ATOM    503  HA  PHE A  32     -12.094 -11.076  21.735  1.00 17.04           H
ATOM    504  HB2 PHE A  32     -10.141 -12.239  20.060  1.00 16.66           H
ATOM    505  HB3 PHE A  32      -9.922 -10.977  20.996  1.00 16.66           H
ATOM    506  HD1 PHE A  32     -10.158 -14.461  21.041  1.00 18.40           H
ATOM    507  HD2 PHE A  32      -9.406 -11.300  23.322  1.00 20.91           H
ATOM    508  HE1 PHE A  32      -9.377 -15.874  22.707  1.00 20.90           H
ATOM    509  HE2 PHE A  32      -8.628 -12.693  24.988  1.00 18.39           H
ATOM    510  HZ  PHE A  32      -8.615 -14.998  24.672  1.00 15.20           H
ATOM    511  N   GLU A  33     -12.174  -9.461  19.874  1.00 12.97           N
ATOM    512  CA  GLU A  33     -12.326  -8.557  18.748  1.00 16.17           C
ATOM    513  C   GLU A  33     -11.459  -7.315  18.990  1.00 14.02           C
ATOM    514  O   GLU A  33     -10.892  -7.110  20.072  1.00 12.53           O
ATOM    515  CB  GLU A  33     -13.800  -8.168  18.509  1.00 13.62           C
ATOM    516  CG  GLU A  33     -14.399  -7.314  19.605  1.00 15.24           C
ATOM    517  CD  GLU A  33     -15.831  -6.928  19.329  1.00 21.44           C
ATOM    518  OE1 GLU A  33     -16.380  -7.342  18.302  1.00 24.57           O
ATOM    519  OE2 GLU A  33     -16.407  -6.225  20.155  1.00 24.06           O1-
ATOM    520  H   GLU A  33     -12.030  -9.066  20.625  1.00 15.56           H
ATOM    521  HA  GLU A  33     -12.001  -8.997  17.947  1.00 19.40           H
ATOM    522  HB2 GLU A  33     -13.859  -7.669  17.679  1.00 16.35           H
ATOM    523  HB3 GLU A  33     -14.329  -8.978  18.442  1.00 16.35           H
ATOM    524  HG2 GLU A  33     -14.378  -7.809  20.438  1.00 18.29           H
ATOM    525  HG3 GLU A  33     -13.880  -6.499  19.689  1.00 18.29           H
ATOM    526  N   GLY A  34     -11.313  -6.526  17.931  1.00 12.98           N
ATOM    527  CA  GLY A  34     -10.547  -5.296  17.946  1.00 11.68           C
ATOM    528  C   GLY A  34      -9.612  -5.178  16.766  1.00 11.35           C
ATOM    529  O   GLY A  34      -9.475  -6.077  15.936  1.00 11.56           O
ATOM    530  H   GLY A  34     -11.664  -6.695  17.164  1.00 15.57           H
ATOM    531  HA2 GLY A  34     -11.153  -4.539  17.934  1.00 14.02           H
ATOM    532  HA3 GLY A  34     -10.020  -5.255  18.760  1.00 14.02           H
ATOM    533  N   TYR A  35      -8.933  -4.030  16.726  1.00  7.60           N
ATOM    534  CA  TYR A  35      -7.996  -3.730  15.650  1.00 10.17           C
ATOM    535  C   TYR A  35      -6.982  -4.865  15.481  1.00 11.75           C
ATOM    536  O   TYR A  35      -6.773  -5.371  14.368  1.00 10.85           O
ATOM    537  CB  TYR A  35      -7.296  -2.396  15.932  1.00 10.56           C
ATOM    538  CG  TYR A  35      -6.231  -2.039  14.915  1.00  9.63           C
ATOM    539  CD1 TYR A  35      -6.507  -1.162  13.868  1.00 12.68           C
ATOM    540  CD2 TYR A  35      -4.956  -2.604  14.992  1.00 11.82           C
ATOM    541  CE1 TYR A  35      -5.531  -0.844  12.921  1.00 15.15           C
ATOM    542  CE2 TYR A  35      -3.978  -2.298  14.049  1.00 14.15           C
ATOM    543  CZ  TYR A  35      -4.258  -1.417  13.042  1.00 16.37           C
ATOM    544  OH  TYR A  35      -3.254  -1.176  12.162  1.00 15.53           O
ATOM    545  H   TYR A  35      -8.999  -3.407  17.315  1.00  9.12           H
ATOM    546  HA  TYR A  35      -8.488  -3.641  14.818  1.00 12.21           H
ATOM    547  HB2 TYR A  35      -7.959  -1.688  15.928  1.00 12.67           H
ATOM    548  HB3 TYR A  35      -6.871  -2.444  16.802  1.00 12.67           H
ATOM    549  HD1 TYR A  35      -7.352  -0.779  13.801  1.00 15.21           H
ATOM    550  HD2 TYR A  35      -4.759  -3.197  15.681  1.00 14.19           H
ATOM    551  HE1 TYR A  35      -5.719  -0.252  12.229  1.00 18.18           H
ATOM    552  HE2 TYR A  35      -3.130  -2.675  14.117  1.00 16.99           H
ATOM    553  HH  TYR A  35      -3.517  -0.649  11.563  1.00 18.64           H
ATOM    554  N   CYS A  36      -6.341  -5.277  16.587  1.00 10.43           N
ATOM    555  CA  CYS A  36      -5.293  -6.289  16.488  1.00 10.77           C
ATOM    556  C   CYS A  36      -5.872  -7.648  16.140  1.00 11.51           C
ATOM    557  O   CYS A  36      -5.177  -8.475  15.554  1.00 12.80           O
ATOM    558  CB  CYS A  36      -4.495  -6.350  17.786  1.00  9.95           C
ATOM    559  SG  CYS A  36      -3.265  -5.018  17.923  1.00 14.68           S
ATOM    560  H   CYS A  36      -6.494  -4.991  17.384  1.00 12.51           H
ATOM    561  HA  CYS A  36      -4.682  -6.037  15.777  1.00 12.92           H
ATOM    562  HB2 CYS A  36      -5.106  -6.272  18.536  1.00 11.94           H
ATOM    563  HB3 CYS A  36      -4.025  -7.198  17.828  1.00 11.94           H
ATOM    564  HG  CYS A  36      -2.680  -5.131  18.965  1.00 17.62           H
ATOM    565  N   ILE A  37      -7.119  -7.911  16.526  1.00 11.96           N
ATOM    566  CA  ILE A  37      -7.737  -9.185  16.190  1.00 14.27           C
ATOM    567  C   ILE A  37      -8.043  -9.254  14.701  1.00 12.27           C
ATOM    568  O   ILE A  37      -7.834 -10.293  14.067  1.00 11.26           O
ATOM    569  CB  ILE A  37      -8.997  -9.392  17.045  1.00 11.14           C
ATOM    570  CG1 ILE A  37      -8.630  -9.221  18.515  1.00 12.55           C
ATOM    571  CG2 ILE A  37      -9.604 -10.787  16.802  1.00 15.52           C
ATOM    572  CD1 ILE A  37      -7.495 -10.112  18.973  1.00 13.71           C
ATOM    573  H   ILE A  37      -7.620  -7.377  16.976  1.00 14.35           H
ATOM    574  HA  ILE A  37      -7.115  -9.899  16.399  1.00 17.12           H
ATOM    575  HB  ILE A  37      -9.653  -8.719  16.805  1.00 13.36           H
ATOM    576 HG12 ILE A  37      -8.363  -8.300  18.664  1.00 15.06           H
ATOM    577 HG13 ILE A  37      -9.408  -9.429  19.057  1.00 15.06           H
ATOM    578 HG21 ILE A  37     -10.395 -10.887  17.355  1.00 18.63           H
ATOM    579 HG22 ILE A  37      -9.842 -10.869  15.865  1.00 18.63           H
ATOM    580 HG23 ILE A  37      -8.948 -11.462  17.038  1.00 18.63           H
ATOM    581 HD11 ILE A  37      -7.322  -9.945  19.913  1.00 16.45           H
ATOM    582 HD12 ILE A  37      -7.750 -11.039  18.843  1.00 16.45           H
ATOM    583 HD13 ILE A  37      -6.704  -9.909  18.450  1.00 16.45           H
ATOM    584  N   ASP A  38      -8.536  -8.151  14.114  1.00 11.97           N
ATOM    585  CA  ASP A  38      -8.723  -8.096  12.666  1.00 11.88           C
ATOM    586  C   ASP A  38      -7.393  -8.160  11.936  1.00 13.17           C
ATOM    587  O   ASP A  38      -7.275  -8.785  10.872  1.00 13.19           O
ATOM    588  CB  ASP A  38      -9.438  -6.803  12.269  1.00 16.16           C
ATOM    589  CG  ASP A  38     -10.921  -6.808  12.628  1.00 15.68           C
ATOM    590  OD1 ASP A  38     -11.459  -7.863  13.035  1.00 14.42           O
ATOM    591  OD2 ASP A  38     -11.548  -5.743  12.487  1.00 14.75           O1-
ATOM    592  H   ASP A  38      -8.765  -7.434  14.531  1.00 14.37           H
ATOM    593  HA  ASP A  38      -9.266  -8.848  12.382  1.00 14.26           H
ATOM    594  HB2 ASP A  38      -9.022  -6.058  12.730  1.00 19.40           H
ATOM    595  HB3 ASP A  38      -9.363  -6.683  11.310  1.00 19.40           H
ATOM    596  N   LEU A  39      -6.397  -7.458  12.458  1.00 12.82           N
ATOM    597  CA  LEU A  39      -5.060  -7.519  11.879  1.00 14.84           C
ATOM    598  C   LEU A  39      -4.561  -8.955  11.811  1.00 12.22           C
ATOM    599  O   LEU A  39      -4.103  -9.428  10.762  1.00  9.91           O
ATOM    600  CB  LEU A  39      -4.099  -6.667  12.704  1.00 10.85           C
ATOM    601  CG  LEU A  39      -2.609  -6.734  12.301  1.00 11.93           C
ATOM    602  CD1 LEU A  39      -2.382  -6.226  10.914  1.00 15.49           C
ATOM    603  CD2 LEU A  39      -1.773  -5.930  13.297  1.00 16.63           C
ATOM    604  H   LEU A  39      -6.466  -6.943  13.143  1.00 15.38           H
ATOM    605  HA  LEU A  39      -5.085  -7.162  10.977  1.00 17.81           H
ATOM    606  HB2 LEU A  39      -4.376  -5.740  12.633  1.00 13.02           H
ATOM    607  HB3 LEU A  39      -4.160  -6.951  13.630  1.00 13.02           H
ATOM    608  HG  LEU A  39      -2.312  -7.657  12.335  1.00 14.32           H
ATOM    609 HD11 LEU A  39      -1.437  -6.286  10.706  1.00 18.58           H
ATOM    610 HD12 LEU A  39      -2.894  -6.767  10.292  1.00 18.58           H
ATOM    611 HD13 LEU A  39      -2.673  -5.301  10.865  1.00 18.58           H
ATOM    612 HD21 LEU A  39      -0.840  -5.978  13.036  1.00 19.96           H
ATOM    613 HD22 LEU A  39      -2.072  -5.007  13.288  1.00 19.96           H
ATOM    614 HD23 LEU A  39      -1.888  -6.308  14.183  1.00 19.96           H
ATOM    615  N   LEU A  40      -4.596  -9.639  12.955  1.00 13.26           N
ATOM    616  CA  LEU A  40      -4.111 -11.014  13.071  1.00  9.01           C
ATOM    617  C   LEU A  40      -4.825 -11.940  12.109  1.00 11.04           C
ATOM    618  O   LEU A  40      -4.196 -12.823  11.521  1.00  8.42           O
ATOM    619  CB  LEU A  40      -4.301 -11.501  14.509  1.00  9.42           C
ATOM    620  CG  LEU A  40      -3.994 -12.994  14.829  1.00 11.41           C
ATOM    621  CD1 LEU A  40      -2.594 -13.407  14.405  1.00 12.47           C
ATOM    622  CD2 LEU A  40      -4.170 -13.239  16.299  1.00 10.40           C
ATOM    623  H   LEU A  40      -4.903  -9.321  13.693  1.00 15.92           H
ATOM    624  HA  LEU A  40      -3.163 -11.036  12.866  1.00 10.81           H
ATOM    625  HB2 LEU A  40      -3.728 -10.967  15.081  1.00 11.30           H
ATOM    626  HB3 LEU A  40      -5.226 -11.345  14.755  1.00 11.30           H
ATOM    627  HG  LEU A  40      -4.627 -13.554  14.355  1.00 13.69           H
ATOM    628 HD11 LEU A  40      -2.460 -14.341  14.629  1.00 14.96           H
ATOM    629 HD12 LEU A  40      -2.505 -13.279  13.448  1.00 14.96           H
ATOM    630 HD13 LEU A  40      -1.947 -12.858  14.875  1.00 14.96           H
ATOM    631 HD21 LEU A  40      -3.977 -14.170  16.489  1.00 12.48           H
ATOM    632 HD22 LEU A  40      -3.560 -12.667  16.790  1.00 12.48           H
ATOM    633 HD23 LEU A  40      -5.086 -13.034  16.545  1.00 12.48           H
ATOM    634  N   ARG A  41      -6.141 -11.750  11.930  1.00 10.98           N
ATOM    635  CA  ARG A  41      -6.891 -12.605  11.019  1.00 10.89           C
ATOM    636  C   ARG A  41      -6.415 -12.417   9.575  1.00 13.79           C
ATOM    637  O   ARG A  41      -6.201 -13.396   8.842  1.00 12.65           O
ATOM    638  CB  ARG A  41      -8.402 -12.335  11.157  1.00 15.13           C
ATOM    639  CG  ARG A  41      -9.290 -13.237  10.287  1.00 16.38           C
ATOM    640  CD  ARG A  41     -10.776 -12.821  10.299  1.00 21.55           C
ATOM    641  NE  ARG A  41     -11.348 -12.814  11.648  1.00 33.87           N
ATOM    642  CZ  ARG A  41     -11.705 -11.718  12.327  1.00 34.03           C
ATOM    643  NH1 ARG A  41     -11.572 -10.518  11.787  1.00 27.30           N
ATOM    644  NH2 ARG A  41     -12.204 -11.830  13.554  1.00 38.83           N1+
ATOM    645  H   ARG A  41      -6.609 -11.143  12.320  1.00 13.17           H
ATOM    646  HA  ARG A  41      -6.734 -13.531  11.262  1.00 13.07           H
ATOM    647  HB2 ARG A  41      -8.659 -12.473  12.083  1.00 18.16           H
ATOM    648  HB3 ARG A  41      -8.578 -11.415  10.903  1.00 18.16           H
ATOM    649  HG2 ARG A  41      -8.977 -13.197   9.370  1.00 19.66           H
ATOM    650  HG3 ARG A  41      -9.232 -14.147  10.617  1.00 19.66           H
ATOM    651  HD2 ARG A  41     -10.857 -11.926   9.934  1.00 25.86           H
ATOM    652  HD3 ARG A  41     -11.285 -13.448   9.761  1.00 25.86           H
ATOM    653  HE  ARG A  41     -11.464 -13.574  12.034  1.00 40.64           H
ATOM    654 HH11 ARG A  41     -11.248 -10.435  10.995  1.00 32.77           H
ATOM    655 HH12 ARG A  41     -11.807  -9.819  12.231  1.00 32.77           H
ATOM    656 HH21 ARG A  41     -12.298 -12.606  13.911  1.00 46.60           H
ATOM    657 HH22 ARG A  41     -12.440 -11.126  13.988  1.00 46.60           H
ATOM    658  N   GLU A  42      -6.183 -11.173   9.165  1.00 10.19           N
ATOM    659  CA  GLU A  42      -5.650 -10.938   7.828  1.00 12.15           C
ATOM    660  C   GLU A  42      -4.242 -11.492   7.696  1.00 16.11           C
ATOM    661  O   GLU A  42      -3.890 -12.047   6.653  1.00 14.69           O
ATOM    662  CB  GLU A  42      -5.666  -9.449   7.476  1.00 11.73           C
ATOM    663  CG  GLU A  42      -7.057  -8.850   7.380  1.00 17.44           C
ATOM    664  CD  GLU A  42      -7.959  -9.653   6.499  1.00 28.90           C
ATOM    665  OE1 GLU A  42      -7.776  -9.629   5.251  1.00 23.85           O
ATOM    666  OE2 GLU A  42      -8.843 -10.327   7.065  1.00 25.91           O1-
ATOM    667  H   GLU A  42      -6.322 -10.463   9.631  1.00 12.23           H
ATOM    668  HA  GLU A  42      -6.211 -11.399   7.185  1.00 14.58           H
ATOM    669  HB2 GLU A  42      -5.181  -8.961   8.161  1.00 14.08           H
ATOM    670  HB3 GLU A  42      -5.232  -9.327   6.617  1.00 14.08           H
ATOM    671  HG2 GLU A  42      -7.451  -8.818   8.266  1.00 20.93           H
ATOM    672  HG3 GLU A  42      -6.993  -7.955   7.011  1.00 20.93           H
ATOM    673  N   LEU A  43      -3.427 -11.378   8.744  1.00 11.39           N
ATOM    674  CA  LEU A  43      -2.102 -11.978   8.683  1.00 11.47           C
ATOM    675  C   LEU A  43      -2.209 -13.469   8.401  1.00 11.68           C
ATOM    676  O   LEU A  43      -1.447 -14.019   7.599  1.00 12.03           O
ATOM    677  CB  LEU A  43      -1.352 -11.759   9.997  1.00 12.64           C
ATOM    678  CG  LEU A  43      -1.029 -10.314  10.402  1.00  9.78           C
ATOM    679  CD1 LEU A  43      -0.245 -10.264  11.726  1.00 12.92           C
ATOM    680  CD2 LEU A  43      -0.238  -9.583   9.297  1.00 14.13           C
ATOM    681  H   LEU A  43      -3.612 -10.972   9.479  1.00 13.66           H
ATOM    682  HA  LEU A  43      -1.594 -11.566   7.967  1.00 13.76           H
ATOM    683  HB2 LEU A  43      -1.884 -12.142  10.713  1.00 15.17           H
ATOM    684  HB3 LEU A  43      -0.508 -12.233   9.942  1.00 15.17           H
ATOM    685  HG  LEU A  43      -1.862  -9.835  10.534  1.00 11.74           H
ATOM    686 HD11 LEU A  43      -0.060  -9.338  11.948  1.00 15.51           H
ATOM    687 HD12 LEU A  43      -0.780 -10.671  12.425  1.00 15.51           H
ATOM    688 HD13 LEU A  43       0.587 -10.751  11.619  1.00 15.51           H
ATOM    689 HD21 LEU A  43      -0.054  -8.677   9.589  1.00 16.95           H
ATOM    690 HD22 LEU A  43       0.594 -10.056   9.140  1.00 16.95           H
ATOM    691 HD23 LEU A  43      -0.769  -9.569   8.486  1.00 16.95           H
ATOM    692  N   SER A  44      -3.177 -14.133   9.027  1.00 10.53           N
ATOM    693  CA  SER A  44      -3.218 -15.588   8.962  1.00 13.05           C
ATOM    694  C   SER A  44      -3.624 -16.065   7.562  1.00 12.70           C
ATOM    695  O   SER A  44      -3.094 -17.067   7.065  1.00 12.27           O
ATOM    696  CB  SER A  44      -4.151 -16.137  10.046  1.00 12.58           C
ATOM    697  OG  SER A  44      -5.525 -15.946   9.766  1.00 11.36           O
ATOM    698  H   SER A  44      -3.808 -13.773   9.486  1.00 12.63           H
ATOM    699  HA  SER A  44      -2.328 -15.931   9.141  1.00 15.66           H
ATOM    700  HB2 SER A  44      -3.987 -17.089  10.139  1.00 15.10           H
ATOM    701  HB3 SER A  44      -3.945 -15.691  10.883  1.00 15.10           H
ATOM    702  HG  SER A  44      -5.692 -15.127   9.690  1.00 13.63           H
ATOM    703  N   THR A  45      -4.522 -15.328   6.895  1.00 11.90           N
ATOM    704  CA  THR A  45      -4.996 -15.730   5.573  1.00 13.04           C
ATOM    705  C   THR A  45      -4.038 -15.296   4.466  1.00 12.88           C
ATOM    706  O   THR A  45      -3.901 -15.983   3.453  1.00  9.57           O
ATOM    707  CB  THR A  45      -6.405 -15.181   5.343  1.00 15.02           C
ATOM    708  OG1 THR A  45      -6.383 -13.750   5.456  1.00 14.27           O
ATOM    709  CG2 THR A  45      -7.412 -15.795   6.345  1.00 16.30           C
ATOM    710  H   THR A  45      -4.867 -14.597   7.187  1.00 14.28           H
ATOM    711  HA  THR A  45      -5.052 -16.698   5.547  1.00 15.65           H
ATOM    712  HB  THR A  45      -6.692 -15.421   4.448  1.00 18.03           H
ATOM    713  HG1 THR A  45      -7.153 -13.440   5.331  1.00 17.12           H
ATOM    714 HG21 THR A  45      -8.299 -15.436   6.185  1.00 19.56           H
ATOM    715 HG22 THR A  45      -7.438 -16.759   6.240  1.00 19.56           H
ATOM    716 HG23 THR A  45      -7.145 -15.583   7.253  1.00 19.56           H
ATOM    717  N   ILE A  46      -3.337 -14.188   4.654  1.00 10.00           N
ATOM    718  CA  ILE A  46      -2.283 -13.817   3.723  1.00 11.98           C
ATOM    719  C   ILE A  46      -1.154 -14.825   3.757  1.00 15.13           C
ATOM    720  O   ILE A  46      -0.615 -15.191   2.706  1.00 11.62           O
ATOM    721  CB  ILE A  46      -1.764 -12.400   4.021  1.00  8.90           C
ATOM    722  CG1 ILE A  46      -2.882 -11.378   3.764  1.00 17.61           C
ATOM    723  CG2 ILE A  46      -0.471 -12.099   3.207  1.00 11.33           C
ATOM    724  CD1 ILE A  46      -2.485  -9.951   4.246  1.00 13.18           C
ATOM    725  H   ILE A  46      -3.450 -13.639   5.306  1.00 12.00           H
ATOM    726  HA  ILE A  46      -2.648 -13.814   2.825  1.00 14.37           H
ATOM    727  HB  ILE A  46      -1.536 -12.359   4.963  1.00 10.68           H
ATOM    728 HG12 ILE A  46      -3.064 -11.337   2.813  1.00 21.13           H
ATOM    729 HG13 ILE A  46      -3.679 -11.650   4.246  1.00 21.13           H
ATOM    730 HG21 ILE A  46      -0.169 -11.201   3.415  1.00 13.60           H
ATOM    731 HG22 ILE A  46       0.213 -12.743   3.450  1.00 13.60           H
ATOM    732 HG23 ILE A  46      -0.670 -12.169   2.260  1.00 13.60           H
ATOM    733 HD11 ILE A  46      -3.218  -9.342   4.065  1.00 15.82           H
ATOM    734 HD12 ILE A  46      -2.305  -9.979   5.199  1.00 15.82           H
ATOM    735 HD13 ILE A  46      -1.691  -9.666   3.767  1.00 15.82           H
ATOM    736  N   LEU A  47      -0.811 -15.335   4.950  1.00 10.00           N
ATOM    737  CA  LEU A  47       0.374 -16.161   5.110  1.00 10.73           C
ATOM    738  C   LEU A  47       0.076 -17.638   5.278  1.00  9.86           C
ATOM    739  O   LEU A  47       1.015 -18.435   5.288  1.00 12.50           O
ATOM    740  CB  LEU A  47       1.212 -15.670   6.300  1.00 11.96           C
ATOM    741  CG  LEU A  47       1.714 -14.242   6.111  1.00 12.79           C
ATOM    742  CD1 LEU A  47       2.451 -13.742   7.354  1.00 12.21           C
ATOM    743  CD2 LEU A  47       2.624 -14.159   4.882  1.00 11.81           C
ATOM    744  H   LEU A  47      -1.254 -15.212   5.677  1.00 12.00           H
ATOM    745  HA  LEU A  47       0.919 -16.066   4.313  1.00 12.88           H
ATOM    746  HB2 LEU A  47       0.667 -15.693   7.102  1.00 14.35           H
ATOM    747  HB3 LEU A  47       1.984 -16.248   6.405  1.00 14.35           H
ATOM    748  HG  LEU A  47       0.954 -13.659   5.959  1.00 15.35           H
ATOM    749 HD11 LEU A  47       2.755 -12.834   7.197  1.00 14.65           H
ATOM    750 HD12 LEU A  47       1.844 -13.761   8.110  1.00 14.65           H
ATOM    751 HD13 LEU A  47       3.211 -14.320   7.525  1.00 14.65           H
ATOM    752 HD21 LEU A  47       2.932 -13.245   4.779  1.00 14.18           H
ATOM    753 HD22 LEU A  47       3.381 -14.752   5.009  1.00 14.18           H
ATOM    754 HD23 LEU A  47       2.120 -14.430   4.098  1.00 14.18           H
ATOM    755  N   GLY A  48      -1.183 -18.020   5.419  1.00 15.26           N
ATOM    756  CA  GLY A  48      -1.551 -19.421   5.465  1.00 13.50           C
ATOM    757  C   GLY A  48      -1.254 -20.139   6.758  1.00 18.81           C
ATOM    758  O   GLY A  48      -0.897 -21.322   6.738  1.00 14.73           O
ATOM    759  H   GLY A  48      -1.849 -17.481   5.491  1.00 18.31           H
ATOM    760  HA2 GLY A  48      -2.504 -19.498   5.297  1.00 16.20           H
ATOM    761  HA3 GLY A  48      -1.086 -19.888   4.754  1.00 16.20           H
ATOM    762  N   PHE A  49      -1.405 -19.480   7.892  1.00 14.86           N
ATOM    763  CA  PHE A  49      -1.217 -20.170   9.162  1.00 18.10           C
ATOM    764  C   PHE A  49      -2.506 -20.202   9.958  1.00 11.88           C
ATOM    765  O   PHE A  49      -3.428 -19.415   9.733  1.00 15.51           O
ATOM    766  CB  PHE A  49      -0.088 -19.570  10.021  1.00 11.59           C
ATOM    767  CG  PHE A  49      -0.285 -18.166  10.474  1.00 13.46           C
ATOM    768  CD1 PHE A  49      -1.010 -17.885  11.618  1.00 17.99           C
ATOM    769  CD2 PHE A  49       0.389 -17.130   9.842  1.00 13.60           C
ATOM    770  CE1 PHE A  49      -1.144 -16.595  12.069  1.00 13.66           C
ATOM    771  CE2 PHE A  49       0.269 -15.846  10.268  1.00 13.59           C
ATOM    772  CZ  PHE A  49      -0.503 -15.558  11.393  1.00 12.80           C
ATOM    773  H   PHE A  49      -1.614 -18.648   7.959  1.00 17.83           H
ATOM    774  HA  PHE A  49      -0.974 -21.090   8.973  1.00 21.73           H
ATOM    775  HB2 PHE A  49       0.015 -20.118  10.815  1.00 13.91           H
ATOM    776  HB3 PHE A  49       0.733 -19.594   9.504  1.00 13.91           H
ATOM    777  HD1 PHE A  49      -1.447 -18.574  12.065  1.00 21.59           H
ATOM    778  HD2 PHE A  49       0.898 -17.312   9.085  1.00 16.32           H
ATOM    779  HE1 PHE A  49      -1.661 -16.414  12.820  1.00 16.40           H
ATOM    780  HE2 PHE A  49       0.702 -15.161   9.813  1.00 16.30           H
ATOM    781  HZ  PHE A  49      -0.588 -14.681  11.692  1.00 15.36           H
ATOM    782  N   THR A  50      -2.564 -21.172  10.867  1.00 16.65           N
ATOM    783  CA  THR A  50      -3.611 -21.260  11.868  1.00 14.43           C
ATOM    784  C   THR A  50      -3.017 -20.850  13.203  1.00 17.05           C
ATOM    785  O   THR A  50      -1.801 -20.913  13.399  1.00 17.24           O
ATOM    786  CB  THR A  50      -4.183 -22.674  11.979  1.00 17.87           C
ATOM    787  OG1 THR A  50      -3.148 -23.603  12.349  1.00 19.34           O
ATOM    788  CG2 THR A  50      -4.777 -23.081  10.648  1.00 22.53           C
ATOM    789  H   THR A  50      -1.987 -21.808  10.922  1.00 19.98           H
ATOM    790  HA  THR A  50      -4.330 -20.649  11.645  1.00 17.32           H
ATOM    791  HB  THR A  50      -4.886 -22.688  12.648  1.00 21.44           H
ATOM    792  HG1 THR A  50      -2.818 -23.385  13.091  1.00 23.20           H
ATOM    793 HG21 THR A  50      -5.143 -23.977  10.709  1.00 27.04           H
ATOM    794 HG22 THR A  50      -5.486 -22.467  10.400  1.00 27.04           H
ATOM    795 HG23 THR A  50      -4.092 -23.066   9.962  1.00 27.04           H
ATOM    796  N   TYR A  51      -3.879 -20.448  14.135  1.00 15.01           N
ATOM    797  CA  TYR A  51      -3.356 -19.831  15.351  1.00 12.70           C
ATOM    798  C   TYR A  51      -4.367 -19.934  16.481  1.00 11.56           C
ATOM    799  O   TYR A  51      -5.566 -20.076  16.262  1.00 13.20           O
ATOM    800  CB  TYR A  51      -2.984 -18.366  15.090  1.00  9.39           C
ATOM    801  CG  TYR A  51      -4.141 -17.490  14.698  1.00 13.54           C
ATOM    802  CD1 TYR A  51      -4.828 -16.723  15.636  1.00 13.76           C
ATOM    803  CD2 TYR A  51      -4.558 -17.433  13.386  1.00 12.71           C
ATOM    804  CE1 TYR A  51      -5.911 -15.915  15.261  1.00 12.42           C
ATOM    805  CE2 TYR A  51      -5.596 -16.629  13.003  1.00 14.18           C
ATOM    806  CZ  TYR A  51      -6.284 -15.872  13.925  1.00 15.39           C
ATOM    807  OH  TYR A  51      -7.344 -15.079  13.463  1.00 14.41           O
ATOM    808  H   TYR A  51      -4.735 -20.516  14.092  1.00 18.02           H
ATOM    809  HA  TYR A  51      -2.552 -20.301  15.624  1.00 15.24           H
ATOM    810  HB2 TYR A  51      -2.595 -17.996  15.897  1.00 11.27           H
ATOM    811  HB3 TYR A  51      -2.334 -18.335  14.370  1.00 11.27           H
ATOM    812  HD1 TYR A  51      -4.569 -16.754  16.529  1.00 16.52           H
ATOM    813  HD2 TYR A  51      -4.107 -17.930  12.743  1.00 15.26           H
ATOM    814  HE1 TYR A  51      -6.358 -15.400  15.894  1.00 14.91           H
ATOM    815  HE2 TYR A  51      -5.854 -16.608  12.109  1.00 17.02           H
ATOM    816  HH  TYR A  51      -7.690 -14.661  14.104  1.00 17.29           H
ATOM    817  N   GLU A  52      -3.863 -19.848  17.692  1.00 13.48           N
ATOM    818  CA  GLU A  52      -4.693 -19.703  18.880  1.00 11.35           C
ATOM    819  C   GLU A  52      -4.266 -18.450  19.617  1.00 13.18           C
ATOM    820  O   GLU A  52      -3.086 -18.298  19.938  1.00 15.17           O
ATOM    821  CB  GLU A  52      -4.563 -20.907  19.808  1.00 12.88           C
ATOM    822  CG  GLU A  52      -5.546 -20.827  20.957  1.00 13.58           C
ATOM    823  CD  GLU A  52      -5.273 -21.855  22.078  1.00 23.09           C
ATOM    824  OE1 GLU A  52      -6.201 -22.108  22.879  1.00 22.45           O
ATOM    825  OE2 GLU A  52      -4.137 -22.380  22.168  1.00 21.87           O1-
ATOM    826  H   GLU A  52      -3.021 -19.870  17.862  1.00 16.18           H
ATOM    827  HA  GLU A  52      -5.623 -19.610  18.621  1.00 13.62           H
ATOM    828  HB2 GLU A  52      -4.744 -21.718  19.307  1.00 15.46           H
ATOM    829  HB3 GLU A  52      -3.666 -20.932  20.176  1.00 15.46           H
ATOM    830  HG2 GLU A  52      -5.499 -19.941  21.348  1.00 16.29           H
ATOM    831  HG3 GLU A  52      -6.440 -20.990  20.616  1.00 16.29           H
ATOM    832  N   ILE A  53      -5.229 -17.567  19.894  1.00 13.32           N
ATOM    833  CA  ILE A  53      -5.004 -16.384  20.726  1.00 11.98           C
ATOM    834  C   ILE A  53      -4.918 -16.799  22.188  1.00 16.48           C
ATOM    835  O   ILE A  53      -5.760 -17.564  22.672  1.00 13.83           O
ATOM    836  CB  ILE A  53      -6.134 -15.361  20.501  1.00 10.12           C
ATOM    837  CG1 ILE A  53      -6.120 -14.877  19.045  1.00 10.10           C
ATOM    838  CG2 ILE A  53      -5.986 -14.148  21.409  1.00 13.78           C
ATOM    839  CD1 ILE A  53      -7.394 -14.236  18.614  1.00 16.15           C
ATOM    840  H   ILE A  53      -6.037 -17.634  19.606  1.00 15.98           H
ATOM    841  HA  ILE A  53      -4.163 -15.970  20.475  1.00 14.37           H
ATOM    842  HB  ILE A  53      -6.985 -15.788  20.682  1.00 12.14           H
ATOM    843 HG12 ILE A  53      -5.409 -14.225  18.939  1.00 12.12           H
ATOM    844 HG13 ILE A  53      -5.958 -15.637  18.464  1.00 12.12           H
ATOM    845 HG21 ILE A  53      -6.716 -13.533  21.234  1.00 16.54           H
ATOM    846 HG22 ILE A  53      -6.015 -14.441  22.333  1.00 16.54           H
ATOM    847 HG23 ILE A  53      -5.138 -13.716  21.224  1.00 16.54           H
ATOM    848 HD11 ILE A  53      -7.310 -13.958  17.688  1.00 19.38           H
ATOM    849 HD12 ILE A  53      -8.116 -14.878  18.702  1.00 19.38           H
ATOM    850 HD13 ILE A  53      -7.566 -13.465  19.177  1.00 19.38           H
ATOM    851  N   ARG A  54      -3.911 -16.273  22.899  1.00  9.63           N
ATOM    852  CA  ARG A  54      -3.830 -16.323  24.349  1.00 14.65           C
ATOM    853  C   ARG A  54      -3.514 -14.953  24.911  1.00 11.81           C
ATOM    854  O   ARG A  54      -2.939 -14.101  24.224  1.00 13.80           O
ATOM    855  CB  ARG A  54      -2.739 -17.295  24.814  1.00 19.98           C
ATOM    856  CG  ARG A  54      -3.053 -18.704  24.407  1.00 22.72           C
ATOM    857  CD  ARG A  54      -1.937 -19.637  24.755  1.00 24.83           C
ATOM    858  NE  ARG A  54      -2.316 -20.996  24.411  1.00 20.60           N
ATOM    859  CZ  ARG A  54      -1.632 -22.071  24.760  1.00 25.49           C
ATOM    860  NH1 ARG A  54      -0.517 -21.950  25.467  1.00 22.18           N
ATOM    861  NH2 ARG A  54      -2.082 -23.267  24.413  1.00 24.53           N1+
ATOM    862  H   ARG A  54      -3.242 -15.868  22.541  1.00 11.56           H
ATOM    863  HA  ARG A  54      -4.680 -16.617  24.712  1.00 17.58           H
ATOM    864  HB2 ARG A  54      -1.893 -17.043  24.413  1.00 23.97           H
ATOM    865  HB3 ARG A  54      -2.675 -17.265  25.782  1.00 23.97           H
ATOM    866  HG2 ARG A  54      -3.852 -19.000  24.870  1.00 27.27           H
ATOM    867  HG3 ARG A  54      -3.189 -18.737  23.447  1.00 27.27           H
ATOM    868  HD2 ARG A  54      -1.144 -19.399  24.250  1.00 29.79           H
ATOM    869  HD3 ARG A  54      -1.762 -19.595  25.708  1.00 29.79           H
ATOM    870  HE  ARG A  54      -3.034 -21.109  23.950  1.00 24.72           H
ATOM    871 HH11 ARG A  54      -0.235 -21.171  25.696  1.00 26.62           H
ATOM    872 HH12 ARG A  54      -0.073 -22.651  25.693  1.00 26.62           H
ATOM    873 HH21 ARG A  54      -2.805 -23.338  23.953  1.00 29.43           H
ATOM    874 HH22 ARG A  54      -1.641 -23.972  24.630  1.00 29.43           H
ATOM    875  N   LEU A  55      -3.976 -14.714  26.138  1.00  9.40           N
ATOM    876  CA  LEU A  55      -3.651 -13.479  26.840  1.00 12.92           C
ATOM    877  C   LEU A  55      -2.378 -13.672  27.652  1.00 10.54           C
ATOM    878  O   LEU A  55      -2.286 -14.599  28.459  1.00 12.12           O
ATOM    879  CB  LEU A  55      -4.808 -13.040  27.744  1.00 11.87           C
ATOM    880  CG  LEU A  55      -6.082 -12.662  27.014  1.00 13.58           C
ATOM    881  CD1 LEU A  55      -7.271 -12.627  27.972  1.00 12.86           C
ATOM    882  CD2 LEU A  55      -5.875 -11.348  26.272  1.00  9.86           C
ATOM    883  H   LEU A  55      -4.479 -15.251  26.584  1.00 11.28           H
ATOM    884  HA  LEU A  55      -3.492 -12.777  26.190  1.00 15.51           H
ATOM    885  HB2 LEU A  55      -5.022 -13.769  28.347  1.00 14.25           H
ATOM    886  HB3 LEU A  55      -4.524 -12.267  28.255  1.00 14.25           H
ATOM    887  HG  LEU A  55      -6.267 -13.344  26.349  1.00 16.29           H
ATOM    888 HD11 LEU A  55      -8.068 -12.383  27.476  1.00 15.43           H
ATOM    889 HD12 LEU A  55      -7.383 -13.505  28.368  1.00 15.43           H
ATOM    890 HD13 LEU A  55      -7.098 -11.971  28.665  1.00 15.43           H
ATOM    891 HD21 LEU A  55      -6.694 -11.114  25.809  1.00 11.83           H
ATOM    892 HD22 LEU A  55      -5.648 -10.656  26.913  1.00 11.83           H
ATOM    893 HD23 LEU A  55      -5.153 -11.456  25.633  1.00 11.83           H
ATOM    894  N   VAL A  56      -1.422 -12.767  27.457  1.00 12.54           N
ATOM    895  CA  VAL A  56      -0.158 -12.770  28.184  1.00 11.09           C
ATOM    896  C   VAL A  56      -0.416 -13.007  29.663  1.00 12.46           C
ATOM    897  O   VAL A  56      -1.200 -12.311  30.305  1.00 12.00           O
ATOM    898  CB  VAL A  56       0.642 -11.479  27.927  1.00 12.04           C
ATOM    899  CG1 VAL A  56      -0.110 -10.212  28.390  1.00  9.52           C
ATOM    900  CG2 VAL A  56       2.018 -11.573  28.559  1.00 10.67           C
ATOM    901  H   VAL A  56      -1.487 -12.123  26.891  1.00 15.05           H
ATOM    902  HA  VAL A  56       0.378 -13.511  27.861  1.00 13.30           H
ATOM    903  HB  VAL A  56       0.775 -11.395  26.970  1.00 14.44           H
ATOM    904 HG11 VAL A  56       0.438  -9.434  28.205  1.00 11.43           H
ATOM    905 HG12 VAL A  56      -0.949 -10.149  27.907  1.00 11.43           H
ATOM    906 HG13 VAL A  56      -0.281 -10.278  29.343  1.00 11.43           H
ATOM    907 HG21 VAL A  56       2.502 -10.750  28.384  1.00 12.81           H
ATOM    908 HG22 VAL A  56       1.918 -11.702  29.515  1.00 12.81           H
ATOM    909 HG23 VAL A  56       2.492 -12.325  28.171  1.00 12.81           H
ATOM    910  N   GLU A  57       0.227 -14.031  30.209  1.00 13.34           N
ATOM    911  CA  GLU A  57      -0.183 -14.527  31.508  1.00 16.25           C
ATOM    912  C   GLU A  57       0.042 -13.495  32.609  1.00 13.69           C
ATOM    913  O   GLU A  57      -0.774 -13.375  33.530  1.00 14.60           O
ATOM    914  CB  GLU A  57       0.578 -15.811  31.812  1.00 14.50           C
ATOM    915  CG  GLU A  57       0.255 -16.400  33.196  1.00 19.49           C
ATOM    916  CD  GLU A  57      -1.012 -17.223  33.195  1.00 28.32           C
ATOM    917  OE1 GLU A  57      -1.573 -17.476  32.095  1.00 22.47           O
ATOM    918  OE2 GLU A  57      -1.446 -17.603  34.303  1.00 32.33           O1-
ATOM    919  H   GLU A  57       0.891 -14.447  29.854  1.00 16.01           H
ATOM    920  HA  GLU A  57      -1.130 -14.737  31.483  1.00 19.50           H
ATOM    921  HB2 GLU A  57       0.349 -16.477  31.145  1.00 17.40           H
ATOM    922  HB3 GLU A  57       1.529 -15.627  31.781  1.00 17.40           H
ATOM    923  HG2 GLU A  57       0.986 -16.973  33.474  1.00 23.38           H
ATOM    924  HG3 GLU A  57       0.142 -15.674  33.829  1.00 23.38           H
ATOM    925  N   ASP A  58       1.152 -12.759  32.545  1.00 13.37           N
ATOM    926  CA  ASP A  58       1.501 -11.820  33.591  1.00 11.78           C
ATOM    927  C   ASP A  58       0.990 -10.418  33.341  1.00 14.45           C
ATOM    928  O   ASP A  58       1.305  -9.536  34.134  1.00 12.56           O
ATOM    929  CB  ASP A  58       3.020 -11.767  33.808  1.00 13.69           C
ATOM    930  CG  ASP A  58       3.786 -11.044  32.699  1.00 14.70           C
ATOM    931  OD1 ASP A  58       3.194 -10.636  31.692  1.00 12.02           O
ATOM    932  OD2 ASP A  58       5.018 -10.903  32.861  1.00 13.47           O1-
ATOM    933  H   ASP A  58       1.718 -12.791  31.899  1.00 16.04           H
ATOM    934  HA  ASP A  58       1.102 -12.127  34.419  1.00 14.14           H
ATOM    935  HB2 ASP A  58       3.199 -11.303  34.641  1.00 16.42           H
ATOM    936  HB3 ASP A  58       3.359 -12.674  33.858  1.00 16.42           H
ATOM    937  N   GLY A  59       0.211 -10.203  32.284  1.00 11.21           N
ATOM    938  CA  GLY A  59      -0.424  -8.920  32.028  1.00 14.90           C
ATOM    939  C   GLY A  59       0.506  -7.767  31.669  1.00 14.06           C
ATOM    940  O   GLY A  59       0.150  -6.608  31.904  1.00 12.94           O
ATOM    941  H   GLY A  59       0.032 -10.800  31.690  1.00 13.45           H
ATOM    942  HA2 GLY A  59      -1.055  -9.026  31.299  1.00 17.88           H
ATOM    943  HA3 GLY A  59      -0.925  -8.659  32.817  1.00 17.88           H
ATOM    944  N   LYS A  60       1.676  -8.043  31.097  1.00 12.10           N
ATOM    945  CA  LYS A  60       2.673  -7.016  30.832  1.00 11.45           C
ATOM    946  C   LYS A  60       3.111  -7.033  29.371  1.00 13.10           C
ATOM    947  O   LYS A  60       3.054  -8.072  28.695  1.00 11.04           O
ATOM    948  CB  LYS A  60       3.908  -7.195  31.721  1.00 13.20           C
ATOM    949  CG  LYS A  60       3.658  -7.218  33.279  1.00 19.06           C
ATOM    950  CD  LYS A  60       3.724  -5.897  33.942  1.00 33.31           C
ATOM    951  CE  LYS A  60       3.625  -6.043  35.496  1.00 36.92           C
ATOM    952  NZ  LYS A  60       4.782  -6.792  36.101  1.00 40.96           N1+
ATOM    953  H   LYS A  60       1.917  -8.830  30.850  1.00 14.52           H
ATOM    954  HA  LYS A  60       2.290  -6.145  31.021  1.00 13.74           H
ATOM    955  HB2 LYS A  60       4.332  -8.035  31.485  1.00 15.84           H
ATOM    956  HB3 LYS A  60       4.520  -6.465  31.539  1.00 15.84           H
ATOM    957  HG2 LYS A  60       2.775  -7.584  33.444  1.00 22.87           H
ATOM    958  HG3 LYS A  60       4.328  -7.786  33.691  1.00 22.87           H
ATOM    959  HD2 LYS A  60       4.569  -5.471  33.728  1.00 39.97           H
ATOM    960  HD3 LYS A  60       2.983  -5.348  33.640  1.00 39.97           H
ATOM    961  HE2 LYS A  60       3.602  -5.159  35.893  1.00 44.31           H
ATOM    962  HE3 LYS A  60       2.812  -6.525  35.714  1.00 44.31           H
ATOM    963  HZ1 LYS A  60       4.679  -6.848  36.983  1.00 49.16           H
ATOM    964  HZ2 LYS A  60       4.823  -7.613  35.761  1.00 49.16           H
ATOM    965  HZ3 LYS A  60       5.544  -6.367  35.925  1.00 49.16           H
ATOM    966  N   TYR A  61       3.567  -5.875  28.889  1.00 14.49           N
ATOM    967  CA  TYR A  61       4.055  -5.781  27.508  1.00 10.63           C
ATOM    968  C   TYR A  61       5.485  -6.302  27.411  1.00 12.73           C
ATOM    969  O   TYR A  61       5.766  -7.210  26.624  1.00 12.41           O
ATOM    970  CB  TYR A  61       3.938  -4.343  26.985  1.00  9.74           C
ATOM    971  CG  TYR A  61       2.505  -3.975  26.643  1.00 10.02           C
ATOM    972  CD1 TYR A  61       1.556  -3.769  27.631  1.00 10.51           C
ATOM    973  CD2 TYR A  61       2.102  -3.876  25.322  1.00 12.38           C
ATOM    974  CE1 TYR A  61       0.231  -3.480  27.299  1.00 10.57           C
ATOM    975  CE2 TYR A  61       0.805  -3.560  24.983  1.00 13.19           C
ATOM    976  CZ  TYR A  61      -0.129  -3.360  25.962  1.00  9.68           C
ATOM    977  OH  TYR A  61      -1.436  -3.071  25.598  1.00 12.26           O
ATOM    978  H   TYR A  61       3.605  -5.139  29.332  1.00 17.38           H
ATOM    979  HA  TYR A  61       3.499  -6.343  26.946  1.00 12.76           H
ATOM    980  HB2 TYR A  61       4.254  -3.729  27.666  1.00 11.69           H
ATOM    981  HB3 TYR A  61       4.473  -4.252  26.180  1.00 11.69           H
ATOM    982  HD1 TYR A  61       1.799  -3.850  28.525  1.00 12.61           H
ATOM    983  HD2 TYR A  61       2.727  -4.009  24.647  1.00 14.85           H
ATOM    984  HE1 TYR A  61      -0.398  -3.335  27.968  1.00 12.68           H
ATOM    985  HE2 TYR A  61       0.560  -3.498  24.088  1.00 15.83           H
ATOM    986  HH  TYR A  61      -1.499  -3.031  24.762  1.00 14.71           H
ATOM    987  N   GLY A  62       6.395  -5.774  28.231  1.00 10.86           N
ATOM    988  CA  GLY A  62       7.761  -6.251  28.204  1.00 14.00           C
ATOM    989  C   GLY A  62       8.775  -5.194  28.585  1.00 13.82           C
ATOM    990  O   GLY A  62       9.042  -4.246  27.827  1.00 12.48           O
ATOM    991  H   GLY A  62       6.243  -5.148  28.801  1.00 13.03           H
ATOM    992  HA2 GLY A  62       7.852  -6.996  28.819  1.00 16.80           H
ATOM    993  HA3 GLY A  62       7.972  -6.566  27.311  1.00 16.80           H
ATOM    994  N   ALA A  63       9.319  -5.350  29.793  1.00 12.42           N
ATOM    995  CA  ALA A  63      10.378  -4.503  30.314  1.00 14.51           C
ATOM    996  C   ALA A  63      11.380  -5.387  31.046  1.00 15.37           C
ATOM    997  O   ALA A  63      11.075  -6.511  31.448  1.00 13.81           O
ATOM    998  CB  ALA A  63       9.838  -3.438  31.268  1.00 17.40           C
ATOM    999  H   ALA A  63       9.077  -5.964  30.344  1.00 14.91           H
ATOM   1000  HA  ALA A  63      10.832  -4.061  29.580  1.00 17.41           H
ATOM   1001  HB1 ALA A  63      10.578  -2.899  31.589  1.00 20.88           H
ATOM   1002  HB2 ALA A  63       9.204  -2.880  30.791  1.00 20.88           H
ATOM   1003  HB3 ALA A  63       9.399  -3.876  32.013  1.00 20.88           H
ATOM   1004  N   GLN A  64      12.572  -4.851  31.228  1.00 17.20           N
ATOM   1005  CA  GLN A  64      13.644  -5.539  31.919  1.00 14.96           C
ATOM   1006  C   GLN A  64      13.784  -4.984  33.333  1.00 20.19           C
ATOM   1007  O   GLN A  64      13.823  -3.767  33.542  1.00 17.42           O
ATOM   1008  CB  GLN A  64      14.954  -5.382  31.143  1.00 21.40           C
ATOM   1009  CG  GLN A  64      16.145  -6.101  31.765  1.00 23.10           C
ATOM   1010  CD  GLN A  64      17.355  -6.143  30.832  1.00 21.98           C
ATOM   1011  OE1 GLN A  64      17.655  -5.169  30.162  1.00 26.15           O
ATOM   1012  NE2 GLN A  64      18.037  -7.277  30.793  1.00 22.26           N
ATOM   1013  H   GLN A  64      12.791  -4.066  30.953  1.00 20.63           H
ATOM   1014  HA  GLN A  64      13.435  -6.484  31.979  1.00 17.95           H
ATOM   1015  HB2 GLN A  64      14.830  -5.737  30.249  1.00 25.68           H
ATOM   1016  HB3 GLN A  64      15.174  -4.438  31.093  1.00 25.68           H
ATOM   1017  HG2 GLN A  64      16.407  -5.638  32.576  1.00 27.72           H
ATOM   1018  HG3 GLN A  64      15.892  -7.015  31.971  1.00 27.72           H
ATOM   1019 HE21 GLN A  64      17.791  -7.944  31.277  1.00 26.71           H
ATOM   1020 HE22 GLN A  64      18.725  -7.347  30.282  1.00 26.71           H
ATOM   1021  N   ASP A  65      13.813  -5.881  34.299  1.00 20.33           N
ATOM   1022  CA  ASP A  65      13.917  -5.487  35.698  1.00 23.56           C
ATOM   1023  C   ASP A  65      15.245  -4.778  35.966  1.00 22.88           C
ATOM   1024  O   ASP A  65      16.316  -5.261  35.589  1.00 22.58           O
ATOM   1025  CB  ASP A  65      13.759  -6.733  36.571  1.00 22.44           C
ATOM   1026  CG  ASP A  65      13.729  -6.432  38.066  1.00 25.43           C
ATOM   1027  OD1 ASP A  65      14.701  -5.892  38.617  1.00 24.52           O
ATOM   1028  OD2 ASP A  65      12.721  -6.776  38.687  1.00 29.51           O1-
ATOM   1029  H   ASP A  65      13.773  -6.731  34.175  1.00 24.39           H
ATOM   1030  HA  ASP A  65      13.197  -4.873  35.912  1.00 28.27           H
ATOM   1031  HB2 ASP A  65      12.927  -7.174  36.339  1.00 26.93           H
ATOM   1032  HB3 ASP A  65      14.506  -7.330  36.403  1.00 26.93           H
ATOM   1033  N   ASP A  66      15.163  -3.611  36.613  1.00 28.59           N
ATOM   1034  CA  ASP A  66      16.355  -2.842  36.979  1.00 31.38           C
ATOM   1035  C   ASP A  66      17.304  -3.640  37.874  1.00 22.06           C
ATOM   1036  O   ASP A  66      18.530  -3.517  37.763  1.00 29.34           O
ATOM   1037  CB  ASP A  66      15.934  -1.567  37.708  1.00 35.48           C
ATOM   1038  CG  ASP A  66      15.157  -0.631  36.821  1.00 44.13           C
ATOM   1039  OD1 ASP A  66      15.537  -0.501  35.624  1.00 37.62           O
ATOM   1040  OD2 ASP A  66      14.174  -0.034  37.323  1.00 38.01           O1-
ATOM   1041  H   ASP A  66      14.423  -3.242  36.851  1.00 34.31           H
ATOM   1042  HA  ASP A  66      16.835  -2.590  36.174  1.00 37.65           H
ATOM   1043  HB2 ASP A  66      15.372  -1.804  38.462  1.00 42.57           H
ATOM   1044  HB3 ASP A  66      16.727  -1.101  38.017  1.00 42.57           H
ATOM   1045  N   VAL A  67      16.758  -4.451  38.768  1.00 21.30           N
ATOM   1046  CA  VAL A  67      17.596  -5.150  39.740  1.00 28.94           C
ATOM   1047  C   VAL A  67      18.217  -6.411  39.138  1.00 23.70           C
ATOM   1048  O   VAL A  67      19.442  -6.546  39.100  1.00 18.85           O
ATOM   1049  CB  VAL A  67      16.779  -5.466  41.000  1.00 29.37           C
ATOM   1050  CG1 VAL A  67      17.569  -6.418  41.935  1.00 28.45           C
ATOM   1051  CG2 VAL A  67      16.445  -4.169  41.695  1.00 29.52           C
ATOM   1052  H   VAL A  67      15.917  -4.614  38.837  1.00 25.56           H
ATOM   1053  HA  VAL A  67      18.323  -4.563  40.001  1.00 34.73           H
ATOM   1054  HB  VAL A  67      15.950  -5.902  40.747  1.00 35.24           H
ATOM   1055 HG11 VAL A  67      17.033  -6.602  42.723  1.00 34.14           H
ATOM   1056 HG12 VAL A  67      17.756  -7.243  41.461  1.00 34.14           H
ATOM   1057 HG13 VAL A  67      18.400  -5.989  42.193  1.00 34.14           H
ATOM   1058 HG21 VAL A  67      15.929  -4.363  42.492  1.00 35.42           H
ATOM   1059 HG22 VAL A  67      17.270  -3.719  41.935  1.00 35.42           H
ATOM   1060 HG23 VAL A  67      15.928  -3.613  41.092  1.00 35.42           H
ATOM   1061  N   ASN A  68      17.383  -7.351  38.676  1.00 22.29           N
ATOM   1062  CA  ASN A  68      17.834  -8.691  38.324  1.00 23.20           C
ATOM   1063  C   ASN A  68      17.913  -8.949  36.824  1.00 20.39           C
ATOM   1064  O   ASN A  68      18.239 -10.082  36.429  1.00 18.94           O
ATOM   1065  CB  ASN A  68      16.911  -9.747  38.961  1.00 20.25           C
ATOM   1066  CG  ASN A  68      15.482  -9.647  38.479  1.00 25.86           C
ATOM   1067  OD1 ASN A  68      15.201  -9.318  37.316  1.00 22.39           O
ATOM   1068  ND2 ASN A  68      14.567  -9.866  39.392  1.00 36.37           N
ATOM   1069  H   ASN A  68      16.540  -7.229  38.559  1.00 26.75           H
ATOM   1070  HA  ASN A  68      18.724  -8.821  38.688  1.00 27.84           H
ATOM   1071  HB2 ASN A  68      17.241 -10.632  38.737  1.00 24.30           H
ATOM   1072  HB3 ASN A  68      16.912  -9.627  39.924  1.00 24.30           H
ATOM   1073 HD21 ASN A  68      13.734  -9.824  39.184  1.00 43.64           H
ATOM   1074 HD22 ASN A  68      14.801 -10.051  40.199  1.00 43.64           H
ATOM   1075  N   GLY A  69      17.635  -7.948  35.987  1.00 14.80           N
ATOM   1076  CA  GLY A  69      17.749  -8.080  34.541  1.00 27.02           C
ATOM   1077  C   GLY A  69      16.741  -8.981  33.861  1.00 20.57           C
ATOM   1078  O   GLY A  69      16.862  -9.247  32.655  1.00 22.43           O
ATOM   1079  H   GLY A  69      17.374  -7.169  36.242  1.00 17.77           H
ATOM   1080  HA2 GLY A  69      17.669  -7.198  34.144  1.00 32.42           H
ATOM   1081  HA3 GLY A  69      18.634  -8.418  34.331  1.00 32.42           H
ATOM   1082  N   GLN A  70      15.751  -9.465  34.571  1.00 17.90           N
ATOM   1083  CA  GLN A  70      14.795 -10.374  33.960  1.00 20.11           C
ATOM   1084  C   GLN A  70      13.792  -9.580  33.111  1.00 18.10           C
ATOM   1085  O   GLN A  70      13.328  -8.512  33.511  1.00 15.61           O
ATOM   1086  CB  GLN A  70      14.061 -11.177  35.034  1.00 21.75           C
ATOM   1087  CG  GLN A  70      14.933 -12.217  35.744  1.00 27.18           C
ATOM   1088  CD  GLN A  70      15.253 -13.392  34.838  1.00 29.86           C
ATOM   1089  OE1 GLN A  70      14.436 -14.306  34.672  1.00 38.12           O
ATOM   1090  NE2 GLN A  70      16.432 -13.371  34.247  1.00 24.51           N
ATOM   1091  H   GLN A  70      15.605  -9.290  35.401  1.00 21.48           H
ATOM   1092  HA  GLN A  70      15.264 -10.994  33.380  1.00 24.13           H
ATOM   1093  HB2 GLN A  70      13.725 -10.564  35.706  1.00 26.10           H
ATOM   1094  HB3 GLN A  70      13.320 -11.647  34.619  1.00 26.10           H
ATOM   1095  HG2 GLN A  70      15.768 -11.803  36.011  1.00 32.62           H
ATOM   1096  HG3 GLN A  70      14.460 -12.553  36.521  1.00 32.62           H
ATOM   1097 HE21 GLN A  70      16.971 -12.715  34.386  1.00 29.41           H
ATOM   1098 HE22 GLN A  70      16.663 -14.014  33.724  1.00 29.41           H
ATOM   1099  N   TRP A  71      13.512 -10.084  31.917  1.00 16.05           N
ATOM   1100  CA  TRP A  71      12.435  -9.569  31.079  1.00 16.40           C
ATOM   1101  C   TRP A  71      11.089 -10.160  31.483  1.00 18.53           C
ATOM   1102  O   TRP A  71      11.012 -11.290  31.971  1.00 17.02           O
ATOM   1103  CB  TRP A  71      12.725  -9.890  29.610  1.00 16.10           C
ATOM   1104  CG  TRP A  71      13.711  -8.947  29.002  1.00 13.66           C
ATOM   1105  CD1 TRP A  71      15.074  -9.088  28.972  1.00 17.80           C
ATOM   1106  CD2 TRP A  71      13.423  -7.709  28.358  1.00 15.19           C
ATOM   1107  NE1 TRP A  71      15.639  -8.021  28.339  1.00 18.36           N
ATOM   1108  CE2 TRP A  71      14.648  -7.157  27.951  1.00 20.17           C
ATOM   1109  CE3 TRP A  71      12.247  -7.005  28.091  1.00 18.62           C
ATOM   1110  CZ2 TRP A  71      14.731  -5.946  27.290  1.00 20.62           C
ATOM   1111  CZ3 TRP A  71      12.332  -5.796  27.426  1.00 14.10           C
ATOM   1112  CH2 TRP A  71      13.560  -5.281  27.028  1.00 17.07           C
ATOM   1113  H   TRP A  71      13.940 -10.740  31.561  1.00 19.27           H
ATOM   1114  HA  TRP A  71      12.386  -8.605  31.176  1.00 19.68           H
ATOM   1115  HB2 TRP A  71      13.088 -10.787  29.547  1.00 19.32           H
ATOM   1116  HB3 TRP A  71      11.900  -9.829  29.104  1.00 19.32           H
ATOM   1117  HD1 TRP A  71      15.543  -9.812  29.319  1.00 21.36           H
ATOM   1118  HE1 TRP A  71      16.481  -7.910  28.202  1.00 22.04           H
ATOM   1119  HE3 TRP A  71      11.421  -7.348  28.346  1.00 22.34           H
ATOM   1120  HZ2 TRP A  71      15.552  -5.596  27.027  1.00 24.74           H
ATOM   1121  HZ3 TRP A  71      11.554  -5.323  27.234  1.00 16.92           H
ATOM   1122  HH2 TRP A  71      13.589  -4.464  26.586  1.00 20.48           H
ATOM   1123  N   ASN A  72      10.014  -9.380  31.264  1.00 16.17           N
ATOM   1124  CA  ASN A  72       8.653  -9.830  31.540  1.00 15.07           C
ATOM   1125  C   ASN A  72       7.760  -9.670  30.301  1.00 13.52           C
ATOM   1126  O   ASN A  72       8.212  -9.345  29.201  1.00 11.60           O
ATOM   1127  CB  ASN A  72       8.053  -9.109  32.768  1.00 15.09           C
ATOM   1128  CG  ASN A  72       7.921  -7.598  32.597  1.00 14.14           C
ATOM   1129  OD1 ASN A  72       7.902  -7.071  31.496  1.00 12.84           O
ATOM   1130  ND2 ASN A  72       7.816  -6.898  33.720  1.00 18.66           N
ATOM   1131  H   ASN A  72      10.056  -8.579  30.952  1.00 19.40           H
ATOM   1132  HA  ASN A  72       8.684 -10.777  31.750  1.00 18.09           H
ATOM   1133  HB2 ASN A  72       7.168  -9.466  32.938  1.00 18.11           H
ATOM   1134  HB3 ASN A  72       8.625  -9.271  33.535  1.00 18.11           H
ATOM   1135 HD21 ASN A  72       7.739  -6.043  33.687  1.00 22.40           H
ATOM   1136 HD22 ASN A  72       7.825  -7.301  34.480  1.00 22.40           H
ATOM   1137  N   GLY A  73       6.481  -9.994  30.489  1.00 12.07           N
ATOM   1138  CA  GLY A  73       5.453  -9.675  29.535  1.00 13.55           C
ATOM   1139  C   GLY A  73       5.505 -10.499  28.248  1.00 12.94           C
ATOM   1140  O   GLY A  73       6.056 -11.613  28.182  1.00 10.48           O
ATOM   1141  H   GLY A  73       6.190 -10.410  31.183  1.00 14.49           H
ATOM   1142  HA2 GLY A  73       4.586  -9.815  29.947  1.00 16.26           H
ATOM   1143  HA3 GLY A  73       5.524  -8.738  29.295  1.00 16.26           H
ATOM   1144  N   MET A  74       4.909  -9.917  27.194  1.00 15.48           N
ATOM   1145  CA  MET A  74       4.911 -10.583  25.897  1.00 10.83           C
ATOM   1146  C   MET A  74       6.337 -10.756  25.380  1.00 11.87           C
ATOM   1147  O   MET A  74       6.659 -11.778  24.743  1.00 11.94           O
ATOM   1148  CB  MET A  74       4.032  -9.812  24.911  1.00  9.06           C
ATOM   1149  CG  MET A  74       2.580  -9.825  25.283  1.00  9.51           C
ATOM   1150  SD  MET A  74       1.541  -8.944  24.124  1.00 10.98           S
ATOM   1151  CE  MET A  74       1.775  -7.293  24.788  1.00 10.48           C
ATOM   1152  H   MET A  74       4.509  -9.156  27.210  1.00 18.58           H
ATOM   1153  HA  MET A  74       4.518 -11.463  26.006  1.00 12.99           H
ATOM   1154  HB2 MET A  74       4.326  -8.887  24.885  1.00 10.87           H
ATOM   1155  HB3 MET A  74       4.120 -10.212  24.032  1.00 10.87           H
ATOM   1156  HG2 MET A  74       2.274 -10.745  25.317  1.00 11.41           H
ATOM   1157  HG3 MET A  74       2.475  -9.409  26.153  1.00 11.41           H
ATOM   1158  HE1 MET A  74       1.261  -6.664  24.257  1.00 12.57           H
ATOM   1159  HE2 MET A  74       1.469  -7.277  25.708  1.00 12.57           H
ATOM   1160  HE3 MET A  74       2.718  -7.067  24.748  1.00 12.57           H
ATOM   1161  N   VAL A  75       7.213  -9.786  25.673  1.00 14.97           N
ATOM   1162  CA  VAL A  75       8.606  -9.905  25.257  1.00  9.95           C
ATOM   1163  C   VAL A  75       9.213 -11.161  25.851  1.00 12.92           C
ATOM   1164  O   VAL A  75       9.847 -11.951  25.138  1.00 13.16           O
ATOM   1165  CB  VAL A  75       9.406  -8.640  25.626  1.00 15.06           C
ATOM   1166  CG1 VAL A  75      10.910  -8.860  25.350  1.00 15.34           C
ATOM   1167  CG2 VAL A  75       8.891  -7.404  24.819  1.00 12.70           C
ATOM   1168  H   VAL A  75       7.026  -9.065  26.103  1.00 17.97           H
ATOM   1169  HA  VAL A  75       8.633  -9.996  24.292  1.00 11.94           H
ATOM   1170  HB  VAL A  75       9.294  -8.455  26.572  1.00 18.07           H
ATOM   1171 HG11 VAL A  75      11.395  -8.054  25.588  1.00 18.41           H
ATOM   1172 HG12 VAL A  75      11.223  -9.606  25.886  1.00 18.41           H
ATOM   1173 HG13 VAL A  75      11.033  -9.054  24.408  1.00 18.41           H
ATOM   1174 HG21 VAL A  75       9.410  -6.624  25.070  1.00 15.24           H
ATOM   1175 HG22 VAL A  75       8.996  -7.580  23.870  1.00 15.24           H
ATOM   1176 HG23 VAL A  75       7.954  -7.259  25.027  1.00 15.24           H
ATOM   1177  N   ARG A  76       8.961 -11.414  27.142  1.00 12.99           N
ATOM   1178  CA  ARG A  76       9.526 -12.601  27.778  1.00 11.16           C
ATOM   1179  C   ARG A  76       8.907 -13.886  27.231  1.00 14.55           C
ATOM   1180  O   ARG A  76       9.604 -14.899  27.101  1.00 13.67           O
ATOM   1181  CB  ARG A  76       9.356 -12.512  29.304  1.00 12.97           C
ATOM   1182  CG  ARG A  76       9.899 -13.726  30.074  1.00 17.63           C
ATOM   1183  CD  ARG A  76      11.407 -13.937  29.863  1.00 18.67           C
ATOM   1184  NE  ARG A  76      11.958 -15.039  30.667  1.00 15.69           N
ATOM   1185  CZ  ARG A  76      12.316 -14.935  31.937  1.00 26.98           C
ATOM   1186  NH1 ARG A  76      12.181 -13.785  32.572  1.00 17.23           N
ATOM   1187  NH2 ARG A  76      12.830 -15.982  32.562  1.00 20.50           N1+
ATOM   1188  H   ARG A  76       8.477 -10.924  27.656  1.00 15.59           H
ATOM   1189  HA  ARG A  76      10.477 -12.630  27.590  1.00 13.39           H
ATOM   1190  HB2 ARG A  76       9.826 -11.726  29.624  1.00 15.56           H
ATOM   1191  HB3 ARG A  76       8.411 -12.433  29.507  1.00 15.56           H
ATOM   1192  HG2 ARG A  76       9.744 -13.594  31.022  1.00 21.15           H
ATOM   1193  HG3 ARG A  76       9.439 -14.524  29.770  1.00 21.15           H
ATOM   1194  HD2 ARG A  76      11.569 -14.140  28.928  1.00 22.40           H
ATOM   1195  HD3 ARG A  76      11.876 -13.124  30.110  1.00 22.40           H
ATOM   1196  HE  ARG A  76      12.053 -15.804  30.286  1.00 18.83           H
ATOM   1197 HH11 ARG A  76      11.856 -13.102  32.162  1.00 20.68           H
ATOM   1198 HH12 ARG A  76      12.414 -13.719  33.398  1.00 20.68           H
ATOM   1199 HH21 ARG A  76      12.914 -16.731  32.147  1.00 24.60           H
ATOM   1200 HH22 ARG A  76      13.056 -15.921  33.389  1.00 24.60           H
ATOM   1201  N   GLU A  77       7.596 -13.890  26.926  1.00 13.93           N
ATOM   1202  CA  GLU A  77       6.985 -15.110  26.391  1.00 13.61           C
ATOM   1203  C   GLU A  77       7.596 -15.461  25.037  1.00 13.08           C
ATOM   1204  O   GLU A  77       7.791 -16.645  24.726  1.00 17.94           O
ATOM   1205  CB  GLU A  77       5.445 -14.977  26.297  1.00 14.83           C
ATOM   1206  CG  GLU A  77       4.699 -14.985  27.660  1.00 15.61           C
ATOM   1207  CD  GLU A  77       3.166 -15.151  27.546  1.00 22.08           C
ATOM   1208  OE1 GLU A  77       2.644 -14.975  26.422  1.00 19.38           O
ATOM   1209  OE2 GLU A  77       2.485 -15.454  28.582  1.00 17.61           O1-
ATOM   1210  H   GLU A  77       7.061 -13.223  27.018  1.00 16.71           H
ATOM   1211  HA  GLU A  77       7.178 -15.843  26.997  1.00 16.34           H
ATOM   1212  HB2 GLU A  77       5.234 -14.140  25.854  1.00 17.80           H
ATOM   1213  HB3 GLU A  77       5.102 -15.717  25.772  1.00 17.80           H
ATOM   1214  HG2 GLU A  77       5.036 -15.722  28.194  1.00 18.74           H
ATOM   1215  HG3 GLU A  77       4.872 -14.146  28.115  1.00 18.74           H
ATOM   1216  N   LEU A  78       7.929 -14.445  24.226  1.00 11.54           N
ATOM   1217  CA  LEU A  78       8.634 -14.675  22.966  1.00 13.97           C
ATOM   1218  C   LEU A  78      10.051 -15.193  23.233  1.00 16.55           C
ATOM   1219  O   LEU A  78      10.496 -16.160  22.612  1.00 17.40           O
ATOM   1220  CB  LEU A  78       8.685 -13.392  22.122  1.00 14.57           C
ATOM   1221  CG  LEU A  78       7.333 -12.856  21.614  1.00 14.25           C
ATOM   1222  CD1 LEU A  78       7.526 -11.538  20.904  1.00 10.40           C
ATOM   1223  CD2 LEU A  78       6.698 -13.854  20.707  1.00 12.00           C
ATOM   1224  H   LEU A  78       7.756 -13.618  24.386  1.00 13.85           H
ATOM   1225  HA  LEU A  78       8.159 -15.351  22.457  1.00 16.76           H
ATOM   1226  HB2 LEU A  78       9.090 -12.692  22.657  1.00 17.48           H
ATOM   1227  HB3 LEU A  78       9.238 -13.562  21.343  1.00 17.48           H
ATOM   1228  HG  LEU A  78       6.742 -12.711  22.370  1.00 17.10           H
ATOM   1229 HD11 LEU A  78       6.665 -11.218  20.593  1.00 12.48           H
ATOM   1230 HD12 LEU A  78       7.912 -10.899  21.523  1.00 12.48           H
ATOM   1231 HD13 LEU A  78       8.122 -11.670  20.150  1.00 12.48           H
ATOM   1232 HD21 LEU A  78       5.849 -13.502  20.396  1.00 14.40           H
ATOM   1233 HD22 LEU A  78       7.287 -14.013  19.952  1.00 14.40           H
ATOM   1234 HD23 LEU A  78       6.555 -14.679  21.196  1.00 14.40           H
ATOM   1235  N   ILE A  79      10.784 -14.532  24.129  1.00 16.63           N
ATOM   1236  CA  ILE A  79      12.148 -14.972  24.450  1.00 15.57           C
ATOM   1237  C   ILE A  79      12.159 -16.450  24.795  1.00 19.62           C
ATOM   1238  O   ILE A  79      13.035 -17.205  24.365  1.00 24.05           O
ATOM   1239  CB  ILE A  79      12.726 -14.152  25.619  1.00 18.51           C
ATOM   1240  CG1 ILE A  79      13.000 -12.727  25.181  1.00 16.95           C
ATOM   1241  CG2 ILE A  79      14.014 -14.831  26.166  1.00 19.61           C
ATOM   1242  CD1 ILE A  79      13.511 -11.843  26.274  1.00 18.35           C
ATOM   1243  H   ILE A  79      10.522 -13.836  24.561  1.00 19.96           H
ATOM   1244  HA  ILE A  79      12.717 -14.838  23.675  1.00 18.69           H
ATOM   1245  HB  ILE A  79      12.067 -14.131  26.331  1.00 22.21           H
ATOM   1246 HG12 ILE A  79      13.665 -12.740  24.475  1.00 20.34           H
ATOM   1247 HG13 ILE A  79      12.175 -12.339  24.849  1.00 20.34           H
ATOM   1248 HG21 ILE A  79      14.362 -14.302  26.900  1.00 23.53           H
ATOM   1249 HG22 ILE A  79      13.793 -15.723  26.476  1.00 23.53           H
ATOM   1250 HG23 ILE A  79      14.670 -14.882  25.453  1.00 23.53           H
ATOM   1251 HD11 ILE A  79      13.661 -10.954  25.916  1.00 22.02           H
ATOM   1252 HD12 ILE A  79      12.853 -11.807  26.986  1.00 22.02           H
ATOM   1253 HD13 ILE A  79      14.344 -12.208  26.612  1.00 22.02           H
ATOM   1254  N   ASP A  80      11.216 -16.868  25.630  1.00 17.65           N
ATOM   1255  CA  ASP A  80      11.164 -18.237  26.125  1.00 24.18           C
ATOM   1256  C   ASP A  80      10.401 -19.178  25.207  1.00 26.48           C
ATOM   1257  O   ASP A  80      10.076 -20.295  25.629  1.00 17.73           O
ATOM   1258  CB  ASP A  80      10.524 -18.271  27.508  1.00 23.14           C
ATOM   1259  CG  ASP A  80      11.422 -17.675  28.609  1.00 19.81           C
ATOM   1260  OD1 ASP A  80      12.646 -17.508  28.408  1.00 26.03           O
ATOM   1261  OD2 ASP A  80      10.861 -17.406  29.663  1.00 23.88           O1-
ATOM   1262  H   ASP A  80      10.584 -16.368  25.929  1.00 21.18           H
ATOM   1263  HA  ASP A  80      12.070 -18.573  26.208  1.00 29.02           H
ATOM   1264  HB2 ASP A  80       9.700 -17.759  27.486  1.00 27.77           H
ATOM   1265  HB3 ASP A  80      10.335 -19.192  27.745  1.00 27.77           H
ATOM   1266  N   HIS A  81      10.073 -18.737  23.988  1.00 26.00           N
ATOM   1267  CA  HIS A  81       9.370 -19.556  22.989  1.00 19.96           C
ATOM   1268  C   HIS A  81       8.090 -20.158  23.562  1.00 24.53           C
ATOM   1269  O   HIS A  81       7.700 -21.280  23.234  1.00 26.18           O
ATOM   1270  CB  HIS A  81      10.289 -20.639  22.423  1.00 20.01           C
ATOM   1271  CG  HIS A  81      11.456 -20.086  21.679  1.00 28.17           C
ATOM   1272  ND1 HIS A  81      11.373 -19.685  20.366  1.00 48.05           N
ATOM   1273  CD2 HIS A  81      12.718 -19.798  22.077  1.00 43.10           C
ATOM   1274  CE1 HIS A  81      12.541 -19.200  19.977  1.00 42.51           C
ATOM   1275  NE2 HIS A  81      13.372 -19.255  20.995  1.00 33.45           N
ATOM   1276  H   HIS A  81      10.252 -17.943  23.708  1.00 31.20           H
ATOM   1277  HA  HIS A  81       9.113 -18.981  22.251  1.00 23.96           H
ATOM   1278  HB2 HIS A  81       9.781 -21.195  21.811  1.00 24.01           H
ATOM   1279  HB3 HIS A  81      10.629 -21.178  23.154  1.00 24.01           H
ATOM   1280  HD2 HIS A  81      13.078 -19.948  22.922  1.00 51.72           H
ATOM   1281  HE1 HIS A  81      12.740 -18.877  19.128  1.00 51.01           H
ATOM   1282  HE2 HIS A  81      14.194 -19.001  20.984  1.00 40.14           H
ATOM   1283  N   LYS A  82       7.411 -19.394  24.420  1.00 17.06           N
ATOM   1284  CA  LYS A  82       6.070 -19.770  24.864  1.00 17.96           C
ATOM   1285  C   LYS A  82       4.974 -19.297  23.909  1.00 15.08           C
ATOM   1286  O   LYS A  82       3.846 -19.798  23.980  1.00 15.63           O
ATOM   1287  CB  LYS A  82       5.792 -19.216  26.266  1.00 22.62           C
ATOM   1288  CG  LYS A  82       6.711 -19.724  27.396  1.00 26.83           C
ATOM   1289  CD  LYS A  82       6.175 -19.187  28.773  1.00 24.88           C
ATOM   1290  CE  LYS A  82       7.202 -19.251  29.955  1.00 46.78           C
ATOM   1291  NZ  LYS A  82       8.276 -18.147  29.962  1.00 51.25           N1+
ATOM   1292  H   LYS A  82       7.703 -18.659  24.757  1.00 20.47           H
ATOM   1293  HA  LYS A  82       6.019 -20.737  24.914  1.00 21.56           H
ATOM   1294  HB2 LYS A  82       5.882 -18.250  26.235  1.00 27.15           H
ATOM   1295  HB3 LYS A  82       4.882 -19.446  26.510  1.00 27.15           H
ATOM   1296  HG2 LYS A  82       6.702 -20.694  27.414  1.00 32.19           H
ATOM   1297  HG3 LYS A  82       7.612 -19.391  27.261  1.00 32.19           H
ATOM   1298  HD2 LYS A  82       5.914 -18.259  28.662  1.00 29.85           H
ATOM   1299  HD3 LYS A  82       5.401 -19.713  29.029  1.00 29.85           H
ATOM   1300  HE2 LYS A  82       6.714 -19.186  30.790  1.00 56.13           H
ATOM   1301  HE3 LYS A  82       7.663 -20.104  29.915  1.00 56.13           H
ATOM   1302  HZ1 LYS A  82       8.817 -18.254  30.661  1.00 61.50           H
ATOM   1303  HZ2 LYS A  82       8.757 -18.187  29.215  1.00 61.50           H
ATOM   1304  HZ3 LYS A  82       7.889 -17.348  30.015  1.00 61.50           H
ATOM   1305  N   ALA A  83       5.293 -18.355  23.022  1.00 16.28           N
ATOM   1306  CA  ALA A  83       4.406 -17.883  21.968  1.00 17.17           C
ATOM   1307  C   ALA A  83       5.217 -17.768  20.690  1.00 13.21           C
ATOM   1308  O   ALA A  83       6.427 -17.527  20.720  1.00 11.27           O
ATOM   1309  CB  ALA A  83       3.771 -16.504  22.331  1.00 16.73           C
ATOM   1310  H   ALA A  83       6.056 -17.959  23.014  1.00 19.54           H
ATOM   1311  HA  ALA A  83       3.694 -18.527  21.828  1.00 20.60           H
ATOM   1312  HB1 ALA A  83       3.189 -16.225  21.607  1.00 20.08           H
ATOM   1313  HB2 ALA A  83       3.260 -16.598  23.150  1.00 20.08           H
ATOM   1314  HB3 ALA A  83       4.480 -15.854  22.455  1.00 20.08           H
ATOM   1315  N   ASP A  84       4.546 -17.898  19.560  1.00 14.01           N
ATOM   1316  CA  ASP A  84       5.227 -17.673  18.285  1.00 15.89           C
ATOM   1317  C   ASP A  84       5.203 -16.209  17.849  1.00 11.85           C
ATOM   1318  O   ASP A  84       6.138 -15.731  17.181  1.00 10.76           O
ATOM   1319  CB  ASP A  84       4.575 -18.526  17.198  1.00 15.97           C
ATOM   1320  CG  ASP A  84       4.690 -20.012  17.482  1.00 17.81           C
ATOM   1321  OD1 ASP A  84       5.803 -20.528  17.360  1.00 16.88           O
ATOM   1322  OD2 ASP A  84       3.702 -20.631  17.888  1.00 15.76           O1-
ATOM   1323  H   ASP A  84       3.715 -18.110  19.496  1.00 16.81           H
ATOM   1324  HA  ASP A  84       6.154 -17.947  18.368  1.00 19.06           H
ATOM   1325  HB2 ASP A  84       3.633 -18.302  17.141  1.00 19.16           H
ATOM   1326  HB3 ASP A  84       5.012 -18.347  16.350  1.00 19.16           H
ATOM   1327  N   LEU A  85       4.098 -15.532  18.122  1.00 12.17           N
ATOM   1328  CA  LEU A  85       3.898 -14.151  17.739  1.00 12.02           C
ATOM   1329  C   LEU A  85       3.288 -13.402  18.922  1.00 10.98           C
ATOM   1330  O   LEU A  85       2.557 -13.984  19.723  1.00 12.15           O
ATOM   1331  CB  LEU A  85       2.947 -14.021  16.538  1.00 11.91           C
ATOM   1332  CG  LEU A  85       3.281 -14.769  15.249  1.00 10.23           C
ATOM   1333  CD1 LEU A  85       2.026 -14.737  14.351  1.00 13.53           C
ATOM   1334  CD2 LEU A  85       4.495 -14.137  14.597  1.00 11.09           C
ATOM   1335  H   LEU A  85       3.427 -15.868  18.543  1.00 14.61           H
ATOM   1336  HA  LEU A  85       4.749 -13.744  17.513  1.00 14.43           H
ATOM   1337  HB2 LEU A  85       2.071 -14.328  16.821  1.00 14.30           H
ATOM   1338  HB3 LEU A  85       2.890 -13.080  16.308  1.00 14.30           H
ATOM   1339  HG  LEU A  85       3.489 -15.694  15.456  1.00 12.28           H
ATOM   1340 HD11 LEU A  85       2.217 -15.208  13.525  1.00 16.24           H
ATOM   1341 HD12 LEU A  85       1.293 -15.169  14.817  1.00 16.24           H
ATOM   1342 HD13 LEU A  85       1.798 -13.813  14.161  1.00 16.24           H
ATOM   1343 HD21 LEU A  85       4.701 -14.618  13.780  1.00 13.31           H
ATOM   1344 HD22 LEU A  85       4.296 -13.209  14.395  1.00 13.31           H
ATOM   1345 HD23 LEU A  85       5.245 -14.189  15.210  1.00 13.31           H
ATOM   1346  N   ALA A  86       3.589 -12.104  19.002  1.00 10.41           N
ATOM   1347  CA  ALA A  86       2.883 -11.149  19.854  1.00 11.53           C
ATOM   1348  C   ALA A  86       2.236 -10.106  18.959  1.00 10.58           C
ATOM   1349  O   ALA A  86       2.932  -9.420  18.201  1.00 11.60           O
ATOM   1350  CB  ALA A  86       3.821 -10.478  20.861  1.00 10.20           C
ATOM   1351  H   ALA A  86       4.225 -11.742  18.551  1.00 12.49           H
ATOM   1352  HA  ALA A  86       2.184 -11.609  20.344  1.00 13.83           H
ATOM   1353  HB1 ALA A  86       3.310  -9.856  21.402  1.00 12.24           H
ATOM   1354  HB2 ALA A  86       4.216 -11.160  21.426  1.00 12.24           H
ATOM   1355  HB3 ALA A  86       4.516 -10.004  20.378  1.00 12.24           H
ATOM   1356  N   VAL A  87       0.916  -9.981  19.049  1.00 10.24           N
ATOM   1357  CA  VAL A  87       0.138  -9.066  18.214  1.00 13.85           C
ATOM   1358  C   VAL A  87      -0.686  -8.220  19.176  1.00 10.48           C
ATOM   1359  O   VAL A  87      -1.684  -8.682  19.737  1.00 12.49           O
ATOM   1360  CB  VAL A  87      -0.763  -9.772  17.192  1.00 13.31           C
ATOM   1361  CG1 VAL A  87      -1.453  -8.704  16.291  1.00 12.10           C
ATOM   1362  CG2 VAL A  87       0.038 -10.695  16.314  1.00 14.69           C
ATOM   1363  H   VAL A  87       0.433 -10.429  19.602  1.00 12.29           H
ATOM   1364  HA  VAL A  87       0.742  -8.479  17.733  1.00 16.62           H
ATOM   1365  HB  VAL A  87      -1.446 -10.286  17.650  1.00 15.97           H
ATOM   1366 HG11 VAL A  87      -2.021  -9.154  15.647  1.00 14.52           H
ATOM   1367 HG12 VAL A  87      -1.986  -8.117  16.850  1.00 14.52           H
ATOM   1368 HG13 VAL A  87      -0.770  -8.192  15.830  1.00 14.52           H
ATOM   1369 HG21 VAL A  87      -0.558 -11.125  15.681  1.00 17.63           H
ATOM   1370 HG22 VAL A  87       0.708 -10.177  15.840  1.00 17.63           H
ATOM   1371 HG23 VAL A  87       0.469 -11.364  16.869  1.00 17.63           H
ATOM   1372  N   ALA A  88      -0.266  -7.006  19.370  1.00 10.08           N
ATOM   1373  CA  ALA A  88      -0.736  -6.114  20.417  1.00 11.66           C
ATOM   1374  C   ALA A  88      -0.268  -4.702  20.068  1.00 10.98           C
ATOM   1375  O   ALA A  88       0.533  -4.551  19.139  1.00 10.06           O
ATOM   1376  CB  ALA A  88      -0.196  -6.567  21.773  1.00 11.46           C
ATOM   1377  H   ALA A  88       0.335  -6.640  18.877  1.00 12.09           H
ATOM   1378  HA  ALA A  88      -1.705  -6.124  20.447  1.00 13.99           H
ATOM   1379  HB1 ALA A  88      -0.519  -5.962  22.459  1.00 13.75           H
ATOM   1380  HB2 ALA A  88      -0.509  -7.467  21.952  1.00 13.75           H
ATOM   1381  HB3 ALA A  88       0.773  -6.552  21.747  1.00 13.75           H
ATOM   1382  N   PRO A  89      -0.712  -3.647  20.780  1.00 10.08           N
ATOM   1383  CA  PRO A  89      -0.067  -2.297  20.635  1.00 12.47           C
ATOM   1384  C   PRO A  89       1.286  -2.262  21.350  1.00 13.31           C
ATOM   1385  O   PRO A  89       1.505  -1.604  22.366  1.00  9.91           O
ATOM   1386  CB  PRO A  89      -1.108  -1.362  21.263  1.00 13.48           C
ATOM   1387  CG  PRO A  89      -1.801  -2.227  22.271  1.00 11.51           C
ATOM   1388  CD  PRO A  89      -1.876  -3.612  21.667  1.00 11.05           C
ATOM   1389  HA  PRO A  89       0.051  -2.073  19.699  1.00 14.96           H
ATOM   1390  HB2 PRO A  89      -0.664  -0.615  21.694  1.00 16.17           H
ATOM   1391  HB3 PRO A  89      -1.729  -1.054  20.584  1.00 16.17           H
ATOM   1392  HG2 PRO A  89      -1.286  -2.242  23.092  1.00 13.81           H
ATOM   1393  HG3 PRO A  89      -2.692  -1.880  22.436  1.00 13.81           H
ATOM   1394  HD2 PRO A  89      -1.797  -4.288  22.359  1.00 13.26           H
ATOM   1395  HD3 PRO A  89      -2.695  -3.716  21.158  1.00 13.26           H
ATOM   1396  N   LEU A  90       2.220  -3.036  20.816  1.00 10.39           N
ATOM   1397  CA  LEU A  90       3.551  -3.219  21.377  1.00 11.82           C
ATOM   1398  C   LEU A  90       4.545  -2.322  20.655  1.00 12.76           C
ATOM   1399  O   LEU A  90       4.846  -2.540  19.472  1.00 13.55           O
ATOM   1400  CB  LEU A  90       3.978  -4.676  21.254  1.00 12.79           C
ATOM   1401  CG  LEU A  90       5.331  -5.105  21.844  1.00 10.68           C
ATOM   1402  CD1 LEU A  90       5.405  -4.956  23.342  1.00 11.42           C
ATOM   1403  CD2 LEU A  90       5.568  -6.566  21.427  1.00 12.28           C
ATOM   1404  H   LEU A  90       2.100  -3.486  20.094  1.00 12.47           H
ATOM   1405  HA  LEU A  90       3.544  -2.977  22.317  1.00 14.18           H
ATOM   1406  HB2 LEU A  90       3.300  -5.219  21.686  1.00 15.35           H
ATOM   1407  HB3 LEU A  90       4.002  -4.897  20.310  1.00 15.35           H
ATOM   1408  HG  LEU A  90       6.034  -4.563  21.453  1.00 12.81           H
ATOM   1409 HD11 LEU A  90       6.281  -5.243  23.645  1.00 13.71           H
ATOM   1410 HD12 LEU A  90       5.264  -4.025  23.574  1.00 13.71           H
ATOM   1411 HD13 LEU A  90       4.717  -5.506  23.748  1.00 13.71           H
ATOM   1412 HD21 LEU A  90       6.418  -6.863  21.788  1.00 14.74           H
ATOM   1413 HD22 LEU A  90       4.849  -7.115  21.779  1.00 14.74           H
ATOM   1414 HD23 LEU A  90       5.582  -6.619  20.459  1.00 14.74           H
ATOM   1415  N   ALA A  91       5.098  -1.361  21.390  1.00 10.84           N
ATOM   1416  CA  ALA A  91       6.005  -0.376  20.812  1.00 11.98           C
ATOM   1417  C   ALA A  91       7.309  -1.040  20.412  1.00 12.10           C
ATOM   1418  O   ALA A  91       7.883  -1.827  21.174  1.00 11.08           O
ATOM   1419  CB  ALA A  91       6.287   0.758  21.795  1.00 10.79           C
ATOM   1420  H   ALA A  91       4.962  -1.258  22.232  1.00 13.01           H
ATOM   1421  HA  ALA A  91       5.601   0.004  20.016  1.00 14.37           H
ATOM   1422  HB1 ALA A  91       6.892   1.392  21.380  1.00 12.95           H
ATOM   1423  HB2 ALA A  91       5.451   1.195  22.019  1.00 12.95           H
ATOM   1424  HB3 ALA A  91       6.693   0.388  22.595  1.00 12.95           H
ATOM   1425  N   ILE A  92       7.752  -0.729  19.203  1.00 10.56           N
ATOM   1426  CA  ILE A  92       9.071  -1.096  18.720  1.00 13.72           C
ATOM   1427  C   ILE A  92      10.074  -0.137  19.345  1.00 14.06           C
ATOM   1428  O   ILE A  92      10.051   1.065  19.056  1.00 13.82           O
ATOM   1429  CB  ILE A  92       9.131  -1.016  17.180  1.00 14.93           C
ATOM   1430  CG1 ILE A  92       8.033  -1.873  16.525  1.00 17.53           C
ATOM   1431  CG2 ILE A  92      10.519  -1.427  16.701  1.00 16.49           C
ATOM   1432  CD1 ILE A  92       7.948  -1.690  15.005  1.00 13.97           C
ATOM   1433  H   ILE A  92       7.290  -0.289  18.626  1.00 12.67           H
ATOM   1434  HA  ILE A  92       9.285  -2.001  18.997  1.00 16.47           H
ATOM   1435  HB  ILE A  92       8.985  -0.092  16.922  1.00 17.91           H
ATOM   1436 HG12 ILE A  92       8.217  -2.809  16.702  1.00 21.04           H
ATOM   1437 HG13 ILE A  92       7.174  -1.628  16.904  1.00 21.04           H
ATOM   1438 HG21 ILE A  92      10.547  -1.373  15.733  1.00 19.79           H
ATOM   1439 HG22 ILE A  92      11.177  -0.825  17.085  1.00 19.79           H
ATOM   1440 HG23 ILE A  92      10.695  -2.337  16.987  1.00 19.79           H
ATOM   1441 HD11 ILE A  92       7.240  -2.255  14.658  1.00 16.77           H
ATOM   1442 HD12 ILE A  92       7.754  -0.759  14.811  1.00 16.77           H
ATOM   1443 HD13 ILE A  92       8.797  -1.941  14.609  1.00 16.77           H
ATOM   1444  N   THR A  93      10.968  -0.669  20.171  1.00 14.97           N
ATOM   1445  CA  THR A  93      11.924   0.148  20.905  1.00 14.31           C
ATOM   1446  C   THR A  93      13.291  -0.514  20.850  1.00 14.93           C
ATOM   1447  O   THR A  93      13.402  -1.732  20.743  1.00 12.47           O
ATOM   1448  CB  THR A  93      11.521   0.330  22.387  1.00 12.64           C
ATOM   1449  OG1 THR A  93      11.656  -0.919  23.075  1.00 11.68           O
ATOM   1450  CG2 THR A  93      10.076   0.885  22.532  1.00 15.26           C
ATOM   1451  H   THR A  93      11.041  -1.512  20.326  1.00 17.96           H
ATOM   1452  HA  THR A  93      11.988   1.024  20.493  1.00 17.17           H
ATOM   1453  HB  THR A  93      12.123   0.973  22.794  1.00 15.16           H
ATOM   1454  HG1 THR A  93      11.439  -0.828  23.882  1.00 14.02           H
ATOM   1455 HG21 THR A  93       9.853   0.988  23.470  1.00 18.32           H
ATOM   1456 HG22 THR A  93      10.007   1.748  22.094  1.00 18.32           H
ATOM   1457 HG23 THR A  93       9.444   0.273  22.123  1.00 18.32           H
ATOM   1458  N   TYR A  94      14.331   0.317  20.944  1.00 16.09           N
ATOM   1459  CA  TYR A  94      15.710  -0.169  20.901  1.00 16.07           C
ATOM   1460  C   TYR A  94      15.972  -1.262  21.946  1.00 16.65           C
ATOM   1461  O   TYR A  94      16.553  -2.309  21.629  1.00 15.00           O
ATOM   1462  CB  TYR A  94      16.664   1.016  21.081  1.00 19.44           C
ATOM   1463  CG  TYR A  94      18.102   0.627  20.972  1.00 30.39           C
ATOM   1464  CD1 TYR A  94      18.701   0.467  19.730  1.00 32.00           C
ATOM   1465  CD2 TYR A  94      18.873   0.402  22.116  1.00 36.47           C
ATOM   1466  CE1 TYR A  94      20.037   0.095  19.618  1.00 38.09           C
ATOM   1467  CE2 TYR A  94      20.207   0.032  22.016  1.00 39.67           C
ATOM   1468  CZ  TYR A  94      20.783  -0.126  20.763  1.00 37.71           C
ATOM   1469  OH  TYR A  94      22.104  -0.498  20.662  1.00 51.15           O
ATOM   1470  H   TYR A  94      14.263   1.169  21.034  1.00 19.31           H
ATOM   1471  HA  TYR A  94      15.877  -0.553  20.026  1.00 19.28           H
ATOM   1472  HB2 TYR A  94      16.480   1.677  20.395  1.00 23.33           H
ATOM   1473  HB3 TYR A  94      16.524   1.403  21.960  1.00 23.33           H
ATOM   1474  HD1 TYR A  94      18.200   0.610  18.960  1.00 38.41           H
ATOM   1475  HD2 TYR A  94      18.488   0.503  22.956  1.00 43.76           H
ATOM   1476  HE1 TYR A  94      20.424  -0.010  18.779  1.00 45.71           H
ATOM   1477  HE2 TYR A  94      20.710  -0.117  22.784  1.00 47.61           H
ATOM   1478  HH  TYR A  94      22.433  -0.598  21.429  1.00 61.38           H
ATOM   1479  N   VAL A  95      15.566  -1.044  23.208  1.00 19.44           N
ATOM   1480  CA  VAL A  95      15.837  -2.047  24.244  1.00 15.16           C
ATOM   1481  C   VAL A  95      15.140  -3.361  23.925  1.00 14.71           C
ATOM   1482  O   VAL A  95      15.662  -4.449  24.208  1.00 14.52           O
ATOM   1483  CB  VAL A  95      15.448  -1.539  25.657  1.00 20.02           C
ATOM   1484  CG1 VAL A  95      16.406  -0.423  26.134  1.00 24.01           C
ATOM   1485  CG2 VAL A  95      14.034  -1.059  25.719  1.00 19.08           C
ATOM   1486  H   VAL A  95      15.146  -0.344  23.480  1.00 23.33           H
ATOM   1487  HA  VAL A  95      16.791  -2.223  24.255  1.00 18.19           H
ATOM   1488  HB  VAL A  95      15.530  -2.278  26.280  1.00 24.02           H
ATOM   1489 HG11 VAL A  95      16.134  -0.131  27.018  1.00 28.81           H
ATOM   1490 HG12 VAL A  95      17.309  -0.776  26.165  1.00 28.81           H
ATOM   1491 HG13 VAL A  95      16.361   0.318  25.511  1.00 28.81           H
ATOM   1492 HG21 VAL A  95      13.844  -0.754  26.620  1.00 22.89           H
ATOM   1493 HG22 VAL A  95      13.922  -0.328  25.091  1.00 22.89           H
ATOM   1494 HG23 VAL A  95      13.442  -1.791  25.485  1.00 22.89           H
ATOM   1495  N   ARG A  96      13.925  -3.300  23.387  1.00 15.51           N
ATOM   1496  CA  ARG A  96      13.235  -4.553  23.083  1.00 11.83           C
ATOM   1497  C   ARG A  96      13.852  -5.249  21.878  1.00 14.99           C
ATOM   1498  O   ARG A  96      13.944  -6.486  21.851  1.00 16.02           O
ATOM   1499  CB  ARG A  96      11.751  -4.281  22.848  1.00 15.93           C
ATOM   1500  CG  ARG A  96      10.974  -4.028  24.135  1.00 12.39           C
ATOM   1501  CD  ARG A  96       9.521  -3.641  23.841  1.00 14.34           C
ATOM   1502  NE  ARG A  96       8.782  -3.354  25.071  1.00 14.15           N
ATOM   1503  CZ  ARG A  96       7.681  -2.605  25.146  1.00 13.76           C
ATOM   1504  NH1 ARG A  96       7.178  -2.078  24.048  1.00 12.32           N
ATOM   1505  NH2 ARG A  96       7.058  -2.410  26.320  1.00  8.87           N
ATOM   1506  H   ARG A  96      13.493  -2.581  23.195  1.00 18.61           H
ATOM   1507  HA  ARG A  96      13.314  -5.148  23.845  1.00 14.20           H
ATOM   1508  HB2 ARG A  96      11.357  -5.050  22.408  1.00 19.12           H
ATOM   1509  HB3 ARG A  96      11.660  -3.496  22.285  1.00 19.12           H
ATOM   1510  HG2 ARG A  96      11.391  -3.300  24.623  1.00 14.86           H
ATOM   1511  HG3 ARG A  96      10.972  -4.836  24.672  1.00 14.86           H
ATOM   1512  HD2 ARG A  96       9.080  -4.375  23.386  1.00 17.21           H
ATOM   1513  HD3 ARG A  96       9.507  -2.845  23.286  1.00 17.21           H
ATOM   1514  HE  ARG A  96       9.080  -3.694  25.803  1.00 16.98           H
ATOM   1515 HH11 ARG A  96       6.466  -1.597  24.089  1.00 14.79           H
ATOM   1516 HH12 ARG A  96       7.568  -2.205  23.292  1.00 14.79           H
ATOM   1517 HH21 ARG A  96       7.380  -2.753  27.039  1.00 10.64           H
ATOM   1518  N   GLU A  97      14.259  -4.469  20.866  1.00 15.88           N
ATOM   1519  CA  GLU A  97      14.895  -5.021  19.671  1.00 17.13           C
ATOM   1520  C   GLU A  97      16.149  -5.810  19.993  1.00 19.76           C
ATOM   1521  O   GLU A  97      16.579  -6.629  19.176  1.00 17.87           O
ATOM   1522  CB  GLU A  97      15.264  -3.908  18.692  1.00 20.16           C
ATOM   1523  CG  GLU A  97      14.081  -3.359  17.945  1.00 20.57           C
ATOM   1524  CD  GLU A  97      14.400  -2.108  17.159  1.00 25.66           C
ATOM   1525  OE1 GLU A  97      15.119  -1.215  17.658  1.00 29.45           O
ATOM   1526  OE2 GLU A  97      13.888  -1.995  16.050  1.00 26.44           O1-
ATOM   1527  H   GLU A  97      14.175  -3.613  20.852  1.00 19.06           H
ATOM   1528  HA  GLU A  97      14.271  -5.616  19.228  1.00 20.56           H
ATOM   1529  HB2 GLU A  97      15.671  -3.178  19.184  1.00 24.19           H
ATOM   1530  HB3 GLU A  97      15.892  -4.258  18.040  1.00 24.19           H
ATOM   1531  HG2 GLU A  97      13.764  -4.031  17.321  1.00 24.68           H
ATOM   1532  HG3 GLU A  97      13.381  -3.142  18.581  1.00 24.68           H
ATOM   1533  N   LYS A  98      16.734  -5.599  21.174  1.00 24.18           N
ATOM   1534  CA  LYS A  98      17.893  -6.381  21.577  1.00 25.72           C
ATOM   1535  C   LYS A  98      17.557  -7.819  21.954  1.00 19.39           C
ATOM   1536  O   LYS A  98      18.466  -8.643  21.939  1.00 23.25           O
ATOM   1537  CB  LYS A  98      18.606  -5.690  22.748  1.00 27.13           C
ATOM   1538  CG  LYS A  98      19.132  -4.273  22.445  1.00 27.88           C
ATOM   1539  CD  LYS A  98      20.240  -4.225  21.369  1.00 38.97           C
ATOM   1540  CE  LYS A  98      19.708  -4.135  19.892  1.00 53.68           C
ATOM   1541  NZ  LYS A  98      18.755  -2.997  19.611  1.00 36.70           N1+
ATOM   1542  H   LYS A  98      16.480  -5.015  21.750  1.00 29.02           H
ATOM   1543  HA  LYS A  98      18.516  -6.413  20.834  1.00 30.87           H
ATOM   1544  HB2 LYS A  98      17.983  -5.619  23.489  1.00 32.56           H
ATOM   1545  HB3 LYS A  98      19.364  -6.234  23.012  1.00 32.56           H
ATOM   1546  HG2 LYS A  98      18.394  -3.727  22.133  1.00 33.45           H
ATOM   1547  HG3 LYS A  98      19.497  -3.895  23.261  1.00 33.45           H
ATOM   1548  HD2 LYS A  98      20.795  -3.446  21.530  1.00 46.77           H
ATOM   1549  HD3 LYS A  98      20.777  -5.030  21.440  1.00 46.77           H
ATOM   1550  HE2 LYS A  98      20.467  -4.031  19.298  1.00 64.42           H
ATOM   1551  HE3 LYS A  98      19.244  -4.961  19.682  1.00 64.42           H
ATOM   1552  HZ1 LYS A  98      18.502  -3.016  18.759  1.00 44.05           H
ATOM   1553  HZ2 LYS A  98      18.035  -3.069  20.129  1.00 44.05           H
ATOM   1554  HZ3 LYS A  98      19.154  -2.219  19.778  1.00 44.05           H
ATOM   1555  N   VAL A  99      16.306  -8.148  22.299  1.00 20.42           N
ATOM   1556  CA  VAL A  99      15.969  -9.490  22.777  1.00 21.40           C
ATOM   1557  C   VAL A  99      14.876 -10.177  21.965  1.00 15.53           C
ATOM   1558  O   VAL A  99      14.725 -11.399  22.091  1.00 17.00           O
ATOM   1559  CB  VAL A  99      15.557  -9.477  24.266  1.00 21.35           C
ATOM   1560  CG1 VAL A  99      16.741  -9.269  25.209  1.00 22.40           C
ATOM   1561  CG2 VAL A  99      14.490  -8.420  24.519  1.00 18.63           C
ATOM   1562  H   VAL A  99      15.636  -7.609  22.265  1.00 24.51           H
ATOM   1563  HA  VAL A  99      16.764 -10.041  22.706  1.00 25.68           H
ATOM   1564  HB  VAL A  99      15.166 -10.338  24.481  1.00 25.62           H
ATOM   1565 HG11 VAL A  99      16.419  -9.270  26.124  1.00 26.88           H
ATOM   1566 HG12 VAL A  99      17.377  -9.990  25.080  1.00 26.88           H
ATOM   1567 HG13 VAL A  99      17.159  -8.418  25.006  1.00 26.88           H
ATOM   1568 HG21 VAL A  99      14.250  -8.433  25.458  1.00 22.36           H
ATOM   1569 HG22 VAL A  99      14.845  -7.550  24.279  1.00 22.36           H
ATOM   1570 HG23 VAL A  99      13.712  -8.621  23.975  1.00 22.36           H
ATOM   1571  N   ILE A 100      14.061  -9.445  21.202  1.00 18.30           N
ATOM   1572  CA  ILE A 100      13.120 -10.011  20.243  1.00 16.36           C
ATOM   1573  C   ILE A 100      13.263  -9.264  18.923  1.00 11.21           C
ATOM   1574  O   ILE A 100      13.906  -8.218  18.847  1.00 13.10           O
ATOM   1575  CB  ILE A 100      11.651  -9.939  20.721  1.00 15.21           C
ATOM   1576  CG1 ILE A 100      11.189  -8.473  20.913  1.00 10.97           C
ATOM   1577  CG2 ILE A 100      11.487 -10.732  21.988  1.00 13.95           C
ATOM   1578  CD1 ILE A 100       9.653  -8.277  21.030  1.00 15.90           C
ATOM   1579  H   ILE A 100      14.037  -8.586  21.226  1.00 21.97           H
ATOM   1580  HA  ILE A 100      13.343 -10.943  20.090  1.00 19.63           H
ATOM   1581  HB  ILE A 100      11.093 -10.343  20.039  1.00 18.25           H
ATOM   1582 HG12 ILE A 100      11.591  -8.127  21.726  1.00 13.16           H
ATOM   1583 HG13 ILE A 100      11.494  -7.952  20.153  1.00 13.16           H
ATOM   1584 HG21 ILE A 100      10.562 -10.678  22.275  1.00 16.74           H
ATOM   1585 HG22 ILE A 100      11.726 -11.656  21.815  1.00 16.74           H
ATOM   1586 HG23 ILE A 100      12.068 -10.361  22.670  1.00 16.74           H
ATOM   1587 HD11 ILE A 100       9.463  -7.333  21.147  1.00 19.08           H
ATOM   1588 HD12 ILE A 100       9.231  -8.602  20.219  1.00 19.08           H
ATOM   1589 HD13 ILE A 100       9.328  -8.777  21.795  1.00 19.08           H
ATOM   1590  N   ASP A 101      12.620  -9.810  17.886  1.00 12.02           N
ATOM   1591  CA  ASP A 101      12.528  -9.172  16.582  1.00 13.17           C
ATOM   1592  C   ASP A 101      11.116  -8.636  16.361  1.00 13.35           C
ATOM   1593  O   ASP A 101      10.136  -9.142  16.925  1.00 14.67           O
ATOM   1594  CB  ASP A 101      12.859 -10.148  15.450  1.00 12.99           C
ATOM   1595  CG  ASP A 101      14.336 -10.483  15.348  1.00 20.75           C
ATOM   1596  OD1 ASP A 101      15.177  -9.681  15.794  1.00 18.38           O
ATOM   1597  OD2 ASP A 101      14.643 -11.526  14.739  1.00 18.00           O1-
ATOM   1598  H   ASP A 101      12.220 -10.570  17.921  1.00 14.42           H
ATOM   1599  HA  ASP A 101      13.150  -8.429  16.540  1.00 15.80           H
ATOM   1600  HB2 ASP A 101      12.376 -10.976  15.599  1.00 15.59           H
ATOM   1601  HB3 ASP A 101      12.585  -9.754  14.607  1.00 15.59           H
ATOM   1602  N   PHE A 102      11.030  -7.597  15.554  1.00 11.66           N
ATOM   1603  CA  PHE A 102       9.771  -6.947  15.223  1.00 11.34           C
ATOM   1604  C   PHE A 102       9.607  -6.879  13.715  1.00 11.64           C
ATOM   1605  O   PHE A 102      10.568  -6.600  12.994  1.00 11.77           O
ATOM   1606  CB  PHE A 102       9.689  -5.505  15.721  1.00 11.38           C
ATOM   1607  CG  PHE A 102       9.567  -5.346  17.185  1.00 13.09           C
ATOM   1608  CD1 PHE A 102      10.697  -5.134  17.952  1.00 16.27           C
ATOM   1609  CD2 PHE A 102       8.327  -5.299  17.791  1.00 14.05           C
ATOM   1610  CE1 PHE A 102      10.601  -4.939  19.282  1.00 15.75           C
ATOM   1611  CE2 PHE A 102       8.223  -5.108  19.147  1.00 14.70           C
ATOM   1612  CZ  PHE A 102       9.366  -4.922  19.889  1.00 13.86           C
ATOM   1613  H   PHE A 102      11.710  -7.234  15.171  1.00 13.99           H
ATOM   1614  HA  PHE A 102       9.032  -7.452  15.597  1.00 13.61           H
ATOM   1615  HB2 PHE A 102      10.493  -5.038  15.444  1.00 13.66           H
ATOM   1616  HB3 PHE A 102       8.914  -5.084  15.317  1.00 13.66           H
ATOM   1617  HD1 PHE A 102      11.535  -5.143  17.549  1.00 19.52           H
ATOM   1618  HD2 PHE A 102       7.558  -5.425  17.283  1.00 16.86           H
ATOM   1619  HE1 PHE A 102      11.370  -4.818  19.790  1.00 18.90           H
ATOM   1620  HE2 PHE A 102       7.389  -5.096  19.558  1.00 17.64           H
ATOM   1621  HZ  PHE A 102       9.304  -4.795  20.808  1.00 16.63           H
ATOM   1622  N   SER A 103       8.371  -7.071  13.255  1.00 14.57           N
ATOM   1623  CA  SER A 103       7.992  -6.714  11.897  1.00 11.50           C
ATOM   1624  C   SER A 103       8.139  -5.217  11.678  1.00 14.38           C
ATOM   1625  O   SER A 103       8.288  -4.425  12.615  1.00 13.46           O
ATOM   1626  CB  SER A 103       6.529  -7.064  11.621  1.00 12.99           C
ATOM   1627  OG  SER A 103       5.684  -6.246  12.431  1.00 10.64           O
ATOM   1628  H   SER A 103       7.730  -7.410  13.717  1.00 17.49           H
ATOM   1629  HA  SER A 103       8.555  -7.184  11.261  1.00 13.80           H
ATOM   1630  HB2 SER A 103       6.332  -6.900  10.685  1.00 15.58           H
ATOM   1631  HB3 SER A 103       6.376  -7.997  11.838  1.00 15.58           H
ATOM   1632  HG  SER A 103       5.812  -5.435  12.254  1.00 12.77           H
ATOM   1633  N   LYS A 104       8.053  -4.813  10.420  1.00 12.76           N
ATOM   1634  CA  LYS A 104       7.838  -3.390  10.171  1.00 14.34           C
ATOM   1635  C   LYS A 104       6.565  -2.942  10.895  1.00 13.68           C
ATOM   1636  O   LYS A 104       5.702  -3.754  11.196  1.00 11.19           O
ATOM   1637  CB  LYS A 104       7.740  -3.104   8.690  1.00 13.67           C
ATOM   1638  CG  LYS A 104       9.077  -3.257   7.951  1.00 19.73           C
ATOM   1639  CD  LYS A 104       9.059  -2.559   6.579  1.00 25.59           C
ATOM   1640  CE  LYS A 104      10.480  -2.399   6.047  1.00 36.66           C
ATOM   1641  NZ  LYS A 104      10.619  -1.207   5.160  1.00 50.15           N1+
ATOM   1642  H   LYS A 104       8.113  -5.311   9.721  1.00 15.32           H
ATOM   1643  HA  LYS A 104       8.586  -2.886  10.530  1.00 17.21           H
ATOM   1644  HB2 LYS A 104       7.107  -3.722   8.292  1.00 16.40           H
ATOM   1645  HB3 LYS A 104       7.433  -2.192   8.565  1.00 16.40           H
ATOM   1646  HG2 LYS A 104       9.783  -2.859   8.484  1.00 23.68           H
ATOM   1647  HG3 LYS A 104       9.257  -4.200   7.808  1.00 23.68           H
ATOM   1648  HD2 LYS A 104       8.553  -3.096   5.949  1.00 30.71           H
ATOM   1649  HD3 LYS A 104       8.663  -1.678   6.670  1.00 30.71           H
ATOM   1650  HE2 LYS A 104      11.089  -2.292   6.794  1.00 43.99           H
ATOM   1651  HE3 LYS A 104      10.718  -3.187   5.533  1.00 43.99           H
ATOM   1652  HZ1 LYS A 104      11.457  -1.142   4.867  1.00 60.18           H
ATOM   1653  HZ2 LYS A 104      10.073  -1.283   4.461  1.00 60.18           H
ATOM   1654  HZ3 LYS A 104      10.412  -0.468   5.610  1.00 60.18           H
ATOM   1655  N   PRO A 105       6.436  -1.659  11.210  1.00 13.65           N
ATOM   1656  CA  PRO A 105       5.272  -1.229  11.987  1.00 15.64           C
ATOM   1657  C   PRO A 105       3.973  -1.301  11.191  1.00 15.56           C
ATOM   1658  O   PRO A 105       3.926  -1.002   9.992  1.00 12.07           O
ATOM   1659  CB  PRO A 105       5.621   0.212  12.381  1.00 12.04           C
ATOM   1660  CG  PRO A 105       6.632   0.652  11.411  1.00 16.24           C
ATOM   1661  CD  PRO A 105       7.412  -0.566  11.023  1.00 14.39           C
ATOM   1662  HA  PRO A 105       5.187  -1.767  12.789  1.00 18.77           H
ATOM   1663  HB2 PRO A 105       4.828   0.767  12.323  1.00 14.45           H
ATOM   1664  HB3 PRO A 105       5.983   0.225  13.281  1.00 14.45           H
ATOM   1665  HG2 PRO A 105       6.191   1.033  10.636  1.00 19.49           H
ATOM   1666  HG3 PRO A 105       7.214   1.308  11.826  1.00 19.49           H
ATOM   1667  HD2 PRO A 105       7.687  -0.512  10.094  1.00 17.27           H
ATOM   1668  HD3 PRO A 105       8.172  -0.685  11.614  1.00 17.27           H
ATOM   1669  N   PHE A 106       2.911  -1.714  11.873  1.00 12.52           N
ATOM   1670  CA  PHE A 106       1.576  -1.587  11.315  1.00 13.61           C
ATOM   1671  C   PHE A 106       0.882  -0.297  11.715  1.00 13.26           C
ATOM   1672  O   PHE A 106      -0.171   0.012  11.154  1.00 12.05           O
ATOM   1673  CB  PHE A 106       0.720  -2.780  11.702  1.00 14.54           C
ATOM   1674  CG  PHE A 106       0.568  -3.012  13.196  1.00 12.28           C
ATOM   1675  CD1 PHE A 106      -0.334  -2.273  13.941  1.00 13.25           C
ATOM   1676  CD2 PHE A 106       1.273  -4.025  13.816  1.00 10.52           C
ATOM   1677  CE1 PHE A 106      -0.495  -2.503  15.286  1.00 12.89           C
ATOM   1678  CE2 PHE A 106       1.136  -4.272  15.169  1.00 10.70           C
ATOM   1679  CZ  PHE A 106       0.236  -3.531  15.909  1.00 12.48           C
ATOM   1680  H   PHE A 106       2.938  -2.069  12.656  1.00 15.03           H
ATOM   1681  HA  PHE A 106       1.650  -1.586  10.348  1.00 16.33           H
ATOM   1682  HB2 PHE A 106      -0.168  -2.653  11.335  1.00 17.45           H
ATOM   1683  HB3 PHE A 106       1.117  -3.579  11.321  1.00 17.45           H
ATOM   1684  HD1 PHE A 106      -0.825  -1.599  13.529  1.00 15.90           H
ATOM   1685  HD2 PHE A 106       1.873  -4.532  13.318  1.00 12.62           H
ATOM   1686  HE1 PHE A 106      -1.097  -1.993  15.779  1.00 15.47           H
ATOM   1687  HE2 PHE A 106       1.626  -4.952  15.572  1.00 12.85           H
ATOM   1688  HZ  PHE A 106       0.140  -3.686  16.821  1.00 14.97           H
ATOM   1689  N   MET A 107       1.468   0.479  12.616  1.00 11.51           N
ATOM   1690  CA  MET A 107       0.888   1.750  13.048  1.00 12.10           C
ATOM   1691  C   MET A 107       2.013   2.634  13.564  1.00 13.81           C
ATOM   1692  O   MET A 107       2.955   2.136  14.167  1.00 10.80           O
ATOM   1693  CB  MET A 107      -0.153   1.549  14.152  1.00 12.85           C
ATOM   1694  CG  MET A 107      -1.045   2.752  14.422  1.00 24.38           C
ATOM   1695  SD  MET A 107      -2.237   2.412  15.700  1.00 22.49           S
ATOM   1696  CE  MET A 107      -3.264   1.263  14.921  1.00 17.37           C
ATOM   1697  H   MET A 107       2.215   0.292  13.000  1.00 13.81           H
ATOM   1698  HA  MET A 107       0.457   2.181  12.294  1.00 14.53           H
ATOM   1699  HB2 MET A 107      -0.728   0.808  13.903  1.00 15.42           H
ATOM   1700  HB3 MET A 107       0.310   1.337  14.978  1.00 15.42           H
ATOM   1701  HG2 MET A 107      -0.496   3.499  14.709  1.00 29.25           H
ATOM   1702  HG3 MET A 107      -1.526   2.981  13.611  1.00 29.25           H
ATOM   1703  HE1 MET A 107      -3.967   1.000  15.536  1.00 20.84           H
ATOM   1704  HE2 MET A 107      -3.652   1.671  14.131  1.00 20.84           H
ATOM   1705  HE3 MET A 107      -2.737   0.488  14.670  1.00 20.84           H
ATOM   1706  N   THR A 108       1.928   3.936  13.303  1.00 10.44           N
ATOM   1707  CA  THR A 108       2.917   4.888  13.779  1.00 14.16           C
ATOM   1708  C   THR A 108       2.235   5.823  14.773  1.00 14.37           C
ATOM   1709  O   THR A 108       1.023   6.024  14.729  1.00 15.01           O
ATOM   1710  CB  THR A 108       3.543   5.690  12.631  1.00 14.48           C
ATOM   1711  OG1 THR A 108       2.511   6.285  11.839  1.00 22.39           O
ATOM   1712  CG2 THR A 108       4.416   4.819  11.767  1.00 15.75           C
ATOM   1713  H   THR A 108       1.295   4.295  12.845  1.00 12.52           H
ATOM   1714  HA  THR A 108       3.625   4.413  14.242  1.00 16.99           H
ATOM   1715  HB  THR A 108       4.098   6.393  13.004  1.00 17.37           H
ATOM   1716  HG1 THR A 108       2.047   6.801  12.312  1.00 26.86           H
ATOM   1717 HG21 THR A 108       4.801   5.344  11.048  1.00 18.90           H
ATOM   1718 HG22 THR A 108       5.133   4.438  12.299  1.00 18.90           H
ATOM   1719 HG23 THR A 108       3.891   4.098  11.385  1.00 18.90           H
ATOM   1720  N   LEU A 109       3.014   6.359  15.697  1.00 14.42           N
ATOM   1721  CA  LEU A 109       2.452   7.105  16.822  1.00 15.24           C
ATOM   1722  C   LEU A 109       3.597   7.822  17.519  1.00 11.61           C
ATOM   1723  O   LEU A 109       4.757   7.713  17.110  1.00 13.70           O
ATOM   1724  CB  LEU A 109       1.719   6.174  17.802  1.00 11.63           C
ATOM   1725  CG  LEU A 109       2.588   5.046  18.346  1.00 14.86           C
ATOM   1726  CD1 LEU A 109       2.427   4.944  19.856  1.00 17.06           C
ATOM   1727  CD2 LEU A 109       2.290   3.684  17.650  1.00 15.23           C
ATOM   1728  H   LEU A 109       3.873   6.308  15.700  1.00 17.31           H
ATOM   1729  HA  LEU A 109       1.824   7.768  16.494  1.00 18.28           H
ATOM   1730  HB2 LEU A 109       1.406   6.698  18.556  1.00 13.96           H
ATOM   1731  HB3 LEU A 109       0.963   5.772  17.345  1.00 13.96           H
ATOM   1732  HG  LEU A 109       3.516   5.264  18.168  1.00 17.84           H
ATOM   1733 HD11 LEU A 109       2.986   4.223  20.184  1.00 20.48           H
ATOM   1734 HD12 LEU A 109       2.699   5.783  20.259  1.00 20.48           H
ATOM   1735 HD13 LEU A 109       1.497   4.763  20.063  1.00 20.48           H
ATOM   1736 HD21 LEU A 109       2.867   3.003  18.031  1.00 18.27           H
ATOM   1737 HD22 LEU A 109       1.360   3.451  17.798  1.00 18.27           H
ATOM   1738 HD23 LEU A 109       2.463   3.771  16.700  1.00 18.27           H
ATOM   1739  N   GLY A 110       3.269   8.542  18.592  1.00 13.86           N
ATOM   1740  CA  GLY A 110       4.314   9.101  19.432  1.00 10.47           C
ATOM   1741  C   GLY A 110       3.804   9.380  20.830  1.00 10.27           C
ATOM   1742  O   GLY A 110       2.605   9.421  21.066  1.00 11.22           O
ATOM   1743  H   GLY A 110       2.467   8.716  18.847  1.00 16.64           H
ATOM   1744  HA2 GLY A 110       5.055   8.479  19.490  1.00 12.57           H
ATOM   1745  HA3 GLY A 110       4.634   9.932  19.047  1.00 12.57           H
ATOM   1746  N   ILE A 111       4.741   9.534  21.767  1.00 12.33           N
ATOM   1747  CA  ILE A 111       4.396   9.948  23.125  1.00 11.17           C
ATOM   1748  C   ILE A 111       3.821  11.359  23.090  1.00 11.96           C
ATOM   1749  O   ILE A 111       4.291  12.215  22.335  1.00 11.76           O
ATOM   1750  CB  ILE A 111       5.642   9.865  24.022  1.00 13.66           C
ATOM   1751  CG1 ILE A 111       6.074   8.406  24.210  1.00 11.59           C
ATOM   1752  CG2 ILE A 111       5.389  10.461  25.417  1.00 12.31           C
ATOM   1753  CD1 ILE A 111       7.508   8.261  24.710  1.00 12.74           C
ATOM   1754  H   ILE A 111       5.582   9.404  21.641  1.00 14.80           H
ATOM   1755  HA  ILE A 111       3.721   9.351  23.482  1.00 13.41           H
ATOM   1756  HB  ILE A 111       6.366  10.354  23.600  1.00 16.39           H
ATOM   1757 HG12 ILE A 111       5.488   7.986  24.859  1.00 13.91           H
ATOM   1758 HG13 ILE A 111       6.007   7.946  23.359  1.00 13.91           H
ATOM   1759 HG21 ILE A 111       6.200  10.386  25.944  1.00 14.77           H
ATOM   1760 HG22 ILE A 111       5.141  11.394  25.322  1.00 14.77           H
ATOM   1761 HG23 ILE A 111       4.670   9.969  25.844  1.00 14.77           H
ATOM   1762 HD11 ILE A 111       7.715   7.318  24.806  1.00 15.29           H
ATOM   1763 HD12 ILE A 111       8.109   8.668  24.066  1.00 15.29           H
ATOM   1764 HD13 ILE A 111       7.590   8.708  25.567  1.00 15.29           H
ATOM   1765  N   SER A 112       2.771  11.605  23.874  1.00 13.67           N
ATOM   1766  CA  SER A 112       2.318  12.976  24.124  1.00 14.49           C
ATOM   1767  C   SER A 112       1.701  13.032  25.522  1.00 13.43           C
ATOM   1768  O   SER A 112       1.872  12.116  26.338  1.00 12.16           O
ATOM   1769  CB  SER A 112       1.353  13.445  23.028  1.00 11.40           C
ATOM   1770  OG  SER A 112       1.168  14.864  23.060  1.00 11.89           O
ATOM   1771  H   SER A 112       2.306  11.000  24.271  1.00 16.40           H
ATOM   1772  HA  SER A 112       3.087  13.567  24.115  1.00 17.38           H
ATOM   1773  HB2 SER A 112       1.716  13.196  22.164  1.00 13.68           H
ATOM   1774  HB3 SER A 112       0.494  13.014  23.161  1.00 13.68           H
ATOM   1775  HG  SER A 112       1.903  15.253  22.944  1.00 14.27           H
ATOM   1776  N   ILE A 113       0.994  14.125  25.789  1.00 15.13           N
ATOM   1777  CA  ILE A 113       0.467  14.461  27.109  1.00 10.59           C
ATOM   1778  C   ILE A 113      -1.056  14.523  27.043  1.00 14.19           C
ATOM   1779  O   ILE A 113      -1.620  15.222  26.186  1.00 11.78           O
ATOM   1780  CB  ILE A 113       1.019  15.817  27.595  1.00 16.10           C
ATOM   1781  CG1 ILE A 113       2.528  15.768  27.746  1.00 16.38           C
ATOM   1782  CG2 ILE A 113       0.390  16.189  28.905  1.00 13.12           C
ATOM   1783  CD1 ILE A 113       3.129  17.177  27.802  1.00 15.06           C
ATOM   1784  H   ILE A 113       0.799  14.714  25.193  1.00 18.16           H
ATOM   1785  HA  ILE A 113       0.723  13.776  27.746  1.00 12.71           H
ATOM   1786  HB  ILE A 113       0.795  16.496  26.939  1.00 19.32           H
ATOM   1787 HG12 ILE A 113       2.754  15.308  28.570  1.00 19.65           H
ATOM   1788 HG13 ILE A 113       2.912  15.304  26.986  1.00 19.65           H
ATOM   1789 HG21 ILE A 113       0.748  17.043  29.195  1.00 15.75           H
ATOM   1790 HG22 ILE A 113      -0.570  16.256  28.785  1.00 15.75           H
ATOM   1791 HG23 ILE A 113       0.595  15.504  29.560  1.00 15.75           H
ATOM   1792 HD11 ILE A 113       4.092  17.106  27.899  1.00 18.08           H
ATOM   1793 HD12 ILE A 113       2.912  17.645  26.981  1.00 18.08           H
ATOM   1794 HD13 ILE A 113       2.754  17.650  28.562  1.00 18.08           H
ATOM   1795  N   LEU A 114      -1.703  13.815  27.967  1.00 13.12           N
ATOM   1796  CA  LEU A 114      -3.138  13.872  28.207  1.00 15.57           C
ATOM   1797  C   LEU A 114      -3.394  14.726  29.454  1.00 12.72           C
ATOM   1798  O   LEU A 114      -2.798  14.481  30.503  1.00 13.68           O
ATOM   1799  CB  LEU A 114      -3.699  12.469  28.424  1.00 13.85           C
ATOM   1800  CG  LEU A 114      -5.214  12.429  28.631  1.00 14.00           C
ATOM   1801  CD1 LEU A 114      -5.905  12.774  27.325  1.00 14.56           C
ATOM   1802  CD2 LEU A 114      -5.703  11.049  29.185  1.00 22.14           C
ATOM   1803  H   LEU A 114      -1.305  13.265  28.494  1.00 15.74           H
ATOM   1804  HA  LEU A 114      -3.586  14.278  27.448  1.00 18.68           H
ATOM   1805  HB2 LEU A 114      -3.493  11.927  27.646  1.00 16.62           H
ATOM   1806  HB3 LEU A 114      -3.283  12.085  29.211  1.00 16.62           H
ATOM   1807  HG  LEU A 114      -5.456  13.108  29.280  1.00 16.81           H
ATOM   1808 HD11 LEU A 114      -6.866  12.747  27.461  1.00 17.48           H
ATOM   1809 HD12 LEU A 114      -5.634  13.664  27.051  1.00 17.48           H
ATOM   1810 HD13 LEU A 114      -5.648  12.126  26.651  1.00 17.48           H
ATOM   1811 HD21 LEU A 114      -6.666  11.078  29.297  1.00 26.56           H
ATOM   1812 HD22 LEU A 114      -5.464  10.353  28.553  1.00 26.56           H
ATOM   1813 HD23 LEU A 114      -5.275  10.882  30.039  1.00 26.56           H
ATOM   1814  N   TYR A 115      -4.279  15.705  29.343  1.00 16.00           N
ATOM   1815  CA  TYR A 115      -4.560  16.592  30.464  1.00 12.43           C
ATOM   1816  C   TYR A 115      -5.998  17.073  30.347  1.00 13.39           C
ATOM   1817  O   TYR A 115      -6.669  16.872  29.333  1.00 14.65           O
ATOM   1818  CB  TYR A 115      -3.552  17.745  30.479  1.00 13.32           C
ATOM   1819  CG  TYR A 115      -3.438  18.546  31.774  1.00 14.59           C
ATOM   1820  CD1 TYR A 115      -3.255  17.917  32.993  1.00 13.02           C
ATOM   1821  CD2 TYR A 115      -3.455  19.950  31.755  1.00 15.30           C
ATOM   1822  CE1 TYR A 115      -3.122  18.631  34.154  1.00 14.80           C
ATOM   1823  CE2 TYR A 115      -3.311  20.690  32.935  1.00 15.85           C
ATOM   1824  CZ  TYR A 115      -3.135  20.023  34.127  1.00 18.39           C
ATOM   1825  OH  TYR A 115      -3.002  20.751  35.288  1.00 19.67           O
ATOM   1826  H   TYR A 115      -4.731  15.877  28.631  1.00 19.20           H
ATOM   1827  HA  TYR A 115      -4.471  16.098  31.294  1.00 14.92           H
ATOM   1828  HB2 TYR A 115      -2.673  17.380  30.291  1.00 15.99           H
ATOM   1829  HB3 TYR A 115      -3.796  18.368  29.777  1.00 15.99           H
ATOM   1830  HD1 TYR A 115      -3.232  16.988  33.025  1.00 15.63           H
ATOM   1831  HD2 TYR A 115      -3.561  20.396  30.945  1.00 18.36           H
ATOM   1832  HE1 TYR A 115      -3.004  18.184  34.961  1.00 17.76           H
ATOM   1833  HE2 TYR A 115      -3.329  21.619  32.914  1.00 19.03           H
ATOM   1834  HH  TYR A 115      -2.921  20.233  35.944  1.00 23.60           H
ATOM   1835  N   ARG A 116      -6.481  17.716  31.398  1.00 13.34           N
ATOM   1836  CA  ARG A 116      -7.761  18.380  31.266  1.00 17.14           C
ATOM   1837  C   ARG A 116      -7.604  19.633  30.413  1.00 15.15           C
ATOM   1838  O   ARG A 116      -6.509  20.191  30.270  1.00 15.42           O
ATOM   1839  CB  ARG A 116      -8.327  18.756  32.635  1.00 18.43           C
ATOM   1840  CG  ARG A 116      -7.447  19.678  33.410  1.00 20.70           C
ATOM   1841  CD  ARG A 116      -8.066  19.952  34.810  1.00 29.50           C
ATOM   1842  NE  ARG A 116      -7.302  20.969  35.508  1.00 28.53           N
ATOM   1843  CZ  ARG A 116      -6.217  20.732  36.246  1.00 38.14           C
ATOM   1844  NH1 ARG A 116      -5.758  19.487  36.382  1.00 31.34           N
ATOM   1845  NH2 ARG A 116      -5.579  21.747  36.839  1.00 30.81           N1+
ATOM   1846  H   ARG A 116      -6.105  17.781  32.169  1.00 16.01           H
ATOM   1847  HA  ARG A 116      -8.389  17.786  30.826  1.00 20.57           H
ATOM   1848  HB2 ARG A 116      -9.182  19.197  32.510  1.00 22.12           H
ATOM   1849  HB3 ARG A 116      -8.446  17.948  33.157  1.00 22.12           H
ATOM   1850  HG2 ARG A 116      -6.576  19.269  33.533  1.00 24.84           H
ATOM   1851  HG3 ARG A 116      -7.364  20.521  32.939  1.00 24.84           H
ATOM   1852  HD2 ARG A 116      -8.977  20.269  34.705  1.00 35.40           H
ATOM   1853  HD3 ARG A 116      -8.049  19.138  35.337  1.00 35.40           H
ATOM   1854  HE  ARG A 116      -7.568  21.784  35.440  1.00 34.23           H
ATOM   1855 HH11 ARG A 116      -6.166  18.834  35.998  1.00 37.61           H
ATOM   1856 HH12 ARG A 116      -5.058  19.336  36.858  1.00 37.61           H
ATOM   1857 HH21 ARG A 116      -5.874  22.550  36.752  1.00 36.97           H
ATOM   1858 HH22 ARG A 116      -4.881  21.595  37.316  1.00 36.97           H
ATOM   1859  N   LYS A 117      -8.721  20.059  29.835  1.00 16.23           N
ATOM   1860  CA  LYS A 117      -8.800  21.338  29.160  1.00 17.03           C
ATOM   1861  C   LYS A 117      -8.814  22.472  30.176  1.00 27.38           C
ATOM   1862  O   LYS A 117      -8.899  22.259  31.379  1.00 20.75           O
ATOM   1863  CB  LYS A 117     -10.053  21.403  28.302  1.00 20.86           C
ATOM   1864  CG  LYS A 117     -10.037  20.468  27.107  1.00 20.38           C
ATOM   1865  CD  LYS A 117     -11.348  20.509  26.356  1.00 27.13           C
ATOM   1866  CE  LYS A 117     -11.275  19.683  25.092  1.00 25.26           C
ATOM   1867  NZ  LYS A 117     -12.546  19.678  24.328  1.00 24.16           N1+
ATOM   1868  H   LYS A 117      -9.457  19.615  29.823  1.00 19.47           H
ATOM   1869  HA  LYS A 117      -8.026  21.449  28.585  1.00 20.44           H
ATOM   1870  HB2 LYS A 117     -10.818  21.169  28.850  1.00 25.03           H
ATOM   1871  HB3 LYS A 117     -10.155  22.308  27.968  1.00 25.03           H
ATOM   1872  HG2 LYS A 117      -9.330  20.737  26.499  1.00 24.46           H
ATOM   1873  HG3 LYS A 117      -9.890  19.559  27.413  1.00 24.46           H
ATOM   1874  HD2 LYS A 117     -12.052  20.147  26.917  1.00 32.56           H
ATOM   1875  HD3 LYS A 117     -11.550  21.425  26.110  1.00 32.56           H
ATOM   1876  HE2 LYS A 117     -10.582  20.046  24.518  1.00 30.32           H
ATOM   1877  HE3 LYS A 117     -11.064  18.766  25.327  1.00 30.32           H
ATOM   1878  HZ1 LYS A 117     -12.458  19.182  23.595  1.00 28.99           H
ATOM   1879  HZ2 LYS A 117     -13.201  19.341  24.829  1.00 28.99           H
ATOM   1880  HZ3 LYS A 117     -12.762  20.509  24.091  1.00 28.99           H
ATOM   1881  N   GLY A 118      -8.705  23.698  29.668  1.00 23.40           N
ATOM   1882  CA  GLY A 118      -8.934  24.889  30.466  1.00 19.00           C
ATOM   1883  C   GLY A 118      -7.738  25.454  31.197  1.00 17.32           C
ATOM   1884  O   GLY A 118      -7.924  26.323  32.055  1.00 18.15           O
ATOM   1885  H   GLY A 118      -8.497  23.863  28.851  1.00 28.08           H
ATOM   1886  HA2 GLY A 118      -9.279  25.586  29.886  1.00 22.80           H
ATOM   1887  HA3 GLY A 118      -9.615  24.691  31.127  1.00 22.80           H
ATOM   1888  N   THR A 119      -6.522  24.981  30.924  1.00 18.74           N
ATOM   1889  CA  THR A 119      -5.349  25.497  31.620  1.00 15.73           C
ATOM   1890  C   THR A 119      -4.354  26.085  30.636  1.00 16.53           C
ATOM   1891  O   THR A 119      -4.434  25.811  29.442  1.00 16.50           O
ATOM   1892  CB  THR A 119      -4.626  24.413  32.424  1.00 20.42           C
ATOM   1893  OG1 THR A 119      -3.787  23.634  31.553  1.00 18.30           O
ATOM   1894  CG2 THR A 119      -5.640  23.521  33.183  1.00 17.93           C
ATOM   1895  H   THR A 119      -6.352  24.367  30.346  1.00 22.49           H
ATOM   1896  HA  THR A 119      -5.622  26.199  32.231  1.00 18.87           H
ATOM   1897  HB  THR A 119      -4.065  24.845  33.087  1.00 24.50           H
ATOM   1898  HG1 THR A 119      -4.252  23.267  30.958  1.00 21.96           H
ATOM   1899 HG21 THR A 119      -5.168  22.840  33.687  1.00 21.52           H
ATOM   1900 HG22 THR A 119      -6.163  24.062  33.795  1.00 21.52           H
ATOM   1901 HG23 THR A 119      -6.238  23.090  32.553  1.00 21.52           H
ATOM   1902  N   PRO A 120      -3.355  26.833  31.104  1.00 24.09           N
ATOM   1903  CA  PRO A 120      -2.297  27.271  30.200  1.00 21.99           C
ATOM   1904  C   PRO A 120      -1.215  26.233  29.926  1.00 20.71           C
ATOM   1905  O   PRO A 120      -0.336  26.511  29.103  1.00 21.90           O
ATOM   1906  CB  PRO A 120      -1.724  28.502  30.918  1.00 24.34           C
ATOM   1907  CG  PRO A 120      -1.928  28.193  32.380  1.00 21.78           C
ATOM   1908  CD  PRO A 120      -3.256  27.476  32.434  1.00 26.56           C
ATOM   1909  HA  PRO A 120      -2.682  27.552  29.355  1.00 26.39           H
ATOM   1910  HB2 PRO A 120      -0.781  28.596  30.712  1.00 29.21           H
ATOM   1911  HB3 PRO A 120      -2.218  29.296  30.660  1.00 29.21           H
ATOM   1912  HG2 PRO A 120      -1.213  27.619  32.697  1.00 26.14           H
ATOM   1913  HG3 PRO A 120      -1.961  29.018  32.889  1.00 26.14           H
ATOM   1914  HD2 PRO A 120      -3.249  26.805  33.134  1.00 31.87           H
ATOM   1915  HD3 PRO A 120      -3.978  28.111  32.557  1.00 31.87           H
ATOM   1916  N   ILE A 121      -1.268  25.032  30.513  1.00 18.72           N
ATOM   1917  CA  ILE A 121      -0.215  24.045  30.276  1.00 14.02           C
ATOM   1918  C   ILE A 121      -0.195  23.685  28.796  1.00 14.46           C
ATOM   1919  O   ILE A 121      -1.216  23.292  28.220  1.00 17.31           O
ATOM   1920  CB  ILE A 121      -0.452  22.798  31.149  1.00 18.60           C
ATOM   1921  CG1 ILE A 121      -0.352  23.124  32.631  1.00 20.67           C
ATOM   1922  CG2 ILE A 121       0.519  21.695  30.783  1.00 17.13           C
ATOM   1923  CD1 ILE A 121       1.041  23.577  33.101  1.00 20.78           C
ATOM   1924  H   ILE A 121      -1.892  24.770  31.043  1.00 22.47           H
ATOM   1925  HA  ILE A 121       0.645  24.426  30.512  1.00 16.83           H
ATOM   1926  HB  ILE A 121      -1.350  22.476  30.974  1.00 22.32           H
ATOM   1927 HG12 ILE A 121      -0.976  23.838  32.832  1.00 24.80           H
ATOM   1928 HG13 ILE A 121      -0.589  22.332  33.138  1.00 24.80           H
ATOM   1929 HG21 ILE A 121       0.348  20.924  31.347  1.00 20.56           H
ATOM   1930 HG22 ILE A 121       0.391  21.459  29.851  1.00 20.56           H
ATOM   1931 HG23 ILE A 121       1.425  22.013  30.923  1.00 20.56           H
ATOM   1932 HD11 ILE A 121       1.008  23.762  34.053  1.00 24.94           H
ATOM   1933 HD12 ILE A 121       1.680  22.869  32.923  1.00 24.94           H
ATOM   1934 HD13 ILE A 121       1.292  24.379  32.617  1.00 24.94           H
ATOM   1935  N   ASP A 122       0.968  23.794  28.178  1.00 15.57           N
ATOM   1936  CA  ASP A 122       1.059  23.723  26.730  1.00 19.26           C
ATOM   1937  C   ASP A 122       2.172  22.841  26.210  1.00 16.82           C
ATOM   1938  O   ASP A 122       2.304  22.712  24.985  1.00 16.39           O
ATOM   1939  CB  ASP A 122       1.262  25.132  26.128  1.00 26.62           C
ATOM   1940  CG  ASP A 122       0.491  25.342  24.816  1.00 25.83           C
ATOM   1941  OD1 ASP A 122       0.796  26.315  24.082  1.00 33.34           O
ATOM   1942  OD2 ASP A 122      -0.439  24.554  24.529  1.00 25.14           O1-
ATOM   1943  H   ASP A 122       1.722  23.909  28.574  1.00 18.69           H
ATOM   1944  HA  ASP A 122       0.222  23.374  26.385  1.00 23.11           H
ATOM   1945  HB2 ASP A 122       0.952  25.795  26.766  1.00 31.95           H
ATOM   1946  HB3 ASP A 122       2.205  25.264  25.945  1.00 31.95           H
ATOM   1947  N   SER A 123       2.978  22.234  27.074  1.00 14.31           N
ATOM   1948  CA  SER A 123       4.136  21.476  26.608  1.00 16.39           C
ATOM   1949  C   SER A 123       4.706  20.674  27.774  1.00 14.49           C
ATOM   1950  O   SER A 123       4.391  20.924  28.935  1.00 15.07           O
ATOM   1951  CB  SER A 123       5.227  22.380  26.064  1.00 19.93           C
ATOM   1952  OG  SER A 123       5.879  22.996  27.162  1.00 16.84           O
ATOM   1953  H   SER A 123       2.879  22.245  27.928  1.00 17.17           H
ATOM   1954  HA  SER A 123       3.865  20.860  25.909  1.00 19.66           H
ATOM   1955  HB2 SER A 123       5.867  21.850  25.563  1.00 23.92           H
ATOM   1956  HB3 SER A 123       4.832  23.061  25.498  1.00 23.92           H
ATOM   1957  HG  SER A 123       6.490  23.503  26.886  1.00 20.21           H
ATOM   1958  N   ALA A 124       5.562  19.709  27.439  1.00 13.67           N
ATOM   1959  CA  ALA A 124       6.292  18.955  28.455  1.00 15.25           C
ATOM   1960  C   ALA A 124       7.142  19.883  29.306  1.00 20.64           C
ATOM   1961  O   ALA A 124       7.269  19.688  30.520  1.00 15.20           O
ATOM   1962  CB  ALA A 124       7.171  17.903  27.789  1.00 13.36           C
ATOM   1963  H   ALA A 124       5.737  19.472  26.631  1.00 16.41           H
ATOM   1964  HA  ALA A 124       5.659  18.502  29.034  1.00 18.30           H
ATOM   1965  HB1 ALA A 124       7.649  17.412  28.476  1.00 16.03           H
ATOM   1966  HB2 ALA A 124       6.610  17.299  27.279  1.00 16.03           H
ATOM   1967  HB3 ALA A 124       7.802  18.346  27.200  1.00 16.03           H
ATOM   1968  N   ASP A 125       7.768  20.874  28.673  1.00 19.64           N
ATOM   1969  CA  ASP A 125       8.580  21.835  29.417  1.00 18.58           C
ATOM   1970  C   ASP A 125       7.775  22.481  30.526  1.00 15.94           C
ATOM   1971  O   ASP A 125       8.279  22.671  31.640  1.00 20.26           O
ATOM   1972  CB  ASP A 125       9.139  22.919  28.483  1.00 21.66           C
ATOM   1973  CG  ASP A 125      10.229  22.404  27.550  1.00 37.86           C
ATOM   1974  OD1 ASP A 125      11.125  21.677  28.026  1.00 49.57           O
ATOM   1975  OD2 ASP A 125      10.202  22.748  26.343  1.00 51.40           O1-
ATOM   1976  H   ASP A 125       7.739  21.011  27.824  1.00 23.57           H
ATOM   1977  HA  ASP A 125       9.330  21.370  29.821  1.00 22.29           H
ATOM   1978  HB2 ASP A 125       8.417  23.266  27.936  1.00 25.99           H
ATOM   1979  HB3 ASP A 125       9.519  23.632  29.020  1.00 25.99           H
ATOM   1980  N   ASP A 126       6.512  22.812  30.252  1.00 17.40           N
ATOM   1981  CA  ASP A 126       5.670  23.419  31.273  1.00 18.97           C
ATOM   1982  C   ASP A 126       5.526  22.507  32.489  1.00 25.57           C
ATOM   1983  O   ASP A 126       5.535  22.980  33.632  1.00 16.76           O
ATOM   1984  CB  ASP A 126       4.291  23.761  30.703  1.00 18.56           C
ATOM   1985  CG  ASP A 126       4.326  24.923  29.747  1.00 22.95           C
ATOM   1986  OD1 ASP A 126       5.314  25.696  29.776  1.00 21.76           O
ATOM   1987  OD2 ASP A 126       3.343  25.060  28.985  1.00 19.15           O1-
ATOM   1988  H   ASP A 126       6.127  22.695  29.492  1.00 20.88           H
ATOM   1989  HA  ASP A 126       6.083  24.245  31.569  1.00 22.76           H
ATOM   1990  HB2 ASP A 126       3.947  22.990  30.225  1.00 22.27           H
ATOM   1991  HB3 ASP A 126       3.695  23.991  31.433  1.00 22.27           H
ATOM   1992  N   LEU A 127       5.404  21.191  32.266  1.00 17.06           N
ATOM   1993  CA  LEU A 127       5.303  20.250  33.375  1.00 15.77           C
ATOM   1994  C   LEU A 127       6.631  20.108  34.097  1.00 15.70           C
ATOM   1995  O   LEU A 127       6.677  20.059  35.338  1.00 17.68           O
ATOM   1996  CB  LEU A 127       4.837  18.878  32.868  1.00 13.54           C
ATOM   1997  CG  LEU A 127       3.444  18.806  32.274  1.00 13.90           C
ATOM   1998  CD1 LEU A 127       3.145  17.425  31.720  1.00 18.63           C
ATOM   1999  CD2 LEU A 127       2.471  19.098  33.336  1.00 19.93           C
ATOM   2000  H   LEU A 127       5.379  20.827  31.488  1.00 20.47           H
ATOM   2001  HA  LEU A 127       4.646  20.577  34.011  1.00 18.92           H
ATOM   2002  HB2 LEU A 127       5.456  18.582  32.183  1.00 16.25           H
ATOM   2003  HB3 LEU A 127       4.863  18.256  33.612  1.00 16.25           H
ATOM   2004  HG  LEU A 127       3.347  19.462  31.565  1.00 16.68           H
ATOM   2005 HD11 LEU A 127       2.248  17.421  31.350  1.00 22.35           H
ATOM   2006 HD12 LEU A 127       3.790  17.217  31.026  1.00 22.35           H
ATOM   2007 HD13 LEU A 127       3.210  16.777  32.438  1.00 22.35           H
ATOM   2008 HD21 LEU A 127       1.576  19.054  32.965  1.00 23.91           H
ATOM   2009 HD22 LEU A 127       2.570  18.440  34.043  1.00 23.91           H
ATOM   2010 HD23 LEU A 127       2.643  19.986  33.685  1.00 23.91           H
ATOM   2011  N   ALA A 128       7.716  20.039  33.326  1.00 21.66           N
ATOM   2012  CA  ALA A 128       9.013  19.696  33.878  1.00 17.79           C
ATOM   2013  C   ALA A 128       9.511  20.768  34.837  1.00 22.66           C
ATOM   2014  O   ALA A 128      10.236  20.453  35.777  1.00 18.75           O
ATOM   2015  CB  ALA A 128      10.022  19.487  32.752  1.00 20.59           C
ATOM   2016  H   ALA A 128       7.722  20.188  32.479  1.00 25.99           H
ATOM   2017  HA  ALA A 128       8.937  18.864  34.371  1.00 21.35           H
ATOM   2018  HB1 ALA A 128      10.882  19.259  33.138  1.00 24.71           H
ATOM   2019  HB2 ALA A 128       9.713  18.766  32.181  1.00 24.71           H
ATOM   2020  HB3 ALA A 128      10.096  20.307  32.239  1.00 24.71           H
ATOM   2021  N   LYS A 129       9.120  22.022  34.638  1.00 24.09           N
ATOM   2022  CA  LYS A 129       9.700  23.119  35.403  1.00 26.97           C
ATOM   2023  C   LYS A 129       8.889  23.454  36.649  1.00 25.62           C
ATOM   2024  O   LYS A 129       9.118  24.505  37.251  1.00 29.08           O
ATOM   2025  CB  LYS A 129       9.869  24.362  34.495  1.00 30.20           C
ATOM   2026  CG  LYS A 129       8.566  24.960  33.993  1.00 31.09           C
ATOM   2027  CD  LYS A 129       8.768  26.276  33.180  1.00 38.05           C
ATOM   2028  CE  LYS A 129       7.430  26.850  32.631  1.00 45.33           C
ATOM   2029  NZ  LYS A 129       6.361  27.151  33.681  1.00 47.54           N1+
ATOM   2030  H   LYS A 129       8.523  22.264  34.068  1.00 28.90           H
ATOM   2031  HA  LYS A 129      10.585  22.852  35.697  1.00 32.36           H
ATOM   2032  HB2 LYS A 129      10.334  25.051  34.995  1.00 36.24           H
ATOM   2033  HB3 LYS A 129      10.394  24.111  33.719  1.00 36.24           H
ATOM   2034  HG2 LYS A 129       8.126  24.317  33.416  1.00 37.31           H
ATOM   2035  HG3 LYS A 129       8.000  25.163  34.754  1.00 37.31           H
ATOM   2036  HD2 LYS A 129       9.168  26.946  33.757  1.00 45.66           H
ATOM   2037  HD3 LYS A 129       9.350  26.095  32.426  1.00 45.66           H
ATOM   2038  HE2 LYS A 129       7.620  27.678  32.164  1.00 54.39           H
ATOM   2039  HE3 LYS A 129       7.053  26.207  32.009  1.00 54.39           H
ATOM   2040  HZ1 LYS A 129       5.631  27.474  33.288  1.00 57.05           H
ATOM   2041  HZ2 LYS A 129       6.148  26.407  34.120  1.00 57.05           H
ATOM   2042  HZ3 LYS A 129       6.667  27.753  34.262  1.00 57.05           H
ATOM   2043  N   GLN A 130       7.953  22.590  37.050  1.00 21.57           N
ATOM   2044  CA  GLN A 130       7.129  22.819  38.226  1.00 28.76           C
ATOM   2045  C   GLN A 130       6.870  21.487  38.913  1.00 29.21           C
ATOM   2046  O   GLN A 130       7.226  20.417  38.408  1.00 22.97           O
ATOM   2047  CB  GLN A 130       5.812  23.517  37.866  1.00 31.04           C
ATOM   2048  CG  GLN A 130       4.919  22.755  36.865  1.00 21.37           C
ATOM   2049  CD  GLN A 130       4.112  21.642  37.501  1.00 20.01           C
ATOM   2050  OE1 GLN A 130       3.252  21.884  38.349  1.00 20.67           O
ATOM   2051  NE2 GLN A 130       4.376  20.404  37.073  1.00 20.48           N
ATOM   2052  H   GLN A 130       7.779  21.851  36.646  1.00 25.89           H
ATOM   2053  HA  GLN A 130       7.612  23.388  38.846  1.00 34.51           H
ATOM   2054  HB2 GLN A 130       5.298  23.643  38.679  1.00 37.25           H
ATOM   2055  HB3 GLN A 130       6.018  24.381  37.475  1.00 37.25           H
ATOM   2056  HG2 GLN A 130       4.297  23.380  36.461  1.00 25.64           H
ATOM   2057  HG3 GLN A 130       5.482  22.361  36.180  1.00 25.64           H
ATOM   2058 HE21 GLN A 130       4.975  20.276  36.470  1.00 24.58           H
ATOM   2059 HE22 GLN A 130       3.946  19.735  37.401  1.00 24.58           H
ATOM   2060  N   THR A 131       6.234  21.565  40.083  1.00 28.15           N
ATOM   2061  CA  THR A 131       5.958  20.383  40.884  1.00 30.09           C
ATOM   2062  C   THR A 131       4.532  20.259  41.369  1.00 31.98           C
ATOM   2063  O   THR A 131       4.155  19.177  41.832  1.00 35.92           O
ATOM   2064  CB  THR A 131       6.866  20.355  42.111  1.00 34.02           C
ATOM   2065  OG1 THR A 131       8.183  20.754  41.723  1.00 45.86           O
ATOM   2066  CG2 THR A 131       6.939  18.978  42.622  1.00 48.17           C
ATOM   2067  H   THR A 131       5.952  22.298  40.433  1.00 33.78           H
ATOM   2068  HA  THR A 131       6.157  19.596  40.353  1.00 36.11           H
ATOM   2069  HB  THR A 131       6.522  20.941  42.803  1.00 40.83           H
ATOM   2070  HG1 THR A 131       8.694  20.743  42.389  1.00 55.03           H
ATOM   2071 HG21 THR A 131       7.513  18.944  43.403  1.00 57.81           H
ATOM   2072 HG22 THR A 131       6.053  18.669  42.869  1.00 57.81           H
ATOM   2073 HG23 THR A 131       7.299  18.390  41.940  1.00 57.81           H
ATOM   2074  N   LYS A 132       3.736  21.314  41.297  1.00 24.71           N
ATOM   2075  CA  LYS A 132       2.378  21.268  41.805  1.00 26.05           C
ATOM   2076  C   LYS A 132       1.537  20.244  41.052  1.00 32.03           C
ATOM   2077  O   LYS A 132       0.835  19.428  41.667  1.00 27.28           O
ATOM   2078  CB  LYS A 132       1.792  22.677  41.707  1.00 23.87           C
ATOM   2079  CG  LYS A 132       0.281  22.797  41.836  1.00 40.10           C
ATOM   2080  CD  LYS A 132      -0.246  22.181  43.115  1.00 47.38           C
ATOM   2081  CE  LYS A 132      -1.752  22.420  43.261  1.00 46.63           C
ATOM   2082  NZ  LYS A 132      -2.080  23.895  43.230  1.00 44.49           N1+
ATOM   2083  H   LYS A 132       3.960  22.071  40.956  1.00 29.66           H
ATOM   2084  HA  LYS A 132       2.398  21.013  42.740  1.00 31.26           H
ATOM   2085  HB2 LYS A 132       2.183  23.218  42.410  1.00 28.64           H
ATOM   2086  HB3 LYS A 132       2.036  23.047  40.844  1.00 28.64           H
ATOM   2087  HG2 LYS A 132       0.036  23.735  41.831  1.00 48.12           H
ATOM   2088  HG3 LYS A 132      -0.138  22.341  41.089  1.00 48.12           H
ATOM   2089  HD2 LYS A 132      -0.089  21.224  43.099  1.00 56.85           H
ATOM   2090  HD3 LYS A 132       0.202  22.585  43.874  1.00 56.85           H
ATOM   2091  HE2 LYS A 132      -2.218  21.989  42.527  1.00 55.96           H
ATOM   2092  HE3 LYS A 132      -2.053  22.059  44.109  1.00 55.96           H
ATOM   2093  HZ1 LYS A 132      -2.958  24.013  43.316  1.00 53.39           H
ATOM   2094  HZ2 LYS A 132      -1.665  24.313  43.897  1.00 53.39           H
ATOM   2095  HZ3 LYS A 132      -1.815  24.249  42.457  1.00 53.39           H
ATOM   2096  N   ILE A 133       1.549  20.310  39.719  1.00 21.60           N
ATOM   2097  CA  ILE A 133       0.857  19.336  38.874  1.00 21.32           C
ATOM   2098  C   ILE A 133       1.707  18.075  38.828  1.00 18.50           C
ATOM   2099  O   ILE A 133       2.848  18.114  38.364  1.00 17.27           O
ATOM   2100  CB  ILE A 133       0.652  19.885  37.454  1.00 16.28           C
ATOM   2101  CG1 ILE A 133      -0.085  21.230  37.510  1.00 22.29           C
ATOM   2102  CG2 ILE A 133      -0.057  18.850  36.543  1.00 18.21           C
ATOM   2103  CD1 ILE A 133      -0.116  21.954  36.184  1.00 31.12           C
ATOM   2104  H   ILE A 133       1.960  20.921  39.274  1.00 25.92           H
ATOM   2105  HA  ILE A 133      -0.008  19.120  39.256  1.00 25.59           H
ATOM   2106  HB  ILE A 133       1.530  20.050  37.077  1.00 19.54           H
ATOM   2107 HG12 ILE A 133      -1.001  21.074  37.786  1.00 26.75           H
ATOM   2108 HG13 ILE A 133       0.360  21.805  38.152  1.00 26.75           H
ATOM   2109 HG21 ILE A 133      -0.168  19.232  35.659  1.00 21.85           H
ATOM   2110 HG22 ILE A 133       0.488  18.049  36.492  1.00 21.85           H
ATOM   2111 HG23 ILE A 133      -0.923  18.637  36.923  1.00 21.85           H
ATOM   2112 HD11 ILE A 133      -0.595  22.791  36.293  1.00 37.34           H
ATOM   2113 HD12 ILE A 133       0.794  22.128  35.897  1.00 37.34           H
ATOM   2114 HD13 ILE A 133      -0.568  21.397  35.531  1.00 37.34           H
ATOM   2115  N   GLU A 134       1.165  16.956  39.283  1.00 17.94           N
ATOM   2116  CA  GLU A 134       1.949  15.741  39.167  1.00 16.13           C
ATOM   2117  C   GLU A 134       1.719  15.121  37.787  1.00 18.54           C
ATOM   2118  O   GLU A 134       0.718  15.396  37.120  1.00 15.72           O
ATOM   2119  CB  GLU A 134       1.595  14.754  40.270  1.00 17.66           C
ATOM   2120  CG  GLU A 134       1.948  15.281  41.670  1.00 21.48           C
ATOM   2121  CD  GLU A 134       1.822  14.194  42.719  1.00 27.20           C
ATOM   2122  OE1 GLU A 134       0.775  13.523  42.681  1.00 20.63           O
ATOM   2123  OE2 GLU A 134       2.784  14.007  43.525  1.00 27.84           O1-
ATOM   2124  H   GLU A 134       0.388  16.874  39.643  1.00 21.53           H
ATOM   2125  HA  GLU A 134       2.890  15.960  39.248  1.00 19.36           H
ATOM   2126  HB2 GLU A 134       0.641  14.581  40.246  1.00 21.19           H
ATOM   2127  HB3 GLU A 134       2.086  13.930  40.127  1.00 21.19           H
ATOM   2128  HG2 GLU A 134       2.864  15.600  41.672  1.00 25.77           H
ATOM   2129  HG3 GLU A 134       1.341  16.001  41.904  1.00 25.77           H
ATOM   2130  N   TYR A 135       2.662  14.270  37.379  1.00 14.00           N
ATOM   2131  CA  TYR A 135       2.604  13.611  36.084  1.00 17.20           C
ATOM   2132  C   TYR A 135       3.313  12.266  36.128  1.00 17.08           C
ATOM   2133  O   TYR A 135       4.207  12.028  36.942  1.00 17.52           O
ATOM   2134  CB  TYR A 135       3.229  14.489  34.996  1.00 12.32           C
ATOM   2135  CG  TYR A 135       4.631  15.005  35.298  1.00 18.68           C
ATOM   2136  CD1 TYR A 135       5.746  14.237  34.995  1.00 15.95           C
ATOM   2137  CD2 TYR A 135       4.842  16.263  35.858  1.00 14.11           C
ATOM   2138  CE1 TYR A 135       7.028  14.685  35.253  1.00 17.65           C
ATOM   2139  CE2 TYR A 135       6.142  16.720  36.118  1.00 16.99           C
ATOM   2140  CZ  TYR A 135       7.219  15.925  35.807  1.00 16.06           C
ATOM   2141  OH  TYR A 135       8.507  16.337  36.030  1.00 21.66           O
ATOM   2142  H   TYR A 135       3.354  14.058  37.845  1.00 16.80           H
ATOM   2143  HA  TYR A 135       1.676  13.455  35.849  1.00 20.65           H
ATOM   2144  HB2 TYR A 135       3.279  13.973  34.176  1.00 14.78           H
ATOM   2145  HB3 TYR A 135       2.658  15.261  34.858  1.00 14.78           H
ATOM   2146  HD1 TYR A 135       5.627  13.395  34.618  1.00 19.14           H
ATOM   2147  HD2 TYR A 135       4.114  16.802  36.068  1.00 16.94           H
ATOM   2148  HE1 TYR A 135       7.759  14.151  35.041  1.00 21.18           H
ATOM   2149  HE2 TYR A 135       6.275  17.561  36.492  1.00 20.39           H
ATOM   2150  HH  TYR A 135       8.508  17.106  36.370  1.00 26.00           H
ATOM   2151  N   GLY A 136       2.942  11.397  35.200  1.00 15.55           N
ATOM   2152  CA  GLY A 136       3.482  10.050  35.211  1.00 14.49           C
ATOM   2153  C   GLY A 136       3.084   9.308  33.955  1.00 13.98           C
ATOM   2154  O   GLY A 136       2.608   9.904  32.988  1.00 15.25           O
ATOM   2155  H   GLY A 136       2.388  11.559  34.563  1.00 18.66           H
ATOM   2156  HA2 GLY A 136       4.450  10.083  35.261  1.00 17.38           H
ATOM   2157  HA3 GLY A 136       3.144   9.566  35.981  1.00 17.38           H
ATOM   2158  N   ALA A 137       3.273   7.993  34.004  1.00 13.23           N
ATOM   2159  CA  ALA A 137       3.074   7.099  32.863  1.00 13.92           C
ATOM   2160  C   ALA A 137       2.774   5.700  33.384  1.00 12.99           C
ATOM   2161  O   ALA A 137       2.856   5.424  34.586  1.00 14.90           O
ATOM   2162  CB  ALA A 137       4.304   7.067  31.964  1.00 13.43           C
ATOM   2163  H   ALA A 137       3.526   7.579  34.714  1.00 15.88           H
ATOM   2164  HA  ALA A 137       2.316   7.403  32.339  1.00 16.71           H
ATOM   2165  HB1 ALA A 137       4.136   6.467  31.221  1.00 16.12           H
ATOM   2166  HB2 ALA A 137       4.476   7.963  31.633  1.00 16.12           H
ATOM   2167  HB3 ALA A 137       5.063   6.753  32.479  1.00 16.12           H
ATOM   2168  N   VAL A 138       2.449   4.799  32.466  1.00 10.90           N
ATOM   2169  CA  VAL A 138       2.298   3.425  32.893  1.00 12.68           C
ATOM   2170  C   VAL A 138       3.656   2.920  33.355  1.00 12.79           C
ATOM   2171  O   VAL A 138       4.650   2.990  32.625  1.00 13.65           O
ATOM   2172  CB  VAL A 138       1.729   2.534  31.783  1.00 14.14           C
ATOM   2173  CG1 VAL A 138       1.657   1.068  32.311  1.00 15.50           C
ATOM   2174  CG2 VAL A 138       0.368   3.001  31.342  1.00 12.86           C
ATOM   2175  H   VAL A 138       2.317   4.949  31.629  1.00 13.08           H
ATOM   2176  HA  VAL A 138       1.690   3.392  33.648  1.00 15.22           H
ATOM   2177  HB  VAL A 138       2.324   2.554  31.017  1.00 16.97           H
ATOM   2178 HG11 VAL A 138       1.298   0.498  31.613  1.00 18.60           H
ATOM   2179 HG12 VAL A 138       2.550   0.774  32.551  1.00 18.60           H
ATOM   2180 HG13 VAL A 138       1.079   1.041  33.090  1.00 18.60           H
ATOM   2181 HG21 VAL A 138       0.045   2.413  30.641  1.00 15.43           H
ATOM   2182 HG22 VAL A 138      -0.235   2.975  32.101  1.00 15.43           H
ATOM   2183 HG23 VAL A 138       0.440   3.908  31.006  1.00 15.43           H
ATOM   2184  N   GLU A 139       3.691   2.365  34.547  1.00 15.62           N
ATOM   2185  CA  GLU A 139       4.957   1.913  35.119  1.00 16.13           C
ATOM   2186  C   GLU A 139       5.635   0.896  34.214  1.00 16.80           C
ATOM   2187  O   GLU A 139       5.031  -0.095  33.806  1.00 13.62           O
ATOM   2188  CB  GLU A 139       4.738   1.299  36.496  1.00 18.41           C
ATOM   2189  CG  GLU A 139       6.049   0.897  37.132  1.00 18.36           C
ATOM   2190  CD  GLU A 139       5.887   0.369  38.550  1.00 30.95           C
ATOM   2191  OE1 GLU A 139       4.862  -0.279  38.832  1.00 29.04           O
ATOM   2192  OE2 GLU A 139       6.793   0.598  39.366  1.00 29.04           O1-
ATOM   2193  H   GLU A 139       3.006   2.235  35.049  1.00 18.74           H
ATOM   2194  HA  GLU A 139       5.551   2.674  35.218  1.00 19.35           H
ATOM   2195  HB2 GLU A 139       4.307   1.949  37.072  1.00 22.09           H
ATOM   2196  HB3 GLU A 139       4.186   0.506  36.410  1.00 22.09           H
ATOM   2197  HG2 GLU A 139       6.457   0.198  36.597  1.00 22.03           H
ATOM   2198  HG3 GLU A 139       6.632   1.671  37.166  1.00 22.03           H
ATOM   2199  N   ASP A 140       6.890   1.166  33.873  1.00 18.74           N
ATOM   2200  CA  ASP A 140       7.750   0.268  33.102  1.00 19.57           C
ATOM   2201  C   ASP A 140       7.275   0.006  31.678  1.00 20.05           C
ATOM   2202  O   ASP A 140       7.819  -0.884  31.020  1.00 20.74           O
ATOM   2203  CB  ASP A 140       7.951  -1.079  33.811  1.00 24.45           C
ATOM   2204  CG  ASP A 140       8.788  -0.946  35.086  1.00 28.87           C
ATOM   2205  OD1 ASP A 140       8.581  -1.749  36.015  1.00 38.46           O
ATOM   2206  OD2 ASP A 140       9.632  -0.018  35.155  1.00 34.10           O1-
ATOM   2207  H   ASP A 140       7.285   1.899  34.087  1.00 22.49           H
ATOM   2208  HA  ASP A 140       8.624   0.683  33.034  1.00 23.48           H
ATOM   2209  HB2 ASP A 140       7.086  -1.442  34.055  1.00 29.34           H
ATOM   2210  HB3 ASP A 140       8.411  -1.688  33.211  1.00 29.34           H
ATOM   2211  N   GLY A 141       6.306   0.760  31.163  1.00 17.79           N
ATOM   2212  CA  GLY A 141       5.973   0.661  29.760  1.00 18.29           C
ATOM   2213  C   GLY A 141       6.961   1.423  28.895  1.00 14.88           C
ATOM   2214  O   GLY A 141       7.919   2.028  29.377  1.00 15.59           O
ATOM   2215  H   GLY A 141       5.835   1.328  31.604  1.00 21.35           H
ATOM   2216  HA2 GLY A 141       5.979  -0.270  29.489  1.00 21.95           H
ATOM   2217  HA3 GLY A 141       5.086   1.023  29.609  1.00 21.95           H
ATOM   2218  N   ALA A 142       6.688   1.427  27.582  1.00 13.70           N
ATOM   2219  CA  ALA A 142       7.590   2.082  26.642  1.00 13.96           C
ATOM   2220  C   ALA A 142       7.708   3.574  26.931  1.00 12.91           C
ATOM   2221  O   ALA A 142       8.799   4.127  26.862  1.00 14.72           O
ATOM   2222  CB  ALA A 142       7.128   1.856  25.206  1.00 13.12           C
ATOM   2223  H   ALA A 142       5.997   1.063  27.222  1.00 16.44           H
ATOM   2224  HA  ALA A 142       8.473   1.692  26.733  1.00 16.75           H
ATOM   2225  HB1 ALA A 142       7.744   2.301  24.603  1.00 15.74           H
ATOM   2226  HB2 ALA A 142       7.117   0.903  25.024  1.00 15.74           H
ATOM   2227  HB3 ALA A 142       6.237   2.224  25.099  1.00 15.74           H
ATOM   2228  N   THR A 143       6.604   4.235  27.294  1.00 11.28           N
ATOM   2229  CA  THR A 143       6.668   5.668  27.577  1.00  9.01           C
ATOM   2230  C   THR A 143       7.582   5.954  28.779  1.00 13.40           C
ATOM   2231  O   THR A 143       8.517   6.752  28.693  1.00 11.39           O
ATOM   2232  CB  THR A 143       5.250   6.230  27.783  1.00 12.32           C
ATOM   2233  OG1 THR A 143       4.489   6.025  26.580  1.00 13.98           O
ATOM   2234  CG2 THR A 143       5.279   7.761  28.092  1.00 11.49           C
ATOM   2235  H   THR A 143       5.824   3.884  27.383  1.00 13.54           H
ATOM   2236  HA  THR A 143       7.050   6.117  26.807  1.00 10.81           H
ATOM   2237  HB  THR A 143       4.821   5.772  28.523  1.00 14.78           H
ATOM   2238  HG1 THR A 143       3.711   6.327  26.677  1.00 16.77           H
ATOM   2239 HG21 THR A 143       4.376   8.091  28.217  1.00 13.79           H
ATOM   2240 HG22 THR A 143       5.790   7.926  28.900  1.00 13.79           H
ATOM   2241 HG23 THR A 143       5.690   8.239  27.355  1.00 13.79           H
ATOM   2242  N   MET A 144       7.341   5.300  29.907  1.00 14.37           N
ATOM   2243  CA  MET A 144       8.216   5.521  31.045  1.00 12.97           C
ATOM   2244  C   MET A 144       9.672   5.232  30.695  1.00 16.58           C
ATOM   2245  O   MET A 144      10.578   5.985  31.081  1.00 16.52           O
ATOM   2246  CB  MET A 144       7.778   4.648  32.206  1.00 12.03           C
ATOM   2247  CG  MET A 144       8.445   5.059  33.497  1.00 19.13           C
ATOM   2248  SD  MET A 144       8.882   3.685  34.575  1.00 20.43           S
ATOM   2249  CE  MET A 144      10.323   2.988  33.732  1.00 18.39           C
ATOM   2250  H   MET A 144       6.699   4.742  30.037  1.00 17.25           H
ATOM   2251  HA  MET A 144       8.139   6.447  31.324  1.00 15.56           H
ATOM   2252  HB2 MET A 144       6.819   4.727  32.322  1.00 14.44           H
ATOM   2253  HB3 MET A 144       8.019   3.726  32.021  1.00 14.44           H
ATOM   2254  HG2 MET A 144       9.261   5.540  33.286  1.00 22.96           H
ATOM   2255  HG3 MET A 144       7.841   5.638  33.987  1.00 22.96           H
ATOM   2256  HE1 MET A 144      10.646   2.226  34.238  1.00 22.07           H
ATOM   2257  HE2 MET A 144      10.061   2.708  32.841  1.00 22.07           H
ATOM   2258  HE3 MET A 144      11.014   3.666  33.676  1.00 22.07           H
ATOM   2259  N   THR A 145       9.924   4.149  29.963  1.00 16.55           N
ATOM   2260  CA  THR A 145      11.299   3.772  29.639  1.00 14.37           C
ATOM   2261  C   THR A 145      11.979   4.817  28.745  1.00 18.26           C
ATOM   2262  O   THR A 145      13.177   5.084  28.899  1.00 16.72           O
ATOM   2263  CB  THR A 145      11.302   2.389  28.987  1.00 18.37           C
ATOM   2264  OG1 THR A 145      10.738   1.421  29.894  1.00 21.07           O
ATOM   2265  CG2 THR A 145      12.701   1.938  28.616  1.00 21.19           C
ATOM   2266  H   THR A 145       9.325   3.620  29.646  1.00 19.87           H
ATOM   2267  HA  THR A 145      11.808   3.712  30.462  1.00 17.24           H
ATOM   2268  HB  THR A 145      10.769   2.417  28.177  1.00 22.05           H
ATOM   2269  HG1 THR A 145       9.948   1.632  30.085  1.00 25.29           H
ATOM   2270 HG21 THR A 145      12.668   1.060  28.206  1.00 25.42           H
ATOM   2271 HG22 THR A 145      13.096   2.564  27.989  1.00 25.42           H
ATOM   2272 HG23 THR A 145      13.256   1.895  29.410  1.00 25.42           H
ATOM   2273  N   PHE A 146      11.237   5.422  27.806  1.00 12.81           N
ATOM   2274  CA  PHE A 146      11.766   6.559  27.053  1.00 14.68           C
ATOM   2275  C   PHE A 146      12.322   7.655  27.984  1.00 17.73           C
ATOM   2276  O   PHE A 146      13.410   8.188  27.758  1.00 15.47           O
ATOM   2277  CB  PHE A 146      10.680   7.152  26.157  1.00 15.53           C
ATOM   2278  CG  PHE A 146      11.051   8.482  25.589  1.00 17.19           C
ATOM   2279  CD1 PHE A 146      11.697   8.557  24.377  1.00 18.34           C
ATOM   2280  CD2 PHE A 146      10.776   9.652  26.266  1.00 16.44           C
ATOM   2281  CE1 PHE A 146      12.044   9.777  23.842  1.00 21.69           C
ATOM   2282  CE2 PHE A 146      11.146  10.848  25.753  1.00 17.46           C
ATOM   2283  CZ  PHE A 146      11.779  10.916  24.539  1.00 17.56           C
ATOM   2284  H   PHE A 146      10.437   5.194  27.591  1.00 15.38           H
ATOM   2285  HA  PHE A 146      12.490   6.253  26.484  1.00 17.61           H
ATOM   2286  HB2 PHE A 146      10.516   6.546  25.418  1.00 18.63           H
ATOM   2287  HB3 PHE A 146       9.869   7.265  26.678  1.00 18.63           H
ATOM   2288  HD1 PHE A 146      11.884   7.777  23.905  1.00 22.01           H
ATOM   2289  HD2 PHE A 146      10.354   9.617  27.094  1.00 19.73           H
ATOM   2290  HE1 PHE A 146      12.482   9.822  23.023  1.00 26.03           H
ATOM   2291  HE2 PHE A 146      10.950  11.630  26.216  1.00 20.95           H
ATOM   2292  HZ  PHE A 146      12.013  11.743  24.183  1.00 21.07           H
ATOM   2293  N   PHE A 147      11.566   8.037  29.017  1.00 15.44           N
ATOM   2294  CA  PHE A 147      12.052   9.090  29.912  1.00 16.80           C
ATOM   2295  C   PHE A 147      13.247   8.593  30.716  1.00 18.22           C
ATOM   2296  O   PHE A 147      14.231   9.311  30.885  1.00 18.28           O
ATOM   2297  CB  PHE A 147      10.924   9.573  30.826  1.00 14.32           C
ATOM   2298  CG  PHE A 147       9.940  10.433  30.128  1.00 14.23           C
ATOM   2299  CD1 PHE A 147       8.817   9.888  29.536  1.00 13.39           C
ATOM   2300  CD2 PHE A 147      10.175  11.787  30.002  1.00 17.80           C
ATOM   2301  CE1 PHE A 147       7.906  10.689  28.866  1.00 17.00           C
ATOM   2302  CE2 PHE A 147       9.268  12.600  29.313  1.00 20.97           C
ATOM   2303  CZ  PHE A 147       8.135  12.019  28.732  1.00 15.48           C
ATOM   2304  H   PHE A 147      10.794   7.715  29.217  1.00 18.53           H
ATOM   2305  HA  PHE A 147      12.346   9.844  29.378  1.00 20.16           H
ATOM   2306  HB2 PHE A 147      10.452   8.802  31.178  1.00 17.19           H
ATOM   2307  HB3 PHE A 147      11.307  10.087  31.554  1.00 17.19           H
ATOM   2308  HD1 PHE A 147       8.656   8.976  29.612  1.00 16.07           H
ATOM   2309  HD2 PHE A 147      10.937  12.161  30.382  1.00 21.35           H
ATOM   2310  HE1 PHE A 147       7.152  10.307  28.478  1.00 20.41           H
ATOM   2311  HE2 PHE A 147       9.421  13.514  29.236  1.00 25.17           H
ATOM   2312  HZ  PHE A 147       7.518  12.553  28.286  1.00 18.57           H
ATOM   2313  N   LYS A 148      13.208   7.335  31.141  1.00 17.51           N
ATOM   2314  CA  LYS A 148      14.304   6.786  31.929  1.00 18.71           C
ATOM   2315  C   LYS A 148      15.621   6.798  31.158  1.00 19.65           C
ATOM   2316  O   LYS A 148      16.682   7.053  31.730  1.00 20.68           O
ATOM   2317  CB  LYS A 148      13.947   5.369  32.356  1.00 16.17           C
ATOM   2318  CG  LYS A 148      15.028   4.644  33.137  1.00 19.16           C
ATOM   2319  CD  LYS A 148      14.439   3.370  33.593  1.00 26.60           C
ATOM   2320  CE  LYS A 148      15.343   2.561  34.390  1.00 34.55           C
ATOM   2321  NZ  LYS A 148      14.563   1.311  34.493  1.00 52.51           N1+
ATOM   2322  H   LYS A 148      12.565   6.784  30.989  1.00 21.01           H
ATOM   2323  HA  LYS A 148      14.419   7.322  32.729  1.00 22.45           H
ATOM   2324  HB2 LYS A 148      13.156   5.406  32.916  1.00 19.40           H
ATOM   2325  HB3 LYS A 148      13.759   4.846  31.561  1.00 19.40           H
ATOM   2326  HG2 LYS A 148      15.788   4.457  32.564  1.00 23.00           H
ATOM   2327  HG3 LYS A 148      15.291   5.168  33.910  1.00 23.00           H
ATOM   2328  HD2 LYS A 148      13.657   3.563  34.134  1.00 31.92           H
ATOM   2329  HD3 LYS A 148      14.180   2.850  32.816  1.00 31.92           H
ATOM   2330  HE2 LYS A 148      16.177   2.399  33.921  1.00 41.45           H
ATOM   2331  HE3 LYS A 148      15.479   2.946  35.270  1.00 41.45           H
ATOM   2332  HZ1 LYS A 148      15.014   0.710  34.970  1.00 63.01           H
ATOM   2333  HZ2 LYS A 148      13.784   1.471  34.891  1.00 63.01           H
ATOM   2334  HZ3 LYS A 148      14.411   0.980  33.681  1.00 63.01           H
ATOM   2335  N   LYS A 149      15.575   6.530  29.868  1.00 15.00           N
ATOM   2336  CA  LYS A 149      16.766   6.490  29.037  1.00 17.64           C
ATOM   2337  C   LYS A 149      17.134   7.841  28.424  1.00 17.74           C
ATOM   2338  O   LYS A 149      18.188   7.953  27.792  1.00 19.71           O
ATOM   2339  CB  LYS A 149      16.567   5.454  27.917  1.00 24.84           C
ATOM   2340  CG  LYS A 149      17.176   4.084  28.189  1.00 39.79           C
ATOM   2341  CD  LYS A 149      16.550   3.403  29.340  1.00 35.11           C
ATOM   2342  CE  LYS A 149      17.456   2.291  29.861  1.00 43.87           C
ATOM   2343  NZ  LYS A 149      17.743   1.293  28.823  1.00 51.59           N1+
ATOM   2344  H   LYS A 149      14.849   6.362  29.438  1.00 18.00           H
ATOM   2345  HA  LYS A 149      17.515   6.199  29.580  1.00 21.17           H
ATOM   2346  HB2 LYS A 149      15.616   5.328  27.778  1.00 29.80           H
ATOM   2347  HB3 LYS A 149      16.972   5.796  27.104  1.00 29.80           H
ATOM   2348  HG2 LYS A 149      17.056   3.523  27.407  1.00 47.75           H
ATOM   2349  HG3 LYS A 149      18.121   4.190  28.380  1.00 47.75           H
ATOM   2350  HD2 LYS A 149      16.407   4.042  30.055  1.00 42.13           H
ATOM   2351  HD3 LYS A 149      15.708   3.009  29.064  1.00 42.13           H
ATOM   2352  HE2 LYS A 149      18.297   2.675  30.153  1.00 52.65           H
ATOM   2353  HE3 LYS A 149      17.017   1.842  30.600  1.00 52.65           H
ATOM   2354  HZ1 LYS A 149      18.272   0.656  29.151  1.00 61.91           H
ATOM   2355  HZ2 LYS A 149      16.985   0.921  28.540  1.00 61.91           H
ATOM   2356  HZ3 LYS A 149      18.150   1.680  28.133  1.00 61.91           H
ATOM   2357  N   SER A 150      16.314   8.871  28.576  1.00 18.13           N
ATOM   2358  CA  SER A 150      16.519  10.076  27.785  1.00 21.36           C
ATOM   2359  C   SER A 150      17.709  10.872  28.311  1.00 24.87           C
ATOM   2360  O   SER A 150      17.920  10.973  29.522  1.00 22.24           O
ATOM   2361  CB  SER A 150      15.266  10.961  27.791  1.00 21.90           C
ATOM   2362  OG  SER A 150      15.468  12.119  27.017  1.00 24.36           O
ATOM   2363  H   SER A 150      15.647   8.900  29.118  1.00 21.76           H
ATOM   2364  HA  SER A 150      16.706   9.825  26.867  1.00 25.63           H
ATOM   2365  HB2 SER A 150      14.523  10.459  27.421  1.00 26.28           H
ATOM   2366  HB3 SER A 150      15.068  11.221  28.705  1.00 26.28           H
ATOM   2367  HG  SER A 150      15.641  11.908  26.223  1.00 29.23           H
ATOM   2368  N   LYS A 151      18.486  11.427  27.382  1.00 25.92           N
ATOM   2369  CA  LYS A 151      19.546  12.389  27.686  1.00 27.57           C
ATOM   2370  C   LYS A 151      19.132  13.833  27.422  1.00 29.20           C
ATOM   2371  O   LYS A 151      19.949  14.751  27.590  1.00 28.88           O
ATOM   2372  CB  LYS A 151      20.795  12.049  26.875  1.00 29.15           C
ATOM   2373  CG  LYS A 151      21.271  10.598  27.068  1.00 33.45           C
ATOM   2374  CD  LYS A 151      22.372  10.213  26.075  1.00 44.81           C
ATOM   2375  CE  LYS A 151      22.749   8.732  26.169  1.00 51.11           C
ATOM   2376  NZ  LYS A 151      23.034   8.330  27.586  1.00 51.14           N1+
ATOM   2377  H   LYS A 151      18.415  11.257  26.542  1.00 31.10           H
ATOM   2378  HA  LYS A 151      19.774  12.314  28.626  1.00 33.09           H
ATOM   2379  HB2 LYS A 151      20.603  12.177  25.933  1.00 34.98           H
ATOM   2380  HB3 LYS A 151      21.516  12.638  27.148  1.00 34.98           H
ATOM   2381  HG2 LYS A 151      21.624  10.496  27.965  1.00 40.14           H
ATOM   2382  HG3 LYS A 151      20.521   9.997  26.934  1.00 40.14           H
ATOM   2383  HD2 LYS A 151      22.062  10.388  25.173  1.00 53.77           H
ATOM   2384  HD3 LYS A 151      23.166  10.738  26.263  1.00 53.77           H
ATOM   2385  HE2 LYS A 151      22.012   8.192  25.843  1.00 61.33           H
ATOM   2386  HE3 LYS A 151      23.545   8.569  25.640  1.00 61.33           H
ATOM   2387  HZ1 LYS A 151      23.251   7.468  27.619  1.00 61.37           H
ATOM   2388  HZ2 LYS A 151      23.711   8.811  27.907  1.00 61.37           H
ATOM   2389  HZ3 LYS A 151      22.315   8.468  28.092  1.00 61.37           H
ATOM   2390  N   ILE A 152      17.888  14.057  27.035  1.00 21.40           N
ATOM   2391  CA  ILE A 152      17.363  15.400  26.821  1.00 21.92           C
ATOM   2392  C   ILE A 152      17.041  16.000  28.181  1.00 24.83           C
ATOM   2393  O   ILE A 152      16.334  15.374  28.982  1.00 22.87           O
ATOM   2394  CB  ILE A 152      16.111  15.339  25.927  1.00 21.69           C
ATOM   2395  CG1 ILE A 152      16.408  14.651  24.582  1.00 28.44           C
ATOM   2396  CG2 ILE A 152      15.542  16.690  25.688  1.00 24.51           C
ATOM   2397  CD1 ILE A 152      17.410  15.327  23.762  1.00 39.49           C
ATOM   2398  H   ILE A 152      17.312  13.435  26.886  1.00 25.68           H
ATOM   2399  HA  ILE A 152      18.033  15.951  26.386  1.00 26.31           H
ATOM   2400  HB  ILE A 152      15.442  14.812  26.390  1.00 26.03           H
ATOM   2401 HG12 ILE A 152      16.729  13.753  24.758  1.00 34.13           H
ATOM   2402 HG13 ILE A 152      15.587  14.609  24.068  1.00 34.13           H
ATOM   2403 HG21 ILE A 152      14.758  16.606  25.123  1.00 29.41           H
ATOM   2404 HG22 ILE A 152      15.296  17.083  26.539  1.00 29.41           H
ATOM   2405 HG23 ILE A 152      16.209  17.240  25.249  1.00 29.41           H
ATOM   2406 HD11 ILE A 152      17.533  14.828  22.939  1.00 47.39           H
ATOM   2407 HD12 ILE A 152      17.101  16.224  23.562  1.00 47.39           H
ATOM   2408 HD13 ILE A 152      18.245  15.366  24.254  1.00 47.39           H
ATOM   2409  N   SER A 153      17.547  17.214  28.451  1.00 26.69           N
ATOM   2410  CA  SER A 153      17.491  17.760  29.813  1.00 26.95           C
ATOM   2411  C   SER A 153      16.070  17.802  30.355  1.00 21.70           C
ATOM   2412  O   SER A 153      15.823  17.443  31.510  1.00 22.32           O
ATOM   2413  CB  SER A 153      18.076  19.169  29.860  1.00 31.85           C
ATOM   2414  OG  SER A 153      17.267  20.051  29.104  1.00 42.79           O
ATOM   2415  H   SER A 153      17.921  17.730  27.874  1.00 32.03           H
ATOM   2416  HA  SER A 153      18.019  17.196  30.401  1.00 32.34           H
ATOM   2417  HB2 SER A 153      18.103  19.472  30.781  1.00 38.22           H
ATOM   2418  HB3 SER A 153      18.970  19.155  29.485  1.00 38.22           H
ATOM   2419  HG  SER A 153      17.233  19.796  28.304  1.00 51.34           H
ATOM   2420  N   THR A 154      15.130  18.291  29.542  1.00 25.53           N
ATOM   2421  CA  THR A 154      13.727  18.353  29.939  1.00 23.57           C
ATOM   2422  C   THR A 154      13.203  16.987  30.352  1.00 20.72           C
ATOM   2423  O   THR A 154      12.497  16.861  31.360  1.00 19.15           O
ATOM   2424  CB  THR A 154      12.898  18.904  28.782  1.00 24.89           C
ATOM   2425  OG1 THR A 154      13.269  20.258  28.537  1.00 27.23           O
ATOM   2426  CG2 THR A 154      11.392  18.840  29.067  1.00 28.18           C
ATOM   2427  H   THR A 154      15.283  18.593  28.752  1.00 30.63           H
ATOM   2428  HA  THR A 154      13.634  18.955  30.694  1.00 28.29           H
ATOM   2429  HB  THR A 154      13.076  18.378  27.986  1.00 29.87           H
ATOM   2430  HG1 THR A 154      12.818  20.570  27.901  1.00 32.68           H
ATOM   2431 HG21 THR A 154      10.896  19.197  28.313  1.00 33.81           H
ATOM   2432 HG22 THR A 154      11.121  17.920  29.215  1.00 33.81           H
ATOM   2433 HG23 THR A 154      11.182  19.361  29.857  1.00 33.81           H
ATOM   2434  N   TYR A 155      13.515  15.955  29.571  1.00 19.65           N
ATOM   2435  CA  TYR A 155      12.947  14.642  29.826  1.00 16.75           C
ATOM   2436  C   TYR A 155      13.685  13.939  30.962  1.00 19.61           C
ATOM   2437  O   TYR A 155      13.059  13.219  31.744  1.00 18.76           O
ATOM   2438  CB  TYR A 155      12.954  13.815  28.535  1.00 17.46           C
ATOM   2439  CG  TYR A 155      12.245  14.497  27.393  1.00 19.25           C
ATOM   2440  CD1 TYR A 155      12.625  14.276  26.077  1.00 20.23           C
ATOM   2441  CD2 TYR A 155      11.189  15.375  27.632  1.00 20.16           C
ATOM   2442  CE1 TYR A 155      11.983  14.896  25.042  1.00 14.24           C
ATOM   2443  CE2 TYR A 155      10.544  15.985  26.608  1.00 22.01           C
ATOM   2444  CZ  TYR A 155      10.949  15.742  25.302  1.00 18.28           C
ATOM   2445  OH  TYR A 155      10.271  16.367  24.284  1.00 17.99           O
ATOM   2446  H   TYR A 155      14.047  15.991  28.896  1.00 23.58           H
ATOM   2447  HA  TYR A 155      12.023  14.752  30.100  1.00 20.10           H
ATOM   2448  HB2 TYR A 155      13.873  13.659  28.266  1.00 20.95           H
ATOM   2449  HB3 TYR A 155      12.509  12.969  28.700  1.00 20.95           H
ATOM   2450  HD1 TYR A 155      13.330  13.697  25.896  1.00 24.28           H
ATOM   2451  HD2 TYR A 155      10.916  15.535  28.507  1.00 24.19           H
ATOM   2452  HE1 TYR A 155      12.244  14.734  24.164  1.00 17.08           H
ATOM   2453  HE2 TYR A 155       9.837  16.565  26.779  1.00 26.42           H
ATOM   2454  HH  TYR A 155      10.595  16.142  23.543  1.00 21.59           H
ATOM   2455  N   ASP A 156      14.994  14.180  31.101  1.00 21.54           N
ATOM   2456  CA  ASP A 156      15.728  13.683  32.257  1.00 19.30           C
ATOM   2457  C   ASP A 156      15.200  14.297  33.547  1.00 20.09           C
ATOM   2458  O   ASP A 156      15.160  13.639  34.594  1.00 24.03           O
ATOM   2459  CB  ASP A 156      17.219  13.979  32.100  1.00 33.78           C
ATOM   2460  CG  ASP A 156      18.002  13.633  33.337  1.00 41.61           C
ATOM   2461  OD1 ASP A 156      18.377  12.450  33.491  1.00 52.72           O
ATOM   2462  OD2 ASP A 156      18.214  14.542  34.173  1.00 47.30           O1-
ATOM   2463  H   ASP A 156      15.471  14.625  30.542  1.00 25.85           H
ATOM   2464  HA  ASP A 156      15.616  12.721  32.314  1.00 23.16           H
ATOM   2465  HB2 ASP A 156      17.571  13.454  31.364  1.00 40.54           H
ATOM   2466  HB3 ASP A 156      17.339  14.925  31.922  1.00 40.54           H
ATOM   2467  N   LYS A 157      14.769  15.549  33.495  1.00 22.70           N
ATOM   2468  CA  LYS A 157      14.224  16.177  34.696  1.00 21.87           C
ATOM   2469  C   LYS A 157      12.883  15.552  35.054  1.00 20.72           C
ATOM   2470  O   LYS A 157      12.589  15.283  36.226  1.00 19.91           O
ATOM   2471  CB  LYS A 157      14.081  17.683  34.459  1.00 22.79           C
ATOM   2472  CG  LYS A 157      14.003  18.544  35.723  1.00 37.60           C
ATOM   2473  CD  LYS A 157      13.961  20.035  35.332  1.00 39.24           C
ATOM   2474  CE  LYS A 157      14.100  21.012  36.520  1.00 48.67           C
ATOM   2475  NZ  LYS A 157      13.013  20.853  37.502  1.00 49.55           N1+
ATOM   2476  H   LYS A 157      14.778  16.049  32.795  1.00 27.24           H
ATOM   2477  HA  LYS A 157      14.835  16.039  35.437  1.00 26.25           H
ATOM   2478  HB2 LYS A 157      14.846  17.988  33.946  1.00 27.34           H
ATOM   2479  HB3 LYS A 157      13.269  17.838  33.951  1.00 27.34           H
ATOM   2480  HG2 LYS A 157      13.195  18.329  36.215  1.00 45.12           H
ATOM   2481  HG3 LYS A 157      14.788  18.389  36.272  1.00 45.12           H
ATOM   2482  HD2 LYS A 157      14.689  20.215  34.717  1.00 47.08           H
ATOM   2483  HD3 LYS A 157      13.113  20.218  34.898  1.00 47.08           H
ATOM   2484  HE2 LYS A 157      14.942  20.844  36.972  1.00 58.40           H
ATOM   2485  HE3 LYS A 157      14.076  21.922  36.187  1.00 58.40           H
ATOM   2486  HZ1 LYS A 157      13.122  21.429  38.172  1.00 59.47           H
ATOM   2487  HZ2 LYS A 157      12.227  21.008  37.113  1.00 59.47           H
ATOM   2488  HZ3 LYS A 157      13.016  20.025  37.829  1.00 59.47           H
ATOM   2489  N   MET A 158      12.062  15.317  34.044  1.00 18.87           N
ATOM   2490  CA  MET A 158      10.781  14.654  34.235  1.00 17.08           C
ATOM   2491  C   MET A 158      10.965  13.248  34.780  1.00 15.54           C
ATOM   2492  O   MET A 158      10.195  12.802  35.642  1.00 15.39           O
ATOM   2493  CB  MET A 158      10.027  14.636  32.901  1.00 18.22           C
ATOM   2494  CG  MET A 158       9.596  16.015  32.497  1.00 22.08           C
ATOM   2495  SD  MET A 158       8.781  16.181  30.915  1.00 16.98           S
ATOM   2496  CE  MET A 158       7.244  15.350  31.178  1.00 17.41           C
ATOM   2497  H   MET A 158      12.224  15.534  33.228  1.00 22.64           H
ATOM   2498  HA  MET A 158      10.254  15.168  34.867  1.00 20.49           H
ATOM   2499  HB2 MET A 158      10.609  14.284  32.209  1.00 21.86           H
ATOM   2500  HB3 MET A 158       9.235  14.083  32.988  1.00 21.86           H
ATOM   2501  HG2 MET A 158       8.983  16.348  33.170  1.00 26.49           H
ATOM   2502  HG3 MET A 158      10.383  16.582  32.474  1.00 26.49           H
ATOM   2503  HE1 MET A 158       6.721  15.387  30.362  1.00 20.89           H
ATOM   2504  HE2 MET A 158       7.421  14.426  31.416  1.00 20.89           H
ATOM   2505  HE3 MET A 158       6.765  15.791  31.898  1.00 20.89           H
ATOM   2506  N   TRP A 159      11.984  12.536  34.304  1.00 16.53           N
ATOM   2507  CA  TRP A 159      12.229  11.198  34.827  1.00 14.06           C
ATOM   2508  C   TRP A 159      12.644  11.229  36.296  1.00 19.25           C
ATOM   2509  O   TRP A 159      12.203  10.387  37.083  1.00 17.03           O
ATOM   2510  CB  TRP A 159      13.297  10.475  34.013  1.00 16.32           C
ATOM   2511  CG  TRP A 159      13.713   9.195  34.657  1.00 15.84           C
ATOM   2512  CD1 TRP A 159      14.973   8.858  35.034  1.00 20.19           C
ATOM   2513  CD2 TRP A 159      12.874   8.086  35.007  1.00 21.52           C
ATOM   2514  NE1 TRP A 159      14.981   7.610  35.593  1.00 23.41           N
ATOM   2515  CE2 TRP A 159      13.707   7.109  35.590  1.00 17.32           C
ATOM   2516  CE3 TRP A 159      11.494   7.820  34.888  1.00 21.01           C
ATOM   2517  CZ2 TRP A 159      13.225   5.892  36.066  1.00 15.44           C
ATOM   2518  CZ3 TRP A 159      11.015   6.593  35.357  1.00 21.49           C
ATOM   2519  CH2 TRP A 159      11.883   5.647  35.939  1.00 18.68           C
ATOM   2520  H   TRP A 159      12.532  12.796  33.695  1.00 19.83           H
ATOM   2521  HA  TRP A 159      11.409  10.683  34.763  1.00 16.87           H
ATOM   2522  HB2 TRP A 159      12.943  10.270  33.133  1.00 19.59           H
ATOM   2523  HB3 TRP A 159      14.079  11.043  33.936  1.00 19.59           H
ATOM   2524  HD1 TRP A 159      15.724   9.396  34.921  1.00 24.23           H
ATOM   2525  HE1 TRP A 159      15.675   7.205  35.899  1.00 28.09           H
ATOM   2526  HE3 TRP A 159      10.918   8.443  34.508  1.00 25.21           H
ATOM   2527  HZ2 TRP A 159      13.795   5.263  36.444  1.00 18.52           H
ATOM   2528  HZ3 TRP A 159      10.108   6.399  35.286  1.00 25.79           H
ATOM   2529  HH2 TRP A 159      11.538   4.838  36.240  1.00 22.42           H
ATOM   2530  N   ALA A 160      13.508  12.162  36.684  1.00 19.83           N
ATOM   2531  CA  ALA A 160      13.839  12.293  38.109  1.00 18.20           C
ATOM   2532  C   ALA A 160      12.598  12.518  38.958  1.00 20.24           C
ATOM   2533  O   ALA A 160      12.478  11.976  40.066  1.00 20.54           O
ATOM   2534  CB  ALA A 160      14.818  13.430  38.309  1.00 21.24           C
ATOM   2535  H   ALA A 160      13.908  12.718  36.164  1.00 23.80           H
ATOM   2536  HA  ALA A 160      14.264  11.475  38.411  1.00 21.85           H
ATOM   2537  HB1 ALA A 160      15.027  13.504  39.254  1.00 25.49           H
ATOM   2538  HB2 ALA A 160      15.626  13.244  37.805  1.00 25.49           H
ATOM   2539  HB3 ALA A 160      14.414  14.254  37.994  1.00 25.49           H
ATOM   2540  N   PHE A 161      11.660  13.317  38.463  1.00 19.11           N
ATOM   2541  CA  PHE A 161      10.430  13.547  39.202  1.00 18.76           C
ATOM   2542  C   PHE A 161       9.637  12.258  39.352  1.00 21.96           C
ATOM   2543  O   PHE A 161       9.278  11.856  40.465  1.00 17.69           O
ATOM   2544  CB  PHE A 161       9.611  14.629  38.490  1.00 21.39           C
ATOM   2545  CG  PHE A 161       8.277  14.870  39.091  1.00 19.92           C
ATOM   2546  CD1 PHE A 161       8.089  15.924  39.955  1.00 24.13           C
ATOM   2547  CD2 PHE A 161       7.194  14.044  38.787  1.00 21.16           C
ATOM   2548  CE1 PHE A 161       6.857  16.145  40.512  1.00 26.81           C
ATOM   2549  CE2 PHE A 161       5.954  14.272  39.345  1.00 24.45           C
ATOM   2550  CZ  PHE A 161       5.788  15.321  40.209  1.00 26.98           C
ATOM   2551  H   PHE A 161      11.711  13.733  37.711  1.00 22.93           H
ATOM   2552  HA  PHE A 161      10.649  13.871  40.090  1.00 22.51           H
ATOM   2553  HB2 PHE A 161      10.104  15.463  38.520  1.00 25.67           H
ATOM   2554  HB3 PHE A 161       9.475  14.361  37.568  1.00 25.67           H
ATOM   2555  HD1 PHE A 161       8.802  16.482  40.168  1.00 28.96           H
ATOM   2556  HD2 PHE A 161       7.311  13.331  38.202  1.00 25.39           H
ATOM   2557  HE1 PHE A 161       6.738  16.858  41.097  1.00 32.17           H
ATOM   2558  HE2 PHE A 161       5.238  13.716  39.140  1.00 29.34           H
ATOM   2559  HZ  PHE A 161       4.955  15.482  40.589  1.00 32.37           H
ATOM   2560  N   MET A 162       9.378  11.576  38.233  1.00 17.45           N
ATOM   2561  CA  MET A 162       8.586  10.353  38.268  1.00 16.64           C
ATOM   2562  C   MET A 162       9.275   9.270  39.079  1.00 19.83           C
ATOM   2563  O   MET A 162       8.628   8.545  39.847  1.00 21.54           O
ATOM   2564  CB  MET A 162       8.359   9.830  36.844  1.00 16.61           C
ATOM   2565  CG  MET A 162       7.465  10.712  36.010  1.00 23.50           C
ATOM   2566  SD  MET A 162       7.122  10.025  34.377  1.00 25.15           S
ATOM   2567  CE  MET A 162       8.467  10.646  33.432  1.00 17.50           C
ATOM   2568  H   MET A 162       9.649  11.802  37.449  1.00 20.93           H
ATOM   2569  HA  MET A 162       7.721  10.544  38.662  1.00 19.97           H
ATOM   2570  HB2 MET A 162       9.215   9.765  36.394  1.00 19.93           H
ATOM   2571  HB3 MET A 162       7.946   8.953  36.895  1.00 19.93           H
ATOM   2572  HG2 MET A 162       6.619  10.828  36.470  1.00 28.20           H
ATOM   2573  HG3 MET A 162       7.896  11.572  35.889  1.00 28.20           H
ATOM   2574  HE1 MET A 162       8.382  10.332  32.518  1.00 20.99           H
ATOM   2575  HE2 MET A 162       8.445  11.616  33.453  1.00 20.99           H
ATOM   2576  HE3 MET A 162       9.298  10.325  33.817  1.00 20.99           H
ATOM   2577  N   SER A 163      10.588   9.137  38.907  1.00 17.76           N
ATOM   2578  CA  SER A 163      11.335   8.103  39.618  1.00 19.53           C
ATOM   2579  C   SER A 163      11.250   8.326  41.124  1.00 20.44           C
ATOM   2580  O   SER A 163      11.030   7.384  41.896  1.00 18.53           O
ATOM   2581  CB  SER A 163      12.800   8.103  39.163  1.00 21.32           C
ATOM   2582  OG  SER A 163      13.516   7.041  39.800  1.00 25.95           O
ATOM   2583  H   SER A 163      11.066   9.628  38.389  1.00 21.32           H
ATOM   2584  HA  SER A 163      10.953   7.235  39.416  1.00 23.43           H
ATOM   2585  HB2 SER A 163      12.834   7.977  38.201  1.00 25.59           H
ATOM   2586  HB3 SER A 163      13.207   8.950  39.403  1.00 25.59           H
ATOM   2587  HG  SER A 163      13.171   6.301  39.601  1.00 31.14           H
ATOM   2588  N   SER A 164      11.433   9.577  41.551  1.00 18.89           N
ATOM   2589  CA  SER A 164      11.402   9.922  42.974  1.00 29.02           C
ATOM   2590  C   SER A 164      10.012   9.773  43.588  1.00 28.99           C
ATOM   2591  O   SER A 164       9.899   9.677  44.816  1.00 24.71           O
ATOM   2592  CB  SER A 164      11.923  11.351  43.185  1.00 23.31           C
ATOM   2593  OG  SER A 164      11.017  12.354  42.760  1.00 22.61           O
ATOM   2594  H   SER A 164      11.578  10.248  41.033  1.00 22.67           H
ATOM   2595  HA  SER A 164      11.997   9.321  43.449  1.00 34.83           H
ATOM   2596  HB2 SER A 164      12.098  11.476  44.131  1.00 27.97           H
ATOM   2597  HB3 SER A 164      12.749  11.452  42.687  1.00 27.97           H
ATOM   2598  HG  SER A 164      10.858  12.269  41.939  1.00 27.13           H
ATOM   2599  N   ARG A 165       8.956   9.757  42.767  1.00 20.56           N
ATOM   2600  CA  ARG A 165       7.589   9.605  43.237  1.00 15.79           C
ATOM   2601  C   ARG A 165       6.901   8.409  42.587  1.00 14.97           C
ATOM   2602  O   ARG A 165       5.689   8.402  42.424  1.00 17.70           O
ATOM   2603  CB  ARG A 165       6.795  10.883  42.983  1.00 15.30           C
ATOM   2604  CG  ARG A 165       7.497  12.082  43.426  1.00 17.72           C
ATOM   2605  CD  ARG A 165       6.574  13.218  43.361  1.00 24.30           C
ATOM   2606  NE  ARG A 165       7.274  14.435  43.715  1.00 24.13           N
ATOM   2607  CZ  ARG A 165       6.662  15.569  43.987  1.00 26.11           C
ATOM   2608  NH1 ARG A 165       5.343  15.620  43.944  1.00 25.59           N
ATOM   2609  NH2 ARG A 165       7.371  16.651  44.275  1.00 22.34           N1+
ATOM   2610  H   ARG A 165       9.015   9.834  41.913  1.00 24.68           H
ATOM   2611  HA  ARG A 165       7.604   9.452  44.194  1.00 18.95           H
ATOM   2612  HB2 ARG A 165       6.628  10.967  42.031  1.00 18.36           H
ATOM   2613  HB3 ARG A 165       5.954  10.833  43.464  1.00 18.36           H
ATOM   2614  HG2 ARG A 165       7.792  11.971  44.343  1.00 21.27           H
ATOM   2615  HG3 ARG A 165       8.250  12.257  42.840  1.00 21.27           H
ATOM   2616  HD2 ARG A 165       6.232  13.309  42.458  1.00 29.16           H
ATOM   2617  HD3 ARG A 165       5.848  13.084  43.990  1.00 29.16           H
ATOM   2618  HE  ARG A 165       8.115  14.380  43.885  1.00 28.96           H
ATOM   2619 HH11 ARG A 165       4.892  14.915  43.747  1.00 30.71           H
ATOM   2620 HH12 ARG A 165       4.936  16.357  44.120  1.00 30.71           H
ATOM   2621 HH21 ARG A 165       8.229  16.608  44.303  1.00 26.81           H
ATOM   2622 HH22 ARG A 165       6.972  17.390  44.459  1.00 26.81           H
ATOM   2623  N   ARG A 166       7.690   7.383  42.263  1.00 19.71           N
ATOM   2624  CA  ARG A 166       7.270   6.190  41.530  1.00 20.20           C
ATOM   2625  C   ARG A 166       5.897   5.648  41.942  1.00 18.06           C
ATOM   2626  O   ARG A 166       4.986   5.528  41.113  1.00 18.37           O
ATOM   2627  CB  ARG A 166       8.369   5.133  41.720  1.00 26.00           C
ATOM   2628  CG  ARG A 166       8.326   4.053  40.735  1.00 39.81           C
ATOM   2629  CD  ARG A 166       9.514   3.125  40.854  1.00 26.48           C
ATOM   2630  NE  ARG A 166       9.417   2.197  39.743  1.00 39.54           N
ATOM   2631  CZ  ARG A 166      10.141   2.258  38.637  1.00 27.27           C
ATOM   2632  NH1 ARG A 166      11.093   3.169  38.501  1.00 30.93           N
ATOM   2633  NH2 ARG A 166       9.935   1.363  37.687  1.00 42.53           N1+
ATOM   2634  H   ARG A 166       8.524   7.358  42.472  1.00 23.66           H
ATOM   2635  HA  ARG A 166       7.229   6.406  40.586  1.00 24.24           H
ATOM   2636  HB2 ARG A 166       9.234   5.565  41.648  1.00 31.19           H
ATOM   2637  HB3 ARG A 166       8.272   4.736  42.600  1.00 31.19           H
ATOM   2638  HG2 ARG A 166       7.520   3.530  40.872  1.00 47.78           H
ATOM   2639  HG3 ARG A 166       8.329   4.435  39.844  1.00 47.78           H
ATOM   2640  HD2 ARG A 166      10.341   3.627  40.781  1.00 31.77           H
ATOM   2641  HD3 ARG A 166       9.473   2.631  41.688  1.00 31.77           H
ATOM   2642  HE  ARG A 166       8.845   1.558  39.809  1.00 47.44           H
ATOM   2643 HH11 ARG A 166      11.222   3.751  39.120  1.00 37.12           H
ATOM   2644 HH12 ARG A 166      11.566   3.192  37.783  1.00 37.12           H
ATOM   2645 HH21 ARG A 166       9.326   0.763  37.786  1.00 51.04           H
ATOM   2646 HH22 ARG A 166      10.413   1.376  36.972  1.00 51.04           H
ATOM   2647  N   GLN A 167       5.723   5.295  43.217  1.00 13.14           N
ATOM   2648  CA  GLN A 167       4.476   4.640  43.617  1.00 15.48           C
ATOM   2649  C   GLN A 167       3.299   5.592  43.547  1.00 19.44           C
ATOM   2650  O   GLN A 167       2.152   5.154  43.391  1.00 14.69           O
ATOM   2651  CB  GLN A 167       4.618   4.050  45.029  1.00 20.44           C
ATOM   2652  CG  GLN A 167       5.766   3.009  45.121  1.00 26.75           C
ATOM   2653  CD  GLN A 167       5.755   2.210  46.425  1.00 42.47           C
ATOM   2654  OE1 GLN A 167       4.741   2.161  47.117  1.00 39.04           O
ATOM   2655  NE2 GLN A 167       6.874   1.555  46.743  1.00 43.19           N
ATOM   2656  H   GLN A 167       6.291   5.418  43.851  1.00 15.77           H
ATOM   2657  HA  GLN A 167       4.300   3.907  43.006  1.00 18.58           H
ATOM   2658  HB2 GLN A 167       4.810   4.766  45.655  1.00 24.53           H
ATOM   2659  HB3 GLN A 167       3.790   3.607  45.273  1.00 24.53           H
ATOM   2660  HG2 GLN A 167       5.681   2.381  44.386  1.00 32.10           H
ATOM   2661  HG3 GLN A 167       6.616   3.472  45.062  1.00 32.10           H
ATOM   2662 HE21 GLN A 167       7.558   1.596  46.224  1.00 51.82           H
ATOM   2663 HE22 GLN A 167       6.911   1.094  47.468  1.00 51.82           H
ATOM   2664  N   SER A 168       3.569   6.892  43.632  1.00 17.07           N
ATOM   2665  CA  SER A 168       2.499   7.871  43.636  1.00 16.77           C
ATOM   2666  C   SER A 168       2.046   8.260  42.233  1.00 15.53           C
ATOM   2667  O   SER A 168       0.853   8.506  42.020  1.00 18.37           O
ATOM   2668  CB  SER A 168       2.940   9.126  44.395  1.00 19.69           C
ATOM   2669  OG  SER A 168       3.041   8.846  45.785  1.00 24.83           O
ATOM   2670  H   SER A 168       4.360   7.227  43.687  1.00 20.49           H
ATOM   2671  HA  SER A 168       1.735   7.496  44.101  1.00 20.13           H
ATOM   2672  HB2 SER A 168       3.807   9.411  44.064  1.00 23.62           H
ATOM   2673  HB3 SER A 168       2.284   9.828  44.259  1.00 23.62           H
ATOM   2674  HG  SER A 168       3.283   9.534  46.200  1.00 29.80           H
ATOM   2675  N   VAL A 169       2.963   8.366  41.274  1.00 15.81           N
ATOM   2676  CA  VAL A 169       2.621   8.946  39.981  1.00 21.21           C
ATOM   2677  C   VAL A 169       2.655   7.958  38.826  1.00 19.26           C
ATOM   2678  O   VAL A 169       2.020   8.229  37.797  1.00 19.44           O
ATOM   2679  CB  VAL A 169       3.516  10.161  39.664  1.00 16.34           C
ATOM   2680  CG1 VAL A 169       3.366  11.228  40.774  1.00 22.48           C
ATOM   2681  CG2 VAL A 169       4.970   9.747  39.465  1.00 16.68           C
ATOM   2682  H   VAL A 169       3.781   8.113  41.347  1.00 18.97           H
ATOM   2683  HA  VAL A 169       1.711   9.276  40.038  1.00 25.45           H
ATOM   2684  HB  VAL A 169       3.210  10.560  38.834  1.00 19.60           H
ATOM   2685 HG11 VAL A 169       3.934  11.986  40.562  1.00 26.98           H
ATOM   2686 HG12 VAL A 169       2.440  11.511  40.817  1.00 26.98           H
ATOM   2687 HG13 VAL A 169       3.634  10.841  41.622  1.00 26.98           H
ATOM   2688 HG21 VAL A 169       5.499  10.536  39.268  1.00 20.02           H
ATOM   2689 HG22 VAL A 169       5.292   9.326  40.277  1.00 20.02           H
ATOM   2690 HG23 VAL A 169       5.021   9.121  38.725  1.00 20.02           H
ATOM   2691  N   LEU A 170       3.371   6.850  38.932  1.00 18.33           N
ATOM   2692  CA  LEU A 170       3.283   5.831  37.898  1.00 16.33           C
ATOM   2693  C   LEU A 170       2.065   4.946  38.158  1.00 20.92           C
ATOM   2694  O   LEU A 170       1.705   4.685  39.307  1.00 19.47           O
ATOM   2695  CB  LEU A 170       4.561   4.998  37.839  1.00 15.15           C
ATOM   2696  CG  LEU A 170       5.879   5.732  37.556  1.00 16.95           C
ATOM   2697  CD1 LEU A 170       6.981   4.733  37.326  1.00 21.10           C
ATOM   2698  CD2 LEU A 170       5.815   6.726  36.372  1.00 20.44           C
ATOM   2699  H   LEU A 170       3.906   6.665  39.579  1.00 22.00           H
ATOM   2700  HA  LEU A 170       3.165   6.262  37.037  1.00 19.60           H
ATOM   2701  HB2 LEU A 170       4.664   4.548  38.692  1.00 18.18           H
ATOM   2702  HB3 LEU A 170       4.452   4.333  37.141  1.00 18.18           H
ATOM   2703  HG  LEU A 170       6.115   6.243  38.346  1.00 20.34           H
ATOM   2704 HD11 LEU A 170       7.807   5.210  37.149  1.00 25.32           H
ATOM   2705 HD12 LEU A 170       7.080   4.183  38.119  1.00 25.32           H
ATOM   2706 HD13 LEU A 170       6.750   4.177  36.565  1.00 25.32           H
ATOM   2707 HD21 LEU A 170       6.684   7.143  36.263  1.00 24.53           H
ATOM   2708 HD22 LEU A 170       5.577   6.241  35.566  1.00 24.53           H
ATOM   2709 HD23 LEU A 170       5.145   7.401  36.563  1.00 24.53           H
ATOM   2710  N   VAL A 171       1.405   4.510  37.082  1.00 14.78           N
ATOM   2711  CA  VAL A 171       0.142   3.793  37.176  1.00 17.36           C
ATOM   2712  C   VAL A 171       0.263   2.456  36.437  1.00 16.05           C
ATOM   2713  O   VAL A 171       1.237   2.191  35.734  1.00 15.67           O
ATOM   2714  CB  VAL A 171      -1.037   4.629  36.632  1.00 17.00           C
ATOM   2715  CG1 VAL A 171      -1.146   5.978  37.339  1.00 23.23           C
ATOM   2716  CG2 VAL A 171      -0.898   4.856  35.141  1.00 18.85           C
ATOM   2717  H   VAL A 171       1.678   4.621  36.274  1.00 17.73           H
ATOM   2718  HA  VAL A 171      -0.039   3.600  38.109  1.00 20.83           H
ATOM   2719  HB  VAL A 171      -1.863   4.144  36.785  1.00 20.41           H
ATOM   2720 HG11 VAL A 171      -1.896   6.468  36.969  1.00 27.88           H
ATOM   2721 HG12 VAL A 171      -1.285   5.826  38.287  1.00 27.88           H
ATOM   2722 HG13 VAL A 171      -0.324   6.474  37.200  1.00 27.88           H
ATOM   2723 HG21 VAL A 171      -1.651   5.382  34.830  1.00 22.62           H
ATOM   2724 HG22 VAL A 171      -0.069   5.331  34.970  1.00 22.62           H
ATOM   2725 HG23 VAL A 171      -0.886   3.997  34.691  1.00 22.62           H
ATOM   2726  N   LYS A 172      -0.758   1.616  36.602  1.00 20.07           N
ATOM   2727  CA  LYS A 172      -0.752   0.243  36.084  1.00 19.02           C
ATOM   2728  C   LYS A 172      -1.390   0.094  34.712  1.00 16.20           C
ATOM   2729  O   LYS A 172      -1.241  -0.968  34.093  1.00 17.15           O
ATOM   2730  CB  LYS A 172      -1.507  -0.690  37.032  1.00 24.94           C
ATOM   2731  CG  LYS A 172      -1.060  -0.634  38.465  1.00 27.73           C
ATOM   2732  CD  LYS A 172      -0.172  -1.795  38.818  1.00 43.08           C
ATOM   2733  CE  LYS A 172       1.223  -1.670  38.204  1.00 47.24           C
ATOM   2734  NZ  LYS A 172       2.150  -2.727  38.738  1.00 52.55           N1+
ATOM   2735  H   LYS A 172      -1.481   1.821  37.019  1.00 24.09           H
ATOM   2736  HA  LYS A 172       0.165  -0.067  36.024  1.00 22.83           H
ATOM   2737  HB2 LYS A 172      -2.448  -0.458  37.010  1.00 29.93           H
ATOM   2738  HB3 LYS A 172      -1.390  -1.603  36.725  1.00 29.93           H
ATOM   2739  HG2 LYS A 172      -0.562   0.185  38.612  1.00 33.27           H
ATOM   2740  HG3 LYS A 172      -1.839  -0.661  39.043  1.00 33.27           H
ATOM   2741  HD2 LYS A 172      -0.074  -1.837  39.782  1.00 51.70           H
ATOM   2742  HD3 LYS A 172      -0.574  -2.614  38.488  1.00 51.70           H
ATOM   2743  HE2 LYS A 172       1.161  -1.777  37.242  1.00 56.69           H
ATOM   2744  HE3 LYS A 172       1.593  -0.800  38.423  1.00 56.69           H
ATOM   2745  HZ1 LYS A 172       2.956  -2.638  38.370  1.00 63.07           H
ATOM   2746  HZ2 LYS A 172       2.225  -2.647  39.621  1.00 63.07           H
ATOM   2747  HZ3 LYS A 172       1.832  -3.535  38.547  1.00 63.07           H
ATOM   2748  N   SER A 173      -2.131   1.094  34.240  1.00 18.36           N
ATOM   2749  CA  SER A 173      -2.936   0.969  33.036  1.00 13.49           C
ATOM   2750  C   SER A 173      -3.203   2.356  32.481  1.00 15.67           C
ATOM   2751  O   SER A 173      -3.140   3.362  33.192  1.00 15.37           O
ATOM   2752  CB  SER A 173      -4.274   0.280  33.314  1.00 14.02           C
ATOM   2753  OG  SER A 173      -5.042   1.107  34.158  1.00 16.43           O
ATOM   2754  H   SER A 173      -2.182   1.869  34.610  1.00 22.03           H
ATOM   2755  HA  SER A 173      -2.453   0.455  32.370  1.00 16.19           H
ATOM   2756  HB2 SER A 173      -4.746   0.145  32.478  1.00 16.82           H
ATOM   2757  HB3 SER A 173      -4.113  -0.570  33.753  1.00 16.82           H
ATOM   2758  HG  SER A 173      -5.781   0.743  34.321  1.00 19.72           H
ATOM   2759  N   ASN A 174      -3.538   2.385  31.203  1.00 15.14           N
ATOM   2760  CA  ASN A 174      -3.986   3.624  30.600  1.00 14.64           C
ATOM   2761  C   ASN A 174      -5.207   4.162  31.331  1.00 17.92           C
ATOM   2762  O   ASN A 174      -5.304   5.358  31.599  1.00 14.13           O
ATOM   2763  CB  ASN A 174      -4.299   3.365  29.129  1.00 14.37           C
ATOM   2764  CG  ASN A 174      -3.083   3.490  28.245  1.00 14.07           C
ATOM   2765  OD1 ASN A 174      -2.188   4.312  28.484  1.00 11.85           O
ATOM   2766  ND2 ASN A 174      -3.048   2.681  27.199  1.00 13.82           N
ATOM   2767  H   ASN A 174      -3.515   1.710  30.670  1.00 18.17           H
ATOM   2768  HA  ASN A 174      -3.278   4.285  30.652  1.00 17.57           H
ATOM   2769  HB2 ASN A 174      -4.649   2.465  29.033  1.00 17.24           H
ATOM   2770  HB3 ASN A 174      -4.957   4.010  28.827  1.00 17.24           H
ATOM   2771 HD21 ASN A 174      -2.380   2.706  26.659  1.00 16.59           H
ATOM   2772 HD22 ASN A 174      -3.693   2.130  27.060  1.00 16.59           H
ATOM   2773  N   GLU A 175      -6.139   3.279  31.684  1.00 15.30           N
ATOM   2774  CA  GLU A 175      -7.386   3.716  32.293  1.00 19.15           C
ATOM   2775  C   GLU A 175      -7.146   4.384  33.646  1.00 16.47           C
ATOM   2776  O   GLU A 175      -7.795   5.379  33.993  1.00 19.25           O
ATOM   2777  CB  GLU A 175      -8.305   2.515  32.438  1.00 21.96           C
ATOM   2778  CG  GLU A 175      -9.662   2.873  32.990  1.00 32.66           C
ATOM   2779  CD  GLU A 175     -10.383   3.922  32.128  1.00 33.94           C
ATOM   2780  OE1 GLU A 175     -10.217   3.877  30.892  1.00 34.61           O
ATOM   2781  OE2 GLU A 175     -11.103   4.790  32.680  1.00 43.91           O1-
ATOM   2782  H   GLU A 175      -6.071   2.428  31.582  1.00 18.36           H
ATOM   2783  HA  GLU A 175      -7.818   4.359  31.709  1.00 22.98           H
ATOM   2784  HB2 GLU A 175      -8.435   2.111  31.566  1.00 26.35           H
ATOM   2785  HB3 GLU A 175      -7.896   1.876  33.042  1.00 26.35           H
ATOM   2786  HG2 GLU A 175     -10.213   2.076  33.019  1.00 39.20           H
ATOM   2787  HG3 GLU A 175      -9.555   3.238  33.883  1.00 39.20           H
ATOM   2788  N   GLU A 176      -6.200   3.851  34.413  1.00 18.49           N
ATOM   2789  CA  GLU A 176      -5.784   4.460  35.668  1.00 18.65           C
ATOM   2790  C   GLU A 176      -5.267   5.880  35.446  1.00 17.71           C
ATOM   2791  O   GLU A 176      -5.606   6.800  36.195  1.00 12.32           O
ATOM   2792  CB  GLU A 176      -4.708   3.576  36.293  1.00 20.88           C
ATOM   2793  CG  GLU A 176      -4.441   3.738  37.761  1.00 25.52           C
ATOM   2794  CD  GLU A 176      -3.600   2.544  38.282  1.00 23.28           C
ATOM   2795  OE1 GLU A 176      -4.028   1.381  38.103  1.00 39.76           O
ATOM   2796  OE2 GLU A 176      -2.510   2.771  38.833  1.00 36.43           O1-
ATOM   2797  H   GLU A 176      -5.779   3.125  34.224  1.00 22.19           H
ATOM   2798  HA  GLU A 176      -6.540   4.499  36.275  1.00 22.38           H
ATOM   2799  HB2 GLU A 176      -4.961   2.650  36.151  1.00 25.05           H
ATOM   2800  HB3 GLU A 176      -3.872   3.750  35.832  1.00 25.05           H
ATOM   2801  HG2 GLU A 176      -3.942   4.556  37.912  1.00 30.62           H
ATOM   2802  HG3 GLU A 176      -5.282   3.757  38.244  1.00 30.62           H
ATOM   2803  N   GLY A 177      -4.428   6.067  34.426  1.00 13.55           N
ATOM   2804  CA  GLY A 177      -3.918   7.405  34.123  1.00 16.34           C
ATOM   2805  C   GLY A 177      -5.026   8.366  33.726  1.00 16.00           C
ATOM   2806  O   GLY A 177      -5.070   9.500  34.197  1.00 18.13           O
ATOM   2807  H   GLY A 177      -4.142   5.447  33.902  1.00 16.27           H
ATOM   2808  HA2 GLY A 177      -3.465   7.763  34.903  1.00 19.61           H
ATOM   2809  HA3 GLY A 177      -3.281   7.352  33.394  1.00 19.61           H
ATOM   2810  N   ILE A 178      -5.964   7.892  32.905  1.00 11.03           N
ATOM   2811  CA  ILE A 178      -7.094   8.690  32.451  1.00 16.19           C
ATOM   2812  C   ILE A 178      -7.960   9.096  33.628  1.00 22.87           C
ATOM   2813  O   ILE A 178      -8.354  10.260  33.760  1.00 18.95           O
ATOM   2814  CB  ILE A 178      -7.896   7.898  31.412  1.00 18.87           C
ATOM   2815  CG1 ILE A 178      -7.039   7.704  30.154  1.00 15.63           C
ATOM   2816  CG2 ILE A 178      -9.221   8.588  31.068  1.00 23.46           C
ATOM   2817  CD1 ILE A 178      -7.515   6.565  29.306  1.00 17.47           C
ATOM   2818  H   ILE A 178      -5.963   7.091  32.592  1.00 13.23           H
ATOM   2819  HA  ILE A 178      -6.764   9.498  32.027  1.00 19.43           H
ATOM   2820  HB  ILE A 178      -8.096   7.024  31.783  1.00 22.64           H
ATOM   2821 HG12 ILE A 178      -7.074   8.512  29.619  1.00 18.76           H
ATOM   2822 HG13 ILE A 178      -6.125   7.519  30.419  1.00 18.76           H
ATOM   2823 HG21 ILE A 178      -9.693   8.053  30.410  1.00 28.15           H
ATOM   2824 HG22 ILE A 178      -9.754   8.667  31.875  1.00 28.15           H
ATOM   2825 HG23 ILE A 178      -9.034   9.468  30.707  1.00 28.15           H
ATOM   2826 HD11 ILE A 178      -6.940   6.489  28.529  1.00 20.96           H
ATOM   2827 HD12 ILE A 178      -7.479   5.748  29.827  1.00 20.96           H
ATOM   2828 HD13 ILE A 178      -8.428   6.740  29.027  1.00 20.96           H
ATOM   2829  N   GLN A 179      -8.268   8.143  34.511  1.00 21.09           N
ATOM   2830  CA  GLN A 179      -9.135   8.471  35.636  1.00 19.75           C
ATOM   2831  C   GLN A 179      -8.481   9.518  36.510  1.00 21.01           C
ATOM   2832  O   GLN A 179      -9.142  10.435  37.008  1.00 24.43           O
ATOM   2833  CB  GLN A 179      -9.472   7.195  36.427  1.00 25.95           C
ATOM   2834  CG  GLN A 179     -10.936   7.073  36.820  1.00 39.66           C
ATOM   2835  CD  GLN A 179     -11.895   7.513  35.726  1.00 35.01           C
ATOM   2836  OE1 GLN A 179     -12.716   8.406  35.938  1.00 48.86           O
ATOM   2837  NE2 GLN A 179     -11.796   6.889  34.551  1.00 36.35           N
ATOM   2838  H   GLN A 179      -7.997   7.327  34.482  1.00 25.31           H
ATOM   2839  HA  GLN A 179      -9.965   8.841  35.296  1.00 23.70           H
ATOM   2840  HB2 GLN A 179      -9.247   6.423  35.884  1.00 31.14           H
ATOM   2841  HB3 GLN A 179      -8.946   7.186  37.243  1.00 31.14           H
ATOM   2842  HG2 GLN A 179     -11.129   6.146  37.029  1.00 47.59           H
ATOM   2843  HG3 GLN A 179     -11.100   7.628  37.599  1.00 47.59           H
ATOM   2844 HE21 GLN A 179     -11.210   6.270  34.441  1.00 43.62           H
ATOM   2845 HE22 GLN A 179     -12.319   7.106  33.903  1.00 43.62           H
ATOM   2846  N   ARG A 180      -7.176   9.382  36.691  1.00 15.86           N
ATOM   2847  CA  ARG A 180      -6.365  10.291  37.476  1.00 17.98           C
ATOM   2848  C   ARG A 180      -6.352  11.713  36.890  1.00 22.08           C
ATOM   2849  O   ARG A 180      -6.398  12.707  37.631  1.00 18.88           O
ATOM   2850  CB  ARG A 180      -4.987   9.655  37.527  1.00 20.03           C
ATOM   2851  CG  ARG A 180      -3.949  10.275  38.331  1.00 31.21           C
ATOM   2852  CD  ARG A 180      -3.917   9.758  39.695  1.00 34.63           C
ATOM   2853  NE  ARG A 180      -2.817  10.419  40.376  1.00 35.47           N
ATOM   2854  CZ  ARG A 180      -1.695   9.841  40.770  1.00 28.02           C
ATOM   2855  NH1 ARG A 180      -1.491   8.523  40.583  1.00 30.18           N
ATOM   2856  NH2 ARG A 180      -0.778  10.613  41.349  1.00 32.00           N1+
ATOM   2857  H   ARG A 180      -6.720   8.737  36.351  1.00 19.04           H
ATOM   2858  HA  ARG A 180      -6.715  10.337  38.380  1.00 21.58           H
ATOM   2859  HB2 ARG A 180      -5.093   8.750  37.861  1.00 24.04           H
ATOM   2860  HB3 ARG A 180      -4.648   9.615  36.619  1.00 24.04           H
ATOM   2861  HG2 ARG A 180      -3.086  10.102  37.923  1.00 37.45           H
ATOM   2862  HG3 ARG A 180      -4.111  11.231  38.374  1.00 37.45           H
ATOM   2863  HD2 ARG A 180      -4.746   9.970  40.152  1.00 41.56           H
ATOM   2864  HD3 ARG A 180      -3.756   8.802  39.686  1.00 41.56           H
ATOM   2865  HE  ARG A 180      -2.903  11.259  40.538  1.00 42.56           H
ATOM   2866 HH11 ARG A 180      -2.094   8.045  40.198  1.00 36.22           H
ATOM   2867 HH12 ARG A 180      -0.759   8.159  40.848  1.00 36.22           H
ATOM   2868 HH21 ARG A 180      -0.933  11.451  41.464  1.00 38.40           H
ATOM   2869 HH22 ARG A 180      -0.042  10.269  41.630  1.00 38.40           H
ATOM   2870  N   VAL A 181      -6.306  11.832  35.562  1.00 17.80           N
ATOM   2871  CA  VAL A 181      -6.429  13.140  34.916  1.00 15.25           C
ATOM   2872  C   VAL A 181      -7.826  13.718  35.124  1.00 19.05           C
ATOM   2873  O   VAL A 181      -7.994  14.937  35.249  1.00 19.11           O
ATOM   2874  CB  VAL A 181      -6.104  13.016  33.408  1.00 16.23           C
ATOM   2875  CG1 VAL A 181      -6.362  14.344  32.719  1.00 14.82           C
ATOM   2876  CG2 VAL A 181      -4.630  12.551  33.168  1.00 15.63           C
ATOM   2877  H   VAL A 181      -6.205  11.176  35.015  1.00 21.36           H
ATOM   2878  HA  VAL A 181      -5.789  13.751  35.313  1.00 18.31           H
ATOM   2879  HB  VAL A 181      -6.694  12.355  33.013  1.00 19.48           H
ATOM   2880 HG11 VAL A 181      -6.155  14.255  31.775  1.00 17.79           H
ATOM   2881 HG12 VAL A 181      -7.295  14.583  32.832  1.00 17.79           H
ATOM   2882 HG13 VAL A 181      -5.795  15.022  33.119  1.00 17.79           H
ATOM   2883 HG21 VAL A 181      -4.471  12.487  32.213  1.00 18.76           H
ATOM   2884 HG22 VAL A 181      -4.026  13.201  33.561  1.00 18.76           H
ATOM   2885 HG23 VAL A 181      -4.500  11.685  33.584  1.00 18.76           H
ATOM   2886  N   LEU A 182      -8.851  12.872  35.146  1.00 21.29           N
ATOM   2887  CA  LEU A 182     -10.204  13.380  35.297  1.00 27.24           C
ATOM   2888  C   LEU A 182     -10.523  13.833  36.715  1.00 26.95           C
ATOM   2889  O   LEU A 182     -11.440  14.644  36.891  1.00 31.07           O
ATOM   2890  CB  LEU A 182     -11.207  12.327  34.862  1.00 21.08           C
ATOM   2891  CG  LEU A 182     -11.316  12.060  33.366  1.00 26.79           C
ATOM   2892  CD1 LEU A 182     -12.088  10.777  33.110  1.00 32.21           C
ATOM   2893  CD2 LEU A 182     -11.967  13.245  32.618  1.00 34.09           C
ATOM   2894  H   LEU A 182      -8.790  12.017  35.078  1.00 25.55           H
ATOM   2895  HA  LEU A 182     -10.312  14.147  34.713  1.00 32.69           H
ATOM   2896  HB2 LEU A 182     -10.968  11.488  35.286  1.00 25.30           H
ATOM   2897  HB3 LEU A 182     -12.086  12.601  35.169  1.00 25.30           H
ATOM   2898  HG  LEU A 182     -10.423  11.942  33.007  1.00 32.15           H
ATOM   2899 HD11 LEU A 182     -12.145  10.628  32.153  1.00 38.65           H
ATOM   2900 HD12 LEU A 182     -11.622  10.039  33.533  1.00 38.65           H
ATOM   2901 HD13 LEU A 182     -12.979  10.864  33.485  1.00 38.65           H
ATOM   2902 HD21 LEU A 182     -12.016  13.033  31.673  1.00 40.91           H
ATOM   2903 HD22 LEU A 182     -12.859  13.390  32.971  1.00 40.91           H
ATOM   2904 HD23 LEU A 182     -11.425  14.039  32.752  1.00 40.91           H
ATOM   2905  N   THR A 183      -9.784  13.370  37.719  1.00 29.25           N
ATOM   2906  CA  THR A 183     -10.205  13.547  39.101  1.00 29.82           C
ATOM   2907  C   THR A 183      -9.253  14.371  39.936  1.00 31.05           C
ATOM   2908  O   THR A 183      -9.696  14.955  40.922  1.00 40.14           O
ATOM   2909  CB  THR A 183     -10.405  12.188  39.792  1.00 27.22           C
ATOM   2910  OG1 THR A 183      -9.143  11.510  39.944  1.00 33.02           O
ATOM   2911  CG2 THR A 183     -11.386  11.353  39.025  1.00 25.51           C
ATOM   2912  H   THR A 183      -9.038  12.952  37.626  1.00 35.10           H
ATOM   2913  HA  THR A 183     -11.061  14.003  39.102  1.00 35.79           H
ATOM   2914  HB  THR A 183     -10.780  12.342  40.674  1.00 32.66           H
ATOM   2915  HG1 THR A 183      -8.794  11.380  39.191  1.00 39.63           H
ATOM   2916 HG21 THR A 183     -11.508  10.497  39.465  1.00 30.61           H
ATOM   2917 HG22 THR A 183     -12.241  11.807  38.976  1.00 30.61           H
ATOM   2918 HG23 THR A 183     -11.058  11.200  38.125  1.00 30.61           H
ATOM   2919  N   SER A 184      -7.971  14.438  39.581  1.00 29.67           N
ATOM   2920  CA  SER A 184      -6.982  15.175  40.356  1.00 29.60           C
ATOM   2921  C   SER A 184      -6.150  16.062  39.435  1.00 29.05           C
ATOM   2922  O   SER A 184      -6.348  16.077  38.223  1.00 26.60           O
ATOM   2923  CB  SER A 184      -6.070  14.228  41.131  1.00 27.83           C
ATOM   2924  OG  SER A 184      -5.206  13.518  40.275  1.00 30.42           O
ATOM   2925  H   SER A 184      -7.646  14.057  38.882  1.00 35.61           H
ATOM   2926  HA  SER A 184      -7.438  15.745  40.994  1.00 35.52           H
ATOM   2927  HB2 SER A 184      -5.537  14.746  41.754  1.00 33.39           H
ATOM   2928  HB3 SER A 184      -6.619  13.593  41.618  1.00 33.39           H
ATOM   2929  HG  SER A 184      -5.653  13.060  39.730  1.00 36.51           H
ATOM   2930  N   ASP A 185      -5.171  16.777  40.007  1.00 20.66           N
ATOM   2931  CA  ASP A 185      -4.347  17.690  39.215  1.00 24.45           C
ATOM   2932  C   ASP A 185      -3.133  16.931  38.689  1.00 20.01           C
ATOM   2933  O   ASP A 185      -2.016  16.986  39.225  1.00 17.49           O
ATOM   2934  CB  ASP A 185      -3.947  18.923  40.019  1.00 25.44           C
ATOM   2935  CG  ASP A 185      -3.415  20.028  39.124  1.00 31.31           C
ATOM   2936  OD1 ASP A 185      -3.584  19.923  37.870  1.00 22.61           O
ATOM   2937  OD2 ASP A 185      -2.795  20.975  39.657  1.00 28.17           O1-
ATOM   2938  H   ASP A 185      -4.968  16.749  40.842  1.00 24.79           H
ATOM   2939  HA  ASP A 185      -4.862  17.991  38.450  1.00 29.34           H
ATOM   2940  HB2 ASP A 185      -4.723  19.262  40.492  1.00 30.52           H
ATOM   2941  HB3 ASP A 185      -3.250  18.681  40.649  1.00 30.52           H
ATOM   2942  N   TYR A 186      -3.361  16.229  37.576  1.00 19.05           N
ATOM   2943  CA  TYR A 186      -2.432  15.224  37.081  1.00 19.35           C
ATOM   2944  C   TYR A 186      -2.444  15.244  35.559  1.00 11.57           C
ATOM   2945  O   TYR A 186      -3.509  15.370  34.954  1.00 14.12           O
ATOM   2946  CB  TYR A 186      -2.854  13.844  37.595  1.00 20.62           C
ATOM   2947  CG  TYR A 186      -1.991  12.662  37.183  1.00 16.54           C
ATOM   2948  CD1 TYR A 186      -0.802  12.354  37.871  1.00 16.23           C
ATOM   2949  CD2 TYR A 186      -2.397  11.820  36.158  1.00 15.33           C
ATOM   2950  CE1 TYR A 186      -0.029  11.252  37.515  1.00 19.79           C
ATOM   2951  CE2 TYR A 186      -1.648  10.713  35.804  1.00 16.86           C
ATOM   2952  CZ  TYR A 186      -0.462  10.431  36.479  1.00 15.20           C
ATOM   2953  OH  TYR A 186       0.301   9.351  36.115  1.00 15.45           O
ATOM   2954  H   TYR A 186      -4.061  16.323  37.085  1.00 22.86           H
ATOM   2955  HA  TYR A 186      -1.534  15.417  37.394  1.00 23.22           H
ATOM   2956  HB2 TYR A 186      -2.858  13.871  38.565  1.00 24.74           H
ATOM   2957  HB3 TYR A 186      -3.753  13.666  37.278  1.00 24.74           H
ATOM   2958  HD1 TYR A 186      -0.521  12.904  38.565  1.00 19.48           H
ATOM   2959  HD2 TYR A 186      -3.190  11.998  35.707  1.00 18.39           H
ATOM   2960  HE1 TYR A 186       0.762  11.064  37.967  1.00 23.74           H
ATOM   2961  HE2 TYR A 186      -1.926  10.167  35.104  1.00 20.23           H
ATOM   2962  HH  TYR A 186       0.989   9.310  36.595  1.00 18.54           H
ATOM   2963  N   ALA A 187      -1.260  15.137  34.970  1.00 15.87           N
ATOM   2964  CA  ALA A 187      -1.076  14.975  33.527  1.00 15.34           C
ATOM   2965  C   ALA A 187      -0.493  13.601  33.222  1.00 13.57           C
ATOM   2966  O   ALA A 187       0.423  13.146  33.902  1.00 15.36           O
ATOM   2967  CB  ALA A 187      -0.147  16.066  32.975  1.00 11.19           C
ATOM   2968  H   ALA A 187      -0.516  15.156  35.402  1.00 19.04           H
ATOM   2969  HA  ALA A 187      -1.935  15.050  33.082  1.00 18.40           H
ATOM   2970  HB1 ALA A 187      -0.041  15.937  32.020  1.00 13.42           H
ATOM   2971  HB2 ALA A 187      -0.541  16.935  33.151  1.00 13.42           H
ATOM   2972  HB3 ALA A 187       0.715  15.999  33.416  1.00 13.42           H
ATOM   2973  N   PHE A 188      -0.962  12.956  32.160  1.00 15.65           N
ATOM   2974  CA  PHE A 188      -0.560  11.582  31.893  1.00 14.97           C
ATOM   2975  C   PHE A 188       0.186  11.485  30.567  1.00 15.43           C
ATOM   2976  O   PHE A 188      -0.344  11.873  29.526  1.00 15.32           O
ATOM   2977  CB  PHE A 188      -1.793  10.692  31.898  1.00 13.91           C
ATOM   2978  CG  PHE A 188      -1.487   9.222  31.775  1.00 12.90           C
ATOM   2979  CD1 PHE A 188      -0.570   8.601  32.617  1.00 17.07           C
ATOM   2980  CD2 PHE A 188      -2.157   8.454  30.863  1.00 14.87           C
ATOM   2981  CE1 PHE A 188      -0.326   7.253  32.497  1.00 16.84           C
ATOM   2982  CE2 PHE A 188      -1.891   7.087  30.752  1.00 15.78           C
ATOM   2983  CZ  PHE A 188      -0.990   6.517  31.559  1.00 11.31           C
ATOM   2984  H   PHE A 188      -1.509  13.287  31.585  1.00 18.79           H
ATOM   2985  HA  PHE A 188       0.034  11.280  32.598  1.00 17.97           H
ATOM   2986  HB2 PHE A 188      -2.271  10.826  32.731  1.00 16.70           H
ATOM   2987  HB3 PHE A 188      -2.359  10.940  31.151  1.00 16.70           H
ATOM   2988  HD1 PHE A 188      -0.110   9.101  33.252  1.00 20.49           H
ATOM   2989  HD2 PHE A 188      -2.778   8.850  30.296  1.00 17.84           H
ATOM   2990  HE1 PHE A 188       0.298   6.843  33.052  1.00 20.21           H
ATOM   2991  HE2 PHE A 188      -2.342   6.575  30.120  1.00 18.94           H
ATOM   2992  HZ  PHE A 188      -0.820   5.606  31.486  1.00 13.57           H
ATOM   2993  N   LEU A 189       1.401  10.953  30.614  1.00 13.04           N
ATOM   2994  CA  LEU A 189       2.221  10.764  29.428  1.00 16.60           C
ATOM   2995  C   LEU A 189       1.771   9.455  28.794  1.00 17.50           C
ATOM   2996  O   LEU A 189       1.804   8.402  29.449  1.00 12.80           O
ATOM   2997  CB  LEU A 189       3.713  10.709  29.783  1.00 15.83           C
ATOM   2998  CG  LEU A 189       4.435  12.005  30.181  1.00 27.70           C
ATOM   2999  CD1 LEU A 189       4.652  12.927  28.966  1.00 21.14           C
ATOM   3000  CD2 LEU A 189       3.672  12.773  31.185  1.00 30.39           C
ATOM   3001  H   LEU A 189       1.781  10.688  31.339  1.00 15.65           H
ATOM   3002  HA  LEU A 189       2.071  11.489  28.801  1.00 19.91           H
ATOM   3003  HB2 LEU A 189       3.816  10.094  30.526  1.00 19.00           H
ATOM   3004  HB3 LEU A 189       4.185  10.353  29.014  1.00 19.00           H
ATOM   3005  HG  LEU A 189       5.302  11.787  30.557  1.00 33.24           H
ATOM   3006 HD11 LEU A 189       5.109  13.731  29.259  1.00 25.37           H
ATOM   3007 HD12 LEU A 189       5.190  12.461  28.308  1.00 25.37           H
ATOM   3008 HD13 LEU A 189       3.789  13.156  28.587  1.00 25.37           H
ATOM   3009 HD21 LEU A 189       4.164  13.580  31.406  1.00 36.47           H
ATOM   3010 HD22 LEU A 189       2.806  13.004  30.815  1.00 36.47           H
ATOM   3011 HD23 LEU A 189       3.558  12.227  31.979  1.00 36.47           H
ATOM   3012  N   MET A 190       1.317   9.512  27.548  1.00 13.57           N
ATOM   3013  CA  MET A 190       0.727   8.324  26.955  1.00 13.28           C
ATOM   3014  C   MET A 190       0.852   8.381  25.443  1.00 12.51           C
ATOM   3015  O   MET A 190       1.198   9.400  24.857  1.00 12.50           O
ATOM   3016  CB  MET A 190      -0.733   8.115  27.396  1.00 20.43           C
ATOM   3017  CG  MET A 190      -1.671   9.149  27.074  1.00 16.88           C
ATOM   3018  SD  MET A 190      -3.456   8.730  27.348  1.00 24.86           S
ATOM   3019  CE  MET A 190      -3.888   7.811  26.086  1.00 20.86           C
ATOM   3020  H   MET A 190       1.339  10.205  27.039  1.00 16.29           H
ATOM   3021  HA  MET A 190       1.228   7.554  27.267  1.00 15.93           H
ATOM   3022  HB2 MET A 190      -1.057   7.299  26.984  1.00 24.52           H
ATOM   3023  HB3 MET A 190      -0.743   8.012  28.360  1.00 24.52           H
ATOM   3024  HG2 MET A 190      -1.469   9.926  27.618  1.00 20.26           H
ATOM   3025  HG3 MET A 190      -1.567   9.376  26.137  1.00 20.26           H
ATOM   3026  HE1 MET A 190      -4.821   7.562  26.182  1.00 25.03           H
ATOM   3027  HE2 MET A 190      -3.763   8.318  25.269  1.00 25.03           H
ATOM   3028  HE3 MET A 190      -3.334   7.015  26.070  1.00 25.03           H
ATOM   3029  N   GLU A 191       0.560   7.263  24.812  1.00  9.65           N
ATOM   3030  CA  GLU A 191       0.774   7.144  23.382  1.00 12.15           C
ATOM   3031  C   GLU A 191      -0.368   7.804  22.605  1.00 11.20           C
ATOM   3032  O   GLU A 191      -1.545   7.689  22.958  1.00 11.55           O
ATOM   3033  CB  GLU A 191       0.966   5.668  23.021  1.00 11.85           C
ATOM   3034  CG  GLU A 191       2.297   5.180  23.576  1.00 11.01           C
ATOM   3035  CD  GLU A 191       2.534   3.669  23.402  1.00 12.76           C
ATOM   3036  OE1 GLU A 191       1.548   2.893  23.319  1.00 11.15           O
ATOM   3037  OE2 GLU A 191       3.708   3.244  23.400  1.00 14.14           O1-
ATOM   3038  H   GLU A 191       0.238   6.558  25.185  1.00 11.58           H
ATOM   3039  HA  GLU A 191       1.593   7.611  23.152  1.00 14.57           H
ATOM   3040  HB2 GLU A 191       0.253   5.141  23.415  1.00 14.22           H
ATOM   3041  HB3 GLU A 191       0.975   5.566  22.057  1.00 14.22           H
ATOM   3042  HG2 GLU A 191       3.015   5.646  23.119  1.00 13.22           H
ATOM   3043  HG3 GLU A 191       2.331   5.377  24.525  1.00 13.22           H
ATOM   3044  N   SER A 192       0.010   8.511  21.538  1.00 12.41           N
ATOM   3045  CA  SER A 192      -0.889   9.452  20.871  1.00 14.26           C
ATOM   3046  C   SER A 192      -2.101   8.774  20.238  1.00 10.77           C
ATOM   3047  O   SER A 192      -3.179   9.375  20.149  1.00 13.53           O
ATOM   3048  CB  SER A 192      -0.103  10.207  19.805  1.00 10.00           C
ATOM   3049  OG  SER A 192       0.436   9.350  18.812  1.00 10.23           O
ATOM   3050  H   SER A 192       0.790   8.462  21.178  1.00 14.89           H
ATOM   3051  HA  SER A 192      -1.210  10.097  21.520  1.00 17.11           H
ATOM   3052  HB2 SER A 192      -0.697  10.843  19.376  1.00 12.00           H
ATOM   3053  HB3 SER A 192       0.626  10.680  20.236  1.00 12.00           H
ATOM   3054  HG  SER A 192      -0.182   8.934  18.424  1.00 12.27           H
ATOM   3055  N   THR A 193      -1.956   7.545  19.786  1.00 10.62           N
ATOM   3056  CA  THR A 193      -3.107   6.854  19.219  1.00 13.61           C
ATOM   3057  C   THR A 193      -4.139   6.489  20.293  1.00 14.93           C
ATOM   3058  O   THR A 193      -5.341   6.431  20.002  1.00 13.62           O
ATOM   3059  CB  THR A 193      -2.614   5.624  18.450  1.00 15.72           C
ATOM   3060  OG1 THR A 193      -1.563   4.963  19.175  1.00 14.89           O
ATOM   3061  CG2 THR A 193      -2.041   6.051  17.143  1.00 16.24           C
ATOM   3062  H   THR A 193      -1.224   7.093  19.792  1.00 12.74           H
ATOM   3063  HA  THR A 193      -3.541   7.444  18.583  1.00 16.33           H
ATOM   3064  HB  THR A 193      -3.348   5.011  18.291  1.00 18.87           H
ATOM   3065  HG1 THR A 193      -1.845   4.714  19.927  1.00 17.87           H
ATOM   3066 HG21 THR A 193      -1.727   5.277  16.650  1.00 19.48           H
ATOM   3067 HG22 THR A 193      -2.718   6.505  16.617  1.00 19.48           H
ATOM   3068 HG23 THR A 193      -1.297   6.656  17.289  1.00 19.48           H
ATOM   3069  N   THR A 194      -3.707   6.264  21.538  1.00 12.65           N
ATOM   3070  CA  THR A 194      -4.676   6.108  22.626  1.00 10.13           C
ATOM   3071  C   THR A 194      -5.283   7.452  23.014  1.00 15.25           C
ATOM   3072  O   THR A 194      -6.487   7.542  23.276  1.00 11.91           O
ATOM   3073  CB  THR A 194      -4.029   5.437  23.841  1.00 13.66           C
ATOM   3074  OG1 THR A 194      -3.509   4.145  23.477  1.00 14.06           O
ATOM   3075  CG2 THR A 194      -5.059   5.208  24.967  1.00 16.69           C
ATOM   3076  H   THR A 194      -2.883   6.199  21.774  1.00 15.19           H
ATOM   3077  HA  THR A 194      -5.397   5.535  22.321  1.00 12.16           H
ATOM   3078  HB  THR A 194      -3.312   5.994  24.183  1.00 16.40           H
ATOM   3079  HG1 THR A 194      -4.130   3.655  23.195  1.00 16.87           H
ATOM   3080 HG21 THR A 194      -4.632   4.782  25.726  1.00 20.03           H
ATOM   3081 HG22 THR A 194      -5.434   6.056  25.250  1.00 20.03           H
ATOM   3082 HG23 THR A 194      -5.776   4.637  24.648  1.00 20.03           H
ATOM   3083  N   ILE A 195      -4.473   8.511  23.044  1.00 14.32           N
ATOM   3084  CA  ILE A 195      -5.008   9.850  23.322  1.00 13.85           C
ATOM   3085  C   ILE A 195      -6.140  10.182  22.363  1.00 13.85           C
ATOM   3086  O   ILE A 195      -7.180  10.696  22.773  1.00 16.14           O
ATOM   3087  CB  ILE A 195      -3.905  10.917  23.240  1.00  9.91           C
ATOM   3088  CG1 ILE A 195      -2.869  10.684  24.308  1.00 13.88           C
ATOM   3089  CG2 ILE A 195      -4.497  12.344  23.333  1.00 18.09           C
ATOM   3090  CD1 ILE A 195      -1.754  11.632  24.226  1.00 13.51           C
ATOM   3091  H   ILE A 195      -3.624   8.486  22.909  1.00 17.19           H
ATOM   3092  HA  ILE A 195      -5.368   9.863  24.223  1.00 16.62           H
ATOM   3093  HB  ILE A 195      -3.469  10.830  22.378  1.00 11.90           H
ATOM   3094 HG12 ILE A 195      -3.285  10.783  25.179  1.00 16.65           H
ATOM   3095 HG13 ILE A 195      -2.510   9.788  24.211  1.00 16.65           H
ATOM   3096 HG21 ILE A 195      -3.775  12.989  23.278  1.00 21.71           H
ATOM   3097 HG22 ILE A 195      -5.116  12.476  22.598  1.00 21.71           H
ATOM   3098 HG23 ILE A 195      -4.962  12.438  24.179  1.00 21.71           H
ATOM   3099 HD11 ILE A 195      -1.121  11.436  24.934  1.00 16.22           H
ATOM   3100 HD12 ILE A 195      -1.324  11.538  23.362  1.00 16.22           H
ATOM   3101 HD13 ILE A 195      -2.098  12.533  24.329  1.00 16.22           H
ATOM   3102  N   GLU A 196      -5.935   9.920  21.065  1.00 12.09           N
ATOM   3103  CA  GLU A 196      -6.946  10.187  20.046  1.00 15.24           C
ATOM   3104  C   GLU A 196      -8.254   9.481  20.375  1.00 18.66           C
ATOM   3105  O   GLU A 196      -9.344  10.060  20.262  1.00 20.38           O
ATOM   3106  CB  GLU A 196      -6.387   9.720  18.685  1.00 18.44           C
ATOM   3107  CG  GLU A 196      -7.191   9.973  17.457  1.00 31.62           C
ATOM   3108  CD  GLU A 196      -6.590   9.230  16.258  1.00 29.87           C
ATOM   3109  OE1 GLU A 196      -5.404   8.757  16.342  1.00 34.28           O
ATOM   3110  OE2 GLU A 196      -7.310   9.103  15.254  1.00 38.39           O1-
ATOM   3111  H   GLU A 196      -5.208   9.584  20.751  1.00 14.51           H
ATOM   3112  HA  GLU A 196      -7.115  11.141  19.998  1.00 18.29           H
ATOM   3113  HB2 GLU A 196      -5.530  10.154  18.553  1.00 22.13           H
ATOM   3114  HB3 GLU A 196      -6.249   8.761  18.736  1.00 22.13           H
ATOM   3115  HG2 GLU A 196      -8.097   9.654  17.593  1.00 37.95           H
ATOM   3116  HG3 GLU A 196      -7.192  10.923  17.262  1.00 37.95           H
ATOM   3117  N   PHE A 197      -8.163   8.217  20.790  1.00 17.27           N
ATOM   3118  CA  PHE A 197      -9.359   7.445  21.126  1.00 17.92           C
ATOM   3119  C   PHE A 197     -10.097   8.082  22.296  1.00 14.69           C
ATOM   3120  O   PHE A 197     -11.323   8.272  22.258  1.00 18.96           O
ATOM   3121  CB  PHE A 197      -8.944   6.005  21.458  1.00 14.37           C
ATOM   3122  CG  PHE A 197     -10.086   5.053  21.573  1.00 18.42           C
ATOM   3123  CD1 PHE A 197     -10.656   4.477  20.442  1.00 19.44           C
ATOM   3124  CD2 PHE A 197     -10.592   4.736  22.812  1.00 18.21           C
ATOM   3125  CE1 PHE A 197     -11.718   3.602  20.547  1.00 17.11           C
ATOM   3126  CE2 PHE A 197     -11.646   3.876  22.929  1.00 18.59           C
ATOM   3127  CZ  PHE A 197     -12.218   3.306  21.789  1.00 17.08           C
ATOM   3128  H   PHE A 197      -7.425   7.785  20.884  1.00 20.72           H
ATOM   3129  HA  PHE A 197      -9.956   7.424  20.362  1.00 21.51           H
ATOM   3130  HB2 PHE A 197      -8.358   5.680  20.756  1.00 17.25           H
ATOM   3131  HB3 PHE A 197      -8.472   6.004  22.305  1.00 17.25           H
ATOM   3132  HD1 PHE A 197     -10.318   4.688  19.602  1.00 23.32           H
ATOM   3133  HD2 PHE A 197     -10.222   5.119  23.575  1.00 21.85           H
ATOM   3134  HE1 PHE A 197     -12.095   3.224  19.786  1.00 20.54           H
ATOM   3135  HE2 PHE A 197     -11.983   3.668  23.770  1.00 22.30           H
ATOM   3136  HZ  PHE A 197     -12.930   2.713  21.874  1.00 20.50           H
ATOM   3137  N   VAL A 198      -9.337   8.463  23.321  1.00 13.89           N
ATOM   3138  CA  VAL A 198      -9.867   8.933  24.600  1.00 15.23           C
ATOM   3139  C   VAL A 198     -10.470  10.325  24.466  1.00 18.34           C
ATOM   3140  O   VAL A 198     -11.562  10.589  24.981  1.00 19.33           O
ATOM   3141  CB  VAL A 198      -8.733   8.890  25.648  1.00 18.36           C
ATOM   3142  CG1 VAL A 198      -9.116   9.618  26.915  1.00 30.26           C
ATOM   3143  CG2 VAL A 198      -8.375   7.426  25.959  1.00 28.19           C
ATOM   3144  H   VAL A 198      -8.478   8.457  23.298  1.00 16.66           H
ATOM   3145  HA  VAL A 198     -10.568   8.330  24.892  1.00 18.28           H
ATOM   3146  HB  VAL A 198      -7.945   9.320  25.280  1.00 22.03           H
ATOM   3147 HG11 VAL A 198      -8.378   9.567  27.543  1.00 36.31           H
ATOM   3148 HG12 VAL A 198      -9.304  10.546  26.701  1.00 36.31           H
ATOM   3149 HG13 VAL A 198      -9.904   9.199  27.294  1.00 36.31           H
ATOM   3150 HG21 VAL A 198      -7.663   7.408  26.618  1.00 33.83           H
ATOM   3151 HG22 VAL A 198      -9.161   6.977  26.309  1.00 33.83           H
ATOM   3152 HG23 VAL A 198      -8.082   6.993  25.143  1.00 33.83           H
ATOM   3153  N   THR A 199      -9.795  11.229  23.745  1.00 17.09           N
ATOM   3154  CA  THR A 199     -10.289  12.602  23.641  1.00 21.70           C
ATOM   3155  C   THR A 199     -11.530  12.679  22.766  1.00 19.68           C
ATOM   3156  O   THR A 199     -12.386  13.544  22.980  1.00 19.67           O
ATOM   3157  CB  THR A 199      -9.210  13.550  23.094  1.00 17.32           C
ATOM   3158  OG1 THR A 199      -8.775  13.097  21.800  1.00 18.35           O
ATOM   3159  CG2 THR A 199      -8.014  13.674  24.058  1.00 18.02           C
ATOM   3160  H   THR A 199      -9.065  11.075  23.316  1.00 20.50           H
ATOM   3161  HA  THR A 199     -10.532  12.912  24.527  1.00 26.04           H
ATOM   3162  HB  THR A 199      -9.598  14.434  22.996  1.00 20.78           H
ATOM   3163  HG1 THR A 199      -8.455  12.323  21.860  1.00 22.02           H
ATOM   3164 HG21 THR A 199      -7.351  14.277  23.687  1.00 21.62           H
ATOM   3165 HG22 THR A 199      -8.312  14.021  24.913  1.00 21.62           H
ATOM   3166 HG23 THR A 199      -7.608  12.804  24.195  1.00 21.62           H
ATOM   3167  N   GLN A 200     -11.657  11.786  21.788  1.00 21.38           N
ATOM   3168  CA  GLN A 200     -12.888  11.736  21.012  1.00 26.50           C
ATOM   3169  C   GLN A 200     -14.091  11.373  21.866  1.00 23.64           C
ATOM   3170  O   GLN A 200     -15.221  11.742  21.528  1.00 29.42           O
ATOM   3171  CB  GLN A 200     -12.770  10.736  19.881  1.00 22.38           C
ATOM   3172  CG  GLN A 200     -14.050  10.658  19.062  1.00 38.74           C
ATOM   3173  CD  GLN A 200     -13.869   9.951  17.728  1.00 47.73           C
ATOM   3174  OE1 GLN A 200     -14.560   8.958  17.424  1.00 50.16           O
ATOM   3175  NE2 GLN A 200     -12.950  10.470  16.914  1.00 50.65           N
ATOM   3176  H   GLN A 200     -11.060  11.212  21.559  1.00 25.65           H
ATOM   3177  HA  GLN A 200     -13.051  12.610  20.623  1.00 31.80           H
ATOM   3178  HB2 GLN A 200     -12.048  11.005  19.290  1.00 26.86           H
ATOM   3179  HB3 GLN A 200     -12.591   9.857  20.249  1.00 26.86           H
ATOM   3180  HG2 GLN A 200     -14.719  10.171  19.570  1.00 46.49           H
ATOM   3181  HG3 GLN A 200     -14.363  11.558  18.882  1.00 46.49           H
ATOM   3182 HE21 GLN A 200     -12.503  11.163  17.156  1.00 60.78           H
ATOM   3183 HE22 GLN A 200     -12.805  10.111  16.146  1.00 60.78           H
ATOM   3184  N   ARG A 201     -13.881  10.633  22.942  1.00 20.76           N
ATOM   3185  CA  ARG A 201     -14.979  10.117  23.743  1.00 23.33           C
ATOM   3186  C   ARG A 201     -15.162  10.852  25.062  1.00 27.97           C
ATOM   3187  O   ARG A 201     -16.132  10.570  25.773  1.00 28.88           O
ATOM   3188  CB  ARG A 201     -14.778   8.619  24.017  1.00 20.21           C
ATOM   3189  CG  ARG A 201     -14.864   7.836  22.705  1.00 22.81           C
ATOM   3190  CD  ARG A 201     -14.327   6.426  22.743  1.00 20.56           C
ATOM   3191  NE  ARG A 201     -14.600   5.807  21.428  1.00 16.34           N
ATOM   3192  CZ  ARG A 201     -13.957   6.087  20.303  1.00 23.68           C
ATOM   3193  NH1 ARG A 201     -12.954   6.951  20.303  1.00 20.32           N
ATOM   3194  NH2 ARG A 201     -14.305   5.493  19.167  1.00 24.25           N1+
ATOM   3195  H   ARG A 201     -13.103  10.413  23.233  1.00 24.91           H
ATOM   3196  HA  ARG A 201     -15.801  10.214  23.238  1.00 28.00           H
ATOM   3197  HB2 ARG A 201     -13.902   8.474  24.407  1.00 24.26           H
ATOM   3198  HB3 ARG A 201     -15.474   8.300  24.613  1.00 24.26           H
ATOM   3199  HG2 ARG A 201     -15.795   7.784  22.441  1.00 27.37           H
ATOM   3200  HG3 ARG A 201     -14.363   8.319  22.029  1.00 27.37           H
ATOM   3201  HD2 ARG A 201     -13.368   6.440  22.893  1.00 24.67           H
ATOM   3202  HD3 ARG A 201     -14.780   5.917  23.433  1.00 24.67           H
ATOM   3203  HE  ARG A 201     -15.226   5.218  21.391  1.00 19.61           H
ATOM   3204 HH11 ARG A 201     -12.726   7.346  21.032  1.00 24.38           H
ATOM   3205 HH12 ARG A 201     -12.536   7.124  19.572  1.00 24.38           H
ATOM   3206 HH21 ARG A 201     -14.949   4.923  19.160  1.00 29.10           H
ATOM   3207 HH22 ARG A 201     -13.875   5.664  18.443  1.00 29.10           H
ATOM   3208  N   ASN A 202     -14.275  11.792  25.404  1.00 23.99           N
ATOM   3209  CA  ASN A 202     -14.406  12.569  26.642  1.00 23.01           C
ATOM   3210  C   ASN A 202     -14.028  14.012  26.329  1.00 26.23           C
ATOM   3211  O   ASN A 202     -12.842  14.336  26.237  1.00 20.88           O
ATOM   3212  CB  ASN A 202     -13.533  12.010  27.752  1.00 27.17           C
ATOM   3213  CG  ASN A 202     -13.841  12.651  29.117  1.00 31.13           C
ATOM   3214  OD1 ASN A 202     -14.001  13.875  29.236  1.00 29.36           O
ATOM   3215  ND2 ASN A 202     -13.945  11.820  30.135  1.00 31.57           N
ATOM   3216  H   ASN A 202     -13.586  12.001  24.933  1.00 28.79           H
ATOM   3217  HA  ASN A 202     -15.329  12.550  26.940  1.00 27.61           H
ATOM   3218  HB2 ASN A 202     -13.686  11.055  27.826  1.00 32.61           H
ATOM   3219  HB3 ASN A 202     -12.602  12.183  27.541  1.00 32.61           H
ATOM   3220 HD21 ASN A 202     -14.117  12.123  30.921  1.00 37.89           H
ATOM   3221 HD22 ASN A 202     -13.842  10.975  30.013  1.00 37.89           H
ATOM   3222  N   CYS A 203     -15.039  14.874  26.202  1.00 24.55           N
ATOM   3223  CA  CYS A 203     -14.823  16.249  25.783  1.00 26.95           C
ATOM   3224  C   CYS A 203     -14.058  17.075  26.822  1.00 18.85           C
ATOM   3225  O   CYS A 203     -13.640  18.192  26.497  1.00 28.58           O
ATOM   3226  CB  CYS A 203     -16.180  16.919  25.475  1.00 32.17           C
ATOM   3227  SG  CYS A 203     -17.288  17.093  26.923  1.00 40.62           S
ATOM   3228  H   CYS A 203     -15.863  14.680  26.355  1.00 29.47           H
ATOM   3229  HA  CYS A 203     -14.301  16.247  24.966  1.00 32.34           H
ATOM   3230  HB2 CYS A 203     -16.015  17.807  25.122  1.00 38.61           H
ATOM   3231  HB3 CYS A 203     -16.645  16.386  24.811  1.00 38.61           H
ATOM   3232  HG  CYS A 203     -17.523  16.004  27.369  1.00 48.75           H
ATOM   3233  N   ASN A 204     -13.867  16.567  28.031  1.00 20.98           N
ATOM   3234  CA  ASN A 204     -13.084  17.233  29.072  1.00 25.75           C
ATOM   3235  C   ASN A 204     -11.585  17.025  28.923  1.00 25.86           C
ATOM   3236  O   ASN A 204     -10.819  17.638  29.664  1.00 25.18           O
ATOM   3237  CB  ASN A 204     -13.502  16.728  30.463  1.00 29.56           C
ATOM   3238  CG  ASN A 204     -14.962  16.878  30.704  1.00 35.26           C
ATOM   3239  OD1 ASN A 204     -15.511  17.946  30.505  1.00 36.78           O
ATOM   3240  ND2 ASN A 204     -15.622  15.782  31.075  1.00 35.13           N
ATOM   3241  H   ASN A 204     -14.191  15.812  28.284  1.00 25.17           H
ATOM   3242  HA  ASN A 204     -13.259  18.187  29.035  1.00 30.90           H
ATOM   3243  HB2 ASN A 204     -13.278  15.787  30.540  1.00 35.47           H
ATOM   3244  HB3 ASN A 204     -13.031  17.238  31.141  1.00 35.47           H
ATOM   3245 HD21 ASN A 204     -16.467  15.820  31.225  1.00 42.16           H
ATOM   3246 HD22 ASN A 204     -15.202  15.037  31.164  1.00 42.16           H
ATOM   3247  N   LEU A 205     -11.142  16.163  28.016  1.00 24.21           N
ATOM   3248  CA  LEU A 205      -9.736  15.800  27.913  1.00 19.12           C
ATOM   3249  C   LEU A 205      -9.138  16.333  26.615  1.00 14.54           C
ATOM   3250  O   LEU A 205      -9.829  16.517  25.626  1.00 17.88           O
ATOM   3251  CB  LEU A 205      -9.544  14.278  27.967  1.00 18.07           C
ATOM   3252  CG  LEU A 205      -9.356  13.566  29.322  1.00 23.93           C
ATOM   3253  CD1 LEU A 205      -9.761  14.414  30.496  1.00 29.61           C
ATOM   3254  CD2 LEU A 205     -10.081  12.240  29.288  1.00 27.62           C
ATOM   3255  H   LEU A 205     -11.645  15.768  27.441  1.00 29.05           H
ATOM   3256  HA  LEU A 205      -9.250  16.194  28.654  1.00 22.95           H
ATOM   3257  HB2 LEU A 205     -10.320  13.873  27.550  1.00 21.69           H
ATOM   3258  HB3 LEU A 205      -8.761  14.066  27.435  1.00 21.69           H
ATOM   3259  HG  LEU A 205      -8.412  13.369  29.429  1.00 28.71           H
ATOM   3260 HD11 LEU A 205      -9.619  13.910  31.313  1.00 35.53           H
ATOM   3261 HD12 LEU A 205      -9.220  15.219  30.505  1.00 35.53           H
ATOM   3262 HD13 LEU A 205     -10.699  14.645  30.409  1.00 35.53           H
ATOM   3263 HD21 LEU A 205      -9.962  11.794  30.141  1.00 33.14           H
ATOM   3264 HD22 LEU A 205     -11.024  12.401  29.127  1.00 33.14           H
ATOM   3265 HD23 LEU A 205      -9.711  11.697  28.575  1.00 33.14           H
ATOM   3266  N   THR A 206      -7.833  16.570  26.632  1.00 16.15           N
ATOM   3267  CA  THR A 206      -7.178  17.090  25.456  1.00 15.00           C
ATOM   3268  C   THR A 206      -5.752  16.596  25.425  1.00 13.32           C
ATOM   3269  O   THR A 206      -5.147  16.321  26.464  1.00 16.86           O
ATOM   3270  CB  THR A 206      -7.202  18.631  25.416  1.00 16.40           C
ATOM   3271  OG1 THR A 206      -6.604  19.080  24.196  1.00 16.16           O
ATOM   3272  CG2 THR A 206      -6.452  19.222  26.587  1.00 19.78           C
ATOM   3273  H   THR A 206      -7.315  16.438  27.306  1.00 19.38           H
ATOM   3274  HA  THR A 206      -7.631  16.759  24.665  1.00 18.00           H
ATOM   3275  HB  THR A 206      -8.121  18.939  25.455  1.00 19.67           H
ATOM   3276  HG1 THR A 206      -5.809  18.813  24.150  1.00 19.40           H
ATOM   3277 HG21 THR A 206      -6.479  20.191  26.543  1.00 23.74           H
ATOM   3278 HG22 THR A 206      -6.856  18.933  27.420  1.00 23.74           H
ATOM   3279 HG23 THR A 206      -5.526  18.932  26.568  1.00 23.74           H
ATOM   3280  N   GLN A 207      -5.203  16.518  24.219  1.00 15.21           N
ATOM   3281  CA  GLN A 207      -3.759  16.394  24.111  1.00 12.38           C
ATOM   3282  C   GLN A 207      -3.118  17.738  24.409  1.00 15.07           C
ATOM   3283  O   GLN A 207      -3.681  18.792  24.101  1.00 15.18           O
ATOM   3284  CB  GLN A 207      -3.367  15.917  22.713  1.00 12.80           C
ATOM   3285  CG  GLN A 207      -1.896  15.711  22.535  1.00 15.52           C
ATOM   3286  CD  GLN A 207      -1.557  15.034  21.213  1.00 22.71           C
ATOM   3287  OE1 GLN A 207      -2.054  13.950  20.910  1.00 20.02           O
ATOM   3288  NE2 GLN A 207      -0.707  15.674  20.428  1.00 14.63           N
ATOM   3289  H   GLN A 207      -5.629  16.533  23.472  1.00 18.26           H
ATOM   3290  HA  GLN A 207      -3.439  15.748  24.759  1.00 14.86           H
ATOM   3291  HB2 GLN A 207      -3.808  15.071  22.536  1.00 15.36           H
ATOM   3292  HB3 GLN A 207      -3.654  16.579  22.065  1.00 15.36           H
ATOM   3293  HG2 GLN A 207      -1.451  16.573  22.554  1.00 18.63           H
ATOM   3294  HG3 GLN A 207      -1.565  15.149  23.253  1.00 18.63           H
ATOM   3295 HE21 GLN A 207      -0.379  16.430  20.676  1.00 17.56           H
ATOM   3296 HE22 GLN A 207      -0.483  15.335  19.671  1.00 17.56           H
ATOM   3297  N   ILE A 208      -1.925  17.699  25.007  1.00 13.71           N
ATOM   3298  CA  ILE A 208      -1.132  18.901  25.274  1.00 15.73           C
ATOM   3299  C   ILE A 208       0.163  18.832  24.487  1.00 11.74           C
ATOM   3300  O   ILE A 208       0.939  17.882  24.641  1.00 13.48           O
ATOM   3301  CB  ILE A 208      -0.817  19.063  26.778  1.00 14.71           C
ATOM   3302  CG1 ILE A 208      -2.091  19.246  27.597  1.00 13.42           C
ATOM   3303  CG2 ILE A 208       0.159  20.220  26.996  1.00 18.55           C
ATOM   3304  CD1 ILE A 208      -2.970  20.466  27.218  1.00 17.76           C
ATOM   3305  H   ILE A 208      -1.546  16.973  25.271  1.00 16.45           H
ATOM   3306  HA  ILE A 208      -1.626  19.683  24.980  1.00 18.87           H
ATOM   3307  HB  ILE A 208      -0.384  18.249  27.081  1.00 17.66           H
ATOM   3308 HG12 ILE A 208      -2.637  18.452  27.493  1.00 16.10           H
ATOM   3309 HG13 ILE A 208      -1.843  19.347  28.530  1.00 16.10           H
ATOM   3310 HG21 ILE A 208       0.342  20.304  27.945  1.00 22.26           H
ATOM   3311 HG22 ILE A 208       0.981  20.035  26.515  1.00 22.26           H
ATOM   3312 HG23 ILE A 208      -0.242  21.038  26.663  1.00 22.26           H
ATOM   3313 HD11 ILE A 208      -3.748  20.486  27.797  1.00 21.32           H
ATOM   3314 HD12 ILE A 208      -2.450  21.277  27.332  1.00 21.32           H
ATOM   3315 HD13 ILE A 208      -3.247  20.379  26.292  1.00 21.32           H
ATOM   3316  N   GLY A 209       0.438  19.871  23.706  1.00 13.96           N
ATOM   3317  CA  GLY A 209       1.633  19.889  22.910  1.00 15.35           C
ATOM   3318  C   GLY A 209       1.580  18.880  21.763  1.00 14.19           C
ATOM   3319  O   GLY A 209       0.539  18.301  21.414  1.00 16.18           O
ATOM   3320  H   GLY A 209      -0.056  20.570  23.626  1.00 16.75           H
ATOM   3321  HA2 GLY A 209       1.758  20.775  22.535  1.00 18.43           H
ATOM   3322  HA3 GLY A 209       2.397  19.680  23.469  1.00 18.43           H
ATOM   3323  N   GLY A 210       2.755  18.686  21.181  1.00 11.70           N
ATOM   3324  CA  GLY A 210       2.959  17.796  20.054  1.00 11.33           C
ATOM   3325  C   GLY A 210       3.463  16.446  20.503  1.00 10.05           C
ATOM   3326  O   GLY A 210       3.312  16.050  21.662  1.00 12.75           O
ATOM   3327  H   GLY A 210       3.478  19.078  21.434  1.00 14.04           H
ATOM   3328  HA2 GLY A 210       2.121  17.673  19.580  1.00 13.59           H
ATOM   3329  HA3 GLY A 210       3.607  18.183  19.445  1.00 13.59           H
ATOM   3330  N   LEU A 211       4.033  15.713  19.558  1.00 13.11           N
ATOM   3331  CA  LEU A 211       4.608  14.413  19.835  1.00 12.07           C
ATOM   3332  C   LEU A 211       6.032  14.582  20.347  1.00 18.33           C
ATOM   3333  O   LEU A 211       6.818  15.370  19.815  1.00 17.08           O
ATOM   3334  CB  LEU A 211       4.565  13.527  18.578  1.00  9.89           C
ATOM   3335  CG  LEU A 211       3.143  13.264  18.042  1.00 15.35           C
ATOM   3336  CD1 LEU A 211       3.187  12.180  17.006  1.00 22.31           C
ATOM   3337  CD2 LEU A 211       2.188  12.881  19.108  1.00 16.42           C
ATOM   3338  H   LEU A 211       4.098  15.953  18.735  1.00 15.73           H
ATOM   3339  HA  LEU A 211       4.089  13.977  20.529  1.00 14.48           H
ATOM   3340  HB2 LEU A 211       5.071  13.960  17.873  1.00 11.87           H
ATOM   3341  HB3 LEU A 211       4.965  12.668  18.788  1.00 11.87           H
ATOM   3342  HG  LEU A 211       2.811  14.071  17.618  1.00 18.43           H
ATOM   3343 HD11 LEU A 211       2.288  12.023  16.676  1.00 26.77           H
ATOM   3344 HD12 LEU A 211       3.763  12.462  16.279  1.00 26.77           H
ATOM   3345 HD13 LEU A 211       3.537  11.371  17.411  1.00 26.77           H
ATOM   3346 HD21 LEU A 211       1.316  12.730  18.711  1.00 19.71           H
ATOM   3347 HD22 LEU A 211       2.502  12.069  19.536  1.00 19.71           H
ATOM   3348 HD23 LEU A 211       2.136  13.599  19.758  1.00 19.71           H
ATOM   3349  N   ILE A 212       6.333  13.844  21.408  1.00 11.49           N
ATOM   3350  CA  ILE A 212       7.609  13.906  22.108  1.00 13.04           C
ATOM   3351  C   ILE A 212       8.606  12.945  21.480  1.00 15.88           C
ATOM   3352  O   ILE A 212       9.822  13.145  21.591  1.00 14.63           O
ATOM   3353  CB  ILE A 212       7.340  13.580  23.605  1.00 15.41           C
ATOM   3354  CG1 ILE A 212       6.634  14.768  24.280  1.00 17.09           C
ATOM   3355  CG2 ILE A 212       8.599  13.087  24.332  1.00 16.91           C
ATOM   3356  CD1 ILE A 212       6.126  14.464  25.691  1.00 18.11           C
ATOM   3357  H   ILE A 212       5.789  13.276  21.756  1.00 13.78           H
ATOM   3358  HA  ILE A 212       7.968  14.805  22.048  1.00 15.64           H
ATOM   3359  HB  ILE A 212       6.710  12.842  23.618  1.00 18.49           H
ATOM   3360 HG12 ILE A 212       7.258  15.508  24.343  1.00 20.50           H
ATOM   3361 HG13 ILE A 212       5.871  15.027  23.740  1.00 20.50           H
ATOM   3362 HG21 ILE A 212       8.376  12.899  25.257  1.00 20.29           H
ATOM   3363 HG22 ILE A 212       8.918  12.280  23.898  1.00 20.29           H
ATOM   3364 HG23 ILE A 212       9.279  13.777  24.289  1.00 20.29           H
ATOM   3365 HD11 ILE A 212       5.695  15.255  26.049  1.00 21.73           H
ATOM   3366 HD12 ILE A 212       5.490  13.732  25.646  1.00 21.73           H
ATOM   3367 HD13 ILE A 212       6.878  14.214  26.250  1.00 21.73           H
ATOM   3368  N   ASP A 213       8.115  11.883  20.846  1.00 13.21           N
ATOM   3369  CA  ASP A 213       8.971  11.027  20.045  1.00 13.80           C
ATOM   3370  C   ASP A 213       8.156  10.518  18.856  1.00 16.13           C
ATOM   3371  O   ASP A 213       7.000  10.904  18.646  1.00 16.68           O
ATOM   3372  CB  ASP A 213       9.580   9.882  20.889  1.00 13.52           C
ATOM   3373  CG  ASP A 213       8.599   8.739  21.174  1.00 15.37           C
ATOM   3374  OD1 ASP A 213       7.358   8.904  21.002  1.00 16.66           O
ATOM   3375  OD2 ASP A 213       9.106   7.653  21.565  1.00 20.39           O1-
ATOM   3376  H   ASP A 213       7.291  11.640  20.867  1.00 15.85           H
ATOM   3377  HA  ASP A 213       9.704  11.557  19.695  1.00 16.56           H
ATOM   3378  HB2 ASP A 213      10.339   9.511  20.412  1.00 16.22           H
ATOM   3379  HB3 ASP A 213       9.871  10.243  21.741  1.00 16.22           H
ATOM   3380  N   SER A 214       8.789   9.682  18.059  1.00 15.69           N
ATOM   3381  CA  SER A 214       8.153   9.047  16.922  1.00 17.77           C
ATOM   3382  C   SER A 214       8.472   7.573  17.015  1.00 18.28           C
ATOM   3383  O   SER A 214       9.646   7.215  17.135  1.00 17.84           O
ATOM   3384  CB  SER A 214       8.670   9.619  15.602  1.00 23.07           C
ATOM   3385  OG  SER A 214       8.001   8.996  14.522  1.00 42.12           O
ATOM   3386  H   SER A 214       9.613   9.459  18.159  1.00 18.82           H
ATOM   3387  HA  SER A 214       7.191   9.167  16.966  1.00 21.32           H
ATOM   3388  HB2 SER A 214       8.497  10.573  15.577  1.00 27.69           H
ATOM   3389  HB3 SER A 214       9.622   9.448  15.530  1.00 27.69           H
ATOM   3390  HG  SER A 214       7.175   9.134  14.578  1.00 50.55           H
ATOM   3391  N   LYS A 215       7.436   6.723  16.981  1.00 16.77           N
ATOM   3392  CA  LYS A 215       7.639   5.292  17.097  1.00 13.10           C
ATOM   3393  C   LYS A 215       6.510   4.556  16.378  1.00 14.20           C
ATOM   3394  O   LYS A 215       5.654   5.152  15.722  1.00 13.06           O
ATOM   3395  CB  LYS A 215       7.712   4.855  18.563  1.00 17.46           C
ATOM   3396  CG  LYS A 215       6.516   5.360  19.419  1.00 15.89           C
ATOM   3397  CD  LYS A 215       6.275   4.543  20.664  1.00 20.79           C
ATOM   3398  CE  LYS A 215       7.483   4.338  21.519  1.00 15.22           C
ATOM   3399  NZ  LYS A 215       7.780   5.468  22.474  1.00 14.78           N1+
ATOM   3400  H   LYS A 215       6.614   6.958  16.892  1.00 20.13           H
ATOM   3401  HA  LYS A 215       8.476   5.054  16.669  1.00 15.72           H
ATOM   3402  HB2 LYS A 215       7.718   3.886  18.602  1.00 20.95           H
ATOM   3403  HB3 LYS A 215       8.528   5.206  18.955  1.00 20.95           H
ATOM   3404  HG2 LYS A 215       6.691   6.274  19.693  1.00 19.07           H
ATOM   3405  HG3 LYS A 215       5.710   5.326  18.881  1.00 19.07           H
ATOM   3406  HD2 LYS A 215       5.606   4.992  21.204  1.00 24.95           H
ATOM   3407  HD3 LYS A 215       5.949   3.668  20.401  1.00 24.95           H
ATOM   3408  HE2 LYS A 215       7.355   3.534  22.046  1.00 18.26           H
ATOM   3409  HE3 LYS A 215       8.256   4.230  20.943  1.00 18.26           H
ATOM   3410  HZ1 LYS A 215       8.508   5.281  22.950  1.00 17.73           H
ATOM   3411  HZ2 LYS A 215       7.917   6.222  22.021  1.00 17.73           H
ATOM   3412  HZ3 LYS A 215       7.094   5.585  23.029  1.00 17.73           H
ATOM   3413  N   GLY A 216       6.545   3.242  16.471  1.00 12.62           N
ATOM   3414  CA  GLY A 216       5.515   2.421  15.857  1.00 15.27           C
ATOM   3415  C   GLY A 216       5.223   1.189  16.692  1.00 12.45           C
ATOM   3416  O   GLY A 216       5.986   0.825  17.579  1.00 12.55           O
ATOM   3417  H   GLY A 216       7.154   2.797  16.884  1.00 15.15           H
ATOM   3418  HA2 GLY A 216       4.698   2.936  15.766  1.00 18.32           H
ATOM   3419  HA3 GLY A 216       5.804   2.138  14.976  1.00 18.32           H
ATOM   3420  N   TYR A 217       4.082   0.559  16.395  1.00 12.20           N
ATOM   3421  CA  TYR A 217       3.736  -0.754  16.908  1.00 11.78           C
ATOM   3422  C   TYR A 217       4.079  -1.783  15.844  1.00 10.43           C
ATOM   3423  O   TYR A 217       3.777  -1.588  14.663  1.00 12.33           O
ATOM   3424  CB  TYR A 217       2.247  -0.866  17.204  1.00 11.61           C
ATOM   3425  CG  TYR A 217       1.699   0.033  18.262  1.00  9.43           C
ATOM   3426  CD1 TYR A 217       0.417   0.560  18.134  1.00 13.16           C
ATOM   3427  CD2 TYR A 217       2.428   0.348  19.390  1.00 10.99           C
ATOM   3428  CE1 TYR A 217      -0.126   1.355  19.100  1.00 11.62           C
ATOM   3429  CE2 TYR A 217       1.892   1.168  20.387  1.00 11.88           C
ATOM   3430  CZ  TYR A 217       0.621   1.670  20.231  1.00 12.85           C
ATOM   3431  OH  TYR A 217       0.080   2.460  21.209  1.00 13.61           O
ATOM   3432  H   TYR A 217       3.478   0.891  15.880  1.00 14.65           H
ATOM   3433  HA  TYR A 217       4.240  -0.945  17.715  1.00 14.14           H
ATOM   3434  HB2 TYR A 217       1.762  -0.675  16.387  1.00 13.93           H
ATOM   3435  HB3 TYR A 217       2.062  -1.778  17.480  1.00 13.93           H
ATOM   3436  HD1 TYR A 217      -0.089   0.347  17.383  1.00 15.79           H
ATOM   3437  HD2 TYR A 217       3.285   0.001  19.494  1.00 13.18           H
ATOM   3438  HE1 TYR A 217      -0.986   1.696  18.997  1.00 13.95           H
ATOM   3439  HE2 TYR A 217       2.389   1.372  21.146  1.00 14.25           H
ATOM   3440  HH  TYR A 217       0.636   2.570  21.830  1.00 16.33           H
ATOM   3441  N   GLY A 218       4.672  -2.882  16.269  1.00  9.53           N
ATOM   3442  CA  GLY A 218       4.977  -3.975  15.367  1.00  9.68           C
ATOM   3443  C   GLY A 218       4.603  -5.309  15.982  1.00  9.04           C
ATOM   3444  O   GLY A 218       4.388  -5.433  17.197  1.00 10.11           O
ATOM   3445  H   GLY A 218       4.910  -3.021  17.084  1.00 11.43           H
ATOM   3446  HA2 GLY A 218       4.484  -3.864  14.539  1.00 11.62           H
ATOM   3447  HA3 GLY A 218       5.926  -3.980  15.167  1.00 11.62           H
ATOM   3448  N   VAL A 219       4.545  -6.316  15.120  1.00 10.74           N
ATOM   3449  CA  VAL A 219       4.377  -7.697  15.568  1.00 10.89           C
ATOM   3450  C   VAL A 219       5.718  -8.187  16.113  1.00 12.40           C
ATOM   3451  O   VAL A 219       6.765  -7.983  15.493  1.00 12.06           O
ATOM   3452  CB  VAL A 219       3.867  -8.585  14.415  1.00 14.13           C
ATOM   3453  CG1 VAL A 219       3.781 -10.060  14.821  1.00 11.80           C
ATOM   3454  CG2 VAL A 219       2.467  -8.129  13.983  1.00 13.31           C
ATOM   3455  H   VAL A 219       4.601  -6.228  14.266  1.00 12.89           H
ATOM   3456  HA  VAL A 219       3.726  -7.726  16.287  1.00 13.06           H
ATOM   3457  HB  VAL A 219       4.465  -8.507  13.656  1.00 16.96           H
ATOM   3458 HG11 VAL A 219       3.456 -10.576  14.067  1.00 14.16           H
ATOM   3459 HG12 VAL A 219       4.664 -10.368  15.079  1.00 14.16           H
ATOM   3460 HG13 VAL A 219       3.169 -10.146  15.569  1.00 14.16           H
ATOM   3461 HG21 VAL A 219       2.161  -8.696  13.258  1.00 15.98           H
ATOM   3462 HG22 VAL A 219       1.864  -8.203  14.739  1.00 15.98           H
ATOM   3463 HG23 VAL A 219       2.514  -7.207  13.685  1.00 15.98           H
ATOM   3464  N   GLY A 220       5.701  -8.801  17.291  1.00 11.97           N
ATOM   3465  CA  GLY A 220       6.913  -9.372  17.879  1.00 13.25           C
ATOM   3466  C   GLY A 220       7.022 -10.841  17.555  1.00 11.25           C
ATOM   3467  O   GLY A 220       6.018 -11.553  17.505  1.00 10.80           O
ATOM   3468  H   GLY A 220       4.997  -8.902  17.774  1.00 14.37           H
ATOM   3469  HA2 GLY A 220       7.695  -8.916  17.529  1.00 15.90           H
ATOM   3470  HA3 GLY A 220       6.893  -9.265  18.843  1.00 15.90           H
ATOM   3471  N   THR A 221       8.254 -11.302  17.339  1.00  8.13           N
ATOM   3472  CA  THR A 221       8.620 -12.697  17.203  1.00 13.77           C
ATOM   3473  C   THR A 221       9.849 -12.975  18.061  1.00 11.95           C
ATOM   3474  O   THR A 221      10.613 -12.060  18.381  1.00 10.36           O
ATOM   3475  CB  THR A 221       8.924 -13.075  15.734  1.00 17.53           C
ATOM   3476  OG1 THR A 221      10.164 -12.510  15.319  1.00 15.76           O
ATOM   3477  CG2 THR A 221       7.830 -12.525  14.823  1.00 16.79           C
ATOM   3478  H   THR A 221       8.934 -10.780  17.264  1.00  9.76           H
ATOM   3479  HA  THR A 221       7.891 -13.254  17.519  1.00 16.53           H
ATOM   3480  HB  THR A 221       8.953 -14.040  15.641  1.00 21.04           H
ATOM   3481  HG1 THR A 221      10.787 -12.796  15.804  1.00 18.91           H
ATOM   3482 HG21 THR A 221       8.018 -12.760  13.901  1.00 20.15           H
ATOM   3483 HG22 THR A 221       6.971 -12.897  15.075  1.00 20.15           H
ATOM   3484 HG23 THR A 221       7.790 -11.558  14.900  1.00 20.15           H
ATOM   3485  N   PRO A 222      10.096 -14.239  18.399  1.00 13.59           N
ATOM   3486  CA  PRO A 222      11.408 -14.584  18.976  1.00 19.40           C
ATOM   3487  C   PRO A 222      12.481 -14.161  18.004  1.00 17.11           C
ATOM   3488  O   PRO A 222      12.266 -14.140  16.787  1.00 15.14           O
ATOM   3489  CB  PRO A 222      11.361 -16.108  19.147  1.00 17.58           C
ATOM   3490  CG  PRO A 222       9.870 -16.463  19.084  1.00 19.33           C
ATOM   3491  CD  PRO A 222       9.293 -15.425  18.110  1.00 13.65           C
ATOM   3492  HA  PRO A 222      11.541 -14.152  19.835  1.00 23.29           H
ATOM   3493  HB2 PRO A 222      11.846 -16.534  18.424  1.00 21.09           H
ATOM   3494  HB3 PRO A 222      11.737 -16.353  20.007  1.00 21.09           H
ATOM   3495  HG2 PRO A 222       9.758 -17.363  18.740  1.00 23.19           H
ATOM   3496  HG3 PRO A 222       9.471 -16.374  19.964  1.00 23.19           H
ATOM   3497  HD2 PRO A 222       9.424 -15.710  17.192  1.00 16.38           H
ATOM   3498  HD3 PRO A 222       8.357 -15.259  18.305  1.00 16.38           H
ATOM   3499  N   MET A 223      13.632 -13.781  18.551  1.00 17.43           N
ATOM   3500  CA  MET A 223      14.692 -13.267  17.705  1.00 17.33           C
ATOM   3501  C   MET A 223      15.145 -14.377  16.782  1.00 19.14           C
ATOM   3502  O   MET A 223      15.227 -15.529  17.188  1.00 16.87           O
ATOM   3503  CB  MET A 223      15.883 -12.765  18.525  1.00 20.59           C
ATOM   3504  CG  MET A 223      16.832 -11.930  17.682  1.00 28.33           C
ATOM   3505  SD  MET A 223      18.157 -11.152  18.600  1.00 37.64           S
ATOM   3506  CE  MET A 223      17.163 -10.060  19.552  1.00 35.85           C
ATOM   3507  H   MET A 223      13.817 -13.810  19.391  1.00 20.91           H
ATOM   3508  HA  MET A 223      14.352 -12.529  17.177  1.00 20.80           H
ATOM   3509  HB2 MET A 223      15.560 -12.214  19.254  1.00 24.71           H
ATOM   3510  HB3 MET A 223      16.376 -13.525  18.872  1.00 24.71           H
ATOM   3511  HG2 MET A 223      17.235 -12.502  17.011  1.00 33.99           H
ATOM   3512  HG3 MET A 223      16.323 -11.227  17.249  1.00 33.99           H
ATOM   3513  HE1 MET A 223      17.737  -9.536  20.132  1.00 43.02           H
ATOM   3514  HE2 MET A 223      16.675  -9.474  18.952  1.00 43.02           H
ATOM   3515  HE3 MET A 223      16.542 -10.582  20.083  1.00 43.02           H
ATOM   3516  N   GLY A 224      15.415 -14.024  15.534  1.00 21.61           N
ATOM   3517  CA  GLY A 224      15.782 -15.006  14.532  1.00 20.30           C
ATOM   3518  C   GLY A 224      14.633 -15.786  13.940  1.00 20.70           C
ATOM   3519  O   GLY A 224      14.872 -16.615  13.065  1.00 21.42           O
ATOM   3520  H   GLY A 224      15.392 -13.215  15.241  1.00 25.93           H
ATOM   3521  HA2 GLY A 224      16.240 -14.556  13.805  1.00 24.36           H
ATOM   3522  HA3 GLY A 224      16.400 -15.640  14.927  1.00 24.36           H
ATOM   3523  N   SER A 225      13.392 -15.537  14.352  1.00 14.17           N
ATOM   3524  CA  SER A 225      12.281 -16.303  13.796  1.00 18.79           C
ATOM   3525  C   SER A 225      12.133 -16.055  12.297  1.00 15.09           C
ATOM   3526  O   SER A 225      12.178 -14.897  11.856  1.00 16.10           O
ATOM   3527  CB  SER A 225      10.965 -15.943  14.486  1.00 18.57           C
ATOM   3528  OG  SER A 225       9.862 -16.472  13.765  1.00 16.43           O
ATOM   3529  H   SER A 225      13.171 -14.946  14.936  1.00 17.00           H
ATOM   3530  HA  SER A 225      12.446 -17.249  13.932  1.00 22.55           H
ATOM   3531  HB2 SER A 225      10.965 -16.315  15.382  1.00 22.29           H
ATOM   3532  HB3 SER A 225      10.883 -14.977  14.527  1.00 22.29           H
ATOM   3533  HG  SER A 225       9.143 -16.270  14.150  1.00 19.72           H
ATOM   3534  N   PRO A 226      11.862 -17.103  11.500  1.00 17.70           N
ATOM   3535  CA  PRO A 226      11.534 -16.900  10.085  1.00 17.80           C
ATOM   3536  C   PRO A 226      10.201 -16.184   9.847  1.00 22.18           C
ATOM   3537  O   PRO A 226       9.996 -15.631   8.756  1.00 19.87           O
ATOM   3538  CB  PRO A 226      11.498 -18.337   9.539  1.00 18.50           C
ATOM   3539  CG  PRO A 226      11.061 -19.149  10.681  1.00 21.72           C
ATOM   3540  CD  PRO A 226      11.693 -18.517  11.893  1.00 21.16           C
ATOM   3541  HA  PRO A 226      12.244 -16.409   9.643  1.00 21.36           H
ATOM   3542  HB2 PRO A 226      10.861 -18.396   8.810  1.00 22.20           H
ATOM   3543  HB3 PRO A 226      12.384 -18.601   9.247  1.00 22.20           H
ATOM   3544  HG2 PRO A 226      10.094 -19.123  10.748  1.00 26.07           H
ATOM   3545  HG3 PRO A 226      11.372 -20.061  10.570  1.00 26.07           H
ATOM   3546  HD2 PRO A 226      11.101 -18.587  12.658  1.00 25.39           H
ATOM   3547  HD3 PRO A 226      12.556 -18.923  12.074  1.00 25.39           H
ATOM   3548  N   TYR A 227       9.303 -16.138  10.840  1.00 16.88           N
ATOM   3549  CA  TYR A 227       8.026 -15.470  10.631  1.00 12.64           C
ATOM   3550  C   TYR A 227       8.145 -13.952  10.558  1.00 11.59           C
ATOM   3551  O   TYR A 227       7.259 -13.311   9.992  1.00 14.48           O
ATOM   3552  CB  TYR A 227       7.030 -15.857  11.731  1.00 16.37           C
ATOM   3553  CG  TYR A 227       6.603 -17.315  11.693  1.00 29.19           C
ATOM   3554  CD1 TYR A 227       7.337 -18.274  12.388  1.00 38.52           C
ATOM   3555  CD2 TYR A 227       5.484 -17.735  10.970  1.00 39.75           C
ATOM   3556  CE1 TYR A 227       6.983 -19.623  12.383  1.00 37.13           C
ATOM   3557  CE2 TYR A 227       5.112 -19.086  10.959  1.00 40.11           C
ATOM   3558  CZ  TYR A 227       5.883 -20.027  11.684  1.00 44.06           C
ATOM   3559  OH  TYR A 227       5.596 -21.393  11.718  1.00 58.29           O
ATOM   3560  H   TYR A 227       9.410 -16.479  11.623  1.00 20.25           H
ATOM   3561  HA  TYR A 227       7.658 -15.773   9.786  1.00 15.17           H
ATOM   3562  HB2 TYR A 227       7.439 -15.690  12.594  1.00 19.65           H
ATOM   3563  HB3 TYR A 227       6.233 -15.312  11.635  1.00 19.65           H
ATOM   3564  HD1 TYR A 227       8.085 -18.006  12.872  1.00 46.22           H
ATOM   3565  HD2 TYR A 227       4.977 -17.112  10.500  1.00 47.70           H
ATOM   3566  HE1 TYR A 227       7.490 -20.242  12.857  1.00 44.55           H
ATOM   3567  HE2 TYR A 227       4.366 -19.363  10.478  1.00 48.13           H
ATOM   3568  HH  TYR A 227       4.907 -21.553  11.265  1.00 69.94           H
ATOM   3569  N   ARG A 228       9.224 -13.359  11.078  1.00 17.48           N
ATOM   3570  CA  ARG A 228       9.286 -11.904  11.159  1.00 12.48           C
ATOM   3571  C   ARG A 228       9.195 -11.266   9.782  1.00 14.86           C
ATOM   3572  O   ARG A 228       8.411 -10.340   9.570  1.00 13.20           O
ATOM   3573  CB  ARG A 228      10.565 -11.441  11.862  1.00 14.74           C
ATOM   3574  CG  ARG A 228      10.596  -9.932  12.057  1.00 12.64           C
ATOM   3575  CD  ARG A 228      11.336  -9.170  10.919  1.00 17.14           C
ATOM   3576  NE  ARG A 228      12.775  -9.429  10.978  1.00 18.38           N
ATOM   3577  CZ  ARG A 228      13.625  -8.818  11.795  1.00 18.47           C
ATOM   3578  NH1 ARG A 228      13.204  -7.842  12.597  1.00 17.44           N
ATOM   3579  NH2 ARG A 228      14.914  -9.144  11.764  1.00 22.10           N1+
ATOM   3580  H   ARG A 228       9.917 -13.768  11.383  1.00 20.98           H
ATOM   3581  HA  ARG A 228       8.532 -11.589  11.682  1.00 14.97           H
ATOM   3582  HB2 ARG A 228      10.618 -11.860  12.736  1.00 17.69           H
ATOM   3583  HB3 ARG A 228      11.333 -11.692  11.325  1.00 17.69           H
ATOM   3584  HG2 ARG A 228       9.685  -9.602  12.092  1.00 15.17           H
ATOM   3585  HG3 ARG A 228      11.050  -9.733  12.892  1.00 15.17           H
ATOM   3586  HD2 ARG A 228      11.005  -9.472  10.059  1.00 20.57           H
ATOM   3587  HD3 ARG A 228      11.192  -8.216  11.022  1.00 20.57           H
ATOM   3588  HE  ARG A 228      13.094 -10.023  10.444  1.00 22.06           H
ATOM   3589 HH11 ARG A 228      12.371  -7.629  12.616  1.00 20.93           H
ATOM   3590 HH12 ARG A 228      13.761  -7.442  13.116  1.00 20.93           H
ATOM   3591 HH21 ARG A 228      15.188  -9.766  11.237  1.00 26.52           H
ATOM   3592 HH22 ARG A 228      15.473  -8.740  12.279  1.00 26.52           H
ATOM   3593  N   ASP A 229       9.997 -11.747   8.832  1.00 16.85           N
ATOM   3594  CA  ASP A 229       9.972 -11.185   7.495  1.00 15.45           C
ATOM   3595  C   ASP A 229       8.674 -11.504   6.787  1.00 12.63           C
ATOM   3596  O   ASP A 229       8.221 -10.717   5.962  1.00 12.81           O
ATOM   3597  CB  ASP A 229      11.191 -11.691   6.715  1.00 17.88           C
ATOM   3598  CG  ASP A 229      12.484 -10.988   7.171  1.00 23.70           C
ATOM   3599  OD1 ASP A 229      12.392  -9.918   7.830  1.00 20.43           O
ATOM   3600  OD2 ASP A 229      13.580 -11.496   6.902  1.00 23.37           O1-
ATOM   3601  H   ASP A 229      10.556 -12.392   8.940  1.00 20.23           H
ATOM   3602  HA  ASP A 229      10.043 -10.220   7.561  1.00 18.54           H
ATOM   3603  HB2 ASP A 229      11.295 -12.644   6.866  1.00 21.46           H
ATOM   3604  HB3 ASP A 229      11.064 -11.513   5.770  1.00 21.46           H
ATOM   3605  N   LYS A 230       8.032 -12.606   7.148  1.00 12.48           N
ATOM   3606  CA  LYS A 230       6.779 -12.960   6.499  1.00  9.92           C
ATOM   3607  C   LYS A 230       5.656 -12.033   6.962  1.00 11.93           C
ATOM   3608  O   LYS A 230       4.823 -11.596   6.153  1.00 10.68           O
ATOM   3609  CB  LYS A 230       6.464 -14.428   6.768  1.00 10.80           C
ATOM   3610  CG  LYS A 230       7.561 -15.356   6.197  1.00 12.48           C
ATOM   3611  CD  LYS A 230       7.279 -16.814   6.411  1.00 13.68           C
ATOM   3612  CE  LYS A 230       8.411 -17.684   5.884  1.00 20.79           C
ATOM   3613  NZ  LYS A 230       7.993 -19.114   5.918  1.00 17.25           N1+
ATOM   3614  H   LYS A 230       8.293 -13.157   7.755  1.00 14.98           H
ATOM   3615  HA  LYS A 230       6.880 -12.848   5.540  1.00 11.90           H
ATOM   3616  HB2 LYS A 230       6.410 -14.573   7.725  1.00 12.96           H
ATOM   3617  HB3 LYS A 230       5.621 -14.657   6.345  1.00 12.96           H
ATOM   3618  HG2 LYS A 230       7.635 -15.204   5.242  1.00 14.98           H
ATOM   3619  HG3 LYS A 230       8.404 -15.149   6.631  1.00 14.98           H
ATOM   3620  HD2 LYS A 230       7.180 -16.986   7.361  1.00 16.42           H
ATOM   3621  HD3 LYS A 230       6.465 -17.056   5.941  1.00 16.42           H
ATOM   3622  HE2 LYS A 230       8.610 -17.440   4.967  1.00 24.95           H
ATOM   3623  HE3 LYS A 230       9.194 -17.576   6.446  1.00 24.95           H
ATOM   3624  HZ1 LYS A 230       8.650 -19.630   5.611  1.00 20.70           H
ATOM   3625  HZ2 LYS A 230       7.801 -19.355   6.753  1.00 20.70           H
ATOM   3626  HZ3 LYS A 230       7.271 -19.231   5.410  1.00 20.70           H
ATOM   3627  N   ILE A 231       5.630 -11.721   8.265  1.00 14.28           N
ATOM   3628  CA  ILE A 231       4.658 -10.771   8.807  1.00 12.32           C
ATOM   3629  C   ILE A 231       4.840  -9.400   8.170  1.00 10.81           C
ATOM   3630  O   ILE A 231       3.863  -8.710   7.834  1.00 11.55           O
ATOM   3631  CB  ILE A 231       4.802 -10.701  10.337  1.00 10.58           C
ATOM   3632  CG1 ILE A 231       4.536 -12.062  10.996  1.00 13.67           C
ATOM   3633  CG2 ILE A 231       3.863  -9.649  10.921  1.00 10.59           C
ATOM   3634  CD1 ILE A 231       3.079 -12.543  11.013  1.00 14.66           C
ATOM   3635  H   ILE A 231       6.165 -12.047   8.853  1.00 17.13           H
ATOM   3636  HA  ILE A 231       3.762 -11.082   8.603  1.00 14.78           H
ATOM   3637  HB  ILE A 231       5.713 -10.439  10.542  1.00 12.69           H
ATOM   3638 HG12 ILE A 231       5.055 -12.733  10.525  1.00 16.40           H
ATOM   3639 HG13 ILE A 231       4.834 -12.015  11.918  1.00 16.40           H
ATOM   3640 HG21 ILE A 231       3.975  -9.627  11.885  1.00 12.71           H
ATOM   3641 HG22 ILE A 231       4.084  -8.784  10.542  1.00 12.71           H
ATOM   3642 HG23 ILE A 231       2.949  -9.885  10.699  1.00 12.71           H
ATOM   3643 HD11 ILE A 231       3.038 -13.408  11.451  1.00 17.59           H
ATOM   3644 HD12 ILE A 231       2.540 -11.899  11.498  1.00 17.59           H
ATOM   3645 HD13 ILE A 231       2.762 -12.620  10.099  1.00 17.59           H
ATOM   3646  N   THR A 232       6.090  -8.954   8.040  1.00 11.79           N
ATOM   3647  CA  THR A 232       6.348  -7.713   7.327  1.00 12.31           C
ATOM   3648  C   THR A 232       5.724  -7.724   5.940  1.00 13.12           C
ATOM   3649  O   THR A 232       5.075  -6.751   5.551  1.00 10.77           O
ATOM   3650  CB  THR A 232       7.854  -7.434   7.250  1.00 13.40           C
ATOM   3651  OG1 THR A 232       8.318  -7.054   8.551  1.00 12.71           O
ATOM   3652  CG2 THR A 232       8.177  -6.314   6.247  1.00 12.58           C
ATOM   3653  H   THR A 232       6.790  -9.346   8.350  1.00 14.15           H
ATOM   3654  HA  THR A 232       5.943  -6.985   7.822  1.00 14.77           H
ATOM   3655  HB  THR A 232       8.316  -8.239   6.967  1.00 16.08           H
ATOM   3656  HG1 THR A 232       9.143  -6.897   8.528  1.00 15.25           H
ATOM   3657 HG21 THR A 232       9.134  -6.159   6.219  1.00 15.10           H
ATOM   3658 HG22 THR A 232       7.872  -6.564   5.361  1.00 15.10           H
ATOM   3659 HG23 THR A 232       7.733  -5.493   6.513  1.00 15.10           H
ATOM   3660  N   ILE A 233       5.921  -8.801   5.163  1.00 10.66           N
ATOM   3661  CA  ILE A 233       5.324  -8.860   3.817  1.00 10.06           C
ATOM   3662  C   ILE A 233       3.814  -8.655   3.895  1.00 10.65           C
ATOM   3663  O   ILE A 233       3.226  -7.894   3.109  1.00  9.80           O
ATOM   3664  CB  ILE A 233       5.673 -10.197   3.130  1.00 13.09           C
ATOM   3665  CG1 ILE A 233       7.182 -10.313   2.857  1.00 16.32           C
ATOM   3666  CG2 ILE A 233       4.878 -10.351   1.824  1.00 15.15           C
ATOM   3667  CD1 ILE A 233       7.626 -11.695   2.325  1.00 14.64           C
ATOM   3668  H   ILE A 233       6.383  -9.492   5.384  1.00 12.79           H
ATOM   3669  HA  ILE A 233       5.694  -8.143   3.279  1.00 12.07           H
ATOM   3670  HB  ILE A 233       5.418 -10.919   3.726  1.00 15.71           H
ATOM   3671 HG12 ILE A 233       7.430  -9.648   2.195  1.00 19.59           H
ATOM   3672 HG13 ILE A 233       7.661 -10.146   3.683  1.00 19.59           H
ATOM   3673 HG21 ILE A 233       5.113 -11.196   1.410  1.00 18.18           H
ATOM   3674 HG22 ILE A 233       3.930 -10.333   2.028  1.00 18.18           H
ATOM   3675 HG23 ILE A 233       5.102  -9.617   1.230  1.00 18.18           H
ATOM   3676 HD11 ILE A 233       8.585 -11.683   2.180  1.00 17.57           H
ATOM   3677 HD12 ILE A 233       7.398 -12.373   2.980  1.00 17.57           H
ATOM   3678 HD13 ILE A 233       7.166 -11.874   1.490  1.00 17.57           H
ATOM   3679  N   ALA A 234       3.161  -9.312   4.852  1.00  9.80           N
ATOM   3680  CA  ALA A 234       1.707  -9.192   4.973  1.00 13.90           C
ATOM   3681  C   ALA A 234       1.287  -7.776   5.395  1.00 12.81           C
ATOM   3682  O   ALA A 234       0.296  -7.246   4.876  1.00 10.40           O
ATOM   3683  CB  ALA A 234       1.169 -10.239   5.950  1.00 12.39           C
ATOM   3684  H   ALA A 234       3.529  -9.827   5.435  1.00 11.76           H
ATOM   3685  HA  ALA A 234       1.310  -9.368   4.106  1.00 16.67           H
ATOM   3686  HB1 ALA A 234       0.206 -10.143   6.016  1.00 14.86           H
ATOM   3687  HB2 ALA A 234       1.392 -11.123   5.618  1.00 14.86           H
ATOM   3688  HB3 ALA A 234       1.576 -10.098   6.819  1.00 14.86           H
ATOM   3689  N   ILE A 235       2.035  -7.144   6.309  1.00 12.70           N
ATOM   3690  CA  ILE A 235       1.726  -5.778   6.744  1.00 12.05           C
ATOM   3691  C   ILE A 235       1.861  -4.797   5.588  1.00 10.82           C
ATOM   3692  O   ILE A 235       1.000  -3.940   5.376  1.00 10.02           O
ATOM   3693  CB  ILE A 235       2.623  -5.368   7.931  1.00  7.91           C
ATOM   3694  CG1 ILE A 235       2.227  -6.179   9.167  1.00 11.35           C
ATOM   3695  CG2 ILE A 235       2.520  -3.866   8.216  1.00 12.93           C
ATOM   3696  CD1 ILE A 235       3.116  -5.982  10.323  1.00 15.67           C
ATOM   3697  H   ILE A 235       2.726  -7.486   6.691  1.00 15.24           H
ATOM   3698  HA  ILE A 235       0.805  -5.750   7.048  1.00 14.46           H
ATOM   3699  HB  ILE A 235       3.543  -5.576   7.707  1.00  9.50           H
ATOM   3700 HG12 ILE A 235       1.331  -5.921   9.435  1.00 13.62           H
ATOM   3701 HG13 ILE A 235       2.243  -7.122   8.939  1.00 13.62           H
ATOM   3702 HG21 ILE A 235       3.096  -3.647   8.965  1.00 15.51           H
ATOM   3703 HG22 ILE A 235       2.801  -3.375   7.428  1.00 15.51           H
ATOM   3704 HG23 ILE A 235       1.600  -3.648   8.431  1.00 15.51           H
ATOM   3705 HD11 ILE A 235       2.800  -6.526  11.061  1.00 18.81           H
ATOM   3706 HD12 ILE A 235       4.016  -6.247  10.078  1.00 18.81           H
ATOM   3707 HD13 ILE A 235       3.103  -5.045  10.574  1.00 18.81           H
ATOM   3708  N   LEU A 236       2.934  -4.910   4.807  1.00 15.51           N
ATOM   3709  CA  LEU A 236       3.051  -4.016   3.661  1.00 13.81           C
ATOM   3710  C   LEU A 236       1.970  -4.268   2.630  1.00 12.53           C
ATOM   3711  O   LEU A 236       1.552  -3.328   1.946  1.00 14.99           O
ATOM   3712  CB  LEU A 236       4.419  -4.122   2.998  1.00 12.86           C
ATOM   3713  CG  LEU A 236       5.625  -3.672   3.861  1.00 17.85           C
ATOM   3714  CD1 LEU A 236       6.955  -4.025   3.212  1.00 19.29           C
ATOM   3715  CD2 LEU A 236       5.564  -2.192   4.072  1.00 26.83           C
ATOM   3716  H   LEU A 236       3.579  -5.469   4.912  1.00 18.62           H
ATOM   3717  HA  LEU A 236       2.949  -3.103   3.973  1.00 16.58           H
ATOM   3718  HB2 LEU A 236       4.569  -5.048   2.752  1.00 15.43           H
ATOM   3719  HB3 LEU A 236       4.415  -3.573   2.198  1.00 15.43           H
ATOM   3720  HG  LEU A 236       5.581  -4.107   4.727  1.00 21.42           H
ATOM   3721 HD11 LEU A 236       7.676  -3.724   3.787  1.00 23.15           H
ATOM   3722 HD12 LEU A 236       7.004  -4.986   3.094  1.00 23.15           H
ATOM   3723 HD13 LEU A 236       7.013  -3.582   2.350  1.00 23.15           H
ATOM   3724 HD21 LEU A 236       6.321  -1.919   4.612  1.00 32.19           H
ATOM   3725 HD22 LEU A 236       5.596  -1.749   3.209  1.00 32.19           H
ATOM   3726 HD23 LEU A 236       4.736  -1.972   4.526  1.00 32.19           H
ATOM   3727  N   GLN A 237       1.534  -5.512   2.452  1.00 11.41           N
ATOM   3728  CA  GLN A 237       0.395  -5.737   1.572  1.00 10.21           C
ATOM   3729  C   GLN A 237      -0.871  -5.074   2.119  1.00 12.24           C
ATOM   3730  O   GLN A 237      -1.617  -4.423   1.376  1.00 13.68           O
ATOM   3731  CB  GLN A 237       0.169  -7.224   1.351  1.00 14.66           C
ATOM   3732  CG  GLN A 237      -1.022  -7.464   0.437  1.00 18.58           C
ATOM   3733  CD  GLN A 237      -1.163  -8.912   0.057  1.00 16.03           C
ATOM   3734  OE1 GLN A 237      -2.174  -9.560   0.349  1.00 18.85           O
ATOM   3735  NE2 GLN A 237      -0.139  -9.433  -0.555  1.00 11.88           N
ATOM   3736  H   GLN A 237       1.866  -6.218   2.814  1.00 13.69           H
ATOM   3737  HA  GLN A 237       0.586  -5.338   0.709  1.00 12.25           H
ATOM   3738  HB2 GLN A 237       0.956  -7.610   0.935  1.00 17.60           H
ATOM   3739  HB3 GLN A 237      -0.008  -7.653   2.202  1.00 17.60           H
ATOM   3740  HG2 GLN A 237      -1.833  -7.191   0.893  1.00 22.30           H
ATOM   3741  HG3 GLN A 237      -0.907  -6.949  -0.377  1.00 22.30           H
ATOM   3742 HE21 GLN A 237       0.556  -8.953  -0.716  1.00 14.25           H
ATOM   3743 HE22 GLN A 237      -0.158 -10.258  -0.798  1.00 14.25           H
ATOM   3744  N   LEU A 238      -1.139  -5.227   3.422  1.00 10.29           N
ATOM   3745  CA  LEU A 238      -2.316  -4.591   3.988  1.00  9.97           C
ATOM   3746  C   LEU A 238      -2.253  -3.064   3.833  1.00 12.52           C
ATOM   3747  O   LEU A 238      -3.270  -2.422   3.562  1.00 11.52           O
ATOM   3748  CB  LEU A 238      -2.456  -4.979   5.442  1.00 10.01           C
ATOM   3749  CG  LEU A 238      -2.816  -6.421   5.763  1.00 10.22           C
ATOM   3750  CD1 LEU A 238      -2.560  -6.721   7.217  1.00 16.81           C
ATOM   3751  CD2 LEU A 238      -4.266  -6.722   5.352  1.00 13.86           C
ATOM   3752  H   LEU A 238      -0.666  -5.681   3.978  1.00 12.34           H
ATOM   3753  HA  LEU A 238      -3.103  -4.907   3.517  1.00 11.96           H
ATOM   3754  HB2 LEU A 238      -1.612  -4.794   5.882  1.00 12.01           H
ATOM   3755  HB3 LEU A 238      -3.147  -4.422   5.833  1.00 12.01           H
ATOM   3756  HG  LEU A 238      -2.241  -7.003   5.242  1.00 12.26           H
ATOM   3757 HD11 LEU A 238      -2.797  -7.645   7.394  1.00 20.17           H
ATOM   3758 HD12 LEU A 238      -1.620  -6.578   7.408  1.00 20.17           H
ATOM   3759 HD13 LEU A 238      -3.103  -6.129   7.761  1.00 20.17           H
ATOM   3760 HD21 LEU A 238      -4.469  -7.646   5.567  1.00 16.64           H
ATOM   3761 HD22 LEU A 238      -4.861  -6.131   5.838  1.00 16.64           H
ATOM   3762 HD23 LEU A 238      -4.361  -6.576   4.398  1.00 16.64           H
ATOM   3763  N   GLN A 239      -1.063  -2.476   4.000  1.00 12.71           N
ATOM   3764  CA  GLN A 239      -0.872  -1.042   3.758  1.00 10.90           C
ATOM   3765  C   GLN A 239      -1.226  -0.666   2.323  1.00 15.14           C
ATOM   3766  O   GLN A 239      -2.049   0.232   2.083  1.00 15.12           O
ATOM   3767  CB  GLN A 239       0.575  -0.660   4.064  1.00 12.33           C
ATOM   3768  CG  GLN A 239       1.003   0.743   3.675  1.00 18.45           C
ATOM   3769  CD  GLN A 239       0.231   1.792   4.431  1.00 25.46           C
ATOM   3770  OE1 GLN A 239      -0.179   1.571   5.584  1.00 25.61           O
ATOM   3771  NE2 GLN A 239       0.015   2.944   3.793  1.00 22.34           N
ATOM   3772  H   GLN A 239      -0.351  -2.886   4.253  1.00 15.25           H
ATOM   3773  HA  GLN A 239      -1.450  -0.539   4.353  1.00 13.08           H
ATOM   3774  HB2 GLN A 239       0.716  -0.748   5.020  1.00 14.80           H
ATOM   3775  HB3 GLN A 239       1.157  -1.279   3.596  1.00 14.80           H
ATOM   3776  HG2 GLN A 239       1.945   0.857   3.874  1.00 22.15           H
ATOM   3777  HG3 GLN A 239       0.843   0.874   2.727  1.00 22.15           H
ATOM   3778 HE21 GLN A 239       0.312   3.054   2.993  1.00 26.81           H
ATOM   3779 HE22 GLN A 239      -0.420   3.576   4.181  1.00 26.81           H
ATOM   3780  N   GLU A 240      -0.618  -1.338   1.340  1.00 14.30           N
ATOM   3781  CA  GLU A 240      -0.878  -0.942  -0.050  1.00 10.09           C
ATOM   3782  C   GLU A 240      -2.331  -1.175  -0.461  1.00 17.93           C
ATOM   3783  O   GLU A 240      -2.836  -0.474  -1.347  1.00 19.54           O
ATOM   3784  CB  GLU A 240       0.064  -1.656  -1.026  1.00 13.96           C
ATOM   3785  CG  GLU A 240      -0.274  -3.098  -1.322  1.00 21.73           C
ATOM   3786  CD  GLU A 240       0.789  -3.765  -2.226  1.00 27.78           C
ATOM   3787  OE1 GLU A 240       0.941  -5.022  -2.166  1.00 21.54           O
ATOM   3788  OE2 GLU A 240       1.468  -2.998  -2.971  1.00 25.05           O1-
ATOM   3789  H   GLU A 240      -0.076  -1.998   1.442  1.00 17.16           H
ATOM   3790  HA  GLU A 240      -0.706   0.010  -0.130  1.00 12.11           H
ATOM   3791  HB2 GLU A 240       0.053  -1.177  -1.869  1.00 16.75           H
ATOM   3792  HB3 GLU A 240       0.960  -1.638  -0.655  1.00 16.75           H
ATOM   3793  HG2 GLU A 240      -0.316  -3.593  -0.489  1.00 26.07           H
ATOM   3794  HG3 GLU A 240      -1.129  -3.138  -1.779  1.00 26.07           H
ATOM   3795  N   GLU A 241      -3.011  -2.162   0.127  1.00 12.30           N
ATOM   3796  CA  GLU A 241      -4.409  -2.390  -0.215  1.00 15.29           C
ATOM   3797  C   GLU A 241      -5.380  -1.485   0.539  1.00 18.24           C
ATOM   3798  O   GLU A 241      -6.588  -1.604   0.332  1.00 17.81           O
ATOM   3799  CB  GLU A 241      -4.762  -3.856   0.024  1.00 15.18           C
ATOM   3800  CG  GLU A 241      -3.918  -4.779  -0.869  1.00 15.80           C
ATOM   3801  CD  GLU A 241      -4.467  -6.183  -0.951  1.00 22.13           C
ATOM   3802  OE1 GLU A 241      -5.635  -6.374  -0.570  1.00 30.61           O
ATOM   3803  OE2 GLU A 241      -3.741  -7.091  -1.421  1.00 21.42           O1-
ATOM   3804  H   GLU A 241      -2.691  -2.701   0.716  1.00 14.76           H
ATOM   3805  HA  GLU A 241      -4.525  -2.214  -1.162  1.00 18.35           H
ATOM   3806  HB2 GLU A 241      -4.586  -4.082   0.950  1.00 18.21           H
ATOM   3807  HB3 GLU A 241      -5.698  -4.000  -0.187  1.00 18.21           H
ATOM   3808  HG2 GLU A 241      -3.895  -4.414  -1.767  1.00 18.96           H
ATOM   3809  HG3 GLU A 241      -3.019  -4.830  -0.509  1.00 18.96           H
ATOM   3810  N   GLY A 242      -4.894  -0.614   1.409  1.00 13.61           N
ATOM   3811  CA  GLY A 242      -5.748   0.294   2.154  1.00 18.18           C
ATOM   3812  C   GLY A 242      -6.362  -0.308   3.391  1.00 18.88           C
ATOM   3813  O   GLY A 242      -7.154   0.356   4.066  1.00 12.61           O
ATOM   3814  H   GLY A 242      -4.057  -0.529   1.589  1.00 16.33           H
ATOM   3815  HA2 GLY A 242      -5.228   1.068   2.423  1.00 21.82           H
ATOM   3816  HA3 GLY A 242      -6.467   0.598   1.578  1.00 21.82           H
ATOM   3817  N   LYS A 243      -5.998  -1.540   3.726  1.00 17.53           N
ATOM   3818  CA  LYS A 243      -6.692  -2.234   4.795  1.00 16.42           C
ATOM   3819  C   LYS A 243      -6.283  -1.746   6.181  1.00 13.96           C
ATOM   3820  O   LYS A 243      -7.120  -1.758   7.094  1.00 12.78           O
ATOM   3821  CB  LYS A 243      -6.507  -3.742   4.613  1.00 18.77           C
ATOM   3822  CG  LYS A 243      -7.495  -4.231   3.527  1.00 26.37           C
ATOM   3823  CD  LYS A 243      -7.173  -5.559   2.904  1.00 35.16           C
ATOM   3824  CE  LYS A 243      -8.239  -5.887   1.820  1.00 30.44           C
ATOM   3825  NZ  LYS A 243      -7.816  -7.040   1.006  1.00 51.38           N1+
ATOM   3826  H   LYS A 243      -5.364  -1.988   3.356  1.00 21.04           H
ATOM   3827  HA  LYS A 243      -7.640  -2.052   4.702  1.00 19.71           H
ATOM   3828  HB2 LYS A 243      -5.601  -3.930   4.321  1.00 22.53           H
ATOM   3829  HB3 LYS A 243      -6.703  -4.201   5.445  1.00 22.53           H
ATOM   3830  HG2 LYS A 243      -8.376  -4.303   3.926  1.00 31.65           H
ATOM   3831  HG3 LYS A 243      -7.515  -3.573   2.814  1.00 31.65           H
ATOM   3832  HD2 LYS A 243      -6.301  -5.520   2.481  1.00 42.19           H
ATOM   3833  HD3 LYS A 243      -7.195  -6.253   3.582  1.00 42.19           H
ATOM   3834  HE2 LYS A 243      -9.080  -6.108   2.250  1.00 36.52           H
ATOM   3835  HE3 LYS A 243      -8.350  -5.122   1.234  1.00 36.52           H
ATOM   3836  HZ1 LYS A 243      -8.432  -7.219   0.389  1.00 61.65           H
ATOM   3837  HZ2 LYS A 243      -7.045  -6.858   0.600  1.00 61.65           H
ATOM   3838  HZ3 LYS A 243      -7.709  -7.755   1.524  1.00 61.65           H
ATOM   3839  N   LEU A 244      -5.027  -1.318   6.385  1.00 12.65           N
ATOM   3840  CA  LEU A 244      -4.661  -0.795   7.695  1.00 15.74           C
ATOM   3841  C   LEU A 244      -5.425   0.485   7.983  1.00 16.23           C
ATOM   3842  O   LEU A 244      -5.866   0.726   9.121  1.00 14.68           O
ATOM   3843  CB  LEU A 244      -3.146  -0.549   7.770  1.00 14.51           C
ATOM   3844  CG  LEU A 244      -2.247  -1.769   7.600  1.00 13.79           C
ATOM   3845  CD1 LEU A 244      -0.790  -1.431   7.720  1.00 18.98           C
ATOM   3846  CD2 LEU A 244      -2.605  -2.848   8.603  1.00 13.19           C
ATOM   3847  H   LEU A 244      -4.396  -1.321   5.801  1.00 15.18           H
ATOM   3848  HA  LEU A 244      -4.895  -1.447   8.374  1.00 18.89           H
ATOM   3849  HB2 LEU A 244      -2.907   0.083   7.074  1.00 17.41           H
ATOM   3850  HB3 LEU A 244      -2.944  -0.162   8.636  1.00 17.41           H
ATOM   3851  HG  LEU A 244      -2.390  -2.135   6.713  1.00 16.55           H
ATOM   3852 HD11 LEU A 244      -0.268  -2.241   7.604  1.00 22.78           H
ATOM   3853 HD12 LEU A 244      -0.557  -0.786   7.034  1.00 22.78           H
ATOM   3854 HD13 LEU A 244      -0.625  -1.054   8.599  1.00 22.78           H
ATOM   3855 HD21 LEU A 244      -2.018  -3.609   8.470  1.00 15.83           H
ATOM   3856 HD22 LEU A 244      -2.492  -2.495   9.499  1.00 15.83           H
ATOM   3857 HD23 LEU A 244      -3.528  -3.113   8.465  1.00 15.83           H
ATOM   3858  N   HIS A 245      -5.575   1.324   6.963  1.00 15.37           N
ATOM   3859  CA  HIS A 245      -6.341   2.551   7.131  1.00 19.14           C
ATOM   3860  C   HIS A 245      -7.803   2.253   7.442  1.00 15.31           C
ATOM   3861  O   HIS A 245      -8.408   2.880   8.319  1.00 14.28           O
ATOM   3862  CB  HIS A 245      -6.216   3.383   5.871  1.00 21.21           C
ATOM   3863  CG  HIS A 245      -7.045   4.613   5.905  1.00 29.56           C
ATOM   3864  ND1 HIS A 245      -6.958   5.528   6.929  1.00 30.42           N
ATOM   3865  CD2 HIS A 245      -7.993   5.071   5.060  1.00 33.56           C
ATOM   3866  CE1 HIS A 245      -7.804   6.515   6.697  1.00 36.12           C
ATOM   3867  NE2 HIS A 245      -8.445   6.261   5.573  1.00 26.13           N
ATOM   3868  H   HIS A 245      -5.248   1.208   6.175  1.00 18.44           H
ATOM   3869  HA  HIS A 245      -5.971   3.060   7.869  1.00 22.97           H
ATOM   3870  HB2 HIS A 245      -6.502   2.851   5.112  1.00 25.46           H
ATOM   3871  HB3 HIS A 245      -5.290   3.649   5.760  1.00 25.46           H
ATOM   3872  HD2 HIS A 245      -8.275   4.666   4.272  1.00 40.27           H
ATOM   3873  HE1 HIS A 245      -7.935   7.258   7.240  1.00 43.35           H
ATOM   3874  HE2 HIS A 245      -9.051   6.759   5.220  1.00 31.35           H
ATOM   3875  N   MET A 246      -8.379   1.268   6.765  1.00 15.29           N
ATOM   3876  CA  MET A 246      -9.767   0.926   7.040  1.00 16.92           C
ATOM   3877  C   MET A 246      -9.918   0.341   8.446  1.00 15.86           C
ATOM   3878  O   MET A 246     -10.895   0.642   9.126  1.00 14.53           O
ATOM   3879  CB  MET A 246     -10.313  -0.044   5.991  1.00 16.27           C
ATOM   3880  CG  MET A 246     -10.509   0.525   4.570  1.00 30.14           C
ATOM   3881  SD  MET A 246     -11.285  -0.694   3.439  1.00 52.41           S
ATOM   3882  CE  MET A 246      -9.865  -1.412   2.560  1.00 45.09           C
ATOM   3883  H   MET A 246      -8.000   0.794   6.156  1.00 18.35           H
ATOM   3884  HA  MET A 246     -10.297   1.737   6.989  1.00 20.31           H
ATOM   3885  HB2 MET A 246      -9.699  -0.792   5.920  1.00 19.52           H
ATOM   3886  HB3 MET A 246     -11.176  -0.365   6.295  1.00 19.52           H
ATOM   3887  HG2 MET A 246     -11.085   1.303   4.616  1.00 36.17           H
ATOM   3888  HG3 MET A 246      -9.645   0.769   4.204  1.00 36.17           H
ATOM   3889  HE1 MET A 246     -10.188  -2.076   1.931  1.00 54.10           H
ATOM   3890  HE2 MET A 246      -9.399  -0.706   2.086  1.00 54.10           H
ATOM   3891  HE3 MET A 246      -9.272  -1.826   3.205  1.00 54.10           H
ATOM   3892  N   MET A 247      -8.969  -0.498   8.897  1.00 16.82           N
ATOM   3893  CA  MET A 247      -9.026  -1.031  10.260  1.00 14.91           C
ATOM   3894  C   MET A 247      -8.954   0.070  11.316  1.00 12.70           C
ATOM   3895  O   MET A 247      -9.667   0.016  12.317  1.00 13.23           O
ATOM   3896  CB  MET A 247      -7.897  -2.045  10.481  1.00  9.81           C
ATOM   3897  CG  MET A 247      -8.032  -3.338   9.685  1.00 22.51           C
ATOM   3898  SD  MET A 247      -6.567  -4.380   9.930  1.00 24.05           S
ATOM   3899  CE  MET A 247      -6.991  -5.809   8.955  1.00 34.58           C
ATOM   3900  H   MET A 247      -8.293  -0.768   8.438  1.00 20.19           H
ATOM   3901  HA  MET A 247      -9.866  -1.504  10.369  1.00 17.89           H
ATOM   3902  HB2 MET A 247      -7.057  -1.631  10.228  1.00 11.77           H
ATOM   3903  HB3 MET A 247      -7.874  -2.281  11.421  1.00 11.77           H
ATOM   3904  HG2 MET A 247      -8.812  -3.827   9.990  1.00 27.01           H
ATOM   3905  HG3 MET A 247      -8.108  -3.131   8.740  1.00 27.01           H
ATOM   3906  HE1 MET A 247      -6.268  -6.453   9.008  1.00 41.49           H
ATOM   3907  HE2 MET A 247      -7.808  -6.198   9.304  1.00 41.49           H
ATOM   3908  HE3 MET A 247      -7.123  -5.534   8.034  1.00 41.49           H
ATOM   3909  N   LYS A 248      -8.074   1.050  11.128  1.00 14.70           N
ATOM   3910  CA  LYS A 248      -8.003   2.178  12.039  1.00 16.62           C
ATOM   3911  C   LYS A 248      -9.319   2.945  12.058  1.00 15.92           C
ATOM   3912  O   LYS A 248      -9.854   3.268  13.127  1.00 15.01           O
ATOM   3913  CB  LYS A 248      -6.855   3.078  11.604  1.00 16.97           C
ATOM   3914  CG  LYS A 248      -6.580   4.301  12.474  1.00 25.43           C
ATOM   3915  CD  LYS A 248      -5.929   3.932  13.741  1.00 26.61           C
ATOM   3916  CE  LYS A 248      -4.822   4.919  14.127  1.00 34.82           C
ATOM   3917  NZ  LYS A 248      -5.242   6.330  14.268  1.00 24.58           N1+
ATOM   3918  H   LYS A 248      -7.510   1.082  10.479  1.00 17.64           H
ATOM   3919  HA  LYS A 248      -7.820   1.859  12.936  1.00 19.95           H
ATOM   3920  HB2 LYS A 248      -6.043   2.547  11.590  1.00 20.37           H
ATOM   3921  HB3 LYS A 248      -7.044   3.399  10.708  1.00 20.37           H
ATOM   3922  HG2 LYS A 248      -5.993   4.908  11.997  1.00 30.51           H
ATOM   3923  HG3 LYS A 248      -7.420   4.741  12.682  1.00 30.51           H
ATOM   3924  HD2 LYS A 248      -6.591   3.927  14.450  1.00 31.93           H
ATOM   3925  HD3 LYS A 248      -5.531   3.052  13.650  1.00 31.93           H
ATOM   3926  HE2 LYS A 248      -4.448   4.641  14.978  1.00 41.78           H
ATOM   3927  HE3 LYS A 248      -4.133   4.888  13.445  1.00 41.78           H
ATOM   3928  HZ1 LYS A 248      -4.543   6.834  14.493  1.00 29.49           H
ATOM   3929  HZ2 LYS A 248      -5.576   6.626  13.498  1.00 29.49           H
ATOM   3930  HZ3 LYS A 248      -5.864   6.401  14.900  1.00 29.49           H
ATOM   3931  N   GLU A 249      -9.847   3.259  10.877  1.00 15.35           N
ATOM   3932  CA  GLU A 249     -11.122   3.980  10.799  1.00 16.59           C
ATOM   3933  C   GLU A 249     -12.212   3.213  11.530  1.00 17.44           C
ATOM   3934  O   GLU A 249     -12.984   3.783  12.318  1.00 16.34           O
ATOM   3935  CB  GLU A 249     -11.552   4.191   9.346  1.00 19.77           C
ATOM   3936  CG  GLU A 249     -10.779   5.195   8.474  1.00 33.16           C
ATOM   3937  CD  GLU A 249     -11.243   5.134   6.980  1.00 39.96           C
ATOM   3938  OE1 GLU A 249     -11.446   4.001   6.436  1.00 42.56           O
ATOM   3939  OE2 GLU A 249     -11.422   6.213   6.354  1.00 45.89           O1-
ATOM   3940  H   GLU A 249      -9.495   3.070  10.115  1.00 18.42           H
ATOM   3941  HA  GLU A 249     -11.025   4.849  11.219  1.00 19.91           H
ATOM   3942  HB2 GLU A 249     -11.499   3.334   8.896  1.00 23.73           H
ATOM   3943  HB3 GLU A 249     -12.477   4.484   9.353  1.00 23.73           H
ATOM   3944  HG2 GLU A 249     -10.936   6.093   8.805  1.00 39.79           H
ATOM   3945  HG3 GLU A 249      -9.833   4.985   8.507  1.00 39.79           H
ATOM   3946  N   LYS A 250     -12.280   1.905  11.283  1.00 14.38           N
ATOM   3947  CA  LYS A 250     -13.302   1.061  11.894  1.00 13.73           C
ATOM   3948  C   LYS A 250     -13.275   1.150  13.415  1.00 18.25           C
ATOM   3949  O   LYS A 250     -14.319   1.325  14.056  1.00 14.02           O
ATOM   3950  CB  LYS A 250     -13.112  -0.400  11.449  1.00 12.76           C
ATOM   3951  CG  LYS A 250     -13.981  -1.382  12.213  1.00 15.04           C
ATOM   3952  CD  LYS A 250     -13.800  -2.796  11.647  1.00 16.54           C
ATOM   3953  CE  LYS A 250     -14.696  -3.823  12.342  1.00 20.01           C
ATOM   3954  NZ  LYS A 250     -14.347  -5.216  11.950  1.00 21.69           N1+
ATOM   3955  H   LYS A 250     -11.742   1.482  10.762  1.00 17.25           H
ATOM   3956  HA  LYS A 250     -14.175   1.355  11.592  1.00 16.48           H
ATOM   3957  HB2 LYS A 250     -13.336  -0.473  10.508  1.00 15.31           H
ATOM   3958  HB3 LYS A 250     -12.185  -0.652  11.588  1.00 15.31           H
ATOM   3959  HG2 LYS A 250     -13.721  -1.388  13.147  1.00 18.05           H
ATOM   3960  HG3 LYS A 250     -14.914  -1.130  12.120  1.00 18.05           H
ATOM   3961  HD2 LYS A 250     -14.024  -2.792  10.703  1.00 19.85           H
ATOM   3962  HD3 LYS A 250     -12.878  -3.071  11.768  1.00 19.85           H
ATOM   3963  HE2 LYS A 250     -14.589  -3.742  13.303  1.00 24.01           H
ATOM   3964  HE3 LYS A 250     -15.620  -3.661  12.094  1.00 24.01           H
ATOM   3965  HZ1 LYS A 250     -14.881  -5.793  12.367  1.00 26.03           H
ATOM   3966  HZ2 LYS A 250     -14.442  -5.318  11.071  1.00 26.03           H
ATOM   3967  HZ3 LYS A 250     -13.503  -5.392  12.171  1.00 26.03           H
ATOM   3968  N   TRP A 251     -12.092   0.987  14.017  1.00 14.56           N
ATOM   3969  CA  TRP A 251     -11.997   0.835  15.463  1.00 13.33           C
ATOM   3970  C   TRP A 251     -11.851   2.156  16.198  1.00 15.12           C
ATOM   3971  O   TRP A 251     -12.103   2.208  17.401  1.00 16.36           O
ATOM   3972  CB  TRP A 251     -10.837  -0.120  15.796  1.00 16.57           C
ATOM   3973  CG  TRP A 251     -11.249  -1.516  15.417  1.00 12.34           C
ATOM   3974  CD1 TRP A 251     -10.911  -2.215  14.296  1.00 13.28           C
ATOM   3975  CD2 TRP A 251     -12.143  -2.345  16.153  1.00 13.32           C
ATOM   3976  NE1 TRP A 251     -11.531  -3.452  14.311  1.00 11.98           N
ATOM   3977  CE2 TRP A 251     -12.286  -3.547  15.447  1.00 10.71           C
ATOM   3978  CE3 TRP A 251     -12.814  -2.194  17.367  1.00 12.06           C
ATOM   3979  CZ2 TRP A 251     -13.101  -4.576  15.897  1.00 15.10           C
ATOM   3980  CZ3 TRP A 251     -13.613  -3.212  17.811  1.00 14.91           C
ATOM   3981  CH2 TRP A 251     -13.746  -4.393  17.089  1.00 14.58           C
ATOM   3982  H   TRP A 251     -11.336   0.961  13.609  1.00 17.48           H
ATOM   3983  HA  TRP A 251     -12.814   0.419  15.780  1.00 16.00           H
ATOM   3984  HB2 TRP A 251     -10.050   0.124  15.283  1.00 19.89           H
ATOM   3985  HB3 TRP A 251     -10.651  -0.096  16.747  1.00 19.89           H
ATOM   3986  HD1 TRP A 251     -10.344  -1.909  13.625  1.00 15.94           H
ATOM   3987  HE1 TRP A 251     -11.458  -4.058  13.705  1.00 14.38           H
ATOM   3988  HE3 TRP A 251     -12.738  -1.406  17.855  1.00 14.47           H
ATOM   3989  HZ2 TRP A 251     -13.183  -5.371  15.421  1.00 18.12           H
ATOM   3990  HZ3 TRP A 251     -14.067  -3.117  18.617  1.00 17.90           H
ATOM   3991  HH2 TRP A 251     -14.289  -5.071  17.422  1.00 17.50           H
ATOM   3992  N   TRP A 252     -11.495   3.234  15.512  1.00 14.28           N
ATOM   3993  CA  TRP A 252     -11.476   4.532  16.169  1.00 16.46           C
ATOM   3994  C   TRP A 252     -12.734   5.366  15.893  1.00 24.60           C
ATOM   3995  O   TRP A 252     -13.038   6.274  16.671  1.00 25.33           O
ATOM   3996  CB  TRP A 252     -10.229   5.312  15.745  1.00 18.04           C
ATOM   3997  CG  TRP A 252      -9.016   5.078  16.598  1.00 17.57           C
ATOM   3998  CD1 TRP A 252      -8.404   5.979  17.421  1.00 15.22           C
ATOM   3999  CD2 TRP A 252      -8.236   3.873  16.677  1.00 12.34           C
ATOM   4000  NE1 TRP A 252      -7.289   5.418  17.984  1.00 11.86           N
ATOM   4001  CE2 TRP A 252      -7.182   4.120  17.575  1.00 13.47           C
ATOM   4002  CE3 TRP A 252      -8.332   2.617  16.083  1.00 15.44           C
ATOM   4003  CZ2 TRP A 252      -6.224   3.159  17.893  1.00 13.76           C
ATOM   4004  CZ3 TRP A 252      -7.393   1.652  16.405  1.00 12.00           C
ATOM   4005  CH2 TRP A 252      -6.342   1.937  17.299  1.00 10.85           C
ATOM   4006  H   TRP A 252     -11.265   3.242  14.683  1.00 17.14           H
ATOM   4007  HA  TRP A 252     -11.423   4.392  17.127  1.00 19.76           H
ATOM   4008  HB2 TRP A 252     -10.002   5.060  14.837  1.00 21.65           H
ATOM   4009  HB3 TRP A 252     -10.432   6.260  15.779  1.00 21.65           H
ATOM   4010  HD1 TRP A 252      -8.682   6.857  17.551  1.00 18.26           H
ATOM   4011  HE1 TRP A 252      -6.771   5.804  18.552  1.00 14.23           H
ATOM   4012  HE3 TRP A 252      -9.025   2.425  15.492  1.00 18.53           H
ATOM   4013  HZ2 TRP A 252      -5.531   3.344  18.485  1.00 16.51           H
ATOM   4014  HZ3 TRP A 252      -7.449   0.809  16.016  1.00 14.40           H
ATOM   4015  HH2 TRP A 252      -5.722   1.273  17.499  1.00 13.02           H
ATOM   4016  N   ARG A 253     -13.490   5.037  14.850  1.00 29.61           N
ATOM   4017  CA  ARG A 253     -14.730   5.731  14.456  1.00 31.58           C
ATOM   4018  C   ARG A 253     -14.312   6.927  13.643  1.00 40.73           C
ATOM   4019  O   ARG A 253     -14.638   7.011  12.461  1.00 49.22           O
ATOM   4020  CB  ARG A 253     -15.611   6.143  15.659  1.00 39.22           C
ATOM   4021  CG  ARG A 253     -15.987   4.985  16.590  1.00 37.37           C
ATOM   4022  CD  ARG A 253     -16.745   3.894  15.823  1.00 52.84           C
ATOM   4023  NE  ARG A 253     -17.190   2.779  16.662  1.00 59.29           N
ATOM   4024  CZ  ARG A 253     -18.220   1.987  16.350  1.00 63.44           C
ATOM   4025  NH1 ARG A 253     -18.911   2.191  15.228  1.00 62.40           N
ATOM   4026  NH2 ARG A 253     -18.576   0.992  17.155  1.00 57.01           N1+
ATOM   4027  H   ARG A 253     -13.300   4.382  14.326  1.00 35.53           H
ATOM   4028  HA  ARG A 253     -15.253   5.146  13.886  1.00 37.89           H
ATOM   4029  HB2 ARG A 253     -16.434   6.531  15.323  1.00 47.07           H
ATOM   4030  HB3 ARG A 253     -15.130   6.801  16.186  1.00 47.07           H
ATOM   4031  HG2 ARG A 253     -16.559   5.314  17.300  1.00 44.84           H
ATOM   4032  HG3 ARG A 253     -15.180   4.594  16.960  1.00 44.84           H
ATOM   4033  HD2 ARG A 253     -16.164   3.534  15.136  1.00 63.41           H
ATOM   4034  HD3 ARG A 253     -17.531   4.289  15.415  1.00 63.41           H
ATOM   4035  HE  ARG A 253     -16.853   2.710  17.451  1.00 71.14           H
ATOM   4036 HH11 ARG A 253     -19.574   1.679  15.032  1.00 74.88           H
ATOM   4037 HH12 ARG A 253     -18.692   2.832  14.698  1.00 74.88           H
ATOM   4038 HH21 ARG A 253     -19.241   0.487  16.948  1.00 68.41           H
ATOM   4039 HH22 ARG A 253     -18.139   0.850  17.883  1.00 68.41           H
ATOM   4040  HC  ARG A 253     -13.761   7.657  14.047  1.00 48.88           H
TER
ATOM   4041  N   ASN B   3      -1.776  55.734  19.235  1.00 40.19           N
ATOM   4042  CA  ASN B   3      -0.932  54.566  18.948  1.00 58.80           C
ATOM   4043  C   ASN B   3      -0.972  54.179  17.475  1.00 46.42           C
ATOM   4044  O   ASN B   3      -2.034  53.770  16.988  1.00 50.21           O
ATOM   4045  CB  ASN B   3      -1.387  53.343  19.743  0.00 46.62           C
ATOM   4046  CG  ASN B   3      -1.460  53.596  21.219  0.00 45.82           C
ATOM   4047  OD1 ASN B   3      -0.456  53.905  21.857  0.00 45.95           O
ATOM   4048  ND2 ASN B   3      -2.649  53.432  21.783  0.00 41.62           N
ATOM   4049  H1  ASN B   3      -1.732  55.938  20.172  1.00 48.23           H
ATOM   4050  H2  ASN B   3      -2.685  55.539  18.993  1.00 48.23           H
ATOM   4051  HA  ASN B   3      -0.013  54.765  19.188  1.00 70.56           H
ATOM   4052  HB2 ASN B   3      -0.759  52.619  19.595  0.00 55.95           H
ATOM   4053  HB3 ASN B   3      -2.271  53.082  19.441  0.00 55.95           H
ATOM   4054 HD21 ASN B   3      -3.323  53.193  21.305  0.00 49.94           H
ATOM   4055 HD22 ASN B   3      -2.746  53.564  22.627  0.00 49.94           H
ATOM   4056  N   ARG B   4       0.156  54.246  16.764  1.00 42.00           N
ATOM   4057  CA  ARG B   4       0.136  53.832  15.359  1.00 46.52           C
ATOM   4058  C   ARG B   4      -0.196  52.342  15.230  1.00 33.29           C
ATOM   4059  O   ARG B   4       0.109  51.527  16.109  1.00 30.24           O
ATOM   4060  CB  ARG B   4       1.473  54.112  14.684  1.00 37.02           C
ATOM   4061  CG  ARG B   4       2.583  53.131  15.098  1.00 49.70           C
ATOM   4062  CD  ARG B   4       3.811  53.200  14.192  1.00 47.10           C
ATOM   4063  NE  ARG B   4       4.794  52.173  14.570  1.00 55.35           N
ATOM   4064  CZ  ARG B   4       4.782  50.894  14.175  1.00 51.18           C
ATOM   4065  NH1 ARG B   4       3.846  50.421  13.362  1.00 41.64           N
ATOM   4066  NH2 ARG B   4       5.729  50.071  14.597  1.00 49.10           N1+
ATOM   4067  H   ARG B   4       0.918  54.517  17.057  1.00 50.40           H
ATOM   4068  HA  ARG B   4      -0.548  54.335  14.890  1.00 55.83           H
ATOM   4069  HB2 ARG B   4       1.360  54.045  13.723  1.00 44.43           H
ATOM   4070  HB3 ARG B   4       1.763  55.007  14.921  1.00 44.43           H
ATOM   4071  HG2 ARG B   4       2.866  53.339  16.002  1.00 59.64           H
ATOM   4072  HG3 ARG B   4       2.234  52.227  15.060  1.00 59.64           H
ATOM   4073  HD2 ARG B   4       3.544  53.045  13.273  1.00 56.52           H
ATOM   4074  HD3 ARG B   4       4.229  54.071  14.280  1.00 56.52           H
ATOM   4075  HE  ARG B   4       5.434  52.415  15.092  1.00 66.42           H
ATOM   4076 HH11 ARG B   4       3.221  50.940  13.078  1.00 49.97           H
ATOM   4077 HH12 ARG B   4       3.862  49.596  13.122  1.00 49.97           H
ATOM   4078 HH21 ARG B   4       6.346  50.359  15.123  1.00 58.92           H
ATOM   4079 HH22 ARG B   4       5.729  49.249  14.344  1.00 58.92           H
ATOM   4080  N   SER B   5      -0.808  51.983  14.109  1.00 30.42           N
ATOM   4081  CA  SER B   5      -1.191  50.598  13.884  1.00 25.85           C
ATOM   4082  C   SER B   5       0.022  49.741  13.564  1.00 20.89           C
ATOM   4083  O   SER B   5       0.975  50.186  12.925  1.00 21.07           O
ATOM   4084  CB  SER B   5      -2.205  50.520  12.749  1.00 30.95           C
ATOM   4085  OG  SER B   5      -3.394  51.200  13.142  1.00 35.89           O
ATOM   4086  H   SER B   5      -1.011  52.518  13.467  1.00 36.50           H
ATOM   4087  HA  SER B   5      -1.607  50.247  14.687  1.00 31.02           H
ATOM   4088  HB2 SER B   5      -1.837  50.947  11.959  1.00 37.14           H
ATOM   4089  HB3 SER B   5      -2.411  49.591  12.565  1.00 37.14           H
ATOM   4090  HG  SER B   5      -3.962  51.165  12.525  1.00 43.07           H
ATOM   4091  N   LEU B   6      -0.019  48.486  14.007  1.00 14.98           N
ATOM   4092  CA  LEU B   6       1.052  47.586  13.642  1.00 14.34           C
ATOM   4093  C   LEU B   6       0.905  47.211  12.179  1.00 15.50           C
ATOM   4094  O   LEU B   6      -0.207  47.179  11.636  1.00 14.95           O
ATOM   4095  CB  LEU B   6       1.052  46.323  14.527  1.00 13.80           C
ATOM   4096  CG  LEU B   6       1.202  46.565  16.054  1.00 16.52           C
ATOM   4097  CD1 LEU B   6       1.364  45.214  16.769  1.00 16.27           C
ATOM   4098  CD2 LEU B   6       2.352  47.448  16.361  1.00 17.63           C
ATOM   4099  H   LEU B   6      -0.635  48.147  14.502  1.00 17.97           H
ATOM   4100  HA  LEU B   6       1.903  48.038  13.757  1.00 17.21           H
ATOM   4101  HB2 LEU B   6       0.214  45.854  14.389  1.00 16.56           H
ATOM   4102  HB3 LEU B   6       1.788  45.756  14.250  1.00 16.56           H
ATOM   4103  HG  LEU B   6       0.397  46.990  16.390  1.00 19.82           H
ATOM   4104 HD11 LEU B   6       1.458  45.370  17.722  1.00 19.53           H
ATOM   4105 HD12 LEU B   6       0.579  44.671  16.599  1.00 19.53           H
ATOM   4106 HD13 LEU B   6       2.155  44.769  16.428  1.00 19.53           H
ATOM   4107 HD21 LEU B   6       2.408  47.571  17.321  1.00 21.16           H
ATOM   4108 HD22 LEU B   6       3.165  47.032  16.033  1.00 21.16           H
ATOM   4109 HD23 LEU B   6       2.219  48.303  15.924  1.00 21.16           H
ATOM   4110  N   ILE B   7       2.039  46.929  11.540  1.00 11.67           N
ATOM   4111  CA  ILE B   7       2.061  46.283  10.226  1.00 13.45           C
ATOM   4112  C   ILE B   7       2.283  44.795  10.451  1.00 11.91           C
ATOM   4113  O   ILE B   7       3.293  44.386  11.031  1.00 11.86           O
ATOM   4114  CB  ILE B   7       3.153  46.878   9.319  1.00 14.79           C
ATOM   4115  CG1 ILE B   7       2.976  48.387   9.149  1.00 18.81           C
ATOM   4116  CG2 ILE B   7       3.229  46.136   7.955  1.00 14.69           C
ATOM   4117  CD1 ILE B   7       1.686  48.799   8.552  1.00 24.44           C
ATOM   4118  H   ILE B   7       2.822  47.104  11.852  1.00 14.00           H
ATOM   4119  HA  ILE B   7       1.202  46.404   9.792  1.00 16.14           H
ATOM   4120  HB  ILE B   7       4.002  46.740   9.766  1.00 17.75           H
ATOM   4121 HG12 ILE B   7       3.042  48.806  10.022  1.00 22.57           H
ATOM   4122 HG13 ILE B   7       3.684  48.719   8.575  1.00 22.57           H
ATOM   4123 HG21 ILE B   7       3.926  46.540   7.415  1.00 17.63           H
ATOM   4124 HG22 ILE B   7       3.434  45.202   8.116  1.00 17.63           H
ATOM   4125 HG23 ILE B   7       2.374  46.215   7.505  1.00 17.63           H
ATOM   4126 HD11 ILE B   7       1.665  49.767   8.484  1.00 29.33           H
ATOM   4127 HD12 ILE B   7       1.607  48.404   7.669  1.00 29.33           H
ATOM   4128 HD13 ILE B   7       0.963  48.491   9.119  1.00 29.33           H
ATOM   4129  N   VAL B   8       1.329  43.986  10.014  1.00  9.02           N
ATOM   4130  CA  VAL B   8       1.387  42.542  10.139  1.00 10.43           C
ATOM   4131  C   VAL B   8       1.576  41.942   8.744  1.00 13.64           C
ATOM   4132  O   VAL B   8       0.710  42.079   7.871  1.00 11.44           O
ATOM   4133  CB  VAL B   8       0.125  42.001  10.805  1.00 11.20           C
ATOM   4134  CG1 VAL B   8       0.237  40.492  10.969  1.00 11.37           C
ATOM   4135  CG2 VAL B   8      -0.108  42.640  12.148  1.00 15.28           C
ATOM   4136  H   VAL B   8       0.612  44.263   9.627  1.00 10.83           H
ATOM   4137  HA  VAL B   8       2.150  42.296  10.684  1.00 12.52           H
ATOM   4138  HB  VAL B   8      -0.642  42.189  10.241  1.00 13.44           H
ATOM   4139 HG11 VAL B   8      -0.570  40.161  11.393  1.00 13.64           H
ATOM   4140 HG12 VAL B   8       0.342  40.087  10.095  1.00 13.64           H
ATOM   4141 HG13 VAL B   8       1.008  40.292  11.522  1.00 13.64           H
ATOM   4142 HG21 VAL B   8      -0.917  42.270  12.537  1.00 18.34           H
ATOM   4143 HG22 VAL B   8       0.651  42.453  12.722  1.00 18.34           H
ATOM   4144 HG23 VAL B   8      -0.206  43.597  12.028  1.00 18.34           H
ATOM   4145  N   THR B   9       2.700  41.277   8.538  1.00  9.35           N
ATOM   4146  CA  THR B   9       2.953  40.616   7.275  1.00 12.25           C
ATOM   4147  C   THR B   9       2.498  39.165   7.371  1.00  9.14           C
ATOM   4148  O   THR B   9       2.619  38.515   8.419  1.00 11.22           O
ATOM   4149  CB  THR B   9       4.431  40.730   6.897  1.00 10.65           C
ATOM   4150  OG1 THR B   9       4.655  40.169   5.615  1.00 10.35           O
ATOM   4151  CG2 THR B   9       5.362  40.008   7.918  1.00 13.34           C
ATOM   4152  H   THR B   9       3.332  41.194   9.115  1.00 11.22           H
ATOM   4153  HA  THR B   9       2.431  41.049   6.581  1.00 14.71           H
ATOM   4154  HB  THR B   9       4.679  41.667   6.878  1.00 12.78           H
ATOM   4155  HG1 THR B   9       5.468  40.234   5.412  1.00 12.42           H
ATOM   4156 HG21 THR B   9       6.288  40.102   7.645  1.00 16.01           H
ATOM   4157 HG22 THR B   9       5.252  40.398   8.800  1.00 16.01           H
ATOM   4158 HG23 THR B   9       5.140  39.065   7.960  1.00 16.01           H
ATOM   4159  N   THR B  10       1.938  38.670   6.272  1.00 10.28           N
ATOM   4160  CA  THR B  10       1.470  37.317   6.184  1.00 12.50           C
ATOM   4161  C   THR B  10       1.614  36.892   4.728  1.00 14.25           C
ATOM   4162  O   THR B  10       2.209  37.614   3.923  1.00 10.99           O
ATOM   4163  CB  THR B  10       0.033  37.240   6.699  1.00 12.68           C
ATOM   4164  OG1 THR B  10      -0.348  35.884   6.838  1.00 11.20           O
ATOM   4165  CG2 THR B  10      -0.924  37.943   5.738  1.00 12.31           C
ATOM   4166  H   THR B  10       1.821  39.122   5.550  1.00 12.34           H
ATOM   4167  HA  THR B  10       2.027  36.742   6.732  1.00 15.00           H
ATOM   4168  HB  THR B  10      -0.024  37.679   7.562  1.00 15.22           H
ATOM   4169  HG1 THR B  10       0.161  35.497   7.382  1.00 13.44           H
ATOM   4170 HG21 THR B  10      -1.832  37.888   6.075  1.00 14.78           H
ATOM   4171 HG22 THR B  10      -0.677  38.877   5.649  1.00 14.78           H
ATOM   4172 HG23 THR B  10      -0.886  37.522   4.865  1.00 14.78           H
ATOM   4173  N   ILE B  11       1.079  35.711   4.394  1.00 10.90           N
ATOM   4174  CA  ILE B  11       1.197  35.157   3.053  1.00 10.37           C
ATOM   4175  C   ILE B  11      -0.014  34.273   2.786  1.00 13.19           C
ATOM   4176  O   ILE B  11      -0.581  33.663   3.697  1.00 11.07           O
ATOM   4177  CB  ILE B  11       2.531  34.383   2.901  1.00 11.59           C
ATOM   4178  CG1 ILE B  11       2.800  33.980   1.450  1.00 14.69           C
ATOM   4179  CG2 ILE B  11       2.538  33.114   3.827  1.00 12.35           C
ATOM   4180  CD1 ILE B  11       4.266  33.494   1.231  1.00 15.33           C
ATOM   4181  H   ILE B  11       0.639  35.210   4.938  1.00 13.08           H
ATOM   4182  HA  ILE B  11       1.192  35.881   2.407  1.00 12.45           H
ATOM   4183  HB  ILE B  11       3.250  34.967   3.187  1.00 13.90           H
ATOM   4184 HG12 ILE B  11       2.203  33.256   1.206  1.00 17.63           H
ATOM   4185 HG13 ILE B  11       2.647  34.746   0.874  1.00 17.63           H
ATOM   4186 HG21 ILE B  11       3.380  32.647   3.715  1.00 14.82           H
ATOM   4187 HG22 ILE B  11       2.436  33.397   4.750  1.00 14.82           H
ATOM   4188 HG23 ILE B  11       1.802  32.535   3.575  1.00 14.82           H
ATOM   4189 HD11 ILE B  11       4.382  33.252   0.299  1.00 18.39           H
ATOM   4190 HD12 ILE B  11       4.874  34.213   1.465  1.00 18.39           H
ATOM   4191 HD13 ILE B  11       4.431  32.724   1.796  1.00 18.39           H
ATOM   4192  N   LEU B  12      -0.413  34.208   1.522  1.00 10.42           N
ATOM   4193  CA  LEU B  12      -1.559  33.402   1.171  1.00 11.04           C
ATOM   4194  C   LEU B  12      -1.187  31.935   1.320  1.00  9.89           C
ATOM   4195  O   LEU B  12      -0.179  31.488   0.786  1.00 13.98           O
ATOM   4196  CB  LEU B  12      -2.013  33.685  -0.263  1.00 15.85           C
ATOM   4197  CG  LEU B  12      -2.582  35.080  -0.542  1.00 15.25           C
ATOM   4198  CD1 LEU B  12      -2.574  35.382  -2.062  1.00 13.68           C
ATOM   4199  CD2 LEU B  12      -4.000  35.183  -0.006  1.00 13.83           C
ATOM   4200  H   LEU B  12      -0.040  34.615   0.863  1.00 12.50           H
ATOM   4201  HA  LEU B  12      -2.293  33.598   1.773  1.00 13.25           H
ATOM   4202  HB2 LEU B  12      -1.251  33.563  -0.851  1.00 19.02           H
ATOM   4203  HB3 LEU B  12      -2.702  33.042  -0.495  1.00 19.02           H
ATOM   4204  HG  LEU B  12      -2.037  35.746  -0.094  1.00 18.30           H
ATOM   4205 HD11 LEU B  12      -2.938  36.269  -2.210  1.00 16.42           H
ATOM   4206 HD12 LEU B  12      -1.660  35.341  -2.387  1.00 16.42           H
ATOM   4207 HD13 LEU B  12      -3.117  34.721  -2.518  1.00 16.42           H
ATOM   4208 HD21 LEU B  12      -4.343  36.071  -0.191  1.00 16.60           H
ATOM   4209 HD22 LEU B  12      -4.552  34.517  -0.444  1.00 16.60           H
ATOM   4210 HD23 LEU B  12      -3.987  35.025   0.951  1.00 16.60           H
ATOM   4211  N   GLU B  13      -1.980  31.208   2.086  1.00 10.66           N
ATOM   4212  CA  GLU B  13      -1.832  29.769   2.269  1.00 14.14           C
ATOM   4213  C   GLU B  13      -3.106  29.197   2.889  1.00 12.53           C
ATOM   4214  O   GLU B  13      -3.426  29.487   4.041  1.00 11.42           O
ATOM   4215  CB  GLU B  13      -0.630  29.436   3.162  1.00 12.15           C
ATOM   4216  CG  GLU B  13      -0.422  27.943   3.419  1.00 14.31           C
ATOM   4217  CD  GLU B  13       0.008  27.167   2.171  1.00 12.94           C
ATOM   4218  OE1 GLU B  13      -0.261  25.928   2.091  1.00 14.14           O
ATOM   4219  OE2 GLU B  13       0.633  27.796   1.289  1.00 11.68           O1-
ATOM   4220  H   GLU B  13      -2.639  31.537   2.530  1.00 12.79           H
ATOM   4221  HA  GLU B  13      -1.697  29.347   1.406  1.00 16.96           H
ATOM   4222  HB2 GLU B  13       0.174  29.776   2.739  1.00 14.58           H
ATOM   4223  HB3 GLU B  13      -0.753  29.868   4.022  1.00 14.58           H
ATOM   4224  HG2 GLU B  13       0.268  27.833   4.091  1.00 17.17           H
ATOM   4225  HG3 GLU B  13      -1.255  27.560   3.735  1.00 17.17           H
ATOM   4226  N   GLU B  14      -3.844  28.415   2.123  1.00 11.01           N
ATOM   4227  CA  GLU B  14      -5.071  27.823   2.622  1.00 13.42           C
ATOM   4228  C   GLU B  14      -4.761  26.765   3.688  1.00 11.38           C
ATOM   4229  O   GLU B  14      -3.830  25.964   3.517  1.00 12.40           O
ATOM   4230  CB  GLU B  14      -5.849  27.167   1.483  1.00 15.79           C
ATOM   4231  CG  GLU B  14      -7.173  26.588   1.953  1.00 24.60           C
ATOM   4232  CD  GLU B  14      -8.036  26.090   0.782  1.00 35.07           C
ATOM   4233  OE1 GLU B  14      -9.269  25.989   0.949  1.00 26.27           O
ATOM   4234  OE2 GLU B  14      -7.469  25.791  -0.290  1.00 30.69           O1-
ATOM   4235  H   GLU B  14      -3.656  28.210   1.309  1.00 13.21           H
ATOM   4236  HA  GLU B  14      -5.627  28.511   3.021  1.00 16.11           H
ATOM   4237  HB2 GLU B  14      -6.035  27.831   0.801  1.00 18.94           H
ATOM   4238  HB3 GLU B  14      -5.319  26.445   1.111  1.00 18.94           H
ATOM   4239  HG2 GLU B  14      -7.001  25.837   2.542  1.00 29.51           H
ATOM   4240  HG3 GLU B  14      -7.671  27.274   2.425  1.00 29.51           H
ATOM   4241  N   PRO B  15      -5.531  26.712   4.787  1.00 10.55           N
ATOM   4242  CA  PRO B  15      -6.665  27.534   5.230  1.00 12.53           C
ATOM   4243  C   PRO B  15      -6.265  28.640   6.249  1.00 12.99           C
ATOM   4244  O   PRO B  15      -7.118  29.110   7.013  1.00 11.33           O
ATOM   4245  CB  PRO B  15      -7.548  26.504   5.911  1.00 12.27           C
ATOM   4246  CG  PRO B  15      -6.533  25.672   6.639  1.00 12.52           C
ATOM   4247  CD  PRO B  15      -5.358  25.557   5.692  1.00 12.81           C
ATOM   4248  HA  PRO B  15      -7.131  27.925   4.474  1.00 15.03           H
ATOM   4249  HB2 PRO B  15      -8.157  26.938   6.528  1.00 14.73           H
ATOM   4250  HB3 PRO B  15      -8.026  25.979   5.249  1.00 14.73           H
ATOM   4251  HG2 PRO B  15      -6.271  26.119   7.458  1.00 15.03           H
ATOM   4252  HG3 PRO B  15      -6.905  24.796   6.830  1.00 15.03           H
ATOM   4253  HD2 PRO B  15      -4.523  25.632   6.179  1.00 15.37           H
ATOM   4254  HD3 PRO B  15      -5.406  24.727   5.193  1.00 15.37           H
ATOM   4255  N   TYR B  16      -4.977  28.982   6.278  1.00  9.43           N
ATOM   4256  CA  TYR B  16      -4.459  30.000   7.181  1.00 10.98           C
ATOM   4257  C   TYR B  16      -4.838  31.407   6.730  1.00 11.65           C
ATOM   4258  O   TYR B  16      -5.204  32.261   7.553  1.00 12.73           O
ATOM   4259  CB  TYR B  16      -2.925  29.863   7.267  1.00 10.84           C
ATOM   4260  CG  TYR B  16      -2.493  28.529   7.830  1.00 11.70           C
ATOM   4261  CD1 TYR B  16      -2.179  27.474   6.986  1.00 11.92           C
ATOM   4262  CD2 TYR B  16      -2.450  28.309   9.210  1.00 11.98           C
ATOM   4263  CE1 TYR B  16      -1.807  26.250   7.475  1.00 14.25           C
ATOM   4264  CE2 TYR B  16      -2.089  27.056   9.715  1.00 14.71           C
ATOM   4265  CZ  TYR B  16      -1.782  26.033   8.830  1.00 11.41           C
ATOM   4266  OH  TYR B  16      -1.407  24.799   9.332  1.00 14.12           O
ATOM   4267  H   TYR B  16      -4.376  28.631   5.774  1.00 11.31           H
ATOM   4268  HA  TYR B  16      -4.826  29.857   8.067  1.00 13.18           H
ATOM   4269  HB2 TYR B  16      -2.548  29.949   6.377  1.00 13.01           H
ATOM   4270  HB3 TYR B  16      -2.576  30.560   7.845  1.00 13.01           H
ATOM   4271  HD1 TYR B  16      -2.208  27.605   6.066  1.00 14.31           H
ATOM   4272  HD2 TYR B  16      -2.673  28.996   9.795  1.00 14.38           H
ATOM   4273  HE1 TYR B  16      -1.601  25.558   6.889  1.00 17.10           H
ATOM   4274  HE2 TYR B  16      -2.056  26.910  10.633  1.00 17.65           H
ATOM   4275  HH  TYR B  16      -1.220  24.277   8.702  1.00 16.95           H
ATOM   4276  N   VAL B  17      -4.647  31.698   5.441  1.00  9.91           N
ATOM   4277  CA  VAL B  17      -4.832  33.036   4.894  1.00  9.89           C
ATOM   4278  C   VAL B  17      -5.375  32.892   3.495  1.00 10.65           C
ATOM   4279  O   VAL B  17      -4.747  32.246   2.642  1.00 10.33           O
ATOM   4280  CB  VAL B  17      -3.524  33.863   4.863  1.00 13.76           C
ATOM   4281  CG1 VAL B  17      -3.813  35.231   4.314  1.00 14.23           C
ATOM   4282  CG2 VAL B  17      -2.943  33.991   6.196  1.00 13.02           C
ATOM   4283  H   VAL B  17      -4.404  31.120   4.852  1.00 11.89           H
ATOM   4284  HA  VAL B  17      -5.485  33.515   5.428  1.00 11.87           H
ATOM   4285  HB  VAL B  17      -2.877  33.429   4.284  1.00 16.51           H
ATOM   4286 HG11 VAL B  17      -2.990  35.744   4.296  1.00 17.08           H
ATOM   4287 HG12 VAL B  17      -4.167  35.141   3.415  1.00 17.08           H
ATOM   4288 HG13 VAL B  17      -4.464  35.668   4.884  1.00 17.08           H
ATOM   4289 HG21 VAL B  17      -2.128  34.514   6.137  1.00 15.62           H
ATOM   4290 HG22 VAL B  17      -3.580  34.437   6.776  1.00 15.62           H
ATOM   4291 HG23 VAL B  17      -2.745  33.106   6.540  1.00 15.62           H
ATOM   4292  N   LEU B  18      -6.565  33.453   3.277  1.00 11.48           N
ATOM   4293  CA  LEU B  18      -7.237  33.436   1.986  1.00 15.93           C
ATOM   4294  C   LEU B  18      -7.906  34.773   1.748  1.00 12.43           C
ATOM   4295  O   LEU B  18      -8.228  35.505   2.685  1.00 16.14           O
ATOM   4296  CB  LEU B  18      -8.400  32.397   1.871  1.00 17.91           C
ATOM   4297  CG  LEU B  18      -8.435  30.934   2.223  1.00 27.47           C
ATOM   4298  CD1 LEU B  18      -7.401  30.234   1.434  1.00 31.86           C
ATOM   4299  CD2 LEU B  18      -8.269  30.766   3.710  1.00 20.83           C
ATOM   4300  H   LEU B  18      -7.014  33.862   3.886  1.00 13.78           H
ATOM   4301  HA  LEU B  18      -6.594  33.273   1.278  1.00 19.12           H
ATOM   4302  HB2 LEU B  18      -9.129  32.780   2.384  1.00 21.49           H
ATOM   4303  HB3 LEU B  18      -8.664  32.420   0.937  1.00 21.49           H
ATOM   4304  HG  LEU B  18      -9.300  30.570   1.975  1.00 32.96           H
ATOM   4305 HD11 LEU B  18      -7.419  29.290   1.657  1.00 38.23           H
ATOM   4306 HD12 LEU B  18      -7.589  30.355   0.490  1.00 38.23           H
ATOM   4307 HD13 LEU B  18      -6.533  30.608   1.649  1.00 38.23           H
ATOM   4308 HD21 LEU B  18      -8.293  29.821   3.925  1.00 25.00           H
ATOM   4309 HD22 LEU B  18      -7.416  31.145   3.977  1.00 25.00           H
ATOM   4310 HD23 LEU B  18      -8.992  31.228   4.163  1.00 25.00           H
ATOM   4311  N   PHE B  19      -8.206  35.044   0.486  1.00 10.35           N
ATOM   4312  CA  PHE B  19      -9.039  36.186   0.169  1.00 14.56           C
ATOM   4313  C   PHE B  19     -10.503  35.852   0.422  1.00 19.64           C
ATOM   4314  O   PHE B  19     -11.018  34.842  -0.058  1.00 17.74           O
ATOM   4315  CB  PHE B  19      -8.849  36.627  -1.281  1.00 15.89           C
ATOM   4316  CG  PHE B  19      -7.517  37.238  -1.563  1.00 15.16           C
ATOM   4317  CD1 PHE B  19      -6.758  36.756  -2.586  1.00 13.69           C
ATOM   4318  CD2 PHE B  19      -7.028  38.301  -0.812  1.00 17.88           C
ATOM   4319  CE1 PHE B  19      -5.535  37.292  -2.897  1.00 10.68           C
ATOM   4320  CE2 PHE B  19      -5.773  38.859  -1.115  1.00 16.63           C
ATOM   4321  CZ  PHE B  19      -5.028  38.339  -2.169  1.00 12.65           C
ATOM   4322  H   PHE B  19      -7.943  34.588  -0.194  1.00 12.42           H
ATOM   4323  HA  PHE B  19      -8.794  36.927   0.745  1.00 17.47           H
ATOM   4324  HB2 PHE B  19      -8.947  35.853  -1.858  1.00 19.07           H
ATOM   4325  HB3 PHE B  19      -9.528  37.285  -1.498  1.00 19.07           H
ATOM   4326  HD1 PHE B  19      -7.083  36.049  -3.095  1.00 16.43           H
ATOM   4327  HD2 PHE B  19      -7.533  38.645  -0.110  1.00 21.46           H
ATOM   4328  HE1 PHE B  19      -5.041  36.937  -3.601  1.00 12.81           H
ATOM   4329  HE2 PHE B  19      -5.442  39.569  -0.613  1.00 19.96           H
ATOM   4330  HZ  PHE B  19      -4.196  38.698  -2.378  1.00 15.18           H
ATOM   4331  N   LYS B  20     -11.154  36.712   1.181  1.00 17.98           N
ATOM   4332  CA  LYS B  20     -12.548  36.525   1.550  1.00 26.19           C
ATOM   4333  C   LYS B  20     -13.413  36.917   0.360  1.00 24.79           C
ATOM   4334  O   LYS B  20     -13.153  37.922  -0.314  1.00 20.73           O
ATOM   4335  CB  LYS B  20     -12.889  37.371   2.786  1.00 18.35           C
ATOM   4336  CG  LYS B  20     -14.364  37.328   3.285  1.00 24.47           C
ATOM   4337  CD  LYS B  20     -14.595  38.214   4.516  1.00 35.66           C
ATOM   4338  CE  LYS B  20     -16.006  38.032   5.078  1.00 45.62           C
ATOM   4339  NZ  LYS B  20     -16.417  36.583   5.236  1.00 45.20           N1+
ATOM   4340  H   LYS B  20     -10.805  37.429   1.503  1.00 21.58           H
ATOM   4341  HA  LYS B  20     -12.709  35.592   1.757  1.00 31.43           H
ATOM   4342  HB2 LYS B  20     -12.331  37.071   3.520  1.00 22.02           H
ATOM   4343  HB3 LYS B  20     -12.682  38.297   2.585  1.00 22.02           H
ATOM   4344  HG2 LYS B  20     -14.947  37.641   2.576  1.00 29.37           H
ATOM   4345  HG3 LYS B  20     -14.591  36.416   3.524  1.00 29.37           H
ATOM   4346  HD2 LYS B  20     -13.959  37.973   5.208  1.00 42.79           H
ATOM   4347  HD3 LYS B  20     -14.484  39.144   4.267  1.00 42.79           H
ATOM   4348  HE2 LYS B  20     -16.051  38.451   5.951  1.00 54.75           H
ATOM   4349  HE3 LYS B  20     -16.638  38.456   4.477  1.00 54.75           H
ATOM   4350  HZ1 LYS B  20     -17.243  36.535   5.565  1.00 54.24           H
ATOM   4351  HZ2 LYS B  20     -16.396  36.173   4.446  1.00 54.24           H
ATOM   4352  HZ3 LYS B  20     -15.860  36.168   5.792  1.00 54.24           H
ATOM   4353  N   LYS B  21     -14.427  36.110   0.090  1.00 31.38           N
ATOM   4354  CA  LYS B  21     -15.295  36.314  -1.060  1.00 30.12           C
ATOM   4355  C   LYS B  21     -16.607  36.940  -0.626  1.00 42.25           C
ATOM   4356  O   LYS B  21     -17.108  36.720   0.488  1.00 35.78           O
ATOM   4357  CB  LYS B  21     -15.540  34.994  -1.785  1.00 31.39           C
ATOM   4358  CG  LYS B  21     -14.255  34.226  -1.993  1.00 40.28           C
ATOM   4359  CD  LYS B  21     -14.460  32.829  -2.516  1.00 50.29           C
ATOM   4360  CE  LYS B  21     -14.948  32.845  -3.935  1.00 51.25           C
ATOM   4361  NZ  LYS B  21     -14.872  31.484  -4.528  1.00 62.69           N1+
ATOM   4362  H   LYS B  21     -14.637  35.425   0.565  1.00 37.65           H
ATOM   4363  HA  LYS B  21     -14.862  36.922  -1.680  1.00 36.14           H
ATOM   4364  HB2 LYS B  21     -16.140  34.445  -1.256  1.00 37.67           H
ATOM   4365  HB3 LYS B  21     -15.929  35.175  -2.655  1.00 37.67           H
ATOM   4366  HG2 LYS B  21     -13.705  34.705  -2.632  1.00 48.34           H
ATOM   4367  HG3 LYS B  21     -13.790  34.159  -1.144  1.00 48.34           H
ATOM   4368  HD2 LYS B  21     -13.617  32.350  -2.490  1.00 60.35           H
ATOM   4369  HD3 LYS B  21     -15.122  32.375  -1.971  1.00 60.35           H
ATOM   4370  HE2 LYS B  21     -15.872  33.138  -3.956  1.00 61.50           H
ATOM   4371  HE3 LYS B  21     -14.392  33.441  -4.461  1.00 61.50           H
ATOM   4372  HZ1 LYS B  21     -15.163  31.503  -5.369  1.00 75.23           H
ATOM   4373  HZ2 LYS B  21     -14.030  31.195  -4.520  1.00 75.23           H
ATOM   4374  HZ3 LYS B  21     -15.376  30.920  -4.060  1.00 75.23           H
ATOM   4375  N   SER B  22     -17.142  37.756  -1.525  1.00 45.75           N
ATOM   4376  CA  SER B  22     -18.370  38.490  -1.279  1.00 39.25           C
ATOM   4377  C   SER B  22     -18.796  39.106  -2.603  1.00 48.47           C
ATOM   4378  O   SER B  22     -18.036  39.137  -3.577  1.00 45.40           O
ATOM   4379  CB  SER B  22     -18.179  39.548  -0.192  1.00 42.01           C
ATOM   4380  OG  SER B  22     -19.405  40.157   0.164  1.00 56.18           O
ATOM   4381  H   SER B  22     -16.804  37.902  -2.302  1.00 54.90           H
ATOM   4382  HA  SER B  22     -19.062  37.875  -0.990  1.00 47.10           H
ATOM   4383  HB2 SER B  22     -17.800  39.125   0.594  1.00 50.41           H
ATOM   4384  HB3 SER B  22     -17.575  40.231  -0.523  1.00 50.41           H
ATOM   4385  HG  SER B  22     -19.277  40.734   0.761  1.00 67.42           H
ATOM   4386  N   ASP B  23     -20.038  39.565  -2.630  1.00 54.78           N
ATOM   4387  CA  ASP B  23     -20.569  40.335  -3.748  1.00 60.09           C
ATOM   4388  C   ASP B  23     -20.322  41.817  -3.521  1.00 51.61           C
ATOM   4389  O   ASP B  23     -19.986  42.552  -4.458  1.00 54.79           O
ATOM   4390  CB  ASP B  23     -22.076  40.074  -3.893  1.00 63.42           C
ATOM   4391  CG  ASP B  23     -22.884  40.639  -2.710  1.00 67.18           C
ATOM   4392  OD1 ASP B  23     -22.623  40.222  -1.556  1.00 63.68           O
ATOM   4393  OD2 ASP B  23     -23.748  41.531  -2.925  1.00 68.77           O1-
ATOM   4394  H   ASP B  23     -20.608  39.442  -1.997  1.00 65.73           H
ATOM   4395  HA  ASP B  23     -20.126  40.068  -4.568  1.00 72.11           H
ATOM   4396  HB2 ASP B  23     -22.394  40.497  -4.706  1.00 76.11           H
ATOM   4397  HB3 ASP B  23     -22.229  39.117  -3.933  1.00 76.11           H
ATOM   4398  N   LYS B  24     -20.487  42.231  -2.262  1.00 48.95           N
ATOM   4399  CA  LYS B  24     -20.214  43.579  -1.810  1.00 47.15           C
ATOM   4400  C   LYS B  24     -18.698  43.814  -1.721  1.00 47.51           C
ATOM   4401  O   LYS B  24     -17.930  42.886  -1.437  1.00 34.69           O
ATOM   4402  CB  LYS B  24     -20.891  43.770  -0.447  1.00 51.03           C
ATOM   4403  CG  LYS B  24     -21.025  45.192   0.064  1.00 53.57           C
ATOM   4404  CD  LYS B  24     -19.946  45.487   1.109  1.00 59.40           C
ATOM   4405  CE  LYS B  24     -19.834  46.979   1.494  1.00 52.01           C
ATOM   4406  NZ  LYS B  24     -19.505  47.884   0.335  1.00 49.35           N1+
ATOM   4407  H   LYS B  24     -20.769  41.718  -1.632  1.00 58.74           H
ATOM   4408  HA  LYS B  24     -20.591  44.216  -2.436  1.00 56.58           H
ATOM   4409  HB2 LYS B  24     -21.786  43.401  -0.501  1.00 61.23           H
ATOM   4410  HB3 LYS B  24     -20.382  43.276   0.214  1.00 61.23           H
ATOM   4411  HG2 LYS B  24     -20.917  45.813  -0.673  1.00 64.28           H
ATOM   4412  HG3 LYS B  24     -21.894  45.306   0.479  1.00 64.28           H
ATOM   4413  HD2 LYS B  24     -20.148  44.987   1.915  1.00 71.28           H
ATOM   4414  HD3 LYS B  24     -19.087  45.207   0.756  1.00 71.28           H
ATOM   4415  HE2 LYS B  24     -20.681  47.271   1.866  1.00 62.42           H
ATOM   4416  HE3 LYS B  24     -19.132  47.079   2.157  1.00 62.42           H
ATOM   4417  HZ1 LYS B  24     -19.453  48.727   0.612  1.00 59.22           H
ATOM   4418  HZ2 LYS B  24     -18.725  47.648  -0.023  1.00 59.22           H
ATOM   4419  HZ3 LYS B  24     -20.139  47.822  -0.288  1.00 59.22           H
ATOM   4420  N   PRO B  25     -18.233  45.034  -1.994  1.00 35.64           N
ATOM   4421  CA  PRO B  25     -16.795  45.305  -1.875  1.00 38.18           C
ATOM   4422  C   PRO B  25     -16.306  45.146  -0.445  1.00 35.11           C
ATOM   4423  O   PRO B  25     -16.973  45.549   0.512  1.00 30.75           O
ATOM   4424  CB  PRO B  25     -16.668  46.757  -2.355  1.00 37.83           C
ATOM   4425  CG  PRO B  25     -17.834  46.915  -3.290  1.00 39.49           C
ATOM   4426  CD  PRO B  25     -18.933  46.162  -2.636  1.00 39.23           C
ATOM   4427  HA  PRO B  25     -16.287  44.722  -2.461  1.00 45.81           H
ATOM   4428  HB2 PRO B  25     -16.742  47.363  -1.601  1.00 45.39           H
ATOM   4429  HB3 PRO B  25     -15.827  46.881  -2.822  1.00 45.39           H
ATOM   4430  HG2 PRO B  25     -18.062  47.853  -3.377  1.00 47.39           H
ATOM   4431  HG3 PRO B  25     -17.617  46.529  -4.154  1.00 47.39           H
ATOM   4432  HD2 PRO B  25     -19.370  46.714  -1.968  1.00 47.08           H
ATOM   4433  HD3 PRO B  25     -19.562  45.837  -3.299  1.00 47.08           H
ATOM   4434  N   LEU B  26     -15.109  44.580  -0.313  1.00 25.87           N
ATOM   4435  CA  LEU B  26     -14.470  44.379   0.981  1.00 22.68           C
ATOM   4436  C   LEU B  26     -13.266  45.293   1.122  1.00 23.93           C
ATOM   4437  O   LEU B  26     -12.515  45.487   0.167  1.00 21.28           O
ATOM   4438  CB  LEU B  26     -14.025  42.932   1.143  1.00 19.24           C
ATOM   4439  CG  LEU B  26     -15.187  41.940   1.235  1.00 29.68           C
ATOM   4440  CD1 LEU B  26     -14.697  40.515   1.108  1.00 31.62           C
ATOM   4441  CD2 LEU B  26     -15.926  42.134   2.537  1.00 35.33           C
ATOM   4442  H   LEU B  26     -14.637  44.299  -0.974  1.00 31.04           H
ATOM   4443  HA  LEU B  26     -15.100  44.588   1.689  1.00 27.21           H
ATOM   4444  HB2 LEU B  26     -13.482  42.684   0.378  1.00 23.09           H
ATOM   4445  HB3 LEU B  26     -13.502  42.854   1.957  1.00 23.09           H
ATOM   4446  HG  LEU B  26     -15.807  42.111   0.510  1.00 35.62           H
ATOM   4447 HD11 LEU B  26     -15.456  39.914   1.170  1.00 37.94           H
ATOM   4448 HD12 LEU B  26     -14.260  40.408   0.249  1.00 37.94           H
ATOM   4449 HD13 LEU B  26     -14.070  40.332   1.824  1.00 37.94           H
ATOM   4450 HD21 LEU B  26     -16.658  41.500   2.582  1.00 42.40           H
ATOM   4451 HD22 LEU B  26     -15.312  41.984   3.273  1.00 42.40           H
ATOM   4452 HD23 LEU B  26     -16.270  43.041   2.572  1.00 42.40           H
ATOM   4453  N   TYR B  27     -13.067  45.825   2.323  1.00 20.76           N
ATOM   4454  CA  TYR B  27     -12.035  46.827   2.532  1.00 22.73           C
ATOM   4455  C   TYR B  27     -11.078  46.436   3.643  1.00 22.09           C
ATOM   4456  O   TYR B  27     -11.466  45.845   4.658  1.00 20.40           O
ATOM   4457  CB  TYR B  27     -12.666  48.190   2.846  1.00 31.59           C
ATOM   4458  CG  TYR B  27     -13.606  48.658   1.759  1.00 28.97           C
ATOM   4459  CD1 TYR B  27     -14.975  48.536   1.909  1.00 32.26           C
ATOM   4460  CD2 TYR B  27     -13.120  49.197   0.578  1.00 38.76           C
ATOM   4461  CE1 TYR B  27     -15.839  48.948   0.928  1.00 34.57           C
ATOM   4462  CE2 TYR B  27     -13.985  49.620  -0.427  1.00 37.01           C
ATOM   4463  CZ  TYR B  27     -15.344  49.498  -0.238  1.00 36.94           C
ATOM   4464  OH  TYR B  27     -16.225  49.916  -1.215  1.00 35.18           O
ATOM   4465  H   TYR B  27     -13.515  45.623   3.029  1.00 24.91           H
ATOM   4466  HA  TYR B  27     -11.519  46.919   1.716  1.00 27.27           H
ATOM   4467  HB2 TYR B  27     -13.171  48.123   3.671  1.00 37.91           H
ATOM   4468  HB3 TYR B  27     -11.962  48.851   2.940  1.00 37.91           H
ATOM   4469  HD1 TYR B  27     -15.317  48.173   2.694  1.00 38.71           H
ATOM   4470  HD2 TYR B  27     -12.202  49.283   0.458  1.00 46.51           H
ATOM   4471  HE1 TYR B  27     -16.757  48.867   1.052  1.00 41.48           H
ATOM   4472  HE2 TYR B  27     -13.650  49.990  -1.212  1.00 44.42           H
ATOM   4473  HH  TYR B  27     -15.802  50.229  -1.869  1.00 42.21           H
ATOM   4474  N   GLY B  28      -9.818  46.794   3.436  1.00 18.61           N
ATOM   4475  CA  GLY B  28      -8.854  46.714   4.514  1.00 13.85           C
ATOM   4476  C   GLY B  28      -8.656  45.281   4.938  1.00 13.42           C
ATOM   4477  O   GLY B  28      -8.591  44.354   4.116  1.00 12.52           O
ATOM   4478  H   GLY B  28      -9.502  47.083   2.690  1.00 22.33           H
ATOM   4479  HA2 GLY B  28      -8.002  47.075   4.222  1.00 16.62           H
ATOM   4480  HA3 GLY B  28      -9.167  47.226   5.275  1.00 16.62           H
ATOM   4481  N   ASN B  29      -8.594  45.090   6.249  1.00 15.83           N
ATOM   4482  CA  ASN B  29      -8.351  43.773   6.811  1.00 16.31           C
ATOM   4483  C   ASN B  29      -9.512  42.817   6.546  1.00 15.99           C
ATOM   4484  O   ASN B  29      -9.324  41.601   6.609  1.00 12.69           O
ATOM   4485  CB  ASN B  29      -8.095  43.924   8.309  1.00 18.58           C
ATOM   4486  CG  ASN B  29      -6.820  44.669   8.605  1.00 13.60           C
ATOM   4487  OD1 ASN B  29      -5.889  44.686   7.807  1.00 18.51           O
ATOM   4488  ND2 ASN B  29      -6.771  45.282   9.756  1.00 15.81           N
ATOM   4489  H   ASN B  29      -8.691  45.711   6.837  1.00 19.00           H
ATOM   4490  HA  ASN B  29      -7.554  43.398   6.405  1.00 19.58           H
ATOM   4491  HB2 ASN B  29      -8.830  44.416   8.708  1.00 22.30           H
ATOM   4492  HB3 ASN B  29      -8.028  43.043   8.709  1.00 22.30           H
ATOM   4493 HD21 ASN B  29      -6.067  45.724   9.979  1.00 18.98           H
ATOM   4494 HD22 ASN B  29      -7.443  45.245  10.292  1.00 18.98           H
ATOM   4495  N   ASP B  30     -10.703  43.338   6.240  1.00 14.60           N
ATOM   4496  CA  ASP B  30     -11.856  42.491   5.946  1.00 16.69           C
ATOM   4497  C   ASP B  30     -11.697  41.728   4.626  1.00 15.10           C
ATOM   4498  O   ASP B  30     -12.472  40.810   4.364  1.00 14.72           O
ATOM   4499  CB  ASP B  30     -13.135  43.358   5.936  1.00 21.84           C
ATOM   4500  CG  ASP B  30     -14.410  42.549   6.156  1.00 37.48           C
ATOM   4501  OD1 ASP B  30     -15.495  43.156   6.079  1.00 47.09           O
ATOM   4502  OD2 ASP B  30     -14.346  41.325   6.437  1.00 45.34           O1-
ATOM   4503  H   ASP B  30     -10.867  44.181   6.196  1.00 17.52           H
ATOM   4504  HA  ASP B  30     -11.950  41.836   6.656  1.00 20.03           H
ATOM   4505  HB2 ASP B  30     -13.073  44.018   6.644  1.00 26.21           H
ATOM   4506  HB3 ASP B  30     -13.207  43.802   5.076  1.00 26.21           H
ATOM   4507  N   ARG B  31     -10.695  42.056   3.806  1.00 15.36           N
ATOM   4508  CA  ARG B  31     -10.521  41.336   2.554  1.00 14.29           C
ATOM   4509  C   ARG B  31      -9.920  39.953   2.759  1.00 15.79           C
ATOM   4510  O   ARG B  31      -9.919  39.155   1.811  1.00 15.08           O
ATOM   4511  CB  ARG B  31      -9.625  42.118   1.577  1.00 13.43           C
ATOM   4512  CG  ARG B  31     -10.202  43.461   1.102  1.00 16.07           C
ATOM   4513  CD  ARG B  31      -9.150  44.418   0.480  1.00 17.12           C
ATOM   4514  NE  ARG B  31      -8.082  44.705   1.425  1.00 16.31           N
ATOM   4515  CZ  ARG B  31      -6.927  45.290   1.122  1.00 20.19           C
ATOM   4516  NH1 ARG B  31      -6.665  45.674  -0.119  1.00 19.03           N
ATOM   4517  NH2 ARG B  31      -6.016  45.483   2.070  1.00 18.15           N1+
ATOM   4518  H   ARG B  31     -10.118  42.677   3.950  1.00 18.43           H
ATOM   4519  HA  ARG B  31     -11.389  41.224   2.136  1.00 17.14           H
ATOM   4520  HB2 ARG B  31      -8.779  42.301   2.014  1.00 16.11           H
ATOM   4521  HB3 ARG B  31      -9.474  41.570   0.791  1.00 16.11           H
ATOM   4522  HG2 ARG B  31     -10.879  43.289   0.429  1.00 19.29           H
ATOM   4523  HG3 ARG B  31     -10.601  43.915   1.860  1.00 19.29           H
ATOM   4524  HD2 ARG B  31      -8.760  44.001  -0.305  1.00 20.54           H
ATOM   4525  HD3 ARG B  31      -9.579  45.255   0.240  1.00 20.54           H
ATOM   4526  HE  ARG B  31      -8.207  44.478   2.245  1.00 19.57           H
ATOM   4527 HH11 ARG B  31      -7.246  45.548  -0.740  1.00 22.84           H
ATOM   4528 HH12 ARG B  31      -5.915  46.052  -0.302  1.00 22.84           H
ATOM   4529 HH21 ARG B  31      -6.180  45.239   2.879  1.00 21.78           H
ATOM   4530 HH22 ARG B  31      -5.271  45.866   1.879  1.00 21.78           H
ATOM   4531  N   PHE B  32      -9.419  39.660   3.958  1.00 12.53           N
ATOM   4532  CA  PHE B  32      -8.735  38.405   4.283  1.00 12.40           C
ATOM   4533  C   PHE B  32      -9.534  37.562   5.274  1.00 13.48           C
ATOM   4534  O   PHE B  32     -10.260  38.082   6.121  1.00 13.36           O
ATOM   4535  CB  PHE B  32      -7.361  38.678   4.919  1.00 12.73           C
ATOM   4536  CG  PHE B  32      -6.478  39.559   4.095  1.00 14.69           C
ATOM   4537  CD1 PHE B  32      -6.503  40.922   4.254  1.00 11.41           C
ATOM   4538  CD2 PHE B  32      -5.653  39.026   3.135  1.00 15.50           C
ATOM   4539  CE1 PHE B  32      -5.662  41.754   3.485  1.00 13.67           C
ATOM   4540  CE2 PHE B  32      -4.823  39.847   2.383  1.00 12.48           C
ATOM   4541  CZ  PHE B  32      -4.835  41.209   2.566  1.00 14.55           C
ATOM   4542  H   PHE B  32      -9.464  40.196   4.628  1.00 15.04           H
ATOM   4543  HA  PHE B  32      -8.604  37.888   3.473  1.00 14.88           H
ATOM   4544  HB2 PHE B  32      -7.494  39.111   5.777  1.00 15.28           H
ATOM   4545  HB3 PHE B  32      -6.902  37.833   5.045  1.00 15.28           H
ATOM   4546  HD1 PHE B  32      -7.058  41.299   4.899  1.00 13.69           H
ATOM   4547  HD2 PHE B  32      -5.622  38.104   3.014  1.00 18.60           H
ATOM   4548  HE1 PHE B  32      -5.677  42.675   3.610  1.00 16.40           H
ATOM   4549  HE2 PHE B  32      -4.261  39.472   1.744  1.00 14.98           H
ATOM   4550  HZ  PHE B  32      -4.290  41.755   2.046  1.00 17.46           H
ATOM   4551  N   GLU B  33      -9.355  36.248   5.188  1.00 12.09           N
ATOM   4552  CA  GLU B  33      -9.947  35.342   6.154  1.00 14.93           C
ATOM   4553  C   GLU B  33      -9.027  34.130   6.285  1.00 11.73           C
ATOM   4554  O   GLU B  33      -8.104  33.915   5.487  1.00 14.10           O
ATOM   4555  CB  GLU B  33     -11.390  34.924   5.768  1.00 12.19           C
ATOM   4556  CG  GLU B  33     -11.456  34.072   4.492  1.00 18.48           C
ATOM   4557  CD  GLU B  33     -12.849  33.600   4.170  1.00 19.70           C
ATOM   4558  OE1 GLU B  33     -13.811  34.009   4.847  1.00 28.98           O
ATOM   4559  OE2 GLU B  33     -12.969  32.794   3.257  1.00 24.92           O1-
ATOM   4560  H   GLU B  33      -8.893  35.859   4.576  1.00 14.51           H
ATOM   4561  HA  GLU B  33      -9.985  35.783   7.017  1.00 17.91           H
ATOM   4562  HB2 GLU B  33     -11.771  34.405   6.493  1.00 14.63           H
ATOM   4563  HB3 GLU B  33     -11.919  35.723   5.620  1.00 14.63           H
ATOM   4564  HG2 GLU B  33     -11.139  34.601   3.743  1.00 22.17           H
ATOM   4565  HG3 GLU B  33     -10.895  33.289   4.607  1.00 22.17           H
ATOM   4566  N   GLY B  34      -9.292  33.345   7.320  1.00 11.25           N
ATOM   4567  CA  GLY B  34      -8.577  32.109   7.572  1.00 13.65           C
ATOM   4568  C   GLY B  34      -8.139  31.987   9.014  1.00 12.02           C
ATOM   4569  O   GLY B  34      -8.341  32.873   9.846  1.00 12.32           O
ATOM   4570  H   GLY B  34      -9.900  33.514   7.904  1.00 13.50           H
ATOM   4571  HA2 GLY B  34      -9.148  31.355   7.359  1.00 16.38           H
ATOM   4572  HA3 GLY B  34      -7.789  32.069   7.007  1.00 16.38           H
ATOM   4573  N   TYR B  35      -7.496  30.864   9.299  1.00  9.47           N
ATOM   4574  CA  TYR B  35      -7.129  30.574  10.677  1.00 12.08           C
ATOM   4575  C   TYR B  35      -6.250  31.693  11.242  1.00 10.74           C
ATOM   4576  O   TYR B  35      -6.487  32.190  12.349  1.00 12.20           O
ATOM   4577  CB  TYR B  35      -6.431  29.226  10.732  1.00 11.06           C
ATOM   4578  CG  TYR B  35      -5.806  28.886  12.064  1.00  9.81           C
ATOM   4579  CD1 TYR B  35      -6.473  28.056  12.966  1.00 10.42           C
ATOM   4580  CD2 TYR B  35      -4.574  29.381  12.422  1.00 14.07           C
ATOM   4581  CE1 TYR B  35      -5.924  27.720  14.171  1.00 12.09           C
ATOM   4582  CE2 TYR B  35      -4.021  29.059  13.656  1.00 13.53           C
ATOM   4583  CZ  TYR B  35      -4.699  28.233  14.515  1.00 13.15           C
ATOM   4584  OH  TYR B  35      -4.133  27.926  15.716  1.00 19.20           O
ATOM   4585  H   TYR B  35      -7.264  30.264   8.727  1.00 11.37           H
ATOM   4586  HA  TYR B  35      -7.933  30.521  11.216  1.00 14.50           H
ATOM   4587  HB2 TYR B  35      -7.080  28.535  10.527  1.00 13.27           H
ATOM   4588  HB3 TYR B  35      -5.725  29.217  10.066  1.00 13.27           H
ATOM   4589  HD1 TYR B  35      -7.303  27.708  12.733  1.00 12.50           H
ATOM   4590  HD2 TYR B  35      -4.113  29.942  11.841  1.00 16.89           H
ATOM   4591  HE1 TYR B  35      -6.385  27.168  14.761  1.00 14.51           H
ATOM   4592  HE2 TYR B  35      -3.187  29.395  13.894  1.00 16.24           H
ATOM   4593  HH  TYR B  35      -4.638  27.414  16.150  1.00 23.04           H
ATOM   4594  N   CYS B  36      -5.250  32.124  10.468  1.00 12.48           N
ATOM   4595  CA  CYS B  36      -4.307  33.118  10.964  1.00 11.41           C
ATOM   4596  C   CYS B  36      -4.947  34.483  11.057  1.00 12.48           C
ATOM   4597  O   CYS B  36      -4.491  35.329  11.830  1.00  9.88           O
ATOM   4598  CB  CYS B  36      -3.073  33.167  10.079  1.00 10.31           C
ATOM   4599  SG  CYS B  36      -1.928  31.853  10.373  1.00 15.27           S
ATOM   4600  H   CYS B  36      -5.101  31.859   9.663  1.00 14.97           H
ATOM   4601  HA  CYS B  36      -4.023  32.863  11.855  1.00 13.69           H
ATOM   4602  HB2 CYS B  36      -3.352  33.116   9.152  1.00 12.37           H
ATOM   4603  HB3 CYS B  36      -2.609  34.005  10.237  1.00 12.37           H
ATOM   4604  HG  CYS B  36      -0.993  31.976   9.631  1.00 18.33           H
ATOM   4605  N   ILE B  37      -5.976  34.724  10.250  1.00 11.36           N
ATOM   4606  CA  ILE B  37      -6.684  35.997  10.299  1.00 13.95           C
ATOM   4607  C   ILE B  37      -7.545  36.069  11.551  1.00 14.22           C
ATOM   4608  O   ILE B  37      -7.589  37.107  12.227  1.00  9.55           O
ATOM   4609  CB  ILE B  37      -7.518  36.177   9.022  1.00 13.43           C
ATOM   4610  CG1 ILE B  37      -6.611  36.056   7.784  1.00 12.52           C
ATOM   4611  CG2 ILE B  37      -8.307  37.540   9.088  1.00 15.82           C
ATOM   4612  CD1 ILE B  37      -5.435  36.997   7.729  1.00 13.19           C
ATOM   4613  H   ILE B  37      -6.282  34.169   9.669  1.00 13.63           H
ATOM   4614  HA  ILE B  37      -6.036  36.718  10.338  1.00 16.74           H
ATOM   4615  HB  ILE B  37      -8.168  35.458   8.986  1.00 16.11           H
ATOM   4616 HG12 ILE B  37      -6.260  35.153   7.750  1.00 15.03           H
ATOM   4617 HG13 ILE B  37      -7.150  36.222   6.994  1.00 15.03           H
ATOM   4618 HG21 ILE B  37      -8.828  37.641   8.277  1.00 18.99           H
ATOM   4619 HG22 ILE B  37      -8.894  37.527   9.860  1.00 18.99           H
ATOM   4620 HG23 ILE B  37      -7.671  38.268   9.167  1.00 18.99           H
ATOM   4621 HD11 ILE B  37      -4.938  36.833   6.912  1.00 15.83           H
ATOM   4622 HD12 ILE B  37      -5.762  37.910   7.741  1.00 15.83           H
ATOM   4623 HD13 ILE B  37      -4.868  36.838   8.500  1.00 15.83           H
ATOM   4624  N   ASP B  38      -8.256  34.971  11.871  1.00 12.79           N
ATOM   4625  CA  ASP B  38      -8.956  34.875  13.149  1.00 13.09           C
ATOM   4626  C   ASP B  38      -7.989  34.948  14.330  1.00 11.86           C
ATOM   4627  O   ASP B  38      -8.298  35.564  15.352  1.00 11.77           O
ATOM   4628  CB  ASP B  38      -9.744  33.571  13.237  1.00 16.40           C
ATOM   4629  CG  ASP B  38     -10.962  33.536  12.295  1.00 12.57           C
ATOM   4630  OD1 ASP B  38     -11.318  34.564  11.688  1.00 15.69           O
ATOM   4631  OD2 ASP B  38     -11.572  32.457  12.194  1.00 13.17           O1-
ATOM   4632  H   ASP B  38      -8.342  34.281  11.366  1.00 15.35           H
ATOM   4633  HA  ASP B  38      -9.582  35.613  13.225  1.00 15.71           H
ATOM   4634  HB2 ASP B  38      -9.160  32.834  12.999  1.00 19.69           H
ATOM   4635  HB3 ASP B  38     -10.065  33.459  14.145  1.00 19.69           H
ATOM   4636  N   LEU B  39      -6.845  34.267  14.241  1.00 14.47           N
ATOM   4637  CA  LEU B  39      -5.845  34.364  15.313  1.00 13.93           C
ATOM   4638  C   LEU B  39      -5.447  35.812  15.563  1.00 12.73           C
ATOM   4639  O   LEU B  39      -5.404  36.294  16.712  1.00 10.80           O
ATOM   4640  CB  LEU B  39      -4.588  33.554  14.948  1.00 12.25           C
ATOM   4641  CG  LEU B  39      -3.425  33.541  15.959  1.00 13.39           C
ATOM   4642  CD1 LEU B  39      -3.893  33.033  17.288  1.00 16.24           C
ATOM   4643  CD2 LEU B  39      -2.268  32.678  15.417  1.00 16.77           C
ATOM   4644  H   LEU B  39      -6.624  33.754  13.587  1.00 17.36           H
ATOM   4645  HA  LEU B  39      -6.215  34.002  16.133  1.00 16.72           H
ATOM   4646  HB2 LEU B  39      -4.856  32.632  14.813  1.00 14.70           H
ATOM   4647  HB3 LEU B  39      -4.236  33.908  14.116  1.00 14.70           H
ATOM   4648  HG  LEU B  39      -3.097  34.446  16.079  1.00 16.07           H
ATOM   4649 HD11 LEU B  39      -3.146  33.033  17.907  1.00 19.49           H
ATOM   4650 HD12 LEU B  39      -4.597  33.614  17.617  1.00 19.49           H
ATOM   4651 HD13 LEU B  39      -4.232  32.131  17.179  1.00 19.49           H
ATOM   4652 HD21 LEU B  39      -1.544  32.680  16.063  1.00 20.12           H
ATOM   4653 HD22 LEU B  39      -2.587  31.773  15.279  1.00 20.12           H
ATOM   4654 HD23 LEU B  39      -1.962  33.053  14.576  1.00 20.12           H
ATOM   4655  N   LEU B  40      -5.092  36.502  14.484  1.00 12.71           N
ATOM   4656  CA  LEU B  40      -4.617  37.872  14.589  1.00 11.03           C
ATOM   4657  C   LEU B  40      -5.681  38.770  15.191  1.00 11.01           C
ATOM   4658  O   LEU B  40      -5.374  39.614  16.038  1.00 12.61           O
ATOM   4659  CB  LEU B  40      -4.196  38.356  13.212  1.00  9.79           C
ATOM   4660  CG  LEU B  40      -3.760  39.809  13.027  1.00  9.93           C
ATOM   4661  CD1 LEU B  40      -2.633  40.171  13.955  1.00 10.57           C
ATOM   4662  CD2 LEU B  40      -3.366  40.003  11.558  1.00 13.69           C
ATOM   4663  H   LEU B  40      -5.116  36.198  13.680  1.00 15.25           H
ATOM   4664  HA  LEU B  40      -3.840  37.895  15.169  1.00 13.24           H
ATOM   4665  HB2 LEU B  40      -3.452  37.804  12.924  1.00 11.74           H
ATOM   4666  HB3 LEU B  40      -4.943  38.212  12.611  1.00 11.74           H
ATOM   4667  HG  LEU B  40      -4.510  40.394  13.219  1.00 11.91           H
ATOM   4668 HD11 LEU B  40      -2.387  41.097  13.806  1.00 12.68           H
ATOM   4669 HD12 LEU B  40      -2.928  40.049  14.871  1.00 12.68           H
ATOM   4670 HD13 LEU B  40      -1.876  39.593  13.772  1.00 12.68           H
ATOM   4671 HD21 LEU B  40      -3.087  40.922  11.425  1.00 16.43           H
ATOM   4672 HD22 LEU B  40      -2.636  39.400  11.345  1.00 16.43           H
ATOM   4673 HD23 LEU B  40      -4.133  39.805  10.997  1.00 16.43           H
ATOM   4674  N   ARG B  41      -6.940  38.590  14.794  1.00  8.71           N
ATOM   4675  CA  ARG B  41      -7.987  39.441  15.337  1.00 10.70           C
ATOM   4676  C   ARG B  41      -8.057  39.291  16.850  1.00 11.14           C
ATOM   4677  O   ARG B  41      -8.072  40.283  17.585  1.00 11.05           O
ATOM   4678  CB  ARG B  41      -9.336  39.114  14.703  1.00 13.74           C
ATOM   4679  CG  ARG B  41     -10.501  39.980  15.194  1.00 19.24           C
ATOM   4680  CD  ARG B  41     -11.848  39.532  14.598  1.00 23.68           C
ATOM   4681  NE  ARG B  41     -11.839  39.591  13.127  1.00 26.66           N
ATOM   4682  CZ  ARG B  41     -11.787  38.540  12.304  1.00 29.52           C
ATOM   4683  NH1 ARG B  41     -11.744  37.311  12.783  1.00 26.43           N
ATOM   4684  NH2 ARG B  41     -11.770  38.727  10.990  1.00 29.21           N1+
ATOM   4685  H   ARG B  41      -7.205  37.999  14.228  1.00 10.46           H
ATOM   4686  HA  ARG B  41      -7.778  40.367  15.137  1.00 12.84           H
ATOM   4687  HB2 ARG B  41      -9.265  39.235  13.743  1.00 16.48           H
ATOM   4688  HB3 ARG B  41      -9.554  38.189  14.899  1.00 16.48           H
ATOM   4689  HG2 ARG B  41     -10.562  39.913  16.160  1.00 23.09           H
ATOM   4690  HG3 ARG B  41     -10.346  40.900  14.932  1.00 23.09           H
ATOM   4691  HD2 ARG B  41     -12.027  38.617  14.864  1.00 28.42           H
ATOM   4692  HD3 ARG B  41     -12.551  40.118  14.921  1.00 28.42           H
ATOM   4693  HE  ARG B  41     -11.870  40.371  12.765  1.00 31.99           H
ATOM   4694 HH11 ARG B  41     -11.750  37.180  13.633  1.00 31.71           H
ATOM   4695 HH12 ARG B  41     -11.711  36.641  12.245  1.00 31.71           H
ATOM   4696 HH21 ARG B  41     -11.800  39.524  10.668  1.00 35.05           H
ATOM   4697 HH22 ARG B  41     -11.741  38.051  10.460  1.00 35.05           H
ATOM   4698  N   GLU B  42      -8.048  38.050  17.339  1.00 13.36           N
ATOM   4699  CA  GLU B  42      -8.086  37.827  18.780  1.00 14.02           C
ATOM   4700  C   GLU B  42      -6.836  38.383  19.466  1.00 15.30           C
ATOM   4701  O   GLU B  42      -6.913  38.898  20.592  1.00 12.62           O
ATOM   4702  CB  GLU B  42      -8.235  36.333  19.091  1.00 14.60           C
ATOM   4703  CG  GLU B  42      -9.517  35.693  18.628  1.00 19.77           C
ATOM   4704  CD  GLU B  42     -10.731  36.488  19.022  1.00 27.15           C
ATOM   4705  OE1 GLU B  42     -11.011  36.548  20.249  1.00 22.14           O
ATOM   4706  OE2 GLU B  42     -11.393  37.065  18.118  1.00 21.96           O1-
ATOM   4707  H   GLU B  42      -8.020  37.333  16.864  1.00 16.04           H
ATOM   4708  HA  GLU B  42      -8.857  38.287  19.149  1.00 16.82           H
ATOM   4709  HB2 GLU B  42      -7.504  35.858  18.665  1.00 17.52           H
ATOM   4710  HB3 GLU B  42      -8.182  36.213  20.052  1.00 17.52           H
ATOM   4711  HG2 GLU B  42      -9.505  35.623  17.660  1.00 23.72           H
ATOM   4712  HG3 GLU B  42      -9.593  34.811  19.025  1.00 23.72           H
ATOM   4713  N   LEU B  43      -5.669  38.279  18.814  1.00 11.25           N
ATOM   4714  CA  LEU B  43      -4.467  38.830  19.423  1.00 11.46           C
ATOM   4715  C   LEU B  43      -4.640  40.318  19.619  1.00 11.43           C
ATOM   4716  O   LEU B  43      -4.282  40.866  20.668  1.00 10.93           O
ATOM   4717  CB  LEU B  43      -3.227  38.589  18.567  1.00 11.62           C
ATOM   4718  CG  LEU B  43      -2.743  37.154  18.321  1.00 10.79           C
ATOM   4719  CD1 LEU B  43      -1.573  37.185  17.353  1.00 17.51           C
ATOM   4720  CD2 LEU B  43      -2.364  36.448  19.609  1.00 13.79           C
ATOM   4721  H   LEU B  43      -5.556  37.907  18.047  1.00 13.50           H
ATOM   4722  HA  LEU B  43      -4.326  38.419  20.291  1.00 13.75           H
ATOM   4723  HB2 LEU B  43      -3.395  38.977  17.694  1.00 13.94           H
ATOM   4724  HB3 LEU B  43      -2.489  39.062  18.982  1.00 13.94           H
ATOM   4725  HG  LEU B  43      -3.459  36.649  17.906  1.00 12.95           H
ATOM   4726 HD11 LEU B  43      -1.268  36.277  17.198  1.00 21.01           H
ATOM   4727 HD12 LEU B  43      -1.865  37.583  16.518  1.00 21.01           H
ATOM   4728 HD13 LEU B  43      -0.858  37.713  17.739  1.00 21.01           H
ATOM   4729 HD21 LEU B  43      -2.066  35.549  19.400  1.00 16.55           H
ATOM   4730 HD22 LEU B  43      -1.649  36.942  20.041  1.00 16.55           H
ATOM   4731 HD23 LEU B  43      -3.140  36.413  20.190  1.00 16.55           H
ATOM   4732  N   SER B  44      -5.249  40.970  18.635  1.00 11.99           N
ATOM   4733  CA  SER B  44      -5.366  42.421  18.673  1.00 12.45           C
ATOM   4734  C   SER B  44      -6.303  42.897  19.794  1.00 10.70           C
ATOM   4735  O   SER B  44      -6.070  43.956  20.404  1.00 13.65           O
ATOM   4736  CB  SER B  44      -5.820  42.918  17.294  1.00 12.39           C
ATOM   4737  OG  SER B  44      -7.207  42.696  17.037  1.00 12.68           O
ATOM   4738  H   SER B  44      -5.600  40.601  17.942  1.00 14.39           H
ATOM   4739  HA  SER B  44      -4.489  42.798  18.846  1.00 14.94           H
ATOM   4740  HB2 SER B  44      -5.646  43.871  17.238  1.00 14.87           H
ATOM   4741  HB3 SER B  44      -5.304  42.454  16.616  1.00 14.87           H
ATOM   4742  HG  SER B  44      -7.378  41.874  17.073  1.00 15.21           H
ATOM   4743  N   THR B  45      -7.359  42.143  20.084  1.00  9.89           N
ATOM   4744  CA  THR B  45      -8.326  42.561  21.090  1.00 12.86           C
ATOM   4745  C   THR B  45      -7.872  42.153  22.485  1.00 12.08           C
ATOM   4746  O   THR B  45      -8.147  42.861  23.458  1.00 11.13           O
ATOM   4747  CB  THR B  45      -9.722  41.996  20.776  1.00 17.02           C
ATOM   4748  OG1 THR B  45      -9.684  40.565  20.662  1.00 14.93           O
ATOM   4749  CG2 THR B  45     -10.319  42.618  19.446  1.00 13.84           C
ATOM   4750  H   THR B  45      -7.537  41.388  19.712  1.00 11.87           H
ATOM   4751  HA  THR B  45      -8.391  43.528  21.074  1.00 15.43           H
ATOM   4752  HB  THR B  45     -10.320  42.231  21.503  1.00 20.42           H
ATOM   4753  HG1 THR B  45      -9.161  40.340  20.044  1.00 17.92           H
ATOM   4754 HG21 THR B  45     -11.198  42.246  19.271  1.00 16.61           H
ATOM   4755 HG22 THR B  45     -10.397  43.581  19.536  1.00 16.61           H
ATOM   4756 HG23 THR B  45      -9.737  42.418  18.696  1.00 16.61           H
ATOM   4757  N   ILE B  46      -7.185  41.019  22.611  1.00 12.66           N
ATOM   4758  CA  ILE B  46      -6.575  40.658  23.887  1.00 15.70           C
ATOM   4759  C   ILE B  46      -5.534  41.687  24.307  1.00 12.01           C
ATOM   4760  O   ILE B  46      -5.438  42.041  25.492  1.00 10.25           O
ATOM   4761  CB  ILE B  46      -5.961  39.248  23.813  1.00 11.01           C
ATOM   4762  CG1 ILE B  46      -7.079  38.214  23.683  1.00 15.26           C
ATOM   4763  CG2 ILE B  46      -5.083  38.987  25.045  1.00 11.46           C
ATOM   4764  CD1 ILE B  46      -6.577  36.830  23.326  1.00 13.14           C
ATOM   4765  H   ILE B  46      -7.060  40.448  21.980  1.00 15.19           H
ATOM   4766  HA  ILE B  46      -7.265  40.643  24.568  1.00 18.84           H
ATOM   4767  HB  ILE B  46      -5.403  39.197  23.021  1.00 13.22           H
ATOM   4768 HG12 ILE B  46      -7.549  38.151  24.529  1.00 18.32           H
ATOM   4769 HG13 ILE B  46      -7.691  38.498  22.986  1.00 18.32           H
ATOM   4770 HG21 ILE B  46      -4.706  38.096  24.980  1.00 13.75           H
ATOM   4771 HG22 ILE B  46      -4.372  39.647  25.070  1.00 13.75           H
ATOM   4772 HG23 ILE B  46      -5.629  39.059  25.843  1.00 13.75           H
ATOM   4773 HD11 ILE B  46      -7.334  36.227  23.260  1.00 15.77           H
ATOM   4774 HD12 ILE B  46      -6.113  36.873  22.475  1.00 15.77           H
ATOM   4775 HD13 ILE B  46      -5.971  36.526  24.019  1.00 15.77           H
ATOM   4776  N   LEU B  47      -4.739  42.191  23.345  1.00 12.16           N
ATOM   4777  CA  LEU B  47      -3.584  43.034  23.655  1.00 12.86           C
ATOM   4778  C   LEU B  47      -3.816  44.513  23.374  1.00 14.13           C
ATOM   4779  O   LEU B  47      -2.973  45.336  23.737  1.00 16.26           O
ATOM   4780  CB  LEU B  47      -2.364  42.561  22.855  1.00 10.64           C
ATOM   4781  CG  LEU B  47      -1.942  41.122  23.155  1.00 10.37           C
ATOM   4782  CD1 LEU B  47      -0.736  40.651  22.270  1.00 11.91           C
ATOM   4783  CD2 LEU B  47      -1.606  41.005  24.606  1.00  9.98           C
ATOM   4784  H   LEU B  47      -4.854  42.055  22.504  1.00 14.59           H
ATOM   4785  HA  LEU B  47      -3.374  42.942  24.598  1.00 15.43           H
ATOM   4786  HB2 LEU B  47      -2.570  42.617  21.909  1.00 12.77           H
ATOM   4787  HB3 LEU B  47      -1.612  43.139  23.061  1.00 12.77           H
ATOM   4788  HG  LEU B  47      -2.690  40.532  22.975  1.00 12.45           H
ATOM   4789 HD11 LEU B  47      -0.512  39.736  22.502  1.00 14.29           H
ATOM   4790 HD12 LEU B  47      -0.991  40.703  21.336  1.00 14.29           H
ATOM   4791 HD13 LEU B  47       0.024  41.231  22.438  1.00 14.29           H
ATOM   4792 HD21 LEU B  47      -1.338  40.092  24.795  1.00 11.97           H
ATOM   4793 HD22 LEU B  47      -0.878  41.613  24.811  1.00 11.97           H
ATOM   4794 HD23 LEU B  47      -2.388  41.237  25.130  1.00 11.97           H
ATOM   4795  N   GLY B  48      -4.902  44.855  22.696  1.00 14.76           N
ATOM   4796  CA  GLY B  48      -5.269  46.237  22.492  1.00 14.21           C
ATOM   4797  C   GLY B  48      -4.461  46.963  21.441  1.00 17.13           C
ATOM   4798  O   GLY B  48      -4.146  48.138  21.624  1.00 17.88           O
ATOM   4799  H   GLY B  48      -5.447  44.293  22.340  1.00 17.71           H
ATOM   4800  HA2 GLY B  48      -6.203  46.280  22.233  1.00 17.06           H
ATOM   4801  HA3 GLY B  48      -5.168  46.716  23.330  1.00 17.06           H
ATOM   4802  N   PHE B  49      -4.150  46.315  20.324  1.00 16.73           N
ATOM   4803  CA  PHE B  49      -3.492  46.997  19.221  1.00 15.35           C
ATOM   4804  C   PHE B  49      -4.389  47.013  17.984  1.00 16.09           C
ATOM   4805  O   PHE B  49      -5.312  46.206  17.822  1.00 15.01           O
ATOM   4806  CB  PHE B  49      -2.095  46.395  18.912  1.00 10.73           C
ATOM   4807  CG  PHE B  49      -2.086  44.970  18.424  1.00 12.57           C
ATOM   4808  CD1 PHE B  49      -2.333  44.684  17.094  1.00 12.02           C
ATOM   4809  CD2 PHE B  49      -1.722  43.935  19.267  1.00 12.85           C
ATOM   4810  CE1 PHE B  49      -2.312  43.389  16.635  1.00 12.78           C
ATOM   4811  CE2 PHE B  49      -1.669  42.629  18.813  1.00 13.43           C
ATOM   4812  CZ  PHE B  49      -1.966  42.353  17.502  1.00 12.93           C
ATOM   4813  H   PHE B  49      -4.309  45.482  20.182  1.00 20.08           H
ATOM   4814  HA  PHE B  49      -3.352  47.921  19.481  1.00 18.42           H
ATOM   4815  HB2 PHE B  49      -1.673  46.938  18.228  1.00 12.88           H
ATOM   4816  HB3 PHE B  49      -1.563  46.426  19.723  1.00 12.88           H
ATOM   4817  HD1 PHE B  49      -2.573  45.371  16.515  1.00 14.42           H
ATOM   4818  HD2 PHE B  49      -1.529  44.117  20.158  1.00 15.41           H
ATOM   4819  HE1 PHE B  49      -2.500  43.208  15.743  1.00 15.33           H
ATOM   4820  HE2 PHE B  49      -1.449  41.940  19.398  1.00 16.12           H
ATOM   4821  HZ  PHE B  49      -1.938  41.477  17.192  1.00 15.52           H
ATOM   4822  N   THR B  50      -4.143  48.002  17.138  1.00 14.27           N
ATOM   4823  CA  THR B  50      -4.714  48.015  15.801  1.00 15.44           C
ATOM   4824  C   THR B  50      -3.621  47.654  14.802  1.00 13.79           C
ATOM   4825  O   THR B  50      -2.422  47.716  15.093  1.00 16.84           O
ATOM   4826  CB  THR B  50      -5.340  49.377  15.467  1.00 18.99           C
ATOM   4827  OG1 THR B  50      -4.342  50.397  15.519  1.00 21.82           O
ATOM   4828  CG2 THR B  50      -6.425  49.714  16.469  1.00 16.98           C
ATOM   4829  H   THR B  50      -3.646  48.680  17.315  1.00 17.13           H
ATOM   4830  HA  THR B  50      -5.410  47.342  15.745  1.00 18.52           H
ATOM   4831  HB  THR B  50      -5.733  49.348  14.581  1.00 22.79           H
ATOM   4832  HG1 THR B  50      -3.734  50.233  14.963  1.00 26.19           H
ATOM   4833 HG21 THR B  50      -6.818  50.575  16.255  1.00 20.37           H
ATOM   4834 HG22 THR B  50      -7.119  49.036  16.447  1.00 20.37           H
ATOM   4835 HG23 THR B  50      -6.050  49.752  17.363  1.00 20.37           H
ATOM   4836  N   TYR B  51      -4.051  47.245  13.620  1.00 11.83           N
ATOM   4837  CA  TYR B  51      -3.108  46.683  12.680  1.00 12.41           C
ATOM   4838  C   TYR B  51      -3.620  46.788  11.257  1.00 13.98           C
ATOM   4839  O   TYR B  51      -4.820  46.905  10.990  1.00 14.04           O
ATOM   4840  CB  TYR B  51      -2.843  45.217  13.030  1.00 12.92           C
ATOM   4841  CG  TYR B  51      -4.070  44.348  12.965  1.00 11.49           C
ATOM   4842  CD1 TYR B  51      -4.355  43.588  11.839  1.00 12.15           C
ATOM   4843  CD2 TYR B  51      -4.919  44.252  14.034  1.00 13.17           C
ATOM   4844  CE1 TYR B  51      -5.469  42.767  11.781  1.00 12.62           C
ATOM   4845  CE2 TYR B  51      -6.013  43.423  14.002  1.00 11.44           C
ATOM   4846  CZ  TYR B  51      -6.298  42.676  12.878  1.00 15.03           C
ATOM   4847  OH  TYR B  51      -7.433  41.858  12.882  1.00 12.77           O
ATOM   4848  H   TYR B  51      -4.864  47.282  13.344  1.00 14.20           H
ATOM   4849  HA  TYR B  51      -2.270  47.166  12.739  1.00 14.89           H
ATOM   4850  HB2 TYR B  51      -2.193  44.860  12.406  1.00 15.51           H
ATOM   4851  HB3 TYR B  51      -2.493  45.170  13.933  1.00 15.51           H
ATOM   4852  HD1 TYR B  51      -3.790  43.639  11.102  1.00 14.58           H
ATOM   4853  HD2 TYR B  51      -4.736  44.737  14.806  1.00 15.80           H
ATOM   4854  HE1 TYR B  51      -5.643  42.264  11.019  1.00 15.14           H
ATOM   4855  HE2 TYR B  51      -6.577  43.377  14.740  1.00 13.73           H
ATOM   4856  HH  TYR B  51      -7.506  41.465  12.143  1.00 15.33           H
ATOM   4857  N   GLU B  52      -2.677  46.653  10.355  1.00 11.80           N
ATOM   4858  CA  GLU B  52      -2.948  46.525   8.942  1.00 13.05           C
ATOM   4859  C   GLU B  52      -2.237  45.291   8.411  1.00 13.46           C
ATOM   4860  O   GLU B  52      -1.015  45.168   8.536  1.00 14.10           O
ATOM   4861  CB  GLU B  52      -2.484  47.771   8.176  1.00 14.36           C
ATOM   4862  CG  GLU B  52      -2.864  47.625   6.729  1.00 17.03           C
ATOM   4863  CD  GLU B  52      -2.247  48.653   5.793  1.00 25.90           C
ATOM   4864  OE1 GLU B  52      -1.131  49.117   6.085  1.00 22.40           O
ATOM   4865  OE2 GLU B  52      -2.868  48.934   4.738  1.00 27.70           O1-
ATOM   4866  H   GLU B  52      -1.838  46.632  10.543  1.00 14.16           H
ATOM   4867  HA  GLU B  52      -3.901  46.416   8.804  1.00 15.66           H
ATOM   4868  HB2 GLU B  52      -2.922  48.559   8.535  1.00 17.24           H
ATOM   4869  HB3 GLU B  52      -1.520  47.855   8.238  1.00 17.24           H
ATOM   4870  HG2 GLU B  52      -2.584  46.747   6.424  1.00 20.44           H
ATOM   4871  HG3 GLU B  52      -3.828  47.702   6.654  1.00 20.44           H
ATOM   4872  N   ILE B  53      -2.996  44.418   7.763  1.00 13.84           N
ATOM   4873  CA  ILE B  53      -2.462  43.219   7.113  1.00 10.23           C
ATOM   4874  C   ILE B  53      -1.828  43.602   5.779  1.00 14.90           C
ATOM   4875  O   ILE B  53      -2.428  44.327   4.978  1.00 16.71           O
ATOM   4876  CB  ILE B  53      -3.592  42.198   6.915  1.00  8.95           C
ATOM   4877  CG1 ILE B  53      -4.112  41.667   8.255  1.00  8.76           C
ATOM   4878  CG2 ILE B  53      -3.166  41.050   6.003  1.00 13.43           C
ATOM   4879  CD1 ILE B  53      -5.464  40.975   8.093  1.00 14.83           C
ATOM   4880  H   ILE B  53      -3.849  44.497   7.681  1.00 16.61           H
ATOM   4881  HA  ILE B  53      -1.780  42.820   7.677  1.00 12.27           H
ATOM   4882  HB  ILE B  53      -4.327  42.659   6.480  1.00 10.74           H
ATOM   4883 HG12 ILE B  53      -3.480  41.022   8.610  1.00 10.51           H
ATOM   4884 HG13 ILE B  53      -4.220  42.406   8.873  1.00 10.51           H
ATOM   4885 HG21 ILE B  53      -3.908  40.432   5.906  1.00 16.11           H
ATOM   4886 HG22 ILE B  53      -2.920  41.410   5.137  1.00 16.11           H
ATOM   4887 HG23 ILE B  53      -2.407  40.596   6.401  1.00 16.11           H
[truncated: 356,656 more chars]
