# Supplementary material for: High-throughput quantum-mechanics/molecular-mechanics (ONIOM) macromolecular crystallographic refinement with PHENIX/DivCon: the impact of mixed Hamiltonian methods on ligand and protein structure
Source: Acta Crystallogr D Struct Biol. 2018 Oct 29;74(Pt 11):1063–77. doi: 10.1107/S2059798318012913 (PMC6213575; doi:10.1107/S2059798318012913)
Supplement: Supplementary file 4 [file d-74-01063-sup4.gz › results_PHENIX/1TZ8-H_refine_001.pdb]

REMARK Date 2017-02-18 Time 19:10:30 EST -0500 (1487463030.03 s)
REMARK PHENIX refinement
REMARK 
REMARK ****************** INPUT FILES AND LABELS ******************************
REMARK Reflections:
REMARK   file name      : 1TZ8.mtz
REMARK   labels         : ['I-obs,SIGI-obs']
REMARK R-free flags:
REMARK   file name      : 1TZ8.mtz
REMARK   label          : R-free-flags
REMARK   test_flag_value: 0
REMARK Model file name(s): 
REMARK   /scratch/oleg/2714152.gondor.quantumbioinc.com/1TZ8-H.pdb
REMARK 
REMARK ******************** REFINEMENT SUMMARY: QUICK FACTS *******************
REMARK Start: r_work = 0.1967 r_free = 0.2171 bonds = 0.012 angles = 1.492
REMARK Final: r_work = 0.1812 r_free = 0.2080 bonds = 0.011 angles = 0.999
REMARK ************************************************************************
REMARK 
REMARK ****************** REFINEMENT STATISTICS STEP BY STEP ******************
REMARK leading digit, like 1_, means number of macro-cycle                     
REMARK 0    : statistics at the very beginning when nothing is done yet        
REMARK 1_bss: bulk solvent correction and/or (anisotropic) scaling             
REMARK 1_xyz: refinement of coordinates                                        
REMARK 1_adp: refinement of ADPs (Atomic Displacement Parameters)              
REMARK 1_occ: refinement of occupancies                                        
REMARK ------------------------------------------------------------------------
REMARK  stage       r-work r-free bonds angles b_min b_max b_ave n_water shift
REMARK       0    : 0.3230 0.3155 0.012  1.49  11.1  61.0  27.1 966      0.000
REMARK       1_bss: 0.1967 0.2171 0.012  1.49  10.5  60.4  26.6 966      0.000
REMARK 1_settarget: 0.1967 0.2171 0.012  1.49  10.5  60.4  26.6 966      0.000
REMARK       1_nqh: 0.1967 0.2170 0.012  1.49  10.5  60.4  26.6 966      0.002
REMARK    1_weight: 0.1967 0.2170 0.012  1.49  10.5  60.4  26.6 966      0.002
REMARK    1_checkH: 0.1969 0.2173 0.012  1.49  10.5  60.4  26.6 966      0.363
REMARK    1_xyzrec: 0.1923 0.2176 0.013  1.05  10.5  60.4  26.6 966      0.445
REMARK    1_checkH: 0.1923 0.2175 0.013  1.05  10.5  60.4  26.6 966      0.445
REMARK   1_regHxyz: 0.1927 0.2175 0.013  1.05  10.5  60.4  26.6 966      0.452
REMARK       1_adp: 0.1840 0.2135 0.013  1.05  10.4  62.7  27.1 966      0.452
REMARK   1_regHadp: 0.1836 0.2126 0.013  1.05  10.4  62.7  27.1 966      0.452
REMARK       1_occ: 0.1836 0.2129 0.013  1.05  10.4  62.7  27.1 966      0.452
REMARK       2_bss: 0.1835 0.2137 0.013  1.05  10.3  62.6  27.0 966      0.452
REMARK 2_settarget: 0.1835 0.2137 0.013  1.05  10.3  62.6  27.0 966      0.452
REMARK 2_updatecdl: 0.1835 0.2137 0.013  1.05  10.3  62.6  27.0 966      0.452
REMARK       2_nqh: 0.1835 0.2135 0.013  1.05  10.3  62.6  27.0 966      0.456
REMARK    2_weight: 0.1835 0.2135 0.013  1.05  10.3  62.6  27.0 966      0.456
REMARK    2_checkH: 0.1835 0.2136 0.013  1.05  10.3  62.6  27.0 966      0.456
REMARK    2_xyzrec: 0.1831 0.2095 0.010  0.98  10.3  62.6  27.0 966      0.454
REMARK    2_checkH: 0.1831 0.2095 0.010  0.98  10.3  62.6  27.0 966      0.453
REMARK   2_regHxyz: 0.1834 0.2096 0.010  0.98  10.3  62.6  27.0 966      0.454
REMARK       2_adp: 0.1823 0.2087 0.010  0.98   9.7  65.6  27.2 966      0.454
REMARK   2_regHadp: 0.1826 0.2089 0.010  0.98   9.7  65.6  27.2 966      0.454
REMARK       2_occ: 0.1826 0.2089 0.010  0.98   9.7  65.6  27.2 966      0.454
REMARK       3_bss: 0.1825 0.2087 0.010  0.98   9.6  65.5  27.2 966      0.454
REMARK 3_settarget: 0.1825 0.2087 0.010  0.98   9.6  65.5  27.2 966      0.454
REMARK 3_updatecdl: 0.1825 0.2087 0.010  0.99   9.6  65.5  27.2 966      0.454
REMARK       3_nqh: 0.1825 0.2087 0.010  0.99   9.6  65.5  27.2 966      0.454
REMARK    3_weight: 0.1825 0.2087 0.010  0.99   9.6  65.5  27.2 966      0.454
REMARK    3_checkH: 0.1825 0.2087 0.010  0.99   9.6  65.5  27.2 966      0.454
REMARK    3_xyzrec: 0.1810 0.2076 0.011  1.00   9.6  65.5  27.2 966      0.461
REMARK    3_checkH: 0.1809 0.2076 0.011  1.00   9.6  65.5  27.2 966      0.461
REMARK   3_regHxyz: 0.1812 0.2076 0.011  1.00   9.6  65.5  27.2 966      0.461
REMARK       3_adp: 0.1812 0.2076 0.011  1.00   9.6  65.5  27.2 966      0.461
REMARK   3_regHadp: 0.1812 0.2076 0.011  1.00   9.6  65.5  27.2 966      0.461
REMARK       3_occ: 0.1812 0.2076 0.011  1.00   9.6  65.5  27.2 966      0.461
REMARK         end: 0.1812 0.2080 0.011  1.00   9.6  65.5  27.1 966      0.461
REMARK ------------------------------------------------------------------------
REMARK MODEL CONTENT.
REMARK  ELEMENT        ATOM RECORD COUNT   OCCUPANCY SUM
REMARK        C                     2299         2280.28
REMARK        H                     4048         4020.92
REMARK        O                      935          929.69
REMARK        N                      553          553.00
REMARK        S                        6            5.78
REMARK      O1-                       37           37.00
REMARK    TOTAL                     7878         7826.66
REMARK -----------------------------------------------------------------------
REMARK r_free_flags.md5.hexdigest 3074fb3894db88ddb43d6d9ededf1342
REMARK 
REMARK ****************** INITIAL LIGAND STATISTICS  *******************
REMARK  LIGAND/STRAIN ENERGY/MOESCORE/ZDD: DES_B_128 /16.54/1471.55/4.9
REMARK  LIGAND/STRAIN ENERGY/MOESCORE/ZDD: DES_C_129 /8.74/-4.02453/6.9
REMARK  LIGAND/STRAIN ENERGY/MOESCORE/ZDD: DES_D_128 /16.36/2442.04/2.1
REMARK ----------------------------------------------------------------- 
REMARK 
REMARK IF THIS FILE IS FOR PDB DEPOSITION: REMOVE ALL FROM THIS LINE UP.
REMARK   3
REMARK   3 REFINEMENT.
REMARK   3   PROGRAM     : PHENIX (1.11.1_2575: ???)
REMARK   3   AUTHORS     : Adams,Afonine,Bunkoczi,Burnley,Chen,Dar,Davis,
REMARK   3               : Draizen,Echols,Gildea,Gros,Grosse-Kunstleve,Headd,
REMARK   3               : Hintze,Hung,Ioerger,Liebschner,McCoy,McKee,Moriarty,
REMARK   3               : Oeffner,Poon,Read,Richardson,Richardson,Sacchettini,
REMARK   3               : Sauter,Sobolev,Storoni,Terwilliger,Williams,Zwart
REMARK   3
REMARK   3  REFINEMENT TARGET : ML
REMARK   3  
REMARK   3  DATA USED IN REFINEMENT.
REMARK   3   RESOLUTION RANGE HIGH (ANGSTROMS) : 1.850   
REMARK   3   RESOLUTION RANGE LOW  (ANGSTROMS) : 41.372  
REMARK   3   MIN(FOBS/SIGMA_FOBS)              : 1.36  
REMARK   3   COMPLETENESS FOR RANGE        (%) : 99.21 
REMARK   3   NUMBER OF REFLECTIONS             : 46564     
REMARK   3   NUMBER OF REFLECTIONS (NON-ANOMALOUS) : 46564     
REMARK   3  
REMARK   3  FIT TO DATA USED IN REFINEMENT.
REMARK   3   R VALUE     (WORKING + TEST SET) : 0.1826
REMARK   3   R VALUE            (WORKING SET) : 0.1812
REMARK   3   FREE R VALUE                     : 0.2080
REMARK   3   FREE R VALUE TEST SET SIZE   (%) : 5.05  
REMARK   3   FREE R VALUE TEST SET COUNT      : 2353      
REMARK   3  
REMARK   3  FIT TO DATA USED IN REFINEMENT (IN BINS).
REMARK   3   BIN  RESOLUTION RANGE  COMPL.    NWORK NFREE   RWORK  RFREE  CCWORK CCFREE
REMARK   3     1 41.3819 -  4.7546    0.99     2652   148  0.1855 0.1851   0.921  0.922
REMARK   3     2  4.7546 -  3.7747    1.00     2618   156  0.1469 0.1549   0.944  0.920
REMARK   3     3  3.7747 -  3.2978    1.00     2598   172  0.1615 0.1772   0.932  0.899
REMARK   3     4  3.2978 -  2.9964    1.00     2633   116  0.1837 0.2022   0.916  0.899
REMARK   3     5  2.9964 -  2.7817    1.00     2591   158  0.1877 0.2303   0.911  0.865
REMARK   3     6  2.7817 -  2.6177    1.00     2634   138  0.1898 0.2477   0.905  0.831
REMARK   3     7  2.6177 -  2.4866    0.99     2598   128  0.1930 0.2274   0.910  0.868
REMARK   3     8  2.4866 -  2.3784    0.99     2617   131  0.1947 0.2461   0.903  0.851
REMARK   3     9  2.3784 -  2.2868    0.99     2618   132  0.1969 0.2958   0.907  0.817
REMARK   3    10  2.2868 -  2.2079    0.99     2559   145  0.1804 0.2288   0.923  0.892
REMARK   3    11  2.2079 -  2.1389    0.99     2643   119  0.1895 0.2564   0.914  0.860
REMARK   3    12  2.1389 -  2.0777    0.99     2586   143  0.1889 0.1876   0.913  0.903
REMARK   3    13  2.0777 -  2.0230    0.99     2587   128  0.1875 0.2096   0.917  0.896
REMARK   3    14  2.0230 -  1.9737    0.99     2587   124  0.1920 0.2486   0.917  0.831
REMARK   3    15  1.9737 -  1.9288    0.99     2566   166  0.2030 0.2245   0.905  0.852
REMARK   3    16  1.9288 -  1.8878    0.99     2594   121  0.2037 0.2596   0.908  0.834
REMARK   3    17  1.8878 -  1.8500    0.98     2530   128  0.2361 0.2877   0.883  0.794
REMARK   3  
REMARK   3  BULK SOLVENT MODELLING.
REMARK   3   METHOD USED        : FLAT BULK SOLVENT MODEL
REMARK   3   SOLVENT RADIUS     : 1.11    
REMARK   3   SHRINKAGE RADIUS   : 0.90    
REMARK   3   GRID STEP FACTOR   : 4.00    
REMARK   3  
REMARK   3  ERROR ESTIMATES.
REMARK   3   COORDINATE ERROR (MAXIMUM-LIKELIHOOD BASED)     : 0.19    
REMARK   3   PHASE ERROR (DEGREES, MAXIMUM-LIKELIHOOD BASED) : 23.35   
REMARK   3  
REMARK   3  STRUCTURE FACTORS CALCULATION ALGORITHM : FFT
REMARK   3  
REMARK   3  RESTRAINTS LIBRARY
REMARK   3    GEOSTD + MON.LIB. + CDL v1.2
REMARK   3  
REMARK   3  DEVIATIONS FROM IDEAL VALUES.
REMARK   3                 RMSD     MAX  COUNT
REMARK   3   BOND      :  0.011   0.102   3599
REMARK   3   ANGLE     :  0.999   6.894   4904
REMARK   3   CHIRALITY :  0.064   0.195    557
REMARK   3   PLANARITY :  0.008   0.060    609
REMARK   3   DIHEDRAL  :  9.864  61.204   2054
REMARK   3   MIN NONBONDED DISTANCE : 2.221 
REMARK   3  
REMARK   3  MOLPROBITY STATISTICS.
REMARK   3   ALL-ATOM CLASHSCORE : 3.21
REMARK   3   RAMACHANDRAN PLOT:
REMARK   3     OUTLIERS : 0.00  %
REMARK   3     ALLOWED  : 1.77  %
REMARK   3     FAVORED  : 98.23 %
REMARK   3   ROTAMER OUTLIERS : 1.51 %
REMARK   3   CBETA DEVIATIONS : 0
REMARK   3   PEPTIDE PLANE:
REMARK   3     CIS-PROLINE     : 0
REMARK   3     CIS-GENERAL     : 0
REMARK   3     TWISTED PROLINE : 0
REMARK   3     TWISTED GENERAL : 0
REMARK   3  
REMARK   3  ATOMIC DISPLACEMENT PARAMETERS.
REMARK   3   WILSON B : 20.00
REMARK   3   RMS(B_ISO_OR_EQUIVALENT_BONDED) : 4.29
REMARK   3   ATOMS          NUMBER OF ATOMS
REMARK   3                    ISO.  ANISO. 
REMARK   3    ALL         :   7878       0
REMARK   3    ALL (NO H)  :   3830       0
REMARK   3    SOLVENT     :    322       0
REMARK   3    NON-SOLVENT :   3508       0
REMARK   3    HYDROGENS   :   4048       0
REMARK   3
HELIX    1   1 THR A   75  ALA A   81  1               Generated by MOE    7
HELIX    2   2 THR B   75  ALA B   81  1               Generated by MOE    7
HELIX    3   3 THR C   75  ALA C   81  1               Generated by MOE    7
HELIX    4   4 THR D   75  ALA D   81  1               Generated by MOE    7
SHEET    1       LEU A  12  ASP A  18                  Generated by MOE
SHEET    2       SER A  23  PRO A  24                  Generated by MOE
SHEET    3       ALA A  29  LYS A  35                  Generated by MOE
SHEET    4       TRP A  41  LYS A  48                  Generated by MOE
SHEET    5       GLU A  54  LEU A  55                  Generated by MOE
SHEET    6       GLY A  67  ILE A  73                  Generated by MOE
SHEET    7       ALA A  91  ALA A  97                  Generated by MOE
SHEET    8       ARG A 104  ARG A 104                  Generated by MOE
SHEET    9       TYR A 105  LEU A 111                  Generated by MOE
SHEET   10       SER A 112  SER A 112                  Generated by MOE
SHEET   11       SER A 115  THR A 123                  Generated by MOE
SHEET   12       LEU B  12  ASP B  18                  Generated by MOE
SHEET   13       SER B  23  PRO B  24                  Generated by MOE
SHEET   14       ALA B  29  LYS B  35                  Generated by MOE
SHEET   15       TRP B  41  LYS B  48                  Generated by MOE
SHEET   16       GLU B  54  LEU B  55                  Generated by MOE
SHEET   17       GLY B  67  ILE B  73                  Generated by MOE
SHEET   18       ALA B  91  ALA B  97                  Generated by MOE
SHEET   19       ARG B 104  ARG B 104                  Generated by MOE
SHEET   20       TYR B 105  LEU B 111                  Generated by MOE
SHEET   21       SER B 112  SER B 112                  Generated by MOE
SHEET   22       SER B 115  THR B 123                  Generated by MOE
SHEET   23       LEU C  12  ASP C  18                  Generated by MOE
SHEET   24       SER C  23  PRO C  24                  Generated by MOE
SHEET   25       ALA C  29  LYS C  35                  Generated by MOE
SHEET   26       TRP C  41  LYS C  48                  Generated by MOE
SHEET   27       GLU C  54  LEU C  55                  Generated by MOE
SHEET   28       GLY C  67  ILE C  73                  Generated by MOE
SHEET   29       ALA C  91  ALA C  97                  Generated by MOE
SHEET   30       ARG C 104  ARG C 104                  Generated by MOE
SHEET   31       TYR C 105  LEU C 111                  Generated by MOE
SHEET   32       SER C 112  SER C 112                  Generated by MOE
SHEET   33       SER C 115  THR C 123                  Generated by MOE
SHEET   34       LEU D  12  ASP D  18                  Generated by MOE
SHEET   35       SER D  23  PRO D  24                  Generated by MOE
SHEET   36       ALA D  29  LYS D  35                  Generated by MOE
SHEET   37       TRP D  41  LYS D  48                  Generated by MOE
SHEET   38       GLU D  54  LEU D  55                  Generated by MOE
SHEET   39       GLY D  67  ILE D  73                  Generated by MOE
SHEET   40       ALA D  91  ALA D  97                  Generated by MOE
SHEET   41       ARG D 104  ARG D 104                  Generated by MOE
SHEET   42       TYR D 105  LEU D 111                  Generated by MOE
SHEET   43       SER D 112  SER D 112                  Generated by MOE
SHEET   44       SER D 115  THR D 123                  Generated by MOE
CRYST1   74.271   96.961   81.717  90.00 107.94  90.00 C 1 2 1
SCALE1      0.013464  0.000000  0.004359        0.00000
SCALE2      0.000000  0.010313  0.000000        0.00000
SCALE3      0.000000  0.000000  0.012863        0.00000
ATOM      1  CA  CYS A  10       2.432  48.972  32.973  1.00 47.29           C
ATOM      2  C   CYS A  10       3.032  49.344  34.339  1.00 44.26           C
ATOM      3  O   CYS A  10       3.246  50.511  34.645  1.00 48.60           O
ATOM      4  CB  CYS A  10       2.813  49.990  31.886  1.00 53.71           C
ATOM      5  SG  CYS A  10       4.446  49.738  31.098  0.78 54.40           S1-
ATOM      6  HB2 CYS A  10       2.816  50.875  32.284  1.00 64.45           H
ATOM      7  HB3 CYS A  10       2.144  49.954  31.185  1.00 64.45           H
ATOM      8  N   PRO A  11       3.291  48.329  35.166  1.00 44.61           N
ATOM      9  CA  PRO A  11       3.897  48.566  36.479  1.00 39.96           C
ATOM     10  C   PRO A  11       5.416  48.619  36.491  1.00 36.67           C
ATOM     11  O   PRO A  11       5.994  48.836  37.568  1.00 33.07           O
ATOM     12  CB  PRO A  11       3.418  47.349  37.279  1.00 42.99           C
ATOM     13  CG  PRO A  11       3.405  46.265  36.275  1.00 37.77           C
ATOM     14  CD  PRO A  11       2.930  46.908  34.990  1.00 40.37           C
ATOM     15  HA  PRO A  11       3.540  49.375  36.876  1.00 47.95           H
ATOM     16  HB2 PRO A  11       4.045  47.154  37.994  1.00 51.60           H
ATOM     17  HB3 PRO A  11       2.528  47.511  37.629  1.00 51.60           H
ATOM     18  HG2 PRO A  11       4.301  45.909  36.168  1.00 45.33           H
ATOM     19  HG3 PRO A  11       2.791  45.569  36.556  1.00 45.33           H
ATOM     20  HD2 PRO A  11       3.400  46.531  34.229  1.00 48.45           H
ATOM     21  HD3 PRO A  11       1.969  46.812  34.898  1.00 48.45           H
ATOM     22  N   LEU A  12       6.076  48.367  35.364  1.00 30.94           N
ATOM     23  CA  LEU A  12       7.531  48.423  35.265  1.00 26.98           C
ATOM     24  C   LEU A  12       7.884  49.192  34.001  1.00 29.54           C
ATOM     25  O   LEU A  12       7.573  48.736  32.898  1.00 30.12           O
ATOM     26  CB  LEU A  12       8.160  47.035  35.234  1.00 32.82           C
ATOM     27  CG  LEU A  12       9.674  47.032  35.178  1.00 28.21           C
ATOM     28  CD1 LEU A  12      10.290  47.908  36.331  1.00 32.86           C
ATOM     29  CD2 LEU A  12      10.196  45.623  35.258  1.00 30.45           C
ATOM     30  H   LEU A  12       5.691  48.155  34.624  1.00 37.14           H
ATOM     31  HA  LEU A  12       7.889  48.905  36.027  1.00 32.38           H
ATOM     32  HB2 LEU A  12       7.894  46.556  36.034  1.00 39.40           H
ATOM     33  HB3 LEU A  12       7.836  46.566  34.449  1.00 39.40           H
ATOM     34  HG  LEU A  12       9.959  47.409  34.331  1.00 33.85           H
ATOM     35 HD11 LEU A  12      11.257  47.882  36.264  1.00 39.43           H
ATOM     36 HD12 LEU A  12       9.975  48.820  36.237  1.00 39.43           H
ATOM     37 HD13 LEU A  12      10.008  47.547  37.186  1.00 39.43           H
ATOM     38 HD21 LEU A  12      11.165  45.644  35.221  1.00 36.54           H
ATOM     39 HD22 LEU A  12       9.905  45.226  36.094  1.00 36.54           H
ATOM     40 HD23 LEU A  12       9.847  45.115  34.510  1.00 36.54           H
ATOM     41  N   MET A  13       8.516  50.363  34.165  1.00 24.07           N
ATOM     42  CA  MET A  13       8.924  51.209  33.058  1.00 28.29           C
ATOM     43  C   MET A  13      10.390  51.570  33.216  1.00 23.42           C
ATOM     44  O   MET A  13      10.852  51.869  34.325  1.00 23.79           O
ATOM     45  CB  MET A  13       8.075  52.468  32.993  1.00 27.45           C
ATOM     46  CG  MET A  13       8.009  53.077  31.604  1.00 42.69           C
ATOM     47  SD  MET A  13       9.342  54.250  31.308  1.00 48.27           S
ATOM     48  CE  MET A  13       8.624  55.709  32.042  1.00 44.38           C
ATOM     49  H   MET A  13       8.721  50.689  34.934  1.00 28.89           H
ATOM     50  HA  MET A  13       8.805  50.723  32.227  1.00 33.96           H
ATOM     51  HB2 MET A  13       7.171  52.252  33.268  1.00 32.95           H
ATOM     52  HB3 MET A  13       8.452  53.132  33.592  1.00 32.95           H
ATOM     53  HG2 MET A  13       8.077  52.369  30.944  1.00 51.23           H
ATOM     54  HG3 MET A  13       7.166  53.546  31.503  1.00 51.23           H
ATOM     55  HE1 MET A  13       9.249  56.445  31.955  1.00 53.26           H
ATOM     56  HE2 MET A  13       7.797  55.919  31.582  1.00 53.26           H
ATOM     57  HE3 MET A  13       8.446  55.535  32.980  1.00 53.26           H
ATOM     58  N   VAL A  14      11.124  51.500  32.115  1.00 20.55           N
ATOM     59  CA  VAL A  14      12.554  51.774  32.106  1.00 22.40           C
ATOM     60  C   VAL A  14      12.809  52.889  31.109  1.00 23.81           C
ATOM     61  O   VAL A  14      12.277  52.872  29.997  1.00 21.43           O
ATOM     62  CB  VAL A  14      13.372  50.523  31.772  1.00 21.26           C
ATOM     63  CG1 VAL A  14      14.875  50.857  31.672  1.00 21.97           C
ATOM     64  CG2 VAL A  14      13.124  49.463  32.779  1.00 27.06           C
ATOM     65  H   VAL A  14      10.809  51.291  31.343  1.00 24.67           H
ATOM     66  HA  VAL A  14      12.824  52.086  32.984  1.00 26.88           H
ATOM     67  HB  VAL A  14      13.086  50.184  30.909  1.00 25.52           H
ATOM     68 HG11 VAL A  14      15.365  50.048  31.460  1.00 26.37           H
ATOM     69 HG12 VAL A  14      15.005  51.516  30.972  1.00 26.37           H
ATOM     70 HG13 VAL A  14      15.176  51.214  32.522  1.00 26.37           H
ATOM     71 HG21 VAL A  14      13.650  48.681  32.550  1.00 32.48           H
ATOM     72 HG22 VAL A  14      13.384  49.792  33.654  1.00 32.48           H
ATOM     73 HG23 VAL A  14      12.180  49.240  32.776  1.00 32.48           H
ATOM     74  N   LYS A  15      13.603  53.868  31.517  1.00 19.29           N
ATOM     75  CA  LYS A  15      13.872  55.037  30.694  1.00 19.55           C
ATOM     76  C   LYS A  15      15.370  55.295  30.676  1.00 17.14           C
ATOM     77  O   LYS A  15      16.002  55.357  31.733  1.00 19.11           O
ATOM     78  CB  LYS A  15      13.110  56.250  31.240  1.00 21.91           C
ATOM     79  CG  LYS A  15      13.440  57.537  30.577  1.00 36.04           C
ATOM     80  CD  LYS A  15      12.216  58.440  30.490  1.00 42.32           C
ATOM     81  CE  LYS A  15      12.424  59.529  29.437  1.00 43.76           C
ATOM     82  NZ  LYS A  15      11.160  60.240  29.136  1.00 46.96           N1+
ATOM     83  H   LYS A  15      14.003  53.879  32.279  1.00 23.15           H
ATOM     84  HA  LYS A  15      13.577  54.869  29.785  1.00 23.47           H
ATOM     85  HB2 LYS A  15      12.160  56.095  31.125  1.00 26.30           H
ATOM     86  HB3 LYS A  15      13.314  56.345  32.183  1.00 26.30           H
ATOM     87  HG2 LYS A  15      14.123  57.996  31.090  1.00 43.25           H
ATOM     88  HG3 LYS A  15      13.755  57.362  29.676  1.00 43.25           H
ATOM     89  HD2 LYS A  15      11.443  57.913  30.237  1.00 50.79           H
ATOM     90  HD3 LYS A  15      12.069  58.868  31.348  1.00 50.79           H
ATOM     91  HE2 LYS A  15      13.066  60.176  29.769  1.00 52.52           H
ATOM     92  HE3 LYS A  15      12.748  59.124  28.618  1.00 52.52           H
ATOM     93  HZ1 LYS A  15      11.304  60.868  28.522  1.00 56.35           H
ATOM     94  HZ2 LYS A  15      10.554  59.666  28.826  1.00 56.35           H
ATOM     95  HZ3 LYS A  15      10.844  60.624  29.874  1.00 56.35           H
ATOM     96  N   VAL A  16      15.931  55.499  29.495  1.00 15.51           N
ATOM     97  CA  VAL A  16      17.376  55.575  29.341  1.00 15.65           C
ATOM     98  C   VAL A  16      17.730  56.822  28.534  1.00 17.87           C
ATOM     99  O   VAL A  16      17.260  56.987  27.395  1.00 17.49           O
ATOM    100  CB  VAL A  16      17.914  54.306  28.678  1.00 15.49           C
ATOM    101  CG1 VAL A  16      19.441  54.316  28.609  1.00 19.09           C
ATOM    102  CG2 VAL A  16      17.410  53.025  29.424  1.00 19.30           C
ATOM    103  H   VAL A  16      15.494  55.596  28.760  1.00 18.62           H
ATOM    104  HA  VAL A  16      17.785  55.656  30.217  1.00 18.78           H
ATOM    105  HB  VAL A  16      17.580  54.267  27.768  1.00 18.60           H
ATOM    106 HG11 VAL A  16      19.742  53.498  28.184  1.00 22.91           H
ATOM    107 HG12 VAL A  16      19.728  55.084  28.091  1.00 22.91           H
ATOM    108 HG13 VAL A  16      19.796  54.372  29.510  1.00 22.91           H
ATOM    109 HG21 VAL A  16      17.768  52.240  28.981  1.00 23.16           H
ATOM    110 HG22 VAL A  16      17.716  53.055  30.344  1.00 23.16           H
ATOM    111 HG23 VAL A  16      16.440  53.007  29.399  1.00 23.16           H
ATOM    112  N   LEU A  17      18.575  57.683  29.115  1.00 16.09           N
ATOM    113  CA  LEU A  17      19.049  58.908  28.470  1.00 13.00           C
ATOM    114  C   LEU A  17      20.566  58.882  28.280  1.00 14.86           C
ATOM    115  O   LEU A  17      21.315  58.242  29.037  1.00 14.04           O
ATOM    116  CB  LEU A  17      18.638  60.127  29.268  1.00 13.73           C
ATOM    117  CG  LEU A  17      17.109  60.360  29.300  1.00 20.76           C
ATOM    118  CD1 LEU A  17      16.734  61.524  30.120  1.00 36.44           C
ATOM    119  CD2 LEU A  17      16.575  60.625  27.897  1.00 20.82           C
ATOM    120  H   LEU A  17      18.895  57.573  29.905  1.00 19.31           H
ATOM    121  HA  LEU A  17      18.641  58.977  27.592  1.00 15.61           H
ATOM    122  HB2 LEU A  17      18.942  60.019  30.182  1.00 16.48           H
ATOM    123  HB3 LEU A  17      19.050  60.912  28.874  1.00 16.48           H
ATOM    124  HG  LEU A  17      16.666  59.574  29.657  1.00 24.92           H
ATOM    125 HD11 LEU A  17      15.769  61.623  30.105  1.00 43.74           H
ATOM    126 HD12 LEU A  17      17.038  61.380  31.030  1.00 43.74           H
ATOM    127 HD13 LEU A  17      17.154  62.317  29.752  1.00 43.74           H
ATOM    128 HD21 LEU A  17      15.616  60.767  27.946  1.00 24.99           H
ATOM    129 HD22 LEU A  17      17.009  61.415  27.539  1.00 24.99           H
ATOM    130 HD23 LEU A  17      16.767  59.857  27.337  1.00 24.99           H
ATOM    131  N   ASP A  18      21.011  59.614  27.255  1.00 11.38           N
ATOM    132  CA  ASP A  18      22.394  59.709  26.840  1.00 13.83           C
ATOM    133  C   ASP A  18      22.888  61.095  27.251  1.00 14.33           C
ATOM    134  O   ASP A  18      22.402  62.116  26.723  1.00 12.87           O
ATOM    135  CB  ASP A  18      22.474  59.480  25.323  1.00 16.72           C
ATOM    136  CG  ASP A  18      23.862  59.659  24.747  1.00 17.84           C
ATOM    137  OD1 ASP A  18      24.689  60.389  25.318  1.00 13.59           O
ATOM    138  OD2 ASP A  18      24.127  59.035  23.683  1.00 18.66           O1-
ATOM    139  H   ASP A  18      20.489  60.088  26.764  1.00 13.66           H
ATOM    140  HA  ASP A  18      22.925  59.035  27.292  1.00 16.60           H
ATOM    141  HB2 ASP A  18      22.188  58.575  25.128  1.00 20.07           H
ATOM    142  HB3 ASP A  18      21.887  60.113  24.881  1.00 20.07           H
ATOM    143  N   ALA A  19      23.827  61.121  28.212  1.00 14.38           N
ATOM    144  CA  ALA A  19      24.369  62.351  28.814  1.00 11.13           C
ATOM    145  C   ALA A  19      25.402  63.034  27.933  1.00 17.24           C
ATOM    146  O   ALA A  19      25.740  64.207  28.180  1.00 15.71           O
ATOM    147  CB  ALA A  19      25.017  62.043  30.151  1.00 12.10           C
ATOM    148  H   ALA A  19      24.177  60.408  28.543  1.00 17.26           H
ATOM    149  HA  ALA A  19      23.644  62.976  28.967  1.00 13.36           H
ATOM    150  HB1 ALA A  19      25.367  62.865  30.529  1.00 14.53           H
ATOM    151  HB2 ALA A  19      24.350  61.663  30.744  1.00 14.53           H
ATOM    152  HB3 ALA A  19      25.738  61.408  30.013  1.00 14.53           H
ATOM    153  N   VAL A  20      25.935  62.299  26.955  1.00 14.18           N
ATOM    154  CA  VAL A  20      26.928  62.828  26.026  1.00 15.18           C
ATOM    155  C   VAL A  20      26.257  63.596  24.886  1.00 14.47           C
ATOM    156  O   VAL A  20      26.731  64.660  24.485  1.00 19.14           O
ATOM    157  CB  VAL A  20      27.795  61.677  25.488  1.00 15.93           C
ATOM    158  CG1 VAL A  20      28.744  62.145  24.395  1.00 21.59           C
ATOM    159  CG2 VAL A  20      28.592  61.029  26.605  1.00 19.72           C
ATOM    160  H   VAL A  20      25.731  61.476  26.809  1.00 17.02           H
ATOM    161  HA  VAL A  20      27.509  63.443  26.500  1.00 18.23           H
ATOM    162  HB  VAL A  20      27.214  61.000  25.107  1.00 19.12           H
ATOM    163 HG11 VAL A  20      29.268  61.389  24.088  1.00 25.92           H
ATOM    164 HG12 VAL A  20      28.225  62.509  23.661  1.00 25.92           H
ATOM    165 HG13 VAL A  20      29.330  62.828  24.758  1.00 25.92           H
ATOM    166 HG21 VAL A  20      29.126  60.309  26.234  1.00 23.68           H
ATOM    167 HG22 VAL A  20      29.169  61.696  27.008  1.00 23.68           H
ATOM    168 HG23 VAL A  20      27.978  60.678  27.268  1.00 23.68           H
ATOM    169  N   ARG A  21      25.176  63.057  24.341  1.00 18.47           N
ATOM    170  CA  ARG A  21      24.517  63.641  23.180  1.00 19.44           C
ATOM    171  C   ARG A  21      23.276  64.441  23.539  1.00 17.59           C
ATOM    172  O   ARG A  21      22.769  65.183  22.688  1.00 15.72           O
ATOM    173  CB  ARG A  21      24.168  62.525  22.194  1.00 18.82           C
ATOM    174  CG  ARG A  21      25.415  61.740  21.805  1.00 16.93           C
ATOM    175  CD  ARG A  21      25.205  60.808  20.585  1.00 19.99           C
ATOM    176  NE  ARG A  21      24.213  59.780  20.853  1.00 16.79           N
ATOM    177  CZ  ARG A  21      23.503  59.159  19.926  1.00 21.38           C
ATOM    178  NH1 ARG A  21      23.653  59.488  18.652  1.00 22.15           N
ATOM    179  NH2 ARG A  21      22.615  58.244  20.287  1.00 21.19           N1+
ATOM    180  H   ARG A  21      24.798  62.341  24.630  1.00 22.17           H
ATOM    181  HA  ARG A  21      25.137  64.242  22.739  1.00 23.33           H
ATOM    182  HB2 ARG A  21      23.538  61.914  22.608  1.00 22.59           H
ATOM    183  HB3 ARG A  21      23.786  62.911  21.391  1.00 22.59           H
ATOM    184  HG2 ARG A  21      26.122  62.366  21.582  1.00 20.32           H
ATOM    185  HG3 ARG A  21      25.687  61.190  22.556  1.00 20.32           H
ATOM    186  HD2 ARG A  21      24.898  61.335  19.830  1.00 23.99           H
ATOM    187  HD3 ARG A  21      26.043  60.371  20.369  1.00 23.99           H
ATOM    188  HE  ARG A  21      24.079  59.560  21.674  1.00 20.16           H
ATOM    189 HH11 ARG A  21      24.227  60.088  18.427  1.00 26.58           H
ATOM    190 HH12 ARG A  21      23.189  59.090  18.047  1.00 26.58           H
ATOM    191 HH21 ARG A  21      22.521  58.041  21.117  1.00 25.44           H
ATOM    192 HH22 ARG A  21      22.147  57.840  19.689  1.00 25.44           H
ATOM    193  N   GLY A  22      22.791  64.311  24.770  1.00 13.22           N
ATOM    194  CA  GLY A  22      21.592  64.979  25.222  1.00 14.02           C
ATOM    195  C   GLY A  22      20.370  64.470  24.509  1.00 17.92           C
ATOM    196  O   GLY A  22      19.568  65.244  23.966  1.00 16.25           O
ATOM    197  H   GLY A  22      23.157  63.823  25.376  1.00 15.87           H
ATOM    198  HA2 GLY A  22      21.478  64.832  26.175  1.00 16.83           H
ATOM    199  HA3 GLY A  22      21.670  65.932  25.062  1.00 16.83           H
ATOM    200  N   SER A  23      20.228  63.156  24.489  1.00 16.95           N
ATOM    201  CA  SER A  23      19.174  62.546  23.691  1.00 19.36           C
ATOM    202  C   SER A  23      18.668  61.310  24.408  1.00 17.92           C
ATOM    203  O   SER A  23      19.377  60.735  25.241  1.00 16.49           O
ATOM    204  CB  SER A  23      19.709  62.189  22.300  1.00 22.13           C
ATOM    205  OG  SER A  23      20.601  61.100  22.384  1.00 29.68           O
ATOM    206  H   SER A  23      20.720  62.599  24.921  1.00 20.35           H
ATOM    207  HA  SER A  23      18.438  63.170  23.590  1.00 23.23           H
ATOM    208  HB2 SER A  23      18.965  61.947  21.726  1.00 26.56           H
ATOM    209  HB3 SER A  23      20.177  62.956  21.933  1.00 26.56           H
ATOM    210  HG  SER A  23      20.892  60.907  21.620  1.00 35.62           H
ATOM    211  N   PRO A  24      17.467  60.841  24.077  1.00 16.64           N
ATOM    212  CA  PRO A  24      17.104  59.483  24.486  1.00 21.58           C
ATOM    213  C   PRO A  24      18.070  58.483  23.885  1.00 18.50           C
ATOM    214  O   PRO A  24      18.697  58.719  22.840  1.00 16.88           O
ATOM    215  CB  PRO A  24      15.676  59.300  23.955  1.00 20.61           C
ATOM    216  CG  PRO A  24      15.465  60.331  22.992  1.00 26.30           C
ATOM    217  CD  PRO A  24      16.454  61.449  23.200  1.00 17.81           C
ATOM    218  HA  PRO A  24      17.107  59.403  25.453  1.00 25.91           H
ATOM    219  HB2 PRO A  24      15.596  58.427  23.540  1.00 24.73           H
ATOM    220  HB3 PRO A  24      15.046  59.386  24.688  1.00 24.73           H
ATOM    221  HG2 PRO A  24      15.577  59.956  22.105  1.00 31.56           H
ATOM    222  HG3 PRO A  24      14.562  60.670  23.092  1.00 31.56           H
ATOM    223  HD2 PRO A  24      16.852  61.711  22.355  1.00 21.38           H
ATOM    224  HD3 PRO A  24      16.029  62.200  23.643  1.00 21.38           H
ATOM    225  N   ALA A  25      18.203  57.358  24.561  1.00 15.65           N
ATOM    226  CA  ALA A  25      19.018  56.253  24.075  1.00 18.68           C
ATOM    227  C   ALA A  25      18.072  55.233  23.456  1.00 19.33           C
ATOM    228  O   ALA A  25      17.296  54.583  24.161  1.00 18.50           O
ATOM    229  CB  ALA A  25      19.847  55.627  25.199  1.00 17.45           C
ATOM    230  H   ALA A  25      17.826  57.203  25.318  1.00 18.79           H
ATOM    231  HA  ALA A  25      19.622  56.572  23.386  1.00 22.42           H
ATOM    232  HB1 ALA A  25      20.373  54.898  24.835  1.00 20.94           H
ATOM    233  HB2 ALA A  25      20.433  56.303  25.573  1.00 20.94           H
ATOM    234  HB3 ALA A  25      19.248  55.293  25.885  1.00 20.94           H
ATOM    235  N   ILE A  26      18.132  55.096  22.177  1.00 20.43           N
ATOM    236  CA  ILE A  26      17.160  54.272  21.473  1.00 23.12           C
ATOM    237  C   ILE A  26      17.750  52.902  21.184  1.00 22.31           C
ATOM    238  O   ILE A  26      18.966  52.723  21.015  1.00 23.68           O
ATOM    239  CB  ILE A  26      16.690  54.968  20.176  1.00 27.47           C
ATOM    240  CG1 ILE A  26      17.740  54.817  19.087  1.00 33.27           C
ATOM    241  CG2 ILE A  26      16.342  56.420  20.467  1.00 28.55           C
ATOM    242  H   ILE A  26      18.723  55.463  21.671  1.00 24.52           H
ATOM    243  HA  ILE A  26      16.384  54.148  22.041  1.00 27.76           H
ATOM    244  HB  ILE A  26      15.883  54.523  19.875  1.00 32.97           H
ATOM    245 HG11 ILE A  26      18.564  55.237  19.383  1.00 39.93           H
ATOM    246 HG13 ILE A  26      17.421  55.247  18.279  1.00 39.93           H
ATOM    247 HG21 ILE A  26      15.631  56.448  21.126  1.00 34.27           H
ATOM    248 HG22 ILE A  26      17.130  56.870  20.810  1.00 34.27           H
ATOM    249 HG23 ILE A  26      16.049  56.844  19.645  1.00 34.27           H
ATOM    250  N   ASN A  27      16.862  51.905  21.143  1.00 25.52           N
ATOM    251  CA  ASN A  27      17.210  50.531  20.818  1.00 27.57           C
ATOM    252  C   ASN A  27      18.170  49.897  21.808  1.00 30.10           C
ATOM    253  O   ASN A  27      18.972  49.043  21.433  1.00 26.77           O
ATOM    254  CB  ASN A  27      17.777  50.433  19.404  1.00 35.61           C
ATOM    255  CG  ASN A  27      16.728  50.112  18.421  1.00 39.27           C
ATOM    256  OD1 ASN A  27      15.811  49.343  18.720  1.00 35.89           O
ATOM    257  ND2 ASN A  27      16.820  50.708  17.239  1.00 39.60           N
ATOM    258  H   ASN A  27      16.024  52.011  21.306  1.00 30.63           H
ATOM    259  HA  ASN A  27      16.396  50.003  20.835  1.00 33.10           H
ATOM    260  HB2 ASN A  27      18.173  51.284  19.158  1.00 42.74           H
ATOM    261  HB3 ASN A  27      18.446  49.731  19.375  1.00 42.74           H
ATOM    262 HD21 ASN A  27      16.231  50.552  16.632  1.00 47.52           H
ATOM    263 HD22 ASN A  27      17.468  51.250  17.079  1.00 47.52           H
ATOM    264  N   VAL A  28      18.073  50.271  23.076  1.00 27.07           N
ATOM    265  CA  VAL A  28      18.920  49.699  24.117  1.00 19.64           C
ATOM    266  C   VAL A  28      18.253  48.447  24.674  1.00 21.55           C
ATOM    267  O   VAL A  28      17.097  48.487  25.121  1.00 22.62           O
ATOM    268  CB  VAL A  28      19.188  50.722  25.238  1.00 22.59           C
ATOM    269  CG1 VAL A  28      20.138  50.128  26.278  1.00 22.18           C
ATOM    270  CG2 VAL A  28      19.781  51.999  24.651  1.00 20.98           C
ATOM    271  H   VAL A  28      17.517  50.860  23.365  1.00 32.48           H
ATOM    272  HA  VAL A  28      19.772  49.443  23.730  1.00 23.58           H
ATOM    273  HB  VAL A  28      18.353  50.945  25.678  1.00 27.11           H
ATOM    274 HG11 VAL A  28      20.294  50.785  26.974  1.00 26.62           H
ATOM    275 HG12 VAL A  28      19.733  49.333  26.658  1.00 26.62           H
ATOM    276 HG13 VAL A  28      20.976  49.899  25.846  1.00 26.62           H
ATOM    277 HG21 VAL A  28      19.943  52.631  25.370  1.00 25.18           H
ATOM    278 HG22 VAL A  28      20.615  51.784  24.205  1.00 25.18           H
ATOM    279 HG23 VAL A  28      19.153  52.376  24.015  1.00 25.18           H
ATOM    280  N   ALA A  29      18.992  47.346  24.682  1.00 24.56           N
ATOM    281  CA  ALA A  29      18.438  46.100  25.186  1.00 28.59           C
ATOM    282  C   ALA A  29      18.294  46.146  26.699  1.00 28.77           C
ATOM    283  O   ALA A  29      19.190  46.603  27.411  1.00 30.36           O
ATOM    284  CB  ALA A  29      19.313  44.920  24.764  1.00 32.31           C
ATOM    285  H   ALA A  29      19.805  47.294  24.405  1.00 29.48           H
ATOM    286  HA  ALA A  29      17.556  45.969  24.805  1.00 34.32           H
ATOM    287  HB1 ALA A  29      18.926  44.101  25.111  1.00 38.78           H
ATOM    288  HB2 ALA A  29      19.350  44.885  23.796  1.00 38.78           H
ATOM    289  HB3 ALA A  29      20.204  45.044  25.126  1.00 38.78           H
ATOM    290  N   VAL A  30      17.146  45.683  27.188  1.00 23.18           N
ATOM    291  CA  VAL A  30      16.871  45.581  28.611  1.00 24.76           C
ATOM    292  C   VAL A  30      16.397  44.156  28.900  1.00 29.59           C
ATOM    293  O   VAL A  30      15.422  43.695  28.292  1.00 32.36           O
ATOM    294  CB  VAL A  30      15.808  46.597  29.059  1.00 22.30           C
ATOM    295  CG1 VAL A  30      15.466  46.428  30.513  1.00 27.28           C
ATOM    296  CG2 VAL A  30      16.256  48.073  28.783  1.00 22.27           C
ATOM    297  H   VAL A  30      16.495  45.413  26.697  1.00 27.83           H
ATOM    298  HA  VAL A  30      17.685  45.744  29.112  1.00 29.72           H
ATOM    299  HB  VAL A  30      14.998  46.439  28.549  1.00 26.77           H
ATOM    300 HG11 VAL A  30      14.794  47.084  30.757  1.00 32.74           H
ATOM    301 HG12 VAL A  30      15.121  45.533  30.654  1.00 32.74           H
ATOM    302 HG13 VAL A  30      16.267  46.562  31.043  1.00 32.74           H
ATOM    303 HG21 VAL A  30      15.557  48.676  29.081  1.00 26.73           H
ATOM    304 HG22 VAL A  30      17.076  48.250  29.270  1.00 26.73           H
ATOM    305 HG23 VAL A  30      16.406  48.184  27.831  1.00 26.73           H
ATOM    306  N   HIS A  31      17.073  43.475  29.828  1.00 26.97           N
ATOM    307  CA  HIS A  31      16.687  42.142  30.299  1.00 30.88           C
ATOM    308  C   HIS A  31      16.398  42.177  31.796  1.00 30.61           C
ATOM    309  O   HIS A  31      17.233  42.638  32.591  1.00 31.86           O
ATOM    310  CB  HIS A  31      17.780  41.115  29.983  1.00 28.88           C
ATOM    311  CG  HIS A  31      18.085  40.992  28.523  1.00 34.69           C
ATOM    312  ND1 HIS A  31      19.002  41.798  27.885  1.00 34.27           N
ATOM    313  CD2 HIS A  31      17.592  40.161  27.572  1.00 35.79           C
ATOM    314  CE1 HIS A  31      19.064  41.471  26.608  1.00 39.07           C
ATOM    315  NE2 HIS A  31      18.220  40.478  26.391  1.00 38.35           N
ATOM    316  H   HIS A  31      17.782  43.774  30.212  1.00 32.37           H
ATOM    317  HA  HIS A  31      15.876  41.867  29.842  1.00 37.07           H
ATOM    318  HB2 HIS A  31      17.493  40.244  30.301  1.00 34.66           H
ATOM    319  HB3 HIS A  31      18.597  41.377  30.436  1.00 34.66           H
ATOM    320  HD2 HIS A  31      16.951  39.499  27.696  1.00 42.95           H
ATOM    321  HE1 HIS A  31      19.611  41.870  25.970  1.00 46.89           H
ATOM    322  HE2 HIS A  31      18.082  40.095  25.634  1.00 46.03           H
ATOM    323  N   VAL A  32      15.197  41.740  32.167  1.00 24.23           N
ATOM    324  CA  VAL A  32      14.756  41.658  33.551  1.00 23.93           C
ATOM    325  C   VAL A  32      14.767  40.206  33.991  1.00 34.49           C
ATOM    326  O   VAL A  32      14.427  39.292  33.229  1.00 31.69           O
ATOM    327  CB  VAL A  32      13.343  42.239  33.758  1.00 24.20           C
ATOM    328  CG1 VAL A  32      13.011  42.334  35.238  1.00 24.67           C
ATOM    329  CG2 VAL A  32      13.190  43.595  33.091  1.00 28.67           C
ATOM    330  H   VAL A  32      14.599  41.476  31.609  1.00 29.08           H
ATOM    331  HA  VAL A  32      15.374  42.152  34.114  1.00 28.72           H
ATOM    332  HB  VAL A  32      12.699  41.638  33.351  1.00 29.04           H
ATOM    333 HG11 VAL A  32      12.119  42.701  35.338  1.00 29.61           H
ATOM    334 HG12 VAL A  32      13.048  41.446  35.627  1.00 29.61           H
ATOM    335 HG13 VAL A  32      13.658  42.913  35.670  1.00 29.61           H
ATOM    336 HG21 VAL A  32      12.290  43.923  33.246  1.00 34.41           H
ATOM    337 HG22 VAL A  32      13.836  44.209  33.474  1.00 34.41           H
ATOM    338 HG23 VAL A  32      13.348  43.498  32.139  1.00 34.41           H
ATOM    339  N   PHE A  33      15.102  40.014  35.253  1.00 26.10           N
ATOM    340  CA  PHE A  33      15.133  38.712  35.906  1.00 30.75           C
ATOM    341  C   PHE A  33      14.424  38.785  37.253  1.00 38.67           C
ATOM    342  O   PHE A  33      14.372  39.847  37.887  1.00 34.09           O
ATOM    343  CB  PHE A  33      16.559  38.244  36.113  1.00 27.27           C
ATOM    344  CG  PHE A  33      17.375  38.205  34.850  1.00 35.70           C
ATOM    345  CD1 PHE A  33      18.011  39.356  34.377  1.00 35.86           C
ATOM    346  CD2 PHE A  33      17.501  37.017  34.117  1.00 39.96           C
ATOM    347  CE1 PHE A  33      18.768  39.327  33.211  1.00 31.68           C
ATOM    348  CE2 PHE A  33      18.254  36.978  32.947  1.00 32.26           C
ATOM    349  CZ  PHE A  33      18.891  38.132  32.490  1.00 34.09           C
ATOM    350  H   PHE A  33      15.327  40.655  35.780  1.00 31.33           H
ATOM    351  HA  PHE A  33      14.674  38.061  35.352  1.00 36.91           H
ATOM    352  HB2 PHE A  33      16.999  38.849  36.732  1.00 32.73           H
ATOM    353  HB3 PHE A  33      16.543  37.349  36.485  1.00 32.73           H
ATOM    354  HD1 PHE A  33      17.935  40.150  34.854  1.00 43.04           H
ATOM    355  HD2 PHE A  33      17.081  36.244  34.419  1.00 47.95           H
ATOM    356  HE1 PHE A  33      19.189  40.100  32.908  1.00 38.02           H
ATOM    357  HE2 PHE A  33      18.333  36.183  32.471  1.00 38.72           H
ATOM    358  HZ  PHE A  33      19.393  38.109  31.707  1.00 40.91           H
ATOM    359  N   ARG A  34      13.867  37.646  37.684  1.00 33.29           N
ATOM    360  CA  ARG A  34      13.353  37.463  39.036  1.00 33.26           C
ATOM    361  C   ARG A  34      14.239  36.472  39.770  1.00 43.72           C
ATOM    362  O   ARG A  34      14.627  35.442  39.207  1.00 34.61           O
ATOM    363  CB  ARG A  34      11.925  36.915  39.051  1.00 38.46           C
ATOM    364  CG  ARG A  34      10.978  37.650  39.976  1.00 41.16           C
ATOM    365  CD  ARG A  34       9.936  36.781  40.670  1.00 46.91           C
ATOM    366  NE  ARG A  34       8.998  36.133  39.750  1.00 53.54           N
ATOM    367  CZ  ARG A  34       8.111  35.210  40.121  1.00 54.11           C
ATOM    368  NH1 ARG A  34       8.034  34.814  41.391  1.00 50.68           N
ATOM    369  NH2 ARG A  34       7.302  34.670  39.221  1.00 54.50           N1+
ATOM    370  H   ARG A  34      13.776  36.948  37.191  1.00 39.96           H
ATOM    371  HA  ARG A  34      13.369  38.308  39.511  1.00 39.92           H
ATOM    372  HB2 ARG A  34      11.562  36.971  38.153  1.00 46.16           H
ATOM    373  HB3 ARG A  34      11.952  35.987  39.334  1.00 46.16           H
ATOM    374  HG2 ARG A  34      11.501  38.086  40.668  1.00 49.40           H
ATOM    375  HG3 ARG A  34      10.503  38.319  39.460  1.00 49.40           H
ATOM    376  HD2 ARG A  34      10.391  36.085  41.169  1.00 56.30           H
ATOM    377  HD3 ARG A  34       9.420  37.336  41.277  1.00 56.30           H
ATOM    378  HE  ARG A  34       8.962  36.424  38.941  1.00 64.25           H
ATOM    379 HH11 ARG A  34       8.557  35.158  41.980  1.00 60.82           H
ATOM    380 HH12 ARG A  34       7.460  34.217  41.621  1.00 60.82           H
ATOM    381 HH21 ARG A  34       7.346  34.919  38.399  1.00 65.40           H
ATOM    382 HH22 ARG A  34       6.730  34.074  39.460  1.00 65.40           H
ATOM    383  N   LYS A  35      14.514  36.759  41.036  1.00 32.15           N
ATOM    384  CA  LYS A  35      15.387  35.907  41.829  1.00 42.48           C
ATOM    385  C   LYS A  35      14.635  34.643  42.248  1.00 40.10           C
ATOM    386  O   LYS A  35      13.477  34.703  42.676  1.00 33.77           O
ATOM    387  CB  LYS A  35      15.885  36.669  43.060  1.00 37.96           C
ATOM    388  CG  LYS A  35      16.719  35.854  44.046  1.00 47.56           C
ATOM    389  CD  LYS A  35      18.180  36.292  44.081  1.00 46.88           C
ATOM    390  H   LYS A  35      14.207  37.442  41.459  1.00 38.58           H
ATOM    391  HA  LYS A  35      16.155  35.646  41.297  1.00 50.98           H
ATOM    392  HB2 LYS A  35      15.115  37.009  43.542  1.00 45.56           H
ATOM    393  HB3 LYS A  35      16.432  37.411  42.760  1.00 45.56           H
ATOM    394  HG2 LYS A  35      16.691  34.920  43.787  1.00 57.08           H
ATOM    395  HG3 LYS A  35      16.351  35.963  44.937  1.00 57.08           H
ATOM    396  HD1 LYS A  35      18.560  36.193  43.195  1.00 56.26           H
ATOM    397  HD3 LYS A  35      18.224  37.220  44.360  1.00 56.26           H
ATOM    398  N   ALA A  36      15.294  33.499  42.113  1.00 38.40           N
ATOM    399  CA  ALA A  36      14.689  32.220  42.458  1.00 47.92           C
ATOM    400  C   ALA A  36      15.159  31.758  43.834  1.00 50.45           C
ATOM    401  O   ALA A  36      16.191  32.195  44.349  1.00 53.00           O
ATOM    402  CB  ALA A  36      15.020  31.168  41.395  1.00 49.09           C
ATOM    403  H   ALA A  36      16.100  33.436  41.821  1.00 46.08           H
ATOM    404  HA  ALA A  36      13.725  32.324  42.489  1.00 57.51           H
ATOM    405  HB1 ALA A  36      14.607  30.326  41.645  1.00 58.91           H
ATOM    406  HB2 ALA A  36      14.674  31.464  40.539  1.00 58.91           H
ATOM    407  HB3 ALA A  36      15.983  31.062  41.345  1.00 58.91           H
ATOM    408  N   ALA A  37      14.383  30.852  44.429  1.00 60.12           N
ATOM    409  CA  ALA A  37      14.704  30.363  45.768  1.00 61.25           C
ATOM    410  C   ALA A  37      16.031  29.614  45.834  1.00 53.12           C
ATOM    411  CB  ALA A  37      13.583  29.466  46.274  1.00 52.05           C
ATOM    412  H   ALA A  37      13.674  30.509  44.084  1.00 72.15           H
ATOM    413  HA  ALA A  37      14.766  31.123  46.368  1.00 73.51           H
ATOM    414  HB1 ALA A  37      13.809  29.149  47.162  1.00 62.46           H
ATOM    415  HB2 ALA A  37      12.759  29.978  46.304  1.00 62.46           H
ATOM    416  HB3 ALA A  37      13.484  28.714  45.669  1.00 62.46           H
ATOM    417  N   ASP A  38      16.686  29.376  44.699  1.00 52.56           N
ATOM    418  CA  ASP A  38      18.050  28.868  44.674  1.00 48.28           C
ATOM    419  C   ASP A  38      19.084  29.974  44.477  1.00 55.84           C
ATOM    420  O   ASP A  38      20.253  29.677  44.203  1.00 51.46           O
ATOM    421  CB  ASP A  38      18.204  27.815  43.572  1.00 56.63           C
ATOM    422  CG  ASP A  38      17.487  28.196  42.285  1.00 60.71           C
ATOM    423  OD1 ASP A  38      17.935  29.157  41.612  1.00 52.40           O
ATOM    424  OD2 ASP A  38      16.482  27.523  41.956  1.00 62.31           O1-
ATOM    425  H   ASP A  38      16.352  29.504  43.917  1.00 63.08           H
ATOM    426  HA  ASP A  38      18.238  28.437  45.522  1.00 57.95           H
ATOM    427  HB2 ASP A  38      19.146  27.706  43.369  1.00 67.96           H
ATOM    428  HB3 ASP A  38      17.833  26.975  43.885  1.00 67.96           H
ATOM    429  N   ASP A  39      18.679  31.239  44.616  1.00 56.76           N
ATOM    430  CA  ASP A  39      19.541  32.400  44.382  1.00 57.56           C
ATOM    431  C   ASP A  39      20.046  32.468  42.937  1.00 53.19           C
ATOM    432  O   ASP A  39      21.062  33.118  42.660  1.00 53.23           O
ATOM    433  CB  ASP A  39      20.717  32.430  45.376  1.00 56.29           C
ATOM    434  CG  ASP A  39      20.305  32.921  46.758  1.00 42.53           C
ATOM    435  H   ASP A  39      17.881  31.455  44.853  1.00 68.11           H
ATOM    436  HA  ASP A  39      19.015  33.201  44.538  1.00 69.08           H
ATOM    437  HB2 ASP A  39      21.074  31.533  45.471  1.00 67.56           H
ATOM    438  HB3 ASP A  39      21.403  33.027  45.038  1.00 67.56           H
ATOM    439  N   THR A  40      19.344  31.815  42.008  1.00 48.22           N
ATOM    440  CA  THR A  40      19.598  31.931  40.579  1.00 48.77           C
ATOM    441  C   THR A  40      18.643  32.972  40.002  1.00 41.56           C
ATOM    442  O   THR A  40      17.614  33.293  40.599  1.00 45.94           O
ATOM    443  CB  THR A  40      19.413  30.584  39.862  1.00 46.76           C
ATOM    444  H   THR A  40      18.695  31.283  42.193  1.00 57.87           H
ATOM    445  HA  THR A  40      20.508  32.235  40.435  1.00 58.53           H
ATOM    446  N   TRP A  41      18.997  33.511  38.840  1.00 46.04           N
ATOM    447  CA  TRP A  41      18.257  34.618  38.240  1.00 43.00           C
ATOM    448  C   TRP A  41      17.431  34.096  37.067  1.00 37.76           C
ATOM    449  O   TRP A  41      17.976  33.769  36.007  1.00 44.32           O
ATOM    450  CB  TRP A  41      19.217  35.721  37.795  1.00 43.63           C
ATOM    451  CG  TRP A  41      19.722  36.583  38.920  1.00 42.30           C
ATOM    452  CD1 TRP A  41      20.995  36.647  39.400  1.00 46.07           C
ATOM    453  CD2 TRP A  41      18.950  37.498  39.702  1.00 35.22           C
ATOM    454  NE1 TRP A  41      21.066  37.557  40.430  1.00 45.58           N
ATOM    455  CE2 TRP A  41      19.821  38.092  40.632  1.00 42.33           C
ATOM    456  CE3 TRP A  41      17.606  37.878  39.702  1.00 35.85           C
ATOM    457  CZ2 TRP A  41      19.393  39.039  41.551  1.00 29.90           C
ATOM    458  CZ3 TRP A  41      17.188  38.831  40.615  1.00 36.56           C
ATOM    459  CH2 TRP A  41      18.078  39.391  41.528  1.00 30.68           C
ATOM    460  H   TRP A  41      19.671  33.251  38.374  1.00 55.25           H
ATOM    461  HA  TRP A  41      17.649  34.991  38.897  1.00 51.61           H
ATOM    462  HB2 TRP A  41      19.986  35.312  37.369  1.00 52.36           H
ATOM    463  HB3 TRP A  41      18.759  36.297  37.163  1.00 52.36           H
ATOM    464  HD1 TRP A  41      21.712  36.154  39.075  1.00 55.29           H
ATOM    465  HE1 TRP A  41      21.774  37.755  40.876  1.00 54.70           H
ATOM    466  HE3 TRP A  41      17.008  37.509  39.093  1.00 43.03           H
ATOM    467  HZ2 TRP A  41      19.983  39.419  42.161  1.00 35.89           H
ATOM    468  HZ3 TRP A  41      16.295  39.091  40.628  1.00 43.87           H
ATOM    469  HH2 TRP A  41      17.768  40.025  42.134  1.00 36.82           H
ATOM    470  N   GLU A  42      16.117  34.057  37.239  1.00 36.12           N
ATOM    471  CA  GLU A  42      15.290  33.498  36.170  1.00 39.74           C
ATOM    472  C   GLU A  42      14.833  34.594  35.211  1.00 40.53           C
ATOM    473  O   GLU A  42      14.355  35.642  35.661  1.00 37.90           O
ATOM    474  CB  GLU A  42      14.070  32.786  36.741  1.00 44.87           C
ATOM    475  H   GLU A  42      15.690  34.335  37.932  1.00 43.35           H
ATOM    476  HA  GLU A  42      15.811  32.852  35.667  1.00 47.69           H
ATOM    477  HB1 GLU A  42      14.367  32.051  37.301  1.00 53.86           H
ATOM    478  HB3 GLU A  42      13.530  32.448  36.010  1.00 53.86           H
ATOM    479  N   PRO A  43      14.948  34.386  33.900  1.00 40.97           N
ATOM    480  CA  PRO A  43      14.378  35.340  32.940  1.00 38.52           C
ATOM    481  C   PRO A  43      12.936  35.706  33.255  1.00 41.94           C
ATOM    482  O   PRO A  43      12.074  34.841  33.417  1.00 37.40           O
ATOM    483  CB  PRO A  43      14.491  34.592  31.610  1.00 40.80           C
ATOM    484  CG  PRO A  43      15.716  33.759  31.771  1.00 42.37           C
ATOM    485  CD  PRO A  43      15.769  33.361  33.230  1.00 42.58           C
ATOM    486  HA  PRO A  43      14.916  36.146  32.904  1.00 46.22           H
ATOM    487  HB2 PRO A  43      13.708  34.036  31.477  1.00 48.97           H
ATOM    488  HB3 PRO A  43      14.596  35.226  30.883  1.00 48.97           H
ATOM    489  HG2 PRO A  43      15.648  32.973  31.206  1.00 50.85           H
ATOM    490  HG3 PRO A  43      16.497  34.282  31.532  1.00 50.85           H
ATOM    491  HD2 PRO A  43      15.379  32.481  33.354  1.00 51.10           H
ATOM    492  HD3 PRO A  43      16.682  33.394  33.555  1.00 51.10           H
ATOM    493  N   PHE A  44      12.674  37.010  33.328  1.00 30.52           N
ATOM    494  CA  PHE A  44      11.346  37.531  33.599  1.00 29.59           C
ATOM    495  C   PHE A  44      10.728  38.275  32.429  1.00 36.08           C
ATOM    496  O   PHE A  44       9.526  38.124  32.193  1.00 33.47           O
ATOM    497  CB  PHE A  44      11.380  38.460  34.816  1.00 26.24           C
ATOM    498  CG  PHE A  44      10.042  38.936  35.221  1.00 30.73           C
ATOM    499  CD1 PHE A  44       9.190  38.118  35.942  1.00 34.47           C
ATOM    500  CD2 PHE A  44       9.615  40.189  34.861  1.00 29.99           C
ATOM    501  CE1 PHE A  44       7.929  38.558  36.304  1.00 27.36           C
ATOM    502  CE2 PHE A  44       8.367  40.630  35.217  1.00 32.02           C
ATOM    503  CZ  PHE A  44       7.517  39.799  35.948  1.00 40.63           C
ATOM    504  H   PHE A  44      13.267  37.624  33.221  1.00 36.63           H
ATOM    505  HA  PHE A  44      10.762  36.787  33.814  1.00 35.52           H
ATOM    506  HB2 PHE A  44      11.766  37.981  35.567  1.00 31.50           H
ATOM    507  HB3 PHE A  44      11.922  39.236  34.605  1.00 31.50           H
ATOM    508  HD1 PHE A  44       9.468  37.265  36.186  1.00 41.37           H
ATOM    509  HD2 PHE A  44      10.178  40.744  34.371  1.00 36.00           H
ATOM    510  HE1 PHE A  44       7.366  38.003  36.793  1.00 32.84           H
ATOM    511  HE2 PHE A  44       8.088  41.483  34.972  1.00 38.44           H
ATOM    512  HZ  PHE A  44       6.672  40.098  36.195  1.00 48.76           H
ATOM    513  N   ALA A  45      11.500  39.091  31.699  1.00 31.12           N
ATOM    514  CA  ALA A  45      10.964  39.856  30.576  1.00 33.16           C
ATOM    515  C   ALA A  45      12.105  40.613  29.902  1.00 32.48           C
ATOM    516  O   ALA A  45      13.183  40.776  30.475  1.00 29.58           O
ATOM    517  CB  ALA A  45       9.878  40.828  31.027  1.00 33.46           C
ATOM    518  H   ALA A  45      12.340  39.217  31.839  1.00 37.35           H
ATOM    519  HA  ALA A  45      10.578  39.247  29.928  1.00 39.80           H
ATOM    520  HB1 ALA A  45       9.550  41.314  30.254  1.00 40.16           H
ATOM    521  HB2 ALA A  45       9.154  40.326  31.434  1.00 40.16           H
ATOM    522  HB3 ALA A  45      10.255  41.447  31.672  1.00 40.16           H
ATOM    523  N   SER A  46      11.870  41.059  28.671  1.00 31.59           N
ATOM    524  CA  SER A  46      12.914  41.784  27.969  1.00 33.81           C
ATOM    525  C   SER A  46      12.298  42.630  26.866  1.00 36.27           C
ATOM    526  O   SER A  46      11.124  42.474  26.511  1.00 29.47           O
ATOM    527  CB  SER A  46      13.963  40.827  27.414  1.00 33.64           C
ATOM    528  OG  SER A  46      13.400  40.001  26.411  1.00 39.16           O
ATOM    529  H   SER A  46      11.136  40.957  28.234  1.00 37.92           H
ATOM    530  HA  SER A  46      13.356  42.382  28.592  1.00 40.58           H
ATOM    531  HB2 SER A  46      14.690  41.342  27.030  1.00 40.37           H
ATOM    532  HB3 SER A  46      14.294  40.269  28.135  1.00 40.37           H
ATOM    533  HG  SER A  46      13.983  39.476  26.110  1.00 46.99           H
ATOM    534  N   GLY A  47      13.121  43.529  26.330  1.00 23.20           N
ATOM    535  CA  GLY A  47      12.682  44.500  25.340  1.00 31.68           C
ATOM    536  C   GLY A  47      13.837  45.396  24.944  1.00 31.39           C
ATOM    537  O   GLY A  47      14.969  45.216  25.398  1.00 27.21           O
ATOM    538  H   GLY A  47      13.955  43.594  26.529  1.00 27.84           H
ATOM    539  HA2 GLY A  47      12.353  44.043  24.550  1.00 38.03           H
ATOM    540  HA3 GLY A  47      11.970  45.048  25.706  1.00 38.03           H
ATOM    541  N   LYS A  48      13.544  46.346  24.042  1.00 27.34           N
ATOM    542  CA  LYS A  48      14.460  47.418  23.678  1.00 25.36           C
ATOM    543  C   LYS A  48      13.776  48.765  23.861  1.00 29.56           C
ATOM    544  O   LYS A  48      12.564  48.884  23.687  1.00 27.41           O
ATOM    545  CB  LYS A  48      14.938  47.296  22.227  1.00 32.84           C
ATOM    546  CG  LYS A  48      15.694  46.011  21.949  1.00 35.89           C
ATOM    547  CD  LYS A  48      16.738  46.195  20.850  1.00 41.13           C
ATOM    548  H   LYS A  48      12.796  46.383  23.620  1.00 32.82           H
ATOM    549  HA  LYS A  48      15.237  47.388  24.258  1.00 30.44           H
ATOM    550  HB2 LYS A  48      15.530  48.039  22.028  1.00 39.41           H
ATOM    551  HB3 LYS A  48      14.167  47.322  21.639  1.00 39.41           H
ATOM    552  HG2 LYS A  48      15.068  45.329  21.661  1.00 43.07           H
ATOM    553  HG3 LYS A  48      16.150  45.728  22.757  1.00 43.07           H
ATOM    554  HD1 LYS A  48      16.311  46.582  20.070  1.00 49.36           H
ATOM    555  HD3 LYS A  48      17.436  46.785  21.173  1.00 49.36           H
ATOM    556  N   THR A  49      14.562  49.798  24.202  1.00 22.51           N
ATOM    557  CA  THR A  49      13.984  51.118  24.331  1.00 22.42           C
ATOM    558  C   THR A  49      13.544  51.654  22.977  1.00 19.93           C
ATOM    559  O   THR A  49      14.160  51.389  21.939  1.00 22.33           O
ATOM    560  CB  THR A  49      14.983  52.118  24.939  1.00 19.47           C
ATOM    561  OG1 THR A  49      16.107  52.250  24.068  1.00 20.81           O
ATOM    562  CG2 THR A  49      15.440  51.646  26.316  1.00 19.14           C
ATOM    563  H   THR A  49      15.406  49.751  24.357  1.00 27.02           H
ATOM    564  HA  THR A  49      13.207  51.073  24.910  1.00 26.91           H
ATOM    565  HB  THR A  49      14.552  52.981  25.039  1.00 23.36           H
ATOM    566  HG1 THR A  49      16.659  52.794  24.391  1.00 24.97           H
ATOM    567 HG21 THR A  49      16.069  52.282  26.692  1.00 22.98           H
ATOM    568 HG22 THR A  49      14.676  51.569  26.909  1.00 22.98           H
ATOM    569 HG23 THR A  49      15.871  50.781  26.243  1.00 22.98           H
ATOM    570  N   SER A  50      12.496  52.456  23.024  1.00 22.72           N
ATOM    571  CA  SER A  50      11.908  53.127  21.868  1.00 22.51           C
ATOM    572  C   SER A  50      12.703  54.378  21.485  1.00 26.18           C
ATOM    573  O   SER A  50      13.743  54.695  22.068  1.00 19.78           O
ATOM    574  CB  SER A  50      10.468  53.500  22.194  1.00 22.63           C
ATOM    575  OG  SER A  50      10.438  54.648  23.025  1.00 28.47           O
ATOM    576  H   SER A  50      12.082  52.639  23.755  1.00 27.27           H
ATOM    577  HA  SER A  50      11.905  52.521  21.110  1.00 27.02           H
ATOM    578  HB2 SER A  50       9.995  53.691  21.370  1.00 27.16           H
ATOM    579  HB3 SER A  50      10.046  52.760  22.658  1.00 27.16           H
ATOM    580  HG  SER A  50      10.848  54.495  23.742  1.00 34.17           H
ATOM    581  N   GLU A  51      12.169  55.152  20.520  1.00 23.67           N
ATOM    582  CA  GLU A  51      12.797  56.398  20.083  1.00 23.81           C
ATOM    583  C   GLU A  51      12.765  57.489  21.154  1.00 24.86           C
ATOM    584  O   GLU A  51      13.507  58.473  21.052  1.00 21.43           O
ATOM    585  CB  GLU A  51      12.108  56.930  18.814  1.00 28.61           C
ATOM    586  CG  GLU A  51      12.398  56.091  17.576  1.00 33.39           C
ATOM    587  H   GLU A  51      11.438  54.969  20.105  1.00 28.41           H
ATOM    588  HA  GLU A  51      13.726  56.221  19.866  1.00 28.57           H
ATOM    589  HB2 GLU A  51      12.419  57.833  18.642  1.00 34.33           H
ATOM    590  HB3 GLU A  51      11.148  56.932  18.954  1.00 34.33           H
ATOM    591  HG1 GLU A  51      12.046  55.197  17.710  1.00 40.07           H
ATOM    592  HG3 GLU A  51      11.973  56.503  16.808  1.00 40.07           H
ATOM    593  N   SER A  52      11.904  57.367  22.155  1.00 20.81           N
ATOM    594  CA  SER A  52      11.913  58.275  23.286  1.00 26.00           C
ATOM    595  C   SER A  52      12.770  57.762  24.436  1.00 21.13           C
ATOM    596  O   SER A  52      12.809  58.403  25.495  1.00 20.53           O
ATOM    597  CB  SER A  52      10.493  58.502  23.754  1.00 26.81           C
ATOM    598  OG  SER A  52       9.997  57.327  24.331  1.00 33.15           O
ATOM    599  H   SER A  52      11.299  56.758  22.200  1.00 24.98           H
ATOM    600  HA  SER A  52      12.274  59.129  23.001  1.00 31.20           H
ATOM    601  HB2 SER A  52      10.484  59.211  24.416  1.00 32.17           H
ATOM    602  HB3 SER A  52       9.940  58.744  22.995  1.00 32.17           H
ATOM    603  HG  SER A  52      10.004  56.705  23.767  1.00 39.78           H
ATOM    604  N   GLY A  53      13.454  56.642  24.233  1.00 18.35           N
ATOM    605  CA  GLY A  53      14.339  56.060  25.212  1.00 22.76           C
ATOM    606  C   GLY A  53      13.626  55.223  26.249  1.00 19.92           C
ATOM    607  O   GLY A  53      14.216  54.926  27.285  1.00 19.29           O
ATOM    608  H   GLY A  53      13.414  56.189  23.503  1.00 22.02           H
ATOM    609  HA2 GLY A  53      14.986  55.496  24.760  1.00 27.32           H
ATOM    610  HA3 GLY A  53      14.818  56.767  25.670  1.00 27.32           H
ATOM    611  N   GLU A  54      12.361  54.879  26.021  1.00 20.74           N
ATOM    612  CA  GLU A  54      11.494  54.295  27.030  1.00 20.25           C
ATOM    613  C   GLU A  54      11.126  52.873  26.658  1.00 24.07           C
ATOM    614  O   GLU A  54      11.079  52.507  25.483  1.00 22.63           O
ATOM    615  CB  GLU A  54      10.226  55.128  27.213  1.00 20.20           C
ATOM    616  CG  GLU A  54      10.496  56.481  27.859  1.00 34.27           C
ATOM    617  CD  GLU A  54       9.225  57.295  28.117  1.00 43.39           C
ATOM    618  OE1 GLU A  54       8.112  56.767  27.924  1.00 40.04           O
ATOM    619  OE2 GLU A  54       9.346  58.473  28.523  1.00 43.02           O1-
ATOM    620  H   GLU A  54      11.973  54.980  25.260  1.00 24.90           H
ATOM    621  HA  GLU A  54      11.964  54.272  27.878  1.00 24.31           H
ATOM    622  HB2 GLU A  54       9.824  55.285  26.345  1.00 24.24           H
ATOM    623  HB3 GLU A  54       9.608  54.642  27.782  1.00 24.24           H
ATOM    624  HG2 GLU A  54      10.938  56.340  28.711  1.00 41.13           H
ATOM    625  HG3 GLU A  54      11.069  57.001  27.273  1.00 41.13           H
ATOM    626  N   LEU A  55      10.886  52.069  27.683  1.00 25.58           N
ATOM    627  CA  LEU A  55      10.498  50.679  27.504  1.00 23.45           C
ATOM    628  C   LEU A  55       9.367  50.402  28.474  1.00 31.44           C
ATOM    629  O   LEU A  55       9.567  50.427  29.696  1.00 29.52           O
ATOM    630  CB  LEU A  55      11.676  49.742  27.723  1.00 23.34           C
ATOM    631  CG  LEU A  55      11.366  48.252  27.705  1.00 27.15           C
ATOM    632  CD1 LEU A  55      10.517  47.894  26.471  1.00 33.82           C
ATOM    633  CD2 LEU A  55      12.666  47.527  27.701  1.00 29.69           C
ATOM    634  H   LEU A  55      10.942  52.309  28.507  1.00 30.70           H
ATOM    635  HA  LEU A  55      10.167  50.550  26.601  1.00 28.15           H
ATOM    636  HB2 LEU A  55      12.330  49.908  27.026  1.00 28.01           H
ATOM    637  HB3 LEU A  55      12.069  49.944  28.586  1.00 28.01           H
ATOM    638  HG  LEU A  55      10.875  48.009  28.505  1.00 32.58           H
ATOM    639 HD11 LEU A  55      10.333  46.941  26.481  1.00 40.58           H
ATOM    640 HD12 LEU A  55       9.686  48.392  26.504  1.00 40.58           H
ATOM    641 HD13 LEU A  55      11.011  48.127  25.669  1.00 40.58           H
ATOM    642 HD21 LEU A  55      12.495  46.572  27.690  1.00 35.64           H
ATOM    643 HD22 LEU A  55      13.168  47.783  26.911  1.00 35.64           H
ATOM    644 HD23 LEU A  55      13.163  47.765  28.499  1.00 35.64           H
ATOM    645  N   HIS A  56       8.176  50.218  27.913  1.00 32.03           N
ATOM    646  CA  HIS A  56       6.940  49.898  28.609  1.00 37.17           C
ATOM    647  C   HIS A  56       6.546  48.460  28.287  1.00 39.65           C
ATOM    648  O   HIS A  56       7.109  47.819  27.394  1.00 42.43           O
ATOM    649  CB  HIS A  56       5.801  50.830  28.174  1.00 46.26           C
ATOM    650  CG  HIS A  56       6.146  52.277  28.229  1.00 42.30           C
ATOM    651  ND1 HIS A  56       5.598  53.130  29.159  1.00 49.51           N1+
ATOM    652  CD2 HIS A  56       6.975  53.028  27.466  1.00 47.21           C
ATOM    653  CE1 HIS A  56       6.083  54.347  28.975  1.00 48.87           C
ATOM    654  NE2 HIS A  56       6.920  54.312  27.952  1.00 49.51           N
ATOM    655  H   HIS A  56       8.057  50.280  27.063  1.00 38.44           H
ATOM    656  HA  HIS A  56       7.067  49.982  29.567  1.00 44.61           H
ATOM    657  HB2 HIS A  56       5.040  50.686  28.757  1.00 55.51           H
ATOM    658  HB3 HIS A  56       5.559  50.619  27.259  1.00 55.51           H
ATOM    659  HD1 HIS A  56       5.035  52.906  29.770  1.00 59.42           H
ATOM    660  HD2 HIS A  56       7.490  52.729  26.751  1.00 56.66           H
ATOM    661  HE1 HIS A  56       5.868  55.100  29.476  1.00 58.66           H
ATOM    662  HE2 HIS A  56       7.357  54.984  27.640  1.00 59.42           H
ATOM    663  N   GLY A  57       5.554  47.958  29.010  1.00 42.72           N
ATOM    664  CA  GLY A  57       5.006  46.658  28.666  1.00 36.00           C
ATOM    665  C   GLY A  57       5.930  45.493  28.907  1.00 40.16           C
ATOM    666  O   GLY A  57       5.764  44.436  28.290  1.00 38.74           O
ATOM    667  H   GLY A  57       5.188  48.340  29.689  1.00 51.27           H
ATOM    668  HA2 GLY A  57       4.198  46.510  29.182  1.00 43.21           H
ATOM    669  HA3 GLY A  57       4.765  46.658  27.726  1.00 43.21           H
ATOM    670  N   LEU A  58       6.909  45.649  29.793  1.00 29.29           N
ATOM    671  CA  LEU A  58       7.722  44.510  30.168  1.00 32.09           C
ATOM    672  C   LEU A  58       6.887  43.450  30.858  1.00 24.62           C
ATOM    673  O   LEU A  58       7.172  42.261  30.719  1.00 34.72           O
ATOM    674  CB  LEU A  58       8.860  44.952  31.084  1.00 29.24           C
ATOM    675  CG  LEU A  58      10.014  45.622  30.358  1.00 28.37           C
ATOM    676  CD1 LEU A  58      10.961  46.267  31.363  1.00 31.42           C
ATOM    677  CD2 LEU A  58      10.742  44.580  29.525  1.00 33.99           C
ATOM    678  H   LEU A  58       7.117  46.388  30.181  1.00 35.16           H
ATOM    679  HA  LEU A  58       8.110  44.119  29.369  1.00 38.51           H
ATOM    680  HB2 LEU A  58       8.512  45.584  31.732  1.00 35.09           H
ATOM    681  HB3 LEU A  58       9.212  44.172  31.543  1.00 35.09           H
ATOM    682  HG  LEU A  58       9.672  46.310  29.766  1.00 34.05           H
ATOM    683 HD11 LEU A  58      11.690  46.689  30.882  1.00 37.71           H
ATOM    684 HD12 LEU A  58      10.473  46.930  31.874  1.00 37.71           H
ATOM    685 HD13 LEU A  58      11.307  45.581  31.955  1.00 37.71           H
ATOM    686 HD21 LEU A  58      11.479  45.006  29.061  1.00 40.80           H
ATOM    687 HD22 LEU A  58      11.079  43.885  30.113  1.00 40.80           H
ATOM    688 HD23 LEU A  58      10.122  44.199  28.884  1.00 40.80           H
ATOM    689  N   THR A  59       5.858  43.860  31.587  1.00 29.91           N
ATOM    690  CA  THR A  59       5.154  42.947  32.472  1.00 30.46           C
ATOM    691  C   THR A  59       3.793  43.516  32.820  1.00 33.39           C
ATOM    692  O   THR A  59       3.461  44.657  32.499  1.00 35.09           O
ATOM    693  CB  THR A  59       5.935  42.664  33.756  1.00 36.38           C
ATOM    694  OG1 THR A  59       5.390  41.491  34.377  1.00 34.95           O
ATOM    695  CG2 THR A  59       5.853  43.839  34.757  1.00 36.33           C
ATOM    696  H   THR A  59       5.547  44.662  31.586  1.00 35.90           H
ATOM    697  HA  THR A  59       5.018  42.104  32.012  1.00 36.56           H
ATOM    698  HB  THR A  59       6.868  42.510  33.539  1.00 43.67           H
ATOM    699  HG1 THR A  59       5.808  41.321  35.085  1.00 41.94           H
ATOM    700 HG21 THR A  59       6.357  43.627  35.558  1.00 43.60           H
ATOM    701 HG22 THR A  59       6.221  44.642  34.355  1.00 43.60           H
ATOM    702 HG23 THR A  59       4.929  44.003  35.000  1.00 43.60           H
ATOM    703  N   THR A  60       3.017  42.691  33.512  1.00 43.41           N
ATOM    704  CA  THR A  60       1.649  42.998  33.877  1.00 38.55           C
ATOM    705  C   THR A  60       1.538  42.989  35.392  1.00 40.39           C
ATOM    706  O   THR A  60       2.319  42.329  36.087  1.00 41.03           O
ATOM    707  CB  THR A  60       0.664  41.965  33.285  1.00 44.11           C
ATOM    708  OG1 THR A  60       1.035  40.642  33.711  1.00 44.83           O
ATOM    709  CG2 THR A  60       0.685  42.010  31.765  1.00 42.67           C
ATOM    710  H   THR A  60       3.276  41.920  33.789  1.00 52.10           H
ATOM    711  HA  THR A  60       1.411  43.880  33.551  1.00 46.27           H
ATOM    712  HB  THR A  60      -0.236  42.164  33.587  1.00 52.93           H
ATOM    713  HG1 THR A  60       0.501  40.078  33.391  1.00 53.80           H
ATOM    714 HG21 THR A  60       0.063  41.358  31.406  1.00 51.21           H
ATOM    715 HG22 THR A  60       0.429  42.893  31.456  1.00 51.21           H
ATOM    716 HG23 THR A  60       1.576  41.808  31.440  1.00 51.21           H
ATOM    717  N   GLU A  61       0.541  43.719  35.894  1.00 37.53           N
ATOM    718  CA  GLU A  61       0.303  43.749  37.330  1.00 44.92           C
ATOM    719  C   GLU A  61       0.083  42.355  37.920  1.00 46.53           C
ATOM    720  O   GLU A  61       0.275  42.184  39.127  1.00 47.28           O
ATOM    721  CB  GLU A  61      -0.884  44.671  37.643  1.00 45.03           C
ATOM    722  H   GLU A  61      -0.003  44.197  35.430  1.00 45.05           H
ATOM    723  HA  GLU A  61       1.085  44.126  37.762  1.00 53.91           H
ATOM    724  HB1 GLU A  61      -0.706  45.551  37.275  1.00 54.04           H
ATOM    725  HB3 GLU A  61      -0.993  44.730  38.605  1.00 54.04           H
ATOM    726  N   GLU A  62      -0.249  41.337  37.103  1.00 40.23           N
ATOM    727  CA  GLU A  62      -0.534  40.009  37.641  1.00 41.06           C
ATOM    728  C   GLU A  62       0.675  39.077  37.619  1.00 39.51           C
ATOM    729  O   GLU A  62       0.765  38.164  38.456  1.00 42.76           O
ATOM    730  CB  GLU A  62      -1.698  39.375  36.867  1.00 50.04           C
ATOM    731  CG  GLU A  62      -2.983  40.241  36.855  1.00 50.37           C
ATOM    732  CD  GLU A  62      -3.070  41.157  35.635  1.00 44.96           C
ATOM    733  H   GLU A  62      -0.314  41.396  36.248  1.00 48.29           H
ATOM    734  HA  GLU A  62      -0.813  40.103  38.565  1.00 49.28           H
ATOM    735  HB2 GLU A  62      -1.424  39.238  35.947  1.00 60.06           H
ATOM    736  HB3 GLU A  62      -1.918  38.523  37.275  1.00 60.06           H
ATOM    737  HG2 GLU A  62      -3.757  39.657  36.847  1.00 60.45           H
ATOM    738  HG3 GLU A  62      -2.996  40.798  37.649  1.00 60.45           H
ATOM    739  N   GLU A  63       1.606  39.282  36.682  1.00 37.36           N
ATOM    740  CA  GLU A  63       2.867  38.549  36.689  1.00 37.50           C
ATOM    741  C   GLU A  63       3.882  39.167  37.639  1.00 39.12           C
ATOM    742  O   GLU A  63       4.870  38.504  37.989  1.00 36.61           O
ATOM    743  CB  GLU A  63       3.473  38.511  35.277  1.00 41.43           C
ATOM    744  H   GLU A  63       1.527  39.840  36.033  1.00 44.84           H
ATOM    745  HA  GLU A  63       2.703  37.636  36.973  1.00 45.01           H
ATOM    746  HB1 GLU A  63       2.834  38.107  34.670  1.00 49.73           H
ATOM    747  HB3 GLU A  63       4.289  37.987  35.298  1.00 49.73           H
ATOM    748  N   PHE A  64       3.660  40.419  38.042  1.00 44.69           N
ATOM    749  CA  PHE A  64       4.647  41.203  38.793  1.00 35.25           C
ATOM    750  C   PHE A  64       4.342  41.084  40.282  1.00 33.70           C
ATOM    751  O   PHE A  64       3.867  42.015  40.939  1.00 33.48           O
ATOM    752  CB  PHE A  64       4.624  42.660  38.327  1.00 40.26           C
ATOM    753  CG  PHE A  64       5.876  43.460  38.665  1.00 32.16           C
ATOM    754  CD1 PHE A  64       7.138  42.889  38.567  1.00 34.63           C
ATOM    755  CD2 PHE A  64       5.782  44.795  39.000  1.00 39.01           C
ATOM    756  CE1 PHE A  64       8.270  43.628  38.859  1.00 33.95           C
ATOM    757  CE2 PHE A  64       6.922  45.541  39.277  1.00 28.28           C
ATOM    758  CZ  PHE A  64       8.150  44.962  39.199  1.00 26.69           C
ATOM    759  H   PHE A  64       2.930  40.846  37.890  1.00 53.63           H
ATOM    760  HA  PHE A  64       5.534  40.844  38.632  1.00 42.31           H
ATOM    761  HB2 PHE A  64       4.518  42.674  37.362  1.00 48.32           H
ATOM    762  HB3 PHE A  64       3.870  43.106  38.743  1.00 48.32           H
ATOM    763  HD1 PHE A  64       7.220  41.992  38.337  1.00 41.56           H
ATOM    764  HD2 PHE A  64       4.945  45.198  39.053  1.00 46.81           H
ATOM    765  HE1 PHE A  64       9.111  43.235  38.803  1.00 40.74           H
ATOM    766  HE2 PHE A  64       6.844  46.436  39.516  1.00 33.94           H
ATOM    767  HZ  PHE A  64       8.911  45.461  39.394  1.00 32.03           H
ATOM    768  N   VAL A  65       4.633  39.890  40.800  1.00 32.99           N
ATOM    769  CA  VAL A  65       4.396  39.559  42.199  1.00 31.34           C
ATOM    770  C   VAL A  65       5.595  40.011  43.013  1.00 32.91           C
ATOM    771  O   VAL A  65       6.642  40.338  42.447  1.00 31.27           O
ATOM    772  CB  VAL A  65       4.154  38.046  42.370  1.00 35.05           C
ATOM    773  CG1 VAL A  65       2.850  37.647  41.707  1.00 36.19           C
ATOM    774  CG2 VAL A  65       5.319  37.244  41.788  1.00 33.76           C
ATOM    775  H   VAL A  65       4.976  39.243  40.348  1.00 39.60           H
ATOM    776  HA  VAL A  65       3.612  40.034  42.515  1.00 37.61           H
ATOM    777  HB  VAL A  65       4.087  37.839  43.315  1.00 42.07           H
ATOM    778 HG11 VAL A  65       2.716  36.693  41.825  1.00 43.43           H
ATOM    779 HG12 VAL A  65       2.123  38.138  42.121  1.00 43.43           H
ATOM    780 HG13 VAL A  65       2.899  37.860  40.762  1.00 43.43           H
ATOM    781 HG21 VAL A  65       5.142  36.298  41.908  1.00 40.51           H
ATOM    782 HG22 VAL A  65       5.402  37.448  40.843  1.00 40.51           H
ATOM    783 HG23 VAL A  65       6.134  37.490  42.252  1.00 40.51           H
ATOM    784  N   GLU A  66       5.459  40.011  44.343  1.00 34.42           N
ATOM    785  CA  GLU A  66       6.592  40.277  45.216  1.00 31.97           C
ATOM    786  C   GLU A  66       7.794  39.456  44.781  1.00 43.43           C
ATOM    787  O   GLU A  66       7.655  38.326  44.310  1.00 37.40           O
ATOM    788  CB  GLU A  66       6.242  39.953  46.675  1.00 39.95           C
ATOM    789  CG  GLU A  66       7.240  40.472  47.730  1.00 41.58           C
ATOM    790  CD  GLU A  66       8.468  39.575  47.959  1.00 50.47           C
ATOM    791  OE1 GLU A  66       8.405  38.370  47.648  1.00 53.54           O
ATOM    792  OE2 GLU A  66       9.511  40.077  48.463  1.00 54.16           O1-
ATOM    793  H   GLU A  66       4.720  39.861  44.758  1.00 41.31           H
ATOM    794  HA  GLU A  66       6.827  41.216  45.160  1.00 38.37           H
ATOM    795  HB2 GLU A  66       5.377  40.344  46.877  1.00 47.95           H
ATOM    796  HB3 GLU A  66       6.191  38.989  46.772  1.00 47.95           H
ATOM    797  HG2 GLU A  66       7.562  41.342  47.448  1.00 49.90           H
ATOM    798  HG3 GLU A  66       6.777  40.556  48.578  1.00 49.90           H
ATOM    799  N   GLY A  67       8.977  40.042  44.932  1.00 33.62           N
ATOM    800  CA  GLY A  67      10.211  39.349  44.624  1.00 28.50           C
ATOM    801  C   GLY A  67      11.362  40.324  44.525  1.00 33.09           C
ATOM    802  O   GLY A  67      11.193  41.539  44.651  1.00 32.89           O
ATOM    803  H   GLY A  67       9.087  40.846  45.215  1.00 40.35           H
ATOM    804  HA2 GLY A  67      10.407  38.703  45.320  1.00 34.21           H
ATOM    805  HA3 GLY A  67      10.123  38.882  43.779  1.00 34.21           H
ATOM    806  N   ILE A  68      12.547  39.760  44.313  1.00 31.76           N
ATOM    807  CA  ILE A  68      13.745  40.532  44.010  1.00 31.72           C
ATOM    808  C   ILE A  68      13.979  40.469  42.510  1.00 35.73           C
ATOM    809  O   ILE A  68      14.117  39.379  41.932  1.00 32.37           O
ATOM    810  CB  ILE A  68      14.965  40.013  44.782  1.00 33.52           C
ATOM    811  CG1 ILE A  68      14.756  40.188  46.292  1.00 32.79           C
ATOM    812  CG2 ILE A  68      16.222  40.740  44.329  1.00 34.89           C
ATOM    813  CD1 ILE A  68      15.807  39.475  47.136  1.00 34.41           C
ATOM    814  H   ILE A  68      12.684  38.911  44.341  1.00 38.12           H
ATOM    815  HA  ILE A  68      13.600  41.459  44.258  1.00 38.07           H
ATOM    816  HB  ILE A  68      15.071  39.067  44.592  1.00 40.23           H
ATOM    817 HG12 ILE A  68      14.792  41.133  46.507  1.00 39.35           H
ATOM    818 HG13 ILE A  68      13.887  39.828  46.532  1.00 39.35           H
ATOM    819 HG21 ILE A  68      16.981  40.398  44.828  1.00 41.88           H
ATOM    820 HG22 ILE A  68      16.352  40.585  43.381  1.00 41.88           H
ATOM    821 HG23 ILE A  68      16.115  41.689  44.498  1.00 41.88           H
ATOM    822 HD11 ILE A  68      15.614  39.627  48.075  1.00 41.29           H
ATOM    823 HD12 ILE A  68      15.777  38.525  46.942  1.00 41.29           H
ATOM    824 HD13 ILE A  68      16.682  39.831  46.916  1.00 41.29           H
ATOM    825  N   TYR A  69      14.022  41.640  41.875  1.00 27.50           N
ATOM    826  CA  TYR A  69      14.150  41.751  40.433  1.00 25.32           C
ATOM    827  C   TYR A  69      15.486  42.386  40.078  1.00 31.34           C
ATOM    828  O   TYR A  69      16.012  43.224  40.823  1.00 25.51           O
ATOM    829  CB  TYR A  69      12.990  42.566  39.839  1.00 26.31           C
ATOM    830  CG  TYR A  69      11.642  41.873  39.954  1.00 29.48           C
ATOM    831  CD1 TYR A  69      10.920  41.911  41.136  1.00 28.79           C
ATOM    832  CD2 TYR A  69      11.099  41.168  38.882  1.00 33.18           C
ATOM    833  CE1 TYR A  69       9.691  41.280  41.258  1.00 31.61           C
ATOM    834  CE2 TYR A  69       9.855  40.538  38.988  1.00 34.13           C
ATOM    835  CZ  TYR A  69       9.167  40.578  40.185  1.00 38.55           C
ATOM    836  OH  TYR A  69       7.943  39.953  40.325  1.00 40.63           O
ATOM    837  H   TYR A  69      13.977  42.401  42.273  1.00 33.01           H
ATOM    838  HA  TYR A  69      14.125  40.863  40.043  1.00 30.39           H
ATOM    839  HB2 TYR A  69      12.930  43.413  40.307  1.00 31.58           H
ATOM    840  HB3 TYR A  69      13.165  42.721  38.898  1.00 31.58           H
ATOM    841  HD1 TYR A  69      11.268  42.371  41.865  1.00 34.55           H
ATOM    842  HD2 TYR A  69      11.563  41.131  38.077  1.00 39.83           H
ATOM    843  HE1 TYR A  69       9.227  41.315  42.063  1.00 37.94           H
ATOM    844  HE2 TYR A  69       9.508  40.065  38.266  1.00 40.97           H
ATOM    845  HH  TYR A  69       7.641  40.082  41.098  1.00 48.76           H
ATOM    846  N   LYS A  70      16.043  41.939  38.951  1.00 22.52           N
ATOM    847  CA  LYS A  70      17.242  42.505  38.351  1.00 25.32           C
ATOM    848  C   LYS A  70      16.899  43.068  36.981  1.00 30.74           C
ATOM    849  O   LYS A  70      16.394  42.347  36.104  1.00 28.82           O
ATOM    850  CB  LYS A  70      18.374  41.479  38.221  1.00 24.47           C
ATOM    851  CG  LYS A  70      19.695  42.127  37.800  1.00 27.61           C
ATOM    852  CD  LYS A  70      20.795  41.213  37.306  1.00 35.21           C
ATOM    853  CE  LYS A  70      21.086  40.079  38.231  1.00 37.83           C
ATOM    854  H   LYS A  70      15.725  41.279  38.501  1.00 27.03           H
ATOM    855  HA  LYS A  70      17.560  43.235  38.906  1.00 30.39           H
ATOM    856  HB2 LYS A  70      18.132  40.822  37.549  1.00 29.37           H
ATOM    857  HB3 LYS A  70      18.510  41.045  39.078  1.00 29.37           H
ATOM    858  HG2 LYS A  70      20.048  42.610  38.563  1.00 33.13           H
ATOM    859  HG3 LYS A  70      19.506  42.756  37.086  1.00 33.13           H
ATOM    860  HD2 LYS A  70      21.610  41.730  37.204  1.00 42.26           H
ATOM    861  HD3 LYS A  70      20.532  40.839  36.450  1.00 42.26           H
ATOM    862  HE1 LYS A  70      20.301  39.511  38.291  1.00 45.40           H
ATOM    863  HE3 LYS A  70      21.835  39.571  37.882  1.00 45.40           H
ATOM    864  N   VAL A  71      17.197  44.352  36.785  1.00 24.72           N
ATOM    865  CA  VAL A  71      17.086  45.008  35.486  1.00 21.78           C
ATOM    866  C   VAL A  71      18.490  45.217  34.950  1.00 25.28           C
ATOM    867  O   VAL A  71      19.289  45.940  35.558  1.00 21.88           O
ATOM    868  CB  VAL A  71      16.348  46.353  35.587  1.00 21.73           C
ATOM    869  CG1 VAL A  71      16.349  47.056  34.228  1.00 26.61           C
ATOM    870  CG2 VAL A  71      14.930  46.142  36.085  1.00 25.50           C
ATOM    871  H   VAL A  71      17.472  44.877  37.408  1.00 29.67           H
ATOM    872  HA  VAL A  71      16.602  44.434  34.871  1.00 26.14           H
ATOM    873  HB  VAL A  71      16.810  46.922  36.222  1.00 26.09           H
ATOM    874 HG11 VAL A  71      15.880  47.901  34.310  1.00 31.94           H
ATOM    875 HG12 VAL A  71      17.266  47.212  33.954  1.00 31.94           H
ATOM    876 HG13 VAL A  71      15.901  46.491  33.580  1.00 31.94           H
ATOM    877 HG21 VAL A  71      14.485  47.002  36.140  1.00 30.61           H
ATOM    878 HG22 VAL A  71      14.460  45.565  35.463  1.00 30.61           H
ATOM    879 HG23 VAL A  71      14.962  45.728  36.961  1.00 30.61           H
ATOM    880  N   GLU A  72      18.786  44.612  33.804  1.00 22.25           N
ATOM    881  CA  GLU A  72      20.077  44.733  33.138  1.00 23.55           C
ATOM    882  C   GLU A  72      19.891  45.516  31.850  1.00 26.49           C
ATOM    883  O   GLU A  72      19.109  45.119  30.980  1.00 25.41           O
ATOM    884  CB  GLU A  72      20.694  43.370  32.815  1.00 27.41           C
ATOM    885  CG  GLU A  72      21.676  42.893  33.847  1.00 40.63           C
ATOM    886  CD  GLU A  72      22.483  41.689  33.397  1.00 40.77           C
ATOM    887  OE1 GLU A  72      22.789  41.587  32.182  1.00 47.12           O
ATOM    888  OE2 GLU A  72      22.817  40.861  34.275  1.00 45.96           O1-
ATOM    889  H   GLU A  72      18.233  44.108  33.380  1.00 26.71           H
ATOM    890  HA  GLU A  72      20.691  45.221  33.709  1.00 28.26           H
ATOM    891  HB2 GLU A  72      19.984  42.711  32.753  1.00 32.90           H
ATOM    892  HB3 GLU A  72      21.161  43.431  31.967  1.00 32.90           H
ATOM    893  HG2 GLU A  72      22.298  43.611  34.045  1.00 48.76           H
ATOM    894  HG3 GLU A  72      21.192  42.644  34.650  1.00 48.76           H
ATOM    895  N   ILE A  73      20.658  46.586  31.711  1.00 24.18           N
ATOM    896  CA  ILE A  73      20.593  47.496  30.572  1.00 24.07           C
ATOM    897  C   ILE A  73      21.898  47.340  29.800  1.00 24.03           C
ATOM    898  O   ILE A  73      22.986  47.549  30.358  1.00 24.42           O
ATOM    899  CB  ILE A  73      20.385  48.951  31.057  1.00 20.42           C
ATOM    900  CG1 ILE A  73      19.092  49.088  31.876  1.00 23.34           C
ATOM    901  CG2 ILE A  73      20.360  49.898  29.910  1.00 20.46           C
ATOM    902  CD1 ILE A  73      18.938  50.440  32.557  1.00 24.94           C
ATOM    903  H   ILE A  73      21.251  46.817  32.289  1.00 29.02           H
ATOM    904  HA  ILE A  73      19.854  47.249  29.994  1.00 28.90           H
ATOM    905  HB  ILE A  73      21.132  49.188  31.629  1.00 24.52           H
ATOM    906 HG12 ILE A  73      18.333  48.966  31.285  1.00 28.01           H
ATOM    907 HG13 ILE A  73      19.085  48.406  32.566  1.00 28.01           H
ATOM    908 HG21 ILE A  73      20.229  50.798  30.248  1.00 24.56           H
ATOM    909 HG22 ILE A  73      21.204  49.842  29.436  1.00 24.56           H
ATOM    910 HG23 ILE A  73      19.631  49.657  29.318  1.00 24.56           H
ATOM    911 HD11 ILE A  73      18.103  50.450  33.052  1.00 29.94           H
ATOM    912 HD12 ILE A  73      19.683  50.574  33.163  1.00 29.94           H
ATOM    913 HD13 ILE A  73      18.931  51.135  31.881  1.00 29.94           H
ATOM    914  N   ASP A  74      21.804  46.967  28.515  1.00 18.06           N
ATOM    915  CA  ASP A  74      22.980  46.705  27.670  1.00 21.56           C
ATOM    916  C   ASP A  74      23.578  48.015  27.142  1.00 20.07           C
ATOM    917  O   ASP A  74      23.467  48.400  25.963  1.00 18.50           O
ATOM    918  CB  ASP A  74      22.630  45.758  26.528  1.00 23.68           C
ATOM    919  CG  ASP A  74      23.854  45.366  25.712  1.00 30.53           C
ATOM    920  OD1 ASP A  74      24.999  45.687  26.139  1.00 28.09           O
ATOM    921  OD2 ASP A  74      23.667  44.762  24.625  1.00 32.11           O1-
ATOM    922  H   ASP A  74      21.057  46.858  28.103  1.00 21.68           H
ATOM    923  HA  ASP A  74      23.659  46.271  28.212  1.00 25.87           H
ATOM    924  HB2 ASP A  74      22.240  44.949  26.893  1.00 28.42           H
ATOM    925  HB3 ASP A  74      21.999  46.195  25.934  1.00 28.42           H
ATOM    926  N   THR A  75      24.282  48.682  28.050  1.00 21.37           N
ATOM    927  CA  THR A  75      24.942  49.936  27.745  1.00 19.08           C
ATOM    928  C   THR A  75      26.140  49.734  26.829  1.00 15.74           C
ATOM    929  O   THR A  75      26.433  50.593  26.000  1.00 16.15           O
ATOM    930  CB  THR A  75      25.345  50.617  29.066  1.00 18.37           C
ATOM    931  OG1 THR A  75      26.258  49.786  29.800  1.00 19.24           O
ATOM    932  CG2 THR A  75      24.145  50.828  29.919  1.00 18.65           C
ATOM    933  H   THR A  75      24.391  48.421  28.863  1.00 25.65           H
ATOM    934  HA  THR A  75      24.314  50.518  27.289  1.00 22.90           H
ATOM    935  HB  THR A  75      25.755  51.477  28.883  1.00 22.05           H
ATOM    936  HG1 THR A  75      26.950  49.649  29.345  1.00 23.09           H
ATOM    937 HG21 THR A  75      24.400  51.257  30.750  1.00 22.38           H
ATOM    938 HG22 THR A  75      23.505  51.393  29.457  1.00 22.38           H
ATOM    939 HG23 THR A  75      23.726  49.976  30.119  1.00 22.38           H
ATOM    940  N   LYS A  76      26.803  48.577  26.897  1.00 18.70           N
ATOM    941  CA  LYS A  76      28.004  48.386  26.093  1.00 19.28           C
ATOM    942  C   LYS A  76      27.695  48.405  24.596  1.00 20.38           C
ATOM    943  O   LYS A  76      28.392  49.070  23.829  1.00 20.30           O
ATOM    944  CB  LYS A  76      28.707  47.079  26.489  1.00 19.04           C
ATOM    945  CG  LYS A  76      30.080  46.919  25.895  1.00 23.33           C
ATOM    946  CD  LYS A  76      30.613  45.502  26.197  1.00 32.01           C
ATOM    947  CE  LYS A  76      32.097  45.391  25.959  1.00 39.64           C
ATOM    948  NZ  LYS A  76      32.548  43.989  26.305  1.00 34.28           N1+
ATOM    949  H   LYS A  76      26.583  47.906  27.387  1.00 22.44           H
ATOM    950  HA  LYS A  76      28.616  49.116  26.275  1.00 23.15           H
ATOM    951  HB2 LYS A  76      28.797  47.053  27.454  1.00 22.85           H
ATOM    952  HB3 LYS A  76      28.166  46.331  26.190  1.00 22.85           H
ATOM    953  HG2 LYS A  76      30.035  47.034  24.933  1.00 28.00           H
ATOM    954  HG3 LYS A  76      30.684  47.568  26.289  1.00 28.00           H
ATOM    955  HD2 LYS A  76      30.440  45.289  27.128  1.00 38.42           H
ATOM    956  HD3 LYS A  76      30.166  44.864  25.620  1.00 38.42           H
ATOM    957  HE2 LYS A  76      32.293  45.560  25.024  1.00 47.57           H
ATOM    958  HE3 LYS A  76      32.569  46.019  26.528  1.00 47.57           H
ATOM    959  HZ1 LYS A  76      33.423  43.908  26.169  1.00 41.14           H
ATOM    960  HZ2 LYS A  76      32.371  43.815  27.160  1.00 41.14           H
ATOM    961  HZ3 LYS A  76      32.120  43.398  25.795  1.00 41.14           H
ATOM    962  N   SER A  77      26.651  47.677  24.169  1.00 22.94           N
ATOM    963  CA  SER A  77      26.267  47.657  22.759  1.00 25.54           C
ATOM    964  C   SER A  77      25.895  49.055  22.272  1.00 20.07           C
ATOM    965  O   SER A  77      26.264  49.443  21.167  1.00 19.45           O
ATOM    966  CB  SER A  77      25.097  46.699  22.543  1.00 29.23           C
ATOM    967  OG  SER A  77      25.424  45.385  23.001  1.00 33.18           O
ATOM    968  H   SER A  77      26.155  47.192  24.676  1.00 27.54           H
ATOM    969  HA  SER A  77      27.017  47.342  22.230  1.00 30.66           H
ATOM    970  HB2 SER A  77      24.328  47.023  23.038  1.00 35.08           H
ATOM    971  HB3 SER A  77      24.890  46.661  21.596  1.00 35.08           H
ATOM    972  HG  SER A  77      24.774  44.867  22.878  1.00 39.82           H
ATOM    973  N   TYR A  78      25.187  49.825  23.114  1.00 20.70           N
ATOM    974  CA  TYR A  78      24.802  51.198  22.773  1.00 17.34           C
ATOM    975  C   TYR A  78      26.013  52.052  22.413  1.00 17.79           C
ATOM    976  O   TYR A  78      26.048  52.692  21.349  1.00 19.22           O
ATOM    977  CB  TYR A  78      24.006  51.780  23.931  1.00 18.35           C
ATOM    978  CG  TYR A  78      23.608  53.227  23.698  1.00 20.74           C
ATOM    979  CD1 TYR A  78      22.566  53.545  22.855  1.00 17.96           C
ATOM    980  CD2 TYR A  78      24.335  54.270  24.279  1.00 16.01           C
ATOM    981  CE1 TYR A  78      22.226  54.850  22.602  1.00 16.40           C
ATOM    982  CE2 TYR A  78      24.000  55.591  24.054  1.00 17.23           C
ATOM    983  CZ  TYR A  78      22.938  55.879  23.217  1.00 17.81           C
ATOM    984  OH  TYR A  78      22.591  57.161  22.952  1.00 17.61           O
ATOM    985  H   TYR A  78      24.918  49.570  23.890  1.00 24.85           H
ATOM    986  HA  TYR A  78      24.219  51.174  21.998  1.00 20.82           H
ATOM    987  HB2 TYR A  78      23.195  51.261  24.050  1.00 22.02           H
ATOM    988  HB3 TYR A  78      24.546  51.743  24.736  1.00 22.02           H
ATOM    989  HD1 TYR A  78      22.085  52.862  22.446  1.00 21.56           H
ATOM    990  HD2 TYR A  78      25.045  54.071  24.846  1.00 19.22           H
ATOM    991  HE1 TYR A  78      21.511  55.046  22.041  1.00 19.69           H
ATOM    992  HE2 TYR A  78      24.485  56.277  24.455  1.00 20.69           H
ATOM    993  HH  TYR A  78      23.088  57.688  23.377  1.00 21.14           H
ATOM    994  N   TRP A  79      27.013  52.100  23.288  1.00 17.95           N
ATOM    995  CA  TRP A  79      28.188  52.927  23.023  1.00 19.94           C
ATOM    996  C   TRP A  79      28.997  52.415  21.836  1.00 17.88           C
ATOM    997  O   TRP A  79      29.507  53.205  21.033  1.00 18.63           O
ATOM    998  CB  TRP A  79      29.077  52.997  24.271  1.00 19.22           C
ATOM    999  CG  TRP A  79      28.395  53.743  25.365  1.00 15.36           C
ATOM   1000  CD1 TRP A  79      27.974  53.241  26.572  1.00 15.55           C
ATOM   1001  CD2 TRP A  79      27.988  55.121  25.334  1.00 15.24           C
ATOM   1002  NE1 TRP A  79      27.344  54.242  27.297  1.00 15.82           N
ATOM   1003  CE2 TRP A  79      27.339  55.399  26.555  1.00 14.91           C
ATOM   1004  CE3 TRP A  79      28.110  56.144  24.389  1.00 14.91           C
ATOM   1005  CZ2 TRP A  79      26.837  56.667  26.863  1.00 13.99           C
ATOM   1006  CZ3 TRP A  79      27.607  57.399  24.689  1.00 14.82           C
ATOM   1007  CH2 TRP A  79      26.967  57.652  25.899  1.00 14.29           C
ATOM   1008  H   TRP A  79      27.038  51.671  24.033  1.00 21.55           H
ATOM   1009  HA  TRP A  79      27.895  53.828  22.816  1.00 23.93           H
ATOM   1010  HB2 TRP A  79      29.264  52.098  24.584  1.00 23.06           H
ATOM   1011  HB3 TRP A  79      29.902  53.458  24.054  1.00 23.06           H
ATOM   1012  HD1 TRP A  79      28.096  52.365  26.861  1.00 18.67           H
ATOM   1013  HE1 TRP A  79      27.013  54.154  28.085  1.00 18.99           H
ATOM   1014  HE3 TRP A  79      28.529  55.986  23.573  1.00 17.89           H
ATOM   1015  HZ2 TRP A  79      26.411  56.836  27.672  1.00 16.79           H
ATOM   1016  HZ3 TRP A  79      27.687  58.083  24.064  1.00 17.79           H
ATOM   1017  HH2 TRP A  79      26.645  58.507  26.075  1.00 17.16           H
ATOM   1018  N   LYS A  80      29.171  51.102  21.738  1.00 22.24           N
ATOM   1019  CA  LYS A  80      30.047  50.571  20.698  1.00 24.52           C
ATOM   1020  C   LYS A  80      29.505  50.882  19.306  1.00 22.05           C
ATOM   1021  O   LYS A  80      30.269  51.219  18.407  1.00 25.80           O
ATOM   1022  CB  LYS A  80      30.222  49.072  20.878  1.00 22.39           C
ATOM   1023  CG  LYS A  80      31.183  48.748  21.984  1.00 27.13           C
ATOM   1024  CD  LYS A  80      31.501  47.273  22.095  1.00 31.25           C
ATOM   1025  CE  LYS A  80      32.522  46.812  21.044  1.00 41.19           C
ATOM   1026  NZ  LYS A  80      33.393  45.683  21.522  1.00 48.40           N1+
ATOM   1027  H   LYS A  80      28.806  50.511  22.244  1.00 26.70           H
ATOM   1028  HA  LYS A  80      30.920  50.986  20.779  1.00 29.43           H
ATOM   1029  HB2 LYS A  80      29.365  48.675  21.096  1.00 26.88           H
ATOM   1030  HB3 LYS A  80      30.568  48.690  20.056  1.00 26.88           H
ATOM   1031  HG2 LYS A  80      32.015  49.221  21.825  1.00 32.56           H
ATOM   1032  HG3 LYS A  80      30.798  49.034  22.827  1.00 32.56           H
ATOM   1033  HD2 LYS A  80      31.872  47.094  22.974  1.00 37.50           H
ATOM   1034  HD3 LYS A  80      30.686  46.763  21.968  1.00 37.50           H
ATOM   1035  HE2 LYS A  80      32.046  46.508  20.255  1.00 49.44           H
ATOM   1036  HE3 LYS A  80      33.098  47.558  20.816  1.00 49.44           H
ATOM   1037  HZ1 LYS A  80      33.966  45.449  20.883  1.00 58.09           H
ATOM   1038  HZ2 LYS A  80      33.850  45.936  22.243  1.00 58.09           H
ATOM   1039  HZ3 LYS A  80      32.891  44.978  21.731  1.00 58.09           H
ATOM   1040  N   ALA A  81      28.191  50.833  19.139  1.00 26.96           N
ATOM   1041  CA  ALA A  81      27.580  51.254  17.872  1.00 29.86           C
ATOM   1042  C   ALA A  81      27.864  52.714  17.532  1.00 35.01           C
ATOM   1043  O   ALA A  81      27.845  53.102  16.351  1.00 25.46           O
ATOM   1044  CB  ALA A  81      26.080  51.008  17.942  1.00 29.04           C
ATOM   1045  H   ALA A  81      27.630  50.563  19.732  1.00 32.35           H
ATOM   1046  HA  ALA A  81      27.938  50.708  17.155  1.00 35.84           H
ATOM   1047  HB1 ALA A  81      25.676  51.286  17.105  1.00 34.86           H
ATOM   1048  HB2 ALA A  81      25.922  50.062  18.087  1.00 34.86           H
ATOM   1049  HB3 ALA A  81      25.710  51.523  18.676  1.00 34.86           H
ATOM   1050  N   LEU A  82      28.092  53.562  18.536  1.00 23.71           N
ATOM   1051  CA  LEU A  82      28.444  54.935  18.269  1.00 21.17           C
ATOM   1052  C   LEU A  82      29.936  55.100  18.107  1.00 23.16           C
ATOM   1053  O   LEU A  82      30.422  56.227  18.004  1.00 27.95           O
ATOM   1054  CB  LEU A  82      27.931  55.850  19.408  1.00 26.49           C
ATOM   1055  CG  LEU A  82      26.451  55.716  19.800  1.00 23.31           C
ATOM   1056  CD1 LEU A  82      26.102  56.636  20.992  1.00 21.29           C
ATOM   1057  CD2 LEU A  82      25.511  56.038  18.637  1.00 20.32           C
ATOM   1058  H   LEU A  82      28.046  53.360  19.371  1.00 28.46           H
ATOM   1059  HA  LEU A  82      28.020  55.215  17.443  1.00 25.41           H
ATOM   1060  HB2 LEU A  82      28.455  55.665  20.203  1.00 31.79           H
ATOM   1061  HB3 LEU A  82      28.073  56.772  19.140  1.00 31.79           H
ATOM   1062  HG  LEU A  82      26.282  54.801  20.073  1.00 27.98           H
ATOM   1063 HD11 LEU A  82      25.163  56.525  21.211  1.00 25.56           H
ATOM   1064 HD12 LEU A  82      26.651  56.389  21.753  1.00 25.56           H
ATOM   1065 HD13 LEU A  82      26.277  57.557  20.742  1.00 25.56           H
ATOM   1066 HD21 LEU A  82      24.593  55.939  18.936  1.00 24.39           H
ATOM   1067 HD22 LEU A  82      25.668  56.951  18.347  1.00 24.39           H
ATOM   1068 HD23 LEU A  82      25.690  55.424  17.907  1.00 24.39           H
ATOM   1069  N   GLY A  83      30.688  54.005  18.142  1.00 24.89           N
ATOM   1070  CA  GLY A  83      32.122  54.073  17.973  1.00 25.19           C
ATOM   1071  C   GLY A  83      32.899  54.290  19.249  1.00 22.55           C
ATOM   1072  O   GLY A  83      34.071  54.678  19.179  1.00 22.27           O
ATOM   1073  H   GLY A  83      30.385  53.209  18.263  1.00 29.87           H
ATOM   1074  HA2 GLY A  83      32.431  53.246  17.571  1.00 30.23           H
ATOM   1075  HA3 GLY A  83      32.333  54.800  17.366  1.00 30.23           H
ATOM   1076  N   ILE A  84      32.268  54.096  20.399  1.00 25.81           N
ATOM   1077  CA  ILE A  84      32.859  54.390  21.704  1.00 26.30           C
ATOM   1078  C   ILE A  84      33.095  53.079  22.431  1.00 20.65           C
ATOM   1079  O   ILE A  84      32.202  52.225  22.507  1.00 21.75           O
ATOM   1080  CB  ILE A  84      31.953  55.345  22.509  1.00 21.07           C
ATOM   1081  CG1 ILE A  84      31.973  56.731  21.858  1.00 19.23           C
ATOM   1082  CG2 ILE A  84      32.398  55.418  23.988  1.00 24.39           C
ATOM   1083  CD1 ILE A  84      30.868  57.740  22.343  1.00 22.27           C
ATOM   1084  H   ILE A  84      31.469  53.784  20.454  1.00 30.98           H
ATOM   1085  HA  ILE A  84      33.717  54.824  21.575  1.00 31.57           H
ATOM   1086  HB  ILE A  84      31.046  55.005  22.478  1.00 25.29           H
ATOM   1087 HG12 ILE A  84      32.835  57.140  22.037  1.00 23.08           H
ATOM   1088 HG13 ILE A  84      31.862  56.620  20.901  1.00 23.08           H
ATOM   1089 HG21 ILE A  84      31.810  56.024  24.464  1.00 29.27           H
ATOM   1090 HG22 ILE A  84      32.345  54.531  24.377  1.00 29.27           H
ATOM   1091 HG23 ILE A  84      33.311  55.743  24.027  1.00 29.27           H
ATOM   1092 HD11 ILE A  84      30.976  58.578  21.867  1.00 26.73           H
ATOM   1093 HD12 ILE A  84      29.994  57.363  22.156  1.00 26.73           H
ATOM   1094 HD13 ILE A  84      30.970  57.885  23.296  1.00 26.73           H
ATOM   1095  N   SER A  85      34.300  52.931  23.000  1.00 25.21           N
ATOM   1096  CA  SER A  85      34.595  51.754  23.803  1.00 26.26           C
ATOM   1097  C   SER A  85      34.348  52.079  25.277  1.00 21.73           C
ATOM   1098  O   SER A  85      35.187  52.742  25.913  1.00 22.09           O
ATOM   1099  CB  SER A  85      36.033  51.285  23.576  1.00 33.55           C
ATOM   1100  OG  SER A  85      36.286  50.116  24.347  1.00 38.50           O
ATOM   1101  H   SER A  85      34.948  53.492  22.934  1.00 30.26           H
ATOM   1102  HA  SER A  85      33.997  51.034  23.546  1.00 31.52           H
ATOM   1103  HB2 SER A  85      36.158  51.081  22.636  1.00 40.26           H
ATOM   1104  HB3 SER A  85      36.644  51.987  23.851  1.00 40.26           H
ATOM   1105  HG  SER A  85      35.759  49.502  24.120  1.00 46.21           H
ATOM   1106  N   PRO A  86      33.217  51.674  25.848  1.00 22.00           N
ATOM   1107  CA  PRO A  86      32.809  52.149  27.168  1.00 20.63           C
ATOM   1108  C   PRO A  86      33.409  51.303  28.285  1.00 18.91           C
ATOM   1109  O   PRO A  86      33.981  50.242  28.054  1.00 17.71           O
ATOM   1110  CB  PRO A  86      31.290  51.950  27.137  1.00 17.29           C
ATOM   1111  CG  PRO A  86      31.157  50.657  26.431  1.00 20.81           C
ATOM   1112  CD  PRO A  86      32.241  50.689  25.346  1.00 17.91           C
ATOM   1113  HA  PRO A  86      33.027  53.086  27.293  1.00 24.76           H
ATOM   1114  HB2 PRO A  86      30.941  51.894  28.040  1.00 20.76           H
ATOM   1115  HB3 PRO A  86      30.869  52.667  26.639  1.00 20.76           H
ATOM   1116  HG2 PRO A  86      31.312  49.927  27.051  1.00 24.97           H
ATOM   1117  HG3 PRO A  86      30.275  50.590  26.033  1.00 24.97           H
ATOM   1118  HD2 PRO A  86      32.657  49.817  25.260  1.00 21.50           H
ATOM   1119  HD3 PRO A  86      31.865  50.986  24.503  1.00 21.50           H
ATOM   1120  N   PHE A  87      33.198  51.771  29.505  1.00 17.99           N
ATOM   1121  CA  PHE A  87      33.704  51.075  30.693  1.00 17.69           C
ATOM   1122  C   PHE A  87      32.911  49.827  31.076  1.00 22.17           C
ATOM   1123  O   PHE A  87      33.495  48.767  31.340  1.00 19.93           O
ATOM   1124  CB  PHE A  87      33.705  52.023  31.887  1.00 17.07           C
ATOM   1125  CG  PHE A  87      34.340  51.411  33.120  1.00 15.68           C
ATOM   1126  CD1 PHE A  87      35.708  51.244  33.183  1.00 20.06           C
ATOM   1127  CD2 PHE A  87      33.571  51.010  34.176  1.00 17.78           C
ATOM   1128  CE1 PHE A  87      36.300  50.689  34.327  1.00 17.66           C
ATOM   1129  CE2 PHE A  87      34.155  50.455  35.317  1.00 23.06           C
ATOM   1130  CZ  PHE A  87      35.512  50.300  35.376  1.00 19.17           C
ATOM   1131  H   PHE A  87      32.763  52.493  29.680  1.00 21.60           H
ATOM   1132  HA  PHE A  87      34.621  50.804  30.528  1.00 21.23           H
ATOM   1133  HB2 PHE A  87      34.205  52.821  31.657  1.00 20.49           H
ATOM   1134  HB3 PHE A  87      32.789  52.256  32.106  1.00 20.49           H
ATOM   1135  HD1 PHE A  87      36.241  51.516  32.471  1.00 24.08           H
ATOM   1136  HD2 PHE A  87      32.648  51.120  34.141  1.00 21.34           H
ATOM   1137  HE1 PHE A  87      37.222  50.579  34.370  1.00 21.19           H
ATOM   1138  HE2 PHE A  87      33.623  50.187  36.032  1.00 27.68           H
ATOM   1139  HZ  PHE A  87      35.902  49.925  36.132  1.00 23.01           H
ATOM   1140  N   HIS A  88      31.606  49.956  31.231  1.00 17.94           N
ATOM   1141  CA  HIS A  88      30.785  48.942  31.864  1.00 16.85           C
ATOM   1142  C   HIS A  88      30.335  47.893  30.859  1.00 19.18           C
ATOM   1143  O   HIS A  88      30.101  48.190  29.679  1.00 19.40           O
ATOM   1144  CB  HIS A  88      29.541  49.559  32.515  1.00 19.05           C
ATOM   1145  CG  HIS A  88      29.844  50.576  33.591  1.00 20.29           C
ATOM   1146  ND1 HIS A  88      30.039  51.916  33.320  1.00 18.94           N
ATOM   1147  CD2 HIS A  88      29.989  50.436  34.933  1.00 23.31           C
ATOM   1148  CE1 HIS A  88      30.279  52.554  34.455  1.00 23.11           C
ATOM   1149  NE2 HIS A  88      30.244  51.680  35.451  1.00 19.71           N
ATOM   1150  H   HIS A  88      31.159  50.643  30.969  1.00 21.53           H
ATOM   1151  HA  HIS A  88      31.302  48.499  32.555  1.00 20.22           H
ATOM   1152  HB2 HIS A  88      29.017  48.850  32.919  1.00 22.87           H
ATOM   1153  HB3 HIS A  88      29.018  50.003  31.829  1.00 22.87           H
ATOM   1154  HD2 HIS A  88      29.908  49.645  35.416  1.00 27.98           H
ATOM   1155  HE1 HIS A  88      30.441  53.466  34.540  1.00 27.73           H
ATOM   1156  HE2 HIS A  88      30.380  51.860  36.281  1.00 23.66           H
ATOM   1157  N   GLU A  89      30.212  46.651  31.348  1.00 18.21           N
ATOM   1158  CA  GLU A  89      29.585  45.594  30.554  1.00 21.86           C
ATOM   1159  C   GLU A  89      28.098  45.847  30.382  1.00 23.63           C
ATOM   1160  O   GLU A  89      27.527  45.542  29.327  1.00 28.76           O
ATOM   1161  CB  GLU A  89      29.795  44.225  31.215  1.00 25.76           C
ATOM   1162  CG  GLU A  89      31.178  43.666  31.044  1.00 25.46           C
ATOM   1163  CD  GLU A  89      31.586  43.515  29.597  1.00 28.97           C
ATOM   1164  OE1 GLU A  89      30.908  42.772  28.865  1.00 34.04           O
ATOM   1165  OE2 GLU A  89      32.574  44.164  29.181  1.00 32.22           O1-
ATOM   1166  H   GLU A  89      30.480  46.401  32.126  1.00 21.85           H
ATOM   1167  HA  GLU A  89      29.992  45.572  29.674  1.00 26.24           H
ATOM   1168  HB2 GLU A  89      29.627  44.309  32.166  1.00 30.91           H
ATOM   1169  HB3 GLU A  89      29.171  43.592  30.826  1.00 30.91           H
ATOM   1170  HG2 GLU A  89      31.813  44.261  31.473  1.00 30.56           H
ATOM   1171  HG3 GLU A  89      31.216  42.789  31.458  1.00 30.56           H
ATOM   1172  N   HIS A  90      27.458  46.352  31.421  1.00 24.52           N
ATOM   1173  CA  HIS A  90      26.054  46.728  31.404  1.00 24.33           C
ATOM   1174  C   HIS A  90      25.795  47.532  32.672  1.00 23.72           C
ATOM   1175  O   HIS A  90      26.689  47.731  33.495  1.00 25.54           O
ATOM   1176  CB  HIS A  90      25.152  45.500  31.290  1.00 29.21           C
ATOM   1177  CG  HIS A  90      25.519  44.397  32.229  1.00 36.27           C
ATOM   1178  ND1 HIS A  90      25.343  44.493  33.590  1.00 45.35           N
ATOM   1179  CD2 HIS A  90      26.062  43.178  32.003  1.00 43.63           C
ATOM   1180  CE1 HIS A  90      25.742  43.372  34.161  1.00 41.87           C
ATOM   1181  NE2 HIS A  90      26.190  42.562  33.221  1.00 45.76           N
ATOM   1182  H   HIS A  90      27.833  46.494  32.182  1.00 29.43           H
ATOM   1183  HA  HIS A  90      25.885  47.301  30.640  1.00 29.20           H
ATOM   1184  HB2 HIS A  90      25.209  45.153  30.386  1.00 35.06           H
ATOM   1185  HB3 HIS A  90      24.239  45.764  31.484  1.00 35.06           H
ATOM   1186  HD2 HIS A  90      26.298  42.822  31.177  1.00 52.37           H
ATOM   1187  HE1 HIS A  90      25.727  43.191  35.073  1.00 50.26           H
ATOM   1188  HE2 HIS A  90      26.509  41.774  33.352  1.00 54.91           H
ATOM   1189  N   ALA A  91      24.575  48.031  32.804  1.00 23.12           N
ATOM   1190  CA  ALA A  91      24.125  48.700  34.001  1.00 21.41           C
ATOM   1191  C   ALA A  91      23.064  47.832  34.650  1.00 28.20           C
ATOM   1192  O   ALA A  91      22.178  47.311  33.968  1.00 28.72           O
ATOM   1193  CB  ALA A  91      23.555  50.097  33.703  1.00 26.74           C
ATOM   1194  H   ALA A  91      23.975  47.990  32.190  1.00 27.75           H
ATOM   1195  HA  ALA A  91      24.867  48.794  34.618  1.00 25.70           H
ATOM   1196  HB1 ALA A  91      23.267  50.504  34.535  1.00 32.10           H
ATOM   1197  HB2 ALA A  91      24.247  50.638  33.292  1.00 32.10           H
ATOM   1198  HB3 ALA A  91      22.801  50.008  33.100  1.00 32.10           H
ATOM   1199  N   GLU A  92      23.155  47.676  35.967  1.00 26.46           N
ATOM   1200  CA  GLU A  92      22.283  46.769  36.696  1.00 29.57           C
ATOM   1201  C   GLU A  92      21.518  47.528  37.760  1.00 29.03           C
ATOM   1202  O   GLU A  92      22.076  48.378  38.466  1.00 28.06           O
ATOM   1203  CB  GLU A  92      23.074  45.613  37.364  1.00 32.14           C
ATOM   1204  CG  GLU A  92      24.065  44.908  36.463  1.00 35.88           C
ATOM   1205  H   GLU A  92      23.721  48.089  36.464  1.00 31.75           H
ATOM   1206  HA  GLU A  92      21.642  46.381  36.081  1.00 35.49           H
ATOM   1207  HB2 GLU A  92      22.442  44.949  37.679  1.00 38.57           H
ATOM   1208  HB3 GLU A  92      23.569  45.973  38.117  1.00 38.57           H
ATOM   1209  HG1 GLU A  92      24.778  45.524  36.235  1.00 43.06           H
ATOM   1210  HG3 GLU A  92      24.427  44.140  36.931  1.00 43.06           H
ATOM   1211  N   VAL A  93      20.238  47.205  37.885  1.00 23.88           N
ATOM   1212  CA  VAL A  93      19.404  47.735  38.944  1.00 17.86           C
ATOM   1213  C   VAL A  93      18.762  46.544  39.645  1.00 27.68           C
ATOM   1214  O   VAL A  93      17.929  45.858  39.046  1.00 21.58           O
ATOM   1215  CB  VAL A  93      18.330  48.682  38.428  1.00 22.28           C
ATOM   1216  CG1 VAL A  93      17.578  49.262  39.601  1.00 24.23           C
ATOM   1217  CG2 VAL A  93      18.951  49.803  37.572  1.00 23.94           C
ATOM   1218  H   VAL A  93      19.824  46.667  37.356  1.00 28.66           H
ATOM   1219  HA  VAL A  93      19.955  48.211  39.584  1.00 21.44           H
ATOM   1220  HB  VAL A  93      17.703  48.188  37.877  1.00 26.74           H
ATOM   1221 HG11 VAL A  93      16.894  49.866  39.270  1.00 29.08           H
ATOM   1222 HG12 VAL A  93      17.167  48.539  40.101  1.00 29.08           H
ATOM   1223 HG13 VAL A  93      18.200  49.745  40.167  1.00 29.08           H
ATOM   1224 HG21 VAL A  93      18.244  50.389  37.259  1.00 28.73           H
ATOM   1225 HG22 VAL A  93      19.580  50.303  38.115  1.00 28.73           H
ATOM   1226 HG23 VAL A  93      19.410  49.404  36.816  1.00 28.73           H
ATOM   1227  N   VAL A  94      19.104  46.323  40.911  1.00 22.41           N
ATOM   1228  CA  VAL A  94      18.552  45.201  41.687  1.00 25.01           C
ATOM   1229  C   VAL A  94      17.742  45.738  42.854  1.00 27.39           C
ATOM   1230  O   VAL A  94      18.269  46.482  43.696  1.00 26.46           O
ATOM   1231  CB  VAL A  94      19.642  44.256  42.198  1.00 29.72           C
ATOM   1232  CG1 VAL A  94      18.984  43.074  42.868  1.00 29.37           C
ATOM   1233  CG2 VAL A  94      20.534  43.803  41.077  1.00 32.26           C
ATOM   1234  H   VAL A  94      19.660  46.810  41.352  1.00 26.90           H
ATOM   1235  HA  VAL A  94      17.955  44.690  41.120  1.00 30.02           H
ATOM   1236  HB  VAL A  94      20.186  44.717  42.855  1.00 35.67           H
ATOM   1237 HG11 VAL A  94      19.673  42.472  43.193  1.00 35.25           H
ATOM   1238 HG12 VAL A  94      18.446  43.391  43.610  1.00 35.25           H
ATOM   1239 HG13 VAL A  94      18.423  42.617  42.222  1.00 35.25           H
ATOM   1240 HG21 VAL A  94      21.212  43.208  41.433  1.00 38.72           H
ATOM   1241 HG22 VAL A  94      19.998  43.337  40.416  1.00 38.72           H
ATOM   1242 HG23 VAL A  94      20.954  44.580  40.675  1.00 38.72           H
ATOM   1243  N   PHE A  95      16.479  45.313  42.941  1.00 23.21           N
ATOM   1244  CA  PHE A  95      15.562  45.822  43.946  1.00 23.27           C
ATOM   1245  C   PHE A  95      14.501  44.792  44.314  1.00 27.15           C
ATOM   1246  O   PHE A  95      14.111  43.947  43.507  1.00 27.13           O
ATOM   1247  CB  PHE A  95      14.847  47.098  43.467  1.00 21.30           C
ATOM   1248  CG  PHE A  95      14.010  46.917  42.248  1.00 19.40           C
ATOM   1249  CD1 PHE A  95      14.597  46.690  41.025  1.00 21.93           C
ATOM   1250  CD2 PHE A  95      12.637  47.031  42.317  1.00 21.80           C
ATOM   1251  CE1 PHE A  95      13.825  46.548  39.884  1.00 28.79           C
ATOM   1252  CE2 PHE A  95      11.845  46.885  41.151  1.00 23.93           C
ATOM   1253  CZ  PHE A  95      12.448  46.638  39.959  1.00 22.00           C
ATOM   1254  H   PHE A  95      16.131  44.723  42.421  1.00 27.86           H
ATOM   1255  HA  PHE A  95      16.062  46.039  44.748  1.00 27.94           H
ATOM   1256  HB2 PHE A  95      14.268  47.414  44.178  1.00 25.57           H
ATOM   1257  HB3 PHE A  95      15.516  47.772  43.267  1.00 25.57           H
ATOM   1258  HD1 PHE A  95      15.522  46.621  40.966  1.00 26.32           H
ATOM   1259  HD2 PHE A  95      12.228  47.194  43.136  1.00 26.16           H
ATOM   1260  HE1 PHE A  95      14.234  46.380  39.066  1.00 34.56           H
ATOM   1261  HE2 PHE A  95      10.919  46.949  41.203  1.00 28.72           H
ATOM   1262  HZ  PHE A  95      11.934  46.543  39.190  1.00 26.40           H
ATOM   1263  N   THR A  96      13.983  44.937  45.528  1.00 24.74           N
ATOM   1264  CA  THR A  96      12.786  44.229  45.969  1.00 29.56           C
ATOM   1265  C   THR A  96      11.555  44.993  45.505  1.00 28.92           C
ATOM   1266  O   THR A  96      11.455  46.205  45.704  1.00 25.18           O
ATOM   1267  CB  THR A  96      12.792  44.073  47.494  1.00 33.23           C
ATOM   1268  OG1 THR A  96      13.907  43.269  47.882  1.00 29.09           O
ATOM   1269  CG2 THR A  96      11.513  43.438  47.999  1.00 34.14           C
ATOM   1270  H   THR A  96      14.315  45.453  46.130  1.00 29.69           H
ATOM   1271  HA  THR A  96      12.768  43.345  45.569  1.00 35.48           H
ATOM   1272  HB  THR A  96      12.876  44.949  47.902  1.00 39.88           H
ATOM   1273  HG1 THR A  96      13.919  43.177  48.717  1.00 34.91           H
ATOM   1274 HG21 THR A  96      11.544  43.352  48.964  1.00 40.98           H
ATOM   1275 HG22 THR A  96      10.752  43.988  47.756  1.00 40.98           H
ATOM   1276 HG23 THR A  96      11.403  42.557  47.607  1.00 40.98           H
ATOM   1277  N   ALA A  97      10.625  44.295  44.857  1.00 22.54           N
ATOM   1278  CA  ALA A  97       9.418  44.931  44.361  1.00 20.94           C
ATOM   1279  C   ALA A  97       8.173  44.312  44.961  1.00 28.24           C
ATOM   1280  O   ALA A  97       8.140  43.125  45.294  1.00 32.55           O
ATOM   1281  CB  ALA A  97       9.310  44.861  42.833  1.00 24.81           C
ATOM   1282  H   ALA A  97      10.673  43.452  44.694  1.00 27.06           H
ATOM   1283  HA  ALA A  97       9.434  45.868  44.613  1.00 25.13           H
ATOM   1284  HB1 ALA A  97       8.490  45.298  42.554  1.00 29.77           H
ATOM   1285  HB2 ALA A  97      10.075  45.311  42.441  1.00 29.77           H
ATOM   1286  HB3 ALA A  97       9.298  43.930  42.560  1.00 29.77           H
ATOM   1287  N   ASN A  98       7.164  45.163  45.105  1.00 22.76           N
ATOM   1288  CA  ASN A  98       5.822  44.838  45.561  1.00 34.74           C
ATOM   1289  C   ASN A  98       5.799  44.200  46.958  1.00 40.92           C
ATOM   1290  O   ASN A  98       4.770  43.644  47.360  1.00 34.45           O
ATOM   1291  CB  ASN A  98       5.122  43.950  44.524  1.00 28.16           C
ATOM   1292  CG  ASN A  98       5.276  44.497  43.129  1.00 33.55           C
ATOM   1293  OD1 ASN A  98       4.783  45.593  42.828  1.00 34.91           O
ATOM   1294  ND2 ASN A  98       6.013  43.775  42.281  1.00 33.15           N
ATOM   1295  H   ASN A  98       7.246  46.001  44.928  1.00 27.32           H
ATOM   1296  HA  ASN A  98       5.315  45.663  45.617  1.00 41.70           H
ATOM   1297  HB2 ASN A  98       5.513  43.062  44.547  1.00 33.80           H
ATOM   1298  HB3 ASN A  98       4.175  43.904  44.729  1.00 33.80           H
ATOM   1299 HD21 ASN A  98       6.130  44.047  41.473  1.00 39.79           H
ATOM   1300 HD22 ASN A  98       6.371  43.038  42.542  1.00 39.79           H
ATOM   1301  N   ASP A  99       6.893  44.301  47.724  1.00 34.48           N
ATOM   1302  CA  ASP A  99       6.918  43.774  49.089  1.00 39.71           C
ATOM   1303  C   ASP A  99       5.881  44.438  49.999  1.00 42.01           C
ATOM   1304  O   ASP A  99       5.539  43.867  51.046  1.00 44.05           O
ATOM   1305  CB  ASP A  99       8.323  43.936  49.686  1.00 38.24           C
ATOM   1306  CG  ASP A  99       8.733  45.392  49.837  1.00 44.83           C
ATOM   1307  H   ASP A  99       7.629  44.670  47.475  1.00 41.38           H
ATOM   1308  HA  ASP A  99       6.718  42.825  49.059  1.00 47.66           H
ATOM   1309  HB2 ASP A  99       8.341  43.526  50.565  1.00 45.90           H
ATOM   1310  HB3 ASP A  99       8.966  43.502  49.104  1.00 45.90           H
ATOM   1311  N   SER A 100       5.373  45.622  49.637  1.00 34.38           N
ATOM   1312  CA  SER A 100       4.316  46.304  50.379  1.00 39.52           C
ATOM   1313  C   SER A 100       3.022  46.393  49.573  1.00 42.88           C
ATOM   1314  O   SER A 100       2.219  47.313  49.762  1.00 44.52           O
ATOM   1315  CB  SER A 100       4.762  47.709  50.799  1.00 38.67           C
ATOM   1316  OG  SER A 100       5.839  47.679  51.713  1.00 36.86           O
ATOM   1317  H   SER A 100       5.635  46.058  48.944  1.00 41.26           H
ATOM   1318  HA  SER A 100       4.127  45.801  51.187  1.00 47.43           H
ATOM   1319  HB2 SER A 100       5.040  48.196  50.007  1.00 46.41           H
ATOM   1320  HB3 SER A 100       4.013  48.162  51.216  1.00 46.41           H
ATOM   1321  HG  SER A 100       6.060  48.462  51.923  1.00 44.24           H
ATOM   1322  N   GLY A 101       2.804  45.443  48.670  1.00 44.63           N
ATOM   1323  CA  GLY A 101       1.649  45.488  47.811  1.00 44.08           C
ATOM   1324  C   GLY A 101       2.028  46.074  46.468  1.00 46.67           C
ATOM   1325  O   GLY A 101       3.121  46.625  46.298  1.00 44.09           O
ATOM   1326  H   GLY A 101       3.316  44.764  48.540  1.00 53.56           H
ATOM   1327  HA2 GLY A 101       1.299  44.593  47.678  1.00 52.91           H
ATOM   1328  HA3 GLY A 101       0.959  46.040  48.212  1.00 52.91           H
ATOM   1329  N   PRO A 102       1.136  45.957  45.486  1.00 41.69           N
ATOM   1330  CA  PRO A 102       1.459  46.407  44.126  1.00 40.35           C
ATOM   1331  C   PRO A 102       1.891  47.868  44.052  1.00 32.97           C
ATOM   1332  O   PRO A 102       1.252  48.767  44.607  1.00 34.12           O
ATOM   1333  CB  PRO A 102       0.149  46.173  43.371  1.00 40.76           C
ATOM   1334  CG  PRO A 102      -0.461  44.965  44.080  1.00 38.47           C
ATOM   1335  CD  PRO A 102      -0.135  45.208  45.535  1.00 48.47           C
ATOM   1336  HA  PRO A 102       2.153  45.848  43.743  1.00 48.42           H
ATOM   1337  HB2 PRO A 102      -0.425  46.950  43.453  1.00 48.91           H
ATOM   1338  HB3 PRO A 102       0.334  45.973  42.440  1.00 48.91           H
ATOM   1339  HG2 PRO A 102      -1.420  44.945  43.937  1.00 46.17           H
ATOM   1340  HG3 PRO A 102      -0.044  44.148  43.762  1.00 46.17           H
ATOM   1341  HD2 PRO A 102      -0.827  45.745  45.950  1.00 58.17           H
ATOM   1342  HD3 PRO A 102      -0.013  44.365  45.999  1.00 58.17           H
ATOM   1343  N   ARG A 103       2.970  48.111  43.318  1.00 36.16           N
ATOM   1344  CA  ARG A 103       3.370  49.477  43.014  1.00 29.95           C
ATOM   1345  C   ARG A 103       3.778  49.573  41.554  1.00 27.56           C
ATOM   1346  O   ARG A 103       4.053  48.563  40.894  1.00 28.89           O
ATOM   1347  CB  ARG A 103       4.544  49.947  43.878  1.00 33.30           C
ATOM   1348  CG  ARG A 103       4.321  49.880  45.368  1.00 32.52           C
ATOM   1349  CD  ARG A 103       3.428  50.986  45.871  1.00 36.27           C
ATOM   1350  NE  ARG A 103       3.325  50.960  47.328  1.00 44.44           N
ATOM   1351  CZ  ARG A 103       2.378  50.326  48.015  1.00 47.71           C
ATOM   1352  NH1 ARG A 103       1.421  49.648  47.395  1.00 45.57           N
ATOM   1353  NH2 ARG A 103       2.384  50.384  49.340  1.00 49.78           N1+
ATOM   1354  H   ARG A 103       3.484  47.507  42.986  1.00 43.40           H
ATOM   1355  HA  ARG A 103       2.620  50.074  43.163  1.00 35.95           H
ATOM   1356  HB2 ARG A 103       5.315  49.396  43.674  1.00 39.97           H
ATOM   1357  HB3 ARG A 103       4.738  50.871  43.654  1.00 39.97           H
ATOM   1358  HG2 ARG A 103       3.902  49.033  45.587  1.00 39.03           H
ATOM   1359  HG3 ARG A 103       5.176  49.955  45.819  1.00 39.03           H
ATOM   1360  HD2 ARG A 103       3.799  51.842  45.607  1.00 43.53           H
ATOM   1361  HD3 ARG A 103       2.539  50.874  45.500  1.00 43.53           H
ATOM   1362  HE  ARG A 103       3.921  51.388  47.776  1.00 53.33           H
ATOM   1363 HH11 ARG A 103       1.409  49.610  46.536  1.00 54.69           H
ATOM   1364 HH12 ARG A 103       0.815  49.244  47.852  1.00 54.69           H
ATOM   1365 HH21 ARG A 103       3.001  50.822  49.749  1.00 59.75           H
ATOM   1366 HH22 ARG A 103       1.776  49.975  49.791  1.00 59.75           H
ATOM   1367  N   ARG A 104       3.861  50.816  41.080  1.00 30.21           N
ATOM   1368  CA  ARG A 104       4.390  51.131  39.757  1.00 34.86           C
ATOM   1369  C   ARG A 104       5.810  51.692  39.901  1.00 26.36           C
ATOM   1370  O   ARG A 104       6.060  52.534  40.761  1.00 26.72           O
ATOM   1371  CB  ARG A 104       3.474  52.131  39.038  1.00 33.69           C
ATOM   1372  CG  ARG A 104       2.128  51.539  38.519  1.00 44.51           C
ATOM   1373  CD  ARG A 104       1.231  52.593  37.825  1.00 39.54           C
ATOM   1374  H   ARG A 104       3.609  51.511  41.519  1.00 36.26           H
ATOM   1375  HA  ARG A 104       4.434  50.320  39.226  1.00 41.83           H
ATOM   1376  HB2 ARG A 104       3.950  52.490  38.273  1.00 40.43           H
ATOM   1377  HB3 ARG A 104       3.260  52.849  39.654  1.00 40.43           H
ATOM   1378  HG2 ARG A 104       1.634  51.174  39.270  1.00 53.42           H
ATOM   1379  HG3 ARG A 104       2.319  50.839  37.876  1.00 53.42           H
ATOM   1380  HD1 ARG A 104       1.009  53.289  38.463  1.00 47.45           H
ATOM   1381  HD3 ARG A 104       1.714  52.972  37.074  1.00 47.45           H
ATOM   1382  N   TYR A 105       6.740  51.159  39.115  1.00 26.24           N
ATOM   1383  CA  TYR A 105       8.155  51.491  39.222  1.00 24.60           C
ATOM   1384  C   TYR A 105       8.617  52.127  37.925  1.00 19.98           C
ATOM   1385  O   TYR A 105       8.348  51.597  36.844  1.00 24.95           O
ATOM   1386  CB  TYR A 105       8.995  50.258  39.490  1.00 22.45           C
ATOM   1387  CG  TYR A 105       8.673  49.614  40.824  1.00 23.78           C
ATOM   1388  CD1 TYR A 105       7.575  48.773  40.950  1.00 27.84           C
ATOM   1389  CD2 TYR A 105       9.417  49.901  41.963  1.00 22.86           C
ATOM   1390  CE1 TYR A 105       7.252  48.189  42.170  1.00 25.56           C
ATOM   1391  CE2 TYR A 105       9.105  49.332  43.189  1.00 23.64           C
ATOM   1392  CZ  TYR A 105       8.021  48.476  43.295  1.00 29.93           C
ATOM   1393  OH  TYR A 105       7.694  47.912  44.516  1.00 26.72           O
ATOM   1394  H   TYR A 105       6.570  50.587  38.495  1.00 31.49           H
ATOM   1395  HA  TYR A 105       8.289  52.123  39.945  1.00 29.52           H
ATOM   1396  HB2 TYR A 105       8.830  49.604  38.793  1.00 26.95           H
ATOM   1397  HB3 TYR A 105       9.932  50.508  39.495  1.00 26.95           H
ATOM   1398  HD1 TYR A 105       7.061  48.576  40.200  1.00 33.41           H
ATOM   1399  HD2 TYR A 105      10.148  50.472  41.898  1.00 27.44           H
ATOM   1400  HE1 TYR A 105       6.520  47.620  42.237  1.00 30.68           H
ATOM   1401  HE2 TYR A 105       9.621  49.527  43.938  1.00 28.37           H
ATOM   1402  HH  TYR A 105       8.235  48.167  45.106  1.00 32.07           H
ATOM   1403  N   THR A 106       9.314  53.253  38.033  1.00 22.54           N
ATOM   1404  CA  THR A 106      10.038  53.823  36.905  1.00 18.99           C
ATOM   1405  C   THR A 106      11.504  53.828  37.271  1.00 19.82           C
ATOM   1406  O   THR A 106      11.885  54.401  38.308  1.00 20.26           O
ATOM   1407  CB  THR A 106       9.564  55.232  36.555  1.00 28.02           C
ATOM   1408  OG1 THR A 106       8.194  55.196  36.160  1.00 31.33           O
ATOM   1409  CG2 THR A 106      10.363  55.793  35.381  1.00 29.77           C
ATOM   1410  H   THR A 106       9.383  53.711  38.758  1.00 27.05           H
ATOM   1411  HA  THR A 106       9.918  53.257  36.126  1.00 22.80           H
ATOM   1412  HB  THR A 106       9.674  55.818  37.320  1.00 33.63           H
ATOM   1413  HG1 THR A 106       7.930  55.969  35.967  1.00 37.61           H
ATOM   1414 HG21 THR A 106      10.054  56.687  35.168  1.00 35.73           H
ATOM   1415 HG22 THR A 106      11.305  55.831  35.609  1.00 35.73           H
ATOM   1416 HG23 THR A 106      10.250  55.226  34.602  1.00 35.73           H
ATOM   1417  N   ILE A 107      12.292  53.135  36.463  1.00 19.94           N
ATOM   1418  CA  ILE A 107      13.734  53.011  36.610  1.00 20.80           C
ATOM   1419  C   ILE A 107      14.335  53.888  35.515  1.00 25.44           C
ATOM   1420  O   ILE A 107      14.197  53.573  34.323  1.00 20.60           O
ATOM   1421  CB  ILE A 107      14.217  51.566  36.447  1.00 19.60           C
ATOM   1422  CG1 ILE A 107      13.611  50.551  37.457  1.00 22.51           C
ATOM   1423  CG2 ILE A 107      15.728  51.542  36.495  1.00 21.86           C
ATOM   1424  CD1 ILE A 107      13.310  51.093  38.793  1.00 24.27           C
ATOM   1425  H   ILE A 107      11.994  52.704  35.781  1.00 23.94           H
ATOM   1426  HA  ILE A 107      14.013  53.345  37.477  1.00 24.96           H
ATOM   1427  HB  ILE A 107      13.954  51.276  35.559  1.00 23.52           H
ATOM   1428 HG12 ILE A 107      12.782  50.209  37.088  1.00 27.02           H
ATOM   1429 HG13 ILE A 107      14.239  49.821  37.573  1.00 27.02           H
ATOM   1430 HG21 ILE A 107      16.032  50.627  36.391  1.00 26.24           H
ATOM   1431 HG22 ILE A 107      16.075  52.090  35.774  1.00 26.24           H
ATOM   1432 HG23 ILE A 107      16.022  51.894  37.350  1.00 26.24           H
ATOM   1433 HD11 ILE A 107      12.939  50.386  39.344  1.00 29.13           H
ATOM   1434 HD12 ILE A 107      14.130  51.426  39.190  1.00 29.13           H
ATOM   1435 HD13 ILE A 107      12.669  51.815  38.704  1.00 29.13           H
ATOM   1436  N   ALA A 108      14.993  54.976  35.896  1.00 21.66           N
ATOM   1437  CA  ALA A 108      15.679  55.856  34.949  1.00 19.99           C
ATOM   1438  C   ALA A 108      17.190  55.688  35.062  1.00 21.66           C
ATOM   1439  O   ALA A 108      17.737  55.513  36.163  1.00 18.26           O
ATOM   1440  CB  ALA A 108      15.312  57.316  35.160  1.00 21.02           C
ATOM   1441  H   ALA A 108      15.059  55.233  36.714  1.00 26.00           H
ATOM   1442  HA  ALA A 108      15.418  55.611  34.047  1.00 24.00           H
ATOM   1443  HB1 ALA A 108      15.788  57.858  34.513  1.00 25.23           H
ATOM   1444  HB2 ALA A 108      14.355  57.421  35.040  1.00 25.23           H
ATOM   1445  HB3 ALA A 108      15.563  57.577  36.060  1.00 25.23           H
ATOM   1446  N   ALA A 109      17.841  55.639  33.907  1.00 14.76           N
ATOM   1447  CA  ALA A 109      19.282  55.507  33.809  1.00 14.70           C
ATOM   1448  C   ALA A 109      19.804  56.601  32.893  1.00 17.99           C
ATOM   1449  O   ALA A 109      19.291  56.795  31.780  1.00 14.06           O
ATOM   1450  CB  ALA A 109      19.686  54.141  33.297  1.00 17.03           C
ATOM   1451  H   ALA A 109      17.453  55.681  33.141  1.00 17.72           H
ATOM   1452  HA  ALA A 109      19.675  55.631  34.687  1.00 17.64           H
ATOM   1453  HB1 ALA A 109      20.654  54.096  33.247  1.00 20.45           H
ATOM   1454  HB2 ALA A 109      19.354  53.464  33.907  1.00 20.45           H
ATOM   1455  HB3 ALA A 109      19.303  54.008  32.416  1.00 20.45           H
ATOM   1456  N   LEU A 110      20.825  57.299  33.365  1.00 16.84           N
ATOM   1457  CA  LEU A 110      21.533  58.331  32.620  1.00 10.57           C
ATOM   1458  C   LEU A 110      22.921  57.802  32.293  1.00 11.42           C
ATOM   1459  O   LEU A 110      23.663  57.393  33.194  1.00 12.46           O
ATOM   1460  CB  LEU A 110      21.636  59.617  33.441  1.00 13.36           C
ATOM   1461  CG  LEU A 110      22.400  60.779  32.798  1.00 13.32           C
ATOM   1462  CD1 LEU A 110      21.742  61.195  31.506  1.00 17.87           C
ATOM   1463  CD2 LEU A 110      22.421  61.956  33.759  1.00 18.11           C
ATOM   1464  H   LEU A 110      21.143  57.185  34.156  1.00 20.21           H
ATOM   1465  HA  LEU A 110      21.065  58.522  31.792  1.00 12.68           H
ATOM   1466  HB2 LEU A 110      20.737  59.931  33.626  1.00 16.04           H
ATOM   1467  HB3 LEU A 110      22.081  59.408  34.277  1.00 16.04           H
ATOM   1468  HG  LEU A 110      23.313  60.510  32.612  1.00 15.99           H
ATOM   1469 HD11 LEU A 110      22.243  61.930  31.119  1.00 21.45           H
ATOM   1470 HD12 LEU A 110      21.739  60.440  30.897  1.00 21.45           H
ATOM   1471 HD13 LEU A 110      20.832  61.475  31.691  1.00 21.45           H
ATOM   1472 HD21 LEU A 110      22.905  62.690  33.349  1.00 21.74           H
ATOM   1473 HD22 LEU A 110      21.509  62.226  33.948  1.00 21.74           H
ATOM   1474 HD23 LEU A 110      22.863  61.686  34.580  1.00 21.74           H
ATOM   1475  N   LEU A 111      23.255  57.746  31.015  1.00 10.51           N
ATOM   1476  CA  LEU A 111      24.431  57.007  30.564  1.00 10.66           C
ATOM   1477  C   LEU A 111      25.541  57.915  30.040  1.00 13.32           C
ATOM   1478  O   LEU A 111      25.280  58.814  29.246  1.00 13.37           O
ATOM   1479  CB  LEU A 111      24.047  56.054  29.455  1.00 11.93           C
ATOM   1480  CG  LEU A 111      22.971  55.001  29.680  1.00 12.80           C
ATOM   1481  CD1 LEU A 111      22.998  54.101  28.474  1.00 16.67           C
ATOM   1482  CD2 LEU A 111      23.203  54.192  30.938  1.00 15.34           C
ATOM   1483  H   LEU A 111      22.816  58.128  30.381  1.00 12.62           H
ATOM   1484  HA  LEU A 111      24.785  56.488  31.303  1.00 12.80           H
ATOM   1485  HB2 LEU A 111      23.751  56.590  28.703  1.00 14.32           H
ATOM   1486  HB3 LEU A 111      24.849  55.574  29.197  1.00 14.32           H
ATOM   1487  HG  LEU A 111      22.100  55.425  29.734  1.00 15.37           H
ATOM   1488 HD11 LEU A 111      22.323  53.412  28.579  1.00 20.01           H
ATOM   1489 HD12 LEU A 111      22.812  54.629  27.682  1.00 20.01           H
ATOM   1490 HD13 LEU A 111      23.877  53.696  28.403  1.00 20.01           H
ATOM   1491 HD21 LEU A 111      22.490  53.540  31.030  1.00 18.41           H
ATOM   1492 HD22 LEU A 111      24.058  53.740  30.870  1.00 18.41           H
ATOM   1493 HD23 LEU A 111      23.204  54.790  31.702  1.00 18.41           H
ATOM   1494  N   SER A 112      26.783  57.623  30.426  1.00 13.72           N
ATOM   1495  CA  SER A 112      27.991  58.154  29.803  1.00 11.56           C
ATOM   1496  C   SER A 112      28.968  57.001  29.594  1.00 11.69           C
ATOM   1497  O   SER A 112      28.807  55.930  30.175  1.00 14.82           O
ATOM   1498  CB  SER A 112      28.664  59.240  30.660  1.00 14.49           C
ATOM   1499  OG  SER A 112      27.833  60.377  30.861  1.00 20.14           O
ATOM   1500  H   SER A 112      26.956  57.092  31.081  1.00 16.47           H
ATOM   1501  HA  SER A 112      27.771  58.534  28.939  1.00 13.88           H
ATOM   1502  HB2 SER A 112      28.882  58.861  31.526  1.00 17.39           H
ATOM   1503  HB3 SER A 112      29.477  59.526  30.215  1.00 17.39           H
ATOM   1504  HG  SER A 112      28.234  60.947  31.331  1.00 24.17           H
ATOM   1505  N   PRO A 113      30.009  57.201  28.794  1.00 14.57           N
ATOM   1506  CA  PRO A 113      30.899  56.044  28.552  1.00 12.44           C
ATOM   1507  C   PRO A 113      31.521  55.446  29.817  1.00 15.49           C
ATOM   1508  O   PRO A 113      31.619  54.221  29.918  1.00 16.80           O
ATOM   1509  CB  PRO A 113      31.951  56.609  27.622  1.00 12.72           C
ATOM   1510  CG  PRO A 113      31.161  57.591  26.746  1.00 13.91           C
ATOM   1511  CD  PRO A 113      30.211  58.259  27.771  1.00 11.44           C
ATOM   1512  HA  PRO A 113      30.411  55.347  28.085  1.00 14.93           H
ATOM   1513  HB2 PRO A 113      32.634  57.071  28.134  1.00 15.28           H
ATOM   1514  HB3 PRO A 113      32.337  55.898  27.087  1.00 15.28           H
ATOM   1515  HG2 PRO A 113      31.760  58.241  26.347  1.00 16.69           H
ATOM   1516  HG3 PRO A 113      30.662  57.108  26.068  1.00 16.69           H
ATOM   1517  HD2 PRO A 113      30.634  59.036  28.168  1.00 13.73           H
ATOM   1518  HD3 PRO A 113      29.368  58.488  27.351  1.00 13.73           H
ATOM   1519  N   TYR A 114      31.883  56.258  30.817  1.00 14.06           N
ATOM   1520  CA  TYR A 114      32.503  55.739  32.029  1.00 14.38           C
ATOM   1521  C   TYR A 114      31.667  55.924  33.283  1.00 18.37           C
ATOM   1522  O   TYR A 114      32.185  55.728  34.395  1.00 17.47           O
ATOM   1523  CB  TYR A 114      33.872  56.383  32.227  1.00 14.51           C
ATOM   1524  CG  TYR A 114      34.925  55.833  31.333  1.00 19.26           C
ATOM   1525  CD1 TYR A 114      34.980  56.218  29.996  1.00 20.28           C
ATOM   1526  CD2 TYR A 114      35.839  54.868  31.788  1.00 18.44           C
ATOM   1527  CE1 TYR A 114      35.907  55.705  29.146  1.00 21.55           C
ATOM   1528  CE2 TYR A 114      36.807  54.350  30.923  1.00 20.92           C
ATOM   1529  CZ  TYR A 114      36.813  54.764  29.596  1.00 24.31           C
ATOM   1530  OH  TYR A 114      37.734  54.303  28.694  1.00 26.81           O
ATOM   1531  H   TYR A 114      31.779  57.111  30.813  1.00 16.88           H
ATOM   1532  HA  TYR A 114      32.645  54.787  31.915  1.00 17.26           H
ATOM   1533  HB2 TYR A 114      33.799  57.334  32.050  1.00 17.41           H
ATOM   1534  HB3 TYR A 114      34.156  56.240  33.143  1.00 17.41           H
ATOM   1535  HD1 TYR A 114      34.369  56.842  29.678  1.00 24.34           H
ATOM   1536  HD2 TYR A 114      35.817  54.593  32.676  1.00 22.13           H
ATOM   1537  HE1 TYR A 114      35.931  55.985  28.260  1.00 25.87           H
ATOM   1538  HE2 TYR A 114      37.418  53.716  31.222  1.00 25.11           H
ATOM   1539  HH  TYR A 114      38.236  53.738  29.060  1.00 32.17           H
ATOM   1540  N   SER A 115      30.395  56.261  33.150  1.00 15.81           N
ATOM   1541  CA  SER A 115      29.580  56.528  34.316  1.00 13.66           C
ATOM   1542  C   SER A 115      28.142  56.143  34.000  1.00 17.27           C
ATOM   1543  O   SER A 115      27.681  56.239  32.856  1.00 15.34           O
ATOM   1544  CB  SER A 115      29.657  58.016  34.751  1.00 13.24           C
ATOM   1545  OG  SER A 115      28.916  58.845  33.881  0.65 18.82           O
ATOM   1546  H   SER A 115      29.983  56.341  32.399  1.00 18.98           H
ATOM   1547  HA  SER A 115      29.887  55.979  35.054  1.00 16.40           H
ATOM   1548  HB2 SER A 115      29.298  58.100  35.648  1.00 15.90           H
ATOM   1549  HB3 SER A 115      30.585  58.299  34.739  1.00 15.90           H
ATOM   1550  HG  SER A 115      28.109  58.613  33.881  1.00 22.59           H
ATOM   1551  N   TYR A 116      27.420  55.730  35.028  1.00 15.36           N
ATOM   1552  CA  TYR A 116      25.975  55.681  34.894  1.00 17.24           C
ATOM   1553  C   TYR A 116      25.350  56.038  36.223  1.00 17.86           C
ATOM   1554  O   TYR A 116      25.942  55.848  37.288  1.00 16.98           O
ATOM   1555  CB  TYR A 116      25.471  54.334  34.358  1.00 21.87           C
ATOM   1556  CG  TYR A 116      25.458  53.138  35.287  1.00 20.15           C
ATOM   1557  CD1 TYR A 116      24.406  52.932  36.144  1.00 20.78           C
ATOM   1558  CD2 TYR A 116      26.479  52.191  35.260  1.00 24.62           C
ATOM   1559  CE1 TYR A 116      24.355  51.829  36.970  1.00 19.50           C
ATOM   1560  CE2 TYR A 116      26.443  51.064  36.096  1.00 27.28           C
ATOM   1561  CZ  TYR A 116      25.378  50.896  36.953  1.00 27.06           C
ATOM   1562  OH  TYR A 116      25.289  49.785  37.795  1.00 30.87           O
ATOM   1563  H   TYR A 116      27.729  55.481  35.791  1.00 18.44           H
ATOM   1564  HA  TYR A 116      25.706  56.361  34.257  1.00 20.70           H
ATOM   1565  HB2 TYR A 116      24.559  54.460  34.053  1.00 26.25           H
ATOM   1566  HB3 TYR A 116      26.025  54.092  33.600  1.00 26.25           H
ATOM   1567  HD1 TYR A 116      23.710  53.548  36.165  1.00 24.95           H
ATOM   1568  HD2 TYR A 116      27.196  52.307  34.679  1.00 29.55           H
ATOM   1569  HE1 TYR A 116      23.634  51.714  37.546  1.00 23.41           H
ATOM   1570  HE2 TYR A 116      27.132  50.440  36.075  1.00 32.75           H
ATOM   1571  HH  TYR A 116      25.963  49.295  37.696  1.00 37.05           H
ATOM   1572  N   SER A 117      24.198  56.671  36.125  1.00 14.68           N
ATOM   1573  CA  SER A 117      23.439  57.122  37.271  1.00 15.63           C
ATOM   1574  C   SER A 117      22.030  56.586  37.111  1.00 16.93           C
ATOM   1575  O   SER A 117      21.448  56.634  36.013  1.00 18.88           O
ATOM   1576  CB  SER A 117      23.443  58.640  37.386  1.00 21.94           C
ATOM   1577  OG  SER A 117      22.608  59.043  38.452  0.56 21.45           O
ATOM   1578  H   SER A 117      23.821  56.859  35.375  1.00 17.62           H
ATOM   1579  HA  SER A 117      23.822  56.750  38.081  1.00 18.76           H
ATOM   1580  HB2 SER A 117      24.348  58.945  37.557  1.00 26.33           H
ATOM   1581  HB3 SER A 117      23.112  59.024  36.558  1.00 26.33           H
ATOM   1582  HG  SER A 117      22.609  59.881  38.517  0.84 25.75           H
ATOM   1583  N   THR A 118      21.483  56.060  38.179  1.00 13.62           N
ATOM   1584  CA  THR A 118      20.148  55.495  38.112  1.00 14.59           C
ATOM   1585  C   THR A 118      19.316  55.953  39.301  1.00 22.07           C
ATOM   1586  O   THR A 118      19.831  56.148  40.413  1.00 19.56           O
ATOM   1587  CB  THR A 118      20.247  53.965  38.010  1.00 18.37           C
ATOM   1588  OG1 THR A 118      18.963  53.425  37.704  1.00 21.82           O
ATOM   1589  CG2 THR A 118      20.776  53.339  39.302  1.00 22.34           C
ATOM   1590  H   THR A 118      21.855  56.014  38.953  1.00 16.35           H
ATOM   1591  HA  THR A 118      19.714  55.817  37.307  1.00 17.52           H
ATOM   1592  HB  THR A 118      20.862  53.738  37.296  1.00 22.05           H
ATOM   1593  HG1 THR A 118      18.689  53.733  36.972  1.00 26.19           H
ATOM   1594 HG21 THR A 118      20.827  52.375  39.206  1.00 26.81           H
ATOM   1595 HG22 THR A 118      21.662  53.683  39.498  1.00 26.81           H
ATOM   1596 HG23 THR A 118      20.184  53.552  40.040  1.00 26.81           H
ATOM   1597  N   THR A 119      18.019  56.153  39.060  1.00 16.71           N
ATOM   1598  CA  THR A 119      17.095  56.447  40.136  1.00 18.83           C
ATOM   1599  C   THR A 119      15.787  55.707  39.900  1.00 18.57           C
ATOM   1600  O   THR A 119      15.489  55.232  38.801  1.00 18.29           O
ATOM   1601  CB  THR A 119      16.852  57.971  40.318  1.00 22.24           C
ATOM   1602  OG1 THR A 119      16.281  58.221  41.605  1.00 20.39           O
ATOM   1603  CG2 THR A 119      15.938  58.566  39.301  1.00 18.37           C
ATOM   1604  H   THR A 119      17.657  56.122  38.280  1.00 20.06           H
ATOM   1605  HA  THR A 119      17.473  56.113  40.965  1.00 22.60           H
ATOM   1606  HB  THR A 119      17.703  58.432  40.258  1.00 26.69           H
ATOM   1607  HG1 THR A 119      16.149  59.045  41.706  1.00 24.48           H
ATOM   1608 HG21 THR A 119      15.828  59.515  39.469  1.00 22.05           H
ATOM   1609 HG22 THR A 119      16.307  58.444  38.412  1.00 22.05           H
ATOM   1610 HG23 THR A 119      15.070  58.136  39.343  1.00 22.05           H
ATOM   1611  N   ALA A 120      15.005  55.625  40.961  1.00 17.94           N
ATOM   1612  CA  ALA A 120      13.725  54.929  40.926  1.00 19.78           C
ATOM   1613  C   ALA A 120      12.653  55.883  41.404  1.00 19.22           C
ATOM   1614  O   ALA A 120      12.855  56.607  42.387  1.00 17.94           O
ATOM   1615  CB  ALA A 120      13.755  53.667  41.794  1.00 21.68           C
ATOM   1616  H   ALA A 120      15.194  55.967  41.727  1.00 21.54           H
ATOM   1617  HA  ALA A 120      13.522  54.671  40.013  1.00 23.75           H
ATOM   1618  HB1 ALA A 120      12.889  53.231  41.746  1.00 26.03           H
ATOM   1619  HB2 ALA A 120      14.444  53.071  41.460  1.00 26.03           H
ATOM   1620  HB3 ALA A 120      13.949  53.918  42.710  1.00 26.03           H
ATOM   1621  N   VAL A 121      11.538  55.916  40.689  1.00 19.25           N
ATOM   1622  CA  VAL A 121      10.307  56.528  41.165  1.00 18.70           C
ATOM   1623  C   VAL A 121       9.322  55.399  41.453  1.00 18.89           C
ATOM   1624  O   VAL A 121       9.048  54.579  40.574  1.00 25.84           O
ATOM   1625  CB  VAL A 121       9.719  57.505  40.141  1.00 27.90           C
ATOM   1626  CG1 VAL A 121       8.423  58.069  40.682  1.00 25.13           C
ATOM   1627  CG2 VAL A 121      10.721  58.636  39.821  1.00 33.82           C
ATOM   1628  H   VAL A 121      11.469  55.580  39.900  1.00 23.11           H
ATOM   1629  HA  VAL A 121      10.479  57.008  41.990  1.00 22.45           H
ATOM   1630  HB  VAL A 121       9.525  57.029  39.319  1.00 33.49           H
ATOM   1631 HG11 VAL A 121       8.053  58.687  40.032  1.00 30.16           H
ATOM   1632 HG12 VAL A 121       7.802  57.339  40.837  1.00 30.16           H
ATOM   1633 HG13 VAL A 121       8.604  58.532  41.514  1.00 30.16           H
ATOM   1634 HG21 VAL A 121      10.321  59.237  39.173  1.00 40.59           H
ATOM   1635 HG22 VAL A 121      10.923  59.118  40.638  1.00 40.59           H
ATOM   1636 HG23 VAL A 121      11.531  58.246  39.457  1.00 40.59           H
ATOM   1637  N   VAL A 122       8.828  55.338  42.679  1.00 25.04           N
ATOM   1638  CA  VAL A 122       7.870  54.319  43.091  1.00 26.14           C
ATOM   1639  C   VAL A 122       6.568  55.015  43.430  1.00 24.39           C
ATOM   1640  O   VAL A 122       6.544  55.889  44.307  1.00 29.05           O
ATOM   1641  CB  VAL A 122       8.379  53.527  44.292  1.00 24.89           C
ATOM   1642  CG1 VAL A 122       7.386  52.413  44.626  1.00 30.20           C
ATOM   1643  CG2 VAL A 122       9.756  53.001  43.998  1.00 22.65           C
ATOM   1644  H   VAL A 122       9.035  55.888  43.307  1.00 30.05           H
ATOM   1645  HA  VAL A 122       7.712  53.704  42.358  1.00 31.38           H
ATOM   1646  HB  VAL A 122       8.439  54.117  45.059  1.00 29.88           H
ATOM   1647 HG11 VAL A 122       7.716  51.915  45.389  1.00 36.24           H
ATOM   1648 HG12 VAL A 122       6.526  52.810  44.836  1.00 36.24           H
ATOM   1649 HG13 VAL A 122       7.301  51.826  43.858  1.00 36.24           H
ATOM   1650 HG21 VAL A 122      10.072  52.499  44.766  1.00 27.18           H
ATOM   1651 HG22 VAL A 122       9.713  52.424  43.220  1.00 27.18           H
ATOM   1652 HG23 VAL A 122      10.348  53.749  43.824  1.00 27.18           H
ATOM   1653  N   THR A 123       5.475  54.592  42.782  1.00 28.89           N
ATOM   1654  CA  THR A 123       4.168  55.193  43.012  1.00 30.68           C
ATOM   1655  C   THR A 123       3.139  54.119  43.329  1.00 31.36           C
ATOM   1656  O   THR A 123       3.298  52.944  42.981  1.00 31.19           O
ATOM   1657  CB  THR A 123       3.687  56.027  41.818  1.00 33.65           C
ATOM   1658  OG1 THR A 123       3.526  55.184  40.667  1.00 43.63           O
ATOM   1659  CG2 THR A 123       4.684  57.116  41.506  1.00 34.39           C
ATOM   1660  H   THR A 123       5.470  53.955  42.203  1.00 34.68           H
ATOM   1661  HA  THR A 123       4.228  55.783  43.780  1.00 36.82           H
ATOM   1662  HB  THR A 123       2.838  56.441  42.036  1.00 40.39           H
ATOM   1663  HG1 THR A 123       4.259  54.823  40.470  1.00 52.37           H
ATOM   1664 HG21 THR A 123       4.375  57.640  40.751  1.00 41.27           H
ATOM   1665 HG22 THR A 123       4.788  57.699  42.274  1.00 41.27           H
ATOM   1666 HG23 THR A 123       5.544  56.725  41.289  1.00 41.27           H
ATOM   1667  N   ASN A 124       2.092  54.554  44.021  1.00 33.43           N
ATOM   1668  CA  ASN A 124       0.988  53.699  44.446  1.00 41.58           C
ATOM   1669  C   ASN A 124      -0.319  54.004  43.694  1.00 36.16           C
ATOM   1670  O   ASN A 124      -0.880  53.133  42.999  1.00 45.81           O
ATOM   1671  CB  ASN A 124       0.763  53.862  45.958  1.00 43.78           C
ATOM   1672  CG  ASN A 124       0.003  52.707  46.543  1.00 45.69           C
ATOM   1673  OD1 ASN A 124      -0.726  52.010  45.832  1.00 46.11           O
ATOM   1674  ND2 ASN A 124       0.182  52.473  47.835  1.00 47.57           N
ATOM   1675  H   ASN A 124       1.996  55.373  44.266  1.00 40.12           H
ATOM   1676  HA  ASN A 124       1.223  52.773  44.275  1.00 49.90           H
ATOM   1677  HB2 ASN A 124       0.254  54.671  46.118  1.00 52.54           H
ATOM   1678  HB3 ASN A 124       1.623  53.914  46.403  1.00 52.54           H
ATOM   1679 HD21 ASN A 124      -0.232  51.823  48.216  1.00 57.09           H
ATOM   1680 HD22 ASN A 124       0.712  52.972  48.293  1.00 57.09           H
ATOM   1681  HC  ASN A 124      -0.741  54.910  43.740  1.00 43.40           H
TER
ATOM   1682  CA  CYS B  10       6.317  72.190  25.337  1.00 37.25           C
ATOM   1683  C   CYS B  10       7.737  72.363  24.785  1.00 37.15           C
ATOM   1684  O   CYS B  10       8.494  71.412  24.741  1.00 39.50           O
ATOM   1685  N   PRO B  11       8.090  73.583  24.360  1.00 30.90           N
ATOM   1686  CA  PRO B  11       9.493  73.847  23.977  1.00 29.58           C
ATOM   1687  C   PRO B  11      10.464  73.802  25.152  1.00 25.05           C
ATOM   1688  O   PRO B  11      11.657  73.546  24.943  1.00 23.86           O
ATOM   1689  CB  PRO B  11       9.436  75.251  23.365  1.00 36.07           C
ATOM   1690  CG  PRO B  11       8.205  75.848  23.922  1.00 34.65           C
ATOM   1691  CD  PRO B  11       7.232  74.755  24.175  1.00 33.83           C
ATOM   1692  HA  PRO B  11       9.780  73.215  23.299  1.00 35.50           H
ATOM   1693  HB2 PRO B  11      10.218  75.758  23.634  1.00 43.29           H
ATOM   1694  HB3 PRO B  11       9.382  75.186  22.399  1.00 43.29           H
ATOM   1695  HG2 PRO B  11       8.420  76.303  24.751  1.00 41.59           H
ATOM   1696  HG3 PRO B  11       7.840  76.478  23.281  1.00 41.59           H
ATOM   1697  HD2 PRO B  11       6.724  74.934  24.982  1.00 40.60           H
ATOM   1698  HD3 PRO B  11       6.652  74.633  23.408  1.00 40.60           H
ATOM   1699  N   LEU B  12      10.007  74.079  26.375  1.00 25.42           N
ATOM   1700  CA  LEU B  12      10.856  74.000  27.561  1.00 24.60           C
ATOM   1701  C   LEU B  12      10.103  73.243  28.641  1.00 21.75           C
ATOM   1702  O   LEU B  12       8.999  73.636  29.011  1.00 25.00           O
ATOM   1703  CB  LEU B  12      11.261  75.395  28.062  1.00 23.56           C
ATOM   1704  CG  LEU B  12      12.100  75.481  29.349  1.00 28.16           C
ATOM   1705  CD1 LEU B  12      13.382  74.695  29.183  1.00 22.88           C
ATOM   1706  CD2 LEU B  12      12.404  76.946  29.763  1.00 28.25           C
ATOM   1707  H   LEU B  12       9.198  74.319  26.544  1.00 30.51           H
ATOM   1708  HA  LEU B  12      11.663  73.506  27.347  1.00 29.53           H
ATOM   1709  HB2 LEU B  12      11.775  75.826  27.361  1.00 28.27           H
ATOM   1710  HB3 LEU B  12      10.450  75.903  28.218  1.00 28.27           H
ATOM   1711  HG  LEU B  12      11.598  75.072  30.071  1.00 33.80           H
ATOM   1712 HD11 LEU B  12      13.899  74.759  30.001  1.00 27.47           H
ATOM   1713 HD12 LEU B  12      13.162  73.768  29.001  1.00 27.47           H
ATOM   1714 HD13 LEU B  12      13.886  75.067  28.442  1.00 27.47           H
ATOM   1715 HD21 LEU B  12      12.933  76.941  30.576  1.00 33.91           H
ATOM   1716 HD22 LEU B  12      12.899  77.379  29.049  1.00 33.91           H
ATOM   1717 HD23 LEU B  12      11.567  77.411  29.915  1.00 33.91           H
ATOM   1718  N   MET B  13      10.686  72.152  29.144  1.00 22.98           N
ATOM   1719  CA  MET B  13      10.102  71.441  30.277  1.00 21.66           C
ATOM   1720  C   MET B  13      11.186  71.206  31.317  1.00 15.48           C
ATOM   1721  O   MET B  13      12.325  70.897  30.965  1.00 18.18           O
ATOM   1722  CB  MET B  13       9.480  70.126  29.840  1.00 21.00           C
ATOM   1723  CG  MET B  13       8.501  69.554  30.869  1.00 32.68           C
ATOM   1724  SD  MET B  13       9.355  68.342  31.859  1.00 34.02           S
ATOM   1725  CE  MET B  13       9.515  66.962  30.729  1.00 28.02           C
ATOM   1726  H   MET B  13      11.416  71.807  28.847  1.00 27.59           H
ATOM   1727  HA  MET B  13       9.403  71.989  30.667  1.00 26.00           H
ATOM   1728  HB2 MET B  13       8.995  70.266  29.012  1.00 25.21           H
ATOM   1729  HB3 MET B  13      10.185  69.474  29.704  1.00 25.21           H
ATOM   1730  HG2 MET B  13       8.182  70.263  31.449  1.00 39.22           H
ATOM   1731  HG3 MET B  13       7.761  69.122  30.414  1.00 39.22           H
ATOM   1732  HE1 MET B  13       9.975  66.237  31.180  1.00 33.63           H
ATOM   1733  HE2 MET B  13       8.630  66.674  30.456  1.00 33.63           H
ATOM   1734  HE3 MET B  13      10.025  67.247  29.954  1.00 33.63           H
ATOM   1735  N   VAL B  14      10.834  71.389  32.585  1.00 19.34           N
ATOM   1736  CA  VAL B  14      11.736  71.143  33.712  1.00 18.11           C
ATOM   1737  C   VAL B  14      11.132  70.013  34.530  1.00 20.98           C
ATOM   1738  O   VAL B  14       9.947  70.067  34.888  1.00 20.72           O
ATOM   1739  CB  VAL B  14      11.931  72.401  34.557  1.00 13.32           C
ATOM   1740  CG1 VAL B  14      12.857  72.163  35.763  1.00 17.89           C
ATOM   1741  CG2 VAL B  14      12.477  73.507  33.695  1.00 23.66           C
ATOM   1742  H   VAL B  14      10.056  71.663  32.827  1.00 23.21           H
ATOM   1743  HA  VAL B  14      12.601  70.856  33.380  1.00 21.73           H
ATOM   1744  HB  VAL B  14      11.068  72.687  34.897  1.00 15.99           H
ATOM   1745 HG11 VAL B  14      12.945  72.991  36.261  1.00 21.48           H
ATOM   1746 HG12 VAL B  14      12.470  71.476  36.327  1.00 21.48           H
ATOM   1747 HG13 VAL B  14      13.726  71.877  35.441  1.00 21.48           H
ATOM   1748 HG21 VAL B  14      12.597  74.301  34.239  1.00 28.40           H
ATOM   1749 HG22 VAL B  14      13.329  73.227  33.324  1.00 28.40           H
ATOM   1750 HG23 VAL B  14      11.848  73.689  32.979  1.00 28.40           H
ATOM   1751  N   LYS B  15      11.939  68.987  34.806  1.00 14.84           N
ATOM   1752  CA  LYS B  15      11.498  67.809  35.554  1.00 15.69           C
ATOM   1753  C   LYS B  15      12.442  67.590  36.728  1.00 15.77           C
ATOM   1754  O   LYS B  15      13.660  67.540  36.531  1.00 14.58           O
ATOM   1755  CB  LYS B  15      11.494  66.570  34.693  1.00 18.93           C
ATOM   1756  CG  LYS B  15      10.833  65.390  35.399  1.00 24.36           C
ATOM   1757  CD  LYS B  15      10.612  64.184  34.533  1.00 33.58           C
ATOM   1758  CE  LYS B  15       9.760  63.126  35.293  1.00 28.65           C
ATOM   1759  NZ  LYS B  15       8.667  62.619  34.401  1.00 49.61           N1+
ATOM   1760  H   LYS B  15      12.764  68.949  34.566  1.00 17.82           H
ATOM   1761  HA  LYS B  15      10.602  67.955  35.896  1.00 18.84           H
ATOM   1762  HB2 LYS B  15      11.001  66.749  33.877  1.00 22.73           H
ATOM   1763  HB3 LYS B  15      12.409  66.324  34.484  1.00 22.73           H
ATOM   1764  HG2 LYS B  15      11.395  65.119  36.141  1.00 29.23           H
ATOM   1765  HG3 LYS B  15       9.967  65.674  35.732  1.00 29.23           H
ATOM   1766  HD2 LYS B  15      10.136  64.444  33.729  1.00 40.30           H
ATOM   1767  HD3 LYS B  15      11.468  63.786  34.307  1.00 40.30           H
ATOM   1768  HE2 LYS B  15      10.322  62.378  35.549  1.00 34.39           H
ATOM   1769  HE3 LYS B  15       9.356  63.534  36.075  1.00 34.39           H
ATOM   1770  HZ1 LYS B  15       8.178  62.014  34.833  1.00 59.54           H
ATOM   1771  HZ2 LYS B  15       8.141  63.292  34.152  1.00 59.54           H
ATOM   1772  HZ3 LYS B  15       9.018  62.242  33.674  1.00 59.54           H
ATOM   1773  N   VAL B  16      11.884  67.431  37.927  1.00 12.87           N
ATOM   1774  CA  VAL B  16      12.664  67.384  39.159  1.00 15.09           C
ATOM   1775  C   VAL B  16      12.244  66.138  39.952  1.00 15.47           C
ATOM   1776  O   VAL B  16      11.052  65.932  40.222  1.00 15.99           O
ATOM   1777  CB  VAL B  16      12.479  68.667  39.981  1.00 14.04           C
ATOM   1778  CG1 VAL B  16      13.419  68.708  41.189  1.00 15.49           C
ATOM   1779  CG2 VAL B  16      12.754  69.904  39.125  1.00 17.45           C
ATOM   1780  H   VAL B  16      11.038  67.347  38.053  1.00 15.45           H
ATOM   1781  HA  VAL B  16      13.604  67.300  38.938  1.00 18.12           H
ATOM   1782  HB  VAL B  16      11.565  68.715  40.302  1.00 16.86           H
ATOM   1783 HG11 VAL B  16      13.268  69.533  41.678  1.00 18.60           H
ATOM   1784 HG12 VAL B  16      13.232  67.947  41.760  1.00 18.60           H
ATOM   1785 HG13 VAL B  16      14.336  68.671  40.877  1.00 18.60           H
ATOM   1786 HG21 VAL B  16      12.630  70.698  39.669  1.00 20.94           H
ATOM   1787 HG22 VAL B  16      13.666  69.866  38.798  1.00 20.94           H
ATOM   1788 HG23 VAL B  16      12.135  69.915  38.378  1.00 20.94           H
ATOM   1789  N   LEU B  17      13.204  65.299  40.291  1.00 16.01           N
ATOM   1790  CA  LEU B  17      12.948  64.144  41.143  1.00 15.73           C
ATOM   1791  C   LEU B  17      13.697  64.270  42.473  1.00 15.68           C
ATOM   1792  O   LEU B  17      14.725  64.948  42.589  1.00 12.46           O
ATOM   1793  CB  LEU B  17      13.355  62.855  40.427  1.00 12.97           C
ATOM   1794  CG  LEU B  17      12.574  62.505  39.140  1.00 21.48           C
ATOM   1795  CD1 LEU B  17      13.059  61.181  38.608  1.00 29.20           C
ATOM   1796  CD2 LEU B  17      11.100  62.464  39.396  1.00 27.25           C
ATOM   1797  H   LEU B  17      14.024  65.373  40.041  1.00 19.22           H
ATOM   1798  HA  LEU B  17      11.998  64.095  41.335  1.00 18.88           H
ATOM   1799  HB2 LEU B  17      14.291  62.926  40.184  1.00 15.58           H
ATOM   1800  HB3 LEU B  17      13.238  62.116  41.044  1.00 15.58           H
ATOM   1801  HG  LEU B  17      12.746  63.183  38.467  1.00 25.78           H
ATOM   1802 HD11 LEU B  17      12.566  60.966  37.801  1.00 35.05           H
ATOM   1803 HD12 LEU B  17      14.006  61.249  38.410  1.00 35.05           H
ATOM   1804 HD13 LEU B  17      12.909  60.498  39.280  1.00 35.05           H
ATOM   1805 HD21 LEU B  17      10.642  62.243  38.570  1.00 32.70           H
ATOM   1806 HD22 LEU B  17      10.916  61.790  40.068  1.00 32.70           H
ATOM   1807 HD23 LEU B  17      10.811  63.335  39.712  1.00 32.70           H
ATOM   1808  N   ASP B  18      13.192  63.528  43.463  1.00 14.32           N
ATOM   1809  CA  ASP B  18      13.684  63.498  44.841  1.00 14.73           C
ATOM   1810  C   ASP B  18      14.311  62.126  45.092  1.00 17.13           C
ATOM   1811  O   ASP B  18      13.610  61.102  45.021  1.00 15.30           O
ATOM   1812  CB  ASP B  18      12.517  63.775  45.788  1.00 15.59           C
ATOM   1813  CG  ASP B  18      12.875  63.706  47.241  1.00 15.42           C
ATOM   1814  OD1 ASP B  18      13.732  62.907  47.641  1.00 15.11           O
ATOM   1815  OD2 ASP B  18      12.267  64.473  48.007  1.00 17.71           O1-
ATOM   1816  H   ASP B  18      12.522  63.001  43.348  1.00 17.19           H
ATOM   1817  HA  ASP B  18      14.361  64.181  44.966  1.00 17.68           H
ATOM   1818  HB2 ASP B  18      12.176  64.665  45.609  1.00 18.71           H
ATOM   1819  HB3 ASP B  18      11.821  63.119  45.624  1.00 18.71           H
ATOM   1820  N   ALA B  19      15.636  62.105  45.328  1.00 11.72           N
ATOM   1821  CA  ALA B  19      16.380  60.851  45.469  1.00 12.55           C
ATOM   1822  C   ALA B  19      16.323  60.266  46.871  1.00 12.57           C
ATOM   1823  O   ALA B  19      16.759  59.117  47.051  1.00 16.43           O
ATOM   1824  CB  ALA B  19      17.855  61.032  45.096  1.00 12.28           C
ATOM   1825  H   ALA B  19      16.122  62.810  45.411  1.00 14.07           H
ATOM   1826  HA  ALA B  19      16.001  60.197  44.861  1.00 15.07           H
ATOM   1827  HB1 ALA B  19      18.313  60.183  45.202  1.00 14.74           H
ATOM   1828  HB2 ALA B  19      17.914  61.328  44.175  1.00 14.74           H
ATOM   1829  HB3 ALA B  19      18.250  61.696  45.683  1.00 14.74           H
ATOM   1830  N   VAL B  20      15.804  61.010  47.850  1.00 14.67           N
ATOM   1831  CA  VAL B  20      15.670  60.494  49.216  1.00 16.72           C
ATOM   1832  C   VAL B  20      14.408  59.640  49.350  1.00 18.75           C
ATOM   1833  O   VAL B  20      14.415  58.580  50.010  1.00 17.62           O
ATOM   1834  CB  VAL B  20      15.657  61.674  50.205  1.00 20.96           C
ATOM   1835  CG1 VAL B  20      15.372  61.201  51.602  1.00 18.98           C
ATOM   1836  CG2 VAL B  20      16.997  62.435  50.177  1.00 14.73           C
ATOM   1837  H   VAL B  20      15.522  61.817  47.750  1.00 17.60           H
ATOM   1838  HA  VAL B  20      16.436  59.936  49.422  1.00 20.07           H
ATOM   1839  HB  VAL B  20      14.955  62.293  49.948  1.00 25.15           H
ATOM   1840 HG11 VAL B  20      15.370  61.965  52.199  1.00 22.78           H
ATOM   1841 HG12 VAL B  20      14.504  60.767  51.617  1.00 22.78           H
ATOM   1842 HG13 VAL B  20      16.061  60.573  51.869  1.00 22.78           H
ATOM   1843 HG21 VAL B  20      16.955  63.170  50.809  1.00 17.68           H
ATOM   1844 HG22 VAL B  20      17.711  61.827  50.423  1.00 17.68           H
ATOM   1845 HG23 VAL B  20      17.146  62.777  49.281  1.00 17.68           H
ATOM   1846  N   ARG B  21      13.312  60.103  48.747  1.00 21.18           N
ATOM   1847  CA  ARG B  21      11.983  59.502  48.827  1.00 22.09           C
ATOM   1848  C   ARG B  21      11.618  58.681  47.591  1.00 27.83           C
ATOM   1849  O   ARG B  21      10.686  57.870  47.650  1.00 25.40           O
ATOM   1850  CB  ARG B  21      10.943  60.617  49.039  1.00 26.43           C
ATOM   1851  CG  ARG B  21      10.678  60.967  50.455  1.00 37.37           C
ATOM   1852  CD  ARG B  21      10.017  62.342  50.552  1.00 45.51           C
ATOM   1853  NE  ARG B  21      10.902  63.266  51.229  1.00 39.99           N
ATOM   1854  CZ  ARG B  21      12.106  63.606  50.772  1.00 32.24           C
ATOM   1855  H   ARG B  21      13.320  60.810  48.257  1.00 25.42           H
ATOM   1856  HA  ARG B  21      11.951  58.912  49.596  1.00 26.51           H
ATOM   1857  HB2 ARG B  21      11.255  61.419  48.593  1.00 31.73           H
ATOM   1858  HB3 ARG B  21      10.102  60.333  48.646  1.00 31.73           H
ATOM   1859  HG2 ARG B  21      10.079  60.311  50.844  1.00 44.86           H
ATOM   1860  HG3 ARG B  21      11.515  60.994  50.944  1.00 44.86           H
ATOM   1861  HD2 ARG B  21       9.839  62.681  49.661  1.00 54.62           H
ATOM   1862  HD3 ARG B  21       9.194  62.272  51.061  1.00 54.62           H
ATOM   1863  HE  ARG B  21      10.593  63.696  51.907  1.00 47.99           H
ATOM   1864  N   GLY B  22      12.350  58.817  46.492  1.00 18.57           N
ATOM   1865  CA  GLY B  22      12.012  58.111  45.284  1.00 20.21           C
ATOM   1866  C   GLY B  22      10.683  58.572  44.716  1.00 30.05           C
ATOM   1867  O   GLY B  22       9.811  57.748  44.392  1.00 22.35           O
ATOM   1868  H   GLY B  22      13.048  59.316  46.428  1.00 22.29           H
ATOM   1869  HA2 GLY B  22      12.701  58.259  44.617  1.00 24.26           H
ATOM   1870  HA3 GLY B  22      11.957  57.160  45.467  1.00 24.26           H
ATOM   1871  N   SER B  23      10.508  59.884  44.602  1.00 21.91           N
ATOM   1872  CA  SER B  23       9.255  60.434  44.109  1.00 21.13           C
ATOM   1873  C   SER B  23       9.557  61.679  43.298  1.00 22.01           C
ATOM   1874  O   SER B  23      10.647  62.247  43.392  1.00 16.12           O
ATOM   1875  CB  SER B  23       8.323  60.772  45.264  1.00 25.23           C
ATOM   1876  OG  SER B  23       8.890  61.788  46.042  1.00 39.38           O
ATOM   1877  H   SER B  23      11.099  60.475  44.803  1.00 26.29           H
ATOM   1878  HA  SER B  23       8.817  59.787  43.534  1.00 25.36           H
ATOM   1879  HB2 SER B  23       7.473  61.076  44.911  1.00 30.28           H
ATOM   1880  HB3 SER B  23       8.196  59.982  45.814  1.00 30.28           H
ATOM   1881  HG  SER B  23       8.380  61.979  46.681  1.00 47.27           H
ATOM   1882  N   PRO B  24       8.589  62.146  42.518  1.00 20.73           N
ATOM   1883  CA  PRO B  24       8.714  63.495  41.972  1.00 19.46           C
ATOM   1884  C   PRO B  24       8.873  64.514  43.087  1.00 20.94           C
ATOM   1885  O   PRO B  24       8.433  64.308  44.226  1.00 18.72           O
ATOM   1886  CB  PRO B  24       7.411  63.693  41.186  1.00 24.56           C
ATOM   1887  CG  PRO B  24       6.521  62.591  41.548  1.00 30.49           C
ATOM   1888  CD  PRO B  24       7.321  61.501  42.154  1.00 24.51           C
ATOM   1889  HA  PRO B  24       9.471  63.550  41.368  1.00 23.36           H
ATOM   1890  HB2 PRO B  24       7.013  64.543  41.432  1.00 29.48           H
ATOM   1891  HB3 PRO B  24       7.603  63.673  40.235  1.00 29.48           H
ATOM   1892  HG2 PRO B  24       5.864  62.912  42.185  1.00 36.60           H
ATOM   1893  HG3 PRO B  24       6.076  62.269  40.748  1.00 36.60           H
ATOM   1894  HD2 PRO B  24       6.878  61.160  42.946  1.00 29.42           H
ATOM   1895  HD3 PRO B  24       7.476  60.797  41.505  1.00 29.42           H
ATOM   1896  N   ALA B  25       9.589  65.598  42.768  1.00 18.31           N
ATOM   1897  CA  ALA B  25       9.787  66.707  43.690  1.00 16.79           C
ATOM   1898  C   ALA B  25       8.694  67.728  43.416  1.00 23.84           C
ATOM   1899  O   ALA B  25       8.716  68.418  42.394  1.00 20.32           O
ATOM   1900  CB  ALA B  25      11.166  67.337  43.528  1.00 17.96           C
ATOM   1901  H   ALA B  25       9.974  65.710  42.007  1.00 21.98           H
ATOM   1902  HA  ALA B  25       9.696  66.392  44.603  1.00 20.16           H
ATOM   1903  HB1 ALA B  25      11.254  68.068  44.159  1.00 21.55           H
ATOM   1904  HB2 ALA B  25      11.842  66.664  43.703  1.00 21.55           H
ATOM   1905  HB3 ALA B  25      11.256  67.669  42.621  1.00 21.55           H
ATOM   1906  N   ILE B  26       7.731  67.800  44.305  1.00 22.43           N
ATOM   1907  CA  ILE B  26       6.492  68.511  44.033  1.00 21.72           C
ATOM   1908  C   ILE B  26       6.573  69.908  44.632  1.00 20.55           C
ATOM   1909  O   ILE B  26       7.110  70.111  45.735  1.00 22.68           O
ATOM   1910  CB  ILE B  26       5.283  67.729  44.582  1.00 22.45           C
ATOM   1911  CG1 ILE B  26       5.165  66.386  43.880  1.00 23.66           C
ATOM   1912  CG2 ILE B  26       3.994  68.511  44.393  1.00 31.06           C
ATOM   1913  CD1 ILE B  26       4.342  65.392  44.660  1.00 32.86           C
ATOM   1914  H   ILE B  26       7.764  67.443  45.087  1.00 26.92           H
ATOM   1915  HA  ILE B  26       6.382  68.601  43.073  1.00 26.07           H
ATOM   1916  HB  ILE B  26       5.417  67.574  45.530  1.00 26.95           H
ATOM   1917 HG12 ILE B  26       4.740  66.516  43.018  1.00 28.40           H
ATOM   1918 HG13 ILE B  26       6.052  66.013  43.761  1.00 28.40           H
ATOM   1919 HG21 ILE B  26       3.256  67.992  44.748  1.00 37.28           H
ATOM   1920 HG22 ILE B  26       4.065  69.355  44.867  1.00 37.28           H
ATOM   1921 HG23 ILE B  26       3.860  68.674  43.446  1.00 37.28           H
ATOM   1922 HD11 ILE B  26       4.302  64.559  44.166  1.00 39.44           H
ATOM   1923 HD12 ILE B  26       4.760  65.245  45.523  1.00 39.44           H
ATOM   1924 HD13 ILE B  26       3.448  65.749  44.781  1.00 39.44           H
ATOM   1925  N   ASN B  27       6.032  70.884  43.899  1.00 20.90           N
ATOM   1926  CA  ASN B  27       5.942  72.278  44.337  1.00 21.49           C
ATOM   1927  C   ASN B  27       7.300  72.954  44.441  1.00 20.15           C
ATOM   1928  O   ASN B  27       7.507  73.830  45.284  1.00 23.59           O
ATOM   1929  CB  ASN B  27       5.203  72.404  45.660  1.00 29.97           C
ATOM   1930  CG  ASN B  27       3.928  73.126  45.503  1.00 41.81           C
ATOM   1931  OD1 ASN B  27       3.913  74.346  45.385  1.00 40.70           O
ATOM   1932  ND2 ASN B  27       2.828  72.375  45.462  1.00 51.33           N
ATOM   1933  H   ASN B  27       5.699  70.756  43.117  1.00 25.09           H
ATOM   1934  HA  ASN B  27       5.429  72.769  43.676  1.00 25.79           H
ATOM   1935  HB2 ASN B  27       5.010  71.518  46.004  1.00 35.96           H
ATOM   1936  HB3 ASN B  27       5.755  72.896  46.289  1.00 35.96           H
ATOM   1937 HD21 ASN B  27       2.057  72.745  45.371  1.00 61.60           H
ATOM   1938 HD22 ASN B  27       2.889  71.519  45.526  1.00 61.60           H
ATOM   1939  N   VAL B  28       8.245  72.548  43.608  1.00 21.05           N
ATOM   1940  CA  VAL B  28       9.550  73.188  43.622  1.00 17.06           C
ATOM   1941  C   VAL B  28       9.458  74.424  42.745  1.00 16.55           C
ATOM   1942  O   VAL B  28       9.023  74.331  41.590  1.00 18.49           O
ATOM   1943  CB  VAL B  28      10.633  72.224  43.116  1.00 20.98           C
ATOM   1944  CG1 VAL B  28      11.976  72.877  43.104  1.00 15.88           C
ATOM   1945  CG2 VAL B  28      10.649  70.908  43.991  1.00 19.43           C
ATOM   1946  H   VAL B  28       8.159  71.914  43.033  1.00 25.27           H
ATOM   1947  HA  VAL B  28       9.773  73.461  44.525  1.00 20.47           H
ATOM   1948  HB  VAL B  28      10.422  71.969  42.204  1.00 25.18           H
ATOM   1949 HG11 VAL B  28      12.633  72.241  42.780  1.00 19.07           H
ATOM   1950 HG12 VAL B  28      11.946  73.649  42.518  1.00 19.07           H
ATOM   1951 HG13 VAL B  28      12.200  73.153  44.006  1.00 19.07           H
ATOM   1952 HG21 VAL B  28      11.339  70.314  43.655  1.00 23.32           H
ATOM   1953 HG22 VAL B  28      10.836  71.145  44.913  1.00 23.32           H
ATOM   1954 HG23 VAL B  28       9.783  70.477  43.929  1.00 23.32           H
ATOM   1955  N   ALA B  29       9.869  75.560  43.288  1.00 21.80           N
ATOM   1956  CA  ALA B  29       9.842  76.804  42.527  1.00 25.03           C
ATOM   1957  C   ALA B  29      10.971  76.799  41.517  1.00 19.66           C
ATOM   1958  O   ALA B  29      12.097  76.403  41.816  1.00 21.09           O
ATOM   1959  CB  ALA B  29       9.985  78.030  43.431  1.00 20.63           C
ATOM   1960  H   ALA B  29      10.167  75.640  44.090  1.00 26.16           H
ATOM   1961  HA  ALA B  29       9.002  76.872  42.048  1.00 30.05           H
ATOM   1962  HB1 ALA B  29       9.962  78.830  42.883  1.00 24.77           H
ATOM   1963  HB2 ALA B  29       9.251  78.041  44.065  1.00 24.77           H
ATOM   1964  HB3 ALA B  29      10.831  77.977  43.903  1.00 24.77           H
ATOM   1965  N   VAL B  30      10.653  77.237  40.316  1.00 16.62           N
ATOM   1966  CA  VAL B  30      11.595  77.355  39.222  1.00 18.28           C
ATOM   1967  C   VAL B  30      11.452  78.756  38.643  1.00 22.54           C
ATOM   1968  O   VAL B  30      10.351  79.141  38.244  1.00 22.78           O
ATOM   1969  CB  VAL B  30      11.308  76.318  38.142  1.00 21.93           C
ATOM   1970  CG1 VAL B  30      12.246  76.490  36.935  1.00 19.34           C
ATOM   1971  CG2 VAL B  30      11.418  74.894  38.729  1.00 19.08           C
ATOM   1972  H   VAL B  30       9.858  77.483  40.100  1.00 19.96           H
ATOM   1973  HA  VAL B  30      12.501  77.236  39.547  1.00 21.94           H
ATOM   1974  HB  VAL B  30      10.398  76.439  37.828  1.00 26.32           H
ATOM   1975 HG11 VAL B  30      12.034  75.815  36.272  1.00 23.22           H
ATOM   1976 HG12 VAL B  30      12.118  77.375  36.560  1.00 23.22           H
ATOM   1977 HG13 VAL B  30      13.164  76.386  37.232  1.00 23.22           H
ATOM   1978 HG21 VAL B  30      11.232  74.249  38.029  1.00 22.90           H
ATOM   1979 HG22 VAL B  30      12.316  74.762  39.071  1.00 22.90           H
ATOM   1980 HG23 VAL B  30      10.773  74.798  39.447  1.00 22.90           H
ATOM   1981  N   HIS B  31      12.543  79.501  38.597  1.00 20.30           N
ATOM   1982  CA  HIS B  31      12.580  80.793  37.926  1.00 22.53           C
ATOM   1983  C   HIS B  31      13.539  80.726  36.752  1.00 23.32           C
ATOM   1984  O   HIS B  31      14.682  80.272  36.903  1.00 20.77           O
ATOM   1985  CB  HIS B  31      13.014  81.902  38.875  1.00 22.20           C
ATOM   1986  CG  HIS B  31      12.182  81.986  40.120  1.00 27.52           C
ATOM   1987  ND1 HIS B  31      11.081  82.815  40.240  1.00 33.67           N
ATOM   1988  CD2 HIS B  31      12.276  81.317  41.293  1.00 28.63           C
ATOM   1989  CE1 HIS B  31      10.549  82.661  41.444  1.00 28.12           C
ATOM   1990  NE2 HIS B  31      11.252  81.756  42.101  1.00 35.66           N
ATOM   1991  H   HIS B  31      13.292  79.277  38.954  1.00 24.36           H
ATOM   1992  HA  HIS B  31      11.697  81.007  37.589  1.00 27.04           H
ATOM   1993  HB2 HIS B  31      12.947  82.753  38.414  1.00 26.65           H
ATOM   1994  HB3 HIS B  31      13.933  81.744  39.142  1.00 26.65           H
ATOM   1995  HD2 HIS B  31      12.918  80.682  41.514  1.00 34.37           H
ATOM   1996  HE1 HIS B  31       9.802  83.110  41.769  1.00 33.75           H
ATOM   1997  HE2 HIS B  31      11.097  81.488  42.903  1.00 42.80           H
ATOM   1998  N   VAL B  32      13.085  81.219  35.596  1.00 19.52           N
ATOM   1999  CA  VAL B  32      13.860  81.202  34.365  1.00 17.35           C
ATOM   2000  C   VAL B  32      14.178  82.643  34.002  1.00 25.81           C
ATOM   2001  O   VAL B  32      13.327  83.534  34.126  1.00 23.04           O
ATOM   2002  CB  VAL B  32      13.120  80.510  33.218  1.00 16.32           C
ATOM   2003  CG1 VAL B  32      14.018  80.434  31.980  1.00 20.27           C
ATOM   2004  CG2 VAL B  32      12.592  79.130  33.654  1.00 20.10           C
ATOM   2005  H   VAL B  32      12.308  81.577  35.504  1.00 23.43           H
ATOM   2006  HA  VAL B  32      14.695  80.732  34.516  1.00 20.82           H
ATOM   2007  HB  VAL B  32      12.350  81.051  32.983  1.00 19.59           H
ATOM   2008 HG11 VAL B  32      13.533  79.993  31.265  1.00 24.33           H
ATOM   2009 HG12 VAL B  32      14.260  81.334  31.710  1.00 24.33           H
ATOM   2010 HG13 VAL B  32      14.816  79.928  32.199  1.00 24.33           H
ATOM   2011 HG21 VAL B  32      12.129  78.719  32.907  1.00 24.12           H
ATOM   2012 HG22 VAL B  32      13.342  78.577  33.924  1.00 24.12           H
ATOM   2013 HG23 VAL B  32      11.981  79.247  34.399  1.00 24.12           H
ATOM   2014  N   PHE B  33      15.411  82.871  33.600  1.00 22.09           N
ATOM   2015  CA  PHE B  33      15.888  84.189  33.211  1.00 24.01           C
ATOM   2016  C   PHE B  33      16.529  84.093  31.843  1.00 23.39           C
ATOM   2017  O   PHE B  33      17.029  83.039  31.438  1.00 19.98           O
ATOM   2018  CB  PHE B  33      16.905  84.742  34.182  1.00 21.10           C
ATOM   2019  CG  PHE B  33      16.450  84.747  35.604  1.00 26.75           C
ATOM   2020  CD1 PHE B  33      16.484  83.579  36.354  1.00 21.81           C
ATOM   2021  CD2 PHE B  33      15.996  85.914  36.194  1.00 28.37           C
ATOM   2022  CE1 PHE B  33      16.089  83.576  37.649  1.00 25.90           C
ATOM   2023  CE2 PHE B  33      15.580  85.920  37.511  1.00 25.44           C
ATOM   2024  CZ  PHE B  33      15.618  84.747  38.243  1.00 30.47           C
ATOM   2025  H   PHE B  33      16.013  82.260  33.541  1.00 26.51           H
ATOM   2026  HA  PHE B  33      15.140  84.804  33.161  1.00 28.81           H
ATOM   2027  HB2 PHE B  33      17.710  84.203  34.131  1.00 25.33           H
ATOM   2028  HB3 PHE B  33      17.107  85.658  33.934  1.00 25.33           H
ATOM   2029  HD1 PHE B  33      16.794  82.793  35.967  1.00 26.17           H
ATOM   2030  HD2 PHE B  33      15.969  86.700  35.698  1.00 34.05           H
ATOM   2031  HE1 PHE B  33      16.113  82.785  38.138  1.00 31.08           H
ATOM   2032  HE2 PHE B  33      15.274  86.707  37.902  1.00 30.54           H
ATOM   2033  HZ  PHE B  33      15.344  84.742  39.132  1.00 36.57           H
ATOM   2034  N   ARG B  34      16.513  85.205  31.124  1.00 23.38           N
ATOM   2035  CA  ARG B  34      17.188  85.301  29.838  1.00 21.50           C
ATOM   2036  C   ARG B  34      18.150  86.467  29.908  1.00 29.99           C
ATOM   2037  O   ARG B  34      17.796  87.540  30.417  1.00 31.71           O
ATOM   2038  CB  ARG B  34      16.200  85.493  28.698  1.00 22.95           C
ATOM   2039  CG  ARG B  34      16.846  85.498  27.327  1.00 22.53           C
ATOM   2040  CD  ARG B  34      15.853  85.795  26.186  1.00 30.32           C
ATOM   2041  NE  ARG B  34      16.549  85.849  24.881  1.00 36.10           N
ATOM   2042  CZ  ARG B  34      17.207  86.914  24.404  1.00 34.32           C
ATOM   2043  NH1 ARG B  34      17.271  88.040  25.107  1.00 39.55           N
ATOM   2044  NH2 ARG B  34      17.827  86.842  23.226  1.00 28.13           N1+
ATOM   2045  H   ARG B  34      16.112  85.928  31.362  1.00 28.07           H
ATOM   2046  HA  ARG B  34      17.695  84.490  29.676  1.00 25.81           H
ATOM   2047  HB2 ARG B  34      15.553  84.771  28.719  1.00 27.55           H
ATOM   2048  HB3 ARG B  34      15.748  86.344  28.816  1.00 27.55           H
ATOM   2049  HG2 ARG B  34      17.536  86.179  27.307  1.00 27.05           H
ATOM   2050  HG3 ARG B  34      17.238  84.626  27.161  1.00 27.05           H
ATOM   2051  HD2 ARG B  34      15.186  85.092  26.148  1.00 36.40           H
ATOM   2052  HD3 ARG B  34      15.430  86.654  26.343  1.00 36.40           H
ATOM   2053  HE  ARG B  34      16.529  85.143  24.392  1.00 43.33           H
ATOM   2054 HH11 ARG B  34      16.883  88.092  25.872  1.00 47.47           H
ATOM   2055 HH12 ARG B  34      17.696  88.719  24.793  1.00 47.47           H
ATOM   2056 HH21 ARG B  34      17.788  86.118  22.763  1.00 33.76           H
ATOM   2057 HH22 ARG B  34      18.242  87.529  22.916  1.00 33.76           H
ATOM   2058  N   LYS B  35      19.355  86.247  29.415  1.00 26.17           N
ATOM   2059  CA  LYS B  35      20.390  87.254  29.467  1.00 25.17           C
ATOM   2060  C   LYS B  35      20.025  88.416  28.558  1.00 28.20           C
ATOM   2061  O   LYS B  35      19.692  88.219  27.389  1.00 21.68           O
ATOM   2062  CB  LYS B  35      21.722  86.657  29.050  1.00 23.73           C
ATOM   2063  CG  LYS B  35      22.918  87.442  29.588  1.00 32.49           C
ATOM   2064  CD  LYS B  35      24.141  86.575  29.606  1.00 38.33           C
ATOM   2065  CE  LYS B  35      25.382  87.349  29.997  1.00 46.24           C
ATOM   2066  NZ  LYS B  35      26.606  86.512  29.806  1.00 48.06           N1+
ATOM   2067  H   LYS B  35      19.600  85.512  29.041  1.00 31.41           H
ATOM   2068  HA  LYS B  35      20.472  87.587  30.375  1.00 30.21           H
ATOM   2069  HB2 LYS B  35      21.782  85.751  29.389  1.00 28.48           H
ATOM   2070  HB3 LYS B  35      21.777  86.654  28.082  1.00 28.48           H
ATOM   2071  HG2 LYS B  35      23.089  88.205  29.014  1.00 38.99           H
ATOM   2072  HG3 LYS B  35      22.733  87.733  30.494  1.00 38.99           H
ATOM   2073  HD2 LYS B  35      24.016  85.861  30.249  1.00 46.00           H
ATOM   2074  HD3 LYS B  35      24.283  86.206  28.720  1.00 46.00           H
ATOM   2075  HE2 LYS B  35      25.460  88.138  29.438  1.00 55.49           H
ATOM   2076  HE3 LYS B  35      25.324  87.600  30.932  1.00 55.49           H
ATOM   2077  HZ1 LYS B  35      27.330  86.974  30.038  1.00 57.67           H
ATOM   2078  HZ2 LYS B  35      26.556  85.780  30.311  1.00 57.67           H
ATOM   2079  HZ3 LYS B  35      26.679  86.270  28.953  1.00 57.67           H
ATOM   2080  N   ALA B  36      20.091  89.623  29.103  1.00 37.04           N
ATOM   2081  CA  ALA B  36      19.727  90.820  28.364  1.00 36.39           C
ATOM   2082  C   ALA B  36      20.959  91.424  27.711  1.00 34.73           C
ATOM   2083  O   ALA B  36      22.101  91.100  28.055  1.00 38.45           O
ATOM   2084  CB  ALA B  36      19.073  91.848  29.293  1.00 32.41           C
ATOM   2085  H   ALA B  36      20.347  89.776  29.910  1.00 44.46           H
ATOM   2086  HA  ALA B  36      19.093  90.588  27.668  1.00 43.67           H
ATOM   2087  HB1 ALA B  36      18.840  92.635  28.777  1.00 38.89           H
ATOM   2088  HB2 ALA B  36      18.275  91.458  29.682  1.00 38.89           H
ATOM   2089  HB3 ALA B  36      19.701  92.084  29.993  1.00 38.89           H
ATOM   2090  N   ALA B  37      20.702  92.331  26.763  1.00 44.49           N
ATOM   2091  CA  ALA B  37      21.777  93.019  26.052  1.00 46.88           C
ATOM   2092  C   ALA B  37      22.783  93.636  27.019  1.00 46.64           C
ATOM   2093  O   ALA B  37      23.995  93.587  26.775  1.00 53.94           O
ATOM   2094  CB  ALA B  37      21.183  94.089  25.131  1.00 36.88           C
ATOM   2095  H   ALA B  37      19.912  92.564  26.515  1.00 53.39           H
ATOM   2096  HA  ALA B  37      22.249  92.378  25.499  1.00 56.26           H
ATOM   2097  HB1 ALA B  37      21.904  94.540  24.665  1.00 44.26           H
ATOM   2098  HB2 ALA B  37      20.591  93.662  24.493  1.00 44.26           H
ATOM   2099  HB3 ALA B  37      20.686  94.727  25.668  1.00 44.26           H
ATOM   2100  N   ASP B  38      22.306  94.197  28.135  1.00 44.38           N
ATOM   2101  CA  ASP B  38      23.200  94.790  29.127  1.00 48.79           C
ATOM   2102  C   ASP B  38      23.873  93.751  30.008  1.00 45.46           C
ATOM   2103  O   ASP B  38      24.455  94.109  31.038  1.00 45.47           O
ATOM   2104  CB  ASP B  38      22.442  95.810  29.993  1.00 44.83           C
ATOM   2105  CG  ASP B  38      21.369  95.177  30.889  1.00 57.41           C
ATOM   2106  OD1 ASP B  38      21.214  93.933  30.901  1.00 47.71           O
ATOM   2107  OD2 ASP B  38      20.672  95.950  31.594  1.00 57.30           O1-
ATOM   2108  H   ASP B  38      21.472  94.246  28.338  1.00 53.26           H
ATOM   2109  HA  ASP B  38      23.901  95.271  28.659  1.00 58.56           H
ATOM   2110  HB2 ASP B  38      23.076  96.267  30.567  1.00 53.81           H
ATOM   2111  HB3 ASP B  38      22.003  96.450  29.411  1.00 53.81           H
ATOM   2112  N   ASP B  39      23.804  92.477  29.623  1.00 49.24           N
ATOM   2113  CA  ASP B  39      24.381  91.380  30.387  1.00 42.82           C
ATOM   2114  C   ASP B  39      23.705  91.205  31.746  1.00 39.27           C
ATOM   2115  O   ASP B  39      24.263  90.567  32.637  1.00 44.91           O
ATOM   2116  CB  ASP B  39      25.895  91.563  30.549  1.00 41.64           C
ATOM   2117  CG  ASP B  39      26.694  90.550  29.741  1.00 45.20           C
ATOM   2118  H   ASP B  39      23.416  92.220  28.900  1.00 59.09           H
ATOM   2119  HA  ASP B  39      24.243  90.559  29.889  1.00 51.39           H
ATOM   2120  HB2 ASP B  39      26.141  92.451  30.246  1.00 49.97           H
ATOM   2121  HB3 ASP B  39      26.129  91.454  31.484  1.00 49.97           H
ATOM   2122  N   THR B  40      22.510  91.765  31.925  1.00 38.87           N
ATOM   2123  CA  THR B  40      21.685  91.483  33.092  1.00 41.55           C
ATOM   2124  C   THR B  40      20.876  90.208  32.857  1.00 35.41           C
ATOM   2125  O   THR B  40      20.615  89.819  31.720  1.00 37.15           O
ATOM   2126  CB  THR B  40      20.712  92.634  33.377  1.00 33.16           C
ATOM   2127  H   THR B  40      22.152  92.321  31.375  1.00 46.65           H
ATOM   2128  HA  THR B  40      22.251  91.354  33.869  1.00 49.86           H
ATOM   2129  N   TRP B  41      20.438  89.582  33.945  1.00 34.72           N
ATOM   2130  CA  TRP B  41      19.503  88.465  33.857  1.00 33.34           C
ATOM   2131  C   TRP B  41      18.075  88.995  33.972  1.00 31.42           C
ATOM   2132  O   TRP B  41      17.634  89.378  35.057  1.00 37.76           O
ATOM   2133  CB  TRP B  41      19.801  87.433  34.942  1.00 31.08           C
ATOM   2134  CG  TRP B  41      20.999  86.579  34.650  1.00 33.23           C
ATOM   2135  CD1 TRP B  41      22.177  86.568  35.327  1.00 34.64           C
ATOM   2136  CD2 TRP B  41      21.127  85.615  33.602  1.00 26.93           C
ATOM   2137  NE1 TRP B  41      23.032  85.655  34.773  1.00 34.94           N
ATOM   2138  CE2 TRP B  41      22.414  85.062  33.704  1.00 34.05           C
ATOM   2139  CE3 TRP B  41      20.281  85.169  32.592  1.00 23.85           C
ATOM   2140  CZ2 TRP B  41      22.882  84.088  32.829  1.00 26.94           C
ATOM   2141  CZ3 TRP B  41      20.752  84.171  31.713  1.00 27.11           C
ATOM   2142  CH2 TRP B  41      22.044  83.658  31.842  1.00 27.35           C
ATOM   2143  H   TRP B  41      20.667  89.786  34.749  1.00 41.67           H
ATOM   2144  HA  TRP B  41      19.599  88.034  32.993  1.00 40.01           H
ATOM   2145  HB2 TRP B  41      19.963  87.897  35.778  1.00 37.30           H
ATOM   2146  HB3 TRP B  41      19.033  86.847  35.035  1.00 37.30           H
ATOM   2147  HD1 TRP B  41      22.372  87.102  36.063  1.00 41.57           H
ATOM   2148  HE1 TRP B  41      23.834  85.495  35.040  1.00 41.93           H
ATOM   2149  HE3 TRP B  41      19.424  85.519  32.499  1.00 28.63           H
ATOM   2150  HZ2 TRP B  41      23.736  83.731  32.922  1.00 32.34           H
ATOM   2151  HZ3 TRP B  41      20.204  83.867  31.026  1.00 32.53           H
ATOM   2152  HH2 TRP B  41      22.334  82.999  31.253  1.00 32.82           H
ATOM   2153  N   GLU B  42      17.340  88.970  32.867  1.00 28.60           N
ATOM   2154  CA  GLU B  42      15.967  89.459  32.841  1.00 35.67           C
ATOM   2155  C   GLU B  42      14.992  88.348  33.211  1.00 31.94           C
ATOM   2156  O   GLU B  42      14.975  87.307  32.535  1.00 28.39           O
ATOM   2157  CB  GLU B  42      15.615  89.994  31.458  1.00 33.67           C
ATOM   2158  H   GLU B  42      17.616  88.670  32.110  1.00 34.32           H
ATOM   2159  HA  GLU B  42      15.869  90.180  33.482  1.00 42.81           H
ATOM   2160  HB1 GLU B  42      16.175  90.763  31.264  1.00 40.41           H
ATOM   2161  HB3 GLU B  42      14.681  90.253  31.448  1.00 40.41           H
ATOM   2162  N   PRO B  43      14.150  88.524  34.230  1.00 29.07           N
ATOM   2163  CA  PRO B  43      13.121  87.517  34.509  1.00 30.29           C
ATOM   2164  C   PRO B  43      12.342  87.160  33.259  1.00 36.63           C
ATOM   2165  O   PRO B  43      11.839  88.026  32.542  1.00 35.77           O
ATOM   2166  CB  PRO B  43      12.235  88.200  35.551  1.00 37.00           C
ATOM   2167  CG  PRO B  43      13.157  89.137  36.260  1.00 39.62           C
ATOM   2168  CD  PRO B  43      14.117  89.624  35.211  1.00 36.59           C
ATOM   2169  HA  PRO B  43      13.517  86.718  34.889  1.00 36.35           H
ATOM   2170  HB2 PRO B  43      11.522  88.686  35.109  1.00 44.41           H
ATOM   2171  HB3 PRO B  43      11.876  87.539  36.163  1.00 44.41           H
ATOM   2172  HG2 PRO B  43      12.650  89.876  36.629  1.00 47.55           H
ATOM   2173  HG3 PRO B  43      13.629  88.661  36.961  1.00 47.55           H
ATOM   2174  HD2 PRO B  43      13.783  90.435  34.798  1.00 43.91           H
ATOM   2175  HD3 PRO B  43      14.997  89.759  35.596  1.00 43.91           H
ATOM   2176  N   PHE B  44      12.259  85.865  32.981  1.00 25.77           N
ATOM   2177  CA  PHE B  44      11.640  85.368  31.762  1.00 28.79           C
ATOM   2178  C   PHE B  44      10.392  84.542  32.018  1.00 35.28           C
ATOM   2179  O   PHE B  44       9.430  84.643  31.254  1.00 33.33           O
ATOM   2180  CB  PHE B  44      12.662  84.540  30.982  1.00 28.57           C
ATOM   2181  CG  PHE B  44      12.154  84.010  29.693  1.00 29.48           C
ATOM   2182  CD1 PHE B  44      12.076  84.829  28.591  1.00 33.04           C
ATOM   2183  CD2 PHE B  44      11.796  82.677  29.563  1.00 26.10           C
ATOM   2184  CE1 PHE B  44      11.622  84.339  27.383  1.00 26.62           C
ATOM   2185  CE2 PHE B  44      11.341  82.182  28.366  1.00 29.32           C
ATOM   2186  CZ  PHE B  44      11.242  83.024  27.271  1.00 32.68           C
ATOM   2187  H   PHE B  44      12.559  85.243  33.494  1.00 30.92           H
ATOM   2188  HA  PHE B  44      11.386  86.124  31.210  1.00 34.56           H
ATOM   2189  HB2 PHE B  44      13.432  85.097  30.790  1.00 34.29           H
ATOM   2190  HB3 PHE B  44      12.931  83.784  31.527  1.00 34.29           H
ATOM   2191  HD1 PHE B  44      12.320  85.723  28.663  1.00 39.66           H
ATOM   2192  HD2 PHE B  44      11.851  82.113  30.301  1.00 31.33           H
ATOM   2193  HE1 PHE B  44      11.559  84.905  26.647  1.00 31.95           H
ATOM   2194  HE2 PHE B  44      11.091  81.289  28.294  1.00 35.19           H
ATOM   2195  HZ  PHE B  44      10.941  82.693  26.455  1.00 39.23           H
ATOM   2196  N   ALA B  45      10.388  83.716  33.069  1.00 28.46           N
ATOM   2197  CA  ALA B  45       9.228  82.899  33.411  1.00 25.51           C
ATOM   2198  C   ALA B  45       9.426  82.326  34.808  1.00 26.99           C
ATOM   2199  O   ALA B  45      10.510  82.415  35.392  1.00 25.34           O
ATOM   2200  CB  ALA B  45       8.991  81.786  32.391  1.00 33.19           C
ATOM   2201  H   ALA B  45      11.054  83.613  33.603  1.00 34.15           H
ATOM   2202  HA  ALA B  45       8.438  83.462  33.427  1.00 30.62           H
ATOM   2203  HB1 ALA B  45       8.213  81.273  32.660  1.00 39.83           H
ATOM   2204  HB2 ALA B  45       8.840  82.185  31.520  1.00 39.83           H
ATOM   2205  HB3 ALA B  45       9.773  81.213  32.363  1.00 39.83           H
ATOM   2206  N   SER B  46       8.342  81.788  35.361  1.00 27.93           N
ATOM   2207  CA  SER B  46       8.384  81.204  36.688  1.00 24.84           C
ATOM   2208  C   SER B  46       7.169  80.309  36.877  1.00 35.40           C
ATOM   2209  O   SER B  46       6.129  80.494  36.243  1.00 32.83           O
ATOM   2210  CB  SER B  46       8.446  82.277  37.770  1.00 27.36           C
ATOM   2211  OG  SER B  46       7.385  83.184  37.596  1.00 47.58           O
ATOM   2212  H   SER B  46       7.570  81.751  34.984  1.00 33.52           H
ATOM   2213  HA  SER B  46       9.179  80.653  36.767  1.00 29.82           H
ATOM   2214  HB2 SER B  46       8.368  81.857  38.641  1.00 32.83           H
ATOM   2215  HB3 SER B  46       9.288  82.753  37.700  1.00 32.83           H
ATOM   2216  HG  SER B  46       7.415  83.777  38.190  1.00 57.11           H
ATOM   2217  N   GLY B  47       7.332  79.321  37.743  1.00 24.34           N
ATOM   2218  CA  GLY B  47       6.322  78.304  37.941  1.00 25.63           C
ATOM   2219  C   GLY B  47       6.776  77.402  39.068  1.00 24.25           C
ATOM   2220  O   GLY B  47       7.819  77.632  39.679  1.00 22.04           O
ATOM   2221  H   GLY B  47       8.031  79.219  38.234  1.00 29.22           H
ATOM   2222  HA2 GLY B  47       5.475  78.713  38.178  1.00 30.76           H
ATOM   2223  HA3 GLY B  47       6.210  77.778  37.134  1.00 30.76           H
ATOM   2224  N   LYS B  48       5.948  76.396  39.355  1.00 22.66           N
ATOM   2225  CA  LYS B  48       6.207  75.412  40.403  1.00 23.18           C
ATOM   2226  C   LYS B  48       5.947  74.035  39.829  1.00 27.41           C
ATOM   2227  O   LYS B  48       4.994  73.838  39.066  1.00 23.01           O
ATOM   2228  CB  LYS B  48       5.344  75.599  41.650  1.00 29.20           C
ATOM   2229  CG  LYS B  48       5.694  76.854  42.444  1.00 27.84           C
ATOM   2230  CD  LYS B  48       4.888  76.976  43.699  1.00 36.90           C
ATOM   2231  CE  LYS B  48       5.679  77.725  44.721  1.00 34.25           C
ATOM   2232  H   LYS B  48       5.207  76.261  38.942  1.00 27.19           H
ATOM   2233  HA  LYS B  48       7.139  75.462  40.667  1.00 27.82           H
ATOM   2234  HB2 LYS B  48       5.465  74.834  42.233  1.00 35.04           H
ATOM   2235  HB3 LYS B  48       4.414  75.666  41.381  1.00 35.04           H
ATOM   2236  HG2 LYS B  48       5.519  77.635  41.896  1.00 33.41           H
ATOM   2237  HG3 LYS B  48       6.632  76.823  42.690  1.00 33.41           H
ATOM   2238  HD2 LYS B  48       4.688  76.092  44.046  1.00 44.28           H
ATOM   2239  HD3 LYS B  48       4.071  77.466  43.517  1.00 44.28           H
ATOM   2240  HE1 LYS B  48       5.898  78.602  44.370  1.00 41.10           H
ATOM   2241  HE3 LYS B  48       5.149  77.813  45.529  1.00 41.10           H
ATOM   2242  N   THR B  49       6.784  73.070  40.197  1.00 22.59           N
ATOM   2243  CA  THR B  49       6.589  71.743  39.644  1.00 23.59           C
ATOM   2244  C   THR B  49       5.250  71.186  40.121  1.00 21.57           C
ATOM   2245  O   THR B  49       4.777  71.484  41.222  1.00 23.55           O
ATOM   2246  CB  THR B  49       7.724  70.789  40.042  1.00 25.01           C
ATOM   2247  OG1 THR B  49       7.827  70.758  41.460  1.00 21.51           O
ATOM   2248  CG2 THR B  49       9.044  71.235  39.470  1.00 25.58           C
ATOM   2249  H   THR B  49       7.444  73.154  40.742  1.00 27.11           H
ATOM   2250  HA  THR B  49       6.566  71.801  38.676  1.00 28.31           H
ATOM   2251  HB  THR B  49       7.530  69.898  39.712  1.00 30.02           H
ATOM   2252  HG1 THR B  49       8.445  70.239  41.692  1.00 25.82           H
ATOM   2253 HG21 THR B  49       9.745  70.619  39.734  1.00 30.71           H
ATOM   2254 HG22 THR B  49       8.994  71.260  38.502  1.00 30.71           H
ATOM   2255 HG23 THR B  49       9.264  72.122  39.797  1.00 30.71           H
ATOM   2256  N   SER B  50       4.649  70.383  39.266  1.00 22.15           N
ATOM   2257  CA  SER B  50       3.368  69.744  39.527  1.00 27.10           C
ATOM   2258  C   SER B  50       3.543  68.502  40.399  1.00 28.04           C
ATOM   2259  O   SER B  50       4.641  68.169  40.847  1.00 22.83           O
ATOM   2260  CB  SER B  50       2.719  69.365  38.216  1.00 25.60           C
ATOM   2261  OG  SER B  50       3.414  68.271  37.629  1.00 31.17           O
ATOM   2262  H   SER B  50       4.975  70.182  38.496  1.00 26.58           H
ATOM   2263  HA  SER B  50       2.785  70.366  39.991  1.00 32.52           H
ATOM   2264  HB2 SER B  50       1.798  69.107  38.378  1.00 30.72           H
ATOM   2265  HB3 SER B  50       2.752  70.124  37.612  1.00 30.72           H
ATOM   2266  HG  SER B  50       4.215  68.482  37.487  1.00 37.41           H
ATOM   2267  N   GLU B  51       2.447  67.766  40.605  1.00 30.90           N
ATOM   2268  CA  GLU B  51       2.514  66.521  41.354  1.00 32.97           C
ATOM   2269  C   GLU B  51       3.358  65.475  40.646  1.00 25.74           C
ATOM   2270  O   GLU B  51       3.782  64.507  41.282  1.00 24.34           O
ATOM   2271  CB  GLU B  51       1.108  65.960  41.606  1.00 33.54           C
ATOM   2272  CG  GLU B  51       0.291  66.792  42.598  1.00 39.14           C
ATOM   2273  H   GLU B  51       1.660  67.968  40.322  1.00 37.09           H
ATOM   2274  HA  GLU B  51       2.922  66.698  42.216  1.00 39.58           H
ATOM   2275  HB2 GLU B  51       1.188  65.063  41.965  1.00 40.26           H
ATOM   2276  HB3 GLU B  51       0.624  65.938  40.766  1.00 40.26           H
ATOM   2277  HG1 GLU B  51       0.126  67.668  42.215  1.00 46.97           H
ATOM   2278  HG3 GLU B  51      -0.551  66.342  42.769  1.00 46.97           H
ATOM   2279  N   SER B  52       3.604  65.627  39.351  1.00 23.52           N
ATOM   2280  CA  SER B  52       4.483  64.705  38.653  1.00 23.57           C
ATOM   2281  C   SER B  52       5.917  65.192  38.635  1.00 20.11           C
ATOM   2282  O   SER B  52       6.765  64.556  37.998  1.00 21.79           O
ATOM   2283  CB  SER B  52       4.010  64.476  37.218  1.00 29.17           C
ATOM   2284  OG  SER B  52       4.076  65.666  36.451  1.00 34.36           O
ATOM   2285  H   SER B  52       3.277  66.251  38.859  1.00 28.23           H
ATOM   2286  HA  SER B  52       4.466  63.850  39.111  1.00 28.29           H
ATOM   2287  HB2 SER B  52       4.576  63.805  36.805  1.00 35.01           H
ATOM   2288  HB3 SER B  52       3.091  64.166  37.237  1.00 35.01           H
ATOM   2289  HG  SER B  52       3.589  66.257  36.795  1.00 41.24           H
ATOM   2290  N   GLY B  53       6.196  66.301  39.307  1.00 21.79           N
ATOM   2291  CA  GLY B  53       7.534  66.874  39.321  1.00 22.55           C
ATOM   2292  C   GLY B  53       7.901  67.609  38.062  1.00 24.43           C
ATOM   2293  O   GLY B  53       9.078  67.914  37.849  1.00 18.54           O
ATOM   2294  H   GLY B  53       5.622  66.744  39.768  1.00 26.15           H
ATOM   2295  HA2 GLY B  53       7.605  67.494  40.064  1.00 27.07           H
ATOM   2296  HA3 GLY B  53       8.181  66.165  39.456  1.00 27.07           H
ATOM   2297  N   GLU B  54       6.920  67.932  37.239  1.00 24.92           N
ATOM   2298  CA  GLU B  54       7.150  68.520  35.940  1.00 23.76           C
ATOM   2299  C   GLU B  54       6.553  69.912  35.885  1.00 28.50           C
ATOM   2300  O   GLU B  54       5.549  70.224  36.534  1.00 26.16           O
ATOM   2301  CB  GLU B  54       6.552  67.647  34.847  1.00 24.09           C
ATOM   2302  CG  GLU B  54       7.208  66.308  34.767  1.00 29.28           C
ATOM   2303  CD  GLU B  54       6.787  65.485  33.553  1.00 33.13           C
ATOM   2304  OE1 GLU B  54       5.764  65.797  32.904  1.00 39.43           O
ATOM   2305  OE2 GLU B  54       7.502  64.514  33.256  1.00 49.04           O1-
ATOM   2306  H   GLU B  54       6.087  67.814  37.419  1.00 29.91           H
ATOM   2307  HA  GLU B  54       8.104  68.592  35.785  1.00 28.52           H
ATOM   2308  HB2 GLU B  54       5.610  67.510  35.030  1.00 28.91           H
ATOM   2309  HB3 GLU B  54       6.665  68.089  33.991  1.00 28.91           H
ATOM   2310  HG2 GLU B  54       8.169  66.433  34.720  1.00 35.14           H
ATOM   2311  HG3 GLU B  54       6.981  65.801  35.562  1.00 35.14           H
ATOM   2312  N   LEU B  55       7.203  70.751  35.105  1.00 23.21           N
ATOM   2313  CA  LEU B  55       6.769  72.126  34.915  1.00 25.98           C
ATOM   2314  C   LEU B  55       6.764  72.342  33.414  1.00 29.92           C
ATOM   2315  O   LEU B  55       7.832  72.366  32.790  1.00 25.99           O
ATOM   2316  CB  LEU B  55       7.691  73.093  35.634  1.00 25.21           C
ATOM   2317  CG  LEU B  55       7.452  74.585  35.457  1.00 28.16           C
ATOM   2318  CD1 LEU B  55       6.003  74.923  35.737  1.00 31.25           C
ATOM   2319  CD2 LEU B  55       8.360  75.332  36.396  1.00 29.26           C
ATOM   2320  H   LEU B  55       7.912  70.547  34.664  1.00 27.86           H
ATOM   2321  HA  LEU B  55       5.867  72.239  35.253  1.00 31.18           H
ATOM   2322  HB2 LEU B  55       7.631  72.910  36.584  1.00 30.26           H
ATOM   2323  HB3 LEU B  55       8.597  72.917  35.335  1.00 30.26           H
ATOM   2324  HG  LEU B  55       7.662  74.845  34.547  1.00 33.80           H
ATOM   2325 HD11 LEU B  55       5.874  75.877  35.619  1.00 37.50           H
ATOM   2326 HD12 LEU B  55       5.440  74.433  35.118  1.00 37.50           H
ATOM   2327 HD13 LEU B  55       5.791  74.670  36.649  1.00 37.50           H
ATOM   2328 HD21 LEU B  55       8.210  76.285  36.287  1.00 35.12           H
ATOM   2329 HD22 LEU B  55       8.158  75.068  37.307  1.00 35.12           H
ATOM   2330 HD23 LEU B  55       9.281  75.115  36.183  1.00 35.12           H
ATOM   2331  N   HIS B  56       5.562  72.360  32.837  1.00 33.95           N
ATOM   2332  CA  HIS B  56       5.322  72.649  31.434  1.00 36.45           C
ATOM   2333  C   HIS B  56       4.750  74.063  31.321  1.00 31.78           C
ATOM   2334  O   HIS B  56       4.363  74.693  32.310  1.00 39.12           O
ATOM   2335  CB  HIS B  56       4.336  71.647  30.793  1.00 37.03           C
ATOM   2336  CG  HIS B  56       4.608  70.206  31.100  1.00 41.44           C
ATOM   2337  ND1 HIS B  56       5.102  69.325  30.160  1.00 44.19           N
ATOM   2338  CD2 HIS B  56       4.427  69.483  32.235  1.00 46.17           C
ATOM   2339  CE1 HIS B  56       5.232  68.126  30.707  1.00 41.02           C
ATOM   2340  NE2 HIS B  56       4.826  68.194  31.964  1.00 47.83           N
ATOM   2341  H   HIS B  56       4.835  72.197  33.268  1.00 40.75           H
ATOM   2342  HA  HIS B  56       6.160  72.613  30.947  1.00 43.74           H
ATOM   2343  HB2 HIS B  56       4.373  71.752  29.829  1.00 44.45           H
ATOM   2344  HB3 HIS B  56       3.442  71.850  31.108  1.00 44.45           H
ATOM   2345  HD2 HIS B  56       4.102  69.801  33.046  1.00 55.41           H
ATOM   2346  HE1 HIS B  56       5.549  67.364  30.278  1.00 49.22           H
ATOM   2347  HE2 HIS B  56       4.816  67.540  32.522  1.00 57.40           H
ATOM   2348  N   GLY B  57       4.700  74.558  30.098  1.00 36.55           N
ATOM   2349  CA  GLY B  57       4.058  75.840  29.862  1.00 35.64           C
ATOM   2350  C   GLY B  57       4.826  77.049  30.347  1.00 38.29           C
ATOM   2351  O   GLY B  57       4.214  78.079  30.652  1.00 43.82           O
ATOM   2352  H   GLY B  57       5.024  74.180  29.396  1.00 43.86           H
ATOM   2353  HA2 GLY B  57       3.910  75.945  28.909  1.00 42.78           H
ATOM   2354  HA3 GLY B  57       3.193  75.842  30.300  1.00 42.78           H
ATOM   2355  N   LEU B  58       6.155  76.966  30.426  1.00 35.54           N
ATOM   2356  CA  LEU B  58       6.921  78.146  30.820  1.00 33.29           C
ATOM   2357  C   LEU B  58       7.006  79.164  29.689  1.00 31.27           C
ATOM   2358  O   LEU B  58       7.182  80.358  29.948  1.00 35.62           O
ATOM   2359  CB  LEU B  58       8.321  77.741  31.269  1.00 32.92           C
ATOM   2360  CG  LEU B  58       8.407  77.097  32.649  1.00 33.31           C
ATOM   2361  CD1 LEU B  58       9.817  76.574  32.936  1.00 36.72           C
ATOM   2362  CD2 LEU B  58       7.973  78.056  33.718  1.00 33.23           C
ATOM   2363  H   LEU B  58       6.622  76.264  30.262  1.00 42.66           H
ATOM   2364  HA  LEU B  58       6.478  78.571  31.571  1.00 39.95           H
ATOM   2365  HB2 LEU B  58       8.677  77.106  30.628  1.00 39.51           H
ATOM   2366  HB3 LEU B  58       8.880  78.534  31.283  1.00 39.51           H
ATOM   2367  HG  LEU B  58       7.803  76.338  32.673  1.00 39.98           H
ATOM   2368 HD11 LEU B  58       9.831  76.173  33.819  1.00 44.07           H
ATOM   2369 HD12 LEU B  58      10.050  75.911  32.268  1.00 44.07           H
ATOM   2370 HD13 LEU B  58      10.442  77.315  32.899  1.00 44.07           H
ATOM   2371 HD21 LEU B  58       8.039  77.618  34.581  1.00 39.88           H
ATOM   2372 HD22 LEU B  58       8.551  78.835  33.697  1.00 39.88           H
ATOM   2373 HD23 LEU B  58       7.055  78.321  33.550  1.00 39.88           H
ATOM   2374  N   THR B  59       6.874  78.712  28.450  1.00 29.00           N
ATOM   2375  CA  THR B  59       7.059  79.564  27.283  1.00 32.69           C
ATOM   2376  C   THR B  59       6.429  78.885  26.073  1.00 29.15           C
ATOM   2377  O   THR B  59       5.940  77.752  26.139  1.00 35.83           O
ATOM   2378  CB  THR B  59       8.543  79.855  27.032  1.00 32.75           C
ATOM   2379  OG1 THR B  59       8.688  80.764  25.935  1.00 33.76           O
ATOM   2380  CG2 THR B  59       9.287  78.573  26.702  1.00 28.60           C
ATOM   2381  H   THR B  59       6.673  77.899  28.255  1.00 34.81           H
ATOM   2382  HA  THR B  59       6.604  80.408  27.428  1.00 39.24           H
ATOM   2383  HB  THR B  59       8.937  80.244  27.829  1.00 39.31           H
ATOM   2384  HG1 THR B  59       9.502  80.923  25.799  1.00 40.52           H
ATOM   2385 HG21 THR B  59      10.225  78.765  26.545  1.00 34.33           H
ATOM   2386 HG22 THR B  59       9.213  77.947  27.440  1.00 34.33           H
ATOM   2387 HG23 THR B  59       8.910  78.167  25.906  1.00 34.33           H
ATOM   2388  N   THR B  60       6.416  79.616  24.970  1.00 35.84           N
ATOM   2389  CA  THR B  60       5.903  79.134  23.702  1.00 36.37           C
ATOM   2390  C   THR B  60       7.046  79.083  22.707  1.00 30.22           C
ATOM   2391  O   THR B  60       8.094  79.710  22.903  1.00 30.10           O
ATOM   2392  CB  THR B  60       4.802  80.051  23.159  1.00 40.54           C
ATOM   2393  OG1 THR B  60       5.396  81.293  22.755  1.00 35.31           O
ATOM   2394  CG2 THR B  60       3.761  80.312  24.224  1.00 39.89           C
ATOM   2395  H   THR B  60       6.710  80.424  24.932  1.00 43.01           H
ATOM   2396  HA  THR B  60       5.541  78.241  23.811  1.00 43.65           H
ATOM   2397  HB  THR B  60       4.372  79.631  22.399  1.00 48.66           H
ATOM   2398  HG1 THR B  60       4.806  81.809  22.454  1.00 42.38           H
ATOM   2399 HG21 THR B  60       3.068  80.893  23.873  1.00 47.88           H
ATOM   2400 HG22 THR B  60       3.359  79.476  24.506  1.00 47.88           H
ATOM   2401 HG23 THR B  60       4.172  80.740  24.991  1.00 47.88           H
ATOM   2402  N   GLU B  61       6.821  78.344  21.623  1.00 30.29           N
ATOM   2403  CA  GLU B  61       7.852  78.218  20.597  1.00 36.37           C
ATOM   2404  C   GLU B  61       8.282  79.587  20.098  1.00 30.94           C
ATOM   2405  O   GLU B  61       9.473  79.847  19.904  1.00 28.57           O
ATOM   2406  CB  GLU B  61       7.348  77.372  19.433  1.00 38.05           C
ATOM   2407  CG  GLU B  61       8.450  76.567  18.736  1.00 45.94           C
ATOM   2408  H   GLU B  61       6.095  77.912  21.459  1.00 36.35           H
ATOM   2409  HA  GLU B  61       8.628  77.777  20.977  1.00 43.65           H
ATOM   2410  HB2 GLU B  61       6.945  77.957  18.772  1.00 45.67           H
ATOM   2411  HB3 GLU B  61       6.686  76.746  19.765  1.00 45.67           H
ATOM   2412  HG1 GLU B  61       8.817  75.926  19.365  1.00 55.13           H
ATOM   2413  HG3 GLU B  61       8.068  76.104  17.974  1.00 55.13           H
ATOM   2414  N   GLU B  62       7.322  80.492  19.913  1.00 41.63           N
ATOM   2415  CA  GLU B  62       7.653  81.786  19.323  1.00 38.50           C
ATOM   2416  C   GLU B  62       8.339  82.684  20.336  1.00 31.58           C
ATOM   2417  O   GLU B  62       9.236  83.449  19.973  1.00 33.20           O
ATOM   2418  CB  GLU B  62       6.402  82.477  18.736  1.00 42.94           C
ATOM   2419  CG  GLU B  62       5.001  81.897  19.107  1.00 41.76           C
ATOM   2420  CD  GLU B  62       4.459  80.924  18.053  1.00 43.32           C
ATOM   2421  H   GLU B  62       6.493  80.386  20.114  1.00 49.96           H
ATOM   2422  HA  GLU B  62       8.275  81.641  18.593  1.00 46.21           H
ATOM   2423  HB2 GLU B  62       6.410  83.402  19.026  1.00 51.53           H
ATOM   2424  HB3 GLU B  62       6.472  82.448  17.769  1.00 51.53           H
ATOM   2425  HG2 GLU B  62       5.070  81.419  19.948  1.00 50.12           H
ATOM   2426  HG3 GLU B  62       4.370  82.628  19.192  1.00 50.12           H
ATOM   2427  N   GLU B  63       7.956  82.587  21.618  1.00 26.48           N
ATOM   2428  CA  GLU B  63       8.604  83.363  22.662  1.00 29.19           C
ATOM   2429  C   GLU B  63       9.990  82.841  23.023  1.00 24.70           C
ATOM   2430  O   GLU B  63      10.807  83.596  23.570  1.00 27.57           O
ATOM   2431  CB  GLU B  63       7.751  83.351  23.929  1.00 35.06           C
ATOM   2432  CG  GLU B  63       6.461  84.144  23.828  1.00 37.30           C
ATOM   2433  CD  GLU B  63       5.552  83.854  24.999  1.00 42.76           C
ATOM   2434  OE1 GLU B  63       5.563  82.704  25.468  1.00 43.02           O
ATOM   2435  OE2 GLU B  63       4.853  84.769  25.466  1.00 52.84           O1-
ATOM   2436  H   GLU B  63       7.323  82.077  21.900  1.00 31.79           H
ATOM   2437  HA  GLU B  63       8.695  84.282  22.367  1.00 35.03           H
ATOM   2438  HB2 GLU B  63       7.516  82.432  24.135  1.00 42.07           H
ATOM   2439  HB3 GLU B  63       8.271  83.726  24.657  1.00 42.07           H
ATOM   2440  HG2 GLU B  63       6.666  85.092  23.828  1.00 44.76           H
ATOM   2441  HG3 GLU B  63       5.996  83.899  23.013  1.00 44.76           H
ATOM   2442  N   PHE B  64      10.262  81.566  22.771  1.00 29.59           N
ATOM   2443  CA  PHE B  64      11.519  80.955  23.216  1.00 26.40           C
ATOM   2444  C   PHE B  64      12.592  81.203  22.146  1.00 25.99           C
ATOM   2445  O   PHE B  64      12.997  80.315  21.395  1.00 22.98           O
ATOM   2446  CB  PHE B  64      11.280  79.476  23.508  1.00 30.86           C
ATOM   2447  CG  PHE B  64      12.347  78.816  24.359  1.00 27.14           C
ATOM   2448  CD1 PHE B  64      13.076  79.536  25.276  1.00 26.78           C
ATOM   2449  CD2 PHE B  64      12.597  77.451  24.217  1.00 29.91           C
ATOM   2450  CE1 PHE B  64      14.046  78.919  26.034  1.00 32.49           C
ATOM   2451  CE2 PHE B  64      13.563  76.838  24.967  1.00 29.74           C
ATOM   2452  CZ  PHE B  64      14.286  77.564  25.869  1.00 25.48           C
ATOM   2453  H   PHE B  64       9.740  81.031  22.345  1.00 35.51           H
ATOM   2454  HA  PHE B  64      11.808  81.382  24.038  1.00 31.68           H
ATOM   2455  HB2 PHE B  64      10.435  79.386  23.975  1.00 37.04           H
ATOM   2456  HB3 PHE B  64      11.240  78.997  22.665  1.00 37.04           H
ATOM   2457  HD1 PHE B  64      12.919  80.447  25.379  1.00 32.14           H
ATOM   2458  HD2 PHE B  64      12.111  76.956  23.597  1.00 35.89           H
ATOM   2459  HE1 PHE B  64      14.540  79.409  26.651  1.00 39.00           H
ATOM   2460  HE2 PHE B  64      13.725  75.928  24.865  1.00 35.69           H
ATOM   2461  HZ  PHE B  64      14.936  77.144  26.385  1.00 30.58           H
ATOM   2462  N   VAL B  65      13.046  82.465  22.086  1.00 24.27           N
ATOM   2463  CA  VAL B  65      13.980  82.909  21.046  1.00 30.24           C
ATOM   2464  C   VAL B  65      15.417  82.505  21.372  1.00 28.97           C
ATOM   2465  O   VAL B  65      15.733  82.142  22.513  1.00 23.67           O
ATOM   2466  CB  VAL B  65      13.906  84.441  20.828  1.00 27.55           C
ATOM   2467  CG1 VAL B  65      12.492  84.866  20.376  1.00 27.86           C
ATOM   2468  CG2 VAL B  65      14.348  85.242  22.080  1.00 26.26           C
ATOM   2469  H   VAL B  65      12.824  83.084  22.640  1.00 29.13           H
ATOM   2470  HA  VAL B  65      13.738  82.482  20.210  1.00 36.29           H
ATOM   2471  HB  VAL B  65      14.517  84.673  20.111  1.00 33.06           H
ATOM   2472 HG11 VAL B  65      12.478  85.828  20.248  1.00 33.44           H
ATOM   2473 HG12 VAL B  65      12.279  84.418  19.543  1.00 33.44           H
ATOM   2474 HG13 VAL B  65      11.853  84.614  21.061  1.00 33.44           H
ATOM   2475 HG21 VAL B  65      14.282  86.190  21.887  1.00 31.51           H
ATOM   2476 HG22 VAL B  65      13.766  85.013  22.822  1.00 31.51           H
ATOM   2477 HG23 VAL B  65      15.265  85.010  22.295  1.00 31.51           H
ATOM   2478  N   GLU B  66      16.300  82.584  20.367  1.00 24.39           N
ATOM   2479  CA  GLU B  66      17.736  82.430  20.585  1.00 22.47           C
ATOM   2480  C   GLU B  66      18.181  83.230  21.795  1.00 26.95           C
ATOM   2481  O   GLU B  66      17.709  84.342  22.025  1.00 24.96           O
ATOM   2482  CB  GLU B  66      18.491  82.883  19.332  1.00 27.68           C
ATOM   2483  CG  GLU B  66      19.966  82.583  19.326  1.00 34.25           C
ATOM   2484  CD  GLU B  66      20.607  82.869  17.946  1.00 41.31           C
ATOM   2485  H   GLU B  66      16.086  82.726  19.546  1.00 29.28           H
ATOM   2486  HA  GLU B  66      17.939  81.495  20.744  1.00 26.98           H
ATOM   2487  HB2 GLU B  66      18.100  82.442  18.561  1.00 33.22           H
ATOM   2488  HB3 GLU B  66      18.388  83.843  19.242  1.00 33.22           H
ATOM   2489  HG2 GLU B  66      20.407  83.140  19.986  1.00 41.11           H
ATOM   2490  HG3 GLU B  66      20.101  81.646  19.534  1.00 41.11           H
ATOM   2491  N   GLY B  67      19.067  82.658  22.601  1.00 21.94           N
ATOM   2492  CA  GLY B  67      19.612  83.420  23.705  1.00 23.83           C
ATOM   2493  C   GLY B  67      20.244  82.514  24.739  1.00 21.57           C
ATOM   2494  O   GLY B  67      20.316  81.303  24.564  1.00 17.24           O
ATOM   2495  H   GLY B  67      19.360  81.853  22.531  1.00 26.33           H
ATOM   2496  HA2 GLY B  67      20.287  84.035  23.376  1.00 28.61           H
ATOM   2497  HA3 GLY B  67      18.906  83.932  24.130  1.00 28.61           H
ATOM   2498  N   ILE B  68      20.699  83.138  25.818  1.00 21.62           N
ATOM   2499  CA  ILE B  68      21.260  82.414  26.964  1.00 19.25           C
ATOM   2500  C   ILE B  68      20.280  82.496  28.113  1.00 21.88           C
ATOM   2501  O   ILE B  68      19.907  83.599  28.567  1.00 21.36           O
ATOM   2502  CB  ILE B  68      22.620  82.966  27.386  1.00 20.74           C
ATOM   2503  CG1 ILE B  68      23.614  82.933  26.228  1.00 25.23           C
ATOM   2504  CG2 ILE B  68      23.187  82.132  28.576  1.00 24.45           C
ATOM   2505  CD1 ILE B  68      24.859  83.722  26.526  1.00 28.93           C
ATOM   2506  H   ILE B  68      20.697  83.992  25.917  1.00 25.94           H
ATOM   2507  HA  ILE B  68      21.372  81.480  26.727  1.00 23.10           H
ATOM   2508  HB  ILE B  68      22.507  83.885  27.675  1.00 24.89           H
ATOM   2509 HG12 ILE B  68      23.874  82.014  26.058  1.00 30.29           H
ATOM   2510 HG13 ILE B  68      23.197  83.314  25.440  1.00 30.29           H
ATOM   2511 HG21 ILE B  68      24.050  82.495  28.832  1.00 29.34           H
ATOM   2512 HG22 ILE B  68      22.570  82.188  29.322  1.00 29.34           H
ATOM   2513 HG23 ILE B  68      23.286  81.209  28.295  1.00 29.34           H
ATOM   2514 HD11 ILE B  68      25.455  83.670  25.762  1.00 34.72           H
ATOM   2515 HD12 ILE B  68      24.614  84.646  26.692  1.00 34.72           H
ATOM   2516 HD13 ILE B  68      25.290  83.347  27.309  1.00 34.72           H
ATOM   2517  N   TYR B  69      19.900  81.320  28.615  1.00 19.12           N
ATOM   2518  CA  TYR B  69      18.876  81.169  29.623  1.00 18.61           C
ATOM   2519  C   TYR B  69      19.466  80.559  30.887  1.00 17.76           C
ATOM   2520  O   TYR B  69      20.453  79.814  30.851  1.00 16.32           O
ATOM   2521  CB  TYR B  69      17.757  80.295  29.125  1.00 17.71           C
ATOM   2522  CG  TYR B  69      16.986  80.931  27.984  1.00 17.43           C
ATOM   2523  CD1 TYR B  69      17.420  80.790  26.672  1.00 18.17           C
ATOM   2524  CD2 TYR B  69      15.829  81.656  28.224  1.00 23.06           C
ATOM   2525  CE1 TYR B  69      16.707  81.396  25.598  1.00 20.88           C
ATOM   2526  CE2 TYR B  69      15.099  82.234  27.162  1.00 23.02           C
ATOM   2527  CZ  TYR B  69      15.557  82.118  25.872  1.00 29.14           C
ATOM   2528  OH  TYR B  69      14.840  82.705  24.846  1.00 26.51           O
ATOM   2529  H   TYR B  69      20.242  80.570  28.370  1.00 22.95           H
ATOM   2530  HA  TYR B  69      18.510  82.040  29.844  1.00 22.34           H
ATOM   2531  HB2 TYR B  69      18.128  79.457  28.807  1.00 21.26           H
ATOM   2532  HB3 TYR B  69      17.137  80.129  29.852  1.00 21.26           H
ATOM   2533  HD1 TYR B  69      18.200  80.316  26.495  1.00 21.81           H
ATOM   2534  HD2 TYR B  69      15.520  81.748  29.096  1.00 27.68           H
ATOM   2535  HE1 TYR B  69      17.007  81.304  24.722  1.00 25.07           H
ATOM   2536  HE2 TYR B  69      14.332  82.728  27.340  1.00 27.63           H
ATOM   2537  HH  TYR B  69      15.211  82.546  24.109  1.00 31.82           H
ATOM   2538  N   LYS B  70      18.873  80.946  31.997  1.00 20.31           N
ATOM   2539  CA  LYS B  70      19.195  80.431  33.316  1.00 17.52           C
ATOM   2540  C   LYS B  70      17.912  79.872  33.890  1.00 20.35           C
ATOM   2541  O   LYS B  70      16.906  80.593  34.024  1.00 17.28           O
ATOM   2542  CB  LYS B  70      19.743  81.520  34.226  1.00 19.52           C
ATOM   2543  CG  LYS B  70      20.022  81.018  35.653  1.00 20.82           C
ATOM   2544  CD  LYS B  70      20.404  82.098  36.604  1.00 32.90           C
ATOM   2545  CE  LYS B  70      21.642  82.797  36.192  1.00 34.86           C
ATOM   2546  NZ  LYS B  70      22.199  83.533  37.384  1.00 48.55           N1+
ATOM   2547  H   LYS B  70      18.248  81.537  32.014  1.00 24.37           H
ATOM   2548  HA  LYS B  70      19.848  79.717  33.246  1.00 21.03           H
ATOM   2549  HB2 LYS B  70      20.577  81.851  33.856  1.00 23.43           H
ATOM   2550  HB3 LYS B  70      19.096  82.240  34.282  1.00 23.43           H
ATOM   2551  HG2 LYS B  70      19.222  80.590  35.996  1.00 24.99           H
ATOM   2552  HG3 LYS B  70      20.750  80.378  35.623  1.00 24.99           H
ATOM   2553  HD2 LYS B  70      19.688  82.752  36.646  1.00 39.49           H
ATOM   2554  HD3 LYS B  70      20.554  81.711  37.480  1.00 39.49           H
ATOM   2555  HE2 LYS B  70      22.299  82.152  35.888  1.00 41.83           H
ATOM   2556  HE3 LYS B  70      21.440  83.440  35.494  1.00 41.83           H
ATOM   2557  HZ1 LYS B  70      22.945  83.960  37.156  1.00 58.27           H
ATOM   2558  HZ2 LYS B  70      21.605  84.125  37.681  1.00 58.27           H
ATOM   2559  HZ3 LYS B  70      22.384  82.957  38.037  1.00 58.27           H
ATOM   2560  N   VAL B  71      17.959  78.604  34.258  1.00 14.53           N
ATOM   2561  CA  VAL B  71      16.868  77.944  34.951  1.00 13.24           C
ATOM   2562  C   VAL B  71      17.325  77.766  36.382  1.00 20.78           C
ATOM   2563  O   VAL B  71      18.284  77.024  36.630  1.00 14.92           O
ATOM   2564  CB  VAL B  71      16.527  76.598  34.311  1.00 14.03           C
ATOM   2565  CG1 VAL B  71      15.482  75.861  35.146  1.00 15.21           C
ATOM   2566  CG2 VAL B  71      16.101  76.799  32.867  1.00 16.52           C
ATOM   2567  H   VAL B  71      18.632  78.089  34.113  1.00 17.44           H
ATOM   2568  HA  VAL B  71      16.079  78.508  34.940  1.00 15.89           H
ATOM   2569  HB  VAL B  71      17.328  76.052  34.303  1.00 16.84           H
ATOM   2570 HG11 VAL B  71      15.281  75.013  34.722  1.00 18.25           H
ATOM   2571 HG12 VAL B  71      15.838  75.711  36.035  1.00 18.25           H
ATOM   2572 HG13 VAL B  71      14.679  76.404  35.197  1.00 18.25           H
ATOM   2573 HG21 VAL B  71      15.889  75.936  32.478  1.00 19.83           H
ATOM   2574 HG22 VAL B  71      15.320  77.373  32.846  1.00 19.83           H
ATOM   2575 HG23 VAL B  71      16.830  77.212  32.378  1.00 19.83           H
ATOM   2576  N   GLU B  72      16.662  78.449  37.324  1.00 16.17           N
ATOM   2577  CA  GLU B  72      17.056  78.437  38.724  1.00 15.93           C
ATOM   2578  C   GLU B  72      16.047  77.592  39.478  1.00 19.14           C
ATOM   2579  O   GLU B  72      14.853  77.891  39.473  1.00 17.87           O
ATOM   2580  CB  GLU B  72      17.121  79.842  39.319  1.00 21.33           C
ATOM   2581  CG  GLU B  72      17.591  79.838  40.741  1.00 30.73           C
ATOM   2582  CD  GLU B  72      17.775  81.233  41.297  1.00 37.33           C
ATOM   2583  OE1 GLU B  72      17.497  82.212  40.559  1.00 42.88           O
ATOM   2584  OE2 GLU B  72      18.185  81.337  42.477  1.00 43.64           O1-
ATOM   2585  H   GLU B  72      15.968  78.932  37.166  1.00 19.41           H
ATOM   2586  HA  GLU B  72      17.930  78.025  38.811  1.00 19.12           H
ATOM   2587  HB2 GLU B  72      17.739  80.379  38.799  1.00 25.60           H
ATOM   2588  HB3 GLU B  72      16.236  80.238  39.296  1.00 25.60           H
ATOM   2589  HG2 GLU B  72      16.935  79.380  41.289  1.00 36.88           H
ATOM   2590  HG3 GLU B  72      18.444  79.380  40.790  1.00 36.88           H
ATOM   2591  N   ILE B  73      16.513  76.506  40.081  1.00 15.36           N
ATOM   2592  CA  ILE B  73      15.633  75.588  40.797  1.00 15.33           C
ATOM   2593  C   ILE B  73      15.814  75.848  42.295  1.00 17.24           C
ATOM   2594  O   ILE B  73      16.931  75.781  42.811  1.00 15.87           O
ATOM   2595  CB  ILE B  73      15.940  74.121  40.422  1.00 15.67           C
ATOM   2596  CG1 ILE B  73      15.817  73.948  38.923  1.00 15.58           C
ATOM   2597  CG2 ILE B  73      14.995  73.164  41.162  1.00 14.18           C
ATOM   2598  CD1 ILE B  73      16.158  72.595  38.442  1.00 22.90           C
ATOM   2599  H   ILE B  73      17.342  76.276  40.092  1.00 18.44           H
ATOM   2600  HA  ILE B  73      14.711  75.777  40.562  1.00 18.41           H
ATOM   2601  HB  ILE B  73      16.852  73.920  40.684  1.00 18.82           H
ATOM   2602 HG12 ILE B  73      14.902  74.133  38.662  1.00 18.70           H
ATOM   2603 HG13 ILE B  73      16.415  74.576  38.488  1.00 18.70           H
ATOM   2604 HG21 ILE B  73      15.210  72.252  40.909  1.00 17.02           H
ATOM   2605 HG22 ILE B  73      15.114  73.279  42.118  1.00 17.02           H
ATOM   2606 HG23 ILE B  73      14.080  73.370  40.915  1.00 17.02           H
ATOM   2607 HD11 ILE B  73      16.055  72.568  37.478  1.00 27.49           H
ATOM   2608 HD12 ILE B  73      17.077  72.396  38.683  1.00 27.49           H
ATOM   2609 HD13 ILE B  73      15.561  71.953  38.857  1.00 27.49           H
ATOM   2610  N   ASP B  74      14.718  76.162  43.002  1.00 14.68           N
ATOM   2611  CA  ASP B  74      14.792  76.555  44.401  1.00 14.00           C
ATOM   2612  C   ASP B  74      14.814  75.292  45.244  1.00 18.12           C
ATOM   2613  O   ASP B  74      13.825  74.897  45.876  1.00 17.10           O
ATOM   2614  CB  ASP B  74      13.635  77.479  44.788  1.00 18.27           C
ATOM   2615  CG  ASP B  74      13.730  77.977  46.242  1.00 20.90           C
ATOM   2616  OD1 ASP B  74      14.744  77.725  46.936  1.00 19.79           O
ATOM   2617  OD2 ASP B  74      12.748  78.616  46.706  1.00 23.34           O1-
ATOM   2618  H   ASP B  74      13.919  76.154  42.685  1.00 17.62           H
ATOM   2619  HA  ASP B  74      15.622  77.033  44.552  1.00 16.80           H
ATOM   2620  HB2 ASP B  74      13.642  78.254  44.205  1.00 21.93           H
ATOM   2621  HB3 ASP B  74      12.799  76.997  44.691  1.00 21.93           H
ATOM   2622  N   THR B  75      15.984  74.659  45.237  1.00 16.50           N
ATOM   2623  CA  THR B  75      16.198  73.435  46.008  1.00 14.05           C
ATOM   2624  C   THR B  75      16.225  73.688  47.515  1.00 15.93           C
ATOM   2625  O   THR B  75      15.777  72.831  48.286  1.00 16.63           O
ATOM   2626  CB  THR B  75      17.487  72.754  45.562  1.00 10.34           C
ATOM   2627  OG1 THR B  75      18.624  73.608  45.763  1.00 14.57           O
ATOM   2628  CG2 THR B  75      17.398  72.372  44.105  1.00 14.49           C
ATOM   2629  H   THR B  75      16.674  74.917  44.792  1.00 19.81           H
ATOM   2630  HA  THR B  75      15.466  72.824  45.828  1.00 16.87           H
ATOM   2631  HB  THR B  75      17.609  71.941  46.077  1.00 12.42           H
ATOM   2632  HG1 THR B  75      18.697  73.802  46.577  1.00 17.50           H
ATOM   2633 HG21 THR B  75      18.220  71.940  43.825  1.00 17.39           H
ATOM   2634 HG22 THR B  75      16.658  71.762  43.967  1.00 17.39           H
ATOM   2635 HG23 THR B  75      17.259  73.165  43.563  1.00 17.39           H
ATOM   2636  N   LYS B  76      16.738  74.841  47.953  1.00 13.64           N
ATOM   2637  CA  LYS B  76      16.835  75.106  49.388  1.00 17.56           C
ATOM   2638  C   LYS B  76      15.455  75.142  50.045  1.00 18.49           C
ATOM   2639  O   LYS B  76      15.244  74.550  51.108  1.00 18.42           O
ATOM   2640  CB  LYS B  76      17.588  76.408  49.617  1.00 21.45           C
ATOM   2641  CG  LYS B  76      17.869  76.725  51.089  1.00 20.84           C
ATOM   2642  CD  LYS B  76      18.604  78.051  51.234  1.00 29.09           C
ATOM   2643  CE  LYS B  76      19.072  78.269  52.675  1.00 30.01           C
ATOM   2644  NZ  LYS B  76      19.910  79.511  52.836  1.00 30.24           N1+
ATOM   2645  H   LYS B  76      17.030  75.474  47.450  1.00 16.38           H
ATOM   2646  HA  LYS B  76      17.343  74.392  49.804  1.00 21.08           H
ATOM   2647  HB2 LYS B  76      18.442  76.359  49.159  1.00 25.75           H
ATOM   2648  HB3 LYS B  76      17.064  77.139  49.254  1.00 25.75           H
ATOM   2649  HG2 LYS B  76      17.030  76.786  51.571  1.00 25.01           H
ATOM   2650  HG3 LYS B  76      18.425  76.025  51.468  1.00 25.01           H
ATOM   2651  HD2 LYS B  76      19.383  78.052  50.657  1.00 34.92           H
ATOM   2652  HD3 LYS B  76      18.006  78.777  50.995  1.00 34.92           H
ATOM   2653  HE2 LYS B  76      18.295  78.355  53.250  1.00 36.02           H
ATOM   2654  HE3 LYS B  76      19.607  77.509  52.952  1.00 36.02           H
ATOM   2655  HZ1 LYS B  76      20.161  79.601  53.685  1.00 36.29           H
ATOM   2656  HZ2 LYS B  76      20.636  79.457  52.323  1.00 36.29           H
ATOM   2657  HZ3 LYS B  76      19.440  80.228  52.595  1.00 36.29           H
ATOM   2658  N   SER B  77      14.506  75.842  49.437  1.00 18.98           N
ATOM   2659  CA  SER B  77      13.161  75.917  49.997  1.00 19.68           C
ATOM   2660  C   SER B  77      12.497  74.545  50.022  1.00 18.51           C
ATOM   2661  O   SER B  77      11.752  74.220  50.956  1.00 20.78           O
ATOM   2662  CB  SER B  77      12.306  76.910  49.187  1.00 23.49           C
ATOM   2663  OG  SER B  77      12.794  78.235  49.293  1.00 20.99           O
ATOM   2664  H   SER B  77      14.612  76.280  48.705  1.00 22.78           H
ATOM   2665  HA  SER B  77      13.215  76.241  50.910  1.00 23.63           H
ATOM   2666  HB2 SER B  77      12.320  76.646  48.254  1.00 28.20           H
ATOM   2667  HB3 SER B  77      11.396  76.885  49.522  1.00 28.20           H
ATOM   2668  HG  SER B  77      12.312  78.756  48.844  1.00 25.20           H
ATOM   2669  N   TYR B  78      12.756  73.726  49.005  1.00 18.69           N
ATOM   2670  CA  TYR B  78      12.203  72.378  48.972  1.00 14.57           C
ATOM   2671  C   TYR B  78      12.664  71.579  50.183  1.00 16.15           C
ATOM   2672  O   TYR B  78      11.849  70.970  50.884  1.00 16.63           O
ATOM   2673  CB  TYR B  78      12.622  71.683  47.680  1.00 15.13           C
ATOM   2674  CG  TYR B  78      12.138  70.265  47.547  1.00 16.58           C
ATOM   2675  CD1 TYR B  78      10.824  69.996  47.208  1.00 16.87           C
ATOM   2676  CD2 TYR B  78      12.993  69.195  47.772  1.00 17.08           C
ATOM   2677  CE1 TYR B  78      10.370  68.719  47.073  1.00 18.56           C
ATOM   2678  CE2 TYR B  78      12.542  67.889  47.650  1.00 16.32           C
ATOM   2679  CZ  TYR B  78      11.223  67.665  47.331  1.00 16.79           C
ATOM   2680  OH  TYR B  78      10.737  66.395  47.195  1.00 17.15           O
ATOM   2681  H   TYR B  78      13.246  73.926  48.328  1.00 22.43           H
ATOM   2682  HA  TYR B  78      11.235  72.429  48.990  1.00 17.49           H
ATOM   2683  HB2 TYR B  78      12.269  72.186  46.929  1.00 18.17           H
ATOM   2684  HB3 TYR B  78      13.591  71.668  47.636  1.00 18.17           H
ATOM   2685  HD1 TYR B  78      10.241  70.704  47.051  1.00 20.25           H
ATOM   2686  HD2 TYR B  78      13.879  69.355  48.006  1.00 20.50           H
ATOM   2687  HE1 TYR B  78       9.480  68.559  46.855  1.00 22.28           H
ATOM   2688  HE2 TYR B  78      13.116  67.175  47.810  1.00 19.59           H
ATOM   2689  HH  TYR B  78      11.338  65.837  47.375  1.00 20.58           H
ATOM   2690  N   TRP B  79      13.973  71.571  50.442  1.00 15.75           N
ATOM   2691  CA  TRP B  79      14.498  70.730  51.531  1.00 17.52           C
ATOM   2692  C   TRP B  79      14.137  71.315  52.893  1.00 16.24           C
ATOM   2693  O   TRP B  79      13.783  70.575  53.821  1.00 16.92           O
ATOM   2694  CB  TRP B  79      16.017  70.556  51.427  1.00 14.69           C
ATOM   2695  CG  TRP B  79      16.442  69.744  50.249  1.00 14.29           C
ATOM   2696  CD1 TRP B  79      17.216  70.162  49.160  1.00 14.70           C
ATOM   2697  CD2 TRP B  79      16.117  68.379  49.996  1.00 14.54           C
ATOM   2698  NE1 TRP B  79      17.377  69.123  48.273  1.00 14.46           N
ATOM   2699  CE2 TRP B  79      16.714  68.022  48.754  1.00 12.96           C
ATOM   2700  CE3 TRP B  79      15.372  67.407  50.693  1.00 15.52           C
ATOM   2701  CZ2 TRP B  79      16.573  66.762  48.202  1.00 12.51           C
ATOM   2702  CZ3 TRP B  79      15.246  66.142  50.139  1.00 17.32           C
ATOM   2703  CH2 TRP B  79      15.844  65.831  48.912  1.00 16.34           C
ATOM   2704  H   TRP B  79      14.565  72.028  50.018  1.00 18.90           H
ATOM   2705  HA  TRP B  79      14.094  69.850  51.470  1.00 21.02           H
ATOM   2706  HB2 TRP B  79      16.429  71.430  51.350  1.00 17.63           H
ATOM   2707  HB3 TRP B  79      16.338  70.110  52.227  1.00 17.63           H
ATOM   2708  HD1 TRP B  79      17.573  71.014  49.055  1.00 17.64           H
ATOM   2709  HE1 TRP B  79      17.814  69.160  47.534  1.00 17.36           H
ATOM   2710  HE3 TRP B  79      14.964  67.613  51.503  1.00 18.64           H
ATOM   2711  HZ2 TRP B  79      16.980  66.542  47.395  1.00 15.02           H
ATOM   2712  HZ3 TRP B  79      14.756  65.492  50.589  1.00 20.79           H
ATOM   2713  HH2 TRP B  79      15.750  64.972  48.568  1.00 19.62           H
ATOM   2714  N   LYS B  80      14.191  72.646  53.030  1.00 19.22           N
ATOM   2715  CA  LYS B  80      13.850  73.254  54.318  1.00 17.95           C
ATOM   2716  C   LYS B  80      12.395  72.986  54.691  1.00 17.66           C
ATOM   2717  O   LYS B  80      12.087  72.787  55.877  1.00 19.69           O
ATOM   2718  CB  LYS B  80      14.142  74.766  54.315  1.00 21.13           C
ATOM   2719  CG  LYS B  80      15.645  75.097  54.352  1.00 21.33           C
ATOM   2720  CD  LYS B  80      15.954  76.575  54.420  1.00 24.72           C
ATOM   2721  CE  LYS B  80      15.818  77.158  55.836  1.00 30.36           C
ATOM   2722  NZ  LYS B  80      16.549  78.476  55.935  1.00 44.37           N1+
ATOM   2723  H   LYS B  80      14.415  73.201  52.413  1.00 23.07           H
ATOM   2724  HA  LYS B  80      14.405  72.851  55.004  1.00 21.54           H
ATOM   2725  HB2 LYS B  80      13.772  75.155  53.507  1.00 25.36           H
ATOM   2726  HB3 LYS B  80      13.729  75.167  55.095  1.00 25.36           H
ATOM   2727  HG2 LYS B  80      16.037  74.678  55.135  1.00 25.61           H
ATOM   2728  HG3 LYS B  80      16.062  74.745  53.550  1.00 25.61           H
ATOM   2729  HD2 LYS B  80      16.867  76.720  54.124  1.00 29.67           H
ATOM   2730  HD3 LYS B  80      15.339  77.052  53.840  1.00 29.67           H
ATOM   2731  HE2 LYS B  80      14.881  77.310  56.035  1.00 36.44           H
ATOM   2732  HE3 LYS B  80      16.206  76.542  56.478  1.00 36.44           H
ATOM   2733  HZ1 LYS B  80      16.467  78.808  56.756  1.00 53.26           H
ATOM   2734  HZ2 LYS B  80      17.413  78.359  55.755  1.00 53.26           H
ATOM   2735  HZ3 LYS B  80      16.208  79.057  55.352  1.00 53.26           H
ATOM   2736  N   ALA B  81      11.501  72.922  53.703  1.00 19.97           N
ATOM   2737  CA  ALA B  81      10.101  72.612  53.974  1.00 24.43           C
ATOM   2738  C   ALA B  81       9.945  71.195  54.519  1.00 25.75           C
ATOM   2739  O   ALA B  81       8.959  70.897  55.204  1.00 21.64           O
ATOM   2740  CB  ALA B  81       9.271  72.786  52.703  1.00 20.90           C
ATOM   2741  H   ALA B  81      11.681  73.053  52.872  1.00 23.97           H
ATOM   2742  HA  ALA B  81       9.763  73.230  54.641  1.00 29.32           H
ATOM   2743  HB1 ALA B  81       8.344  72.576  52.901  1.00 25.08           H
ATOM   2744  HB2 ALA B  81       9.345  73.705  52.401  1.00 25.08           H
ATOM   2745  HB3 ALA B  81       9.608  72.185  52.021  1.00 25.08           H
ATOM   2746  N   LEU B  82      10.890  70.313  54.217  1.00 20.28           N
ATOM   2747  CA  LEU B  82      10.886  68.946  54.725  1.00 22.21           C
ATOM   2748  C   LEU B  82      11.640  68.812  56.043  1.00 18.63           C
ATOM   2749  O   LEU B  82      11.813  67.687  56.542  1.00 19.59           O
ATOM   2750  CB  LEU B  82      11.500  67.991  53.685  1.00 16.98           C
ATOM   2751  CG  LEU B  82      10.756  67.917  52.352  1.00 16.55           C
ATOM   2752  CD1 LEU B  82      11.543  67.208  51.276  1.00 16.94           C
ATOM   2753  CD2 LEU B  82       9.427  67.213  52.521  1.00 21.78           C
ATOM   2754  H   LEU B  82      11.560  70.486  53.707  1.00 24.34           H
ATOM   2755  HA  LEU B  82       9.968  68.670  54.878  1.00 26.66           H
ATOM   2756  HB2 LEU B  82      12.406  68.282  53.498  1.00 20.38           H
ATOM   2757  HB3 LEU B  82      11.517  67.097  54.060  1.00 20.38           H
ATOM   2758  HG  LEU B  82      10.577  68.819  52.043  1.00 19.87           H
ATOM   2759 HD11 LEU B  82      11.019  67.194  50.460  1.00 20.33           H
ATOM   2760 HD12 LEU B  82      12.375  67.684  51.128  1.00 20.33           H
ATOM   2761 HD13 LEU B  82      11.728  66.301  51.566  1.00 20.33           H
ATOM   2762 HD21 LEU B  82       8.977  67.179  51.663  1.00 26.14           H
ATOM   2763 HD22 LEU B  82       9.586  66.313  52.848  1.00 26.14           H
ATOM   2764 HD23 LEU B  82       8.888  67.706  53.159  1.00 26.14           H
ATOM   2765  N   GLY B  83      12.162  69.906  56.571  1.00 17.41           N
ATOM   2766  CA  GLY B  83      12.877  69.880  57.830  1.00 21.27           C
ATOM   2767  C   GLY B  83      14.351  69.595  57.705  1.00 25.56           C
ATOM   2768  O   GLY B  83      14.989  69.245  58.710  1.00 19.84           O
ATOM   2769  H   GLY B  83      12.113  70.687  56.213  1.00 20.89           H
ATOM   2770  HA2 GLY B  83      12.773  70.738  58.270  1.00 25.53           H
ATOM   2771  HA3 GLY B  83      12.487  69.199  58.401  1.00 25.53           H
ATOM   2772  N   ILE B  84      14.900  69.705  56.489  1.00 19.76           N
ATOM   2773  CA  ILE B  84      16.291  69.408  56.170  1.00 18.44           C
ATOM   2774  C   ILE B  84      17.033  70.710  55.878  1.00 21.50           C
ATOM   2775  O   ILE B  84      16.529  71.576  55.145  1.00 20.49           O
ATOM   2776  CB  ILE B  84      16.327  68.453  54.959  1.00 19.15           C
ATOM   2777  CG1 ILE B  84      15.772  67.071  55.370  1.00 21.60           C
ATOM   2778  CG2 ILE B  84      17.731  68.328  54.385  1.00 17.85           C
ATOM   2779  CD1 ILE B  84      15.548  66.129  54.214  1.00 20.65           C
ATOM   2780  H   ILE B  84      14.454  69.964  55.801  1.00 23.72           H
ATOM   2781  HA  ILE B  84      16.714  68.970  56.925  1.00 22.14           H
ATOM   2782  HB  ILE B  84      15.751  68.817  54.269  1.00 22.99           H
ATOM   2783 HG12 ILE B  84      16.402  66.650  55.976  1.00 25.93           H
ATOM   2784 HG13 ILE B  84      14.921  67.197  55.817  1.00 25.93           H
ATOM   2785 HG21 ILE B  84      17.709  67.722  53.629  1.00 21.42           H
ATOM   2786 HG22 ILE B  84      18.033  69.204  54.098  1.00 21.42           H
ATOM   2787 HG23 ILE B  84      18.322  67.982  55.071  1.00 21.42           H
ATOM   2788 HD11 ILE B  84      15.201  65.289  54.555  1.00 24.79           H
ATOM   2789 HD12 ILE B  84      14.910  66.527  53.602  1.00 24.79           H
ATOM   2790 HD13 ILE B  84      16.393  65.979  53.761  1.00 24.79           H
ATOM   2791  N   SER B  85      18.242  70.852  56.435  1.00 18.32           N
ATOM   2792  CA  SER B  85      19.107  71.960  56.045  1.00 22.89           C
ATOM   2793  C   SER B  85      20.023  71.489  54.913  1.00 15.41           C
ATOM   2794  O   SER B  85      20.943  70.699  55.170  1.00 15.97           O
ATOM   2795  CB  SER B  85      19.929  72.451  57.229  1.00 22.93           C
ATOM   2796  OG  SER B  85      20.760  73.508  56.820  1.00 29.06           O
ATOM   2797  H   SER B  85      18.575  70.328  57.030  1.00 21.98           H
ATOM   2798  HA  SER B  85      18.565  72.695  55.718  1.00 27.47           H
ATOM   2799  HB2 SER B  85      19.330  72.766  57.925  1.00 27.52           H
ATOM   2800  HB3 SER B  85      20.477  71.723  57.562  1.00 27.52           H
ATOM   2801  HG  SER B  85      21.279  73.246  56.213  1.00 34.88           H
ATOM   2802  N   PRO B  86      19.793  71.883  53.676  1.00 17.01           N
ATOM   2803  CA  PRO B  86      20.569  71.335  52.558  1.00 13.97           C
ATOM   2804  C   PRO B  86      21.870  72.100  52.348  1.00 17.63           C
ATOM   2805  O   PRO B  86      22.119  73.137  52.958  1.00 15.61           O
ATOM   2806  CB  PRO B  86      19.638  71.529  51.374  1.00 13.10           C
ATOM   2807  CG  PRO B  86      18.945  72.788  51.695  1.00 14.06           C
ATOM   2808  CD  PRO B  86      18.768  72.827  53.195  1.00 18.84           C
ATOM   2809  HA  PRO B  86      20.752  70.391  52.688  1.00 16.77           H
ATOM   2810  HB2 PRO B  86      20.152  71.614  50.557  1.00 15.73           H
ATOM   2811  HB3 PRO B  86      19.011  70.791  51.319  1.00 15.73           H
ATOM   2812  HG2 PRO B  86      19.486  73.537  51.400  1.00 16.88           H
ATOM   2813  HG3 PRO B  86      18.081  72.801  51.253  1.00 16.88           H
ATOM   2814  HD2 PRO B  86      18.942  73.719  53.534  1.00 22.61           H
ATOM   2815  HD3 PRO B  86      17.881  72.518  53.440  1.00 22.61           H
ATOM   2816  N   PHE B  87      22.702  71.554  51.464  1.00 15.67           N
ATOM   2817  CA  PHE B  87      23.991  72.177  51.201  1.00 17.42           C
ATOM   2818  C   PHE B  87      23.842  73.398  50.307  1.00 15.01           C
ATOM   2819  O   PHE B  87      24.455  74.441  50.574  1.00 14.59           O
ATOM   2820  CB  PHE B  87      24.956  71.185  50.556  1.00 15.26           C
ATOM   2821  CG  PHE B  87      26.322  71.736  50.303  1.00 14.66           C
ATOM   2822  CD1 PHE B  87      27.256  71.841  51.324  1.00 17.06           C
ATOM   2823  CD2 PHE B  87      26.670  72.158  49.031  1.00 12.94           C
ATOM   2824  CE1 PHE B  87      28.513  72.346  51.058  1.00 19.55           C
ATOM   2825  CE2 PHE B  87      27.919  72.651  48.769  1.00 18.12           C
ATOM   2826  CZ  PHE B  87      28.839  72.749  49.787  1.00 17.01           C
ATOM   2827  H   PHE B  87      22.547  70.838  51.013  1.00 18.81           H
ATOM   2828  HA  PHE B  87      24.377  72.467  52.042  1.00 20.91           H
ATOM   2829  HB2 PHE B  87      25.051  70.417  51.141  1.00 18.31           H
ATOM   2830  HB3 PHE B  87      24.589  70.903  49.703  1.00 18.31           H
ATOM   2831  HD1 PHE B  87      27.039  71.563  52.184  1.00 20.48           H
ATOM   2832  HD2 PHE B  87      26.052  72.087  48.340  1.00 15.53           H
ATOM   2833  HE1 PHE B  87      29.140  72.414  51.742  1.00 23.47           H
ATOM   2834  HE2 PHE B  87      28.141  72.931  47.910  1.00 21.75           H
ATOM   2835  HZ  PHE B  87      29.686  73.093  49.614  1.00 20.42           H
ATOM   2836  N   HIS B  88      23.103  73.256  49.201  1.00 14.79           N
ATOM   2837  CA  HIS B  88      23.120  74.238  48.133  1.00 18.41           C
ATOM   2838  C   HIS B  88      22.100  75.335  48.394  1.00 15.49           C
ATOM   2839  O   HIS B  88      20.996  75.084  48.886  1.00 13.83           O
ATOM   2840  CB  HIS B  88      22.831  73.587  46.772  1.00 19.04           C
ATOM   2841  CG  HIS B  88      23.841  72.551  46.377  1.00 16.87           C
ATOM   2842  ND1 HIS B  88      23.679  71.215  46.655  1.00 17.81           N
ATOM   2843  CD2 HIS B  88      25.061  72.672  45.800  1.00 18.62           C
ATOM   2844  CE1 HIS B  88      24.738  70.547  46.230  1.00 13.82           C
ATOM   2845  NE2 HIS B  88      25.591  71.407  45.693  1.00 17.13           N
ATOM   2846  H   HIS B  88      22.581  72.589  49.052  1.00 17.75           H
ATOM   2847  HA  HIS B  88      23.998  74.647  48.091  1.00 22.09           H
ATOM   2848  HB2 HIS B  88      22.829  74.277  46.089  1.00 22.86           H
ATOM   2849  HB3 HIS B  88      21.962  73.157  46.808  1.00 22.86           H
ATOM   2850  HD2 HIS B  88      25.453  73.460  45.499  1.00 22.35           H
ATOM   2851  HE1 HIS B  88      24.858  69.626  46.287  1.00 16.59           H
ATOM   2852  HE2 HIS B  88      26.355  71.209  45.352  1.00 20.56           H
ATOM   2853  N   GLU B  89      22.459  76.558  48.006  1.00 16.68           N
ATOM   2854  CA  GLU B  89      21.467  77.643  48.018  1.00 16.36           C
ATOM   2855  C   GLU B  89      20.371  77.464  46.966  1.00 20.99           C
ATOM   2856  O   GLU B  89      19.236  77.928  47.163  1.00 19.69           O
ATOM   2857  CB  GLU B  89      22.175  78.985  47.812  1.00 24.06           C
ATOM   2858  CG  GLU B  89      22.966  79.396  49.005  1.00 22.51           C
ATOM   2859  CD  GLU B  89      22.067  79.807  50.180  1.00 21.82           C
ATOM   2860  OE1 GLU B  89      21.278  80.772  50.066  1.00 29.29           O
ATOM   2861  OE2 GLU B  89      22.132  79.122  51.186  1.00 31.48           O1-
ATOM   2862  H   GLU B  89      23.244  76.786  47.740  1.00 20.02           H
ATOM   2863  HA  GLU B  89      21.040  77.664  48.889  1.00 19.64           H
ATOM   2864  HB2 GLU B  89      22.782  78.911  47.059  1.00 28.88           H
ATOM   2865  HB3 GLU B  89      21.511  79.670  47.639  1.00 28.88           H
ATOM   2866  HG2 GLU B  89      23.518  78.652  49.293  1.00 27.02           H
ATOM   2867  HG3 GLU B  89      23.523  80.155  48.771  1.00 27.02           H
ATOM   2868  N   HIS B  90      20.698  76.837  45.839  1.00 17.30           N
ATOM   2869  CA  HIS B  90      19.786  76.594  44.741  1.00 19.06           C
ATOM   2870  C   HIS B  90      20.570  75.778  43.731  1.00 15.38           C
ATOM   2871  O   HIS B  90      21.751  75.478  43.950  1.00 17.50           O
ATOM   2872  CB  HIS B  90      19.260  77.900  44.130  1.00 23.59           C
ATOM   2873  CG  HIS B  90      20.342  78.874  43.774  1.00 24.34           C
ATOM   2874  ND1 HIS B  90      21.303  78.599  42.824  1.00 39.01           N
ATOM   2875  CD2 HIS B  90      20.631  80.103  44.253  1.00 29.59           C
ATOM   2876  CE1 HIS B  90      22.134  79.621  42.730  1.00 28.59           C
ATOM   2877  NE2 HIS B  90      21.745  80.549  43.584  1.00 36.72           N
ATOM   2878  H   HIS B  90      21.487  76.531  45.687  1.00 20.77           H
ATOM   2879  HA  HIS B  90      19.032  76.068  45.050  1.00 22.88           H
ATOM   2880  HB2 HIS B  90      18.672  78.330  44.770  1.00 28.32           H
ATOM   2881  HB3 HIS B  90      18.770  77.691  43.320  1.00 28.32           H
ATOM   2882  HD2 HIS B  90      20.160  80.564  44.910  1.00 35.51           H
ATOM   2883  HE1 HIS B  90      22.863  79.680  42.155  1.00 34.31           H
ATOM   2884  HE2 HIS B  90      22.129  81.309  43.704  1.00 44.07           H
ATOM   2885  N   ALA B  91      19.922  75.391  42.645  1.00 15.27           N
ATOM   2886  CA  ALA B  91      20.561  74.680  41.549  1.00 12.66           C
ATOM   2887  C   ALA B  91      20.246  75.459  40.285  1.00 18.94           C
ATOM   2888  O   ALA B  91      19.075  75.651  39.960  1.00 20.11           O
ATOM   2889  CB  ALA B  91      20.031  73.259  41.406  1.00 14.94           C
ATOM   2890  H   ALA B  91      19.084  75.534  42.515  1.00 18.33           H
ATOM   2891  HA  ALA B  91      21.522  74.653  41.679  1.00 15.20           H
ATOM   2892  HB1 ALA B  91      20.485  72.826  40.666  1.00 17.93           H
ATOM   2893  HB2 ALA B  91      20.203  72.774  42.229  1.00 17.93           H
ATOM   2894  HB3 ALA B  91      19.077  73.294  41.235  1.00 17.93           H
ATOM   2895  N   GLU B  92      21.276  75.851  39.563  1.00 18.20           N
ATOM   2896  CA  GLU B  92      21.126  76.631  38.347  1.00 21.80           C
ATOM   2897  C   GLU B  92      21.637  75.850  37.149  1.00 19.83           C
ATOM   2898  O   GLU B  92      22.633  75.127  37.231  1.00 21.58           O
ATOM   2899  CB  GLU B  92      21.874  77.958  38.462  1.00 25.28           C
ATOM   2900  CG  GLU B  92      21.122  78.978  39.322  1.00 36.93           C
ATOM   2901  CD  GLU B  92      21.732  80.383  39.291  1.00 47.52           C
ATOM   2902  OE1 GLU B  92      22.627  80.648  38.440  1.00 49.57           O
ATOM   2903  OE2 GLU B  92      21.288  81.222  40.111  1.00 42.65           O1-
ATOM   2904  H   GLU B  92      22.094  75.674  39.760  1.00 21.85           H
ATOM   2905  HA  GLU B  92      20.186  76.824  38.205  1.00 26.17           H
ATOM   2906  HB2 GLU B  92      22.740  77.800  38.870  1.00 30.34           H
ATOM   2907  HB3 GLU B  92      21.987  78.336  37.576  1.00 30.34           H
ATOM   2908  HG2 GLU B  92      20.209  79.044  39.002  1.00 44.33           H
ATOM   2909  HG3 GLU B  92      21.126  78.673  40.243  1.00 44.33           H
ATOM   2910  N   VAL B  93      20.927  75.987  36.042  1.00 13.87           N
ATOM   2911  CA  VAL B  93      21.297  75.414  34.765  1.00 11.73           C
ATOM   2912  C   VAL B  93      21.314  76.563  33.776  1.00 16.41           C
ATOM   2913  O   VAL B  93      20.288  77.221  33.595  1.00 16.38           O
ATOM   2914  CB  VAL B  93      20.306  74.332  34.333  1.00 16.65           C
ATOM   2915  CG1 VAL B  93      20.756  73.681  33.080  1.00 21.67           C
ATOM   2916  CG2 VAL B  93      20.141  73.248  35.479  1.00 22.56           C
ATOM   2917  H   VAL B  93      20.191  76.430  36.008  1.00 16.65           H
ATOM   2918  HA  VAL B  93      22.185  75.028  34.817  1.00 14.09           H
ATOM   2919  HB  VAL B  93      19.440  74.738  34.170  1.00 19.99           H
ATOM   2920 HG11 VAL B  93      20.111  73.001  32.829  1.00 26.01           H
ATOM   2921 HG12 VAL B  93      20.820  74.350  32.381  1.00 26.01           H
ATOM   2922 HG13 VAL B  93      21.624  73.275  33.230  1.00 26.01           H
ATOM   2923 HG21 VAL B  93      19.509  72.573  35.185  1.00 27.08           H
ATOM   2924 HG22 VAL B  93      21.003  72.841  35.655  1.00 27.08           H
ATOM   2925 HG23 VAL B  93      19.810  73.684  36.280  1.00 27.08           H
ATOM   2926  N   VAL B  94      22.469  76.817  33.174  1.00 16.44           N
ATOM   2927  CA  VAL B  94      22.676  77.954  32.264  1.00 13.49           C
ATOM   2928  C   VAL B  94      23.122  77.424  30.908  1.00 15.86           C
ATOM   2929  O   VAL B  94      24.092  76.650  30.821  1.00 16.14           O
ATOM   2930  CB  VAL B  94      23.716  78.940  32.812  1.00 15.42           C
ATOM   2931  CG1 VAL B  94      23.849  80.114  31.872  1.00 16.15           C
ATOM   2932  CG2 VAL B  94      23.329  79.394  34.201  1.00 22.63           C
ATOM   2933  H   VAL B  94      23.173  76.334  33.276  1.00 19.73           H
ATOM   2934  HA  VAL B  94      21.838  78.428  32.147  1.00 16.19           H
ATOM   2935  HB  VAL B  94      24.577  78.497  32.868  1.00 18.51           H
ATOM   2936 HG11 VAL B  94      24.508  80.730  32.228  1.00 19.39           H
ATOM   2937 HG12 VAL B  94      24.133  79.791  31.003  1.00 19.39           H
ATOM   2938 HG13 VAL B  94      22.989  80.557  31.797  1.00 19.39           H
ATOM   2939 HG21 VAL B  94      23.998  80.015  34.528  1.00 27.17           H
ATOM   2940 HG22 VAL B  94      22.463  79.831  34.160  1.00 27.17           H
ATOM   2941 HG23 VAL B  94      23.282  78.621  34.784  1.00 27.17           H
ATOM   2942  N   PHE B  95      22.420  77.832  29.854  1.00 15.26           N
ATOM   2943  CA  PHE B  95      22.677  77.270  28.535  1.00 14.03           C
ATOM   2944  C   PHE B  95      22.215  78.222  27.442  1.00 15.31           C
ATOM   2945  O   PHE B  95      21.283  79.007  27.641  1.00 16.79           O
ATOM   2946  CB  PHE B  95      21.939  75.937  28.356  1.00 12.97           C
ATOM   2947  CG  PHE B  95      20.468  76.025  28.644  1.00 17.76           C
ATOM   2948  CD1 PHE B  95      20.012  76.062  29.956  1.00 17.61           C
ATOM   2949  CD2 PHE B  95      19.542  76.057  27.615  1.00 15.76           C
ATOM   2950  CE1 PHE B  95      18.657  76.133  30.239  1.00 20.24           C
ATOM   2951  CE2 PHE B  95      18.165  76.126  27.901  1.00 17.49           C
ATOM   2952  CZ  PHE B  95      17.736  76.186  29.190  1.00 21.47           C
ATOM   2953  H   PHE B  95      21.799  78.426  29.876  1.00 18.32           H
ATOM   2954  HA  PHE B  95      23.628  77.114  28.428  1.00 16.84           H
ATOM   2955  HB2 PHE B  95      22.045  75.640  27.439  1.00 15.58           H
ATOM   2956  HB3 PHE B  95      22.322  75.283  28.961  1.00 15.58           H
ATOM   2957  HD1 PHE B  95      20.625  76.040  30.655  1.00 21.14           H
ATOM   2958  HD2 PHE B  95      19.831  76.029  26.731  1.00 18.92           H
ATOM   2959  HE1 PHE B  95      18.364  76.167  31.121  1.00 24.30           H
ATOM   2960  HE2 PHE B  95      17.548  76.157  27.205  1.00 21.00           H
ATOM   2961  HZ  PHE B  95      16.826  76.227  29.374  1.00 25.77           H
ATOM   2962  N   THR B  96      22.873  78.118  26.287  1.00 18.55           N
ATOM   2963  CA  THR B  96      22.362  78.721  25.054  1.00 23.26           C
ATOM   2964  C   THR B  96      21.252  77.844  24.488  1.00 23.33           C
ATOM   2965  O   THR B  96      21.356  76.614  24.503  1.00 19.87           O
ATOM   2966  CB  THR B  96      23.488  78.871  24.030  1.00 27.41           C
ATOM   2967  OG1 THR B  96      24.531  79.713  24.556  1.00 24.39           O
ATOM   2968  CG2 THR B  96      22.950  79.482  22.747  1.00 24.58           C
ATOM   2969  H   THR B  96      23.620  77.703  26.191  1.00 22.26           H
ATOM   2970  HA  THR B  96      21.997  79.599  25.246  1.00 27.91           H
ATOM   2971  HB  THR B  96      23.854  77.997  23.823  1.00 32.90           H
ATOM   2972  HG1 THR B  96      25.147  79.793  23.992  1.00 29.27           H
ATOM   2973 HG21 THR B  96      23.665  79.576  22.099  1.00 29.50           H
ATOM   2974 HG22 THR B  96      22.259  78.912  22.373  1.00 29.50           H
ATOM   2975 HG23 THR B  96      22.572  80.357  22.929  1.00 29.50           H
ATOM   2976  N   ALA B  97      20.166  78.474  24.007  1.00 16.29           N
ATOM   2977  CA  ALA B  97      19.052  77.740  23.421  1.00 16.51           C
ATOM   2978  C   ALA B  97      18.656  78.350  22.085  1.00 19.40           C
ATOM   2979  O   ALA B  97      18.815  79.547  21.878  1.00 24.56           O
ATOM   2980  CB  ALA B  97      17.830  77.733  24.299  1.00 21.15           C
ATOM   2981  H   ALA B  97      20.058  79.327  24.013  1.00 19.55           H
ATOM   2982  HA  ALA B  97      19.321  76.820  23.267  1.00 19.82           H
ATOM   2983  HB1 ALA B  97      17.126  77.232  23.858  1.00 25.39           H
ATOM   2984  HB2 ALA B  97      18.053  77.316  25.146  1.00 25.39           H
ATOM   2985  HB3 ALA B  97      17.543  78.648  24.447  1.00 25.39           H
ATOM   2986  N   ASN B  98      18.169  77.489  21.190  1.00 22.75           N
ATOM   2987  CA  ASN B  98      17.534  77.894  19.932  1.00 27.51           C
ATOM   2988  C   ASN B  98      18.455  78.697  19.028  1.00 29.39           C
ATOM   2989  O   ASN B  98      17.987  79.548  18.261  1.00 27.92           O
ATOM   2990  CB  ASN B  98      16.266  78.688  20.210  1.00 25.28           C
ATOM   2991  CG  ASN B  98      15.370  77.998  21.206  1.00 23.57           C
ATOM   2992  OD1 ASN B  98      14.807  76.930  20.924  1.00 32.73           O
ATOM   2993  ND2 ASN B  98      15.225  78.606  22.365  1.00 31.42           N
ATOM   2994  H   ASN B  98      18.195  76.635  21.293  1.00 27.31           H
ATOM   2995  HA  ASN B  98      17.277  77.094  19.447  1.00 33.02           H
ATOM   2996  HB2 ASN B  98      16.507  79.555  20.571  1.00 30.34           H
ATOM   2997  HB3 ASN B  98      15.771  78.797  19.383  1.00 30.34           H
ATOM   2998 HD21 ASN B  98      14.726  78.260  22.974  1.00 37.71           H
ATOM   2999 HD22 ASN B  98      15.631  79.350  22.514  1.00 37.71           H
ATOM   3000  N   ASP B  99      19.757  78.432  19.072  1.00 24.23           N
ATOM   3001  CA  ASP B  99      20.690  79.129  18.194  1.00 31.47           C
ATOM   3002  C   ASP B  99      20.996  78.355  16.913  1.00 29.51           C
ATOM   3003  O   ASP B  99      21.746  78.855  16.070  1.00 34.53           O
ATOM   3004  CB  ASP B  99      21.985  79.460  18.944  1.00 34.67           C
ATOM   3005  CG  ASP B  99      22.745  78.221  19.382  1.00 35.36           C
ATOM   3006  OD1 ASP B  99      22.099  77.183  19.645  1.00 34.21           O
ATOM   3007  OD2 ASP B  99      23.989  78.302  19.462  1.00 37.27           O1-
ATOM   3008  H   ASP B  99      20.122  77.856  19.596  1.00 29.08           H
ATOM   3009  HA  ASP B  99      20.287  79.971  17.931  1.00 37.77           H
ATOM   3010  HB2 ASP B  99      22.564  79.976  18.362  1.00 41.62           H
ATOM   3011  HB3 ASP B  99      21.769  79.974  19.737  1.00 41.62           H
ATOM   3012  N   SER B 100      20.391  77.188  16.725  1.00 29.99           N
ATOM   3013  CA  SER B 100      20.521  76.403  15.499  1.00 36.02           C
ATOM   3014  C   SER B 100      19.176  75.830  15.090  1.00 37.07           C
ATOM   3015  O   SER B 100      19.080  74.680  14.651  1.00 34.36           O
ATOM   3016  CB  SER B 100      21.535  75.267  15.667  1.00 45.14           C
ATOM   3017  OG  SER B 100      22.820  75.779  15.994  1.00 45.51           O
ATOM   3018  H   SER B 100      19.884  76.817  17.312  1.00 35.99           H
ATOM   3019  HA  SER B 100      20.832  76.981  14.784  1.00 43.23           H
ATOM   3020  HB2 SER B 100      21.237  74.681  16.380  1.00 54.17           H
ATOM   3021  HB3 SER B 100      21.595  74.772  14.834  1.00 54.17           H
ATOM   3022  HG  SER B 100      23.366  75.148  16.084  1.00 54.62           H
ATOM   3023  N   GLY B 101      18.123  76.630  15.210  1.00 30.17           N
ATOM   3024  CA  GLY B 101      16.793  76.181  14.905  1.00 29.23           C
ATOM   3025  C   GLY B 101      15.999  75.877  16.154  1.00 29.58           C
ATOM   3026  O   GLY B 101      16.520  75.860  17.273  1.00 30.36           O
ATOM   3027  H   GLY B 101      18.164  77.449  15.471  1.00 36.21           H
ATOM   3028  HA2 GLY B 101      16.326  76.866  14.402  1.00 35.08           H
ATOM   3029  HA3 GLY B 101      16.838  75.376  14.365  1.00 35.08           H
ATOM   3030  N   PRO B 102      14.711  75.635  15.986  1.00 27.11           N
ATOM   3031  CA  PRO B 102      13.865  75.361  17.148  1.00 31.29           C
ATOM   3032  C   PRO B 102      14.138  73.974  17.704  1.00 27.73           C
ATOM   3033  O   PRO B 102      14.308  73.012  16.958  1.00 21.66           O
ATOM   3034  CB  PRO B 102      12.445  75.455  16.585  1.00 31.45           C
ATOM   3035  CG  PRO B 102      12.622  75.132  15.109  1.00 33.33           C
ATOM   3036  CD  PRO B 102      13.936  75.747  14.745  1.00 29.21           C
ATOM   3037  HA  PRO B 102      13.995  76.030  17.839  1.00 37.55           H
ATOM   3038  HB2 PRO B 102      11.874  74.802  17.017  1.00 37.75           H
ATOM   3039  HB3 PRO B 102      12.100  76.354  16.705  1.00 37.75           H
ATOM   3040  HG2 PRO B 102      12.645  74.171  14.983  1.00 40.01           H
ATOM   3041  HG3 PRO B 102      11.901  75.531  14.597  1.00 40.01           H
ATOM   3042  HD2 PRO B 102      14.360  75.244  14.033  1.00 35.06           H
ATOM   3043  HD3 PRO B 102      13.818  76.679  14.502  1.00 35.06           H
ATOM   3044  N   ARG B 103      14.129  73.875  19.023  1.00 24.27           N
ATOM   3045  CA  ARG B 103      14.292  72.592  19.693  1.00 28.56           C
ATOM   3046  C   ARG B 103      13.330  72.483  20.867  1.00 23.57           C
ATOM   3047  O   ARG B 103      12.743  73.467  21.312  1.00 29.72           O
ATOM   3048  CB  ARG B 103      15.728  72.413  20.187  1.00 30.60           C
ATOM   3049  CG  ARG B 103      16.758  72.445  19.114  1.00 33.06           C
ATOM   3050  CD  ARG B 103      16.858  71.147  18.341  1.00 27.83           C
ATOM   3051  NE  ARG B 103      18.080  71.214  17.561  1.00 31.39           N
ATOM   3052  CZ  ARG B 103      18.213  71.902  16.430  1.00 38.10           C
ATOM   3053  NH1 ARG B 103      17.182  72.567  15.926  1.00 36.41           N
ATOM   3054  NH2 ARG B 103      19.380  71.935  15.803  1.00 38.13           N1+
ATOM   3055  H   ARG B 103      14.030  74.540  19.560  1.00 29.13           H
ATOM   3056  HA  ARG B 103      14.094  71.876  19.068  1.00 34.28           H
ATOM   3057  HB2 ARG B 103      15.931  73.126  20.812  1.00 36.73           H
ATOM   3058  HB3 ARG B 103      15.797  71.556  20.635  1.00 36.73           H
ATOM   3059  HG2 ARG B 103      16.536  73.150  18.486  1.00 39.68           H
ATOM   3060  HG3 ARG B 103      17.624  72.621  19.515  1.00 39.68           H
ATOM   3061  HD2 ARG B 103      16.912  70.397  18.954  1.00 33.40           H
ATOM   3062  HD3 ARG B 103      16.101  71.057  17.741  1.00 33.40           H
ATOM   3063  HE  ARG B 103      18.764  70.779  17.848  1.00 37.67           H
ATOM   3064 HH11 ARG B 103      16.424  72.559  16.334  1.00 43.70           H
ATOM   3065 HH12 ARG B 103      17.271  73.008  15.193  1.00 43.70           H
ATOM   3066 HH21 ARG B 103      20.051  71.500  16.120  1.00 45.77           H
ATOM   3067 HH22 ARG B 103      19.459  72.369  15.065  1.00 45.77           H
ATOM   3068  N   ARG B 104      13.155  71.257  21.343  1.00 21.46           N
ATOM   3069  CA  ARG B 104      12.430  70.987  22.570  1.00 21.79           C
ATOM   3070  C   ARG B 104      13.486  70.654  23.609  1.00 19.14           C
ATOM   3071  O   ARG B 104      14.363  69.832  23.342  1.00 18.37           O
ATOM   3072  CB  ARG B 104      11.442  69.836  22.406  1.00 27.18           C
ATOM   3073  CG  ARG B 104      10.228  70.142  21.511  1.00 36.92           C
ATOM   3074  H   ARG B 104      13.456  70.549  20.960  1.00 25.76           H
ATOM   3075  HA  ARG B 104      11.947  71.780  22.852  1.00 26.15           H
ATOM   3076  HB2 ARG B 104      11.105  69.592  23.282  1.00 32.62           H
ATOM   3077  HB3 ARG B 104      11.910  69.081  22.016  1.00 32.62           H
ATOM   3078  HG1 ARG B 104      10.539  70.335  20.612  1.00 44.31           H
ATOM   3079  HG3 ARG B 104       9.641  69.370  21.499  1.00 44.31           H
ATOM   3080  N   TYR B 105      13.450  71.357  24.735  1.00 20.85           N
ATOM   3081  CA  TYR B 105      14.429  71.191  25.801  1.00 20.10           C
ATOM   3082  C   TYR B 105      13.735  70.612  27.021  1.00 19.40           C
ATOM   3083  O   TYR B 105      12.747  71.176  27.505  1.00 19.39           O
ATOM   3084  CB  TYR B 105      15.089  72.536  26.150  1.00 21.42           C
ATOM   3085  CG  TYR B 105      15.908  73.147  25.046  1.00 21.85           C
ATOM   3086  CD1 TYR B 105      15.307  73.875  24.017  1.00 24.83           C
ATOM   3087  CD2 TYR B 105      17.282  73.023  25.026  1.00 19.99           C
ATOM   3088  CE1 TYR B 105      16.068  74.441  23.005  1.00 26.95           C
ATOM   3089  CE2 TYR B 105      18.042  73.585  24.011  1.00 21.78           C
ATOM   3090  CZ  TYR B 105      17.432  74.288  23.004  1.00 20.89           C
ATOM   3091  OH  TYR B 105      18.193  74.825  21.999  1.00 23.43           O
ATOM   3092  H   TYR B 105      12.852  71.951  24.909  1.00 25.03           H
ATOM   3093  HA  TYR B 105      15.120  70.573  25.515  1.00 24.13           H
ATOM   3094  HB2 TYR B 105      14.392  73.170  26.382  1.00 25.70           H
ATOM   3095  HB3 TYR B 105      15.675  72.404  26.911  1.00 25.70           H
ATOM   3096  HD1 TYR B 105      14.383  73.979  24.008  1.00 29.80           H
ATOM   3097  HD2 TYR B 105      17.707  72.543  25.700  1.00 24.00           H
ATOM   3098  HE1 TYR B 105      15.653  74.913  22.320  1.00 32.35           H
ATOM   3099  HE2 TYR B 105      18.966  73.480  24.011  1.00 26.14           H
ATOM   3100  HH  TYR B 105      19.005  74.653  22.130  1.00 28.12           H
ATOM   3101  N   THR B 106      14.284  69.525  27.552  1.00 17.01           N
ATOM   3102  CA  THR B 106      13.909  69.011  28.860  1.00 17.05           C
ATOM   3103  C   THR B 106      15.127  69.171  29.754  1.00 17.92           C
ATOM   3104  O   THR B 106      16.213  68.681  29.419  1.00 15.58           O
ATOM   3105  CB  THR B 106      13.490  67.544  28.814  1.00 24.59           C
ATOM   3106  OG1 THR B 106      12.285  67.381  28.078  1.00 21.64           O
ATOM   3107  CG2 THR B 106      13.226  67.012  30.218  1.00 20.33           C
ATOM   3108  H   THR B 106      14.892  69.058  27.162  1.00 20.42           H
ATOM   3109  HA  THR B 106      13.179  69.536  29.225  1.00 20.47           H
ATOM   3110  HB  THR B 106      14.195  67.015  28.408  1.00 29.52           H
ATOM   3111  HG1 THR B 106      12.391  67.652  27.289  1.00 25.97           H
ATOM   3112 HG21 THR B 106      12.961  66.080  30.174  1.00 24.40           H
ATOM   3113 HG22 THR B 106      14.029  67.087  30.757  1.00 24.40           H
ATOM   3114 HG23 THR B 106      12.516  67.523  30.637  1.00 24.40           H
ATOM   3115  N   ILE B 107      14.947  69.874  30.861  1.00 14.95           N
ATOM   3116  CA  ILE B 107      15.980  70.086  31.857  1.00 15.45           C
ATOM   3117  C   ILE B 107      15.582  69.183  33.017  1.00 12.84           C
ATOM   3118  O   ILE B 107      14.569  69.419  33.668  1.00 14.14           O
ATOM   3119  CB  ILE B 107      16.064  71.561  32.284  1.00 20.98           C
ATOM   3120  CG1 ILE B 107      16.339  72.497  31.112  1.00 22.31           C
ATOM   3121  CG2 ILE B 107      17.126  71.733  33.368  1.00 18.26           C
ATOM   3122  CD1 ILE B 107      17.584  72.158  30.343  1.00 16.28           C
ATOM   3123  H   ILE B 107      14.202  70.253  31.064  1.00 17.95           H
ATOM   3124  HA  ILE B 107      16.842  69.803  31.512  1.00 18.55           H
ATOM   3125  HB  ILE B 107      15.207  71.808  32.666  1.00 25.18           H
ATOM   3126 HG12 ILE B 107      15.590  72.457  30.497  1.00 26.78           H
ATOM   3127 HG13 ILE B 107      16.438  73.401  31.451  1.00 26.78           H
ATOM   3128 HG21 ILE B 107      17.166  72.667  33.626  1.00 21.91           H
ATOM   3129 HG22 ILE B 107      16.886  71.188  34.134  1.00 21.91           H
ATOM   3130 HG23 ILE B 107      17.985  71.449  33.016  1.00 21.91           H
ATOM   3131 HD11 ILE B 107      17.691  72.794  29.618  1.00 19.54           H
ATOM   3132 HD12 ILE B 107      18.347  72.205  30.940  1.00 19.54           H
ATOM   3133 HD13 ILE B 107      17.499  71.260  29.985  1.00 19.54           H
ATOM   3134  N   ALA B 108      16.331  68.116  33.262  1.00 13.41           N
ATOM   3135  CA  ALA B 108      15.981  67.178  34.315  1.00 14.00           C
ATOM   3136  C   ALA B 108      16.953  67.369  35.471  1.00 12.93           C
ATOM   3137  O   ALA B 108      18.148  67.573  35.242  1.00 14.25           O
ATOM   3138  CB  ALA B 108      16.049  65.761  33.780  1.00 18.29           C
ATOM   3139  H   ALA B 108      17.047  67.914  32.832  1.00 16.10           H
ATOM   3140  HA  ALA B 108      15.080  67.354  34.629  1.00 16.81           H
ATOM   3141  HB1 ALA B 108      15.814  65.144  34.490  1.00 21.96           H
ATOM   3142  HB2 ALA B 108      15.424  65.672  33.043  1.00 21.96           H
ATOM   3143  HB3 ALA B 108      16.951  65.583  33.471  1.00 21.96           H
ATOM   3144  N   ALA B 109      16.457  67.284  36.713  1.00 12.61           N
ATOM   3145  CA  ALA B 109      17.311  67.446  37.884  1.00 13.46           C
ATOM   3146  C   ALA B 109      16.939  66.438  38.964  1.00 15.00           C
ATOM   3147  O   ALA B 109      15.762  66.260  39.265  1.00 14.75           O
ATOM   3148  CB  ALA B 109      17.212  68.879  38.447  1.00 13.67           C
ATOM   3149  H   ALA B 109      15.630  67.135  36.898  1.00 15.13           H
ATOM   3150  HA  ALA B 109      18.233  67.286  37.628  1.00 16.15           H
ATOM   3151  HB1 ALA B 109      17.790  68.954  39.223  1.00 16.41           H
ATOM   3152  HB2 ALA B 109      17.492  69.507  37.763  1.00 16.41           H
ATOM   3153  HB3 ALA B 109      16.292  69.055  38.701  1.00 16.41           H
ATOM   3154  N   LEU B 110      17.941  65.756  39.502  1.00 12.06           N
ATOM   3155  CA  LEU B 110      17.777  64.753  40.549  1.00 12.63           C
ATOM   3156  C   LEU B 110      18.367  65.343  41.826  1.00 13.74           C
ATOM   3157  O   LEU B 110      19.525  65.781  41.829  1.00 12.26           O
ATOM   3158  CB  LEU B 110      18.471  63.439  40.172  1.00 13.53           C
ATOM   3159  CG  LEU B 110      18.432  62.308  41.209  1.00 14.34           C
ATOM   3160  CD1 LEU B 110      17.006  61.877  41.425  1.00 15.69           C
ATOM   3161  CD2 LEU B 110      19.342  61.129  40.827  1.00 16.02           C
ATOM   3162  H   LEU B 110      18.761  65.861  39.267  1.00 14.47           H
ATOM   3163  HA  LEU B 110      16.833  64.579  40.692  1.00 15.16           H
ATOM   3164  HB2 LEU B 110      18.056  63.100  39.363  1.00 16.24           H
ATOM   3165  HB3 LEU B 110      19.405  63.631  39.994  1.00 16.24           H
ATOM   3166  HG  LEU B 110      18.757  62.659  42.053  1.00 17.22           H
ATOM   3167 HD11 LEU B 110      16.988  61.163  42.081  1.00 18.83           H
ATOM   3168 HD12 LEU B 110      16.493  62.635  41.747  1.00 18.83           H
ATOM   3169 HD13 LEU B 110      16.640  61.563  40.583  1.00 18.83           H
ATOM   3170 HD21 LEU B 110      19.278  60.446  41.513  1.00 19.23           H
ATOM   3171 HD22 LEU B 110      19.051  60.769  39.974  1.00 19.23           H
ATOM   3172 HD23 LEU B 110      20.256  61.446  40.758  1.00 19.23           H
ATOM   3173  N   LEU B 111      17.545  65.461  42.870  1.00 10.33           N
ATOM   3174  CA  LEU B 111      17.942  66.182  44.073  1.00 10.87           C
ATOM   3175  C   LEU B 111      18.211  65.258  45.252  1.00 11.19           C
ATOM   3176  O   LEU B 111      17.399  64.383  45.573  1.00 11.56           O
ATOM   3177  CB  LEU B 111      16.871  67.174  44.506  1.00 11.59           C
ATOM   3178  CG  LEU B 111      16.379  68.175  43.441  1.00 11.84           C
ATOM   3179  CD1 LEU B 111      15.415  69.178  44.100  1.00 13.82           C
ATOM   3180  CD2 LEU B 111      17.574  68.873  42.847  1.00 13.02           C
ATOM   3181  H   LEU B 111      16.752  65.130  42.903  1.00 12.40           H
ATOM   3182  HA  LEU B 111      18.755  66.678  43.890  1.00 13.05           H
ATOM   3183  HB2 LEU B 111      16.097  66.671  44.805  1.00 13.91           H
ATOM   3184  HB3 LEU B 111      17.221  67.693  45.246  1.00 13.91           H
ATOM   3185  HG  LEU B 111      15.908  67.703  42.736  1.00 14.22           H
ATOM   3186 HD11 LEU B 111      15.106  69.806  43.429  1.00 16.60           H
ATOM   3187 HD12 LEU B 111      14.661  68.693  44.471  1.00 16.60           H
ATOM   3188 HD13 LEU B 111      15.884  69.650  44.805  1.00 16.60           H
ATOM   3189 HD21 LEU B 111      17.269  69.504  42.176  1.00 15.63           H
ATOM   3190 HD22 LEU B 111      18.048  69.341  43.551  1.00 15.63           H
ATOM   3191 HD23 LEU B 111      18.155  68.211  42.440  1.00 15.63           H
ATOM   3192  N   SER B 112      19.274  65.569  45.970  1.00 10.25           N
ATOM   3193  CA  SER B 112      19.561  65.081  47.309  1.00 11.99           C
ATOM   3194  C   SER B 112      20.013  66.260  48.162  1.00 13.99           C
ATOM   3195  O   SER B 112      20.424  67.304  47.627  1.00 11.19           O
ATOM   3196  CB  SER B 112      20.667  64.014  47.280  1.00 11.86           C
ATOM   3197  OG  SER B 112      20.279  62.840  46.628  1.00 17.53           O
ATOM   3198  H   SER B 112      19.887  66.099  45.680  1.00 12.30           H
ATOM   3199  HA  SER B 112      18.761  64.696  47.700  1.00 14.39           H
ATOM   3200  HB2 SER B 112      21.438  64.381  46.820  1.00 14.24           H
ATOM   3201  HB3 SER B 112      20.908  63.794  48.194  1.00 14.24           H
ATOM   3202  HG  SER B 112      20.910  62.285  46.635  1.00 21.05           H
ATOM   3203  N   PRO B 113      19.955  66.151  49.498  1.00 11.67           N
ATOM   3204  CA  PRO B 113      20.346  67.313  50.316  1.00 11.94           C
ATOM   3205  C   PRO B 113      21.740  67.878  50.052  1.00 13.65           C
ATOM   3206  O   PRO B 113      21.927  69.104  50.129  1.00 14.07           O
ATOM   3207  CB  PRO B 113      20.201  66.779  51.749  1.00 12.52           C
ATOM   3208  CG  PRO B 113      18.989  65.832  51.602  1.00 13.37           C
ATOM   3209  CD  PRO B 113      19.178  65.173  50.299  1.00 13.40           C
ATOM   3210  HA  PRO B 113      19.701  68.026  50.190  1.00 14.33           H
ATOM   3211  HB2 PRO B 113      20.999  66.294  52.011  1.00 15.03           H
ATOM   3212  HB3 PRO B 113      20.009  67.506  52.362  1.00 15.03           H
ATOM   3213  HG2 PRO B 113      18.995  65.179  52.321  1.00 16.05           H
ATOM   3214  HG3 PRO B 113      18.168  66.347  51.612  1.00 16.05           H
ATOM   3215  HD2 PRO B 113      19.682  64.352  50.408  1.00 16.08           H
ATOM   3216  HD3 PRO B 113      18.318  65.006  49.881  1.00 16.08           H
ATOM   3217  N   TYR B 114      22.728  67.051  49.750  1.00 10.43           N
ATOM   3218  CA  TYR B 114      24.079  67.526  49.511  1.00 12.94           C
ATOM   3219  C   TYR B 114      24.523  67.340  48.068  1.00 12.32           C
ATOM   3220  O   TYR B 114      25.729  67.438  47.778  1.00 13.96           O
ATOM   3221  CB  TYR B 114      25.065  66.835  50.456  1.00 15.28           C
ATOM   3222  CG  TYR B 114      25.109  67.463  51.820  1.00 14.92           C
ATOM   3223  CD1 TYR B 114      24.031  67.364  52.679  1.00 19.27           C
ATOM   3224  CD2 TYR B 114      26.220  68.210  52.240  1.00 15.08           C
ATOM   3225  CE1 TYR B 114      24.065  67.965  53.952  1.00 25.06           C
ATOM   3226  CE2 TYR B 114      26.245  68.831  53.512  1.00 17.39           C
ATOM   3227  CZ  TYR B 114      25.169  68.686  54.341  1.00 26.52           C
ATOM   3228  OH  TYR B 114      25.176  69.285  55.579  1.00 29.01           O
ATOM   3229  H   TYR B 114      22.640  66.198  49.677  1.00 12.52           H
ATOM   3230  HA  TYR B 114      24.108  68.476  49.704  1.00 15.54           H
ATOM   3231  HB2 TYR B 114      24.802  65.907  50.563  1.00 18.34           H
ATOM   3232  HB3 TYR B 114      25.955  66.885  50.075  1.00 18.34           H
ATOM   3233  HD1 TYR B 114      23.283  66.875  52.421  1.00 23.13           H
ATOM   3234  HD2 TYR B 114      26.949  68.302  51.671  1.00 18.11           H
ATOM   3235  HE1 TYR B 114      23.335  67.887  54.523  1.00 30.08           H
ATOM   3236  HE2 TYR B 114      26.990  69.316  53.785  1.00 20.87           H
ATOM   3237  HH  TYR B 114      24.454  69.129  55.978  1.00 34.81           H
ATOM   3238  N   SER B 115      23.587  67.075  47.161  1.00 11.83           N
ATOM   3239  CA  SER B 115      23.963  66.711  45.807  1.00 12.07           C
ATOM   3240  C   SER B 115      22.839  67.021  44.837  1.00 10.72           C
ATOM   3241  O   SER B 115      21.667  66.793  45.142  1.00 13.47           O
ATOM   3242  CB  SER B 115      24.288  65.211  45.733  1.00 17.17           C
ATOM   3243  OG  SER B 115      24.756  64.852  44.453  0.82 14.50           O
ATOM   3244  H   SER B 115      22.740  67.099  47.304  1.00 14.20           H
ATOM   3245  HA  SER B 115      24.750  67.212  45.541  1.00 14.48           H
ATOM   3246  HB2 SER B 115      24.974  65.005  46.388  1.00 20.60           H
ATOM   3247  HB3 SER B 115      23.483  64.705  45.928  1.00 20.60           H
ATOM   3248  HG  SER B 115      24.928  64.030  44.430  0.41 17.41           H
ATOM   3249  N   TYR B 116      23.200  67.443  43.633  1.00 14.11           N
ATOM   3250  CA  TYR B 116      22.231  67.363  42.560  1.00 12.48           C
ATOM   3251  C   TYR B 116      22.928  67.016  41.253  1.00 10.93           C
ATOM   3252  O   TYR B 116      24.102  67.309  41.035  1.00 12.29           O
ATOM   3253  CB  TYR B 116      21.416  68.643  42.408  1.00 13.75           C
ATOM   3254  CG  TYR B 116      22.214  69.842  41.989  1.00 12.61           C
ATOM   3255  CD1 TYR B 116      22.805  70.638  42.948  1.00 18.19           C
ATOM   3256  CD2 TYR B 116      22.364  70.189  40.656  1.00 15.10           C
ATOM   3257  CE1 TYR B 116      23.529  71.724  42.604  1.00 19.40           C
ATOM   3258  CE2 TYR B 116      23.081  71.302  40.285  1.00 21.70           C
ATOM   3259  CZ  TYR B 116      23.654  72.082  41.290  1.00 20.16           C
ATOM   3260  OH  TYR B 116      24.397  73.200  40.990  1.00 32.04           O
ATOM   3261  H   TYR B 116      23.967  67.767  43.419  1.00 16.94           H
ATOM   3262  HA  TYR B 116      21.611  66.645  42.760  1.00 14.98           H
ATOM   3263  HB2 TYR B 116      20.731  68.497  41.737  1.00 16.51           H
ATOM   3264  HB3 TYR B 116      21.000  68.849  43.259  1.00 16.51           H
ATOM   3265  HD1 TYR B 116      22.714  70.415  43.847  1.00 21.84           H
ATOM   3266  HD2 TYR B 116      21.961  69.667  40.001  1.00 18.12           H
ATOM   3267  HE1 TYR B 116      23.913  72.252  43.266  1.00 23.29           H
ATOM   3268  HE2 TYR B 116      23.176  71.533  39.389  1.00 26.05           H
ATOM   3269  HH  TYR B 116      24.406  73.325  40.159  1.00 38.45           H
ATOM   3270  N   SER B 117      22.137  66.437  40.364  1.00 12.39           N
ATOM   3271  CA  SER B 117      22.588  65.990  39.072  1.00 14.52           C
ATOM   3272  C   SER B 117      21.597  66.479  38.025  1.00 15.42           C
ATOM   3273  O   SER B 117      20.382  66.385  38.215  1.00 17.56           O
ATOM   3274  CB  SER B 117      22.704  64.472  39.071  1.00 22.03           C
ATOM   3275  OG  SER B 117      23.140  64.024  37.800  0.59 18.83           O
ATOM   3276  H   SER B 117      21.300  66.289  40.499  1.00 14.88           H
ATOM   3277  HA  SER B 117      23.459  66.370  38.879  1.00 17.43           H
ATOM   3278  HB2 SER B 117      23.349  64.201  39.743  1.00 26.44           H
ATOM   3279  HB3 SER B 117      21.836  64.085  39.264  1.00 26.44           H
ATOM   3280  HG  SER B 117      23.205  63.186  37.797  1.00 22.61           H
ATOM   3281  N   THR B 118      22.098  67.000  36.931  1.00 12.42           N
ATOM   3282  CA  THR B 118      21.206  67.554  35.924  1.00 14.17           C
ATOM   3283  C   THR B 118      21.662  67.087  34.562  1.00 14.79           C
ATOM   3284  O   THR B 118      22.864  66.896  34.318  1.00 12.86           O
ATOM   3285  CB  THR B 118      21.134  69.094  35.988  1.00 17.33           C
ATOM   3286  OG1 THR B 118      20.140  69.546  35.081  1.00 14.98           O
ATOM   3287  CG2 THR B 118      22.407  69.759  35.627  1.00 14.98           C
ATOM   3288  H   THR B 118      22.935  67.049  36.742  1.00 14.91           H
ATOM   3289  HA  THR B 118      20.312  67.209  36.073  1.00 17.01           H
ATOM   3290  HB  THR B 118      20.893  69.366  36.888  1.00 20.80           H
ATOM   3291  HG1 THR B 118      19.393  69.222  35.288  1.00 17.99           H
ATOM   3292 HG21 THR B 118      22.306  70.722  35.684  1.00 17.98           H
ATOM   3293 HG22 THR B 118      23.111  69.480  36.234  1.00 17.98           H
ATOM   3294 HG23 THR B 118      22.659  69.522  34.721  1.00 17.98           H
ATOM   3295  N   THR B 119      20.686  66.852  33.702  1.00 12.58           N
ATOM   3296  CA  THR B 119      20.959  66.585  32.307  1.00 12.67           C
ATOM   3297  C   THR B 119      19.969  67.353  31.440  1.00 13.62           C
ATOM   3298  O   THR B 119      18.902  67.783  31.884  1.00 14.81           O
ATOM   3299  CB  THR B 119      20.899  65.070  32.010  1.00 12.24           C
ATOM   3300  OG1 THR B 119      21.515  64.823  30.747  1.00 16.14           O
ATOM   3301  CG2 THR B 119      19.464  64.515  32.035  1.00 14.03           C
ATOM   3302  H   THR B 119      19.850  66.841  33.905  1.00 15.11           H
ATOM   3303  HA  THR B 119      21.852  66.898  32.094  1.00 15.21           H
ATOM   3304  HB  THR B 119      21.403  64.603  32.694  1.00 14.70           H
ATOM   3305  HG1 THR B 119      21.490  64.002  30.572  1.00 19.37           H
ATOM   3306 HG21 THR B 119      19.473  63.564  31.844  1.00 16.85           H
ATOM   3307 HG22 THR B 119      19.068  64.657  32.909  1.00 16.85           H
ATOM   3308 HG23 THR B 119      18.923  64.965  31.367  1.00 16.85           H
ATOM   3309  N   ALA B 120      20.321  67.487  30.174  1.00 15.82           N
ATOM   3310  CA  ALA B 120      19.436  68.086  29.196  1.00 13.07           C
ATOM   3311  C   ALA B 120      19.115  67.083  28.107  1.00 13.43           C
ATOM   3312  O   ALA B 120      19.994  66.343  27.631  1.00 12.90           O
ATOM   3313  CB  ALA B 120      20.072  69.311  28.576  1.00 12.64           C
ATOM   3314  H   ALA B 120      21.078  67.235  29.852  1.00 19.00           H
ATOM   3315  HA  ALA B 120      18.608  68.352  29.626  1.00 15.69           H
ATOM   3316  HB1 ALA B 120      19.459  69.691  27.928  1.00 15.18           H
ATOM   3317  HB2 ALA B 120      20.257  69.958  29.275  1.00 15.18           H
ATOM   3318  HB3 ALA B 120      20.898  69.051  28.139  1.00 15.18           H
ATOM   3319  N   VAL B 121      17.855  67.044  27.731  1.00 13.48           N
ATOM   3320  CA  VAL B 121      17.415  66.263  26.575  1.00 15.83           C
ATOM   3321  C   VAL B 121      16.932  67.269  25.540  1.00 18.19           C
ATOM   3322  O   VAL B 121      16.012  68.052  25.822  1.00 18.68           O
ATOM   3323  CB  VAL B 121      16.299  65.281  26.940  1.00 18.42           C
ATOM   3324  CG1 VAL B 121      16.011  64.345  25.769  1.00 20.09           C
ATOM   3325  CG2 VAL B 121      16.680  64.455  28.132  1.00 21.73           C
ATOM   3326  H   VAL B 121      17.219  67.465  28.129  1.00 16.18           H
ATOM   3327  HA  VAL B 121      18.163  65.767  26.207  1.00 19.01           H
ATOM   3328  HB  VAL B 121      15.489  65.771  27.150  1.00 22.11           H
ATOM   3329 HG11 VAL B 121      15.303  63.733  26.021  1.00 24.11           H
ATOM   3330 HG12 VAL B 121      15.735  64.874  25.004  1.00 24.11           H
ATOM   3331 HG13 VAL B 121      16.818  63.850  25.555  1.00 24.11           H
ATOM   3332 HG21 VAL B 121      15.955  63.845  28.337  1.00 26.08           H
ATOM   3333 HG22 VAL B 121      17.485  63.956  27.925  1.00 26.08           H
ATOM   3334 HG23 VAL B 121      16.840  65.045  28.885  1.00 26.08           H
ATOM   3335  N   VAL B 122      17.570  67.273  24.378  1.00 14.56           N
ATOM   3336  CA  VAL B 122      17.326  68.272  23.341  1.00 14.84           C
ATOM   3337  C   VAL B 122      16.923  67.520  22.088  1.00 19.72           C
ATOM   3338  O   VAL B 122      17.716  66.734  21.558  1.00 18.63           O
ATOM   3339  CB  VAL B 122      18.553  69.156  23.088  1.00 19.50           C
ATOM   3340  CG1 VAL B 122      18.227  70.258  22.077  1.00 24.13           C
ATOM   3341  CG2 VAL B 122      19.060  69.797  24.390  1.00 20.10           C
ATOM   3342  H   VAL B 122      18.164  66.692  24.159  1.00 17.47           H
ATOM   3343  HA  VAL B 122      16.588  68.842  23.609  1.00 17.82           H
ATOM   3344  HB  VAL B 122      19.267  68.611  22.721  1.00 23.40           H
ATOM   3345 HG11 VAL B 122      19.019  70.801  21.935  1.00 28.96           H
ATOM   3346 HG12 VAL B 122      17.952  69.849  21.242  1.00 28.96           H
ATOM   3347 HG13 VAL B 122      17.508  70.806  22.429  1.00 28.96           H
ATOM   3348 HG21 VAL B 122      19.834  70.346  24.191  1.00 24.13           H
ATOM   3349 HG22 VAL B 122      18.354  70.344  24.768  1.00 24.13           H
ATOM   3350 HG23 VAL B 122      19.304  69.094  25.013  1.00 24.13           H
ATOM   3351  N   THR B 123      15.695  67.759  21.614  1.00 19.02           N
ATOM   3352  CA  THR B 123      15.171  67.063  20.449  1.00 19.49           C
ATOM   3353  C   THR B 123      14.538  68.064  19.483  1.00 24.96           C
ATOM   3354  O   THR B 123      14.284  69.223  19.819  1.00 19.88           O
ATOM   3355  CB  THR B 123      14.143  66.007  20.846  1.00 19.93           C
ATOM   3356  OG1 THR B 123      13.045  66.634  21.503  1.00 23.36           O
ATOM   3357  CG2 THR B 123      14.752  64.963  21.812  1.00 26.66           C
ATOM   3358  H   THR B 123      15.146  68.326  21.958  1.00 22.83           H
ATOM   3359  HA  THR B 123      15.900  66.618  19.989  1.00 23.39           H
ATOM   3360  HB  THR B 123      13.826  65.547  20.053  1.00 23.93           H
ATOM   3361  HG1 THR B 123      13.312  67.032  22.192  1.00 28.04           H
ATOM   3362 HG21 THR B 123      14.082  64.303  22.051  1.00 32.00           H
ATOM   3363 HG22 THR B 123      15.499  64.514  21.386  1.00 32.00           H
ATOM   3364 HG23 THR B 123      15.065  65.401  22.619  1.00 32.00           H
ATOM   3365  N   ASN B 124      14.318  67.589  18.268  1.00 31.13           N
ATOM   3366  CA  ASN B 124      13.505  68.291  17.261  1.00 34.21           C
ATOM   3367  C   ASN B 124      12.001  68.288  17.588  1.00 39.03           C
ATOM   3368  O   ASN B 124      11.267  69.233  17.273  1.00 44.76           O
ATOM   3369  CB  ASN B 124      13.711  67.635  15.904  1.00 36.22           C
ATOM   3370  CG  ASN B 124      14.883  68.220  15.140  1.00 43.28           C
ATOM   3371  OD1 ASN B 124      15.887  68.620  15.721  1.00 50.14           O
ATOM   3372  ND2 ASN B 124      14.749  68.281  13.824  1.00 49.87           N
ATOM   3373  H   ASN B 124      14.634  66.841  17.987  1.00 37.37           H
ATOM   3374  HA  ASN B 124      13.800  69.213  17.200  1.00 41.06           H
ATOM   3375  HB2 ASN B 124      12.912  67.759  15.369  1.00 43.47           H
ATOM   3376  HB3 ASN B 124      13.880  66.688  16.033  1.00 43.47           H
ATOM   3377 HD21 ASN B 124      15.383  68.604  13.342  1.00 59.85           H
ATOM   3378 HD22 ASN B 124      14.027  67.997  13.452  1.00 59.85           H
ATOM   3379  HC  ASN B 124      11.580  67.519  18.069  1.00 46.84           H
TER
ATOM   3380  N   CYS C  10      28.315  35.350  -7.665  1.00 46.40           N1+
ATOM   3381  CA  CYS C  10      29.594  35.344  -8.450  1.00 42.73           C
ATOM   3382  C   CYS C  10      29.808  36.586  -9.326  1.00 34.86           C
ATOM   3383  O   CYS C  10      30.868  37.193  -9.258  1.00 44.73           O
ATOM   3384  CB  CYS C  10      29.679  34.089  -9.330  1.00 40.44           C
ATOM   3385  H1  CYS C  10      28.228  36.131  -7.246  1.00 55.69           H
ATOM   3386  H2  CYS C  10      28.331  34.692  -7.067  1.00 55.69           H
ATOM   3387  H3  CYS C  10      27.627  35.232  -8.218  1.00 55.69           H
ATOM   3388  HA  CYS C  10      30.333  35.306  -7.822  1.00 51.28           H
ATOM   3389  HB1 CYS C  10      29.529  33.305  -8.778  1.00 48.53           H
ATOM   3390  HB3 CYS C  10      30.559  34.046  -9.735  1.00 48.53           H
ATOM   3391  N   PRO C  11      28.840  36.954 -10.176  1.00 27.43           N
ATOM   3392  CA  PRO C  11      29.076  38.088 -11.071  1.00 27.06           C
ATOM   3393  C   PRO C  11      28.829  39.451 -10.451  1.00 21.80           C
ATOM   3394  O   PRO C  11      29.313  40.447 -11.006  1.00 20.99           O
ATOM   3395  CB  PRO C  11      28.083  37.842 -12.215  1.00 33.01           C
ATOM   3396  CG  PRO C  11      26.999  37.128 -11.578  1.00 33.52           C
ATOM   3397  CD  PRO C  11      27.637  36.220 -10.594  1.00 29.07           C
ATOM   3398  HA  PRO C  11      29.980  38.056 -11.421  1.00 32.48           H
ATOM   3399  HB2 PRO C  11      27.777  38.689 -12.576  1.00 39.62           H
ATOM   3400  HB3 PRO C  11      28.499  37.300 -12.903  1.00 39.62           H
ATOM   3401  HG2 PRO C  11      26.413  37.759 -11.131  1.00 40.23           H
ATOM   3402  HG3 PRO C  11      26.509  36.620 -12.244  1.00 40.23           H
ATOM   3403  HD2 PRO C  11      27.048  36.076  -9.837  1.00 34.89           H
ATOM   3404  HD3 PRO C  11      27.882  35.383 -11.018  1.00 34.89           H
ATOM   3405  N   LEU C  12      28.062  39.529  -9.367  1.00 18.45           N
ATOM   3406  CA  LEU C  12      27.803  40.788  -8.676  1.00 23.01           C
ATOM   3407  C   LEU C  12      28.020  40.579  -7.190  1.00 27.46           C
ATOM   3408  O   LEU C  12      27.417  39.688  -6.595  1.00 22.90           O
ATOM   3409  CB  LEU C  12      26.384  41.281  -8.944  1.00 18.00           C
ATOM   3410  CG  LEU C  12      26.026  42.577  -8.216  1.00 29.17           C
ATOM   3411  CD1 LEU C  12      26.977  43.725  -8.638  1.00 21.87           C
ATOM   3412  CD2 LEU C  12      24.605  42.952  -8.490  1.00 26.18           C
ATOM   3413  H   LEU C  12      27.674  38.852  -9.006  1.00 22.14           H
ATOM   3414  HA  LEU C  12      28.427  41.462  -8.987  1.00 27.62           H
ATOM   3415  HB2 LEU C  12      26.284  41.440  -9.896  1.00 21.61           H
ATOM   3416  HB3 LEU C  12      25.758  40.599  -8.658  1.00 21.61           H
ATOM   3417  HG  LEU C  12      26.123  42.441  -7.261  1.00 35.01           H
ATOM   3418 HD11 LEU C  12      26.727  44.532  -8.161  1.00 26.25           H
ATOM   3419 HD12 LEU C  12      27.888  43.477  -8.415  1.00 26.25           H
ATOM   3420 HD13 LEU C  12      26.896  43.866  -9.594  1.00 26.25           H
ATOM   3421 HD21 LEU C  12      24.400  43.775  -8.019  1.00 31.42           H
ATOM   3422 HD22 LEU C  12      24.490  43.079  -9.445  1.00 31.42           H
ATOM   3423 HD23 LEU C  12      24.025  42.240  -8.179  1.00 31.42           H
ATOM   3424  N   MET C  13      28.902  41.370  -6.595  1.00 15.13           N
ATOM   3425  CA  MET C  13      29.145  41.307  -5.161  1.00 15.57           C
ATOM   3426  C   MET C  13      29.044  42.730  -4.647  1.00 17.00           C
ATOM   3427  O   MET C  13      29.593  43.653  -5.271  1.00 17.21           O
ATOM   3428  CB  MET C  13      30.498  40.670  -4.880  1.00 19.20           C
ATOM   3429  CG  MET C  13      31.368  41.334  -3.858  1.00 39.22           C
ATOM   3430  SD  MET C  13      30.927  40.867  -2.190  1.00 50.30           S
ATOM   3431  CE  MET C  13      32.581  40.428  -1.654  1.00 43.65           C
ATOM   3432  H   MET C  13      29.377  41.959  -7.004  1.00 18.16           H
ATOM   3433  HA  MET C  13      28.459  40.765  -4.742  1.00 18.69           H
ATOM   3434  HB2 MET C  13      30.345  39.761  -4.577  1.00 23.05           H
ATOM   3435  HB3 MET C  13      30.999  40.649  -5.710  1.00 23.05           H
ATOM   3436  HG2 MET C  13      32.291  41.076  -4.010  1.00 47.07           H
ATOM   3437  HG3 MET C  13      31.274  42.296  -3.937  1.00 47.07           H
ATOM   3438  HE1 MET C  13      32.546  40.136  -0.729  1.00 52.39           H
ATOM   3439  HE2 MET C  13      32.915  39.711  -2.215  1.00 52.39           H
ATOM   3440  HE3 MET C  13      33.155  41.206  -1.733  1.00 52.39           H
ATOM   3441  N   VAL C  14      28.302  42.900  -3.548  1.00 14.96           N
ATOM   3442  CA  VAL C  14      28.155  44.178  -2.851  1.00 12.65           C
ATOM   3443  C   VAL C  14      28.711  44.011  -1.451  1.00 16.40           C
ATOM   3444  O   VAL C  14      28.351  43.061  -0.742  1.00 14.87           O
ATOM   3445  CB  VAL C  14      26.687  44.646  -2.814  1.00 13.17           C
ATOM   3446  CG1 VAL C  14      26.523  45.953  -2.018  1.00 15.72           C
ATOM   3447  CG2 VAL C  14      26.144  44.820  -4.243  1.00 20.51           C
ATOM   3448  H   VAL C  14      27.859  42.264  -3.176  1.00 17.95           H
ATOM   3449  HA  VAL C  14      28.678  44.855  -3.308  1.00 15.19           H
ATOM   3450  HB  VAL C  14      26.154  43.964  -2.376  1.00 15.81           H
ATOM   3451 HG11 VAL C  14      25.588  46.208  -2.021  1.00 18.87           H
ATOM   3452 HG12 VAL C  14      26.824  45.807  -1.107  1.00 18.87           H
ATOM   3453 HG13 VAL C  14      27.058  46.646  -2.436  1.00 18.87           H
ATOM   3454 HG21 VAL C  14      25.221  45.114  -4.196  1.00 24.62           H
ATOM   3455 HG22 VAL C  14      26.680  45.483  -4.705  1.00 24.62           H
ATOM   3456 HG23 VAL C  14      26.198  43.969  -4.706  1.00 24.62           H
ATOM   3457  N   LYS C  15      29.581  44.941  -1.051  1.00 13.10           N
ATOM   3458  CA  LYS C  15      30.242  44.904   0.244  1.00 12.72           C
ATOM   3459  C   LYS C  15      30.025  46.267   0.883  1.00 12.50           C
ATOM   3460  O   LYS C  15      30.249  47.302   0.235  1.00 13.28           O
ATOM   3461  CB  LYS C  15      31.731  44.614   0.108  1.00 16.83           C
ATOM   3462  CG  LYS C  15      32.473  44.467   1.405  1.00 33.25           C
ATOM   3463  CD  LYS C  15      33.828  43.784   1.154  1.00 38.12           C
ATOM   3464  CE  LYS C  15      34.598  43.607   2.458  1.00 41.89           C
ATOM   3465  NZ  LYS C  15      33.820  42.774   3.440  1.00 40.31           N1+
ATOM   3466  H   LYS C  15      29.807  45.619  -1.529  1.00 15.73           H
ATOM   3467  HA  LYS C  15      29.837  44.224   0.805  1.00 15.27           H
ATOM   3468  HB2 LYS C  15      31.840  43.786  -0.385  1.00 20.20           H
ATOM   3469  HB3 LYS C  15      32.143  45.342  -0.383  1.00 20.20           H
ATOM   3470  HG2 LYS C  15      32.634  45.343   1.789  1.00 39.91           H
ATOM   3471  HG3 LYS C  15      31.957  43.916   2.015  1.00 39.91           H
ATOM   3472  HD2 LYS C  15      33.681  42.908   0.765  1.00 45.75           H
ATOM   3473  HD3 LYS C  15      34.360  44.334   0.558  1.00 45.75           H
ATOM   3474  HE2 LYS C  15      35.438  43.159   2.276  1.00 50.27           H
ATOM   3475  HE3 LYS C  15      34.759  44.477   2.856  1.00 50.27           H
ATOM   3476  HZ1 LYS C  15      34.283  42.681   4.194  1.00 48.37           H
ATOM   3477  HZ2 LYS C  15      33.043  43.168   3.624  1.00 48.37           H
ATOM   3478  HZ3 LYS C  15      33.661  41.969   3.096  1.00 48.37           H
ATOM   3479  N   VAL C  16      29.557  46.263   2.127  1.00 13.92           N
ATOM   3480  CA  VAL C  16      29.209  47.489   2.835  1.00 13.83           C
ATOM   3481  C   VAL C  16      29.954  47.514   4.165  1.00 15.88           C
ATOM   3482  O   VAL C  16      29.916  46.540   4.930  1.00 15.31           O
ATOM   3483  CB  VAL C  16      27.694  47.614   3.045  1.00 16.30           C
ATOM   3484  CG1 VAL C  16      27.375  49.021   3.557  1.00 17.14           C
ATOM   3485  CG2 VAL C  16      26.970  47.336   1.745  1.00 17.54           C
ATOM   3486  H   VAL C  16      29.430  45.549   2.590  1.00 16.71           H
ATOM   3487  HA  VAL C  16      29.504  48.251   2.312  1.00 16.61           H
ATOM   3488  HB  VAL C  16      27.401  46.968   3.707  1.00 19.57           H
ATOM   3489 HG11 VAL C  16      26.417  49.099   3.689  1.00 20.57           H
ATOM   3490 HG12 VAL C  16      27.838  49.163   4.397  1.00 20.57           H
ATOM   3491 HG13 VAL C  16      27.673  49.670   2.900  1.00 20.57           H
ATOM   3492 HG21 VAL C  16      26.015  47.419   1.893  1.00 21.05           H
ATOM   3493 HG22 VAL C  16      27.259  47.980   1.080  1.00 21.05           H
ATOM   3494 HG23 VAL C  16      27.184  46.437   1.451  1.00 21.05           H
ATOM   3495  N   LEU C  17      30.672  48.610   4.408  1.00 11.26           N
ATOM   3496  CA  LEU C  17      31.521  48.772   5.571  1.00 12.36           C
ATOM   3497  C   LEU C  17      31.123  50.011   6.367  1.00 12.05           C
ATOM   3498  O   LEU C  17      30.678  51.025   5.809  1.00 13.43           O
ATOM   3499  CB  LEU C  17      32.993  48.917   5.176  1.00 11.99           C
ATOM   3500  CG  LEU C  17      33.617  47.736   4.436  1.00 19.09           C
ATOM   3501  CD1 LEU C  17      35.054  48.077   4.207  1.00 29.11           C
ATOM   3502  CD2 LEU C  17      33.477  46.450   5.249  1.00 21.98           C
ATOM   3503  H   LEU C  17      30.679  49.295   3.888  1.00 13.52           H
ATOM   3504  HA  LEU C  17      31.432  47.996   6.146  1.00 14.84           H
ATOM   3505  HB2 LEU C  17      33.079  49.694   4.601  1.00 14.40           H
ATOM   3506  HB3 LEU C  17      33.512  49.057   5.984  1.00 14.40           H
ATOM   3507  HG  LEU C  17      33.181  47.616   3.578  1.00 22.91           H
ATOM   3508 HD11 LEU C  17      35.481  47.345   3.737  1.00 34.93           H
ATOM   3509 HD12 LEU C  17      35.105  48.887   3.675  1.00 34.93           H
ATOM   3510 HD13 LEU C  17      35.485  48.217   5.065  1.00 34.93           H
ATOM   3511 HD21 LEU C  17      33.881  45.719   4.755  1.00 26.38           H
ATOM   3512 HD22 LEU C  17      33.929  46.564   6.100  1.00 26.38           H
ATOM   3513 HD23 LEU C  17      32.535  46.270   5.395  1.00 26.38           H
ATOM   3514  N   ASP C  18      31.381  49.945   7.676  1.00 11.76           N
ATOM   3515  CA  ASP C  18      31.054  51.011   8.624  1.00 12.52           C
ATOM   3516  C   ASP C  18      32.350  51.661   9.113  1.00 13.09           C
ATOM   3517  O   ASP C  18      33.185  51.002   9.753  1.00 14.40           O
ATOM   3518  CB  ASP C  18      30.236  50.421   9.779  1.00 15.50           C
ATOM   3519  CG  ASP C  18      29.868  51.429  10.863  1.00 15.74           C
ATOM   3520  OD1 ASP C  18      30.639  52.374  11.165  1.00 13.19           O
ATOM   3521  OD2 ASP C  18      28.798  51.216  11.483  1.00 15.79           O1-
ATOM   3522  H   ASP C  18      31.758  49.268   8.049  1.00 14.11           H
ATOM   3523  HA  ASP C  18      30.518  51.687   8.180  1.00 15.03           H
ATOM   3524  HB2 ASP C  18      29.410  50.057   9.422  1.00 18.60           H
ATOM   3525  HB3 ASP C  18      30.752  49.714  10.197  1.00 18.60           H
ATOM   3526  N   ALA C  19      32.528  52.938   8.792  1.00 11.95           N
ATOM   3527  CA  ALA C  19      33.757  53.667   9.088  1.00 12.15           C
ATOM   3528  C   ALA C  19      33.797  54.249  10.493  1.00 11.56           C
ATOM   3529  O   ALA C  19      34.840  54.769  10.873  1.00 14.23           O
ATOM   3530  CB  ALA C  19      33.972  54.821   8.125  1.00 13.84           C
ATOM   3531  H   ALA C  19      31.936  53.416   8.392  1.00 14.35           H
ATOM   3532  HA  ALA C  19      34.509  53.061   8.998  1.00 14.58           H
ATOM   3533  HB1 ALA C  19      34.797  55.277   8.357  1.00 16.61           H
ATOM   3534  HB2 ALA C  19      34.030  54.472   7.222  1.00 16.61           H
ATOM   3535  HB3 ALA C  19      33.224  55.435   8.196  1.00 16.61           H
ATOM   3536  N   VAL C  20      32.679  54.214  11.214  1.00 13.06           N
ATOM   3537  CA  VAL C  20      32.611  54.708  12.593  1.00 10.66           C
ATOM   3538  C   VAL C  20      33.189  53.677  13.525  1.00 12.91           C
ATOM   3539  O   VAL C  20      34.016  54.002  14.390  1.00 16.16           O
ATOM   3540  CB  VAL C  20      31.161  55.053  12.963  1.00 14.10           C
ATOM   3541  CG1 VAL C  20      31.017  55.361  14.473  1.00 15.99           C
ATOM   3542  CG2 VAL C  20      30.695  56.227  12.159  1.00 17.98           C
ATOM   3543  H   VAL C  20      31.931  53.905  10.923  1.00 15.68           H
ATOM   3544  HA  VAL C  20      33.143  55.515  12.669  1.00 12.80           H
ATOM   3545  HB  VAL C  20      30.591  54.297  12.753  1.00 16.92           H
ATOM   3546 HG11 VAL C  20      30.090  55.573  14.664  1.00 19.20           H
ATOM   3547 HG12 VAL C  20      31.289  54.581  14.982  1.00 19.20           H
ATOM   3548 HG13 VAL C  20      31.582  56.117  14.697  1.00 19.20           H
ATOM   3549 HG21 VAL C  20      29.779  56.433  12.403  1.00 21.58           H
ATOM   3550 HG22 VAL C  20      31.268  56.987  12.349  1.00 21.58           H
ATOM   3551 HG23 VAL C  20      30.744  56.003  11.217  1.00 21.58           H
ATOM   3552  N   ARG C  21      32.801  52.422  13.293  1.00 15.53           N
ATOM   3553  CA  ARG C  21      33.091  51.263  14.110  1.00 16.73           C
ATOM   3554  C   ARG C  21      34.205  50.381  13.549  1.00 17.26           C
ATOM   3555  O   ARG C  21      34.718  49.522  14.281  1.00 15.56           O
ATOM   3556  CB  ARG C  21      31.793  50.438  14.256  1.00 19.67           C
ATOM   3557  CG  ARG C  21      31.982  49.172  15.044  1.00 35.47           C
ATOM   3558  CD  ARG C  21      30.703  48.473  15.409  1.00 30.84           C
ATOM   3559  NE  ARG C  21      30.981  47.518  16.490  1.00 43.96           N
ATOM   3560  CZ  ARG C  21      30.097  47.136  17.400  1.00 41.07           C
ATOM   3561  NH1 ARG C  21      28.871  47.649  17.371  1.00 34.83           N
ATOM   3562  NH2 ARG C  21      30.443  46.249  18.342  1.00 44.81           N1+
ATOM   3563  H   ARG C  21      32.329  52.213  12.606  1.00 18.64           H
ATOM   3564  HA  ARG C  21      33.360  51.559  14.994  1.00 20.08           H
ATOM   3565  HB2 ARG C  21      31.128  50.977  14.712  1.00 23.61           H
ATOM   3566  HB3 ARG C  21      31.474  50.195  13.373  1.00 23.61           H
ATOM   3567  HG2 ARG C  21      32.515  48.555  14.518  1.00 42.58           H
ATOM   3568  HG3 ARG C  21      32.447  49.385  15.868  1.00 42.58           H
ATOM   3569  HD2 ARG C  21      30.052  49.120  15.723  1.00 37.02           H
ATOM   3570  HD3 ARG C  21      30.363  47.987  14.642  1.00 37.02           H
ATOM   3571  HE  ARG C  21      31.772  47.184  16.535  1.00 52.76           H
ATOM   3572 HH11 ARG C  21      28.656  48.216  16.761  1.00 41.80           H
ATOM   3573 HH12 ARG C  21      28.290  47.409  17.959  1.00 41.80           H
ATOM   3574 HH21 ARG C  21      31.240  45.926  18.356  1.00 53.77           H
ATOM   3575 HH22 ARG C  21      29.870  46.007  18.936  1.00 53.77           H
ATOM   3576  N   GLY C  22      34.571  50.534  12.271  1.00 13.23           N
ATOM   3577  CA  GLY C  22      35.610  49.672  11.698  1.00 11.41           C
ATOM   3578  C   GLY C  22      35.122  48.250  11.547  1.00 14.63           C
ATOM   3579  O   GLY C  22      35.865  47.302  11.834  1.00 16.12           O
ATOM   3580  H   GLY C  22      34.242  51.114  11.727  1.00 15.89           H
ATOM   3581  HA2 GLY C  22      35.869  50.007  10.825  1.00 13.70           H
ATOM   3582  HA3 GLY C  22      36.390  49.673  12.275  1.00 13.70           H
ATOM   3583  N   SER C  23      33.904  48.081  11.067  1.00 14.50           N
ATOM   3584  CA  SER C  23      33.224  46.797  11.028  1.00 15.77           C
ATOM   3585  C   SER C  23      32.537  46.634   9.680  1.00 15.57           C
ATOM   3586  O   SER C  23      32.240  47.626   9.011  1.00 17.21           O
ATOM   3587  CB  SER C  23      32.181  46.698  12.143  1.00 19.40           C
ATOM   3588  OG  SER C  23      32.836  46.765  13.393  0.62 18.82           O
ATOM   3589  H   SER C  23      33.430  48.722  10.746  1.00 17.40           H
ATOM   3590  HA  SER C  23      33.868  46.081  11.139  1.00 18.93           H
ATOM   3591  HB2 SER C  23      31.557  47.437  12.067  1.00 23.29           H
ATOM   3592  HB3 SER C  23      31.712  45.852  12.071  1.00 23.29           H
ATOM   3593  HG  SER C  23      33.383  46.132  13.464  0.63 22.59           H
ATOM   3594  N   PRO C  24      32.214  45.401   9.294  1.00 14.90           N
ATOM   3595  CA  PRO C  24      31.173  45.221   8.283  1.00 15.68           C
ATOM   3596  C   PRO C  24      29.883  45.901   8.731  1.00 19.45           C
ATOM   3597  O   PRO C  24      29.567  45.998   9.925  1.00 16.84           O
ATOM   3598  CB  PRO C  24      31.011  43.693   8.198  1.00 19.89           C
ATOM   3599  CG  PRO C  24      31.590  43.158   9.470  1.00 24.52           C
ATOM   3600  CD  PRO C  24      32.670  44.118   9.870  1.00 18.11           C
ATOM   3601  HA  PRO C  24      31.456  45.574   7.425  1.00 18.82           H
ATOM   3602  HB2 PRO C  24      30.070  43.468   8.129  1.00 23.87           H
ATOM   3603  HB3 PRO C  24      31.501  43.355   7.431  1.00 23.87           H
ATOM   3604  HG2 PRO C  24      30.900  43.121  10.150  1.00 29.42           H
ATOM   3605  HG3 PRO C  24      31.961  42.276   9.312  1.00 29.42           H
ATOM   3606  HD2 PRO C  24      32.725  44.181  10.837  1.00 21.74           H
ATOM   3607  HD3 PRO C  24      33.518  43.854   9.481  1.00 21.74           H
ATOM   3608  N   ALA C  25      29.144  46.399   7.761  1.00 14.50           N
ATOM   3609  CA  ALA C  25      27.816  46.932   8.001  1.00 13.21           C
ATOM   3610  C   ALA C  25      26.833  45.787   7.820  1.00 21.43           C
ATOM   3611  O   ALA C  25      26.582  45.346   6.694  1.00 16.90           O
ATOM   3612  CB  ALA C  25      27.516  48.078   7.051  1.00 17.99           C
ATOM   3613  H   ALA C  25      29.392  46.442   6.939  1.00 17.41           H
ATOM   3614  HA  ALA C  25      27.752  47.257   8.913  1.00 15.85           H
ATOM   3615  HB1 ALA C  25      26.625  48.414   7.234  1.00 21.59           H
ATOM   3616  HB2 ALA C  25      28.170  48.781   7.190  1.00 21.59           H
ATOM   3617  HB3 ALA C  25      27.568  47.753   6.139  1.00 21.59           H
ATOM   3618  N   ILE C  26      26.307  45.294   8.918  1.00 17.27           N
ATOM   3619  CA  ILE C  26      25.499  44.080   8.934  1.00 15.13           C
ATOM   3620  C   ILE C  26      24.021  44.428   8.823  1.00 16.22           C
ATOM   3621  O   ILE C  26      23.558  45.445   9.321  1.00 21.22           O
ATOM   3622  CB  ILE C  26      25.811  43.291  10.219  1.00 22.00           C
ATOM   3623  CG1 ILE C  26      27.290  42.925  10.250  1.00 25.42           C
ATOM   3624  CG2 ILE C  26      24.950  42.035  10.326  1.00 26.94           C
ATOM   3625  CD1 ILE C  26      27.850  42.736  11.671  1.00 29.16           C
ATOM   3626  H   ILE C  26      26.403  45.651   9.695  1.00 20.73           H
ATOM   3627  HA  ILE C  26      25.738  43.527   8.173  1.00 18.16           H
ATOM   3628  HB  ILE C  26      25.619  43.859  10.982  1.00 26.40           H
ATOM   3629 HG12 ILE C  26      27.417  42.094   9.768  1.00 30.51           H
ATOM   3630 HG13 ILE C  26      27.796  43.634   9.824  1.00 30.51           H
ATOM   3631 HG21 ILE C  26      25.174  41.567  11.145  1.00 32.34           H
ATOM   3632 HG22 ILE C  26      24.015  42.294  10.338  1.00 32.34           H
ATOM   3633 HG23 ILE C  26      25.126  41.466   9.560  1.00 32.34           H
ATOM   3634 HD11 ILE C  26      28.791  42.506  11.610  1.00 35.00           H
ATOM   3635 HD12 ILE C  26      27.742  43.563  12.165  1.00 35.00           H
ATOM   3636 HD13 ILE C  26      27.363  42.021  12.109  1.00 35.00           H
ATOM   3637  N   ASN C  27      23.276  43.569   8.131  1.00 23.29           N
ATOM   3638  CA  ASN C  27      21.825  43.696   7.970  1.00 24.09           C
ATOM   3639  C   ASN C  27      21.408  44.984   7.268  1.00 25.41           C
ATOM   3640  O   ASN C  27      20.372  45.576   7.580  1.00 24.39           O
ATOM   3641  CB  ASN C  27      21.106  43.581   9.314  1.00 32.49           C
ATOM   3642  CG  ASN C  27      19.763  42.887   9.173  1.00 34.39           C
ATOM   3643  OD1 ASN C  27      19.600  42.022   8.314  1.00 35.14           O
ATOM   3644  ND2 ASN C  27      18.791  43.283   9.984  1.00 37.33           N
ATOM   3645  H   ASN C  27      23.599  42.880   7.731  1.00 27.96           H
ATOM   3646  HA  ASN C  27      21.519  42.959   7.418  1.00 28.92           H
ATOM   3647  HB2 ASN C  27      21.653  43.063   9.926  1.00 38.99           H
ATOM   3648  HB3 ASN C  27      20.953  44.470   9.671  1.00 38.99           H
ATOM   3649 HD21 ASN C  27      18.015  42.915   9.936  1.00 44.80           H
ATOM   3650 HD22 ASN C  27      18.937  43.907  10.557  1.00 44.80           H
ATOM   3651  N   VAL C  28      22.206  45.426   6.305  1.00 20.07           N
ATOM   3652  CA  VAL C  28      21.839  46.560   5.474  1.00 18.54           C
ATOM   3653  C   VAL C  28      20.988  46.060   4.324  1.00 16.60           C
ATOM   3654  O   VAL C  28      21.378  45.127   3.623  1.00 16.97           O
ATOM   3655  CB  VAL C  28      23.085  47.289   4.955  1.00 15.21           C
ATOM   3656  CG1 VAL C  28      22.692  48.427   3.973  1.00 17.97           C
ATOM   3657  CG2 VAL C  28      23.915  47.817   6.156  1.00 19.33           C
ATOM   3658  H   VAL C  28      22.970  45.082   6.112  1.00 24.09           H
ATOM   3659  HA  VAL C  28      21.313  47.186   5.996  1.00 22.26           H
ATOM   3660  HB  VAL C  28      23.637  46.656   4.469  1.00 18.25           H
ATOM   3661 HG11 VAL C  28      23.498  48.868   3.663  1.00 21.57           H
ATOM   3662 HG12 VAL C  28      22.214  48.044   3.221  1.00 21.57           H
ATOM   3663 HG13 VAL C  28      22.125  49.062   4.437  1.00 21.57           H
ATOM   3664 HG21 VAL C  28      24.700  48.276   5.819  1.00 23.21           H
ATOM   3665 HG22 VAL C  28      23.368  48.430   6.672  1.00 23.21           H
ATOM   3666 HG23 VAL C  28      24.182  47.066   6.709  1.00 23.21           H
ATOM   3667  N   ALA C  29      19.847  46.708   4.114  1.00 18.11           N
ATOM   3668  CA  ALA C  29      18.970  46.377   3.002  1.00 19.66           C
ATOM   3669  C   ALA C  29      19.556  46.937   1.720  1.00 20.16           C
ATOM   3670  O   ALA C  29      19.949  48.106   1.668  1.00 19.49           O
ATOM   3671  CB  ALA C  29      17.573  46.947   3.211  1.00 19.84           C
ATOM   3672  H   ALA C  29      19.557  47.350   4.607  1.00 21.74           H
ATOM   3673  HA  ALA C  29      18.902  45.413   2.916  1.00 23.60           H
ATOM   3674  HB1 ALA C  29      17.018  46.707   2.452  1.00 23.81           H
ATOM   3675  HB2 ALA C  29      17.200  46.575   4.025  1.00 23.81           H
ATOM   3676  HB3 ALA C  29      17.634  47.912   3.285  1.00 23.81           H
ATOM   3677  N   VAL C  30      19.613  46.083   0.702  1.00 19.50           N
ATOM   3678  CA  VAL C  30      20.100  46.415  -0.627  1.00 16.76           C
ATOM   3679  C   VAL C  30      19.038  45.975  -1.624  1.00 16.75           C
ATOM   3680  O   VAL C  30      18.602  44.810  -1.595  1.00 18.82           O
ATOM   3681  CB  VAL C  30      21.445  45.718  -0.910  1.00 15.88           C
ATOM   3682  CG1 VAL C  30      21.944  45.993  -2.339  1.00 16.05           C
ATOM   3683  CG2 VAL C  30      22.480  46.154   0.092  1.00 14.91           C
ATOM   3684  H   VAL C  30      19.362  45.263   0.766  1.00 23.41           H
ATOM   3685  HA  VAL C  30      20.223  47.374  -0.703  1.00 20.11           H
ATOM   3686  HB  VAL C  30      21.326  44.759  -0.816  1.00 19.06           H
ATOM   3687 HG11 VAL C  30      22.790  45.536  -2.471  1.00 19.26           H
ATOM   3688 HG12 VAL C  30      21.287  45.663  -2.972  1.00 19.26           H
ATOM   3689 HG13 VAL C  30      22.063  46.949  -2.452  1.00 19.26           H
ATOM   3690 HG21 VAL C  30      23.317  45.705  -0.103  1.00 17.89           H
ATOM   3691 HG22 VAL C  30      22.597  47.115   0.027  1.00 17.89           H
ATOM   3692 HG23 VAL C  30      22.177  45.918   0.983  1.00 17.89           H
ATOM   3693  N   HIS C  31      18.582  46.912  -2.460  1.00 16.96           N
ATOM   3694  CA  HIS C  31      17.703  46.596  -3.581  1.00 20.36           C
ATOM   3695  C   HIS C  31      18.369  46.961  -4.894  1.00 19.45           C
ATOM   3696  O   HIS C  31      18.891  48.075  -5.040  1.00 20.54           O
ATOM   3697  CB  HIS C  31      16.381  47.320  -3.459  1.00 21.59           C
ATOM   3698  CG  HIS C  31      15.683  47.014  -2.177  1.00 24.63           C
ATOM   3699  ND1 HIS C  31      14.690  46.067  -2.073  1.00 33.17           N
ATOM   3700  CD2 HIS C  31      15.894  47.474  -0.930  1.00 21.01           C
ATOM   3701  CE1 HIS C  31      14.276  46.009  -0.821  1.00 25.58           C
ATOM   3702  NE2 HIS C  31      14.993  46.850  -0.106  1.00 31.05           N
ATOM   3703  H   HIS C  31      18.771  47.749  -2.395  1.00 20.36           H
ATOM   3704  HA  HIS C  31      17.526  45.642  -3.587  1.00 24.44           H
ATOM   3705  HB2 HIS C  31      15.803  47.050  -4.189  1.00 25.92           H
ATOM   3706  HB3 HIS C  31      16.539  48.276  -3.494  1.00 25.92           H
ATOM   3707  HD2 HIS C  31      16.509  48.125  -0.681  1.00 25.22           H
ATOM   3708  HE1 HIS C  31      13.606  45.453  -0.495  1.00 30.70           H
ATOM   3709  HE2 HIS C  31      14.915  46.979   0.740  1.00 37.26           H
ATOM   3710  N   VAL C  32      18.319  46.018  -5.842  1.00 21.05           N
ATOM   3711  CA  VAL C  32      18.843  46.190  -7.198  1.00 21.35           C
ATOM   3712  C   VAL C  32      17.687  46.302  -8.190  1.00 23.26           C
ATOM   3713  O   VAL C  32      16.699  45.559  -8.114  1.00 18.91           O
ATOM   3714  CB  VAL C  32      19.770  45.027  -7.601  1.00 18.33           C
ATOM   3715  CG1 VAL C  32      20.484  45.334  -8.917  1.00 17.76           C
ATOM   3716  CG2 VAL C  32      20.786  44.701  -6.502  1.00 19.87           C
ATOM   3717  H   VAL C  32      17.972  45.241  -5.715  1.00 25.27           H
ATOM   3718  HA  VAL C  32      19.356  47.012  -7.239  1.00 25.62           H
ATOM   3719  HB  VAL C  32      19.227  44.235  -7.740  1.00 22.00           H
ATOM   3720 HG11 VAL C  32      21.059  44.587  -9.146  1.00 21.32           H
ATOM   3721 HG12 VAL C  32      19.820  45.466  -9.612  1.00 21.32           H
ATOM   3722 HG13 VAL C  32      21.014  46.139  -8.808  1.00 21.32           H
ATOM   3723 HG21 VAL C  32      21.346  43.966  -6.799  1.00 23.85           H
ATOM   3724 HG22 VAL C  32      21.332  45.485  -6.334  1.00 23.85           H
ATOM   3725 HG23 VAL C  32      20.309  44.450  -5.696  1.00 23.85           H
ATOM   3726  N   PHE C  33      17.811  47.251  -9.103  1.00 20.24           N
ATOM   3727  CA  PHE C  33      16.858  47.450 -10.190  1.00 22.85           C
ATOM   3728  C   PHE C  33      17.613  47.412 -11.511  1.00 26.22           C
ATOM   3729  O   PHE C  33      18.803  47.742 -11.563  1.00 17.85           O
ATOM   3730  CB  PHE C  33      16.119  48.800 -10.012  1.00 20.95           C
ATOM   3731  CG  PHE C  33      15.479  48.963  -8.663  1.00 26.00           C
ATOM   3732  CD1 PHE C  33      16.224  49.404  -7.573  1.00 27.78           C
ATOM   3733  CD2 PHE C  33      14.133  48.684  -8.478  1.00 30.49           C
ATOM   3734  CE1 PHE C  33      15.630  49.550  -6.312  1.00 30.81           C
ATOM   3735  CE2 PHE C  33      13.540  48.834  -7.222  1.00 30.43           C
ATOM   3736  CZ  PHE C  33      14.292  49.272  -6.147  1.00 32.48           C
ATOM   3737  H   PHE C  33      18.462  47.813  -9.116  1.00 24.29           H
ATOM   3738  HA  PHE C  33      16.203  46.734 -10.186  1.00 27.43           H
ATOM   3739  HB2 PHE C  33      16.755  49.522 -10.128  1.00 25.15           H
ATOM   3740  HB3 PHE C  33      15.421  48.865 -10.682  1.00 25.15           H
ATOM   3741  HD1 PHE C  33      17.128  49.593  -7.680  1.00 33.34           H
ATOM   3742  HD2 PHE C  33      13.621  48.390  -9.196  1.00 36.60           H
ATOM   3743  HE1 PHE C  33      16.137  49.846  -5.591  1.00 36.98           H
ATOM   3744  HE2 PHE C  33      12.637  48.644  -7.110  1.00 36.53           H
ATOM   3745  HZ  PHE C  33      13.896  49.371  -5.311  1.00 38.99           H
ATOM   3746  N   ARG C  34      16.927  46.978 -12.571  1.00 24.46           N
ATOM   3747  CA  ARG C  34      17.435  47.068 -13.941  1.00 28.62           C
ATOM   3748  C   ARG C  34      16.537  47.981 -14.771  1.00 30.33           C
ATOM   3749  O   ARG C  34      15.314  47.927 -14.648  1.00 29.13           O
ATOM   3750  CB  ARG C  34      17.504  45.682 -14.573  1.00 25.84           C
ATOM   3751  CG  ARG C  34      18.141  45.652 -15.975  1.00 25.53           C
ATOM   3752  CD  ARG C  34      18.356  44.214 -16.490  1.00 28.86           C
ATOM   3753  NE  ARG C  34      17.096  43.473 -16.545  1.00 38.55           N
ATOM   3754  CZ  ARG C  34      17.000  42.167 -16.797  1.00 45.25           C
ATOM   3755  H   ARG C  34      16.147  46.620 -12.520  1.00 29.35           H
ATOM   3756  HA  ARG C  34      18.328  47.445 -13.930  1.00 34.35           H
ATOM   3757  HB2 ARG C  34      18.031  45.105 -13.998  1.00 31.02           H
ATOM   3758  HB3 ARG C  34      16.603  45.331 -14.651  1.00 31.02           H
ATOM   3759  HG2 ARG C  34      17.558  46.112 -16.599  1.00 30.64           H
ATOM   3760  HG3 ARG C  34      19.005  46.092 -15.941  1.00 30.64           H
ATOM   3761  HD2 ARG C  34      18.728  44.247 -17.385  1.00 34.64           H
ATOM   3762  HD3 ARG C  34      18.958  43.746 -15.892  1.00 34.64           H
ATOM   3763  HE  ARG C  34      16.368  43.909 -16.405  1.00 46.27           H
ATOM   3764  N   LYS C  35      17.130  48.832 -15.614  1.00 24.03           N
ATOM   3765  CA  LYS C  35      16.325  49.775 -16.389  1.00 31.35           C
ATOM   3766  C   LYS C  35      15.588  49.022 -17.491  1.00 31.68           C
ATOM   3767  O   LYS C  35      16.207  48.321 -18.297  1.00 30.70           O
ATOM   3768  CB  LYS C  35      17.179  50.888 -16.989  1.00 34.27           C
ATOM   3769  CG  LYS C  35      16.662  52.273 -16.615  1.00 39.85           C
ATOM   3770  CD  LYS C  35      17.208  53.338 -17.519  1.00 42.81           C
ATOM   3771  CE  LYS C  35      17.073  54.690 -16.861  1.00 40.55           C
ATOM   3772  NZ  LYS C  35      17.749  55.734 -17.678  1.00 45.85           N1+
ATOM   3773  H   LYS C  35      17.978  48.882 -15.751  1.00 28.84           H
ATOM   3774  HA  LYS C  35      15.664  50.182 -15.807  1.00 37.62           H
ATOM   3775  HB2 LYS C  35      18.088  50.805 -16.659  1.00 41.13           H
ATOM   3776  HB3 LYS C  35      17.167  50.812 -17.956  1.00 41.13           H
ATOM   3777  HG2 LYS C  35      15.695  52.282 -16.687  1.00 47.82           H
ATOM   3778  HG3 LYS C  35      16.933  52.480 -15.707  1.00 47.82           H
ATOM   3779  HD2 LYS C  35      18.148  53.170 -17.690  1.00 51.37           H
ATOM   3780  HD3 LYS C  35      16.707  53.348 -18.350  1.00 51.37           H
ATOM   3781  HE2 LYS C  35      16.134  54.921 -16.783  1.00 48.67           H
ATOM   3782  HE3 LYS C  35      17.491  54.667 -15.985  1.00 48.67           H
ATOM   3783  HZ1 LYS C  35      17.667  56.529 -17.286  1.00 55.02           H
ATOM   3784  HZ2 LYS C  35      18.614  55.542 -17.763  1.00 55.02           H
ATOM   3785  HZ3 LYS C  35      17.381  55.772 -18.488  1.00 55.02           H
ATOM   3786  N   ALA C  36      14.267  49.127 -17.503  1.00 41.86           N
ATOM   3787  CA  ALA C  36      13.501  48.405 -18.505  1.00 44.17           C
ATOM   3788  C   ALA C  36      13.501  49.182 -19.814  1.00 46.43           C
ATOM   3789  O   ALA C  36      13.686  50.407 -19.839  1.00 44.52           O
ATOM   3790  CB  ALA C  36      12.070  48.173 -18.027  1.00 47.15           C
ATOM   3791  H   ALA C  36      13.800  49.598 -16.955  1.00 50.24           H
ATOM   3792  HA  ALA C  36      13.914  47.542 -18.662  1.00 53.01           H
ATOM   3793  HB1 ALA C  36      11.583  47.691 -18.713  1.00 56.59           H
ATOM   3794  HB2 ALA C  36      12.092  47.653 -17.208  1.00 56.59           H
ATOM   3795  HB3 ALA C  36      11.649  49.032 -17.863  1.00 56.59           H
ATOM   3796  N   ALA C  37      13.286  48.444 -20.910  1.00 50.65           N
ATOM   3797  CA  ALA C  37      13.250  49.007 -22.257  1.00 44.53           C
ATOM   3798  C   ALA C  37      12.467  50.315 -22.281  1.00 45.37           C
ATOM   3799  O   ALA C  37      12.842  51.253 -22.992  1.00 51.63           O
ATOM   3800  H   ALA C  37      13.155  47.594 -20.893  1.00 60.78           H
ATOM   3801  N   ASP C  38      11.394  50.389 -21.491  1.00 49.15           N
ATOM   3802  CA  ASP C  38      10.570  51.589 -21.391  1.00 50.08           C
ATOM   3803  C   ASP C  38      11.139  52.636 -20.441  1.00 50.14           C
ATOM   3804  O   ASP C  38      10.478  53.651 -20.199  1.00 52.04           O
ATOM   3805  CB  ASP C  38       9.145  51.215 -20.958  1.00 50.71           C
ATOM   3806  CG  ASP C  38       9.099  50.522 -19.608  1.00 55.51           C
ATOM   3807  OD1 ASP C  38      10.084  50.634 -18.848  1.00 59.27           O
ATOM   3808  OD2 ASP C  38       8.076  49.863 -19.305  1.00 58.20           O1-
ATOM   3809  H   ASP C  38      11.119  49.743 -20.994  1.00 58.98           H
ATOM   3810  HA  ASP C  38      10.511  51.995 -22.270  1.00 60.10           H
ATOM   3811  HB2 ASP C  38       8.611  52.022 -20.898  1.00 60.86           H
ATOM   3812  HB3 ASP C  38       8.764  50.613 -21.616  1.00 60.86           H
ATOM   3813  N   ASP C  39      12.334  52.418 -19.894  1.00 53.73           N
ATOM   3814  CA  ASP C  39      12.999  53.336 -18.975  1.00 51.52           C
ATOM   3815  C   ASP C  39      12.379  53.295 -17.583  1.00 48.89           C
ATOM   3816  O   ASP C  39      12.638  54.199 -16.769  1.00 50.15           O
ATOM   3817  CB  ASP C  39      12.998  54.778 -19.505  1.00 53.81           C
ATOM   3818  CG  ASP C  39      13.704  54.904 -20.852  1.00 58.23           C
ATOM   3819  OD1 ASP C  39      14.943  54.719 -20.901  1.00 53.19           O
ATOM   3820  OD2 ASP C  39      13.015  55.163 -21.865  1.00 64.97           O1-
ATOM   3821  H   ASP C  39      12.797  51.710 -20.050  1.00 64.48           H
ATOM   3822  HA  ASP C  39      13.925  53.061 -18.887  1.00 61.83           H
ATOM   3823  HB2 ASP C  39      12.081  55.075 -19.616  1.00 64.58           H
ATOM   3824  HB3 ASP C  39      13.458  55.350 -18.869  1.00 64.58           H
ATOM   3825  N   THR C  40      11.567  52.291 -17.271  1.00 45.51           N
ATOM   3826  CA  THR C  40      11.171  52.066 -15.887  1.00 46.47           C
ATOM   3827  C   THR C  40      12.300  51.332 -15.174  1.00 41.35           C
ATOM   3828  O   THR C  40      13.038  50.564 -15.795  1.00 40.80           O
ATOM   3829  CB  THR C  40       9.886  51.233 -15.813  1.00 37.61           C
ATOM   3830  H   THR C  40      11.235  51.732 -17.834  1.00 54.62           H
ATOM   3831  HA  THR C  40      11.021  52.916 -15.445  1.00 55.77           H
ATOM   3832  N   TRP C  41      12.449  51.593 -13.871  1.00 44.82           N
ATOM   3833  CA  TRP C  41      13.346  50.798 -13.022  1.00 44.96           C
ATOM   3834  C   TRP C  41      12.618  49.553 -12.514  1.00 37.13           C
ATOM   3835  O   TRP C  41      11.809  49.638 -11.585  1.00 43.50           O
ATOM   3836  CB  TRP C  41      13.851  51.621 -11.839  1.00 37.91           C
ATOM   3837  CG  TRP C  41      14.932  52.599 -12.165  1.00 38.42           C
ATOM   3838  CD1 TRP C  41      14.870  53.963 -12.057  1.00 46.14           C
ATOM   3839  CD2 TRP C  41      16.247  52.292 -12.636  1.00 29.50           C
ATOM   3840  NE1 TRP C  41      16.069  54.521 -12.436  1.00 45.60           N
ATOM   3841  CE2 TRP C  41      16.927  53.514 -12.799  1.00 40.59           C
ATOM   3842  CE3 TRP C  41      16.914  51.102 -12.934  1.00 26.29           C
ATOM   3843  CZ2 TRP C  41      18.232  53.579 -13.247  1.00 32.27           C
ATOM   3844  CZ3 TRP C  41      18.212  51.164 -13.378  1.00 27.23           C
ATOM   3845  CH2 TRP C  41      18.860  52.403 -13.539  1.00 32.03           C
ATOM   3846  H   TRP C  41      12.042  52.225 -13.454  1.00 53.80           H
ATOM   3847  HA  TRP C  41      14.112  50.512 -13.544  1.00 53.96           H
ATOM   3848  HB2 TRP C  41      13.106  52.121 -11.471  1.00 45.50           H
ATOM   3849  HB3 TRP C  41      14.199  51.014 -11.167  1.00 45.50           H
ATOM   3850  HD1 TRP C  41      14.126  54.442 -11.769  1.00 55.38           H
ATOM   3851  HE1 TRP C  41      16.247  55.362 -12.452  1.00 54.73           H
ATOM   3852  HE3 TRP C  41      16.486  50.282 -12.835  1.00 31.55           H
ATOM   3853  HZ2 TRP C  41      18.667  54.395 -13.350  1.00 38.73           H
ATOM   3854  HZ3 TRP C  41      18.665  50.379 -13.586  1.00 32.68           H
ATOM   3855  HH2 TRP C  41      19.740  52.421 -13.839  1.00 38.45           H
ATOM   3856  N   GLU C  42      12.927  48.388 -13.080  1.00 36.83           N
ATOM   3857  CA  GLU C  42      12.242  47.190 -12.602  1.00 36.75           C
ATOM   3858  C   GLU C  42      13.043  46.492 -11.489  1.00 37.95           C
ATOM   3859  O   GLU C  42      14.273  46.380 -11.579  1.00 29.90           O
ATOM   3860  CB  GLU C  42      12.003  46.210 -13.752  1.00 35.33           C
ATOM   3861  CG  GLU C  42      10.708  46.492 -14.522  1.00 46.87           C
ATOM   3862  CD  GLU C  42      10.575  45.664 -15.788  1.00 41.16           C
ATOM   3863  H   GLU C  42      13.500  48.267 -13.710  1.00 44.20           H
ATOM   3864  HA  GLU C  42      11.379  47.442 -12.239  1.00 44.11           H
ATOM   3865  HB2 GLU C  42      12.743  46.272 -14.377  1.00 42.41           H
ATOM   3866  HB3 GLU C  42      11.948  45.310 -13.393  1.00 42.41           H
ATOM   3867  HG2 GLU C  42       9.952  46.288 -13.951  1.00 56.25           H
ATOM   3868  HG3 GLU C  42      10.690  47.428 -14.774  1.00 56.25           H
ATOM   3869  N   PRO C  43      12.382  45.998 -10.435  1.00 34.29           N
ATOM   3870  CA  PRO C  43      13.099  45.219  -9.415  1.00 33.01           C
ATOM   3871  C   PRO C  43      13.826  44.034 -10.014  1.00 33.59           C
ATOM   3872  O   PRO C  43      13.269  43.290 -10.822  1.00 32.57           O
ATOM   3873  CB  PRO C  43      11.979  44.757  -8.475  1.00 30.84           C
ATOM   3874  CG  PRO C  43      10.945  45.801  -8.606  1.00 33.22           C
ATOM   3875  CD  PRO C  43      10.974  46.198 -10.058  1.00 37.90           C
ATOM   3876  HA  PRO C  43      13.725  45.779  -8.930  1.00 39.61           H
ATOM   3877  HB2 PRO C  43      11.639  43.895  -8.764  1.00 37.01           H
ATOM   3878  HB3 PRO C  43      12.310  44.711  -7.564  1.00 37.01           H
ATOM   3879  HG2 PRO C  43      10.079  45.436  -8.366  1.00 39.87           H
ATOM   3880  HG3 PRO C  43      11.168  46.556  -8.039  1.00 39.87           H
ATOM   3881  HD2 PRO C  43      10.398  45.616 -10.579  1.00 45.49           H
ATOM   3882  HD3 PRO C  43      10.725  47.130 -10.160  1.00 45.49           H
ATOM   3883  N   PHE C  44      15.069  43.835  -9.574  1.00 27.66           N
ATOM   3884  CA  PHE C  44      15.946  42.806 -10.113  1.00 23.87           C
ATOM   3885  C   PHE C  44      16.415  41.829  -9.057  1.00 17.77           C
ATOM   3886  O   PHE C  44      16.513  40.622  -9.309  1.00 22.92           O
ATOM   3887  CB  PHE C  44      17.173  43.475 -10.797  1.00 23.29           C
ATOM   3888  CG  PHE C  44      18.127  42.498 -11.435  1.00 19.18           C
ATOM   3889  CD1 PHE C  44      17.853  41.942 -12.672  1.00 24.60           C
ATOM   3890  CD2 PHE C  44      19.300  42.141 -10.805  1.00 20.47           C
ATOM   3891  CE1 PHE C  44      18.727  41.026 -13.249  1.00 23.74           C
ATOM   3892  CE2 PHE C  44      20.178  41.250 -11.380  1.00 24.30           C
ATOM   3893  CZ  PHE C  44      19.887  40.683 -12.604  1.00 24.70           C
ATOM   3894  H   PHE C  44      15.432  44.298  -8.946  1.00 33.20           H
ATOM   3895  HA  PHE C  44      15.464  42.305 -10.789  1.00 28.65           H
ATOM   3896  HB2 PHE C  44      16.856  44.074 -11.491  1.00 27.96           H
ATOM   3897  HB3 PHE C  44      17.666  43.977 -10.130  1.00 27.96           H
ATOM   3898  HD1 PHE C  44      17.063  42.163 -13.111  1.00 29.52           H
ATOM   3899  HD2 PHE C  44      19.502  42.510  -9.975  1.00 24.57           H
ATOM   3900  HE1 PHE C  44      18.531  40.657 -14.080  1.00 28.49           H
ATOM   3901  HE2 PHE C  44      20.961  41.017 -10.935  1.00 29.16           H
ATOM   3902  HZ  PHE C  44      20.479  40.081 -12.995  1.00 29.65           H
ATOM   3903  N   ALA C  45      16.691  42.306  -7.855  1.00 20.90           N
ATOM   3904  CA  ALA C  45      17.209  41.437  -6.816  1.00 25.21           C
ATOM   3905  C   ALA C  45      17.244  42.240  -5.526  1.00 15.26           C
ATOM   3906  O   ALA C  45      17.215  43.470  -5.543  1.00 23.42           O
ATOM   3907  CB  ALA C  45      18.603  40.890  -7.161  1.00 20.07           C
ATOM   3908  H   ALA C  45      16.588  43.126  -7.616  1.00 25.09           H
ATOM   3909  HA  ALA C  45      16.608  40.686  -6.694  1.00 30.26           H
ATOM   3910  HB1 ALA C  45      18.904  40.317  -6.439  1.00 24.09           H
ATOM   3911  HB2 ALA C  45      18.547  40.382  -7.986  1.00 24.09           H
ATOM   3912  HB3 ALA C  45      19.215  41.634  -7.271  1.00 24.09           H
ATOM   3913  N   SER C  46      17.327  41.533  -4.406  1.00 20.63           N
ATOM   3914  CA  SER C  46      17.418  42.262  -3.140  1.00 23.01           C
ATOM   3915  C   SER C  46      17.873  41.302  -2.057  1.00 20.76           C
ATOM   3916  O   SER C  46      17.770  40.082  -2.204  1.00 23.87           O
ATOM   3917  CB  SER C  46      16.081  42.905  -2.756  1.00 31.36           C
ATOM   3918  OG  SER C  46      15.130  41.882  -2.527  1.00 31.97           O
ATOM   3919  H   SER C  46      17.333  40.675  -4.347  1.00 24.76           H
ATOM   3920  HA  SER C  46      18.081  42.965  -3.222  1.00 27.62           H
ATOM   3921  HB2 SER C  46      16.194  43.426  -1.947  1.00 37.63           H
ATOM   3922  HB3 SER C  46      15.775  43.471  -3.483  1.00 37.63           H
ATOM   3923  HG  SER C  46      14.390  42.219  -2.315  1.00 38.37           H
ATOM   3924  N   GLY C  47      18.367  41.871  -0.961  1.00 17.37           N
ATOM   3925  CA  GLY C  47      18.932  41.075   0.112  1.00 19.96           C
ATOM   3926  C   GLY C  47      19.316  41.989   1.239  1.00 18.32           C
ATOM   3927  O   GLY C  47      19.145  43.207   1.152  1.00 19.42           O
ATOM   3928  H   GLY C  47      18.386  42.719  -0.818  1.00 20.85           H
ATOM   3929  HA2 GLY C  47      18.279  40.432   0.431  1.00 23.96           H
ATOM   3930  HA3 GLY C  47      19.720  40.603  -0.199  1.00 23.96           H
ATOM   3931  N   LYS C  48      19.828  41.383   2.305  1.00 19.03           N
ATOM   3932  CA  LYS C  48      20.369  42.126   3.440  1.00 23.20           C
ATOM   3933  C   LYS C  48      21.788  41.650   3.711  1.00 21.41           C
ATOM   3934  O   LYS C  48      22.051  40.447   3.702  1.00 22.93           O
ATOM   3935  CB  LYS C  48      19.496  41.946   4.703  1.00 26.13           C
ATOM   3936  CG  LYS C  48      18.126  42.618   4.618  1.00 29.41           C
ATOM   3937  CD  LYS C  48      17.404  42.631   5.958  1.00 45.68           C
ATOM   3938  CE  LYS C  48      15.976  43.145   5.803  1.00 43.61           C
ATOM   3939  H   LYS C  48      19.875  40.529   2.397  1.00 22.84           H
ATOM   3940  HA  LYS C  48      20.399  43.071   3.222  1.00 27.85           H
ATOM   3941  HB2 LYS C  48      19.964  42.327   5.463  1.00 31.36           H
ATOM   3942  HB3 LYS C  48      19.351  40.998   4.849  1.00 31.36           H
ATOM   3943  HG2 LYS C  48      17.575  42.135   3.983  1.00 35.30           H
ATOM   3944  HG3 LYS C  48      18.241  43.537   4.328  1.00 35.30           H
ATOM   3945  HD2 LYS C  48      17.875  43.216   6.571  1.00 54.82           H
ATOM   3946  HD3 LYS C  48      17.367  41.729   6.312  1.00 54.82           H
ATOM   3947  HE1 LYS C  48      15.503  42.577   5.175  1.00 52.34           H
ATOM   3948  HE3 LYS C  48      15.537  43.122   6.667  1.00 52.34           H
ATOM   3949  N   THR C  49      22.708  42.580   3.981  1.00 18.96           N
ATOM   3950  CA  THR C  49      24.108  42.195   4.074  1.00 19.76           C
ATOM   3951  C   THR C  49      24.318  41.182   5.187  1.00 18.16           C
ATOM   3952  O   THR C  49      23.665  41.227   6.235  1.00 20.83           O
ATOM   3953  CB  THR C  49      25.016  43.404   4.338  1.00 19.68           C
ATOM   3954  OG1 THR C  49      24.535  44.138   5.476  1.00 18.33           O
ATOM   3955  CG2 THR C  49      25.095  44.298   3.109  1.00 22.90           C
ATOM   3956  H   THR C  49      22.549  43.416   4.111  1.00 22.76           H
ATOM   3957  HA  THR C  49      24.382  41.788   3.238  1.00 23.71           H
ATOM   3958  HB  THR C  49      25.911  43.085   4.529  1.00 23.63           H
ATOM   3959  HG1 THR C  49      25.031  44.800   5.622  1.00 22.00           H
ATOM   3960 HG21 THR C  49      25.671  45.058   3.288  1.00 27.49           H
ATOM   3961 HG22 THR C  49      25.455  43.799   2.359  1.00 27.49           H
ATOM   3962 HG23 THR C  49      24.211  44.621   2.876  1.00 27.49           H
ATOM   3963  N   SER C  50      25.302  40.317   4.976  1.00 20.68           N
ATOM   3964  CA  SER C  50      25.660  39.255   5.912  1.00 23.11           C
ATOM   3965  C   SER C  50      26.423  39.810   7.124  1.00 28.29           C
ATOM   3966  O   SER C  50      26.649  41.022   7.267  1.00 22.24           O
ATOM   3967  CB  SER C  50      26.501  38.203   5.183  1.00 23.26           C
ATOM   3968  OG  SER C  50      27.797  38.698   4.852  1.00 24.59           O
ATOM   3969  H   SER C  50      25.795  40.325   4.272  1.00 24.82           H
ATOM   3970  HA  SER C  50      24.851  38.827   6.233  1.00 27.74           H
ATOM   3971  HB2 SER C  50      26.600  37.428   5.758  1.00 27.91           H
ATOM   3972  HB3 SER C  50      26.045  37.950   4.365  1.00 27.91           H
ATOM   3973  HG  SER C  50      27.730  39.369   4.351  1.00 29.52           H
ATOM   3974  N   GLU C  51      26.818  38.894   8.024  1.00 25.48           N
ATOM   3975  CA  GLU C  51      27.697  39.259   9.131  1.00 25.17           C
ATOM   3976  C   GLU C  51      29.040  39.783   8.633  1.00 24.21           C
ATOM   3977  O   GLU C  51      29.740  40.471   9.386  1.00 18.23           O
ATOM   3978  CB  GLU C  51      27.912  38.055  10.063  1.00 25.20           C
ATOM   3979  CG  GLU C  51      26.650  37.621  10.822  1.00 33.28           C
ATOM   3980  CD  GLU C  51      26.834  37.608  12.331  1.00 42.01           C
ATOM   3981  H   GLU C  51      26.591  38.065   8.010  1.00 30.58           H
ATOM   3982  HA  GLU C  51      27.275  39.964   9.647  1.00 30.21           H
ATOM   3983  HB2 GLU C  51      28.212  37.300   9.534  1.00 30.25           H
ATOM   3984  HB3 GLU C  51      28.587  38.285  10.720  1.00 30.25           H
ATOM   3985  HG2 GLU C  51      25.930  38.238  10.615  1.00 39.94           H
ATOM   3986  HG3 GLU C  51      26.407  36.724  10.543  1.00 39.94           H
ATOM   3987  N   SER C  52      29.423  39.481   7.386  1.00 20.88           N
ATOM   3988  CA  SER C  52      30.641  40.044   6.810  1.00 22.27           C
ATOM   3989  C   SER C  52      30.372  41.271   5.948  1.00 19.13           C
ATOM   3990  O   SER C  52      31.279  41.744   5.264  1.00 19.06           O
ATOM   3991  CB  SER C  52      31.399  38.993   5.997  1.00 27.56           C
ATOM   3992  OG  SER C  52      30.671  38.621   4.846  1.00 30.46           O
ATOM   3993  H   SER C  52      28.994  38.955   6.858  1.00 25.07           H
ATOM   3994  HA  SER C  52      31.221  40.323   7.535  1.00 26.73           H
ATOM   3995  HB2 SER C  52      32.254  39.362   5.723  1.00 33.07           H
ATOM   3996  HB3 SER C  52      31.539  38.208   6.549  1.00 33.07           H
ATOM   3997  HG  SER C  52      29.928  38.299   5.068  1.00 36.56           H
ATOM   3998  N   GLY C  53      29.173  41.828   6.005  1.00 17.69           N
ATOM   3999  CA  GLY C  53      28.901  43.045   5.259  1.00 20.89           C
ATOM   4000  C   GLY C  53      28.691  42.850   3.768  1.00 18.14           C
ATOM   4001  O   GLY C  53      28.728  43.827   3.016  1.00 16.79           O
ATOM   4002  H   GLY C  53      28.508  41.528   6.460  1.00 21.24           H
ATOM   4003  HA2 GLY C  53      28.104  43.463   5.621  1.00 25.07           H
ATOM   4004  HA3 GLY C  53      29.642  43.659   5.379  1.00 25.07           H
ATOM   4005  N   GLU C  54      28.430  41.620   3.319  1.00 16.35           N
ATOM   4006  CA  GLU C  54      28.464  41.281   1.897  1.00 17.30           C
ATOM   4007  C   GLU C  54      27.173  40.632   1.433  1.00 22.16           C
ATOM   4008  O   GLU C  54      26.472  39.967   2.204  1.00 18.33           O
ATOM   4009  CB  GLU C  54      29.621  40.318   1.576  1.00 23.13           C
ATOM   4010  CG  GLU C  54      30.973  40.938   1.901  1.00 33.12           C
ATOM   4011  CD  GLU C  54      32.154  39.995   1.741  1.00 42.36           C
ATOM   4012  OE1 GLU C  54      31.919  38.775   1.625  1.00 37.71           O
ATOM   4013  OE2 GLU C  54      33.316  40.489   1.738  1.00 45.47           O1-
ATOM   4014  H   GLU C  54      28.228  40.956   3.827  1.00 19.62           H
ATOM   4015  HA  GLU C  54      28.595  42.092   1.382  1.00 20.77           H
ATOM   4016  HB2 GLU C  54      29.522  39.511   2.106  1.00 27.77           H
ATOM   4017  HB3 GLU C  54      29.605  40.102   0.631  1.00 27.77           H
ATOM   4018  HG2 GLU C  54      31.118  41.694   1.310  1.00 39.75           H
ATOM   4019  HG3 GLU C  54      30.962  41.242   2.822  1.00 39.75           H
ATOM   4020  N   LEU C  55      26.888  40.825   0.144  1.00 16.96           N
ATOM   4021  CA  LEU C  55      25.892  40.064  -0.599  1.00 17.90           C
ATOM   4022  C   LEU C  55      26.552  39.557  -1.872  1.00 23.79           C
ATOM   4023  O   LEU C  55      26.965  40.378  -2.705  1.00 18.61           O
ATOM   4024  CB  LEU C  55      24.693  40.919  -0.953  1.00 19.21           C
ATOM   4025  CG  LEU C  55      23.699  41.226   0.130  1.00 21.17           C
ATOM   4026  CD1 LEU C  55      22.765  42.272  -0.397  1.00 23.73           C
ATOM   4027  CD2 LEU C  55      22.951  39.912   0.503  1.00 29.10           C
ATOM   4028  H   LEU C  55      27.280  41.419  -0.338  1.00 20.36           H
ATOM   4029  HA  LEU C  55      25.595  39.305  -0.074  1.00 21.48           H
ATOM   4030  HB2 LEU C  55      25.021  41.770  -1.283  1.00 23.06           H
ATOM   4031  HB3 LEU C  55      24.207  40.471  -1.663  1.00 23.06           H
ATOM   4032  HG  LEU C  55      24.154  41.569   0.915  1.00 25.41           H
ATOM   4033 HD11 LEU C  55      22.112  42.486   0.289  1.00 28.48           H
ATOM   4034 HD12 LEU C  55      23.275  43.064  -0.627  1.00 28.48           H
ATOM   4035 HD13 LEU C  55      22.316  41.927  -1.184  1.00 28.48           H
ATOM   4036 HD21 LEU C  55      22.307  40.104   1.202  1.00 34.93           H
ATOM   4037 HD22 LEU C  55      22.494  39.575  -0.284  1.00 34.93           H
ATOM   4038 HD23 LEU C  55      23.596  39.260   0.816  1.00 34.93           H
ATOM   4039  N   HIS C  56      26.657  38.209  -2.010  1.00 20.66           N
ATOM   4040  CA  HIS C  56      27.276  37.533  -3.164  1.00 21.89           C
ATOM   4041  C   HIS C  56      26.290  36.873  -4.127  1.00 23.71           C
ATOM   4042  O   HIS C  56      26.673  36.593  -5.268  1.00 26.29           O
ATOM   4043  CB  HIS C  56      28.245  36.412  -2.744  1.00 32.41           C
ATOM   4044  CG  HIS C  56      29.158  36.768  -1.625  1.00 42.77           C
ATOM   4045  ND1 HIS C  56      28.836  36.536  -0.307  1.00 46.28           N
ATOM   4046  CD2 HIS C  56      30.394  37.325  -1.622  1.00 45.28           C
ATOM   4047  CE1 HIS C  56      29.825  36.956   0.464  1.00 45.73           C
ATOM   4048  NE2 HIS C  56      30.783  37.437  -0.311  1.00 44.60           N
ATOM   4049  H   HIS C  56      26.364  37.655  -1.421  1.00 24.80           H
ATOM   4050  HA  HIS C  56      27.784  38.188  -3.668  1.00 26.27           H
ATOM   4051  HB2 HIS C  56      28.794  36.176  -3.507  1.00 38.90           H
ATOM   4052  HB3 HIS C  56      27.725  35.642  -2.465  1.00 38.90           H
ATOM   4053  HD2 HIS C  56      30.880  37.595  -2.368  1.00 54.34           H
ATOM   4054  HE1 HIS C  56      29.849  36.911   1.392  1.00 54.88           H
ATOM   4055  HE2 HIS C  56      31.531  37.761  -0.037  1.00 53.53           H
ATOM   4056  N   GLY C  57      25.057  36.630  -3.711  1.00 22.36           N
ATOM   4057  CA  GLY C  57      24.148  35.798  -4.477  1.00 27.27           C
ATOM   4058  C   GLY C  57      22.965  36.540  -5.047  1.00 22.88           C
ATOM   4059  O   GLY C  57      21.922  35.943  -5.306  1.00 26.39           O
ATOM   4060  H   GLY C  57      24.721  36.939  -2.982  1.00 26.84           H
ATOM   4061  HA2 GLY C  57      24.633  35.393  -5.213  1.00 32.73           H
ATOM   4062  HA3 GLY C  57      23.812  35.088  -3.908  1.00 32.73           H
ATOM   4063  N   LEU C  58      23.123  37.836  -5.295  1.00 18.68           N
ATOM   4064  CA  LEU C  58      22.026  38.610  -5.836  1.00 17.56           C
ATOM   4065  C   LEU C  58      21.636  38.120  -7.232  1.00 21.67           C
ATOM   4066  O   LEU C  58      20.477  38.266  -7.623  1.00 22.34           O
ATOM   4067  CB  LEU C  58      22.393  40.091  -5.882  1.00 19.15           C
ATOM   4068  CG  LEU C  58      22.374  40.853  -4.525  1.00 21.61           C
ATOM   4069  CD1 LEU C  58      22.980  42.215  -4.651  1.00 27.12           C
ATOM   4070  CD2 LEU C  58      20.967  40.969  -3.998  1.00 28.25           C
ATOM   4071  H   LEU C  58      23.847  38.281  -5.159  1.00 22.42           H
ATOM   4072  HA  LEU C  58      21.254  38.511  -5.257  1.00 21.08           H
ATOM   4073  HB2 LEU C  58      23.290  40.171  -6.244  1.00 22.98           H
ATOM   4074  HB3 LEU C  58      21.768  40.541  -6.472  1.00 22.98           H
ATOM   4075  HG  LEU C  58      22.895  40.354  -3.877  1.00 25.94           H
ATOM   4076 HD11 LEU C  58      22.950  42.655  -3.787  1.00 32.55           H
ATOM   4077 HD12 LEU C  58      23.901  42.124  -4.944  1.00 32.55           H
ATOM   4078 HD13 LEU C  58      22.475  42.726  -5.302  1.00 32.55           H
ATOM   4079 HD21 LEU C  58      20.985  41.447  -3.154  1.00 33.91           H
ATOM   4080 HD22 LEU C  58      20.428  41.454  -4.643  1.00 33.91           H
ATOM   4081 HD23 LEU C  58      20.605  40.079  -3.868  1.00 33.91           H
ATOM   4082  N   THR C  59      22.582  37.574  -7.996  1.00 21.87           N
ATOM   4083  CA  THR C  59      22.279  37.149  -9.358  1.00 19.71           C
ATOM   4084  C   THR C  59      23.241  36.053  -9.795  1.00 19.41           C
ATOM   4085  O   THR C  59      24.153  35.662  -9.073  1.00 24.40           O
ATOM   4086  CB  THR C  59      22.298  38.337 -10.331  1.00 24.18           C
ATOM   4087  OG1 THR C  59      21.843  37.893 -11.626  1.00 24.60           O
ATOM   4088  CG2 THR C  59      23.710  38.953 -10.482  1.00 22.01           C
ATOM   4089  H   THR C  59      23.396  37.441  -7.752  1.00 26.25           H
ATOM   4090  HA  THR C  59      21.385  36.775  -9.372  1.00 23.65           H
ATOM   4091  HB  THR C  59      21.700  39.027 -10.003  1.00 29.02           H
ATOM   4092  HG1 THR C  59      21.848  38.535 -12.168  1.00 29.53           H
ATOM   4093 HG21 THR C  59      23.682  39.698 -11.103  1.00 26.42           H
ATOM   4094 HG22 THR C  59      24.027  39.270  -9.622  1.00 26.42           H
ATOM   4095 HG23 THR C  59      24.328  38.285 -10.819  1.00 26.42           H
ATOM   4096  N   THR C  60      22.998  35.532 -11.004  1.00 24.58           N
ATOM   4097  CA  THR C  60      23.813  34.514 -11.632  1.00 19.18           C
ATOM   4098  C   THR C  60      24.346  35.021 -12.962  1.00 19.38           C
ATOM   4099  O   THR C  60      23.821  35.973 -13.521  1.00 20.57           O
ATOM   4100  CB  THR C  60      22.996  33.250 -11.943  1.00 22.54           C
ATOM   4101  OG1 THR C  60      21.989  33.606 -12.899  1.00 20.43           O
ATOM   4102  CG2 THR C  60      22.361  32.691 -10.674  1.00 23.87           C
ATOM   4103  H   THR C  60      22.332  35.772 -11.492  1.00 29.50           H
ATOM   4104  HA  THR C  60      24.559  34.279 -11.058  1.00 23.02           H
ATOM   4105  HB  THR C  60      23.578  32.573 -12.321  1.00 27.05           H
ATOM   4106  HG1 THR C  60      21.524  32.933 -13.090  1.00 24.53           H
ATOM   4107 HG21 THR C  60      21.848  31.895 -10.883  1.00 28.65           H
ATOM   4108 HG22 THR C  60      23.050  32.463 -10.031  1.00 28.65           H
ATOM   4109 HG23 THR C  60      21.769  33.352 -10.281  1.00 28.65           H
ATOM   4110  N   GLU C  61      25.367  34.337 -13.487  1.00 24.90           N
ATOM   4111  CA  GLU C  61      25.899  34.727 -14.792  1.00 26.39           C
ATOM   4112  C   GLU C  61      24.802  34.790 -15.845  1.00 23.55           C
ATOM   4113  O   GLU C  61      24.784  35.702 -16.677  1.00 22.12           O
ATOM   4114  CB  GLU C  61      26.973  33.748 -15.254  1.00 26.96           C
ATOM   4115  CG  GLU C  61      28.162  33.626 -14.375  1.00 38.16           C
ATOM   4116  CD  GLU C  61      29.222  32.721 -14.996  1.00 49.25           C
ATOM   4117  OE1 GLU C  61      28.850  31.757 -15.707  1.00 42.17           O
ATOM   4118  OE2 GLU C  61      30.426  32.991 -14.799  1.00 52.51           O1-
ATOM   4119  H   GLU C  61      25.757  33.665 -13.119  1.00 29.88           H
ATOM   4120  HA  GLU C  61      26.302  35.606 -14.722  1.00 31.68           H
ATOM   4121  HB2 GLU C  61      26.573  32.867 -15.324  1.00 32.35           H
ATOM   4122  HB3 GLU C  61      27.287  34.030 -16.127  1.00 32.35           H
ATOM   4123  HG2 GLU C  61      28.553  34.504 -14.239  1.00 45.80           H
ATOM   4124  HG3 GLU C  61      27.895  33.242 -13.525  1.00 45.80           H
ATOM   4125  N   GLU C  62      23.873  33.825 -15.825  1.00 22.13           N
ATOM   4126  CA  GLU C  62      22.884  33.718 -16.905  1.00 21.88           C
ATOM   4127  C   GLU C  62      21.879  34.858 -16.864  1.00 20.05           C
ATOM   4128  O   GLU C  62      21.390  35.319 -17.905  1.00 23.43           O
ATOM   4129  CB  GLU C  62      22.144  32.374 -16.788  1.00 19.60           C
ATOM   4130  CG  GLU C  62      22.920  31.238 -17.262  1.00 25.34           C
ATOM   4131  CD  GLU C  62      24.033  30.827 -16.345  1.00 29.72           C
ATOM   4132  OE1 GLU C  62      23.890  30.953 -15.101  1.00 26.11           O
ATOM   4133  OE2 GLU C  62      25.050  30.355 -16.890  1.00 32.21           O1-
ATOM   4134  H   GLU C  62      23.795  33.231 -15.208  1.00 26.57           H
ATOM   4135  HA  GLU C  62      23.340  33.742 -17.761  1.00 26.26           H
ATOM   4136  HB2 GLU C  62      21.926  32.217 -15.857  1.00 23.53           H
ATOM   4137  HB3 GLU C  62      21.331  32.418 -17.314  1.00 23.53           H
ATOM   4138  HG2 GLU C  62      22.327  30.478 -17.365  1.00 30.41           H
ATOM   4139  HG3 GLU C  62      23.313  31.466 -18.119  1.00 30.41           H
ATOM   4140  N   GLU C  63      21.530  35.304 -15.660  1.00 17.91           N
ATOM   4141  CA  GLU C  63      20.524  36.340 -15.479  1.00 16.46           C
ATOM   4142  C   GLU C  63      21.097  37.754 -15.572  1.00 18.44           C
ATOM   4143  O   GLU C  63      20.353  38.711 -15.815  1.00 20.76           O
ATOM   4144  CB  GLU C  63      19.852  36.208 -14.110  1.00 22.41           C
ATOM   4145  CG  GLU C  63      18.868  35.033 -13.930  1.00 40.39           C
ATOM   4146  CD  GLU C  63      18.233  35.017 -12.527  1.00 32.55           C
ATOM   4147  H   GLU C  63      21.867  35.016 -14.923  1.00 21.50           H
ATOM   4148  HA  GLU C  63      19.842  36.244 -16.162  1.00 19.75           H
ATOM   4149  HB2 GLU C  63      20.547  36.105 -13.441  1.00 26.90           H
ATOM   4150  HB3 GLU C  63      19.359  37.024 -13.935  1.00 26.90           H
ATOM   4151  HG2 GLU C  63      18.156  35.112 -14.584  1.00 48.48           H
ATOM   4152  HG3 GLU C  63      19.345  34.197 -14.056  1.00 48.48           H
ATOM   4153  N   PHE C  64      22.395  37.902 -15.360  1.00 19.56           N
ATOM   4154  CA  PHE C  64      22.992  39.237 -15.263  1.00 18.75           C
ATOM   4155  C   PHE C  64      23.340  39.710 -16.667  1.00 23.26           C
ATOM   4156  O   PHE C  64      24.498  39.734 -17.075  1.00 22.07           O
ATOM   4157  CB  PHE C  64      24.196  39.174 -14.342  1.00 20.44           C
ATOM   4158  CG  PHE C  64      24.732  40.516 -13.938  1.00 23.49           C
ATOM   4159  CD1 PHE C  64      23.879  41.585 -13.696  1.00 21.36           C
ATOM   4160  CD2 PHE C  64      26.082  40.683 -13.742  1.00 27.04           C
ATOM   4161  CE1 PHE C  64      24.386  42.820 -13.293  1.00 27.40           C
ATOM   4162  CE2 PHE C  64      26.580  41.918 -13.347  1.00 24.46           C
ATOM   4163  CZ  PHE C  64      25.719  42.963 -13.116  1.00 20.85           C
ATOM   4164  H   PHE C  64      22.953  37.255 -15.269  1.00 23.48           H
ATOM   4165  HA  PHE C  64      22.347  39.853 -14.883  1.00 22.50           H
ATOM   4166  HB2 PHE C  64      23.945  38.701 -13.534  1.00 24.53           H
ATOM   4167  HB3 PHE C  64      24.909  38.695 -14.794  1.00 24.53           H
ATOM   4168  HD1 PHE C  64      22.963  41.479 -13.813  1.00 25.64           H
ATOM   4169  HD2 PHE C  64      26.664  39.974 -13.893  1.00 32.46           H
ATOM   4170  HE1 PHE C  64      23.812  43.536 -13.140  1.00 32.88           H
ATOM   4171  HE2 PHE C  64      27.495  42.033 -13.222  1.00 29.36           H
ATOM   4172  HZ  PHE C  64      26.060  43.788 -12.855  1.00 25.03           H
ATOM   4173  N   VAL C  65      22.293  40.122 -17.390  1.00 21.33           N
ATOM   4174  CA  VAL C  65      22.391  40.522 -18.788  1.00 22.01           C
ATOM   4175  C   VAL C  65      22.896  41.958 -18.874  1.00 27.90           C
ATOM   4176  O   VAL C  65      22.908  42.697 -17.889  1.00 19.88           O
ATOM   4177  CB  VAL C  65      21.025  40.359 -19.485  1.00 21.53           C
ATOM   4178  CG1 VAL C  65      20.594  38.867 -19.441  1.00 26.03           C
ATOM   4179  CG2 VAL C  65      19.964  41.228 -18.858  1.00 23.89           C
ATOM   4180  H   VAL C  65      21.493  40.179 -17.078  1.00 25.60           H
ATOM   4181  HA  VAL C  65      23.031  39.949 -19.238  1.00 26.42           H
ATOM   4182  HB  VAL C  65      21.113  40.618 -20.416  1.00 25.85           H
ATOM   4183 HG11 VAL C  65      19.735  38.774 -19.882  1.00 31.24           H
ATOM   4184 HG12 VAL C  65      21.261  38.332 -19.899  1.00 31.24           H
ATOM   4185 HG13 VAL C  65      20.524  38.587 -18.515  1.00 31.24           H
ATOM   4186 HG21 VAL C  65      19.127  41.092 -19.328  1.00 28.68           H
ATOM   4187 HG22 VAL C  65      19.865  40.981 -17.925  1.00 28.68           H
ATOM   4188 HG23 VAL C  65      20.236  42.157 -18.927  1.00 28.68           H
ATOM   4189  N   GLU C  66      23.334  42.362 -20.066  1.00 22.31           N
ATOM   4190  CA  GLU C  66      23.696  43.755 -20.262  1.00 21.38           C
ATOM   4191  C   GLU C  66      22.521  44.637 -19.901  1.00 26.51           C
ATOM   4192  O   GLU C  66      21.360  44.267 -20.118  1.00 22.56           O
ATOM   4193  CB  GLU C  66      24.120  44.021 -21.724  1.00 29.46           C
ATOM   4194  CG  GLU C  66      24.432  45.487 -22.045  1.00 29.02           C
ATOM   4195  CD  GLU C  66      23.187  46.354 -22.293  1.00 27.89           C
ATOM   4196  H   GLU C  66      23.427  41.860 -20.758  1.00 26.78           H
ATOM   4197  HA  GLU C  66      24.439  43.980 -19.681  1.00 25.66           H
ATOM   4198  HB2 GLU C  66      24.918  43.503 -21.913  1.00 35.36           H
ATOM   4199  HB3 GLU C  66      23.401  43.739 -22.310  1.00 35.36           H
ATOM   4200  HG2 GLU C  66      24.917  45.873 -21.299  1.00 34.83           H
ATOM   4201  HG3 GLU C  66      24.980  45.521 -22.845  1.00 34.83           H
ATOM   4202  N   GLY C  67      22.831  45.794 -19.331  1.00 19.36           N
ATOM   4203  CA  GLY C  67      21.821  46.774 -18.997  1.00 24.72           C
ATOM   4204  C   GLY C  67      22.369  47.790 -18.017  1.00 21.32           C
ATOM   4205  O   GLY C  67      23.524  47.723 -17.603  1.00 20.43           O
ATOM   4206  H   GLY C  67      23.631  46.034 -19.126  1.00 23.23           H
ATOM   4207  HA2 GLY C  67      21.534  47.237 -19.800  1.00 29.67           H
ATOM   4208  HA3 GLY C  67      21.055  46.335 -18.597  1.00 29.67           H
ATOM   4209  N   ILE C  68      21.507  48.732 -17.663  1.00 21.25           N
ATOM   4210  CA  ILE C  68      21.786  49.715 -16.628  1.00 22.16           C
ATOM   4211  C   ILE C  68      21.156  49.238 -15.328  1.00 23.23           C
ATOM   4212  O   ILE C  68      19.939  48.999 -15.257  1.00 20.80           O
ATOM   4213  CB  ILE C  68      21.242  51.085 -17.008  1.00 19.45           C
ATOM   4214  CG1 ILE C  68      21.811  51.516 -18.364  1.00 24.84           C
ATOM   4215  CG2 ILE C  68      21.589  52.118 -15.930  1.00 21.94           C
ATOM   4216  CD1 ILE C  68      21.104  52.743 -18.945  1.00 31.61           C
ATOM   4217  H   ILE C  68      20.730  48.825 -18.020  1.00 25.51           H
ATOM   4218  HA  ILE C  68      22.744  49.788 -16.498  1.00 26.60           H
ATOM   4219  HB  ILE C  68      20.277  51.026 -17.082  1.00 23.34           H
ATOM   4220 HG12 ILE C  68      22.750  51.734 -18.258  1.00 29.82           H
ATOM   4221 HG13 ILE C  68      21.710  50.786 -18.995  1.00 29.82           H
ATOM   4222 HG21 ILE C  68      21.233  52.981 -16.194  1.00 26.33           H
ATOM   4223 HG22 ILE C  68      21.194  51.840 -15.089  1.00 26.33           H
ATOM   4224 HG23 ILE C  68      22.553  52.170 -15.842  1.00 26.33           H
ATOM   4225 HD11 ILE C  68      21.508  52.964 -19.799  1.00 37.94           H
ATOM   4226 HD12 ILE C  68      20.164  52.538 -19.066  1.00 37.94           H
ATOM   4227 HD13 ILE C  68      21.204  53.485 -18.329  1.00 37.94           H
ATOM   4228  N   TYR C  69      21.967  49.159 -14.287  1.00 20.73           N
ATOM   4229  CA  TYR C  69      21.531  48.662 -12.992  1.00 15.26           C
ATOM   4230  C   TYR C  69      21.650  49.771 -11.955  1.00 18.98           C
ATOM   4231  O   TYR C  69      22.560  50.611 -12.016  1.00 17.60           O
ATOM   4232  CB  TYR C  69      22.356  47.441 -12.608  1.00 15.47           C
ATOM   4233  CG  TYR C  69      22.063  46.231 -13.454  1.00 17.76           C
ATOM   4234  CD1 TYR C  69      22.664  46.055 -14.695  1.00 17.16           C
ATOM   4235  CD2 TYR C  69      21.209  45.250 -12.998  1.00 19.98           C
ATOM   4236  CE1 TYR C  69      22.414  44.937 -15.469  1.00 19.04           C
ATOM   4237  CE2 TYR C  69      20.930  44.117 -13.758  1.00 21.13           C
ATOM   4238  CZ  TYR C  69      21.530  43.971 -15.006  1.00 20.54           C
ATOM   4239  OH  TYR C  69      21.279  42.848 -15.767  1.00 22.65           O
ATOM   4240  H   TYR C  69      22.795  49.392 -14.305  1.00 24.88           H
ATOM   4241  HA  TYR C  69      20.600  48.396 -13.047  1.00 18.31           H
ATOM   4242  HB2 TYR C  69      23.297  47.654 -12.708  1.00 18.57           H
ATOM   4243  HB3 TYR C  69      22.166  47.212 -11.685  1.00 18.57           H
ATOM   4244  HD1 TYR C  69      23.249  46.705 -15.012  1.00 20.59           H
ATOM   4245  HD2 TYR C  69      20.800  45.353 -12.169  1.00 23.99           H
ATOM   4246  HE1 TYR C  69      22.819  44.842 -16.301  1.00 22.85           H
ATOM   4247  HE2 TYR C  69      20.345  43.469 -13.438  1.00 25.36           H
ATOM   4248  HH  TYR C  69      21.723  42.879 -16.479  1.00 27.18           H
ATOM   4249  N   LYS C  70      20.701  49.786 -11.025  1.00 18.21           N
ATOM   4250  CA  LYS C  70      20.724  50.667  -9.873  1.00 20.07           C
ATOM   4251  C   LYS C  70      20.803  49.817  -8.608  1.00 19.29           C
ATOM   4252  O   LYS C  70      19.951  48.951  -8.376  1.00 18.47           O
ATOM   4253  CB  LYS C  70      19.487  51.557  -9.849  1.00 23.11           C
ATOM   4254  CG  LYS C  70      19.405  52.382  -8.603  1.00 27.76           C
ATOM   4255  CD  LYS C  70      18.014  52.913  -8.359  1.00 40.06           C
ATOM   4256  CE  LYS C  70      17.595  53.914  -9.392  1.00 40.03           C
ATOM   4257  NZ  LYS C  70      16.526  54.794  -8.806  1.00 46.77           N1+
ATOM   4258  H   LYS C  70      20.009  49.275 -11.045  1.00 21.85           H
ATOM   4259  HA  LYS C  70      21.510  51.234  -9.913  1.00 24.09           H
ATOM   4260  HB2 LYS C  70      19.515  52.160 -10.609  1.00 27.74           H
ATOM   4261  HB3 LYS C  70      18.694  51.000  -9.895  1.00 27.74           H
ATOM   4262  HG2 LYS C  70      19.656  51.834  -7.843  1.00 33.32           H
ATOM   4263  HG3 LYS C  70      20.007  53.138  -8.682  1.00 33.32           H
ATOM   4264  HD2 LYS C  70      17.384  52.175  -8.382  1.00 48.08           H
ATOM   4265  HD3 LYS C  70      17.987  53.346  -7.492  1.00 48.08           H
ATOM   4266  HE2 LYS C  70      18.353  54.466  -9.641  1.00 48.05           H
ATOM   4267  HE3 LYS C  70      17.233  53.456 -10.166  1.00 48.05           H
ATOM   4268  HZ1 LYS C  70      16.265  55.396  -9.407  1.00 56.14           H
ATOM   4269  HZ2 LYS C  70      15.825  54.302  -8.566  1.00 56.14           H
ATOM   4270  HZ3 LYS C  70      16.841  55.218  -8.089  1.00 56.14           H
ATOM   4271  N   VAL C  71      21.822  50.063  -7.790  1.00 15.55           N
ATOM   4272  CA  VAL C  71      21.982  49.408  -6.489  1.00 14.03           C
ATOM   4273  C   VAL C  71      21.656  50.441  -5.416  1.00 15.63           C
ATOM   4274  O   VAL C  71      22.363  51.447  -5.270  1.00 16.20           O
ATOM   4275  CB  VAL C  71      23.395  48.832  -6.317  1.00 14.68           C
ATOM   4276  CG1 VAL C  71      23.585  48.266  -4.944  1.00 18.19           C
ATOM   4277  CG2 VAL C  71      23.643  47.755  -7.362  1.00 16.83           C
ATOM   4278  H   VAL C  71      22.452  50.621  -7.970  1.00 18.66           H
ATOM   4279  HA  VAL C  71      21.345  48.680  -6.416  1.00 16.84           H
ATOM   4280  HB  VAL C  71      24.047  49.538  -6.448  1.00 17.62           H
ATOM   4281 HG11 VAL C  71      24.486  47.912  -4.871  1.00 21.84           H
ATOM   4282 HG12 VAL C  71      23.452  48.971  -4.291  1.00 21.84           H
ATOM   4283 HG13 VAL C  71      22.938  47.557  -4.803  1.00 21.84           H
ATOM   4284 HG21 VAL C  71      24.538  47.400  -7.243  1.00 20.20           H
ATOM   4285 HG22 VAL C  71      22.989  47.048  -7.249  1.00 20.20           H
ATOM   4286 HG23 VAL C  71      23.558  48.147  -8.246  1.00 20.20           H
ATOM   4287  N   GLU C  72      20.568  50.226  -4.687  1.00 16.77           N
ATOM   4288  CA  GLU C  72      20.113  51.151  -3.654  1.00 18.08           C
ATOM   4289  C   GLU C  72      20.433  50.535  -2.306  1.00 15.85           C
ATOM   4290  O   GLU C  72      19.990  49.424  -2.012  1.00 17.49           O
ATOM   4291  CB  GLU C  72      18.614  51.427  -3.737  1.00 22.64           C
ATOM   4292  CG  GLU C  72      18.133  51.963  -5.069  1.00 30.17           C
ATOM   4293  H   GLU C  72      20.063  49.535  -4.774  1.00 20.13           H
ATOM   4294  HA  GLU C  72      20.590  51.992  -3.734  1.00 21.70           H
ATOM   4295  HB2 GLU C  72      18.383  52.080  -3.059  1.00 27.18           H
ATOM   4296  HB3 GLU C  72      18.138  50.599  -3.566  1.00 27.18           H
ATOM   4297  HG1 GLU C  72      18.314  51.305  -5.758  1.00 36.21           H
ATOM   4298  HG3 GLU C  72      17.180  52.133  -5.015  1.00 36.21           H
ATOM   4299  N   ILE C  73      21.160  51.268  -1.479  1.00 17.17           N
ATOM   4300  CA  ILE C  73      21.616  50.790  -0.181  1.00 17.04           C
ATOM   4301  C   ILE C  73      20.894  51.621   0.881  1.00 15.88           C
ATOM   4302  O   ILE C  73      20.996  52.852   0.880  1.00 17.52           O
ATOM   4303  CB  ILE C  73      23.139  50.918  -0.050  1.00 17.40           C
ATOM   4304  CG1 ILE C  73      23.838  50.171  -1.203  1.00 17.80           C
ATOM   4305  CG2 ILE C  73      23.613  50.375   1.284  1.00 17.26           C
ATOM   4306  CD1 ILE C  73      25.317  50.471  -1.236  1.00 20.37           C
ATOM   4307  H   ILE C  73      21.411  52.072  -1.652  1.00 20.60           H
ATOM   4308  HA  ILE C  73      21.370  49.859  -0.069  1.00 20.45           H
ATOM   4309  HB  ILE C  73      23.376  51.857  -0.103  1.00 20.88           H
ATOM   4310 HG12 ILE C  73      23.724  49.215  -1.081  1.00 21.37           H
ATOM   4311 HG13 ILE C  73      23.451  50.451  -2.047  1.00 21.37           H
ATOM   4312 HG21 ILE C  73      24.577  50.469   1.338  1.00 20.72           H
ATOM   4313 HG22 ILE C  73      23.190  50.879   1.997  1.00 20.72           H
ATOM   4314 HG23 ILE C  73      23.367  49.439   1.349  1.00 20.72           H
ATOM   4315 HD11 ILE C  73      25.721  49.985  -1.972  1.00 24.45           H
ATOM   4316 HD12 ILE C  73      25.443  51.425  -1.361  1.00 24.45           H
ATOM   4317 HD13 ILE C  73      25.715  50.192  -0.397  1.00 24.45           H
ATOM   4318  N   ASP C  74      20.165  50.956   1.781  1.00 20.71           N
ATOM   4319  CA  ASP C  74      19.343  51.663   2.769  1.00 17.68           C
ATOM   4320  C   ASP C  74      20.236  52.054   3.944  1.00 17.63           C
ATOM   4321  O   ASP C  74      20.176  51.493   5.035  1.00 19.89           O
ATOM   4322  CB  ASP C  74      18.166  50.809   3.231  1.00 21.50           C
ATOM   4323  CG  ASP C  74      17.200  51.581   4.150  1.00 27.16           C
ATOM   4324  OD1 ASP C  74      17.430  52.784   4.395  1.00 23.65           O
ATOM   4325  OD2 ASP C  74      16.206  50.973   4.618  1.00 25.97           O1-
ATOM   4326  H   ASP C  74      20.129  50.099   1.842  1.00 24.85           H
ATOM   4327  HA  ASP C  74      18.992  52.475   2.371  1.00 21.22           H
ATOM   4328  HB2 ASP C  74      17.668  50.510   2.455  1.00 25.81           H
ATOM   4329  HB3 ASP C  74      18.503  50.045   3.724  1.00 25.81           H
ATOM   4330  N   THR C  75      21.096  53.037   3.689  1.00 18.70           N
ATOM   4331  CA  THR C  75      21.961  53.578   4.740  1.00 17.80           C
ATOM   4332  C   THR C  75      21.180  54.287   5.856  1.00 16.85           C
ATOM   4333  O   THR C  75      21.582  54.232   7.023  1.00 16.39           O
ATOM   4334  CB  THR C  75      22.979  54.530   4.111  1.00 16.66           C
ATOM   4335  OG1 THR C  75      22.338  55.678   3.554  1.00 14.59           O
ATOM   4336  CG2 THR C  75      23.733  53.831   3.005  1.00 17.77           C
ATOM   4337  H   THR C  75      21.199  53.409   2.920  1.00 22.45           H
ATOM   4338  HA  THR C  75      22.452  52.846   5.144  1.00 21.37           H
ATOM   4339  HB  THR C  75      23.616  54.813   4.785  1.00 19.99           H
ATOM   4340  HG1 THR C  75      21.922  56.094   4.154  1.00 17.52           H
ATOM   4341 HG21 THR C  75      24.378  54.438   2.608  1.00 21.33           H
ATOM   4342 HG22 THR C  75      24.203  53.060   3.360  1.00 21.33           H
ATOM   4343 HG23 THR C  75      23.115  53.535   2.318  1.00 21.33           H
ATOM   4344  N   LYS C  76      20.077  54.958   5.538  1.00 19.47           N
ATOM   4345  CA  LYS C  76      19.326  55.666   6.580  1.00 20.95           C
ATOM   4346  C   LYS C  76      18.818  54.721   7.673  1.00 24.23           C
ATOM   4347  O   LYS C  76      18.974  54.996   8.864  1.00 21.76           O
ATOM   4348  CB  LYS C  76      18.172  56.417   5.942  1.00 23.63           C
ATOM   4349  CG  LYS C  76      17.530  57.433   6.862  1.00 30.46           C
ATOM   4350  CD  LYS C  76      16.252  58.015   6.222  1.00 31.05           C
ATOM   4351  CE  LYS C  76      15.622  59.038   7.134  1.00 36.75           C
ATOM   4352  NZ  LYS C  76      14.845  60.065   6.390  1.00 45.88           N1+
ATOM   4353  H   LYS C  76      19.745  55.020   4.746  1.00 23.37           H
ATOM   4354  HA  LYS C  76      19.909  56.318   6.999  1.00 25.15           H
ATOM   4355  HB2 LYS C  76      18.499  56.888   5.160  1.00 28.36           H
ATOM   4356  HB3 LYS C  76      17.489  55.779   5.681  1.00 28.36           H
ATOM   4357  HG2 LYS C  76      17.286  57.005   7.697  1.00 36.56           H
ATOM   4358  HG3 LYS C  76      18.151  58.161   7.023  1.00 36.56           H
ATOM   4359  HD2 LYS C  76      16.479  58.449   5.384  1.00 37.27           H
ATOM   4360  HD3 LYS C  76      15.612  57.302   6.072  1.00 37.27           H
ATOM   4361  HE2 LYS C  76      15.018  58.588   7.745  1.00 44.11           H
ATOM   4362  HE3 LYS C  76      16.321  59.492   7.631  1.00 44.11           H
ATOM   4363  HZ1 LYS C  76      14.489  60.649   6.960  1.00 55.06           H
ATOM   4364  HZ2 LYS C  76      15.377  60.500   5.825  1.00 55.06           H
ATOM   4365  HZ3 LYS C  76      14.190  59.676   5.929  1.00 55.06           H
ATOM   4366  N   SER C  77      18.177  53.616   7.295  1.00 18.86           N
ATOM   4367  CA  SER C  77      17.684  52.674   8.295  1.00 22.25           C
ATOM   4368  C   SER C  77      18.826  52.090   9.110  1.00 27.52           C
ATOM   4369  O   SER C  77      18.671  51.846  10.313  1.00 24.29           O
ATOM   4370  CB  SER C  77      16.886  51.543   7.634  1.00 24.15           C
ATOM   4371  OG  SER C  77      15.780  52.103   6.968  1.00 27.95           O
ATOM   4372  H   SER C  77      18.016  53.392   6.481  1.00 22.64           H
ATOM   4373  HA  SER C  77      17.091  53.142   8.903  1.00 26.70           H
ATOM   4374  HB2 SER C  77      17.450  51.082   6.993  1.00 28.99           H
ATOM   4375  HB3 SER C  77      16.575  50.927   8.316  1.00 28.99           H
ATOM   4376  HG  SER C  77      15.330  51.497   6.599  1.00 33.55           H
ATOM   4377  N   TYR C  78      19.985  51.887   8.483  1.00 22.97           N
ATOM   4378  CA  TYR C  78      21.133  51.332   9.195  1.00 20.59           C
ATOM   4379  C   TYR C  78      21.571  52.258  10.337  1.00 19.64           C
ATOM   4380  O   TYR C  78      21.696  51.821  11.487  1.00 23.31           O
ATOM   4381  CB  TYR C  78      22.275  51.084   8.194  1.00 18.24           C
ATOM   4382  CG  TYR C  78      23.573  50.693   8.827  1.00 15.00           C
ATOM   4383  CD1 TYR C  78      23.786  49.380   9.209  1.00 17.32           C
ATOM   4384  CD2 TYR C  78      24.600  51.638   9.066  1.00 19.17           C
ATOM   4385  CE1 TYR C  78      24.931  48.997   9.787  1.00 18.26           C
ATOM   4386  CE2 TYR C  78      25.784  51.248   9.659  1.00 16.13           C
ATOM   4387  CZ  TYR C  78      25.930  49.936  10.034  1.00 15.03           C
ATOM   4388  OH  TYR C  78      27.056  49.460  10.642  1.00 18.36           O
ATOM   4389  H   TYR C  78      20.130  52.060   7.653  1.00 27.57           H
ATOM   4390  HA  TYR C  78      20.883  50.478   9.581  1.00 24.72           H
ATOM   4391  HB2 TYR C  78      22.012  50.369   7.594  1.00 21.90           H
ATOM   4392  HB3 TYR C  78      22.427  51.897   7.687  1.00 21.90           H
ATOM   4393  HD1 TYR C  78      23.118  48.750   9.063  1.00 20.79           H
ATOM   4394  HD2 TYR C  78      24.478  52.526   8.818  1.00 23.01           H
ATOM   4395  HE1 TYR C  78      25.048  48.112  10.047  1.00 21.92           H
ATOM   4396  HE2 TYR C  78      26.457  51.867   9.828  1.00 19.37           H
ATOM   4397  HH  TYR C  78      27.607  50.084  10.755  1.00 22.04           H
ATOM   4398  N   TRP C  79      21.783  53.546  10.040  1.00 18.61           N
ATOM   4399  CA  TRP C  79      22.260  54.476  11.057  1.00 20.52           C
ATOM   4400  C   TRP C  79      21.203  54.712  12.120  1.00 26.51           C
ATOM   4401  O   TRP C  79      21.518  54.770  13.309  1.00 21.33           O
ATOM   4402  CB  TRP C  79      22.658  55.796  10.426  1.00 19.56           C
ATOM   4403  CG  TRP C  79      23.885  55.701   9.631  1.00 17.09           C
ATOM   4404  CD1 TRP C  79      24.004  55.938   8.292  1.00 18.69           C
ATOM   4405  CD2 TRP C  79      25.200  55.303  10.087  1.00 18.88           C
ATOM   4406  NE1 TRP C  79      25.311  55.757   7.896  1.00 17.45           N
ATOM   4407  CE2 TRP C  79      26.060  55.350   8.968  1.00 15.96           C
ATOM   4408  CE3 TRP C  79      25.735  54.937  11.339  1.00 20.08           C
ATOM   4409  CZ2 TRP C  79      27.416  55.037   9.055  1.00 17.43           C
ATOM   4410  CZ3 TRP C  79      27.067  54.640  11.427  1.00 17.30           C
ATOM   4411  CH2 TRP C  79      27.901  54.666  10.286  1.00 20.76           C
ATOM   4412  H   TRP C  79      21.658  53.898   9.266  1.00 22.34           H
ATOM   4413  HA  TRP C  79      23.043  54.100  11.489  1.00 24.63           H
ATOM   4414  HB2 TRP C  79      21.944  56.094   9.840  1.00 23.48           H
ATOM   4415  HB3 TRP C  79      22.806  56.450  11.127  1.00 23.48           H
ATOM   4416  HD1 TRP C  79      23.310  56.210   7.735  1.00 22.44           H
ATOM   4417  HE1 TRP C  79      25.603  55.843   7.091  1.00 20.95           H
ATOM   4418  HE3 TRP C  79      25.192  54.902  12.093  1.00 24.10           H
ATOM   4419  HZ2 TRP C  79      27.970  55.072   8.309  1.00 20.93           H
ATOM   4420  HZ3 TRP C  79      27.423  54.381  12.246  1.00 20.76           H
ATOM   4421  HH2 TRP C  79      28.803  54.462  10.378  1.00 24.92           H
ATOM   4422  N   LYS C  80      19.943  54.858  11.712  1.00 23.77           N
ATOM   4423  CA  LYS C  80      18.899  55.155  12.688  1.00 32.88           C
ATOM   4424  C   LYS C  80      18.733  54.026  13.702  1.00 27.30           C
ATOM   4425  O   LYS C  80      18.496  54.287  14.890  1.00 32.15           O
ATOM   4426  CB  LYS C  80      17.587  55.441  11.964  1.00 25.17           C
ATOM   4427  CG  LYS C  80      17.538  56.834  11.363  1.00 26.89           C
ATOM   4428  CD  LYS C  80      16.192  57.093  10.656  1.00 35.59           C
ATOM   4429  CE  LYS C  80      15.210  57.810  11.599  1.00 40.86           C
ATOM   4430  H   LYS C  80      19.673  54.793  10.898  1.00 28.53           H
ATOM   4431  HA  LYS C  80      19.147  55.956  13.177  1.00 39.46           H
ATOM   4432  HB2 LYS C  80      16.854  55.360  12.594  1.00 30.21           H
ATOM   4433  HB3 LYS C  80      17.478  54.800  11.244  1.00 30.21           H
ATOM   4434  HG2 LYS C  80      18.248  56.926  10.708  1.00 32.27           H
ATOM   4435  HG3 LYS C  80      17.643  57.492  12.068  1.00 32.27           H
ATOM   4436  HD2 LYS C  80      15.799  56.247  10.391  1.00 42.71           H
ATOM   4437  HD3 LYS C  80      16.338  57.656   9.880  1.00 42.71           H
ATOM   4438  HE1 LYS C  80      15.579  58.673  11.842  1.00 49.04           H
ATOM   4439  HE3 LYS C  80      14.363  57.928  11.141  1.00 49.04           H
ATOM   4440  N   ALA C  81      18.884  52.769  13.272  1.00 24.45           N
ATOM   4441  CA  ALA C  81      18.787  51.644  14.201  1.00 28.60           C
ATOM   4442  C   ALA C  81      19.912  51.627  15.226  1.00 32.03           C
ATOM   4443  O   ALA C  81      19.812  50.903  16.223  1.00 28.12           O
ATOM   4444  CB  ALA C  81      18.787  50.311  13.468  1.00 30.91           C
ATOM   4445  H   ALA C  81      19.041  52.545  12.457  1.00 29.35           H
ATOM   4446  HA  ALA C  81      17.950  51.714  14.685  1.00 34.33           H
ATOM   4447  HB1 ALA C  81      18.722  49.594  14.117  1.00 37.10           H
ATOM   4448  HB2 ALA C  81      18.028  50.282  12.865  1.00 37.10           H
ATOM   4449  HB3 ALA C  81      19.612  50.228  12.964  1.00 37.10           H
ATOM   4450  N   LEU C  82      20.960  52.405  15.008  1.00 27.32           N
ATOM   4451  CA  LEU C  82      22.092  52.497  15.905  1.00 22.72           C
ATOM   4452  C   LEU C  82      21.996  53.736  16.766  1.00 25.10           C
ATOM   4453  O   LEU C  82      22.927  54.031  17.504  1.00 26.45           O
ATOM   4454  CB  LEU C  82      23.411  52.492  15.109  1.00 20.56           C
ATOM   4455  CG  LEU C  82      23.681  51.252  14.263  1.00 25.61           C
ATOM   4456  CD1 LEU C  82      24.910  51.469  13.356  1.00 22.52           C
ATOM   4457  CD2 LEU C  82      23.843  50.020  15.121  1.00 30.61           C
ATOM   4458  H   LEU C  82      21.038  52.909  14.315  1.00 32.79           H
ATOM   4459  HA  LEU C  82      22.094  51.724  16.492  1.00 27.27           H
ATOM   4460  HB2 LEU C  82      23.408  53.255  14.510  1.00 24.68           H
ATOM   4461  HB3 LEU C  82      24.146  52.579  15.736  1.00 24.68           H
ATOM   4462  HG  LEU C  82      22.916  51.104  13.685  1.00 30.74           H
ATOM   4463 HD11 LEU C  82      25.059  50.667  12.830  1.00 27.03           H
ATOM   4464 HD12 LEU C  82      24.740  52.223  12.769  1.00 27.03           H
ATOM   4465 HD13 LEU C  82      25.684  51.649  13.911  1.00 27.03           H
ATOM   4466 HD21 LEU C  82      24.012  49.256  14.547  1.00 36.73           H
ATOM   4467 HD22 LEU C  82      24.589  50.152  15.726  1.00 36.73           H
ATOM   4468 HD23 LEU C  82      23.027  49.879  15.628  1.00 36.73           H
ATOM   4469  N   GLY C  83      20.886  54.472  16.675  1.00 23.88           N
ATOM   4470  CA  GLY C  83      20.744  55.728  17.376  1.00 25.70           C
ATOM   4471  C   GLY C  83      21.442  56.911  16.756  1.00 28.74           C
ATOM   4472  O   GLY C  83      21.695  57.903  17.451  1.00 24.17           O
ATOM   4473  H   GLY C  83      20.199  54.254  16.207  1.00 28.66           H
ATOM   4474  HA2 GLY C  83      19.800  55.943  17.440  1.00 30.84           H
ATOM   4475  HA3 GLY C  83      21.087  55.623  18.277  1.00 30.84           H
ATOM   4476  N   ILE C  84      21.729  56.867  15.460  1.00 21.38           N
ATOM   4477  CA  ILE C  84      22.440  57.936  14.778  1.00 19.59           C
ATOM   4478  C   ILE C  84      21.529  58.549  13.728  1.00 25.05           C
ATOM   4479  O   ILE C  84      20.831  57.839  12.995  1.00 21.84           O
ATOM   4480  CB  ILE C  84      23.750  57.447  14.118  1.00 22.25           C
ATOM   4481  CG1 ILE C  84      24.760  56.996  15.193  1.00 31.46           C
ATOM   4482  CG2 ILE C  84      24.345  58.581  13.262  1.00 23.55           C
ATOM   4483  CD1 ILE C  84      25.933  56.114  14.672  1.00 21.60           C
ATOM   4484  H   ILE C  84      21.516  56.212  14.944  1.00 25.67           H
ATOM   4485  HA  ILE C  84      22.667  58.626  15.421  1.00 23.51           H
ATOM   4486  HB  ILE C  84      23.548  56.693  13.542  1.00 26.70           H
ATOM   4487 HG12 ILE C  84      25.148  57.786  15.602  1.00 37.76           H
ATOM   4488 HG13 ILE C  84      24.285  56.483  15.866  1.00 37.76           H
ATOM   4489 HG21 ILE C  84      25.166  58.268  12.850  1.00 28.27           H
ATOM   4490 HG22 ILE C  84      23.704  58.828  12.577  1.00 28.27           H
ATOM   4491 HG23 ILE C  84      24.530  59.343  13.833  1.00 28.27           H
ATOM   4492 HD11 ILE C  84      26.510  55.883  15.417  1.00 25.92           H
ATOM   4493 HD12 ILE C  84      25.568  55.309  14.273  1.00 25.92           H
ATOM   4494 HD13 ILE C  84      26.433  56.615  14.008  1.00 25.92           H
ATOM   4495  N   SER C  85      21.543  59.863  13.660  1.00 23.92           N
ATOM   4496  CA  SER C  85      20.729  60.571  12.688  1.00 20.83           C
ATOM   4497  C   SER C  85      21.580  60.902  11.479  1.00 20.45           C
ATOM   4498  O   SER C  85      22.425  61.803  11.556  1.00 24.95           O
ATOM   4499  CB  SER C  85      20.139  61.838  13.291  1.00 28.17           C
ATOM   4500  OG  SER C  85      19.275  62.431  12.335  1.00 36.13           O
ATOM   4501  H   SER C  85      22.016  60.374  14.165  1.00 28.70           H
ATOM   4502  HA  SER C  85      19.999  60.000  12.401  1.00 25.00           H
ATOM   4503  HB2 SER C  85      19.633  61.612  14.087  1.00 33.81           H
ATOM   4504  HB3 SER C  85      20.854  62.456  13.508  1.00 33.81           H
ATOM   4505  HG  SER C  85      18.938  63.134  12.649  1.00 43.37           H
ATOM   4506  N   PRO C  86      21.417  60.214  10.355  1.00 20.71           N
ATOM   4507  CA  PRO C  86      22.345  60.389   9.237  1.00 21.26           C
ATOM   4508  C   PRO C  86      21.933  61.513   8.296  1.00 24.21           C
ATOM   4509  O   PRO C  86      20.794  61.980   8.310  1.00 26.21           O
ATOM   4510  CB  PRO C  86      22.262  59.035   8.531  1.00 22.05           C
ATOM   4511  CG  PRO C  86      20.840  58.627   8.722  1.00 24.57           C
ATOM   4512  CD  PRO C  86      20.403  59.196  10.067  1.00 20.77           C
ATOM   4513  HA  PRO C  86      23.249  60.539   9.557  1.00 25.52           H
ATOM   4514  HB2 PRO C  86      22.470  59.139   7.589  1.00 26.47           H
ATOM   4515  HB3 PRO C  86      22.865  58.403   8.954  1.00 26.47           H
ATOM   4516  HG2 PRO C  86      20.299  58.997   8.007  1.00 29.49           H
ATOM   4517  HG3 PRO C  86      20.779  57.659   8.728  1.00 29.49           H
ATOM   4518  HD2 PRO C  86      19.526  59.604   9.993  1.00 24.93           H
ATOM   4519  HD3 PRO C  86      20.417  58.504  10.747  1.00 24.93           H
ATOM   4520  N   PHE C  87      22.886  61.907   7.441  1.00 20.31           N
ATOM   4521  CA  PHE C  87      22.658  62.948   6.451  1.00 17.37           C
ATOM   4522  C   PHE C  87      21.873  62.434   5.237  1.00 24.04           C
ATOM   4523  O   PHE C  87      20.930  63.089   4.778  1.00 19.08           O
ATOM   4524  CB  PHE C  87      23.979  63.548   5.993  1.00 17.02           C
ATOM   4525  CG  PHE C  87      23.821  64.613   4.959  1.00 22.13           C
ATOM   4526  CD1 PHE C  87      23.412  65.897   5.316  1.00 24.70           C
ATOM   4527  CD2 PHE C  87      24.071  64.350   3.625  1.00 25.99           C
ATOM   4528  CE1 PHE C  87      23.252  66.880   4.347  1.00 23.74           C
ATOM   4529  CE2 PHE C  87      23.909  65.356   2.647  1.00 22.06           C
ATOM   4530  CZ  PHE C  87      23.489  66.608   3.027  1.00 23.78           C
ATOM   4531  H   PHE C  87      23.681  61.577   7.420  1.00 24.38           H
ATOM   4532  HA  PHE C  87      22.138  63.657   6.860  1.00 20.85           H
ATOM   4533  HB2 PHE C  87      24.427  63.940   6.758  1.00 20.43           H
ATOM   4534  HB3 PHE C  87      24.528  62.844   5.614  1.00 20.43           H
ATOM   4535  HD1 PHE C  87      23.234  66.094   6.207  1.00 29.65           H
ATOM   4536  HD2 PHE C  87      24.342  63.499   3.368  1.00 31.19           H
ATOM   4537  HE1 PHE C  87      22.975  67.732   4.598  1.00 28.50           H
ATOM   4538  HE2 PHE C  87      24.075  65.169   1.752  1.00 26.48           H
ATOM   4539  HZ  PHE C  87      23.390  67.278   2.390  1.00 28.54           H
ATOM   4540  N   HIS C  88      22.259  61.284   4.684  1.00 19.77           N
ATOM   4541  CA  HIS C  88      21.688  60.828   3.418  1.00 17.69           C
ATOM   4542  C   HIS C  88      20.409  60.023   3.606  1.00 17.79           C
ATOM   4543  O   HIS C  88      20.252  59.267   4.570  1.00 19.54           O
ATOM   4544  CB  HIS C  88      22.699  59.957   2.647  1.00 18.11           C
ATOM   4545  CG  HIS C  88      23.958  60.684   2.314  1.00 16.55           C
ATOM   4546  ND1 HIS C  88      25.047  60.676   3.153  1.00 18.55           N
ATOM   4547  CD2 HIS C  88      24.282  61.490   1.281  1.00 21.16           C
ATOM   4548  CE1 HIS C  88      25.994  61.431   2.638  1.00 14.42           C
ATOM   4549  NE2 HIS C  88      25.553  61.950   1.508  1.00 19.54           N
ATOM   4550  H   HIS C  88      22.845  60.752   5.020  1.00 23.73           H
ATOM   4551  HA  HIS C  88      21.478  61.601   2.871  1.00 21.23           H
ATOM   4552  HB2 HIS C  88      22.294  59.665   1.815  1.00 21.74           H
ATOM   4553  HB3 HIS C  88      22.933  59.188   3.190  1.00 21.74           H
ATOM   4554  HD2 HIS C  88      23.738  61.704   0.557  1.00 25.40           H
ATOM   4555  HE1 HIS C  88      26.833  61.578   3.011  1.00 17.31           H
ATOM   4556  HE2 HIS C  88      26.000  62.465   0.985  1.00 23.45           H
ATOM   4557  N   GLU C  89      19.500  60.166   2.625  1.00 20.28           N
ATOM   4558  CA  GLU C  89      18.281  59.357   2.605  1.00 18.98           C
ATOM   4559  C   GLU C  89      18.579  57.921   2.223  1.00 24.45           C
ATOM   4560  O   GLU C  89      17.858  57.010   2.641  1.00 25.68           O
ATOM   4561  CB  GLU C  89      17.257  59.965   1.632  1.00 26.05           C
ATOM   4562  CG  GLU C  89      16.624  61.251   2.134  1.00 32.09           C
ATOM   4563  CD  GLU C  89      15.848  61.041   3.429  1.00 29.91           C
ATOM   4564  OE1 GLU C  89      14.948  60.170   3.440  1.00 38.05           O
ATOM   4565  OE2 GLU C  89      16.175  61.725   4.426  1.00 40.31           O1-
ATOM   4566  H   GLU C  89      19.569  60.719   1.970  1.00 24.34           H
ATOM   4567  HA  GLU C  89      17.889  59.356   3.491  1.00 22.78           H
ATOM   4568  HB2 GLU C  89      17.701  60.161   0.792  1.00 31.27           H
ATOM   4569  HB3 GLU C  89      16.546  59.322   1.485  1.00 31.27           H
ATOM   4570  HG2 GLU C  89      17.322  61.904   2.302  1.00 38.51           H
ATOM   4571  HG3 GLU C  89      16.008  61.585   1.463  1.00 38.51           H
ATOM   4572  N   HIS C  90      19.630  57.710   1.435  1.00 21.38           N
ATOM   4573  CA  HIS C  90      20.109  56.394   1.033  1.00 20.30           C
ATOM   4574  C   HIS C  90      21.406  56.609   0.258  1.00 21.18           C
ATOM   4575  O   HIS C  90      21.873  57.738   0.111  1.00 21.38           O
ATOM   4576  CB  HIS C  90      19.082  55.624   0.187  1.00 24.47           C
ATOM   4577  CG  HIS C  90      18.619  56.373  -1.012  1.00 35.44           C
ATOM   4578  ND1 HIS C  90      19.488  56.865  -1.963  1.00 41.52           N
ATOM   4579  CD2 HIS C  90      17.377  56.739  -1.407  1.00 38.03           C
ATOM   4580  CE1 HIS C  90      18.798  57.485  -2.901  1.00 41.80           C
ATOM   4581  NE2 HIS C  90      17.516  57.433  -2.580  1.00 44.53           N
ATOM   4582  H   HIS C  90      20.103  58.348   1.106  1.00 25.66           H
ATOM   4583  HA  HIS C  90      20.309  55.868   1.823  1.00 24.36           H
ATOM   4584  HB2 HIS C  90      18.306  55.431   0.735  1.00 29.37           H
ATOM   4585  HB3 HIS C  90      19.485  54.795  -0.118  1.00 29.37           H
ATOM   4586  HD2 HIS C  90      16.580  56.556  -0.964  1.00 45.65           H
ATOM   4587  HE1 HIS C  90      19.155  57.903  -3.652  1.00 50.16           H
ATOM   4588  HE2 HIS C  90      16.872  57.768  -3.042  1.00 53.44           H
ATOM   4589  N   ALA C  91      21.992  55.512  -0.236  1.00 18.99           N
ATOM   4590  CA  ALA C  91      23.164  55.571  -1.103  1.00 21.16           C
ATOM   4591  C   ALA C  91      22.811  54.771  -2.342  1.00 18.04           C
ATOM   4592  O   ALA C  91      22.192  53.712  -2.241  1.00 20.60           O
ATOM   4593  CB  ALA C  91      24.449  54.994  -0.451  1.00 21.13           C
ATOM   4594  H   ALA C  91      21.721  54.712  -0.078  1.00 22.79           H
ATOM   4595  HA  ALA C  91      23.333  56.490  -1.364  1.00 25.40           H
ATOM   4596  HB1 ALA C  91      25.182  55.066  -1.082  1.00 25.36           H
ATOM   4597  HB2 ALA C  91      24.651  55.502   0.350  1.00 25.36           H
ATOM   4598  HB3 ALA C  91      24.297  54.063  -0.225  1.00 25.36           H
ATOM   4599  N   GLU C  92      23.158  55.298  -3.498  1.00 17.56           N
ATOM   4600  CA  GLU C  92      22.807  54.668  -4.770  1.00 19.56           C
ATOM   4601  C   GLU C  92      24.051  54.511  -5.640  1.00 20.89           C
ATOM   4602  O   GLU C  92      24.916  55.388  -5.682  1.00 22.54           O
ATOM   4603  CB  GLU C  92      21.705  55.511  -5.481  1.00 25.63           C
ATOM   4604  CG  GLU C  92      21.825  55.628  -6.976  1.00 40.84           C
ATOM   4605  CD  GLU C  92      20.570  56.229  -7.635  1.00 42.84           C
ATOM   4606  OE1 GLU C  92      19.440  55.860  -7.228  1.00 44.37           O
ATOM   4607  OE2 GLU C  92      20.726  57.078  -8.545  1.00 47.33           O1-
ATOM   4608  H   GLU C  92      23.603  56.029  -3.583  1.00 21.08           H
ATOM   4609  HA  GLU C  92      22.446  53.784  -4.598  1.00 23.48           H
ATOM   4610  HB2 GLU C  92      20.843  55.109  -5.290  1.00 30.76           H
ATOM   4611  HB3 GLU C  92      21.728  56.410  -5.118  1.00 30.76           H
ATOM   4612  HG2 GLU C  92      22.578  56.201  -7.188  1.00 49.02           H
ATOM   4613  HG3 GLU C  92      21.966  54.744  -7.351  1.00 49.02           H
ATOM   4614  N   VAL C  93      24.147  53.380  -6.333  1.00 17.01           N
ATOM   4615  CA  VAL C  93      25.192  53.164  -7.331  1.00 14.66           C
ATOM   4616  C   VAL C  93      24.491  52.776  -8.623  1.00 16.90           C
ATOM   4617  O   VAL C  93      23.785  51.763  -8.657  1.00 17.29           O
ATOM   4618  CB  VAL C  93      26.183  52.074  -6.907  1.00 15.92           C
ATOM   4619  CG1 VAL C  93      27.252  51.912  -7.951  1.00 24.29           C
ATOM   4620  CG2 VAL C  93      26.815  52.382  -5.568  1.00 26.20           C
ATOM   4621  H   VAL C  93      23.612  52.712  -6.242  1.00 20.41           H
ATOM   4622  HA  VAL C  93      25.680  53.990  -7.477  1.00 17.59           H
ATOM   4623  HB  VAL C  93      25.711  51.230  -6.829  1.00 19.11           H
ATOM   4624 HG11 VAL C  93      27.869  51.219  -7.665  1.00 29.15           H
ATOM   4625 HG12 VAL C  93      26.838  51.661  -8.791  1.00 29.15           H
ATOM   4626 HG13 VAL C  93      27.724  52.754  -8.052  1.00 29.15           H
ATOM   4627 HG21 VAL C  93      27.432  51.670  -5.340  1.00 31.45           H
ATOM   4628 HG22 VAL C  93      27.290  53.225  -5.630  1.00 31.45           H
ATOM   4629 HG23 VAL C  93      26.117  52.443  -4.898  1.00 31.45           H
ATOM   4630  N   VAL C  94      24.671  53.571  -9.670  1.00 14.06           N
ATOM   4631  CA  VAL C  94      24.024  53.338 -10.958  1.00 15.85           C
ATOM   4632  C   VAL C  94      25.108  53.167 -12.007  1.00 15.51           C
ATOM   4633  O   VAL C  94      25.983  54.039 -12.147  1.00 18.69           O
ATOM   4634  CB  VAL C  94      23.084  54.493 -11.349  1.00 24.30           C
ATOM   4635  CG1 VAL C  94      22.404  54.192 -12.692  1.00 24.03           C
ATOM   4636  CG2 VAL C  94      22.080  54.761 -10.223  1.00 27.65           C
ATOM   4637  H   VAL C  94      25.175  54.269  -9.661  1.00 16.87           H
ATOM   4638  HA  VAL C  94      23.504  52.520 -10.916  1.00 19.03           H
ATOM   4639  HB  VAL C  94      23.615  55.297 -11.464  1.00 29.16           H
ATOM   4640 HG11 VAL C  94      21.817  54.930 -12.921  1.00 28.84           H
ATOM   4641 HG12 VAL C  94      23.085  54.087 -13.374  1.00 28.84           H
ATOM   4642 HG13 VAL C  94      21.889  53.374 -12.609  1.00 28.84           H
ATOM   4643 HG21 VAL C  94      21.497  55.491 -10.486  1.00 33.19           H
ATOM   4644 HG22 VAL C  94      21.557  53.959 -10.070  1.00 33.19           H
ATOM   4645 HG23 VAL C  94      22.565  54.999  -9.417  1.00 33.19           H
ATOM   4646  N   PHE C  95      25.047  52.062 -12.744  1.00 16.65           N
ATOM   4647  CA  PHE C  95      26.117  51.702 -13.658  1.00 14.45           C
ATOM   4648  C   PHE C  95      25.565  50.891 -14.815  1.00 18.80           C
ATOM   4649  O   PHE C  95      24.585  50.158 -14.674  1.00 17.51           O
ATOM   4650  CB  PHE C  95      27.211  50.930 -12.931  1.00 13.96           C
ATOM   4651  CG  PHE C  95      26.787  49.592 -12.403  1.00 16.24           C
ATOM   4652  CD1 PHE C  95      25.965  49.495 -11.281  1.00 24.30           C
ATOM   4653  CD2 PHE C  95      27.302  48.428 -12.954  1.00 15.65           C
ATOM   4654  CE1 PHE C  95      25.600  48.227 -10.776  1.00 18.86           C
ATOM   4655  CE2 PHE C  95      26.953  47.171 -12.431  1.00 19.72           C
ATOM   4656  CZ  PHE C  95      26.111  47.096 -11.341  1.00 17.55           C
ATOM   4657  H   PHE C  95      24.393  51.505 -12.731  1.00 19.98           H
ATOM   4658  HA  PHE C  95      26.510  52.512 -14.019  1.00 17.35           H
ATOM   4659  HB2 PHE C  95      27.947  50.783 -13.545  1.00 16.76           H
ATOM   4660  HB3 PHE C  95      27.516  51.459 -12.177  1.00 16.76           H
ATOM   4661  HD1 PHE C  95      25.618  50.266 -10.893  1.00 29.17           H
ATOM   4662  HD2 PHE C  95      27.873  48.479 -13.687  1.00 18.78           H
ATOM   4663  HE1 PHE C  95      25.038  48.164 -10.037  1.00 22.64           H
ATOM   4664  HE2 PHE C  95      27.285  46.394 -12.820  1.00 23.66           H
ATOM   4665  HZ  PHE C  95      25.869  46.264 -11.004  1.00 21.07           H
ATOM   4666  N   THR C  96      26.236  50.995 -15.960  1.00 19.22           N
ATOM   4667  CA  THR C  96      26.005  50.043 -17.042  1.00 18.47           C
ATOM   4668  C   THR C  96      26.849  48.795 -16.823  1.00 17.50           C
ATOM   4669  O   THR C  96      28.045  48.890 -16.567  1.00 20.29           O
ATOM   4670  CB  THR C  96      26.341  50.683 -18.395  1.00 17.36           C
ATOM   4671  OG1 THR C  96      25.520  51.830 -18.616  1.00 19.43           O
ATOM   4672  CG2 THR C  96      26.128  49.661 -19.489  1.00 24.28           C
ATOM   4673  H   THR C  96      26.823  51.600 -16.133  1.00 23.07           H
ATOM   4674  HA  THR C  96      25.071  49.784 -17.050  1.00 22.17           H
ATOM   4675  HB  THR C  96      27.274  50.949 -18.403  1.00 20.83           H
ATOM   4676  HG1 THR C  96      25.649  52.397 -18.009  1.00 23.32           H
ATOM   4677 HG21 THR C  96      26.337  50.052 -20.352  1.00 29.14           H
ATOM   4678 HG22 THR C  96      26.704  48.894 -19.343  1.00 29.14           H
ATOM   4679 HG23 THR C  96      25.204  49.366 -19.492  1.00 29.14           H
ATOM   4680  N   ALA C  97      26.231  47.618 -16.937  1.00 15.70           N
ATOM   4681  CA  ALA C  97      26.899  46.336 -16.720  1.00 16.79           C
ATOM   4682  C   ALA C  97      26.968  45.540 -18.018  1.00 17.39           C
ATOM   4683  O   ALA C  97      26.015  45.526 -18.786  1.00 21.21           O
ATOM   4684  CB  ALA C  97      26.158  45.485 -15.681  1.00 21.56           C
ATOM   4685  H   ALA C  97      25.401  47.536 -17.145  1.00 18.85           H
ATOM   4686  HA  ALA C  97      27.803  46.490 -16.405  1.00 20.15           H
ATOM   4687  HB1 ALA C  97      26.630  44.645 -15.566  1.00 25.88           H
ATOM   4688  HB2 ALA C  97      26.130  45.967 -14.840  1.00 25.88           H
ATOM   4689  HB3 ALA C  97      25.256  45.316 -15.996  1.00 25.88           H
ATOM   4690  N   ASN C  98      28.101  44.872 -18.225  1.00 17.47           N
ATOM   4691  CA  ASN C  98      28.290  43.902 -19.301  1.00 20.63           C
ATOM   4692  C   ASN C  98      28.103  44.549 -20.672  1.00 26.76           C
ATOM   4693  O   ASN C  98      27.653  43.903 -21.611  1.00 31.72           O
ATOM   4694  CB  ASN C  98      27.362  42.700 -19.102  1.00 22.68           C
ATOM   4695  CG  ASN C  98      27.452  42.125 -17.687  1.00 21.18           C
ATOM   4696  OD1 ASN C  98      28.528  41.742 -17.218  1.00 20.94           O
ATOM   4697  ND2 ASN C  98      26.319  42.082 -17.002  1.00 19.21           N
ATOM   4698  H   ASN C  98      28.801  44.970 -17.735  1.00 20.97           H
ATOM   4699  HA  ASN C  98      29.202  43.573 -19.258  1.00 24.77           H
ATOM   4700  HB2 ASN C  98      26.445  42.977 -19.256  1.00 27.22           H
ATOM   4701  HB3 ASN C  98      27.608  42.001 -19.727  1.00 27.22           H
ATOM   4702 HD21 ASN C  98      26.313  41.768 -16.201  1.00 23.06           H
ATOM   4703 HD22 ASN C  98      25.590  42.368 -17.357  1.00 23.06           H
ATOM   4704  N   ASP C  99      28.519  45.820 -20.763  1.00 26.93           N
ATOM   4705  CA  ASP C  99      28.380  46.648 -21.967  1.00 37.98           C
ATOM   4706  C   ASP C  99      29.261  46.138 -23.104  1.00 37.49           C
ATOM   4707  O   ASP C  99      28.928  46.318 -24.287  1.00 42.63           O
ATOM   4708  CB  ASP C  99      28.757  48.103 -21.614  1.00 30.26           C
ATOM   4709  CG  ASP C  99      28.152  49.125 -22.562  1.00 33.13           C
ATOM   4710  H   ASP C  99      28.900  46.237 -20.114  1.00 32.32           H
ATOM   4711  HA  ASP C  99      27.456  46.633 -22.264  1.00 45.58           H
ATOM   4712  HB2 ASP C  99      28.440  48.302 -20.719  1.00 36.31           H
ATOM   4713  HB3 ASP C  99      29.722  48.195 -21.650  1.00 36.31           H
ATOM   4714  N   SER C 100      30.389  45.514 -22.760  1.00 29.18           N
ATOM   4715  CA  SER C 100      31.396  45.023 -23.695  1.00 37.53           C
ATOM   4716  C   SER C 100      31.670  43.549 -23.460  1.00 29.09           C
ATOM   4717  O   SER C 100      32.795  43.069 -23.620  1.00 35.79           O
ATOM   4718  CB  SER C 100      32.689  45.819 -23.560  1.00 31.07           C
ATOM   4719  OG  SER C 100      32.399  47.200 -23.544  1.00 35.83           O
ATOM   4720  H   SER C 100      30.601  45.358 -21.941  1.00 35.02           H
ATOM   4721  HA  SER C 100      31.067  45.129 -24.602  1.00 45.04           H
ATOM   4722  HB2 SER C 100      33.129  45.575 -22.731  1.00 37.29           H
ATOM   4723  HB3 SER C 100      33.265  45.622 -24.316  1.00 37.29           H
ATOM   4724  HG  SER C 100      33.110  47.642 -23.470  1.00 43.00           H
ATOM   4725  N   GLY C 101      30.638  42.817 -23.080  1.00 31.62           N
ATOM   4726  CA  GLY C 101      30.789  41.443 -22.694  1.00 27.63           C
ATOM   4727  C   GLY C 101      30.704  41.266 -21.190  1.00 29.03           C
ATOM   4728  O   GLY C 101      30.777  42.230 -20.416  1.00 24.69           O
ATOM   4729  H   GLY C 101      29.829  43.105 -23.039  1.00 37.95           H
ATOM   4730  HA2 GLY C 101      30.092  40.911 -23.108  1.00 33.16           H
ATOM   4731  HA3 GLY C 101      31.650  41.114 -22.996  1.00 33.16           H
ATOM   4732  N   PRO C 102      30.578  40.017 -20.754  1.00 24.61           N
ATOM   4733  CA  PRO C 102      30.364  39.749 -19.325  1.00 25.79           C
ATOM   4734  C   PRO C 102      31.580  40.100 -18.506  1.00 27.94           C
ATOM   4735  O   PRO C 102      32.721  39.816 -18.885  1.00 20.99           O
ATOM   4736  CB  PRO C 102      30.095  38.245 -19.275  1.00 28.68           C
ATOM   4737  CG  PRO C 102      29.765  37.864 -20.718  1.00 34.02           C
ATOM   4738  CD  PRO C 102      30.569  38.775 -21.550  1.00 31.51           C
ATOM   4739  HA  PRO C 102      29.592  40.233 -18.994  1.00 30.95           H
ATOM   4740  HB2 PRO C 102      30.888  37.779 -18.968  1.00 34.42           H
ATOM   4741  HB3 PRO C 102      29.341  38.066 -18.691  1.00 34.42           H
ATOM   4742  HG2 PRO C 102      30.017  36.941 -20.878  1.00 40.83           H
ATOM   4743  HG3 PRO C 102      28.818  37.995 -20.883  1.00 40.83           H
ATOM   4744  HD2 PRO C 102      31.470  38.432 -21.655  1.00 37.82           H
ATOM   4745  HD3 PRO C 102      30.139  38.922 -22.406  1.00 37.82           H
ATOM   4746  N   ARG C 103      31.311  40.701 -17.358  1.00 21.82           N
ATOM   4747  CA  ARG C 103      32.317  41.039 -16.374  1.00 19.41           C
ATOM   4748  C   ARG C 103      31.834  40.625 -14.985  1.00 20.08           C
ATOM   4749  O   ARG C 103      30.635  40.388 -14.767  1.00 19.86           O
ATOM   4750  CB  ARG C 103      32.598  42.553 -16.412  1.00 17.96           C
ATOM   4751  CG  ARG C 103      33.014  43.066 -17.792  1.00 21.63           C
ATOM   4752  CD  ARG C 103      34.429  42.640 -18.111  1.00 27.94           C
ATOM   4753  NE  ARG C 103      34.906  43.314 -19.307  1.00 32.19           N
ATOM   4754  CZ  ARG C 103      34.795  42.824 -20.539  1.00 36.24           C
ATOM   4755  NH1 ARG C 103      34.233  41.638 -20.746  1.00 33.36           N
ATOM   4756  NH2 ARG C 103      35.252  43.523 -21.569  1.00 33.79           N1+
ATOM   4757  H   ARG C 103      30.517  40.931 -17.120  1.00 26.19           H
ATOM   4758  HA  ARG C 103      33.140  40.565 -16.572  1.00 23.30           H
ATOM   4759  HB2 ARG C 103      31.794  43.028 -16.149  1.00 21.56           H
ATOM   4760  HB3 ARG C 103      33.316  42.754 -15.792  1.00 21.56           H
ATOM   4761  HG2 ARG C 103      32.423  42.697 -18.466  1.00 25.96           H
ATOM   4762  HG3 ARG C 103      32.976  44.035 -17.802  1.00 25.96           H
ATOM   4763  HD2 ARG C 103      35.012  42.875 -17.373  1.00 33.54           H
ATOM   4764  HD3 ARG C 103      34.451  41.683 -18.269  1.00 33.54           H
ATOM   4765  HE  ARG C 103      35.285  44.080 -19.212  1.00 38.63           H
ATOM   4766 HH11 ARG C 103      33.932  41.183 -20.081  1.00 40.04           H
ATOM   4767 HH12 ARG C 103      34.167  41.327 -21.545  1.00 40.04           H
ATOM   4768 HH21 ARG C 103      35.620  44.290 -21.439  1.00 40.56           H
ATOM   4769 HH22 ARG C 103      35.187  43.207 -22.366  1.00 40.56           H
ATOM   4770  N   ARG C 104      32.788  40.518 -14.057  1.00 18.22           N
ATOM   4771  CA  ARG C 104      32.511  40.306 -12.640  1.00 16.28           C
ATOM   4772  C   ARG C 104      32.650  41.658 -11.942  1.00 16.54           C
ATOM   4773  O   ARG C 104      33.634  42.354 -12.180  1.00 19.68           O
ATOM   4774  CB  ARG C 104      33.485  39.312 -12.007  1.00 19.84           C
ATOM   4775  CG  ARG C 104      33.386  37.825 -12.422  1.00 30.53           C
ATOM   4776  CD  ARG C 104      32.211  37.550 -13.321  1.00 34.44           C
ATOM   4777  H   ARG C 104      33.628  40.566 -14.233  1.00 21.87           H
ATOM   4778  HA  ARG C 104      31.605  39.980 -12.523  1.00 19.54           H
ATOM   4779  HB2 ARG C 104      33.359  39.345 -11.045  1.00 23.81           H
ATOM   4780  HB3 ARG C 104      34.385  39.604 -12.217  1.00 23.81           H
ATOM   4781  HG2 ARG C 104      33.288  37.280 -11.625  1.00 36.64           H
ATOM   4782  HG3 ARG C 104      34.193  37.575 -12.898  1.00 36.64           H
ATOM   4783  HD1 ARG C 104      31.400  37.849 -12.881  1.00 41.33           H
ATOM   4784  HD3 ARG C 104      32.332  38.032 -14.155  1.00 41.33           H
ATOM   4785  N   TYR C 105      31.694  42.008 -11.072  1.00 15.65           N
ATOM   4786  CA  TYR C 105      31.607  43.341 -10.468  1.00 17.17           C
ATOM   4787  C   TYR C 105      31.604  43.201  -8.964  1.00 18.52           C
ATOM   4788  O   TYR C 105      30.814  42.434  -8.408  1.00 16.51           O
ATOM   4789  CB  TYR C 105      30.348  44.084 -10.888  1.00 12.35           C
ATOM   4790  CG  TYR C 105      30.278  44.390 -12.349  1.00 18.09           C
ATOM   4791  CD1 TYR C 105      29.840  43.432 -13.264  1.00 16.76           C
ATOM   4792  CD2 TYR C 105      30.683  45.641 -12.840  1.00 17.59           C
ATOM   4793  CE1 TYR C 105      29.775  43.739 -14.628  1.00 18.95           C
ATOM   4794  CE2 TYR C 105      30.646  45.925 -14.177  1.00 13.56           C
ATOM   4795  CZ  TYR C 105      30.198  44.970 -15.070  1.00 20.22           C
ATOM   4796  OH  TYR C 105      30.167  45.244 -16.420  1.00 19.03           O
ATOM   4797  H   TYR C 105      31.070  41.476 -10.813  1.00 18.79           H
ATOM   4798  HA  TYR C 105      32.379  43.867 -10.728  1.00 20.61           H
ATOM   4799  HB2 TYR C 105      29.576  43.542 -10.663  1.00 14.82           H
ATOM   4800  HB3 TYR C 105      30.308  44.926 -10.408  1.00 14.82           H
ATOM   4801  HD1 TYR C 105      29.559  42.598 -12.963  1.00 20.12           H
ATOM   4802  HD2 TYR C 105      30.992  46.286 -12.245  1.00 21.11           H
ATOM   4803  HE1 TYR C 105      29.491  43.097 -15.238  1.00 22.74           H
ATOM   4804  HE2 TYR C 105      30.920  46.758 -14.485  1.00 16.28           H
ATOM   4805  HH  TYR C 105      29.874  44.579 -16.842  1.00 22.85           H
ATOM   4806  N   THR C 106      32.445  43.983  -8.303  1.00 16.14           N
ATOM   4807  CA  THR C 106      32.414  44.093  -6.855  1.00 14.79           C
ATOM   4808  C   THR C 106      32.188  45.566  -6.576  1.00 18.03           C
ATOM   4809  O   THR C 106      32.927  46.414  -7.098  1.00 17.36           O
ATOM   4810  CB  THR C 106      33.709  43.603  -6.224  1.00 21.10           C
ATOM   4811  OG1 THR C 106      33.835  42.199  -6.423  1.00 23.56           O
ATOM   4812  CG2 THR C 106      33.730  43.920  -4.677  1.00 21.92           C
ATOM   4813  H   THR C 106      33.050  44.465  -8.676  1.00 19.38           H
ATOM   4814  HA  THR C 106      31.671  43.583  -6.496  1.00 17.75           H
ATOM   4815  HB  THR C 106      34.461  44.055  -6.638  1.00 25.33           H
ATOM   4816  HG1 THR C 106      34.549  41.922  -6.076  1.00 28.28           H
ATOM   4817 HG21 THR C 106      34.559  43.604  -4.285  1.00 26.31           H
ATOM   4818 HG22 THR C 106      33.659  44.877  -4.535  1.00 26.31           H
ATOM   4819 HG23 THR C 106      32.985  43.480  -4.239  1.00 26.31           H
ATOM   4820  N   ILE C 107      31.098  45.859  -5.886  1.00 14.82           N
ATOM   4821  CA  ILE C 107      30.692  47.222  -5.548  1.00 16.23           C
ATOM   4822  C   ILE C 107      30.899  47.351  -4.046  1.00 13.46           C
ATOM   4823  O   ILE C 107      30.273  46.629  -3.267  1.00 13.12           O
ATOM   4824  CB  ILE C 107      29.230  47.510  -5.940  1.00 13.87           C
ATOM   4825  CG1 ILE C 107      28.938  47.396  -7.472  1.00 20.64           C
ATOM   4826  CG2 ILE C 107      28.810  48.869  -5.393  1.00 16.66           C
ATOM   4827  CD1 ILE C 107      29.671  48.269  -8.302  0.54 20.86           C
ATOM   4828  H   ILE C 107      30.554  45.264  -5.589  1.00 17.79           H
ATOM   4829  HA  ILE C 107      31.268  47.859  -6.000  1.00 19.48           H
ATOM   4830  HB  ILE C 107      28.681  46.844  -5.498  1.00 16.66           H
ATOM   4831 HG12 ILE C 107      29.138  46.490  -7.754  1.00 24.77           H
ATOM   4832 HG13 ILE C 107      27.996  47.579  -7.618  1.00 24.77           H
ATOM   4833 HG21 ILE C 107      27.889  49.040  -5.646  1.00 19.99           H
ATOM   4834 HG22 ILE C 107      28.893  48.859  -4.427  1.00 19.99           H
ATOM   4835 HG23 ILE C 107      29.389  49.552  -5.768  1.00 19.99           H
ATOM   4836 HD11 ILE C 107      29.415  48.117  -9.225  1.00 25.04           H
ATOM   4837 HD12 ILE C 107      29.473  49.185  -8.050  0.00 25.04           H
ATOM   4838 HD13 ILE C 107      30.618  48.093  -8.187  0.05 25.04           H
ATOM   4839  N   ALA C 108      31.794  48.238  -3.632  1.00 12.23           N
ATOM   4840  CA  ALA C 108      32.124  48.421  -2.234  1.00 10.67           C
ATOM   4841  C   ALA C 108      31.648  49.807  -1.811  1.00 13.90           C
ATOM   4842  O   ALA C 108      31.877  50.777  -2.529  1.00 13.05           O
ATOM   4843  CB  ALA C 108      33.632  48.296  -2.038  1.00 16.01           C
ATOM   4844  H   ALA C 108      32.233  48.758  -4.159  1.00 14.69           H
ATOM   4845  HA  ALA C 108      31.676  47.752  -1.694  1.00 12.81           H
ATOM   4846  HB1 ALA C 108      33.839  48.421  -1.099  1.00 19.22           H
ATOM   4847  HB2 ALA C 108      33.915  47.415  -2.326  1.00 19.22           H
ATOM   4848  HB3 ALA C 108      34.076  48.977  -2.568  1.00 19.22           H
ATOM   4849  N   ALA C 109      31.004  49.903  -0.654  1.00 12.38           N
ATOM   4850  CA  ALA C 109      30.524  51.176  -0.135  1.00 11.00           C
ATOM   4851  C   ALA C 109      31.005  51.317   1.294  1.00 10.88           C
ATOM   4852  O   ALA C 109      30.881  50.386   2.102  1.00 12.75           O
ATOM   4853  CB  ALA C 109      29.016  51.273  -0.175  1.00 13.37           C
ATOM   4854  H   ALA C 109      30.830  49.233  -0.142  1.00 14.86           H
ATOM   4855  HA  ALA C 109      30.896  51.902  -0.660  1.00 13.21           H
ATOM   4856  HB1 ALA C 109      28.747  52.135   0.179  1.00 16.05           H
ATOM   4857  HB2 ALA C 109      28.719  51.185  -1.094  1.00 16.05           H
ATOM   4858  HB3 ALA C 109      28.640  50.561   0.365  1.00 16.05           H
ATOM   4859  N   LEU C 110      31.589  52.455   1.600  1.00 10.98           N
ATOM   4860  CA  LEU C 110      32.028  52.757   2.947  1.00 11.30           C
ATOM   4861  C   LEU C 110      31.138  53.856   3.513  1.00 13.52           C
ATOM   4862  O   LEU C 110      30.999  54.914   2.892  1.00 11.77           O
ATOM   4863  CB  LEU C 110      33.473  53.203   2.929  1.00 14.53           C
ATOM   4864  CG  LEU C 110      34.110  53.584   4.278  1.00 16.14           C
ATOM   4865  CD1 LEU C 110      34.214  52.392   5.214  1.00 18.08           C
ATOM   4866  CD2 LEU C 110      35.496  54.156   4.043  1.00 21.22           C
ATOM   4867  H   LEU C 110      31.747  53.084   1.034  1.00 13.19           H
ATOM   4868  HA  LEU C 110      31.948  51.968   3.506  1.00 13.56           H
ATOM   4869  HB2 LEU C 110      34.005  52.482   2.556  1.00 17.44           H
ATOM   4870  HB3 LEU C 110      33.541  53.980   2.352  1.00 17.44           H
ATOM   4871  HG  LEU C 110      33.568  54.264   4.708  1.00 19.37           H
ATOM   4872 HD11 LEU C 110      34.619  52.680   6.047  1.00 21.71           H
ATOM   4873 HD12 LEU C 110      33.325  52.043   5.382  1.00 21.71           H
ATOM   4874 HD13 LEU C 110      34.764  51.710   4.797  1.00 21.71           H
ATOM   4875 HD21 LEU C 110      35.888  54.393   4.898  1.00 25.47           H
ATOM   4876 HD22 LEU C 110      36.042  53.486   3.602  1.00 25.47           H
ATOM   4877 HD23 LEU C 110      35.421  54.944   3.483  1.00 25.47           H
ATOM   4878  N   LEU C 111      30.587  53.631   4.704  1.00  9.59           N
ATOM   4879  CA  LEU C 111      29.513  54.456   5.262  1.00 12.68           C
ATOM   4880  C   LEU C 111      29.987  55.230   6.500  1.00 14.41           C
ATOM   4881  O   LEU C 111      30.560  54.643   7.424  1.00 12.95           O
ATOM   4882  CB  LEU C 111      28.317  53.597   5.668  1.00 13.74           C
ATOM   4883  CG  LEU C 111      27.645  52.683   4.656  1.00 16.08           C
[truncated: 236,684 more chars]
