# Supplementary material for: High-throughput quantum-mechanics/molecular-mechanics (ONIOM) macromolecular crystallographic refinement with PHENIX/DivCon: the impact of mixed Hamiltonian methods on ligand and protein structure
Source: Acta Crystallogr D Struct Biol. 2018 Oct 29;74(Pt 11):1063–77. doi: 10.1107/S2059798318012913 (PMC6213575; doi:10.1107/S2059798318012913)
Supplement: Supplementary file 4 [file d-74-01063-sup4.gz › results_PHENIX/1U1C-H_refine_001.pdb]

REMARK Date 2017-01-10 Time 19:16:01 EST -0500 (1484093761.65 s)
REMARK PHENIX refinement
REMARK 
REMARK ****************** INPUT FILES AND LABELS ******************************
REMARK Reflections:
REMARK   file name      : 1U1C.sf
REMARK   labels         : ['r1u1csf,wavelength_id=1,_refln.F_meas_au,_refln.F_meas_sigma_au']
REMARK R-free flags:
REMARK   file name      : 1U1C.sf
REMARK   label          : r1u1csf,wavelength_id=1,_refln.status
REMARK   test_flag_value: 0
REMARK Model file name(s): 
REMARK   /scratch/oleg/2711103.gondor.quantumbioinc.com/1U1C-H.pdb
REMARK 
REMARK ******************** REFINEMENT SUMMARY: QUICK FACTS *******************
REMARK Start: r_work = 0.2690 r_free = 0.2924 bonds = 0.011 angles = 1.493
REMARK Final: r_work = 0.1796 r_free = 0.2394 bonds = 0.013 angles = 1.150
REMARK ************************************************************************
REMARK 
REMARK ****************** REFINEMENT STATISTICS STEP BY STEP ******************
REMARK leading digit, like 1_, means number of macro-cycle                     
REMARK 0    : statistics at the very beginning when nothing is done yet        
REMARK 1_bss: bulk solvent correction and/or (anisotropic) scaling             
REMARK 1_xyz: refinement of coordinates                                        
REMARK 1_adp: refinement of ADPs (Atomic Displacement Parameters)              
REMARK 1_occ: refinement of occupancies                                        
REMARK ------------------------------------------------------------------------
REMARK  stage       r-work r-free bonds angles b_min b_max b_ave n_water shift
REMARK       0    : 0.3424 0.3632 0.011  1.49  15.1  71.2  22.7 1683      0.000
REMARK       1_bss: 0.2690 0.2924 0.011  1.49  26.6  82.8  34.3 1683      0.000
REMARK 1_settarget: 0.2690 0.2924 0.011  1.49  26.6  82.8  34.3 1683      0.000
REMARK       1_nqh: 0.2690 0.2924 0.011  1.49  26.6  82.8  34.3 1683      0.001
REMARK    1_weight: 0.2690 0.2924 0.011  1.49  26.6  82.8  34.3 1683      0.001
REMARK    1_checkH: 0.2693 0.2928 0.011  1.49  26.6  82.8  34.3 1683      0.449
REMARK    1_xyzrec: 0.2537 0.2936 0.014  1.05  26.6  82.8  34.3 1683      0.514
REMARK    1_checkH: 0.2537 0.2937 0.014  1.05  26.6  82.8  34.3 1683      0.515
REMARK   1_regHxyz: 0.2539 0.2937 0.014  1.05  26.6  82.8  34.3 1683      0.518
REMARK       1_adp: 0.2109 0.2653 0.014  1.05  22.3  77.8  36.1 1683      0.518
REMARK   1_regHadp: 0.2093 0.2643 0.014  1.05  22.3  77.8  36.1 1683      0.518
REMARK       2_bss: 0.2086 0.2644 0.014  1.05  22.3  77.8  36.1 1683      0.518
REMARK 2_settarget: 0.2086 0.2644 0.014  1.05  22.3  77.8  36.1 1683      0.518
REMARK 2_updatecdl: 0.2086 0.2644 0.014  1.06  22.3  77.8  36.1 1683      0.518
REMARK       2_nqh: 0.2086 0.2644 0.014  1.06  22.3  77.8  36.1 1683      0.518
REMARK    2_weight: 0.2086 0.2644 0.014  1.06  22.3  77.8  36.1 1683      0.518
REMARK    2_checkH: 0.2086 0.2644 0.014  1.06  22.3  77.8  36.1 1683      0.518
REMARK    2_xyzrec: 0.2022 0.2610 0.014  1.15  22.3  77.8  36.1 1683      0.540
REMARK    2_checkH: 0.2022 0.2609 0.014  1.15  22.3  77.8  36.1 1683      0.540
REMARK   2_regHxyz: 0.2025 0.2609 0.014  1.15  22.3  77.8  36.1 1683      0.541
REMARK       2_adp: 0.1922 0.2464 0.014  1.15  17.7  85.0  37.1 1683      0.541
REMARK   2_regHadp: 0.1925 0.2462 0.014  1.15  17.7  85.0  37.1 1683      0.541
REMARK       3_bss: 0.1924 0.2462 0.014  1.15  17.7  85.0  37.1 1683      0.541
REMARK 3_settarget: 0.1924 0.2462 0.014  1.15  17.7  85.0  37.1 1683      0.541
REMARK 3_updatecdl: 0.1924 0.2462 0.014  1.16  17.7  85.0  37.1 1683      0.541
REMARK       3_nqh: 0.1924 0.2462 0.014  1.16  17.7  85.0  37.1 1683      0.542
REMARK    3_weight: 0.1924 0.2462 0.014  1.16  17.7  85.0  37.1 1683      0.542
REMARK    3_checkH: 0.1925 0.2461 0.014  1.16  17.7  85.0  37.1 1683      0.542
REMARK    3_xyzrec: 0.1859 0.2436 0.013  1.15  17.7  85.0  37.1 1683      0.554
REMARK    3_checkH: 0.1859 0.2437 0.013  1.15  17.7  85.0  37.1 1683      0.555
REMARK   3_regHxyz: 0.1863 0.2437 0.013  1.15  17.7  85.0  37.1 1683      0.555
REMARK       3_adp: 0.1798 0.2394 0.013  1.15  13.4  91.4  37.8 1683      0.555
REMARK   3_regHadp: 0.1798 0.2395 0.013  1.15  13.4  91.4  37.8 1683      0.555
REMARK         end: 0.1796 0.2394 0.013  1.15  13.4  91.4  37.8 1683      0.555
REMARK ------------------------------------------------------------------------
REMARK MODEL CONTENT.
REMARK  ELEMENT        ATOM RECORD COUNT   OCCUPANCY SUM
REMARK        C                     7105         7105.00
REMARK        H                    12437        12437.00
REMARK        O                     2586         2586.00
REMARK        N                     1966         1966.00
REMARK        P                        6            6.00
REMARK        S                       67           67.00
REMARK      K1+                        3            3.00
REMARK      O1-                      192          192.00
REMARK    TOTAL                    24362        24362.00
REMARK -----------------------------------------------------------------------
REMARK r_free_flags.md5.hexdigest aff671814bcda58a33366f4e7a8823d0
REMARK 
REMARK IF THIS FILE IS FOR PDB DEPOSITION: REMOVE ALL FROM THIS LINE UP.
REMARK   3
REMARK   3 REFINEMENT.
REMARK   3   PROGRAM     : PHENIX (1.11.1_2575: ???)
REMARK   3   AUTHORS     : Adams,Afonine,Bunkoczi,Burnley,Chen,Dar,Davis,
REMARK   3               : Draizen,Echols,Gildea,Gros,Grosse-Kunstleve,Headd,
REMARK   3               : Hintze,Hung,Ioerger,Liebschner,McCoy,McKee,Moriarty,
REMARK   3               : Oeffner,Poon,Read,Richardson,Richardson,Sacchettini,
REMARK   3               : Sauter,Sobolev,Storoni,Terwilliger,Williams,Zwart
REMARK   3
REMARK   3  REFINEMENT TARGET : ML
REMARK   3  
REMARK   3  DATA USED IN REFINEMENT.
REMARK   3   RESOLUTION RANGE HIGH (ANGSTROMS) : 2.200   
REMARK   3   RESOLUTION RANGE LOW  (ANGSTROMS) : 38.153  
REMARK   3   MIN(FOBS/SIGMA_FOBS)              : 1.00  
REMARK   3   COMPLETENESS FOR RANGE        (%) : 96.28 
REMARK   3   NUMBER OF REFLECTIONS             : 80251     
REMARK   3   NUMBER OF REFLECTIONS (NON-ANOMALOUS) : 80251     
REMARK   3  
REMARK   3  FIT TO DATA USED IN REFINEMENT.
REMARK   3   R VALUE     (WORKING + TEST SET) : 0.1856
REMARK   3   R VALUE            (WORKING SET) : 0.1796
REMARK   3   FREE R VALUE                     : 0.2394
REMARK   3   FREE R VALUE TEST SET SIZE   (%) : 10.05 
REMARK   3   FREE R VALUE TEST SET COUNT      : 8066      
REMARK   3  
REMARK   3  FIT TO DATA USED IN REFINEMENT (IN BINS).
REMARK   3   BIN  RESOLUTION RANGE  COMPL.    NWORK NFREE   RWORK  RFREE  CCWORK CCFREE
REMARK   3     1 38.1583 -  6.8234    0.99     2692   292  0.1486 0.1853   0.951  0.917
REMARK   3     2  6.8234 -  5.4209    1.00     2571   275  0.1665 0.2179   0.928  0.881
REMARK   3     3  5.4209 -  4.7371    1.00     2542   290  0.1504 0.1990   0.944  0.911
REMARK   3     4  4.7371 -  4.3046    0.99     2501   296  0.1342 0.1862   0.952  0.897
REMARK   3     5  4.3046 -  3.9964    0.99     2521   269  0.1526 0.2011   0.936  0.892
REMARK   3     6  3.9964 -  3.7610    0.99     2519   263  0.1644 0.2229   0.928  0.855
REMARK   3     7  3.7610 -  3.5728    0.99     2505   271  0.1770 0.2147   0.922  0.882
REMARK   3     8  3.5728 -  3.4174    0.99     2499   247  0.1845 0.2486   0.910  0.850
REMARK   3     9  3.4174 -  3.2859    0.99     2480   263  0.2004 0.2630   0.892  0.826
REMARK   3    10  3.2859 -  3.1726    0.98     2432   296  0.2023 0.2577   0.892  0.824
REMARK   3    11  3.1726 -  3.0734    0.98     2421   307  0.1874 0.2532   0.910  0.803
REMARK   3    12  3.0734 -  2.9856    0.97     2452   270  0.1915 0.2641   0.903  0.785
REMARK   3    13  2.9856 -  2.9070    0.98     2432   264  0.1912 0.2553   0.907  0.805
REMARK   3    14  2.9070 -  2.8361    0.98     2425   263  0.1984 0.2562   0.899  0.813
REMARK   3    15  2.8361 -  2.7717    0.97     2400   266  0.1948 0.2602   0.906  0.824
REMARK   3    16  2.7717 -  2.7127    0.97     2443   257  0.2032 0.2979   0.895  0.781
REMARK   3    17  2.7127 -  2.6585    0.96     2391   277  0.2064 0.2940   0.891  0.791
REMARK   3    18  2.6585 -  2.6083    0.97     2380   274  0.2087 0.2918   0.888  0.800
REMARK   3    19  2.6083 -  2.5617    0.96     2370   264  0.2031 0.2614   0.887  0.798
REMARK   3    20  2.5617 -  2.5183    0.96     2386   260  0.1960 0.2523   0.893  0.812
REMARK   3    21  2.5183 -  2.4777    0.94     2280   284  0.1973 0.2780   0.893  0.780
REMARK   3    22  2.4777 -  2.4396    0.95     2378   253  0.2132 0.2905   0.882  0.785
REMARK   3    23  2.4396 -  2.4037    0.94     2313   265  0.2156 0.2815   0.865  0.785
REMARK   3    24  2.4037 -  2.3699    0.94     2319   270  0.2077 0.2768   0.882  0.792
REMARK   3    25  2.3699 -  2.3378    0.93     2264   276  0.2084 0.2752   0.873  0.805
REMARK   3    26  2.3378 -  2.3075    0.92     2320   231  0.2127 0.2972   0.877  0.744
REMARK   3    27  2.3075 -  2.2786    0.92     2258   259  0.2205 0.3119   0.879  0.720
REMARK   3    28  2.2786 -  2.2512    0.91     2256   252  0.2236 0.3012   0.873  0.752
REMARK   3    29  2.2512 -  2.2250    0.91     2221   259  0.2264 0.2619   0.869  0.820
REMARK   3    30  2.2250 -  2.2000    0.90     2214   253  0.2241 0.3058   0.871  0.718
REMARK   3  
REMARK   3  BULK SOLVENT MODELLING.
REMARK   3   METHOD USED        : FLAT BULK SOLVENT MODEL
REMARK   3   SOLVENT RADIUS     : 1.11    
REMARK   3   SHRINKAGE RADIUS   : 0.90    
REMARK   3   GRID STEP FACTOR   : 4.00    
REMARK   3  
REMARK   3  ERROR ESTIMATES.
REMARK   3   COORDINATE ERROR (MAXIMUM-LIKELIHOOD BASED)     : 0.26    
REMARK   3   PHASE ERROR (DEGREES, MAXIMUM-LIKELIHOOD BASED) : 24.47   
REMARK   3  
REMARK   3  STRUCTURE FACTORS CALCULATION ALGORITHM : FFT
REMARK   3  
REMARK   3  RESTRAINTS LIBRARY
REMARK   3    GEOSTD + MON.LIB. + CDL v1.2
REMARK   3  
REMARK   3  DEVIATIONS FROM IDEAL VALUES.
REMARK   3                 RMSD     MAX  COUNT
REMARK   3   BOND      :  0.013   0.218  11551
REMARK   3   ANGLE     :  1.150   8.415  15693
REMARK   3   CHIRALITY :  0.066   0.640   1849
REMARK   3   PLANARITY :  0.007   0.067   2035
REMARK   3   DIHEDRAL  : 17.445 177.672   6853
REMARK   3   MIN NONBONDED DISTANCE : 1.711 
REMARK   3  
REMARK   3  MOLPROBITY STATISTICS.
REMARK   3   ALL-ATOM CLASHSCORE : 4.29
REMARK   3   RAMACHANDRAN PLOT:
REMARK   3     OUTLIERS : 0.61  %
REMARK   3     ALLOWED  : 1.89  %
REMARK   3     FAVORED  : 97.51 %
REMARK   3   ROTAMER OUTLIERS : 6.54 %
REMARK   3   CBETA DEVIATIONS : 2
REMARK   3   PEPTIDE PLANE:
REMARK   3     CIS-PROLINE     : 0
REMARK   3     CIS-GENERAL     : 0
REMARK   3     TWISTED PROLINE : 0
REMARK   3     TWISTED GENERAL : 0
REMARK   3  
REMARK   3  ATOMIC DISPLACEMENT PARAMETERS.
REMARK   3   WILSON B : 31.39
REMARK   3   RMS(B_ISO_OR_EQUIVALENT_BONDED) : 5.58
REMARK   3   ATOMS          NUMBER OF ATOMS
REMARK   3                    ISO.  ANISO. 
REMARK   3    ALL         :  24362       0
REMARK   3    ALL (NO H)  :  11925       0
REMARK   3    SOLVENT     :    561       0
REMARK   3    NON-SOLVENT :  11364       0
REMARK   3    HYDROGENS   :  12437       0
REMARK   3
HELIX    1   1 ASN A   14  LEU A   16  5               Generated by MOE    3
HELIX    2   2 PRO A   28  ARG A   30  5               Generated by MOE    3
HELIX    3   3 VAL A   31  ALA A   35  1               Generated by MOE    5
HELIX    4   4 GLY A   71  GLN A   83  1               Generated by MOE   13
HELIX    5   5 ALA A  119  HIS A  122  5               Generated by MOE    4
HELIX    6   6 PHE A  134  ILE A  147  1               Generated by MOE   14
HELIX    7   7 PRO A  164  GLN A  166  5               Generated by MOE    3
HELIX    8   8 ARG A  178  PHE A  180  5               Generated by MOE    3
HELIX    9   9 SER A  183  ALA A  189  1               Generated by MOE    7
HELIX   10  10 SER A  199  ALA A  207  1               Generated by MOE    9
HELIX   11  11 ALA A  231  ARG A  250  1               Generated by MOE   20
HELIX   12  12 LYS B   13  LEU B   16  5               Generated by MOE    4
HELIX   13  13 PRO B   28  ARG B   30  5               Generated by MOE    3
HELIX   14  14 VAL B   31  ALA B   35  1               Generated by MOE    5
HELIX   15  15 GLY B   71  GLN B   83  1               Generated by MOE   13
HELIX   16  16 ALA B  119  HIS B  122  5               Generated by MOE    4
HELIX   17  17 PHE B  134  ILE B  147  1               Generated by MOE   14
HELIX   18  18 PRO B  164  GLN B  166  5               Generated by MOE    3
HELIX   19  19 ARG B  178  PHE B  180  5               Generated by MOE    3
HELIX   20  20 SER B  183  ALA B  189  1               Generated by MOE    7
HELIX   21  21 SER B  199  ALA B  207  1               Generated by MOE    9
HELIX   22  22 ALA B  231  ARG B  251  1               Generated by MOE   21
HELIX   23  23 LYS C   13  LEU C   16  1               Generated by MOE    4
HELIX   24  24 VAL C   31  ALA C   35  1               Generated by MOE    5
HELIX   25  25 GLY C   71  GLN C   83  1               Generated by MOE   13
HELIX   26  26 ALA C  119  HIS C  122  5               Generated by MOE    4
HELIX   27  27 PHE C  134  ILE C  147  1               Generated by MOE   14
HELIX   28  28 PRO C  164  GLN C  166  5               Generated by MOE    3
HELIX   29  29 ARG C  178  PHE C  180  5               Generated by MOE    3
HELIX   30  30 SER C  183  ALA C  189  1               Generated by MOE    7
HELIX   31  31 SER C  199  ALA C  207  1               Generated by MOE    9
HELIX   32  32 ALA C  231  LEU C  252  1               Generated by MOE   22
HELIX   33  33 LYS D   13  LEU D   16  1               Generated by MOE    4
HELIX   34  34 ARG D   30  ALA D   35  1               Generated by MOE    6
HELIX   35  35 GLY D   71  GLN D   83  1               Generated by MOE   13
HELIX   36  36 ALA D  119  HIS D  122  5               Generated by MOE    4
HELIX   37  37 PHE D  134  SER D  146  1               Generated by MOE   13
HELIX   38  38 PRO D  164  GLN D  166  5               Generated by MOE    3
HELIX   39  39 ARG D  178  PHE D  180  5               Generated by MOE    3
HELIX   40  40 SER D  183  ALA D  189  1               Generated by MOE    7
HELIX   41  41 SER D  199  ALA D  207  1               Generated by MOE    9
HELIX   42  42 LYS D  235  LEU D  252  1               Generated by MOE   18
HELIX   43  43 LYS E   13  LEU E   16  1               Generated by MOE    4
HELIX   44  44 PRO E   28  ARG E   30  5               Generated by MOE    3
HELIX   45  45 VAL E   31  ALA E   35  1               Generated by MOE    5
HELIX   46  46 GLY E   71  GLN E   83  1               Generated by MOE   13
HELIX   47  47 ALA E  119  HIS E  122  5               Generated by MOE    4
HELIX   48  48 PHE E  134  ILE E  147  1               Generated by MOE   14
HELIX   49  49 PRO E  164  GLN E  166  5               Generated by MOE    3
HELIX   50  50 ARG E  178  PHE E  180  5               Generated by MOE    3
HELIX   51  51 SER E  183  ALA E  189  1               Generated by MOE    7
HELIX   52  52 SER E  199  ALA E  207  1               Generated by MOE    9
HELIX   53  53 ALA E  231  ARG E  251  1               Generated by MOE   21
HELIX   54  54 LYS F   13  LEU F   16  1               Generated by MOE    4
HELIX   55  55 ARG F   30  ALA F   35  1               Generated by MOE    6
HELIX   56  56 GLY F   71  GLN F   83  1               Generated by MOE   13
HELIX   57  57 ALA F  119  HIS F  122  5               Generated by MOE    4
HELIX   58  58 PHE F  134  ILE F  147  1               Generated by MOE   14
HELIX   59  59 PRO F  164  GLN F  166  5               Generated by MOE    3
HELIX   60  60 ARG F  178  PHE F  180  5               Generated by MOE    3
HELIX   61  61 SER F  183  ALA F  189  1               Generated by MOE    7
HELIX   62  62 SER F  199  ALA F  207  1               Generated by MOE    9
HELIX   63  63 MET F  234  LEU F  252  1               Generated by MOE   19
SHEET    1       LEU A  21  PRO A  25                  Generated by MOE
SHEET    2       ASP A  39  HIS A  47                  Generated by MOE
SHEET    3       PHE A  50  LEU A  57                  Generated by MOE
SHEET    4       LYS A  60  VAL A  62                  Generated by MOE
SHEET    5       ILE A  63  VAL A  64                  Generated by MOE
SHEET    6       CYS A  65  CYS A  65                  Generated by MOE
SHEET    7       THR A  88  ALA A  97                  Generated by MOE
SHEET    8       VAL A 107  THR A 110                  Generated by MOE
SHEET    9       THR A 111  THR A 111                  Generated by MOE
SHEET   10       ALA A 112  LEU A 116                  Generated by MOE
SHEET   11       ALA A 130  VAL A 131                  Generated by MOE
SHEET   12       THR A 151  SER A 159                  Generated by MOE
SHEET   13       ASN A 194  GLU A 196                  Generated by MOE
SHEET   14       ARG A 212  VAL A 219                  Generated by MOE
SHEET   15       ILE A 220  ILE A 220                  Generated by MOE
SHEET   16       VAL A 221  ASN A 222                  Generated by MOE
SHEET   17       LEU B  21  PRO B  25                  Generated by MOE
SHEET   18       ASP B  39  HIS B  47                  Generated by MOE
SHEET   19       PHE B  50  LEU B  57                  Generated by MOE
SHEET   20       LYS B  60  VAL B  62                  Generated by MOE
SHEET   21       ILE B  63  VAL B  64                  Generated by MOE
SHEET   22       CYS B  65  CYS B  65                  Generated by MOE
SHEET   23       THR B  88  ALA B  97                  Generated by MOE
SHEET   24       VAL B 107  THR B 110                  Generated by MOE
SHEET   25       THR B 111  THR B 111                  Generated by MOE
SHEET   26       ALA B 112  LEU B 116                  Generated by MOE
SHEET   27       ALA B 130  VAL B 131                  Generated by MOE
SHEET   28       THR B 151  SER B 159                  Generated by MOE
SHEET   29       ASN B 194  GLU B 196                  Generated by MOE
SHEET   30       ARG B 212  VAL B 219                  Generated by MOE
SHEET   31       ILE B 220  ILE B 220                  Generated by MOE
SHEET   32       VAL B 221  ASN B 222                  Generated by MOE
SHEET   33       LEU C  21  PRO C  25                  Generated by MOE
SHEET   34       ASP C  39  HIS C  47                  Generated by MOE
SHEET   35       PHE C  50  GLU C  56                  Generated by MOE
SHEET   36       PRO C  61  VAL C  62                  Generated by MOE
SHEET   37       ILE C  63  VAL C  64                  Generated by MOE
SHEET   38       CYS C  65  CYS C  65                  Generated by MOE
SHEET   39       THR C  88  ALA C  97                  Generated by MOE
SHEET   40       VAL C 107  THR C 110                  Generated by MOE
SHEET   41       THR C 111  THR C 111                  Generated by MOE
SHEET   42       ALA C 112  LEU C 116                  Generated by MOE
SHEET   43       ALA C 130  VAL C 131                  Generated by MOE
SHEET   44       THR C 151  SER C 159                  Generated by MOE
SHEET   45       ASN C 194  GLU C 196                  Generated by MOE
SHEET   46       ARG C 212  VAL C 219                  Generated by MOE
SHEET   47       ILE C 220  ILE C 220                  Generated by MOE
SHEET   48       VAL C 221  ASN C 222                  Generated by MOE
SHEET   49       LEU D  21  PRO D  25                  Generated by MOE
SHEET   50       ASP D  39  HIS D  47                  Generated by MOE
SHEET   51       PHE D  50  LEU D  57                  Generated by MOE
SHEET   52       LYS D  60  VAL D  62                  Generated by MOE
SHEET   53       ILE D  63  VAL D  64                  Generated by MOE
SHEET   54       CYS D  65  CYS D  65                  Generated by MOE
SHEET   55       THR D  88  ALA D  97                  Generated by MOE
SHEET   56       VAL D 107  THR D 110                  Generated by MOE
SHEET   57       THR D 111  THR D 111                  Generated by MOE
SHEET   58       ALA D 112  LEU D 116                  Generated by MOE
SHEET   59       ALA D 130  VAL D 131                  Generated by MOE
SHEET   60       THR D 151  SER D 159                  Generated by MOE
SHEET   61       ASN D 194  GLU D 196                  Generated by MOE
SHEET   62       ARG D 212  VAL D 219                  Generated by MOE
SHEET   63       ILE D 220  ILE D 220                  Generated by MOE
SHEET   64       VAL D 221  ASN D 222                  Generated by MOE
SHEET   65       LEU E  21  PRO E  25                  Generated by MOE
SHEET   66       ASP E  39  HIS E  47                  Generated by MOE
SHEET   67       PHE E  50  LEU E  57                  Generated by MOE
SHEET   68       LYS E  60  VAL E  62                  Generated by MOE
SHEET   69       ILE E  63  VAL E  64                  Generated by MOE
SHEET   70       CYS E  65  CYS E  65                  Generated by MOE
SHEET   71       THR E  88  ALA E  97                  Generated by MOE
SHEET   72       VAL E 107  THR E 110                  Generated by MOE
SHEET   73       THR E 111  THR E 111                  Generated by MOE
SHEET   74       ALA E 112  LEU E 116                  Generated by MOE
SHEET   75       ALA E 130  VAL E 131                  Generated by MOE
SHEET   76       THR E 151  SER E 159                  Generated by MOE
SHEET   77       ASN E 194  GLU E 196                  Generated by MOE
SHEET   78       ARG E 212  VAL E 219                  Generated by MOE
SHEET   79       ILE E 220  ILE E 220                  Generated by MOE
SHEET   80       VAL E 221  ASN E 222                  Generated by MOE
SHEET   81       LEU F  21  PRO F  25                  Generated by MOE
SHEET   82       ASP F  39  HIS F  47                  Generated by MOE
SHEET   83       PHE F  50  LEU F  57                  Generated by MOE
SHEET   84       LYS F  60  VAL F  62                  Generated by MOE
SHEET   85       ILE F  63  VAL F  64                  Generated by MOE
SHEET   86       CYS F  65  CYS F  65                  Generated by MOE
SHEET   87       THR F  88  ALA F  97                  Generated by MOE
SHEET   88       VAL F 107  THR F 110                  Generated by MOE
SHEET   89       THR F 111  THR F 111                  Generated by MOE
SHEET   90       ALA F 112  LEU F 116                  Generated by MOE
SHEET   91       ALA F 130  VAL F 131                  Generated by MOE
SHEET   92       THR F 151  SER F 159                  Generated by MOE
SHEET   93       ASN F 194  GLU F 196                  Generated by MOE
SHEET   94       ARG F 212  VAL F 219                  Generated by MOE
SHEET   95       ILE F 220  ILE F 220                  Generated by MOE
SHEET   96       VAL F 221  ASN F 222                  Generated by MOE
CRYST1   91.369  125.965  141.334  90.00  90.00  90.00 P 21 21 21
SCALE1      0.010945  0.000000  0.000000        0.00000
SCALE2      0.000000  0.007939  0.000000        0.00000
SCALE3      0.000000  0.000000  0.007075        0.00000
ATOM      1  N   MET A   1     -21.466  79.758  67.351  1.00 67.47           N
ATOM      2  CA  MET A   1     -22.357  80.900  67.597  1.00 63.55           C
ATOM      3  C   MET A   1     -21.660  82.232  67.255  1.00 59.27           C
ATOM      4  O   MET A   1     -22.248  83.334  67.510  1.00 55.83           O
ATOM      5  CB  MET A   1     -22.852  80.943  69.067  1.00 49.97           C
ATOM      6  CG  MET A   1     -21.952  81.738  70.071  1.00 52.14           C
ATOM      7  SD  MET A   1     -22.687  82.206  71.678  1.00 59.53           S
ATOM      8  CE  MET A   1     -22.115  80.856  72.677  1.00 42.93           C
ATOM      9  H1  MET A   1     -21.138  79.796  66.449  1.00 80.96           H
ATOM     10  H2  MET A   1     -21.952  78.940  67.479  1.00 80.96           H
ATOM     11  HA  MET A   1     -23.138  80.807  67.030  1.00 76.26           H
ATOM     12  HB2 MET A   1     -22.915  80.032  69.394  1.00 59.97           H
ATOM     13  HB3 MET A   1     -23.731  81.352  69.081  1.00 59.97           H
ATOM     14  HG2 MET A   1     -21.672  82.559  69.637  1.00 62.56           H
ATOM     15  HG3 MET A   1     -21.169  81.198  70.263  1.00 62.56           H
ATOM     16  HE1 MET A   1     -22.455  80.025  72.310  1.00 51.52           H
ATOM     17  HE2 MET A   1     -21.145  80.849  72.670  1.00 51.52           H
ATOM     18  HE3 MET A   1     -22.439  80.975  73.583  1.00 51.52           H
ATOM     19  N   SER A   2     -20.432  82.129  66.717  1.00 43.90           N
ATOM     20  CA  SER A   2     -19.616  83.283  66.345  1.00 49.53           C
ATOM     21  C   SER A   2     -18.232  82.859  65.784  1.00 52.66           C
ATOM     22  O   SER A   2     -17.873  81.678  65.813  1.00 62.38           O
ATOM     23  CB  SER A   2     -19.510  84.197  67.599  1.00 67.43           C
ATOM     24  OG  SER A   2     -19.506  83.472  68.852  1.00 67.62           O
ATOM     25  H   SER A   2     -20.047  81.377  66.557  1.00 52.68           H
ATOM     26  HA  SER A   2     -20.076  83.781  65.652  1.00 59.44           H
ATOM     27  HB2 SER A   2     -18.687  84.706  67.537  1.00 80.91           H
ATOM     28  HB3 SER A   2     -20.266  84.804  67.599  1.00 80.91           H
ATOM     29  HG  SER A   2     -19.447  84.010  69.494  1.00 81.15           H
ATOM     30  N   LYS A   3     -17.469  83.852  65.251  1.00 41.69           N
ATOM     31  CA  LYS A   3     -16.070  83.745  64.792  1.00 48.39           C
ATOM     32  C   LYS A   3     -15.234  84.971  65.204  1.00 52.11           C
ATOM     33  O   LYS A   3     -14.087  84.825  65.639  1.00 40.20           O
ATOM     34  CB  LYS A   3     -15.987  83.603  63.279  1.00 54.73           C
ATOM     35  CG  LYS A   3     -14.581  83.751  62.702  1.00 37.95           C
ATOM     36  CD  LYS A   3     -13.810  82.478  62.940  1.00 50.91           C
ATOM     37  CE  LYS A   3     -13.670  81.691  61.657  1.00 58.75           C
ATOM     38  NZ  LYS A   3     -12.683  82.307  60.725  1.00 60.70           N1+
ATOM     39  H   LYS A   3     -17.774  84.648  65.144  1.00 50.03           H
ATOM     40  HA  LYS A   3     -15.666  82.958  65.190  1.00 58.07           H
ATOM     41  HB2 LYS A   3     -16.314  82.723  63.033  1.00 65.68           H
ATOM     42  HB3 LYS A   3     -16.544  84.284  62.873  1.00 65.68           H
ATOM     43  HG2 LYS A   3     -14.634  83.908  61.746  1.00 45.54           H
ATOM     44  HG3 LYS A   3     -14.120  84.481  63.144  1.00 45.54           H
ATOM     45  HD2 LYS A   3     -12.923  82.694  63.266  1.00 61.09           H
ATOM     46  HD3 LYS A   3     -14.284  81.930  63.585  1.00 61.09           H
ATOM     47  HE2 LYS A   3     -13.368  80.794  61.865  1.00 70.51           H
ATOM     48  HE3 LYS A   3     -14.529  81.659  61.208  1.00 70.51           H
ATOM     49  HZ1 LYS A   3     -12.624  81.822  59.982  1.00 72.84           H
ATOM     50  HZ2 LYS A   3     -12.940  83.133  60.513  1.00 72.84           H
ATOM     51  HZ3 LYS A   3     -11.883  82.344  61.112  1.00 72.84           H
ATOM     52  N   SER A   4     -15.771  86.189  65.076  1.00 40.90           N
ATOM     53  CA  SER A   4     -15.136  87.324  65.740  1.00 34.91           C
ATOM     54  C   SER A   4     -16.148  88.415  66.038  1.00 34.25           C
ATOM     55  O   SER A   4     -16.988  88.737  65.192  1.00 34.08           O
ATOM     56  CB  SER A   4     -14.001  87.914  64.889  1.00 40.22           C
ATOM     57  OG  SER A   4     -13.339  88.946  65.605  1.00 34.52           O
ATOM     58  H   SER A   4     -16.479  86.378  64.626  1.00 49.08           H
ATOM     59  HA  SER A   4     -14.758  87.026  66.582  1.00 41.90           H
ATOM     60  HB2 SER A   4     -13.364  87.214  64.678  1.00 48.27           H
ATOM     61  HB3 SER A   4     -14.374  88.283  64.073  1.00 48.27           H
ATOM     62  HG  SER A   4     -13.014  88.639  66.316  1.00 41.43           H
ATOM     63  N   ASP A   5     -16.050  88.981  67.226  1.00 33.39           N
ATOM     64  CA  ASP A   5     -16.872  90.105  67.606  1.00 33.09           C
ATOM     65  C   ASP A   5     -16.219  91.476  67.402  1.00 39.42           C
ATOM     66  O   ASP A   5     -16.850  92.486  67.759  1.00 32.07           O
ATOM     67  CB  ASP A   5     -17.282  89.972  69.077  1.00 36.19           C
ATOM     68  CG  ASP A   5     -18.371  88.912  69.297  1.00 33.50           C
ATOM     69  OD1 ASP A   5     -18.478  88.373  70.423  1.00 32.00           O
ATOM     70  OD2 ASP A   5     -19.105  88.628  68.336  1.00 32.23           O1-
ATOM     71  H   ASP A   5     -15.503  88.726  67.839  1.00 40.07           H
ATOM     72  HA  ASP A   5     -17.682  90.086  67.074  1.00 39.71           H
ATOM     73  HB2 ASP A   5     -16.505  89.718  69.600  1.00 43.42           H
ATOM     74  HB3 ASP A   5     -17.626  90.825  69.388  1.00 43.42           H
ATOM     75  N   VAL A   6     -14.987  91.553  66.861  1.00 33.02           N
ATOM     76  CA  VAL A   6     -14.269  92.824  66.707  1.00 31.36           C
ATOM     77  C   VAL A   6     -13.613  92.901  65.327  1.00 31.09           C
ATOM     78  O   VAL A   6     -13.562  91.932  64.569  1.00 30.95           O
ATOM     79  CB  VAL A   6     -13.208  93.051  67.807  1.00 31.37           C
ATOM     80  CG1 VAL A   6     -13.859  93.324  69.143  1.00 31.25           C
ATOM     81  CG2 VAL A   6     -12.291  91.869  67.902  1.00 31.68           C
ATOM     82  H   VAL A   6     -14.546  90.873  66.573  1.00 39.63           H
ATOM     83  HA  VAL A   6     -14.910  93.549  66.767  1.00 37.64           H
ATOM     84  HB  VAL A   6     -12.673  93.825  67.573  1.00 37.65           H
ATOM     85 HG11 VAL A   6     -13.168  93.461  69.809  1.00 37.50           H
ATOM     86 HG12 VAL A   6     -14.410  94.119  69.069  1.00 37.50           H
ATOM     87 HG13 VAL A   6     -14.409  92.563  69.388  1.00 37.50           H
ATOM     88 HG21 VAL A   6     -11.635  92.034  68.597  1.00 38.02           H
ATOM     89 HG22 VAL A   6     -12.813  91.081  68.119  1.00 38.02           H
ATOM     90 HG23 VAL A   6     -11.846  91.746  67.049  1.00 38.02           H
ATOM     91  N   PHE A   7     -13.113  94.093  64.987  1.00 30.74           N
ATOM     92  CA  PHE A   7     -12.594  94.264  63.629  1.00 30.39           C
ATOM     93  C   PHE A   7     -11.192  93.679  63.447  1.00 30.12           C
ATOM     94  O   PHE A   7     -10.867  93.225  62.352  1.00 31.75           O
ATOM     95  CB  PHE A   7     -12.612  95.733  63.239  1.00 33.20           C
ATOM     96  CG  PHE A   7     -13.994  96.264  62.844  1.00 30.15           C
ATOM     97  CD1 PHE A   7     -14.458  97.470  63.352  1.00 30.08           C
ATOM     98  CD2 PHE A   7     -14.803  95.582  61.944  1.00 35.46           C
ATOM     99  CE1 PHE A   7     -15.700  97.994  63.003  1.00 34.30           C
ATOM    100  CE2 PHE A   7     -16.071  96.090  61.583  1.00 32.75           C
ATOM    101  CZ  PHE A   7     -16.515  97.309  62.121  1.00 30.00           C
ATOM    102  H   PHE A   7     -13.063  94.785  65.496  1.00 36.89           H
ATOM    103  HA  PHE A   7     -13.183  93.795  63.017  1.00 36.47           H
ATOM    104  HB2 PHE A   7     -12.298  96.258  63.992  1.00 39.84           H
ATOM    105  HB3 PHE A   7     -12.019  95.860  62.482  1.00 39.84           H
ATOM    106  HD1 PHE A   7     -13.923  97.942  63.948  1.00 36.10           H
ATOM    107  HD2 PHE A   7     -14.514  94.773  61.588  1.00 42.55           H
ATOM    108  HE1 PHE A   7     -15.984  98.800  63.368  1.00 41.16           H
ATOM    109  HE2 PHE A   7     -16.608  95.622  60.985  1.00 39.31           H
ATOM    110  HZ  PHE A   7     -17.346  97.653  61.885  1.00 36.00           H
ATOM    111  N   HIS A   8     -10.377  93.607  64.479  1.00 29.87           N
ATOM    112  CA  HIS A   8      -8.981  93.235  64.232  1.00 38.11           C
ATOM    113  C   HIS A   8      -8.505  92.021  65.021  1.00 29.75           C
ATOM    114  O   HIS A   8      -7.794  91.206  64.462  1.00 29.68           O
ATOM    115  CB  HIS A   8      -8.031  94.419  64.521  1.00 29.56           C
ATOM    116  CG  HIS A   8      -8.262  95.622  63.653  1.00 29.33           C
ATOM    117  ND1 HIS A   8      -9.057  96.673  64.052  1.00 28.95           N
ATOM    118  CD2 HIS A   8      -7.797  95.954  62.424  1.00 29.09           C
ATOM    119  CE1 HIS A   8      -9.072  97.599  63.113  1.00 28.91           C
ATOM    120  NE2 HIS A   8      -8.316  97.190  62.112  1.00 28.90           N
ATOM    121  H   HIS A   8     -10.584  93.759  65.300  1.00 35.85           H
ATOM    122  HA  HIS A   8      -8.890  93.017  63.291  1.00 45.73           H
ATOM    123  HB2 HIS A   8      -7.117  94.126  64.380  1.00 35.48           H
ATOM    124  HB3 HIS A   8      -8.149  94.694  65.443  1.00 35.48           H
ATOM    125  HD1 HIS A   8      -9.475  96.721  64.802  1.00 34.74           H
ATOM    126  HD2 HIS A   8      -7.229  95.444  61.892  1.00 34.91           H
ATOM    127  HE1 HIS A   8      -9.541  98.401  63.147  1.00 34.70           H
ATOM    128  N   LEU A   9      -8.882  91.868  66.294  1.00 29.77           N
ATOM    129  CA  LEU A   9      -8.297  90.824  67.124  1.00 29.89           C
ATOM    130  C   LEU A   9      -8.733  89.388  66.751  1.00 30.04           C
ATOM    131  O   LEU A   9      -8.076  88.441  67.177  1.00 30.04           O
ATOM    132  CB  LEU A   9      -8.611  91.118  68.589  1.00 29.72           C
ATOM    133  CG  LEU A   9      -8.276  92.510  69.138  1.00 29.56           C
ATOM    134  CD1 LEU A   9      -8.495  92.540  70.620  1.00 29.59           C
ATOM    135  CD2 LEU A   9      -6.877  92.910  68.838  1.00 29.50           C
ATOM    136  H   LEU A   9      -9.469  92.353  66.693  1.00 35.73           H
ATOM    137  HA  LEU A   9      -7.333  90.864  67.024  1.00 35.87           H
ATOM    138  HB2 LEU A   9      -9.562  90.985  68.722  1.00 35.67           H
ATOM    139  HB3 LEU A   9      -8.124  90.478  69.132  1.00 35.67           H
ATOM    140  HG  LEU A   9      -8.870  93.161  68.733  1.00 35.48           H
ATOM    141 HD11 LEU A   9      -8.279  93.426  70.953  1.00 35.50           H
ATOM    142 HD12 LEU A   9      -9.424  92.333  70.807  1.00 35.50           H
ATOM    143 HD13 LEU A   9      -7.918  91.881  71.037  1.00 35.50           H
ATOM    144 HD21 LEU A   9      -6.716  93.794  69.205  1.00 35.40           H
ATOM    145 HD22 LEU A   9      -6.272  92.269  69.242  1.00 35.40           H
ATOM    146 HD23 LEU A   9      -6.752  92.923  67.876  1.00 35.40           H
ATOM    147  N   GLY A  10      -9.798  89.187  65.968  1.00 31.52           N
ATOM    148  CA  GLY A  10     -10.286  87.832  65.669  1.00 30.51           C
ATOM    149  C   GLY A  10     -10.707  87.059  66.906  1.00 33.72           C
ATOM    150  O   GLY A  10     -10.389  85.869  67.041  1.00 34.69           O
ATOM    151  H   GLY A  10     -10.254  89.815  65.598  1.00 37.83           H
ATOM    152  HA2 GLY A  10     -11.049  87.891  65.073  1.00 36.62           H
ATOM    153  HA3 GLY A  10      -9.586  87.332  65.221  1.00 36.62           H
ATOM    154  N   LEU A  11     -11.345  87.733  67.845  1.00 31.02           N
ATOM    155  CA  LEU A  11     -11.844  87.157  69.074  1.00 32.41           C
ATOM    156  C   LEU A  11     -13.363  87.344  69.150  1.00 36.10           C
ATOM    157  O   LEU A  11     -13.936  88.267  68.553  1.00 35.06           O
ATOM    158  CB  LEU A  11     -11.194  87.818  70.287  1.00 31.26           C
ATOM    159  CG  LEU A  11      -9.674  87.607  70.431  1.00 37.92           C
ATOM    160  CD1 LEU A  11      -9.085  88.652  71.317  1.00 30.86           C
ATOM    161  CD2 LEU A  11      -9.371  86.243  71.013  1.00 37.79           C
ATOM    162  H   LEU A  11     -11.509  88.575  67.785  1.00 37.23           H
ATOM    163  HA  LEU A  11     -11.647  86.207  69.094  1.00 38.89           H
ATOM    164  HB2 LEU A  11     -11.350  88.774  70.235  1.00 37.52           H
ATOM    165  HB3 LEU A  11     -11.613  87.466  71.088  1.00 37.52           H
ATOM    166  HG  LEU A  11      -9.254  87.670  69.558  1.00 45.51           H
ATOM    167 HD11 LEU A  11      -8.130  88.499  71.392  1.00 37.04           H
ATOM    168 HD12 LEU A  11      -9.251  89.525  70.929  1.00 37.04           H
ATOM    169 HD13 LEU A  11      -9.499  88.594  72.192  1.00 37.04           H
ATOM    170 HD21 LEU A  11      -8.410  86.140  71.091  1.00 45.34           H
ATOM    171 HD22 LEU A  11      -9.783  86.175  71.888  1.00 45.34           H
ATOM    172 HD23 LEU A  11      -9.731  85.562  70.424  1.00 45.34           H
ATOM    173  N   THR A  12     -14.010  86.465  69.902  1.00 41.37           N
ATOM    174  CA  THR A  12     -15.395  86.644  70.318  1.00 31.95           C
ATOM    175  C   THR A  12     -15.358  86.882  71.815  1.00 35.15           C
ATOM    176  O   THR A  12     -14.411  86.477  72.494  1.00 32.12           O
ATOM    177  CB  THR A  12     -16.291  85.437  69.989  1.00 38.69           C
ATOM    178  OG1 THR A  12     -15.817  84.264  70.661  1.00 39.12           O
ATOM    179  CG2 THR A  12     -16.303  85.140  68.510  1.00 33.06           C
ATOM    180  H   THR A  12     -13.658  85.736  70.192  1.00 49.65           H
ATOM    181  HA  THR A  12     -15.765  87.430  69.889  1.00 38.34           H
ATOM    182  HB  THR A  12     -17.200  85.624  70.270  1.00 46.43           H
ATOM    183  HG1 THR A  12     -16.309  83.609  70.478  1.00 46.94           H
ATOM    184 HG21 THR A  12     -16.874  84.377  68.330  1.00 39.68           H
ATOM    185 HG22 THR A  12     -16.639  85.907  68.021  1.00 39.68           H
ATOM    186 HG23 THR A  12     -15.404  84.940  68.205  1.00 39.68           H
ATOM    187  N   LYS A  13     -16.353  87.607  72.315  1.00 35.09           N
ATOM    188  CA  LYS A  13     -16.468  87.773  73.759  1.00 34.07           C
ATOM    189  C   LYS A  13     -16.520  86.425  74.479  1.00 34.86           C
ATOM    190  O   LYS A  13     -15.993  86.307  75.596  1.00 32.93           O
ATOM    191  CB  LYS A  13     -17.711  88.584  74.094  1.00 35.68           C
ATOM    192  CG  LYS A  13     -17.779  89.044  75.553  1.00 32.71           C
ATOM    193  CD  LYS A  13     -18.938  90.019  75.763  1.00 36.00           C
ATOM    194  CE  LYS A  13     -19.297  90.188  77.226  1.00 38.64           C
ATOM    195  NZ  LYS A  13     -18.449  91.216  77.830  1.00 44.18           N1+
ATOM    196  H   LYS A  13     -16.960  88.004  71.854  1.00 42.11           H
ATOM    197  HA  LYS A  13     -15.694  88.258  74.085  1.00 40.89           H
ATOM    198  HB2 LYS A  13     -17.728  89.375  73.533  1.00 42.81           H
ATOM    199  HB3 LYS A  13     -18.495  88.040  73.918  1.00 42.81           H
ATOM    200  HG2 LYS A  13     -17.918  88.274  76.127  1.00 39.26           H
ATOM    201  HG3 LYS A  13     -16.953  89.495  75.787  1.00 39.26           H
ATOM    202  HD2 LYS A  13     -18.689  90.888  75.413  1.00 43.20           H
ATOM    203  HD3 LYS A  13     -19.721  89.685  75.298  1.00 43.20           H
ATOM    204  HE2 LYS A  13     -20.223  90.467  77.304  1.00 46.36           H
ATOM    205  HE3 LYS A  13     -19.152  89.352  77.696  1.00 46.36           H
ATOM    206  HZ1 LYS A  13     -18.659  91.317  78.689  1.00 53.01           H
ATOM    207  HZ2 LYS A  13     -17.594  90.980  77.766  1.00 53.01           H
ATOM    208  HZ3 LYS A  13     -18.567  91.992  77.410  1.00 53.01           H
ATOM    209  N   ASN A  14     -17.167  85.416  73.862  1.00 33.06           N
ATOM    210  CA  ASN A  14     -17.236  84.069  74.441  1.00 39.15           C
ATOM    211  C   ASN A  14     -15.843  83.472  74.633  1.00 40.99           C
ATOM    212  O   ASN A  14     -15.595  82.789  75.634  1.00 35.40           O
ATOM    213  CB  ASN A  14     -18.069  83.131  73.551  1.00 35.77           C
ATOM    214  CG  ASN A  14     -18.257  81.751  74.169  1.00 39.83           C
ATOM    215  OD1 ASN A  14     -18.572  81.621  75.356  1.00 45.99           O
ATOM    216  ND2 ASN A  14     -18.063  80.718  73.370  1.00 38.38           N
ATOM    217  H   ASN A  14     -17.573  85.491  73.107  1.00 39.68           H
ATOM    218  HA  ASN A  14     -17.665  84.120  75.310  1.00 46.98           H
ATOM    219  HB2 ASN A  14     -18.946  83.521  73.414  1.00 42.93           H
ATOM    220  HB3 ASN A  14     -17.618  83.020  72.699  1.00 42.93           H
ATOM    221 HD21 ASN A  14     -18.157  79.918  73.672  1.00 46.06           H
ATOM    222 HD22 ASN A  14     -17.843  80.844  72.549  1.00 46.06           H
ATOM    223  N   ASP A  15     -14.929  83.703  73.666  1.00 41.59           N
ATOM    224  CA  ASP A  15     -13.544  83.222  73.763  1.00 38.29           C
ATOM    225  C   ASP A  15     -12.897  83.625  75.075  1.00 33.36           C
ATOM    226  O   ASP A  15     -12.018  82.917  75.573  1.00 36.40           O
ATOM    227  CB  ASP A  15     -12.642  83.782  72.643  1.00 35.89           C
ATOM    228  CG  ASP A  15     -12.930  83.212  71.294  1.00 46.61           C
ATOM    229  OD1 ASP A  15     -12.638  83.927  70.289  1.00 37.69           O
ATOM    230  OD2 ASP A  15     -13.429  82.066  71.229  1.00 44.02           O1-
ATOM    231  H   ASP A  15     -15.093  84.138  72.943  1.00 49.90           H
ATOM    232  HA  ASP A  15     -13.537  82.254  73.705  1.00 45.95           H
ATOM    233  HB2 ASP A  15     -12.767  84.743  72.592  1.00 43.07           H
ATOM    234  HB3 ASP A  15     -11.718  83.582  72.858  1.00 43.07           H
ATOM    235  N   LEU A  16     -13.276  84.776  75.615  1.00 33.21           N
ATOM    236  CA  LEU A  16     -12.669  85.321  76.829  1.00 34.94           C
ATOM    237  C   LEU A  16     -13.188  84.691  78.113  1.00 33.09           C
ATOM    238  O   LEU A  16     -12.602  84.929  79.178  1.00 33.12           O
ATOM    239  CB  LEU A  16     -12.922  86.833  76.931  1.00 35.50           C
ATOM    240  CG  LEU A  16     -11.847  87.772  76.387  1.00 33.04           C
ATOM    241  CD1 LEU A  16     -11.739  87.617  74.908  1.00 34.83           C
ATOM    242  CD2 LEU A  16     -12.164  89.180  76.763  1.00 32.71           C
ATOM    243  H   LEU A  16     -13.897  85.275  75.290  1.00 39.86           H
ATOM    244  HA  LEU A  16     -11.710  85.179  76.793  1.00 41.93           H
ATOM    245  HB2 LEU A  16     -13.741  87.032  76.452  1.00 42.60           H
ATOM    246  HB3 LEU A  16     -13.042  87.053  77.868  1.00 42.60           H
ATOM    247  HG  LEU A  16     -10.991  87.539  76.779  1.00 39.65           H
ATOM    248 HD11 LEU A  16     -11.054  88.218  74.576  1.00 41.80           H
ATOM    249 HD12 LEU A  16     -11.501  86.699  74.704  1.00 41.80           H
ATOM    250 HD13 LEU A  16     -12.594  87.834  74.505  1.00 41.80           H
ATOM    251 HD21 LEU A  16     -11.474  89.763  76.411  1.00 39.26           H
ATOM    252 HD22 LEU A  16     -13.025  89.420  76.386  1.00 39.26           H
ATOM    253 HD23 LEU A  16     -12.195  89.248  77.730  1.00 39.26           H
ATOM    254  N   GLN A  17     -14.331  83.996  78.062  1.00 40.16           N
ATOM    255  CA  GLN A  17     -14.848  83.257  79.218  1.00 38.35           C
ATOM    256  C   GLN A  17     -14.951  84.137  80.457  1.00 32.93           C
ATOM    257  O   GLN A  17     -14.573  83.732  81.556  1.00 35.68           O
ATOM    258  CB  GLN A  17     -13.982  82.018  79.519  1.00 37.27           C
ATOM    259  CG  GLN A  17     -14.148  80.897  78.510  1.00 33.69           C
ATOM    260  CD  GLN A  17     -13.233  79.696  78.796  1.00 42.62           C
ATOM    261  OE1 GLN A  17     -12.656  79.581  79.879  1.00 41.44           O
ATOM    262  NE2 GLN A  17     -13.109  78.798  77.812  1.00 40.77           N
ATOM    263  H   GLN A  17     -14.828  83.938  77.362  1.00 48.19           H
ATOM    264  HA  GLN A  17     -15.742  82.944  79.008  1.00 46.02           H
ATOM    265  HB2 GLN A  17     -13.048  82.281  79.519  1.00 44.72           H
ATOM    266  HB3 GLN A  17     -14.225  81.670  80.391  1.00 44.72           H
ATOM    267  HG2 GLN A  17     -15.067  80.586  78.531  1.00 40.43           H
ATOM    268  HG3 GLN A  17     -13.933  81.234  77.626  1.00 40.43           H
ATOM    269 HE21 GLN A  17     -13.529  78.911  77.070  1.00 48.92           H
ATOM    270 HE22 GLN A  17     -12.608  78.107  77.921  1.00 48.92           H
ATOM    271  N   GLY A  18     -15.471  85.349  80.283  1.00 39.35           N
ATOM    272  CA  GLY A  18     -15.708  86.257  81.386  1.00 32.68           C
ATOM    273  C   GLY A  18     -14.494  87.011  81.876  1.00 32.58           C
ATOM    274  O   GLY A  18     -14.566  87.683  82.915  1.00 32.43           O
ATOM    275  H   GLY A  18     -15.698  85.669  79.517  1.00 47.22           H
ATOM    276  HA2 GLY A  18     -16.374  86.909  81.117  1.00 39.22           H
ATOM    277  HA3 GLY A  18     -16.068  85.755  82.133  1.00 39.22           H
ATOM    278  N   ALA A  19     -13.372  86.911  81.180  1.00 34.23           N
ATOM    279  CA  ALA A  19     -12.191  87.644  81.619  1.00 44.99           C
ATOM    280  C   ALA A  19     -12.426  89.146  81.540  1.00 32.51           C
ATOM    281  O   ALA A  19     -13.013  89.648  80.588  1.00 32.48           O
ATOM    282  CB  ALA A  19     -10.977  87.260  80.779  1.00 35.43           C
ATOM    283  H   ALA A  19     -13.266  86.439  80.469  1.00 41.08           H
ATOM    284  HA  ALA A  19     -12.002  87.417  82.543  1.00 53.98           H
ATOM    285  HB1 ALA A  19     -10.207  87.761  81.091  1.00 42.52           H
ATOM    286  HB2 ALA A  19     -10.815  86.309  80.876  1.00 42.52           H
ATOM    287  HB3 ALA A  19     -11.157  87.473  79.850  1.00 42.52           H
ATOM    288  N   THR A  20     -11.964  89.855  82.563  1.00 32.69           N
ATOM    289  CA  THR A  20     -11.980  91.309  82.590  1.00 40.65           C
ATOM    290  C   THR A  20     -10.604  91.954  82.703  1.00 39.50           C
ATOM    291  O   THR A  20     -10.527  93.187  82.713  1.00 32.79           O
ATOM    292  CB  THR A  20     -12.784  91.799  83.778  1.00 32.47           C
ATOM    293  OG1 THR A  20     -12.147  91.286  84.951  1.00 34.07           O
ATOM    294  CG2 THR A  20     -14.282  91.378  83.638  1.00 33.15           C
ATOM    295  H   THR A  20     -11.628  89.504  83.273  1.00 39.23           H
ATOM    296  HA  THR A  20     -12.402  91.637  81.781  1.00 48.78           H
ATOM    297  HB  THR A  20     -12.749  92.768  83.801  1.00 38.97           H
ATOM    298  HG1 THR A  20     -12.563  91.536  85.637  1.00 40.89           H
ATOM    299 HG21 THR A  20     -14.789  91.696  84.402  1.00 39.78           H
ATOM    300 HG22 THR A  20     -14.659  91.758  82.829  1.00 39.78           H
ATOM    301 HG23 THR A  20     -14.352  90.411  83.594  1.00 39.78           H
ATOM    302  N   LEU A  21      -9.535  91.182  82.868  1.00 42.86           N
ATOM    303  CA  LEU A  21      -8.190  91.729  83.024  1.00 36.08           C
ATOM    304  C   LEU A  21      -7.307  91.200  81.908  1.00 32.20           C
ATOM    305  O   LEU A  21      -7.358  90.010  81.575  1.00 32.10           O
ATOM    306  CB  LEU A  21      -7.601  91.379  84.387  1.00 33.35           C
ATOM    307  CG  LEU A  21      -6.293  92.094  84.693  1.00 40.23           C
ATOM    308  CD1 LEU A  21      -6.229  92.447  86.171  1.00 39.91           C
ATOM    309  CD2 LEU A  21      -5.080  91.253  84.270  1.00 32.40           C
ATOM    310  H   LEU A  21      -9.563  90.323  82.895  1.00 51.43           H
ATOM    311  HA  LEU A  21      -8.228  92.696  82.949  1.00 43.29           H
ATOM    312  HB2 LEU A  21      -8.240  91.622  85.076  1.00 40.02           H
ATOM    313  HB3 LEU A  21      -7.432  90.424  84.419  1.00 40.02           H
ATOM    314  HG  LEU A  21      -6.266  92.923  84.190  1.00 48.27           H
ATOM    315 HD11 LEU A  21      -5.391  92.902  86.351  1.00 47.89           H
ATOM    316 HD12 LEU A  21      -6.974  93.029  86.388  1.00 47.89           H
ATOM    317 HD13 LEU A  21      -6.282  91.632  86.693  1.00 47.89           H
ATOM    318 HD21 LEU A  21      -4.269  91.741  84.481  1.00 38.88           H
ATOM    319 HD22 LEU A  21      -5.096  90.412  84.754  1.00 38.88           H
ATOM    320 HD23 LEU A  21      -5.129  91.087  83.316  1.00 38.88           H
ATOM    321  N   ALA A  22      -6.521  92.094  81.309  1.00 32.09           N
ATOM    322  CA  ALA A  22      -5.611  91.693  80.257  1.00 31.95           C
ATOM    323  C   ALA A  22      -4.216  92.207  80.581  1.00 31.92           C
ATOM    324  O   ALA A  22      -4.055  93.300  81.124  1.00 31.86           O
ATOM    325  CB  ALA A  22      -6.079  92.197  78.892  1.00 31.97           C
ATOM    326  H   ALA A  22      -6.500  92.933  81.497  1.00 38.51           H
ATOM    327  HA  ALA A  22      -5.574  90.725  80.222  1.00 38.34           H
ATOM    328  HB1 ALA A  22      -5.446  91.909  78.216  1.00 38.37           H
ATOM    329  HB2 ALA A  22      -6.956  91.828  78.704  1.00 38.37           H
ATOM    330  HB3 ALA A  22      -6.125  93.166  78.913  1.00 38.37           H
ATOM    331  N   ILE A  23      -3.216  91.379  80.313  1.00 39.29           N
ATOM    332  CA  ILE A  23      -1.818  91.789  80.341  1.00 37.61           C
ATOM    333  C   ILE A  23      -1.450  92.098  78.906  1.00 31.69           C
ATOM    334  O   ILE A  23      -1.734  91.298  78.004  1.00 31.55           O
ATOM    335  CB  ILE A  23      -0.913  90.690  80.934  1.00 39.54           C
ATOM    336  CG1 ILE A  23      -1.205  90.525  82.425  1.00 31.70           C
ATOM    337  CG2 ILE A  23       0.570  90.994  80.670  1.00 34.01           C
ATOM    338  CD1 ILE A  23      -0.834  89.181  82.910  1.00 35.85           C
ATOM    339  H   ILE A  23      -3.325  90.551  80.105  1.00 47.15           H
ATOM    340  HA  ILE A  23      -1.721  92.595  80.871  1.00 45.13           H
ATOM    341  HB  ILE A  23      -1.130  89.854  80.492  1.00 47.45           H
ATOM    342 HG12 ILE A  23      -0.693  91.179  82.925  1.00 38.04           H
ATOM    343 HG13 ILE A  23      -2.154  90.652  82.581  1.00 38.04           H
ATOM    344 HG21 ILE A  23       1.110  90.285  81.055  1.00 40.81           H
ATOM    345 HG22 ILE A  23       0.718  91.040  79.713  1.00 40.81           H
ATOM    346 HG23 ILE A  23       0.796  91.842  81.082  1.00 40.81           H
ATOM    347 HD11 ILE A  23      -1.036  89.120  83.857  1.00 43.02           H
ATOM    348 HD12 ILE A  23      -1.344  88.517  82.420  1.00 43.02           H
ATOM    349 HD13 ILE A  23       0.115  89.044  82.764  1.00 43.02           H
ATOM    350  N   VAL A  24      -0.852  93.263  78.680  1.00 31.67           N
ATOM    351  CA  VAL A  24      -0.611  93.666  77.289  1.00 38.85           C
ATOM    352  C   VAL A  24       0.872  93.958  77.019  1.00 31.76           C
ATOM    353  O   VAL A  24       1.341  95.083  77.229  1.00 31.73           O
ATOM    354  CB  VAL A  24      -1.534  94.840  76.921  1.00 31.67           C
ATOM    355  CG1 VAL A  24      -2.922  94.294  76.721  1.00 31.65           C
ATOM    356  CG2 VAL A  24      -1.544  95.916  77.990  1.00 31.35           C
ATOM    357  H   VAL A  24      -0.584  93.818  79.279  1.00 38.01           H
ATOM    358  HA  VAL A  24      -0.859  92.923  76.717  1.00 46.62           H
ATOM    359  HB  VAL A  24      -1.236  95.236  76.087  1.00 38.01           H
ATOM    360 HG11 VAL A  24      -3.517  95.023  76.488  1.00 37.98           H
ATOM    361 HG12 VAL A  24      -2.903  93.639  76.006  1.00 37.98           H
ATOM    362 HG13 VAL A  24      -3.217  93.875  77.545  1.00 37.98           H
ATOM    363 HG21 VAL A  24      -2.137  96.631  77.712  1.00 37.62           H
ATOM    364 HG22 VAL A  24      -1.857  95.531  78.823  1.00 37.62           H
ATOM    365 HG23 VAL A  24      -0.643  96.258  78.101  1.00 37.62           H
ATOM    366  N   PRO A  25       1.638  92.979  76.547  1.00 31.87           N
ATOM    367  CA  PRO A  25       3.010  93.244  76.107  1.00 37.78           C
ATOM    368  C   PRO A  25       3.022  93.847  74.710  1.00 32.10           C
ATOM    369  O   PRO A  25       2.095  93.670  73.929  1.00 33.04           O
ATOM    370  CB  PRO A  25       3.636  91.847  76.081  1.00 39.51           C
ATOM    371  CG  PRO A  25       2.483  90.952  75.641  1.00 33.52           C
ATOM    372  CD  PRO A  25       1.251  91.576  76.303  1.00 39.86           C
ATOM    373  HA  PRO A  25       3.481  93.817  76.732  1.00 45.34           H
ATOM    374  HB2 PRO A  25       4.362  91.821  75.438  1.00 47.41           H
ATOM    375  HB3 PRO A  25       3.946  91.606  76.968  1.00 47.41           H
ATOM    376  HG2 PRO A  25       2.402  90.969  74.674  1.00 40.22           H
ATOM    377  HG3 PRO A  25       2.627  90.047  75.961  1.00 40.22           H
ATOM    378  HD2 PRO A  25       0.491  91.536  75.702  1.00 47.83           H
ATOM    379  HD3 PRO A  25       1.060  91.130  77.143  1.00 47.83           H
ATOM    380  N   GLY A  26       4.129  94.498  74.370  1.00 39.23           N
ATOM    381  CA  GLY A  26       4.284  95.063  73.040  1.00 32.31           C
ATOM    382  C   GLY A  26       4.470  94.016  71.974  1.00 32.48           C
ATOM    383  O   GLY A  26       3.911  94.133  70.880  1.00 32.39           O
ATOM    384  H   GLY A  26       4.801  94.625  74.891  1.00 47.08           H
ATOM    385  HA2 GLY A  26       3.498  95.587  72.820  1.00 38.78           H
ATOM    386  HA3 GLY A  26       5.056  95.650  73.029  1.00 38.78           H
ATOM    387  N   ASP A  27       5.221  92.956  72.313  1.00 41.03           N
ATOM    388  CA  ASP A  27       5.749  91.987  71.342  1.00 43.58           C
ATOM    389  C   ASP A  27       4.815  90.773  71.268  1.00 37.12           C
ATOM    390  O   ASP A  27       4.587  90.124  72.298  1.00 33.22           O
ATOM    391  CB  ASP A  27       7.177  91.551  71.757  1.00 32.88           C
ATOM    392  CG  ASP A  27       7.863  90.661  70.742  1.00 32.94           C
ATOM    393  OD1 ASP A  27       7.260  90.220  69.743  1.00 32.80           O
ATOM    394  OD2 ASP A  27       9.057  90.388  70.951  1.00 44.62           O1-
ATOM    395  H   ASP A  27       5.442  92.774  73.124  1.00 49.24           H
ATOM    396  HA  ASP A  27       5.793  92.397  70.464  1.00 52.30           H
ATOM    397  HB2 ASP A  27       7.724  92.343  71.874  1.00 39.46           H
ATOM    398  HB3 ASP A  27       7.123  91.062  72.593  1.00 39.46           H
ATOM    399  N   PRO A  28       4.262  90.430  70.100  1.00 33.54           N
ATOM    400  CA  PRO A  28       3.437  89.222  70.004  1.00 33.89           C
ATOM    401  C   PRO A  28       4.170  87.954  70.416  1.00 42.90           C
ATOM    402  O   PRO A  28       3.520  87.018  70.913  1.00 34.32           O
ATOM    403  CB  PRO A  28       3.038  89.186  68.530  1.00 33.74           C
ATOM    404  CG  PRO A  28       3.938  90.082  67.874  1.00 33.63           C
ATOM    405  CD  PRO A  28       4.309  91.131  68.822  1.00 35.57           C
ATOM    406  HA  PRO A  28       2.639  89.318  70.547  1.00 40.67           H
ATOM    407  HB2 PRO A  28       3.140  88.285  68.185  1.00 40.49           H
ATOM    408  HB3 PRO A  28       2.121  89.488  68.432  1.00 40.49           H
ATOM    409  HG2 PRO A  28       4.726  89.592  67.593  1.00 40.36           H
ATOM    410  HG3 PRO A  28       3.494  90.471  67.104  1.00 40.36           H
ATOM    411  HD2 PRO A  28       5.207  91.451  68.642  1.00 42.68           H
ATOM    412  HD3 PRO A  28       3.661  91.852  68.804  1.00 42.68           H
ATOM    413  N   ASP A  29       5.502  87.914  70.247  1.00 34.74           N
ATOM    414  CA  ASP A  29       6.299  86.730  70.548  1.00 35.37           C
ATOM    415  C   ASP A  29       6.467  86.510  72.040  1.00 35.40           C
ATOM    416  O   ASP A  29       6.887  85.429  72.444  1.00 48.84           O
ATOM    417  CB  ASP A  29       7.689  86.826  69.902  1.00 37.21           C
ATOM    418  CG  ASP A  29       7.645  87.216  68.420  1.00 38.36           C
ATOM    419  OD1 ASP A  29       8.450  88.099  67.965  1.00 36.60           O
ATOM    420  OD2 ASP A  29       6.786  86.659  67.697  1.00 48.24           O1-
ATOM    421  H   ASP A  29       5.968  88.575  69.955  1.00 41.69           H
ATOM    422  HA  ASP A  29       5.853  85.951  70.181  1.00 42.45           H
ATOM    423  HB2 ASP A  29       8.208  87.499  70.372  1.00 44.65           H
ATOM    424  HB3 ASP A  29       8.128  85.964  69.971  1.00 44.65           H
ATOM    425  N   ARG A  30       6.169  87.505  72.862  1.00 35.67           N
ATOM    426  CA  ARG A  30       6.209  87.398  74.318  1.00 35.92           C
ATOM    427  C   ARG A  30       4.864  86.973  74.935  1.00 44.68           C
ATOM    428  O   ARG A  30       4.772  86.815  76.164  1.00 37.26           O
ATOM    429  CB  ARG A  30       6.612  88.749  74.896  1.00 36.02           C
ATOM    430  CG  ARG A  30       7.345  88.734  76.199  1.00 51.18           C
ATOM    431  CD  ARG A  30       7.363  90.162  76.819  1.00 54.40           C
ATOM    432  NE  ARG A  30       7.954  91.135  75.892  1.00 68.82           N
ATOM    433  CZ  ARG A  30       7.651  92.436  75.829  1.00 56.30           C
ATOM    434  NH1 ARG A  30       6.751  92.986  76.635  1.00 41.59           N
ATOM    435  NH2 ARG A  30       8.265  93.197  74.942  1.00 52.90           N1+
ATOM    436  H   ARG A  30       5.930  88.285  72.589  1.00 42.81           H
ATOM    437  HA  ARG A  30       6.880  86.746  74.572  1.00 43.11           H
ATOM    438  HB2 ARG A  30       7.184  89.195  74.251  1.00 43.23           H
ATOM    439  HB3 ARG A  30       5.808  89.275  75.026  1.00 43.23           H
ATOM    440  HG2 ARG A  30       6.897  88.136  76.817  1.00 61.41           H
ATOM    441  HG3 ARG A  30       8.261  88.450  76.054  1.00 61.41           H
ATOM    442  HD2 ARG A  30       6.454  90.439  77.013  1.00 65.28           H
ATOM    443  HD3 ARG A  30       7.894  90.153  77.631  1.00 65.28           H
ATOM    444  HE  ARG A  30       8.546  90.843  75.341  1.00 82.58           H
ATOM    445 HH11 ARG A  30       6.343  92.503  77.218  1.00 49.91           H
ATOM    446 HH12 ARG A  30       6.575  93.826  76.573  1.00 49.91           H
ATOM    447 HH21 ARG A  30       8.850  92.854  74.413  1.00 63.49           H
ATOM    448 HH22 ARG A  30       8.078  94.035  74.892  1.00 63.49           H
ATOM    449  N   VAL A  31       3.812  86.845  74.124  1.00 40.49           N
ATOM    450  CA  VAL A  31       2.491  86.530  74.649  1.00 36.22           C
ATOM    451  C   VAL A  31       2.479  85.122  75.249  1.00 40.07           C
ATOM    452  O   VAL A  31       2.054  84.921  76.394  1.00 36.24           O
ATOM    453  CB  VAL A  31       1.440  86.675  73.533  1.00 36.68           C
ATOM    454  CG1 VAL A  31       0.051  86.228  74.033  1.00 43.86           C
ATOM    455  CG2 VAL A  31       1.393  88.131  73.000  1.00 39.58           C
ATOM    456  H   VAL A  31       3.840  86.936  73.270  1.00 48.59           H
ATOM    457  HA  VAL A  31       2.272  87.159  75.354  1.00 43.47           H
ATOM    458  HB  VAL A  31       1.688  86.097  72.794  1.00 44.02           H
ATOM    459 HG11 VAL A  31      -0.590  86.330  73.312  1.00 52.63           H
ATOM    460 HG12 VAL A  31       0.098  85.299  74.306  1.00 52.63           H
ATOM    461 HG13 VAL A  31      -0.206  86.783  74.786  1.00 52.63           H
ATOM    462 HG21 VAL A  31       0.723  88.189  72.300  1.00 47.49           H
ATOM    463 HG22 VAL A  31       1.162  88.727  73.729  1.00 47.49           H
ATOM    464 HG23 VAL A  31       2.264  88.366  72.644  1.00 47.49           H
ATOM    465  N   GLU A  32       2.927  84.128  74.460  1.00 37.46           N
ATOM    466  CA  GLU A  32       2.956  82.735  74.905  1.00 43.85           C
ATOM    467  C   GLU A  32       3.717  82.575  76.223  1.00 46.15           C
ATOM    468  O   GLU A  32       3.234  81.906  77.150  1.00 37.83           O
ATOM    469  CB  GLU A  32       3.569  81.842  73.820  1.00 42.94           C
ATOM    470  CG  GLU A  32       3.475  80.371  74.217  1.00 48.31           C
ATOM    471  CD  GLU A  32       4.185  79.422  73.284  1.00 38.86           C
ATOM    472  OE1 GLU A  32       4.445  78.281  73.702  1.00 46.22           O
ATOM    473  OE2 GLU A  32       4.458  79.779  72.127  1.00 51.73           O1-
ATOM    474  H   GLU A  32       3.219  84.243  73.659  1.00 44.95           H
ATOM    475  HA  GLU A  32       2.045  82.437  75.052  1.00 52.62           H
ATOM    476  HB2 GLU A  32       3.086  81.966  72.988  1.00 51.53           H
ATOM    477  HB3 GLU A  32       4.505  82.069  73.705  1.00 51.53           H
ATOM    478  HG2 GLU A  32       3.864  80.263  75.099  1.00 57.97           H
ATOM    479  HG3 GLU A  32       2.539  80.116  74.241  1.00 57.97           H
ATOM    480  N   LYS A  33       4.905  83.203  76.323  1.00 41.03           N
ATOM    481  CA  LYS A  33       5.727  83.152  77.531  1.00 37.40           C
ATOM    482  C   LYS A  33       5.000  83.675  78.761  1.00 45.09           C
ATOM    483  O   LYS A  33       5.122  83.090  79.844  1.00 45.22           O
ATOM    484  CB  LYS A  33       7.011  83.958  77.339  1.00 43.34           C
ATOM    485  CG  LYS A  33       7.944  83.436  76.271  1.00 54.26           C
ATOM    486  CD  LYS A  33       9.355  84.072  76.421  1.00 57.27           C
ATOM    487  CE  LYS A  33       9.601  85.209  75.429  1.00 46.99           C
ATOM    488  NZ  LYS A  33      10.066  84.668  74.132  1.00 55.35           N1+
ATOM    489  H   LYS A  33       5.253  83.671  75.691  1.00 49.23           H
ATOM    490  HA  LYS A  33       5.976  82.230  77.702  1.00 44.88           H
ATOM    491  HB2 LYS A  33       6.771  84.866  77.099  1.00 52.00           H
ATOM    492  HB3 LYS A  33       7.500  83.962  78.177  1.00 52.00           H
ATOM    493  HG2 LYS A  33       8.030  82.474  76.359  1.00 65.11           H
ATOM    494  HG3 LYS A  33       7.594  83.667  75.396  1.00 65.11           H
ATOM    495  HD2 LYS A  33       9.446  84.431  77.317  1.00 68.72           H
ATOM    496  HD3 LYS A  33      10.027  83.390  76.267  1.00 68.72           H
ATOM    497  HE2 LYS A  33       8.775  85.695  75.281  1.00 56.39           H
ATOM    498  HE3 LYS A  33      10.285  85.802  75.778  1.00 56.39           H
ATOM    499  HZ1 LYS A  33      10.208  85.333  73.558  1.00 66.43           H
ATOM    500  HZ2 LYS A  33      10.825  84.217  74.246  1.00 66.43           H
ATOM    501  HZ3 LYS A  33       9.452  84.120  73.794  1.00 66.43           H
ATOM    502  N   ILE A  34       4.293  84.806  78.646  1.00 37.37           N
ATOM    503  CA  ILE A  34       3.558  85.308  79.807  1.00 40.97           C
ATOM    504  C   ILE A  34       2.448  84.327  80.186  1.00 39.49           C
ATOM    505  O   ILE A  34       2.203  84.072  81.370  1.00 37.42           O
ATOM    506  CB  ILE A  34       2.991  86.721  79.551  1.00 43.95           C
ATOM    507  CG1 ILE A  34       4.110  87.756  79.475  1.00 45.91           C
ATOM    508  CG2 ILE A  34       2.024  87.154  80.666  1.00 37.08           C
ATOM    509  CD1 ILE A  34       3.761  88.975  78.632  1.00 42.48           C
ATOM    510  H   ILE A  34       4.225  85.283  77.934  1.00 44.85           H
ATOM    511  HA  ILE A  34       4.168  85.367  80.558  1.00 49.16           H
ATOM    512  HB  ILE A  34       2.512  86.717  78.707  1.00 52.74           H
ATOM    513 HG12 ILE A  34       4.313  88.065  80.372  1.00 55.09           H
ATOM    514 HG13 ILE A  34       4.895  87.341  79.085  1.00 55.09           H
ATOM    515 HG21 ILE A  34       1.692  88.043  80.467  1.00 44.50           H
ATOM    516 HG22 ILE A  34       1.286  86.526  80.704  1.00 44.50           H
ATOM    517 HG23 ILE A  34       2.500  87.159  81.511  1.00 44.50           H
ATOM    518 HD11 ILE A  34       4.515  89.584  78.630  1.00 50.98           H
ATOM    519 HD12 ILE A  34       3.566  88.686  77.726  1.00 50.98           H
ATOM    520 HD13 ILE A  34       2.984  89.411  79.014  1.00 50.98           H
ATOM    521  N   ALA A  35       1.764  83.766  79.189  1.00 41.96           N
ATOM    522  CA  ALA A  35       0.596  82.944  79.480  1.00 40.05           C
ATOM    523  C   ALA A  35       1.008  81.624  80.106  1.00 41.24           C
ATOM    524  O   ALA A  35       0.286  81.116  80.963  1.00 43.88           O
ATOM    525  CB  ALA A  35      -0.228  82.702  78.206  1.00 37.78           C
ATOM    526  H   ALA A  35       1.952  83.846  78.353  1.00 50.35           H
ATOM    527  HA  ALA A  35       0.033  83.412  80.115  1.00 48.06           H
ATOM    528  HB1 ALA A  35      -0.996  82.154  78.427  1.00 45.34           H
ATOM    529  HB2 ALA A  35      -0.521  83.557  77.853  1.00 45.34           H
ATOM    530  HB3 ALA A  35       0.327  82.247  77.553  1.00 45.34           H
ATOM    531  N   ALA A  36       2.181  81.082  79.720  1.00 54.66           N
ATOM    532  CA  ALA A  36       2.681  79.797  80.223  1.00 39.63           C
ATOM    533  C   ALA A  36       3.094  79.859  81.683  1.00 38.53           C
ATOM    534  O   ALA A  36       3.285  78.806  82.296  1.00 39.63           O
ATOM    535  CB  ALA A  36       3.843  79.315  79.382  1.00 38.38           C
ATOM    536  H   ALA A  36       2.712  81.453  79.154  1.00 65.60           H
ATOM    537  HA  ALA A  36       1.971  79.140  80.147  1.00 47.56           H
ATOM    538  HB1 ALA A  36       4.155  78.466  79.733  1.00 46.06           H
ATOM    539  HB2 ALA A  36       3.544  79.205  78.465  1.00 46.06           H
ATOM    540  HB3 ALA A  36       4.555  79.972  79.422  1.00 46.06           H
ATOM    541  N   LEU A  37       3.215  81.048  82.249  1.00 38.69           N
ATOM    542  CA  LEU A  37       3.340  81.243  83.691  1.00 43.21           C
ATOM    543  C   LEU A  37       2.021  81.129  84.436  1.00 45.35           C
ATOM    544  O   LEU A  37       1.976  81.401  85.645  1.00 41.22           O
ATOM    545  CB  LEU A  37       3.886  82.628  83.991  1.00 40.79           C
ATOM    546  CG  LEU A  37       5.309  82.766  84.473  1.00 54.14           C
ATOM    547  CD1 LEU A  37       6.279  82.749  83.258  1.00 54.96           C
ATOM    548  CD2 LEU A  37       5.427  84.044  85.326  1.00 45.48           C
ATOM    549  H   LEU A  37       3.229  81.785  81.805  1.00 46.43           H
ATOM    550  HA  LEU A  37       3.954  80.586  84.053  1.00 51.85           H
ATOM    551  HB2 LEU A  37       3.815  83.154  83.179  1.00 48.95           H
ATOM    552  HB3 LEU A  37       3.322  83.026  84.672  1.00 48.95           H
ATOM    553  HG  LEU A  37       5.525  82.008  85.038  1.00 64.97           H
ATOM    554 HD11 LEU A  37       7.190  82.839  83.580  1.00 65.95           H
ATOM    555 HD12 LEU A  37       6.176  81.909  82.783  1.00 65.95           H
ATOM    556 HD13 LEU A  37       6.061  83.490  82.670  1.00 65.95           H
ATOM    557 HD21 LEU A  37       6.342  84.133  85.636  1.00 54.58           H
ATOM    558 HD22 LEU A  37       5.186  84.810  84.782  1.00 54.58           H
ATOM    559 HD23 LEU A  37       4.826  83.974  86.084  1.00 54.58           H
ATOM    560  N   MET A  38       0.933  80.846  83.745  1.00 45.89           N
ATOM    561  CA  MET A  38      -0.362  80.761  84.391  1.00 47.13           C
ATOM    562  C   MET A  38      -1.013  79.447  83.980  1.00 54.93           C
ATOM    563  O   MET A  38      -0.566  78.774  83.042  1.00 46.22           O
ATOM    564  CB  MET A  38      -1.240  81.974  84.028  1.00 46.82           C
ATOM    565  CG  MET A  38      -0.707  83.298  84.597  1.00 54.24           C
ATOM    566  SD  MET A  38      -1.609  84.800  84.116  1.00 46.49           S
ATOM    567  CE  MET A  38      -1.369  84.736  82.351  1.00 38.33           C
ATOM    568  H   MET A  38       0.917  80.698  82.898  1.00 55.07           H
ATOM    569  HA  MET A  38      -0.235  80.762  85.352  1.00 56.55           H
ATOM    570  HB2 MET A  38      -1.277  82.058  83.062  1.00 56.18           H
ATOM    571  HB3 MET A  38      -2.132  81.834  84.382  1.00 56.18           H
ATOM    572  HG2 MET A  38      -0.732  83.244  85.566  1.00 65.09           H
ATOM    573  HG3 MET A  38       0.211  83.407  84.305  1.00 65.09           H
ATOM    574  HE1 MET A  38      -1.809  85.500  81.945  1.00 46.00           H
ATOM    575  HE2 MET A  38      -0.418  84.763  82.161  1.00 46.00           H
ATOM    576  HE3 MET A  38      -1.752  83.913  82.010  1.00 46.00           H
ATOM    577  N   ASP A  39      -2.084  79.087  84.688  1.00 58.05           N
ATOM    578  CA  ASP A  39      -2.713  77.788  84.488  1.00 48.13           C
ATOM    579  C   ASP A  39      -3.504  77.766  83.183  1.00 45.72           C
ATOM    580  O   ASP A  39      -3.970  78.795  82.691  1.00 54.90           O
ATOM    581  CB  ASP A  39      -3.608  77.459  85.685  1.00 41.96           C
ATOM    582  CG  ASP A  39      -2.885  77.602  87.013  1.00 44.88           C
ATOM    583  OD1 ASP A  39      -1.824  76.980  87.176  1.00 50.00           O
ATOM    584  OD2 ASP A  39      -3.358  78.346  87.900  1.00 50.40           O1-
ATOM    585  H   ASP A  39      -2.463  79.576  85.286  1.00 69.66           H
ATOM    586  HA  ASP A  39      -2.023  77.108  84.433  1.00 57.75           H
ATOM    587  HB2 ASP A  39      -4.366  78.063  85.689  1.00 50.35           H
ATOM    588  HB3 ASP A  39      -3.915  76.542  85.608  1.00 50.35           H
ATOM    589  N   LYS A  40      -3.611  76.574  82.605  1.00 44.46           N
ATOM    590  CA  LYS A  40      -4.411  76.273  81.421  1.00 49.39           C
ATOM    591  C   LYS A  40      -4.216  77.296  80.316  1.00 53.85           C
ATOM    592  O   LYS A  40      -5.168  77.967  79.909  1.00 49.08           O
ATOM    593  CB  LYS A  40      -5.897  76.173  81.785  1.00 56.39           C
ATOM    594  CG  LYS A  40      -6.300  74.805  82.336  1.00 63.62           C
ATOM    595  CD  LYS A  40      -7.524  74.888  83.256  1.00 62.94           C
ATOM    596  CE  LYS A  40      -8.743  74.203  82.633  1.00 65.29           C
ATOM    597  NZ  LYS A  40      -9.952  75.072  82.682  1.00 61.12           N1+
ATOM    598  H   LYS A  40      -3.200  75.880  82.902  1.00 53.35           H
ATOM    599  HA  LYS A  40      -4.136  75.410  81.074  1.00 59.27           H
ATOM    600  HB2 LYS A  40      -6.100  76.837  82.462  1.00 67.67           H
ATOM    601  HB3 LYS A  40      -6.427  76.340  80.989  1.00 67.67           H
ATOM    602  HG2 LYS A  40      -6.517  74.216  81.597  1.00 76.35           H
ATOM    603  HG3 LYS A  40      -5.562  74.439  82.848  1.00 76.35           H
ATOM    604  HD2 LYS A  40      -7.323  74.446  84.096  1.00 75.52           H
ATOM    605  HD3 LYS A  40      -7.745  75.819  83.411  1.00 75.52           H
ATOM    606  HE2 LYS A  40      -8.554  73.999  81.704  1.00 78.35           H
ATOM    607  HE3 LYS A  40      -8.935  73.388  83.122  1.00 78.35           H
ATOM    608  HZ1 LYS A  40     -10.644  74.651  82.315  1.00 73.34           H
ATOM    609  HZ2 LYS A  40     -10.149  75.270  83.527  1.00 73.34           H
ATOM    610  HZ3 LYS A  40      -9.802  75.827  82.235  1.00 73.34           H
ATOM    611  N   PRO A  41      -3.010  77.390  79.769  1.00 52.49           N
ATOM    612  CA  PRO A  41      -2.741  78.369  78.721  1.00 42.54           C
ATOM    613  C   PRO A  41      -3.211  77.860  77.374  1.00 38.25           C
ATOM    614  O   PRO A  41      -2.822  76.772  76.932  1.00 38.09           O
ATOM    615  CB  PRO A  41      -1.212  78.515  78.750  1.00 52.91           C
ATOM    616  CG  PRO A  41      -0.738  77.601  79.885  1.00 49.47           C
ATOM    617  CD  PRO A  41      -1.811  76.616  80.102  1.00 49.18           C
ATOM    618  HA  PRO A  41      -3.161  79.220  78.922  1.00 51.05           H
ATOM    619  HB2 PRO A  41      -0.841  78.228  77.901  1.00 63.49           H
ATOM    620  HB3 PRO A  41      -0.976  79.438  78.933  1.00 63.49           H
ATOM    621  HG2 PRO A  41       0.082  77.156  79.620  1.00 59.36           H
ATOM    622  HG3 PRO A  41      -0.595  78.128  80.686  1.00 59.36           H
ATOM    623  HD2 PRO A  41      -1.711  75.864  79.498  1.00 59.02           H
ATOM    624  HD3 PRO A  41      -1.833  76.333  81.029  1.00 59.02           H
ATOM    625  N   VAL A  42      -4.007  78.685  76.698  1.00 37.96           N
ATOM    626  CA  VAL A  42      -4.542  78.362  75.383  1.00 43.39           C
ATOM    627  C   VAL A  42      -4.296  79.537  74.448  1.00 43.78           C
ATOM    628  O   VAL A  42      -4.391  80.701  74.856  1.00 41.55           O
ATOM    629  CB  VAL A  42      -6.060  78.049  75.446  1.00 43.18           C
ATOM    630  CG1 VAL A  42      -6.518  77.459  74.104  1.00 37.16           C
ATOM    631  CG2 VAL A  42      -6.372  77.115  76.628  1.00 49.56           C
ATOM    632  H   VAL A  42      -4.256  79.454  76.990  1.00 45.56           H
ATOM    633  HA  VAL A  42      -4.082  77.585  75.029  1.00 52.07           H
ATOM    634  HB  VAL A  42      -6.545  78.878  75.586  1.00 51.82           H
ATOM    635 HG11 VAL A  42      -7.467  77.266  74.151  1.00 44.60           H
ATOM    636 HG12 VAL A  42      -6.345  78.103  73.400  1.00 44.60           H
ATOM    637 HG13 VAL A  42      -6.022  76.642  73.934  1.00 44.60           H
ATOM    638 HG21 VAL A  42      -7.325  76.936  76.645  1.00 59.48           H
ATOM    639 HG22 VAL A  42      -5.881  76.287  76.514  1.00 59.48           H
ATOM    640 HG23 VAL A  42      -6.102  77.550  77.453  1.00 59.48           H
ATOM    641  N   LYS A  43      -4.007  79.234  73.190  1.00 40.48           N
ATOM    642  CA  LYS A  43      -3.898  80.256  72.166  1.00 42.49           C
ATOM    643  C   LYS A  43      -5.285  80.523  71.578  1.00 43.32           C
ATOM    644  O   LYS A  43      -5.985  79.594  71.178  1.00 42.26           O
ATOM    645  CB  LYS A  43      -2.914  79.819  71.077  1.00 38.74           C
ATOM    646  CG  LYS A  43      -2.559  80.920  70.072  1.00 43.70           C
ATOM    647  CD  LYS A  43      -1.842  80.394  68.854  1.00 49.31           C
ATOM    648  CE  LYS A  43      -1.368  81.518  67.975  1.00 41.73           C
ATOM    649  NZ  LYS A  43      -1.452  81.184  66.538  1.00 51.92           N1+
ATOM    650  H   LYS A  43      -3.870  78.435  72.903  1.00 48.57           H
ATOM    651  HA  LYS A  43      -3.570  81.077  72.564  1.00 50.99           H
ATOM    652  HB2 LYS A  43      -2.091  79.528  71.499  1.00 46.49           H
ATOM    653  HB3 LYS A  43      -3.306  79.083  70.581  1.00 46.49           H
ATOM    654  HG2 LYS A  43      -3.375  81.353  69.776  1.00 52.44           H
ATOM    655  HG3 LYS A  43      -1.980  81.567  70.505  1.00 52.44           H
ATOM    656  HD2 LYS A  43      -1.069  79.879  69.133  1.00 59.18           H
ATOM    657  HD3 LYS A  43      -2.448  79.839  68.339  1.00 59.18           H
ATOM    658  HE2 LYS A  43      -1.919  82.300  68.135  1.00 50.08           H
ATOM    659  HE3 LYS A  43      -0.441  81.715  68.184  1.00 50.08           H
ATOM    660  HZ1 LYS A  43      -1.165  81.870  66.049  1.00 62.31           H
ATOM    661  HZ2 LYS A  43      -0.949  80.472  66.361  1.00 62.31           H
ATOM    662  HZ3 LYS A  43      -2.295  81.004  66.316  1.00 62.31           H
ATOM    663  N   LEU A  44      -5.682  81.790  71.530  1.00 35.26           N
ATOM    664  CA  LEU A  44      -6.971  82.160  70.961  1.00 34.78           C
ATOM    665  C   LEU A  44      -6.862  82.618  69.513  1.00 35.91           C
ATOM    666  O   LEU A  44      -7.624  82.140  68.664  1.00 34.38           O
ATOM    667  CB  LEU A  44      -7.613  83.250  71.814  1.00 35.58           C
ATOM    668  CG  LEU A  44      -7.950  82.851  73.255  1.00 35.59           C
ATOM    669  CD1 LEU A  44      -8.427  84.057  73.966  1.00 34.21           C
ATOM    670  CD2 LEU A  44      -9.025  81.795  73.299  1.00 35.78           C
ATOM    671  H   LEU A  44      -5.221  82.456  71.821  1.00 42.32           H
ATOM    672  HA  LEU A  44      -7.554  81.386  70.983  1.00 41.74           H
ATOM    673  HB2 LEU A  44      -7.005  84.004  71.856  1.00 42.70           H
ATOM    674  HB3 LEU A  44      -8.440  83.525  71.388  1.00 42.70           H
ATOM    675  HG  LEU A  44      -7.157  82.514  73.701  1.00 42.71           H
ATOM    676 HD11 LEU A  44      -8.644  83.819  74.881  1.00 41.06           H
ATOM    677 HD12 LEU A  44      -7.725  84.727  73.956  1.00 41.06           H
ATOM    678 HD13 LEU A  44      -9.216  84.397  73.516  1.00 41.06           H
ATOM    679 HD21 LEU A  44      -9.209  81.571  74.225  1.00 42.94           H
ATOM    680 HD22 LEU A  44      -9.826  82.142  72.877  1.00 42.94           H
ATOM    681 HD23 LEU A  44      -8.714  81.009  72.824  1.00 42.94           H
ATOM    682  N   ALA A  45      -5.909  83.506  69.195  1.00 34.54           N
ATOM    683  CA  ALA A  45      -5.849  84.057  67.844  1.00 33.74           C
ATOM    684  C   ALA A  45      -4.509  84.737  67.553  1.00 33.52           C
ATOM    685  O   ALA A  45      -3.831  85.251  68.447  1.00 33.44           O
ATOM    686  CB  ALA A  45      -6.983  85.060  67.624  1.00 34.96           C
ATOM    687  H   ALA A  45      -5.303  83.796  69.732  1.00 41.45           H
ATOM    688  HA  ALA A  45      -5.962  83.335  67.206  1.00 40.49           H
ATOM    689  HB1 ALA A  45      -6.922  85.412  66.722  1.00 41.95           H
ATOM    690  HB2 ALA A  45      -7.832  84.608  67.747  1.00 41.95           H
ATOM    691  HB3 ALA A  45      -6.895  85.781  68.267  1.00 41.95           H
ATOM    692  N   SER A  46      -4.183  84.783  66.272  1.00 33.28           N
ATOM    693  CA  SER A  46      -3.021  85.510  65.786  1.00 38.18           C
ATOM    694  C   SER A  46      -3.430  86.213  64.507  1.00 32.71           C
ATOM    695  O   SER A  46      -3.611  85.566  63.474  1.00 32.67           O
ATOM    696  CB  SER A  46      -1.839  84.581  65.526  1.00 35.76           C
ATOM    697  OG  SER A  46      -0.855  85.208  64.724  1.00 53.70           O
ATOM    698  H   SER A  46      -4.629  84.392  65.650  1.00 39.94           H
ATOM    699  HA  SER A  46      -2.756  86.177  66.438  1.00 45.81           H
ATOM    700  HB2 SER A  46      -1.441  84.334  66.376  1.00 42.91           H
ATOM    701  HB3 SER A  46      -2.158  83.787  65.068  1.00 42.91           H
ATOM    702  HG  SER A  46      -0.214  84.683  64.592  1.00 64.44           H
ATOM    703  N   HIS A  47      -3.539  87.536  64.573  1.00 32.39           N
ATOM    704  CA  HIS A  47      -3.800  88.351  63.395  1.00 41.07           C
ATOM    705  C   HIS A  47      -2.982  89.635  63.469  1.00 31.85           C
ATOM    706  O   HIS A  47      -2.968  90.324  64.496  1.00 31.60           O
ATOM    707  CB  HIS A  47      -5.283  88.686  63.272  1.00 32.17           C
ATOM    708  CG  HIS A  47      -6.150  87.481  63.123  1.00 38.33           C
ATOM    709  ND1 HIS A  47      -6.279  86.814  61.926  1.00 49.48           N
ATOM    710  CD2 HIS A  47      -6.926  86.818  64.013  1.00 32.58           C
ATOM    711  CE1 HIS A  47      -7.097  85.793  62.081  1.00 34.29           C
ATOM    712  NE2 HIS A  47      -7.500  85.769  63.339  1.00 37.79           N
ATOM    713  H   HIS A  47      -3.464  87.990  65.299  1.00 38.87           H
ATOM    714  HA  HIS A  47      -3.531  87.863  62.601  1.00 49.28           H
ATOM    715  HB2 HIS A  47      -5.415  89.246  62.492  1.00 38.61           H
ATOM    716  HB3 HIS A  47      -5.565  89.159  64.070  1.00 38.61           H
ATOM    717  HD1 HIS A  47      -5.888  87.030  61.191  1.00 59.38           H
ATOM    718  HD2 HIS A  47      -7.042  87.030  64.911  1.00 39.10           H
ATOM    719  HE1 HIS A  47      -7.345  85.189  61.418  1.00 41.15           H
ATOM    720  N   ARG A  48      -2.327  89.953  62.363  1.00 31.60           N
ATOM    721  CA  ARG A  48      -1.448  91.123  62.336  1.00 37.54           C
ATOM    722  C   ARG A  48      -0.489  91.068  63.534  1.00 31.78           C
ATOM    723  O   ARG A  48       0.060  89.999  63.836  1.00 33.37           O
ATOM    724  CB  ARG A  48      -2.290  92.407  62.311  1.00 31.42           C
ATOM    725  CG  ARG A  48      -3.125  92.640  61.038  1.00 31.37           C
ATOM    726  CD  ARG A  48      -3.645  94.082  61.042  1.00 31.30           C
ATOM    727  NE  ARG A  48      -4.344  94.464  59.836  1.00 31.01           N
ATOM    728  CZ  ARG A  48      -3.938  95.371  58.939  1.00 31.08           C
ATOM    729  NH1 ARG A  48      -2.781  96.035  59.054  1.00 33.36           N
ATOM    730  NH2 ARG A  48      -4.720  95.641  57.900  1.00 31.03           N1+
ATOM    731  H   ARG A  48      -2.370  89.519  61.622  1.00 37.92           H
ATOM    732  HA  ARG A  48      -0.916  91.099  61.526  1.00 45.04           H
ATOM    733  HB2 ARG A  48      -2.906  92.384  63.060  1.00 37.71           H
ATOM    734  HB3 ARG A  48      -1.694  93.166  62.408  1.00 37.71           H
ATOM    735  HG2 ARG A  48      -2.570  92.510  60.253  1.00 37.65           H
ATOM    736  HG3 ARG A  48      -3.883  92.035  61.027  1.00 37.65           H
ATOM    737  HD2 ARG A  48      -4.259  94.189  61.785  1.00 37.56           H
ATOM    738  HD3 ARG A  48      -2.892  94.683  61.150  1.00 37.56           H
ATOM    739  HE  ARG A  48      -5.093  94.071  59.679  1.00 37.22           H
ATOM    740 HH11 ARG A  48      -2.264  95.886  59.725  1.00 40.03           H
ATOM    741 HH12 ARG A  48      -2.553  96.609  58.455  1.00 40.03           H
ATOM    742 HH21 ARG A  48      -5.465  95.222  57.802  1.00 37.24           H
ATOM    743 HH22 ARG A  48      -4.467  96.211  57.308  1.00 37.24           H
ATOM    744  N   GLU A  49      -0.295  92.174  64.244  1.00 31.05           N
ATOM    745  CA  GLU A  49       0.571  92.216  65.414  1.00 30.86           C
ATOM    746  C   GLU A  49      -0.161  91.838  66.693  1.00 30.86           C
ATOM    747  O   GLU A  49       0.406  91.975  67.783  1.00 30.70           O
ATOM    748  CB  GLU A  49       1.189  93.629  65.560  1.00 36.13           C
ATOM    749  CG  GLU A  49       0.168  94.831  65.568  1.00 32.35           C
ATOM    750  CD  GLU A  49       0.075  95.527  64.229  1.00 29.54           C
ATOM    751  OE1 GLU A  49       0.487  96.686  64.095  1.00 28.86           O
ATOM    752  OE2 GLU A  49      -0.390  94.893  63.286  1.00 30.31           O1-
ATOM    753  H   GLU A  49      -0.663  92.930  64.063  1.00 37.26           H
ATOM    754  HA  GLU A  49       1.296  91.584  65.289  1.00 37.04           H
ATOM    755  HB2 GLU A  49       1.682  93.661  66.396  1.00 43.36           H
ATOM    756  HB3 GLU A  49       1.800  93.773  64.820  1.00 43.36           H
ATOM    757  HG2 GLU A  49      -0.714  94.495  65.794  1.00 38.82           H
ATOM    758  HG3 GLU A  49       0.453  95.484  66.227  1.00 38.82           H
ATOM    759  N   PHE A  50      -1.404  91.354  66.580  1.00 37.26           N
ATOM    760  CA  PHE A  50      -2.262  91.065  67.732  1.00 37.42           C
ATOM    761  C   PHE A  50      -2.318  89.542  67.944  1.00 31.12           C
ATOM    762  O   PHE A  50      -3.037  88.813  67.246  1.00 31.08           O
ATOM    763  CB  PHE A  50      -3.648  91.663  67.517  1.00 30.82           C
ATOM    764  CG  PHE A  50      -3.641  93.122  67.118  1.00 31.19           C
ATOM    765  CD1 PHE A  50      -4.102  93.505  65.878  1.00 32.17           C
ATOM    766  CD2 PHE A  50      -3.210  94.112  67.983  1.00 29.97           C
ATOM    767  CE1 PHE A  50      -4.134  94.850  65.513  1.00 31.28           C
ATOM    768  CE2 PHE A  50      -3.230  95.420  67.604  1.00 29.62           C
ATOM    769  CZ  PHE A  50      -3.691  95.785  66.366  1.00 29.70           C
ATOM    770  H   PHE A  50      -1.780  91.182  65.826  1.00 44.71           H
ATOM    771  HA  PHE A  50      -1.878  91.468  68.526  1.00 44.91           H
ATOM    772  HB2 PHE A  50      -4.095  91.167  66.813  1.00 36.99           H
ATOM    773  HB3 PHE A  50      -4.151  91.585  68.342  1.00 36.99           H
ATOM    774  HD1 PHE A  50      -4.411  92.860  65.284  1.00 38.61           H
ATOM    775  HD2 PHE A  50      -2.894  93.882  68.827  1.00 35.97           H
ATOM    776  HE1 PHE A  50      -4.438  95.097  64.669  1.00 37.54           H
ATOM    777  HE2 PHE A  50      -2.932  96.074  68.194  1.00 35.55           H
ATOM    778  HZ  PHE A  50      -3.702  96.682  66.120  1.00 35.64           H
ATOM    779  N   THR A  51      -1.533  89.061  68.894  1.00 31.32           N
ATOM    780  CA  THR A  51      -1.555  87.665  69.304  1.00 31.74           C
ATOM    781  C   THR A  51      -2.154  87.620  70.697  1.00 31.79           C
ATOM    782  O   THR A  51      -1.754  88.392  71.576  1.00 31.69           O
ATOM    783  CB  THR A  51      -0.166  87.036  69.294  1.00 31.51           C
ATOM    784  OG1 THR A  51       0.291  86.929  67.942  1.00 31.47           O
ATOM    785  CG2 THR A  51      -0.214  85.638  69.890  1.00 38.83           C
ATOM    786  H   THR A  51      -0.962  89.536  69.328  1.00 37.59           H
ATOM    787  HA  THR A  51      -2.127  87.159  68.705  1.00 38.08           H
ATOM    788  HB  THR A  51       0.449  87.580  69.810  1.00 37.82           H
ATOM    789  HG1 THR A  51       1.056  86.583  67.924  1.00 37.77           H
ATOM    790 HG21 THR A  51       0.672  85.244  69.881  1.00 46.59           H
ATOM    791 HG22 THR A  51      -0.531  85.680  70.806  1.00 46.59           H
ATOM    792 HG23 THR A  51      -0.814  85.078  69.374  1.00 46.59           H
ATOM    793  N   THR A  52      -3.136  86.740  70.878  1.00 32.13           N
ATOM    794  CA  THR A  52      -3.896  86.654  72.123  1.00 36.02           C
ATOM    795  C   THR A  52      -3.857  85.239  72.664  1.00 32.87           C
ATOM    796  O   THR A  52      -4.040  84.274  71.919  1.00 32.83           O
ATOM    797  CB  THR A  52      -5.361  87.056  71.911  1.00 32.53           C
ATOM    798  OG1 THR A  52      -5.396  88.222  71.116  1.00 32.63           O
ATOM    799  CG2 THR A  52      -6.050  87.330  73.234  1.00 32.54           C
ATOM    800  H   THR A  52      -3.386  86.172  70.283  1.00 38.56           H
ATOM    801  HA  THR A  52      -3.505  87.248  72.783  1.00 43.22           H
ATOM    802  HB  THR A  52      -5.833  86.340  71.459  1.00 39.04           H
ATOM    803  HG1 THR A  52      -6.192  88.459  70.989  1.00 39.16           H
ATOM    804 HG21 THR A  52      -6.974  87.583  73.080  1.00 39.05           H
ATOM    805 HG22 THR A  52      -6.029  86.536  73.790  1.00 39.05           H
ATOM    806 HG23 THR A  52      -5.599  88.053  73.699  1.00 39.05           H
ATOM    807  N   TRP A  53      -3.659  85.137  73.963  1.00 33.37           N
ATOM    808  CA  TRP A  53      -3.740  83.868  74.658  1.00 39.39           C
ATOM    809  C   TRP A  53      -4.712  84.033  75.812  1.00 36.55           C
ATOM    810  O   TRP A  53      -4.933  85.141  76.289  1.00 34.16           O
ATOM    811  CB  TRP A  53      -2.359  83.414  75.171  1.00 35.49           C
ATOM    812  CG  TRP A  53      -1.539  82.646  74.168  1.00 39.18           C
ATOM    813  CD1 TRP A  53      -1.119  83.056  72.931  1.00 44.46           C
ATOM    814  CD2 TRP A  53      -1.030  81.326  74.340  1.00 47.66           C
ATOM    815  NE1 TRP A  53      -0.388  82.065  72.320  1.00 45.97           N
ATOM    816  CE2 TRP A  53      -0.320  80.991  73.168  1.00 46.06           C
ATOM    817  CE3 TRP A  53      -1.124  80.384  75.371  1.00 39.26           C
ATOM    818  CZ2 TRP A  53       0.298  79.764  73.003  1.00 44.19           C
ATOM    819  CZ3 TRP A  53      -0.522  79.185  75.206  1.00 49.63           C
ATOM    820  CH2 TRP A  53       0.193  78.880  74.029  1.00 46.89           C
ATOM    821  H   TRP A  53      -3.472  85.801  74.476  1.00 40.05           H
ATOM    822  HA  TRP A  53      -4.085  83.189  74.057  1.00 47.26           H
ATOM    823  HB2 TRP A  53      -1.850  84.199  75.427  1.00 42.59           H
ATOM    824  HB3 TRP A  53      -2.489  82.843  75.944  1.00 42.59           H
ATOM    825  HD1 TRP A  53      -1.302  83.888  72.558  1.00 53.35           H
ATOM    826  HE1 TRP A  53      -0.028  82.114  71.541  1.00 55.17           H
ATOM    827  HE3 TRP A  53      -1.590  80.579  76.152  1.00 47.12           H
ATOM    828  HZ2 TRP A  53       0.766  79.555  72.227  1.00 53.03           H
ATOM    829  HZ3 TRP A  53      -0.569  78.554  75.887  1.00 59.56           H
ATOM    830  HH2 TRP A  53       0.595  78.046  73.949  1.00 56.27           H
ATOM    831  N   ARG A  54      -5.298  82.929  76.260  1.00 42.73           N
ATOM    832  CA  ARG A  54      -6.065  82.917  77.494  1.00 37.52           C
ATOM    833  C   ARG A  54      -5.370  81.990  78.475  1.00 35.31           C
ATOM    834  O   ARG A  54      -4.845  80.938  78.086  1.00 43.24           O
ATOM    835  CB  ARG A  54      -7.511  82.441  77.260  1.00 34.98           C
ATOM    836  CG  ARG A  54      -8.472  82.752  78.411  1.00 36.77           C
ATOM    837  CD  ARG A  54      -9.874  82.059  78.246  1.00 38.80           C
ATOM    838  NE  ARG A  54      -9.792  80.599  78.307  1.00 39.32           N
ATOM    839  CZ  ARG A  54     -10.051  79.756  77.302  1.00 43.02           C
ATOM    840  NH1 ARG A  54     -10.484  80.191  76.126  1.00 34.83           N
ATOM    841  NH2 ARG A  54      -9.905  78.446  77.487  1.00 41.63           N1+
ATOM    842  H   ARG A  54      -5.264  82.167  75.863  1.00 51.27           H
ATOM    843  HA  ARG A  54      -6.090  83.810  77.872  1.00 45.02           H
ATOM    844  HB2 ARG A  54      -7.856  82.873  76.463  1.00 41.98           H
ATOM    845  HB3 ARG A  54      -7.505  81.479  77.133  1.00 41.98           H
ATOM    846  HG2 ARG A  54      -8.080  82.441  79.242  1.00 44.12           H
ATOM    847  HG3 ARG A  54      -8.616  83.711  78.452  1.00 44.12           H
ATOM    848  HD2 ARG A  54     -10.460  82.356  78.960  1.00 46.56           H
ATOM    849  HD3 ARG A  54     -10.248  82.303  77.386  1.00 46.56           H
ATOM    850  HE  ARG A  54      -9.555  80.251  79.057  1.00 47.18           H
ATOM    851 HH11 ARG A  54     -10.578  81.034  75.987  1.00 41.80           H
ATOM    852 HH12 ARG A  54     -10.654  79.630  75.496  1.00 41.80           H
ATOM    853 HH21 ARG A  54      -9.638  78.146  78.247  1.00 49.95           H
ATOM    854 HH22 ARG A  54     -10.091  77.899  76.850  1.00 49.95           H
ATOM    855  N   ALA A  55      -5.409  82.360  79.745  1.00 35.69           N
ATOM    856  CA  ALA A  55      -4.909  81.503  80.808  1.00 44.19           C
ATOM    857  C   ALA A  55      -5.759  81.753  82.041  1.00 42.01           C
ATOM    858  O   ALA A  55      -6.677  82.581  82.041  1.00 41.00           O
ATOM    859  CB  ALA A  55      -3.421  81.744  81.106  1.00 44.78           C
ATOM    860  H   ALA A  55      -5.724  83.111  80.022  1.00 42.83           H
ATOM    861  HA  ALA A  55      -5.019  80.575  80.547  1.00 53.03           H
ATOM    862  HB1 ALA A  55      -3.142  81.149  81.819  1.00 53.73           H
ATOM    863  HB2 ALA A  55      -2.905  81.565  80.304  1.00 53.73           H
ATOM    864  HB3 ALA A  55      -3.299  82.667  81.379  1.00 53.73           H
ATOM    865  N   GLU A  56      -5.437  81.036  83.102  1.00 45.38           N
ATOM    866  CA  GLU A  56      -6.192  81.095  84.340  1.00 46.24           C
ATOM    867  C   GLU A  56      -5.272  81.508  85.471  1.00 37.60           C
ATOM    868  O   GLU A  56      -4.127  81.071  85.546  1.00 48.39           O
ATOM    869  CB  GLU A  56      -6.822  79.725  84.635  1.00 49.81           C
ATOM    870  CG  GLU A  56      -8.189  79.771  85.311  1.00 54.72           C
ATOM    871  CD  GLU A  56      -8.762  78.374  85.511  1.00 52.29           C
ATOM    872  OE1 GLU A  56      -8.649  77.848  86.639  1.00 52.34           O
ATOM    873  OE2 GLU A  56      -9.271  77.792  84.531  1.00 56.13           O1-
ATOM    874  H   GLU A  56      -4.769  80.495  83.131  1.00 54.46           H
ATOM    875  HA  GLU A  56      -6.901  81.752  84.260  1.00 55.49           H
ATOM    876  HB2 GLU A  56      -6.926  79.247  83.798  1.00 59.77           H
ATOM    877  HB3 GLU A  56      -6.225  79.231  85.219  1.00 59.77           H
ATOM    878  HG2 GLU A  56      -8.102  80.191  86.181  1.00 65.67           H
ATOM    879  HG3 GLU A  56      -8.804  80.275  84.755  1.00 65.67           H
ATOM    880  N   LEU A  57      -5.765  82.335  86.369  1.00 42.08           N
ATOM    881  CA  LEU A  57      -4.921  82.797  87.449  1.00 40.60           C
ATOM    882  C   LEU A  57      -5.759  82.857  88.705  1.00 43.16           C
ATOM    883  O   LEU A  57      -6.711  83.641  88.778  1.00 42.23           O
ATOM    884  CB  LEU A  57      -4.325  84.166  87.102  1.00 46.07           C
ATOM    885  CG  LEU A  57      -3.286  84.812  88.018  1.00 53.49           C
ATOM    886  CD1 LEU A  57      -2.029  83.973  88.136  1.00 50.67           C
ATOM    887  CD2 LEU A  57      -2.934  86.204  87.476  1.00 46.43           C
ATOM    888  H   LEU A  57      -6.569  82.640  86.378  1.00 50.50           H
ATOM    889  HA  LEU A  57      -4.195  82.169  87.589  1.00 48.72           H
ATOM    890  HB2 LEU A  57      -3.909  84.088  86.230  1.00 55.29           H
ATOM    891  HB3 LEU A  57      -5.061  84.795  87.039  1.00 55.29           H
ATOM    892  HG  LEU A  57      -3.664  84.919  88.904  1.00 64.19           H
ATOM    893 HD11 LEU A  57      -1.404  84.423  88.725  1.00 60.81           H
ATOM    894 HD12 LEU A  57      -2.262  83.105  88.502  1.00 60.81           H
ATOM    895 HD13 LEU A  57      -1.637  83.866  87.256  1.00 60.81           H
ATOM    896 HD21 LEU A  57      -2.274  86.612  88.058  1.00 55.71           H
ATOM    897 HD22 LEU A  57      -2.573  86.112  86.580  1.00 55.71           H
ATOM    898 HD23 LEU A  57      -3.738  86.747  87.454  1.00 55.71           H
ATOM    899  N   ASP A  58      -5.412  82.020  89.679  1.00 38.09           N
ATOM    900  CA  ASP A  58      -6.209  81.849  90.887  1.00 43.55           C
ATOM    901  C   ASP A  58      -7.666  81.531  90.544  1.00 37.58           C
ATOM    902  O   ASP A  58      -8.601  82.092  91.113  1.00 45.77           O
ATOM    903  CB  ASP A  58      -6.123  83.082  91.772  1.00 42.51           C
ATOM    904  CG  ASP A  58      -4.758  83.255  92.400  1.00 59.05           C
ATOM    905  OD1 ASP A  58      -4.527  84.321  93.030  1.00 57.84           O
ATOM    906  OD2 ASP A  58      -3.905  82.353  92.242  1.00 57.44           O1-
ATOM    907  H   ASP A  58      -4.705  81.530  89.661  1.00 45.70           H
ATOM    908  HA  ASP A  58      -5.854  81.100  91.390  1.00 52.25           H
ATOM    909  HB2 ASP A  58      -6.310  83.870  91.237  1.00 51.01           H
ATOM    910  HB3 ASP A  58      -6.775  83.005  92.487  1.00 51.01           H
ATOM    911  N   GLY A  59      -7.845  80.612  89.595  1.00 44.26           N
ATOM    912  CA  GLY A  59      -9.169  80.171  89.190  1.00 44.64           C
ATOM    913  C   GLY A  59      -9.990  81.195  88.444  1.00 52.38           C
ATOM    914  O   GLY A  59     -11.211  81.037  88.343  1.00 47.91           O
ATOM    915  H   GLY A  59      -7.205  80.227  89.169  1.00 53.11           H
ATOM    916  HA2 GLY A  59      -9.080  79.391  88.622  1.00 53.56           H
ATOM    917  HA3 GLY A  59      -9.668  79.910  89.981  1.00 53.56           H
ATOM    918  N   LYS A  60      -9.348  82.244  87.916  1.00 52.72           N
ATOM    919  CA  LYS A  60     -10.020  83.296  87.163  1.00 45.84           C
ATOM    920  C   LYS A  60      -9.386  83.461  85.782  1.00 45.34           C
ATOM    921  O   LYS A  60      -8.152  83.565  85.679  1.00 44.65           O
ATOM    922  CB  LYS A  60      -9.973  84.613  87.929  1.00 40.03           C
ATOM    923  CG  LYS A  60     -11.053  84.723  88.989  1.00 48.23           C
ATOM    924  CD  LYS A  60     -10.605  85.459  90.229  1.00 52.07           C
ATOM    925  CE  LYS A  60     -11.658  86.505  90.662  1.00 65.54           C
ATOM    926  NZ  LYS A  60     -11.566  86.886  92.130  1.00 66.81           N1+
ATOM    927  H   LYS A  60      -8.500  82.366  87.985  1.00 63.26           H
ATOM    928  HA  LYS A  60     -10.951  83.052  87.040  1.00 55.01           H
ATOM    929  HB2 LYS A  60      -9.112  84.690  88.371  1.00 48.04           H
ATOM    930  HB3 LYS A  60     -10.091  85.345  87.305  1.00 48.04           H
ATOM    931  HG2 LYS A  60     -11.811  85.200  88.617  1.00 57.88           H
ATOM    932  HG3 LYS A  60     -11.325  83.830  89.255  1.00 57.88           H
ATOM    933  HD2 LYS A  60     -10.486  84.826  90.955  1.00 62.48           H
ATOM    934  HD3 LYS A  60      -9.772  85.922  90.046  1.00 62.48           H
ATOM    935  HE2 LYS A  60     -11.533  87.311  90.137  1.00 78.65           H
ATOM    936  HE3 LYS A  60     -12.543  86.142  90.504  1.00 78.65           H
ATOM    937  HZ1 LYS A  60     -12.191  87.488  92.327  1.00 80.17           H
ATOM    938  HZ2 LYS A  60     -11.686  86.166  92.639  1.00 80.17           H
ATOM    939  HZ3 LYS A  60     -10.765  87.233  92.304  1.00 80.17           H
ATOM    940  N   PRO A  61     -10.182  83.487  84.707  1.00 38.81           N
ATOM    941  CA  PRO A  61      -9.624  83.680  83.362  1.00 42.75           C
ATOM    942  C   PRO A  61      -8.947  85.037  83.215  1.00 39.79           C
ATOM    943  O   PRO A  61      -9.426  86.055  83.728  1.00 35.71           O
ATOM    944  CB  PRO A  61     -10.853  83.586  82.458  1.00 38.03           C
ATOM    945  CG  PRO A  61     -12.020  83.933  83.392  1.00 42.60           C
ATOM    946  CD  PRO A  61     -11.647  83.352  84.681  1.00 49.97           C
ATOM    947  HA  PRO A  61      -8.998  82.973  83.142  1.00 51.30           H
ATOM    948  HB2 PRO A  61     -10.783  84.230  81.736  1.00 45.63           H
ATOM    949  HB3 PRO A  61     -10.942  82.684  82.113  1.00 45.63           H
ATOM    950  HG2 PRO A  61     -12.109  84.897  83.462  1.00 51.12           H
ATOM    951  HG3 PRO A  61     -12.838  83.534  83.058  1.00 51.12           H
ATOM    952  HD2 PRO A  61     -12.045  83.857  85.408  1.00 59.97           H
ATOM    953  HD3 PRO A  61     -11.901  82.417  84.717  1.00 59.97           H
ATOM    954  N   VAL A  62      -7.828  85.040  82.490  1.00 45.24           N
ATOM    955  CA  VAL A  62      -7.018  86.235  82.258  1.00 34.38           C
ATOM    956  C   VAL A  62      -6.568  86.225  80.806  1.00 32.94           C
ATOM    957  O   VAL A  62      -6.328  85.168  80.211  1.00 41.69           O
ATOM    958  CB  VAL A  62      -5.826  86.280  83.223  1.00 45.69           C
ATOM    959  CG1 VAL A  62      -4.823  87.349  82.829  1.00 53.38           C
ATOM    960  CG2 VAL A  62      -6.341  86.563  84.587  1.00 44.20           C
ATOM    961  H   VAL A  62      -7.509  84.338  82.110  1.00 54.28           H
ATOM    962  HA  VAL A  62      -7.560  87.025  82.405  1.00 41.25           H
ATOM    963  HB  VAL A  62      -5.378  85.420  83.231  1.00 54.83           H
ATOM    964 HG11 VAL A  62      -4.090  87.343  83.463  1.00 64.05           H
ATOM    965 HG12 VAL A  62      -4.492  87.157  81.937  1.00 64.05           H
ATOM    966 HG13 VAL A  62      -5.263  88.213  82.840  1.00 64.05           H
ATOM    967 HG21 VAL A  62      -5.594  86.594  85.205  1.00 53.04           H
ATOM    968 HG22 VAL A  62      -6.800  87.417  84.580  1.00 53.04           H
ATOM    969 HG23 VAL A  62      -6.956  85.859  84.845  1.00 53.04           H
ATOM    970  N   ILE A  63      -6.481  87.412  80.218  1.00 36.56           N
ATOM    971  CA  ILE A  63      -6.096  87.554  78.812  1.00 32.82           C
ATOM    972  C   ILE A  63      -4.664  88.094  78.699  1.00 30.74           C
ATOM    973  O   ILE A  63      -4.221  88.947  79.468  1.00 30.57           O
ATOM    974  CB  ILE A  63      -7.104  88.480  78.077  1.00 34.43           C
ATOM    975  CG1 ILE A  63      -8.459  87.789  77.909  1.00 31.15           C
ATOM    976  CG2 ILE A  63      -6.567  88.895  76.733  1.00 31.04           C
ATOM    977  CD1 ILE A  63      -8.423  86.603  76.958  1.00 39.52           C
ATOM    978  H   ILE A  63      -6.640  88.159  80.612  1.00 43.87           H
ATOM    979  HA  ILE A  63      -6.123  86.683  78.386  1.00 39.38           H
ATOM    980  HB  ILE A  63      -7.233  89.278  78.614  1.00 41.31           H
ATOM    981 HG12 ILE A  63      -8.755  87.467  78.775  1.00 37.38           H
ATOM    982 HG13 ILE A  63      -9.097  88.431  77.561  1.00 37.38           H
ATOM    983 HG21 ILE A  63      -7.216  89.471  76.298  1.00 37.25           H
ATOM    984 HG22 ILE A  63      -5.733  89.373  76.860  1.00 37.25           H
ATOM    985 HG23 ILE A  63      -6.416  88.102  76.195  1.00 37.25           H
ATOM    986 HD11 ILE A  63      -9.311  86.217  76.901  1.00 47.43           H
ATOM    987 HD12 ILE A  63      -8.139  86.910  76.082  1.00 47.43           H
ATOM    988 HD13 ILE A  63      -7.797  85.945  77.297  1.00 47.43           H
ATOM    989  N   VAL A  64      -3.957  87.617  77.695  1.00 30.11           N
ATOM    990  CA  VAL A  64      -2.670  88.178  77.323  1.00 29.56           C
ATOM    991  C   VAL A  64      -2.756  88.482  75.841  1.00 29.14           C
ATOM    992  O   VAL A  64      -2.990  87.570  75.036  1.00 29.10           O
ATOM    993  CB  VAL A  64      -1.484  87.231  77.613  1.00 29.61           C
ATOM    994  CG1 VAL A  64      -0.166  87.919  77.272  1.00 35.45           C
ATOM    995  CG2 VAL A  64      -1.483  86.756  79.061  1.00 29.39           C
ATOM    996  H   VAL A  64      -4.203  86.956  77.203  1.00 36.14           H
ATOM    997  HA  VAL A  64      -2.527  89.009  77.802  1.00 35.48           H
ATOM    998  HB  VAL A  64      -1.564  86.448  77.045  1.00 35.54           H
ATOM    999 HG11 VAL A  64       0.565  87.311  77.460  1.00 42.54           H
ATOM   1000 HG12 VAL A  64      -0.168  88.154  76.331  1.00 42.54           H
ATOM   1001 HG13 VAL A  64      -0.080  88.719  77.813  1.00 42.54           H
ATOM   1002 HG21 VAL A  64      -0.725  86.167  79.200  1.00 35.27           H
ATOM   1003 HG22 VAL A  64      -1.414  87.527  79.646  1.00 35.27           H
ATOM   1004 HG23 VAL A  64      -2.310  86.280  79.237  1.00 35.27           H
ATOM   1005  N   CYS A  65      -2.595  89.767  75.483  1.00 34.41           N
ATOM   1006  CA  CYS A  65      -2.783  90.252  74.113  1.00 30.64           C
ATOM   1007  C   CYS A  65      -1.707  91.274  73.770  1.00 27.80           C
ATOM   1008  O   CYS A  65      -1.489  92.230  74.519  1.00 27.81           O
ATOM   1009  CB  CYS A  65      -4.176  90.894  73.923  1.00 31.18           C
ATOM   1010  SG  CYS A  65      -4.470  91.452  72.205  1.00 29.41           S
ATOM   1011  H   CYS A  65      -2.372  90.388  76.035  1.00 41.30           H
ATOM   1012  HA  CYS A  65      -2.704  89.508  73.496  1.00 36.77           H
ATOM   1013  HB2 CYS A  65      -4.858  90.242  74.147  1.00 37.41           H
ATOM   1014  HB3 CYS A  65      -4.251  91.666  74.505  1.00 37.41           H
ATOM   1015  HG  CYS A  65      -4.392  90.508  71.468  1.00 35.29           H
ATOM   1016  N   SER A  66      -1.058  91.087  72.634  1.00 27.37           N
ATOM   1017  CA  SER A  66       0.006  91.990  72.226  1.00 27.46           C
ATOM   1018  C   SER A  66      -0.549  93.252  71.498  1.00 29.36           C
ATOM   1019  O   SER A  66      -1.457  93.156  70.660  1.00 26.55           O
ATOM   1020  CB  SER A  66       1.009  91.230  71.362  1.00 26.88           C
ATOM   1021  OG  SER A  66       0.463  90.731  70.178  1.00 26.65           O
ATOM   1022  H   SER A  66      -1.213  90.446  72.081  1.00 32.85           H
ATOM   1023  HA  SER A  66       0.474  92.294  73.019  1.00 32.96           H
ATOM   1024  HB2 SER A  66       1.735  91.831  71.134  1.00 32.26           H
ATOM   1025  HB3 SER A  66       1.355  90.485  71.877  1.00 32.26           H
ATOM   1026  HG  SER A  66       0.163  91.362  69.711  1.00 31.98           H
ATOM   1027  N   THR A  67      -0.039  94.436  71.884  1.00 26.57           N
ATOM   1028  CA  THR A  67      -0.410  95.715  71.255  1.00 28.57           C
ATOM   1029  C   THR A  67       0.337  96.002  69.943  1.00 30.82           C
ATOM   1030  O   THR A  67      -0.166  96.739  69.081  1.00 26.05           O
ATOM   1031  CB  THR A  67      -0.145  96.875  72.209  1.00 26.33           C
ATOM   1032  OG1 THR A  67       1.233  96.886  72.624  1.00 33.68           O
ATOM   1033  CG2 THR A  67      -0.983  96.743  73.410  1.00 26.99           C
ATOM   1034  H   THR A  67       0.533  94.523  72.520  1.00 31.89           H
ATOM   1035  HA  THR A  67      -1.360  95.703  71.059  1.00 34.28           H
ATOM   1036  HB  THR A  67      -0.360  97.713  71.771  1.00 31.60           H
ATOM   1037  HG1 THR A  67       1.734  96.970  71.955  1.00 40.42           H
ATOM   1038 HG21 THR A  67      -0.813  97.482  74.016  1.00 32.39           H
ATOM   1039 HG22 THR A  67      -1.921  96.749  73.162  1.00 32.39           H
ATOM   1040 HG23 THR A  67      -0.782  95.911  73.865  1.00 32.39           H
ATOM   1041  N   GLY A  68       1.517  95.430  69.768  1.00 37.02           N
ATOM   1042  CA  GLY A  68       2.446  95.896  68.764  1.00 25.96           C
ATOM   1043  C   GLY A  68       3.178  97.143  69.279  1.00 25.24           C
ATOM   1044  O   GLY A  68       2.920  97.660  70.379  1.00 25.13           O
ATOM   1045  H   GLY A  68       1.804  94.760  70.225  1.00 44.43           H
ATOM   1046  HA2 GLY A  68       3.098  95.205  68.568  1.00 31.15           H
ATOM   1047  HA3 GLY A  68       1.970  96.122  67.950  1.00 31.15           H
ATOM   1048  N   ILE A  69       4.111  97.636  68.473  1.00 25.12           N
ATOM   1049  CA  ILE A  69       4.843  98.848  68.846  1.00 31.49           C
ATOM   1050  C   ILE A  69       4.017 100.070  68.462  1.00 25.04           C
ATOM   1051  O   ILE A  69       3.579 100.185  67.323  1.00 24.87           O
ATOM   1052  CB  ILE A  69       6.214  98.902  68.163  1.00 25.02           C
ATOM   1053  CG1 ILE A  69       7.204  97.904  68.803  1.00 24.85           C
ATOM   1054  CG2 ILE A  69       6.778 100.320  68.256  1.00 24.76           C
ATOM   1055  CD1 ILE A  69       8.253  97.417  67.841  1.00 28.84           C
ATOM   1056  H   ILE A  69       4.339  97.297  67.716  1.00 30.15           H
ATOM   1057  HA  ILE A  69       4.979  98.860  69.807  1.00 37.79           H
ATOM   1058  HB  ILE A  69       6.104  98.672  67.227  1.00 30.03           H
ATOM   1059 HG12 ILE A  69       7.656  98.339  69.543  1.00 29.82           H
ATOM   1060 HG13 ILE A  69       6.711  97.133  69.124  1.00 29.82           H
ATOM   1061 HG21 ILE A  69       7.645 100.344  67.822  1.00 29.72           H
ATOM   1062 HG22 ILE A  69       6.168 100.931  67.814  1.00 29.72           H
ATOM   1063 HG23 ILE A  69       6.869 100.562  69.191  1.00 29.72           H
ATOM   1064 HD11 ILE A  69       8.841  96.798  68.301  1.00 34.61           H
ATOM   1065 HD12 ILE A  69       7.817  96.971  67.098  1.00 34.61           H
ATOM   1066 HD13 ILE A  69       8.762  98.177  67.518  1.00 34.61           H
ATOM   1067  N   GLY A  70       3.897 101.016  69.381  1.00 25.06           N
ATOM   1068  CA  GLY A  70       3.343 102.317  69.087  1.00 29.16           C
ATOM   1069  C   GLY A  70       1.882 102.451  69.519  1.00 29.49           C
ATOM   1070  O   GLY A  70       1.129 101.471  69.619  1.00 25.18           O
ATOM   1071  H   GLY A  70       4.137 100.921  70.201  1.00 30.08           H
ATOM   1072  HA2 GLY A  70       3.861 102.998  69.545  1.00 34.99           H
ATOM   1073  HA3 GLY A  70       3.397 102.482  68.133  1.00 34.99           H
ATOM   1074  N   GLY A  71       1.508 103.711  69.782  1.00 25.41           N
ATOM   1075  CA  GLY A  71       0.145 104.044  70.143  1.00 26.42           C
ATOM   1076  C   GLY A  71      -0.948 103.577  69.197  1.00 26.73           C
ATOM   1077  O   GLY A  71      -2.028 103.186  69.659  1.00 25.76           O
ATOM   1078  H   GLY A  71       2.037 104.388  69.756  1.00 30.50           H
ATOM   1079  HA2 GLY A  71      -0.043 103.666  71.016  1.00 31.71           H
ATOM   1080  HA3 GLY A  71       0.074 105.009  70.217  1.00 31.71           H
ATOM   1081  N   PRO A  72      -0.756 103.655  67.875  1.00 25.75           N
ATOM   1082  CA  PRO A  72      -1.871 103.308  66.969  1.00 25.71           C
ATOM   1083  C   PRO A  72      -2.349 101.872  67.095  1.00 25.71           C
ATOM   1084  O   PRO A  72      -3.565 101.618  67.171  1.00 25.64           O
ATOM   1085  CB  PRO A  72      -1.294 103.588  65.571  1.00 25.57           C
ATOM   1086  CG  PRO A  72      -0.312 104.632  65.800  1.00 34.77           C
ATOM   1087  CD  PRO A  72       0.326 104.332  67.152  1.00 25.71           C
ATOM   1088  HA  PRO A  72      -2.621 103.904  67.124  1.00 30.86           H
ATOM   1089  HB2 PRO A  72      -0.873 102.787  65.221  1.00 30.69           H
ATOM   1090  HB3 PRO A  72      -1.997 103.897  64.979  1.00 30.69           H
ATOM   1091  HG2 PRO A  72       0.355 104.609  65.097  1.00 41.73           H
ATOM   1092  HG3 PRO A  72      -0.756 105.495  65.819  1.00 41.73           H
ATOM   1093  HD2 PRO A  72       1.086 103.739  67.045  1.00 30.86           H
ATOM   1094  HD3 PRO A  72       0.573 105.155  67.602  1.00 30.86           H
ATOM   1095  N   SER A  73      -1.430 100.914  67.040  1.00 25.82           N
ATOM   1096  CA  SER A  73      -1.812  99.527  67.218  1.00 26.61           C
ATOM   1097  C   SER A  73      -2.302  99.305  68.637  1.00 28.66           C
ATOM   1098  O   SER A  73      -3.227  98.516  68.841  1.00 26.17           O
ATOM   1099  CB  SER A  73      -0.664  98.568  66.833  1.00 26.03           C
ATOM   1100  OG  SER A  73       0.578  98.849  67.479  1.00 25.94           O
ATOM   1101  H   SER A  73      -0.591 101.042  66.902  1.00 30.99           H
ATOM   1102  HA  SER A  73      -2.556  99.338  66.625  1.00 31.93           H
ATOM   1103  HB2 SER A  73      -0.930  97.665  67.067  1.00 31.24           H
ATOM   1104  HB3 SER A  73      -0.528  98.626  65.875  1.00 31.24           H
ATOM   1105  HG  SER A  73       0.487  98.795  68.312  1.00 31.13           H
ATOM   1106  N   THR A  74      -1.752 100.044  69.607  1.00 26.15           N
ATOM   1107  CA  THR A  74      -2.187  99.887  70.994  1.00 26.97           C
ATOM   1108  C   THR A  74      -3.641 100.344  71.163  1.00 35.42           C
ATOM   1109  O   THR A  74      -4.428  99.700  71.875  1.00 26.30           O
ATOM   1110  CB  THR A  74      -1.249 100.652  71.952  1.00 28.89           C
ATOM   1111  OG1 THR A  74       0.080 100.114  71.897  1.00 28.89           O
ATOM   1112  CG2 THR A  74      -1.733 100.559  73.359  1.00 26.03           C
ATOM   1113  H   THR A  74      -1.136 100.632  69.489  1.00 31.38           H
ATOM   1114  HA  THR A  74      -2.144  98.947  71.228  1.00 32.36           H
ATOM   1115  HB  THR A  74      -1.226 101.589  71.699  1.00 34.67           H
ATOM   1116  HG1 THR A  74       0.384 100.178  71.117  1.00 34.66           H
ATOM   1117 HG21 THR A  74      -1.134 101.044  73.949  1.00 31.24           H
ATOM   1118 HG22 THR A  74      -2.622 100.941  73.430  1.00 31.24           H
ATOM   1119 HG23 THR A  74      -1.766  99.631  73.638  1.00 31.24           H
ATOM   1120  N   SER A  75      -4.013 101.440  70.502  1.00 26.77           N
ATOM   1121  CA  SER A  75      -5.373 101.959  70.611  1.00 26.16           C
ATOM   1122  C   SER A  75      -6.406 100.975  70.014  1.00 26.18           C
ATOM   1123  O   SER A  75      -7.498 100.829  70.563  1.00 26.15           O
ATOM   1124  CB  SER A  75      -5.458 103.344  69.963  1.00 26.03           C
ATOM   1125  OG  SER A  75      -5.352 103.330  68.563  1.00 25.89           O
ATOM   1126  H   SER A  75      -3.499 101.899  69.987  1.00 32.12           H
ATOM   1127  HA  SER A  75      -5.586 102.065  71.552  1.00 31.40           H
ATOM   1128  HB2 SER A  75      -6.311 103.740  70.201  1.00 31.24           H
ATOM   1129  HB3 SER A  75      -4.739 103.890  70.318  1.00 31.24           H
ATOM   1130  HG  SER A  75      -4.615 103.000  68.333  1.00 31.07           H
ATOM   1131  N   ILE A  76      -6.065 100.263  68.935  1.00 26.31           N
ATOM   1132  CA  ILE A  76      -6.930  99.210  68.393  1.00 26.45           C
ATOM   1133  C   ILE A  76      -7.100  98.047  69.377  1.00 38.29           C
ATOM   1134  O   ILE A  76      -8.223  97.547  69.577  1.00 31.86           O
ATOM   1135  CB  ILE A  76      -6.386  98.725  67.047  1.00 26.43           C
ATOM   1136  CG1 ILE A  76      -6.568  99.811  65.985  1.00 26.33           C
ATOM   1137  CG2 ILE A  76      -7.071  97.440  66.612  1.00 26.25           C
ATOM   1138  CD1 ILE A  76      -5.928  99.491  64.680  1.00 27.08           C
ATOM   1139  H   ILE A  76      -5.333 100.372  68.497  1.00 31.58           H
ATOM   1140  HA  ILE A  76      -7.809  99.587  68.233  1.00 31.74           H
ATOM   1141  HB  ILE A  76      -5.437  98.548  67.145  1.00 31.72           H
ATOM   1142 HG12 ILE A  76      -7.517  99.937  65.827  1.00 31.60           H
ATOM   1143 HG13 ILE A  76      -6.178 100.636  66.312  1.00 31.60           H
ATOM   1144 HG21 ILE A  76      -6.705  97.160  65.759  1.00 31.50           H
ATOM   1145 HG22 ILE A  76      -6.912  96.756  67.281  1.00 31.50           H
ATOM   1146 HG23 ILE A  76      -8.024  97.604  66.526  1.00 31.50           H
ATOM   1147 HD11 ILE A  76      -6.087 100.223  64.063  1.00 32.49           H
ATOM   1148 HD12 ILE A  76      -4.975  99.374  64.817  1.00 32.49           H
ATOM   1149 HD13 ILE A  76      -6.316  98.674  64.331  1.00 32.49           H
ATOM   1150  N   ALA A  77      -5.997  97.561  69.960  1.00 32.25           N
ATOM   1151  CA  ALA A  77      -6.067  96.419  70.875  1.00 26.88           C
ATOM   1152  C   ALA A  77      -6.838  96.759  72.153  1.00 26.91           C
ATOM   1153  O   ALA A  77      -7.674  95.966  72.619  1.00 26.91           O
ATOM   1154  CB  ALA A  77      -4.664  95.922  71.235  1.00 28.78           C
ATOM   1155  H   ALA A  77      -5.204  97.873  69.843  1.00 38.69           H
ATOM   1156  HA  ALA A  77      -6.533  95.693  70.432  1.00 32.26           H
ATOM   1157  HB1 ALA A  77      -4.742  95.168  71.840  1.00 34.53           H
ATOM   1158  HB2 ALA A  77      -4.207  95.650  70.423  1.00 34.53           H
ATOM   1159  HB3 ALA A  77      -4.175  96.642  71.664  1.00 34.53           H
ATOM   1160  N   VAL A  78      -6.562  97.920  72.749  1.00 26.93           N
ATOM   1161  CA  VAL A  78      -7.239  98.298  73.984  1.00 27.06           C
ATOM   1162  C   VAL A  78      -8.739  98.490  73.741  1.00 27.84           C
ATOM   1163  O   VAL A  78      -9.579  98.070  74.547  1.00 27.14           O
ATOM   1164  CB  VAL A  78      -6.593  99.569  74.569  1.00 27.00           C
ATOM   1165  CG1 VAL A  78      -7.353 100.070  75.749  1.00 26.91           C
ATOM   1166  CG2 VAL A  78      -5.176  99.301  74.973  1.00 34.06           C
ATOM   1167  H   VAL A  78      -5.993  98.497  72.462  1.00 32.32           H
ATOM   1168  HA  VAL A  78      -7.132  97.584  74.632  1.00 32.48           H
ATOM   1169  HB  VAL A  78      -6.589 100.265  73.893  1.00 32.40           H
ATOM   1170 HG11 VAL A  78      -6.918 100.868  76.088  1.00 32.30           H
ATOM   1171 HG12 VAL A  78      -8.259 100.279  75.474  1.00 32.30           H
ATOM   1172 HG13 VAL A  78      -7.363  99.382  76.432  1.00 32.30           H
ATOM   1173 HG21 VAL A  78      -4.792 100.114  75.337  1.00 40.88           H
ATOM   1174 HG22 VAL A  78      -5.166  98.601  75.644  1.00 40.88           H
ATOM   1175 HG23 VAL A  78      -4.673  99.018  74.192  1.00 40.88           H
ATOM   1176  N   GLU A  79      -9.091  99.145  72.638  1.00 27.21           N
ATOM   1177  CA  GLU A  79     -10.493  99.395  72.322  1.00 31.18           C
ATOM   1178  C   GLU A  79     -11.261  98.100  72.046  1.00 27.51           C
ATOM   1179  O   GLU A  79     -12.391  97.932  72.512  1.00 27.38           O
ATOM   1180  CB  GLU A  79     -10.574 100.335  71.124  1.00 28.23           C
ATOM   1181  CG  GLU A  79     -11.935 100.408  70.467  1.00 31.35           C
ATOM   1182  CD  GLU A  79     -12.986 100.914  71.400  1.00 26.86           C
ATOM   1183  OE1 GLU A  79     -12.700 101.775  72.257  1.00 28.66           O
ATOM   1184  OE2 GLU A  79     -14.106 100.433  71.257  1.00 32.48           O1-
ATOM   1185  H   GLU A  79      -8.538  99.453  72.056  1.00 32.66           H
ATOM   1186  HA  GLU A  79     -10.912  99.836  73.078  1.00 37.42           H
ATOM   1187  HB2 GLU A  79     -10.341 101.230  71.416  1.00 33.88           H
ATOM   1188  HB3 GLU A  79      -9.940 100.036  70.453  1.00 33.88           H
ATOM   1189  HG2 GLU A  79     -11.889 101.010  69.708  1.00 37.62           H
ATOM   1190  HG3 GLU A  79     -12.194  99.520  70.174  1.00 37.62           H
ATOM   1191  N   GLU A  80     -10.694  97.202  71.250  1.00 27.77           N
ATOM   1192  CA  GLU A  80     -11.411  95.985  70.907  1.00 30.74           C
ATOM   1193  C   GLU A  80     -11.489  95.034  72.108  1.00 34.53           C
ATOM   1194  O   GLU A  80     -12.532  94.405  72.333  1.00 31.04           O
ATOM   1195  CB  GLU A  80     -10.786  95.341  69.670  1.00 28.04           C
ATOM   1196  CG  GLU A  80     -10.997  96.240  68.447  1.00 28.11           C
ATOM   1197  CD  GLU A  80     -10.574  95.638  67.153  1.00 32.96           C
ATOM   1198  OE1 GLU A  80     -10.259  94.439  67.111  1.00 28.37           O
ATOM   1199  OE2 GLU A  80     -10.573  96.382  66.153  1.00 28.20           O1-
ATOM   1200  H   GLU A  80      -9.911  97.271  70.901  1.00 33.33           H
ATOM   1201  HA  GLU A  80     -12.322  96.226  70.674  1.00 36.89           H
ATOM   1202  HB2 GLU A  80      -9.832  95.229  69.810  1.00 33.65           H
ATOM   1203  HB3 GLU A  80     -11.209  94.485  69.501  1.00 33.65           H
ATOM   1204  HG2 GLU A  80     -11.941  96.452  68.378  1.00 33.74           H
ATOM   1205  HG3 GLU A  80     -10.488  97.056  68.572  1.00 33.74           H
ATOM   1206  N   LEU A  81     -10.435  94.975  72.932  1.00 28.48           N
ATOM   1207  CA  LEU A  81     -10.538  94.259  74.200  1.00 34.11           C
ATOM   1208  C   LEU A  81     -11.589  94.874  75.120  1.00 37.01           C
ATOM   1209  O   LEU A  81     -12.288  94.146  75.833  1.00 28.77           O
ATOM   1210  CB  LEU A  81      -9.212  94.235  74.941  1.00 31.09           C
ATOM   1211  CG  LEU A  81      -8.144  93.280  74.399  1.00 41.61           C
ATOM   1212  CD1 LEU A  81      -6.874  93.671  75.053  1.00 28.98           C
ATOM   1213  CD2 LEU A  81      -8.445  91.829  74.654  1.00 33.55           C
ATOM   1214  H   LEU A  81      -9.669  95.334  72.782  1.00 34.18           H
ATOM   1215  HA  LEU A  81     -10.798  93.341  74.022  1.00 40.93           H
ATOM   1216  HB2 LEU A  81      -8.836  95.129  74.919  1.00 37.31           H
ATOM   1217  HB3 LEU A  81      -9.383  93.982  75.862  1.00 37.31           H
ATOM   1218  HG  LEU A  81      -8.049  93.411  73.443  1.00 49.94           H
ATOM   1219 HD11 LEU A  81      -6.165  93.089  74.738  1.00 34.78           H
ATOM   1220 HD12 LEU A  81      -6.672  94.592  74.825  1.00 34.78           H
ATOM   1221 HD13 LEU A  81      -6.973  93.581  76.014  1.00 34.78           H
ATOM   1222 HD21 LEU A  81      -7.729  91.289  74.285  1.00 40.26           H
ATOM   1223 HD22 LEU A  81      -8.510  91.684  75.611  1.00 40.26           H
ATOM   1224 HD23 LEU A  81      -9.286  91.602  74.227  1.00 40.26           H
ATOM   1225  N   ALA A  82     -11.659  96.209  75.190  1.00 32.38           N
ATOM   1226  CA  ALA A  82     -12.697  96.821  76.010  1.00 30.59           C
ATOM   1227  C   ALA A  82     -14.077  96.450  75.488  1.00 34.56           C
ATOM   1228  O   ALA A  82     -14.995  96.224  76.273  1.00 29.59           O
ATOM   1229  CB  ALA A  82     -12.565  98.337  76.066  1.00 29.31           C
ATOM   1230  H   ALA A  82     -11.137  96.760  74.786  1.00 38.85           H
ATOM   1231  HA  ALA A  82     -12.621  96.482  76.916  1.00 36.71           H
ATOM   1232  HB1 ALA A  82     -13.275  98.695  76.621  1.00 35.18           H
ATOM   1233  HB2 ALA A  82     -11.701  98.565  76.445  1.00 35.18           H
ATOM   1234  HB3 ALA A  82     -12.636  98.693  75.166  1.00 35.18           H
ATOM   1235  N   GLN A  83     -14.231  96.355  74.164  1.00 29.69           N
ATOM   1236  CA  GLN A  83     -15.483  95.869  73.605  1.00 29.88           C
ATOM   1237  C   GLN A  83     -15.749  94.446  74.066  1.00 33.32           C
ATOM   1238  O   GLN A  83     -16.898  94.107  74.346  1.00 37.46           O
ATOM   1239  CB  GLN A  83     -15.489  95.950  72.081  1.00 29.81           C
ATOM   1240  CG  GLN A  83     -15.713  97.350  71.556  1.00 29.80           C
ATOM   1241  CD  GLN A  83     -15.532  97.470  70.067  1.00 29.59           C
ATOM   1242  OE1 GLN A  83     -15.763  96.519  69.301  1.00 29.81           O
ATOM   1243  NE2 GLN A  83     -15.134  98.652  69.632  1.00 29.45           N
ATOM   1244  H   GLN A  83     -13.633  96.563  73.581  1.00 35.63           H
ATOM   1245  HA  GLN A  83     -16.207  96.426  73.933  1.00 35.86           H
ATOM   1246  HB2 GLN A  83     -14.633  95.639  71.747  1.00 35.78           H
ATOM   1247  HB3 GLN A  83     -16.201  95.386  71.740  1.00 35.78           H
ATOM   1248  HG2 GLN A  83     -16.619  97.623  71.769  1.00 35.76           H
ATOM   1249  HG3 GLN A  83     -15.079  97.949  71.982  1.00 35.76           H
ATOM   1250 HE21 GLN A  83     -14.996  99.292  70.191  1.00 35.34           H
ATOM   1251 HE22 GLN A  83     -15.013  98.782  68.791  1.00 35.34           H
ATOM   1252  N   LEU A  84     -14.699  93.618  74.214  1.00 32.69           N
ATOM   1253  CA  LEU A  84     -14.870  92.226  74.600  1.00 33.77           C
ATOM   1254  C   LEU A  84     -14.992  92.012  76.112  1.00 30.33           C
ATOM   1255  O   LEU A  84     -15.075  90.859  76.560  1.00 38.88           O
ATOM   1256  CB  LEU A  84     -13.726  91.402  74.049  1.00 35.50           C
ATOM   1257  CG  LEU A  84     -13.591  91.367  72.541  1.00 33.42           C
ATOM   1258  CD1 LEU A  84     -12.196  90.838  72.198  1.00 35.61           C
ATOM   1259  CD2 LEU A  84     -14.624  90.463  71.944  1.00 38.54           C
ATOM   1260  H   LEU A  84     -13.880  93.849  74.094  1.00 39.23           H
ATOM   1261  HA  LEU A  84     -15.687  91.896  74.194  1.00 40.52           H
ATOM   1262  HB2 LEU A  84     -12.896  91.758  74.404  1.00 42.60           H
ATOM   1263  HB3 LEU A  84     -13.838  90.487  74.350  1.00 42.60           H
ATOM   1264  HG  LEU A  84     -13.694  92.259  72.174  1.00 40.11           H
ATOM   1265 HD11 LEU A  84     -12.097  90.811  71.234  1.00 42.73           H
ATOM   1266 HD12 LEU A  84     -11.531  91.431  72.583  1.00 42.73           H
ATOM   1267 HD13 LEU A  84     -12.097  89.947  72.567  1.00 42.73           H
ATOM   1268 HD21 LEU A  84     -14.518  90.457  70.979  1.00 46.25           H
ATOM   1269 HD22 LEU A  84     -14.502  89.568  72.296  1.00 46.25           H
ATOM   1270 HD23 LEU A  84     -15.506  90.794  72.177  1.00 46.25           H
ATOM   1271  N   GLY A  85     -15.023  93.069  76.899  1.00 30.30           N
ATOM   1272  CA  GLY A  85     -15.260  92.980  78.325  1.00 30.22           C
ATOM   1273  C   GLY A  85     -14.087  93.370  79.204  1.00 31.85           C
ATOM   1274  O   GLY A  85     -14.258  93.461  80.431  1.00 30.49           O
ATOM   1275  H   GLY A  85     -14.907  93.875  76.621  1.00 36.36           H
ATOM   1276  HA2 GLY A  85     -16.007  93.554  78.554  1.00 36.27           H
ATOM   1277  HA3 GLY A  85     -15.506  92.068  78.544  1.00 36.27           H
ATOM   1278  N   ILE A  86     -12.901  93.592  78.642  1.00 37.92           N
ATOM   1279  CA  ILE A  86     -11.734  93.919  79.468  1.00 37.68           C
ATOM   1280  C   ILE A  86     -11.898  95.304  80.082  1.00 30.15           C
ATOM   1281  O   ILE A  86     -12.192  96.278  79.383  1.00 32.52           O
ATOM   1282  CB  ILE A  86     -10.452  93.836  78.629  1.00 36.29           C
ATOM   1283  CG1 ILE A  86     -10.327  92.429  78.037  1.00 30.31           C
ATOM   1284  CG2 ILE A  86      -9.269  94.213  79.479  1.00 36.28           C
ATOM   1285  CD1 ILE A  86     -10.121  91.336  79.061  1.00 35.70           C
ATOM   1286  H   ILE A  86     -12.743  93.562  77.797  1.00 45.50           H
ATOM   1287  HA  ILE A  86     -11.665  93.275  80.189  1.00 45.21           H
ATOM   1288  HB  ILE A  86     -10.520  94.472  77.899  1.00 43.55           H
ATOM   1289 HG12 ILE A  86     -11.140  92.224  77.548  1.00 36.38           H
ATOM   1290 HG13 ILE A  86      -9.569  92.412  77.432  1.00 36.38           H
ATOM   1291 HG21 ILE A  86      -8.464  94.158  78.941  1.00 43.54           H
ATOM   1292 HG22 ILE A  86      -9.390  95.119  79.803  1.00 43.54           H
ATOM   1293 HG23 ILE A  86      -9.211  93.599  80.227  1.00 43.54           H
ATOM   1294 HD11 ILE A  86     -10.053  90.484  78.604  1.00 42.85           H
ATOM   1295 HD12 ILE A  86      -9.304  91.515  79.553  1.00 42.85           H
ATOM   1296 HD13 ILE A  86     -10.877  91.327  79.669  1.00 42.85           H
ATOM   1297  N   ARG A  87     -11.677  95.405  81.389  1.00 30.00           N
ATOM   1298  CA  ARG A  87     -11.744  96.671  82.099  1.00 29.91           C
ATOM   1299  C   ARG A  87     -10.451  97.030  82.830  1.00 34.01           C
ATOM   1300  O   ARG A  87     -10.359  98.132  83.384  1.00 29.76           O
ATOM   1301  CB  ARG A  87     -12.913  96.649  83.109  1.00 30.00           C
ATOM   1302  CG  ARG A  87     -14.265  96.215  82.494  1.00 30.47           C
ATOM   1303  CD  ARG A  87     -15.123  97.393  82.107  1.00 38.46           C
ATOM   1304  NE  ARG A  87     -15.640  97.251  80.754  1.00 32.26           N
ATOM   1305  CZ  ARG A  87     -16.731  96.579  80.432  1.00 33.45           C
ATOM   1306  NH1 ARG A  87     -17.475  95.980  81.375  1.00 58.51           N
ATOM   1307  NH2 ARG A  87     -17.093  96.500  79.156  1.00 33.28           N1+
ATOM   1308  H   ARG A  87     -11.481  94.737  81.895  1.00 36.00           H
ATOM   1309  HA  ARG A  87     -11.923  97.376  81.457  1.00 35.90           H
ATOM   1310  HB2 ARG A  87     -12.699  96.026  83.821  1.00 36.00           H
ATOM   1311  HB3 ARG A  87     -13.027  97.540  83.475  1.00 36.00           H
ATOM   1312  HG2 ARG A  87     -14.097  95.689  81.697  1.00 36.57           H
ATOM   1313  HG3 ARG A  87     -14.754  95.687  83.144  1.00 36.57           H
ATOM   1314  HD2 ARG A  87     -15.875  97.456  82.716  1.00 46.15           H
ATOM   1315  HD3 ARG A  87     -14.591  98.204  82.145  1.00 46.15           H
ATOM   1316  HE  ARG A  87     -15.204  97.631  80.118  1.00 38.72           H
ATOM   1317 HH11 ARG A  87     -17.240  96.025  82.201  1.00 70.21           H
ATOM   1318 HH12 ARG A  87     -18.185  95.549  81.153  1.00 70.21           H
ATOM   1319 HH21 ARG A  87     -16.620  96.888  78.551  1.00 39.94           H
ATOM   1320 HH22 ARG A  87     -17.807  96.074  78.937  1.00 39.94           H
ATOM   1321  N   THR A  88      -9.448  96.141  82.852  1.00 36.67           N
ATOM   1322  CA  THR A  88      -8.169  96.402  83.511  1.00 32.32           C
ATOM   1323  C   THR A  88      -7.029  95.983  82.586  1.00 28.75           C
ATOM   1324  O   THR A  88      -7.055  94.881  82.025  1.00 31.79           O
ATOM   1325  CB  THR A  88      -8.084  95.673  84.865  1.00 33.74           C
ATOM   1326  OG1 THR A  88      -9.185  96.069  85.680  1.00 36.82           O
ATOM   1327  CG2 THR A  88      -6.835  96.052  85.619  1.00 33.52           C
ATOM   1328  H   THR A  88      -9.490  95.365  82.484  1.00 44.00           H
ATOM   1329  HA  THR A  88      -8.087  97.354  83.677  1.00 38.78           H
ATOM   1330  HB  THR A  88      -8.096  94.713  84.730  1.00 40.49           H
ATOM   1331  HG1 THR A  88      -9.908  95.871  85.302  1.00 44.19           H
ATOM   1332 HG21 THR A  88      -6.804  95.581  86.467  1.00 40.22           H
ATOM   1333 HG22 THR A  88      -6.050  95.818  85.100  1.00 40.22           H
ATOM   1334 HG23 THR A  88      -6.827  97.007  85.789  1.00 40.22           H
ATOM   1335  N   PHE A  89      -6.033  96.866  82.410  1.00 30.39           N
ATOM   1336  CA  PHE A  89      -4.919  96.622  81.483  1.00 32.86           C
ATOM   1337  C   PHE A  89      -3.571  96.808  82.183  1.00 27.31           C
ATOM   1338  O   PHE A  89      -3.332  97.827  82.840  1.00 27.20           O
ATOM   1339  CB  PHE A  89      -5.018  97.551  80.275  1.00 32.57           C
ATOM   1340  CG  PHE A  89      -6.254  97.344  79.440  1.00 27.63           C
ATOM   1341  CD1 PHE A  89      -7.419  98.001  79.731  1.00 31.34           C
ATOM   1342  CD2 PHE A  89      -6.230  96.533  78.345  1.00 27.57           C
ATOM   1343  CE1 PHE A  89      -8.550  97.828  78.951  1.00 29.25           C
ATOM   1344  CE2 PHE A  89      -7.370  96.355  77.562  1.00 27.58           C
ATOM   1345  CZ  PHE A  89      -8.505  97.006  77.857  1.00 30.87           C
ATOM   1346  H   PHE A  89      -5.981  97.620  82.820  1.00 36.46           H
ATOM   1347  HA  PHE A  89      -4.968  95.708  81.164  1.00 39.43           H
ATOM   1348  HB2 PHE A  89      -5.023  98.469  80.588  1.00 39.09           H
ATOM   1349  HB3 PHE A  89      -4.247  97.404  79.705  1.00 39.09           H
ATOM   1350  HD1 PHE A  89      -7.454  98.567  80.468  1.00 37.61           H
ATOM   1351  HD2 PHE A  89      -5.448  96.081  78.124  1.00 33.09           H
ATOM   1352  HE1 PHE A  89      -9.336  98.277  79.165  1.00 35.10           H
ATOM   1353  HE2 PHE A  89      -7.339  95.794  76.820  1.00 33.10           H
ATOM   1354  HZ  PHE A  89      -9.265  96.881  77.336  1.00 37.05           H
ATOM   1355  N   LEU A  90      -2.694  95.817  82.052  1.00 29.19           N
ATOM   1356  CA  LEU A  90      -1.339  95.879  82.619  1.00 35.31           C
ATOM   1357  C   LEU A  90      -0.347  95.757  81.478  1.00 25.90           C
ATOM   1358  O   LEU A  90      -0.263  94.708  80.836  1.00 26.55           O
ATOM   1359  CB  LEU A  90      -1.092  94.776  83.649  1.00 28.48           C
ATOM   1360  CG  LEU A  90      -1.869  94.843  84.939  1.00 33.92           C
ATOM   1361  CD1 LEU A  90      -1.604  93.523  85.743  1.00 39.83           C
ATOM   1362  CD2 LEU A  90      -1.519  96.101  85.710  1.00 25.78           C
ATOM   1363  H   LEU A  90      -2.858  95.084  81.633  1.00 35.03           H
ATOM   1364  HA  LEU A  90      -1.208  96.738  83.050  1.00 42.37           H
ATOM   1365  HB2 LEU A  90      -1.303  93.925  83.234  1.00 34.18           H
ATOM   1366  HB3 LEU A  90      -0.151  94.791  83.884  1.00 34.18           H
ATOM   1367  HG  LEU A  90      -2.816  94.877  84.731  1.00 40.70           H
ATOM   1368 HD11 LEU A  90      -2.100  93.556  86.576  1.00 47.79           H
ATOM   1369 HD12 LEU A  90      -1.897  92.766  85.212  1.00 47.79           H
ATOM   1370 HD13 LEU A  90      -0.654  93.451  85.926  1.00 47.79           H
ATOM   1371 HD21 LEU A  90      -2.032  96.119  86.534  1.00 30.94           H
ATOM   1372 HD22 LEU A  90      -0.570  96.094  85.911  1.00 30.94           H
ATOM   1373 HD23 LEU A  90      -1.737  96.875  85.168  1.00 30.94           H
ATOM   1374  N   ARG A  91       0.347  96.846  81.171  1.00 27.32           N
ATOM   1375  CA  ARG A  91       1.358  96.793  80.125  1.00 31.27           C
ATOM   1376  C   ARG A  91       2.679  96.384  80.749  1.00 25.17           C
ATOM   1377  O   ARG A  91       3.097  96.949  81.751  1.00 25.05           O
ATOM   1378  CB  ARG A  91       1.525  98.129  79.413  1.00 30.64           C
ATOM   1379  CG  ARG A  91       2.526  98.077  78.241  1.00 35.80           C
ATOM   1380  CD  ARG A  91       2.664  99.436  77.442  1.00 33.30           C
ATOM   1381  NE  ARG A  91       4.062  99.808  77.265  1.00 32.30           N
ATOM   1382  CZ  ARG A  91       4.957  99.063  76.621  1.00 25.96           C
ATOM   1383  NH1 ARG A  91       4.598  97.924  76.065  1.00 28.48           N
ATOM   1384  NH2 ARG A  91       6.222  99.447  76.531  1.00 29.09           N1+
ATOM   1385  H   ARG A  91       0.254  97.614  81.545  1.00 32.78           H
ATOM   1386  HA  ARG A  91       1.108  96.125  79.468  1.00 37.53           H
ATOM   1387  HB2 ARG A  91       0.665  98.405  79.058  1.00 36.77           H
ATOM   1388  HB3 ARG A  91       1.845  98.786  80.049  1.00 36.77           H
ATOM   1389  HG2 ARG A  91       3.402  97.850  78.590  1.00 42.96           H
ATOM   1390  HG3 ARG A  91       2.237  97.395  77.614  1.00 42.96           H
ATOM   1391  HD2 ARG A  91       2.262  99.335  76.565  1.00 39.96           H
ATOM   1392  HD3 ARG A  91       2.221 100.144  77.935  1.00 39.96           H
ATOM   1393  HE  ARG A  91       4.334 100.536  77.633  1.00 38.76           H
ATOM   1394 HH11 ARG A  91       3.783  97.654  76.123  1.00 34.18           H
ATOM   1395 HH12 ARG A  91       5.179  97.447  75.646  1.00 34.18           H
ATOM   1396 HH21 ARG A  91       6.471 100.192  76.881  1.00 34.91           H
ATOM   1397 HH22 ARG A  91       6.788  98.964  76.099  1.00 34.91           H
ATOM   1398  N   ILE A  92       3.300  95.391  80.158  1.00 25.98           N
ATOM   1399  CA  ILE A  92       4.681  95.021  80.447  1.00 36.22           C
ATOM   1400  C   ILE A  92       5.493  95.304  79.190  1.00 25.29           C
ATOM   1401  O   ILE A  92       5.210  94.749  78.124  1.00 26.78           O
ATOM   1402  CB  ILE A  92       4.815  93.544  80.854  1.00 33.83           C
ATOM   1403  CG1 ILE A  92       6.305  93.191  81.026  1.00 34.81           C
ATOM   1404  CG2 ILE A  92       4.090  92.623  79.905  1.00 28.67           C
ATOM   1405  CD1 ILE A  92       6.546  91.772  81.391  1.00 45.01           C
ATOM   1406  H   ILE A  92       2.934  94.892  79.561  1.00 31.17           H
ATOM   1407  HA  ILE A  92       5.022  95.573  81.168  1.00 43.46           H
ATOM   1408  HB  ILE A  92       4.395  93.447  81.723  1.00 40.59           H
ATOM   1409 HG12 ILE A  92       6.766  93.364  80.190  1.00 41.77           H
ATOM   1410 HG13 ILE A  92       6.679  93.745  81.728  1.00 41.77           H
ATOM   1411 HG21 ILE A  92       4.205  91.707  80.205  1.00 34.41           H
ATOM   1412 HG22 ILE A  92       3.148  92.853  79.899  1.00 34.41           H
ATOM   1413 HG23 ILE A  92       4.463  92.729  79.016  1.00 34.41           H
ATOM   1414 HD11 ILE A  92       7.501  91.627  81.480  1.00 54.02           H
ATOM   1415 HD12 ILE A  92       6.102  91.583  82.232  1.00 54.02           H
ATOM   1416 HD13 ILE A  92       6.188  91.202  80.692  1.00 54.02           H
ATOM   1417  N   GLY A  93       6.503  96.177  79.302  1.00 27.34           N
ATOM   1418  CA  GLY A  93       7.353  96.497  78.173  1.00 34.42           C
ATOM   1419  C   GLY A  93       8.838  96.324  78.463  1.00 41.81           C
ATOM   1420  O   GLY A  93       9.247  95.894  79.548  1.00 28.24           O
ATOM   1421  H   GLY A  93       6.709  96.592  80.027  1.00 32.80           H
ATOM   1422  HA2 GLY A  93       7.121  95.924  77.425  1.00 41.30           H
ATOM   1423  HA3 GLY A  93       7.200  97.418  77.909  1.00 41.30           H
ATOM   1424  N   THR A  94       9.627  96.652  77.436  1.00 39.54           N
ATOM   1425  CA  THR A  94      11.060  96.886  77.491  1.00 27.33           C
ATOM   1426  C   THR A  94      11.348  98.383  77.434  1.00 33.82           C
ATOM   1427  O   THR A  94      10.511  99.170  76.984  1.00 30.00           O
ATOM   1428  CB  THR A  94      11.744  96.190  76.317  1.00 32.97           C
ATOM   1429  OG1 THR A  94      11.248  96.744  75.095  1.00 34.37           O
ATOM   1430  CG2 THR A  94      11.484  94.715  76.321  1.00 29.61           C
ATOM   1431  H   THR A  94       9.320  96.751  76.639  1.00 47.45           H
ATOM   1432  HA  THR A  94      11.420  96.530  78.319  1.00 32.79           H
ATOM   1433  HB  THR A  94      12.702  96.333  76.371  1.00 39.57           H
ATOM   1434  HG1 THR A  94      10.417  96.629  75.044  1.00 41.25           H
ATOM   1435 HG21 THR A  94      11.929  94.299  75.566  1.00 35.54           H
ATOM   1436 HG22 THR A  94      11.820  94.321  77.141  1.00 35.54           H
ATOM   1437 HG23 THR A  94      10.531  94.546  76.257  1.00 35.54           H
ATOM   1438  N   THR A  95      12.549  98.783  77.891  1.00 32.44           N
ATOM   1439  CA  THR A  95      12.840 100.206  77.947  1.00 27.86           C
ATOM   1440  C   THR A  95      14.333 100.531  78.051  1.00 41.41           C
ATOM   1441  O   THR A  95      15.167  99.727  78.495  1.00 27.91           O
ATOM   1442  CB  THR A  95      12.096 100.820  79.104  1.00 31.06           C
ATOM   1443  OG1 THR A  95      12.255 102.234  79.089  1.00 34.56           O
ATOM   1444  CG2 THR A  95      12.610 100.263  80.388  1.00 37.71           C
ATOM   1445  H   THR A  95      13.181  98.265  78.162  1.00 38.93           H
ATOM   1446  HA  THR A  95      12.509 100.619  77.134  1.00 33.43           H
ATOM   1447  HB  THR A  95      11.153 100.602  79.032  1.00 37.28           H
ATOM   1448  HG1 THR A  95      11.953 102.550  78.372  1.00 41.48           H
ATOM   1449 HG21 THR A  95      12.133 100.656  81.135  1.00 45.25           H
ATOM   1450 HG22 THR A  95      12.486  99.301  80.405  1.00 45.25           H
ATOM   1451 HG23 THR A  95      13.556 100.460  80.479  1.00 45.25           H
ATOM   1452  N   GLY A  96      14.636 101.759  77.635  1.00 36.07           N
ATOM   1453  CA  GLY A  96      15.943 102.347  77.771  1.00 27.44           C
ATOM   1454  C   GLY A  96      15.909 103.379  78.866  1.00 31.84           C
ATOM   1455  O   GLY A  96      15.133 104.343  78.822  1.00 32.76           O
ATOM   1456  H   GLY A  96      14.069 102.282  77.256  1.00 43.29           H
ATOM   1457  HA2 GLY A  96      16.595 101.665  77.998  1.00 32.93           H
ATOM   1458  HA3 GLY A  96      16.206 102.774  76.940  1.00 32.93           H
ATOM   1459  N   ALA A  97      16.713 103.162  79.888  1.00 25.97           N
ATOM   1460  CA  ALA A  97      16.783 104.135  80.948  1.00 32.03           C
ATOM   1461  C   ALA A  97      17.620 105.309  80.480  1.00 26.19           C
ATOM   1462  O   ALA A  97      18.371 105.216  79.515  1.00 32.67           O
ATOM   1463  CB  ALA A  97      17.377 103.517  82.212  1.00 33.95           C
ATOM   1464  H   ALA A  97      17.217 102.473  79.989  1.00 31.17           H
ATOM   1465  HA  ALA A  97      15.891 104.456  81.153  1.00 38.43           H
ATOM   1466  HB1 ALA A  97      17.412 104.193  82.907  1.00 40.74           H
ATOM   1467  HB2 ALA A  97      16.815 102.779  82.496  1.00 40.74           H
ATOM   1468  HB3 ALA A  97      18.271 103.196  82.017  1.00 40.74           H
ATOM   1469  N   ILE A  98      17.405 106.452  81.125  1.00 26.17           N
ATOM   1470  CA  ILE A  98      18.176 107.653  80.842  1.00 30.07           C
ATOM   1471  C   ILE A  98      18.689 108.311  82.109  1.00 27.13           C
ATOM   1472  O   ILE A  98      19.293 109.380  82.044  1.00 31.50           O
ATOM   1473  CB  ILE A  98      17.347 108.657  79.997  1.00 26.28           C
ATOM   1474  CG1 ILE A  98      16.088 109.101  80.730  1.00 35.36           C
ATOM   1475  CG2 ILE A  98      16.900 108.004  78.664  1.00 26.10           C
ATOM   1476  CD1 ILE A  98      15.488 110.438  80.231  1.00 37.85           C
ATOM   1477  H   ILE A  98      16.811 106.556  81.738  1.00 31.41           H
ATOM   1478  HA  ILE A  98      18.950 107.401  80.314  1.00 36.08           H
ATOM   1479  HB  ILE A  98      17.892 109.435  79.803  1.00 31.53           H
ATOM   1480 HG12 ILE A  98      15.409 108.416  80.622  1.00 42.44           H
ATOM   1481 HG13 ILE A  98      16.298 109.206  81.671  1.00 42.44           H
ATOM   1482 HG21 ILE A  98      16.385 108.649  78.154  1.00 31.32           H
ATOM   1483 HG22 ILE A  98      17.687 107.739  78.163  1.00 31.32           H
ATOM   1484 HG23 ILE A  98      16.355 107.226  78.861  1.00 31.32           H
ATOM   1485 HD11 ILE A  98      14.694 110.640  80.751  1.00 45.42           H
ATOM   1486 HD12 ILE A  98      16.146 111.141  80.344  1.00 45.42           H
ATOM   1487 HD13 ILE A  98      15.256 110.349  79.293  1.00 45.42           H
ATOM   1488  N   GLN A  99      18.462 107.755  83.199  1.00 31.39           N
ATOM   1489  CA  GLN A  99      19.044 108.307  84.400  1.00 27.27           C
ATOM   1490  C   GLN A  99      20.289 107.496  84.767  1.00 34.66           C
ATOM   1491  O   GLN A  99      20.253 106.255  84.756  1.00 27.55           O
ATOM   1492  CB  GLN A  99      18.045 108.291  85.550  1.00 36.47           C
ATOM   1493  CG  GLN A  99      16.846 109.218  85.377  1.00 34.55           C
ATOM   1494  CD  GLN A  99      17.236 110.687  85.403  1.00 36.32           C
ATOM   1495  OE1 GLN A  99      18.282 111.059  85.943  1.00 42.25           O
ATOM   1496  NE2 GLN A  99      16.416 111.520  84.798  1.00 27.31           N
ATOM   1497  H   GLN A  99      17.978 107.053  83.312  1.00 37.66           H
ATOM   1498  HA  GLN A  99      19.311 109.225  84.237  1.00 32.73           H
ATOM   1499  HB2 GLN A  99      17.705 107.388  85.651  1.00 43.77           H
ATOM   1500  HB3 GLN A  99      18.506 108.557  86.361  1.00 43.77           H
ATOM   1501  HG2 GLN A  99      16.424 109.034  84.523  1.00 41.46           H
ATOM   1502  HG3 GLN A  99      16.217 109.060  86.099  1.00 41.46           H
ATOM   1503 HE21 GLN A  99      15.705 111.222  84.416  1.00 32.78           H
ATOM   1504 HE22 GLN A  99      16.591 112.361  84.784  1.00 32.78           H
ATOM   1505  N   PRO A 100      21.403 108.164  85.073  1.00 39.29           N
ATOM   1506  CA  PRO A 100      22.627 107.443  85.468  1.00 43.04           C
ATOM   1507  C   PRO A 100      22.459 106.405  86.598  1.00 32.28           C
ATOM   1508  O   PRO A 100      23.144 105.386  86.568  1.00 43.35           O
ATOM   1509  CB  PRO A 100      23.567 108.591  85.900  1.00 47.14           C
ATOM   1510  CG  PRO A 100      23.036 109.822  85.283  1.00 45.40           C
ATOM   1511  CD  PRO A 100      21.552 109.625  85.225  1.00 42.64           C
ATOM   1512  HA  PRO A 100      23.011 107.001  84.695  1.00 51.65           H
ATOM   1513  HB2 PRO A 100      23.560 108.667  86.867  1.00 56.57           H
ATOM   1514  HB3 PRO A 100      24.464 108.412  85.580  1.00 56.57           H
ATOM   1515  HG2 PRO A 100      23.259 110.587  85.837  1.00 54.48           H
ATOM   1516  HG3 PRO A 100      23.404 109.925  84.391  1.00 54.48           H
ATOM   1517  HD2 PRO A 100      21.139 109.923  86.050  1.00 51.17           H
ATOM   1518  HD3 PRO A 100      21.181 110.084  84.455  1.00 51.17           H
ATOM   1519  N   HIS A 101      21.573 106.624  87.576  1.00 43.86           N
ATOM   1520  CA  HIS A 101      21.421 105.733  88.723  1.00 41.19           C
ATOM   1521  C   HIS A 101      20.572 104.502  88.450  1.00 46.56           C
ATOM   1522  O   HIS A 101      20.412 103.693  89.366  1.00 43.39           O
ATOM   1523  CB  HIS A 101      20.786 106.478  89.917  1.00 39.45           C
ATOM   1524  CG  HIS A 101      19.501 107.199  89.592  1.00 46.47           C
ATOM   1525  ND1 HIS A 101      18.248 106.637  89.755  1.00 52.49           N
ATOM   1526  CD2 HIS A 101      19.285 108.453  89.127  1.00 58.36           C
ATOM   1527  CE1 HIS A 101      17.319 107.510  89.397  1.00 49.30           C
ATOM   1528  NE2 HIS A 101      17.922 108.620  89.010  1.00 57.18           N
ATOM   1529  H   HIS A 101      21.040 107.298  87.594  1.00 52.63           H
ATOM   1530  HA  HIS A 101      22.300 105.429  88.998  1.00 49.43           H
ATOM   1531  HB2 HIS A 101      21.418 107.136  90.244  1.00 47.34           H
ATOM   1532  HB3 HIS A 101      20.593 105.834  90.617  1.00 47.34           H
ATOM   1533  HD2 HIS A 101      19.937 109.083  88.919  1.00 70.03           H
ATOM   1534  HE1 HIS A 101      16.400 107.366  89.413  1.00 59.16           H
ATOM   1535  HE2 HIS A 101      17.528 109.332  88.732  1.00 68.62           H
ATOM   1536  N   ILE A 102      19.997 104.347  87.259  1.00 45.02           N
ATOM   1537  CA  ILE A 102      19.131 103.204  86.961  1.00 42.72           C
ATOM   1538  C   ILE A 102      19.934 102.202  86.150  1.00 38.94           C
ATOM   1539  O   ILE A 102      20.391 102.520  85.055  1.00 43.75           O
ATOM   1540  CB  ILE A 102      17.861 103.629  86.198  1.00 31.16           C
ATOM   1541  CG1 ILE A 102      16.994 104.505  87.072  1.00 35.09           C
ATOM   1542  CG2 ILE A 102      17.077 102.424  85.773  1.00 32.39           C
ATOM   1543  CD1 ILE A 102      15.871 105.259  86.352  1.00 42.26           C
ATOM   1544  H   ILE A 102      20.092 104.892  86.601  1.00 54.02           H
ATOM   1545  HA  ILE A 102      18.861 102.780  87.790  1.00 51.26           H
ATOM   1546  HB  ILE A 102      18.121 104.130  85.409  1.00 37.40           H
ATOM   1547 HG12 ILE A 102      16.581 103.948  87.750  1.00 42.11           H
ATOM   1548 HG13 ILE A 102      17.560 105.167  87.499  1.00 42.11           H
ATOM   1549 HG21 ILE A 102      16.284 102.716  85.296  1.00 38.87           H
ATOM   1550 HG22 ILE A 102      17.629 101.876  85.194  1.00 38.87           H
ATOM   1551 HG23 ILE A 102      16.822 101.920  86.562  1.00 38.87           H
ATOM   1552 HD11 ILE A 102      15.379 105.787  87.000  1.00 50.71           H
ATOM   1553 HD12 ILE A 102      16.261 105.839  85.679  1.00 50.71           H
ATOM   1554 HD13 ILE A 102      15.279 104.615  85.931  1.00 50.71           H
ATOM   1555  N   ASN A 103      20.047 100.972  86.644  1.00 42.21           N
ATOM   1556  CA  ASN A 103      20.877  99.967  86.012  1.00 33.98           C
ATOM   1557  C   ASN A 103      20.065  99.037  85.126  1.00 39.10           C
ATOM   1558  O   ASN A 103      18.851  98.885  85.279  1.00 44.63           O
ATOM   1559  CB  ASN A 103      21.599  99.156  87.086  1.00 42.84           C
ATOM   1560  CG  ASN A 103      22.850  99.845  87.573  1.00 47.21           C
ATOM   1561  OD1 ASN A 103      23.942  99.586  87.061  1.00 60.67           O
ATOM   1562  ND2 ASN A 103      22.698 100.754  88.536  1.00 44.49           N
ATOM   1563  H   ASN A 103      19.647 100.697  87.353  1.00 50.65           H
ATOM   1564  HA  ASN A 103      21.545 100.405  85.461  1.00 40.77           H
ATOM   1565  HB2 ASN A 103      21.006  99.035  87.845  1.00 51.41           H
ATOM   1566  HB3 ASN A 103      21.851  98.295  86.719  1.00 51.41           H
ATOM   1567 HD21 ASN A 103      23.383 101.172  88.844  1.00 53.39           H
ATOM   1568 HD22 ASN A 103      21.915 100.922  88.848  1.00 53.39           H
ATOM   1569  N   VAL A 104      20.770  98.381  84.205  1.00 29.25           N
ATOM   1570  CA  VAL A 104      20.151  97.341  83.423  1.00 31.75           C
ATOM   1571  C   VAL A 104      19.706  96.232  84.360  1.00 46.85           C
ATOM   1572  O   VAL A 104      20.406  95.886  85.313  1.00 45.20           O
ATOM   1573  CB  VAL A 104      21.122  96.835  82.355  1.00 29.14           C
ATOM   1574  CG1 VAL A 104      20.482  95.784  81.542  1.00 42.27           C
ATOM   1575  CG2 VAL A 104      21.561  97.988  81.473  1.00 45.25           C
ATOM   1576  H   VAL A 104      21.598  98.524  84.023  1.00 35.10           H
ATOM   1577  HA  VAL A 104      19.366  97.697  82.978  1.00 38.10           H
ATOM   1578  HB  VAL A 104      21.906  96.458  82.783  1.00 34.97           H
ATOM   1579 HG11 VAL A 104      21.112  95.477  80.872  1.00 50.73           H
ATOM   1580 HG12 VAL A 104      20.228  95.048  82.121  1.00 50.73           H
ATOM   1581 HG13 VAL A 104      19.695  96.154  81.112  1.00 50.73           H
ATOM   1582 HG21 VAL A 104      22.176  97.654  80.801  1.00 54.30           H
ATOM   1583 HG22 VAL A 104      20.781  98.373  81.046  1.00 54.30           H
ATOM   1584 HG23 VAL A 104      22.002  98.655  82.022  1.00 54.30           H
ATOM   1585  N   GLY A 105      18.504  95.700  84.111  1.00 46.81           N
ATOM   1586  CA  GLY A 105      17.866  94.707  84.953  1.00 34.86           C
ATOM   1587  C   GLY A 105      16.926  95.287  85.984  1.00 36.75           C
ATOM   1588  O   GLY A 105      16.162  94.540  86.596  1.00 38.15           O
ATOM   1589  H   GLY A 105      18.027  95.914  83.428  1.00 56.17           H
ATOM   1590  HA2 GLY A 105      17.361  94.094  84.396  1.00 41.83           H
ATOM   1591  HA3 GLY A 105      18.549  94.199  85.419  1.00 41.83           H
ATOM   1592  N   ASP A 106      16.988  96.592  86.209  1.00 34.52           N
ATOM   1593  CA  ASP A 106      16.067  97.244  87.103  1.00 34.69           C
ATOM   1594  C   ASP A 106      14.651  97.221  86.510  1.00 35.54           C
ATOM   1595  O   ASP A 106      14.447  97.028  85.311  1.00 30.37           O
ATOM   1596  CB  ASP A 106      16.536  98.671  87.346  1.00 33.09           C
ATOM   1597  CG  ASP A 106      17.754  98.747  88.255  1.00 43.81           C
ATOM   1598  OD1 ASP A 106      18.443  97.717  88.464  1.00 41.98           O
ATOM   1599  OD2 ASP A 106      17.985  99.853  88.791  1.00 42.73           O1-
ATOM   1600  H   ASP A 106      17.562  97.121  85.848  1.00 41.43           H
ATOM   1601  HA  ASP A 106      16.053  96.776  87.952  1.00 41.62           H
ATOM   1602  HB2 ASP A 106      16.772  99.075  86.496  1.00 39.71           H
ATOM   1603  HB3 ASP A 106      15.819  99.173  87.763  1.00 39.71           H
ATOM   1604  N   VAL A 107      13.660  97.378  87.365  1.00 36.59           N
ATOM   1605  CA  VAL A 107      12.273  97.355  86.911  1.00 41.94           C
ATOM   1606  C   VAL A 107      11.680  98.724  87.185  1.00 34.86           C
ATOM   1607  O   VAL A 107      11.902  99.311  88.253  1.00 34.85           O
ATOM   1608  CB  VAL A 107      11.439  96.232  87.561  1.00 42.51           C
ATOM   1609  CG1 VAL A 107      11.027  96.583  88.982  1.00 50.84           C
ATOM   1610  CG2 VAL A 107      10.208  95.985  86.730  1.00 48.07           C
ATOM   1611  H   VAL A 107      13.756  97.499  88.211  1.00 43.91           H
ATOM   1612  HA  VAL A 107      12.262  97.214  85.951  1.00 50.32           H
ATOM   1613  HB  VAL A 107      11.961  95.415  87.586  1.00 51.01           H
ATOM   1614 HG11 VAL A 107      10.507  95.852  89.349  1.00 61.01           H
ATOM   1615 HG12 VAL A 107      11.825  96.723  89.516  1.00 61.01           H
ATOM   1616 HG13 VAL A 107      10.494  97.393  88.964  1.00 61.01           H
ATOM   1617 HG21 VAL A 107       9.686  95.279  87.141  1.00 57.68           H
ATOM   1618 HG22 VAL A 107       9.686  96.802  86.689  1.00 57.68           H
ATOM   1619 HG23 VAL A 107      10.479  95.720  85.837  1.00 57.68           H
ATOM   1620  N   LEU A 108      10.959  99.252  86.198  1.00 37.23           N
ATOM   1621  CA  LEU A 108      10.420 100.607  86.279  1.00 37.11           C
ATOM   1622  C   LEU A 108       8.911 100.562  86.265  1.00 26.48           C
ATOM   1623  O   LEU A 108       8.319  99.968  85.366  1.00 29.95           O
ATOM   1624  CB  LEU A 108      10.916 101.456  85.118  1.00 27.78           C
ATOM   1625  CG  LEU A 108      12.438 101.525  84.980  1.00 39.21           C
ATOM   1626  CD1 LEU A 108      12.828 102.539  83.901  1.00 36.62           C
ATOM   1627  CD2 LEU A 108      13.059 101.896  86.290  1.00 30.87           C
ATOM   1628  H   LEU A 108      10.767  98.843  85.467  1.00 44.67           H
ATOM   1629  HA  LEU A 108      10.707 101.021  87.107  1.00 44.53           H
ATOM   1630  HB2 LEU A 108      10.563 101.088  84.293  1.00 33.33           H
ATOM   1631  HB3 LEU A 108      10.590 102.362  85.236  1.00 33.33           H
ATOM   1632  HG  LEU A 108      12.777 100.655  84.718  1.00 47.05           H
ATOM   1633 HD11 LEU A 108      13.795 102.567  83.829  1.00 43.94           H
ATOM   1634 HD12 LEU A 108      12.441 102.263  83.055  1.00 43.94           H
ATOM   1635 HD13 LEU A 108      12.488 103.412  84.151  1.00 43.94           H
ATOM   1636 HD21 LEU A 108      14.022 101.935  86.182  1.00 37.04           H
ATOM   1637 HD22 LEU A 108      12.721 102.763  86.565  1.00 37.04           H
ATOM   1638 HD23 LEU A 108      12.826 101.225  86.950  1.00 37.04           H
ATOM   1639  N   VAL A 109       8.298 101.200  87.252  1.00 35.01           N
ATOM   1640  CA  VAL A 109       6.856 101.384  87.308  1.00 32.20           C
ATOM   1641  C   VAL A 109       6.556 102.838  86.986  1.00 31.90           C
ATOM   1642  O   VAL A 109       7.080 103.736  87.644  1.00 37.15           O
ATOM   1643  CB  VAL A 109       6.295 101.008  88.692  1.00 34.07           C
ATOM   1644  CG1 VAL A 109       4.784 101.302  88.804  1.00 32.23           C
ATOM   1645  CG2 VAL A 109       6.620  99.511  89.009  1.00 36.32           C
ATOM   1646  H   VAL A 109       8.710 101.546  87.923  1.00 42.01           H
ATOM   1647  HA  VAL A 109       6.431 100.824  86.639  1.00 38.64           H
ATOM   1648  HB  VAL A 109       6.744 101.549  89.361  1.00 40.88           H
ATOM   1649 HG11 VAL A 109       4.479 101.049  89.690  1.00 38.68           H
ATOM   1650 HG12 VAL A 109       4.636 102.249  88.660  1.00 38.68           H
ATOM   1651 HG13 VAL A 109       4.312 100.786  88.132  1.00 38.68           H
ATOM   1652 HG21 VAL A 109       6.261  99.289  89.883  1.00 43.58           H
ATOM   1653 HG22 VAL A 109       6.213  98.950  88.331  1.00 43.58           H
ATOM   1654 HG23 VAL A 109       7.582  99.390  89.006  1.00 43.58           H
ATOM   1655  N   THR A 110       5.711 103.061  85.977  1.00 30.85           N
ATOM   1656  CA  THR A 110       5.388 104.408  85.501  1.00 25.27           C
ATOM   1657  C   THR A 110       4.153 104.944  86.202  1.00 29.53           C
ATOM   1658  O   THR A 110       3.084 104.317  86.164  1.00 31.62           O
ATOM   1659  CB  THR A 110       5.109 104.401  84.004  1.00 27.16           C
ATOM   1660  OG1 THR A 110       6.196 103.832  83.286  1.00 25.15           O
ATOM   1661  CG2 THR A 110       4.837 105.808  83.494  1.00 32.83           C
ATOM   1662  H   THR A 110       5.305 102.438  85.545  1.00 37.02           H
ATOM   1663  HA  THR A 110       6.131 105.005  85.678  1.00 30.33           H
ATOM   1664  HB  THR A 110       4.315 103.869  83.838  1.00 32.60           H
ATOM   1665  HG1 THR A 110       6.896 104.277  83.424  1.00 30.18           H
ATOM   1666 HG21 THR A 110       4.661 105.786  82.540  1.00 39.39           H
ATOM   1667 HG22 THR A 110       4.066 106.181  83.948  1.00 39.39           H
ATOM   1668 HG23 THR A 110       5.606 106.375  83.660  1.00 39.39           H
ATOM   1669  N   THR A 111       4.284 106.112  86.788  1.00 25.05           N
ATOM   1670  CA  THR A 111       3.137 106.794  87.355  1.00 25.03           C
ATOM   1671  C   THR A 111       2.379 107.641  86.331  1.00 35.04           C
ATOM   1672  O   THR A 111       1.150 107.800  86.449  1.00 25.31           O
ATOM   1673  CB  THR A 111       3.603 107.682  88.503  1.00 38.24           C
ATOM   1674  OG1 THR A 111       4.571 106.951  89.262  1.00 48.09           O
ATOM   1675  CG2 THR A 111       2.440 108.006  89.449  1.00 57.32           C
ATOM   1676  H   THR A 111       5.027 106.536  86.873  1.00 30.06           H
ATOM   1677  HA  THR A 111       2.523 106.135  87.714  1.00 30.04           H
ATOM   1678  HB  THR A 111       3.987 108.506  88.164  1.00 45.89           H
ATOM   1679  HG1 THR A 111       4.846 107.418  89.904  1.00 57.71           H
ATOM   1680 HG21 THR A 111       2.750 108.571  90.174  1.00 68.79           H
ATOM   1681 HG22 THR A 111       1.739 108.470  88.965  1.00 68.79           H
ATOM   1682 HG23 THR A 111       2.077 107.187  89.821  1.00 68.79           H
ATOM   1683  N   ALA A 112       3.093 108.201  85.354  1.00 32.74           N
ATOM   1684  CA  ALA A 112       2.531 109.008  84.276  1.00 27.58           C
ATOM   1685  C   ALA A 112       3.583 109.135  83.176  1.00 30.10           C
ATOM   1686  O   ALA A 112       4.782 108.934  83.411  1.00 25.81           O
ATOM   1687  CB  ALA A 112       2.065 110.371  84.773  1.00 29.64           C
ATOM   1688  H   ALA A 112       3.947 108.121  85.295  1.00 39.29           H
ATOM   1689  HA  ALA A 112       1.763 108.547  83.905  1.00 33.09           H
ATOM   1690  HB1 ALA A 112       1.700 110.871  84.026  1.00 35.57           H
ATOM   1691  HB2 ALA A 112       1.383 110.243  85.451  1.00 35.57           H
ATOM   1692  HB3 ALA A 112       2.823 110.844  85.150  1.00 35.57           H
ATOM   1693  N   SER A 113       3.124 109.433  81.971  1.00 24.19           N
ATOM   1694  CA  SER A 113       4.004 109.464  80.810  1.00 24.26           C
ATOM   1695  C   SER A 113       4.016 110.847  80.164  1.00 27.16           C
ATOM   1696  O   SER A 113       2.972 111.483  80.010  1.00 27.60           O
ATOM   1697  CB  SER A 113       3.626 108.435  79.775  1.00 22.80           C
ATOM   1698  OG  SER A 113       3.947 107.137  80.190  1.00 24.99           O
ATOM   1699  H   SER A 113       2.303 109.622  81.795  1.00 29.03           H
ATOM   1700  HA  SER A 113       4.908 109.268  81.102  1.00 29.12           H
ATOM   1701  HB2 SER A 113       2.670 108.486  79.619  1.00 27.36           H
ATOM   1702  HB3 SER A 113       4.104 108.628  78.953  1.00 27.36           H
ATOM   1703  HG  SER A 113       3.726 106.583  79.598  1.00 29.98           H
ATOM   1704  N   VAL A 114       5.224 111.326  79.843  1.00 22.25           N
ATOM   1705  CA  VAL A 114       5.378 112.403  78.877  1.00 21.83           C
ATOM   1706  C   VAL A 114       4.789 111.963  77.546  1.00 21.63           C
ATOM   1707  O   VAL A 114       5.158 110.918  77.004  1.00 21.56           O
ATOM   1708  CB  VAL A 114       6.860 112.786  78.700  1.00 23.71           C
ATOM   1709  CG1 VAL A 114       6.935 114.052  77.827  1.00 24.49           C
ATOM   1710  CG2 VAL A 114       7.573 113.019  80.041  1.00 21.64           C
ATOM   1711  H   VAL A 114       5.965 111.040  80.173  1.00 26.70           H
ATOM   1712  HA  VAL A 114       4.893 113.185  79.185  1.00 26.20           H
ATOM   1713  HB  VAL A 114       7.320 112.070  78.234  1.00 28.46           H
ATOM   1714 HG11 VAL A 114       7.865 114.300  77.710  1.00 29.39           H
ATOM   1715 HG12 VAL A 114       6.531 113.865  76.965  1.00 29.39           H
ATOM   1716 HG13 VAL A 114       6.454 114.769  78.269  1.00 29.39           H
ATOM   1717 HG21 VAL A 114       8.498 113.256  79.870  1.00 25.97           H
ATOM   1718 HG22 VAL A 114       7.128 113.740  80.514  1.00 25.97           H
ATOM   1719 HG23 VAL A 114       7.532 112.204  80.566  1.00 25.97           H
ATOM   1720  N   ARG A 115       3.887 112.782  77.000  1.00 21.38           N
ATOM   1721  CA  ARG A 115       3.064 112.416  75.832  1.00 22.14           C
ATOM   1722  C   ARG A 115       3.767 112.864  74.545  1.00 22.94           C
ATOM   1723  O   ARG A 115       3.453 113.905  73.968  1.00 20.90           O
ATOM   1724  CB  ARG A 115       1.669 113.049  75.957  1.00 24.50           C
ATOM   1725  CG  ARG A 115       0.778 112.398  77.059  1.00 21.04           C
ATOM   1726  CD  ARG A 115      -0.547 113.069  77.211  1.00 20.64           C
ATOM   1727  NE  ARG A 115      -1.279 112.995  75.962  1.00 29.13           N
ATOM   1728  CZ  ARG A 115      -2.502 113.484  75.761  1.00 20.66           C
ATOM   1729  NH1 ARG A 115      -3.176 114.077  76.735  1.00 21.18           N
ATOM   1730  NH2 ARG A 115      -3.043 113.361  74.557  1.00 25.38           N1+
ATOM   1731  H   ARG A 115       3.727 113.575  77.292  1.00 25.66           H
ATOM   1732  HA  ARG A 115       2.960 111.453  75.803  1.00 26.57           H
ATOM   1733  HB2 ARG A 115       1.771 113.989  76.175  1.00 29.40           H
ATOM   1734  HB3 ARG A 115       1.207 112.956  75.110  1.00 29.40           H
ATOM   1735  HG2 ARG A 115       0.619 111.470  76.828  1.00 25.25           H
ATOM   1736  HG3 ARG A 115       1.240 112.453  77.910  1.00 25.25           H
ATOM   1737  HD2 ARG A 115      -1.063 112.619  77.898  1.00 24.77           H
ATOM   1738  HD3 ARG A 115      -0.415 114.003  77.438  1.00 24.77           H
ATOM   1739  HE  ARG A 115      -0.893 112.606  75.299  1.00 34.96           H
ATOM   1740 HH11 ARG A 115      -2.822 114.161  77.514  1.00 25.42           H
ATOM   1741 HH12 ARG A 115      -3.966 114.383  76.587  1.00 25.42           H
ATOM   1742 HH21 ARG A 115      -2.607 112.971  73.927  1.00 30.46           H
ATOM   1743 HH22 ARG A 115      -3.835 113.661  74.409  1.00 30.46           H
ATOM   1744  N   LEU A 116       4.719 112.037  74.072  1.00 20.93           N
ATOM   1745  CA  LEU A 116       5.434 112.288  72.820  1.00 20.66           C
ATOM   1746  C   LEU A 116       4.847 111.462  71.673  1.00 20.59           C
ATOM   1747  O   LEU A 116       5.542 111.087  70.733  1.00 20.49           O
ATOM   1748  CB  LEU A 116       6.930 112.017  72.966  1.00 20.59           C
ATOM   1749  CG  LEU A 116       7.616 112.648  74.172  1.00 20.71           C
ATOM   1750  CD1 LEU A 116       9.065 112.220  74.264  1.00 23.58           C
ATOM   1751  CD2 LEU A 116       7.557 114.094  74.079  1.00 21.44           C
ATOM   1752  H   LEU A 116       4.967 111.315  74.469  1.00 25.12           H
ATOM   1753  HA  LEU A 116       5.328 113.225  72.589  1.00 24.80           H
ATOM   1754  HB2 LEU A 116       7.061 111.058  73.030  1.00 24.71           H
ATOM   1755  HB3 LEU A 116       7.379 112.350  72.173  1.00 24.71           H
ATOM   1756  HG  LEU A 116       7.161 112.373  74.984  1.00 24.86           H
ATOM   1757 HD11 LEU A 116       9.469 112.639  75.040  1.00 28.29           H
ATOM   1758 HD12 LEU A 116       9.104 111.255  74.351  1.00 28.29           H
ATOM   1759 HD13 LEU A 116       9.528 112.499  73.459  1.00 28.29           H
ATOM   1760 HD21 LEU A 116       7.997 114.478  74.853  1.00 25.73           H
ATOM   1761 HD22 LEU A 116       8.008 114.376  73.267  1.00 25.73           H
ATOM   1762 HD23 LEU A 116       6.628 114.371  74.054  1.00 25.73           H
ATOM   1763  N   ASP A 117       3.559 111.189  71.743  1.00 20.53           N
ATOM   1764  CA  ASP A 117       2.863 110.370  70.788  1.00 29.07           C
ATOM   1765  C   ASP A 117       1.720 111.159  70.164  1.00 24.12           C
ATOM   1766  O   ASP A 117       1.330 112.227  70.637  1.00 25.90           O
ATOM   1767  CB  ASP A 117       2.306 109.128  71.475  1.00 21.23           C
ATOM   1768  CG  ASP A 117       1.164 109.464  72.459  1.00 23.59           C
ATOM   1769  OD1 ASP A 117       1.234 110.541  73.087  1.00 20.50           O
ATOM   1770  OD2 ASP A 117       0.216 108.648  72.593  1.00 22.28           O1-
ATOM   1771  H   ASP A 117       3.048 111.483  72.368  1.00 24.64           H
ATOM   1772  HA  ASP A 117       3.473 110.093  70.086  1.00 34.88           H
ATOM   1773  HB2 ASP A 117       1.956 108.523  70.802  1.00 25.48           H
ATOM   1774  HB3 ASP A 117       3.016 108.696  71.974  1.00 25.48           H
ATOM   1775  N   GLY A 118       1.152 110.578  69.124  1.00 22.05           N
ATOM   1776  CA  GLY A 118      -0.015 111.138  68.488  1.00 20.25           C
ATOM   1777  C   GLY A 118      -1.350 110.571  68.932  1.00 23.11           C
ATOM   1778  O   GLY A 118      -2.318 111.321  69.033  1.00 20.02           O
ATOM   1779  H   GLY A 118       1.429 109.848  68.766  1.00 26.46           H
ATOM   1780  HA2 GLY A 118      -0.031 112.094  68.653  1.00 24.30           H
ATOM   1781  HA3 GLY A 118       0.059 111.004  67.530  1.00 24.30           H
ATOM   1782  N   ALA A 119      -1.425 109.265  69.179  1.00 21.71           N
ATOM   1783  CA  ALA A 119      -2.731 108.639  69.391  1.00 21.89           C
ATOM   1784  C   ALA A 119      -3.384 109.096  70.686  1.00 21.73           C
ATOM   1785  O   ALA A 119      -4.610 109.176  70.747  1.00 24.43           O
ATOM   1786  CB  ALA A 119      -2.617 107.120  69.369  1.00 25.47           C
ATOM   1787  H   ALA A 119      -0.754 108.729  69.227  1.00 26.05           H
ATOM   1788  HA  ALA A 119      -3.317 108.897  68.662  1.00 26.26           H
ATOM   1789  HB1 ALA A 119      -3.496 106.736  69.512  1.00 30.56           H
ATOM   1790  HB2 ALA A 119      -2.270 106.843  68.506  1.00 30.56           H
ATOM   1791  HB3 ALA A 119      -2.013 106.839  70.074  1.00 30.56           H
ATOM   1792  N   SER A 120      -2.600 109.457  71.702  1.00 20.11           N
ATOM   1793  CA  SER A 120      -3.182 109.905  72.948  1.00 20.19           C
ATOM   1794  C   SER A 120      -4.083 111.113  72.718  1.00 27.69           C
ATOM   1795  O   SER A 120      -5.152 111.232  73.335  1.00 25.31           O
ATOM   1796  CB  SER A 120      -2.102 110.247  73.953  1.00 20.50           C
ATOM   1797  OG  SER A 120      -1.330 111.377  73.596  1.00 29.63           O
ATOM   1798  H   SER A 120      -1.740 109.449  71.689  1.00 24.14           H
ATOM   1799  HA  SER A 120      -3.724 109.192  73.319  1.00 24.23           H
ATOM   1800  HB2 SER A 120      -2.524 110.423  74.809  1.00 24.60           H
ATOM   1801  HB3 SER A 120      -1.509 109.484  74.037  1.00 24.60           H
ATOM   1802  HG  SER A 120      -0.748 111.524  74.183  1.00 35.55           H
ATOM   1803  N   LEU A 121      -3.662 112.004  71.817  1.00 24.65           N
ATOM   1804  CA  LEU A 121      -4.419 113.196  71.437  1.00 22.69           C
ATOM   1805  C   LEU A 121      -5.788 112.853  70.854  1.00 25.38           C
ATOM   1806  O   LEU A 121      -6.698 113.688  70.863  1.00 20.01           O
ATOM   1807  CB  LEU A 121      -3.638 114.009  70.419  1.00 19.86           C
ATOM   1808  CG  LEU A 121      -2.339 114.634  70.965  1.00 25.99           C
ATOM   1809  CD1 LEU A 121      -1.437 115.076  69.833  1.00 29.37           C
ATOM   1810  CD2 LEU A 121      -2.632 115.777  71.876  1.00 26.12           C
ATOM   1811  H   LEU A 121      -2.914 111.935  71.399  1.00 29.58           H
ATOM   1812  HA  LEU A 121      -4.556 113.748  72.223  1.00 27.23           H
ATOM   1813  HB2 LEU A 121      -3.399 113.431  69.678  1.00 23.84           H
ATOM   1814  HB3 LEU A 121      -4.202 114.732  70.101  1.00 23.84           H
ATOM   1815  HG  LEU A 121      -1.862 113.963  71.478  1.00 31.18           H
ATOM   1816 HD11 LEU A 121      -0.630 115.464  70.206  1.00 35.24           H
ATOM   1817 HD12 LEU A 121      -1.214 114.304  69.289  1.00 35.24           H
ATOM   1818 HD13 LEU A 121      -1.905 115.735  69.297  1.00 35.24           H
ATOM   1819 HD21 LEU A 121      -1.795 116.145  72.199  1.00 31.35           H
ATOM   1820 HD22 LEU A 121      -3.123 116.454  71.384  1.00 31.35           H
ATOM   1821 HD23 LEU A 121      -3.164 115.458  72.621  1.00 31.35           H
ATOM   1822  N   HIS A 122      -5.928 111.658  70.296  1.00 20.00           N
ATOM   1823  CA  HIS A 122      -7.197 111.220  69.756  1.00 22.63           C
ATOM   1824  C   HIS A 122      -8.208 110.806  70.824  1.00 25.83           C
ATOM   1825  O   HIS A 122      -9.332 110.443  70.456  1.00 28.51           O
ATOM   1826  CB  HIS A 122      -6.974 110.062  68.776  1.00 22.80           C
ATOM   1827  CG  HIS A 122      -6.226 110.467  67.556  1.00 20.82           C
ATOM   1828  ND1 HIS A 122      -6.377 109.833  66.357  1.00 19.70           N
ATOM   1829  CD2 HIS A 122      -5.305 111.442  67.358  1.00 19.26           C
ATOM   1830  CE1 HIS A 122      -5.594 110.401  65.461  1.00 19.30           C
ATOM   1831  NE2 HIS A 122      -4.949 111.389  66.042  1.00 19.39           N
ATOM   1832  H   HIS A 122      -5.296 111.080  70.219  1.00 24.00           H
ATOM   1833  HA  HIS A 122      -7.588 111.954  69.256  1.00 27.15           H
ATOM   1834  HB2 HIS A 122      -7.836 109.715  68.497  1.00 27.35           H
ATOM   1835  HB3 HIS A 122      -6.466 109.367  69.222  1.00 27.35           H
ATOM   1836  HD2 HIS A 122      -4.998 112.051  67.990  1.00 23.12           H
ATOM   1837  HE1 HIS A 122      -5.520 110.154  64.568  1.00 23.16           H
ATOM   1838  HE2 HIS A 122      -4.372 111.900  65.661  1.00 23.27           H
ATOM   1839  N   PHE A 123      -7.829 110.818  72.110  1.00 24.17           N
ATOM   1840  CA  PHE A 123      -8.737 110.555  73.229  1.00 20.33           C
ATOM   1841  C   PHE A 123      -8.836 111.706  74.219  1.00 25.57           C
ATOM   1842  O   PHE A 123      -9.892 111.904  74.826  1.00 24.01           O
ATOM   1843  CB  PHE A 123      -8.315 109.295  73.992  1.00 20.02           C
ATOM   1844  CG  PHE A 123      -8.202 108.102  73.137  1.00 20.69           C
ATOM   1845  CD1 PHE A 123      -7.045 107.818  72.437  1.00 19.30           C
ATOM   1846  CD2 PHE A 123      -9.261 107.250  73.022  1.00 22.91           C
ATOM   1847  CE1 PHE A 123      -6.973 106.685  71.622  1.00 19.01           C
ATOM   1848  CE2 PHE A 123      -9.198 106.125  72.228  1.00 19.02           C
ATOM   1849  CZ  PHE A 123      -8.041 105.838  71.531  1.00 24.92           C
ATOM   1850  H   PHE A 123      -7.023 110.982  72.363  1.00 29.01           H
ATOM   1851  HA  PHE A 123      -9.625 110.398  72.873  1.00 24.40           H
ATOM   1852  HB2 PHE A 123      -7.449 109.451  74.401  1.00 24.03           H
ATOM   1853  HB3 PHE A 123      -8.975 109.108  74.678  1.00 24.03           H
ATOM   1854  HD1 PHE A 123      -6.314 108.389  72.499  1.00 23.16           H
ATOM   1855  HD2 PHE A 123     -10.044 107.432  73.490  1.00 27.49           H
ATOM   1856  HE1 PHE A 123      -6.190 106.496  71.157  1.00 22.82           H
ATOM   1857  HE2 PHE A 123      -9.932 105.556  72.166  1.00 22.83           H
ATOM   1858  HZ  PHE A 123      -7.995 105.082  70.991  1.00 29.90           H
ATOM   1859  N   ALA A 124      -7.796 112.512  74.363  1.00 27.84           N
ATOM   1860  CA  ALA A 124      -7.867 113.659  75.253  1.00 20.74           C
ATOM   1861  C   ALA A 124      -6.858 114.697  74.777  1.00 26.83           C
ATOM   1862  O   ALA A 124      -5.823 114.337  74.209  1.00 24.67           O
ATOM   1863  CB  ALA A 124      -7.569 113.266  76.702  1.00 20.67           C
ATOM   1864  H   ALA A 124      -7.042 112.418  73.960  1.00 33.40           H
ATOM   1865  HA  ALA A 124      -8.755 114.048  75.214  1.00 24.89           H
ATOM   1866  HB1 ALA A 124      -7.627 114.056  77.261  1.00 24.81           H
ATOM   1867  HB2 ALA A 124      -8.221 112.608  76.990  1.00 24.81           H
ATOM   1868  HB3 ALA A 124      -6.676 112.891  76.749  1.00 24.81           H
ATOM   1869  N   PRO A 125      -7.114 115.969  75.008  1.00 23.94           N
ATOM   1870  CA  PRO A 125      -6.145 116.986  74.631  1.00 26.66           C
ATOM   1871  C   PRO A 125      -4.871 116.861  75.465  1.00 23.59           C
ATOM   1872  O   PRO A 125      -4.859 116.273  76.552  1.00 27.44           O
ATOM   1873  CB  PRO A 125      -6.898 118.293  74.911  1.00 28.68           C
ATOM   1874  CG  PRO A 125      -7.865 117.948  75.959  1.00 22.02           C
ATOM   1875  CD  PRO A 125      -8.282 116.544  75.686  1.00 26.00           C
ATOM   1876  HA  PRO A 125      -5.930 116.926  73.687  1.00 31.99           H
ATOM   1877  HB2 PRO A 125      -6.277 118.969  75.224  1.00 34.42           H
ATOM   1878  HB3 PRO A 125      -7.353 118.588  74.107  1.00 34.42           H
ATOM   1879  HG2 PRO A 125      -7.439 118.014  76.828  1.00 26.42           H
ATOM   1880  HG3 PRO A 125      -8.627 118.545  75.907  1.00 26.42           H
ATOM   1881  HD2 PRO A 125      -8.456 116.075  76.517  1.00 31.20           H
ATOM   1882  HD3 PRO A 125      -9.054 116.528  75.100  1.00 31.20           H
ATOM   1883  N   LEU A 126      -3.787 117.445  74.926  1.00 20.92           N
ATOM   1884  CA  LEU A 126      -2.444 117.270  75.485  1.00 20.97           C
ATOM   1885  C   LEU A 126      -2.368 117.602  76.971  1.00 21.07           C
ATOM   1886  O   LEU A 126      -1.620 116.962  77.704  1.00 26.48           O
ATOM   1887  CB  LEU A 126      -1.438 118.124  74.716  1.00 20.88           C
ATOM   1888  CG  LEU A 126       0.035 117.909  75.083  1.00 20.71           C
ATOM   1889  CD1 LEU A 126       0.444 116.493  74.914  1.00 21.96           C
ATOM   1890  CD2 LEU A 126       0.896 118.804  74.212  1.00 26.27           C
ATOM   1891  H   LEU A 126      -3.809 117.950  74.230  1.00 25.11           H
ATOM   1892  HA  LEU A 126      -2.183 116.342  75.379  1.00 25.17           H
ATOM   1893  HB2 LEU A 126      -1.533 117.931  73.770  1.00 25.06           H
ATOM   1894  HB3 LEU A 126      -1.644 119.058  74.877  1.00 25.06           H
ATOM   1895  HG  LEU A 126       0.174 118.159  76.009  1.00 24.86           H
ATOM   1896 HD11 LEU A 126       1.379 116.404  75.157  1.00 26.35           H
ATOM   1897 HD12 LEU A 126      -0.102 115.936  75.491  1.00 26.35           H
ATOM   1898 HD13 LEU A 126       0.316 116.235  73.988  1.00 26.35           H
ATOM   1899 HD21 LEU A 126       1.828 118.667  74.445  1.00 31.52           H
ATOM   1900 HD22 LEU A 126       0.750 118.574  73.281  1.00 31.52           H
ATOM   1901 HD23 LEU A 126       0.648 119.728  74.368  1.00 31.52           H
ATOM   1902  N   GLU A 127      -3.118 118.603  77.432  1.00 21.30           N
ATOM   1903  CA  GLU A 127      -3.103 119.001  78.831  1.00 21.51           C
ATOM   1904  C   GLU A 127      -3.659 117.932  79.785  1.00 22.19           C
ATOM   1905  O   GLU A 127      -3.427 118.032  80.998  1.00 23.15           O
ATOM   1906  CB  GLU A 127      -3.879 120.321  79.023  1.00 21.50           C
ATOM   1907  CG  GLU A 127      -5.408 120.245  78.602  1.00 24.94           C
ATOM   1908  CD  GLU A 127      -5.692 120.760  77.212  1.00 22.18           C
ATOM   1909  OE1 GLU A 127      -6.795 121.273  77.042  1.00 25.13           O
ATOM   1910  OE2 GLU A 127      -4.840 120.664  76.287  1.00 25.25           O1-
ATOM   1911  H   GLU A 127      -3.650 119.071  76.944  1.00 25.56           H
ATOM   1912  HA  GLU A 127      -2.183 119.166  79.090  1.00 25.82           H
ATOM   1913  HB2 GLU A 127      -3.843 120.570  79.960  1.00 25.80           H
ATOM   1914  HB3 GLU A 127      -3.459 121.010  78.485  1.00 25.80           H
ATOM   1915  HG2 GLU A 127      -5.696 119.319  78.638  1.00 29.92           H
ATOM   1916  HG3 GLU A 127      -5.930 120.775  79.225  1.00 29.92           H
ATOM   1917  N   PHE A 128      -4.353 116.914  79.275  1.00 21.90           N
ATOM   1918  CA  PHE A 128      -4.807 115.803  80.096  1.00 23.24           C
ATOM   1919  C   PHE A 128      -3.625 114.883  80.458  1.00 27.87           C
ATOM   1920  O   PHE A 128      -2.844 114.509  79.574  1.00 22.49           O
ATOM   1921  CB  PHE A 128      -5.870 115.032  79.340  1.00 21.98           C
ATOM   1922  CG  PHE A 128      -6.612 114.049  80.195  1.00 21.84           C
ATOM   1923  CD1 PHE A 128      -6.144 112.766  80.363  1.00 21.71           C
ATOM   1924  CD2 PHE A 128      -7.759 114.430  80.862  1.00 21.37           C
ATOM   1925  CE1 PHE A 128      -6.804 111.879  81.155  1.00 24.26           C
ATOM   1926  CE2 PHE A 128      -8.442 113.546  81.668  1.00 25.64           C
ATOM   1927  CZ  PHE A 128      -7.979 112.277  81.818  1.00 23.79           C
ATOM   1928  H   PHE A 128      -4.573 116.846  78.446  1.00 26.28           H
ATOM   1929  HA  PHE A 128      -5.197 116.143  80.917  1.00 27.89           H
ATOM   1930  HB2 PHE A 128      -6.515 115.659  78.978  1.00 26.38           H
ATOM   1931  HB3 PHE A 128      -5.447 114.539  78.619  1.00 26.38           H
ATOM   1932  HD1 PHE A 128      -5.368 112.501  79.924  1.00 26.06           H
ATOM   1933  HD2 PHE A 128      -8.080 115.297  80.761  1.00 25.65           H
ATOM   1934  HE1 PHE A 128      -6.483 111.012  81.253  1.00 29.12           H
ATOM   1935  HE2 PHE A 128      -9.218 113.815  82.104  1.00 30.77           H
ATOM   1936  HZ  PHE A 128      -8.436 111.674  82.359  1.00 28.55           H
ATOM   1937  N   PRO A 129      -3.480 114.487  81.721  1.00 26.30           N
ATOM   1938  CA  PRO A 129      -2.290 113.722  82.130  1.00 22.84           C
ATOM   1939  C   PRO A 129      -2.356 112.279  81.688  1.00 24.18           C
ATOM   1940  O   PRO A 129      -3.397 111.628  81.791  1.00 25.04           O
ATOM   1941  CB  PRO A 129      -2.313 113.819  83.649  1.00 31.07           C
ATOM   1942  CG  PRO A 129      -3.788 113.996  83.991  1.00 29.00           C
ATOM   1943  CD  PRO A 129      -4.367 114.800  82.854  1.00 25.56           C
ATOM   1944  HA  PRO A 129      -1.481 114.135  81.787  1.00 27.41           H
ATOM   1945  HB2 PRO A 129      -1.964 113.002  84.037  1.00 37.28           H
ATOM   1946  HB3 PRO A 129      -1.797 114.588  83.938  1.00 37.28           H
ATOM   1947  HG2 PRO A 129      -4.216 113.127  84.049  1.00 34.80           H
ATOM   1948  HG3 PRO A 129      -3.874 114.477  84.829  1.00 34.80           H
ATOM   1949  HD2 PRO A 129      -5.273 114.511  82.663  1.00 30.68           H
ATOM   1950  HD3 PRO A 129      -4.332 115.747  83.059  1.00 30.68           H
ATOM   1951  N   ALA A 130      -1.238 111.762  81.179  1.00 28.86           N
ATOM   1952  CA  ALA A 130      -1.213 110.350  80.797  1.00 25.25           C
ATOM   1953  C   ALA A 130      -0.876 109.531  82.048  1.00 28.78           C
ATOM   1954  O   ALA A 130       0.204 108.969  82.194  1.00 27.04           O
ATOM   1955  CB  ALA A 130      -0.223 110.116  79.674  1.00 23.56           C
ATOM   1956  H   ALA A 130      -0.504 112.191  81.048  1.00 34.63           H
ATOM   1957  HA  ALA A 130      -2.094 110.086  80.487  1.00 30.30           H
ATOM   1958  HB1 ALA A 130      -0.227 109.174  79.441  1.00 28.28           H
ATOM   1959  HB2 ALA A 130      -0.485 110.648  78.906  1.00 28.28           H
ATOM   1960  HB3 ALA A 130       0.661 110.379  79.973  1.00 28.28           H
ATOM   1961  N   VAL A 131      -1.840 109.485  82.981  1.00 34.98           N
ATOM   1962  CA  VAL A 131      -1.598 109.003  84.340  1.00 29.65           C
ATOM   1963  C   VAL A 131      -2.087 107.570  84.487  1.00 24.77           C
ATOM   1964  O   VAL A 131      -3.143 107.189  83.966  1.00 24.78           O
ATOM   1965  CB  VAL A 131      -2.267 109.917  85.384  1.00 33.49           C
ATOM   1966  CG1 VAL A 131      -3.827 109.803  85.347  1.00 27.24           C
ATOM   1967  CG2 VAL A 131      -1.729 109.586  86.761  1.00 35.52           C
ATOM   1968  H   VAL A 131      -2.652 109.733  82.844  1.00 41.97           H
ATOM   1969  HA  VAL A 131      -0.642 109.009  84.509  1.00 35.58           H
ATOM   1970  HB  VAL A 131      -2.033 110.838  85.189  1.00 40.19           H
ATOM   1971 HG11 VAL A 131      -4.203 110.394  86.018  1.00 32.69           H
ATOM   1972 HG12 VAL A 131      -4.141 110.061  84.466  1.00 32.69           H
ATOM   1973 HG13 VAL A 131      -4.081 108.886  85.533  1.00 32.69           H
ATOM   1974 HG21 VAL A 131      -2.154 110.165  87.414  1.00 42.62           H
ATOM   1975 HG22 VAL A 131      -1.927 108.658  86.963  1.00 42.62           H
ATOM   1976 HG23 VAL A 131      -0.769 109.729  86.767  1.00 42.62           H
ATOM   1977  N   ALA A 132      -1.325 106.771  85.215  1.00 30.20           N
ATOM   1978  CA  ALA A 132      -1.724 105.398  85.429  1.00 33.32           C
ATOM   1979  C   ALA A 132      -2.728 105.329  86.571  1.00 26.51           C
ATOM   1980  O   ALA A 132      -2.732 106.173  87.463  1.00 26.65           O
ATOM   1981  CB  ALA A 132      -0.509 104.525  85.717  1.00 25.54           C
ATOM   1982  H   ALA A 132      -0.585 106.997  85.589  1.00 36.24           H
ATOM   1983  HA  ALA A 132      -2.155 105.062  84.627  1.00 39.98           H
ATOM   1984  HB1 ALA A 132      -0.803 103.611  85.856  1.00 30.65           H
ATOM   1985  HB2 ALA A 132       0.096 104.566  84.960  1.00 30.65           H
ATOM   1986  HB3 ALA A 132      -0.065 104.855  86.514  1.00 30.65           H
ATOM   1987  N   ASP A 133      -3.602 104.328  86.501  1.00 30.04           N
ATOM   1988  CA  ASP A 133      -4.524 104.009  87.606  1.00 37.94           C
ATOM   1989  C   ASP A 133      -3.771 103.674  88.906  1.00 32.43           C
ATOM   1990  O   ASP A 133      -2.897 102.808  88.922  1.00 33.82           O
ATOM   1991  CB  ASP A 133      -5.417 102.832  87.175  1.00 27.73           C
ATOM   1992  CG  ASP A 133      -6.425 102.379  88.262  1.00 38.62           C
ATOM   1993  OD1 ASP A 133      -7.458 103.035  88.468  1.00 42.66           O
ATOM   1994  OD2 ASP A 133      -6.224 101.326  88.876  1.00 42.03           O1-
ATOM   1995  H   ASP A 133      -3.686 103.810  85.820  1.00 36.04           H
ATOM   1996  HA  ASP A 133      -5.094 104.775  87.777  1.00 45.53           H
ATOM   1997  HB2 ASP A 133      -5.924 103.095  86.392  1.00 33.28           H
ATOM   1998  HB3 ASP A 133      -4.851 102.074  86.961  1.00 33.28           H
ATOM   1999  N   PHE A 134      -4.151 104.345  90.001  1.00 36.17           N
ATOM   2000  CA  PHE A 134      -3.447 104.230  91.282  1.00 38.44           C
ATOM   2001  C   PHE A 134      -3.440 102.798  91.818  1.00 44.12           C
ATOM   2002  O   PHE A 134      -2.425 102.344  92.368  1.00 39.13           O
ATOM   2003  CB  PHE A 134      -4.086 105.198  92.289  1.00 50.64           C
ATOM   2004  CG  PHE A 134      -3.563 105.064  93.679  1.00 50.51           C
ATOM   2005  CD1 PHE A 134      -4.254 104.308  94.622  1.00 55.19           C
ATOM   2006  CD2 PHE A 134      -2.385 105.670  94.045  1.00 50.23           C
ATOM   2007  CE1 PHE A 134      -3.770 104.161  95.900  1.00 46.27           C
ATOM   2008  CE2 PHE A 134      -1.895 105.526  95.300  1.00 48.04           C
ATOM   2009  CZ  PHE A 134      -2.591 104.764  96.237  1.00 47.98           C
ATOM   2010  H   PHE A 134      -4.824 104.880  90.025  1.00 43.40           H
ATOM   2011  HA  PHE A 134      -2.525 104.502  91.155  1.00 46.12           H
ATOM   2012  HB2 PHE A 134      -3.919 106.107  91.997  1.00 60.76           H
ATOM   2013  HB3 PHE A 134      -5.042 105.032  92.316  1.00 60.76           H
ATOM   2014  HD1 PHE A 134      -5.050 103.892  94.382  1.00 66.23           H
ATOM   2015  HD2 PHE A 134      -1.911 106.170  93.420  1.00 60.28           H
ATOM   2016  HE1 PHE A 134      -4.237 103.655  96.526  1.00 55.53           H
ATOM   2017  HE2 PHE A 134      -1.097 105.941  95.538  1.00 57.64           H
ATOM   2018  HZ  PHE A 134      -2.259 104.680  97.101  1.00 57.57           H
ATOM   2019  N   GLU A 135      -4.556 102.069  91.681  1.00 38.89           N
ATOM   2020  CA  GLU A 135      -4.590 100.690  92.169  1.00 39.17           C
ATOM   2021  C   GLU A 135      -3.685  99.794  91.339  1.00 37.47           C
ATOM   2022  O   GLU A 135      -3.011  98.905  91.883  1.00 32.83           O
ATOM   2023  CB  GLU A 135      -6.015 100.102  92.155  1.00 40.65           C
ATOM   2024  CG  GLU A 135      -7.002 100.690  93.145  1.00 48.96           C
ATOM   2025  CD  GLU A 135      -8.389 100.045  93.047  1.00 53.61           C
ATOM   2026  OE1 GLU A 135      -8.875  99.735  91.917  1.00 46.40           O
ATOM   2027  OE2 GLU A 135      -8.988  99.839  94.121  1.00 53.33           O1-
ATOM   2028  H   GLU A 135      -5.286 102.343  91.318  1.00 46.66           H
ATOM   2029  HA  GLU A 135      -4.269 100.672  93.084  1.00 47.01           H
ATOM   2030  HB2 GLU A 135      -6.387 100.231  91.268  1.00 48.79           H
ATOM   2031  HB3 GLU A 135      -5.953  99.152  92.342  1.00 48.79           H
ATOM   2032  HG2 GLU A 135      -6.669 100.551  94.045  1.00 58.75           H
ATOM   2033  HG3 GLU A 135      -7.099 101.639  92.969  1.00 58.75           H
ATOM   2034  N   CYS A 136      -3.670  99.984  90.014  1.00 35.41           N
ATOM   2035  CA  CYS A 136      -2.763  99.184  89.194  1.00 29.62           C
ATOM   2036  C   CYS A 136      -1.297  99.502  89.544  1.00 32.13           C
ATOM   2037  O   CYS A 136      -0.448  98.594  89.567  1.00 29.40           O
ATOM   2038  CB  CYS A 136      -3.046  99.404  87.716  1.00 32.31           C
ATOM   2039  SG  CYS A 136      -4.719  98.832  87.083  1.00 41.46           S
ATOM   2040  H   CYS A 136      -4.155 100.548  89.583  1.00 42.49           H
ATOM   2041  HA  CYS A 136      -2.915  98.245  89.387  1.00 35.55           H
ATOM   2042  HB2 CYS A 136      -2.980 100.355  87.533  1.00 38.78           H
ATOM   2043  HB3 CYS A 136      -2.369  98.933  87.204  1.00 38.78           H
ATOM   2044  HG  CYS A 136      -4.795  99.071  85.909  1.00 49.75           H
ATOM   2045  N   THR A 137      -1.005 100.765  89.897  1.00 29.41           N
ATOM   2046  CA  THR A 137       0.368 101.160  90.231  1.00 40.03           C
ATOM   2047  C   THR A 137       0.788 100.529  91.550  1.00 40.58           C
ATOM   2048  O   THR A 137       1.894  99.974  91.669  1.00 36.89           O
ATOM   2049  CB  THR A 137       0.501 102.696  90.315  1.00 31.44           C
ATOM   2050  OG1 THR A 137      -0.005 103.305  89.130  1.00 41.66           O
ATOM   2051  CG2 THR A 137       1.938 103.129  90.455  1.00 39.56           C
ATOM   2052  H   THR A 137      -1.579 101.403  89.949  1.00 35.30           H
ATOM   2053  HA  THR A 137       0.969 100.842  89.539  1.00 48.04           H
ATOM   2054  HB  THR A 137       0.005 103.022  91.083  1.00 37.72           H
ATOM   2055  HG1 THR A 137      -0.815 103.110  89.029  1.00 49.99           H
ATOM   2056 HG21 THR A 137       1.990 104.096  90.505  1.00 47.47           H
ATOM   2057 HG22 THR A 137       2.321 102.750  91.262  1.00 47.47           H
ATOM   2058 HG23 THR A 137       2.452 102.825  89.690  1.00 47.47           H
ATOM   2059  N   THR A 138      -0.103 100.573  92.539  1.00 41.60           N
ATOM   2060  CA  THR A 138       0.157  99.885  93.796  1.00 37.74           C
ATOM   2061  C   THR A 138       0.419  98.398  93.562  1.00 44.32           C
ATOM   2062  O   THR A 138       1.399  97.854  94.072  1.00 43.49           O
ATOM   2063  CB  THR A 138      -1.005 100.135  94.751  1.00 42.14           C
ATOM   2064  OG1 THR A 138      -1.157 101.554  94.938  1.00 43.70           O
ATOM   2065  CG2 THR A 138      -0.722  99.536  96.094  1.00 49.44           C
ATOM   2066  H   THR A 138      -0.855 100.988  92.506  1.00 49.92           H
ATOM   2067  HA  THR A 138       0.954 100.264  94.198  1.00 45.28           H
ATOM   2068  HB  THR A 138      -1.822  99.753  94.394  1.00 50.57           H
ATOM   2069  HG1 THR A 138      -1.315 101.926  94.201  1.00 52.43           H
ATOM   2070 HG21 THR A 138      -1.467  99.700  96.693  1.00 59.33           H
ATOM   2071 HG22 THR A 138      -0.592  98.578  96.009  1.00 59.33           H
ATOM   2072 HG23 THR A 138       0.079  99.931  96.472  1.00 59.33           H
ATOM   2073  N   ALA A 139      -0.389  97.746  92.726  1.00 38.76           N
ATOM   2074  CA  ALA A 139      -0.227  96.313  92.510  1.00 44.76           C
ATOM   2075  C   ALA A 139       1.123  95.996  91.880  1.00 43.47           C
ATOM   2076  O   ALA A 139       1.719  94.943  92.150  1.00 36.28           O
ATOM   2077  CB  ALA A 139      -1.359  95.770  91.622  1.00 36.76           C
ATOM   2078  H   ALA A 139      -1.030  98.106  92.279  1.00 46.51           H
ATOM   2079  HA  ALA A 139      -0.272  95.857  93.365  1.00 53.71           H
ATOM   2080  HB1 ALA A 139      -1.230  94.817  91.493  1.00 44.12           H
ATOM   2081  HB2 ALA A 139      -2.209  95.932  92.061  1.00 44.12           H
ATOM   2082  HB3 ALA A 139      -1.336  96.227  90.767  1.00 44.12           H
ATOM   2083  N   LEU A 140       1.603  96.873  91.005  1.00 43.28           N
ATOM   2084  CA  LEU A 140       2.869  96.608  90.345  1.00 37.86           C
ATOM   2085  C   LEU A 140       4.038  96.874  91.297  1.00 38.15           C
ATOM   2086  O   LEU A 140       4.988  96.090  91.361  1.00 41.07           O
ATOM   2087  CB  LEU A 140       2.975  97.445  89.074  1.00 33.10           C
ATOM   2088  CG  LEU A 140       2.143  96.963  87.877  1.00 28.90           C
ATOM   2089  CD1 LEU A 140       1.969  98.104  86.885  1.00 38.61           C
ATOM   2090  CD2 LEU A 140       2.727  95.758  87.155  1.00 27.99           C
ATOM   2091  H   LEU A 140       1.224  97.612  90.782  1.00 51.93           H
ATOM   2092  HA  LEU A 140       2.901  95.673  90.090  1.00 45.43           H
ATOM   2093  HB2 LEU A 140       2.689  98.349  89.280  1.00 39.72           H
ATOM   2094  HB3 LEU A 140       3.904  97.458  88.794  1.00 39.72           H
ATOM   2095  HG  LEU A 140       1.261  96.715  88.195  1.00 34.68           H
ATOM   2096 HD11 LEU A 140       1.443  97.791  86.133  1.00 46.34           H
ATOM   2097 HD12 LEU A 140       1.514  98.839  87.325  1.00 46.34           H
ATOM   2098 HD13 LEU A 140       2.844  98.392  86.580  1.00 46.34           H
ATOM   2099 HD21 LEU A 140       2.144  95.519  86.417  1.00 33.59           H
ATOM   2100 HD22 LEU A 140       3.608  95.987  86.820  1.00 33.59           H
ATOM   2101 HD23 LEU A 140       2.791  95.018  87.779  1.00 33.59           H
ATOM   2102  N   VAL A 141       3.954  97.941  92.084  1.00 30.35           N
ATOM   2103  CA  VAL A 141       4.990  98.258  93.059  1.00 30.60           C
ATOM   2104  C   VAL A 141       5.065  97.160  94.117  1.00 48.49           C
ATOM   2105  O   VAL A 141       6.143  96.624  94.408  1.00 46.88           O
ATOM   2106  CB  VAL A 141       4.718  99.645  93.679  1.00 38.53           C
ATOM   2107  CG1 VAL A 141       5.590  99.943  94.913  1.00 41.36           C
ATOM   2108  CG2 VAL A 141       4.948 100.740  92.629  1.00 38.96           C
ATOM   2109  H   VAL A 141       3.301  98.502  92.071  1.00 36.42           H
ATOM   2110  HA  VAL A 141       5.847  98.296  92.607  1.00 36.72           H
ATOM   2111  HB  VAL A 141       3.789  99.688  93.955  1.00 46.23           H
ATOM   2112 HG11 VAL A 141       5.368 100.825  95.250  1.00 49.63           H
ATOM   2113 HG12 VAL A 141       5.412  99.274  95.593  1.00 49.63           H
ATOM   2114 HG13 VAL A 141       6.524  99.912  94.654  1.00 49.63           H
ATOM   2115 HG21 VAL A 141       4.774 101.605  93.032  1.00 46.75           H
ATOM   2116 HG22 VAL A 141       5.868 100.696  92.324  1.00 46.75           H
ATOM   2117 HG23 VAL A 141       4.345 100.594  91.884  1.00 46.75           H
ATOM   2118  N   GLU A 142       3.915  96.796  94.700  1.00 45.56           N
ATOM   2119  CA  GLU A 142       3.910  95.762  95.728  1.00 46.35           C
ATOM   2120  C   GLU A 142       4.334  94.426  95.143  1.00 42.12           C
ATOM   2121  O   GLU A 142       5.105  93.693  95.764  1.00 44.15           O
ATOM   2122  CB  GLU A 142       2.540  95.688  96.393  1.00 43.99           C
ATOM   2123  CG  GLU A 142       2.382  96.698  97.546  1.00 49.73           C
ATOM   2124  CD  GLU A 142       0.912  96.908  97.954  1.00 69.56           C
ATOM   2125  OE1 GLU A 142       0.041  96.090  97.521  1.00 66.22           O
ATOM   2126  OE2 GLU A 142       0.635  97.891  98.711  1.00 58.28           O1-
ATOM   2127  H   GLU A 142       3.142  97.129  94.520  1.00 54.67           H
ATOM   2128  HA  GLU A 142       4.556  96.001  96.412  1.00 55.62           H
ATOM   2129  HB2 GLU A 142       1.857  95.879  95.731  1.00 52.79           H
ATOM   2130  HB3 GLU A 142       2.412  94.797  96.755  1.00 52.79           H
ATOM   2131  HG2 GLU A 142       2.864  96.371  98.321  1.00 59.68           H
ATOM   2132  HG3 GLU A 142       2.741  97.554  97.267  1.00 59.68           H
ATOM   2133  N   ALA A 143       3.907  94.120  93.920  1.00 44.88           N
ATOM   2134  CA  ALA A 143       4.357  92.887  93.289  1.00 43.15           C
ATOM   2135  C   ALA A 143       5.863  92.879  93.063  1.00 46.10           C
ATOM   2136  O   ALA A 143       6.466  91.806  92.938  1.00 48.77           O
ATOM   2137  CB  ALA A 143       3.638  92.681  91.960  1.00 45.10           C
ATOM   2138  H   ALA A 143       3.371  94.598  93.446  1.00 53.85           H
ATOM   2139  HA  ALA A 143       4.138  92.140  93.867  1.00 51.78           H
ATOM   2140  HB1 ALA A 143       3.951  91.856  91.557  1.00 54.12           H
ATOM   2141  HB2 ALA A 143       2.683  92.628  92.123  1.00 54.12           H
ATOM   2142  HB3 ALA A 143       3.833  93.430  91.376  1.00 54.12           H
ATOM   2143  N   ALA A 144       6.482  94.055  92.955  1.00 50.71           N
ATOM   2144  CA  ALA A 144       7.929  94.094  92.783  1.00 55.56           C
ATOM   2145  C   ALA A 144       8.631  93.864  94.112  1.00 43.60           C
ATOM   2146  O   ALA A 144       9.590  93.097  94.175  1.00 53.56           O
ATOM   2147  CB  ALA A 144       8.357  95.423  92.158  1.00 45.14           C
ATOM   2148  H   ALA A 144       6.098  94.824  92.979  1.00 60.85           H
ATOM   2149  HA  ALA A 144       8.192  93.382  92.179  1.00 66.67           H
ATOM   2150  HB1 ALA A 144       9.321  95.426  92.053  1.00 54.17           H
ATOM   2151  HB2 ALA A 144       7.930  95.517  91.292  1.00 54.17           H
ATOM   2152  HB3 ALA A 144       8.085  96.148  92.742  1.00 54.17           H
ATOM   2153  N   LYS A 145       8.149  94.507  95.177  1.00 46.34           N
ATOM   2154  CA  LYS A 145       8.663  94.243  96.519  1.00 51.92           C
ATOM   2155  C   LYS A 145       8.535  92.764  96.872  1.00 52.48           C
ATOM   2156  O   LYS A 145       9.522  92.093  97.198  1.00 56.48           O
ATOM   2157  CB  LYS A 145       7.897  95.091  97.532  1.00 52.66           C
ATOM   2158  CG  LYS A 145       8.358  96.510  97.662  1.00 48.53           C
ATOM   2159  CD  LYS A 145       7.694  97.209  98.850  1.00 50.06           C
ATOM   2160  CE  LYS A 145       7.142  98.603  98.483  1.00 56.27           C
ATOM   2161  NZ  LYS A 145       5.837  98.894  99.172  1.00 57.60           N1+
ATOM   2162  H   LYS A 145       7.526  95.099  95.148  1.00 55.61           H
ATOM   2163  HA  LYS A 145       9.601  94.489  96.560  1.00 62.30           H
ATOM   2164  HB2 LYS A 145       6.963  95.111  97.272  1.00 63.19           H
ATOM   2165  HB3 LYS A 145       7.981  94.677  98.405  1.00 63.19           H
ATOM   2166  HG2 LYS A 145       9.318  96.523  97.799  1.00 58.23           H
ATOM   2167  HG3 LYS A 145       8.128  96.997  96.855  1.00 58.23           H
ATOM   2168  HD2 LYS A 145       6.954  96.666  99.164  1.00 60.08           H
ATOM   2169  HD3 LYS A 145       8.348  97.322  99.557  1.00 60.08           H
ATOM   2170  HE2 LYS A 145       7.782  99.280  98.751  1.00 67.53           H
ATOM   2171  HE3 LYS A 145       6.993  98.644  97.525  1.00 67.53           H
ATOM   2172  HZ1 LYS A 145       5.545  99.702  98.941  1.00 69.12           H
ATOM   2173  HZ2 LYS A 145       5.228  98.288  98.938  1.00 69.12           H
ATOM   2174  HZ3 LYS A 145       5.947  98.868 100.055  1.00 69.12           H
ATOM   2175  N   SER A 146       7.322  92.232  96.745  1.00 50.08           N
ATOM   2176  CA  SER A 146       7.030  90.854  97.134  1.00 56.34           C
ATOM   2177  C   SER A 146       7.983  89.850  96.491  1.00 55.30           C
ATOM   2178  O   SER A 146       8.297  88.822  97.101  1.00 60.96           O
ATOM   2179  CB  SER A 146       5.581  90.499  96.769  1.00 58.68           C
ATOM   2180  OG  SER A 146       5.296  89.113  96.966  1.00 66.04           O
ATOM   2181  H   SER A 146       6.641  92.655  96.433  1.00 60.10           H
ATOM   2182  HA  SER A 146       7.121  90.775  98.096  1.00 67.61           H
ATOM   2183  HB2 SER A 146       4.983  91.021  97.326  1.00 70.41           H
ATOM   2184  HB3 SER A 146       5.433  90.717  95.835  1.00 70.41           H
ATOM   2185  HG  SER A 146       4.499  88.951  96.759  1.00 79.25           H
ATOM   2186  N   ILE A 147       8.410  90.076  95.246  1.00 54.02           N
ATOM   2187  CA  ILE A 147       9.310  89.119  94.614  1.00 47.91           C
ATOM   2188  C   ILE A 147      10.726  89.624  94.570  1.00 51.52           C
ATOM   2189  O   ILE A 147      11.592  88.968  93.983  1.00 49.84           O
ATOM   2190  CB  ILE A 147       8.861  88.710  93.200  1.00 43.12           C
ATOM   2191  CG1 ILE A 147       9.300  89.690  92.135  1.00 58.80           C
ATOM   2192  CG2 ILE A 147       7.335  88.494  93.130  1.00 66.19           C
ATOM   2193  CD1 ILE A 147       9.960  88.956  90.989  1.00 53.11           C
ATOM   2194  H   ILE A 147       8.199  90.755  94.762  1.00 64.82           H
ATOM   2195  HA  ILE A 147       9.313  88.313  95.153  1.00 57.50           H
ATOM   2196  HB  ILE A 147       9.282  87.859  92.999  1.00 51.75           H
ATOM   2197 HG12 ILE A 147       8.527  90.164  91.793  1.00 70.57           H
ATOM   2198 HG13 ILE A 147       9.942  90.312  92.513  1.00 70.57           H
ATOM   2199 HG21 ILE A 147       7.093  88.238  92.226  1.00 79.43           H
ATOM   2200 HG22 ILE A 147       7.087  87.791  93.751  1.00 79.43           H
ATOM   2201 HG23 ILE A 147       6.888  89.321  93.371  1.00 79.43           H
ATOM   2202 HD11 ILE A 147      10.234  89.601  90.319  1.00 63.73           H
ATOM   2203 HD12 ILE A 147      10.734  88.478  91.325  1.00 63.73           H
ATOM   2204 HD13 ILE A 147       9.324  88.331  90.608  1.00 63.73           H
ATOM   2205  N   GLY A 148      10.992  90.765  95.179  1.00 49.22           N
ATOM   2206  CA  GLY A 148      12.342  91.261  95.219  1.00 49.83           C
ATOM   2207  C   GLY A 148      12.788  91.793  93.876  1.00 51.07           C
ATOM   2208  O   GLY A 148      12.848  91.059  92.880  1.00 60.33           O
ATOM   2209  H   GLY A 148      10.412  91.264  95.572  1.00 59.07           H
ATOM   2210  HA2 GLY A 148      12.406  91.976  95.871  1.00 59.80           H
ATOM   2211  HA3 GLY A 148      12.943  90.547  95.484  1.00 59.80           H
ATOM   2212  N   ALA A 149      13.087  93.082  93.832  1.00 37.02           N
ATOM   2213  CA  ALA A 149      13.648  93.673  92.624  1.00 44.51           C
ATOM   2214  C   ALA A 149      14.175  95.056  92.961  1.00 31.48           C
ATOM   2215  O   ALA A 149      13.818  95.651  93.981  1.00 47.01           O
ATOM   2216  CB  ALA A 149      12.625  93.759  91.488  1.00 53.55           C
ATOM   2217  H   ALA A 149      12.976  93.634  94.482  1.00 44.42           H
ATOM   2218  HA  ALA A 149      14.393  93.130  92.321  1.00 53.41           H
ATOM   2219  HB1 ALA A 149      13.049  94.158  90.712  1.00 64.26           H
ATOM   2220  HB2 ALA A 149      12.316  92.865  91.274  1.00 64.26           H
ATOM   2221  HB3 ALA A 149      11.879  94.307  91.777  1.00 64.26           H
ATOM   2222  N   THR A 150      15.030  95.564  92.090  1.00 41.64           N
ATOM   2223  CA  THR A 150      15.416  96.965  92.152  1.00 43.83           C
ATOM   2224  C   THR A 150      14.395  97.760  91.346  1.00 39.05           C
ATOM   2225  O   THR A 150      14.311  97.588  90.124  1.00 42.30           O
ATOM   2226  CB  THR A 150      16.822  97.194  91.596  1.00 52.28           C
ATOM   2227  OG1 THR A 150      17.718  96.189  92.094  1.00 53.75           O
ATOM   2228  CG2 THR A 150      17.296  98.602  92.002  1.00 39.51           C
ATOM   2229  H   THR A 150      15.401  95.121  91.452  1.00 49.97           H
ATOM   2230  HA  THR A 150      15.392  97.270  93.073  1.00 52.60           H
ATOM   2231  HB  THR A 150      16.795  97.148  90.628  1.00 62.73           H
ATOM   2232  HG1 THR A 150      18.490  96.316  91.787  1.00 64.49           H
ATOM   2233 HG21 THR A 150      18.188  98.763  91.656  1.00 47.41           H
ATOM   2234 HG22 THR A 150      16.693  99.271  91.642  1.00 47.41           H
ATOM   2235 HG23 THR A 150      17.313  98.680  92.968  1.00 47.41           H
ATOM   2236  N   THR A 151      13.642  98.631  92.024  1.00 40.87           N
ATOM   2237  CA  THR A 151      12.440  99.248  91.460  1.00 42.22           C
ATOM   2238  C   THR A 151      12.513 100.760  91.584  1.00 42.77           C
ATOM   2239  O   THR A 151      12.834 101.280  92.656  1.00 39.37           O
ATOM   2240  CB  THR A 151      11.146  98.752  92.161  1.00 41.66           C
ATOM   2241  OG1 THR A 151      11.061  97.319  92.105  1.00 39.23           O
ATOM   2242  CG2 THR A 151       9.897  99.328  91.459  1.00 44.98           C
ATOM   2243  H   THR A 151      13.811  98.884  92.828  1.00 49.05           H
ATOM   2244  HA  THR A 151      12.379  99.023  90.518  1.00 50.66           H
ATOM   2245  HB  THR A 151      11.144  99.043  93.087  1.00 50.00           H
ATOM   2246  HG1 THR A 151      10.359  97.058  92.486  1.00 47.08           H
ATOM   2247 HG21 THR A 151       9.093  99.015  91.902  1.00 53.98           H
ATOM   2248 HG22 THR A 151       9.916 100.298  91.490  1.00 53.98           H
ATOM   2249 HG23 THR A 151       9.877  99.044  90.532  1.00 53.98           H
ATOM   2250  N   HIS A 152      12.172 101.461  90.500  1.00 42.70           N
ATOM   2251  CA  HIS A 152      12.076 102.917  90.485  1.00 40.54           C
ATOM   2252  C   HIS A 152      10.698 103.345  90.007  1.00 29.07           C
ATOM   2253  O   HIS A 152      10.172 102.806  89.040  1.00 29.93           O
ATOM   2254  CB  HIS A 152      13.125 103.547  89.563  1.00 44.30           C
ATOM   2255  CG  HIS A 152      14.522 103.107  89.848  1.00 40.98           C
ATOM   2256  ND1 HIS A 152      15.347 103.776  90.727  1.00 36.52           N
ATOM   2257  CD2 HIS A 152      15.240 102.072  89.359  1.00 33.46           C
ATOM   2258  CE1 HIS A 152      16.511 103.152  90.772  1.00 40.93           C
ATOM   2259  NE2 HIS A 152      16.468 102.117  89.954  1.00 34.08           N
ATOM   2260  H   HIS A 152      11.988 101.101  89.741  1.00 51.24           H
ATOM   2261  HA  HIS A 152      12.211 103.259  91.383  1.00 48.64           H
ATOM   2262  HB2 HIS A 152      13.092 104.511  89.664  1.00 53.16           H
ATOM   2263  HB3 HIS A 152      12.920 103.306  88.646  1.00 53.16           H
ATOM   2264  HD2 HIS A 152      14.947 101.439  88.744  1.00 40.15           H
ATOM   2265  HE1 HIS A 152      17.241 103.403  91.291  1.00 49.11           H
ATOM   2266  HE2 HIS A 152      17.112 101.565  89.812  1.00 40.89           H
ATOM   2267  N   VAL A 153      10.142 104.351  90.667  1.00 40.57           N
ATOM   2268  CA  VAL A 153       8.786 104.803  90.403  1.00 37.95           C
ATOM   2269  C   VAL A 153       8.868 106.242  89.917  1.00 38.11           C
ATOM   2270  O   VAL A 153       9.404 107.108  90.625  1.00 31.96           O
ATOM   2271  CB  VAL A 153       7.898 104.691  91.656  1.00 31.97           C
ATOM   2272  CG1 VAL A 153       6.475 105.003  91.338  1.00 26.28           C
ATOM   2273  CG2 VAL A 153       8.012 103.303  92.228  1.00 37.06           C
ATOM   2274  H   VAL A 153      10.539 104.797  91.285  1.00 48.68           H
ATOM   2275  HA  VAL A 153       8.395 104.262  89.699  1.00 45.54           H
ATOM   2276  HB  VAL A 153       8.206 105.323  92.324  1.00 38.37           H
ATOM   2277 HG11 VAL A 153       5.946 104.923  92.147  1.00 31.53           H
ATOM   2278 HG12 VAL A 153       6.419 105.909  90.994  1.00 31.53           H
ATOM   2279 HG13 VAL A 153       6.156 104.376  90.670  1.00 31.53           H
ATOM   2280 HG21 VAL A 153       7.450 103.240  93.016  1.00 44.47           H
ATOM   2281 HG22 VAL A 153       7.720 102.662  91.561  1.00 44.47           H
ATOM   2282 HG23 VAL A 153       8.937 103.135  92.466  1.00 44.47           H
ATOM   2283  N   GLY A 154       8.338 106.492  88.712  1.00 34.26           N
ATOM   2284  CA  GLY A 154       8.115 107.862  88.266  1.00 31.45           C
ATOM   2285  C   GLY A 154       7.673 107.934  86.821  1.00 30.14           C
ATOM   2286  O   GLY A 154       6.985 107.032  86.309  1.00 31.76           O
ATOM   2287  H   GLY A 154       8.104 105.889  88.145  1.00 41.11           H
ATOM   2288  HA2 GLY A 154       7.431 108.274  88.817  1.00 37.74           H
ATOM   2289  HA3 GLY A 154       8.935 108.371  88.362  1.00 37.74           H
ATOM   2290  N   VAL A 155       8.112 109.004  86.167  1.00 26.63           N
ATOM   2291  CA  VAL A 155       7.652 109.423  84.846  1.00 23.67           C
ATOM   2292  C   VAL A 155       8.449 108.764  83.730  1.00 27.76           C
ATOM   2293  O   VAL A 155       9.684 108.715  83.745  1.00 24.53           O
ATOM   2294  CB  VAL A 155       7.733 110.946  84.738  1.00 29.21           C
ATOM   2295  CG1 VAL A 155       7.356 111.427  83.329  1.00 23.66           C
ATOM   2296  CG2 VAL A 155       6.896 111.552  85.823  1.00 26.52           C
ATOM   2297  H   VAL A 155       8.711 109.531  86.488  1.00 31.96           H
ATOM   2298  HA  VAL A 155       6.723 109.166  84.741  1.00 28.41           H
ATOM   2299  HB  VAL A 155       8.651 111.215  84.898  1.00 35.05           H
ATOM   2300 HG11 VAL A 155       7.418 112.394  83.298  1.00 28.40           H
ATOM   2301 HG12 VAL A 155       7.969 111.035  82.688  1.00 28.40           H
ATOM   2302 HG13 VAL A 155       6.448 111.147  83.133  1.00 28.40           H
ATOM   2303 HG21 VAL A 155       6.945 112.519  85.757  1.00 31.82           H
ATOM   2304 HG22 VAL A 155       5.978 111.259  85.714  1.00 31.82           H
ATOM   2305 HG23 VAL A 155       7.237 111.262  86.684  1.00 31.82           H
ATOM   2306  N   THR A 156       7.721 108.291  82.730  1.00 23.09           N
ATOM   2307  CA  THR A 156       8.261 107.712  81.520  1.00 22.71           C
ATOM   2308  C   THR A 156       7.990 108.606  80.311  1.00 23.11           C
ATOM   2309  O   THR A 156       6.894 109.163  80.172  1.00 29.20           O
ATOM   2310  CB  THR A 156       7.620 106.358  81.326  1.00 25.38           C
ATOM   2311  OG1 THR A 156       7.903 105.560  82.471  1.00 25.29           O
ATOM   2312  CG2 THR A 156       8.101 105.685  80.092  1.00 23.08           C
ATOM   2313  H   THR A 156       6.861 108.297  82.737  1.00 27.71           H
ATOM   2314  HA  THR A 156       9.220 107.594  81.612  1.00 27.26           H
ATOM   2315  HB  THR A 156       6.660 106.472  81.250  1.00 30.45           H
ATOM   2316  HG1 THR A 156       8.734 105.471  82.561  1.00 30.35           H
ATOM   2317 HG21 THR A 156       7.671 104.820  79.998  1.00 27.70           H
ATOM   2318 HG22 THR A 156       7.892 106.227  79.316  1.00 27.70           H
ATOM   2319 HG23 THR A 156       9.061 105.556  80.137  1.00 27.70           H
ATOM   2320  N   ALA A 157       8.967 108.717  79.416  1.00 22.08           N
ATOM   2321  CA  ALA A 157       8.806 109.443  78.170  1.00 21.69           C
ATOM   2322  C   ALA A 157       8.368 108.465  77.101  1.00 21.47           C
ATOM   2323  O   ALA A 157       9.094 107.514  76.795  1.00 24.03           O
ATOM   2324  CB  ALA A 157      10.097 110.123  77.738  1.00 21.63           C
ATOM   2325  H   ALA A 157       9.749 108.371  79.514  1.00 26.50           H
ATOM   2326  HA  ALA A 157       8.119 110.119  78.273  1.00 26.03           H
ATOM   2327  HB1 ALA A 157       9.942 110.594  76.904  1.00 25.96           H
ATOM   2328  HB2 ALA A 157      10.369 110.750  78.426  1.00 25.96           H
ATOM   2329  HB3 ALA A 157      10.783 109.448  77.614  1.00 25.96           H
ATOM   2330  N   SER A 158       7.184 108.696  76.536  1.00 21.69           N
ATOM   2331  CA  SER A 158       6.544 107.748  75.632  1.00 20.94           C
ATOM   2332  C   SER A 158       6.471 108.335  74.229  1.00 24.47           C
ATOM   2333  O   SER A 158       5.631 109.214  73.959  1.00 26.22           O
ATOM   2334  CB  SER A 158       5.151 107.403  76.165  1.00 20.82           C
ATOM   2335  OG  SER A 158       4.600 106.299  75.498  1.00 22.98           O
ATOM   2336  H   SER A 158       6.724 109.411  76.664  1.00 26.02           H
ATOM   2337  HA  SER A 158       7.069 106.933  75.596  1.00 25.13           H
ATOM   2338  HB2 SER A 158       5.219 107.196  77.110  1.00 24.99           H
ATOM   2339  HB3 SER A 158       4.568 108.168  76.036  1.00 24.99           H
ATOM   2340  HG  SER A 158       5.092 105.626  75.602  1.00 27.57           H
ATOM   2341  N   SER A 159       7.247 107.750  73.314  1.00 23.45           N
ATOM   2342  CA  SER A 159       7.578 108.325  72.018  1.00 20.26           C
ATOM   2343  C   SER A 159       6.979 107.522  70.869  1.00 20.15           C
ATOM   2344  O   SER A 159       7.011 106.290  70.863  1.00 22.79           O
ATOM   2345  CB  SER A 159       9.123 108.418  71.858  1.00 20.83           C
ATOM   2346  OG  SER A 159       9.567 108.673  70.515  1.00 25.31           O
ATOM   2347  H   SER A 159       7.608 106.979  73.434  1.00 28.13           H
ATOM   2348  HA  SER A 159       7.219 109.225  71.972  1.00 24.32           H
ATOM   2349  HB2 SER A 159       9.444 109.137  72.425  1.00 24.99           H
ATOM   2350  HB3 SER A 159       9.510 107.579  72.153  1.00 24.99           H
ATOM   2351  HG  SER A 159      10.405 108.712  70.492  1.00 30.37           H
ATOM   2352  N   ASP A 160       6.456 108.239  69.876  1.00 19.96           N
ATOM   2353  CA  ASP A 160       6.022 107.615  68.625  1.00 19.89           C
ATOM   2354  C   ASP A 160       7.158 107.164  67.739  1.00 19.86           C
ATOM   2355  O   ASP A 160       6.913 106.540  66.705  1.00 19.85           O
ATOM   2356  CB  ASP A 160       5.164 108.575  67.811  1.00 19.96           C
ATOM   2357  CG  ASP A 160       3.685 108.449  68.121  1.00 27.54           C
ATOM   2358  OD1 ASP A 160       3.364 107.698  69.047  1.00 23.85           O
ATOM   2359  OD2 ASP A 160       2.872 109.144  67.485  1.00 22.19           O1-
ATOM   2360  H   ASP A 160       6.341 109.091  69.901  1.00 23.96           H
ATOM   2361  HA  ASP A 160       5.482 106.838  68.834  1.00 23.87           H
ATOM   2362  HB2 ASP A 160       5.435 109.485  68.007  1.00 23.96           H
ATOM   2363  HB3 ASP A 160       5.290 108.387  66.867  1.00 23.96           H
ATOM   2364  N   THR A 161       8.381 107.433  68.107  1.00 19.79           N
ATOM   2365  CA  THR A 161       9.497 106.991  67.292  1.00 27.10           C
ATOM   2366  C   THR A 161      10.600 106.352  68.163  1.00 19.77           C
ATOM   2367  O   THR A 161      10.819 106.737  69.314  1.00 19.56           O
ATOM   2368  CB  THR A 161       9.893 108.287  66.482  1.00 27.87           C
ATOM   2369  OG1 THR A 161       9.421 108.244  65.113  1.00 27.12           O
ATOM   2370  CG2 THR A 161      11.151 108.601  66.611  1.00 19.96           C
ATOM   2371  H   THR A 161       8.601 107.866  68.817  1.00 23.75           H
ATOM   2372  HA  THR A 161       9.186 106.323  66.661  1.00 32.51           H
ATOM   2373  HB  THR A 161       9.412 109.018  66.902  1.00 33.45           H
ATOM   2374  HG1 THR A 161       9.647 108.945  64.709  1.00 32.55           H
ATOM   2375 HG21 THR A 161      11.347 109.401  66.098  1.00 23.96           H
ATOM   2376 HG22 THR A 161      11.357 108.767  67.544  1.00 23.96           H
ATOM   2377 HG23 THR A 161      11.708 107.875  66.288  1.00 23.96           H
ATOM   2378  N   PHE A 162      11.242 105.324  67.630  1.00 24.39           N
ATOM   2379  CA  PHE A 162      12.394 104.707  68.292  1.00 23.03           C
ATOM   2380  C   PHE A 162      13.648 105.565  68.114  1.00 20.63           C
ATOM   2381  O   PHE A 162      14.434 105.720  69.052  1.00 19.89           O
ATOM   2382  CB  PHE A 162      12.634 103.313  67.728  1.00 21.02           C
ATOM   2383  CG  PHE A 162      13.654 102.516  68.490  1.00 25.82           C
ATOM   2384  CD1 PHE A 162      13.288 101.808  69.628  1.00 24.50           C
ATOM   2385  CD2 PHE A 162      14.981 102.467  68.072  1.00 25.11           C
ATOM   2386  CE1 PHE A 162      14.218 101.052  70.334  1.00 24.63           C
ATOM   2387  CE2 PHE A 162      15.918 101.705  68.770  1.00 24.52           C
ATOM   2388  CZ  PHE A 162      15.523 100.983  69.905  1.00 25.14           C
ATOM   2389  H   PHE A 162      11.032 104.958  66.881  1.00 29.27           H
ATOM   2390  HA  PHE A 162      12.213 104.626  69.242  1.00 27.63           H
ATOM   2391  HB2 PHE A 162      11.798 102.821  67.748  1.00 25.23           H
ATOM   2392  HB3 PHE A 162      12.945 103.396  66.813  1.00 25.23           H
ATOM   2393  HD1 PHE A 162      12.404 101.831  69.916  1.00 29.40           H
ATOM   2394  HD2 PHE A 162      15.240 102.929  67.308  1.00 30.13           H
ATOM   2395  HE1 PHE A 162      13.953 100.579  71.090  1.00 29.56           H
ATOM   2396  HE2 PHE A 162      16.801 101.673  68.481  1.00 29.42           H
ATOM   2397  HZ  PHE A 162      16.148 100.489  70.385  1.00 30.16           H
ATOM   2398  N   TYR A 163      13.825 106.167  66.942  1.00 23.43           N
ATOM   2399  CA  TYR A 163      15.113 106.822  66.654  1.00 19.97           C
ATOM   2400  C   TYR A 163      15.156 108.327  66.979  1.00 19.75           C
ATOM   2401  O   TYR A 163      15.678 108.668  68.043  1.00 19.76           O
ATOM   2402  CB  TYR A 163      15.503 106.494  65.212  1.00 19.77           C
ATOM   2403  CG  TYR A 163      15.897 105.049  65.028  1.00 20.07           C
ATOM   2404  CD1 TYR A 163      14.975 104.108  64.559  1.00 28.71           C
ATOM   2405  CD2 TYR A 163      17.189 104.607  65.335  1.00 19.92           C
ATOM   2406  CE1 TYR A 163      15.335 102.764  64.404  1.00 23.87           C
ATOM   2407  CE2 TYR A 163      17.565 103.262  65.168  1.00 20.25           C
ATOM   2408  CZ  TYR A 163      16.632 102.350  64.704  1.00 27.08           C
ATOM   2409  OH  TYR A 163      16.999 101.036  64.518  1.00 23.58           O
ATOM   2410  H   TYR A 163      13.242 106.214  66.312  1.00 28.12           H
ATOM   2411  HA  TYR A 163      15.782 106.405  67.219  1.00 23.97           H
ATOM   2412  HB2 TYR A 163      14.747 106.675  64.632  1.00 23.73           H
ATOM   2413  HB3 TYR A 163      16.258 107.046  64.956  1.00 23.73           H
ATOM   2414  HD1 TYR A 163      14.108 104.377  64.358  1.00 34.45           H
ATOM   2415  HD2 TYR A 163      17.817 105.218  65.646  1.00 23.91           H
ATOM   2416  HE1 TYR A 163      14.714 102.152  64.080  1.00 28.64           H
ATOM   2417  HE2 TYR A 163      18.430 102.987  65.368  1.00 24.30           H
ATOM   2418  HH  TYR A 163      16.349 100.595  64.221  1.00 28.29           H
ATOM   2419  N   PRO A 164      14.594 109.248  66.174  1.00 19.71           N
ATOM   2420  CA  PRO A 164      14.755 110.700  66.501  1.00 19.69           C
ATOM   2421  C   PRO A 164      14.103 111.166  67.792  1.00 19.64           C
ATOM   2422  O   PRO A 164      14.627 112.068  68.450  1.00 20.90           O
ATOM   2423  CB  PRO A 164      14.138 111.429  65.290  1.00 19.71           C
ATOM   2424  CG  PRO A 164      13.293 110.421  64.576  1.00 21.16           C
ATOM   2425  CD  PRO A 164      13.960 109.049  64.869  1.00 19.63           C
ATOM   2426  HA  PRO A 164      15.699 110.917  66.540  1.00 23.63           H
ATOM   2427  HB2 PRO A 164      13.593 112.169  65.602  1.00 23.66           H
ATOM   2428  HB3 PRO A 164      14.846 111.750  64.711  1.00 23.66           H
ATOM   2429  HG2 PRO A 164      12.389 110.444  64.928  1.00 25.40           H
ATOM   2430  HG3 PRO A 164      13.296 110.608  63.624  1.00 25.40           H
ATOM   2431  HD2 PRO A 164      13.288 108.351  64.922  1.00 23.56           H
ATOM   2432  HD3 PRO A 164      14.629 108.848  64.195  1.00 23.56           H
ATOM   2433  N   GLY A 165      12.911 110.686  68.108  1.00 19.55           N
ATOM   2434  CA  GLY A 165      12.211 111.040  69.329  1.00 19.66           C
ATOM   2435  C   GLY A 165      12.869 110.574  70.611  1.00 23.24           C
ATOM   2436  O   GLY A 165      12.495 111.043  71.699  1.00 19.70           O
ATOM   2437  H   GLY A 165      12.473 110.136  67.613  1.00 23.46           H
ATOM   2438  HA2 GLY A 165      12.125 112.005  69.373  1.00 23.60           H
ATOM   2439  HA3 GLY A 165      11.318 110.662  69.299  1.00 23.60           H
ATOM   2440  N   GLN A 166      13.859 109.684  70.493  1.00 22.13           N
ATOM   2441  CA  GLN A 166      14.705 109.271  71.587  1.00 20.35           C
ATOM   2442  C   GLN A 166      16.130 109.753  71.332  1.00 30.47           C
ATOM   2443  O   GLN A 166      17.069 109.317  71.993  1.00 20.41           O
ATOM   2444  CB  GLN A 166      14.623 107.742  71.751  1.00 23.93           C
ATOM   2445  CG  GLN A 166      13.166 107.210  71.841  1.00 23.48           C
ATOM   2446  CD  GLN A 166      13.049 105.741  72.227  1.00 23.53           C
ATOM   2447  OE1 GLN A 166      13.893 105.177  72.904  1.00 19.88           O
ATOM   2448  NE2 GLN A 166      11.943 105.140  71.823  1.00 24.27           N
ATOM   2449  H   GLN A 166      14.058 109.297  69.752  1.00 26.56           H
ATOM   2450  HA  GLN A 166      14.388 109.681  72.407  1.00 24.42           H
ATOM   2451  HB2 GLN A 166      15.048 107.321  70.987  1.00 28.72           H
ATOM   2452  HB3 GLN A 166      15.084 107.489  72.566  1.00 28.72           H
ATOM   2453  HG2 GLN A 166      12.688 107.727  72.507  1.00 28.18           H
ATOM   2454  HG3 GLN A 166      12.742 107.321  70.975  1.00 28.18           H
ATOM   2455 HE21 GLN A 166      11.353 105.579  71.377  1.00 29.12           H
ATOM   2456 HE22 GLN A 166      11.813 104.310  72.008  1.00 29.12           H
ATOM   2457  N   GLU A 167      16.282 110.668  70.378  1.00 29.18           N
ATOM   2458  CA  GLU A 167      17.547 111.323  70.065  1.00 21.21           C
ATOM   2459  C   GLU A 167      18.646 110.320  69.782  1.00 22.09           C
ATOM   2460  O   GLU A 167      19.756 110.426  70.305  1.00 27.39           O
ATOM   2461  CB  GLU A 167      17.976 112.270  71.172  1.00 21.46           C
ATOM   2462  CG  GLU A 167      17.924 113.683  70.715  1.00 29.41           C
ATOM   2463  CD  GLU A 167      18.706 114.671  71.543  1.00 22.32           C
ATOM   2464  OE1 GLU A 167      18.541 114.710  72.772  1.00 25.38           O
ATOM   2465  OE2 GLU A 167      19.464 115.447  70.924  1.00 29.32           O1-
ATOM   2466  H   GLU A 167      15.636 110.935  69.877  1.00 35.02           H
ATOM   2467  HA  GLU A 167      17.425 111.854  69.262  1.00 25.46           H
ATOM   2468  HB2 GLU A 167      17.377 112.172  71.929  1.00 25.75           H
ATOM   2469  HB3 GLU A 167      18.887 112.067  71.434  1.00 25.75           H
ATOM   2470  HG2 GLU A 167      18.271 113.725  69.810  1.00 35.29           H
ATOM   2471  HG3 GLU A 167      16.998 113.972  70.718  1.00 35.29           H
ATOM   2472  N   ARG A 168      18.325 109.339  68.953  1.00 21.42           N
ATOM   2473  CA  ARG A 168      19.342 108.500  68.337  1.00 24.12           C
ATOM   2474  C   ARG A 168      19.843 109.150  67.057  1.00 21.87           C
ATOM   2475  O   ARG A 168      19.041 109.537  66.189  1.00 25.92           O
ATOM   2476  CB  ARG A 168      18.791 107.106  68.053  1.00 21.59           C
ATOM   2477  CG  ARG A 168      18.590 106.301  69.348  1.00 21.33           C
ATOM   2478  CD  ARG A 168      18.180 104.832  69.077  1.00 28.66           C
ATOM   2479  NE  ARG A 168      18.287 104.060  70.309  1.00 22.98           N
ATOM   2480  CZ  ARG A 168      17.353 103.970  71.233  1.00 27.54           C
ATOM   2481  NH1 ARG A 168      16.164 104.557  71.068  1.00 26.40           N
ATOM   2482  NH2 ARG A 168      17.604 103.273  72.324  1.00 23.78           N1+
ATOM   2483  H   ARG A 168      17.520 109.137  68.729  1.00 25.71           H
ATOM   2484  HA  ARG A 168      20.093 108.411  68.945  1.00 28.95           H
ATOM   2485  HB2 ARG A 168      17.933 107.185  67.609  1.00 25.91           H
ATOM   2486  HB3 ARG A 168      19.417 106.623  67.491  1.00 25.91           H
ATOM   2487  HG2 ARG A 168      19.420 106.295  69.849  1.00 25.60           H
ATOM   2488  HG3 ARG A 168      17.888 106.717  69.873  1.00 25.60           H
ATOM   2489  HD2 ARG A 168      17.260 104.801  68.771  1.00 34.40           H
ATOM   2490  HD3 ARG A 168      18.774 104.444  68.416  1.00 34.40           H
ATOM   2491  HE  ARG A 168      19.019 103.628  70.444  1.00 27.57           H
ATOM   2492 HH11 ARG A 168      16.007 105.020  70.361  1.00 31.68           H
ATOM   2493 HH12 ARG A 168      15.560 104.481  71.676  1.00 31.68           H
ATOM   2494 HH21 ARG A 168      18.365 102.885  72.421  1.00 28.54           H
ATOM   2495 HH22 ARG A 168      16.996 103.184  72.926  1.00 28.54           H
ATOM   2496  N   TYR A 169      21.160 109.282  66.948  1.00 22.52           N
ATOM   2497  CA  TYR A 169      21.810 109.922  65.794  1.00 25.21           C
ATOM   2498  C   TYR A 169      22.497 108.947  64.854  1.00 22.36           C
ATOM   2499  O   TYR A 169      22.801 109.323  63.724  1.00 22.72           O
ATOM   2500  CB  TYR A 169      22.849 110.955  66.260  1.00 24.45           C
ATOM   2501  CG  TYR A 169      22.210 112.221  66.830  1.00 27.10           C
ATOM   2502  CD1 TYR A 169      21.973 112.345  68.186  1.00 25.95           C
ATOM   2503  CD2 TYR A 169      21.825 113.278  66.011  1.00 22.31           C
ATOM   2504  CE1 TYR A 169      21.383 113.488  68.719  1.00 25.06           C
ATOM   2505  CE2 TYR A 169      21.222 114.451  66.555  1.00 24.05           C
ATOM   2506  CZ  TYR A 169      21.022 114.536  67.897  1.00 26.49           C
ATOM   2507  OH  TYR A 169      20.435 115.656  68.439  1.00 29.78           O
ATOM   2508  H   TYR A 169      21.716 109.005  67.541  1.00 27.03           H
ATOM   2509  HA  TYR A 169      21.135 110.395  65.282  1.00 30.26           H
ATOM   2510  HB2 TYR A 169      23.400 110.558  66.953  1.00 29.34           H
ATOM   2511  HB3 TYR A 169      23.401 111.211  65.504  1.00 29.34           H
ATOM   2512  HD1 TYR A 169      22.217 111.652  68.756  1.00 31.14           H
ATOM   2513  HD2 TYR A 169      21.970 113.221  65.094  1.00 26.78           H
ATOM   2514  HE1 TYR A 169      21.241 113.549  69.636  1.00 30.08           H
ATOM   2515  HE2 TYR A 169      20.976 115.153  65.998  1.00 28.86           H
ATOM   2516  HH  TYR A 169      20.358 115.567  69.271  1.00 35.73           H
ATOM   2517  N   ASP A 170      22.727 107.708  65.283  1.00 27.97           N
ATOM   2518  CA  ASP A 170      23.399 106.689  64.471  1.00 27.22           C
ATOM   2519  C   ASP A 170      22.358 106.049  63.555  1.00 30.92           C
ATOM   2520  O   ASP A 170      21.945 104.900  63.734  1.00 29.41           O
ATOM   2521  CB  ASP A 170      24.077 105.660  65.371  1.00 30.27           C
ATOM   2522  CG  ASP A 170      24.971 104.684  64.602  1.00 37.74           C
ATOM   2523  OD1 ASP A 170      25.343 105.006  63.453  1.00 37.47           O
ATOM   2524  OD2 ASP A 170      25.273 103.577  65.140  1.00 40.54           O1-
ATOM   2525  H   ASP A 170      22.498 107.425  66.062  1.00 33.56           H
ATOM   2526  HA  ASP A 170      24.077 107.109  63.919  1.00 32.67           H
ATOM   2527  HB2 ASP A 170      24.630 106.124  66.019  1.00 36.32           H
ATOM   2528  HB3 ASP A 170      23.395 105.143  65.828  1.00 36.32           H
ATOM   2529  N   THR A 171      21.945 106.832  62.551  1.00 22.72           N
ATOM   2530  CA  THR A 171      20.806 106.533  61.701  1.00 22.05           C
ATOM   2531  C   THR A 171      21.178 106.883  60.281  1.00 24.89           C
ATOM   2532  O   THR A 171      22.257 107.420  60.019  1.00 22.40           O
ATOM   2533  CB  THR A 171      19.544 107.328  62.088  1.00 22.01           C
ATOM   2534  OG1 THR A 171      19.778 108.724  61.927  1.00 23.79           O
ATOM   2535  CG2 THR A 171      19.195 107.080  63.479  1.00 21.90           C
ATOM   2536  H   THR A 171      22.333 107.571  62.342  1.00 27.26           H
ATOM   2537  HA  THR A 171      20.603 105.586  61.746  1.00 26.46           H
ATOM   2538  HB  THR A 171      18.800 107.055  61.528  1.00 26.42           H
ATOM   2539  HG1 THR A 171      19.090 109.157  62.137  1.00 28.55           H
ATOM   2540 HG21 THR A 171      18.400 107.583  63.716  1.00 26.28           H
ATOM   2541 HG22 THR A 171      19.022 106.135  63.614  1.00 26.28           H
ATOM   2542 HG23 THR A 171      19.924 107.352  64.057  1.00 26.28           H
ATOM   2543  N   TYR A 172      20.261 106.600  59.350  1.00 21.90           N
ATOM   2544  CA  TYR A 172      20.531 106.870  57.943  1.00 23.10           C
ATOM   2545  C   TYR A 172      20.833 108.353  57.690  1.00 25.77           C
ATOM   2546  O   TYR A 172      21.741 108.693  56.925  1.00 30.22           O
ATOM   2547  CB  TYR A 172      19.338 106.437  57.113  1.00 21.90           C
ATOM   2548  CG  TYR A 172      19.425 106.798  55.672  1.00 22.03           C
ATOM   2549  CD1 TYR A 172      18.619 107.796  55.151  1.00 22.13           C
ATOM   2550  CD2 TYR A 172      20.284 106.148  54.819  1.00 25.54           C
ATOM   2551  CE1 TYR A 172      18.661 108.129  53.844  1.00 24.35           C
ATOM   2552  CE2 TYR A 172      20.335 106.490  53.462  1.00 33.95           C
ATOM   2553  CZ  TYR A 172      19.519 107.493  52.994  1.00 30.31           C
ATOM   2554  OH  TYR A 172      19.528 107.866  51.675  1.00 38.15           O
ATOM   2555  H   TYR A 172      19.488 106.258  59.508  1.00 26.28           H
ATOM   2556  HA  TYR A 172      21.301 106.351  57.661  1.00 27.72           H
ATOM   2557  HB2 TYR A 172      19.254 105.473  57.169  1.00 26.28           H
ATOM   2558  HB3 TYR A 172      18.541 106.856  57.473  1.00 26.28           H
ATOM   2559  HD1 TYR A 172      18.028 108.241  55.713  1.00 26.56           H
ATOM   2560  HD2 TYR A 172      20.832 105.471  55.144  1.00 30.65           H
ATOM   2561  HE1 TYR A 172      18.110 108.806  53.523  1.00 29.22           H
ATOM   2562  HE2 TYR A 172      20.920 106.051  52.887  1.00 40.74           H
ATOM   2563  HH  TYR A 172      20.091 107.409  51.251  1.00 45.78           H
ATOM   2564  N   SER A 173      20.061 109.248  58.284  1.00 24.94           N
ATOM   2565  CA  SER A 173      20.228 110.665  58.002  1.00 21.92           C
ATOM   2566  C   SER A 173      21.193 111.307  58.963  1.00 22.77           C
ATOM   2567  O   SER A 173      21.795 112.325  58.638  1.00 33.70           O
ATOM   2568  CB  SER A 173      18.882 111.367  58.119  1.00 21.79           C
ATOM   2569  OG  SER A 173      18.570 111.413  59.493  1.00 30.58           O
ATOM   2570  H   SER A 173      19.439 109.065  58.849  1.00 29.93           H
ATOM   2571  HA  SER A 173      20.563 110.782  57.099  1.00 26.31           H
ATOM   2572  HB2 SER A 173      18.949 112.268  57.767  1.00 26.15           H
ATOM   2573  HB3 SER A 173      18.205 110.860  57.645  1.00 26.15           H
ATOM   2574  HG  SER A 173      17.831 111.795  59.607  1.00 36.69           H
ATOM   2575  N   GLY A 174      21.331 110.741  60.154  1.00 23.86           N
ATOM   2576  CA  GLY A 174      22.185 111.335  61.166  1.00 22.31           C
ATOM   2577  C   GLY A 174      21.629 112.590  61.787  1.00 21.96           C
ATOM   2578  O   GLY A 174      22.348 113.253  62.526  1.00 28.27           O
ATOM   2579  H   GLY A 174      20.942 110.015  60.399  1.00 28.63           H
ATOM   2580  HA2 GLY A 174      22.333 110.689  61.874  1.00 26.77           H
ATOM   2581  HA3 GLY A 174      23.044 111.550  60.770  1.00 26.77           H
ATOM   2582  N   ARG A 175      20.377 112.954  61.504  1.00 21.93           N
ATOM   2583  CA  ARG A 175      19.792 114.190  61.997  1.00 22.31           C
ATOM   2584  C   ARG A 175      18.544 113.918  62.833  1.00 21.78           C
ATOM   2585  O   ARG A 175      17.827 112.933  62.645  1.00 21.55           O
ATOM   2586  CB  ARG A 175      19.438 115.194  60.845  1.00 22.10           C
ATOM   2587  CG  ARG A 175      18.283 114.799  59.920  1.00 35.95           C
ATOM   2588  CD  ARG A 175      17.610 115.999  59.113  1.00 44.44           C
ATOM   2589  NE  ARG A 175      16.394 115.492  58.452  1.00 31.62           N
ATOM   2590  CZ  ARG A 175      15.156 115.470  59.011  1.00 42.92           C
ATOM   2591  NH1 ARG A 175      14.901 115.999  60.220  1.00 25.84           N
ATOM   2592  NH2 ARG A 175      14.137 114.916  58.360  1.00 25.40           N1+
ATOM   2593  H   ARG A 175      19.840 112.488  61.019  1.00 26.32           H
ATOM   2594  HA  ARG A 175      20.439 114.626  62.574  1.00 26.77           H
ATOM   2595  HB2 ARG A 175      19.206 116.045  61.247  1.00 26.52           H
ATOM   2596  HB3 ARG A 175      20.225 115.306  60.289  1.00 26.52           H
ATOM   2597  HG2 ARG A 175      18.615 114.161  59.269  1.00 43.14           H
ATOM   2598  HG3 ARG A 175      17.589 114.384  60.455  1.00 43.14           H
ATOM   2599  HD2 ARG A 175      17.362 116.709  59.725  1.00 53.33           H
ATOM   2600  HD3 ARG A 175      18.223 116.324  58.435  1.00 53.33           H
ATOM   2601  HE  ARG A 175      16.474 115.188  57.652  1.00 37.95           H
ATOM   2602 HH11 ARG A 175      15.539 116.347  60.681  1.00 31.01           H
ATOM   2603 HH12 ARG A 175      14.103 115.978  60.539  1.00 31.01           H
ATOM   2604 HH21 ARG A 175      14.258 114.586  57.575  1.00 30.48           H
ATOM   2605 HH22 ARG A 175      13.348 114.936  58.700  1.00 30.48           H
ATOM   2606  N   VAL A 176      18.326 114.833  63.749  1.00 21.61           N
ATOM   2607  CA  VAL A 176      17.159 114.886  64.593  1.00 24.11           C
ATOM   2608  C   VAL A 176      16.532 116.261  64.434  1.00 26.07           C
ATOM   2609  O   VAL A 176      17.229 117.279  64.539  1.00 21.68           O
ATOM   2610  CB  VAL A 176      17.506 114.619  66.058  1.00 21.66           C
ATOM   2611  CG1 VAL A 176      16.290 114.956  66.947  1.00 22.99           C
ATOM   2612  CG2 VAL A 176      17.954 113.188  66.198  1.00 24.72           C
ATOM   2613  H   VAL A 176      18.878 115.473  63.909  1.00 25.94           H
ATOM   2614  HA  VAL A 176      16.517 114.219  64.301  1.00 28.93           H
ATOM   2615  HB  VAL A 176      18.242 115.193  66.321  1.00 26.00           H
ATOM   2616 HG11 VAL A 176      16.520 114.784  67.874  1.00 27.59           H
ATOM   2617 HG12 VAL A 176      16.064 115.892  66.831  1.00 27.59           H
ATOM   2618 HG13 VAL A 176      15.541 114.399  66.682  1.00 27.59           H
ATOM   2619 HG21 VAL A 176      18.175 113.016  67.127  1.00 29.66           H
ATOM   2620 HG22 VAL A 176      17.234 112.603  65.915  1.00 29.66           H
ATOM   2621 HG23 VAL A 176      18.735 113.046  65.640  1.00 29.66           H
ATOM   2622  N   VAL A 177      15.208 116.257  64.204  1.00 28.87           N
ATOM   2623  CA  VAL A 177      14.456 117.453  63.902  1.00 22.06           C
ATOM   2624  C   VAL A 177      14.566 118.419  65.057  1.00 22.27           C
ATOM   2625  O   VAL A 177      14.759 118.030  66.207  1.00 22.29           O
ATOM   2626  CB  VAL A 177      12.990 117.085  63.597  1.00 22.13           C
ATOM   2627  CG1 VAL A 177      12.214 116.640  64.852  1.00 21.74           C
ATOM   2628  CG2 VAL A 177      12.205 118.258  62.944  1.00 21.80           C
ATOM   2629  H   VAL A 177      14.724 115.547  64.221  1.00 34.65           H
ATOM   2630  HA  VAL A 177      14.832 117.877  63.115  1.00 26.48           H
ATOM   2631  HB  VAL A 177      12.983 116.344  62.971  1.00 26.56           H
ATOM   2632 HG11 VAL A 177      11.303 116.423  64.599  1.00 26.09           H
ATOM   2633 HG12 VAL A 177      12.648 115.860  65.232  1.00 26.09           H
ATOM   2634 HG13 VAL A 177      12.214 117.366  65.496  1.00 26.09           H
ATOM   2635 HG21 VAL A 177      11.294 117.971  62.775  1.00 26.16           H
ATOM   2636 HG22 VAL A 177      12.207 119.015  63.551  1.00 26.16           H
ATOM   2637 HG23 VAL A 177      12.636 118.500  62.110  1.00 26.16           H
ATOM   2638  N   ARG A 178      14.413 119.702  64.745  1.00 22.63           N
ATOM   2639  CA  ARG A 178      14.710 120.738  65.719  1.00 23.17           C
ATOM   2640  C   ARG A 178      13.992 120.484  67.045  1.00 27.06           C
ATOM   2641  O   ARG A 178      14.598 120.578  68.117  1.00 27.03           O
ATOM   2642  CB  ARG A 178      14.348 122.095  65.149  1.00 23.25           C
ATOM   2643  CG  ARG A 178      14.708 123.224  66.078  1.00 36.47           C
ATOM   2644  CD  ARG A 178      13.701 124.351  66.018  1.00 41.56           C
ATOM   2645  NE  ARG A 178      13.842 125.146  64.816  1.00 58.54           N
ATOM   2646  CZ  ARG A 178      14.140 126.444  64.799  1.00 58.99           C
ATOM   2647  NH1 ARG A 178      14.331 127.132  65.933  1.00 43.10           N
ATOM   2648  NH2 ARG A 178      14.219 127.059  63.623  1.00 56.32           N1+
ATOM   2649  H   ARG A 178      14.140 119.994  63.983  1.00 27.16           H
ATOM   2650  HA  ARG A 178      15.664 120.736  65.894  1.00 27.81           H
ATOM   2651  HB2 ARG A 178      14.827 122.227  64.316  1.00 27.90           H
ATOM   2652  HB3 ARG A 178      13.392 122.128  64.992  1.00 27.90           H
ATOM   2653  HG2 ARG A 178      14.734 122.891  66.989  1.00 43.76           H
ATOM   2654  HG3 ARG A 178      15.574 123.580  65.827  1.00 43.76           H
ATOM   2655  HD2 ARG A 178      12.806 123.979  66.031  1.00 49.87           H
ATOM   2656  HD3 ARG A 178      13.831 124.934  66.783  1.00 49.87           H
ATOM   2657  HE  ARG A 178      13.724 124.753  64.061  1.00 70.24           H
ATOM   2658 HH11 ARG A 178      14.272 126.734  66.693  1.00 51.72           H
ATOM   2659 HH12 ARG A 178      14.521 127.970  65.900  1.00 51.72           H
ATOM   2660 HH21 ARG A 178      14.096 126.616  62.896  1.00 67.58           H
ATOM   2661 HH22 ARG A 178      14.414 127.896  63.588  1.00 67.58           H
ATOM   2662  N   HIS A 179      12.698 120.159  66.986  1.00 24.38           N
ATOM   2663  CA  HIS A 179      11.901 119.948  68.193  1.00 28.00           C
ATOM   2664  C   HIS A 179      12.497 118.907  69.153  1.00 23.36           C
ATOM   2665  O   HIS A 179      12.383 119.056  70.369  1.00 24.23           O
ATOM   2666  CB  HIS A 179      10.472 119.564  67.784  1.00 29.93           C
ATOM   2667  CG  HIS A 179       9.506 119.500  68.924  1.00 35.65           C
ATOM   2668  ND1 HIS A 179       8.979 120.626  69.513  1.00 35.26           N
ATOM   2669  CD2 HIS A 179       8.974 118.443  69.587  1.00 35.83           C
ATOM   2670  CE1 HIS A 179       8.171 120.270  70.493  1.00 31.35           C
ATOM   2671  NE2 HIS A 179       8.149 118.952  70.560  1.00 37.60           N
ATOM   2672  H   HIS A 179      12.259 120.054  66.254  1.00 29.25           H
ATOM   2673  HA  HIS A 179      11.849 120.788  68.675  1.00 33.60           H
ATOM   2674  HB2 HIS A 179      10.492 118.689  67.365  1.00 35.92           H
ATOM   2675  HB3 HIS A 179      10.141 120.222  67.153  1.00 35.92           H
ATOM   2676  HD2 HIS A 179       9.142 117.544  69.419  1.00 43.00           H
ATOM   2677  HE1 HIS A 179       7.692 120.850  71.040  1.00 37.62           H
ATOM   2678  HE2 HIS A 179       7.688 118.487  71.118  1.00 45.12           H
ATOM   2679  N   PHE A 180      13.154 117.868  68.657  1.00 24.53           N
ATOM   2680  CA  PHE A 180      13.688 116.837  69.547  1.00 23.63           C
ATOM   2681  C   PHE A 180      15.196 116.950  69.772  1.00 29.99           C
ATOM   2682  O   PHE A 180      15.766 116.138  70.511  1.00 23.79           O
ATOM   2683  CB  PHE A 180      13.333 115.470  69.000  1.00 23.47           C
ATOM   2684  CG  PHE A 180      11.868 115.132  69.172  1.00 26.96           C
ATOM   2685  CD1 PHE A 180      10.970 115.265  68.128  1.00 23.05           C
ATOM   2686  CD2 PHE A 180      11.381 114.742  70.403  1.00 23.40           C
ATOM   2687  CE1 PHE A 180       9.641 114.989  68.315  1.00 28.64           C
ATOM   2688  CE2 PHE A 180      10.052 114.483  70.586  1.00 24.16           C
ATOM   2689  CZ  PHE A 180       9.180 114.606  69.549  1.00 23.21           C
ATOM   2690  H   PHE A 180      13.304 117.734  67.821  1.00 29.44           H
ATOM   2691  HA  PHE A 180      13.258 116.926  70.412  1.00 28.36           H
ATOM   2692  HB2 PHE A 180      13.537 115.447  68.052  1.00 28.17           H
ATOM   2693  HB3 PHE A 180      13.853 114.798  69.467  1.00 28.17           H
ATOM   2694  HD1 PHE A 180      11.273 115.535  67.291  1.00 27.66           H
ATOM   2695  HD2 PHE A 180      11.965 114.666  71.123  1.00 28.08           H
ATOM   2696  HE1 PHE A 180       9.047 115.074  67.604  1.00 34.37           H
ATOM   2697  HE2 PHE A 180       9.744 114.211  71.420  1.00 28.99           H
ATOM   2698  HZ  PHE A 180       8.279 114.410  69.671  1.00 27.86           H
ATOM   2699  N   LYS A 181      15.850 117.928  69.142  1.00 24.06           N
ATOM   2700  CA  LYS A 181      17.272 118.178  69.371  1.00 27.99           C
ATOM   2701  C   LYS A 181      17.484 118.657  70.804  1.00 32.78           C
ATOM   2702  O   LYS A 181      16.877 119.649  71.214  1.00 24.34           O
ATOM   2703  CB  LYS A 181      17.780 119.221  68.375  1.00 36.76           C
ATOM   2704  CG  LYS A 181      18.805 118.707  67.372  1.00 39.26           C
ATOM   2705  CD  LYS A 181      20.097 119.500  67.514  1.00 48.15           C
ATOM   2706  CE  LYS A 181      21.307 118.731  67.049  1.00 43.72           C
ATOM   2707  NZ  LYS A 181      22.009 119.566  66.015  1.00 47.62           N1+
ATOM   2708  H   LYS A 181      15.489 118.464  68.575  1.00 28.88           H
ATOM   2709  HA  LYS A 181      17.773 117.357  69.241  1.00 33.59           H
ATOM   2710  HB2 LYS A 181      17.023 119.562  67.872  1.00 44.11           H
ATOM   2711  HB3 LYS A 181      18.193 119.946  68.871  1.00 44.11           H
ATOM   2712  HG2 LYS A 181      18.994 117.772  67.548  1.00 47.11           H
ATOM   2713  HG3 LYS A 181      18.467 118.825  66.470  1.00 47.11           H
ATOM   2714  HD2 LYS A 181      20.032 120.308  66.982  1.00 57.78           H
ATOM   2715  HD3 LYS A 181      20.227 119.727  68.448  1.00 57.78           H
ATOM   2716  HE2 LYS A 181      21.910 118.578  67.794  1.00 52.47           H
ATOM   2717  HE3 LYS A 181      21.033 117.893  66.645  1.00 52.47           H
ATOM   2718  HZ1 LYS A 181      22.731 119.139  65.719  1.00 57.15           H
ATOM   2719  HZ2 LYS A 181      21.464 119.723  65.329  1.00 57.15           H
ATOM   2720  HZ3 LYS A 181      22.258 120.344  66.370  1.00 57.15           H
ATOM   2721  N   GLY A 182      18.333 117.955  71.570  1.00 24.47           N
ATOM   2722  CA  GLY A 182      18.520 118.296  72.968  1.00 24.50           C
ATOM   2723  C   GLY A 182      17.407 117.842  73.897  1.00 29.47           C
ATOM   2724  O   GLY A 182      17.427 118.176  75.091  1.00 32.14           O
ATOM   2725  H   GLY A 182      18.802 117.288  71.299  1.00 29.37           H
ATOM   2726  HA2 GLY A 182      19.349 117.899  73.279  1.00 29.40           H
ATOM   2727  HA3 GLY A 182      18.601 119.259  73.048  1.00 29.40           H
ATOM   2728  N   SER A 183      16.443 117.068  73.404  1.00 36.18           N
ATOM   2729  CA  SER A 183      15.303 116.708  74.246  1.00 29.09           C
ATOM   2730  C   SER A 183      15.665 115.679  75.310  1.00 24.99           C
ATOM   2731  O   SER A 183      15.142 115.748  76.421  1.00 26.29           O
ATOM   2732  CB  SER A 183      14.157 116.189  73.385  1.00 27.78           C
ATOM   2733  OG  SER A 183      14.537 115.101  72.555  1.00 24.18           O
ATOM   2734  H   SER A 183      16.423 116.745  72.607  1.00 43.42           H
ATOM   2735  HA  SER A 183      14.991 117.505  74.703  1.00 34.90           H
ATOM   2736  HB2 SER A 183      13.440 115.897  73.969  1.00 33.34           H
ATOM   2737  HB3 SER A 183      13.842 116.913  72.820  1.00 33.34           H
ATOM   2738  HG  SER A 183      15.154 115.337  72.037  1.00 29.02           H
ATOM   2739  N   MET A 184      16.546 114.719  75.010  1.00 25.29           N
ATOM   2740  CA  MET A 184      16.861 113.710  76.019  1.00 26.20           C
ATOM   2741  C   MET A 184      17.423 114.364  77.266  1.00 27.24           C
ATOM   2742  O   MET A 184      16.994 114.070  78.386  1.00 33.69           O
ATOM   2743  CB  MET A 184      17.830 112.656  75.484  1.00 26.97           C
ATOM   2744  CG  MET A 184      18.127 111.529  76.485  1.00 26.34           C
ATOM   2745  SD  MET A 184      19.051 110.178  75.743  1.00 35.66           S
ATOM   2746  CE  MET A 184      20.648 110.493  76.427  1.00 40.45           C
ATOM   2747  H   MET A 184      16.959 114.633  74.261  1.00 30.35           H
ATOM   2748  HA  MET A 184      16.040 113.252  76.259  1.00 31.44           H
ATOM   2749  HB2 MET A 184      17.447 112.254  74.689  1.00 32.37           H
ATOM   2750  HB3 MET A 184      18.670 113.086  75.263  1.00 32.37           H
ATOM   2751  HG2 MET A 184      18.652 111.886  77.218  1.00 31.61           H
ATOM   2752  HG3 MET A 184      17.289 111.172  76.819  1.00 31.61           H
ATOM   2753  HE1 MET A 184      21.268 109.821  76.103  1.00 48.54           H
ATOM   2754  HE2 MET A 184      20.941 111.375  76.150  1.00 48.54           H
ATOM   2755  HE3 MET A 184      20.590 110.452  77.394  1.00 48.54           H
ATOM   2756  N   GLU A 185      18.384 115.265  77.091  1.00 26.09           N
ATOM   2757  CA  GLU A 185      18.944 115.989  78.216  1.00 35.73           C
ATOM   2758  C   GLU A 185      17.878 116.743  79.015  1.00 26.20           C
ATOM   2759  O   GLU A 185      17.945 116.794  80.243  1.00 32.31           O
ATOM   2760  CB  GLU A 185      20.022 116.939  77.691  1.00 37.13           C
ATOM   2761  CG  GLU A 185      20.876 117.548  78.764  1.00 44.00           C
ATOM   2762  CD  GLU A 185      21.719 118.721  78.227  1.00 56.94           C
ATOM   2763  OE1 GLU A 185      22.577 118.504  77.328  1.00 57.33           O
ATOM   2764  OE2 GLU A 185      21.516 119.852  78.716  1.00 55.39           O1-
ATOM   2765  H   GLU A 185      18.726 115.473  76.330  1.00 31.31           H
ATOM   2766  HA  GLU A 185      19.371 115.357  78.815  1.00 42.88           H
ATOM   2767  HB2 GLU A 185      20.605 116.447  77.092  1.00 44.56           H
ATOM   2768  HB3 GLU A 185      19.592 117.662  77.208  1.00 44.56           H
ATOM   2769  HG2 GLU A 185      20.305 117.884  79.473  1.00 52.80           H
ATOM   2770  HG3 GLU A 185      21.480 116.874  79.111  1.00 52.80           H
ATOM   2771  N   GLU A 186      16.922 117.389  78.344  1.00 32.18           N
ATOM   2772  CA  GLU A 186      15.853 118.074  79.077  1.00 32.28           C
ATOM   2773  C   GLU A 186      15.037 117.080  79.918  1.00 25.48           C
ATOM   2774  O   GLU A 186      14.715 117.336  81.082  1.00 25.41           O
ATOM   2775  CB  GLU A 186      14.914 118.818  78.097  1.00 41.41           C
ATOM   2776  CG  GLU A 186      15.174 120.330  77.811  1.00 49.03           C
ATOM   2777  CD  GLU A 186      14.597 121.280  78.892  1.00 46.73           C
ATOM   2778  OE1 GLU A 186      15.269 121.513  79.919  1.00 56.82           O
ATOM   2779  OE2 GLU A 186      13.478 121.799  78.729  1.00 28.83           O1-
ATOM   2780  H   GLU A 186      16.868 117.445  77.488  1.00 38.62           H
ATOM   2781  HA  GLU A 186      16.245 118.727  79.677  1.00 38.73           H
ATOM   2782  HB2 GLU A 186      14.957 118.361  77.242  1.00 49.70           H
ATOM   2783  HB3 GLU A 186      14.011 118.751  78.444  1.00 49.70           H
ATOM   2784  HG2 GLU A 186      16.132 120.480  77.766  1.00 58.83           H
ATOM   2785  HG3 GLU A 186      14.765 120.563  76.963  1.00 58.83           H
ATOM   2786  N   TRP A 187      14.637 115.962  79.312  1.00 25.06           N
ATOM   2787  CA  TRP A 187      13.923 114.947  80.065  1.00 30.68           C
ATOM   2788  C   TRP A 187      14.788 114.478  81.244  1.00 25.05           C
ATOM   2789  O   TRP A 187      14.278 114.302  82.354  1.00 26.88           O
ATOM   2790  CB  TRP A 187      13.503 113.769  79.152  1.00 24.52           C
ATOM   2791  CG  TRP A 187      12.676 114.106  77.918  1.00 26.18           C
ATOM   2792  CD1 TRP A 187      12.818 113.561  76.681  1.00 30.97           C
ATOM   2793  CD2 TRP A 187      11.593 115.047  77.809  1.00 23.35           C
ATOM   2794  NE1 TRP A 187      11.923 114.115  75.810  1.00 25.56           N
ATOM   2795  CE2 TRP A 187      11.164 115.031  76.476  1.00 23.08           C
ATOM   2796  CE3 TRP A 187      10.979 115.925  78.699  1.00 22.61           C
ATOM   2797  CZ2 TRP A 187      10.117 115.827  76.017  1.00 22.62           C
ATOM   2798  CZ3 TRP A 187       9.966 116.712  78.249  1.00 25.27           C
ATOM   2799  CH2 TRP A 187       9.541 116.667  76.923  1.00 22.52           C
ATOM   2800  H   TRP A 187      14.765 115.774  78.483  1.00 30.08           H
ATOM   2801  HA  TRP A 187      13.115 115.341  80.430  1.00 36.82           H
ATOM   2802  HB2 TRP A 187      14.309 113.325  78.843  1.00 29.43           H
ATOM   2803  HB3 TRP A 187      12.982 113.147  79.684  1.00 29.43           H
ATOM   2804  HD1 TRP A 187      13.448 112.915  76.455  1.00 37.17           H
ATOM   2805  HE1 TRP A 187      11.840 113.907  74.979  1.00 30.67           H
ATOM   2806  HE3 TRP A 187      11.255 115.970  79.587  1.00 27.14           H
ATOM   2807  HZ2 TRP A 187       9.836 115.800  75.131  1.00 27.15           H
ATOM   2808  HZ3 TRP A 187       9.545 117.293  78.840  1.00 30.33           H
ATOM   2809  HH2 TRP A 187       8.841 117.217  76.652  1.00 27.03           H
ATOM   2810  N   GLN A 188      16.111 114.342  81.034  1.00 24.75           N
ATOM   2811  CA  GLN A 188      17.002 113.904  82.110  1.00 24.81           C
ATOM   2812  C   GLN A 188      16.920 114.844  83.284  1.00 26.25           C
ATOM   2813  O   GLN A 188      16.692 114.407  84.419  1.00 30.48           O
ATOM   2814  CB  GLN A 188      18.445 113.790  81.624  1.00 26.81           C
ATOM   2815  CG  GLN A 188      18.702 112.574  80.814  1.00 25.47           C
ATOM   2816  CD  GLN A 188      20.080 112.542  80.201  1.00 37.42           C
ATOM   2817  OE1 GLN A 188      20.556 113.530  79.666  1.00 41.31           O
ATOM   2818  NE2 GLN A 188      20.728 111.389  80.274  1.00 37.74           N
ATOM   2819  H   GLN A 188      16.506 114.496  80.286  1.00 29.70           H
ATOM   2820  HA  GLN A 188      16.720 113.027  82.412  1.00 29.78           H
ATOM   2821  HB2 GLN A 188      18.653 114.563  81.076  1.00 32.17           H
ATOM   2822  HB3 GLN A 188      19.034 113.764  82.395  1.00 32.17           H
ATOM   2823  HG2 GLN A 188      18.611 111.793  81.382  1.00 30.56           H
ATOM   2824  HG3 GLN A 188      18.054 112.535  80.093  1.00 30.56           H
ATOM   2825 HE21 GLN A 188      20.360 110.713  80.657  1.00 45.28           H
ATOM   2826 HE22 GLN A 188      21.518 111.318  79.940  1.00 45.28           H
ATOM   2827  N   ALA A 189      17.028 116.147  83.012  1.00 24.56           N
ATOM   2828  CA  ALA A 189      16.982 117.149  84.062  1.00 29.07           C
ATOM   2829  C   ALA A 189      15.656 117.160  84.793  1.00 30.48           C
ATOM   2830  O   ALA A 189      15.604 117.590  85.951  1.00 33.01           O
ATOM   2831  CB  ALA A 189      17.240 118.529  83.482  1.00 28.06           C
ATOM   2832  H   ALA A 189      17.128 116.472  82.222  1.00 29.48           H
ATOM   2833  HA  ALA A 189      17.680 116.960  84.709  1.00 34.89           H
ATOM   2834  HB1 ALA A 189      17.205 119.183  84.197  1.00 33.67           H
ATOM   2835  HB2 ALA A 189      18.116 118.538  83.067  1.00 33.67           H
ATOM   2836  HB3 ALA A 189      16.558 118.725  82.820  1.00 33.67           H
ATOM   2837  N   MET A 190      14.575 116.771  84.119  1.00 33.58           N
ATOM   2838  CA  MET A 190      13.216 116.768  84.690  1.00 25.30           C
ATOM   2839  C   MET A 190      12.903 115.490  85.454  1.00 27.09           C
ATOM   2840  O   MET A 190      11.783 115.323  85.948  1.00 32.49           O
ATOM   2841  CB  MET A 190      12.169 116.947  83.590  1.00 26.39           C
ATOM   2842  CG  MET A 190      12.025 118.380  83.100  1.00 26.81           C
ATOM   2843  SD  MET A 190      11.001 118.486  81.636  1.00 27.63           S
ATOM   2844  CE  MET A 190      11.532 120.083  80.984  1.00 27.66           C
ATOM   2845  H   MET A 190      14.599 116.496  83.305  1.00 40.30           H
ATOM   2846  HA  MET A 190      13.135 117.520  85.298  1.00 30.37           H
ATOM   2847  HB2 MET A 190      12.418 116.398  82.830  1.00 31.67           H
ATOM   2848  HB3 MET A 190      11.307 116.663  83.931  1.00 31.67           H
ATOM   2849  HG2 MET A 190      11.614 118.915  83.796  1.00 32.17           H
ATOM   2850  HG3 MET A 190      12.902 118.732  82.882  1.00 32.17           H
ATOM   2851  HE1 MET A 190      11.042 120.269  80.168  1.00 33.19           H
ATOM   2852  HE2 MET A 190      11.349 120.769  81.645  1.00 33.19           H
ATOM   2853  HE3 MET A 190      12.483 120.047  80.799  1.00 33.19           H
ATOM   2854  N   GLY A 191      13.827 114.547  85.487  1.00 34.54           N
ATOM   2855  CA  GLY A 191      13.643 113.368  86.290  1.00 34.69           C
ATOM   2856  C   GLY A 191      12.963 112.245  85.578  1.00 27.67           C
ATOM   2857  O   GLY A 191      12.635 111.244  86.215  1.00 31.51           O
ATOM   2858  H   GLY A 191      14.568 114.570  85.052  1.00 41.45           H
ATOM   2859  HA2 GLY A 191      14.508 113.052  86.594  1.00 41.62           H
ATOM   2860  HA3 GLY A 191      13.113 113.595  87.070  1.00 41.62           H
ATOM   2861  N   VAL A 192      12.768 112.369  84.267  1.00 27.49           N
ATOM   2862  CA  VAL A 192      12.202 111.268  83.500  1.00 25.76           C
ATOM   2863  C   VAL A 192      13.121 110.068  83.589  1.00 31.50           C
ATOM   2864  O   VAL A 192      14.342 110.193  83.427  1.00 28.54           O
ATOM   2865  CB  VAL A 192      11.954 111.716  82.054  1.00 23.62           C
ATOM   2866  CG1 VAL A 192      11.380 110.607  81.254  1.00 23.34           C
ATOM   2867  CG2 VAL A 192      11.011 112.919  82.069  1.00 23.43           C
ATOM   2868  H   VAL A 192      12.952 113.070  83.805  1.00 32.99           H
ATOM   2869  HA  VAL A 192      11.348 111.020  83.887  1.00 30.92           H
ATOM   2870  HB  VAL A 192      12.793 111.987  81.649  1.00 28.35           H
ATOM   2871 HG11 VAL A 192      11.233 110.916  80.346  1.00 28.01           H
ATOM   2872 HG12 VAL A 192      12.002 109.863  81.254  1.00 28.01           H
ATOM   2873 HG13 VAL A 192      10.538 110.335  81.651  1.00 28.01           H
ATOM   2874 HG21 VAL A 192      10.852 113.206  81.156  1.00 28.12           H
ATOM   2875 HG22 VAL A 192      10.175 112.658  82.485  1.00 28.12           H
ATOM   2876 HG23 VAL A 192      11.424 113.636  82.574  1.00 28.12           H
ATOM   2877  N   MET A 193      12.535 108.886  83.814  1.00 24.35           N
ATOM   2878  CA  MET A 193      13.349 107.682  84.034  1.00 29.75           C
ATOM   2879  C   MET A 193      13.835 107.052  82.732  1.00 25.97           C
ATOM   2880  O   MET A 193      14.949 106.503  82.682  1.00 29.24           O
ATOM   2881  CB  MET A 193      12.563 106.620  84.819  1.00 26.82           C
ATOM   2882  CG  MET A 193      11.978 107.082  86.108  1.00 24.07           C
ATOM   2883  SD  MET A 193      11.369 105.641  86.998  1.00 35.72           S
ATOM   2884  CE  MET A 193       9.993 105.171  85.952  1.00 30.32           C
ATOM   2885  H   MET A 193      11.685 108.755  83.844  1.00 29.21           H
ATOM   2886  HA  MET A 193      14.122 107.927  84.566  1.00 35.70           H
ATOM   2887  HB2 MET A 193      11.832 106.307  84.263  1.00 32.19           H
ATOM   2888  HB3 MET A 193      13.159 105.882  85.017  1.00 32.19           H
ATOM   2889  HG2 MET A 193      12.660 107.516  86.644  1.00 28.89           H
ATOM   2890  HG3 MET A 193      11.236 107.683  85.938  1.00 28.89           H
ATOM   2891  HE1 MET A 193       9.565 104.386  86.328  1.00 36.38           H
ATOM   2892  HE2 MET A 193       9.361 105.906  85.913  1.00 36.38           H
ATOM   2893  HE3 MET A 193      10.327 104.973  85.063  1.00 36.38           H
ATOM   2894  N   ASN A 194      13.017 107.081  81.679  1.00 26.73           N
ATOM   2895  CA  ASN A 194      13.170 106.108  80.607  1.00 23.39           C
ATOM   2896  C   ASN A 194      12.310 106.476  79.401  1.00 22.61           C
ATOM   2897  O   ASN A 194      11.427 107.341  79.474  1.00 26.67           O
ATOM   2898  CB  ASN A 194      12.825 104.694  81.114  1.00 28.20           C
ATOM   2899  CG  ASN A 194      11.346 104.522  81.478  1.00 28.48           C
ATOM   2900  OD1 ASN A 194      10.784 105.260  82.286  1.00 26.38           O
ATOM   2901  ND2 ASN A 194      10.733 103.513  80.890  1.00 25.87           N
ATOM   2902  H   ASN A 194      12.378 107.645  81.565  1.00 32.07           H
ATOM   2903  HA  ASN A 194      14.097 106.102  80.320  1.00 28.07           H
ATOM   2904  HB2 ASN A 194      13.038 104.051  80.420  1.00 33.84           H
ATOM   2905  HB3 ASN A 194      13.351 104.509  81.908  1.00 33.84           H
ATOM   2906 HD21 ASN A 194       9.902 103.362  81.052  1.00 31.04           H
ATOM   2907 HD22 ASN A 194      11.164 103.007  80.345  1.00 31.04           H
ATOM   2908  N   TYR A 195      12.574 105.767  78.302  1.00 22.29           N
ATOM   2909  CA  TYR A 195      11.863 105.852  77.041  1.00 24.83           C
ATOM   2910  C   TYR A 195      11.197 104.513  76.718  1.00 30.68           C
ATOM   2911  O   TYR A 195      11.835 103.448  76.836  1.00 22.75           O
ATOM   2912  CB  TYR A 195      12.797 106.161  75.853  1.00 22.07           C
ATOM   2913  CG  TYR A 195      13.260 107.572  75.624  1.00 22.91           C
ATOM   2914  CD1 TYR A 195      14.619 107.880  75.705  1.00 21.61           C
ATOM   2915  CD2 TYR A 195      12.377 108.580  75.234  1.00 23.42           C
ATOM   2916  CE1 TYR A 195      15.085 109.162  75.456  1.00 29.06           C
ATOM   2917  CE2 TYR A 195      12.827 109.881  74.980  1.00 21.30           C
ATOM   2918  CZ  TYR A 195      14.171 110.160  75.090  1.00 22.38           C
ATOM   2919  OH  TYR A 195      14.636 111.419  74.852  1.00 21.78           O
ATOM   2920  H   TYR A 195      13.211 105.190  78.272  1.00 26.75           H
ATOM   2921  HA  TYR A 195      11.181 106.539  77.092  1.00 29.80           H
ATOM   2922  HB2 TYR A 195      13.596 105.622  75.961  1.00 26.49           H
ATOM   2923  HB3 TYR A 195      12.341 105.885  75.043  1.00 26.49           H
ATOM   2924  HD1 TYR A 195      15.223 107.215  75.947  1.00 25.94           H
ATOM   2925  HD2 TYR A 195      11.470 108.389  75.160  1.00 28.10           H
ATOM   2926  HE1 TYR A 195      15.991 109.357  75.531  1.00 34.87           H
ATOM   2927  HE2 TYR A 195      12.226 110.549  74.738  1.00 25.56           H
ATOM   2928  HH  TYR A 195      14.000 111.926  74.643  1.00 26.14           H
ATOM   2929  N   GLU A 196       9.930 104.567  76.280  1.00 31.63           N
ATOM   2930  CA  GLU A 196       9.281 103.457  75.557  1.00 23.74           C
ATOM   2931  C   GLU A 196       8.222 104.057  74.616  1.00 24.12           C
ATOM   2932  O   GLU A 196       8.196 105.272  74.391  1.00 21.92           O
ATOM   2933  CB  GLU A 196       8.786 102.416  76.565  1.00 21.79           C
ATOM   2934  CG  GLU A 196       7.881 102.924  77.618  1.00 25.26           C
ATOM   2935  CD  GLU A 196       6.479 103.201  77.088  1.00 31.59           C
ATOM   2936  OE1 GLU A 196       6.078 104.376  77.108  1.00 24.21           O
ATOM   2937  OE2 GLU A 196       5.817 102.248  76.620  1.00 23.46           O1-
ATOM   2938  H   GLU A 196       9.417 105.247  76.392  1.00 37.96           H
ATOM   2939  HA  GLU A 196       9.947 103.023  75.001  1.00 28.49           H
ATOM   2940  HB2 GLU A 196       8.308 101.725  76.081  1.00 26.15           H
ATOM   2941  HB3 GLU A 196       9.556 102.028  77.008  1.00 26.15           H
ATOM   2942  HG2 GLU A 196       7.811 102.262  78.324  1.00 30.31           H
ATOM   2943  HG3 GLU A 196       8.239 103.753  77.972  1.00 30.31           H
ATOM   2944  N   MET A 197       7.373 103.211  74.013  1.00 21.84           N
ATOM   2945  CA  MET A 197       6.603 103.649  72.844  1.00 27.16           C
ATOM   2946  C   MET A 197       5.095 103.310  72.888  1.00 24.91           C
ATOM   2947  O   MET A 197       4.422 103.426  71.857  1.00 24.92           O
ATOM   2948  CB  MET A 197       7.247 103.079  71.559  1.00 21.79           C
ATOM   2949  CG  MET A 197       8.691 103.580  71.264  1.00 21.25           C
ATOM   2950  SD  MET A 197       9.450 102.905  69.783  1.00 24.30           S
ATOM   2951  CE  MET A 197       8.495 103.617  68.446  1.00 20.82           C
ATOM   2952  H   MET A 197       7.230 102.399  74.256  1.00 26.21           H
ATOM   2953  HA  MET A 197       6.682 104.615  72.789  1.00 32.59           H
ATOM   2954  HB2 MET A 197       7.283 102.113  71.635  1.00 26.15           H
ATOM   2955  HB3 MET A 197       6.693 103.325  70.801  1.00 26.15           H
ATOM   2956  HG2 MET A 197       8.668 104.545  71.166  1.00 25.50           H
ATOM   2957  HG3 MET A 197       9.257 103.344  72.016  1.00 25.50           H
ATOM   2958  HE1 MET A 197       8.848 103.297  67.601  1.00 24.99           H
ATOM   2959  HE2 MET A 197       7.568 103.347  68.542  1.00 24.99           H
ATOM   2960  HE3 MET A 197       8.564 104.583  68.489  1.00 24.99           H
ATOM   2961  N   GLU A 198       4.534 102.886  74.032  1.00 27.16           N
ATOM   2962  CA  GLU A 198       3.095 102.598  74.119  1.00 24.49           C
ATOM   2963  C   GLU A 198       2.397 103.184  75.329  1.00 22.46           C
ATOM   2964  O   GLU A 198       1.167 103.263  75.305  1.00 27.09           O
ATOM   2965  CB  GLU A 198       2.809 101.090  74.121  1.00 23.39           C
ATOM   2966  CG  GLU A 198       3.129 100.367  72.806  1.00 24.19           C
ATOM   2967  CD  GLU A 198       4.513  99.784  72.782  1.00 30.32           C
ATOM   2968  OE1 GLU A 198       4.756  98.854  73.580  1.00 33.69           O
ATOM   2969  OE2 GLU A 198       5.346 100.227  71.955  1.00 24.68           O1-
ATOM   2970  H   GLU A 198       4.963 102.758  74.766  1.00 32.60           H
ATOM   2971  HA  GLU A 198       2.666 102.970  73.333  1.00 29.39           H
ATOM   2972  HB2 GLU A 198       3.341 100.676  74.819  1.00 28.07           H
ATOM   2973  HB3 GLU A 198       1.867 100.955  74.307  1.00 28.07           H
ATOM   2974  HG2 GLU A 198       2.497  99.643  72.682  1.00 29.02           H
ATOM   2975  HG3 GLU A 198       3.058 100.999  72.074  1.00 29.02           H
ATOM   2976  N   SER A 199       3.107 103.640  76.355  1.00 22.49           N
ATOM   2977  CA  SER A 199       2.424 103.918  77.609  1.00 31.54           C
ATOM   2978  C   SER A 199       1.556 105.170  77.527  1.00 26.46           C
ATOM   2979  O   SER A 199       0.479 105.219  78.140  1.00 25.48           O
ATOM   2980  CB  SER A 199       3.422 104.039  78.745  1.00 28.08           C
ATOM   2981  OG  SER A 199       4.245 105.182  78.617  1.00 25.69           O
ATOM   2982  H   SER A 199       3.953 103.793  76.352  1.00 26.99           H
ATOM   2983  HA  SER A 199       1.840 103.170  77.813  1.00 37.85           H
ATOM   2984  HB2 SER A 199       2.935 104.099  79.582  1.00 33.70           H
ATOM   2985  HB3 SER A 199       3.986 103.249  78.750  1.00 33.70           H
ATOM   2986  HG  SER A 199       4.678 105.145  77.898  1.00 30.83           H
ATOM   2987  N   ALA A 200       2.016 106.213  76.833  1.00 22.48           N
ATOM   2988  CA  ALA A 200       1.238 107.444  76.804  1.00 22.48           C
ATOM   2989  C   ALA A 200      -0.134 107.186  76.192  1.00 22.49           C
ATOM   2990  O   ALA A 200      -1.145 107.646  76.715  1.00 25.72           O
ATOM   2991  CB  ALA A 200       1.947 108.553  76.034  1.00 22.46           C
ATOM   2992  H   ALA A 200       2.751 106.232  76.386  1.00 26.98           H
ATOM   2993  HA  ALA A 200       1.105 107.752  77.714  1.00 26.98           H
ATOM   2994  HB1 ALA A 200       1.391 109.348  76.043  1.00 26.96           H
ATOM   2995  HB2 ALA A 200       2.798 108.739  76.460  1.00 26.96           H
ATOM   2996  HB3 ALA A 200       2.090 108.260  75.120  1.00 26.96           H
ATOM   2997  N   THR A 201      -0.179 106.482  75.070  1.00 22.58           N
ATOM   2998  CA  THR A 201      -1.463 106.144  74.474  1.00 25.66           C
ATOM   2999  C   THR A 201      -2.287 105.279  75.425  1.00 26.39           C
ATOM   3000  O   THR A 201      -3.438 105.600  75.740  1.00 27.54           O
ATOM   3001  CB  THR A 201      -1.268 105.431  73.132  1.00 23.13           C
ATOM   3002  OG1 THR A 201      -0.589 106.283  72.200  1.00 22.79           O
ATOM   3003  CG2 THR A 201      -2.602 104.989  72.521  1.00 25.66           C
ATOM   3004  H   THR A 201       0.506 106.191  74.641  1.00 27.10           H
ATOM   3005  HA  THR A 201      -1.959 106.962  74.309  1.00 30.79           H
ATOM   3006  HB  THR A 201      -0.731 104.637  73.276  1.00 27.75           H
ATOM   3007  HG1 THR A 201      -1.038 106.981  72.069  1.00 27.35           H
ATOM   3008 HG21 THR A 201      -2.446 104.542  71.675  1.00 30.79           H
ATOM   3009 HG22 THR A 201      -3.055 104.377  73.122  1.00 30.79           H
ATOM   3010 HG23 THR A 201      -3.169 105.761  72.370  1.00 30.79           H
ATOM   3011  N   LEU A 202      -1.706 104.188  75.914  1.00 22.74           N
ATOM   3012  CA  LEU A 202      -2.458 103.291  76.780  1.00 24.39           C
ATOM   3013  C   LEU A 202      -3.008 104.034  77.984  1.00 27.85           C
ATOM   3014  O   LEU A 202      -4.205 103.937  78.293  1.00 30.30           O
ATOM   3015  CB  LEU A 202      -1.596 102.121  77.235  1.00 26.66           C
ATOM   3016  CG  LEU A 202      -2.174 101.257  78.371  1.00 35.59           C
ATOM   3017  CD1 LEU A 202      -3.142 100.252  77.800  1.00 31.31           C
ATOM   3018  CD2 LEU A 202      -1.070 100.561  79.137  1.00 29.03           C
ATOM   3019  H   LEU A 202      -0.894 103.948  75.762  1.00 27.29           H
ATOM   3020  HA  LEU A 202      -3.209 102.932  76.283  1.00 29.27           H
ATOM   3021  HB2 LEU A 202      -1.448 101.537  76.475  1.00 31.99           H
ATOM   3022  HB3 LEU A 202      -0.745 102.471  77.543  1.00 31.99           H
ATOM   3023  HG  LEU A 202      -2.659 101.826  78.989  1.00 42.71           H
ATOM   3024 HD11 LEU A 202      -3.500  99.713  78.522  1.00 37.57           H
ATOM   3025 HD12 LEU A 202      -3.861 100.725  77.352  1.00 37.57           H
ATOM   3026 HD13 LEU A 202      -2.673  99.686  77.166  1.00 37.57           H
ATOM   3027 HD21 LEU A 202      -1.465 100.027  79.843  1.00 34.84           H
ATOM   3028 HD22 LEU A 202      -0.575  99.992  78.528  1.00 34.84           H
ATOM   3029 HD23 LEU A 202      -0.481 101.231  79.518  1.00 34.84           H
ATOM   3030  N   LEU A 203      -2.161 104.805  78.663  1.00 22.54           N
ATOM   3031  CA  LEU A 203      -2.613 105.445  79.884  1.00 23.10           C
ATOM   3032  C   LEU A 203      -3.632 106.543  79.616  1.00 31.31           C
ATOM   3033  O   LEU A 203      -4.605 106.668  80.371  1.00 26.63           O
ATOM   3034  CB  LEU A 203      -1.446 106.005  80.674  1.00 22.37           C
ATOM   3035  CG  LEU A 203      -0.426 104.935  81.077  1.00 27.14           C
ATOM   3036  CD1 LEU A 203       0.652 105.639  81.923  1.00 28.12           C
ATOM   3037  CD2 LEU A 203      -1.068 103.732  81.798  1.00 24.65           C
ATOM   3038  H   LEU A 203      -1.346 104.967  78.442  1.00 27.05           H
ATOM   3039  HA  LEU A 203      -3.045 104.776  80.439  1.00 27.72           H
ATOM   3040  HB2 LEU A 203      -0.988 106.666  80.132  1.00 26.85           H
ATOM   3041  HB3 LEU A 203      -1.783 106.417  81.485  1.00 26.85           H
ATOM   3042  HG  LEU A 203       0.004 104.600  80.275  1.00 32.56           H
ATOM   3043 HD11 LEU A 203       1.315 104.986  82.195  1.00 33.75           H
ATOM   3044 HD12 LEU A 203       1.069 106.332  81.388  1.00 33.75           H
ATOM   3045 HD13 LEU A 203       0.232 106.031  82.705  1.00 33.75           H
ATOM   3046 HD21 LEU A 203      -0.374 103.094  82.026  1.00 29.58           H
ATOM   3047 HD22 LEU A 203      -1.508 104.045  82.604  1.00 29.58           H
ATOM   3048 HD23 LEU A 203      -1.716 103.319  81.206  1.00 29.58           H
ATOM   3049  N   THR A 204      -3.409 107.377  78.584  1.00 26.72           N
ATOM   3050  CA  THR A 204      -4.350 108.444  78.298  1.00 25.07           C
ATOM   3051  C   THR A 204      -5.708 107.862  77.916  1.00 23.10           C
ATOM   3052  O   THR A 204      -6.737 108.368  78.343  1.00 23.10           O
ATOM   3053  CB  THR A 204      -3.850 109.363  77.173  1.00 22.92           C
ATOM   3054  OG1 THR A 204      -2.561 109.907  77.483  1.00 23.08           O
ATOM   3055  CG2 THR A 204      -4.832 110.552  76.991  1.00 22.67           C
ATOM   3056  H   THR A 204      -2.733 107.339  78.053  1.00 32.07           H
ATOM   3057  HA  THR A 204      -4.468 108.983  79.095  1.00 30.08           H
ATOM   3058  HB  THR A 204      -3.805 108.867  76.340  1.00 27.51           H
ATOM   3059  HG1 THR A 204      -2.004 109.286  77.585  1.00 27.69           H
ATOM   3060 HG21 THR A 204      -4.519 111.134  76.281  1.00 27.21           H
ATOM   3061 HG22 THR A 204      -5.714 110.221  76.761  1.00 27.21           H
ATOM   3062 HG23 THR A 204      -4.890 111.062  77.814  1.00 27.21           H
ATOM   3063  N   MET A 205      -5.718 106.790  77.127  1.00 23.33           N
ATOM   3064  CA  MET A 205      -6.983 106.306  76.615  1.00 27.78           C
ATOM   3065  C   MET A 205      -7.750 105.573  77.706  1.00 31.67           C
ATOM   3066  O   MET A 205      -8.975 105.667  77.745  1.00 24.36           O
ATOM   3067  CB  MET A 205      -6.783 105.452  75.341  1.00 31.93           C
ATOM   3068  CG  MET A 205      -6.347 104.064  75.523  1.00 24.01           C
ATOM   3069  SD  MET A 205      -6.033 103.205  73.949  1.00 32.01           S
ATOM   3070  CE  MET A 205      -7.734 102.950  73.358  1.00 32.01           C
ATOM   3071  H   MET A 205      -5.027 106.341  76.882  1.00 28.00           H
ATOM   3072  HA  MET A 205      -7.510 107.077  76.352  1.00 33.33           H
ATOM   3073  HB2 MET A 205      -7.626 105.425  74.862  1.00 38.31           H
ATOM   3074  HB3 MET A 205      -6.116 105.889  74.788  1.00 38.31           H
ATOM   3075  HG2 MET A 205      -5.524 104.057  76.037  1.00 28.82           H
ATOM   3076  HG3 MET A 205      -7.038 103.577  75.998  1.00 28.82           H
ATOM   3077  HE1 MET A 205      -7.706 102.490  72.505  1.00 38.41           H
ATOM   3078  HE2 MET A 205      -8.216 102.415  74.008  1.00 38.41           H
ATOM   3079  HE3 MET A 205      -8.165 103.813  73.255  1.00 38.41           H
ATOM   3080  N   CYS A 206      -7.046 104.949  78.657  1.00 28.13           N
ATOM   3081  CA  CYS A 206      -7.715 104.266  79.748  1.00 24.15           C
ATOM   3082  C   CYS A 206      -8.201 105.249  80.802  1.00 29.75           C
ATOM   3083  O   CYS A 206      -9.353 105.165  81.259  1.00 24.14           O
ATOM   3084  CB  CYS A 206      -6.787 103.227  80.380  1.00 24.00           C
ATOM   3085  SG  CYS A 206      -6.568 101.810  79.391  1.00 30.70           S
ATOM   3086  H   CYS A 206      -6.187 104.910  78.686  1.00 33.76           H
ATOM   3087  HA  CYS A 206      -8.490 103.800  79.397  1.00 28.98           H
ATOM   3088  HB2 CYS A 206      -5.916 103.629  80.524  1.00 28.80           H
ATOM   3089  HB3 CYS A 206      -7.164 102.944  81.228  1.00 28.80           H
ATOM   3090  HG  CYS A 206      -6.090 102.137  78.340  1.00 36.84           H
ATOM   3091  N   ALA A 207      -7.341 106.190  81.194  1.00 26.22           N
ATOM   3092  CA  ALA A 207      -7.733 107.149  82.216  1.00 24.32           C
ATOM   3093  C   ALA A 207      -8.853 108.083  81.762  1.00 24.40           C
ATOM   3094  O   ALA A 207      -9.541 108.642  82.609  1.00 25.70           O
ATOM   3095  CB  ALA A 207      -6.549 107.986  82.658  1.00 24.25           C
ATOM   3096  H   ALA A 207      -6.543 106.291  80.889  1.00 31.47           H
ATOM   3097  HA  ALA A 207      -8.054 106.661  82.991  1.00 29.19           H
ATOM   3098  HB1 ALA A 207      -6.842 108.613  83.338  1.00 29.10           H
ATOM   3099  HB2 ALA A 207      -5.866 107.400  83.021  1.00 29.10           H
ATOM   3100  HB3 ALA A 207      -6.200 108.468  81.892  1.00 29.10           H
ATOM   3101  N   SER A 208      -9.040 108.309  80.460  1.00 25.49           N
ATOM   3102  CA  SER A 208     -10.086 109.217  79.998  1.00 27.11           C
ATOM   3103  C   SER A 208     -11.353 108.487  79.555  1.00 24.83           C
ATOM   3104  O   SER A 208     -12.254 109.124  79.027  1.00 27.16           O
ATOM   3105  CB  SER A 208      -9.564 110.087  78.858  1.00 24.59           C
ATOM   3106  OG  SER A 208      -9.285 109.314  77.690  1.00 26.55           O
ATOM   3107  H   SER A 208      -8.577 107.950  79.830  1.00 30.58           H
ATOM   3108  HA  SER A 208     -10.328 109.806  80.730  1.00 32.53           H
ATOM   3109  HB2 SER A 208     -10.235 110.752  78.640  1.00 29.51           H
ATOM   3110  HB3 SER A 208      -8.748 110.525  79.147  1.00 29.51           H
ATOM   3111  HG  SER A 208      -8.703 108.733  77.862  1.00 31.86           H
ATOM   3112  N   GLN A 209     -11.415 107.163  79.735  1.00 27.08           N
ATOM   3113  CA  GLN A 209     -12.558 106.347  79.365  1.00 25.56           C
ATOM   3114  C   GLN A 209     -12.969 105.390  80.485  1.00 31.66           C
ATOM   3115  O   GLN A 209     -13.630 104.397  80.216  1.00 34.44           O
ATOM   3116  CB  GLN A 209     -12.261 105.556  78.101  1.00 29.39           C
ATOM   3117  CG  GLN A 209     -12.161 106.418  76.872  1.00 37.30           C
ATOM   3118  CD  GLN A 209     -11.930 105.604  75.666  1.00 35.32           C
ATOM   3119  OE1 GLN A 209     -12.733 105.620  74.756  1.00 50.42           O
ATOM   3120  NE2 GLN A 209     -10.844 104.841  75.649  1.00 32.59           N
ATOM   3121  H   GLN A 209     -10.776 106.705  80.084  1.00 32.49           H
ATOM   3122  HA  GLN A 209     -13.311 106.930  79.181  1.00 30.68           H
ATOM   3123  HB2 GLN A 209     -11.415 105.094  78.210  1.00 35.27           H
ATOM   3124  HB3 GLN A 209     -12.972 104.913  77.957  1.00 35.27           H
ATOM   3125  HG2 GLN A 209     -12.990 106.908  76.755  1.00 44.76           H
ATOM   3126  HG3 GLN A 209     -11.418 107.034  76.971  1.00 44.76           H
ATOM   3127 HE21 GLN A 209     -10.311 104.838  76.324  1.00 39.11           H
ATOM   3128 HE22 GLN A 209     -10.673 104.351  74.964  1.00 39.11           H
ATOM   3129  N   GLY A 210     -12.560 105.635  81.724  1.00 33.69           N
ATOM   3130  CA  GLY A 210     -12.981 104.782  82.819  1.00 31.24           C
ATOM   3131  C   GLY A 210     -12.416 103.379  82.855  1.00 29.85           C
ATOM   3132  O   GLY A 210     -12.965 102.519  83.543  1.00 32.45           O
ATOM   3133  H   GLY A 210     -12.042 106.283  81.952  1.00 40.42           H
ATOM   3134  HA2 GLY A 210     -12.742 105.215  83.654  1.00 37.49           H
ATOM   3135  HA3 GLY A 210     -13.948 104.706  82.794  1.00 37.49           H
ATOM   3136  N   LEU A 211     -11.350 103.110  82.127  1.00 36.61           N
ATOM   3137  CA  LEU A 211     -10.620 101.853  82.212  1.00 38.56           C
ATOM   3138  C   LEU A 211      -9.382 101.987  83.102  1.00 33.07           C
ATOM   3139  O   LEU A 211      -8.773 103.051  83.176  1.00 36.40           O
ATOM   3140  CB  LEU A 211     -10.197 101.408  80.820  1.00 29.86           C
ATOM   3141  CG  LEU A 211     -11.399 101.172  79.911  1.00 30.05           C
ATOM   3142  CD1 LEU A 211     -11.017 101.387  78.476  1.00 28.98           C
ATOM   3143  CD2 LEU A 211     -11.905  99.769  80.043  1.00 24.79           C
ATOM   3144  H   LEU A 211     -11.016 103.658  81.554  1.00 43.93           H
ATOM   3145  HA  LEU A 211     -11.197 101.170  82.589  1.00 46.28           H
ATOM   3146  HB2 LEU A 211      -9.645 102.098  80.419  1.00 35.84           H
ATOM   3147  HB3 LEU A 211      -9.701 100.578  80.887  1.00 35.84           H
ATOM   3148  HG  LEU A 211     -12.114 101.787  80.141  1.00 36.07           H
ATOM   3149 HD11 LEU A 211     -11.793 101.232  77.916  1.00 34.78           H
ATOM   3150 HD12 LEU A 211     -10.705 102.299  78.366  1.00 34.78           H
ATOM   3151 HD13 LEU A 211     -10.310 100.765  78.242  1.00 34.78           H
ATOM   3152 HD21 LEU A 211     -12.667  99.652  79.454  1.00 29.75           H
ATOM   3153 HD22 LEU A 211     -11.197  99.154  79.795  1.00 29.75           H
ATOM   3154 HD23 LEU A 211     -12.171  99.614  80.963  1.00 29.75           H
ATOM   3155  N   ARG A 212      -9.010 100.898  83.772  1.00 35.52           N
ATOM   3156  CA  ARG A 212      -7.879 100.874  84.695  1.00 27.79           C
ATOM   3157  C   ARG A 212      -6.638 100.332  83.999  1.00 35.55           C
ATOM   3158  O   ARG A 212      -6.692  99.273  83.365  1.00 31.65           O
ATOM   3159  CB  ARG A 212      -8.186  99.998  85.912  1.00 39.26           C
ATOM   3160  CG  ARG A 212      -9.199 100.605  86.883  1.00 35.01           C
ATOM   3161  CD  ARG A 212      -9.298  99.831  88.146  1.00 31.27           C
ATOM   3162  NE  ARG A 212      -9.254  98.400  87.903  1.00 34.91           N
ATOM   3163  CZ  ARG A 212      -8.998  97.513  88.847  1.00 33.78           C
ATOM   3164  NH1 ARG A 212      -8.747  97.904  90.101  1.00 37.67           N
ATOM   3165  NH2 ARG A 212      -8.982  96.243  88.532  1.00 35.63           N1+
ATOM   3166  H   ARG A 212      -9.410 100.140  83.705  1.00 42.62           H
ATOM   3167  HA  ARG A 212      -7.692 101.775  85.003  1.00 33.35           H
ATOM   3168  HB2 ARG A 212      -8.545  99.151  85.603  1.00 47.11           H
ATOM   3169  HB3 ARG A 212      -7.363  99.845  86.402  1.00 47.11           H
ATOM   3170  HG2 ARG A 212      -8.924 101.509  87.104  1.00 42.01           H
ATOM   3171  HG3 ARG A 212     -10.074 100.614  86.465  1.00 42.01           H
ATOM   3172  HD2 ARG A 212      -8.554 100.064  88.723  1.00 37.53           H
ATOM   3173  HD3 ARG A 212     -10.139 100.039  88.582  1.00 37.53           H
ATOM   3174  HE  ARG A 212      -9.544  98.111  87.147  1.00 41.89           H
ATOM   3175 HH11 ARG A 212      -8.759  98.740  90.302  1.00 45.21           H
ATOM   3176 HH12 ARG A 212      -8.579  97.318  90.708  1.00 45.21           H
ATOM   3177 HH21 ARG A 212      -9.142  95.998  87.723  1.00 42.75           H
ATOM   3178 HH22 ARG A 212      -8.813  95.652  89.134  1.00 42.75           H
ATOM   3179  N   ALA A 213      -5.510 101.030  84.151  1.00 31.19           N
ATOM   3180  CA  ALA A 213      -4.314 100.679  83.405  1.00 31.98           C
ATOM   3181  C   ALA A 213      -3.087 100.843  84.281  1.00 29.21           C
ATOM   3182  O   ALA A 213      -2.997 101.790  85.063  1.00 28.31           O
ATOM   3183  CB  ALA A 213      -4.168 101.563  82.153  1.00 27.76           C
ATOM   3184  H   ALA A 213      -5.418 101.704  84.677  1.00 37.43           H
ATOM   3185  HA  ALA A 213      -4.369  99.753  83.123  1.00 38.37           H
ATOM   3186  HB1 ALA A 213      -3.363 101.305  81.677  1.00 33.31           H
ATOM   3187  HB2 ALA A 213      -4.944 101.434  81.584  1.00 33.31           H
ATOM   3188  HB3 ALA A 213      -4.109 102.491  82.427  1.00 33.31           H
ATOM   3189  N   GLY A 214      -2.149  99.913  84.136  1.00 30.75           N
ATOM   3190  CA  GLY A 214      -0.847 100.050  84.740  1.00 35.02           C
ATOM   3191  C   GLY A 214       0.241  99.736  83.734  1.00 24.81           C
ATOM   3192  O   GLY A 214      -0.003  99.147  82.689  1.00 27.62           O
ATOM   3193  H   GLY A 214      -2.252  99.187  83.686  1.00 36.89           H
ATOM   3194  HA2 GLY A 214      -0.726 100.958  85.059  1.00 42.02           H
ATOM   3195  HA3 GLY A 214      -0.765  99.440  85.490  1.00 42.02           H
ATOM   3196  N   MET A 215       1.463 100.136  84.083  1.00 33.76           N
ATOM   3197  CA  MET A 215       2.600 100.075  83.169  1.00 30.15           C
ATOM   3198  C   MET A 215       3.894  99.709  83.906  1.00 27.43           C
ATOM   3199  O   MET A 215       4.276 100.400  84.846  1.00 24.66           O
ATOM   3200  CB  MET A 215       2.742 101.450  82.497  1.00 32.39           C
ATOM   3201  CG  MET A 215       4.036 101.699  81.763  1.00 27.32           C
ATOM   3202  SD  MET A 215       4.227 100.635  80.381  1.00 29.24           S
ATOM   3203  CE  MET A 215       6.003 100.606  80.203  1.00 28.86           C
ATOM   3204  H   MET A 215       1.661 100.453  84.858  1.00 40.51           H
ATOM   3205  HA  MET A 215       2.424  99.415  82.481  1.00 36.18           H
ATOM   3206  HB2 MET A 215       2.022 101.552  81.855  1.00 38.86           H
ATOM   3207  HB3 MET A 215       2.662 102.134  83.180  1.00 38.86           H
ATOM   3208  HG2 MET A 215       4.049 102.615  81.443  1.00 32.79           H
ATOM   3209  HG3 MET A 215       4.779 101.546  82.367  1.00 32.79           H
ATOM   3210  HE1 MET A 215       6.236 100.037  79.453  1.00 34.63           H
ATOM   3211  HE2 MET A 215       6.319 101.510  80.044  1.00 34.63           H
ATOM   3212  HE3 MET A 215       6.396 100.257  81.018  1.00 34.63           H
ATOM   3213  N   VAL A 216       4.615  98.688  83.426  1.00 34.50           N
ATOM   3214  CA  VAL A 216       5.870  98.252  84.050  1.00 30.32           C
ATOM   3215  C   VAL A 216       6.833  97.858  82.950  1.00 25.23           C
ATOM   3216  O   VAL A 216       6.406  97.333  81.917  1.00 32.66           O
ATOM   3217  CB  VAL A 216       5.656  97.065  85.025  1.00 38.48           C
ATOM   3218  CG1 VAL A 216       5.225  95.819  84.293  1.00 30.45           C
ATOM   3219  CG2 VAL A 216       6.904  96.785  85.797  1.00 28.82           C
ATOM   3220  H   VAL A 216       4.396  98.228  82.734  1.00 41.40           H
ATOM   3221  HA  VAL A 216       6.257  98.991  84.547  1.00 36.39           H
ATOM   3222  HB  VAL A 216       4.959  97.298  85.657  1.00 46.18           H
ATOM   3223 HG11 VAL A 216       5.102  95.102  84.935  1.00 36.53           H
ATOM   3224 HG12 VAL A 216       4.390  95.997  83.832  1.00 36.53           H
ATOM   3225 HG13 VAL A 216       5.911  95.575  83.652  1.00 36.53           H
ATOM   3226 HG21 VAL A 216       6.742  96.040  86.397  1.00 34.58           H
ATOM   3227 HG22 VAL A 216       7.615  96.562  85.176  1.00 34.58           H
ATOM   3228 HG23 VAL A 216       7.144  97.574  86.306  1.00 34.58           H
ATOM   3229  N   ALA A 217       8.134  98.123  83.150  1.00 25.36           N
ATOM   3230  CA  ALA A 217       9.103  97.777  82.115  1.00 30.05           C
ATOM   3231  C   ALA A 217      10.463  97.362  82.702  1.00 31.71           C
ATOM   3232  O   ALA A 217      10.872  97.871  83.759  1.00 28.07           O
ATOM   3233  CB  ALA A 217       9.316  98.946  81.165  1.00 25.54           C
ATOM   3234  H   ALA A 217       8.466  98.490  83.853  1.00 30.44           H
ATOM   3235  HA  ALA A 217       8.760  97.031  81.600  1.00 36.06           H
ATOM   3236  HB1 ALA A 217       9.963  98.689  80.489  1.00 30.65           H
ATOM   3237  HB2 ALA A 217       8.470  99.169  80.745  1.00 30.65           H
ATOM   3238  HB3 ALA A 217       9.647  99.706  81.668  1.00 30.65           H
ATOM   3239  N   GLY A 218      11.144  96.486  82.001  1.00 33.62           N
ATOM   3240  CA  GLY A 218      12.502  96.082  82.347  1.00 41.10           C
ATOM   3241  C   GLY A 218      13.578  96.787  81.542  1.00 29.75           C
ATOM   3242  O   GLY A 218      13.624  96.686  80.314  1.00 32.89           O
ATOM   3243  H   GLY A 218      10.839  96.095  81.299  1.00 40.34           H
ATOM   3244  HA2 GLY A 218      12.658  96.264  83.286  1.00 49.32           H
ATOM   3245  HA3 GLY A 218      12.595  95.127  82.204  1.00 49.32           H
ATOM   3246  N   VAL A 219      14.457  97.496  82.239  1.00 41.18           N
ATOM   3247  CA  VAL A 219      15.534  98.187  81.532  1.00 30.45           C
ATOM   3248  C   VAL A 219      16.514  97.170  80.941  1.00 36.02           C
ATOM   3249  O   VAL A 219      17.072  96.329  81.658  1.00 39.31           O
ATOM   3250  CB  VAL A 219      16.214  99.199  82.453  1.00 35.02           C
ATOM   3251  CG1 VAL A 219      15.273 100.308  82.773  1.00 45.25           C
ATOM   3252  CG2 VAL A 219      16.582  98.616  83.715  1.00 55.68           C
ATOM   3253  H   VAL A 219      14.458  97.592  83.094  1.00 49.42           H
ATOM   3254  HA  VAL A 219      15.147  98.682  80.792  1.00 36.54           H
ATOM   3255  HB  VAL A 219      17.005  99.565  82.026  1.00 42.02           H
ATOM   3256 HG11 VAL A 219      15.718 100.941  83.357  1.00 54.31           H
ATOM   3257 HG12 VAL A 219      15.009 100.746  81.949  1.00 54.31           H
ATOM   3258 HG13 VAL A 219      14.492  99.940  83.217  1.00 54.31           H
ATOM   3259 HG21 VAL A 219      17.009  99.293  84.263  1.00 66.82           H
ATOM   3260 HG22 VAL A 219      15.783  98.289  84.156  1.00 66.82           H
ATOM   3261 HG23 VAL A 219      17.197  97.883  83.556  1.00 66.82           H
ATOM   3262  N   ILE A 220      16.703  97.217  79.615  1.00 28.04           N
ATOM   3263  CA  ILE A 220      17.715  96.416  78.944  1.00 32.84           C
ATOM   3264  C   ILE A 220      18.880  97.256  78.424  1.00 38.61           C
ATOM   3265  O   ILE A 220      19.769  96.718  77.760  1.00 28.47           O
ATOM   3266  CB  ILE A 220      17.116  95.582  77.805  1.00 30.00           C
ATOM   3267  CG1 ILE A 220      16.434  96.473  76.791  1.00 30.79           C
ATOM   3268  CG2 ILE A 220      16.127  94.544  78.385  1.00 33.52           C
ATOM   3269  CD1 ILE A 220      16.197  95.803  75.531  1.00 31.39           C
ATOM   3270  H   ILE A 220      16.247  97.714  79.082  1.00 33.65           H
ATOM   3271  HA  ILE A 220      18.082  95.792  79.591  1.00 39.40           H
ATOM   3272  HB  ILE A 220      17.836  95.106  77.361  1.00 36.00           H
ATOM   3273 HG12 ILE A 220      15.577  96.759  77.145  1.00 36.95           H
ATOM   3274 HG13 ILE A 220      16.996  97.245  76.619  1.00 36.95           H
ATOM   3275 HG21 ILE A 220      15.754  94.023  77.657  1.00 40.22           H
ATOM   3276 HG22 ILE A 220      16.604  93.963  78.999  1.00 40.22           H
ATOM   3277 HG23 ILE A 220      15.419  95.012  78.854  1.00 40.22           H
ATOM   3278 HD11 ILE A 220      15.760  96.419  74.923  1.00 37.66           H
ATOM   3279 HD12 ILE A 220      17.046  95.518  75.160  1.00 37.66           H
ATOM   3280 HD13 ILE A 220      15.628  95.032  75.687  1.00 37.66           H
ATOM   3281  N   VAL A 221      18.885  98.559  78.700  1.00 37.88           N
ATOM   3282  CA  VAL A 221      19.914  99.490  78.224  1.00 38.76           C
ATOM   3283  C   VAL A 221      19.820 100.736  79.087  1.00 33.31           C
ATOM   3284  O   VAL A 221      18.720 101.160  79.480  1.00 30.24           O
ATOM   3285  CB  VAL A 221      19.743  99.811  76.715  1.00 32.13           C
ATOM   3286  CG1 VAL A 221      19.743 101.297  76.466  1.00 47.03           C
ATOM   3287  CG2 VAL A 221      20.794  99.179  75.863  1.00 40.40           C
ATOM   3288  H   VAL A 221      18.281  98.943  79.177  1.00 45.45           H
ATOM   3289  HA  VAL A 221      20.790  99.094  78.354  1.00 46.51           H
ATOM   3290  HB  VAL A 221      18.884  99.466  76.423  1.00 38.56           H
ATOM   3291 HG11 VAL A 221      19.634 101.458  75.515  1.00 56.44           H
ATOM   3292 HG12 VAL A 221      19.009 101.700  76.956  1.00 56.44           H
ATOM   3293 HG13 VAL A 221      20.587 101.668  76.770  1.00 56.44           H
ATOM   3294 HG21 VAL A 221      20.633  99.416  74.936  1.00 48.48           H
ATOM   3295 HG22 VAL A 221      21.664  99.505  76.142  1.00 48.48           H
ATOM   3296 HG23 VAL A 221      20.751  98.216  75.971  1.00 48.48           H
ATOM   3297  N   ASN A 222      20.976 101.298  79.413  1.00 29.94           N
ATOM   3298  CA  ASN A 222      21.058 102.635  79.993  1.00 36.20           C
ATOM   3299  C   ASN A 222      21.777 103.540  79.004  1.00 37.64           C
ATOM   3300  O   ASN A 222      22.938 103.304  78.663  1.00 32.84           O
ATOM   3301  CB  ASN A 222      21.767 102.661  81.337  1.00 30.59           C
ATOM   3302  CG  ASN A 222      21.733 104.025  81.951  1.00 32.83           C
ATOM   3303  OD1 ASN A 222      22.131 105.008  81.337  1.00 39.83           O
ATOM   3304  ND2 ASN A 222      21.214 104.112  83.148  1.00 35.62           N
ATOM   3305  H   ASN A 222      21.741 100.919  79.307  1.00 35.93           H
ATOM   3306  HA  ASN A 222      20.161 102.980  80.120  1.00 43.43           H
ATOM   3307  HB2 ASN A 222      21.328 102.044  81.943  1.00 36.70           H
ATOM   3308  HB3 ASN A 222      22.695 102.407  81.214  1.00 36.70           H
ATOM   3309 HD21 ASN A 222      21.171 104.874  83.544  1.00 42.75           H
ATOM   3310 HD22 ASN A 222      20.915 103.407  83.540  1.00 42.75           H
ATOM   3311  N   ARG A 223      21.069 104.564  78.540  1.00 30.55           N
ATOM   3312  CA  ARG A 223      21.550 105.385  77.440  1.00 30.77           C
ATOM   3313  C   ARG A 223      22.794 106.174  77.813  1.00 31.09           C
ATOM   3314  O   ARG A 223      23.530 106.559  76.918  1.00 31.01           O
ATOM   3315  CB  ARG A 223      20.466 106.358  76.973  1.00 35.05           C
ATOM   3316  CG  ARG A 223      19.273 105.745  76.294  1.00 30.10           C
ATOM   3317  CD  ARG A 223      19.574 105.261  74.862  1.00 30.46           C
ATOM   3318  NE  ARG A 223      19.958 106.349  73.953  1.00 30.67           N
ATOM   3319  CZ  ARG A 223      19.112 107.138  73.292  1.00 32.46           C
ATOM   3320  NH1 ARG A 223      17.799 106.981  73.422  1.00 27.50           N
ATOM   3321  NH2 ARG A 223      19.564 108.088  72.495  1.00 27.81           N1+
ATOM   3322  H   ARG A 223      20.303 104.804  78.848  1.00 36.66           H
ATOM   3323  HA  ARG A 223      21.776 104.809  76.693  1.00 36.93           H
ATOM   3324  HB2 ARG A 223      20.139 106.843  77.747  1.00 42.06           H
ATOM   3325  HB3 ARG A 223      20.865 106.982  76.348  1.00 42.06           H
ATOM   3326  HG2 ARG A 223      18.975 104.981  76.811  1.00 36.12           H
ATOM   3327  HG3 ARG A 223      18.566 106.407  76.243  1.00 36.12           H
ATOM   3328  HD2 ARG A 223      20.306 104.625  74.892  1.00 36.56           H
ATOM   3329  HD3 ARG A 223      18.781 104.835  74.500  1.00 36.56           H
ATOM   3330  HE  ARG A 223      20.799 106.488  73.838  1.00 36.80           H
ATOM   3331 HH11 ARG A 223      17.488 106.366  73.937  1.00 33.00           H
ATOM   3332 HH12 ARG A 223      17.260 107.495  72.992  1.00 33.00           H
ATOM   3333 HH21 ARG A 223      20.411 108.202  72.401  1.00 33.38           H
ATOM   3334 HH22 ARG A 223      19.012 108.594  72.073  1.00 33.38           H
ATOM   3335  N   THR A 224      23.035 106.435  79.095  1.00 31.60           N
ATOM   3336  CA  THR A 224      24.253 107.112  79.514  1.00 32.20           C
ATOM   3337  C   THR A 224      25.442 106.177  79.633  1.00 35.03           C
ATOM   3338  O   THR A 224      26.571 106.661  79.777  1.00 35.93           O
ATOM   3339  CB  THR A 224      24.072 107.806  80.858  1.00 32.19           C
ATOM   3340  OG1 THR A 224      24.070 106.842  81.913  1.00 36.82           O
ATOM   3341  CG2 THR A 224      22.791 108.575  80.885  1.00 35.65           C
ATOM   3342  H   THR A 224      22.506 106.229  79.741  1.00 37.92           H
ATOM   3343  HA  THR A 224      24.474 107.790  78.857  1.00 38.64           H
ATOM   3344  HB  THR A 224      24.802 108.429  80.996  1.00 38.63           H
ATOM   3345  HG1 THR A 224      23.441 106.296  81.803  1.00 44.19           H
ATOM   3346 HG21 THR A 224      22.686 109.013  81.745  1.00 42.78           H
ATOM   3347 HG22 THR A 224      22.794 109.249  80.187  1.00 42.78           H
ATOM   3348 HG23 THR A 224      22.041 107.976  80.743  1.00 42.78           H
ATOM   3349  N   GLN A 225      25.219 104.871  79.544  1.00 33.09           N
ATOM   3350  CA  GLN A 225      26.243 103.847  79.698  1.00 33.68           C
ATOM   3351  C   GLN A 225      26.488 103.041  78.426  1.00 40.78           C
ATOM   3352  O   GLN A 225      27.610 102.598  78.207  1.00 33.93           O
ATOM   3353  CB  GLN A 225      25.850 102.871  80.821  1.00 37.89           C
ATOM   3354  CG  GLN A 225      25.948 103.416  82.250  1.00 45.25           C
ATOM   3355  CD  GLN A 225      25.166 102.549  83.242  1.00 47.00           C
ATOM   3356  OE1 GLN A 225      24.622 101.518  82.870  1.00 46.57           O
ATOM   3357  NE2 GLN A 225      25.120 102.967  84.507  1.00 61.30           N
ATOM   3358  H   GLN A 225      24.441 104.540  79.386  1.00 39.71           H
ATOM   3359  HA  GLN A 225      27.078 104.272  79.949  1.00 40.42           H
ATOM   3360  HB2 GLN A 225      24.931 102.597  80.679  1.00 45.47           H
ATOM   3361  HB3 GLN A 225      26.430 102.096  80.767  1.00 45.47           H
ATOM   3362  HG2 GLN A 225      26.878 103.426  82.525  1.00 54.31           H
ATOM   3363  HG3 GLN A 225      25.581 104.313  82.276  1.00 54.31           H
ATOM   3364 HE21 GLN A 225      25.519 103.694  84.734  1.00 73.56           H
ATOM   3365 HE22 GLN A 225      24.691 102.509  85.096  1.00 73.56           H
ATOM   3366  N   GLN A 226      25.475 102.847  77.578  1.00 43.12           N
ATOM   3367  CA  GLN A 226      25.621 102.070  76.347  1.00 39.05           C
ATOM   3368  C   GLN A 226      24.445 102.367  75.414  1.00 43.73           C
ATOM   3369  O   GLN A 226      23.528 103.131  75.739  1.00 40.89           O
ATOM   3370  CB  GLN A 226      25.716 100.562  76.643  1.00 36.98           C
ATOM   3371  CG  GLN A 226      24.375  99.825  76.855  1.00 52.37           C
ATOM   3372  CD  GLN A 226      24.238  99.261  78.237  1.00 49.13           C
ATOM   3373  OE1 GLN A 226      23.354  99.658  78.996  1.00 35.58           O
ATOM   3374  NE2 GLN A 226      25.130  98.340  78.589  1.00 57.19           N
ATOM   3375  H   GLN A 226      24.683 103.160  77.696  1.00 51.74           H
ATOM   3376  HA  GLN A 226      26.437 102.340  75.897  1.00 46.86           H
ATOM   3377  HB2 GLN A 226      26.166 100.133  75.898  1.00 44.38           H
ATOM   3378  HB3 GLN A 226      26.242 100.442  77.449  1.00 44.38           H
ATOM   3379  HG2 GLN A 226      23.645 100.448  76.711  1.00 62.84           H
ATOM   3380  HG3 GLN A 226      24.315  99.091  76.224  1.00 62.84           H
ATOM   3381 HE21 GLN A 226      25.742  98.100  78.034  1.00 68.63           H
ATOM   3382 HE22 GLN A 226      25.096  97.985  79.372  1.00 68.63           H
ATOM   3383  N   GLU A 227      24.471 101.728  74.269  1.00 38.81           N
ATOM   3384  CA  GLU A 227      23.423 101.806  73.256  1.00 34.61           C
ATOM   3385  C   GLU A 227      22.913 100.440  72.813  1.00 39.34           C
ATOM   3386  O   GLU A 227      21.736 100.304  72.497  1.00 34.75           O
ATOM   3387  CB  GLU A 227      23.936 102.570  72.045  1.00 34.54           C
ATOM   3388  CG  GLU A 227      23.058 102.502  70.805  1.00 42.98           C
ATOM   3389  CD  GLU A 227      21.677 103.175  70.967  1.00 39.60           C
ATOM   3390  OE1 GLU A 227      20.878 103.059  70.016  1.00 34.38           O
ATOM   3391  OE2 GLU A 227      21.402 103.801  72.025  1.00 37.29           O1-
ATOM   3392  H   GLU A 227      25.119 101.213  74.035  1.00 46.57           H
ATOM   3393  HA  GLU A 227      22.672 102.298  73.622  1.00 41.54           H
ATOM   3394  HB2 GLU A 227      24.024 103.505  72.288  1.00 41.45           H
ATOM   3395  HB3 GLU A 227      24.806 102.215  71.805  1.00 41.45           H
ATOM   3396  HG2 GLU A 227      23.518 102.943  70.074  1.00 51.57           H
ATOM   3397  HG3 GLU A 227      22.907 101.570  70.581  1.00 51.57           H
ATOM   3398  N   ILE A 228      23.764  99.428  72.762  1.00 34.96           N
ATOM   3399  CA  ILE A 228      23.363  98.094  72.317  1.00 35.18           C
ATOM   3400  C   ILE A 228      23.073  97.251  73.551  1.00 37.45           C
ATOM   3401  O   ILE A 228      23.878  97.262  74.493  1.00 35.46           O
ATOM   3402  CB  ILE A 228      24.421  97.427  71.425  1.00 41.83           C
ATOM   3403  CG1 ILE A 228      24.562  98.255  70.157  1.00 37.46           C
ATOM   3404  CG2 ILE A 228      23.980  96.028  71.034  1.00 42.70           C
ATOM   3405  CD1 ILE A 228      25.774  97.970  69.362  1.00 40.86           C
ATOM   3406  H   ILE A 228      24.593  99.484  72.983  1.00 41.96           H
ATOM   3407  HA  ILE A 228      22.543  98.166  71.805  1.00 42.22           H
ATOM   3408  HB  ILE A 228      25.270  97.388  71.891  1.00 50.20           H
ATOM   3409 HG12 ILE A 228      23.793  98.086  69.590  1.00 44.95           H
ATOM   3410 HG13 ILE A 228      24.585  99.193  70.402  1.00 44.95           H
ATOM   3411 HG21 ILE A 228      24.662  95.628  70.472  1.00 51.24           H
ATOM   3412 HG22 ILE A 228      23.861  95.499  71.838  1.00 51.24           H
ATOM   3413 HG23 ILE A 228      23.142  96.086  70.549  1.00 51.24           H
ATOM   3414 HD11 ILE A 228      25.779  98.542  68.578  1.00 49.03           H
ATOM   3415 HD12 ILE A 228      26.557  98.148  69.906  1.00 49.03           H
ATOM   3416 HD13 ILE A 228      25.763  97.039  69.092  1.00 49.03           H
ATOM   3417  N   PRO A 229      21.931  96.575  73.618  1.00 35.72           N
ATOM   3418  CA  PRO A 229      21.642  95.746  74.783  1.00 43.54           C
ATOM   3419  C   PRO A 229      22.376  94.407  74.702  1.00 36.32           C
ATOM   3420  O   PRO A 229      22.693  93.895  73.627  1.00 36.27           O
ATOM   3421  CB  PRO A 229      20.120  95.567  74.707  1.00 39.15           C
ATOM   3422  CG  PRO A 229      19.817  95.648  73.224  1.00 37.07           C
ATOM   3423  CD  PRO A 229      20.825  96.574  72.635  1.00 35.74           C
ATOM   3424  HA  PRO A 229      21.880  96.206  75.603  1.00 52.25           H
ATOM   3425  HB2 PRO A 229      19.870  94.701  75.065  1.00 46.98           H
ATOM   3426  HB3 PRO A 229      19.678  96.283  75.190  1.00 46.98           H
ATOM   3427  HG2 PRO A 229      19.897  94.765  72.829  1.00 44.48           H
ATOM   3428  HG3 PRO A 229      18.921  95.996  73.096  1.00 44.48           H
ATOM   3429  HD2 PRO A 229      21.134  96.235  71.781  1.00 42.89           H
ATOM   3430  HD3 PRO A 229      20.452  97.465  72.548  1.00 42.89           H
ATOM   3431  N   ASN A 230      22.636  93.841  75.869  1.00 37.61           N
ATOM   3432  CA  ASN A 230      23.234  92.507  75.947  1.00 46.73           C
ATOM   3433  C   ASN A 230      22.142  91.434  75.853  1.00 42.11           C
ATOM   3434  O   ASN A 230      21.140  91.492  76.571  1.00 37.61           O
ATOM   3435  CB  ASN A 230      24.022  92.356  77.242  1.00 37.31           C
ATOM   3436  CG  ASN A 230      24.576  90.977  77.402  1.00 45.26           C
ATOM   3437  OD1 ASN A 230      24.060  90.194  78.190  1.00 39.82           O
ATOM   3438  ND2 ASN A 230      25.612  90.648  76.626  1.00 44.57           N
ATOM   3439  H   ASN A 230      22.479  94.203  76.633  1.00 45.13           H
ATOM   3440  HA  ASN A 230      23.844  92.386  75.203  1.00 56.07           H
ATOM   3441  HB2 ASN A 230      24.764  92.981  77.239  1.00 44.78           H
ATOM   3442  HB3 ASN A 230      23.437  92.536  77.994  1.00 44.78           H
ATOM   3443 HD21 ASN A 230      25.962  89.865  76.685  1.00 53.48           H
ATOM   3444 HD22 ASN A 230      25.929  91.220  76.067  1.00 53.48           H
ATOM   3445  N   ALA A 231      22.341  90.468  74.949  1.00 46.17           N
ATOM   3446  CA  ALA A 231      21.332  89.438  74.674  1.00 46.45           C
ATOM   3447  C   ALA A 231      20.991  88.599  75.918  1.00 53.02           C
ATOM   3448  O   ALA A 231      19.832  88.213  76.124  1.00 50.10           O
ATOM   3449  CB  ALA A 231      21.823  88.535  73.533  1.00 53.07           C
ATOM   3450  H   ALA A 231      23.057  90.386  74.480  1.00 55.40           H
ATOM   3451  HA  ALA A 231      20.516  89.872  74.378  1.00 55.74           H
ATOM   3452  HB1 ALA A 231      21.152  87.857  73.356  1.00 63.69           H
ATOM   3453  HB2 ALA A 231      21.964  89.076  72.741  1.00 63.69           H
ATOM   3454  HB3 ALA A 231      22.656  88.115  73.800  1.00 63.69           H
ATOM   3455  N   GLU A 232      21.981  88.305  76.758  1.00 39.66           N
ATOM   3456  CA  GLU A 232      21.742  87.481  77.938  1.00 46.75           C
ATOM   3457  C   GLU A 232      20.929  88.244  78.972  1.00 45.92           C
ATOM   3458  O   GLU A 232      19.931  87.733  79.503  1.00 47.71           O
ATOM   3459  CB  GLU A 232      23.087  87.016  78.540  1.00 52.99           C
ATOM   3460  CG  GLU A 232      23.099  85.595  79.106  1.00 70.80           C
ATOM   3461  CD  GLU A 232      22.477  85.473  80.514  1.00 70.98           C
ATOM   3462  OE1 GLU A 232      23.119  85.950  81.494  1.00 74.93           O
ATOM   3463  OE2 GLU A 232      21.372  84.882  80.639  1.00 63.11           O1-
ATOM   3464  H   GLU A 232      22.795  88.569  76.667  1.00 47.60           H
ATOM   3465  HA  GLU A 232      21.238  86.693  77.679  1.00 56.10           H
ATOM   3466  HB2 GLU A 232      23.765  87.058  77.847  1.00 63.59           H
ATOM   3467  HB3 GLU A 232      23.325  87.619  79.262  1.00 63.59           H
ATOM   3468  HG2 GLU A 232      22.596  85.018  78.510  1.00 84.96           H
ATOM   3469  HG3 GLU A 232      24.017  85.289  79.161  1.00 84.96           H
ATOM   3470  N   THR A 233      21.360  89.468  79.286  1.00 47.12           N
ATOM   3471  CA  THR A 233      20.647  90.297  80.247  1.00 43.49           C
ATOM   3472  C   THR A 233      19.222  90.561  79.787  1.00 46.68           C
ATOM   3473  O   THR A 233      18.297  90.614  80.610  1.00 47.12           O
ATOM   3474  CB  THR A 233      21.399  91.617  80.460  1.00 58.22           C
ATOM   3475  OG1 THR A 233      22.815  91.404  80.326  1.00 58.67           O
ATOM   3476  CG2 THR A 233      21.129  92.141  81.862  1.00 59.33           C
ATOM   3477  H   THR A 233      22.063  89.837  78.955  1.00 56.54           H
ATOM   3478  HA  THR A 233      20.607  89.833  81.098  1.00 52.19           H
ATOM   3479  HB  THR A 233      21.100  92.277  79.815  1.00 69.86           H
ATOM   3480  HG1 THR A 233      23.227  92.127  80.442  1.00 70.40           H
ATOM   3481 HG21 THR A 233      21.603  92.976  82.000  1.00 71.20           H
ATOM   3482 HG22 THR A 233      20.179  92.294  81.981  1.00 71.20           H
ATOM   3483 HG23 THR A 233      21.429  91.495  82.520  1.00 71.20           H
ATOM   3484  N   MET A 234      19.011  90.707  78.483  1.00 41.36           N
ATOM   3485  CA  MET A 234      17.649  90.894  77.999  1.00 51.10           C
ATOM   3486  C   MET A 234      16.737  89.787  78.535  1.00 49.54           C
ATOM   3487  O   MET A 234      15.747  90.057  79.223  1.00 43.05           O
ATOM   3488  CB  MET A 234      17.640  90.926  76.469  1.00 45.79           C
ATOM   3489  CG  MET A 234      17.911  92.285  75.865  1.00 51.95           C
ATOM   3490  SD  MET A 234      17.337  92.342  74.142  1.00 65.77           S
ATOM   3491  CE  MET A 234      18.823  91.900  73.268  1.00 49.41           C
ATOM   3492  H   MET A 234      19.619  90.701  77.875  1.00 49.64           H
ATOM   3493  HA  MET A 234      17.320  91.750  78.315  1.00 61.33           H
ATOM   3494  HB2 MET A 234      18.323  90.319  76.143  1.00 54.94           H
ATOM   3495  HB3 MET A 234      16.769  90.635  76.158  1.00 54.94           H
ATOM   3496  HG2 MET A 234      17.436  92.963  76.369  1.00 62.34           H
ATOM   3497  HG3 MET A 234      18.865  92.459  75.876  1.00 62.34           H
ATOM   3498  HE1 MET A 234      18.639  91.896  72.316  1.00 59.29           H
ATOM   3499  HE2 MET A 234      19.513  92.552  73.470  1.00 59.29           H
ATOM   3500  HE3 MET A 234      19.106  91.018  73.554  1.00 59.29           H
ATOM   3501  N   LYS A 235      17.106  88.526  78.285  1.00 52.41           N
ATOM   3502  CA  LYS A 235      16.259  87.406  78.674  1.00 42.88           C
ATOM   3503  C   LYS A 235      16.023  87.390  80.182  1.00 54.40           C
ATOM   3504  O   LYS A 235      14.879  87.252  80.641  1.00 52.47           O
ATOM   3505  CB  LYS A 235      16.884  86.105  78.179  1.00 44.26           C
ATOM   3506  H   LYS A 235      17.838  88.298  77.894  1.00 62.90           H
ATOM   3507  HA  LYS A 235      15.396  87.503  78.241  1.00 51.45           H
ATOM   3508  HB1 LYS A 235      17.008  86.160  77.218  1.00 53.12           H
ATOM   3509  HB3 LYS A 235      16.292  85.368  78.395  1.00 53.12           H
ATOM   3510  N   GLN A 236      17.083  87.573  80.973  1.00 48.58           N
ATOM   3511  CA  GLN A 236      16.933  87.550  82.428  1.00 51.59           C
ATOM   3512  C   GLN A 236      16.015  88.672  82.913  1.00 48.69           C
ATOM   3513  O   GLN A 236      15.196  88.469  83.820  1.00 41.64           O
ATOM   3514  CB  GLN A 236      18.312  87.644  83.086  1.00 56.95           C
ATOM   3515  CG  GLN A 236      18.323  87.451  84.593  1.00 70.11           C
ATOM   3516  CD  GLN A 236      18.657  86.017  84.991  1.00 74.55           C
ATOM   3517  OE1 GLN A 236      17.784  85.269  85.443  1.00 67.62           O
ATOM   3518  NE2 GLN A 236      19.928  85.626  84.822  1.00 67.67           N
ATOM   3519  H   GLN A 236      17.886  87.710  80.697  1.00 58.29           H
ATOM   3520  HA  GLN A 236      16.535  86.705  82.689  1.00 61.91           H
ATOM   3521  HB2 GLN A 236      18.884  86.963  82.700  1.00 68.34           H
ATOM   3522  HB3 GLN A 236      18.682  88.521  82.901  1.00 68.34           H
ATOM   3523  HG2 GLN A 236      18.993  88.035  84.982  1.00 84.14           H
ATOM   3524  HG3 GLN A 236      17.446  87.666  84.947  1.00 84.14           H
ATOM   3525 HE21 GLN A 236      20.507  86.175  84.502  1.00 81.20           H
ATOM   3526 HE22 GLN A 236      20.163  84.826  85.032  1.00 81.20           H
ATOM   3527  N   THR A 237      16.140  89.866  82.328  1.00 53.27           N
ATOM   3528  CA  THR A 237      15.305  90.991  82.744  1.00 51.14           C
ATOM   3529  C   THR A 237      13.843  90.748  82.359  1.00 45.78           C
ATOM   3530  O   THR A 237      12.935  91.017  83.150  1.00 41.27           O
ATOM   3531  CB  THR A 237      15.831  92.307  82.130  1.00 50.42           C
ATOM   3532  OG1 THR A 237      17.223  92.479  82.437  1.00 41.24           O
ATOM   3533  CG2 THR A 237      15.112  93.528  82.687  1.00 41.09           C
ATOM   3534  H   THR A 237      16.694  90.048  81.696  1.00 63.93           H
ATOM   3535  HA  THR A 237      15.348  91.074  83.710  1.00 61.37           H
ATOM   3536  HB  THR A 237      15.710  92.288  81.168  1.00 60.51           H
ATOM   3537  HG1 THR A 237      17.668  91.839  82.125  1.00 49.49           H
ATOM   3538 HG21 THR A 237      15.466  94.335  82.281  1.00 49.31           H
ATOM   3539 HG22 THR A 237      14.163  93.470  82.495  1.00 49.31           H
ATOM   3540 HG23 THR A 237      15.237  93.578  83.647  1.00 49.31           H
ATOM   3541  N   GLU A 238      13.602  90.224  81.154  1.00 46.06           N
ATOM   3542  CA  GLU A 238      12.246  89.906  80.730  1.00 50.28           C
ATOM   3543  C   GLU A 238      11.593  88.927  81.700  1.00 51.88           C
ATOM   3544  O   GLU A 238      10.529  89.206  82.260  1.00 45.87           O
ATOM   3545  CB  GLU A 238      12.258  89.338  79.312  1.00 48.87           C
ATOM   3546  CG  GLU A 238      10.860  89.303  78.691  1.00 55.94           C
ATOM   3547  CD  GLU A 238      10.794  88.567  77.372  1.00 59.33           C
ATOM   3548  OE1 GLU A 238      11.313  87.440  77.289  1.00 65.05           O
ATOM   3549  OE2 GLU A 238      10.222  89.125  76.410  1.00 74.06           O1-
ATOM   3550  H   GLU A 238      14.207  90.045  80.569  1.00 55.27           H
ATOM   3551  HA  GLU A 238      11.718  90.720  80.723  1.00 60.33           H
ATOM   3552  HB2 GLU A 238      12.823  89.893  78.752  1.00 58.64           H
ATOM   3553  HB3 GLU A 238      12.601  88.430  79.336  1.00 58.64           H
ATOM   3554  HG2 GLU A 238      10.256  88.860  79.307  1.00 67.13           H
ATOM   3555  HG3 GLU A 238      10.564  90.213  78.537  1.00 67.13           H
ATOM   3556  N   SER A 239      12.229  87.770  81.919  1.00 50.56           N
ATOM   3557  CA  SER A 239      11.734  86.818  82.907  1.00 46.54           C
ATOM   3558  C   SER A 239      11.411  87.511  84.221  1.00 44.16           C
ATOM   3559  O   SER A 239      10.335  87.317  84.791  1.00 51.07           O
ATOM   3560  CB  SER A 239      12.760  85.710  83.129  1.00 53.06           C
ATOM   3561  OG  SER A 239      12.682  84.750  82.090  1.00 49.42           O
ATOM   3562  H   SER A 239      12.943  87.519  81.511  1.00 60.67           H
ATOM   3563  HA  SER A 239      10.919  86.411  82.574  1.00 55.85           H
ATOM   3564  HB2 SER A 239      13.649  86.097  83.137  1.00 63.67           H
ATOM   3565  HB3 SER A 239      12.579  85.275  83.977  1.00 63.67           H
ATOM   3566  HG  SER A 239      13.248  84.143  82.217  1.00 59.31           H
ATOM   3567  N   HIS A 240      12.333  88.333  84.714  1.00 43.57           N
ATOM   3568  CA  HIS A 240      12.097  89.045  85.966  1.00 42.39           C
ATOM   3569  C   HIS A 240      10.841  89.910  85.863  1.00 50.90           C
ATOM   3570  O   HIS A 240      10.034  89.974  86.802  1.00 46.79           O
ATOM   3571  CB  HIS A 240      13.336  89.883  86.292  1.00 40.18           C
ATOM   3572  CG  HIS A 240      13.479  90.283  87.730  1.00 40.34           C
ATOM   3573  ND1 HIS A 240      12.740  89.728  88.747  1.00 53.15           N
ATOM   3574  CD2 HIS A 240      14.295  91.194  88.316  1.00 48.58           C
ATOM   3575  CE1 HIS A 240      13.086  90.284  89.896  1.00 62.03           C
ATOM   3576  NE2 HIS A 240      14.025  91.184  89.660  1.00 54.77           N
ATOM   3577  H   HIS A 240      13.094  88.496  84.348  1.00 52.29           H
ATOM   3578  HA  HIS A 240      11.967  88.402  86.681  1.00 50.87           H
ATOM   3579  HB2 HIS A 240      13.304  90.696  85.765  1.00 48.21           H
ATOM   3580  HB3 HIS A 240      14.125  89.372  86.052  1.00 48.21           H
ATOM   3581  HD2 HIS A 240      14.913  91.738  87.884  1.00 58.30           H
ATOM   3582  HE1 HIS A 240      12.727  90.079  90.729  1.00 74.43           H
ATOM   3583  HE2 HIS A 240      14.412  91.671  90.253  1.00 65.72           H
ATOM   3584  N   ALA A 241      10.645  90.557  84.705  1.00 54.09           N
ATOM   3585  CA  ALA A 241       9.500  91.452  84.526  1.00 52.29           C
ATOM   3586  C   ALA A 241       8.201  90.673  84.381  1.00 38.88           C
ATOM   3587  O   ALA A 241       7.201  91.019  85.006  1.00 38.74           O
ATOM   3588  CB  ALA A 241       9.712  92.346  83.300  1.00 43.88           C
ATOM   3589  H   ALA A 241      11.156  90.493  84.016  1.00 64.90           H
ATOM   3590  HA  ALA A 241       9.422  92.024  85.305  1.00 62.74           H
ATOM   3591  HB1 ALA A 241       8.944  92.930  83.199  1.00 52.65           H
ATOM   3592  HB2 ALA A 241      10.515  92.874  83.430  1.00 52.65           H
ATOM   3593  HB3 ALA A 241       9.808  91.786  82.514  1.00 52.65           H
ATOM   3594  N   VAL A 242       8.211  89.626  83.555  1.00 38.63           N
ATOM   3595  CA  VAL A 242       7.045  88.775  83.372  1.00 43.37           C
ATOM   3596  C   VAL A 242       6.486  88.322  84.716  1.00 47.34           C
ATOM   3597  O   VAL A 242       5.268  88.256  84.897  1.00 48.29           O
ATOM   3598  CB  VAL A 242       7.400  87.577  82.475  1.00 46.24           C
ATOM   3599  CG1 VAL A 242       6.289  86.570  82.497  1.00 48.69           C
ATOM   3600  CG2 VAL A 242       7.651  88.050  81.057  1.00 45.91           C
ATOM   3601  H   VAL A 242       8.891  89.389  83.085  1.00 46.36           H
ATOM   3602  HA  VAL A 242       6.354  89.286  82.923  1.00 52.05           H
ATOM   3603  HB  VAL A 242       8.207  87.153  82.806  1.00 55.48           H
ATOM   3604 HG11 VAL A 242       6.529  85.823  81.927  1.00 58.42           H
ATOM   3605 HG12 VAL A 242       6.159  86.264  83.408  1.00 58.42           H
ATOM   3606 HG13 VAL A 242       5.478  86.989  82.169  1.00 58.42           H
ATOM   3607 HG21 VAL A 242       7.874  87.284  80.504  1.00 55.09           H
ATOM   3608 HG22 VAL A 242       6.849  88.479  80.721  1.00 55.09           H
ATOM   3609 HG23 VAL A 242       8.388  88.681  81.061  1.00 55.09           H
ATOM   3610  N   LYS A 243       7.363  88.001  85.677  1.00 48.43           N
ATOM   3611  CA  LYS A 243       6.891  87.519  86.971  1.00 43.06           C
ATOM   3612  C   LYS A 243       6.202  88.622  87.740  1.00 44.26           C
ATOM   3613  O   LYS A 243       5.225  88.365  88.450  1.00 47.15           O
ATOM   3614  CB  LYS A 243       8.045  86.954  87.816  1.00 41.36           C
ATOM   3615  H   LYS A 243       8.218  88.053  85.602  1.00 58.11           H
ATOM   3616  HA  LYS A 243       6.248  86.807  86.827  1.00 51.67           H
ATOM   3617  HB1 LYS A 243       8.478  86.240  87.323  1.00 49.63           H
ATOM   3618  HB3 LYS A 243       7.687  86.612  88.650  1.00 49.63           H
ATOM   3619  N   ILE A 244       6.697  89.853  87.635  1.00 42.54           N
ATOM   3620  CA  ILE A 244       6.072  90.926  88.396  1.00 44.89           C
ATOM   3621  C   ILE A 244       4.693  91.278  87.845  1.00 41.97           C
ATOM   3622  O   ILE A 244       3.813  91.709  88.602  1.00 43.76           O
ATOM   3623  CB  ILE A 244       6.973  92.164  88.413  1.00 38.37           C
ATOM   3624  CG1 ILE A 244       8.302  91.830  89.088  1.00 46.59           C
ATOM   3625  CG2 ILE A 244       6.241  93.339  89.095  1.00 37.15           C
ATOM   3626  CD1 ILE A 244       9.429  92.791  88.731  1.00 38.41           C
ATOM   3627  H   ILE A 244       7.367  90.085  87.149  1.00 51.05           H
ATOM   3628  HA  ILE A 244       5.957  90.631  89.313  1.00 53.87           H
ATOM   3629  HB  ILE A 244       7.157  92.416  87.494  1.00 46.04           H
ATOM   3630 HG12 ILE A 244       8.180  91.860  90.050  1.00 55.90           H
ATOM   3631 HG13 ILE A 244       8.575  90.939  88.819  1.00 55.90           H
ATOM   3632 HG21 ILE A 244       6.824  94.115  89.098  1.00 44.58           H
ATOM   3633 HG22 ILE A 244       5.430  93.536  88.601  1.00 44.58           H
ATOM   3634 HG23 ILE A 244       6.021  93.088  90.006  1.00 44.58           H
ATOM   3635 HD11 ILE A 244      10.235  92.516  89.195  1.00 46.10           H
ATOM   3636 HD12 ILE A 244       9.573  92.765  87.773  1.00 46.10           H
ATOM   3637 HD13 ILE A 244       9.178  93.687  89.005  1.00 46.10           H
ATOM   3638  N   VAL A 245       4.492  91.169  86.533  1.00 39.81           N
ATOM   3639  CA  VAL A 245       3.216  91.616  85.988  1.00 48.69           C
ATOM   3640  C   VAL A 245       2.139  90.568  86.263  1.00 40.65           C
ATOM   3641  O   VAL A 245       0.989  90.921  86.536  1.00 41.93           O
ATOM   3642  CB  VAL A 245       3.340  91.956  84.491  1.00 38.13           C
ATOM   3643  CG1 VAL A 245       3.515  90.710  83.640  1.00 36.90           C
ATOM   3644  CG2 VAL A 245       2.140  92.797  84.026  1.00 39.92           C
ATOM   3645  H   VAL A 245       5.051  90.855  85.960  1.00 47.77           H
ATOM   3646  HA  VAL A 245       2.954  92.429  86.449  1.00 58.43           H
ATOM   3647  HB  VAL A 245       4.134  92.500  84.369  1.00 45.76           H
ATOM   3648 HG11 VAL A 245       3.589  90.972  82.709  1.00 44.28           H
ATOM   3649 HG12 VAL A 245       4.321  90.249  83.919  1.00 44.28           H
ATOM   3650 HG13 VAL A 245       2.744  90.134  83.762  1.00 44.28           H
ATOM   3651 HG21 VAL A 245       2.241  92.997  83.083  1.00 47.90           H
ATOM   3652 HG22 VAL A 245       1.325  92.291  84.171  1.00 47.90           H
ATOM   3653 HG23 VAL A 245       2.114  93.620  84.539  1.00 47.90           H
ATOM   3654  N   VAL A 246       2.500  89.284  86.251  1.00 41.70           N
ATOM   3655  CA  VAL A 246       1.550  88.234  86.612  1.00 39.33           C
ATOM   3656  C   VAL A 246       1.158  88.355  88.069  1.00 38.63           C
ATOM   3657  O   VAL A 246      -0.023  88.261  88.423  1.00 46.41           O
ATOM   3658  CB  VAL A 246       2.140  86.862  86.282  1.00 43.87           C
ATOM   3659  CG1 VAL A 246       1.328  85.759  86.889  1.00 43.74           C
ATOM   3660  CG2 VAL A 246       2.196  86.693  84.763  1.00 39.57           C
ATOM   3661  H   VAL A 246       3.282  88.997  86.039  1.00 50.04           H
ATOM   3662  HA  VAL A 246       0.746  88.345  86.080  1.00 47.19           H
ATOM   3663  HB  VAL A 246       3.044  86.806  86.630  1.00 52.65           H
ATOM   3664 HG11 VAL A 246       1.731  84.907  86.660  1.00 52.49           H
ATOM   3665 HG12 VAL A 246       1.315  85.870  87.853  1.00 52.49           H
ATOM   3666 HG13 VAL A 246       0.424  85.803  86.539  1.00 52.49           H
ATOM   3667 HG21 VAL A 246       2.571  85.823  84.556  1.00 47.48           H
ATOM   3668 HG22 VAL A 246       1.297  86.761  84.405  1.00 47.48           H
ATOM   3669 HG23 VAL A 246       2.755  87.392  84.388  1.00 47.48           H
ATOM   3670  N   GLU A 247       2.125  88.631  88.927  1.00 40.18           N
ATOM   3671  CA  GLU A 247       1.832  88.787  90.339  1.00 40.09           C
ATOM   3672  C   GLU A 247       0.991  90.026  90.585  1.00 46.39           C
ATOM   3673  O   GLU A 247       0.140  90.044  91.485  1.00 47.33           O
ATOM   3674  CB  GLU A 247       3.135  88.849  91.132  1.00 41.23           C
ATOM   3675  CG  GLU A 247       2.952  89.148  92.632  1.00 55.77           C
ATOM   3676  CD  GLU A 247       2.206  88.033  93.406  1.00 57.63           C
ATOM   3677  OE1 GLU A 247       1.545  88.350  94.425  1.00 48.19           O
ATOM   3678  OE2 GLU A 247       2.296  86.854  92.999  1.00 42.86           O1-
ATOM   3679  H   GLU A 247       2.954  88.732  88.719  1.00 48.21           H
ATOM   3680  HA  GLU A 247       1.330  88.016  90.645  1.00 48.11           H
ATOM   3681  HB2 GLU A 247       3.587  87.994  91.055  1.00 49.47           H
ATOM   3682  HB3 GLU A 247       3.694  89.548  90.758  1.00 49.47           H
ATOM   3683  HG2 GLU A 247       3.827  89.256  93.038  1.00 66.93           H
ATOM   3684  HG3 GLU A 247       2.442  89.967  92.728  1.00 66.93           H
ATOM   3685  N   ALA A 248       1.211  91.083  89.805  1.00 51.83           N
ATOM   3686  CA  ALA A 248       0.361  92.259  89.949  1.00 43.78           C
ATOM   3687  C   ALA A 248      -1.060  91.936  89.507  1.00 37.23           C
ATOM   3688  O   ALA A 248      -2.027  92.418  90.097  1.00 37.04           O
ATOM   3689  CB  ALA A 248       0.932  93.423  89.145  1.00 46.08           C
ATOM   3690  H   ALA A 248       1.824  91.144  89.206  1.00 62.20           H
ATOM   3691  HA  ALA A 248       0.335  92.521  90.883  1.00 52.54           H
ATOM   3692  HB1 ALA A 248       0.355  94.195  89.253  1.00 55.30           H
ATOM   3693  HB2 ALA A 248       1.822  93.626  89.474  1.00 55.30           H
ATOM   3694  HB3 ALA A 248       0.975  93.169  88.210  1.00 55.30           H
ATOM   3695  N   ALA A 249      -1.182  91.101  88.474  1.00 37.37           N
ATOM   3696  CA  ALA A 249      -2.472  90.634  87.995  1.00 42.31           C
ATOM   3697  C   ALA A 249      -3.212  89.805  89.039  1.00 46.45           C
ATOM   3698  O   ALA A 249      -4.446  89.831  89.072  1.00 47.25           O
ATOM   3699  CB  ALA A 249      -2.269  89.809  86.727  1.00 37.56           C
ATOM   3700  H   ALA A 249      -0.515  90.787  88.029  1.00 44.85           H
ATOM   3701  HA  ALA A 249      -3.023  91.400  87.771  1.00 50.78           H
ATOM   3702  HB1 ALA A 249      -3.132  89.500  86.411  1.00 45.08           H
ATOM   3703  HB2 ALA A 249      -1.849  90.365  86.052  1.00 45.08           H
ATOM   3704  HB3 ALA A 249      -1.700  89.050  86.932  1.00 45.08           H
ATOM   3705  N   ARG A 250      -2.483  89.057  89.882  1.00 43.42           N
ATOM   3706  CA  ARG A 250      -3.094  88.324  90.997  1.00 44.50           C
ATOM   3707  C   ARG A 250      -3.780  89.257  91.982  1.00 45.77           C
ATOM   3708  O   ARG A 250      -4.872  88.952  92.481  1.00 49.39           O
ATOM   3709  CB  ARG A 250      -2.044  87.485  91.732  1.00 38.56           C
ATOM   3710  CG  ARG A 250      -1.875  86.076  91.125  1.00 51.46           C
ATOM   3711  CD  ARG A 250      -0.780  85.230  91.817  1.00 60.07           C
ATOM   3712  NE  ARG A 250      -1.074  84.980  93.220  1.00 60.07           N
ATOM   3713  CZ  ARG A 250      -0.239  84.339  94.037  1.00 80.67           C
ATOM   3714  NH1 ARG A 250       0.926  83.882  93.568  1.00 70.80           N
ATOM   3715  NH2 ARG A 250      -0.559  84.150  95.319  1.00 73.12           N1+
ATOM   3716  H   ARG A 250      -1.630  88.960  89.828  1.00 52.10           H
ATOM   3717  HA  ARG A 250      -3.764  87.719  90.643  1.00 53.40           H
ATOM   3718  HB2 ARG A 250      -1.188  87.937  91.685  1.00 46.28           H
ATOM   3719  HB3 ARG A 250      -2.315  87.382  92.658  1.00 46.28           H
ATOM   3720  HG2 ARG A 250      -2.715  85.598  91.204  1.00 61.75           H
ATOM   3721  HG3 ARG A 250      -1.634  86.166  90.189  1.00 61.75           H
ATOM   3722  HD2 ARG A 250      -0.710  84.373  91.367  1.00 72.08           H
ATOM   3723  HD3 ARG A 250       0.065  85.702  91.766  1.00 72.08           H
ATOM   3724  HE  ARG A 250      -1.743  85.391  93.571  1.00 72.09           H
ATOM   3725 HH11 ARG A 250       1.136  84.005  92.743  1.00 84.96           H
ATOM   3726 HH12 ARG A 250       1.467  83.466  94.092  1.00 84.96           H
ATOM   3727 HH21 ARG A 250      -1.310  84.441  95.622  1.00 87.74           H
ATOM   3728 HH22 ARG A 250      -0.019  83.731  95.840  1.00 87.74           H
ATOM   3729  N   ARG A 251      -3.163  90.394  92.275  1.00 39.86           N
ATOM   3730  CA  ARG A 251      -3.686  91.328  93.268  1.00 39.08           C
ATOM   3731  C   ARG A 251      -4.774  92.244  92.738  1.00 40.36           C
ATOM   3732  O   ARG A 251      -5.199  93.158  93.459  1.00 40.72           O
ATOM   3733  CB  ARG A 251      -2.557  92.197  93.798  1.00 47.16           C
ATOM   3734  CG  ARG A 251      -1.392  91.422  94.369  1.00 47.96           C
ATOM   3735  CD  ARG A 251      -0.102  92.206  94.297  1.00 50.98           C
ATOM   3736  NE  ARG A 251       0.991  91.481  94.943  1.00 64.43           N
ATOM   3737  CZ  ARG A 251       1.315  91.598  96.224  1.00 54.34           C
ATOM   3738  NH1 ARG A 251       0.628  92.433  96.995  1.00 53.35           N
ATOM   3739  NH2 ARG A 251       2.339  90.894  96.721  1.00 65.74           N1+
ATOM   3740  H   ARG A 251      -2.429  90.652  91.908  1.00 47.83           H
ATOM   3741  HA  ARG A 251      -4.053  90.825  94.012  1.00 46.90           H
ATOM   3742  HB2 ARG A 251      -2.219  92.745  93.072  1.00 56.59           H
ATOM   3743  HB3 ARG A 251      -2.906  92.766  94.502  1.00 56.59           H
ATOM   3744  HG2 ARG A 251      -1.570  91.218  95.300  1.00 57.55           H
ATOM   3745  HG3 ARG A 251      -1.276  90.602  93.863  1.00 57.55           H
ATOM   3746  HD2 ARG A 251       0.135  92.351  93.367  1.00 61.18           H
ATOM   3747  HD3 ARG A 251      -0.216  93.055  94.752  1.00 61.18           H
ATOM   3748  HE  ARG A 251       1.456  90.942  94.460  1.00 77.31           H
ATOM   3749 HH11 ARG A 251      -0.026  92.883  96.665  1.00 64.02           H
ATOM   3750 HH12 ARG A 251       0.833  92.518  97.826  1.00 64.02           H
ATOM   3751 HH21 ARG A 251       2.779  90.358  96.212  1.00 78.89           H
ATOM   3752 HH22 ARG A 251       2.551  90.971  97.550  1.00 78.89           H
ATOM   3753  N   LEU A 252      -5.175  92.073  91.482  1.00 39.31           N
ATOM   3754  CA  LEU A 252      -6.201  92.903  90.878  1.00 44.78           C
ATOM   3755  C   LEU A 252      -7.414  92.100  90.443  1.00 39.62           C
ATOM   3756  O   LEU A 252      -8.421  92.697  90.051  1.00 46.12           O
ATOM   3757  CB  LEU A 252      -5.625  93.668  89.671  1.00 44.33           C
ATOM   3758  CG  LEU A 252      -4.577  94.768  89.991  1.00 39.45           C
ATOM   3759  CD1 LEU A 252      -3.740  95.093  88.761  1.00 43.93           C
ATOM   3760  CD2 LEU A 252      -5.232  96.029  90.493  1.00 52.43           C
ATOM   3761  H   LEU A 252      -4.860  91.471  90.954  1.00 47.18           H
ATOM   3762  HA  LEU A 252      -6.497  93.558  91.530  1.00 53.73           H
ATOM   3763  HB2 LEU A 252      -5.199  93.027  89.080  1.00 53.20           H
ATOM   3764  HB3 LEU A 252      -6.359  94.096  89.204  1.00 53.20           H
ATOM   3765  HG  LEU A 252      -3.980  94.444  90.684  1.00 47.34           H
ATOM   3766 HD11 LEU A 252      -3.096  95.781  88.991  1.00 52.71           H
ATOM   3767 HD12 LEU A 252      -3.278  94.290  88.473  1.00 52.71           H
ATOM   3768 HD13 LEU A 252      -4.325  95.410  88.056  1.00 52.71           H
ATOM   3769 HD21 LEU A 252      -4.545  96.688  90.680  1.00 62.92           H
ATOM   3770 HD22 LEU A 252      -5.834  96.364  89.810  1.00 62.92           H
ATOM   3771 HD23 LEU A 252      -5.727  95.827  91.302  1.00 62.92           H
ATOM   3772  N   LEU A 253      -7.355  90.776  90.523  1.00 45.06           N
ATOM   3773  CA  LEU A 253      -8.460  89.916  90.136  1.00 56.52           C
ATOM   3774  C   LEU A 253      -9.572  89.990  91.117  1.00 50.69           C
ATOM   3775  O   LEU A 253     -10.737  90.032  90.733  1.00 59.87           O
ATOM   3776  CB  LEU A 253      -8.012  88.477  90.044  1.00 55.12           C
ATOM   3777  CG  LEU A 253      -7.252  88.184  88.774  1.00 51.79           C
ATOM   3778  CD1 LEU A 253      -6.439  86.919  88.975  1.00 59.92           C
ATOM   3779  CD2 LEU A 253      -8.208  88.046  87.607  1.00 54.50           C
ATOM   3780  OXT LEU A 253      -9.273  89.984  92.305  1.00 59.82           O1-
ATOM   3781  H   LEU A 253      -6.667  90.345  90.806  1.00 54.07           H
ATOM   3782  HA  LEU A 253      -8.795  90.191  89.268  1.00 67.82           H
ATOM   3783  HB2 LEU A 253      -7.431  88.277  90.794  1.00 66.14           H
ATOM   3784  HB3 LEU A 253      -8.793  87.901  90.066  1.00 66.14           H
ATOM   3785  HG  LEU A 253      -6.642  88.915  88.587  1.00 62.15           H
ATOM   3786 HD11 LEU A 253      -5.948  86.728  88.160  1.00 71.90           H
ATOM   3787 HD12 LEU A 253      -5.821  87.055  89.710  1.00 71.90           H
ATOM   3788 HD13 LEU A 253      -7.041  86.187  89.179  1.00 71.90           H
ATOM   3789 HD21 LEU A 253      -7.698  87.858  86.803  1.00 65.40           H
ATOM   3790 HD22 LEU A 253      -8.822  87.317  87.788  1.00 65.40           H
ATOM   3791 HD23 LEU A 253      -8.699  88.875  87.502  1.00 65.40           H
TER
ATOM   3792  N   LYS B   3      24.059  87.826  62.685  1.00 54.51           N
ATOM   3793  CA  LYS B   3      22.857  87.578  61.886  1.00 52.68           C
ATOM   3794  C   LYS B   3      21.928  88.831  61.778  1.00 46.91           C
ATOM   3795  O   LYS B   3      20.815  88.698  61.292  1.00 30.56           O
ATOM   3796  CB  LYS B   3      22.053  86.388  62.465  1.00 39.91           C
ATOM   3797  CG  LYS B   3      21.461  86.670  63.857  1.00 43.92           C
ATOM   3798  CD  LYS B   3      21.258  85.408  64.645  1.00 55.71           C
ATOM   3799  CE  LYS B   3      19.815  84.937  64.581  1.00 52.85           C
ATOM   3800  NZ  LYS B   3      19.763  83.510  64.948  1.00 69.69           N1+
ATOM   3801  H1  LYS B   3      24.556  87.010  62.777  1.00 65.41           H
ATOM   3802  H2  LYS B   3      23.805  88.144  63.555  1.00 65.41           H
ATOM   3803  HA  LYS B   3      23.130  87.338  60.987  1.00 63.21           H
ATOM   3804  HB2 LYS B   3      22.641  85.620  62.542  1.00 47.90           H
ATOM   3805  HB3 LYS B   3      21.319  86.183  61.865  1.00 47.90           H
ATOM   3806  HG2 LYS B   3      20.601  87.106  63.755  1.00 52.70           H
ATOM   3807  HG3 LYS B   3      22.069  87.242  64.352  1.00 52.70           H
ATOM   3808  HD2 LYS B   3      21.484  85.571  65.574  1.00 66.85           H
ATOM   3809  HD3 LYS B   3      21.822  84.708  64.280  1.00 66.85           H
ATOM   3810  HE2 LYS B   3      19.476  85.040  63.678  1.00 63.42           H
ATOM   3811  HE3 LYS B   3      19.277  85.441  65.211  1.00 63.42           H
ATOM   3812  HZ1 LYS B   3      20.257  83.032  64.382  1.00 83.63           H
ATOM   3813  HZ2 LYS B   3      20.076  83.396  65.773  1.00 83.63           H
ATOM   3814  HZ3 LYS B   3      18.922  83.218  64.915  1.00 83.63           H
ATOM   3815  N   SER B   4      22.348  90.026  62.232  1.00 44.70           N
ATOM   3816  CA  SER B   4      21.525  91.208  61.996  1.00 38.62           C
ATOM   3817  C   SER B   4      22.334  92.492  62.062  1.00 34.47           C
ATOM   3818  O   SER B   4      22.955  92.789  63.083  1.00 27.36           O
ATOM   3819  CB  SER B   4      20.373  91.291  63.020  1.00 26.79           C
ATOM   3820  OG  SER B   4      19.437  92.281  62.657  1.00 34.59           O
ATOM   3821  H   SER B   4      23.078  90.168  62.662  1.00 53.63           H
ATOM   3822  HA  SER B   4      21.134  91.148  61.111  1.00 46.34           H
ATOM   3823  HB2 SER B   4      19.923  90.432  63.058  1.00 32.15           H
ATOM   3824  HB3 SER B   4      20.740  91.510  63.891  1.00 32.15           H
ATOM   3825  HG  SER B   4      19.812  93.032  62.621  1.00 41.51           H
ATOM   3826  N   ASP B   5      22.220  93.297  61.016  1.00 28.54           N
ATOM   3827  CA  ASP B   5      22.795  94.636  61.012  1.00 39.67           C
ATOM   3828  C   ASP B   5      21.886  95.686  61.649  1.00 32.15           C
ATOM   3829  O   ASP B   5      22.309  96.839  61.768  1.00 33.46           O
ATOM   3830  CB  ASP B   5      23.144  95.058  59.577  1.00 29.45           C
ATOM   3831  CG  ASP B   5      24.275  94.206  58.969  1.00 35.50           C
ATOM   3832  OD1 ASP B   5      24.418  94.120  57.721  1.00 34.02           O
ATOM   3833  OD2 ASP B   5      25.000  93.603  59.774  1.00 37.39           O1-
ATOM   3834  H   ASP B   5      21.812  93.091  60.288  1.00 34.24           H
ATOM   3835  HA  ASP B   5      23.621  94.618  61.521  1.00 47.61           H
ATOM   3836  HB2 ASP B   5      22.358  94.958  59.018  1.00 35.34           H
ATOM   3837  HB3 ASP B   5      23.434  95.984  59.581  1.00 35.34           H
ATOM   3838  N   VAL B   6      20.682  95.326  62.110  1.00 30.67           N
ATOM   3839  CA  VAL B   6      19.724  96.309  62.609  1.00 24.62           C
ATOM   3840  C   VAL B   6      19.026  95.841  63.882  1.00 32.99           C
ATOM   3841  O   VAL B   6      18.975  94.648  64.203  1.00 28.02           O
ATOM   3842  CB  VAL B   6      18.648  96.667  61.554  1.00 27.95           C
ATOM   3843  CG1 VAL B   6      19.288  97.439  60.421  1.00 21.09           C
ATOM   3844  CG2 VAL B   6      17.912  95.417  61.059  1.00 27.56           C
ATOM   3845  H   VAL B   6      20.400  94.514  62.144  1.00 36.81           H
ATOM   3846  HA  VAL B   6      20.205  97.124  62.823  1.00 29.55           H
ATOM   3847  HB  VAL B   6      17.990  97.248  61.969  1.00 33.54           H
ATOM   3848 HG11 VAL B   6      18.608  97.659  59.765  1.00 25.30           H
ATOM   3849 HG12 VAL B   6      19.682  98.252  60.775  1.00 25.30           H
ATOM   3850 HG13 VAL B   6      19.975  96.889  60.013  1.00 25.30           H
ATOM   3851 HG21 VAL B   6      17.249  95.680  60.402  1.00 33.07           H
ATOM   3852 HG22 VAL B   6      18.555  94.812  60.656  1.00 33.07           H
ATOM   3853 HG23 VAL B   6      17.479  94.986  61.813  1.00 33.07           H
ATOM   3854  N   PHE B   7      18.449  96.813  64.613  1.00 27.17           N
ATOM   3855  CA  PHE B   7      17.905  96.511  65.934  1.00 25.90           C
ATOM   3856  C   PHE B   7      16.631  95.635  65.885  1.00 33.77           C
ATOM   3857  O   PHE B   7      16.426  94.832  66.793  1.00 31.85           O
ATOM   3858  CB  PHE B   7      17.612  97.806  66.670  1.00 25.01           C
ATOM   3859  CG  PHE B   7      18.789  98.434  67.327  1.00 31.72           C
ATOM   3860  CD1 PHE B   7      18.902  99.794  67.351  1.00 26.08           C
ATOM   3861  CD2 PHE B   7      19.739  97.689  67.957  1.00 30.24           C
ATOM   3862  CE1 PHE B   7      19.924 100.409  67.985  1.00 31.16           C
ATOM   3863  CE2 PHE B   7      20.772  98.294  68.590  1.00 32.17           C
ATOM   3864  CZ  PHE B   7      20.875  99.655  68.602  1.00 39.44           C
ATOM   3865  H   PHE B   7      18.366  97.633  64.367  1.00 32.60           H
ATOM   3866  HA  PHE B   7      18.575  96.028  66.443  1.00 31.08           H
ATOM   3867  HB2 PHE B   7      17.254  98.448  66.036  1.00 30.01           H
ATOM   3868  HB3 PHE B   7      16.952  97.628  67.359  1.00 30.01           H
ATOM   3869  HD1 PHE B   7      18.248 100.311  66.939  1.00 31.30           H
ATOM   3870  HD2 PHE B   7      19.673  96.762  67.962  1.00 36.29           H
ATOM   3871  HE1 PHE B   7      19.989 101.337  67.981  1.00 37.39           H
ATOM   3872  HE2 PHE B   7      21.422  97.779  69.009  1.00 38.61           H
ATOM   3873  HZ  PHE B   7      21.593 100.065  69.027  1.00 47.32           H
ATOM   3874  N   HIS B   8      15.761  95.761  64.861  1.00 31.56           N
ATOM   3875  CA  HIS B   8      14.444  95.109  64.933  1.00 27.31           C
ATOM   3876  C   HIS B   8      14.166  94.121  63.811  1.00 23.18           C
ATOM   3877  O   HIS B   8      13.593  93.065  64.067  1.00 25.73           O
ATOM   3878  CB  HIS B   8      13.314  96.145  64.959  1.00 23.57           C
ATOM   3879  CG  HIS B   8      13.336  97.023  66.158  1.00 21.47           C
ATOM   3880  ND1 HIS B   8      14.071  98.184  66.212  1.00 22.33           N
ATOM   3881  CD2 HIS B   8      12.738  96.899  67.358  1.00 23.72           C
ATOM   3882  CE1 HIS B   8      13.936  98.736  67.397  1.00 29.05           C
ATOM   3883  NE2 HIS B   8      13.118  97.982  68.110  1.00 25.62           N
ATOM   3884  H   HIS B   8      15.907  96.204  64.138  1.00 37.88           H
ATOM   3885  HA  HIS B   8      14.399  94.615  65.766  1.00 32.77           H
ATOM   3886  HB2 HIS B   8      12.463  95.679  64.947  1.00 28.28           H
ATOM   3887  HB3 HIS B   8      13.390  96.711  64.175  1.00 28.28           H
ATOM   3888  HD1 HIS B   8      14.560  98.491  65.575  1.00 26.79           H
ATOM   3889  HD2 HIS B   8      12.174  96.211  67.626  1.00 28.46           H
ATOM   3890  HE1 HIS B   8      14.324  99.535  67.675  1.00 34.86           H
ATOM   3891  N   LEU B   9      14.554  94.407  62.574  1.00 28.58           N
ATOM   3892  CA  LEU B   9      14.094  93.557  61.489  1.00 25.19           C
ATOM   3893  C   LEU B   9      14.784  92.197  61.425  1.00 28.69           C
ATOM   3894  O   LEU B   9      14.297  91.324  60.699  1.00 26.55           O
ATOM   3895  CB  LEU B   9      14.285  94.265  60.144  1.00 24.01           C
ATOM   3896  CG  LEU B   9      13.643  95.647  60.034  1.00 31.29           C
ATOM   3897  CD1 LEU B   9      13.896  96.226  58.622  1.00 24.01           C
ATOM   3898  CD2 LEU B   9      12.126  95.616  60.390  1.00 22.76           C
ATOM   3899  H   LEU B   9      15.063  95.061  62.344  1.00 34.30           H
ATOM   3900  HA  LEU B   9      13.144  93.397  61.605  1.00 30.22           H
ATOM   3901  HB2 LEU B   9      15.236  94.372  59.986  1.00 28.82           H
ATOM   3902  HB3 LEU B   9      13.901  93.710  59.447  1.00 28.82           H
ATOM   3903  HG  LEU B   9      14.077  96.236  60.671  1.00 37.55           H
ATOM   3904 HD11 LEU B   9      13.485  97.103  58.563  1.00 28.81           H
ATOM   3905 HD12 LEU B   9      14.853  96.299  58.478  1.00 28.81           H
ATOM   3906 HD13 LEU B   9      13.506  95.632  57.963  1.00 28.81           H
ATOM   3907 HD21 LEU B   9      11.764  96.512  60.307  1.00 27.32           H
ATOM   3908 HD22 LEU B   9      11.671  95.016  59.779  1.00 27.32           H
ATOM   3909 HD23 LEU B   9      12.023  95.301  61.302  1.00 27.32           H
ATOM   3910  N   GLY B  10      15.897  91.991  62.132  1.00 34.79           N
ATOM   3911  CA  GLY B  10      16.661  90.755  62.026  1.00 32.60           C
ATOM   3912  C   GLY B  10      17.161  90.451  60.637  1.00 26.55           C
ATOM   3913  O   GLY B  10      17.027  89.320  60.178  1.00 34.10           O
ATOM   3914  H   GLY B  10      16.230  92.560  62.684  1.00 41.75           H
ATOM   3915  HA2 GLY B  10      17.428  90.806  62.617  1.00 39.12           H
ATOM   3916  HA3 GLY B  10      16.106  90.014  62.315  1.00 39.12           H
ATOM   3917  N   LEU B  11      17.757  91.441  59.972  1.00 32.77           N
ATOM   3918  CA  LEU B  11      18.255  91.323  58.607  1.00 28.25           C
ATOM   3919  C   LEU B  11      19.691  91.848  58.538  1.00 36.27           C
ATOM   3920  O   LEU B  11      20.091  92.715  59.323  1.00 27.64           O
ATOM   3921  CB  LEU B  11      17.404  92.136  57.610  1.00 26.81           C
ATOM   3922  CG  LEU B  11      15.916  91.737  57.442  1.00 30.90           C
ATOM   3923  CD1 LEU B  11      15.128  92.878  56.797  1.00 27.50           C
ATOM   3924  CD2 LEU B  11      15.784  90.429  56.608  1.00 30.48           C
ATOM   3925  H   LEU B  11      17.887  92.222  60.309  1.00 39.33           H
ATOM   3926  HA  LEU B  11      18.249  90.392  58.336  1.00 33.90           H
ATOM   3927  HB2 LEU B  11      17.418  93.064  57.891  1.00 32.18           H
ATOM   3928  HB3 LEU B  11      17.817  92.063  56.735  1.00 32.18           H
ATOM   3929  HG  LEU B  11      15.535  91.571  58.318  1.00 37.08           H
ATOM   3930 HD11 LEU B  11      14.202  92.607  56.701  1.00 33.00           H
ATOM   3931 HD12 LEU B  11      15.187  93.662  57.364  1.00 33.00           H
ATOM   3932 HD13 LEU B  11      15.508  93.070  55.925  1.00 33.00           H
ATOM   3933 HD21 LEU B  11      14.844  90.206  56.519  1.00 36.57           H
ATOM   3934 HD22 LEU B  11      16.173  90.574  55.731  1.00 36.57           H
ATOM   3935 HD23 LEU B  11      16.253  89.714  57.065  1.00 36.57           H
ATOM   3936  N   THR B  12      20.455  91.346  57.569  1.00 34.87           N
ATOM   3937  CA  THR B  12      21.753  91.897  57.220  1.00 33.65           C
ATOM   3938  C   THR B  12      21.653  92.474  55.827  1.00 29.36           C
ATOM   3939  O   THR B  12      20.760  92.122  55.064  1.00 27.16           O
ATOM   3940  CB  THR B  12      22.890  90.852  57.228  1.00 28.69           C
ATOM   3941  OG1 THR B  12      22.608  89.842  56.276  1.00 34.39           O
ATOM   3942  CG2 THR B  12      23.115  90.272  58.630  1.00 37.31           C
ATOM   3943  H   THR B  12      20.232  90.668  57.090  1.00 41.84           H
ATOM   3944  HA  THR B  12      21.982  92.610  57.837  1.00 40.38           H
ATOM   3945  HB  THR B  12      23.712  91.295  56.965  1.00 34.43           H
ATOM   3946  HG1 THR B  12      23.223  89.269  56.274  1.00 41.27           H
ATOM   3947 HG21 THR B  12      23.833  89.619  58.608  1.00 44.78           H
ATOM   3948 HG22 THR B  12      23.354  90.981  59.248  1.00 44.78           H
ATOM   3949 HG23 THR B  12      22.306  89.839  58.944  1.00 44.78           H
ATOM   3950  N   LYS B  13      22.610  93.346  55.498  1.00 32.58           N
ATOM   3951  CA  LYS B  13      22.653  93.917  54.155  1.00 31.51           C
ATOM   3952  C   LYS B  13      22.758  92.837  53.107  1.00 34.64           C
ATOM   3953  O   LYS B  13      22.326  93.028  51.957  1.00 31.72           O
ATOM   3954  CB  LYS B  13      23.838  94.875  54.014  1.00 36.39           C
ATOM   3955  CG  LYS B  13      23.712  95.907  52.860  1.00 49.17           C
ATOM   3956  CD  LYS B  13      25.075  96.430  52.377  1.00 56.51           C
ATOM   3957  CE  LYS B  13      25.005  97.753  51.582  1.00 46.10           C
ATOM   3958  NZ  LYS B  13      24.963  98.998  52.455  1.00 56.66           N1+
ATOM   3959  H   LYS B  13      23.234  93.618  56.025  1.00 39.09           H
ATOM   3960  HA  LYS B  13      21.837  94.417  53.994  1.00 37.81           H
ATOM   3961  HB2 LYS B  13      23.933  95.372  54.842  1.00 43.67           H
ATOM   3962  HB3 LYS B  13      24.640  94.353  53.854  1.00 43.67           H
ATOM   3963  HG2 LYS B  13      23.269  95.486  52.106  1.00 59.00           H
ATOM   3964  HG3 LYS B  13      23.192  96.665  53.169  1.00 59.00           H
ATOM   3965  HD2 LYS B  13      25.642  96.581  53.150  1.00 67.81           H
ATOM   3966  HD3 LYS B  13      25.479  95.762  51.801  1.00 67.81           H
ATOM   3967  HE2 LYS B  13      25.788  97.817  51.013  1.00 55.33           H
ATOM   3968  HE3 LYS B  13      24.203  97.747  51.036  1.00 55.33           H
ATOM   3969  HZ1 LYS B  13      24.923  99.726  51.944  1.00 67.99           H
ATOM   3970  HZ2 LYS B  13      24.246  98.975  52.982  1.00 67.99           H
ATOM   3971  HZ3 LYS B  13      25.694  99.039  52.961  1.00 67.99           H
ATOM   3972  N   ASN B  14      23.378  91.715  53.468  1.00 39.87           N
ATOM   3973  CA  ASN B  14      23.543  90.643  52.506  1.00 39.33           C
ATOM   3974  C   ASN B  14      22.225  89.969  52.174  1.00 38.77           C
ATOM   3975  O   ASN B  14      22.042  89.504  51.042  1.00 26.63           O
ATOM   3976  CB  ASN B  14      24.519  89.612  53.030  1.00 43.34           C
ATOM   3977  CG  ASN B  14      25.417  89.132  51.944  1.00 65.20           C
ATOM   3978  OD1 ASN B  14      24.996  88.345  51.075  1.00 57.16           O
ATOM   3979  ND2 ASN B  14      26.637  89.686  51.904  1.00 61.34           N
ATOM   3980  H   ASN B  14      23.704  91.556  54.248  1.00 47.84           H
ATOM   3981  HA  ASN B  14      23.907  91.010  51.685  1.00 47.20           H
ATOM   3982  HB2 ASN B  14      25.066  90.009  53.726  1.00 52.01           H
ATOM   3983  HB3 ASN B  14      24.028  88.851  53.379  1.00 52.01           H
ATOM   3984 HD21 ASN B  14      27.198  89.447  51.297  1.00 73.60           H
ATOM   3985 HD22 ASN B  14      26.859  90.280  52.485  1.00 73.60           H
ATOM   3986  N   ASP B  15      21.298  89.915  53.136  1.00 39.38           N
ATOM   3987  CA  ASP B  15      19.994  89.323  52.850  1.00 32.54           C
ATOM   3988  C   ASP B  15      19.267  90.040  51.730  1.00 36.92           C
ATOM   3989  O   ASP B  15      18.417  89.429  51.086  1.00 42.22           O
ATOM   3990  CB  ASP B  15      19.115  89.317  54.097  1.00 32.40           C
ATOM   3991  CG  ASP B  15      19.599  88.386  55.143  1.00 34.20           C
ATOM   3992  OD1 ASP B  15      19.540  88.740  56.339  1.00 34.82           O
ATOM   3993  OD2 ASP B  15      20.052  87.283  54.760  1.00 46.27           O1-
ATOM   3994  H   ASP B  15      21.397  90.205  53.939  1.00 47.25           H
ATOM   3995  HA  ASP B  15      20.124  88.401  52.575  1.00 39.04           H
ATOM   3996  HB2 ASP B  15      19.099  90.210  54.475  1.00 38.88           H
ATOM   3997  HB3 ASP B  15      18.218  89.046  53.848  1.00 38.88           H
ATOM   3998  N   LEU B  16      19.570  91.317  51.478  1.00 32.87           N
ATOM   3999  CA  LEU B  16      18.863  92.048  50.427  1.00 34.62           C
ATOM   4000  C   LEU B  16      19.445  91.815  49.040  1.00 39.44           C
ATOM   4001  O   LEU B  16      18.762  92.094  48.037  1.00 30.97           O
ATOM   4002  CB  LEU B  16      18.865  93.553  50.698  1.00 33.61           C
ATOM   4003  CG  LEU B  16      17.803  94.017  51.678  1.00 34.04           C
ATOM   4004  CD1 LEU B  16      17.953  93.331  53.029  1.00 39.79           C
ATOM   4005  CD2 LEU B  16      17.911  95.508  51.817  1.00 37.82           C
ATOM   4006  H   LEU B  16      20.170  91.773  51.893  1.00 39.44           H
ATOM   4007  HA  LEU B  16      17.939  91.753  50.412  1.00 41.54           H
ATOM   4008  HB2 LEU B  16      19.729  93.802  51.061  1.00 40.33           H
ATOM   4009  HB3 LEU B  16      18.716  94.019  49.860  1.00 40.33           H
ATOM   4010  HG  LEU B  16      16.925  93.806  51.324  1.00 40.85           H
ATOM   4011 HD11 LEU B  16      17.259  93.653  53.625  1.00 47.75           H
ATOM   4012 HD12 LEU B  16      17.868  92.373  52.908  1.00 47.75           H
ATOM   4013 HD13 LEU B  16      18.827  93.543  53.394  1.00 47.75           H
ATOM   4014 HD21 LEU B  16      17.236  95.816  52.442  1.00 45.39           H
ATOM   4015 HD22 LEU B  16      18.795  95.730  52.148  1.00 45.39           H
ATOM   4016 HD23 LEU B  16      17.770  95.917  50.949  1.00 45.39           H
ATOM   4017  N   GLN B  17      20.687  91.339  48.951  1.00 35.84           N
ATOM   4018  CA  GLN B  17      21.265  90.984  47.663  1.00 35.85           C
ATOM   4019  C   GLN B  17      21.230  92.187  46.734  1.00 31.89           C
ATOM   4020  O   GLN B  17      20.972  92.072  45.536  1.00 38.32           O
ATOM   4021  CB  GLN B  17      20.543  89.782  47.041  1.00 40.89           C
ATOM   4022  CG  GLN B  17      20.821  88.400  47.728  1.00 37.33           C
ATOM   4023  CD  GLN B  17      20.727  87.235  46.729  1.00 46.78           C
ATOM   4024  OE1 GLN B  17      19.643  86.771  46.383  1.00 49.84           O
ATOM   4025  NE2 GLN B  17      21.876  86.786  46.242  1.00 62.66           N
ATOM   4026  H   GLN B  17      21.211  91.214  49.622  1.00 43.01           H
ATOM   4027  HA  GLN B  17      22.194  90.737  47.795  1.00 43.02           H
ATOM   4028  HB2 GLN B  17      19.587  89.942  47.085  1.00 49.06           H
ATOM   4029  HB3 GLN B  17      20.816  89.706  46.113  1.00 49.06           H
ATOM   4030  HG2 GLN B  17      21.715  88.405  48.104  1.00 44.79           H
ATOM   4031  HG3 GLN B  17      20.164  88.253  48.427  1.00 44.79           H
ATOM   4032 HE21 GLN B  17      22.618  87.144  46.490  1.00 75.19           H
ATOM   4033 HE22 GLN B  17      21.880  86.135  45.680  1.00 75.19           H
ATOM   4034  N   GLY B  18      21.467  93.364  47.311  1.00 39.49           N
ATOM   4035  CA  GLY B  18      21.565  94.584  46.550  1.00 30.57           C
ATOM   4036  C   GLY B  18      20.254  95.299  46.312  1.00 30.17           C
ATOM   4037  O   GLY B  18      20.240  96.278  45.556  1.00 27.09           O
ATOM   4038  H   GLY B  18      21.574  93.473  48.157  1.00 47.38           H
ATOM   4039  HA2 GLY B  18      22.158  95.196  47.014  1.00 36.69           H
ATOM   4040  HA3 GLY B  18      21.957  94.385  45.686  1.00 36.69           H
ATOM   4041  N   ALA B  19      19.152  94.837  46.923  1.00 35.89           N
ATOM   4042  CA  ALA B  19      17.854  95.472  46.724  1.00 32.30           C
ATOM   4043  C   ALA B  19      17.902  96.917  47.196  1.00 26.89           C
ATOM   4044  O   ALA B  19      18.492  97.219  48.231  1.00 35.22           O
ATOM   4045  CB  ALA B  19      16.769  94.731  47.494  1.00 36.33           C
ATOM   4046  H   ALA B  19      19.137  94.161  47.454  1.00 43.07           H
ATOM   4047  HA  ALA B  19      17.627  95.462  45.781  1.00 38.76           H
ATOM   4048  HB1 ALA B  19      15.918  95.172  47.345  1.00 43.60           H
ATOM   4049  HB2 ALA B  19      16.726  93.815  47.177  1.00 43.60           H
ATOM   4050  HB3 ALA B  19      16.987  94.744  48.439  1.00 43.60           H
ATOM   4051  N   THR B  20      17.282  97.807  46.421  1.00 31.11           N
ATOM   4052  CA  THR B  20      17.123  99.212  46.775  1.00 24.95           C
ATOM   4053  C   THR B  20      15.672  99.624  46.876  1.00 34.64           C
ATOM   4054  O   THR B  20      15.403 100.812  47.108  1.00 29.37           O
ATOM   4055  CB  THR B  20      17.787 100.105  45.725  1.00 29.29           C
ATOM   4056  OG1 THR B  20      17.133  99.902  44.453  1.00 32.91           O
ATOM   4057  CG2 THR B  20      19.280  99.780  45.621  1.00 40.33           C
ATOM   4058  H   THR B  20      16.934  97.610  45.660  1.00 37.34           H
ATOM   4059  HA  THR B  20      17.548  99.378  47.631  1.00 29.94           H
ATOM   4060  HB  THR B  20      17.694 101.034  45.989  1.00 35.15           H
ATOM   4061  HG1 THR B  20      17.488 100.387  43.867  1.00 39.49           H
ATOM   4062 HG21 THR B  20      19.697 100.348  44.955  1.00 48.40           H
ATOM   4063 HG22 THR B  20      19.712  99.928  46.477  1.00 48.40           H
ATOM   4064 HG23 THR B  20      19.400  98.852  45.364  1.00 48.40           H
ATOM   4065  N   LEU B  21      14.737  98.700  46.637  1.00 26.63           N
ATOM   4066  CA  LEU B  21      13.301  98.985  46.670  1.00 33.56           C
ATOM   4067  C   LEU B  21      12.569  98.009  47.575  1.00 32.83           C
ATOM   4068  O   LEU B  21      12.763  96.795  47.459  1.00 21.53           O
ATOM   4069  CB  LEU B  21      12.688  98.920  45.268  1.00 22.83           C
ATOM   4070  CG  LEU B  21      11.225  99.337  45.071  1.00 25.45           C
ATOM   4071  CD1 LEU B  21      11.057  99.871  43.657  1.00 33.44           C
ATOM   4072  CD2 LEU B  21      10.282  98.207  45.242  1.00 31.30           C
ATOM   4073  H   LEU B  21      14.916  97.880  46.449  1.00 31.95           H
ATOM   4074  HA  LEU B  21      13.164  99.880  47.018  1.00 40.27           H
ATOM   4075  HB2 LEU B  21      13.219  99.489  44.689  1.00 27.39           H
ATOM   4076  HB3 LEU B  21      12.760  98.004  44.958  1.00 27.39           H
ATOM   4077  HG  LEU B  21      10.993 100.037  45.700  1.00 30.54           H
ATOM   4078 HD11 LEU B  21      10.133 100.135  43.528  1.00 40.13           H
ATOM   4079 HD12 LEU B  21      11.641 100.636  43.538  1.00 40.13           H
ATOM   4080 HD13 LEU B  21      11.293  99.172  43.027  1.00 40.13           H
ATOM   4081 HD21 LEU B  21       9.377  98.529  45.106  1.00 37.56           H
ATOM   4082 HD22 LEU B  21      10.491  97.521  44.589  1.00 37.56           H
ATOM   4083 HD23 LEU B  21      10.376  97.851  46.139  1.00 37.56           H
ATOM   4084  N   ALA B  22      11.705  98.549  48.452  1.00 23.96           N
ATOM   4085  CA  ALA B  22      10.821  97.750  49.292  1.00 23.99           C
ATOM   4086  C   ALA B  22       9.346  98.057  49.017  1.00 27.71           C
ATOM   4087  O   ALA B  22       8.968  99.205  48.752  1.00 27.26           O
ATOM   4088  CB  ALA B  22      11.170  97.988  50.770  1.00 25.38           C
ATOM   4089  H   ALA B  22      11.618  99.395  48.574  1.00 28.75           H
ATOM   4090  HA  ALA B  22      10.970  96.811  49.099  1.00 28.79           H
ATOM   4091  HB1 ALA B  22      10.579  97.454  51.323  1.00 30.46           H
ATOM   4092  HB2 ALA B  22      12.092  97.727  50.922  1.00 30.46           H
ATOM   4093  HB3 ALA B  22      11.054  98.929  50.973  1.00 30.46           H
ATOM   4094  N   ILE B  23       8.521  97.013  49.028  1.00 28.89           N
ATOM   4095  CA  ILE B  23       7.071  97.151  49.068  1.00 26.31           C
ATOM   4096  C   ILE B  23       6.693  96.946  50.518  1.00 25.80           C
ATOM   4097  O   ILE B  23       7.139  95.971  51.134  1.00 29.50           O
ATOM   4098  CB  ILE B  23       6.361  96.148  48.146  1.00 24.91           C
ATOM   4099  CG1 ILE B  23       6.722  96.404  46.678  1.00 26.40           C
ATOM   4100  CG2 ILE B  23       4.826  96.216  48.329  1.00 27.86           C
ATOM   4101  CD1 ILE B  23       6.479  95.239  45.779  1.00 30.26           C
ATOM   4102  H   ILE B  23       8.786  96.195  49.012  1.00 34.66           H
ATOM   4103  HA  ILE B  23       6.819  98.049  48.804  1.00 31.57           H
ATOM   4104  HB  ILE B  23       6.657  95.255  48.381  1.00 29.89           H
ATOM   4105 HG12 ILE B  23       6.188  97.146  46.351  1.00 31.68           H
ATOM   4106 HG13 ILE B  23       7.664  96.629  46.623  1.00 31.68           H
ATOM   4107 HG21 ILE B  23       4.409  95.573  47.734  1.00 33.43           H
ATOM   4108 HG22 ILE B  23       4.608  96.005  49.250  1.00 33.43           H
ATOM   4109 HG23 ILE B  23       4.522  97.112  48.113  1.00 33.43           H
ATOM   4110 HD11 ILE B  23       6.730  95.480  44.874  1.00 36.31           H
ATOM   4111 HD12 ILE B  23       7.015  94.489  46.082  1.00 36.31           H
ATOM   4112 HD13 ILE B  23       5.537  95.007  45.810  1.00 36.31           H
ATOM   4113  N   VAL B  24       5.942  97.890  51.093  1.00 21.23           N
ATOM   4114  CA  VAL B  24       5.758  97.847  52.547  1.00 21.40           C
ATOM   4115  C   VAL B  24       4.274  97.811  52.916  1.00 32.44           C
ATOM   4116  O   VAL B  24       3.643  98.858  53.129  1.00 26.47           O
ATOM   4117  CB  VAL B  24       6.512  98.988  53.252  1.00 23.30           C
ATOM   4118  CG1 VAL B  24       8.008  98.637  53.274  1.00 29.10           C
ATOM   4119  CG2 VAL B  24       6.317 100.306  52.547  1.00 25.81           C
ATOM   4120  H   VAL B  24       5.545  98.536  50.686  1.00 25.47           H
ATOM   4121  HA  VAL B  24       6.144  97.018  52.868  1.00 25.68           H
ATOM   4122  HB  VAL B  24       6.198  99.074  54.165  1.00 27.96           H
ATOM   4123 HG11 VAL B  24       8.493  99.351  53.717  1.00 34.92           H
ATOM   4124 HG12 VAL B  24       8.129  97.805  53.758  1.00 34.92           H
ATOM   4125 HG13 VAL B  24       8.323  98.539  52.362  1.00 34.92           H
ATOM   4126 HG21 VAL B  24       6.808 100.994  53.023  1.00 30.97           H
ATOM   4127 HG22 VAL B  24       6.650 100.231  51.639  1.00 30.97           H
ATOM   4128 HG23 VAL B  24       5.372 100.522  52.536  1.00 30.97           H
ATOM   4129  N   PRO B  25       3.690  96.625  53.024  1.00 29.50           N
ATOM   4130  CA  PRO B  25       2.319  96.519  53.498  1.00 28.00           C
ATOM   4131  C   PRO B  25       2.268  96.745  54.989  1.00 28.55           C
ATOM   4132  O   PRO B  25       3.269  96.637  55.694  1.00 27.90           O
ATOM   4133  CB  PRO B  25       1.938  95.076  53.144  1.00 27.23           C
ATOM   4134  CG  PRO B  25       3.196  94.348  53.218  1.00 32.25           C
ATOM   4135  CD  PRO B  25       4.253  95.307  52.715  1.00 32.73           C
ATOM   4136  HA  PRO B  25       1.737  97.145  53.039  1.00 33.60           H
ATOM   4137  HB2 PRO B  25       1.301  94.734  53.791  1.00 32.68           H
ATOM   4138  HB3 PRO B  25       1.571  95.042  52.246  1.00 32.68           H
ATOM   4139  HG2 PRO B  25       3.372  94.097  54.139  1.00 38.70           H
ATOM   4140  HG3 PRO B  25       3.151  93.561  52.652  1.00 38.70           H
ATOM   4141  HD2 PRO B  25       5.086  95.174  53.194  1.00 39.28           H
ATOM   4142  HD3 PRO B  25       4.372  95.207  51.758  1.00 39.28           H
ATOM   4143  N   GLY B  26       1.062  97.002  55.488  1.00 26.04           N
ATOM   4144  CA  GLY B  26       0.879  97.064  56.924  1.00 23.69           C
ATOM   4145  C   GLY B  26       0.860  95.711  57.619  1.00 25.54           C
ATOM   4146  O   GLY B  26       1.270  95.598  58.783  1.00 31.38           O
ATOM   4147  H   GLY B  26       0.351  97.141  55.024  1.00 31.25           H
ATOM   4148  HA2 GLY B  26       1.597  97.589  57.311  1.00 28.43           H
ATOM   4149  HA3 GLY B  26       0.041  97.512  57.117  1.00 28.43           H
ATOM   4150  N   ASP B  27       0.392  94.679  56.943  1.00 30.30           N
ATOM   4151  CA  ASP B  27       0.039  93.432  57.626  1.00 24.82           C
ATOM   4152  C   ASP B  27       1.152  92.418  57.435  1.00 23.03           C
ATOM   4153  O   ASP B  27       1.474  92.082  56.282  1.00 30.69           O
ATOM   4154  CB  ASP B  27      -1.278  92.867  57.079  1.00 27.28           C
ATOM   4155  CG  ASP B  27      -1.777  91.628  57.875  1.00 26.80           C
ATOM   4156  OD1 ASP B  27      -1.038  91.107  58.720  1.00 29.81           O
ATOM   4157  OD2 ASP B  27      -2.917  91.166  57.686  1.00 45.36           O1-
ATOM   4158  H   ASP B  27       0.267  94.667  56.092  1.00 36.36           H
ATOM   4159  HA  ASP B  27      -0.067  93.600  58.575  1.00 29.79           H
ATOM   4160  HB2 ASP B  27      -1.962  93.553  57.132  1.00 32.73           H
ATOM   4161  HB3 ASP B  27      -1.148  92.599  56.156  1.00 32.73           H
ATOM   4162  N   PRO B  28       1.783  91.922  58.489  1.00 25.08           N
ATOM   4163  CA  PRO B  28       2.758  90.834  58.290  1.00 27.64           C
ATOM   4164  C   PRO B  28       2.195  89.636  57.522  1.00 36.83           C
ATOM   4165  O   PRO B  28       2.877  89.089  56.644  1.00 34.53           O
ATOM   4166  CB  PRO B  28       3.162  90.476  59.723  1.00 30.00           C
ATOM   4167  CG  PRO B  28       2.178  91.154  60.627  1.00 29.21           C
ATOM   4168  CD  PRO B  28       1.700  92.343  59.893  1.00 27.19           C
ATOM   4169  HA  PRO B  28       3.536  91.171  57.819  1.00 33.17           H
ATOM   4170  HB2 PRO B  28       3.122  89.514  59.839  1.00 36.00           H
ATOM   4171  HB3 PRO B  28       4.060  90.801  59.895  1.00 36.00           H
ATOM   4172  HG2 PRO B  28       1.441  90.551  60.814  1.00 35.05           H
ATOM   4173  HG3 PRO B  28       2.620  91.417  61.449  1.00 35.05           H
ATOM   4174  HD2 PRO B  28       0.782  92.544  60.133  1.00 32.63           H
ATOM   4175  HD3 PRO B  28       2.285  93.099  60.055  1.00 32.63           H
ATOM   4176  N   ASP B  29       0.922  89.286  57.764  1.00 38.48           N
ATOM   4177  CA  ASP B  29       0.282  88.136  57.129  1.00 34.28           C
ATOM   4178  C   ASP B  29       0.115  88.309  55.626  1.00 33.35           C
ATOM   4179  O   ASP B  29      -0.080  87.316  54.923  1.00 32.35           O
ATOM   4180  CB  ASP B  29      -1.093  87.891  57.755  1.00 38.33           C
ATOM   4181  CG  ASP B  29      -1.084  87.937  59.297  1.00 40.00           C
ATOM   4182  OD1 ASP B  29      -2.113  88.415  59.876  1.00 38.60           O
ATOM   4183  OD2 ASP B  29      -0.073  87.505  59.923  1.00 32.38           O1-
ATOM   4184  H   ASP B  29       0.404  89.712  58.303  1.00 46.17           H
ATOM   4185  HA  ASP B  29       0.826  87.348  57.282  1.00 41.14           H
ATOM   4186  HB2 ASP B  29      -1.706  88.573  57.440  1.00 45.99           H
ATOM   4187  HB3 ASP B  29      -1.408  87.014  57.486  1.00 45.99           H
ATOM   4188  N   ARG B  30       0.167  89.540  55.114  1.00 31.29           N
ATOM   4189  CA  ARG B  30       0.040  89.776  53.683  1.00 25.97           C
ATOM   4190  C   ARG B  30       1.388  89.758  52.966  1.00 27.00           C
ATOM   4191  O   ARG B  30       1.430  89.771  51.734  1.00 32.93           O
ATOM   4192  CB  ARG B  30      -0.653  91.140  53.455  1.00 43.18           C
ATOM   4193  CG  ARG B  30      -1.647  91.281  52.263  1.00 57.66           C
ATOM   4194  CD  ARG B  30      -2.020  92.770  51.959  1.00 52.09           C
ATOM   4195  NE  ARG B  30      -2.111  93.538  53.227  1.00 68.15           N
ATOM   4196  CZ  ARG B  30      -1.825  94.847  53.405  1.00 57.25           C
ATOM   4197  NH1 ARG B  30      -1.409  95.614  52.385  1.00 31.83           N
ATOM   4198  NH2 ARG B  30      -1.939  95.395  54.638  1.00 42.07           N1+
ATOM   4199  H   ARG B  30       0.275  90.255  55.579  1.00 37.55           H
ATOM   4200  HA  ARG B  30      -0.519  89.084  53.294  1.00 31.17           H
ATOM   4201  HB2 ARG B  30      -1.148  91.359  54.260  1.00 51.82           H
ATOM   4202  HB3 ARG B  30       0.040  91.806  53.322  1.00 51.82           H
ATOM   4203  HG2 ARG B  30      -1.240  90.905  51.467  1.00 69.19           H
ATOM   4204  HG3 ARG B  30      -2.464  90.804  52.475  1.00 69.19           H
ATOM   4205  HD2 ARG B  30      -1.332  93.170  51.404  1.00 62.51           H
ATOM   4206  HD3 ARG B  30      -2.881  92.805  51.514  1.00 62.51           H
ATOM   4207  HE  ARG B  30      -2.373  93.104  53.922  1.00 81.78           H
ATOM   4208 HH11 ARG B  30      -1.326  95.275  51.599  1.00 38.19           H
ATOM   4209 HH12 ARG B  30      -1.232  96.445  52.516  1.00 38.19           H
ATOM   4210 HH21 ARG B  30      -2.206  94.914  55.299  1.00 50.48           H
ATOM   4211 HH22 ARG B  30      -1.764  96.228  54.756  1.00 50.48           H
ATOM   4212  N   VAL B  31       2.499  89.764  53.701  1.00 37.08           N
ATOM   4213  CA  VAL B  31       3.801  89.877  53.050  1.00 33.22           C
ATOM   4214  C   VAL B  31       4.032  88.720  52.080  1.00 33.92           C
ATOM   4215  O   VAL B  31       4.451  88.932  50.928  1.00 34.14           O
ATOM   4216  CB  VAL B  31       4.905  89.982  54.113  1.00 31.05           C
ATOM   4217  CG1 VAL B  31       6.291  89.922  53.470  1.00 28.00           C
ATOM   4218  CG2 VAL B  31       4.742  91.239  54.905  1.00 28.54           C
ATOM   4219  H   VAL B  31       2.526  89.706  54.559  1.00 44.49           H
ATOM   4220  HA  VAL B  31       3.817  90.698  52.533  1.00 39.86           H
ATOM   4221  HB  VAL B  31       4.827  89.232  54.723  1.00 37.26           H
ATOM   4222 HG11 VAL B  31       6.965  89.991  54.165  1.00 33.60           H
ATOM   4223 HG12 VAL B  31       6.385  89.079  53.000  1.00 33.60           H
ATOM   4224 HG13 VAL B  31       6.382  90.661  52.847  1.00 33.60           H
ATOM   4225 HG21 VAL B  31       5.447  91.287  55.570  1.00 34.25           H
ATOM   4226 HG22 VAL B  31       4.800  91.999  54.306  1.00 34.25           H
ATOM   4227 HG23 VAL B  31       3.876  91.227  55.341  1.00 34.25           H
ATOM   4228  N   GLU B  32       3.730  87.490  52.504  1.00 37.47           N
ATOM   4229  CA  GLU B  32       3.951  86.345  51.621  1.00 39.69           C
ATOM   4230  C   GLU B  32       3.081  86.431  50.372  1.00 30.45           C
ATOM   4231  O   GLU B  32       3.522  86.099  49.264  1.00 36.45           O
ATOM   4232  CB  GLU B  32       3.687  85.043  52.370  1.00 39.33           C
ATOM   4233  CG  GLU B  32       3.956  83.814  51.515  1.00 46.74           C
ATOM   4234  CD  GLU B  32       3.673  82.491  52.239  1.00 41.30           C
ATOM   4235  OE1 GLU B  32       4.187  81.416  51.807  1.00 46.18           O
ATOM   4236  OE2 GLU B  32       2.953  82.540  53.256  1.00 44.65           O1-
ATOM   4237  H   GLU B  32       3.405  87.296  53.276  1.00 44.97           H
ATOM   4238  HA  GLU B  32       4.879  86.343  51.337  1.00 47.63           H
ATOM   4239  HB2 GLU B  32       4.267  85.002  53.147  1.00 47.19           H
ATOM   4240  HB3 GLU B  32       2.758  85.020  52.647  1.00 47.19           H
ATOM   4241  HG2 GLU B  32       3.389  83.849  50.728  1.00 56.08           H
ATOM   4242  HG3 GLU B  32       4.889  83.814  51.249  1.00 56.08           H
ATOM   4243  N   LYS B  33       1.834  86.840  50.524  1.00 33.83           N
ATOM   4244  CA  LYS B  33       0.974  86.957  49.354  1.00 32.83           C
ATOM   4245  C   LYS B  33       1.547  87.916  48.319  1.00 30.70           C
ATOM   4246  O   LYS B  33       1.442  87.666  47.119  1.00 46.49           O
ATOM   4247  CB  LYS B  33      -0.422  87.405  49.776  1.00 45.36           C
ATOM   4248  CG  LYS B  33      -1.301  86.315  50.368  1.00 58.57           C
ATOM   4249  CD  LYS B  33      -2.639  86.924  50.879  1.00 54.75           C
ATOM   4250  CE  LYS B  33      -2.991  86.445  52.273  1.00 53.45           C
ATOM   4251  NZ  LYS B  33      -2.799  87.548  53.256  1.00 54.44           N1+
ATOM   4252  H   LYS B  33       1.465  87.052  51.272  1.00 40.60           H
ATOM   4253  HA  LYS B  33       0.893  86.085  48.938  1.00 39.40           H
ATOM   4254  HB2 LYS B  33      -0.332  88.102  50.445  1.00 54.43           H
ATOM   4255  HB3 LYS B  33      -0.880  87.759  48.998  1.00 54.43           H
ATOM   4256  HG2 LYS B  33      -1.503  85.655  49.686  1.00 70.29           H
ATOM   4257  HG3 LYS B  33      -0.844  85.901  51.117  1.00 70.29           H
ATOM   4258  HD2 LYS B  33      -2.559  87.890  50.903  1.00 65.70           H
ATOM   4259  HD3 LYS B  33      -3.356  86.663  50.280  1.00 65.70           H
ATOM   4260  HE2 LYS B  33      -3.921  86.169  52.296  1.00 64.14           H
ATOM   4261  HE3 LYS B  33      -2.411  85.708  52.519  1.00 64.14           H
ATOM   4262  HZ1 LYS B  33      -1.951  87.818  53.249  1.00 65.32           H
ATOM   4263  HZ2 LYS B  33      -3.323  88.237  53.047  1.00 65.32           H
ATOM   4264  HZ3 LYS B  33      -3.006  87.266  54.074  1.00 65.32           H
ATOM   4265  N   ILE B  34       2.111  89.049  48.754  1.00 47.05           N
ATOM   4266  CA  ILE B  34       2.694  89.999  47.807  1.00 35.01           C
ATOM   4267  C   ILE B  34       3.967  89.426  47.201  1.00 34.20           C
ATOM   4268  O   ILE B  34       4.187  89.501  45.989  1.00 33.40           O
ATOM   4269  CB  ILE B  34       2.948  91.355  48.500  1.00 29.81           C
ATOM   4270  CG1 ILE B  34       1.600  92.019  48.900  1.00 40.28           C
ATOM   4271  CG2 ILE B  34       3.725  92.286  47.572  1.00 27.50           C
ATOM   4272  CD1 ILE B  34       1.665  92.895  50.130  1.00 32.10           C
ATOM   4273  H   ILE B  34       2.167  89.285  49.579  1.00 56.46           H
ATOM   4274  HA  ILE B  34       2.064  90.148  47.085  1.00 42.01           H
ATOM   4275  HB  ILE B  34       3.472  91.203  49.302  1.00 35.77           H
ATOM   4276 HG12 ILE B  34       1.297  92.572  48.162  1.00 48.34           H
ATOM   4277 HG13 ILE B  34       0.949  91.320  49.071  1.00 48.34           H
ATOM   4278 HG21 ILE B  34       3.873  93.131  48.026  1.00 32.99           H
ATOM   4279 HG22 ILE B  34       4.575  91.874  47.352  1.00 32.99           H
ATOM   4280 HG23 ILE B  34       3.208  92.430  46.765  1.00 32.99           H
ATOM   4281 HD11 ILE B  34       0.784  93.264  50.301  1.00 38.52           H
ATOM   4282 HD12 ILE B  34       1.951  92.358  50.885  1.00 38.52           H
ATOM   4283 HD13 ILE B  34       2.299  93.612  49.973  1.00 38.52           H
ATOM   4284  N   ALA B  35       4.850  88.882  48.046  1.00 37.23           N
ATOM   4285  CA  ALA B  35       6.067  88.265  47.520  1.00 33.72           C
ATOM   4286  C   ALA B  35       5.747  87.160  46.528  1.00 40.17           C
ATOM   4287  O   ALA B  35       6.399  87.064  45.478  1.00 36.93           O
ATOM   4288  CB  ALA B  35       6.894  87.706  48.652  1.00 34.90           C
ATOM   4289  H   ALA B  35       4.771  88.858  48.902  1.00 44.67           H
ATOM   4290  HA  ALA B  35       6.595  88.938  47.064  1.00 40.46           H
ATOM   4291  HB1 ALA B  35       7.696  87.300  48.287  1.00 41.88           H
ATOM   4292  HB2 ALA B  35       7.132  88.427  49.255  1.00 41.88           H
ATOM   4293  HB3 ALA B  35       6.371  87.039  49.125  1.00 41.88           H
ATOM   4294  N   ALA B  36       4.722  86.335  46.823  1.00 46.50           N
ATOM   4295  CA  ALA B  36       4.378  85.216  45.948  1.00 42.75           C
ATOM   4296  C   ALA B  36       3.959  85.653  44.567  1.00 34.15           C
ATOM   4297  O   ALA B  36       3.923  84.811  43.673  1.00 34.11           O
ATOM   4298  CB  ALA B  36       3.260  84.379  46.538  1.00 38.81           C
ATOM   4299  H   ALA B  36       4.220  86.409  47.518  1.00 55.80           H
ATOM   4300  HA  ALA B  36       5.157  84.645  45.854  1.00 51.30           H
ATOM   4301  HB1 ALA B  36       3.060  83.648  45.932  1.00 46.57           H
ATOM   4302  HB2 ALA B  36       3.547  84.029  47.396  1.00 46.57           H
ATOM   4303  HB3 ALA B  36       2.476  84.937  46.654  1.00 46.57           H
ATOM   4304  N   LEU B  37       3.663  86.937  44.362  1.00 42.17           N
ATOM   4305  CA  LEU B  37       3.333  87.474  43.044  1.00 33.26           C
ATOM   4306  C   LEU B  37       4.551  87.704  42.163  1.00 33.95           C
ATOM   4307  O   LEU B  37       4.405  88.041  40.981  1.00 38.23           O
ATOM   4308  CB  LEU B  37       2.581  88.802  43.210  1.00 45.60           C
ATOM   4309  CG  LEU B  37       1.162  88.884  42.648  1.00 56.28           C
ATOM   4310  CD1 LEU B  37       0.158  88.090  43.481  1.00 43.22           C
ATOM   4311  CD2 LEU B  37       0.773  90.335  42.520  1.00 43.55           C
ATOM   4312  H   LEU B  37       3.647  87.528  44.986  1.00 50.60           H
ATOM   4313  HA  LEU B  37       2.746  86.851  42.588  1.00 39.91           H
ATOM   4314  HB2 LEU B  37       2.522  88.996  44.159  1.00 54.72           H
ATOM   4315  HB3 LEU B  37       3.099  89.496  42.775  1.00 54.72           H
ATOM   4316  HG  LEU B  37       1.164  88.504  41.756  1.00 67.54           H
ATOM   4317 HD11 LEU B  37      -0.721  88.176  43.081  1.00 51.87           H
ATOM   4318 HD12 LEU B  37       0.426  87.158  43.494  1.00 51.87           H
ATOM   4319 HD13 LEU B  37       0.148  88.444  44.384  1.00 51.87           H
ATOM   4320 HD21 LEU B  37      -0.127  90.390  42.164  1.00 52.27           H
ATOM   4321 HD22 LEU B  37       0.808  90.749  43.397  1.00 52.27           H
ATOM   4322 HD23 LEU B  37       1.395  90.776  41.920  1.00 52.27           H
ATOM   4323  N   MET B  38       5.734  87.575  42.712  1.00 35.34           N
ATOM   4324  CA  MET B  38       6.978  87.758  41.989  1.00 50.03           C
ATOM   4325  C   MET B  38       7.734  86.425  41.945  1.00 45.83           C
ATOM   4326  O   MET B  38       7.316  85.432  42.553  1.00 44.07           O
ATOM   4327  CB  MET B  38       7.809  88.855  42.667  1.00 42.53           C
ATOM   4328  CG  MET B  38       7.231  90.259  42.483  1.00 53.65           C
ATOM   4329  SD  MET B  38       8.113  91.486  43.460  1.00 42.49           S
ATOM   4330  CE  MET B  38       7.254  91.262  44.991  1.00 35.72           C
ATOM   4331  H   MET B  38       5.852  87.373  43.540  1.00 42.41           H
ATOM   4332  HA  MET B  38       6.782  88.043  41.083  1.00 60.04           H
ATOM   4333  HB2 MET B  38       7.851  88.673  43.619  1.00 51.04           H
ATOM   4334  HB3 MET B  38       8.703  88.850  42.290  1.00 51.04           H
ATOM   4335  HG2 MET B  38       7.299  90.511  41.548  1.00 64.38           H
ATOM   4336  HG3 MET B  38       6.302  90.260  42.763  1.00 64.38           H
ATOM   4337  HE1 MET B  38       7.621  91.872  45.650  1.00 42.86           H
ATOM   4338  HE2 MET B  38       6.313  91.450  44.854  1.00 42.86           H
ATOM   4339  HE3 MET B  38       7.370  90.346  45.286  1.00 42.86           H
ATOM   4340  N   ASP B  39       8.864  86.421  41.235  1.00 46.76           N
ATOM   4341  CA  ASP B  39       9.665  85.213  41.041  1.00 43.84           C
ATOM   4342  C   ASP B  39      10.482  84.822  42.269  1.00 43.93           C
ATOM   4343  O   ASP B  39      11.111  85.659  42.920  1.00 49.38           O
ATOM   4344  CB  ASP B  39      10.635  85.397  39.888  1.00 48.15           C
ATOM   4345  CG  ASP B  39       9.965  85.806  38.616  1.00 29.02           C
ATOM   4346  OD1 ASP B  39       8.835  85.337  38.354  1.00 47.27           O
ATOM   4347  OD2 ASP B  39      10.605  86.560  37.856  1.00 40.75           O1-
ATOM   4348  H   ASP B  39       9.192  87.117  40.850  1.00 56.11           H
ATOM   4349  HA  ASP B  39       9.076  84.474  40.825  1.00 52.61           H
ATOM   4350  HB2 ASP B  39      11.276  86.087  40.122  1.00 57.78           H
ATOM   4351  HB3 ASP B  39      11.095  84.559  39.727  1.00 57.78           H
ATOM   4352  N   LYS B  40      10.491  83.524  42.559  1.00 54.47           N
ATOM   4353  CA  LYS B  40      11.342  82.924  43.581  1.00 44.89           C
ATOM   4354  C   LYS B  40      11.288  83.682  44.897  1.00 43.55           C
ATOM   4355  O   LYS B  40      12.288  84.263  45.323  1.00 46.86           O
ATOM   4356  CB  LYS B  40      12.799  82.860  43.114  1.00 41.22           C
ATOM   4357  CG  LYS B  40      13.003  82.157  41.790  1.00 39.17           C
ATOM   4358  CD  LYS B  40      13.969  82.927  40.882  1.00 52.54           C
ATOM   4359  CE  LYS B  40      15.308  82.216  40.672  1.00 65.89           C
ATOM   4360  NZ  LYS B  40      15.543  81.906  39.231  1.00 67.04           N1+
ATOM   4361  H   LYS B  40       9.990  82.949  42.160  1.00 65.36           H
ATOM   4362  HA  LYS B  40      11.042  82.017  43.746  1.00 53.87           H
ATOM   4363  HB2 LYS B  40      13.135  83.765  43.021  1.00 49.47           H
ATOM   4364  HB3 LYS B  40      13.318  82.385  43.782  1.00 49.47           H
ATOM   4365  HG2 LYS B  40      13.374  81.276  41.950  1.00 47.00           H
ATOM   4366  HG3 LYS B  40      12.151  82.084  41.332  1.00 47.00           H
ATOM   4367  HD2 LYS B  40      13.555  83.045  40.012  1.00 63.05           H
ATOM   4368  HD3 LYS B  40      14.151  83.792  41.280  1.00 63.05           H
ATOM   4369  HE2 LYS B  40      16.027  82.789  40.980  1.00 79.07           H
ATOM   4370  HE3 LYS B  40      15.309  81.381  41.166  1.00 79.07           H
ATOM   4371  HZ1 LYS B  40      16.325  81.493  39.132  1.00 80.45           H
ATOM   4372  HZ2 LYS B  40      14.896  81.376  38.925  1.00 80.45           H
ATOM   4373  HZ3 LYS B  40      15.550  82.658  38.755  1.00 80.45           H
ATOM   4374  N   PRO B  41      10.151  83.675  45.568  1.00 37.15           N
ATOM   4375  CA  PRO B  41      10.064  84.287  46.890  1.00 35.35           C
ATOM   4376  C   PRO B  41      10.723  83.465  47.976  1.00 41.65           C
ATOM   4377  O   PRO B  41      10.779  82.232  47.934  1.00 55.21           O
ATOM   4378  CB  PRO B  41       8.549  84.385  47.127  1.00 45.04           C
ATOM   4379  CG  PRO B  41       7.985  83.324  46.274  1.00 48.21           C
ATOM   4380  CD  PRO B  41       8.820  83.364  45.032  1.00 41.54           C
ATOM   4381  HA  PRO B  41      10.449  85.178  46.878  1.00 42.42           H
ATOM   4382  HB2 PRO B  41       8.350  84.220  48.062  1.00 54.05           H
ATOM   4383  HB3 PRO B  41       8.227  85.258  46.852  1.00 54.05           H
ATOM   4384  HG2 PRO B  41       8.067  82.466  46.719  1.00 57.85           H
ATOM   4385  HG3 PRO B  41       7.057  83.522  46.073  1.00 57.85           H
ATOM   4386  HD2 PRO B  41       8.822  82.499  44.593  1.00 49.85           H
ATOM   4387  HD3 PRO B  41       8.517  84.069  44.438  1.00 49.85           H
ATOM   4388  N   VAL B  42      11.206  84.180  48.978  1.00 33.02           N
ATOM   4389  CA  VAL B  42      11.910  83.558  50.084  1.00 39.30           C
ATOM   4390  C   VAL B  42      11.620  84.368  51.328  1.00 34.14           C
ATOM   4391  O   VAL B  42      11.520  85.590  51.268  1.00 48.25           O
ATOM   4392  CB  VAL B  42      13.427  83.468  49.787  1.00 45.66           C
ATOM   4393  CG1 VAL B  42      14.158  82.843  50.963  1.00 42.18           C
ATOM   4394  CG2 VAL B  42      13.676  82.674  48.521  1.00 44.43           C
ATOM   4395  H   VAL B  42      11.140  85.035  49.040  1.00 39.63           H
ATOM   4396  HA  VAL B  42      11.571  82.659  50.218  1.00 47.17           H
ATOM   4397  HB  VAL B  42      13.777  84.363  49.655  1.00 54.79           H
ATOM   4398 HG11 VAL B  42      15.105  82.797  50.756  1.00 50.62           H
ATOM   4399 HG12 VAL B  42      14.018  83.393  51.750  1.00 50.62           H
ATOM   4400 HG13 VAL B  42      13.808  81.952  51.114  1.00 50.62           H
ATOM   4401 HG21 VAL B  42      14.632  82.633  48.358  1.00 53.32           H
ATOM   4402 HG22 VAL B  42      13.321  81.779  48.635  1.00 53.32           H
ATOM   4403 HG23 VAL B  42      13.232  83.115  47.780  1.00 53.32           H
ATOM   4404  N   LYS B  43      11.443  83.681  52.442  1.00 39.86           N
ATOM   4405  CA  LYS B  43      11.248  84.346  53.711  1.00 36.11           C
ATOM   4406  C   LYS B  43      12.588  84.630  54.362  1.00 47.09           C
ATOM   4407  O   LYS B  43      13.366  83.712  54.642  1.00 33.16           O
ATOM   4408  CB  LYS B  43      10.421  83.488  54.648  1.00 38.71           C
ATOM   4409  CG  LYS B  43      10.149  84.119  56.013  1.00 33.89           C
ATOM   4410  CD  LYS B  43       9.202  83.260  56.793  1.00 36.75           C
ATOM   4411  CE  LYS B  43       8.681  83.982  58.000  1.00 45.25           C
ATOM   4412  NZ  LYS B  43       8.387  83.084  59.141  1.00 49.35           N1+
ATOM   4413  H   LYS B  43      11.431  82.822  52.489  1.00 47.83           H
ATOM   4414  HA  LYS B  43      10.786  85.187  53.571  1.00 43.34           H
ATOM   4415  HB2 LYS B  43       9.564  83.310  54.231  1.00 46.46           H
ATOM   4416  HB3 LYS B  43      10.890  82.652  54.799  1.00 46.46           H
ATOM   4417  HG2 LYS B  43      10.979  84.192  56.508  1.00 40.67           H
ATOM   4418  HG3 LYS B  43       9.746  84.993  55.892  1.00 40.67           H
ATOM   4419  HD2 LYS B  43       8.448  83.022  56.231  1.00 44.10           H
ATOM   4420  HD3 LYS B  43       9.665  82.462  57.092  1.00 44.10           H
ATOM   4421  HE2 LYS B  43       9.345  84.626  58.292  1.00 54.30           H
ATOM   4422  HE3 LYS B  43       7.859  84.440  57.762  1.00 54.30           H
ATOM   4423  HZ1 LYS B  43       8.082  83.558  59.830  1.00 59.21           H
ATOM   4424  HZ2 LYS B  43       7.771  82.486  58.906  1.00 59.21           H
ATOM   4425  HZ3 LYS B  43       9.127  82.656  59.389  1.00 59.21           H
ATOM   4426  N   LEU B  44      12.812  85.888  54.698  1.00 47.48           N
ATOM   4427  CA  LEU B  44      14.079  86.280  55.275  1.00 29.39           C
ATOM   4428  C   LEU B  44      14.014  86.392  56.784  1.00 34.80           C
ATOM   4429  O   LEU B  44      14.932  85.936  57.472  1.00 30.06           O
ATOM   4430  CB  LEU B  44      14.512  87.596  54.659  1.00 33.01           C
ATOM   4431  CG  LEU B  44      15.006  87.618  53.214  1.00 39.24           C
ATOM   4432  CD1 LEU B  44      15.397  89.075  52.834  1.00 42.57           C
ATOM   4433  CD2 LEU B  44      16.194  86.699  53.011  1.00 44.00           C
ATOM   4434  H   LEU B  44      12.248  86.531  54.602  1.00 56.97           H
ATOM   4435  HA  LEU B  44      14.747  85.612  55.053  1.00 35.26           H
ATOM   4436  HB2 LEU B  44      13.757  88.203  54.704  1.00 39.61           H
ATOM   4437  HB3 LEU B  44      15.232  87.952  55.204  1.00 39.61           H
ATOM   4438  HG  LEU B  44      14.291  87.329  52.624  1.00 47.09           H
ATOM   4439 HD11 LEU B  44      15.710  89.089  51.916  1.00 51.09           H
ATOM   4440 HD12 LEU B  44      14.618  89.645  52.927  1.00 51.09           H
ATOM   4441 HD13 LEU B  44      16.101  89.377  53.429  1.00 51.09           H
ATOM   4442 HD21 LEU B  44      16.473  86.745  52.083  1.00 52.79           H
ATOM   4443 HD22 LEU B  44      16.918  86.988  53.589  1.00 52.79           H
ATOM   4444 HD23 LEU B  44      15.933  85.792  53.235  1.00 52.79           H
ATOM   4445  N   ALA B  45      12.912  86.887  57.338  1.00 35.81           N
ATOM   4446  CA  ALA B  45      12.871  87.079  58.780  1.00 26.40           C
ATOM   4447  C   ALA B  45      11.447  87.371  59.224  1.00 34.70           C
ATOM   4448  O   ALA B  45      10.627  87.879  58.458  1.00 33.43           O
ATOM   4449  CB  ALA B  45      13.768  88.233  59.223  1.00 33.04           C
ATOM   4450  H   ALA B  45      12.197  87.112  56.916  1.00 42.97           H
ATOM   4451  HA  ALA B  45      13.172  86.270  59.223  1.00 31.68           H
ATOM   4452  HB1 ALA B  45      13.711  88.325  60.187  1.00 39.65           H
ATOM   4453  HB2 ALA B  45      14.682  88.040  58.962  1.00 39.65           H
ATOM   4454  HB3 ALA B  45      13.467  89.049  58.794  1.00 39.65           H
ATOM   4455  N   SER B  46      11.196  87.109  60.497  1.00 34.95           N
ATOM   4456  CA  SER B  46       9.946  87.491  61.120  1.00 31.69           C
ATOM   4457  C   SER B  46      10.232  87.754  62.586  1.00 36.41           C
ATOM   4458  O   SER B  46      10.594  86.830  63.327  1.00 37.96           O
ATOM   4459  CB  SER B  46       8.903  86.393  60.956  1.00 44.12           C
ATOM   4460  OG  SER B  46       7.606  86.918  61.149  1.00 45.93           O
ATOM   4461  H   SER B  46      11.741  86.706  61.026  1.00 41.93           H
ATOM   4462  HA  SER B  46       9.610  88.306  60.715  1.00 38.03           H
ATOM   4463  HB2 SER B  46       8.967  86.026  60.061  1.00 52.94           H
ATOM   4464  HB3 SER B  46       9.066  85.699  61.614  1.00 52.94           H
ATOM   4465  HG  SER B  46       7.033  86.309  61.058  1.00 55.12           H
ATOM   4466  N   HIS B  47      10.070  89.015  62.987  1.00 26.52           N
ATOM   4467  CA  HIS B  47      10.260  89.463  64.358  1.00 27.79           C
ATOM   4468  C   HIS B  47       9.240  90.555  64.633  1.00 31.13           C
ATOM   4469  O   HIS B  47       9.141  91.521  63.871  1.00 32.95           O
ATOM   4470  CB  HIS B  47      11.684  90.014  64.608  1.00 33.56           C
ATOM   4471  CG  HIS B  47      12.762  89.031  64.298  1.00 37.23           C
ATOM   4472  ND1 HIS B  47      13.094  88.013  65.167  1.00 36.53           N
ATOM   4473  CD2 HIS B  47      13.542  88.873  63.205  1.00 29.83           C
ATOM   4474  CE1 HIS B  47      14.028  87.265  64.619  1.00 30.88           C
ATOM   4475  NE2 HIS B  47      14.318  87.761  63.425  1.00 28.69           N
ATOM   4476  H   HIS B  47       9.839  89.651  62.457  1.00 31.83           H
ATOM   4477  HA  HIS B  47      10.100  88.726  64.968  1.00 33.35           H
ATOM   4478  HB2 HIS B  47      11.765  90.261  65.543  1.00 40.28           H
ATOM   4479  HB3 HIS B  47      11.822  90.794  64.048  1.00 40.28           H
ATOM   4480  HD1 HIS B  47      12.733  87.876  65.935  1.00 43.83           H
ATOM   4481  HD2 HIS B  47      13.537  89.403  62.440  1.00 35.80           H
ATOM   4482  HE1 HIS B  47      14.431  86.525  65.012  1.00 37.05           H
ATOM   4483  N   ARG B  48       8.551  90.422  65.754  1.00 25.87           N
ATOM   4484  CA  ARG B  48       7.488  91.326  66.177  1.00 30.43           C
ATOM   4485  C   ARG B  48       6.506  91.451  65.010  1.00 30.28           C
ATOM   4486  O   ARG B  48       6.175  90.451  64.362  1.00 32.33           O
ATOM   4487  CB  ARG B  48       8.142  92.630  66.646  1.00 34.79           C
ATOM   4488  CG  ARG B  48       8.870  92.599  67.992  1.00 25.62           C
ATOM   4489  CD  ARG B  48       9.333  94.008  68.205  1.00 26.05           C
ATOM   4490  NE  ARG B  48       9.973  94.274  69.477  1.00 32.60           N
ATOM   4491  CZ  ARG B  48       9.364  94.756  70.543  1.00 36.00           C
ATOM   4492  NH1 ARG B  48       8.051  94.998  70.537  1.00 33.52           N
ATOM   4493  NH2 ARG B  48      10.095  94.987  71.628  1.00 32.18           N1+
ATOM   4494  H   ARG B  48       8.687  89.784  66.315  1.00 31.04           H
ATOM   4495  HA  ARG B  48       7.016  90.935  66.929  1.00 36.51           H
ATOM   4496  HB2 ARG B  48       8.790  92.900  65.977  1.00 41.75           H
ATOM   4497  HB3 ARG B  48       7.450  93.307  66.711  1.00 41.75           H
ATOM   4498  HG2 ARG B  48       8.261  92.346  68.704  1.00 30.75           H
ATOM   4499  HG3 ARG B  48       9.638  92.008  67.951  1.00 30.75           H
ATOM   4500  HD2 ARG B  48       9.970  94.229  67.508  1.00 31.26           H
ATOM   4501  HD3 ARG B  48       8.564  94.596  68.139  1.00 31.26           H
ATOM   4502  HE  ARG B  48      10.814  94.105  69.542  1.00 39.12           H
ATOM   4503 HH11 ARG B  48       7.591  94.854  69.825  1.00 40.23           H
ATOM   4504 HH12 ARG B  48       7.667  95.305  71.242  1.00 40.23           H
ATOM   4505 HH21 ARG B  48      10.938  94.817  71.623  1.00 38.61           H
ATOM   4506 HH22 ARG B  48       9.720  95.283  72.344  1.00 38.61           H
ATOM   4507  N   GLU B  49       6.086  92.645  64.648  1.00 26.75           N
ATOM   4508  CA  GLU B  49       5.181  92.868  63.538  1.00 32.93           C
ATOM   4509  C   GLU B  49       5.903  93.033  62.210  1.00 24.66           C
ATOM   4510  O   GLU B  49       5.260  93.369  61.209  1.00 29.30           O
ATOM   4511  CB  GLU B  49       4.315  94.092  63.837  1.00 34.41           C
ATOM   4512  CG  GLU B  49       5.112  95.366  64.162  1.00 29.57           C
ATOM   4513  CD  GLU B  49       5.135  95.648  65.601  1.00 30.46           C
ATOM   4514  OE1 GLU B  49       4.589  96.699  66.004  1.00 30.88           O
ATOM   4515  OE2 GLU B  49       5.692  94.823  66.356  1.00 34.47           O1-
ATOM   4516  H   GLU B  49       6.320  93.371  65.045  1.00 32.09           H
ATOM   4517  HA  GLU B  49       4.592  92.101  63.459  1.00 39.52           H
ATOM   4518  HB2 GLU B  49       3.763  94.279  63.061  1.00 41.30           H
ATOM   4519  HB3 GLU B  49       3.749  93.894  64.600  1.00 41.30           H
ATOM   4520  HG2 GLU B  49       6.027  95.255  63.861  1.00 35.49           H
ATOM   4521  HG3 GLU B  49       4.702  96.121  63.713  1.00 35.49           H
ATOM   4522  N   PHE B  50       7.207  92.728  62.151  1.00 26.01           N
ATOM   4523  CA  PHE B  50       8.050  92.949  60.966  1.00 22.77           C
ATOM   4524  C   PHE B  50       8.391  91.612  60.308  1.00 30.54           C
ATOM   4525  O   PHE B  50       9.242  90.861  60.795  1.00 32.66           O
ATOM   4526  CB  PHE B  50       9.334  93.697  61.346  1.00 32.86           C
ATOM   4527  CG  PHE B  50       9.097  94.934  62.153  1.00 21.79           C
ATOM   4528  CD1 PHE B  50       9.430  94.969  63.472  1.00 21.68           C
ATOM   4529  CD2 PHE B  50       8.533  96.040  61.591  1.00 22.82           C
ATOM   4530  CE1 PHE B  50       9.226  96.098  64.210  1.00 23.11           C
ATOM   4531  CE2 PHE B  50       8.308  97.130  62.312  1.00 20.56           C
ATOM   4532  CZ  PHE B  50       8.651  97.187  63.604  1.00 21.55           C
ATOM   4533  H   PHE B  50       7.639  92.380  62.808  1.00 31.21           H
ATOM   4534  HA  PHE B  50       7.563  93.489  60.323  1.00 27.33           H
ATOM   4535  HB2 PHE B  50       9.896  93.104  61.869  1.00 39.43           H
ATOM   4536  HB3 PHE B  50       9.796  93.957  60.534  1.00 39.43           H
ATOM   4537  HD1 PHE B  50       9.823  94.225  63.868  1.00 26.02           H
ATOM   4538  HD2 PHE B  50       8.289  96.025  60.693  1.00 27.38           H
ATOM   4539  HE1 PHE B  50       9.455  96.123  65.111  1.00 27.73           H
ATOM   4540  HE2 PHE B  50       7.928  97.877  61.907  1.00 24.67           H
ATOM   4541  HZ  PHE B  50       8.494  97.962  64.093  1.00 25.86           H
ATOM   4542  N   THR B  51       7.752  91.338  59.185  1.00 27.95           N
ATOM   4543  CA  THR B  51       7.979  90.133  58.424  1.00 27.53           C
ATOM   4544  C   THR B  51       8.536  90.554  57.089  1.00 28.95           C
ATOM   4545  O   THR B  51       7.992  91.447  56.439  1.00 25.68           O
ATOM   4546  CB  THR B  51       6.668  89.338  58.285  1.00 30.65           C
ATOM   4547  OG1 THR B  51       6.295  88.871  59.586  1.00 29.23           O
ATOM   4548  CG2 THR B  51       6.803  88.167  57.395  1.00 25.50           C
ATOM   4549  H   THR B  51       7.162  91.856  58.835  1.00 33.54           H
ATOM   4550  HA  THR B  51       8.634  89.578  58.875  1.00 33.03           H
ATOM   4551  HB  THR B  51       5.972  89.915  57.935  1.00 36.77           H
ATOM   4552  HG1 THR B  51       6.898  88.377  59.899  1.00 35.08           H
ATOM   4553 HG21 THR B  51       5.957  87.696  57.336  1.00 30.60           H
ATOM   4554 HG22 THR B  51       7.066  88.455  56.507  1.00 30.60           H
ATOM   4555 HG23 THR B  51       7.477  87.562  57.743  1.00 30.60           H
ATOM   4556  N   THR B  52       9.637  89.939  56.690  1.00 29.02           N
ATOM   4557  CA  THR B  52      10.315  90.383  55.492  1.00 28.62           C
ATOM   4558  C   THR B  52      10.497  89.198  54.595  1.00 33.99           C
ATOM   4559  O   THR B  52      10.964  88.139  55.025  1.00 35.71           O
ATOM   4560  CB  THR B  52      11.699  91.014  55.756  1.00 35.55           C
ATOM   4561  OG1 THR B  52      11.643  91.983  56.809  1.00 31.05           O
ATOM   4562  CG2 THR B  52      12.217  91.684  54.502  1.00 25.51           C
ATOM   4563  H   THR B  52      10.005  89.273  57.089  1.00 34.83           H
ATOM   4564  HA  THR B  52       9.764  91.036  55.032  1.00 34.34           H
ATOM   4565  HB  THR B  52      12.324  90.314  56.003  1.00 42.66           H
ATOM   4566  HG1 THR B  52      11.110  92.599  56.604  1.00 37.26           H
ATOM   4567 HG21 THR B  52      13.086  92.079  54.672  1.00 30.62           H
ATOM   4568 HG22 THR B  52      12.301  91.033  53.788  1.00 30.62           H
ATOM   4569 HG23 THR B  52      11.603  92.381  54.221  1.00 30.62           H
ATOM   4570  N   TRP B  53      10.150  89.405  53.356  1.00 29.26           N
ATOM   4571  CA  TRP B  53      10.435  88.473  52.297  1.00 33.73           C
ATOM   4572  C   TRP B  53      11.266  89.202  51.255  1.00 38.07           C
ATOM   4573  O   TRP B  53      11.255  90.431  51.176  1.00 32.30           O
ATOM   4574  CB  TRP B  53       9.132  87.918  51.681  1.00 35.81           C
ATOM   4575  CG  TRP B  53       8.455  86.765  52.492  1.00 38.24           C
ATOM   4576  CD1 TRP B  53       7.961  86.795  53.782  1.00 34.57           C
ATOM   4577  CD2 TRP B  53       8.218  85.440  52.015  1.00 33.04           C
ATOM   4578  NE1 TRP B  53       7.428  85.560  54.121  1.00 37.20           N
ATOM   4579  CE2 TRP B  53       7.580  84.714  53.055  1.00 39.16           C
ATOM   4580  CE3 TRP B  53       8.485  84.796  50.809  1.00 38.94           C
ATOM   4581  CZ2 TRP B  53       7.213  83.379  52.913  1.00 33.18           C
ATOM   4582  CZ3 TRP B  53       8.117  83.477  50.667  1.00 41.19           C
ATOM   4583  CH2 TRP B  53       7.491  82.782  51.711  1.00 39.13           C
ATOM   4584  H   TRP B  53       9.731  90.107  53.089  1.00 35.11           H
ATOM   4585  HA  TRP B  53      10.955  87.732  52.646  1.00 40.47           H
ATOM   4586  HB2 TRP B  53       8.491  88.642  51.612  1.00 42.97           H
ATOM   4587  HB3 TRP B  53       9.332  87.574  50.796  1.00 42.97           H
ATOM   4588  HD1 TRP B  53       7.976  87.539  54.340  1.00 41.48           H
ATOM   4589  HE1 TRP B  53       7.072  85.356  54.877  1.00 44.63           H
ATOM   4590  HE3 TRP B  53       8.901  85.250  50.111  1.00 46.73           H
ATOM   4591  HZ2 TRP B  53       6.794  82.915  53.601  1.00 39.82           H
ATOM   4592  HZ3 TRP B  53       8.292  83.037  49.867  1.00 49.42           H
ATOM   4593  HH2 TRP B  53       7.257  81.891  51.584  1.00 46.95           H
ATOM   4594  N   ARG B  54      12.024  88.422  50.494  1.00 36.00           N
ATOM   4595  CA  ARG B  54      12.703  88.878  49.297  1.00 35.93           C
ATOM   4596  C   ARG B  54      12.141  88.112  48.123  1.00 31.17           C
ATOM   4597  O   ARG B  54      11.689  86.975  48.268  1.00 33.71           O
ATOM   4598  CB  ARG B  54      14.229  88.658  49.374  1.00 32.39           C
ATOM   4599  CG  ARG B  54      14.998  89.426  48.332  1.00 43.58           C
ATOM   4600  CD  ARG B  54      16.483  89.044  48.314  1.00 52.08           C
ATOM   4601  NE  ARG B  54      16.675  87.667  47.843  1.00 48.99           N
ATOM   4602  CZ  ARG B  54      17.221  86.681  48.544  1.00 39.39           C
ATOM   4603  NH1 ARG B  54      17.695  86.891  49.762  1.00 52.14           N
ATOM   4604  NH2 ARG B  54      17.323  85.465  48.004  1.00 50.31           N1+
ATOM   4605  H   ARG B  54      12.163  87.590  50.662  1.00 43.20           H
ATOM   4606  HA  ARG B  54      12.531  89.823  49.163  1.00 43.12           H
ATOM   4607  HB2 ARG B  54      14.543  88.944  50.246  1.00 38.87           H
ATOM   4608  HB3 ARG B  54      14.417  87.715  49.248  1.00 38.87           H
ATOM   4609  HG2 ARG B  54      14.626  89.235  47.457  1.00 52.30           H
ATOM   4610  HG3 ARG B  54      14.932  90.375  48.523  1.00 52.30           H
ATOM   4611  HD2 ARG B  54      16.960  89.640  47.714  1.00 62.49           H
ATOM   4612  HD3 ARG B  54      16.843  89.112  49.212  1.00 62.49           H
ATOM   4613  HE  ARG B  54      16.412  87.484  47.045  1.00 58.79           H
ATOM   4614 HH11 ARG B  54      17.631  87.670  50.119  1.00 62.57           H
ATOM   4615 HH12 ARG B  54      18.052  86.244  50.202  1.00 62.57           H
ATOM   4616 HH21 ARG B  54      17.027  85.321  47.210  1.00 60.37           H
ATOM   4617 HH22 ARG B  54      17.689  84.826  48.449  1.00 60.37           H
ATOM   4618  N   ALA B  55      12.204  88.738  46.963  1.00 28.16           N
ATOM   4619  CA  ALA B  55      11.702  88.109  45.762  1.00 38.60           C
ATOM   4620  C   ALA B  55      12.436  88.732  44.592  1.00 34.20           C
ATOM   4621  O   ALA B  55      13.222  89.664  44.750  1.00 34.68           O
ATOM   4622  CB  ALA B  55      10.187  88.270  45.620  1.00 44.69           C
ATOM   4623  H   ALA B  55      12.531  89.525  46.845  1.00 33.79           H
ATOM   4624  HA  ALA B  55      11.909  87.161  45.784  1.00 46.32           H
ATOM   4625  HB1 ALA B  55       9.899  87.833  44.803  1.00 53.62           H
ATOM   4626  HB2 ALA B  55       9.754  87.861  46.385  1.00 53.62           H
ATOM   4627  HB3 ALA B  55       9.973  89.215  45.584  1.00 53.62           H
ATOM   4628  N   GLU B  56      12.152  88.214  43.408  1.00 34.71           N
ATOM   4629  CA  GLU B  56      12.829  88.624  42.195  1.00 36.91           C
ATOM   4630  C   GLU B  56      11.796  89.175  41.236  1.00 31.95           C
ATOM   4631  O   GLU B  56      10.723  88.604  41.075  1.00 34.14           O
ATOM   4632  CB  GLU B  56      13.560  87.445  41.569  1.00 47.30           C
ATOM   4633  CG  GLU B  56      14.780  87.748  40.734  1.00 45.88           C
ATOM   4634  CD  GLU B  56      15.454  86.435  40.287  1.00 52.13           C
ATOM   4635  OE1 GLU B  56      15.062  85.906  39.209  1.00 45.42           O
ATOM   4636  OE2 GLU B  56      16.329  85.922  41.046  1.00 49.39           O1-
ATOM   4637  H   GLU B  56      11.554  87.609  43.280  1.00 41.65           H
ATOM   4638  HA  GLU B  56      13.473  89.321  42.396  1.00 44.29           H
ATOM   4639  HB2 GLU B  56      13.844  86.855  42.284  1.00 56.76           H
ATOM   4640  HB3 GLU B  56      12.934  86.974  40.997  1.00 56.76           H
ATOM   4641  HG2 GLU B  56      14.517  88.245  39.943  1.00 55.05           H
ATOM   4642  HG3 GLU B  56      15.416  88.258  41.260  1.00 55.05           H
ATOM   4643  N   LEU B  57      12.116  90.296  40.615  1.00 35.14           N
ATOM   4644  CA  LEU B  57      11.223  90.936  39.681  1.00 35.33           C
ATOM   4645  C   LEU B  57      12.030  91.368  38.476  1.00 46.76           C
ATOM   4646  O   LEU B  57      12.948  92.195  38.603  1.00 48.55           O
ATOM   4647  CB  LEU B  57      10.544  92.132  40.352  1.00 36.64           C
ATOM   4648  CG  LEU B  57       9.471  92.924  39.644  1.00 42.90           C
ATOM   4649  CD1 LEU B  57       8.302  92.018  39.208  1.00 46.93           C
ATOM   4650  CD2 LEU B  57       9.002  93.984  40.608  1.00 41.99           C
ATOM   4651  H   LEU B  57      12.862  90.711  40.723  1.00 42.17           H
ATOM   4652  HA  LEU B  57      10.541  90.309  39.393  1.00 42.40           H
ATOM   4653  HB2 LEU B  57      10.143  91.809  41.174  1.00 43.97           H
ATOM   4654  HB3 LEU B  57      11.242  92.766  40.579  1.00 43.97           H
ATOM   4655  HG  LEU B  57       9.843  93.356  38.859  1.00 51.48           H
ATOM   4656 HD11 LEU B  57       7.634  92.559  38.758  1.00 56.32           H
ATOM   4657 HD12 LEU B  57       8.639  91.337  38.604  1.00 56.32           H
ATOM   4658 HD13 LEU B  57       7.916  91.601  39.994  1.00 56.32           H
ATOM   4659 HD21 LEU B  57       8.309  94.512  40.182  1.00 50.39           H
ATOM   4660 HD22 LEU B  57       8.649  93.553  41.402  1.00 50.39           H
ATOM   4661 HD23 LEU B  57       9.753  94.550  40.843  1.00 50.39           H
ATOM   4662  N   ASP B  58      11.701  90.802  37.317  1.00 43.28           N
ATOM   4663  CA  ASP B  58      12.471  91.041  36.101  1.00 40.22           C
ATOM   4664  C   ASP B  58      13.953  90.847  36.338  1.00 43.27           C
ATOM   4665  O   ASP B  58      14.782  91.543  35.754  1.00 51.97           O
ATOM   4666  CB  ASP B  58      12.223  92.431  35.551  1.00 46.77           C
ATOM   4667  CG  ASP B  58      10.740  92.728  35.409  1.00 53.54           C
ATOM   4668  OD1 ASP B  58      10.260  93.737  35.995  1.00 60.18           O
ATOM   4669  OD2 ASP B  58      10.053  91.921  34.744  1.00 58.24           O1-
ATOM   4670  H   ASP B  58      11.033  90.272  37.209  1.00 51.94           H
ATOM   4671  HA  ASP B  58      12.194  90.402  35.426  1.00 48.27           H
ATOM   4672  HB2 ASP B  58      12.607  93.086  36.155  1.00 56.13           H
ATOM   4673  HB3 ASP B  58      12.632  92.505  34.674  1.00 56.13           H
ATOM   4674  N   GLY B  59      14.283  89.920  37.226  1.00 41.34           N
ATOM   4675  CA  GLY B  59      15.650  89.570  37.484  1.00 47.48           C
ATOM   4676  C   GLY B  59      16.324  90.421  38.525  1.00 48.78           C
ATOM   4677  O   GLY B  59      17.544  90.339  38.660  1.00 50.39           O
ATOM   4678  H   GLY B  59      13.715  89.476  37.695  1.00 49.61           H
ATOM   4679  HA2 GLY B  59      15.690  88.647  37.778  1.00 56.97           H
ATOM   4680  HA3 GLY B  59      16.157  89.646  36.660  1.00 56.97           H
ATOM   4681  N   LYS B  60      15.577  91.254  39.248  1.00 59.08           N
ATOM   4682  CA  LYS B  60      16.173  92.134  40.229  1.00 39.81           C
ATOM   4683  C   LYS B  60      15.553  91.897  41.598  1.00 31.25           C
ATOM   4684  O   LYS B  60      14.332  91.753  41.719  1.00 39.08           O
ATOM   4685  CB  LYS B  60      15.986  93.581  39.821  1.00 39.22           C
ATOM   4686  CG  LYS B  60      16.610  93.883  38.475  1.00 40.10           C
ATOM   4687  CD  LYS B  60      17.820  94.725  38.623  1.00 53.75           C
ATOM   4688  CE  LYS B  60      18.301  95.293  37.263  1.00 55.31           C
ATOM   4689  NZ  LYS B  60      18.330  96.789  37.248  1.00 56.60           N1+
ATOM   4690  H   LYS B  60      14.722  91.323  39.184  1.00 70.90           H
ATOM   4691  HA  LYS B  60      17.124  91.953  40.288  1.00 47.78           H
ATOM   4692  HB2 LYS B  60      15.037  93.774  39.764  1.00 47.06           H
ATOM   4693  HB3 LYS B  60      16.404  94.154  40.483  1.00 47.06           H
ATOM   4694  HG2 LYS B  60      16.867  93.052  38.046  1.00 48.12           H
ATOM   4695  HG3 LYS B  60      15.971  94.363  37.925  1.00 48.12           H
ATOM   4696  HD2 LYS B  60      17.619  95.471  39.209  1.00 64.50           H
ATOM   4697  HD3 LYS B  60      18.536  94.189  38.998  1.00 64.50           H
ATOM   4698  HE2 LYS B  60      19.200  94.973  37.086  1.00 66.37           H
ATOM   4699  HE3 LYS B  60      17.698  94.996  36.564  1.00 66.37           H
ATOM   4700  HZ1 LYS B  60      18.610  97.080  36.455  1.00 67.92           H
ATOM   4701  HZ2 LYS B  60      17.514  97.110  37.402  1.00 67.92           H
ATOM   4702  HZ3 LYS B  60      18.882  97.089  37.878  1.00 67.92           H
ATOM   4703  N   PRO B  61      16.363  91.817  42.634  1.00 30.50           N
ATOM   4704  CA  PRO B  61      15.833  91.569  43.965  1.00 33.82           C
ATOM   4705  C   PRO B  61      14.937  92.715  44.424  1.00 37.65           C
ATOM   4706  O   PRO B  61      15.211  93.887  44.163  1.00 33.60           O
ATOM   4707  CB  PRO B  61      17.105  91.454  44.808  1.00 36.26           C
ATOM   4708  CG  PRO B  61      18.097  92.270  44.093  1.00 36.07           C
ATOM   4709  CD  PRO B  61      17.807  92.050  42.654  1.00 37.75           C
ATOM   4710  HA  PRO B  61      15.342  90.733  43.991  1.00 40.58           H
ATOM   4711  HB2 PRO B  61      16.943  91.807  45.697  1.00 43.52           H
ATOM   4712  HB3 PRO B  61      17.388  90.527  44.851  1.00 43.52           H
ATOM   4713  HG2 PRO B  61      17.983  93.204  44.328  1.00 43.28           H
ATOM   4714  HG3 PRO B  61      18.992  91.967  44.313  1.00 43.28           H
ATOM   4715  HD2 PRO B  61      18.029  92.841  42.139  1.00 45.30           H
ATOM   4716  HD3 PRO B  61      18.280  91.268  42.329  1.00 45.30           H
ATOM   4717  N   VAL B  62      13.838  92.346  45.083  1.00 46.47           N
ATOM   4718  CA  VAL B  62      12.866  93.276  45.647  1.00 33.50           C
ATOM   4719  C   VAL B  62      12.471  92.777  47.023  1.00 34.30           C
ATOM   4720  O   VAL B  62      12.185  91.587  47.189  1.00 38.50           O
ATOM   4721  CB  VAL B  62      11.634  93.424  44.741  1.00 37.48           C
ATOM   4722  CG1 VAL B  62      10.488  94.126  45.472  1.00 44.42           C
ATOM   4723  CG2 VAL B  62      12.016  94.174  43.465  1.00 36.29           C
ATOM   4724  H   VAL B  62      13.629  91.523  45.221  1.00 55.76           H
ATOM   4725  HA  VAL B  62      13.278  94.149  45.746  1.00 40.20           H
ATOM   4726  HB  VAL B  62      11.326  92.541  44.485  1.00 44.98           H
ATOM   4727 HG11 VAL B  62       9.730  94.201  44.872  1.00 53.31           H
ATOM   4728 HG12 VAL B  62      10.242  93.602  46.251  1.00 53.31           H
ATOM   4729 HG13 VAL B  62      10.782  95.009  45.747  1.00 53.31           H
ATOM   4730 HG21 VAL B  62      11.230  94.259  42.903  1.00 43.55           H
ATOM   4731 HG22 VAL B  62      12.350  95.052  43.704  1.00 43.55           H
ATOM   4732 HG23 VAL B  62      12.703  93.673  42.999  1.00 43.55           H
ATOM   4733  N   ILE B  63      12.443  93.686  48.007  1.00 28.55           N
ATOM   4734  CA  ILE B  63      12.062  93.361  49.382  1.00 30.66           C
ATOM   4735  C   ILE B  63      10.570  93.637  49.635  1.00 34.10           C
ATOM   4736  O   ILE B  63      10.009  94.627  49.156  1.00 25.50           O
ATOM   4737  CB  ILE B  63      12.921  94.170  50.368  1.00 24.64           C
ATOM   4738  CG1 ILE B  63      14.361  93.689  50.366  1.00 28.35           C
ATOM   4739  CG2 ILE B  63      12.321  94.122  51.771  1.00 26.99           C
ATOM   4740  CD1 ILE B  63      14.569  92.357  51.034  1.00 35.89           C
ATOM   4741  H   ILE B  63      12.646  94.515  47.897  1.00 34.26           H
ATOM   4742  HA  ILE B  63      12.226  92.418  49.542  1.00 36.79           H
ATOM   4743  HB  ILE B  63      12.917  95.095  50.075  1.00 29.57           H
ATOM   4744 HG12 ILE B  63      14.661  93.609  49.447  1.00 34.01           H
ATOM   4745 HG13 ILE B  63      14.907  94.341  50.833  1.00 34.01           H
ATOM   4746 HG21 ILE B  63      12.880  94.638  52.372  1.00 32.39           H
ATOM   4747 HG22 ILE B  63      11.427  94.498  51.745  1.00 32.39           H
ATOM   4748 HG23 ILE B  63      12.282  93.198  52.066  1.00 32.39           H
ATOM   4749 HD11 ILE B  63      15.509  92.125  50.989  1.00 43.07           H
ATOM   4750 HD12 ILE B  63      14.287  92.421  51.960  1.00 43.07           H
ATOM   4751 HD13 ILE B  63      14.040  91.687  50.573  1.00 43.07           H
ATOM   4752  N   VAL B  64       9.941  92.799  50.462  1.00 27.04           N
ATOM   4753  CA  VAL B  64       8.585  93.044  50.921  1.00 24.20           C
ATOM   4754  C   VAL B  64       8.623  92.929  52.429  1.00 28.81           C
ATOM   4755  O   VAL B  64       9.040  91.901  52.962  1.00 32.27           O
ATOM   4756  CB  VAL B  64       7.543  92.071  50.337  1.00 38.58           C
ATOM   4757  CG1 VAL B  64       6.126  92.454  50.777  1.00 33.15           C
ATOM   4758  CG2 VAL B  64       7.584  92.072  48.818  1.00 33.75           C
ATOM   4759  H   VAL B  64      10.287  92.075  50.771  1.00 32.45           H
ATOM   4760  HA  VAL B  64       8.324  93.948  50.688  1.00 29.04           H
ATOM   4761  HB  VAL B  64       7.729  91.171  50.649  1.00 46.30           H
ATOM   4762 HG11 VAL B  64       5.496  91.824  50.393  1.00 39.78           H
ATOM   4763 HG12 VAL B  64       6.077  92.423  51.745  1.00 39.78           H
ATOM   4764 HG13 VAL B  64       5.930  93.350  50.463  1.00 39.78           H
ATOM   4765 HG21 VAL B  64       6.917  91.451  48.485  1.00 40.50           H
ATOM   4766 HG22 VAL B  64       7.392  92.967  48.498  1.00 40.50           H
ATOM   4767 HG23 VAL B  64       8.467  91.798  48.527  1.00 40.50           H
ATOM   4768  N   CYS B  65       8.210  93.985  53.114  1.00 32.10           N
[truncated: 1,548,515 more chars]
