# Supplementary material for: High-throughput quantum-mechanics/molecular-mechanics (ONIOM) macromolecular crystallographic refinement with PHENIX/DivCon: the impact of mixed Hamiltonian methods on ligand and protein structure
Source: Acta Crystallogr D Struct Biol. 2018 Oct 29;74(Pt 11):1063–77. doi: 10.1107/S2059798318012913 (PMC6213575; doi:10.1107/S2059798318012913)
Supplement: Supplementary file 4 [file d-74-01063-sup4.gz › results_PHENIX/1U4D-H_refine_001.pdb]

REMARK Date 2017-01-10 Time 18:29:50 EST -0500 (1484090990.66 s)
REMARK PHENIX refinement
REMARK 
REMARK ****************** INPUT FILES AND LABELS ******************************
REMARK Reflections:
REMARK   file name      : 1U4D.sf
REMARK   labels         : ['r1u4dsf,wavelength_id=1,_refln.F_meas_au,_refln.F_meas_sigma_au']
REMARK R-free flags:
REMARK   file name      : 1U4D.sf
REMARK   label          : r1u4dsf,wavelength_id=1,_refln.status
REMARK   test_flag_value: 0
REMARK Model file name(s): 
REMARK   /scratch/oleg/2711104.gondor.quantumbioinc.com/1U4D-H.pdb
REMARK 
REMARK ******************** REFINEMENT SUMMARY: QUICK FACTS *******************
REMARK Start: r_work = 0.2027 r_free = 0.2426 bonds = 0.021 angles = 1.795
REMARK Final: r_work = 0.1817 r_free = 0.2315 bonds = 0.015 angles = 1.319
REMARK ************************************************************************
REMARK 
REMARK ****************** REFINEMENT STATISTICS STEP BY STEP ******************
REMARK leading digit, like 1_, means number of macro-cycle                     
REMARK 0    : statistics at the very beginning when nothing is done yet        
REMARK 1_bss: bulk solvent correction and/or (anisotropic) scaling             
REMARK 1_xyz: refinement of coordinates                                        
REMARK 1_adp: refinement of ADPs (Atomic Displacement Parameters)              
REMARK 1_occ: refinement of occupancies                                        
REMARK ------------------------------------------------------------------------
REMARK  stage       r-work r-free bonds angles b_min b_max b_ave n_water shift
REMARK       0    : 0.3887 0.4185 0.021  1.79  17.2  77.0  38.1 471      0.000
REMARK       1_bss: 0.2027 0.2426 0.021  1.79  17.2  77.0  38.0 471      0.000
REMARK 1_settarget: 0.2027 0.2426 0.021  1.79  17.2  77.0  38.0 471      0.000
REMARK       1_nqh: 0.2027 0.2426 0.021  1.79  17.2  77.0  38.0 471      0.001
REMARK    1_weight: 0.2027 0.2426 0.021  1.79  17.2  77.0  38.0 471      0.001
REMARK    1_checkH: 0.2025 0.2432 0.021  1.79  17.2  77.0  38.0 471      0.455
REMARK    1_xyzrec: 0.1996 0.2458 0.016  1.36  17.2  77.0  38.0 471      0.538
REMARK    1_checkH: 0.1996 0.2459 0.016  1.36  17.2  77.0  38.0 471      0.538
REMARK   1_regHxyz: 0.2001 0.2456 0.016  1.36  17.2  77.0  38.0 471      0.544
REMARK       1_adp: 0.1931 0.2462 0.016  1.36  17.1  79.0  38.1 471      0.544
REMARK   1_regHadp: 0.1928 0.2454 0.016  1.36  17.1  79.0  38.1 471      0.544
REMARK       1_occ: 0.1890 0.2432 0.016  1.36  17.1  79.0  38.1 471      0.544
REMARK       2_bss: 0.1888 0.2432 0.016  1.36  17.3  79.2  38.3 471      0.544
REMARK 2_settarget: 0.1888 0.2432 0.016  1.36  17.3  79.2  38.3 471      0.544
REMARK 2_updatecdl: 0.1888 0.2432 0.016  1.37  17.3  79.2  38.3 471      0.544
REMARK       2_nqh: 0.1888 0.2432 0.016  1.37  17.3  79.2  38.3 471      0.544
REMARK    2_weight: 0.1888 0.2432 0.016  1.37  17.3  79.2  38.3 471      0.544
REMARK    2_checkH: 0.1888 0.2432 0.016  1.37  17.3  79.2  38.3 471      0.544
REMARK    2_xyzrec: 0.1879 0.2354 0.014  1.27  17.3  79.2  38.3 471      0.533
REMARK    2_checkH: 0.1880 0.2355 0.014  1.27  17.3  79.2  38.3 471      0.532
REMARK   2_regHxyz: 0.1882 0.2355 0.014  1.27  17.3  79.2  38.3 471      0.533
REMARK       2_adp: 0.1853 0.2342 0.014  1.27  15.4  84.8  38.7 471      0.533
REMARK   2_regHadp: 0.1856 0.2346 0.014  1.27  15.4  84.8  38.7 471      0.533
REMARK       2_occ: 0.1852 0.2339 0.014  1.27  15.4  84.8  38.7 471      0.533
REMARK       3_bss: 0.1846 0.2324 0.014  1.27  15.4  84.8  38.7 471      0.533
REMARK 3_settarget: 0.1846 0.2324 0.014  1.27  15.4  84.8  38.7 471      0.533
REMARK 3_updatecdl: 0.1846 0.2324 0.014  1.27  15.4  84.8  38.7 471      0.533
REMARK       3_nqh: 0.1846 0.2324 0.014  1.27  15.4  84.8  38.7 471      0.533
REMARK    3_weight: 0.1846 0.2324 0.014  1.27  15.4  84.8  38.7 471      0.533
REMARK    3_checkH: 0.1846 0.2325 0.014  1.27  15.4  84.8  38.7 471      0.533
REMARK    3_xyzrec: 0.1816 0.2316 0.015  1.32  15.4  84.8  38.7 471      0.543
REMARK    3_checkH: 0.1816 0.2315 0.015  1.32  15.4  84.8  38.7 471      0.543
REMARK   3_regHxyz: 0.1819 0.2314 0.015  1.32  15.4  84.8  38.7 471      0.543
REMARK       3_adp: 0.1819 0.2314 0.015  1.32  15.4  84.8  38.7 471      0.543
REMARK   3_regHadp: 0.1819 0.2314 0.015  1.32  15.4  84.8  38.7 471      0.543
REMARK       3_occ: 0.1817 0.2315 0.015  1.32  15.4  84.8  38.7 471      0.543
REMARK         end: 0.1817 0.2315 0.015  1.32  15.4  84.8  38.7 471      0.543
REMARK ------------------------------------------------------------------------
REMARK MODEL CONTENT.
REMARK  ELEMENT        ATOM RECORD COUNT   OCCUPANCY SUM
REMARK        C                     2682         2650.89
REMARK        H                     4526         4452.54
REMARK        O                      834          831.85
REMARK        N                      748          737.03
REMARK        S                       30           29.94
REMARK     Cl1-                        1            1.00
REMARK      O1-                       67           65.26
REMARK    TOTAL                     8888         8768.51
REMARK -----------------------------------------------------------------------
REMARK r_free_flags.md5.hexdigest 43e824dbc4057105f993b90bb97328e1
REMARK 
REMARK IF THIS FILE IS FOR PDB DEPOSITION: REMOVE ALL FROM THIS LINE UP.
REMARK   3
REMARK   3 REFINEMENT.
REMARK   3   PROGRAM     : PHENIX (1.11.1_2575: ???)
REMARK   3   AUTHORS     : Adams,Afonine,Bunkoczi,Burnley,Chen,Dar,Davis,
REMARK   3               : Draizen,Echols,Gildea,Gros,Grosse-Kunstleve,Headd,
REMARK   3               : Hintze,Hung,Ioerger,Liebschner,McCoy,McKee,Moriarty,
REMARK   3               : Oeffner,Poon,Read,Richardson,Richardson,Sacchettini,
REMARK   3               : Sauter,Sobolev,Storoni,Terwilliger,Williams,Zwart
REMARK   3
REMARK   3  REFINEMENT TARGET : ML
REMARK   3  
REMARK   3  DATA USED IN REFINEMENT.
REMARK   3   RESOLUTION RANGE HIGH (ANGSTROMS) : 2.100   
REMARK   3   RESOLUTION RANGE LOW  (ANGSTROMS) : 46.570  
REMARK   3   MIN(FOBS/SIGMA_FOBS)              : 1.38  
REMARK   3   COMPLETENESS FOR RANGE        (%) : 99.65 
REMARK   3   NUMBER OF REFLECTIONS             : 32286     
REMARK   3   NUMBER OF REFLECTIONS (NON-ANOMALOUS) : 32286     
REMARK   3  
REMARK   3  FIT TO DATA USED IN REFINEMENT.
REMARK   3   R VALUE     (WORKING + TEST SET) : 0.1843
REMARK   3   R VALUE            (WORKING SET) : 0.1817
REMARK   3   FREE R VALUE                     : 0.2315
REMARK   3   FREE R VALUE TEST SET SIZE   (%) : 5.02  
REMARK   3   FREE R VALUE TEST SET COUNT      : 1621      
REMARK   3  
REMARK   3  FIT TO DATA USED IN REFINEMENT (IN BINS).
REMARK   3   BIN  RESOLUTION RANGE  COMPL.    NWORK NFREE   RWORK  RFREE  CCWORK CCFREE
REMARK   3     1 46.5818 -  4.8063    1.00     2664   137  0.1759 0.2058   0.919  0.913
REMARK   3     2  4.8063 -  3.8154    1.00     2604   138  0.1469 0.1691   0.940  0.919
REMARK   3     3  3.8154 -  3.3333    1.00     2563   153  0.1785 0.2570   0.919  0.842
REMARK   3     4  3.3333 -  3.0286    1.00     2568   125  0.2018 0.2541   0.893  0.799
REMARK   3     5  3.0286 -  2.8115    1.00     2539   150  0.1955 0.2541   0.903  0.815
REMARK   3     6  2.8115 -  2.6458    1.00     2559   127  0.1895 0.2388   0.901  0.839
REMARK   3     7  2.6458 -  2.5133    1.00     2538   136  0.1835 0.2487   0.909  0.824
REMARK   3     8  2.5133 -  2.4039    1.00     2541   146  0.1830 0.2623   0.908  0.763
REMARK   3     9  2.4039 -  2.3114    1.00     2542   135  0.1914 0.2525   0.885  0.835
REMARK   3    10  2.3114 -  2.2316    1.00     2525   116  0.2043 0.2468   0.869  0.833
REMARK   3    11  2.2316 -  2.1618    0.99     2524   130  0.2275 0.3175   0.836  0.615
REMARK   3    12  2.1618 -  2.1000    0.98     2498   128  0.2370 0.3147   0.804  0.648
REMARK   3  
REMARK   3  BULK SOLVENT MODELLING.
REMARK   3   METHOD USED        : FLAT BULK SOLVENT MODEL
REMARK   3   SOLVENT RADIUS     : 1.11    
REMARK   3   SHRINKAGE RADIUS   : 0.90    
REMARK   3   GRID STEP FACTOR   : 4.00    
REMARK   3  
REMARK   3  ERROR ESTIMATES.
REMARK   3   COORDINATE ERROR (MAXIMUM-LIKELIHOOD BASED)     : 0.27    
REMARK   3   PHASE ERROR (DEGREES, MAXIMUM-LIKELIHOOD BASED) : 23.98   
REMARK   3  
REMARK   3  STRUCTURE FACTORS CALCULATION ALGORITHM : FFT
REMARK   3  
REMARK   3  RESTRAINTS LIBRARY
REMARK   3    GEOSTD + MON.LIB. + CDL v1.2
REMARK   3  
REMARK   3  DEVIATIONS FROM IDEAL VALUES.
REMARK   3                 RMSD     MAX  COUNT
REMARK   3   BOND      :  0.015   0.115   4304
REMARK   3   ANGLE     :  1.319  10.817   5821
REMARK   3   CHIRALITY :  0.062   0.187    630
REMARK   3   PLANARITY :  0.008   0.043    749
REMARK   3   DIHEDRAL  : 17.769 179.949   2573
REMARK   3   MIN NONBONDED DISTANCE : 2.244 
REMARK   3  
REMARK   3  MOLPROBITY STATISTICS.
REMARK   3   ALL-ATOM CLASHSCORE : 4.31
REMARK   3   RAMACHANDRAN PLOT:
REMARK   3     OUTLIERS : 0.59  %
REMARK   3     ALLOWED  : 3.16  %
REMARK   3     FAVORED  : 96.25 %
REMARK   3   ROTAMER OUTLIERS : 4.45 %
REMARK   3   CBETA DEVIATIONS : 0
REMARK   3   PEPTIDE PLANE:
REMARK   3     CIS-PROLINE     : 2
REMARK   3     CIS-GENERAL     : 0
REMARK   3     TWISTED PROLINE : 0
REMARK   3     TWISTED GENERAL : 0
REMARK   3  
REMARK   3  ATOMIC DISPLACEMENT PARAMETERS.
REMARK   3   WILSON B : 34.18
REMARK   3   RMS(B_ISO_OR_EQUIVALENT_BONDED) : 5.06
REMARK   3   ATOMS          NUMBER OF ATOMS
REMARK   3                    ISO.  ANISO. 
REMARK   3    ALL         :   8888       0
REMARK   3    ALL (NO H)  :   4362       0
REMARK   3    SOLVENT     :    157       0
REMARK   3    NON-SOLVENT :   4205       0
REMARK   3    HYDROGENS   :   4526       0
REMARK   3
HELIX    1   1 GLU A  123  ASP A  125  5               Generated by MOE    3
HELIX    2   2 GLU A  169  SER A  183  1               Generated by MOE   15
HELIX    3   3 LEU A  213  HIS A  220  1               Generated by MOE    8
HELIX    4   4 GLN A  221  HIS A  223  5               Generated by MOE    3
HELIX    5   5 LEU A  226  SER A  245  1               Generated by MOE   20
HELIX    6   6 ALA A  255  ASN A  257  5               Generated by MOE    3
HELIX    7   7 PHE A  294  TRP A  296  5               Generated by MOE    3
HELIX    8   8 PRO A  299  THR A  304  1               Generated by MOE    6
HELIX    9   9 HIS A  309  PHE A  324  1               Generated by MOE   16
HELIX   10  10 GLY A  336  ASP A  344  1               Generated by MOE    9
HELIX   11  11 GLN A  358  CYS A  367  1               Generated by MOE   10
HELIX   12  12 PRO A  372  ASP A  374  5               Generated by MOE    3
HELIX   13  13 PHE A  378  ALA A  388  1               Generated by MOE   11
HELIX   14  14 GLU B  123  ASP B  125  5               Generated by MOE    3
HELIX   15  15 MET B  171  HIS B  182  1               Generated by MOE   12
HELIX   16  16 LEU B  213  ARG B  218  1               Generated by MOE    6
HELIX   17  17 LEU B  226  SER B  245  1               Generated by MOE   20
HELIX   18  18 ALA B  255  ASN B  257  5               Generated by MOE    3
HELIX   19  19 PHE B  294  TRP B  296  5               Generated by MOE    3
HELIX   20  20 PRO B  299  THR B  304  1               Generated by MOE    6
HELIX   21  21 HIS B  309  PHE B  324  1               Generated by MOE   16
HELIX   22  22 GLY B  336  ASP B  344  1               Generated by MOE    9
HELIX   23  23 GLN B  358  CYS B  367  1               Generated by MOE   10
HELIX   24  24 PRO B  372  ASP B  374  5               Generated by MOE    3
HELIX   25  25 PHE B  378  GLU B  387  1               Generated by MOE   10
SHEET    1       CYS A 119  LEU A 120                  Generated by MOE
SHEET    2       LEU A 126  GLY A 135                  Generated by MOE
SHEET    3       GLY A 138  ASP A 146                  Generated by MOE
SHEET    4       THR A 152  LYS A 158                  Generated by MOE
SHEET    5       LEU A 192  TYR A 193                  Generated by MOE
SHEET    6       GLY A 194  VAL A 195                  Generated by MOE
SHEET    7       VAL A 196  VAL A 196                  Generated by MOE
SHEET    8       LYS A 202  THR A 205                  Generated by MOE
SHEET    9       PHE A 248  ILE A 249                  Generated by MOE
SHEET   10       LEU A 258  THR A 262                  Generated by MOE
SHEET   11       LEU A 265  LYS A 267                  Generated by MOE
SHEET   12       ILE A 268  ILE A 268                  Generated by MOE
SHEET   13       ARG A 275  ALA A 276                  Generated by MOE
SHEET   14       TYR A 284  VAL A 285                  Generated by MOE
SHEET   15       THR A 306  PHE A 307                  Generated by MOE
SHEET   16       CYS B 119  LEU B 120                  Generated by MOE
SHEET   17       LEU B 126  ASP B 134                  Generated by MOE
SHEET   18       VAL B 139  ASP B 146                  Generated by MOE
SHEET   19       THR B 152  CYS B 159                  Generated by MOE
SHEET   20       LEU B 192  TYR B 193                  Generated by MOE
SHEET   21       GLY B 194  VAL B 195                  Generated by MOE
SHEET   22       VAL B 196  VAL B 196                  Generated by MOE
SHEET   23       LYS B 202  GLU B 206                  Generated by MOE
SHEET   24       PHE B 248  ILE B 249                  Generated by MOE
SHEET   25       LEU B 258  LEU B 260                  Generated by MOE
SHEET   26       VAL B 266  LYS B 267                  Generated by MOE
SHEET   27       ILE B 268  ILE B 268                  Generated by MOE
SHEET   28       ARG B 275  ALA B 276                  Generated by MOE
SHEET   29       HIS B 283  VAL B 285                  Generated by MOE
SHEET   30       THR B 306  SER B 308                  Generated by MOE
CRYST1   81.552   42.918   85.149  90.00 112.02  90.00 P 1 21 1
SCALE1      0.012262  0.000000  0.004959        0.00000
SCALE2      0.000000  0.023300  0.000000        0.00000
SCALE3      0.000000  0.000000  0.012668        0.00000
ATOM      1  N   LEU A 117       3.898  11.747  57.303  1.00 62.31           N
ATOM      2  CA  LEU A 117       3.790  11.048  56.016  1.00 60.61           C
ATOM      3  C   LEU A 117       5.136  10.940  55.276  1.00 51.97           C
ATOM      4  O   LEU A 117       6.128  11.580  55.649  1.00 55.70           O
ATOM      5  CB  LEU A 117       2.779  11.760  55.114  1.00 59.93           C
ATOM      6  CG  LEU A 117       2.009  10.909  54.089  1.00 71.97           C
ATOM      7  CD1 LEU A 117       0.996   9.984  54.786  1.00 64.70           C
ATOM      8  CD2 LEU A 117       1.288  11.794  53.042  1.00 58.48           C
ATOM      9  H1  LEU A 117       3.048  11.733  57.748  1.00 74.78           H
ATOM     10  H2  LEU A 117       4.164  12.657  57.152  1.00 74.78           H
ATOM     11  HA  LEU A 117       3.465  10.148  56.175  1.00 72.74           H
ATOM     12  HB2 LEU A 117       3.253  12.443  54.615  1.00 71.92           H
ATOM     13  HB3 LEU A 117       2.118  12.184  55.683  1.00 71.92           H
ATOM     14  HG  LEU A 117       2.642  10.348  53.614  1.00 86.37           H
ATOM     15 HD11 LEU A 117       1.473   9.394  55.390  1.00 77.64           H
ATOM     16 HD12 LEU A 117       0.364  10.526  55.283  1.00 77.64           H
ATOM     17 HD13 LEU A 117       0.530   9.464  54.114  1.00 77.64           H
ATOM     18 HD21 LEU A 117       0.660  12.374  53.499  1.00 70.17           H
ATOM     19 HD22 LEU A 117       1.948  12.326  52.571  1.00 70.17           H
ATOM     20 HD23 LEU A 117       0.817  11.222  52.416  1.00 70.17           H
ATOM     21  N   THR A 118       5.172  10.084  54.255  1.00 51.74           N
ATOM     22  CA  THR A 118       6.285  10.015  53.312  1.00 45.47           C
ATOM     23  C   THR A 118       5.698   9.924  51.912  1.00 43.80           C
ATOM     24  O   THR A 118       4.870   9.046  51.648  1.00 42.84           O
ATOM     25  CB  THR A 118       7.222   8.818  53.540  1.00 40.67           C
ATOM     26  OG1 THR A 118       7.744   8.811  54.863  1.00 48.77           O
ATOM     27  CG2 THR A 118       8.393   8.902  52.593  1.00 44.87           C
ATOM     28  H   THR A 118       4.547   9.519  54.085  1.00 62.09           H
ATOM     29  HA  THR A 118       6.809  10.829  53.373  1.00 54.57           H
ATOM     30  HB  THR A 118       6.745   7.991  53.372  1.00 48.80           H
ATOM     31  HG1 THR A 118       8.253   8.151  54.967  1.00 58.53           H
ATOM     32 HG21 THR A 118       8.988   8.148  52.734  1.00 53.85           H
ATOM     33 HG22 THR A 118       8.079   8.888  51.676  1.00 53.85           H
ATOM     34 HG23 THR A 118       8.885   9.724  52.746  1.00 53.85           H
ATOM     35  N   CYS A 119       6.125  10.838  51.044  1.00 38.11           N
ATOM     36  CA  CYS A 119       5.627  11.021  49.686  1.00 44.29           C
ATOM     37  C   CYS A 119       6.588  10.479  48.638  1.00 40.24           C
ATOM     38  O   CYS A 119       7.811  10.451  48.833  1.00 34.83           O
ATOM     39  CB  CYS A 119       5.443  12.507  49.371  1.00 39.84           C
ATOM     40  SG  CYS A 119       4.275  13.321  50.381  1.00 68.71           S
ATOM     41  H   CYS A 119       6.746  11.401  51.238  1.00 45.74           H
ATOM     42  HA  CYS A 119       4.773  10.573  49.587  1.00 53.15           H
ATOM     43  HB2 CYS A 119       6.295  12.956  49.485  1.00 47.81           H
ATOM     44  HB3 CYS A 119       5.148  12.594  48.451  1.00 47.81           H
ATOM     45  HG  CYS A 119       4.209  14.473  50.052  1.00 82.45           H
ATOM     46  N   LEU A 120       6.021  10.104  47.494  1.00 38.33           N
ATOM     47  CA  LEU A 120       6.752  10.126  46.237  1.00 36.35           C
ATOM     48  C   LEU A 120       6.825  11.557  45.759  1.00 38.31           C
ATOM     49  O   LEU A 120       5.832  12.291  45.806  1.00 40.59           O
ATOM     50  CB  LEU A 120       6.072   9.267  45.187  1.00 48.51           C
ATOM     51  CG  LEU A 120       5.861   7.808  45.525  1.00 39.20           C
ATOM     52  CD1 LEU A 120       5.697   7.033  44.209  1.00 45.56           C
ATOM     53  CD2 LEU A 120       7.008   7.251  46.345  1.00 42.73           C
ATOM     54  H   LEU A 120       5.208   9.832  47.422  1.00 46.00           H
ATOM     55  HA  LEU A 120       7.654   9.796  46.375  1.00 43.63           H
ATOM     56  HB2 LEU A 120       5.198   9.647  45.005  1.00 58.21           H
ATOM     57  HB3 LEU A 120       6.608   9.297  44.378  1.00 58.21           H
ATOM     58  HG  LEU A 120       5.043   7.713  46.039  1.00 47.05           H
ATOM     59 HD11 LEU A 120       5.560   6.095  44.410  1.00 54.67           H
ATOM     60 HD12 LEU A 120       4.930   7.384  43.729  1.00 54.67           H
ATOM     61 HD13 LEU A 120       6.500   7.144  43.676  1.00 54.67           H
ATOM     62 HD21 LEU A 120       6.833   6.317  46.540  1.00 51.27           H
ATOM     63 HD22 LEU A 120       7.829   7.335  45.836  1.00 51.27           H
ATOM     64 HD23 LEU A 120       7.079   7.754  47.172  1.00 51.27           H
ATOM     65  N   ILE A 121       8.009  11.975  45.353  1.00 38.48           N
ATOM     66  CA  ILE A 121       8.224  13.329  44.874  1.00 39.83           C
ATOM     67  C   ILE A 121       8.694  13.218  43.433  1.00 43.13           C
ATOM     68  O   ILE A 121       9.425  12.287  43.081  1.00 40.96           O
ATOM     69  CB  ILE A 121       9.231  14.105  45.749  1.00 40.30           C
ATOM     70  CG1 ILE A 121       8.672  14.340  47.156  1.00 36.04           C
ATOM     71  CG2 ILE A 121       9.533  15.471  45.131  1.00 45.30           C
ATOM     72  CD1 ILE A 121       9.756  14.660  48.223  1.00 36.99           C
ATOM     73  H   ILE A 121       8.717  11.486  45.344  1.00 46.17           H
ATOM     74  HA  ILE A 121       7.381  13.809  44.884  1.00 47.80           H
ATOM     75  HB  ILE A 121      10.054  13.596  45.814  1.00 48.36           H
ATOM     76 HG12 ILE A 121       8.057  15.090  47.125  1.00 43.25           H
ATOM     77 HG13 ILE A 121       8.202  13.542  47.442  1.00 43.25           H
ATOM     78 HG21 ILE A 121      10.167  15.939  45.697  1.00 54.36           H
ATOM     79 HG22 ILE A 121       9.911  15.341  44.248  1.00 54.36           H
ATOM     80 HG23 ILE A 121       8.709  15.978  45.068  1.00 54.36           H
ATOM     81 HD11 ILE A 121       9.324  14.795  49.081  1.00 44.39           H
ATOM     82 HD12 ILE A 121      10.375  13.915  48.277  1.00 44.39           H
ATOM     83 HD13 ILE A 121      10.230  15.465  47.960  1.00 44.39           H
ATOM     84  N   GLY A 122       8.220  14.131  42.589  1.00 44.99           N
ATOM     85  CA  GLY A 122       8.601  14.135  41.192  1.00 45.42           C
ATOM     86  C   GLY A 122       9.816  15.022  41.021  1.00 45.91           C
ATOM     87  O   GLY A 122       9.950  16.038  41.702  1.00 44.63           O
ATOM     88  H   GLY A 122       7.674  14.759  42.807  1.00 53.99           H
ATOM     89  HA2 GLY A 122       8.819  13.235  40.901  1.00 54.50           H
ATOM     90  HA3 GLY A 122       7.875  14.479  40.647  1.00 54.50           H
ATOM     91  N   GLU A 123      10.723  14.615  40.119  1.00 45.99           N
ATOM     92  CA  GLU A 123      11.905  15.438  39.881  1.00 45.74           C
ATOM     93  C   GLU A 123      11.512  16.890  39.596  1.00 50.80           C
ATOM     94  O   GLU A 123      12.244  17.823  39.957  1.00 58.03           O
ATOM     95  CB  GLU A 123      12.740  14.844  38.744  1.00 57.72           C
ATOM     96  CG  GLU A 123      12.711  15.638  37.457  1.00 66.30           C
ATOM     97  CD  GLU A 123      13.460  14.944  36.348  1.00 71.30           C
ATOM     98  OE1 GLU A 123      13.189  13.738  36.127  1.00 73.22           O
ATOM     99  OE2 GLU A 123      14.315  15.605  35.717  1.00 70.76           O1-
ATOM    100  H   GLU A 123      10.677  13.894  39.653  1.00 55.19           H
ATOM    101  HA  GLU A 123      12.453  15.434  40.682  1.00 54.88           H
ATOM    102  HB2 GLU A 123      13.663  14.789  39.034  1.00 69.27           H
ATOM    103  HB3 GLU A 123      12.406  13.955  38.547  1.00 69.27           H
ATOM    104  HG2 GLU A 123      11.790  15.753  37.174  1.00 79.56           H
ATOM    105  HG3 GLU A 123      13.125  16.503  37.606  1.00 79.56           H
ATOM    106  N   LYS A 124      10.348  17.102  38.979  1.00 50.54           N
ATOM    107  CA  LYS A 124       9.899  18.447  38.626  1.00 51.03           C
ATOM    108  C   LYS A 124       9.763  19.370  39.840  1.00 53.75           C
ATOM    109  O   LYS A 124       9.904  20.590  39.699  1.00 63.57           O
ATOM    110  CB  LYS A 124       8.568  18.353  37.861  1.00 50.01           C
ATOM    111  CG  LYS A 124       8.701  17.739  36.479  0.57 57.01           C
ATOM    112  CD  LYS A 124       7.467  17.990  35.629  0.60 47.86           C
ATOM    113  CE  LYS A 124       7.622  17.352  34.241  1.00 54.64           C
ATOM    114  NZ  LYS A 124       6.403  17.583  33.402  0.50 53.88           N1+
ATOM    115  H   LYS A 124       9.799  16.479  38.753  1.00 60.65           H
ATOM    116  HA  LYS A 124      10.553  18.844  38.029  1.00 61.24           H
ATOM    117  HB2 LYS A 124       7.951  17.805  38.372  1.00 60.01           H
ATOM    118  HB3 LYS A 124       8.204  19.246  37.755  1.00 60.01           H
ATOM    119  HG2 LYS A 124       9.465  18.131  36.028  0.01 68.41           H
ATOM    120  HG3 LYS A 124       8.820  16.780  36.566  1.00 68.41           H
ATOM    121  HD2 LYS A 124       6.692  17.597  36.062  1.00 57.43           H
ATOM    122  HD3 LYS A 124       7.342  18.945  35.515  0.01 57.43           H
ATOM    123  HE2 LYS A 124       8.383  17.748  33.788  0.01 65.56           H
ATOM    124  HE3 LYS A 124       7.748  16.395  34.338  0.01 65.56           H
ATOM    125  HZ1 LYS A 124       6.509  17.208  32.602  1.00 64.66           H
ATOM    126  HZ2 LYS A 124       5.690  17.225  33.797  0.01 64.66           H
ATOM    127  HZ3 LYS A 124       6.268  18.456  33.297  0.01 64.66           H
ATOM    128  N   ASP A 125       9.484  18.840  41.033  1.00 46.63           N
ATOM    129  CA  ASP A 125       9.259  19.700  42.197  1.00 52.56           C
ATOM    130  C   ASP A 125      10.435  19.713  43.184  1.00 49.73           C
ATOM    131  O   ASP A 125      10.250  20.049  44.370  1.00 47.70           O
ATOM    132  CB  ASP A 125       7.968  19.293  42.907  1.00 47.21           C
ATOM    133  CG  ASP A 125       6.744  19.519  42.043  1.00 62.60           C
ATOM    134  OD1 ASP A 125       6.141  18.491  41.658  1.00 52.07           O
ATOM    135  OD2 ASP A 125       6.429  20.705  41.716  1.00 57.42           O1-
ATOM    136  H   ASP A 125       9.419  17.998  41.194  1.00 55.95           H
ATOM    137  HA  ASP A 125       9.139  20.610  41.882  1.00 63.07           H
ATOM    138  HB2 ASP A 125       8.011  18.349  43.128  1.00 56.65           H
ATOM    139  HB3 ASP A 125       7.869  19.821  43.715  1.00 56.65           H
ATOM    140  N   LEU A 126      11.644  19.403  42.714  1.00 45.07           N
ATOM    141  CA  LEU A 126      12.825  19.326  43.581  1.00 53.33           C
ATOM    142  C   LEU A 126      13.985  20.024  42.892  1.00 57.91           C
ATOM    143  O   LEU A 126      14.521  19.510  41.903  1.00 67.01           O
ATOM    144  CB  LEU A 126      13.189  17.878  43.910  1.00 46.54           C
ATOM    145  CG  LEU A 126      14.307  17.617  44.911  1.00 51.51           C
ATOM    146  CD1 LEU A 126      13.947  18.173  46.276  1.00 49.49           C
ATOM    147  CD2 LEU A 126      14.521  16.150  45.017  1.00 39.83           C
ATOM    148  H   LEU A 126      11.810  19.231  41.888  1.00 54.09           H
ATOM    149  HA  LEU A 126      12.642  19.790  44.414  1.00 64.00           H
ATOM    150  HB2 LEU A 126      12.394  17.445  44.259  1.00 55.84           H
ATOM    151  HB3 LEU A 126      13.447  17.442  43.082  1.00 55.84           H
ATOM    152  HG  LEU A 126      15.128  18.035  44.607  1.00 61.81           H
ATOM    153 HD11 LEU A 126      14.675  17.993  46.892  1.00 59.39           H
ATOM    154 HD12 LEU A 126      13.806  19.130  46.200  1.00 59.39           H
ATOM    155 HD13 LEU A 126      13.136  17.742  46.588  1.00 59.39           H
ATOM    156 HD21 LEU A 126      15.233  15.980  45.654  1.00 47.79           H
ATOM    157 HD22 LEU A 126      13.700  15.732  45.319  1.00 47.79           H
ATOM    158 HD23 LEU A 126      14.768  15.804  44.145  1.00 47.79           H
ATOM    159  N   ARG A 127      14.367  21.183  43.423  1.00 53.86           N
ATOM    160  CA  ARG A 127      15.519  21.937  42.952  1.00 56.35           C
ATOM    161  C   ARG A 127      16.698  21.722  43.884  1.00 57.18           C
ATOM    162  O   ARG A 127      16.594  21.953  45.091  1.00 51.39           O
ATOM    163  CB  ARG A 127      15.192  23.420  42.877  1.00 58.03           C
ATOM    164  CG  ARG A 127      14.652  23.813  41.529  1.00 67.71           C
ATOM    165  CD  ARG A 127      13.852  25.073  41.598  1.00 62.15           C
ATOM    166  NE  ARG A 127      12.552  24.868  42.231  1.00 63.90           N
ATOM    167  CZ  ARG A 127      12.183  25.376  43.404  1.00 63.53           C
ATOM    168  NH1 ARG A 127      13.018  26.130  44.111  1.00 68.35           N
ATOM    169  NH2 ARG A 127      10.969  25.126  43.876  1.00 57.93           N1+
ATOM    170  H   ARG A 127      13.960  21.562  44.079  1.00 64.63           H
ATOM    171  HA  ARG A 127      15.767  21.630  42.065  1.00 67.61           H
ATOM    172  HB2 ARG A 127      14.521  23.632  43.545  1.00 69.64           H
ATOM    173  HB3 ARG A 127      15.999  23.933  43.040  1.00 69.64           H
ATOM    174  HG2 ARG A 127      15.392  23.956  40.919  1.00 81.26           H
ATOM    175  HG3 ARG A 127      14.077  23.106  41.198  1.00 81.26           H
ATOM    176  HD2 ARG A 127      14.340  25.731  42.117  1.00 74.58           H
ATOM    177  HD3 ARG A 127      13.701  25.403  40.698  1.00 74.58           H
ATOM    178  HE  ARG A 127      11.979  24.382  41.812  1.00 76.68           H
ATOM    179 HH11 ARG A 127      13.806  26.297  43.811  1.00 82.02           H
ATOM    180 HH12 ARG A 127      12.769  26.451  44.869  1.00 82.02           H
ATOM    181 HH21 ARG A 127      10.424  24.638  43.424  1.00 69.51           H
ATOM    182 HH22 ARG A 127      10.728  25.450  44.636  1.00 69.51           H
ATOM    183  N   LEU A 128      17.822  21.331  43.314  1.00 57.30           N
ATOM    184  CA  LEU A 128      18.996  20.945  44.072  1.00 54.59           C
ATOM    185  C   LEU A 128      20.030  22.062  44.039  1.00 56.03           C
ATOM    186  O   LEU A 128      20.138  22.795  43.049  1.00 56.93           O
ATOM    187  CB  LEU A 128      19.579  19.670  43.487  1.00 59.04           C
ATOM    188  CG  LEU A 128      18.627  18.491  43.342  1.00 52.57           C
ATOM    189  CD1 LEU A 128      17.888  18.555  41.994  1.00 59.13           C
ATOM    190  CD2 LEU A 128      19.440  17.184  43.513  1.00 46.75           C
ATOM    191  H   LEU A 128      17.932  21.278  42.463  1.00 68.76           H
ATOM    192  HA  LEU A 128      18.748  20.778  44.995  1.00 65.51           H
ATOM    193  HB2 LEU A 128      19.923  19.872  42.603  1.00 70.85           H
ATOM    194  HB3 LEU A 128      20.309  19.381  44.057  1.00 70.85           H
ATOM    195  HG  LEU A 128      17.965  18.529  44.050  1.00 63.08           H
ATOM    196 HD11 LEU A 128      17.289  17.795  41.927  1.00 70.96           H
ATOM    197 HD12 LEU A 128      17.381  19.381  41.952  1.00 70.96           H
ATOM    198 HD13 LEU A 128      18.539  18.529  41.276  1.00 70.96           H
ATOM    199 HD21 LEU A 128      18.841  16.427  43.422  1.00 56.10           H
ATOM    200 HD22 LEU A 128      20.126  17.148  42.829  1.00 56.10           H
ATOM    201 HD23 LEU A 128      19.848  17.180  44.393  1.00 56.10           H
ATOM    202  N   LEU A 129      20.800  22.190  45.123  1.00 50.48           N
ATOM    203  CA  LEU A 129      21.820  23.243  45.203  1.00 54.58           C
ATOM    204  C   LEU A 129      23.166  22.721  45.707  1.00 55.55           C
ATOM    205  O   LEU A 129      23.638  21.687  45.229  1.00 52.92           O
ATOM    206  CB  LEU A 129      21.325  24.390  46.094  1.00 55.44           C
ATOM    207  CG  LEU A 129      20.002  25.046  45.692  1.00 64.16           C
ATOM    208  CD1 LEU A 129      19.122  25.388  46.927  1.00 61.39           C
ATOM    209  CD2 LEU A 129      20.297  26.291  44.865  1.00 68.32           C
ATOM    210  H   LEU A 129      20.753  21.687  45.819  1.00 60.58           H
ATOM    211  HA  LEU A 129      21.961  23.603  44.313  1.00 65.49           H
ATOM    212  HB2 LEU A 129      21.213  24.047  46.995  1.00 66.52           H
ATOM    213  HB3 LEU A 129      22.001  25.085  46.097  1.00 66.52           H
ATOM    214  HG  LEU A 129      19.503  24.429  45.133  1.00 76.99           H
ATOM    215 HD11 LEU A 129      18.298  25.800  46.623  1.00 73.67           H
ATOM    216 HD12 LEU A 129      18.925  24.570  47.410  1.00 73.67           H
ATOM    217 HD13 LEU A 129      19.607  26.002  47.500  1.00 73.67           H
ATOM    218 HD21 LEU A 129      19.459  26.707  44.610  1.00 81.98           H
ATOM    219 HD22 LEU A 129      20.823  26.907  45.399  1.00 81.98           H
ATOM    220 HD23 LEU A 129      20.793  26.033  44.072  1.00 81.98           H
ATOM    221  N   GLU A 130      23.784  23.449  46.649  1.00 53.89           N
ATOM    222  CA  GLU A 130      25.142  23.193  47.138  1.00 56.18           C
ATOM    223  C   GLU A 130      25.317  21.776  47.683  1.00 61.30           C
ATOM    224  O   GLU A 130      24.420  21.229  48.333  1.00 54.01           O
ATOM    225  CB  GLU A 130      25.461  24.196  48.263  1.00 60.82           C
ATOM    226  CG  GLU A 130      24.180  24.694  49.019  1.00 60.81           C
ATOM    227  CD  GLU A 130      24.425  25.372  50.365  1.00 69.85           C
ATOM    228  OE1 GLU A 130      25.463  25.104  51.021  1.00 79.48           O
ATOM    229  OE2 GLU A 130      23.546  26.171  50.776  1.00 69.49           O1-
ATOM    230  H   GLU A 130      23.417  24.125  47.033  1.00 64.67           H
ATOM    231  HA  GLU A 130      25.776  23.326  46.417  1.00 67.42           H
ATOM    232  HB2 GLU A 130      26.044  23.768  48.910  1.00 72.99           H
ATOM    233  HB3 GLU A 130      25.903  24.969  47.880  1.00 72.99           H
ATOM    234  HG2 GLU A 130      23.720  25.333  48.452  1.00 72.97           H
ATOM    235  HG3 GLU A 130      23.603  23.931  49.179  1.00 72.97           H
ATOM    236  N   LYS A 131      26.506  21.206  47.458  1.00 58.06           N
ATOM    237  CA  LYS A 131      26.916  20.011  48.185  1.00 57.61           C
ATOM    238  C   LYS A 131      26.916  20.294  49.673  1.00 61.59           C
ATOM    239  O   LYS A 131      27.298  21.381  50.115  1.00 67.61           O
ATOM    240  CB  LYS A 131      28.315  19.554  47.788  1.00 56.48           C
ATOM    241  CG  LYS A 131      28.409  18.936  46.421  1.00 65.52           C
ATOM    242  CD  LYS A 131      29.756  19.255  45.755  1.00 72.13           C
ATOM    243  CE  LYS A 131      29.694  19.045  44.259  1.00 75.11           C
ATOM    244  NZ  LYS A 131      31.040  19.031  43.603  1.00 70.38           N1+
ATOM    245  H   LYS A 131      27.086  21.494  46.892  1.00 69.67           H
ATOM    246  HA  LYS A 131      26.292  19.290  48.006  1.00 69.13           H
ATOM    247  HB2 LYS A 131      28.908  20.321  47.805  1.00 67.77           H
ATOM    248  HB3 LYS A 131      28.618  18.893  48.430  1.00 67.77           H
ATOM    249  HG2 LYS A 131      28.329  17.973  46.498  1.00 78.63           H
ATOM    250  HG3 LYS A 131      27.701  19.289  45.860  1.00 78.63           H
ATOM    251  HD2 LYS A 131      29.984  20.183  45.922  1.00 86.56           H
ATOM    252  HD3 LYS A 131      30.439  18.669  46.116  1.00 86.56           H
ATOM    253  HE2 LYS A 131      29.267  18.193  44.079  1.00 90.13           H
ATOM    254  HE3 LYS A 131      29.177  19.764  43.863  1.00 90.13           H
ATOM    255  HZ1 LYS A 131      30.950  18.905  42.727  1.00 84.46           H
ATOM    256  HZ2 LYS A 131      31.454  19.807  43.743  1.00 84.46           H
ATOM    257  HZ3 LYS A 131      31.536  18.374  43.941  1.00 84.46           H
ATOM    258  N   LEU A 132      26.484  19.305  50.449  1.00 60.70           N
ATOM    259  CA  LEU A 132      26.437  19.438  51.897  1.00 66.59           C
ATOM    260  C   LEU A 132      27.273  18.402  52.634  1.00 59.06           C
ATOM    261  O   LEU A 132      27.666  18.656  53.779  1.00 60.88           O
ATOM    262  CB  LEU A 132      24.984  19.348  52.403  1.00 58.00           C
ATOM    263  CG  LEU A 132      24.072  20.577  52.273  1.00 55.33           C
ATOM    264  CD1 LEU A 132      22.723  20.302  52.968  1.00 52.63           C
ATOM    265  CD2 LEU A 132      24.735  21.833  52.832  1.00 59.73           C
ATOM    266  H   LEU A 132      26.210  18.544  50.157  1.00 72.84           H
ATOM    267  HA  LEU A 132      26.778  20.313  52.138  1.00 79.91           H
ATOM    268  HB2 LEU A 132      24.549  18.627  51.922  1.00 69.60           H
ATOM    269  HB3 LEU A 132      25.014  19.122  53.346  1.00 69.60           H
ATOM    270  HG  LEU A 132      23.892  20.732  51.333  1.00 66.39           H
ATOM    271 HD11 LEU A 132      22.157  21.085  52.879  1.00 63.15           H
ATOM    272 HD12 LEU A 132      22.301  19.538  52.546  1.00 63.15           H
ATOM    273 HD13 LEU A 132      22.885  20.115  53.907  1.00 63.15           H
ATOM    274 HD21 LEU A 132      24.127  22.582  52.730  1.00 71.67           H
ATOM    275 HD22 LEU A 132      24.934  21.694  53.770  1.00 71.67           H
ATOM    276 HD23 LEU A 132      25.554  22.002  52.340  1.00 71.67           H
ATOM    277  N   GLY A 133      27.575  17.264  52.022  1.00 56.56           N
ATOM    278  CA  GLY A 133      28.262  16.223  52.758  1.00 59.32           C
ATOM    279  C   GLY A 133      28.217  14.904  52.024  1.00 57.92           C
ATOM    280  O   GLY A 133      28.004  14.857  50.809  1.00 62.14           O
ATOM    281  H   GLY A 133      27.396  17.075  51.202  1.00 67.87           H
ATOM    282  HA2 GLY A 133      29.190  16.474  52.888  1.00 71.18           H
ATOM    283  HA3 GLY A 133      27.847  16.109  53.627  1.00 71.18           H
ATOM    284  N   ASP A 134      28.443  13.833  52.792  1.00 67.10           N
ATOM    285  CA  ASP A 134      28.507  12.473  52.271  1.00 66.68           C
ATOM    286  C   ASP A 134      27.716  11.539  53.178  1.00 64.11           C
ATOM    287  O   ASP A 134      27.744  11.671  54.406  1.00 58.56           O
ATOM    288  CB  ASP A 134      29.958  11.986  52.133  1.00 63.92           C
ATOM    289  CG  ASP A 134      30.468  12.102  50.706  1.00 77.01           C
ATOM    290  OD1 ASP A 134      31.498  12.791  50.481  1.00 76.80           O
ATOM    291  OD2 ASP A 134      29.809  11.519  49.808  1.00 72.49           O1-
ATOM    292  H   ASP A 134      28.564  13.877  53.643  1.00 80.52           H
ATOM    293  HA  ASP A 134      28.100  12.453  51.391  1.00 80.01           H
ATOM    294  HB2 ASP A 134      30.530  12.523  52.703  1.00 76.71           H
ATOM    295  HB3 ASP A 134      30.007  11.053  52.396  1.00 76.71           H
ATOM    296  N   GLY A 135      26.992  10.612  52.555  1.00 66.88           N
ATOM    297  CA  GLY A 135      26.229   9.630  53.294  1.00 64.91           C
ATOM    298  C   GLY A 135      26.299   8.307  52.564  1.00 71.37           C
ATOM    299  O   GLY A 135      26.801   8.216  51.437  1.00 69.29           O
ATOM    300  H   GLY A 135      26.930  10.536  51.701  1.00 80.26           H
ATOM    301  HA2 GLY A 135      26.596   9.522  54.185  1.00 77.89           H
ATOM    302  HA3 GLY A 135      25.302   9.907  53.361  1.00 77.89           H
ATOM    303  N   SER A 136      25.804   7.273  53.252  1.00 68.06           N
ATOM    304  CA  SER A 136      25.827   5.886  52.793  1.00 63.23           C
ATOM    305  C   SER A 136      26.067   5.737  51.291  1.00 72.12           C
ATOM    306  O   SER A 136      27.098   5.179  50.893  1.00 77.85           O
ATOM    307  CB  SER A 136      24.517   5.192  53.199  1.00 63.44           C
ATOM    308  OG  SER A 136      23.662   6.083  53.915  1.00 58.35           O
ATOM    309  H   SER A 136      25.434   7.359  54.024  1.00 81.67           H
ATOM    310  HA  SER A 136      26.551   5.427  53.247  1.00 75.88           H
ATOM    311  HB2 SER A 136      24.058   4.892  52.398  1.00 76.13           H
ATOM    312  HB3 SER A 136      24.725   4.433  53.765  1.00 76.13           H
ATOM    313  HG  SER A 136      22.951   5.689  54.129  1.00 70.02           H
ATOM    314  N   PHE A 137      25.160   6.230  50.432  1.00 67.63           N
ATOM    315  CA  PHE A 137      25.237   5.879  49.011  1.00 65.47           C
ATOM    316  C   PHE A 137      25.439   7.057  48.063  1.00 66.45           C
ATOM    317  O   PHE A 137      25.279   6.880  46.847  1.00 71.97           O
ATOM    318  CB  PHE A 137      23.991   5.078  48.566  1.00 70.92           C
ATOM    319  CG  PHE A 137      22.674   5.623  49.077  1.00 64.44           C
ATOM    320  CD1 PHE A 137      22.156   6.812  48.581  1.00 62.98           C
ATOM    321  CD2 PHE A 137      21.951   4.926  50.038  1.00 61.73           C
ATOM    322  CE1 PHE A 137      20.944   7.328  49.051  1.00 65.96           C
ATOM    323  CE2 PHE A 137      20.741   5.425  50.520  1.00 64.26           C
ATOM    324  CZ  PHE A 137      20.226   6.639  50.015  1.00 61.12           C
ATOM    325  H   PHE A 137      24.511   6.753  50.642  1.00 81.15           H
ATOM    326  HA  PHE A 137      26.002   5.295  48.894  1.00 78.57           H
ATOM    327  HB2 PHE A 137      23.953   5.078  47.597  1.00 85.10           H
ATOM    328  HB3 PHE A 137      24.078   4.167  48.889  1.00 85.10           H
ATOM    329  HD1 PHE A 137      22.633   7.284  47.937  1.00 75.57           H
ATOM    330  HD2 PHE A 137      22.287   4.128  50.378  1.00 74.08           H
ATOM    331  HE1 PHE A 137      20.615   8.128  48.710  1.00 79.15           H
ATOM    332  HE2 PHE A 137      20.267   4.952  51.166  1.00 77.11           H
ATOM    333  HZ  PHE A 137      19.417   6.974  50.328  1.00 73.34           H
ATOM    334  N   GLY A 138      25.811   8.240  48.536  1.00 67.69           N
ATOM    335  CA  GLY A 138      26.173   9.260  47.568  1.00 55.80           C
ATOM    336  C   GLY A 138      26.232  10.657  48.152  1.00 62.06           C
ATOM    337  O   GLY A 138      26.349  10.856  49.364  1.00 55.02           O
ATOM    338  H   GLY A 138      25.862   8.467  49.363  1.00 81.22           H
ATOM    339  HA2 GLY A 138      27.043   9.051  47.194  1.00 66.96           H
ATOM    340  HA3 GLY A 138      25.524   9.260  46.847  1.00 66.96           H
ATOM    341  N   VAL A 139      26.166  11.614  47.222  1.00 63.76           N
ATOM    342  CA  VAL A 139      26.215  13.035  47.535  1.00 55.58           C
ATOM    343  C   VAL A 139      25.032  13.429  48.408  1.00 52.83           C
ATOM    344  O   VAL A 139      23.934  12.875  48.292  1.00 51.27           O
ATOM    345  CB  VAL A 139      26.189  13.878  46.243  1.00 49.53           C
ATOM    346  CG1 VAL A 139      26.608  15.334  46.538  1.00 62.52           C
ATOM    347  CG2 VAL A 139      27.017  13.269  45.101  1.00 68.57           C
ATOM    348  H   VAL A 139      26.092  11.454  46.381  1.00 76.52           H
ATOM    349  HA  VAL A 139      27.034  13.233  48.017  1.00 66.69           H
ATOM    350  HB  VAL A 139      25.270  13.911  45.933  1.00 59.44           H
ATOM    351 HG11 VAL A 139      26.584  15.842  45.713  1.00 75.02           H
ATOM    352 HG12 VAL A 139      25.991  15.716  47.181  1.00 75.02           H
ATOM    353 HG13 VAL A 139      27.508  15.335  46.902  1.00 75.02           H
ATOM    354 HG21 VAL A 139      26.956  13.848  44.325  1.00 82.29           H
ATOM    355 HG22 VAL A 139      27.941  13.195  45.387  1.00 82.29           H
ATOM    356 HG23 VAL A 139      26.663  12.391  44.889  1.00 82.29           H
ATOM    357  N   VAL A 140      25.236  14.451  49.233  1.00 48.04           N
ATOM    358  CA  VAL A 140      24.146  15.127  49.930  1.00 49.79           C
ATOM    359  C   VAL A 140      24.149  16.586  49.498  1.00 50.16           C
ATOM    360  O   VAL A 140      25.131  17.315  49.708  1.00 48.44           O
ATOM    361  CB  VAL A 140      24.240  15.014  51.460  1.00 44.49           C
ATOM    362  CG1 VAL A 140      22.989  15.607  52.106  1.00 40.57           C
ATOM    363  CG2 VAL A 140      24.424  13.571  51.888  1.00 45.54           C
ATOM    364  H   VAL A 140      26.012  14.778  49.408  1.00 57.65           H
ATOM    365  HA  VAL A 140      23.304  14.735  49.653  1.00 59.75           H
ATOM    366  HB  VAL A 140      25.008  15.520  51.770  1.00 53.38           H
ATOM    367 HG11 VAL A 140      23.064  15.528  53.070  1.00 48.69           H
ATOM    368 HG12 VAL A 140      22.917  16.542  51.855  1.00 48.69           H
ATOM    369 HG13 VAL A 140      22.211  15.120  51.793  1.00 48.69           H
ATOM    370 HG21 VAL A 140      24.479  13.533  52.855  1.00 54.65           H
ATOM    371 HG22 VAL A 140      23.665  13.052  51.579  1.00 54.65           H
ATOM    372 HG23 VAL A 140      25.242  13.227  51.495  1.00 54.65           H
ATOM    373  N   ARG A 141      23.044  17.019  48.915  1.00 40.72           N
ATOM    374  CA  ARG A 141      22.931  18.369  48.432  1.00 39.48           C
ATOM    375  C   ARG A 141      21.796  19.036  49.185  1.00 42.50           C
ATOM    376  O   ARG A 141      20.827  18.395  49.584  1.00 43.22           O
ATOM    377  CB  ARG A 141      22.730  18.376  46.880  1.00 46.29           C
ATOM    378  CG  ARG A 141      23.930  17.751  46.176  1.00 52.89           C
ATOM    379  CD  ARG A 141      23.784  17.330  44.679  1.00 65.01           C
ATOM    380  NE  ARG A 141      23.199  18.327  43.782  1.00 62.25           N
ATOM    381  CZ  ARG A 141      23.657  19.559  43.594  1.00 62.09           C
ATOM    382  NH1 ARG A 141      24.731  19.983  44.254  1.00 74.90           N
ATOM    383  NH2 ARG A 141      23.030  20.382  42.749  1.00 54.82           N1+
ATOM    384  H   ARG A 141      22.341  16.540  48.788  1.00 48.86           H
ATOM    385  HA  ARG A 141      23.750  18.849  48.632  1.00 47.38           H
ATOM    386  HB2 ARG A 141      21.940  17.860  46.655  1.00 55.55           H
ATOM    387  HB3 ARG A 141      22.636  19.290  46.571  1.00 55.55           H
ATOM    388  HG2 ARG A 141      24.661  18.387  46.217  1.00 63.47           H
ATOM    389  HG3 ARG A 141      24.179  16.953  46.668  1.00 63.47           H
ATOM    390  HD2 ARG A 141      24.665  17.115  44.336  1.00 78.02           H
ATOM    391  HD3 ARG A 141      23.222  16.540  44.639  1.00 78.02           H
ATOM    392  HE  ARG A 141      22.500  18.095  43.338  1.00 74.70           H
ATOM    393 HH11 ARG A 141      25.135  19.457  44.801  1.00 89.88           H
ATOM    394 HH12 ARG A 141      25.024  20.782  44.131  1.00 89.88           H
ATOM    395 HH21 ARG A 141      22.335  20.111  42.321  1.00 65.78           H
ATOM    396 HH22 ARG A 141      23.326  21.180  42.627  1.00 65.78           H
ATOM    397  N   ARG A 142      21.951  20.322  49.417  1.00 48.07           N
ATOM    398  CA  ARG A 142      20.811  21.116  49.806  1.00 43.85           C
ATOM    399  C   ARG A 142      19.817  21.164  48.652  1.00 49.12           C
ATOM    400  O   ARG A 142      20.171  20.962  47.493  1.00 52.90           O
ATOM    401  CB  ARG A 142      21.264  22.517  50.183  1.00 47.69           C
ATOM    402  CG  ARG A 142      20.261  23.354  50.849  1.00 56.79           C
ATOM    403  CD  ARG A 142      20.933  24.277  51.847  1.00 61.04           C
ATOM    404  NE  ARG A 142      19.998  25.328  52.196  1.00 64.38           N
ATOM    405  CZ  ARG A 142      19.788  26.405  51.447  1.00 78.63           C
ATOM    406  NH1 ARG A 142      20.485  26.582  50.319  1.00 69.40           N
ATOM    407  NH2 ARG A 142      18.883  27.303  51.832  1.00 77.87           N1+
ATOM    408  H   ARG A 142      22.692  20.753  49.357  1.00 57.68           H
ATOM    409  HA  ARG A 142      20.377  20.713  50.574  1.00 52.62           H
ATOM    410  HB2 ARG A 142      22.023  22.441  50.782  1.00 57.22           H
ATOM    411  HB3 ARG A 142      21.536  22.978  49.374  1.00 57.22           H
ATOM    412  HG2 ARG A 142      19.800  23.896  50.189  1.00 68.15           H
ATOM    413  HG3 ARG A 142      19.632  22.790  51.325  1.00 68.15           H
ATOM    414  HD2 ARG A 142      21.164  23.784  52.649  1.00 73.24           H
ATOM    415  HD3 ARG A 142      21.721  24.678  51.447  1.00 73.24           H
ATOM    416  HE  ARG A 142      19.473  25.194  52.864  1.00 77.26           H
ATOM    417 HH11 ARG A 142      21.061  25.993  50.073  1.00 83.28           H
ATOM    418 HH12 ARG A 142      20.352  27.282  49.837  1.00 83.28           H
ATOM    419 HH21 ARG A 142      18.445  27.186  52.563  1.00 93.44           H
ATOM    420 HH22 ARG A 142      18.752  28.011  51.361  1.00 93.44           H
ATOM    421  N   GLY A 143      18.558  21.443  48.973  1.00 47.21           N
ATOM    422  CA  GLY A 143      17.522  21.416  47.968  1.00 43.21           C
ATOM    423  C   GLY A 143      16.390  22.335  48.341  1.00 43.67           C
ATOM    424  O   GLY A 143      16.376  22.948  49.407  1.00 42.64           O
ATOM    425  H   GLY A 143      18.285  21.649  49.762  1.00 56.65           H
ATOM    426  HA2 GLY A 143      17.886  21.697  47.114  1.00 51.85           H
ATOM    427  HA3 GLY A 143      17.176  20.514  47.878  1.00 51.85           H
ATOM    428  N   GLU A 144      15.444  22.450  47.421  1.00 49.52           N
ATOM    429  CA  GLU A 144      14.187  23.139  47.660  1.00 47.94           C
ATOM    430  C   GLU A 144      13.085  22.226  47.157  1.00 45.31           C
ATOM    431  O   GLU A 144      13.199  21.661  46.067  1.00 43.81           O
ATOM    432  CB  GLU A 144      14.153  24.486  46.944  1.00 59.25           C
ATOM    433  CG  GLU A 144      15.138  25.498  47.480  0.03 54.72           C
ATOM    434  CD  GLU A 144      14.836  26.883  46.973  1.00 49.92           C
ATOM    435  OE1 GLU A 144      15.062  27.139  45.772  0.49 53.91           O
ATOM    436  OE2 GLU A 144      14.346  27.712  47.763  0.20 51.68           O1-
ATOM    437  H   GLU A 144      15.510  22.127  46.626  1.00 59.42           H
ATOM    438  HA  GLU A 144      14.066  23.285  48.611  1.00 57.53           H
ATOM    439  HB2 GLU A 144      14.356  24.344  46.006  1.00 71.10           H
ATOM    440  HB3 GLU A 144      13.264  24.863  47.034  1.00 71.10           H
ATOM    441  HG2 GLU A 144      15.089  25.511  48.448  1.00 65.66           H
ATOM    442  HG3 GLU A 144      16.033  25.258  47.192  1.00 65.66           H
ATOM    443  N   TRP A 145      12.049  22.036  47.969  1.00 53.21           N
ATOM    444  CA  TRP A 145      10.981  21.098  47.650  1.00 42.53           C
ATOM    445  C   TRP A 145       9.671  21.860  47.544  1.00 44.00           C
ATOM    446  O   TRP A 145       9.271  22.532  48.499  1.00 46.72           O
ATOM    447  CB  TRP A 145      10.866  20.004  48.703  1.00 37.19           C
ATOM    448  CG  TRP A 145       9.697  19.075  48.474  1.00 41.32           C
ATOM    449  CD1 TRP A 145       9.125  18.727  47.273  1.00 39.48           C
ATOM    450  CD2 TRP A 145       8.932  18.404  49.490  1.00 44.46           C
ATOM    451  NE1 TRP A 145       8.072  17.874  47.481  1.00 40.98           N
ATOM    452  CE2 TRP A 145       7.923  17.665  48.833  1.00 45.29           C
ATOM    453  CE3 TRP A 145       9.008  18.357  50.886  1.00 39.29           C
ATOM    454  CZ2 TRP A 145       7.011  16.868  49.531  1.00 46.77           C
ATOM    455  CZ3 TRP A 145       8.105  17.585  51.577  1.00 41.31           C
ATOM    456  CH2 TRP A 145       7.116  16.843  50.903  1.00 48.22           C
ATOM    457  H   TRP A 145      11.942  22.443  48.719  1.00 63.86           H
ATOM    458  HA  TRP A 145      11.163  20.680  46.794  1.00 51.04           H
ATOM    459  HB2 TRP A 145      11.677  19.472  48.692  1.00 44.63           H
ATOM    460  HB3 TRP A 145      10.754  20.417  49.574  1.00 44.63           H
ATOM    461  HD1 TRP A 145       9.413  19.024  46.440  1.00 47.38           H
ATOM    462  HE1 TRP A 145       7.578  17.531  46.865  1.00 49.18           H
ATOM    463  HE3 TRP A 145       9.662  18.837  51.340  1.00 47.15           H
ATOM    464  HZ2 TRP A 145       6.353  16.384  49.087  1.00 56.13           H
ATOM    465  HZ3 TRP A 145       8.152  17.547  52.505  1.00 49.57           H
ATOM    466  HH2 TRP A 145       6.515  16.332  51.396  1.00 57.86           H
ATOM    467  N   ASP A 146       9.008  21.740  46.387  1.00 44.77           N
ATOM    468  CA  ASP A 146       7.640  22.254  46.183  1.00 51.86           C
ATOM    469  C   ASP A 146       6.652  21.228  46.728  1.00 45.11           C
ATOM    470  O   ASP A 146       6.229  20.287  46.047  1.00 46.63           O
ATOM    471  CB  ASP A 146       7.378  22.560  44.711  1.00 53.23           C
ATOM    472  CG  ASP A 146       8.203  23.743  44.205  1.00 55.81           C
ATOM    473  OD1 ASP A 146       8.481  24.669  45.005  1.00 59.11           O
ATOM    474  OD2 ASP A 146       8.578  23.738  43.014  1.00 58.11           O1-
ATOM    475  H   ASP A 146       9.334  21.357  45.690  1.00 53.72           H
ATOM    476  HA  ASP A 146       7.531  23.076  46.687  1.00 62.23           H
ATOM    477  HB2 ASP A 146       7.610  21.783  44.180  1.00 63.88           H
ATOM    478  HB3 ASP A 146       6.440  22.776  44.595  1.00 63.88           H
ATOM    479  N   ALA A 147       6.319  21.401  47.978  1.00 51.01           N
ATOM    480  CA  ALA A 147       5.526  20.435  48.702  1.00 53.47           C
ATOM    481  C   ALA A 147       4.054  20.603  48.345  1.00 53.98           C
ATOM    482  O   ALA A 147       3.609  21.707  48.031  1.00 56.23           O
ATOM    483  CB  ALA A 147       5.722  20.609  50.205  1.00 46.89           C
ATOM    484  H   ALA A 147       6.544  22.087  48.447  1.00 61.21           H
ATOM    485  HA  ALA A 147       5.803  19.539  48.456  1.00 64.17           H
ATOM    486  HB1 ALA A 147       5.182  19.951  50.671  1.00 56.26           H
ATOM    487  HB2 ALA A 147       6.659  20.479  50.418  1.00 56.26           H
ATOM    488  HB3 ALA A 147       5.445  21.504  50.457  1.00 56.26           H
ATOM    489  N   PRO A 148       3.283  19.518  48.377  1.00 54.54           N
ATOM    490  CA  PRO A 148       1.873  19.609  47.961  1.00 59.14           C
ATOM    491  C   PRO A 148       1.085  20.666  48.708  1.00 60.14           C
ATOM    492  O   PRO A 148       0.127  21.216  48.153  1.00 68.90           O
ATOM    493  CB  PRO A 148       1.344  18.199  48.250  1.00 68.31           C
ATOM    494  CG  PRO A 148       2.288  17.650  49.294  1.00 59.54           C
ATOM    495  CD  PRO A 148       3.616  18.186  48.912  1.00 54.98           C
ATOM    496  HA  PRO A 148       1.816  19.782  47.008  1.00 70.97           H
ATOM    497  HB2 PRO A 148       0.439  18.252  48.595  1.00 81.97           H
ATOM    498  HB3 PRO A 148       1.375  17.664  47.441  1.00 81.97           H
ATOM    499  HG2 PRO A 148       2.028  17.969  50.173  1.00 71.45           H
ATOM    500  HG3 PRO A 148       2.285  16.681  49.263  1.00 71.45           H
ATOM    501  HD2 PRO A 148       4.188  18.265  49.691  1.00 65.98           H
ATOM    502  HD3 PRO A 148       4.020  17.634  48.225  1.00 65.98           H
ATOM    503  N   SER A 149       1.464  20.975  49.951  1.00 64.15           N
ATOM    504  CA  SER A 149       0.865  22.095  50.664  1.00 53.55           C
ATOM    505  C   SER A 149       0.853  23.379  49.847  1.00 63.14           C
ATOM    506  O   SER A 149       0.073  24.290  50.144  1.00 59.78           O
ATOM    507  CB  SER A 149       1.629  22.356  51.942  1.00 57.48           C
ATOM    508  OG  SER A 149       2.942  22.813  51.660  1.00 68.82           O
ATOM    509  H   SER A 149       2.064  20.551  50.399  1.00 76.98           H
ATOM    510  HA  SER A 149      -0.051  21.874  50.895  1.00 64.26           H
ATOM    511  HB2 SER A 149       1.163  23.033  52.457  1.00 68.97           H
ATOM    512  HB3 SER A 149       1.684  21.531  52.451  1.00 68.97           H
ATOM    513  HG  SER A 149       3.357  22.954  52.377  1.00 82.59           H
ATOM    514  N   GLY A 150       1.719  23.492  48.854  1.00 57.28           N
ATOM    515  CA  GLY A 150       1.844  24.704  48.098  1.00 55.83           C
ATOM    516  C   GLY A 150       2.937  25.613  48.592  1.00 67.55           C
ATOM    517  O   GLY A 150       3.041  26.746  48.104  1.00 63.40           O
ATOM    518  H   GLY A 150       2.251  22.865  48.601  1.00 68.73           H
ATOM    519  HA2 GLY A 150       2.028  24.485  47.171  1.00 66.99           H
ATOM    520  HA3 GLY A 150       1.006  25.191  48.134  1.00 66.99           H
ATOM    521  N   LYS A 151       3.751  25.159  49.550  1.00 63.22           N
ATOM    522  CA  LYS A 151       4.855  25.941  50.089  1.00 57.52           C
ATOM    523  C   LYS A 151       6.179  25.252  49.763  1.00 58.19           C
ATOM    524  O   LYS A 151       6.238  24.030  49.568  1.00 56.05           O
ATOM    525  CB  LYS A 151       4.685  26.157  51.614  1.00 55.64           C
ATOM    526  CG  LYS A 151       3.446  27.020  51.995  1.00 56.25           C
ATOM    527  CD  LYS A 151       3.342  27.217  53.492  0.62 59.13           C
ATOM    528  CE  LYS A 151       2.008  27.836  53.901  0.87 64.57           C
ATOM    529  NZ  LYS A 151       1.869  27.953  55.402  1.00 61.55           N1+
ATOM    530  H   LYS A 151       3.676  24.381  49.910  1.00 75.87           H
ATOM    531  HA  LYS A 151       4.859  26.813  49.663  1.00 69.02           H
ATOM    532  HB2 LYS A 151       4.587  25.293  52.043  1.00 66.77           H
ATOM    533  HB3 LYS A 151       5.474  26.606  51.956  1.00 66.77           H
ATOM    534  HG2 LYS A 151       3.524  27.893  51.578  0.01 67.50           H
ATOM    535  HG3 LYS A 151       2.640  26.574  51.691  0.01 67.50           H
ATOM    536  HD2 LYS A 151       3.423  26.357  53.933  0.01 70.96           H
ATOM    537  HD3 LYS A 151       4.052  27.810  53.785  0.01 70.96           H
ATOM    538  HE2 LYS A 151       1.941  28.727  53.521  0.01 77.48           H
ATOM    539  HE3 LYS A 151       1.285  27.279  53.573  0.01 77.48           H
ATOM    540  HZ1 LYS A 151       1.083  28.317  55.607  0.01 73.86           H
ATOM    541  HZ2 LYS A 151       1.921  27.147  55.776  0.01 73.86           H
ATOM    542  HZ3 LYS A 151       2.519  28.466  55.729  0.01 73.86           H
ATOM    543  N   THR A 152       7.230  26.066  49.646  1.00 60.19           N
ATOM    544  CA  THR A 152       8.565  25.612  49.267  1.00 59.76           C
ATOM    545  C   THR A 152       9.405  25.397  50.528  1.00 56.12           C
ATOM    546  O   THR A 152       9.595  26.324  51.326  1.00 52.52           O
ATOM    547  CB  THR A 152       9.219  26.623  48.318  1.00 55.76           C
ATOM    548  OG1 THR A 152       8.544  26.597  47.043  1.00 53.55           O
ATOM    549  CG2 THR A 152      10.691  26.304  48.100  1.00 49.93           C
ATOM    550  H   THR A 152       7.189  26.913  49.786  1.00 72.23           H
ATOM    551  HA  THR A 152       8.494  24.764  48.803  1.00 71.71           H
ATOM    552  HB  THR A 152       9.152  27.513  48.699  1.00 66.91           H
ATOM    553  HG1 THR A 152       8.597  25.829  46.707  1.00 64.26           H
ATOM    554 HG21 THR A 152      11.085  26.954  47.497  1.00 59.92           H
ATOM    555 HG22 THR A 152      11.164  26.331  48.946  1.00 59.92           H
ATOM    556 HG23 THR A 152      10.784  25.419  47.714  1.00 59.92           H
ATOM    557  N   VAL A 153       9.912  24.177  50.688  1.00 48.42           N
ATOM    558  CA  VAL A 153      10.531  23.707  51.920  1.00 46.48           C
ATOM    559  C   VAL A 153      12.026  23.537  51.692  1.00 47.71           C
ATOM    560  O   VAL A 153      12.449  23.013  50.661  1.00 42.81           O
ATOM    561  CB  VAL A 153       9.896  22.370  52.351  1.00 48.62           C
ATOM    562  CG1 VAL A 153      10.492  21.865  53.618  1.00 51.14           C
ATOM    563  CG2 VAL A 153       8.424  22.542  52.559  1.00 52.51           C
ATOM    564  H   VAL A 153       9.906  23.581  50.069  1.00 58.11           H
ATOM    565  HA  VAL A 153      10.395  24.359  52.625  1.00 55.77           H
ATOM    566  HB  VAL A 153      10.034  21.706  51.658  1.00 58.34           H
ATOM    567 HG11 VAL A 153      10.067  21.026  53.854  1.00 61.37           H
ATOM    568 HG12 VAL A 153      11.443  21.729  53.486  1.00 61.37           H
ATOM    569 HG13 VAL A 153      10.345  22.520  54.318  1.00 61.37           H
ATOM    570 HG21 VAL A 153       8.042  21.692  52.829  1.00 63.01           H
ATOM    571 HG22 VAL A 153       8.278  23.206  53.251  1.00 63.01           H
ATOM    572 HG23 VAL A 153       8.020  22.837  51.728  1.00 63.01           H
ATOM    573  N   SER A 154      12.830  23.952  52.664  1.00 49.37           N
ATOM    574  CA  SER A 154      14.258  23.676  52.598  1.00 47.14           C
ATOM    575  C   SER A 154      14.535  22.224  52.984  1.00 42.40           C
ATOM    576  O   SER A 154      14.081  21.760  54.035  1.00 41.79           O
ATOM    577  CB  SER A 154      15.020  24.623  53.519  1.00 48.86           C
ATOM    578  OG  SER A 154      15.687  25.608  52.755  1.00 61.95           O
ATOM    579  H   SER A 154      12.579  24.389  53.361  1.00 59.25           H
ATOM    580  HA  SER A 154      14.571  23.815  51.691  1.00 56.57           H
ATOM    581  HB2 SER A 154      14.393  25.056  54.120  1.00 58.63           H
ATOM    582  HB3 SER A 154      15.674  24.117  54.027  1.00 58.63           H
ATOM    583  HG  SER A 154      16.107  26.130  53.262  1.00 74.34           H
ATOM    584  N   VAL A 155      15.289  21.501  52.145  1.00 37.58           N
ATOM    585  CA  VAL A 155      15.489  20.070  52.336  1.00 38.68           C
ATOM    586  C   VAL A 155      16.958  19.725  52.134  1.00 37.89           C
ATOM    587  O   VAL A 155      17.729  20.499  51.560  1.00 36.05           O
ATOM    588  CB  VAL A 155      14.640  19.214  51.381  1.00 35.34           C
ATOM    589  CG1 VAL A 155      13.174  19.374  51.739  1.00 44.01           C
ATOM    590  CG2 VAL A 155      14.923  19.584  49.919  1.00 39.42           C
ATOM    591  H   VAL A 155      15.695  21.823  51.458  1.00 45.09           H
ATOM    592  HA  VAL A 155      15.247  19.835  53.245  1.00 46.42           H
ATOM    593  HB  VAL A 155      14.876  18.281  51.503  1.00 42.40           H
ATOM    594 HG11 VAL A 155      12.642  18.833  51.135  1.00 52.82           H
ATOM    595 HG12 VAL A 155      13.039  19.079  52.653  1.00 52.82           H
ATOM    596 HG13 VAL A 155      12.928  20.308  51.651  1.00 52.82           H
ATOM    597 HG21 VAL A 155      14.374  19.030  49.342  1.00 47.31           H
ATOM    598 HG22 VAL A 155      14.706  20.520  49.782  1.00 47.31           H
ATOM    599 HG23 VAL A 155      15.862  19.430  49.730  1.00 47.31           H
ATOM    600  N   ALA A 156      17.325  18.523  52.594  1.00 33.71           N
ATOM    601  CA  ALA A 156      18.595  17.887  52.258  1.00 36.27           C
ATOM    602  C   ALA A 156      18.286  16.701  51.371  1.00 34.82           C
ATOM    603  O   ALA A 156      17.368  15.923  51.674  1.00 40.01           O
ATOM    604  CB  ALA A 156      19.349  17.418  53.502  1.00 36.54           C
ATOM    605  H   ALA A 156      16.836  18.047  53.118  1.00 40.45           H
ATOM    606  HA  ALA A 156      19.155  18.508  51.767  1.00 43.52           H
ATOM    607  HB1 ALA A 156      20.182  17.004  53.228  1.00 43.85           H
ATOM    608  HB2 ALA A 156      19.530  18.185  54.068  1.00 43.85           H
ATOM    609  HB3 ALA A 156      18.801  16.776  53.979  1.00 43.85           H
ATOM    610  N   VAL A 157      19.021  16.568  50.276  1.00 38.12           N
ATOM    611  CA  VAL A 157      18.755  15.516  49.299  1.00 40.96           C
ATOM    612  C   VAL A 157      19.959  14.600  49.173  1.00 47.14           C
ATOM    613  O   VAL A 157      21.063  15.060  48.862  1.00 47.37           O
ATOM    614  CB  VAL A 157      18.408  16.104  47.928  1.00 39.14           C
ATOM    615  CG1 VAL A 157      18.111  15.000  46.973  1.00 35.99           C
ATOM    616  CG2 VAL A 157      17.219  17.121  48.052  1.00 42.76           C
ATOM    617  H   VAL A 157      19.684  17.076  50.072  1.00 45.74           H
ATOM    618  HA  VAL A 157      18.002  14.985  49.600  1.00 49.15           H
ATOM    619  HB  VAL A 157      19.178  16.588  47.592  1.00 46.96           H
ATOM    620 HG11 VAL A 157      17.893  15.381  46.109  1.00 43.19           H
ATOM    621 HG12 VAL A 157      18.893  14.431  46.896  1.00 43.19           H
ATOM    622 HG13 VAL A 157      17.360  14.486  47.309  1.00 43.19           H
ATOM    623 HG21 VAL A 157      17.018  17.479  47.173  1.00 51.32           H
ATOM    624 HG22 VAL A 157      16.444  16.658  48.407  1.00 51.32           H
ATOM    625 HG23 VAL A 157      17.479  17.839  48.651  1.00 51.32           H
ATOM    626  N   LYS A 158      19.716  13.298  49.324  1.00 41.76           N
ATOM    627  CA  LYS A 158      20.744  12.278  49.327  1.00 45.16           C
ATOM    628  C   LYS A 158      20.516  11.377  48.123  1.00 57.29           C
ATOM    629  O   LYS A 158      19.407  10.848  47.951  1.00 45.36           O
ATOM    630  CB  LYS A 158      20.678  11.475  50.618  1.00 42.13           C
ATOM    631  CG  LYS A 158      21.912  10.701  50.986  1.00 54.94           C
ATOM    632  CD  LYS A 158      21.937  10.541  52.513  1.00 66.42           C
ATOM    633  CE  LYS A 158      22.278   9.139  52.975  1.00 56.75           C
ATOM    634  NZ  LYS A 158      22.310   9.175  54.470  1.00 57.35           N1+
ATOM    635  H   LYS A 158      18.926  12.977  49.431  1.00 50.12           H
ATOM    636  HA  LYS A 158      21.620  12.688  49.254  1.00 54.19           H
ATOM    637  HB2 LYS A 158      20.494  12.088  51.347  1.00 50.56           H
ATOM    638  HB3 LYS A 158      19.950  10.838  50.543  1.00 50.56           H
ATOM    639  HG2 LYS A 158      21.884   9.821  50.578  1.00 65.93           H
ATOM    640  HG3 LYS A 158      22.703  11.188  50.707  1.00 65.93           H
ATOM    641  HD2 LYS A 158      22.603  11.144  52.879  1.00 79.70           H
ATOM    642  HD3 LYS A 158      21.062  10.765  52.866  1.00 79.70           H
ATOM    643  HE2 LYS A 158      21.594   8.516  52.685  1.00 68.10           H
ATOM    644  HE3 LYS A 158      23.153   8.881  52.644  1.00 68.10           H
ATOM    645  HZ1 LYS A 158      22.925   9.755  54.748  1.00 68.82           H
ATOM    646  HZ2 LYS A 158      21.515   9.424  54.785  1.00 68.82           H
ATOM    647  HZ3 LYS A 158      22.507   8.368  54.790  1.00 68.82           H
ATOM    648  N   CYS A 159      21.571  11.187  47.312  1.00 49.91           N
ATOM    649  CA  CYS A 159      21.467  10.561  45.971  1.00 60.97           C
ATOM    650  C   CYS A 159      22.172   9.198  45.838  1.00 54.19           C
ATOM    651  O   CYS A 159      21.731   8.319  45.069  1.00 55.36           O
ATOM    652  CB  CYS A 159      22.039  11.516  44.918  1.00 55.59           C
ATOM    653  SG  CYS A 159      21.499  13.255  45.079  1.00 59.14           S
ATOM    654  H   CYS A 159      22.374  11.416  47.517  1.00 59.89           H
ATOM    655  HA  CYS A 159      20.529  10.426  45.766  1.00 73.17           H
ATOM    656  HB2 CYS A 159      21.767  11.206  44.040  1.00 66.71           H
ATOM    657  HB3 CYS A 159      23.007  11.503  44.982  1.00 66.71           H
ATOM    658  HG  CYS A 159      21.841  13.672  46.152  1.00 70.97           H
ATOM    659  HC  CYS A 159      22.994   8.990  46.369  1.00 65.03           H
ATOM    660  N   PRO A 168      22.614  -2.726  41.964  1.00 76.79           N1+
ATOM    661  CA  PRO A 168      21.874  -3.944  42.353  1.00 76.91           C
ATOM    662  C   PRO A 168      21.679  -4.077  43.876  1.00 68.34           C
ATOM    663  O   PRO A 168      20.546  -4.025  44.380  1.00 60.40           O
ATOM    664  CB  PRO A 168      22.755  -5.079  41.810  1.00 79.79           C
ATOM    665  CG  PRO A 168      24.209  -4.490  41.806  1.00 79.98           C
ATOM    666  CD  PRO A 168      24.067  -2.965  41.781  1.00 75.31           C
ATOM    667  H2  PRO A 168      22.426  -2.023  42.591  1.00 92.15           H
ATOM    668  H3  PRO A 168      22.216  -2.513  41.117  1.00 92.15           H
ATOM    669  HA  PRO A 168      21.009  -3.970  41.913  1.00 92.29           H
ATOM    670  HB2 PRO A 168      22.475  -5.311  40.911  1.00 95.75           H
ATOM    671  HB3 PRO A 168      22.698  -5.849  42.398  1.00 95.75           H
ATOM    672  HG2 PRO A 168      24.679  -4.798  41.015  1.00 95.97           H
ATOM    673  HG3 PRO A 168      24.674  -4.773  42.608  1.00 95.97           H
ATOM    674  HD2 PRO A 168      24.566  -2.570  42.513  1.00 90.37           H
ATOM    675  HD3 PRO A 168      24.359  -2.615  40.925  1.00 90.37           H
ATOM    676  N   GLU A 169      22.793  -4.236  44.598  1.00 73.38           N
ATOM    677  CA  GLU A 169      22.776  -4.247  46.056  1.00 67.68           C
ATOM    678  C   GLU A 169      22.844  -2.847  46.641  1.00 61.92           C
ATOM    679  O   GLU A 169      22.548  -2.661  47.826  1.00 62.73           O
ATOM    680  CB  GLU A 169      23.938  -5.068  46.600  1.00 70.28           C
ATOM    681  CG  GLU A 169      24.662  -5.896  45.564  1.00 68.28           C
ATOM    682  CD  GLU A 169      25.707  -6.766  46.208  1.00 75.28           C
ATOM    683  OE1 GLU A 169      25.325  -7.746  46.886  1.00 83.18           O
ATOM    684  OE2 GLU A 169      26.908  -6.451  46.066  1.00 76.33           O1-
ATOM    685  H   GLU A 169      23.576  -4.340  44.259  1.00 88.06           H
ATOM    686  HA  GLU A 169      21.951  -4.658  46.358  1.00 81.22           H
ATOM    687  HB2 GLU A 169      24.584  -4.465  46.998  1.00 84.33           H
ATOM    688  HB3 GLU A 169      23.598  -5.675  47.277  1.00 84.33           H
ATOM    689  HG2 GLU A 169      24.026  -6.469  45.108  1.00 81.93           H
ATOM    690  HG3 GLU A 169      25.101  -5.307  44.931  1.00 81.93           H
ATOM    691  N   ALA A 170      23.253  -1.865  45.839  1.00 65.86           N
ATOM    692  CA  ALA A 170      23.075  -0.472  46.220  1.00 62.21           C
ATOM    693  C   ALA A 170      21.607  -0.114  46.237  1.00 58.53           C
ATOM    694  O   ALA A 170      21.157   0.682  47.067  1.00 56.91           O
ATOM    695  CB  ALA A 170      23.805   0.433  45.239  1.00 69.89           C
ATOM    696  H   ALA A 170      23.633  -1.980  45.077  1.00 79.04           H
ATOM    697  HA  ALA A 170      23.440  -0.328  47.107  1.00 74.65           H
ATOM    698  HB1 ALA A 170      23.677   1.357  45.507  1.00 83.87           H
ATOM    699  HB2 ALA A 170      24.750   0.214  45.251  1.00 83.87           H
ATOM    700  HB3 ALA A 170      23.443   0.293  44.350  1.00 83.87           H
ATOM    701  N   MET A 171      20.862  -0.660  45.283  1.00 65.42           N
ATOM    702  CA  MET A 171      19.432  -0.447  45.219  1.00 53.98           C
ATOM    703  C   MET A 171      18.748  -1.028  46.442  1.00 48.47           C
ATOM    704  O   MET A 171      17.901  -0.377  47.060  1.00 48.39           O
ATOM    705  CB  MET A 171      18.910  -1.093  43.947  1.00 63.59           C
ATOM    706  CG  MET A 171      17.409  -1.135  43.818  1.00 60.72           C
ATOM    707  SD  MET A 171      16.728   0.508  43.707  1.00 62.56           S
ATOM    708  CE  MET A 171      15.135   0.067  43.078  1.00 65.16           C
ATOM    709  H   MET A 171      21.170  -1.162  44.657  1.00 78.50           H
ATOM    710  HA  MET A 171      19.252   0.505  45.173  1.00 64.78           H
ATOM    711  HB2 MET A 171      19.255  -0.598  43.187  1.00 76.31           H
ATOM    712  HB3 MET A 171      19.232  -2.007  43.912  1.00 76.31           H
ATOM    713  HG2 MET A 171      17.169  -1.620  43.013  1.00 72.86           H
ATOM    714  HG3 MET A 171      17.032  -1.570  44.599  1.00 72.86           H
ATOM    715  HE1 MET A 171      14.611   0.874  42.953  1.00 78.19           H
ATOM    716  HE2 MET A 171      15.246  -0.390  42.230  1.00 78.19           H
ATOM    717  HE3 MET A 171      14.696  -0.518  43.715  1.00 78.19           H
ATOM    718  N   ASP A 172      19.085  -2.273  46.785  1.00 51.95           N
ATOM    719  CA  ASP A 172      18.623  -2.867  48.032  1.00 55.13           C
ATOM    720  C   ASP A 172      18.917  -1.961  49.214  1.00 50.90           C
ATOM    721  O   ASP A 172      18.070  -1.801  50.098  1.00 44.67           O
ATOM    722  CB  ASP A 172      19.280  -4.238  48.242  1.00 53.98           C
ATOM    723  CG  ASP A 172      18.703  -5.313  47.327  0.46 58.65           C
ATOM    724  OD1 ASP A 172      17.484  -5.582  47.406  0.78 53.11           O
ATOM    725  OD2 ASP A 172      19.466  -5.886  46.520  0.57 61.64           O1-
ATOM    726  H   ASP A 172      19.581  -2.791  46.311  1.00 62.35           H
ATOM    727  HA  ASP A 172      17.663  -2.998  47.984  1.00 66.15           H
ATOM    728  HB2 ASP A 172      20.230  -4.165  48.059  1.00 64.78           H
ATOM    729  HB3 ASP A 172      19.140  -4.518  49.160  1.00 64.78           H
ATOM    730  N   ASP A 173      20.120  -1.369  49.257  1.00 57.30           N
ATOM    731  CA  ASP A 173      20.514  -0.581  50.424  1.00 51.22           C
ATOM    732  C   ASP A 173      19.735   0.724  50.502  1.00 45.36           C
ATOM    733  O   ASP A 173      19.317   1.128  51.587  1.00 35.33           O
ATOM    734  CB  ASP A 173      22.015  -0.312  50.401  1.00 50.14           C
ATOM    735  CG  ASP A 173      22.818  -1.499  50.905  1.00 57.49           C
ATOM    736  OD1 ASP A 173      22.262  -2.318  51.681  1.00 56.15           O
ATOM    737  OD2 ASP A 173      24.005  -1.606  50.529  1.00 58.12           O1-
ATOM    738  H   ASP A 173      20.712  -1.409  48.634  1.00 68.76           H
ATOM    739  HA  ASP A 173      20.317  -1.091  51.226  1.00 61.46           H
ATOM    740  HB2 ASP A 173      22.290  -0.126  49.489  1.00 60.17           H
ATOM    741  HB3 ASP A 173      22.211   0.449  50.970  1.00 60.17           H
ATOM    742  N   PHE A 174      19.534   1.394  49.362  1.00 43.83           N
ATOM    743  CA  PHE A 174      18.674   2.574  49.311  1.00 47.57           C
ATOM    744  C   PHE A 174      17.295   2.276  49.891  1.00 40.04           C
ATOM    745  O   PHE A 174      16.791   3.006  50.752  1.00 38.47           O
ATOM    746  CB  PHE A 174      18.557   3.042  47.859  1.00 51.83           C
ATOM    747  CG  PHE A 174      17.695   4.251  47.665  1.00 47.08           C
ATOM    748  CD1 PHE A 174      18.254   5.517  47.705  1.00 50.95           C
ATOM    749  CD2 PHE A 174      16.338   4.133  47.423  1.00 44.96           C
ATOM    750  CE1 PHE A 174      17.483   6.640  47.510  1.00 37.84           C
ATOM    751  CE2 PHE A 174      15.561   5.268  47.232  1.00 47.60           C
ATOM    752  CZ  PHE A 174      16.139   6.517  47.275  1.00 43.98           C
ATOM    753  H   PHE A 174      19.885   1.182  48.606  1.00 52.60           H
ATOM    754  HA  PHE A 174      19.077   3.287  49.830  1.00 57.09           H
ATOM    755  HB2 PHE A 174      19.444   3.257  47.530  1.00 62.19           H
ATOM    756  HB3 PHE A 174      18.178   2.322  47.330  1.00 62.19           H
ATOM    757  HD1 PHE A 174      19.166   5.609  47.860  1.00 61.14           H
ATOM    758  HD2 PHE A 174      15.944   3.291  47.389  1.00 53.95           H
ATOM    759  HE1 PHE A 174      17.873   7.484  47.544  1.00 45.41           H
ATOM    760  HE2 PHE A 174      14.649   5.185  47.072  1.00 57.12           H
ATOM    761  HZ  PHE A 174      15.616   7.276  47.150  1.00 52.78           H
ATOM    762  N   ILE A 175      16.673   1.198  49.432  1.00 40.91           N
ATOM    763  CA  ILE A 175      15.323   0.898  49.870  1.00 45.13           C
ATOM    764  C   ILE A 175      15.299   0.536  51.340  1.00 40.85           C
ATOM    765  O   ILE A 175      14.400   0.977  52.067  1.00 39.95           O
ATOM    766  CB  ILE A 175      14.722  -0.204  48.993  1.00 48.62           C
ATOM    767  CG1 ILE A 175      14.382   0.412  47.632  1.00 44.32           C
ATOM    768  CG2 ILE A 175      13.481  -0.835  49.658  1.00 39.60           C
ATOM    769  CD1 ILE A 175      14.697  -0.444  46.491  1.00 57.01           C
ATOM    770  H   ILE A 175      17.006   0.633  48.876  1.00 49.09           H
ATOM    771  HA  ILE A 175      14.778   1.692  49.756  1.00 54.16           H
ATOM    772  HB  ILE A 175      15.389  -0.896  48.862  1.00 58.34           H
ATOM    773 HG12 ILE A 175      13.431   0.602  47.605  1.00 53.19           H
ATOM    774 HG13 ILE A 175      14.883   1.236  47.530  1.00 53.19           H
ATOM    775 HG21 ILE A 175      13.128  -1.526  49.076  1.00 47.52           H
ATOM    776 HG22 ILE A 175      13.741  -1.219  50.510  1.00 47.52           H
ATOM    777 HG23 ILE A 175      12.813  -0.145  49.796  1.00 47.52           H
ATOM    778 HD11 ILE A 175      14.453   0.018  45.673  1.00 68.41           H
ATOM    779 HD12 ILE A 175      15.648  -0.634  46.492  1.00 68.41           H
ATOM    780 HD13 ILE A 175      14.193  -1.269  46.568  1.00 68.41           H
ATOM    781  N   ARG A 176      16.271  -0.261  51.815  1.00 36.97           N
ATOM    782  CA  ARG A 176      16.262  -0.634  53.232  1.00 36.82           C
ATOM    783  C   ARG A 176      16.329   0.611  54.124  1.00 36.45           C
ATOM    784  O   ARG A 176      15.624   0.700  55.139  1.00 40.91           O
ATOM    785  CB  ARG A 176      17.417  -1.597  53.554  1.00 36.98           C
ATOM    786  CG  ARG A 176      17.195  -3.001  52.995  0.72 42.50           C
ATOM    787  CD  ARG A 176      18.481  -3.747  52.695  0.00 50.64           C
ATOM    788  NE  ARG A 176      18.539  -5.041  53.366  0.63 57.05           N
ATOM    789  CZ  ARG A 176      19.580  -5.867  53.306  0.00 47.71           C
ATOM    790  NH1 ARG A 176      19.551  -7.026  53.944  0.26 48.82           N
ATOM    791  NH2 ARG A 176      20.654  -5.536  52.609  0.53 53.79           N1+
ATOM    792  H   ARG A 176      16.920  -0.587  51.354  1.00 44.37           H
ATOM    793  HA  ARG A 176      15.431  -1.093  53.428  1.00 44.18           H
ATOM    794  HB2 ARG A 176      18.236  -1.248  53.170  1.00 44.37           H
ATOM    795  HB3 ARG A 176      17.508  -1.670  54.517  1.00 44.37           H
ATOM    796  HG2 ARG A 176      16.695  -3.521  53.643  0.00 51.01           H
ATOM    797  HG3 ARG A 176      16.692  -2.933  52.169  0.00 51.01           H
ATOM    798  HD2 ARG A 176      18.544  -3.900  51.739  0.00 60.77           H
ATOM    799  HD3 ARG A 176      19.235  -3.217  52.998  1.00 60.77           H
ATOM    800  HE  ARG A 176      17.841  -5.303  53.795  1.00 68.47           H
ATOM    801 HH11 ARG A 176      18.857  -7.249  54.400  1.00 58.58           H
ATOM    802 HH12 ARG A 176      20.227  -7.556  53.903  1.00 58.58           H
ATOM    803 HH21 ARG A 176      20.681  -4.785  52.191  1.00 64.55           H
ATOM    804 HH22 ARG A 176      21.325  -6.072  52.573  1.00 64.55           H
ATOM    805  N   GLU A 177      17.145   1.594  53.732  1.00 35.81           N
ATOM    806  CA  GLU A 177      17.283   2.842  54.480  1.00 38.66           C
ATOM    807  C   GLU A 177      15.997   3.690  54.443  1.00 43.90           C
ATOM    808  O   GLU A 177      15.545   4.185  55.483  1.00 35.39           O
ATOM    809  CB  GLU A 177      18.477   3.625  53.926  1.00 37.83           C
ATOM    810  CG  GLU A 177      18.604   5.000  54.531  1.00 35.58           C
ATOM    811  CD  GLU A 177      19.959   5.600  54.296  1.00 44.88           C
ATOM    812  OE1 GLU A 177      20.809   4.920  53.695  1.00 41.80           O
ATOM    813  OE2 GLU A 177      20.173   6.738  54.735  1.00 48.28           O1-
ATOM    814  H   GLU A 177      17.634   1.558  53.026  1.00 42.97           H
ATOM    815  HA  GLU A 177      17.472   2.631  55.407  1.00 46.39           H
ATOM    816  HB2 GLU A 177      19.292   3.136  54.118  1.00 45.39           H
ATOM    817  HB3 GLU A 177      18.370   3.728  52.967  1.00 45.39           H
ATOM    818  HG2 GLU A 177      17.942   5.585  54.132  1.00 42.70           H
ATOM    819  HG3 GLU A 177      18.462   4.940  55.488  1.00 42.70           H
ATOM    820  N   VAL A 178      15.400   3.883  53.251  1.00 43.15           N
ATOM    821  CA  VAL A 178      14.093   4.551  53.147  1.00 35.33           C
ATOM    822  C   VAL A 178      13.082   3.873  54.063  1.00 33.47           C
ATOM    823  O   VAL A 178      12.365   4.526  54.832  1.00 31.58           O
ATOM    824  CB  VAL A 178      13.587   4.549  51.683  1.00 34.11           C
ATOM    825  CG1 VAL A 178      12.086   4.959  51.614  1.00 35.55           C
ATOM    826  CG2 VAL A 178      14.383   5.428  50.807  1.00 28.28           C
ATOM    827  H   VAL A 178      15.731   3.636  52.497  1.00 51.77           H
ATOM    828  HA  VAL A 178      14.186   5.474  53.431  1.00 42.40           H
ATOM    829  HB  VAL A 178      13.659   3.647  51.334  1.00 40.93           H
ATOM    830 HG11 VAL A 178      11.798   4.948  50.688  1.00 42.66           H
ATOM    831 HG12 VAL A 178      11.562   4.326  52.131  1.00 42.66           H
ATOM    832 HG13 VAL A 178      11.985   5.850  51.982  1.00 42.66           H
ATOM    833 HG21 VAL A 178      14.023   5.387  49.907  1.00 33.93           H
ATOM    834 HG22 VAL A 178      14.334   6.337  51.143  1.00 33.93           H
ATOM    835 HG23 VAL A 178      15.304   5.124  50.809  1.00 33.93           H
ATOM    836  N   ASN A 179      13.011   2.542  53.992  1.00 35.00           N
ATOM    837  CA  ASN A 179      12.037   1.822  54.805  1.00 35.81           C
ATOM    838  C   ASN A 179      12.280   2.037  56.295  1.00 40.46           C
ATOM    839  O   ASN A 179      11.338   2.299  57.051  1.00 41.21           O
ATOM    840  CB  ASN A 179      12.089   0.344  54.461  1.00 35.85           C
ATOM    841  CG  ASN A 179      11.557   0.076  53.083  1.00 49.61           C
ATOM    842  OD1 ASN A 179      10.800   0.883  52.550  1.00 36.95           O
ATOM    843  ND2 ASN A 179      11.943  -1.047  52.488  1.00 39.06           N
ATOM    844  H   ASN A 179      13.504   2.045  53.493  1.00 42.00           H
ATOM    845  HA  ASN A 179      11.148   2.148  54.596  1.00 42.97           H
ATOM    846  HB2 ASN A 179      13.009   0.040  54.495  1.00 43.02           H
ATOM    847  HB3 ASN A 179      11.549  -0.152  55.097  1.00 43.02           H
ATOM    848 HD21 ASN A 179      11.659  -1.234  51.698  1.00 46.87           H
ATOM    849 HD22 ASN A 179      12.477  -1.586  52.892  1.00 46.87           H
ATOM    850  N   ALA A 180      13.542   1.946  56.741  1.00 39.72           N
ATOM    851  CA  ALA A 180      13.821   2.107  58.172  1.00 39.72           C
ATOM    852  C   ALA A 180      13.430   3.501  58.648  1.00 41.29           C
ATOM    853  O   ALA A 180      12.833   3.650  59.721  1.00 44.47           O
ATOM    854  CB  ALA A 180      15.298   1.824  58.462  1.00 48.96           C
ATOM    855  H   ALA A 180      14.232   1.797  56.250  1.00 47.66           H
ATOM    856  HA  ALA A 180      13.291   1.464  58.669  1.00 47.67           H
ATOM    857  HB1 ALA A 180      15.460   1.936  59.412  1.00 58.75           H
ATOM    858  HB2 ALA A 180      15.503   0.914  58.196  1.00 58.75           H
ATOM    859  HB3 ALA A 180      15.844   2.448  57.958  1.00 58.75           H
ATOM    860  N   MET A 181      13.732   4.532  57.846  1.00 35.83           N
ATOM    861  CA  MET A 181      13.359   5.908  58.184  1.00 37.12           C
ATOM    862  C   MET A 181      11.845   6.155  58.146  1.00 44.03           C
ATOM    863  O   MET A 181      11.341   7.001  58.899  1.00 39.72           O
ATOM    864  CB  MET A 181      14.023   6.881  57.224  1.00 36.57           C
ATOM    865  CG  MET A 181      15.466   7.173  57.481  1.00 40.32           C
ATOM    866  SD  MET A 181      16.053   8.541  56.422  1.00 40.51           S
ATOM    867  CE  MET A 181      15.691   9.920  57.493  1.00 40.40           C
ATOM    868  H   MET A 181      14.153   4.457  57.099  1.00 43.00           H
ATOM    869  HA  MET A 181      13.684   6.106  59.076  1.00 44.54           H
ATOM    870  HB2 MET A 181      13.957   6.518  56.327  1.00 43.88           H
ATOM    871  HB3 MET A 181      13.545   7.724  57.266  1.00 43.88           H
ATOM    872  HG2 MET A 181      15.582   7.432  58.408  1.00 48.38           H
ATOM    873  HG3 MET A 181      15.994   6.384  57.282  1.00 48.38           H
ATOM    874  HE1 MET A 181      15.957  10.741  57.050  1.00 48.48           H
ATOM    875  HE2 MET A 181      14.739   9.936  57.675  1.00 48.48           H
ATOM    876  HE3 MET A 181      16.185   9.815  58.321  1.00 48.48           H
ATOM    877  N   HIS A 182      11.113   5.469  57.253  1.00 42.47           N
ATOM    878  CA  HIS A 182       9.672   5.700  57.090  1.00 45.87           C
ATOM    879  C   HIS A 182       8.917   5.501  58.408  1.00 41.22           C
ATOM    880  O   HIS A 182       8.054   6.305  58.779  1.00 45.15           O
ATOM    881  CB  HIS A 182       9.143   4.755  55.999  1.00 38.79           C
ATOM    882  CG  HIS A 182       7.651   4.758  55.851  1.00 41.43           C
ATOM    883  ND1 HIS A 182       6.945   5.855  55.393  1.00 41.52           N
ATOM    884  CD2 HIS A 182       6.732   3.798  56.108  1.00 39.69           C
ATOM    885  CE1 HIS A 182       5.657   5.566  55.374  1.00 42.95           C
ATOM    886  NE2 HIS A 182       5.501   4.327  55.809  1.00 43.15           N
ATOM    887  H   HIS A 182      11.431   4.865  56.731  1.00 50.96           H
ATOM    888  HA  HIS A 182       9.527   6.613  56.794  1.00 55.05           H
ATOM    889  HB2 HIS A 182       9.416   3.849  56.214  1.00 46.55           H
ATOM    890  HB3 HIS A 182       9.525   5.018  55.147  1.00 46.55           H
ATOM    891  HD2 HIS A 182       6.903   2.943  56.433  1.00 47.62           H
ATOM    892  HE1 HIS A 182       4.974   6.138  55.106  1.00 51.54           H
ATOM    893  HE2 HIS A 182       4.750   3.915  55.882  1.00 51.78           H
ATOM    894  N   SER A 183       9.234   4.416  59.114  1.00 45.49           N
ATOM    895  CA  SER A 183       8.685   4.111  60.439  1.00 53.42           C
ATOM    896  C   SER A 183       8.837   5.225  61.477  1.00 58.44           C
ATOM    897  O   SER A 183       8.092   5.240  62.468  1.00 67.44           O
ATOM    898  CB  SER A 183       9.396   2.865  60.982  1.00 61.07           C
ATOM    899  OG  SER A 183      10.279   2.322  59.999  1.00 49.37           O
ATOM    900  H   SER A 183       9.786   3.819  58.836  1.00 54.59           H
ATOM    901  HA  SER A 183       7.741   3.907  60.352  1.00 64.10           H
ATOM    902  HB2 SER A 183       9.909   3.111  61.767  1.00 73.29           H
ATOM    903  HB3 SER A 183       8.731   2.198  61.214  1.00 73.29           H
ATOM    904  HG  SER A 183      10.859   2.891  59.788  1.00 59.24           H
ATOM    905  N   LEU A 184       9.807   6.135  61.302  1.00 48.34           N
ATOM    906  CA  LEU A 184      10.384   6.893  62.409  1.00 47.52           C
ATOM    907  C   LEU A 184       9.840   8.314  62.518  1.00 43.35           C
ATOM    908  O   LEU A 184       9.788   9.046  61.529  1.00 49.75           O
ATOM    909  CB  LEU A 184      11.895   6.955  62.237  1.00 45.75           C
ATOM    910  CG  LEU A 184      12.807   6.022  63.007  1.00 50.11           C
ATOM    911  CD1 LEU A 184      12.340   4.610  63.119  1.00 51.45           C
ATOM    912  CD2 LEU A 184      14.155   6.085  62.285  1.00 54.37           C
ATOM    913  H   LEU A 184      10.148   6.330  60.537  1.00 58.01           H
ATOM    914  HA  LEU A 184      10.193   6.433  63.241  1.00 57.02           H
ATOM    915  HB2 LEU A 184      12.084   6.804  61.297  1.00 54.90           H
ATOM    916  HB3 LEU A 184      12.174   7.856  62.466  1.00 54.90           H
ATOM    917  HG  LEU A 184      12.930   6.369  63.905  1.00 60.13           H
ATOM    918 HD11 LEU A 184      12.991   4.101  63.627  1.00 61.74           H
ATOM    919 HD12 LEU A 184      11.482   4.596  63.572  1.00 61.74           H
ATOM    920 HD13 LEU A 184      12.249   4.236  62.228  1.00 61.74           H
ATOM    921 HD21 LEU A 184      14.784   5.501  62.739  1.00 65.25           H
ATOM    922 HD22 LEU A 184      14.036   5.793  61.368  1.00 65.25           H
ATOM    923 HD23 LEU A 184      14.480   6.998  62.303  1.00 65.25           H
ATOM    924  N   ASP A 185       9.508   8.743  63.744  1.00 39.06           N
ATOM    925  CA  ASP A 185       9.080  10.130  63.938  1.00 48.22           C
ATOM    926  C   ASP A 185       9.465  10.607  65.339  1.00 50.06           C
ATOM    927  O   ASP A 185       8.735  10.335  66.291  1.00 48.83           O
ATOM    928  CB  ASP A 185       7.573  10.248  63.721  1.00 55.33           C
ATOM    929  CG  ASP A 185       7.046  11.643  64.036  1.00 53.65           C
ATOM    930  OD1 ASP A 185       7.826  12.621  63.908  1.00 65.58           O
ATOM    931  OD2 ASP A 185       5.858  11.772  64.412  1.00 78.01           O1-
ATOM    932  H   ASP A 185       9.522   8.264  64.459  1.00 46.88           H
ATOM    933  HA  ASP A 185       9.527  10.696  63.289  1.00 57.87           H
ATOM    934  HB2 ASP A 185       7.369  10.052  62.793  1.00 66.39           H
ATOM    935  HB3 ASP A 185       7.119   9.618  64.302  1.00 66.39           H
ATOM    936  N   HIS A 186      10.549  11.378  65.451  1.00 48.39           N
ATOM    937  CA  HIS A 186      11.021  11.862  66.746  1.00 38.23           C
ATOM    938  C   HIS A 186      11.857  13.115  66.549  1.00 38.92           C
ATOM    939  O   HIS A 186      12.619  13.231  65.586  1.00 42.81           O
ATOM    940  CB  HIS A 186      11.871  10.830  67.472  1.00 39.54           C
ATOM    941  CG  HIS A 186      12.208  11.219  68.871  1.00 45.09           C
ATOM    942  ND1 HIS A 186      13.296  12.005  69.183  1.00 38.13           N
ATOM    943  CD2 HIS A 186      11.598  10.937  70.045  1.00 41.39           C
ATOM    944  CE1 HIS A 186      13.350  12.183  70.490  1.00 41.10           C
ATOM    945  NE2 HIS A 186      12.337  11.535  71.040  1.00 38.18           N
ATOM    946  H   HIS A 186      11.031  11.636  64.786  1.00 58.07           H
ATOM    947  HA  HIS A 186      10.260  12.084  67.306  1.00 45.87           H
ATOM    948  HB2 HIS A 186      12.702  10.711  66.988  1.00 47.44           H
ATOM    949  HB3 HIS A 186      11.385   9.991  67.505  1.00 47.44           H
ATOM    950  HD2 HIS A 186      10.835  10.417  70.161  1.00 49.66           H
ATOM    951  HE1 HIS A 186      13.994  12.675  70.946  1.00 49.33           H
ATOM    952  HE2 HIS A 186      12.156  11.512  71.881  1.00 45.82           H
ATOM    953  N   ARG A 187      11.733  14.053  67.476  1.00 36.27           N
ATOM    954  CA  ARG A 187      12.402  15.331  67.264  1.00 36.08           C
ATOM    955  C   ARG A 187      13.933  15.251  67.321  1.00 31.79           C
ATOM    956  O   ARG A 187      14.575  16.203  66.891  1.00 36.11           O
ATOM    957  CB  ARG A 187      11.886  16.370  68.275  1.00 39.00           C
ATOM    958  CG  ARG A 187      12.782  16.554  69.482  1.00 52.46           C
ATOM    959  CD  ARG A 187      12.126  17.354  70.611  1.00 50.19           C
ATOM    960  NE  ARG A 187      12.300  18.819  70.503  1.00 52.22           N
ATOM    961  CZ  ARG A 187      13.329  19.515  71.000  1.00 51.62           C
ATOM    962  NH1 ARG A 187      14.345  18.895  71.631  1.00 57.79           N
ATOM    963  NH2 ARG A 187      13.349  20.841  70.859  1.00 54.95           N1+
ATOM    964  H   ARG A 187      11.288  13.983  68.208  1.00 43.53           H
ATOM    965  HA  ARG A 187      12.167  15.650  66.379  1.00 43.30           H
ATOM    966  HB2 ARG A 187      11.811  17.228  67.829  1.00 46.80           H
ATOM    967  HB3 ARG A 187      11.014  16.089  68.594  1.00 46.80           H
ATOM    968  HG2 ARG A 187      13.018  15.681  69.833  1.00 62.95           H
ATOM    969  HG3 ARG A 187      13.583  17.027  69.208  1.00 62.95           H
ATOM    970  HD2 ARG A 187      11.174  17.170  70.609  1.00 60.22           H
ATOM    971  HD3 ARG A 187      12.512  17.073  71.455  1.00 60.22           H
ATOM    972  HE  ARG A 187      11.690  19.260  70.086  1.00 62.66           H
ATOM    973 HH11 ARG A 187      14.332  18.041  71.731  1.00 69.35           H
ATOM    974 HH12 ARG A 187      15.003  19.354  71.941  1.00 69.35           H
ATOM    975 HH21 ARG A 187      12.707  21.240  70.449  1.00 65.95           H
ATOM    976 HH22 ARG A 187      14.014  21.296  71.161  1.00 65.95           H
ATOM    977  N   ASN A 188      14.556  14.145  67.750  1.00 34.30           N
ATOM    978  CA  ASN A 188      16.017  14.056  67.701  1.00 38.77           C
ATOM    979  C   ASN A 188      16.467  13.072  66.628  1.00 42.30           C
ATOM    980  O   ASN A 188      17.532  12.452  66.735  1.00 34.46           O
ATOM    981  CB  ASN A 188      16.592  13.679  69.061  1.00 35.13           C
ATOM    982  CG  ASN A 188      16.247  14.687  70.118  1.00 34.86           C
ATOM    983  OD1 ASN A 188      15.551  14.349  71.085  1.00 32.62           O
ATOM    984  ND2 ASN A 188      16.697  15.947  69.937  1.00 29.56           N
ATOM    985  H   ASN A 188      14.163  13.448  68.066  1.00 41.16           H
ATOM    986  HA  ASN A 188      16.372  14.927  67.466  1.00 46.53           H
ATOM    987  HB2 ASN A 188      16.231  12.820  69.332  1.00 42.15           H
ATOM    988  HB3 ASN A 188      17.559  13.629  68.995  1.00 42.15           H
ATOM    989 HD21 ASN A 188      16.521  16.555  70.519  1.00 35.47           H
ATOM    990 HD22 ASN A 188      17.160  16.142  69.238  1.00 35.47           H
ATOM    991  N   LEU A 189      15.637  12.905  65.603  1.00 37.05           N
ATOM    992  CA  LEU A 189      15.951  12.059  64.459  1.00 35.37           C
ATOM    993  C   LEU A 189      15.586  12.809  63.188  1.00 36.54           C
ATOM    994  O   LEU A 189      14.500  13.384  63.092  1.00 33.80           O
ATOM    995  CB  LEU A 189      15.188  10.747  64.519  1.00 34.75           C
ATOM    996  CG  LEU A 189      15.282   9.889  65.762  1.00 35.03           C
ATOM    997  CD1 LEU A 189      14.393   8.663  65.574  1.00 38.57           C
ATOM    998  CD2 LEU A 189      16.700   9.453  66.030  1.00 37.63           C
ATOM    999  H   LEU A 189      14.866  13.282  65.547  1.00 44.46           H
ATOM   1000  HA  LEU A 189      16.902  11.866  64.445  1.00 42.44           H
ATOM   1001  HB2 LEU A 189      14.248  10.949  64.392  1.00 41.70           H
ATOM   1002  HB3 LEU A 189      15.492  10.197  63.780  1.00 41.70           H
ATOM   1003  HG  LEU A 189      14.962  10.389  66.529  1.00 42.03           H
ATOM   1004 HD11 LEU A 189      14.448   8.108  66.367  1.00 46.28           H
ATOM   1005 HD12 LEU A 189      13.478   8.955  65.437  1.00 46.28           H
ATOM   1006 HD13 LEU A 189      14.701   8.166  64.800  1.00 46.28           H
ATOM   1007 HD21 LEU A 189      16.716   8.907  66.832  1.00 45.15           H
ATOM   1008 HD22 LEU A 189      17.019   8.938  65.272  1.00 45.15           H
ATOM   1009 HD23 LEU A 189      17.253  10.240  66.153  1.00 45.15           H
ATOM   1010  N   ILE A 190      16.503  12.811  62.225  1.00 36.68           N
ATOM   1011  CA  ILE A 190      16.242  13.441  60.942  1.00 31.45           C
ATOM   1012  C   ILE A 190      15.065  12.731  60.269  1.00 32.74           C
ATOM   1013  O   ILE A 190      15.063  11.498  60.135  1.00 27.83           O
ATOM   1014  CB  ILE A 190      17.522  13.387  60.084  1.00 32.89           C
ATOM   1015  CG1 ILE A 190      18.584  14.351  60.616  1.00 32.92           C
ATOM   1016  CG2 ILE A 190      17.251  13.684  58.613  1.00 39.24           C
ATOM   1017  CD1 ILE A 190      18.236  15.830  60.489  1.00 36.92           C
ATOM   1018  H   ILE A 190      17.282  12.454  62.292  1.00 44.01           H
ATOM   1019  HA  ILE A 190      16.003  14.370  61.080  1.00 37.74           H
ATOM   1020  HB  ILE A 190      17.880  12.488  60.143  1.00 39.47           H
ATOM   1021 HG12 ILE A 190      18.727  14.164  61.557  1.00 39.51           H
ATOM   1022 HG13 ILE A 190      19.408  14.202  60.127  1.00 39.51           H
ATOM   1023 HG21 ILE A 190      18.087  13.637  58.123  1.00 47.09           H
ATOM   1024 HG22 ILE A 190      16.628  13.026  58.268  1.00 47.09           H
ATOM   1025 HG23 ILE A 190      16.872  14.573  58.535  1.00 47.09           H
ATOM   1026 HD11 ILE A 190      18.966  16.358  60.851  1.00 44.31           H
ATOM   1027 HD12 ILE A 190      18.106  16.044  59.552  1.00 44.31           H
ATOM   1028 HD13 ILE A 190      17.422  16.006  60.986  1.00 44.31           H
ATOM   1029  N   ARG A 191      14.063  13.508  59.835  1.00 32.01           N
ATOM   1030  CA  ARG A 191      12.829  12.980  59.223  1.00 32.96           C
ATOM   1031  C   ARG A 191      12.963  12.788  57.716  1.00 27.65           C
ATOM   1032  O   ARG A 191      13.539  13.633  57.020  1.00 34.31           O
ATOM   1033  CB  ARG A 191      11.657  13.919  59.497  1.00 35.76           C
ATOM   1034  CG  ARG A 191      11.350  14.064  60.992  0.46 34.08           C
ATOM   1035  CD  ARG A 191      10.645  15.366  61.324  0.00 37.73           C
ATOM   1036  NE  ARG A 191      10.443  15.558  62.766  0.59 40.04           N
ATOM   1037  CZ  ARG A 191       9.932  16.656  63.306  0.45 41.05           C
ATOM   1038  NH1 ARG A 191       9.783  16.746  64.622  0.42 46.09           N
ATOM   1039  NH2 ARG A 191       9.546  17.663  62.535  0.00 48.56           N1+
ATOM   1040  H   ARG A 191      14.074  14.367  59.884  1.00 38.41           H
ATOM   1041  HA  ARG A 191      12.624  12.118  59.619  1.00 39.55           H
ATOM   1042  HB2 ARG A 191      11.868  14.798  59.147  1.00 42.91           H
ATOM   1043  HB3 ARG A 191      10.864  13.570  59.060  1.00 42.91           H
ATOM   1044  HG2 ARG A 191      10.775  13.333  61.269  0.11 40.89           H
ATOM   1045  HG3 ARG A 191      12.182  14.038  61.490  0.00 40.89           H
ATOM   1046  HD2 ARG A 191      11.179  16.106  60.995  0.00 45.27           H
ATOM   1047  HD3 ARG A 191       9.774  15.370  60.897  1.00 45.27           H
ATOM   1048  HE  ARG A 191      10.643  14.907  63.291  1.00 48.05           H
ATOM   1049 HH11 ARG A 191      10.028  16.095  65.128  1.00 55.30           H
ATOM   1050 HH12 ARG A 191       9.447  17.457  64.969  0.00 55.30           H
ATOM   1051 HH21 ARG A 191       9.638  17.610  61.681  1.00 58.27           H
ATOM   1052 HH22 ARG A 191       9.211  18.372  62.888  0.00 58.27           H
ATOM   1053  N   LEU A 192      12.436  11.666  57.215  1.00 27.72           N
ATOM   1054  CA  LEU A 192      12.286  11.443  55.777  1.00 31.71           C
ATOM   1055  C   LEU A 192      10.999  12.107  55.316  1.00 38.63           C
ATOM   1056  O   LEU A 192       9.912  11.736  55.769  1.00 36.31           O
ATOM   1057  CB  LEU A 192      12.255   9.953  55.462  1.00 30.29           C
ATOM   1058  CG  LEU A 192      12.719   9.419  54.095  1.00 40.38           C
ATOM   1059  CD1 LEU A 192      11.624   8.489  53.602  1.00 45.00           C
ATOM   1060  CD2 LEU A 192      13.081  10.448  53.004  1.00 34.60           C
ATOM   1061  H   LEU A 192      12.154  11.011  57.697  1.00 33.27           H
ATOM   1062  HA  LEU A 192      13.031  11.845  55.304  1.00 38.05           H
ATOM   1063  HB2 LEU A 192      12.803   9.509  56.127  1.00 36.35           H
ATOM   1064  HB3 LEU A 192      11.338   9.657  55.571  1.00 36.35           H
ATOM   1065  HG  LEU A 192      13.509   8.875  54.240  1.00 48.46           H
ATOM   1066 HD11 LEU A 192      11.880   8.130  52.739  1.00 54.00           H
ATOM   1067 HD12 LEU A 192      11.512   7.768  54.241  1.00 54.00           H
ATOM   1068 HD13 LEU A 192      10.798   8.991  53.521  1.00 54.00           H
ATOM   1069 HD21 LEU A 192      13.354   9.976  52.203  1.00 41.52           H
ATOM   1070 HD22 LEU A 192      12.302  10.996  52.817  1.00 41.52           H
ATOM   1071 HD23 LEU A 192      13.808  11.005  53.325  1.00 41.52           H
ATOM   1072  N   TYR A 193      11.121  13.097  54.429  1.00 33.55           N
ATOM   1073  CA  TYR A 193       9.937  13.721  53.834  1.00 34.46           C
ATOM   1074  C   TYR A 193       9.403  12.908  52.658  1.00 34.04           C
ATOM   1075  O   TYR A 193       8.185  12.758  52.492  1.00 33.02           O
ATOM   1076  CB  TYR A 193      10.253  15.131  53.356  1.00 31.97           C
ATOM   1077  CG  TYR A 193      10.552  16.180  54.423  1.00 39.31           C
ATOM   1078  CD1 TYR A 193      11.440  17.195  54.146  1.00 31.37           C
ATOM   1079  CD2 TYR A 193       9.921  16.186  55.680  1.00 43.79           C
ATOM   1080  CE1 TYR A 193      11.709  18.187  55.053  1.00 34.78           C
ATOM   1081  CE2 TYR A 193      10.209  17.186  56.618  1.00 37.79           C
ATOM   1082  CZ  TYR A 193      11.116  18.181  56.280  1.00 37.13           C
ATOM   1083  OH  TYR A 193      11.458  19.210  57.126  1.00 42.71           O
ATOM   1084  H   TYR A 193      11.869  13.422  54.157  1.00 40.25           H
ATOM   1085  HA  TYR A 193       9.237  13.779  54.504  1.00 41.35           H
ATOM   1086  HB2 TYR A 193      11.029  15.084  52.776  1.00 38.36           H
ATOM   1087  HB3 TYR A 193       9.493  15.452  52.845  1.00 38.36           H
ATOM   1088  HD1 TYR A 193      11.854  17.219  53.313  1.00 37.64           H
ATOM   1089  HD2 TYR A 193       9.314  15.514  55.895  1.00 52.55           H
ATOM   1090  HE1 TYR A 193      12.321  18.854  54.840  1.00 41.73           H
ATOM   1091  HE2 TYR A 193       9.796  17.186  57.452  1.00 45.34           H
ATOM   1092  HH  TYR A 193      11.050  19.130  57.856  1.00 51.26           H
ATOM   1093  N   GLY A 194      10.287  12.406  51.811  1.00 34.69           N
ATOM   1094  CA  GLY A 194       9.830  11.660  50.654  1.00 40.17           C
ATOM   1095  C   GLY A 194      10.981  11.129  49.828  1.00 36.47           C
ATOM   1096  O   GLY A 194      12.146  11.148  50.237  1.00 35.08           O
ATOM   1097  H   GLY A 194      11.141  12.482  51.881  1.00 41.62           H
ATOM   1098  HA2 GLY A 194       9.288  10.910  50.946  1.00 48.20           H
ATOM   1099  HA3 GLY A 194       9.286  12.233  50.092  1.00 48.20           H
ATOM   1100  N   VAL A 195      10.619  10.657  48.648  1.00 33.15           N
ATOM   1101  CA  VAL A 195      11.518   9.916  47.777  1.00 35.13           C
ATOM   1102  C   VAL A 195      11.214  10.294  46.344  1.00 36.74           C
ATOM   1103  O   VAL A 195      10.044  10.421  45.963  1.00 37.29           O
ATOM   1104  CB  VAL A 195      11.369   8.399  47.948  1.00 34.19           C
ATOM   1105  CG1 VAL A 195      12.221   7.702  46.897  1.00 51.17           C
ATOM   1106  CG2 VAL A 195      11.809   7.964  49.342  1.00 44.36           C
ATOM   1107  H   VAL A 195       9.831  10.756  48.318  1.00 39.78           H
ATOM   1108  HA  VAL A 195      12.436  10.160  47.973  1.00 42.15           H
ATOM   1109  HB  VAL A 195      10.442   8.143  47.818  1.00 41.03           H
ATOM   1110 HG11 VAL A 195      12.128   6.742  47.003  1.00 61.40           H
ATOM   1111 HG12 VAL A 195      11.916   7.969  46.016  1.00 61.40           H
ATOM   1112 HG13 VAL A 195      13.147   7.961  47.020  1.00 61.40           H
ATOM   1113 HG21 VAL A 195      11.703   7.003  49.420  1.00 53.23           H
ATOM   1114 HG22 VAL A 195      12.739   8.207  49.469  1.00 53.23           H
ATOM   1115 HG23 VAL A 195      11.256   8.413  50.001  1.00 53.23           H
ATOM   1116  N   VAL A 196      12.275  10.444  45.558  1.00 40.52           N
ATOM   1117  CA  VAL A 196      12.223  10.539  44.103  1.00 35.59           C
ATOM   1118  C   VAL A 196      12.666   9.191  43.545  1.00 33.92           C
ATOM   1119  O   VAL A 196      13.825   8.791  43.708  1.00 38.98           O
ATOM   1120  CB  VAL A 196      13.127  11.655  43.587  1.00 37.67           C
ATOM   1121  CG1 VAL A 196      13.062  11.712  42.067  1.00 51.03           C
ATOM   1122  CG2 VAL A 196      12.776  12.976  44.224  1.00 40.71           C
ATOM   1123  H   VAL A 196      13.078  10.495  45.862  1.00 48.63           H
ATOM   1124  HA  VAL A 196      11.313  10.714  43.816  1.00 42.71           H
ATOM   1125  HB  VAL A 196      14.043  11.447  43.832  1.00 45.21           H
ATOM   1126 HG11 VAL A 196      13.641  12.425  41.753  1.00 61.23           H
ATOM   1127 HG12 VAL A 196      13.358  10.862  41.706  1.00 61.23           H
ATOM   1128 HG13 VAL A 196      12.147  11.886  41.797  1.00 61.23           H
ATOM   1129 HG21 VAL A 196      13.367  13.661  43.876  1.00 48.85           H
ATOM   1130 HG22 VAL A 196      11.855  13.193  44.011  1.00 48.85           H
ATOM   1131 HG23 VAL A 196      12.885  12.901  45.185  1.00 48.85           H
ATOM   1132  N   LEU A 197      11.756   8.481  42.885  1.00 33.61           N
ATOM   1133  CA  LEU A 197      12.041   7.168  42.322  1.00 49.68           C
ATOM   1134  C   LEU A 197      12.367   7.216  40.822  1.00 50.35           C
ATOM   1135  O   LEU A 197      12.443   6.171  40.182  1.00 44.23           O
ATOM   1136  CB  LEU A 197      10.858   6.234  42.564  1.00 43.63           C
ATOM   1137  CG  LEU A 197      10.455   5.922  43.993  1.00 48.50           C
ATOM   1138  CD1 LEU A 197       9.256   5.072  43.914  1.00 42.62           C
ATOM   1139  CD2 LEU A 197      11.552   5.170  44.670  1.00 51.33           C
ATOM   1140  H   LEU A 197      10.950   8.745  42.748  1.00 40.34           H
ATOM   1141  HA  LEU A 197      12.811   6.794  42.780  1.00 59.62           H
ATOM   1142  HB2 LEU A 197      10.081   6.625  42.134  1.00 52.35           H
ATOM   1143  HB3 LEU A 197      11.060   5.386  42.139  1.00 52.35           H
ATOM   1144  HG  LEU A 197      10.255   6.734  44.484  1.00 58.19           H
ATOM   1145 HD11 LEU A 197       8.967   4.851  44.813  1.00 51.14           H
ATOM   1146 HD12 LEU A 197       8.555   5.558  43.451  1.00 51.14           H
ATOM   1147 HD13 LEU A 197       9.474   4.262  43.427  1.00 51.14           H
ATOM   1148 HD21 LEU A 197      11.285   4.975  45.582  1.00 61.59           H
ATOM   1149 HD22 LEU A 197      11.713   4.344  44.188  1.00 61.59           H
ATOM   1150 HD23 LEU A 197      12.355   5.715  44.669  1.00 61.59           H
ATOM   1151  N   THR A 198      12.550   8.397  40.246  1.00 55.12           N
ATOM   1152  CA  THR A 198      12.974   8.510  38.859  1.00 52.48           C
ATOM   1153  C   THR A 198      14.501   8.517  38.823  1.00 54.46           C
ATOM   1154  O   THR A 198      15.111   9.444  39.375  1.00 51.84           O
ATOM   1155  CB  THR A 198      12.403   9.773  38.222  1.00 46.49           C
ATOM   1156  OG1 THR A 198      12.515  10.879  39.118  1.00 57.56           O
ATOM   1157  CG2 THR A 198      10.909   9.583  37.851  1.00 51.95           C
ATOM   1158  H   THR A 198      12.434   9.153  40.640  1.00 66.15           H
ATOM   1159  HA  THR A 198      12.657   7.742  38.359  1.00 62.98           H
ATOM   1160  HB  THR A 198      12.894   9.971  37.409  1.00 55.78           H
ATOM   1161  HG1 THR A 198      12.198  11.571  38.761  1.00 69.07           H
ATOM   1162 HG21 THR A 198      10.561  10.394  37.448  1.00 62.34           H
ATOM   1163 HG22 THR A 198      10.815   8.852  37.220  1.00 62.34           H
ATOM   1164 HG23 THR A 198      10.393   9.380  38.647  1.00 62.34           H
ATOM   1165  N   PRO A 199      15.155   7.507  38.238  1.00 55.52           N
ATOM   1166  CA  PRO A 199      16.638   7.420  38.329  1.00 57.50           C
ATOM   1167  C   PRO A 199      17.301   8.705  37.869  1.00 46.33           C
ATOM   1168  O   PRO A 199      16.782   9.394  36.978  1.00 50.76           O
ATOM   1169  CB  PRO A 199      16.991   6.244  37.397  1.00 57.07           C
ATOM   1170  CG  PRO A 199      15.744   5.324  37.432  1.00 55.51           C
ATOM   1171  CD  PRO A 199      14.561   6.297  37.606  1.00 55.94           C
ATOM   1172  HA  PRO A 199      16.915   7.213  39.235  1.00 69.00           H
ATOM   1173  HB2 PRO A 199      17.151   6.573  36.499  1.00 68.48           H
ATOM   1174  HB3 PRO A 199      17.771   5.778  37.738  1.00 68.48           H
ATOM   1175  HG2 PRO A 199      15.671   4.836  36.596  1.00 66.61           H
ATOM   1176  HG3 PRO A 199      15.804   4.715  38.184  1.00 66.61           H
ATOM   1177  HD2 PRO A 199      14.184   6.522  36.741  1.00 67.13           H
ATOM   1178  HD3 PRO A 199      13.892   5.908  38.191  1.00 67.13           H
ATOM   1179  N   PRO A 200      18.410   9.117  38.511  1.00 46.52           N
ATOM   1180  CA  PRO A 200      18.986   8.530  39.729  1.00 50.44           C
ATOM   1181  C   PRO A 200      18.150   8.944  40.950  1.00 54.71           C
ATOM   1182  O   PRO A 200      17.735  10.111  41.053  1.00 47.03           O
ATOM   1183  CB  PRO A 200      20.398   9.134  39.783  1.00 44.94           C
ATOM   1184  CG  PRO A 200      20.209  10.536  39.229  1.00 46.07           C
ATOM   1185  CD  PRO A 200      19.104  10.375  38.140  1.00 57.21           C
ATOM   1186  HA  PRO A 200      19.035   7.564  39.665  1.00 60.53           H
ATOM   1187  HB2 PRO A 200      20.711   9.163  40.701  1.00 53.93           H
ATOM   1188  HB3 PRO A 200      21.001   8.618  39.226  1.00 53.93           H
ATOM   1189  HG2 PRO A 200      19.914  11.132  39.935  1.00 55.29           H
ATOM   1190  HG3 PRO A 200      21.038  10.849  38.835  1.00 55.29           H
ATOM   1191  HD2 PRO A 200      18.486  11.122  38.175  1.00 68.65           H
ATOM   1192  HD3 PRO A 200      19.507  10.290  37.262  1.00 68.65           H
ATOM   1193  N   MET A 201      17.939   7.995  41.856  1.00 52.80           N
ATOM   1194  CA  MET A 201      17.012   8.141  42.971  1.00 44.91           C
ATOM   1195  C   MET A 201      17.547   9.084  44.053  1.00 50.99           C
ATOM   1196  O   MET A 201      18.747   9.352  44.162  1.00 50.32           O
ATOM   1197  CB  MET A 201      16.736   6.781  43.596  1.00 51.23           C
ATOM   1198  CG  MET A 201      16.608   5.663  42.566  1.00 59.22           C
ATOM   1199  SD  MET A 201      15.373   4.445  43.024  1.00 61.96           S
ATOM   1200  CE  MET A 201      14.573   4.380  41.426  1.00 62.45           C
ATOM   1201  H   MET A 201      18.336   7.233  41.845  1.00 63.36           H
ATOM   1202  HA  MET A 201      16.172   8.492  42.637  1.00 53.89           H
ATOM   1203  HB2 MET A 201      17.467   6.555  44.193  1.00 61.48           H
ATOM   1204  HB3 MET A 201      15.905   6.826  44.093  1.00 61.48           H
ATOM   1205  HG2 MET A 201      16.350   6.046  41.713  1.00 71.06           H
ATOM   1206  HG3 MET A 201      17.461   5.210  42.483  1.00 71.06           H
ATOM   1207  HE1 MET A 201      13.840   3.745  41.466  1.00 74.94           H
ATOM   1208  HE2 MET A 201      14.236   5.262  41.205  1.00 74.94           H
ATOM   1209  HE3 MET A 201      15.220   4.097  40.761  1.00 74.94           H
ATOM   1210  N   LYS A 202      16.622   9.554  44.889  1.00 40.03           N
ATOM   1211  CA  LYS A 202      16.904  10.601  45.859  1.00 36.71           C
ATOM   1212  C   LYS A 202      16.035  10.414  47.089  1.00 41.51           C
ATOM   1213  O   LYS A 202      14.827  10.196  46.970  1.00 32.50           O
ATOM   1214  CB  LYS A 202      16.653  11.987  45.262  1.00 39.61           C
ATOM   1215  CG  LYS A 202      17.703  12.430  44.255  1.00 44.06           C
ATOM   1216  CD  LYS A 202      17.118  13.466  43.362  1.00 43.78           C
ATOM   1217  CE  LYS A 202      18.006  13.825  42.187  1.00 53.58           C
ATOM   1218  NZ  LYS A 202      17.764  12.944  40.994  1.00 43.57           N1+
ATOM   1219  H   LYS A 202      15.809   9.274  44.911  1.00 48.04           H
ATOM   1220  HA  LYS A 202      17.834  10.547  46.130  1.00 44.05           H
ATOM   1221  HB2 LYS A 202      15.794  11.981  44.811  1.00 47.54           H
ATOM   1222  HB3 LYS A 202      16.640  12.638  45.981  1.00 47.54           H
ATOM   1223  HG2 LYS A 202      18.462  12.814  44.721  1.00 52.87           H
ATOM   1224  HG3 LYS A 202      17.979  11.673  43.715  1.00 52.87           H
ATOM   1225  HD2 LYS A 202      16.277  13.136  43.009  1.00 52.54           H
ATOM   1226  HD3 LYS A 202      16.965  14.273  43.877  1.00 52.54           H
ATOM   1227  HE2 LYS A 202      17.829  14.742  41.925  1.00 64.30           H
ATOM   1228  HE3 LYS A 202      18.935  13.728  42.450  1.00 64.30           H
ATOM   1229  HZ1 LYS A 202      18.301  13.183  40.326  1.00 52.28           H
ATOM   1230  HZ2 LYS A 202      17.926  12.095  41.206  1.00 52.28           H
ATOM   1231  HZ3 LYS A 202      16.918  13.019  40.727  1.00 52.28           H
ATOM   1232  N   MET A 203      16.658  10.505  48.260  1.00 37.87           N
ATOM   1233  CA  MET A 203      15.959  10.656  49.522  1.00 33.22           C
ATOM   1234  C   MET A 203      15.905  12.135  49.854  1.00 38.74           C
ATOM   1235  O   MET A 203      16.946  12.793  49.899  1.00 42.82           O
ATOM   1236  CB  MET A 203      16.662   9.918  50.651  1.00 45.00           C
ATOM   1237  CG  MET A 203      16.747   8.411  50.519  1.00 49.94           C
ATOM   1238  SD  MET A 203      17.503   7.697  52.022  1.00 46.13           S
ATOM   1239  CE  MET A 203      16.238   7.947  53.221  1.00 41.26           C
ATOM   1240  H   MET A 203      17.514  10.480  48.347  1.00 45.44           H
ATOM   1241  HA  MET A 203      15.058  10.308  49.438  1.00 39.87           H
ATOM   1242  HB2 MET A 203      17.570  10.253  50.715  1.00 54.00           H
ATOM   1243  HB3 MET A 203      16.190  10.108  51.478  1.00 54.00           H
ATOM   1244  HG2 MET A 203      15.856   8.043  50.416  1.00 59.93           H
ATOM   1245  HG3 MET A 203      17.301   8.183  49.756  1.00 59.93           H
ATOM   1246  HE1 MET A 203      16.539   7.598  54.075  1.00 49.51           H
ATOM   1247  HE2 MET A 203      16.059   8.897  53.297  1.00 49.51           H
ATOM   1248  HE3 MET A 203      15.437   7.481  52.937  1.00 49.51           H
ATOM   1249  N   VAL A 204      14.704  12.645  50.104  1.00 30.76           N
ATOM   1250  CA  VAL A 204      14.493  14.020  50.524  1.00 32.15           C
ATOM   1251  C   VAL A 204      14.257  14.014  52.030  1.00 32.68           C
ATOM   1252  O   VAL A 204      13.255  13.475  52.520  1.00 32.61           O
ATOM   1253  CB  VAL A 204      13.319  14.661  49.769  1.00 43.51           C
ATOM   1254  CG1 VAL A 204      13.175  16.093  50.159  1.00 37.74           C
ATOM   1255  CG2 VAL A 204      13.522  14.564  48.239  1.00 44.61           C
ATOM   1256  H   VAL A 204      13.973  12.196  50.033  1.00 36.91           H
ATOM   1257  HA  VAL A 204      15.292  14.538  50.342  1.00 38.58           H
ATOM   1258  HB  VAL A 204      12.498  14.198  49.998  1.00 52.21           H
ATOM   1259 HG11 VAL A 204      12.430  16.479  49.672  1.00 45.28           H
ATOM   1260 HG12 VAL A 204      13.009  16.145  51.113  1.00 45.28           H
ATOM   1261 HG13 VAL A 204      13.994  16.564  49.939  1.00 45.28           H
ATOM   1262 HG21 VAL A 204      12.766  14.977  47.794  1.00 53.53           H
ATOM   1263 HG22 VAL A 204      14.341  15.026  48.000  1.00 53.53           H
ATOM   1264 HG23 VAL A 204      13.584  13.629  47.989  1.00 53.53           H
ATOM   1265  N   THR A 205      15.186  14.593  52.784  1.00 35.32           N
ATOM   1266  CA  THR A 205      15.064  14.631  54.236  1.00 35.61           C
ATOM   1267  C   THR A 205      15.022  16.070  54.739  1.00 31.60           C
ATOM   1268  O   THR A 205      15.317  17.015  54.020  1.00 28.21           O
ATOM   1269  CB  THR A 205      16.230  13.924  54.929  1.00 35.44           C
ATOM   1270  OG1 THR A 205      17.395  14.740  54.796  1.00 30.25           O
ATOM   1271  CG2 THR A 205      16.512  12.576  54.309  1.00 30.47           C
ATOM   1272  H   THR A 205      15.895  14.972  52.479  1.00 42.38           H
ATOM   1273  HA  THR A 205      14.241  14.191  54.500  1.00 42.73           H
ATOM   1274  HB  THR A 205      16.024  13.798  55.869  1.00 42.52           H
ATOM   1275  HG1 THR A 205      18.050  14.370  55.170  1.00 36.30           H
ATOM   1276 HG21 THR A 205      17.254  12.150  54.766  1.00 36.56           H
ATOM   1277 HG22 THR A 205      15.729  12.008  54.381  1.00 36.56           H
ATOM   1278 HG23 THR A 205      16.738  12.684  53.372  1.00 36.56           H
ATOM   1279  N   GLU A 206      14.686  16.174  56.022  1.00 31.84           N
ATOM   1280  CA  GLU A 206      14.821  17.377  56.823  1.00 30.84           C
ATOM   1281  C   GLU A 206      16.236  17.917  56.748  1.00 34.40           C
ATOM   1282  O   GLU A 206      17.208  17.167  56.847  1.00 33.41           O
ATOM   1283  CB  GLU A 206      14.481  16.997  58.261  1.00 35.26           C
ATOM   1284  CG  GLU A 206      14.613  18.041  59.325  1.00 33.64           C
ATOM   1285  CD  GLU A 206      14.215  17.490  60.701  1.00 34.56           C
ATOM   1286  OE1 GLU A 206      14.053  16.244  60.894  1.00 33.55           O
ATOM   1287  OE2 GLU A 206      14.073  18.309  61.604  1.00 37.48           O1-
ATOM   1288  H   GLU A 206      14.358  15.517  56.470  1.00 38.21           H
ATOM   1289  HA  GLU A 206      14.201  18.057  56.516  1.00 37.00           H
ATOM   1290  HB2 GLU A 206      13.559  16.695  58.277  1.00 42.31           H
ATOM   1291  HB3 GLU A 206      15.058  16.261  58.517  1.00 42.31           H
ATOM   1292  HG2 GLU A 206      15.536  18.337  59.371  1.00 40.36           H
ATOM   1293  HG3 GLU A 206      14.031  18.788  59.116  1.00 40.36           H
ATOM   1294  N   LEU A 207      16.356  19.230  56.612  1.00 33.29           N
ATOM   1295  CA  LEU A 207      17.661  19.870  56.594  1.00 34.97           C
ATOM   1296  C   LEU A 207      17.987  20.394  57.989  1.00 31.44           C
ATOM   1297  O   LEU A 207      17.147  21.042  58.602  1.00 31.77           O
ATOM   1298  CB  LEU A 207      17.669  21.012  55.596  1.00 36.12           C
ATOM   1299  CG  LEU A 207      18.904  21.913  55.578  1.00 32.61           C
ATOM   1300  CD1 LEU A 207      20.012  21.257  54.828  1.00 35.18           C
ATOM   1301  CD2 LEU A 207      18.502  23.217  54.880  1.00 53.11           C
ATOM   1302  H   LEU A 207      15.696  19.774  56.529  1.00 39.95           H
ATOM   1303  HA  LEU A 207      18.339  19.225  56.336  1.00 41.96           H
ATOM   1304  HB2 LEU A 207      17.578  20.635  54.707  1.00 43.35           H
ATOM   1305  HB3 LEU A 207      16.905  21.579  55.782  1.00 43.35           H
ATOM   1306  HG  LEU A 207      19.195  22.107  56.483  1.00 39.13           H
ATOM   1307 HD11 LEU A 207      20.784  21.845  54.829  1.00 42.22           H
ATOM   1308 HD12 LEU A 207      20.233  20.419  55.262  1.00 42.22           H
ATOM   1309 HD13 LEU A 207      19.722  21.093  53.918  1.00 42.22           H
ATOM   1310 HD21 LEU A 207      19.269  23.810  54.854  1.00 63.74           H
ATOM   1311 HD22 LEU A 207      18.209  23.015  53.977  1.00 63.74           H
ATOM   1312 HD23 LEU A 207      17.779  23.632  55.377  1.00 63.74           H
ATOM   1313  N   ALA A 208      19.207  20.109  58.475  1.00 35.34           N
ATOM   1314  CA  ALA A 208      19.778  20.770  59.658  1.00 34.00           C
ATOM   1315  C   ALA A 208      20.640  21.941  59.207  1.00 31.16           C
ATOM   1316  O   ALA A 208      21.745  21.726  58.677  1.00 31.78           O
ATOM   1317  CB  ALA A 208      20.613  19.803  60.467  1.00 38.13           C
ATOM   1318  H   ALA A 208      19.732  19.523  58.128  1.00 42.40           H
ATOM   1319  HA  ALA A 208      19.063  21.108  60.220  1.00 40.80           H
ATOM   1320  HB1 ALA A 208      20.975  20.267  61.238  1.00 45.76           H
ATOM   1321  HB2 ALA A 208      20.052  19.067  60.757  1.00 45.76           H
ATOM   1322  HB3 ALA A 208      21.336  19.470  59.912  1.00 45.76           H
ATOM   1323  N   PRO A 209      20.205  23.177  59.389  1.00 35.79           N
ATOM   1324  CA  PRO A 209      20.911  24.286  58.730  1.00 35.11           C
ATOM   1325  C   PRO A 209      22.341  24.482  59.201  1.00 34.12           C
ATOM   1326  O   PRO A 209      23.155  25.021  58.437  1.00 38.92           O
ATOM   1327  CB  PRO A 209      20.038  25.492  59.074  1.00 37.71           C
ATOM   1328  CG  PRO A 209      18.680  24.909  59.330  1.00 44.89           C
ATOM   1329  CD  PRO A 209      18.961  23.624  60.042  1.00 35.50           C
ATOM   1330  HA  PRO A 209      20.909  24.157  57.769  1.00 42.14           H
ATOM   1331  HB2 PRO A 209      20.380  25.931  59.868  1.00 45.25           H
ATOM   1332  HB3 PRO A 209      20.014  26.106  58.323  1.00 45.25           H
ATOM   1333  HG2 PRO A 209      18.164  25.509  59.890  1.00 53.87           H
ATOM   1334  HG3 PRO A 209      18.228  24.746  58.488  1.00 53.87           H
ATOM   1335  HD2 PRO A 209      19.108  23.782  60.987  1.00 42.60           H
ATOM   1336  HD3 PRO A 209      18.246  22.986  59.889  1.00 42.60           H
ATOM   1337  N   LEU A 210      22.687  24.059  60.422  1.00 34.29           N
ATOM   1338  CA  LEU A 210      24.043  24.266  60.929  1.00 33.96           C
ATOM   1339  C   LEU A 210      24.979  23.110  60.599  1.00 32.55           C
ATOM   1340  O   LEU A 210      26.173  23.222  60.859  1.00 36.50           O
ATOM   1341  CB  LEU A 210      24.009  24.531  62.446  1.00 39.39           C
ATOM   1342  CG  LEU A 210      23.168  25.727  62.952  1.00 39.96           C
ATOM   1343  CD1 LEU A 210      23.538  26.088  64.378  1.00 40.55           C
ATOM   1344  CD2 LEU A 210      23.301  26.964  62.103  1.00 44.34           C
ATOM   1345  H   LEU A 210      22.160  23.655  60.968  1.00 41.15           H
ATOM   1346  HA  LEU A 210      24.407  25.059  60.506  1.00 40.75           H
ATOM   1347  HB2 LEU A 210      23.661  23.737  62.880  1.00 47.27           H
ATOM   1348  HB3 LEU A 210      24.921  24.680  62.743  1.00 47.27           H
ATOM   1349  HG  LEU A 210      22.233  25.470  62.948  1.00 47.96           H
ATOM   1350 HD11 LEU A 210      22.995  26.839  64.665  1.00 48.66           H
ATOM   1351 HD12 LEU A 210      23.373  25.322  64.950  1.00 48.66           H
ATOM   1352 HD13 LEU A 210      24.478  26.328  64.410  1.00 48.66           H
ATOM   1353 HD21 LEU A 210      22.748  27.666  62.481  1.00 53.21           H
ATOM   1354 HD22 LEU A 210      24.230  27.242  62.094  1.00 53.21           H
ATOM   1355 HD23 LEU A 210      23.008  26.760  61.201  1.00 53.21           H
ATOM   1356  N   GLY A 211      24.478  22.031  59.994  1.00 32.60           N
ATOM   1357  CA  GLY A 211      25.352  20.981  59.509  1.00 34.43           C
ATOM   1358  C   GLY A 211      25.802  20.023  60.603  1.00 36.18           C
ATOM   1359  O   GLY A 211      25.156  19.845  61.653  1.00 35.00           O
ATOM   1360  H   GLY A 211      23.641  21.890  59.855  1.00 39.12           H
ATOM   1361  HA2 GLY A 211      24.890  20.469  58.827  1.00 41.32           H
ATOM   1362  HA3 GLY A 211      26.141  21.380  59.110  1.00 41.32           H
ATOM   1363  N   SER A 212      26.952  19.421  60.353  1.00 32.93           N
ATOM   1364  CA  SER A 212      27.502  18.432  61.267  1.00 35.34           C
ATOM   1365  C   SER A 212      27.972  19.069  62.567  1.00 31.54           C
ATOM   1366  O   SER A 212      28.730  20.041  62.571  1.00 32.88           O
ATOM   1367  CB  SER A 212      28.669  17.709  60.633  1.00 40.08           C
ATOM   1368  OG  SER A 212      28.900  16.525  61.390  1.00 48.12           O
ATOM   1369  H   SER A 212      27.436  19.566  59.658  1.00 39.51           H
ATOM   1370  HA  SER A 212      26.818  17.778  61.479  1.00 42.40           H
ATOM   1371  HB2 SER A 212      28.448  17.474  59.718  1.00 48.09           H
ATOM   1372  HB3 SER A 212      29.457  18.274  60.660  1.00 48.09           H
ATOM   1373  HG  SER A 212      28.216  16.038  61.379  1.00 57.74           H
ATOM   1374  N   LEU A 213      27.555  18.475  63.679  1.00 37.51           N
ATOM   1375  CA  LEU A 213      28.098  18.877  64.960  1.00 29.23           C
ATOM   1376  C   LEU A 213      29.615  18.673  65.000  1.00 28.88           C
ATOM   1377  O   LEU A 213      30.356  19.464  65.605  1.00 30.92           O
ATOM   1378  CB  LEU A 213      27.412  18.073  66.063  1.00 31.10           C
ATOM   1379  CG  LEU A 213      27.948  18.334  67.474  1.00 33.35           C
ATOM   1380  CD1 LEU A 213      27.805  19.804  67.884  1.00 35.66           C
ATOM   1381  CD2 LEU A 213      27.280  17.422  68.446  1.00 28.47           C
ATOM   1382  H   LEU A 213      26.967  17.848  63.716  1.00 45.01           H
ATOM   1383  HA  LEU A 213      27.912  19.818  65.107  1.00 35.07           H
ATOM   1384  HB2 LEU A 213      26.467  18.291  66.063  1.00 37.32           H
ATOM   1385  HB3 LEU A 213      27.529  17.128  65.875  1.00 37.32           H
ATOM   1386  HG  LEU A 213      28.895  18.123  67.485  1.00 40.02           H
ATOM   1387 HD11 LEU A 213      28.157  19.917  68.781  1.00 42.80           H
ATOM   1388 HD12 LEU A 213      28.303  20.355  67.261  1.00 42.80           H
ATOM   1389 HD13 LEU A 213      26.866  20.047  67.864  1.00 42.80           H
ATOM   1390 HD21 LEU A 213      27.627  17.597  69.334  1.00 34.17           H
ATOM   1391 HD22 LEU A 213      26.324  17.585  68.426  1.00 34.17           H
ATOM   1392 HD23 LEU A 213      27.464  16.503  68.193  1.00 34.17           H
ATOM   1393  N   LEU A 214      30.102  17.609  64.381  1.00 29.58           N
ATOM   1394  CA  LEU A 214      31.529  17.310  64.484  1.00 34.91           C
ATOM   1395  C   LEU A 214      32.395  18.430  63.886  1.00 26.27           C
ATOM   1396  O   LEU A 214      33.391  18.815  64.490  1.00 26.80           O
ATOM   1397  CB  LEU A 214      31.825  15.966  63.832  1.00 27.16           C
ATOM   1398  CG  LEU A 214      33.309  15.543  63.815  1.00 30.91           C
ATOM   1399  CD1 LEU A 214      33.835  15.311  65.204  1.00 31.92           C
ATOM   1400  CD2 LEU A 214      33.501  14.291  62.951  1.00 34.07           C
ATOM   1401  H   LEU A 214      29.645  17.055  63.907  1.00 35.50           H
ATOM   1402  HA  LEU A 214      31.759  17.235  65.424  1.00 41.90           H
ATOM   1403  HB2 LEU A 214      31.333  15.279  64.309  1.00 32.59           H
ATOM   1404  HB3 LEU A 214      31.522  16.000  62.911  1.00 32.59           H
ATOM   1405  HG  LEU A 214      33.831  16.257  63.418  1.00 37.09           H
ATOM   1406 HD11 LEU A 214      34.766  15.048  65.148  1.00 38.31           H
ATOM   1407 HD12 LEU A 214      33.752  16.133  65.713  1.00 38.31           H
ATOM   1408 HD13 LEU A 214      33.316  14.608  65.624  1.00 38.31           H
ATOM   1409 HD21 LEU A 214      34.439  14.045  62.956  1.00 40.88           H
ATOM   1410 HD22 LEU A 214      32.967  13.569  63.320  1.00 40.88           H
ATOM   1411 HD23 LEU A 214      33.214  14.485  62.045  1.00 40.88           H
ATOM   1412  N   ASP A 215      32.038  18.951  62.692  1.00 32.36           N
ATOM   1413  CA  ASP A 215      32.791  20.064  62.087  1.00 29.45           C
ATOM   1414  C   ASP A 215      32.766  21.295  62.986  1.00 35.85           C
ATOM   1415  O   ASP A 215      33.783  21.987  63.139  1.00 35.86           O
ATOM   1416  CB  ASP A 215      32.233  20.425  60.708  1.00 30.03           C
ATOM   1417  CG  ASP A 215      32.320  19.253  59.684  1.00 41.04           C
ATOM   1418  OD1 ASP A 215      33.271  18.462  59.761  1.00 38.05           O
ATOM   1419  OD2 ASP A 215      31.427  19.137  58.810  1.00 46.37           O1-
ATOM   1420  H   ASP A 215      31.372  18.679  62.220  1.00 38.83           H
ATOM   1421  HA  ASP A 215      33.716  19.794  61.975  1.00 35.34           H
ATOM   1422  HB2 ASP A 215      31.300  20.672  60.800  1.00 36.04           H
ATOM   1423  HB3 ASP A 215      32.739  21.172  60.350  1.00 36.04           H
ATOM   1424  N   ARG A 216      31.625  21.582  63.615  1.00 31.38           N
ATOM   1425  CA  ARG A 216      31.591  22.750  64.497  1.00 33.53           C
ATOM   1426  C   ARG A 216      32.403  22.530  65.771  1.00 33.59           C
ATOM   1427  O   ARG A 216      33.045  23.459  66.268  1.00 33.80           O
ATOM   1428  CB  ARG A 216      30.159  23.107  64.833  1.00 34.38           C
ATOM   1429  CG  ARG A 216      29.528  23.804  63.645  1.00 39.00           C
ATOM   1430  CD  ARG A 216      28.068  24.131  63.870  1.00 35.25           C
ATOM   1431  NE  ARG A 216      27.582  24.802  62.666  1.00 43.64           N
ATOM   1432  CZ  ARG A 216      27.719  26.103  62.419  1.00 44.44           C
ATOM   1433  NH1 ARG A 216      27.264  26.599  61.264  1.00 49.01           N
ATOM   1434  NH2 ARG A 216      28.291  26.905  63.332  1.00 48.76           N1+
ATOM   1435  H   ARG A 216      30.890  21.140  63.554  1.00 37.65           H
ATOM   1436  HA  ARG A 216      31.980  23.504  64.027  1.00 40.23           H
ATOM   1437  HB2 ARG A 216      29.656  22.300  65.024  1.00 41.26           H
ATOM   1438  HB3 ARG A 216      30.142  23.710  65.593  1.00 41.26           H
ATOM   1439  HG2 ARG A 216      30.000  24.635  63.479  1.00 46.80           H
ATOM   1440  HG3 ARG A 216      29.590  23.225  62.869  1.00 46.80           H
ATOM   1441  HD2 ARG A 216      27.561  23.316  64.005  1.00 42.30           H
ATOM   1442  HD3 ARG A 216      27.973  24.731  64.627  1.00 42.30           H
ATOM   1443  HE  ARG A 216      27.180  24.322  62.076  1.00 52.36           H
ATOM   1444 HH11 ARG A 216      26.889  26.079  60.691  1.00 58.81           H
ATOM   1445 HH12 ARG A 216      27.330  27.441  61.102  1.00 58.81           H
ATOM   1446 HH21 ARG A 216      28.588  26.575  64.069  1.00 58.51           H
ATOM   1447 HH22 ARG A 216      28.372  27.747  63.175  1.00 58.51           H
ATOM   1448  N   LEU A 217      32.383  21.313  66.327  1.00 34.25           N
ATOM   1449  CA  LEU A 217      33.264  21.016  67.459  1.00 31.33           C
ATOM   1450  C   LEU A 217      34.725  21.281  67.108  1.00 29.25           C
ATOM   1451  O   LEU A 217      35.464  21.861  67.898  1.00 34.97           O
ATOM   1452  CB  LEU A 217      33.096  19.565  67.907  1.00 32.27           C
ATOM   1453  CG  LEU A 217      31.770  19.207  68.569  1.00 33.81           C
ATOM   1454  CD1 LEU A 217      31.724  17.702  68.711  1.00 30.53           C
ATOM   1455  CD2 LEU A 217      31.568  19.830  69.945  1.00 39.28           C
ATOM   1456  H   LEU A 217      31.884  20.660  66.075  1.00 41.10           H
ATOM   1457  HA  LEU A 217      33.025  21.590  68.204  1.00 37.59           H
ATOM   1458  HB2 LEU A 217      33.191  18.994  67.129  1.00 38.73           H
ATOM   1459  HB3 LEU A 217      33.799  19.361  68.543  1.00 38.73           H
ATOM   1460  HG  LEU A 217      31.038  19.484  67.996  1.00 40.57           H
ATOM   1461 HD11 LEU A 217      30.887  17.450  69.131  1.00 36.63           H
ATOM   1462 HD12 LEU A 217      31.787  17.300  67.830  1.00 36.63           H
ATOM   1463 HD13 LEU A 217      32.470  17.414  69.260  1.00 36.63           H
ATOM   1464 HD21 LEU A 217      30.705  19.553  70.293  1.00 47.13           H
ATOM   1465 HD22 LEU A 217      32.275  19.527  70.536  1.00 47.13           H
ATOM   1466 HD23 LEU A 217      31.596  20.796  69.862  1.00 47.13           H
ATOM   1467  N   ARG A 218      35.161  20.864  65.932  1.00 29.75           N
ATOM   1468  CA  ARG A 218      36.568  21.026  65.595  1.00 33.65           C
ATOM   1469  C   ARG A 218      36.918  22.496  65.349  1.00 33.18           C
ATOM   1470  O   ARG A 218      37.962  22.954  65.804  1.00 32.50           O
ATOM   1471  CB  ARG A 218      36.925  20.156  64.385  1.00 26.73           C
ATOM   1472  CG  ARG A 218      36.902  18.666  64.688  1.00 24.22           C
ATOM   1473  CD  ARG A 218      37.101  17.742  63.475  1.00 26.63           C
ATOM   1474  NE  ARG A 218      37.195  16.348  63.888  1.00 27.62           N
ATOM   1475  CZ  ARG A 218      37.083  15.325  63.062  1.00 24.88           C
ATOM   1476  NH1 ARG A 218      36.830  15.550  61.799  1.00 34.05           N
ATOM   1477  NH2 ARG A 218      37.142  14.073  63.519  1.00 28.47           N1+
ATOM   1478  H   ARG A 218      34.679  20.493  65.324  1.00 35.70           H
ATOM   1479  HA  ARG A 218      37.103  20.719  66.344  1.00 40.39           H
ATOM   1480  HB2 ARG A 218      36.285  20.326  63.676  1.00 32.07           H
ATOM   1481  HB3 ARG A 218      37.818  20.385  64.085  1.00 32.07           H
ATOM   1482  HG2 ARG A 218      37.609  18.471  65.322  1.00 29.06           H
ATOM   1483  HG3 ARG A 218      36.043  18.446  65.083  1.00 29.06           H
ATOM   1484  HD2 ARG A 218      36.345  17.832  62.875  1.00 31.96           H
ATOM   1485  HD3 ARG A 218      37.923  17.982  63.020  1.00 31.96           H
ATOM   1486  HE  ARG A 218      37.265  16.181  64.728  1.00 33.14           H
ATOM   1487 HH11 ARG A 218      36.776  16.358  61.509  1.00 40.86           H
ATOM   1488 HH12 ARG A 218      36.746  14.891  61.253  1.00 40.86           H
ATOM   1489 HH21 ARG A 218      37.302  13.926  64.351  1.00 34.17           H
ATOM   1490 HH22 ARG A 218      37.065  13.412  62.973  1.00 34.17           H
ATOM   1491  N   LYS A 219      36.059  23.245  64.645  1.00 37.19           N
ATOM   1492  CA  LYS A 219      36.322  24.666  64.397  1.00 38.73           C
ATOM   1493  C   LYS A 219      36.350  25.450  65.699  1.00 43.71           C
ATOM   1494  O   LYS A 219      37.325  26.152  65.983  1.00 42.15           O
ATOM   1495  CB  LYS A 219      35.269  25.284  63.475  1.00 43.53           C
ATOM   1496  CG  LYS A 219      35.298  24.797  62.023  1.00 58.64           C
ATOM   1497  CD  LYS A 219      34.454  25.688  61.087  1.00 60.84           C
ATOM   1498  CE  LYS A 219      33.128  25.013  60.679  1.00 59.15           C
ATOM   1499  NZ  LYS A 219      32.324  25.852  59.733  1.00 72.29           N1+
ATOM   1500  H   LYS A 219      35.325  22.955  64.304  1.00 44.63           H
ATOM   1501  HA  LYS A 219      37.188  24.758  63.970  1.00 46.47           H
ATOM   1502  HB2 LYS A 219      34.390  25.080  63.832  1.00 52.24           H
ATOM   1503  HB3 LYS A 219      35.399  26.245  63.462  1.00 52.24           H
ATOM   1504  HG2 LYS A 219      36.214  24.807  61.704  1.00 70.37           H
ATOM   1505  HG3 LYS A 219      34.942  23.895  61.984  1.00 70.37           H
ATOM   1506  HD2 LYS A 219      34.242  26.518  61.543  1.00 73.01           H
ATOM   1507  HD3 LYS A 219      34.960  25.871  60.280  1.00 73.01           H
ATOM   1508  HE2 LYS A 219      33.323  24.169  60.242  1.00 70.99           H
ATOM   1509  HE3 LYS A 219      32.593  24.859  61.474  1.00 70.99           H
ATOM   1510  HZ1 LYS A 219      31.569  25.432  59.521  1.00 86.75           H
ATOM   1511  HZ2 LYS A 219      32.125  26.632  60.113  1.00 86.75           H
ATOM   1512  HZ3 LYS A 219      32.790  26.003  58.990  1.00 86.75           H
ATOM   1513  N   HIS A 220      35.302  25.307  66.526  1.00 39.81           N
ATOM   1514  CA  HIS A 220      35.009  26.251  67.602  1.00 45.85           C
ATOM   1515  C   HIS A 220      35.333  25.748  69.000  1.00 46.74           C
ATOM   1516  O   HIS A 220      35.234  26.524  69.960  1.00 53.46           O
ATOM   1517  CB  HIS A 220      33.533  26.615  67.576  1.00 38.84           C
ATOM   1518  CG  HIS A 220      33.047  27.091  66.241  1.00 35.84           C
ATOM   1519  ND1 HIS A 220      33.857  27.766  65.344  1.00 36.39           N
ATOM   1520  CD2 HIS A 220      31.826  27.015  65.664  1.00 38.26           C
ATOM   1521  CE1 HIS A 220      33.157  28.057  64.263  1.00 34.27           C
ATOM   1522  NE2 HIS A 220      31.924  27.616  64.430  1.00 42.09           N
ATOM   1523  H   HIS A 220      34.739  24.659  66.477  1.00 47.77           H
ATOM   1524  HA  HIS A 220      35.519  27.063  67.453  1.00 55.02           H
ATOM   1525  HB2 HIS A 220      33.376  27.324  68.219  1.00 46.61           H
ATOM   1526  HB3 HIS A 220      33.015  25.832  67.818  1.00 46.61           H
ATOM   1527  HD2 HIS A 220      31.068  26.615  66.025  1.00 45.92           H
ATOM   1528  HE1 HIS A 220      33.476  28.507  63.514  1.00 41.12           H
ATOM   1529  HE2 HIS A 220      31.283  27.696  63.862  1.00 50.51           H
ATOM   1530  N   GLN A 221      35.669  24.477  69.143  1.00 45.80           N
ATOM   1531  CA  GLN A 221      36.085  23.894  70.415  1.00 42.23           C
ATOM   1532  C   GLN A 221      35.456  24.510  71.674  1.00 44.74           C
ATOM   1533  O   GLN A 221      34.294  24.213  71.992  1.00 42.34           O
ATOM   1534  CB  GLN A 221      37.595  23.943  70.435  1.00 39.81           C
ATOM   1535  CG  GLN A 221      38.168  22.991  69.320  1.00 36.99           C
ATOM   1536  CD  GLN A 221      39.618  23.292  69.011  1.00 44.46           C
ATOM   1537  OE1 GLN A 221      40.412  23.552  69.921  1.00 49.07           O
ATOM   1538  NE2 GLN A 221      39.978  23.263  67.722  1.00 48.78           N
ATOM   1539  H   GLN A 221      35.664  23.910  68.497  1.00 54.96           H
ATOM   1540  HA  GLN A 221      35.833  22.957  70.408  1.00 50.68           H
ATOM   1541  HB2 GLN A 221      37.894  24.848  70.255  1.00 47.77           H
ATOM   1542  HB3 GLN A 221      37.919  23.641  71.298  1.00 47.77           H
ATOM   1543  HG2 GLN A 221      38.108  22.072  69.624  1.00 44.39           H
ATOM   1544  HG3 GLN A 221      37.655  23.109  68.505  1.00 44.39           H
ATOM   1545 HE21 GLN A 221      39.395  23.080  67.117  1.00 58.54           H
ATOM   1546 HE22 GLN A 221      40.792  23.428  67.499  1.00 58.54           H
ATOM   1547  N   GLY A 222      36.208  25.352  72.394  1.00 47.49           N
ATOM   1548  CA  GLY A 222      35.789  25.869  73.690  1.00 43.70           C
ATOM   1549  C   GLY A 222      34.544  26.742  73.677  1.00 43.54           C
ATOM   1550  O   GLY A 222      33.913  26.910  74.721  1.00 47.86           O
ATOM   1551  H   GLY A 222      36.978  25.641  72.142  1.00 56.99           H
ATOM   1552  HA2 GLY A 222      35.621  25.121  74.284  1.00 52.44           H
ATOM   1553  HA3 GLY A 222      36.514  26.392  74.066  1.00 52.44           H
ATOM   1554  N   HIS A 223      34.166  27.300  72.528  1.00 46.63           N
ATOM   1555  CA  HIS A 223      32.866  27.956  72.450  1.00 52.74           C
ATOM   1556  C   HIS A 223      31.777  27.093  73.058  1.00 50.66           C
ATOM   1557  O   HIS A 223      30.832  27.612  73.662  1.00 56.48           O
ATOM   1558  CB  HIS A 223      32.522  28.279  70.991  1.00 63.74           C
ATOM   1559  CG  HIS A 223      31.073  28.645  70.759  1.00 64.29           C
ATOM   1560  ND1 HIS A 223      30.553  29.890  71.058  1.00 59.53           N
ATOM   1561  CD2 HIS A 223      30.045  27.933  70.225  1.00 63.18           C
ATOM   1562  CE1 HIS A 223      29.269  29.924  70.732  1.00 61.10           C
ATOM   1563  NE2 HIS A 223      28.933  28.746  70.236  1.00 59.50           N
ATOM   1564  H   HIS A 223      34.627  27.313  71.802  1.00 55.96           H
ATOM   1565  HA  HIS A 223      32.901  28.790  72.944  1.00 63.29           H
ATOM   1566  HB2 HIS A 223      32.721  27.502  70.445  1.00 76.49           H
ATOM   1567  HB3 HIS A 223      33.065  29.029  70.702  1.00 76.49           H
ATOM   1568  HD2 HIS A 223      30.080  27.053  69.927  1.00 75.82           H
ATOM   1569  HE1 HIS A 223      28.699  30.650  70.845  1.00 73.32           H
ATOM   1570  HE2 HIS A 223      28.151  28.528  69.951  1.00 71.40           H
ATOM   1571  N   PHE A 224      31.890  25.779  72.914  1.00 43.57           N
ATOM   1572  CA  PHE A 224      30.847  24.855  73.338  1.00 42.75           C
ATOM   1573  C   PHE A 224      31.077  24.560  74.806  1.00 48.11           C
ATOM   1574  O   PHE A 224      32.017  23.834  75.150  1.00 46.03           O
ATOM   1575  CB  PHE A 224      30.887  23.555  72.534  1.00 41.29           C
ATOM   1576  CG  PHE A 224      30.393  23.677  71.104  1.00 42.86           C
ATOM   1577  CD1 PHE A 224      29.029  23.699  70.805  1.00 45.06           C
ATOM   1578  CD2 PHE A 224      31.296  23.734  70.054  1.00 44.04           C
ATOM   1579  CE1 PHE A 224      28.563  23.802  69.477  1.00 47.18           C
ATOM   1580  CE2 PHE A 224      30.846  23.827  68.725  1.00 46.47           C
ATOM   1581  CZ  PHE A 224      29.462  23.864  68.442  1.00 50.58           C
ATOM   1582  H   PHE A 224      32.574  25.391  72.566  1.00 52.29           H
ATOM   1583  HA  PHE A 224      29.975  25.266  73.231  1.00 51.30           H
ATOM   1584  HB2 PHE A 224      31.804  23.239  72.502  1.00 49.55           H
ATOM   1585  HB3 PHE A 224      30.331  22.897  72.981  1.00 49.55           H
ATOM   1586  HD1 PHE A 224      28.412  23.659  71.500  1.00 54.07           H
ATOM   1587  HD2 PHE A 224      32.209  23.711  70.230  1.00 52.84           H
ATOM   1588  HE1 PHE A 224      27.649  23.822  69.303  1.00 56.62           H
ATOM   1589  HE2 PHE A 224      31.462  23.873  68.030  1.00 55.77           H
ATOM   1590  HZ  PHE A 224      29.164  23.930  67.563  1.00 60.69           H
ATOM   1591  N   LEU A 225      30.218  25.094  75.666  1.00 47.38           N
ATOM   1592  CA  LEU A 225      30.437  24.941  77.096  1.00 47.51           C
ATOM   1593  C   LEU A 225      29.977  23.560  77.555  1.00 39.40           C
ATOM   1594  O   LEU A 225      29.253  22.847  76.853  1.00 37.24           O
ATOM   1595  CB  LEU A 225      29.716  26.050  77.857  1.00 46.90           C
ATOM   1596  CG  LEU A 225      30.109  27.451  77.368  1.00 58.16           C
ATOM   1597  CD1 LEU A 225      29.262  28.479  78.102  1.00 65.70           C
ATOM   1598  CD2 LEU A 225      31.622  27.756  77.555  1.00 45.81           C
ATOM   1599  H   LEU A 225      29.515  25.541  75.453  1.00 56.86           H
ATOM   1600  HA  LEU A 225      31.386  25.018  77.280  1.00 57.02           H
ATOM   1601  HB2 LEU A 225      28.759  25.948  77.735  1.00 56.28           H
ATOM   1602  HB3 LEU A 225      29.941  25.986  78.798  1.00 56.28           H
ATOM   1603  HG  LEU A 225      29.907  27.521  76.422  1.00 69.79           H
ATOM   1604 HD11 LEU A 225      29.507  29.366  77.796  1.00 78.85           H
ATOM   1605 HD12 LEU A 225      28.326  28.310  77.911  1.00 78.85           H
ATOM   1606 HD13 LEU A 225      29.425  28.400  79.055  1.00 78.85           H
ATOM   1607 HD21 LEU A 225      31.806  28.651  77.229  1.00 54.98           H
ATOM   1608 HD22 LEU A 225      31.842  27.695  78.497  1.00 54.98           H
ATOM   1609 HD23 LEU A 225      32.138  27.107  77.051  1.00 54.98           H
ATOM   1610  N   LEU A 226      30.411  23.178  78.759  1.00 43.37           N
ATOM   1611  CA  LEU A 226      30.129  21.829  79.233  1.00 41.45           C
ATOM   1612  C   LEU A 226      28.632  21.583  79.331  1.00 48.19           C
ATOM   1613  O   LEU A 226      28.170  20.443  79.176  1.00 38.94           O
ATOM   1614  CB  LEU A 226      30.805  21.588  80.583  1.00 49.39           C
ATOM   1615  CG  LEU A 226      32.347  21.591  80.515  1.00 58.04           C
ATOM   1616  CD1 LEU A 226      32.918  21.315  81.881  1.00 52.28           C
ATOM   1617  CD2 LEU A 226      32.919  20.608  79.497  1.00 46.87           C
ATOM   1618  H   LEU A 226      30.858  23.669  79.305  1.00 52.04           H
ATOM   1619  HA  LEU A 226      30.494  21.191  78.600  1.00 49.74           H
ATOM   1620  HB2 LEU A 226      30.534  22.288  81.198  1.00 59.27           H
ATOM   1621  HB3 LEU A 226      30.525  20.724  80.924  1.00 59.27           H
ATOM   1622  HG  LEU A 226      32.639  22.478  80.254  1.00 69.65           H
ATOM   1623 HD11 LEU A 226      33.886  21.319  81.825  1.00 62.74           H
ATOM   1624 HD12 LEU A 226      32.618  22.005  82.493  1.00 62.74           H
ATOM   1625 HD13 LEU A 226      32.607  20.447  82.183  1.00 62.74           H
ATOM   1626 HD21 LEU A 226      33.887  20.666  79.512  1.00 56.24           H
ATOM   1627 HD22 LEU A 226      32.638  19.710  79.734  1.00 56.24           H
ATOM   1628 HD23 LEU A 226      32.586  20.837  78.615  1.00 56.24           H
ATOM   1629  N   GLY A 227      27.858  22.645  79.559  1.00 41.21           N
ATOM   1630  CA  GLY A 227      26.432  22.480  79.721  1.00 32.38           C
ATOM   1631  C   GLY A 227      25.745  22.253  78.394  1.00 33.24           C
ATOM   1632  O   GLY A 227      24.771  21.521  78.311  1.00 38.72           O
ATOM   1633  H   GLY A 227      28.137  23.456  79.622  1.00 49.45           H
ATOM   1634  HA2 GLY A 227      26.256  21.719  80.296  1.00 38.85           H
ATOM   1635  HA3 GLY A 227      26.057  23.274  80.133  1.00 38.85           H
ATOM   1636  N   THR A 228      26.234  22.895  77.340  1.00 36.77           N
ATOM   1637  CA  THR A 228      25.683  22.692  76.012  1.00 33.54           C
ATOM   1638  C   THR A 228      25.923  21.263  75.518  1.00 36.04           C
ATOM   1639  O   THR A 228      25.001  20.616  74.984  1.00 32.75           O
ATOM   1640  CB  THR A 228      26.300  23.710  75.073  1.00 39.51           C
ATOM   1641  OG1 THR A 228      26.042  25.030  75.576  1.00 38.60           O
ATOM   1642  CG2 THR A 228      25.775  23.535  73.635  1.00 44.80           C
ATOM   1643  H   THR A 228      26.886  23.455  77.370  1.00 44.12           H
ATOM   1644  HA  THR A 228      24.726  22.846  76.038  1.00 40.25           H
ATOM   1645  HB  THR A 228      27.260  23.570  75.053  1.00 47.41           H
ATOM   1646  HG1 THR A 228      26.379  25.604  75.064  1.00 46.32           H
ATOM   1647 HG21 THR A 228      26.181  24.195  73.051  1.00 53.76           H
ATOM   1648 HG22 THR A 228      25.992  22.648  73.308  1.00 53.76           H
ATOM   1649 HG23 THR A 228      24.812  23.650  73.618  1.00 53.76           H
ATOM   1650  N   LEU A 229      27.157  20.759  75.692  1.00 31.68           N
ATOM   1651  CA  LEU A 229      27.511  19.402  75.272  1.00 31.43           C
ATOM   1652  C   LEU A 229      26.678  18.373  76.026  1.00 32.32           C
ATOM   1653  O   LEU A 229      26.254  17.342  75.475  1.00 30.03           O
ATOM   1654  CB  LEU A 229      28.996  19.185  75.531  1.00 28.56           C
ATOM   1655  CG  LEU A 229      30.003  19.932  74.655  1.00 27.98           C
ATOM   1656  CD1 LEU A 229      31.473  19.548  75.072  1.00 28.87           C
ATOM   1657  CD2 LEU A 229      29.788  19.683  73.207  1.00 27.96           C
ATOM   1658  H   LEU A 229      27.807  21.190  76.055  1.00 38.01           H
ATOM   1659  HA  LEU A 229      27.344  19.301  74.322  1.00 37.71           H
ATOM   1660  HB2 LEU A 229      29.177  19.441  76.448  1.00 34.27           H
ATOM   1661  HB3 LEU A 229      29.180  18.239  75.425  1.00 34.27           H
ATOM   1662  HG  LEU A 229      29.897  20.885  74.806  1.00 33.57           H
ATOM   1663 HD11 LEU A 229      32.097  20.030  74.507  1.00 34.65           H
ATOM   1664 HD12 LEU A 229      31.611  19.791  76.001  1.00 34.65           H
ATOM   1665 HD13 LEU A 229      31.593  18.592  74.958  1.00 34.65           H
ATOM   1666 HD21 LEU A 229      30.451  20.178  72.700  1.00 33.55           H
ATOM   1667 HD22 LEU A 229      29.880  18.734  73.033  1.00 33.55           H
ATOM   1668 HD23 LEU A 229      28.897  19.980  72.965  1.00 33.55           H
ATOM   1669  N   SER A 230      26.436  18.641  77.299  1.00 27.67           N
ATOM   1670  CA  SER A 230      25.624  17.753  78.122  1.00 29.77           C
ATOM   1671  C   SER A 230      24.188  17.670  77.602  1.00 32.08           C
ATOM   1672  O   SER A 230      23.573  16.590  77.551  1.00 28.17           O
ATOM   1673  CB  SER A 230      25.658  18.286  79.567  1.00 40.58           C
ATOM   1674  OG  SER A 230      24.613  17.725  80.330  1.00 53.39           O
ATOM   1675  H   SER A 230      26.730  19.333  77.714  1.00 33.21           H
ATOM   1676  HA  SER A 230      26.007  16.861  78.113  1.00 35.72           H
ATOM   1677  HB2 SER A 230      26.507  18.049  79.972  1.00 48.70           H
ATOM   1678  HB3 SER A 230      25.556  19.251  79.551  1.00 48.70           H
ATOM   1679  HG  SER A 230      24.639  18.022  81.115  1.00 64.07           H
ATOM   1680  N   ARG A 231      23.638  18.816  77.239  1.00 30.31           N
ATOM   1681  CA  ARG A 231      22.307  18.891  76.642  1.00 39.33           C
ATOM   1682  C   ARG A 231      22.249  18.146  75.308  1.00 32.42           C
ATOM   1683  O   ARG A 231      21.295  17.407  75.034  1.00 32.27           O
ATOM   1684  CB  ARG A 231      21.959  20.372  76.475  1.00 41.26           C
ATOM   1685  CG  ARG A 231      20.622  20.674  75.776  1.00 61.16           C
ATOM   1686  CD  ARG A 231      20.778  21.552  74.515  1.00 59.76           C
ATOM   1687  NE  ARG A 231      20.254  22.918  74.642  1.00 66.40           N
ATOM   1688  CZ  ARG A 231      18.964  23.216  74.804  1.00 68.29           C
ATOM   1689  NH1 ARG A 231      18.052  22.242  74.903  1.00 64.04           N
ATOM   1690  NH2 ARG A 231      18.584  24.490  74.896  1.00 68.54           N1+
ATOM   1691  H   ARG A 231      24.020  19.581  77.329  1.00 36.37           H
ATOM   1692  HA  ARG A 231      21.660  18.490  77.244  1.00 47.20           H
ATOM   1693  HB2 ARG A 231      21.924  20.779  77.355  1.00 49.51           H
ATOM   1694  HB3 ARG A 231      22.660  20.793  75.953  1.00 49.51           H
ATOM   1695  HG2 ARG A 231      20.210  19.838  75.508  1.00 73.40           H
ATOM   1696  HG3 ARG A 231      20.042  21.144  76.396  1.00 73.40           H
ATOM   1697  HD2 ARG A 231      21.722  21.619  74.302  1.00 71.72           H
ATOM   1698  HD3 ARG A 231      20.309  21.125  73.782  1.00 71.72           H
ATOM   1699  HE  ARG A 231      20.815  23.569  74.610  1.00 79.68           H
ATOM   1700 HH11 ARG A 231      18.293  21.419  74.842  1.00 76.85           H
ATOM   1701 HH12 ARG A 231      17.222  22.440  75.013  1.00 76.85           H
ATOM   1702 HH21 ARG A 231      19.168  25.119  74.841  1.00 82.25           H
ATOM   1703 HH22 ARG A 231      17.754  24.684  75.013  1.00 82.25           H
ATOM   1704  N   TYR A 232      23.261  18.335  74.460  1.00 34.06           N
ATOM   1705  CA  TYR A 232      23.349  17.537  73.243  1.00 32.74           C
ATOM   1706  C   TYR A 232      23.340  16.063  73.577  1.00 30.16           C
ATOM   1707  O   TYR A 232      22.649  15.272  72.927  1.00 29.26           O
ATOM   1708  CB  TYR A 232      24.626  17.850  72.490  1.00 32.29           C
ATOM   1709  CG  TYR A 232      24.708  19.209  71.906  1.00 34.06           C
ATOM   1710  CD1 TYR A 232      23.582  19.992  71.733  1.00 33.73           C
ATOM   1711  CD2 TYR A 232      25.924  19.700  71.469  1.00 36.64           C
ATOM   1712  CE1 TYR A 232      23.677  21.245  71.140  1.00 43.07           C
ATOM   1713  CE2 TYR A 232      26.029  20.920  70.865  1.00 32.84           C
ATOM   1714  CZ  TYR A 232      24.906  21.701  70.709  1.00 41.60           C
ATOM   1715  OH  TYR A 232      25.020  22.948  70.129  1.00 43.89           O
ATOM   1716  H   TYR A 232      23.895  18.906  74.565  1.00 40.87           H
ATOM   1717  HA  TYR A 232      22.592  17.731  72.669  1.00 39.28           H
ATOM   1718  HB2 TYR A 232      25.374  17.751  73.100  1.00 38.75           H
ATOM   1719  HB3 TYR A 232      24.716  17.215  71.762  1.00 38.75           H
ATOM   1720  HD1 TYR A 232      22.754  19.676  72.014  1.00 40.48           H
ATOM   1721  HD2 TYR A 232      26.685  19.172  71.560  1.00 43.97           H
ATOM   1722  HE1 TYR A 232      22.918  21.771  71.032  1.00 51.69           H
ATOM   1723  HE2 TYR A 232      26.860  21.235  70.588  1.00 39.41           H
ATOM   1724  HH  TYR A 232      24.267  23.321  70.100  1.00 52.67           H
ATOM   1725  N   ALA A 233      24.110  15.672  74.599  1.00 29.81           N
ATOM   1726  CA  ALA A 233      24.201  14.255  74.946  1.00 29.34           C
ATOM   1727  C   ALA A 233      22.859  13.699  75.406  1.00 29.38           C
ATOM   1728  O   ALA A 233      22.521  12.543  75.101  1.00 31.01           O
ATOM   1729  CB  ALA A 233      25.282  14.062  76.016  1.00 28.75           C
ATOM   1730  H   ALA A 233      24.578  16.196  75.095  1.00 35.77           H
ATOM   1731  HA  ALA A 233      24.473  13.758  74.159  1.00 35.21           H
ATOM   1732  HB1 ALA A 233      25.337  13.120  76.242  1.00 34.50           H
ATOM   1733  HB2 ALA A 233      26.132  14.369  75.665  1.00 34.50           H
ATOM   1734  HB3 ALA A 233      25.042  14.577  76.803  1.00 34.50           H
ATOM   1735  N   VAL A 234      22.082  14.491  76.167  1.00 34.94           N
ATOM   1736  CA  VAL A 234      20.753  14.033  76.595  1.00 29.67           C
ATOM   1737  C   VAL A 234      19.849  13.871  75.373  1.00 30.03           C
ATOM   1738  O   VAL A 234      19.083  12.908  75.254  1.00 30.11           O
ATOM   1739  CB  VAL A 234      20.155  15.032  77.608  1.00 31.53           C
ATOM   1740  CG1 VAL A 234      18.692  14.759  77.878  1.00 29.74           C
ATOM   1741  CG2 VAL A 234      20.944  15.035  78.954  1.00 25.54           C
ATOM   1742  H   VAL A 234      22.297  15.277  76.440  1.00 41.93           H
ATOM   1743  HA  VAL A 234      20.835  13.170  77.031  1.00 35.60           H
ATOM   1744  HB  VAL A 234      20.219  15.924  77.232  1.00 37.83           H
ATOM   1745 HG11 VAL A 234      18.362  15.409  78.518  1.00 35.69           H
ATOM   1746 HG12 VAL A 234      18.198  14.832  77.047  1.00 35.69           H
ATOM   1747 HG13 VAL A 234      18.600  13.863  78.240  1.00 35.69           H
ATOM   1748 HG21 VAL A 234      20.535  15.675  79.557  1.00 30.65           H
ATOM   1749 HG22 VAL A 234      20.911  14.146  79.340  1.00 30.65           H
ATOM   1750 HG23 VAL A 234      21.865  15.286  78.779  1.00 30.65           H
ATOM   1751  N   GLN A 235      19.969  14.795  74.422  1.00 32.25           N
ATOM   1752  CA  GLN A 235      19.145  14.732  73.222  1.00 33.86           C
ATOM   1753  C   GLN A 235      19.462  13.478  72.398  1.00 35.18           C
ATOM   1754  O   GLN A 235      18.535  12.812  71.908  1.00 33.28           O
ATOM   1755  CB  GLN A 235      19.318  16.022  72.402  1.00 34.38           C
ATOM   1756  CG  GLN A 235      18.598  17.279  73.034  1.00 29.93           C
ATOM   1757  CD  GLN A 235      18.718  18.504  72.181  1.00 31.42           C
ATOM   1758  OE1 GLN A 235      19.089  18.420  71.029  1.00 39.92           O
ATOM   1759  NE2 GLN A 235      18.427  19.658  72.745  1.00 45.26           N
ATOM   1760  H   GLN A 235      20.514  15.460  74.448  1.00 38.70           H
ATOM   1761  HA  GLN A 235      18.215  14.679  73.490  1.00 40.63           H
ATOM   1762  HB2 GLN A 235      20.264  16.225  72.334  1.00 41.25           H
ATOM   1763  HB3 GLN A 235      18.947  15.882  71.516  1.00 41.25           H
ATOM   1764  HG2 GLN A 235      17.655  17.080  73.144  1.00 35.91           H
ATOM   1765  HG3 GLN A 235      18.999  17.472  73.896  1.00 35.91           H
ATOM   1766 HE21 GLN A 235      18.180  19.684  73.568  1.00 54.31           H
ATOM   1767 HE22 GLN A 235      18.483  20.385  72.289  1.00 54.31           H
ATOM   1768  N   VAL A 236      20.758  13.136  72.239  1.00 31.45           N
ATOM   1769  CA  VAL A 236      21.141  11.905  71.534  1.00 25.62           C
ATOM   1770  C   VAL A 236      20.593  10.692  72.277  1.00 31.50           C
ATOM   1771  O   VAL A 236      20.075   9.746  71.662  1.00 29.13           O
ATOM   1772  CB  VAL A 236      22.672  11.827  71.364  1.00 29.63           C
ATOM   1773  CG1 VAL A 236      23.107  10.565  70.553  1.00 31.92           C
ATOM   1774  CG2 VAL A 236      23.195  13.049  70.668  1.00 31.34           C
ATOM   1775  H   VAL A 236      21.423  13.599  72.529  1.00 37.73           H
ATOM   1776  HA  VAL A 236      20.745  11.915  70.649  1.00 30.75           H
ATOM   1777  HB  VAL A 236      23.086  11.780  72.240  1.00 35.55           H
ATOM   1778 HG11 VAL A 236      24.074  10.560  70.473  1.00 38.30           H
ATOM   1779 HG12 VAL A 236      22.810   9.770  71.022  1.00 38.30           H
ATOM   1780 HG13 VAL A 236      22.702  10.601  69.672  1.00 38.30           H
ATOM   1781 HG21 VAL A 236      24.157  12.971  70.576  1.00 37.61           H
ATOM   1782 HG22 VAL A 236      22.782  13.114  69.792  1.00 37.61           H
ATOM   1783 HG23 VAL A 236      22.975  13.832  71.197  1.00 37.61           H
ATOM   1784  N   ALA A 237      20.706  10.697  73.608  1.00 29.43           N
ATOM   1785  CA  ALA A 237      20.167   9.599  74.409  1.00 31.55           C
ATOM   1786  C   ALA A 237      18.671   9.434  74.167  1.00 29.94           C
ATOM   1787  O   ALA A 237      18.152   8.305  74.151  1.00 31.34           O
ATOM   1788  CB  ALA A 237      20.420   9.836  75.897  1.00 31.31           C
ATOM   1789  H   ALA A 237      21.087  11.318  74.065  1.00 35.31           H
ATOM   1790  HA  ALA A 237      20.608   8.773  74.155  1.00 37.86           H
ATOM   1791  HB1 ALA A 237      20.052   9.094  76.402  1.00 37.58           H
ATOM   1792  HB2 ALA A 237      21.376   9.898  76.049  1.00 37.58           H
ATOM   1793  HB3 ALA A 237      19.988  10.663  76.163  1.00 37.58           H
ATOM   1794  N   GLU A 238      17.969  10.547  73.968  1.00 28.17           N
ATOM   1795  CA  GLU A 238      16.515  10.497  73.794  1.00 35.15           C
ATOM   1796  C   GLU A 238      16.164   9.979  72.410  1.00 37.31           C
ATOM   1797  O   GLU A 238      15.273   9.142  72.272  1.00 40.13           O
ATOM   1798  CB  GLU A 238      15.896  11.876  74.042  1.00 31.90           C
ATOM   1799  CG  GLU A 238      15.559  12.159  75.564  1.00 39.66           C
ATOM   1800  CD  GLU A 238      15.416  13.664  75.949  1.00 44.20           C
ATOM   1801  OE1 GLU A 238      15.695  14.563  75.108  1.00 42.97           O
ATOM   1802  OE2 GLU A 238      15.023  13.943  77.125  1.00 48.36           O1-
ATOM   1803  H   GLU A 238      18.305  11.338  73.930  1.00 33.81           H
ATOM   1804  HA  GLU A 238      16.143   9.883  74.445  1.00 42.18           H
ATOM   1805  HB2 GLU A 238      16.519  12.557  73.744  1.00 38.28           H
ATOM   1806  HB3 GLU A 238      15.070  11.942  73.538  1.00 38.28           H
ATOM   1807  HG2 GLU A 238      14.721  11.722  75.779  1.00 47.59           H
ATOM   1808  HG3 GLU A 238      16.269  11.785  76.110  1.00 47.59           H
ATOM   1809  N   GLY A 239      16.857  10.454  71.378  1.00 35.08           N
ATOM   1810  CA  GLY A 239      16.711   9.835  70.064  1.00 38.76           C
ATOM   1811  C   GLY A 239      16.922   8.328  70.075  1.00 39.02           C
ATOM   1812  O   GLY A 239      16.124   7.573  69.510  1.00 31.36           O
ATOM   1813  H   GLY A 239      17.405  11.116  71.409  1.00 42.09           H
ATOM   1814  HA2 GLY A 239      15.820  10.014  69.724  1.00 46.51           H
ATOM   1815  HA3 GLY A 239      17.354  10.227  69.453  1.00 46.51           H
ATOM   1816  N   MET A 240      18.010   7.864  70.723  1.00 39.05           N
ATOM   1817  CA  MET A 240      18.364   6.442  70.704  1.00 28.69           C
ATOM   1818  C   MET A 240      17.421   5.614  71.561  1.00 31.74           C
ATOM   1819  O   MET A 240      17.244   4.419  71.307  1.00 31.58           O
ATOM   1820  CB  MET A 240      19.797   6.243  71.198  1.00 40.00           C
ATOM   1821  CG  MET A 240      20.867   6.824  70.292  1.00 31.17           C
ATOM   1822  SD  MET A 240      20.952   6.164  68.645  1.00 30.92           S
ATOM   1823  CE  MET A 240      21.179   4.442  68.990  1.00 33.25           C
ATOM   1824  H   MET A 240      18.551   8.355  71.176  1.00 46.86           H
ATOM   1825  HA  MET A 240      18.318   6.121  69.790  1.00 34.42           H
ATOM   1826  HB2 MET A 240      19.887   6.666  72.066  1.00 47.99           H
ATOM   1827  HB3 MET A 240      19.967   5.292  71.280  1.00 47.99           H
ATOM   1828  HG2 MET A 240      20.712   7.778  70.212  1.00 37.41           H
ATOM   1829  HG3 MET A 240      21.731   6.673  70.707  1.00 37.41           H
ATOM   1830  HE1 MET A 240      21.241   3.959  68.151  1.00 39.90           H
ATOM   1831  HE2 MET A 240      21.996   4.328  69.500  1.00 39.90           H
ATOM   1832  HE3 MET A 240      20.421   4.121  69.502  1.00 39.90           H
ATOM   1833  N   GLY A 241      16.851   6.215  72.606  1.00 30.97           N
ATOM   1834  CA  GLY A 241      15.811   5.549  73.374  1.00 38.75           C
ATOM   1835  C   GLY A 241      14.512   5.388  72.606  1.00 37.82           C
ATOM   1836  O   GLY A 241      13.775   4.430  72.830  1.00 36.60           O
ATOM   1837  H   GLY A 241      17.049   7.003  72.885  1.00 37.16           H
ATOM   1838  HA2 GLY A 241      16.121   4.669  73.637  1.00 46.50           H
ATOM   1839  HA3 GLY A 241      15.629   6.061  74.177  1.00 46.50           H
ATOM   1840  N   TYR A 242      14.209   6.325  71.700  1.00 37.06           N
ATOM   1841  CA  TYR A 242      13.075   6.142  70.803  1.00 38.12           C
ATOM   1842  C   TYR A 242      13.336   4.994  69.840  1.00 43.94           C
ATOM   1843  O   TYR A 242      12.471   4.129  69.654  1.00 41.41           O
ATOM   1844  CB  TYR A 242      12.776   7.439  70.044  1.00 41.10           C
ATOM   1845  CG  TYR A 242      11.729   7.310  68.967  1.00 45.31           C
ATOM   1846  CD1 TYR A 242      12.093   6.983  67.661  1.00 46.48           C
ATOM   1847  CD2 TYR A 242      10.390   7.552  69.237  1.00 48.10           C
ATOM   1848  CE1 TYR A 242      11.187   6.872  66.681  1.00 38.52           C
ATOM   1849  CE2 TYR A 242       9.453   7.440  68.254  1.00 47.20           C
ATOM   1850  CZ  TYR A 242       9.852   7.101  66.973  1.00 49.29           C
ATOM   1851  OH  TYR A 242       8.918   6.999  65.984  1.00 45.45           O
ATOM   1852  H   TYR A 242      14.640   7.062  71.589  1.00 44.48           H
ATOM   1853  HA  TYR A 242      12.292   5.917  71.329  1.00 45.75           H
ATOM   1854  HB2 TYR A 242      12.466   8.104  70.678  1.00 49.32           H
ATOM   1855  HB3 TYR A 242      13.594   7.746  69.623  1.00 49.32           H
ATOM   1856  HD1 TYR A 242      12.989   6.825  67.468  1.00 55.78           H
ATOM   1857  HD2 TYR A 242      10.128   7.775  70.101  1.00 57.72           H
ATOM   1858  HE1 TYR A 242      11.449   6.645  65.818  1.00 46.22           H
ATOM   1859  HE2 TYR A 242       8.556   7.596  68.441  1.00 56.64           H
ATOM   1860  HH  TYR A 242       8.154   7.161  66.292  1.00 54.53           H
ATOM   1861  N   LEU A 243      14.532   4.957  69.222  1.00 38.26           N
ATOM   1862  CA  LEU A 243      14.865   3.818  68.369  1.00 32.74           C
ATOM   1863  C   LEU A 243      14.787   2.538  69.153  1.00 41.43           C
ATOM   1864  O   LEU A 243      14.312   1.514  68.643  1.00 45.21           O
ATOM   1865  CB  LEU A 243      16.257   3.941  67.771  1.00 32.62           C
ATOM   1866  CG  LEU A 243      16.469   5.041  66.710  1.00 38.20           C
ATOM   1867  CD1 LEU A 243      17.998   5.182  66.292  1.00 40.95           C
ATOM   1868  CD2 LEU A 243      15.634   4.757  65.471  1.00 41.01           C
ATOM   1869  H   LEU A 243      15.143   5.559  69.282  1.00 45.92           H
ATOM   1870  HA  LEU A 243      14.225   3.768  67.641  1.00 39.28           H
ATOM   1871  HB2 LEU A 243      16.880   4.117  68.493  1.00 39.15           H
ATOM   1872  HB3 LEU A 243      16.482   3.095  67.354  1.00 39.15           H
ATOM   1873  HG  LEU A 243      16.180   5.891  67.077  1.00 45.84           H
ATOM   1874 HD11 LEU A 243      18.079   5.883  65.626  1.00 49.14           H
ATOM   1875 HD12 LEU A 243      18.520   5.409  67.077  1.00 49.14           H
ATOM   1876 HD13 LEU A 243      18.303   4.338  65.924  1.00 49.14           H
ATOM   1877 HD21 LEU A 243      15.785   5.461  64.821  1.00 49.21           H
ATOM   1878 HD22 LEU A 243      15.900   3.901  65.101  1.00 49.21           H
ATOM   1879 HD23 LEU A 243      14.697   4.733  65.722  1.00 49.21           H
ATOM   1880  N   GLU A 244      15.279   2.574  70.391  1.00 35.02           N
ATOM   1881  CA  GLU A 244      15.340   1.377  71.221  1.00 45.33           C
ATOM   1882  C   GLU A 244      13.930   0.864  71.503  1.00 45.99           C
ATOM   1883  O   GLU A 244      13.686  -0.349  71.491  1.00 39.59           O
ATOM   1884  CB  GLU A 244      16.104   1.709  72.523  1.00 45.14           C
ATOM   1885  CG  GLU A 244      16.439   0.552  73.548  1.00 43.55           C
ATOM   1886  CD  GLU A 244      17.226   1.043  74.811  1.00 46.15           C
ATOM   1887  OE1 GLU A 244      16.793   2.015  75.486  1.00 56.71           O
ATOM   1888  OE2 GLU A 244      18.263   0.447  75.154  1.00 47.69           O1-
ATOM   1889  H   GLU A 244      15.583   3.283  70.772  1.00 42.02           H
ATOM   1890  HA  GLU A 244      15.828   0.684  70.749  1.00 54.40           H
ATOM   1891  HB2 GLU A 244      16.951   2.108  72.270  1.00 54.17           H
ATOM   1892  HB3 GLU A 244      15.582   2.366  73.008  1.00 54.17           H
ATOM   1893  HG2 GLU A 244      15.609   0.153  73.852  1.00 52.26           H
ATOM   1894  HG3 GLU A 244      16.981  -0.116  73.101  1.00 52.26           H
ATOM   1895  N   SER A 245      12.983   1.791  71.713  1.00 46.12           N
ATOM   1896  CA  SER A 245      11.581   1.425  71.935  1.00 49.92           C
ATOM   1897  C   SER A 245      10.964   0.800  70.696  1.00 50.83           C
ATOM   1898  O   SER A 245      10.068  -0.043  70.805  1.00 55.98           O
ATOM   1899  CB  SER A 245      10.758   2.643  72.358  1.00 46.39           C
ATOM   1900  OG  SER A 245      10.637   3.621  71.324  1.00 43.94           O
ATOM   1901  H   SER A 245      13.131   2.638  71.730  1.00 55.34           H
ATOM   1902  HA  SER A 245      11.537   0.772  72.652  1.00 59.91           H
ATOM   1903  HB2 SER A 245       9.869   2.344  72.605  1.00 55.67           H
ATOM   1904  HB3 SER A 245      11.187   3.055  73.124  1.00 55.67           H
ATOM   1905  HG  SER A 245      11.398   3.897  71.101  1.00 52.73           H
ATOM   1906  N   LYS A 246      11.433   1.176  69.522  1.00 48.98           N
ATOM   1907  CA  LYS A 246      10.978   0.582  68.276  1.00 41.58           C
ATOM   1908  C   LYS A 246      11.826  -0.586  67.833  1.00 38.32           C
ATOM   1909  O   LYS A 246      11.735  -0.979  66.667  1.00 50.00           O
ATOM   1910  CB  LYS A 246      11.001   1.625  67.174  1.00 47.68           C
ATOM   1911  CG  LYS A 246      10.256   2.889  67.537  1.00 51.28           C
ATOM   1912  CD  LYS A 246       8.759   2.718  67.284  1.00 53.62           C
ATOM   1913  CE  LYS A 246       8.168   3.951  66.622  1.00 59.42           C
ATOM   1914  NZ  LYS A 246       8.893   4.258  65.350  1.00 61.73           N1+
ATOM   1915  H   LYS A 246      12.030   1.787  69.415  1.00 58.78           H
ATOM   1916  HA  LYS A 246      10.066   0.272  68.384  1.00 49.90           H
ATOM   1917  HB2 LYS A 246      11.922   1.865  66.987  1.00 57.22           H
ATOM   1918  HB3 LYS A 246      10.588   1.252  66.380  1.00 57.22           H
ATOM   1919  HG2 LYS A 246      10.388   3.083  68.478  1.00 61.53           H
ATOM   1920  HG3 LYS A 246      10.578   3.622  66.991  1.00 61.53           H
ATOM   1921  HD2 LYS A 246       8.617   1.959  66.697  1.00 64.35           H
ATOM   1922  HD3 LYS A 246       8.304   2.579  68.130  1.00 64.35           H
ATOM   1923  HE2 LYS A 246       7.235   3.790  66.413  1.00 71.31           H
ATOM   1924  HE3 LYS A 246       8.257   4.712  67.218  1.00 71.31           H
ATOM   1925  HZ1 LYS A 246       9.754   4.409  65.519  1.00 74.08           H
ATOM   1926  HZ2 LYS A 246       8.825   3.571  64.788  1.00 74.08           H
ATOM   1927  HZ3 LYS A 246       8.543   4.981  64.967  1.00 74.08           H
ATOM   1928  N   ARG A 247      12.718  -1.081  68.685  1.00 43.90           N
ATOM   1929  CA  ARG A 247      13.589  -2.216  68.345  1.00 43.94           C
ATOM   1930  C   ARG A 247      14.536  -1.940  67.164  1.00 42.02           C
ATOM   1931  O   ARG A 247      14.952  -2.860  66.439  1.00 44.21           O
ATOM   1932  CB  ARG A 247      12.737  -3.468  68.082  1.00 51.25           C
ATOM   1933  CG  ARG A 247      11.989  -3.929  69.337  1.00 56.42           C
ATOM   1934  CD  ARG A 247      11.253  -5.246  69.162  1.00 59.14           C
ATOM   1935  NE  ARG A 247      12.119  -6.345  68.715  1.00 67.12           N
ATOM   1936  CZ  ARG A 247      12.834  -7.127  69.524  1.00 64.73           C
ATOM   1937  NH1 ARG A 247      12.810  -6.926  70.840  1.00 64.64           N
ATOM   1938  NH2 ARG A 247      13.589  -8.103  69.015  1.00 73.47           N1+
ATOM   1939  H   ARG A 247      12.843  -0.777  69.480  1.00 52.68           H
ATOM   1940  HA  ARG A 247      14.146  -2.408  69.115  1.00 52.72           H
ATOM   1941  HB2 ARG A 247      12.081  -3.269  67.396  1.00 61.50           H
ATOM   1942  HB3 ARG A 247      13.315  -4.192  67.792  1.00 61.50           H
ATOM   1943  HG2 ARG A 247      12.628  -4.039  70.059  1.00 67.71           H
ATOM   1944  HG3 ARG A 247      11.336  -3.253  69.577  1.00 67.71           H
ATOM   1945  HD2 ARG A 247      10.861  -5.502  70.012  1.00 70.97           H
ATOM   1946  HD3 ARG A 247      10.555  -5.129  68.499  1.00 70.97           H
ATOM   1947  HE  ARG A 247      12.168  -6.496  67.870  1.00 80.54           H
ATOM   1948 HH11 ARG A 247      12.324  -6.297  71.171  1.00 77.57           H
ATOM   1949 HH12 ARG A 247      13.274  -7.429  71.361  1.00 77.57           H
ATOM   1950 HH21 ARG A 247      13.609  -8.232  68.165  1.00 88.16           H
ATOM   1951 HH22 ARG A 247      14.054  -8.604  69.537  1.00 88.16           H
ATOM   1952  N   PHE A 248      14.923  -0.688  66.944  1.00 45.61           N
ATOM   1953  CA  PHE A 248      15.939  -0.396  65.940  1.00 36.08           C
ATOM   1954  C   PHE A 248      17.334  -0.327  66.571  1.00 36.25           C
ATOM   1955  O   PHE A 248      17.502   0.229  67.657  1.00 28.43           O
ATOM   1956  CB  PHE A 248      15.621   0.920  65.250  1.00 43.15           C
ATOM   1957  CG  PHE A 248      14.511   0.824  64.223  1.00 53.06           C
ATOM   1958  CD1 PHE A 248      14.742   0.258  62.995  1.00 49.38           C
ATOM   1959  CD2 PHE A 248      13.251   1.329  64.489  1.00 47.51           C
ATOM   1960  CE1 PHE A 248      13.717   0.192  62.039  1.00 53.64           C
ATOM   1961  CE2 PHE A 248      12.240   1.258  63.555  1.00 50.38           C
ATOM   1962  CZ  PHE A 248      12.472   0.692  62.339  1.00 51.55           C
ATOM   1963  H   PHE A 248      14.618   0.002  67.356  1.00 54.73           H
ATOM   1964  HA  PHE A 248      15.941  -1.098  65.271  1.00 43.30           H
ATOM   1965  HB2 PHE A 248      15.349   1.566  65.921  1.00 51.78           H
ATOM   1966  HB3 PHE A 248      16.419   1.235  64.796  1.00 51.78           H
ATOM   1967  HD1 PHE A 248      15.585  -0.079  62.793  1.00 59.26           H
ATOM   1968  HD2 PHE A 248      13.080   1.718  65.317  1.00 57.01           H
ATOM   1969  HE1 PHE A 248      13.876  -0.199  61.211  1.00 64.37           H
ATOM   1970  HE2 PHE A 248      11.398   1.599  63.756  1.00 60.46           H
ATOM   1971  HZ  PHE A 248      11.788   0.645  61.710  1.00 61.86           H
ATOM   1972  N   ILE A 249      18.332  -0.882  65.877  1.00 31.29           N
ATOM   1973  CA  ILE A 249      19.734  -0.617  66.175  1.00 39.70           C
ATOM   1974  C   ILE A 249      20.299   0.255  65.067  1.00 31.25           C
ATOM   1975  O   ILE A 249      20.095  -0.012  63.873  1.00 35.36           O
ATOM   1976  CB  ILE A 249      20.570  -1.899  66.370  1.00 36.95           C
ATOM   1977  CG1 ILE A 249      20.446  -2.838  65.186  1.00 45.26           C
ATOM   1978  CG2 ILE A 249      20.102  -2.655  67.614  1.00 39.02           C
ATOM   1979  CD1 ILE A 249      21.465  -3.924  65.226  1.00 51.03           C
ATOM   1980  H   ILE A 249      18.216  -1.423  65.219  1.00 37.55           H
ATOM   1981  HA  ILE A 249      19.783  -0.109  67.000  1.00 47.64           H
ATOM   1982  HB  ILE A 249      21.502  -1.653  66.482  1.00 44.34           H
ATOM   1983 HG12 ILE A 249      19.567  -3.247  65.195  1.00 54.31           H
ATOM   1984 HG13 ILE A 249      20.572  -2.335  64.366  1.00 54.31           H
ATOM   1985 HG21 ILE A 249      20.640  -3.456  67.717  1.00 46.82           H
ATOM   1986 HG22 ILE A 249      20.208  -2.083  68.390  1.00 46.82           H
ATOM   1987 HG23 ILE A 249      19.169  -2.895  67.504  1.00 46.82           H
ATOM   1988 HD11 ILE A 249      21.346  -4.496  64.452  1.00 61.24           H
ATOM   1989 HD12 ILE A 249      22.350  -3.527  65.212  1.00 61.24           H
ATOM   1990 HD13 ILE A 249      21.346  -4.438  66.040  1.00 61.24           H
ATOM   1991  N   HIS A 250      21.066   1.270  65.463  1.00 28.89           N
ATOM   1992  CA  HIS A 250      21.557   2.255  64.492  1.00 25.36           C
ATOM   1993  C   HIS A 250      22.828   1.777  63.788  1.00 24.81           C
ATOM   1994  O   HIS A 250      22.935   1.844  62.555  1.00 28.06           O
ATOM   1995  CB  HIS A 250      21.748   3.605  65.215  1.00 22.87           C
ATOM   1996  CG  HIS A 250      22.177   4.721  64.309  1.00 30.71           C
ATOM   1997  ND1 HIS A 250      23.454   4.816  63.808  1.00 29.49           N
ATOM   1998  CD2 HIS A 250      21.493   5.767  63.785  1.00 29.85           C
ATOM   1999  CE1 HIS A 250      23.544   5.869  63.018  1.00 28.26           C
ATOM   2000  NE2 HIS A 250      22.365   6.463  62.985  1.00 33.01           N
ATOM   2001  H   HIS A 250      21.314   1.412  66.274  1.00 34.66           H
ATOM   2002  HA  HIS A 250      20.877   2.383  63.811  1.00 30.43           H
ATOM   2003  HB2 HIS A 250      22.428   3.500  65.899  1.00 27.44           H
ATOM   2004  HB3 HIS A 250      20.907   3.863  65.625  1.00 27.44           H
ATOM   2005  HD2 HIS A 250      20.597   5.970  63.934  1.00 35.82           H
ATOM   2006  HE1 HIS A 250      24.309   6.149  62.568  1.00 33.91           H
ATOM   2007  HE2 HIS A 250      22.178   7.179  62.546  1.00 39.62           H
ATOM   2008  N   ARG A 251      23.784   1.248  64.553  1.00 26.92           N
ATOM   2009  CA  ARG A 251      25.058   0.664  64.130  1.00 29.25           C
ATOM   2010  C   ARG A 251      26.024   1.664  63.532  1.00 27.25           C
ATOM   2011  O   ARG A 251      27.041   1.269  63.023  1.00 27.83           O
ATOM   2012  CB  ARG A 251      24.884  -0.460  63.102  1.00 30.87           C
ATOM   2013  CG  ARG A 251      23.868  -1.550  63.580  1.00 44.44           C
ATOM   2014  CD  ARG A 251      24.062  -2.914  62.914  1.00 45.86           C
ATOM   2015  NE  ARG A 251      23.743  -2.861  61.496  1.00 44.12           N
ATOM   2016  CZ  ARG A 251      24.497  -3.360  60.515  1.00 43.77           C
ATOM   2017  NH1 ARG A 251      24.090  -3.230  59.274  1.00 47.61           N
ATOM   2018  NH2 ARG A 251      25.634  -3.998  60.753  1.00 55.72           N1+
ATOM   2019  H   ARG A 251      23.702   1.216  65.409  1.00 32.30           H
ATOM   2020  HA  ARG A 251      25.488   0.278  64.909  1.00 35.11           H
ATOM   2021  HB2 ARG A 251      24.553  -0.083  62.272  1.00 37.05           H
ATOM   2022  HB3 ARG A 251      25.741  -0.890  62.954  1.00 37.05           H
ATOM   2023  HG2 ARG A 251      23.968  -1.672  64.537  1.00 53.33           H
ATOM   2024  HG3 ARG A 251      22.969  -1.248  63.380  1.00 53.33           H
ATOM   2025  HD2 ARG A 251      24.988  -3.188  63.007  1.00 55.03           H
ATOM   2026  HD3 ARG A 251      23.476  -3.562  63.334  1.00 55.03           H
ATOM   2027  HE  ARG A 251      23.007  -2.476  61.272  1.00 52.94           H
ATOM   2028 HH11 ARG A 251      23.352  -2.823  59.103  1.00 57.13           H
ATOM   2029 HH12 ARG A 251      24.561  -3.554  58.631  1.00 57.13           H
ATOM   2030 HH21 ARG A 251      25.914  -4.090  61.561  1.00 66.86           H
ATOM   2031 HH22 ARG A 251      26.095  -4.312  60.099  1.00 66.86           H
ATOM   2032  N   ASP A 252      25.720   2.932  63.529  1.00 24.46           N
ATOM   2033  CA  ASP A 252      26.674   3.889  62.949  1.00 24.66           C
ATOM   2034  C   ASP A 252      26.628   5.198  63.719  1.00 27.08           C
ATOM   2035  O   ASP A 252      26.725   6.283  63.132  1.00 23.96           O
ATOM   2036  CB  ASP A 252      26.391   4.130  61.455  1.00 28.45           C
ATOM   2037  CG  ASP A 252      27.600   4.731  60.705  1.00 30.52           C
ATOM   2038  OD1 ASP A 252      28.713   4.760  61.261  1.00 31.75           O
ATOM   2039  OD2 ASP A 252      27.437   5.154  59.552  1.00 32.31           O1-
ATOM   2040  H   ASP A 252      24.996   3.275  63.842  1.00 29.36           H
ATOM   2041  HA  ASP A 252      27.570   3.528  63.029  1.00 29.60           H
ATOM   2042  HB2 ASP A 252      26.168   3.285  61.036  1.00 34.14           H
ATOM   2043  HB3 ASP A 252      25.649   4.749  61.370  1.00 34.14           H
ATOM   2044  N   LEU A 253      26.483   5.112  65.046  1.00 24.30           N
ATOM   2045  CA  LEU A 253      26.329   6.307  65.865  1.00 26.57           C
ATOM   2046  C   LEU A 253      27.720   6.881  66.119  1.00 22.30           C
ATOM   2047  O   LEU A 253      28.576   6.239  66.749  1.00 24.80           O
ATOM   2048  CB  LEU A 253      25.581   5.968  67.156  1.00 23.33           C
ATOM   2049  CG  LEU A 253      25.430   6.986  68.274  1.00 30.79           C
ATOM   2050  CD1 LEU A 253      24.543   8.125  67.820  1.00 34.42           C
ATOM   2051  CD2 LEU A 253      24.896   6.312  69.573  1.00 29.43           C
ATOM   2052  H   LEU A 253      26.471   4.375  65.488  1.00 29.17           H
ATOM   2053  HA  LEU A 253      25.811   6.966  65.377  1.00 31.88           H
ATOM   2054  HB2 LEU A 253      24.681   5.708  66.905  1.00 27.99           H
ATOM   2055  HB3 LEU A 253      26.024   5.199  67.549  1.00 27.99           H
ATOM   2056  HG  LEU A 253      26.304   7.356  68.474  1.00 36.95           H
ATOM   2057 HD11 LEU A 253      24.457   8.765  68.544  1.00 41.30           H
ATOM   2058 HD12 LEU A 253      24.947   8.551  67.047  1.00 41.30           H
ATOM   2059 HD13 LEU A 253      23.671   7.772  67.585  1.00 41.30           H
ATOM   2060 HD21 LEU A 253      24.811   6.987  70.266  1.00 35.31           H
ATOM   2061 HD22 LEU A 253      24.030   5.916  69.390  1.00 35.31           H
ATOM   2062 HD23 LEU A 253      25.522   5.627  69.854  1.00 35.31           H
ATOM   2063  N   ALA A 254      27.951   8.069  65.571  1.00 26.34           N
ATOM   2064  CA  ALA A 254      29.185   8.822  65.744  1.00 22.35           C
ATOM   2065  C   ALA A 254      28.863  10.297  65.588  1.00 25.97           C
ATOM   2066  O   ALA A 254      27.814  10.670  65.057  1.00 24.99           O
ATOM   2067  CB  ALA A 254      30.261   8.425  64.734  1.00 22.72           C
ATOM   2068  H   ALA A 254      27.380   8.475  65.072  1.00 31.61           H
ATOM   2069  HA  ALA A 254      29.532   8.675  66.638  1.00 26.82           H
ATOM   2070  HB1 ALA A 254      31.056   8.956  64.896  1.00 27.27           H
ATOM   2071  HB2 ALA A 254      30.463   7.483  64.843  1.00 27.27           H
ATOM   2072  HB3 ALA A 254      29.928   8.591  63.838  1.00 27.27           H
ATOM   2073  N   ALA A 255      29.802  11.131  66.031  1.00 23.71           N
ATOM   2074  CA  ALA A 255      29.571  12.586  66.031  1.00 29.34           C
ATOM   2075  C   ALA A 255      29.416  13.156  64.618  1.00 27.15           C
ATOM   2076  O   ALA A 255      28.704  14.135  64.428  1.00 25.50           O
ATOM   2077  CB  ALA A 255      30.715  13.293  66.735  1.00 26.10           C
ATOM   2078  H   ALA A 255      30.571  10.891  66.333  1.00 28.45           H
ATOM   2079  HA  ALA A 255      28.756  12.775  66.521  1.00 35.21           H
ATOM   2080  HB1 ALA A 255      30.548  14.249  66.726  1.00 31.32           H
ATOM   2081  HB2 ALA A 255      30.767  12.975  67.650  1.00 31.32           H
ATOM   2082  HB3 ALA A 255      31.542  13.098  66.268  1.00 31.32           H
ATOM   2083  N   ARG A 256      30.033  12.532  63.618  1.00 25.96           N
ATOM   2084  CA  ARG A 256      29.858  12.985  62.244  1.00 29.19           C
ATOM   2085  C   ARG A 256      28.421  12.812  61.778  1.00 28.87           C
ATOM   2086  O   ARG A 256      27.956  13.548  60.903  1.00 31.92           O
ATOM   2087  CB  ARG A 256      30.785  12.207  61.318  1.00 36.62           C
ATOM   2088  CG  ARG A 256      30.481  10.735  61.394  1.00 34.41           C
ATOM   2089  CD  ARG A 256      31.550   9.811  60.770  1.00 55.41           C
ATOM   2090  NE  ARG A 256      31.030   8.459  60.504  1.00 51.16           N
ATOM   2091  CZ  ARG A 256      31.406   7.334  61.111  1.00 45.38           C
ATOM   2092  NH1 ARG A 256      32.347   7.317  62.040  1.00 38.38           N
ATOM   2093  NH2 ARG A 256      30.850   6.198  60.728  1.00 39.68           N1+
ATOM   2094  H   ARG A 256      30.552  11.852  63.708  1.00 31.16           H
ATOM   2095  HA  ARG A 256      30.086  13.926  62.185  1.00 35.03           H
ATOM   2096  HB2 ARG A 256      30.653  12.502  60.404  1.00 43.95           H
ATOM   2097  HB3 ARG A 256      31.706  12.345  61.590  1.00 43.95           H
ATOM   2098  HG2 ARG A 256      30.389  10.487  62.327  1.00 41.29           H
ATOM   2099  HG3 ARG A 256      29.646  10.569  60.930  1.00 41.29           H
ATOM   2100  HD2 ARG A 256      31.847  10.191  59.929  1.00 66.49           H
ATOM   2101  HD3 ARG A 256      32.298   9.732  61.383  1.00 66.49           H
ATOM   2102  HE  ARG A 256      30.424   8.389  59.898  1.00 61.39           H
ATOM   2103 HH11 ARG A 256      32.721   8.051  62.287  1.00 46.06           H
ATOM   2104 HH12 ARG A 256      32.572   6.574  62.411  1.00 46.06           H
ATOM   2105 HH21 ARG A 256      30.240   6.200  60.122  1.00 47.61           H
ATOM   2106 HH22 ARG A 256      31.077   5.459  61.106  1.00 47.61           H
ATOM   2107  N   ASN A 257      27.699  11.858  62.336  1.00 25.71           N
ATOM   2108  CA  ASN A 257      26.301  11.665  61.950  1.00 23.91           C
ATOM   2109  C   ASN A 257      25.330  12.390  62.858  1.00 24.79           C
ATOM   2110  O   ASN A 257      24.141  12.073  62.837  1.00 32.64           O
ATOM   2111  CB  ASN A 257      25.977  10.181  61.905  1.00 24.74           C
ATOM   2112  CG  ASN A 257      26.820   9.464  60.862  1.00 32.22           C
ATOM   2113  OD1 ASN A 257      27.350  10.090  59.944  1.00 37.11           O
ATOM   2114  ND2 ASN A 257      27.004   8.187  61.028  1.00 31.77           N
ATOM   2115  H   ASN A 257      27.984  11.311  62.935  1.00 30.85           H
ATOM   2116  HA  ASN A 257      26.179  12.017  61.054  1.00 28.69           H
ATOM   2117  HB2 ASN A 257      26.162   9.786  62.771  1.00 29.69           H
ATOM   2118  HB3 ASN A 257      25.042  10.064  61.674  1.00 29.69           H
ATOM   2119 HD21 ASN A 257      27.475   7.744  60.462  1.00 38.12           H
ATOM   2120 HD22 ASN A 257      26.656   7.787  61.705  1.00 38.12           H
ATOM   2121  N   LEU A 258      25.826  13.324  63.671  1.00 26.14           N
ATOM   2122  CA  LEU A 258      25.005  14.228  64.468  1.00 26.79           C
ATOM   2123  C   LEU A 258      24.940  15.570  63.746  1.00 29.52           C
ATOM   2124  O   LEU A 258      25.965  16.102  63.329  1.00 29.84           O
ATOM   2125  CB  LEU A 258      25.562  14.414  65.893  1.00 29.88           C
ATOM   2126  CG  LEU A 258      25.668  13.176  66.797  1.00 30.28           C
ATOM   2127  CD1 LEU A 258      26.287  13.435  68.186  1.00 24.79           C
ATOM   2128  CD2 LEU A 258      24.269  12.565  66.942  1.00 32.12           C
ATOM   2129  H   LEU A 258      26.669  13.455  63.779  1.00 31.37           H
ATOM   2130  HA  LEU A 258      24.105  13.872  64.535  1.00 32.15           H
ATOM   2131  HB2 LEU A 258      26.456  14.784  65.818  1.00 35.85           H
ATOM   2132  HB3 LEU A 258      24.994  15.051  66.354  1.00 35.85           H
ATOM   2133  HG  LEU A 258      26.225  12.520  66.350  1.00 36.34           H
ATOM   2134 HD11 LEU A 258      26.312  12.601  68.680  1.00 29.75           H
ATOM   2135 HD12 LEU A 258      27.187  13.779  68.070  1.00 29.75           H
ATOM   2136 HD13 LEU A 258      25.743  14.084  68.658  1.00 29.75           H
ATOM   2137 HD21 LEU A 258      24.325  11.782  67.512  1.00 38.54           H
ATOM   2138 HD22 LEU A 258      23.678  13.223  67.340  1.00 38.54           H
ATOM   2139 HD23 LEU A 258      23.942  12.314  66.064  1.00 38.54           H
ATOM   2140  N   LEU A 259      23.736  16.110  63.606  1.00 37.10           N
ATOM   2141  CA  LEU A 259      23.496  17.355  62.885  1.00 37.26           C
ATOM   2142  C   LEU A 259      22.780  18.375  63.770  1.00 33.71           C
ATOM   2143  O   LEU A 259      21.864  18.013  64.520  1.00 34.80           O
ATOM   2144  CB  LEU A 259      22.645  17.066  61.655  1.00 35.66           C
ATOM   2145  CG  LEU A 259      23.250  15.942  60.823  1.00 35.08           C
ATOM   2146  CD1 LEU A 259      22.141  15.206  60.135  1.00 45.99           C
ATOM   2147  CD2 LEU A 259      24.255  16.428  59.839  1.00 34.52           C
ATOM   2148  H   LEU A 259      23.019  15.762  63.929  1.00 44.51           H
ATOM   2149  HA  LEU A 259      24.341  17.733  62.596  1.00 44.71           H
ATOM   2150  HB2 LEU A 259      21.757  16.794  61.936  1.00 42.79           H
ATOM   2151  HB3 LEU A 259      22.596  17.862  61.104  1.00 42.79           H
ATOM   2152  HG  LEU A 259      23.696  15.318  61.417  1.00 42.10           H
ATOM   2153 HD11 LEU A 259      22.520  14.489  59.603  1.00 55.19           H
ATOM   2154 HD12 LEU A 259      21.542  14.840  60.805  1.00 55.19           H
ATOM   2155 HD13 LEU A 259      21.659  15.824  59.563  1.00 55.19           H
ATOM   2156 HD21 LEU A 259      24.602  15.670  59.342  1.00 41.42           H
ATOM   2157 HD22 LEU A 259      23.827  17.053  59.233  1.00 41.42           H
ATOM   2158 HD23 LEU A 259      24.975  16.870  60.316  1.00 41.42           H
ATOM   2159  N   LEU A 260      23.195  19.651  63.674  1.00 36.12           N
ATOM   2160  CA  LEU A 260      22.581  20.744  64.431  1.00 35.59           C
ATOM   2161  C   LEU A 260      21.490  21.443  63.619  1.00 37.60           C
ATOM   2162  O   LEU A 260      21.775  22.175  62.664  1.00 33.52           O
ATOM   2163  CB  LEU A 260      23.608  21.787  64.849  1.00 41.21           C
ATOM   2164  CG  LEU A 260      24.517  21.483  66.016  1.00 46.77           C
ATOM   2165  CD1 LEU A 260      25.204  22.808  66.376  1.00 48.49           C
ATOM   2166  CD2 LEU A 260      23.735  20.901  67.211  1.00 37.82           C
ATOM   2167  H   LEU A 260      23.841  19.907  63.167  1.00 43.34           H
ATOM   2168  HA  LEU A 260      22.175  20.383  65.235  1.00 42.71           H
ATOM   2169  HB2 LEU A 260      24.182  21.960  64.086  1.00 49.45           H
ATOM   2170  HB3 LEU A 260      23.129  22.601  65.073  1.00 49.45           H
ATOM   2171  HG  LEU A 260      25.194  20.844  65.745  1.00 56.12           H
ATOM   2172 HD11 LEU A 260      25.801  22.659  67.125  1.00 58.19           H
ATOM   2173 HD12 LEU A 260      25.707  23.120  65.608  1.00 58.19           H
ATOM   2174 HD13 LEU A 260      24.526  23.459  66.616  1.00 58.19           H
ATOM   2175 HD21 LEU A 260      24.355  20.721  67.935  1.00 45.38           H
ATOM   2176 HD22 LEU A 260      23.070  21.547  67.498  1.00 45.38           H
ATOM   2177 HD23 LEU A 260      23.301  20.079  66.935  1.00 45.38           H
ATOM   2178  N   ALA A 261      20.252  21.302  64.076  1.00 37.68           N
ATOM   2179  CA  ALA A 261      19.179  22.154  63.578  1.00 42.11           C
ATOM   2180  C   ALA A 261      19.374  23.580  64.065  1.00 42.04           C
ATOM   2181  O   ALA A 261      19.265  24.543  63.300  1.00 47.30           O
ATOM   2182  CB  ALA A 261      17.831  21.628  64.054  1.00 31.24           C
ATOM   2183  H   ALA A 261      20.008  20.728  64.668  1.00 45.22           H
ATOM   2184  HA  ALA A 261      19.187  22.154  62.608  1.00 50.53           H
ATOM   2185  HB1 ALA A 261      17.129  22.205  63.714  1.00 37.49           H
ATOM   2186  HB2 ALA A 261      17.709  20.726  63.718  1.00 37.49           H
ATOM   2187  HB3 ALA A 261      17.818  21.625  65.024  1.00 37.49           H
ATOM   2188  N   THR A 262      19.631  23.728  65.352  1.00 42.11           N
ATOM   2189  CA  THR A 262      19.927  25.009  65.941  1.00 44.42           C
ATOM   2190  C   THR A 262      21.059  24.788  66.921  1.00 45.97           C
ATOM   2191  O   THR A 262      21.448  23.648  67.201  1.00 43.55           O
ATOM   2192  CB  THR A 262      18.714  25.597  66.679  1.00 41.53           C
ATOM   2193  OG1 THR A 262      18.405  24.757  67.795  1.00 37.56           O
ATOM   2194  CG2 THR A 262      17.500  25.708  65.771  1.00 40.29           C
ATOM   2195  H   THR A 262      19.638  23.080  65.917  1.00 50.53           H
ATOM   2196  HA  THR A 262      20.216  25.633  65.256  1.00 53.30           H
ATOM   2197  HB  THR A 262      18.935  26.486  66.999  1.00 49.84           H
ATOM   2198  HG1 THR A 262      17.743  25.064  68.211  1.00 45.08           H
ATOM   2199 HG21 THR A 262      16.752  26.082  66.263  1.00 48.35           H
ATOM   2200 HG22 THR A 262      17.702  26.285  65.018  1.00 48.35           H
ATOM   2201 HG23 THR A 262      17.253  24.831  65.440  1.00 48.35           H
ATOM   2202  N   ARG A 263      21.558  25.893  67.465  1.00 44.71           N
ATOM   2203  CA  ARG A 263      22.513  25.827  68.557  1.00 52.60           C
ATOM   2204  C   ARG A 263      21.980  24.964  69.690  1.00 45.59           C
ATOM   2205  O   ARG A 263      22.759  24.356  70.429  1.00 51.86           O
ATOM   2206  CB  ARG A 263      22.822  27.265  69.028  1.00 60.59           C
ATOM   2207  CG  ARG A 263      23.960  27.437  70.016  1.00 61.94           C
ATOM   2208  CD  ARG A 263      24.031  28.884  70.523  1.00 66.28           C
ATOM   2209  NE  ARG A 263      22.759  29.317  71.119  1.00 72.81           N
ATOM   2210  CZ  ARG A 263      22.409  30.579  71.397  1.00 69.65           C
ATOM   2211  NH1 ARG A 263      23.212  31.604  71.102  1.00 57.15           N
ATOM   2212  NH2 ARG A 263      21.207  30.822  71.929  1.00 73.45           N1+
ATOM   2213  H   ARG A 263      21.358  26.692  67.219  1.00 53.65           H
ATOM   2214  HA  ARG A 263      23.337  25.429  68.236  1.00 63.12           H
ATOM   2215  HB2 ARG A 263      23.038  27.797  68.247  1.00 72.71           H
ATOM   2216  HB3 ARG A 263      22.023  27.623  69.447  1.00 72.71           H
ATOM   2217  HG2 ARG A 263      23.817  26.853  70.778  1.00 74.33           H
ATOM   2218  HG3 ARG A 263      24.800  27.224  69.580  1.00 74.33           H
ATOM   2219  HD2 ARG A 263      24.722  28.951  71.201  1.00 79.53           H
ATOM   2220  HD3 ARG A 263      24.233  29.473  69.779  1.00 79.53           H
ATOM   2221  HE  ARG A 263      22.186  28.703  71.306  1.00 87.37           H
ATOM   2222 HH11 ARG A 263      23.985  31.459  70.752  1.00 68.58           H
ATOM   2223 HH12 ARG A 263      22.967  32.409  71.282  1.00 68.58           H
ATOM   2224 HH21 ARG A 263      20.680  30.169  72.116  1.00 88.14           H
ATOM   2225 HH22 ARG A 263      20.971  31.630  72.105  1.00 88.14           H
ATOM   2226  N   ASP A 264      20.658  24.850  69.817  1.00 54.77           N
ATOM   2227  CA  ASP A 264      20.054  24.128  70.933  1.00 46.85           C
ATOM   2228  C   ASP A 264      19.432  22.784  70.575  1.00 40.94           C
ATOM   2229  O   ASP A 264      18.798  22.168  71.437  1.00 40.99           O
ATOM   2230  CB  ASP A 264      18.969  24.981  71.567  1.00 40.43           C
ATOM   2231  CG  ASP A 264      19.499  26.286  72.113  1.00 54.63           C
ATOM   2232  OD1 ASP A 264      20.639  26.292  72.616  1.00 51.03           O
ATOM   2233  OD2 ASP A 264      18.774  27.305  72.035  1.00 56.68           O1-
ATOM   2234  H   ASP A 264      20.088  25.184  69.266  1.00 65.72           H
ATOM   2235  HA  ASP A 264      20.736  23.968  71.604  1.00 56.22           H
ATOM   2236  HB2 ASP A 264      18.296  25.186  70.899  1.00 48.51           H
ATOM   2237  HB3 ASP A 264      18.569  24.489  72.301  1.00 48.51           H
ATOM   2238  N   LEU A 265      19.543  22.319  69.340  1.00 37.94           N
ATOM   2239  CA  LEU A 265      18.823  21.117  68.931  1.00 35.65           C
ATOM   2240  C   LEU A 265      19.686  20.294  67.995  1.00 39.88           C
ATOM   2241  O   LEU A 265      20.062  20.775  66.914  1.00 31.27           O
ATOM   2242  CB  LEU A 265      17.500  21.473  68.249  1.00 41.70           C
ATOM   2243  CG  LEU A 265      16.630  20.259  67.906  1.00 37.96           C
ATOM   2244  CD1 LEU A 265      16.169  19.555  69.164  1.00 43.10           C
ATOM   2245  CD2 LEU A 265      15.405  20.616  67.051  1.00 45.06           C
ATOM   2246  H   LEU A 265      20.024  22.675  68.722  1.00 45.53           H
ATOM   2247  HA  LEU A 265      18.626  20.580  69.715  1.00 42.78           H
ATOM   2248  HB2 LEU A 265      16.988  22.046  68.841  1.00 50.04           H
ATOM   2249  HB3 LEU A 265      17.692  21.943  67.422  1.00 50.04           H
ATOM   2250  HG  LEU A 265      17.166  19.630  67.399  1.00 45.56           H
ATOM   2251 HD11 LEU A 265      15.622  18.793  68.917  1.00 51.72           H
ATOM   2252 HD12 LEU A 265      16.947  19.257  69.662  1.00 51.72           H
ATOM   2253 HD13 LEU A 265      15.651  20.175  69.701  1.00 51.72           H
ATOM   2254 HD21 LEU A 265      14.900  19.807  66.870  1.00 54.07           H
ATOM   2255 HD22 LEU A 265      14.854  21.248  67.537  1.00 54.07           H
ATOM   2256 HD23 LEU A 265      15.706  21.011  66.217  1.00 54.07           H
ATOM   2257  N   VAL A 266      19.980  19.056  68.420  1.00 36.88           N
ATOM   2258  CA  VAL A 266      20.756  18.091  67.649  1.00 28.09           C
ATOM   2259  C   VAL A 266      19.863  16.943  67.206  1.00 35.26           C
ATOM   2260  O   VAL A 266      19.016  16.481  67.975  1.00 33.10           O
ATOM   2261  CB  VAL A 266      21.946  17.538  68.465  1.00 30.13           C
ATOM   2262  CG1 VAL A 266      21.457  16.610  69.610  1.00 38.00           C
ATOM   2263  CG2 VAL A 266      22.957  16.822  67.551  1.00 36.87           C
ATOM   2264  H   VAL A 266      19.728  18.749  69.183  1.00 44.26           H
ATOM   2265  HA  VAL A 266      21.107  18.525  66.856  1.00 33.71           H
ATOM   2266  HB  VAL A 266      22.408  18.285  68.877  1.00 36.16           H
ATOM   2267 HG11 VAL A 266      22.226  16.282  70.100  1.00 45.60           H
ATOM   2268 HG12 VAL A 266      20.879  17.117  70.201  1.00 45.60           H
ATOM   2269 HG13 VAL A 266      20.967  15.867  69.225  1.00 45.60           H
ATOM   2270 HG21 VAL A 266      23.690  16.488  68.092  1.00 44.25           H
ATOM   2271 HG22 VAL A 266      22.512  16.085  67.105  1.00 44.25           H
ATOM   2272 HG23 VAL A 266      23.291  17.454  66.895  1.00 44.25           H
ATOM   2273  N   LYS A 267      20.108  16.428  65.997  1.00 32.50           N
ATOM   2274  CA  LYS A 267      19.408  15.250  65.519  1.00 29.12           C
ATOM   2275  C   LYS A 267      20.364  14.208  64.943  1.00 32.68           C
ATOM   2276  O   LYS A 267      21.364  14.523  64.281  1.00 33.35           O
ATOM   2277  CB  LYS A 267      18.365  15.627  64.463  1.00 33.63           C
ATOM   2278  CG  LYS A 267      17.752  17.020  64.638  1.00 35.35           C
ATOM   2279  CD  LYS A 267      16.375  17.128  63.980  1.00 37.11           C
ATOM   2280  CE  LYS A 267      15.700  18.450  64.338  1.00 39.82           C
ATOM   2281  NZ  LYS A 267      14.245  18.380  64.148  1.00 39.90           N1+
ATOM   2282  H   LYS A 267      20.678  16.750  65.439  1.00 39.00           H
ATOM   2283  HA  LYS A 267      18.941  14.841  66.265  1.00 34.95           H
ATOM   2284  HB2 LYS A 267      18.785  15.599  63.589  1.00 40.35           H
ATOM   2285  HB3 LYS A 267      17.642  14.982  64.498  1.00 40.35           H
ATOM   2286  HG2 LYS A 267      17.651  17.206  65.584  1.00 42.42           H
ATOM   2287  HG3 LYS A 267      18.336  17.678  64.228  1.00 42.42           H
ATOM   2288  HD2 LYS A 267      16.474  17.087  63.016  1.00 44.53           H
ATOM   2289  HD3 LYS A 267      15.811  16.403  64.293  1.00 44.53           H
ATOM   2290  HE2 LYS A 267      15.875  18.657  65.270  1.00 47.78           H
ATOM   2291  HE3 LYS A 267      16.048  19.152  63.767  1.00 47.78           H
ATOM   2292  HZ1 LYS A 267      13.873  19.160  64.362  1.00 47.88           H
ATOM   2293  HZ2 LYS A 267      14.059  18.194  63.298  1.00 47.88           H
ATOM   2294  HZ3 LYS A 267      13.901  17.743  64.666  1.00 47.88           H
ATOM   2295  N   ILE A 268      20.017  12.969  65.190  1.00 31.30           N
ATOM   2296  CA  ILE A 268      20.760  11.832  64.693  1.00 38.62           C
ATOM   2297  C   ILE A 268      20.414  11.641  63.233  1.00 32.16           C
ATOM   2298  O   ILE A 268      19.238  11.701  62.867  1.00 32.77           O
ATOM   2299  CB  ILE A 268      20.394  10.587  65.509  1.00 31.72           C
ATOM   2300  CG1 ILE A 268      20.836  10.789  66.939  1.00 27.24           C
ATOM   2301  CG2 ILE A 268      20.990   9.347  64.889  1.00 35.31           C
ATOM   2302  CD1 ILE A 268      20.044  10.016  67.904  1.00 32.00           C
ATOM   2303  H   ILE A 268      19.330  12.750  65.659  1.00 37.56           H
ATOM   2304  HA  ILE A 268      21.713  11.995  64.775  1.00 46.35           H
ATOM   2305  HB  ILE A 268      19.429  10.494  65.501  1.00 38.07           H
ATOM   2306 HG12 ILE A 268      21.762  10.513  67.024  1.00 32.68           H
ATOM   2307 HG13 ILE A 268      20.749  11.728  67.166  1.00 32.68           H
ATOM   2308 HG21 ILE A 268      20.743   8.577  65.424  1.00 42.37           H
ATOM   2309 HG22 ILE A 268      20.645   9.248  63.987  1.00 42.37           H
ATOM   2310 HG23 ILE A 268      21.955   9.438  64.866  1.00 42.37           H
ATOM   2311 HD11 ILE A 268      20.378  10.190  68.798  1.00 38.40           H
ATOM   2312 HD12 ILE A 268      19.115  10.287  67.839  1.00 38.40           H
ATOM   2313 HD13 ILE A 268      20.129   9.072  67.697  1.00 38.40           H
ATOM   2314  N   GLY A 269      21.433  11.409  62.406  1.00 35.85           N
ATOM   2315  CA  GLY A 269      21.214  11.107  60.999  1.00 42.08           C
ATOM   2316  C   GLY A 269      21.864   9.812  60.540  1.00 40.42           C
ATOM   2317  O   GLY A 269      22.353   8.997  61.348  1.00 39.33           O
ATOM   2318  H   GLY A 269      22.261  11.422  62.639  1.00 43.03           H
ATOM   2319  HA2 GLY A 269      20.261  11.043  60.832  1.00 50.49           H
ATOM   2320  HA3 GLY A 269      21.568  11.831  60.460  1.00 50.49           H
ATOM   2321  N   ASP A 270      21.904   9.645  59.222  1.00 37.89           N
ATOM   2322  CA  ASP A 270      22.586   8.530  58.566  1.00 41.44           C
ATOM   2323  C   ASP A 270      22.133   7.186  59.141  1.00 42.78           C
ATOM   2324  O   ASP A 270      22.858   6.482  59.862  1.00 38.47           O
ATOM   2325  CB  ASP A 270      24.108   8.639  58.669  1.00 38.38           C
ATOM   2326  CG  ASP A 270      24.811   7.838  57.580  1.00 38.44           C
ATOM   2327  OD1 ASP A 270      25.999   8.111  57.301  1.00 42.82           O
ATOM   2328  OD2 ASP A 270      24.149   6.951  57.002  1.00 38.18           O1-
ATOM   2329  H   ASP A 270      21.530  10.183  58.666  1.00 45.47           H
ATOM   2330  HA  ASP A 270      22.354   8.538  57.624  1.00 49.72           H
ATOM   2331  HB2 ASP A 270      24.368   9.569  58.576  1.00 46.05           H
ATOM   2332  HB3 ASP A 270      24.395   8.296  59.530  1.00 46.05           H
ATOM   2333  N   PHE A 271      20.912   6.830  58.752  1.00 37.01           N
ATOM   2334  CA  PHE A 271      20.361   5.514  59.038  1.00 39.21           C
ATOM   2335  C   PHE A 271      20.750   4.468  57.979  1.00 37.09           C
ATOM   2336  O   PHE A 271      20.062   3.457  57.841  1.00 42.09           O
ATOM   2337  CB  PHE A 271      18.843   5.633  59.204  1.00 42.41           C
ATOM   2338  CG  PHE A 271      18.435   6.700  60.196  1.00 42.93           C
ATOM   2339  CD1 PHE A 271      17.831   7.858  59.776  1.00 39.70           C
ATOM   2340  CD2 PHE A 271      18.695   6.545  61.551  1.00 48.71           C
ATOM   2341  CE1 PHE A 271      17.469   8.857  60.685  1.00 40.44           C
ATOM   2342  CE2 PHE A 271      18.340   7.538  62.473  1.00 40.81           C
ATOM   2343  CZ  PHE A 271      17.732   8.698  62.034  1.00 45.70           C
ATOM   2344  H   PHE A 271      20.378   7.342  58.314  1.00 44.41           H
ATOM   2345  HA  PHE A 271      20.721   5.211  59.886  1.00 47.05           H
ATOM   2346  HB2 PHE A 271      18.449   5.857  58.347  1.00 50.90           H
ATOM   2347  HB3 PHE A 271      18.493   4.785  59.518  1.00 50.90           H
ATOM   2348  HD1 PHE A 271      17.656   7.979  58.871  1.00 47.64           H
ATOM   2349  HD2 PHE A 271      19.111   5.770  61.851  1.00 58.45           H
ATOM   2350  HE1 PHE A 271      17.057   9.633  60.381  1.00 48.52           H
ATOM   2351  HE2 PHE A 271      18.517   7.419  63.379  1.00 48.97           H
ATOM   2352  HZ  PHE A 271      17.486   9.358  62.641  1.00 54.84           H
ATOM   2353  N   GLY A 272      21.880   4.656  57.286  1.00 38.07           N
ATOM   2354  CA  GLY A 272      22.339   3.727  56.261  1.00 40.97           C
ATOM   2355  C   GLY A 272      22.704   2.322  56.739  1.00 46.88           C
ATOM   2356  O   GLY A 272      22.753   1.402  55.914  1.00 41.30           O
ATOM   2357  H   GLY A 272      22.403   5.330  57.398  1.00 45.68           H
ATOM   2358  HA2 GLY A 272      21.645   3.639  55.589  1.00 49.16           H
ATOM   2359  HA3 GLY A 272      23.122   4.104  55.830  1.00 49.16           H
ATOM   2360  N   LEU A 273      23.012   2.131  58.026  1.00 40.34           N
ATOM   2361  CA  LEU A 273      23.230   0.788  58.567  1.00 33.62           C
ATOM   2362  C   LEU A 273      22.141   0.350  59.531  1.00 33.65           C
ATOM   2363  O   LEU A 273      22.221  -0.744  60.091  1.00 41.11           O
ATOM   2364  CB  LEU A 273      24.605   0.721  59.252  1.00 38.28           C
ATOM   2365  CG  LEU A 273      25.801   1.004  58.356  1.00 38.42           C
ATOM   2366  CD1 LEU A 273      27.052   0.780  59.123  1.00 34.27           C
ATOM   2367  CD2 LEU A 273      25.801   0.122  57.121  1.00 48.19           C
ATOM   2368  H   LEU A 273      23.100   2.761  58.604  1.00 48.41           H
ATOM   2369  HA  LEU A 273      23.239   0.157  57.830  1.00 40.34           H
ATOM   2370  HB2 LEU A 273      24.621   1.371  59.972  1.00 45.94           H
ATOM   2371  HB3 LEU A 273      24.722  -0.170  59.619  1.00 45.94           H
ATOM   2372  HG  LEU A 273      25.778   1.931  58.071  1.00 46.11           H
ATOM   2373 HD11 LEU A 273      27.811   0.962  58.547  1.00 41.12           H
ATOM   2374 HD12 LEU A 273      27.065   1.377  59.887  1.00 41.12           H
ATOM   2375 HD13 LEU A 273      27.077  -0.143  59.422  1.00 41.12           H
ATOM   2376 HD21 LEU A 273      26.578   0.337  56.581  1.00 57.83           H
ATOM   2377 HD22 LEU A 273      25.836  -0.807  57.398  1.00 57.83           H
ATOM   2378 HD23 LEU A 273      24.990   0.287  56.616  1.00 57.83           H
ATOM   2379  N   MET A 274      21.125   1.166  59.756  1.00 37.22           N
ATOM   2380  CA  MET A 274      20.072   0.799  60.692  1.00 36.09           C
ATOM   2381  C   MET A 274      19.363  -0.482  60.258  1.00 45.55           C
ATOM   2382  O   MET A 274      18.951  -0.611  59.100  1.00 51.76           O
ATOM   2383  CB  MET A 274      19.073   1.951  60.810  1.00 40.26           C
ATOM   2384  CG  MET A 274      18.004   1.696  61.825  1.00 44.56           C
ATOM   2385  SD  MET A 274      17.409   3.191  62.607  1.00 53.17           S
ATOM   2386  CE  MET A 274      16.428   3.794  61.301  1.00 53.79           C
ATOM   2387  H   MET A 274      21.020   1.933  59.383  1.00 44.66           H
ATOM   2388  HA  MET A 274      20.467   0.657  61.567  1.00 43.31           H
ATOM   2389  HB2 MET A 274      19.549   2.755  61.072  1.00 48.32           H
ATOM   2390  HB3 MET A 274      18.644   2.085  59.950  1.00 48.32           H
ATOM   2391  HG2 MET A 274      17.251   1.268  61.388  1.00 53.48           H
ATOM   2392  HG3 MET A 274      18.358   1.117  62.517  1.00 53.48           H
ATOM   2393  HE1 MET A 274      16.020   4.631  61.573  1.00 64.55           H
ATOM   2394  HE2 MET A 274      16.991   3.937  60.524  1.00 64.55           H
ATOM   2395  HE3 MET A 274      15.741   3.141  61.095  1.00 64.55           H
ATOM   2396  N   ARG A 275      19.224  -1.430  61.199  1.00 42.18           N
ATOM   2397  CA  ARG A 275      18.496  -2.677  61.005  1.00 45.03           C
ATOM   2398  C   ARG A 275      17.444  -2.791  62.090  1.00 50.19           C
ATOM   2399  O   ARG A 275      17.567  -2.208  63.177  1.00 42.22           O
ATOM   2400  CB  ARG A 275      19.373  -3.949  61.063  1.00 51.63           C
ATOM   2401  CG  ARG A 275      20.440  -4.109  59.990  1.00 43.16           C
ATOM   2402  CD  ARG A 275      19.897  -4.066  58.543  1.00 45.17           C
ATOM   2403  NE  ARG A 275      20.987  -4.003  57.562  1.00 58.30           N
ATOM   2404  CZ  ARG A 275      21.341  -2.921  56.850  1.00 59.26           C
ATOM   2405  NH1 ARG A 275      20.683  -1.755  56.959  1.00 57.37           N
ATOM   2406  NH2 ARG A 275      22.367  -3.005  56.000  1.00 44.82           N1+
ATOM   2407  H   ARG A 275      19.560  -1.360  61.987  1.00 50.61           H
ATOM   2408  HA  ARG A 275      18.047  -2.656  60.146  1.00 54.03           H
ATOM   2409  HB2 ARG A 275      19.827  -3.963  61.920  1.00 61.95           H
ATOM   2410  HB3 ARG A 275      18.789  -4.721  61.001  1.00 61.95           H
ATOM   2411  HG2 ARG A 275      21.086  -3.391  60.085  1.00 51.79           H
ATOM   2412  HG3 ARG A 275      20.881  -4.964  60.115  1.00 51.79           H
ATOM   2413  HD2 ARG A 275      19.379  -4.868  58.372  1.00 54.20           H
ATOM   2414  HD3 ARG A 275      19.342  -3.278  58.433  1.00 54.20           H
ATOM   2415  HE  ARG A 275      21.439  -4.723  57.432  1.00 69.96           H
ATOM   2416 HH11 ARG A 275      20.022  -1.684  57.504  1.00 68.84           H
ATOM   2417 HH12 ARG A 275      20.928  -1.078  56.488  1.00 68.84           H
ATOM   2418 HH21 ARG A 275      22.795  -3.746  55.915  1.00 53.78           H
ATOM   2419 HH22 ARG A 275      22.596  -2.320  55.533  1.00 53.78           H
ATOM   2420  N   ALA A 276      16.396  -3.540  61.763  1.00 50.48           N
ATOM   2421  CA  ALA A 276      15.340  -3.871  62.715  1.00 61.73           C
ATOM   2422  C   ALA A 276      15.636  -5.205  63.394  1.00 58.54           C
ATOM   2423  O   ALA A 276      16.106  -6.151  62.754  1.00 64.35           O
ATOM   2424  CB  ALA A 276      13.990  -3.943  62.000  1.00 60.46           C
ATOM   2425  H   ALA A 276      16.271  -3.874  60.981  1.00 60.57           H
ATOM   2426  HA  ALA A 276      15.291  -3.183  63.396  1.00 74.08           H
ATOM   2427  HB1 ALA A 276      13.302  -4.164  62.647  1.00 72.55           H
ATOM   2428  HB2 ALA A 276      13.801  -3.081  61.596  1.00 72.55           H
ATOM   2429  HB3 ALA A 276      14.032  -4.627  61.314  1.00 72.55           H
ATOM   2430  N   LEU A 277      15.376  -5.272  64.684  1.00 50.93           N
ATOM   2431  CA  LEU A 277      15.502  -6.562  65.340  1.00 61.88           C
ATOM   2432  C   LEU A 277      14.261  -7.405  65.067  1.00 66.72           C
ATOM   2433  O   LEU A 277      13.156  -6.863  64.999  1.00 62.23           O
ATOM   2434  CB  LEU A 277      15.678  -6.393  66.841  1.00 58.83           C
ATOM   2435  CG  LEU A 277      16.984  -5.724  67.228  1.00 60.74           C
ATOM   2436  CD1 LEU A 277      17.061  -5.642  68.713  1.00 53.76           C
ATOM   2437  CD2 LEU A 277      18.159  -6.514  66.671  1.00 56.00           C
ATOM   2438  H   LEU A 277      15.135  -4.617  65.187  1.00 61.12           H
ATOM   2439  HA  LEU A 277      16.276  -7.029  64.989  1.00 74.26           H
ATOM   2440  HB2 LEU A 277      14.952  -5.847  67.183  1.00 70.59           H
ATOM   2441  HB3 LEU A 277      15.657  -7.268  67.260  1.00 70.59           H
ATOM   2442  HG  LEU A 277      17.012  -4.825  66.864  1.00 72.89           H
ATOM   2443 HD11 LEU A 277      17.895  -5.215  68.963  1.00 64.52           H
ATOM   2444 HD12 LEU A 277      16.311  -5.120  69.039  1.00 64.52           H
ATOM   2445 HD13 LEU A 277      17.024  -6.539  69.081  1.00 64.52           H
ATOM   2446 HD21 LEU A 277      18.985  -6.073  66.927  1.00 67.21           H
ATOM   2447 HD22 LEU A 277      18.137  -7.412  67.036  1.00 67.21           H
ATOM   2448 HD23 LEU A 277      18.088  -6.547  65.705  1.00 67.21           H
ATOM   2449  N   PRO A 278      14.412  -8.741  64.931  1.00 74.94           N
ATOM   2450  CA  PRO A 278      13.255  -9.580  64.589  1.00 66.92           C
ATOM   2451  C   PRO A 278      12.568 -10.257  65.771  1.00 75.46           C
ATOM   2452  O   PRO A 278      12.674 -11.478  65.942  1.00 78.38           O
ATOM   2453  CB  PRO A 278      13.868 -10.609  63.636  1.00 62.09           C
ATOM   2454  CG  PRO A 278      15.280 -10.741  64.061  1.00 63.68           C
ATOM   2455  CD  PRO A 278      15.678  -9.485  64.787  1.00 73.13           C
ATOM   2456  HA  PRO A 278      12.599  -9.055  64.104  1.00 80.31           H
ATOM   2457  HB2 PRO A 278      13.403 -11.456  63.726  1.00 74.51           H
ATOM   2458  HB3 PRO A 278      13.814 -10.283  62.724  1.00 74.51           H
ATOM   2459  HG2 PRO A 278      15.363 -11.507  64.650  1.00 76.41           H
ATOM   2460  HG3 PRO A 278      15.837 -10.863  63.276  1.00 76.41           H
ATOM   2461  HD2 PRO A 278      16.043  -9.702  65.659  1.00 87.75           H
ATOM   2462  HD3 PRO A 278      16.310  -8.975  64.256  1.00 87.75           H
ATOM   2463  N   GLN A 279      11.835  -9.486  66.571  1.00 75.11           N
ATOM   2464  CA  GLN A 279      10.988 -10.046  67.637  1.00 71.58           C
ATOM   2465  C   GLN A 279      11.670 -11.162  68.445  1.00 62.52           C
ATOM   2466  O   GLN A 279      11.692 -12.326  68.039  1.00 58.25           O
ATOM   2467  CB  GLN A 279       9.679 -10.573  67.035  1.00 75.14           C
ATOM   2468  CG  GLN A 279       8.795 -11.334  68.034  1.00 79.51           C
ATOM   2469  CD  GLN A 279       7.300 -11.061  67.851  1.00 82.66           C
ATOM   2470  OE1 GLN A 279       6.754 -10.118  68.446  1.00 84.85           O
ATOM   2471  NE2 GLN A 279       6.628 -11.892  67.044  1.00 80.89           N
ATOM   2472  H   GLN A 279      11.809  -8.628  66.521  1.00 90.13           H
ATOM   2473  HA  GLN A 279      10.760  -9.334  68.256  1.00 85.90           H
ATOM   2474  HB2 GLN A 279       9.892 -11.178  66.307  1.00 90.16           H
ATOM   2475  HB3 GLN A 279       9.166  -9.822  66.697  1.00 90.16           H
ATOM   2476  HG2 GLN A 279       9.039 -11.069  68.934  1.00 95.41           H
ATOM   2477  HG3 GLN A 279       8.940 -12.286  67.920  1.00 95.41           H
ATOM   2478 HE21 GLN A 279       5.786 -11.776  66.913  1.00 97.06           H
ATOM   2479 HE22 GLN A 279       7.038 -12.541  66.658  1.00 97.06           H
ATOM   2480  HC  GLN A 279      12.105 -10.969  69.325  1.00 75.03           H
ATOM   2481  N   ASP A 282      16.305  -9.891  69.285  1.00 69.00           N
ATOM   2482  CA  ASP A 282      17.217  -9.484  70.364  1.00 69.66           C
ATOM   2483  C   ASP A 282      18.598  -8.975  69.901  1.00 78.34           C
ATOM   2484  O   ASP A 282      19.294  -8.244  70.641  1.00 66.39           O
ATOM   2485  CB  ASP A 282      17.434 -10.647  71.319  1.00 78.94           C
ATOM   2486  CG  ASP A 282      18.072 -10.214  72.606  1.00 74.69           C
ATOM   2487  OD1 ASP A 282      19.268 -10.523  72.806  1.00 73.37           O
ATOM   2488  OD2 ASP A 282      17.384  -9.535  73.390  1.00 68.84           O1-
ATOM   2489  H1  ASP A 282      16.701 -10.607  68.784  1.00 82.80           H
ATOM   2490  H2  ASP A 282      16.144  -9.144  68.704  1.00 82.80           H
ATOM   2491  HA  ASP A 282      16.797  -8.768  70.866  1.00 83.60           H
ATOM   2492  HB2 ASP A 282      18.015 -11.300  70.898  1.00 94.73           H
ATOM   2493  HB3 ASP A 282      16.576 -11.050  71.528  1.00 94.73           H
ATOM   2494  N   HIS A 283      19.006  -9.379  68.698  1.00 72.53           N
ATOM   2495  CA  HIS A 283      20.225  -8.850  68.095  1.00 66.58           C
ATOM   2496  C   HIS A 283      20.274  -9.198  66.603  1.00 71.51           C
ATOM   2497  O   HIS A 283      19.462  -9.983  66.098  1.00 75.45           O
ATOM   2498  CB  HIS A 283      21.429  -9.417  68.807  1.00 69.70           C
ATOM   2499  CG  HIS A 283      21.647 -10.837  68.459  1.00 71.18           C
ATOM   2500  ND1 HIS A 283      22.464 -11.223  67.421  1.00 74.00           N
ATOM   2501  CD2 HIS A 283      21.055 -11.964  68.918  1.00 82.39           C
ATOM   2502  CE1 HIS A 283      22.426 -12.537  67.304  1.00 76.52           C
ATOM   2503  NE2 HIS A 283      21.584 -13.013  68.207  1.00 83.94           N
ATOM   2504  H   HIS A 283      18.594  -9.958  68.212  1.00 87.04           H
ATOM   2505  HA  HIS A 283      20.239  -7.884  68.187  1.00 79.89           H
ATOM   2506  HB2 HIS A 283      21.293  -9.357  69.765  1.00 83.64           H
ATOM   2507  HB3 HIS A 283      22.219  -8.917  68.548  1.00 83.64           H
ATOM   2508  HD2 HIS A 283      20.446 -12.022  69.619  1.00 98.86           H
ATOM   2509  HE1 HIS A 283      22.909 -13.043  66.692  1.00 91.82           H
ATOM   2510  HE2 HIS A 283      21.387 -13.842  68.319  1.00100.72           H
ATOM   2511  N   TYR A 284      21.252  -8.599  65.906  1.00 61.87           N
ATOM   2512  CA  TYR A 284      21.500  -8.784  64.472  1.00 61.85           C
ATOM   2513  C   TYR A 284      22.935  -9.266  64.244  1.00 61.63           C
ATOM   2514  O   TYR A 284      23.860  -8.791  64.907  1.00 62.46           O
ATOM   2515  CB  TYR A 284      21.257  -7.450  63.723  1.00 60.81           C
ATOM   2516  CG  TYR A 284      21.573  -7.464  62.246  1.00 61.39           C
ATOM   2517  CD1 TYR A 284      20.601  -7.780  61.312  1.00 59.88           C
ATOM   2518  CD2 TYR A 284      22.852  -7.154  61.782  1.00 64.82           C
ATOM   2519  CE1 TYR A 284      20.884  -7.804  59.964  1.00 60.01           C
ATOM   2520  CE2 TYR A 284      23.149  -7.177  60.417  1.00 64.07           C
ATOM   2521  CZ  TYR A 284      22.149  -7.508  59.516  1.00 61.54           C
ATOM   2522  OH  TYR A 284      22.420  -7.534  58.162  1.00 68.94           O
ATOM   2523  H   TYR A 284      21.811  -8.053  66.266  1.00 74.24           H
ATOM   2524  HA  TYR A 284      20.890  -9.451  64.120  1.00 74.22           H
ATOM   2525  HB2 TYR A 284      20.322  -7.212  63.818  1.00 72.98           H
ATOM   2526  HB3 TYR A 284      21.809  -6.765  64.132  1.00 72.98           H
ATOM   2527  HD1 TYR A 284      19.742  -7.991  61.601  1.00 71.86           H
ATOM   2528  HD2 TYR A 284      23.520  -6.940  62.392  1.00 77.78           H
ATOM   2529  HE1 TYR A 284      20.217  -8.025  59.355  1.00 72.01           H
ATOM   2530  HE2 TYR A 284      24.006  -6.973  60.118  1.00 76.89           H
ATOM   2531  HH  TYR A 284      23.225  -7.335  58.026  1.00 82.72           H
ATOM   2532  N   VAL A 285      23.142 -10.200  63.305  1.00 65.53           N
ATOM   2533  CA  VAL A 285      24.485 -10.652  62.927  1.00 59.75           C
ATOM   2534  C   VAL A 285      24.671 -10.550  61.421  1.00 64.71           C
ATOM   2535  O   VAL A 285      23.863 -11.092  60.662  1.00 63.23           O
ATOM   2536  CB  VAL A 285      24.755 -12.103  63.357  1.00 62.89           C
ATOM   2537  CG1 VAL A 285      26.157 -12.517  62.947  1.00 64.08           C
ATOM   2538  CG2 VAL A 285      24.559 -12.273  64.842  1.00 63.64           C
ATOM   2539  H   VAL A 285      22.511 -10.590  62.869  1.00 78.64           H
ATOM   2540  HA  VAL A 285      25.145 -10.082  63.353  1.00 71.70           H
ATOM   2541  HB  VAL A 285      24.127 -12.687  62.904  1.00 75.47           H
ATOM   2542 HG11 VAL A 285      26.309 -13.433  63.226  1.00 76.89           H
ATOM   2543 HG12 VAL A 285      26.238 -12.447  61.983  1.00 76.89           H
ATOM   2544 HG13 VAL A 285      26.798 -11.929  63.377  1.00 76.89           H
ATOM   2545 HG21 VAL A 285      24.737 -13.196  65.080  1.00 76.37           H
ATOM   2546 HG22 VAL A 285      25.173 -11.686  65.311  1.00 76.37           H
ATOM   2547 HG23 VAL A 285      23.644 -12.043  65.068  1.00 76.37           H
ATOM   2548  N   MET A 286      25.742  -9.872  60.998  1.00 65.14           N
ATOM   2549  CA  MET A 286      26.322  -9.977  59.641  1.00 67.97           C
ATOM   2550  C   MET A 286      27.109  -8.711  59.288  1.00 66.72           C
ATOM   2551  O   MET A 286      26.657  -7.589  59.519  1.00 68.38           O
ATOM   2552  CB  MET A 286      25.269 -10.239  58.550  1.00 73.06           C
ATOM   2553  CG  MET A 286      25.184 -11.715  58.108  0.54 68.89           C
ATOM   2554  SD  MET A 286      26.538 -12.262  57.024  0.94 72.27           S
ATOM   2555  CE  MET A 286      25.570 -12.874  55.632  1.00 65.08           C
ATOM   2556  H   MET A 286      26.172  -9.320  61.498  1.00 78.17           H
ATOM   2557  HA  MET A 286      26.936 -10.728  59.633  1.00 81.56           H
ATOM   2558  HB2 MET A 286      25.490  -9.708  57.768  1.00 87.67           H
ATOM   2559  HB3 MET A 286      24.397  -9.979  58.887  1.00 87.67           H
ATOM   2560  HG2 MET A 286      24.352 -11.847  57.627  0.01 82.67           H
ATOM   2561  HG3 MET A 286      25.196 -12.276  58.899  0.01 82.67           H
ATOM   2562  HE1 MET A 286      26.173 -13.209  54.951  0.01 78.10           H
ATOM   2563  HE2 MET A 286      25.038 -12.146  55.273  0.01 78.10           H
ATOM   2564  HE3 MET A 286      24.989 -13.587  55.940  0.01 78.10           H
ATOM   2565  HC  MET A 286      28.008  -8.768  58.854  1.00 80.07           H
ATOM   2566  N   VAL A 292      31.151  -1.199  59.881  1.00 58.33           N
ATOM   2567  CA  VAL A 292      32.213  -0.609  59.083  1.00 55.88           C
ATOM   2568  C   VAL A 292      33.086   0.287  59.980  1.00 53.51           C
ATOM   2569  O   VAL A 292      34.310   0.210  59.926  1.00 49.57           O
ATOM   2570  CB  VAL A 292      31.647   0.181  57.870  0.00 49.77           C
ATOM   2571  CG1 VAL A 292      32.776   0.805  57.050  0.72 63.77           C
ATOM   2572  CG2 VAL A 292      30.759  -0.715  56.998  1.00 50.58           C
ATOM   2573  H1  VAL A 292      31.530  -1.631  60.650  1.00 69.99           H
ATOM   2574  H2  VAL A 292      30.675  -1.845  59.353  1.00 69.99           H
ATOM   2575  HA  VAL A 292      32.776  -1.320  58.738  1.00 67.06           H
ATOM   2576  HB  VAL A 292      31.094   0.904  58.203  1.00 59.72           H
ATOM   2577 HG11 VAL A 292      33.625   0.578  57.459  1.00 76.52           H
ATOM   2578 HG12 VAL A 292      32.740   0.455  56.146  1.00 76.52           H
ATOM   2579 HG13 VAL A 292      32.660   1.768  57.037  0.00 76.52           H
ATOM   2580 HG21 VAL A 292      30.731  -1.604  57.386  0.00 60.70           H
ATOM   2581 HG22 VAL A 292      29.866  -0.338  56.967  0.00 60.70           H
ATOM   2582 HG23 VAL A 292      31.134  -0.756  56.104  1.00 60.70           H
ATOM   2583  N   PRO A 293      32.474   1.130  60.816  1.00 53.06           N
ATOM   2584  CA  PRO A 293      33.313   2.095  61.597  1.00 40.64           C
ATOM   2585  C   PRO A 293      34.087   1.498  62.785  1.00 40.31           C
ATOM   2586  O   PRO A 293      33.691   1.589  63.967  1.00 40.22           O
ATOM   2587  CB  PRO A 293      32.280   3.133  62.049  1.00 52.58           C
ATOM   2588  CG  PRO A 293      30.955   2.352  62.173  1.00 44.52           C
ATOM   2589  CD  PRO A 293      31.032   1.224  61.150  1.00 46.01           C
ATOM   2590  HA  PRO A 293      33.947   2.528  61.004  1.00 48.77           H
ATOM   2591  HB2 PRO A 293      32.542   3.503  62.907  1.00 63.10           H
ATOM   2592  HB3 PRO A 293      32.205   3.832  61.382  1.00 63.10           H
ATOM   2593  HG2 PRO A 293      30.873   1.992  63.070  1.00 53.43           H
ATOM   2594  HG3 PRO A 293      30.211   2.942  61.973  1.00 53.43           H
ATOM   2595  HD2 PRO A 293      30.724   0.393  61.544  1.00 55.21           H
ATOM   2596  HD3 PRO A 293      30.518   1.452  60.360  1.00 55.21           H
ATOM   2597  N   PHE A 294      35.260   0.926  62.457  1.00 41.77           N
ATOM   2598  CA  PHE A 294      36.046   0.088  63.366  1.00 40.68           C
ATOM   2599  C   PHE A 294      36.233   0.707  64.746  1.00 31.12           C
ATOM   2600  O   PHE A 294      36.066   0.038  65.775  1.00 32.40           O
ATOM   2601  CB  PHE A 294      37.433  -0.185  62.752  1.00 43.02           C
ATOM   2602  CG  PHE A 294      37.455  -1.252  61.731  1.00 59.57           C
ATOM   2603  CD1 PHE A 294      36.653  -2.386  61.852  1.00 61.09           C
ATOM   2604  CD2 PHE A 294      38.301  -1.148  60.643  1.00 62.54           C
ATOM   2605  CE1 PHE A 294      36.684  -3.392  60.884  1.00 55.45           C
ATOM   2606  CE2 PHE A 294      38.333  -2.162  59.673  1.00 68.56           C
ATOM   2607  CZ  PHE A 294      37.515  -3.278  59.805  1.00 58.68           C
ATOM   2608  H   PHE A 294      35.628   1.017  61.685  1.00 50.13           H
ATOM   2609  HA  PHE A 294      35.595  -0.763  63.478  1.00 48.81           H
ATOM   2610  HB2 PHE A 294      37.752   0.630  62.333  1.00 51.63           H
ATOM   2611  HB3 PHE A 294      38.040  -0.446  63.463  1.00 51.63           H
ATOM   2612  HD1 PHE A 294      36.081  -2.469  62.580  1.00 73.31           H
ATOM   2613  HD2 PHE A 294      38.846  -0.400  60.550  1.00 75.04           H
ATOM   2614  HE1 PHE A 294      36.139  -4.140  60.974  1.00 66.54           H
ATOM   2615  HE2 PHE A 294      38.899  -2.085  58.939  1.00 82.27           H
ATOM   2616  HZ  PHE A 294      37.538  -3.950  59.163  1.00 70.42           H
ATOM   2617  N   ALA A 295      36.661   1.962  64.789  1.00 33.52           N
ATOM   2618  CA  ALA A 295      37.050   2.584  66.058  1.00 34.29           C
ATOM   2619  C   ALA A 295      35.868   2.895  66.969  1.00 31.82           C
ATOM   2620  O   ALA A 295      36.091   3.180  68.148  1.00 26.84           O
ATOM   2621  CB  ALA A 295      37.822   3.878  65.786  1.00 32.77           C
ATOM   2622  H   ALA A 295      36.737   2.476  64.104  1.00 40.23           H
ATOM   2623  HA  ALA A 295      37.640   1.980  66.535  1.00 41.15           H
ATOM   2624  HB1 ALA A 295      38.073   4.280  66.632  1.00 39.32           H
ATOM   2625  HB2 ALA A 295      38.616   3.668  65.270  1.00 39.32           H
ATOM   2626  HB3 ALA A 295      37.253   4.485  65.287  1.00 39.32           H
ATOM   2627  N   TRP A 296      34.627   2.848  66.468  1.00 24.29           N
ATOM   2628  CA  TRP A 296      33.441   3.071  67.296  1.00 21.47           C
ATOM   2629  C   TRP A 296      32.807   1.792  67.815  1.00 23.63           C
ATOM   2630  O   TRP A 296      31.876   1.865  68.637  1.00 24.23           O
ATOM   2631  CB  TRP A 296      32.368   3.852  66.498  1.00 25.80           C
ATOM   2632  CG  TRP A 296      32.732   5.323  66.356  1.00 26.11           C
ATOM   2633  CD1 TRP A 296      32.195   6.372  67.053  1.00 24.45           C
ATOM   2634  CD2 TRP A 296      33.738   5.881  65.490  1.00 30.29           C
ATOM   2635  NE1 TRP A 296      32.813   7.552  66.683  1.00 23.65           N
ATOM   2636  CE2 TRP A 296      33.756   7.279  65.714  1.00 23.78           C
ATOM   2637  CE3 TRP A 296      34.598   5.340  64.521  1.00 30.44           C
ATOM   2638  CZ2 TRP A 296      34.611   8.142  65.012  1.00 24.72           C
ATOM   2639  CZ3 TRP A 296      35.462   6.213  63.844  1.00 31.10           C
ATOM   2640  CH2 TRP A 296      35.461   7.593  64.110  1.00 30.00           C
ATOM   2641  H   TRP A 296      34.447   2.688  65.643  1.00 29.14           H
ATOM   2642  HA  TRP A 296      33.692   3.609  68.062  1.00 25.76           H
ATOM   2643  HB2 TRP A 296      32.292   3.472  65.608  1.00 30.96           H
ATOM   2644  HB3 TRP A 296      31.519   3.793  66.962  1.00 30.96           H
ATOM   2645  HD1 TRP A 296      31.538   6.297  67.707  1.00 29.34           H
ATOM   2646  HE1 TRP A 296      32.628   8.332  66.995  1.00 28.38           H
ATOM   2647  HE3 TRP A 296      34.619   4.425  64.358  1.00 36.52           H
ATOM   2648  HZ2 TRP A 296      34.611   9.057  65.177  1.00 29.66           H
ATOM   2649  HZ3 TRP A 296      36.050   5.871  63.211  1.00 37.32           H
ATOM   2650  HH2 TRP A 296      36.032   8.147  63.629  1.00 36.01           H
ATOM   2651  N   CYS A 297      33.239   0.641  67.309  1.00 29.62           N
ATOM   2652  CA  CYS A 297      32.487  -0.601  67.464  1.00 30.81           C
ATOM   2653  C   CYS A 297      32.766  -1.259  68.803  1.00 25.93           C
ATOM   2654  O   CYS A 297      33.900  -1.247  69.293  1.00 28.90           O
ATOM   2655  CB  CYS A 297      32.864  -1.552  66.335  1.00 24.55           C
ATOM   2656  SG  CYS A 297      32.073  -1.128  64.795  1.00 34.69           S
ATOM   2657  H   CYS A 297      33.972   0.552  66.868  1.00 35.54           H
ATOM   2658  HA  CYS A 297      31.537  -0.414  67.405  1.00 36.97           H
ATOM   2659  HB2 CYS A 297      33.824  -1.518  66.199  1.00 29.45           H
ATOM   2660  HB3 CYS A 297      32.593  -2.452  66.575  1.00 29.45           H
ATOM   2661  HG  CYS A 297      32.404  -0.020  64.478  1.00 41.63           H
ATOM   2662  N   ALA A 298      31.736  -1.892  69.362  1.00 31.20           N
ATOM   2663  CA  ALA A 298      31.929  -2.737  70.542  1.00 31.98           C
ATOM   2664  C   ALA A 298      32.805  -3.966  70.247  1.00 29.30           C
ATOM   2665  O   ALA A 298      32.924  -4.406  69.107  1.00 29.85           O
ATOM   2666  CB  ALA A 298      30.577  -3.188  71.092  1.00 30.25           C
ATOM   2667  H   ALA A 298      30.924  -1.851  69.081  1.00 37.44           H
ATOM   2668  HA  ALA A 298      32.371  -2.216  71.231  1.00 38.37           H
ATOM   2669  HB1 ALA A 298      30.724  -3.746  71.872  1.00 36.31           H
ATOM   2670  HB2 ALA A 298      30.059  -2.405  71.338  1.00 36.31           H
ATOM   2671  HB3 ALA A 298      30.110  -3.693  70.408  1.00 36.31           H
ATOM   2672  N   PRO A 299      33.484  -4.504  71.253  1.00 31.49           N
ATOM   2673  CA  PRO A 299      34.287  -5.718  71.024  1.00 42.11           C
ATOM   2674  C   PRO A 299      33.529  -6.884  70.366  1.00 38.02           C
ATOM   2675  O   PRO A 299      34.083  -7.551  69.475  1.00 32.18           O
ATOM   2676  CB  PRO A 299      34.782  -6.077  72.443  1.00 40.71           C
ATOM   2677  CG  PRO A 299      34.003  -5.185  73.377  1.00 37.62           C
ATOM   2678  CD  PRO A 299      33.573  -4.022  72.646  1.00 31.58           C
ATOM   2679  HA  PRO A 299      35.056  -5.500  70.473  1.00 50.53           H
ATOM   2680  HB2 PRO A 299      34.595  -7.011  72.627  1.00 48.85           H
ATOM   2681  HB3 PRO A 299      35.733  -5.898  72.512  1.00 48.85           H
ATOM   2682  HG2 PRO A 299      33.232  -5.671  73.711  1.00 45.14           H
ATOM   2683  HG3 PRO A 299      34.575  -4.921  74.115  1.00 45.14           H
ATOM   2684  HD2 PRO A 299      32.703  -3.728  72.959  1.00 37.90           H
ATOM   2685  HD3 PRO A 299      34.234  -3.315  72.717  1.00 37.90           H
ATOM   2686  N   GLU A 300      32.280  -7.146  70.760  1.00 36.41           N
ATOM   2687  CA  GLU A 300      31.516  -8.190  70.062  1.00 35.98           C
ATOM   2688  C   GLU A 300      31.285  -7.854  68.589  1.00 41.46           C
ATOM   2689  O   GLU A 300      31.193  -8.759  67.751  1.00 34.99           O
ATOM   2690  CB  GLU A 300      30.170  -8.451  70.765  1.00 34.75           C
ATOM   2691  CG  GLU A 300      29.168  -7.332  70.749  1.00 33.77           C
ATOM   2692  CD  GLU A 300      29.300  -6.357  71.886  1.00 31.93           C
ATOM   2693  OE1 GLU A 300      30.394  -6.288  72.472  1.00 28.48           O
ATOM   2694  OE2 GLU A 300      28.289  -5.652  72.183  1.00 28.59           O1-
ATOM   2695  H   GLU A 300      31.864  -6.753  71.402  1.00 43.69           H
ATOM   2696  HA  GLU A 300      32.026  -9.015  70.095  1.00 43.18           H
ATOM   2697  HB2 GLU A 300      29.752  -9.216  70.342  1.00 41.70           H
ATOM   2698  HB3 GLU A 300      30.351  -8.659  71.695  1.00 41.70           H
ATOM   2699  HG2 GLU A 300      29.271  -6.835  69.923  1.00 40.52           H
ATOM   2700  HG3 GLU A 300      28.277  -7.713  70.791  1.00 40.52           H
ATOM   2701  N   SER A 301      31.156  -6.570  68.245  1.00 36.55           N
ATOM   2702  CA  SER A 301      30.936  -6.241  66.839  1.00 32.76           C
ATOM   2703  C   SER A 301      32.217  -6.385  66.032  1.00 35.12           C
ATOM   2704  O   SER A 301      32.177  -6.790  64.862  1.00 30.85           O
ATOM   2705  CB  SER A 301      30.361  -4.832  66.739  1.00 29.03           C
ATOM   2706  OG  SER A 301      29.394  -4.620  67.764  1.00 27.79           O
ATOM   2707  H   SER A 301      31.190  -5.899  68.782  1.00 43.86           H
ATOM   2708  HA  SER A 301      30.282  -6.856  66.472  1.00 39.31           H
ATOM   2709  HB2 SER A 301      31.079  -4.188  66.841  1.00 34.84           H
ATOM   2710  HB3 SER A 301      29.936  -4.724  65.873  1.00 34.84           H
ATOM   2711  HG  SER A 301      28.767  -5.174  67.687  1.00 33.35           H
ATOM   2712  N   LEU A 302      33.371  -6.087  66.640  1.00 32.90           N
ATOM   2713  CA  LEU A 302      34.623  -6.270  65.925  1.00 32.80           C
ATOM   2714  C   LEU A 302      34.953  -7.740  65.758  1.00 40.10           C
ATOM   2715  O   LEU A 302      35.507  -8.135  64.730  1.00 34.47           O
ATOM   2716  CB  LEU A 302      35.759  -5.589  66.664  1.00 30.78           C
ATOM   2717  CG  LEU A 302      35.731  -4.068  66.641  1.00 39.86           C
ATOM   2718  CD1 LEU A 302      36.861  -3.567  67.478  1.00 31.24           C
ATOM   2719  CD2 LEU A 302      35.833  -3.547  65.195  1.00 37.24           C
ATOM   2720  H   LEU A 302      33.449  -5.787  67.442  1.00 39.49           H
ATOM   2721  HA  LEU A 302      34.550  -5.872  65.044  1.00 39.36           H
ATOM   2722  HB2 LEU A 302      35.732  -5.867  67.593  1.00 36.93           H
ATOM   2723  HB3 LEU A 302      36.597  -5.871  66.265  1.00 36.93           H
ATOM   2724  HG  LEU A 302      34.898  -3.753  67.025  1.00 47.83           H
ATOM   2725 HD11 LEU A 302      36.853  -2.597  67.471  1.00 37.49           H
ATOM   2726 HD12 LEU A 302      36.750  -3.893  68.385  1.00 37.49           H
ATOM   2727 HD13 LEU A 302      37.696  -3.894  67.109  1.00 37.49           H
ATOM   2728 HD21 LEU A 302      35.813  -2.577  65.208  1.00 44.69           H
ATOM   2729 HD22 LEU A 302      36.667  -3.856  64.807  1.00 44.69           H
ATOM   2730 HD23 LEU A 302      35.083  -3.887  64.684  1.00 44.69           H
ATOM   2731  N   LYS A 303      34.666  -8.546  66.785  1.00 34.78           N
ATOM   2732  CA  LYS A 303      35.037  -9.959  66.803  1.00 44.62           C
ATOM   2733  C   LYS A 303      34.097 -10.802  65.943  1.00 34.48           C
ATOM   2734  O   LYS A 303      34.558 -11.564  65.091  1.00 39.61           O
ATOM   2735  CB  LYS A 303      35.046 -10.467  68.252  1.00 32.77           C
ATOM   2736  CG  LYS A 303      36.296 -11.264  68.703  1.00 50.03           C
ATOM   2737  CD  LYS A 303      36.556 -11.206  70.275  1.00 56.51           C
ATOM   2738  CE  LYS A 303      35.242 -11.202  71.159  1.00 57.20           C
ATOM   2739  NZ  LYS A 303      35.476 -11.298  72.631  1.00 60.48           N1+
ATOM   2740  H   LYS A 303      34.250  -8.291  67.493  1.00 41.73           H
ATOM   2741  HA  LYS A 303      35.935 -10.054  66.446  1.00 53.55           H
ATOM   2742  HB2 LYS A 303      34.966  -9.701  68.841  1.00 39.32           H
ATOM   2743  HB3 LYS A 303      34.278 -11.047  68.374  1.00 39.32           H
ATOM   2744  HG2 LYS A 303      36.181 -12.194  68.454  1.00 60.03           H
ATOM   2745  HG3 LYS A 303      37.077 -10.899  68.258  1.00 60.03           H
ATOM   2746  HD2 LYS A 303      37.080 -11.981  70.531  1.00 67.81           H
ATOM   2747  HD3 LYS A 303      37.050 -10.396  70.478  1.00 67.81           H
ATOM   2748  HE2 LYS A 303      34.760 -10.377  70.992  1.00 68.64           H
ATOM   2749  HE3 LYS A 303      34.693 -11.958  70.899  1.00 68.64           H
ATOM   2750  HZ1 LYS A 303      34.698 -11.290  73.064  1.00 72.57           H
ATOM   2751  HZ2 LYS A 303      35.906 -12.054  72.822  1.00 72.57           H
ATOM   2752  HZ3 LYS A 303      35.967 -10.609  72.906  1.00 72.57           H
ATOM   2753  N   THR A 304      32.782 -10.642  66.120  1.00 36.79           N
ATOM   2754  CA  THR A 304      31.810 -11.573  65.548  1.00 41.78           C
ATOM   2755  C   THR A 304      30.683 -10.884  64.790  1.00 48.58           C
ATOM   2756  O   THR A 304      29.594 -11.480  64.653  1.00 46.94           O
ATOM   2757  CB  THR A 304      31.163 -12.436  66.630  1.00 38.65           C
ATOM   2758  OG1 THR A 304      30.041 -11.722  67.147  1.00 40.60           O
ATOM   2759  CG2 THR A 304      32.142 -12.788  67.780  1.00 41.04           C
ATOM   2760  H   THR A 304      32.428  -9.999  66.569  1.00 44.14           H
ATOM   2761  HA  THR A 304      32.268 -12.164  64.930  1.00 50.13           H
ATOM   2762  HB  THR A 304      30.856 -13.265  66.233  1.00 46.38           H
ATOM   2763  HG1 THR A 304      30.292 -10.990  67.474  1.00 48.72           H
ATOM   2764 HG21 THR A 304      31.691 -13.334  68.443  1.00 49.24           H
ATOM   2765 HG22 THR A 304      32.901 -13.279  67.430  1.00 49.24           H
ATOM   2766 HG23 THR A 304      32.459 -11.976  68.205  1.00 49.24           H
ATOM   2767  N   ARG A 305      30.903  -9.645  64.347  1.00 41.18           N
ATOM   2768  CA  ARG A 305      29.904  -8.828  63.665  1.00 36.20           C
ATOM   2769  C   ARG A 305      28.513  -8.978  64.291  1.00 36.39           C
ATOM   2770  O   ARG A 305      27.491  -9.038  63.611  1.00 48.75           O
ATOM   2771  CB  ARG A 305      29.890  -9.148  62.164  1.00 43.32           C
ATOM   2772  CG  ARG A 305      31.222  -8.793  61.433  1.00 45.72           C
ATOM   2773  CD  ARG A 305      31.393  -9.588  60.150  0.00 48.57           C
ATOM   2774  NE  ARG A 305      32.556  -9.156  59.374  0.98 56.47           N
ATOM   2775  CZ  ARG A 305      32.881  -9.657  58.185  0.00 51.76           C
ATOM   2776  NH1 ARG A 305      33.951  -9.200  57.546  1.00 61.85           N
ATOM   2777  NH2 ARG A 305      32.145 -10.620  57.636  0.70 53.21           N1+
ATOM   2778  H   ARG A 305      31.657  -9.243  64.435  1.00 49.41           H
ATOM   2779  HA  ARG A 305      30.160  -7.897  63.757  1.00 43.44           H
ATOM   2780  HB2 ARG A 305      29.731 -10.097  62.048  1.00 51.99           H
ATOM   2781  HB3 ARG A 305      29.177  -8.641  61.743  1.00 51.99           H
ATOM   2782  HG2 ARG A 305      31.221  -7.850  61.207  1.00 54.86           H
ATOM   2783  HG3 ARG A 305      31.970  -8.997  62.016  1.00 54.86           H
ATOM   2784  HD2 ARG A 305      31.511 -10.525  60.370  1.00 58.28           H
ATOM   2785  HD3 ARG A 305      30.604  -9.473  59.598  1.00 58.28           H
ATOM   2786  HE  ARG A 305      33.003  -8.480  59.662  0.01 67.76           H
ATOM   2787 HH11 ARG A 305      34.431  -8.580  57.899  1.00 74.22           H
ATOM   2788 HH12 ARG A 305      34.165  -9.527  56.780  1.00 74.22           H
ATOM   2789 HH21 ARG A 305      31.450 -10.918  58.046  1.00 63.85           H
ATOM   2790 HH22 ARG A 305      32.362 -10.942  56.868  0.00 63.85           H
ATOM   2791  N   THR A 306      28.480  -9.019  65.606  1.00 36.68           N
ATOM   2792  CA  THR A 306      27.237  -8.953  66.367  1.00 35.98           C
ATOM   2793  C   THR A 306      26.974  -7.534  66.837  1.00 38.09           C
ATOM   2794  O   THR A 306      27.844  -6.926  67.475  1.00 38.56           O
ATOM   2795  CB  THR A 306      27.319  -9.878  67.579  1.00 41.26           C
ATOM   2796  OG1 THR A 306      27.737 -11.182  67.147  1.00 51.13           O
ATOM   2797  CG2 THR A 306      25.981  -9.947  68.302  1.00 46.92           C
ATOM   2798  H   THR A 306      29.180  -9.086  66.100  1.00 44.01           H
ATOM   2799  HA  THR A 306      26.497  -9.238  65.808  1.00 43.18           H
ATOM   2800  HB  THR A 306      27.976  -9.526  68.199  1.00 49.52           H
ATOM   2801  HG1 THR A 306      28.492 -11.135  66.780  1.00 61.36           H
ATOM   2802 HG21 THR A 306      26.049 -10.538  69.068  1.00 56.31           H
ATOM   2803 HG22 THR A 306      25.724  -9.063  68.607  1.00 56.31           H
ATOM   2804 HG23 THR A 306      25.298 -10.286  67.702  1.00 56.31           H
ATOM   2805  N   PHE A 307      25.745  -7.059  66.603  1.00 33.86           N
ATOM   2806  CA  PHE A 307      25.267  -5.726  66.957  1.00 35.87           C
ATOM   2807  C   PHE A 307      23.971  -5.824  67.747  1.00 42.65           C
ATOM   2808  O   PHE A 307      23.168  -6.732  67.534  1.00 47.15           O
ATOM   2809  CB  PHE A 307      25.026  -4.889  65.724  1.00 31.85           C
ATOM   2810  CG  PHE A 307      26.221  -4.790  64.845  1.00 40.51           C
ATOM   2811  CD1 PHE A 307      26.573  -5.854  64.016  1.00 42.68           C
ATOM   2812  CD2 PHE A 307      27.007  -3.637  64.839  1.00 31.40           C
ATOM   2813  CE1 PHE A 307      27.719  -5.774  63.191  1.00 39.15           C
ATOM   2814  CE2 PHE A 307      28.139  -3.554  64.028  1.00 34.74           C
ATOM   2815  CZ  PHE A 307      28.495  -4.628  63.206  1.00 38.72           C
ATOM   2816  H   PHE A 307      25.137  -7.527  66.214  1.00 40.63           H
ATOM   2817  HA  PHE A 307      25.930  -5.281  67.508  1.00 43.04           H
ATOM   2818  HB2 PHE A 307      24.307  -5.287  65.209  1.00 38.22           H
ATOM   2819  HB3 PHE A 307      24.780  -3.991  65.997  1.00 38.22           H
ATOM   2820  HD1 PHE A 307      26.057  -6.628  64.016  1.00 51.21           H
ATOM   2821  HD2 PHE A 307      26.783  -2.924  65.392  1.00 37.67           H
ATOM   2822  HE1 PHE A 307      27.950  -6.488  62.642  1.00 46.98           H
ATOM   2823  HE2 PHE A 307      28.658  -2.782  64.033  1.00 41.69           H
ATOM   2824  HZ  PHE A 307      29.243  -4.566  62.657  1.00 46.46           H
ATOM   2825  N   SER A 308      23.750  -4.863  68.637  1.00 40.80           N
ATOM   2826  CA  SER A 308      22.605  -4.914  69.532  1.00 34.39           C
ATOM   2827  C   SER A 308      22.339  -3.517  70.037  1.00 40.85           C
ATOM   2828  O   SER A 308      23.060  -2.573  69.707  1.00 42.18           O
ATOM   2829  CB  SER A 308      22.864  -5.862  70.687  1.00 43.07           C
ATOM   2830  OG  SER A 308      23.936  -5.386  71.479  1.00 43.08           O
ATOM   2831  H   SER A 308      24.249  -4.171  68.742  1.00 48.96           H
ATOM   2832  HA  SER A 308      21.825  -5.223  69.046  1.00 41.27           H
ATOM   2833  HB2 SER A 308      22.066  -5.922  71.234  1.00 51.68           H
ATOM   2834  HB3 SER A 308      23.094  -6.737  70.335  1.00 51.68           H
ATOM   2835  HG  SER A 308      24.077  -5.912  72.118  1.00 51.70           H
ATOM   2836  N   HIS A 309      21.332  -3.388  70.895  1.00 38.93           N
ATOM   2837  CA  HIS A 309      21.163  -2.096  71.563  1.00 38.04           C
ATOM   2838  C   HIS A 309      22.360  -1.776  72.445  1.00 36.35           C
ATOM   2839  O   HIS A 309      22.767  -0.612  72.567  1.00 34.54           O
ATOM   2840  CB  HIS A 309      19.889  -2.090  72.390  1.00 35.93           C
ATOM   2841  CG  HIS A 309      18.649  -2.185  71.559  1.00 49.96           C
ATOM   2842  ND1 HIS A 309      18.064  -1.089  70.962  1.00 47.38           N
ATOM   2843  CD2 HIS A 309      17.903  -3.255  71.199  1.00 57.23           C
ATOM   2844  CE1 HIS A 309      17.000  -1.479  70.283  1.00 50.68           C
ATOM   2845  NE2 HIS A 309      16.879  -2.788  70.413  1.00 63.23           N
ATOM   2846  H   HIS A 309      20.759  -3.995  71.101  1.00 46.72           H
ATOM   2847  HA  HIS A 309      21.089  -1.399  70.892  1.00 45.65           H
ATOM   2848  HB2 HIS A 309      19.846  -1.265  72.897  1.00 43.12           H
ATOM   2849  HB3 HIS A 309      19.902  -2.849  72.994  1.00 43.12           H
ATOM   2850  HD2 HIS A 309      18.050  -4.139  71.447  1.00 68.67           H
ATOM   2851  HE1 HIS A 309      16.431  -0.926  69.798  1.00 60.81           H
ATOM   2852  HE2 HIS A 309      16.261  -3.270  70.060  1.00 75.88           H
ATOM   2853  N   ALA A 310      22.917  -2.797  73.089  1.00 35.36           N
ATOM   2854  CA  ALA A 310      24.081  -2.589  73.939  1.00 37.87           C
ATOM   2855  C   ALA A 310      25.309  -2.187  73.122  1.00 35.69           C
ATOM   2856  O   ALA A 310      26.181  -1.492  73.636  1.00 35.31           O
ATOM   2857  CB  ALA A 310      24.389  -3.853  74.723  1.00 34.64           C
ATOM   2858  H   ALA A 310      22.644  -3.611  73.050  1.00 42.43           H
ATOM   2859  HA  ALA A 310      23.891  -1.879  74.571  1.00 45.45           H
ATOM   2860  HB1 ALA A 310      25.166  -3.695  75.283  1.00 41.57           H
ATOM   2861  HB2 ALA A 310      23.623  -4.076  75.275  1.00 41.57           H
ATOM   2862  HB3 ALA A 310      24.570  -4.574  74.101  1.00 41.57           H
ATOM   2863  N   SER A 311      25.422  -2.645  71.874  1.00 38.76           N
ATOM   2864  CA  SER A 311      26.547  -2.227  71.057  1.00 33.18           C
ATOM   2865  C   SER A 311      26.350  -0.785  70.610  1.00 29.85           C
ATOM   2866  O   SER A 311      27.316  -0.022  70.539  1.00 30.83           O
ATOM   2867  CB  SER A 311      26.707  -3.165  69.881  1.00 32.80           C
ATOM   2868  OG  SER A 311      25.726  -2.936  68.895  1.00 35.29           O
ATOM   2869  H   SER A 311      24.873  -3.184  71.490  1.00 46.52           H
ATOM   2870  HA  SER A 311      27.358  -2.269  71.588  1.00 39.82           H
ATOM   2871  HB2 SER A 311      27.583  -3.027  69.488  1.00 39.36           H
ATOM   2872  HB3 SER A 311      26.628  -4.078  70.197  1.00 39.36           H
ATOM   2873  HG  SER A 311      25.783  -2.149  68.610  1.00 42.35           H
ATOM   2874  N   ASP A 312      25.105  -0.388  70.357  1.00 30.99           N
ATOM   2875  CA  ASP A 312      24.781   1.027  70.184  1.00 29.81           C
ATOM   2876  C   ASP A 312      25.206   1.840  71.402  1.00 25.73           C
ATOM   2877  O   ASP A 312      25.670   2.979  71.277  1.00 27.35           O
ATOM   2878  CB  ASP A 312      23.272   1.193  69.932  1.00 30.32           C
ATOM   2879  CG  ASP A 312      22.883   1.083  68.446  1.00 34.64           C
ATOM   2880  OD1 ASP A 312      23.731   0.781  67.569  1.00 28.35           O
ATOM   2881  OD2 ASP A 312      21.711   1.354  68.151  1.00 33.51           O1-
ATOM   2882  H   ASP A 312      24.431  -0.916  70.280  1.00 37.18           H
ATOM   2883  HA  ASP A 312      25.256   1.370  69.411  1.00 35.77           H
ATOM   2884  HB2 ASP A 312      22.796   0.500  70.416  1.00 36.38           H
ATOM   2885  HB3 ASP A 312      22.995   2.067  70.248  1.00 36.38           H
ATOM   2886  N   THR A 313      25.033   1.284  72.592  1.00 24.56           N
ATOM   2887  CA  THR A 313      25.430   1.991  73.802  1.00 27.90           C
ATOM   2888  C   THR A 313      26.945   2.160  73.855  1.00 26.49           C
ATOM   2889  O   THR A 313      27.438   3.215  74.234  1.00 26.72           O
ATOM   2890  CB  THR A 313      24.899   1.240  75.024  1.00 34.16           C
ATOM   2891  OG1 THR A 313      23.481   1.450  75.088  1.00 35.62           O
ATOM   2892  CG2 THR A 313      25.521   1.777  76.309  1.00 29.20           C
ATOM   2893  H   THR A 313      24.692   0.506  72.727  1.00 29.47           H
ATOM   2894  HA  THR A 313      25.030   2.875  73.796  1.00 33.48           H
ATOM   2895  HB  THR A 313      25.094   0.293  74.946  1.00 40.99           H
ATOM   2896  HG1 THR A 313      23.161   1.048  75.752  1.00 42.74           H
ATOM   2897 HG21 THR A 313      25.175   1.291  77.074  1.00 35.03           H
ATOM   2898 HG22 THR A 313      26.485   1.673  76.280  1.00 35.03           H
ATOM   2899 HG23 THR A 313      25.309   2.718  76.412  1.00 35.03           H
ATOM   2900  N   TRP A 314      27.698   1.155  73.420  1.00 25.52           N
ATOM   2901  CA  TRP A 314      29.141   1.324  73.319  1.00 21.97           C
ATOM   2902  C   TRP A 314      29.470   2.509  72.401  1.00 27.82           C
ATOM   2903  O   TRP A 314      30.287   3.366  72.758  1.00 22.66           O
ATOM   2904  CB  TRP A 314      29.766   0.030  72.814  1.00 25.30           C
ATOM   2905  CG  TRP A 314      31.259   0.089  72.634  1.00 24.73           C
ATOM   2906  CD1 TRP A 314      31.931   0.721  71.642  1.00 27.35           C
ATOM   2907  CD2 TRP A 314      32.240  -0.492  73.476  1.00 21.25           C
ATOM   2908  NE1 TRP A 314      33.277   0.564  71.810  1.00 25.64           N
ATOM   2909  CE2 TRP A 314      33.496  -0.170  72.939  1.00 22.98           C
ATOM   2910  CE3 TRP A 314      32.179  -1.268  74.642  1.00 29.59           C
ATOM   2911  CZ2 TRP A 314      34.700  -0.606  73.521  1.00 31.06           C
ATOM   2912  CZ3 TRP A 314      33.349  -1.703  75.214  1.00 24.23           C
ATOM   2913  CH2 TRP A 314      34.600  -1.372  74.661  1.00 27.21           C
ATOM   2914  H   TRP A 314      27.406   0.382  73.183  1.00 30.62           H
ATOM   2915  HA  TRP A 314      29.503   1.513  74.198  1.00 26.36           H
ATOM   2916  HB2 TRP A 314      29.574  -0.676  73.451  1.00 30.36           H
ATOM   2917  HB3 TRP A 314      29.375  -0.190  71.954  1.00 30.36           H
ATOM   2918  HD1 TRP A 314      31.533   1.201  70.952  1.00 32.82           H
ATOM   2919  HE1 TRP A 314      33.887   0.890  71.299  1.00 30.77           H
ATOM   2920  HE3 TRP A 314      31.359  -1.494  75.017  1.00 35.51           H
ATOM   2921  HZ2 TRP A 314      35.525  -0.393  73.149  1.00 37.27           H
ATOM   2922  HZ3 TRP A 314      33.315  -2.210  75.993  1.00 29.08           H
ATOM   2923  HH2 TRP A 314      35.376  -1.672  75.078  1.00 32.65           H
ATOM   2924  N   MET A 315      28.749   2.630  71.265  1.00 23.15           N
ATOM   2925  CA  MET A 315      29.035   3.654  70.258  1.00 26.13           C
ATOM   2926  C   MET A 315      28.692   5.017  70.801  1.00 22.90           C
ATOM   2927  O   MET A 315      29.386   5.990  70.519  1.00 24.15           O
ATOM   2928  CB  MET A 315      28.221   3.396  68.985  1.00 26.56           C
ATOM   2929  CG  MET A 315      28.521   2.103  68.330  1.00 25.15           C
ATOM   2930  SD  MET A 315      27.729   1.958  66.684  1.00 27.24           S
ATOM   2931  CE  MET A 315      29.052   2.415  65.575  1.00 30.90           C
ATOM   2932  H   MET A 315      28.086   2.121  71.062  1.00 27.78           H
ATOM   2933  HA  MET A 315      29.978   3.626  70.030  1.00 31.35           H
ATOM   2934  HB2 MET A 315      27.278   3.401  69.212  1.00 31.87           H
ATOM   2935  HB3 MET A 315      28.409   4.102  68.347  1.00 31.87           H
ATOM   2936  HG2 MET A 315      29.480   2.022  68.211  1.00 30.18           H
ATOM   2937  HG3 MET A 315      28.192   1.381  68.887  1.00 30.18           H
ATOM   2938  HE1 MET A 315      28.728   2.369  64.662  1.00 37.08           H
ATOM   2939  HE2 MET A 315      29.337   3.319  65.780  1.00 37.08           H
ATOM   2940  HE3 MET A 315      29.792   1.799  65.695  1.00 37.08           H
ATOM   2941  N   PHE A 316      27.680   5.060  71.662  1.00 24.29           N
ATOM   2942  CA  PHE A 316      27.267   6.295  72.299  1.00 26.28           C
ATOM   2943  C   PHE A 316      28.360   6.780  73.230  1.00 22.16           C
ATOM   2944  O   PHE A 316      28.605   7.963  73.303  1.00 22.94           O
ATOM   2945  CB  PHE A 316      25.932   6.084  73.044  1.00 27.80           C
ATOM   2946  CG  PHE A 316      25.496   7.267  73.807  1.00 30.79           C
ATOM   2947  CD1 PHE A 316      24.834   8.302  73.167  1.00 33.32           C
ATOM   2948  CD2 PHE A 316      25.781   7.386  75.139  1.00 26.98           C
ATOM   2949  CE1 PHE A 316      24.428   9.416  73.844  1.00 33.83           C
ATOM   2950  CE2 PHE A 316      25.374   8.535  75.851  1.00 37.25           C
ATOM   2951  CZ  PHE A 316      24.694   9.547  75.192  1.00 34.25           C
ATOM   2952  H   PHE A 316      27.213   4.376  71.894  1.00 29.14           H
ATOM   2953  HA  PHE A 316      27.129   6.972  71.618  1.00 31.54           H
ATOM   2954  HB2 PHE A 316      25.241   5.876  72.397  1.00 33.36           H
ATOM   2955  HB3 PHE A 316      26.034   5.348  73.668  1.00 33.36           H
ATOM   2956  HD1 PHE A 316      24.643   8.227  72.260  1.00 39.99           H
ATOM   2957  HD2 PHE A 316      26.234   6.703  75.579  1.00 32.38           H
ATOM   2958  HE1 PHE A 316      23.976  10.092  73.394  1.00 40.60           H
ATOM   2959  HE2 PHE A 316      25.557   8.611  76.759  1.00 44.70           H
ATOM   2960  HZ  PHE A 316      24.422  10.307  75.653  1.00 41.10           H
ATOM   2961  N   GLY A 317      29.054   5.866  73.915  1.00 23.69           N
ATOM   2962  CA  GLY A 317      30.211   6.263  74.710  1.00 25.91           C
ATOM   2963  C   GLY A 317      31.301   6.914  73.873  1.00 22.76           C
ATOM   2964  O   GLY A 317      31.864   7.948  74.249  1.00 24.30           O
ATOM   2965  H   GLY A 317      28.876   5.025  73.934  1.00 28.43           H
ATOM   2966  HA2 GLY A 317      29.933   6.892  75.393  1.00 31.09           H
ATOM   2967  HA3 GLY A 317      30.586   5.481  75.146  1.00 31.09           H
ATOM   2968  N   VAL A 318      31.612   6.327  72.726  1.00 20.74           N
ATOM   2969  CA  VAL A 318      32.650   6.899  71.894  1.00 21.02           C
ATOM   2970  C   VAL A 318      32.212   8.258  71.356  1.00 23.70           C
ATOM   2971  O   VAL A 318      33.041   9.168  71.214  1.00 21.56           O
ATOM   2972  CB  VAL A 318      33.025   5.932  70.758  1.00 21.65           C
ATOM   2973  CG1 VAL A 318      34.088   6.553  69.830  1.00 22.67           C
ATOM   2974  CG2 VAL A 318      33.489   4.577  71.339  1.00 21.77           C
ATOM   2975  H   VAL A 318      31.246   5.614  72.415  1.00 24.89           H
ATOM   2976  HA  VAL A 318      33.442   7.038  72.436  1.00 25.23           H
ATOM   2977  HB  VAL A 318      32.233   5.764  70.223  1.00 25.98           H
ATOM   2978 HG11 VAL A 318      34.302   5.920  69.127  1.00 27.21           H
ATOM   2979 HG12 VAL A 318      33.733   7.369  69.445  1.00 27.21           H
ATOM   2980 HG13 VAL A 318      34.883   6.751  70.350  1.00 27.21           H
ATOM   2981 HG21 VAL A 318      33.720   3.983  70.608  1.00 26.12           H
ATOM   2982 HG22 VAL A 318      34.264   4.725  71.903  1.00 26.12           H
ATOM   2983 HG23 VAL A 318      32.767   4.194  71.862  1.00 26.12           H
ATOM   2984  N   THR A 319      30.911   8.398  71.032  1.00 21.22           N
ATOM   2985  CA  THR A 319      30.367   9.654  70.545  1.00 22.14           C
ATOM   2986  C   THR A 319      30.461  10.734  71.616  1.00 23.23           C
ATOM   2987  O   THR A 319      30.815  11.872  71.317  1.00 23.64           O
ATOM   2988  CB  THR A 319      28.908   9.476  70.114  1.00 23.41           C
ATOM   2989  OG1 THR A 319      28.820   8.510  69.056  1.00 22.37           O
ATOM   2990  CG2 THR A 319      28.323  10.772  69.628  1.00 26.07           C
ATOM   2991  H   THR A 319      30.330   7.768  71.090  1.00 25.47           H
ATOM   2992  HA  THR A 319      30.878   9.945  69.774  1.00 26.56           H
ATOM   2993  HB  THR A 319      28.384   9.171  70.871  1.00 28.09           H
ATOM   2994  HG1 THR A 319      29.118   7.770  69.317  1.00 26.84           H
ATOM   2995 HG21 THR A 319      27.401  10.640  69.360  1.00 31.29           H
ATOM   2996 HG22 THR A 319      28.354  11.435  70.335  1.00 31.29           H
ATOM   2997 HG23 THR A 319      28.829  11.099  68.867  1.00 31.29           H
ATOM   2998  N   LEU A 320      30.178  10.388  72.872  1.00 20.87           N
ATOM   2999  CA  LEU A 320      30.395  11.326  73.969  1.00 25.29           C
ATOM   3000  C   LEU A 320      31.851  11.749  74.080  1.00 26.71           C
ATOM   3001  O   LEU A 320      32.140  12.933  74.319  1.00 25.60           O
ATOM   3002  CB  LEU A 320      29.989  10.707  75.296  1.00 24.34           C
ATOM   3003  CG  LEU A 320      28.573  10.748  75.709  1.00 38.32           C
ATOM   3004  CD1 LEU A 320      28.520  10.077  77.066  1.00 37.63           C
ATOM   3005  CD2 LEU A 320      28.172  12.203  75.772  1.00 43.51           C
ATOM   3006  H   LEU A 320      29.862   9.625  73.111  1.00 25.04           H
ATOM   3007  HA  LEU A 320      29.857  12.119  73.825  1.00 30.35           H
ATOM   3008  HB2 LEU A 320      30.245   9.771  75.274  1.00 29.20           H
ATOM   3009  HB3 LEU A 320      30.494  11.152  75.994  1.00 29.20           H
ATOM   3010  HG  LEU A 320      28.012  10.272  75.077  1.00 45.99           H
ATOM   3011 HD11 LEU A 320      27.603  10.078  77.382  1.00 45.15           H
ATOM   3012 HD12 LEU A 320      28.839   9.165  76.979  1.00 45.15           H
ATOM   3013 HD13 LEU A 320      29.084  10.568  77.683  1.00 45.15           H
ATOM   3014 HD21 LEU A 320      27.242  12.263  76.041  1.00 52.21           H
ATOM   3015 HD22 LEU A 320      28.734  12.658  76.418  1.00 52.21           H
ATOM   3016 HD23 LEU A 320      28.289  12.601  74.894  1.00 52.21           H
ATOM   3017  N   TRP A 321      32.768  10.784  73.959  1.00 22.70           N
ATOM   3018  CA  TRP A 321      34.205  11.075  73.992  1.00 26.23           C
ATOM   3019  C   TRP A 321      34.606  12.005  72.837  1.00 22.94           C
ATOM   3020  O   TRP A 321      35.405  12.925  73.019  1.00 23.83           O
ATOM   3021  CB  TRP A 321      34.985   9.747  73.948  1.00 23.51           C
ATOM   3022  CG  TRP A 321      36.471   9.884  74.115  1.00 22.62           C
ATOM   3023  CD1 TRP A 321      37.152   9.837  75.285  1.00 24.82           C
ATOM   3024  CD2 TRP A 321      37.458  10.094  73.085  1.00 24.30           C
ATOM   3025  NE1 TRP A 321      38.496   9.999  75.064  1.00 24.43           N
ATOM   3026  CE2 TRP A 321      38.711  10.183  73.726  1.00 21.91           C
ATOM   3027  CE3 TRP A 321      37.402  10.238  71.697  1.00 23.95           C
ATOM   3028  CZ2 TRP A 321      39.907  10.371  73.028  1.00 27.69           C
ATOM   3029  CZ3 TRP A 321      38.605  10.456  70.994  1.00 23.79           C
ATOM   3030  CH2 TRP A 321      39.838  10.494  71.661  1.00 20.86           C
ATOM   3031  H   TRP A 321      32.583   9.950  73.857  1.00 27.25           H
ATOM   3032  HA  TRP A 321      34.419  11.522  74.826  1.00 31.48           H
ATOM   3033  HB2 TRP A 321      34.662   9.174  74.660  1.00 28.21           H
ATOM   3034  HB3 TRP A 321      34.825   9.322  73.090  1.00 28.21           H
ATOM   3035  HD1 TRP A 321      36.764   9.707  76.120  1.00 29.79           H
ATOM   3036  HE1 TRP A 321      39.104  10.004  75.672  1.00 29.31           H
ATOM   3037  HE3 TRP A 321      36.588  10.203  71.248  1.00 28.74           H
ATOM   3038  HZ2 TRP A 321      40.722  10.412  73.473  1.00 33.23           H
ATOM   3039  HZ3 TRP A 321      38.584  10.542  70.069  1.00 28.55           H
ATOM   3040  HH2 TRP A 321      40.617  10.642  71.175  1.00 25.03           H
ATOM   3041  N   GLU A 322      34.025  11.812  71.658  1.00 21.09           N
ATOM   3042  CA  GLU A 322      34.244  12.764  70.558  1.00 20.96           C
ATOM   3043  C   GLU A 322      33.774  14.140  70.948  1.00 25.05           C
ATOM   3044  O   GLU A 322      34.420  15.146  70.650  1.00 22.11           O
ATOM   3045  CB  GLU A 322      33.481  12.355  69.298  1.00 20.60           C
ATOM   3046  CG  GLU A 322      34.038  11.144  68.535  1.00 24.15           C
ATOM   3047  CD  GLU A 322      33.197  10.854  67.299  1.00 21.26           C
ATOM   3048  OE1 GLU A 322      32.105  10.252  67.405  1.00 22.82           O
ATOM   3049  OE2 GLU A 322      33.584  11.325  66.224  1.00 23.71           O1-
ATOM   3050  H   GLU A 322      33.507  11.153  71.464  1.00 25.31           H
ATOM   3051  HA  GLU A 322      35.190  12.807  70.348  1.00 25.15           H
ATOM   3052  HB2 GLU A 322      32.568  12.142  69.549  1.00 24.72           H
ATOM   3053  HB3 GLU A 322      33.479  13.107  68.685  1.00 24.72           H
ATOM   3054  HG2 GLU A 322      34.946  11.332  68.250  1.00 28.98           H
ATOM   3055  HG3 GLU A 322      34.018  10.363  69.109  1.00 28.98           H
ATOM   3056  N   MET A 323      32.600  14.208  71.562  1.00 23.05           N
ATOM   3057  CA  MET A 323      32.064  15.515  71.942  1.00 26.25           C
ATOM   3058  C   MET A 323      33.006  16.241  72.897  1.00 25.22           C
ATOM   3059  O   MET A 323      33.312  17.423  72.714  1.00 28.76           O
ATOM   3060  CB  MET A 323      30.692  15.330  72.579  1.00 23.76           C
ATOM   3061  CG  MET A 323      29.567  14.818  71.581  1.00 29.15           C
ATOM   3062  SD  MET A 323      27.927  14.931  72.343  1.00 36.21           S
ATOM   3063  CE  MET A 323      27.133  13.540  71.612  1.00 48.95           C
ATOM   3064  H   MET A 323      32.104  13.536  71.766  1.00 27.66           H
ATOM   3065  HA  MET A 323      31.952  16.053  71.143  1.00 31.50           H
ATOM   3066  HB2 MET A 323      30.767  14.681  73.296  1.00 28.51           H
ATOM   3067  HB3 MET A 323      30.400  16.182  72.940  1.00 28.51           H
ATOM   3068  HG2 MET A 323      29.571  15.367  70.782  1.00 34.99           H
ATOM   3069  HG3 MET A 323      29.735  13.890  71.355  1.00 34.99           H
ATOM   3070  HE1 MET A 323      26.223  13.485  71.945  1.00 58.74           H
ATOM   3071  HE2 MET A 323      27.126  13.650  70.648  1.00 58.74           H
ATOM   3072  HE3 MET A 323      27.621  12.736  71.850  1.00 58.74           H
ATOM   3073  N   PHE A 324      33.443  15.556  73.952  1.00 23.87           N
ATOM   3074  CA  PHE A 324      34.143  16.208  75.042  1.00 25.94           C
ATOM   3075  C   PHE A 324      35.618  16.408  74.765  1.00 30.52           C
ATOM   3076  O   PHE A 324      36.289  17.025  75.590  1.00 21.98           O
ATOM   3077  CB  PHE A 324      33.903  15.405  76.336  1.00 26.00           C
ATOM   3078  CG  PHE A 324      32.575  15.754  76.965  1.00 28.60           C
ATOM   3079  CD1 PHE A 324      31.417  15.183  76.482  1.00 23.85           C
ATOM   3080  CD2 PHE A 324      32.464  16.759  77.937  1.00 32.73           C
ATOM   3081  CE1 PHE A 324      30.179  15.548  76.972  1.00 28.54           C
ATOM   3082  CE2 PHE A 324      31.193  17.136  78.432  1.00 37.65           C
ATOM   3083  CZ  PHE A 324      30.062  16.522  77.952  1.00 27.66           C
ATOM   3084  H   PHE A 324      33.344  14.708  74.056  1.00 28.64           H
ATOM   3085  HA  PHE A 324      33.753  17.087  75.171  1.00 31.13           H
ATOM   3086  HB2 PHE A 324      33.902  14.457  76.129  1.00 31.20           H
ATOM   3087  HB3 PHE A 324      34.605  15.608  76.974  1.00 31.20           H
ATOM   3088  HD1 PHE A 324      31.472  14.535  75.817  1.00 28.62           H
ATOM   3089  HD2 PHE A 324      33.228  17.183  78.255  1.00 39.28           H
ATOM   3090  HE1 PHE A 324      29.415  15.128  76.648  1.00 34.24           H
ATOM   3091  HE2 PHE A 324      31.126  17.782  79.097  1.00 45.18           H
ATOM   3092  HZ  PHE A 324      29.226  16.749  78.291  1.00 33.19           H
ATOM   3093  N   THR A 325      36.146  15.825  73.680  1.00 28.80           N
ATOM   3094  CA  THR A 325      37.467  16.128  73.163  1.00 25.21           C
ATOM   3095  C   THR A 325      37.383  17.141  72.030  1.00 25.95           C
ATOM   3096  O   THR A 325      38.396  17.456  71.396  1.00 27.70           O
ATOM   3097  CB  THR A 325      38.145  14.868  72.638  1.00 25.72           C
ATOM   3098  OG1 THR A 325      37.302  14.241  71.658  1.00 28.64           O
ATOM   3099  CG2 THR A 325      38.484  13.882  73.754  1.00 22.67           C
ATOM   3100  H   THR A 325      35.733  15.230  73.216  1.00 34.55           H
ATOM   3101  HA  THR A 325      38.014  16.501  73.871  1.00 30.25           H
ATOM   3102  HB  THR A 325      38.978  15.123  72.210  1.00 30.87           H
ATOM   3103  HG1 THR A 325      36.565  14.033  72.003  1.00 34.37           H
ATOM   3104 HG21 THR A 325      38.914  13.096  73.382  1.00 27.20           H
ATOM   3105 HG22 THR A 325      39.085  14.298  74.392  1.00 27.20           H
ATOM   3106 HG23 THR A 325      37.675  13.611  74.214  1.00 27.20           H
ATOM   3107  N   TYR A 326      36.183  17.594  71.718  1.00 28.06           N
ATOM   3108  CA  TYR A 326      35.946  18.570  70.644  1.00 28.54           C
ATOM   3109  C   TYR A 326      36.341  18.029  69.299  1.00 26.64           C
ATOM   3110  O   TYR A 326      36.785  18.786  68.431  1.00 31.27           O
ATOM   3111  CB  TYR A 326      36.661  19.902  70.886  1.00 29.54           C
ATOM   3112  CG  TYR A 326      36.395  20.420  72.252  1.00 30.40           C
ATOM   3113  CD1 TYR A 326      35.123  20.886  72.615  1.00 34.43           C
ATOM   3114  CD2 TYR A 326      37.393  20.413  73.204  1.00 41.17           C
ATOM   3115  CE1 TYR A 326      34.885  21.358  73.872  1.00 36.91           C
ATOM   3116  CE2 TYR A 326      37.161  20.871  74.458  1.00 41.97           C
ATOM   3117  CZ  TYR A 326      35.916  21.343  74.793  1.00 39.59           C
ATOM   3118  OH  TYR A 326      35.715  21.803  76.063  1.00 48.60           O
ATOM   3119  H   TYR A 326      35.464  17.350  72.120  1.00 33.67           H
ATOM   3120  HA  TYR A 326      34.995  18.757  70.611  1.00 34.25           H
ATOM   3121  HB2 TYR A 326      37.618  19.774  70.791  1.00 35.44           H
ATOM   3122  HB3 TYR A 326      36.344  20.557  70.245  1.00 35.44           H
ATOM   3123  HD1 TYR A 326      34.440  20.895  71.984  1.00 41.32           H
ATOM   3124  HD2 TYR A 326      38.239  20.099  72.979  1.00 49.40           H
ATOM   3125  HE1 TYR A 326      34.043  21.674  74.108  1.00 44.29           H
ATOM   3126  HE2 TYR A 326      37.846  20.872  75.088  1.00 50.37           H
ATOM   3127  HH  TYR A 326      36.424  21.734  76.509  1.00 58.32           H
ATOM   3128  N   GLY A 327      36.115  16.728  69.097  1.00 28.10           N
ATOM   3129  CA  GLY A 327      36.276  16.124  67.783  1.00 26.34           C
ATOM   3130  C   GLY A 327      37.534  15.315  67.562  1.00 23.75           C
ATOM   3131  O   GLY A 327      37.913  15.100  66.410  1.00 22.70           O
ATOM   3132  H   GLY A 327      35.868  16.177  69.709  1.00 33.72           H
ATOM   3133  HA2 GLY A 327      35.519  15.541  67.617  1.00 31.61           H
ATOM   3134  HA3 GLY A 327      36.259  16.828  67.116  1.00 31.61           H
ATOM   3135  N   GLN A 328      38.208  14.873  68.611  1.00 22.91           N
ATOM   3136  CA  GLN A 328      39.305  13.961  68.380  1.00 23.90           C
ATOM   3137  C   GLN A 328      38.840  12.660  67.738  1.00 25.52           C
ATOM   3138  O   GLN A 328      37.704  12.227  67.906  1.00 26.12           O
ATOM   3139  CB  GLN A 328      40.034  13.679  69.683  1.00 21.27           C
ATOM   3140  CG  GLN A 328      40.954  14.855  70.037  1.00 25.07           C
ATOM   3141  CD  GLN A 328      41.996  14.547  71.120  1.00 30.02           C
ATOM   3142  OE1 GLN A 328      42.658  13.521  71.102  1.00 33.97           O
ATOM   3143  NE2 GLN A 328      42.139  15.454  72.050  1.00 29.86           N
ATOM   3144  H   GLN A 328      38.058  15.078  69.432  1.00 27.49           H
ATOM   3145  HA  GLN A 328      39.936  14.380  67.773  1.00 28.68           H
ATOM   3146  HB2 GLN A 328      39.389  13.565  70.398  1.00 25.53           H
ATOM   3147  HB3 GLN A 328      40.578  12.881  69.585  1.00 25.53           H
ATOM   3148  HG2 GLN A 328      41.432  15.126  69.238  1.00 30.09           H
ATOM   3149  HG3 GLN A 328      40.407  15.590  70.356  1.00 30.09           H
ATOM   3150 HE21 GLN A 328      41.663  16.170  72.029  1.00 35.83           H
ATOM   3151 HE22 GLN A 328      42.709  15.335  72.682  1.00 35.83           H
ATOM   3152  N   GLU A 329      39.760  12.053  66.980  1.00 27.25           N
ATOM   3153  CA  GLU A 329      39.567  10.744  66.370  1.00 26.25           C
ATOM   3154  C   GLU A 329      39.907   9.630  67.361  1.00 28.85           C
ATOM   3155  O   GLU A 329      41.067   9.550  67.831  1.00 27.32           O
ATOM   3156  CB  GLU A 329      40.433  10.597  65.117  1.00 26.85           C
ATOM   3157  CG  GLU A 329      40.085   9.330  64.371  1.00 30.83           C
ATOM   3158  CD  GLU A 329      40.928   9.156  63.143  1.00 39.40           C
ATOM   3159  OE1 GLU A 329      41.374  10.188  62.570  1.00 35.32           O
ATOM   3160  OE2 GLU A 329      41.195   7.983  62.798  1.00 36.55           O1-
ATOM   3161  H   GLU A 329      40.528  12.398  66.803  1.00 32.70           H
ATOM   3162  HA  GLU A 329      38.638  10.646  66.110  1.00 31.49           H
ATOM   3163  HB2 GLU A 329      40.278  11.352  64.528  1.00 32.22           H
ATOM   3164  HB3 GLU A 329      41.367  10.554  65.374  1.00 32.22           H
ATOM   3165  HG2 GLU A 329      40.234   8.567  64.951  1.00 37.00           H
ATOM   3166  HG3 GLU A 329      39.155   9.366  64.097  1.00 37.00           H
ATOM   3167  N   PRO A 330      38.961   8.763  67.703  1.00 24.76           N
ATOM   3168  CA  PRO A 330      39.271   7.669  68.632  1.00 22.32           C
ATOM   3169  C   PRO A 330      40.220   6.655  68.005  1.00 24.88           C
ATOM   3170  O   PRO A 330      40.068   6.296  66.836  1.00 24.26           O
ATOM   3171  CB  PRO A 330      37.902   7.029  68.899  1.00 22.64           C
ATOM   3172  CG  PRO A 330      37.038   7.426  67.663  1.00 23.78           C
ATOM   3173  CD  PRO A 330      37.534   8.786  67.304  1.00 26.35           C
ATOM   3174  HA  PRO A 330      39.646   8.010  69.459  1.00 26.78           H
ATOM   3175  HB2 PRO A 330      37.996   6.065  68.959  1.00 27.17           H
ATOM   3176  HB3 PRO A 330      37.524   7.391  69.715  1.00 27.17           H
ATOM   3177  HG2 PRO A 330      37.189   6.799  66.939  1.00 28.54           H
ATOM   3178  HG3 PRO A 330      36.101   7.453  67.911  1.00 28.54           H
ATOM   3179  HD2 PRO A 330      37.454   8.931  66.348  1.00 31.62           H
ATOM   3180  HD3 PRO A 330      37.055   9.463  67.807  1.00 31.62           H
ATOM   3181  N   TRP A 331      41.232   6.231  68.774  1.00 26.10           N
ATOM   3182  CA  TRP A 331      42.185   5.187  68.331  1.00 21.54           C
ATOM   3183  C   TRP A 331      42.872   5.617  67.048  1.00 27.09           C
ATOM   3184  O   TRP A 331      43.134   4.795  66.157  1.00 21.23           O
ATOM   3185  CB  TRP A 331      41.525   3.804  68.158  1.00 27.67           C
ATOM   3186  CG  TRP A 331      40.851   3.332  69.395  1.00 21.82           C
ATOM   3187  CD1 TRP A 331      39.517   3.119  69.551  1.00 28.73           C
ATOM   3188  CD2 TRP A 331      41.458   3.033  70.661  1.00 21.14           C
ATOM   3189  NE1 TRP A 331      39.246   2.717  70.836  1.00 26.05           N
ATOM   3190  CE2 TRP A 331      40.423   2.660  71.538  1.00 25.55           C
ATOM   3191  CE3 TRP A 331      42.765   3.060  71.142  1.00 27.13           C
ATOM   3192  CZ2 TRP A 331      40.664   2.308  72.873  1.00 28.35           C
ATOM   3193  CZ3 TRP A 331      43.005   2.718  72.455  1.00 33.02           C
ATOM   3194  CH2 TRP A 331      41.966   2.351  73.306  1.00 33.64           C
ATOM   3195  H   TRP A 331      41.392   6.532  69.564  1.00 31.32           H
ATOM   3196  HA  TRP A 331      42.872   5.095  69.010  1.00 25.85           H
ATOM   3197  HB2 TRP A 331      40.859   3.857  67.455  1.00 33.20           H
ATOM   3198  HB3 TRP A 331      42.207   3.156  67.922  1.00 33.20           H
ATOM   3199  HD1 TRP A 331      38.878   3.240  68.886  1.00 34.47           H
ATOM   3200  HE1 TRP A 331      38.467   2.529  71.148  1.00 31.26           H
ATOM   3201  HE3 TRP A 331      43.465   3.320  70.588  1.00 32.55           H
ATOM   3202  HZ2 TRP A 331      39.972   2.052  73.439  1.00 34.03           H
ATOM   3203  HZ3 TRP A 331      43.876   2.734  72.779  1.00 39.63           H
ATOM   3204  HH2 TRP A 331      42.161   2.111  74.183  1.00 40.37           H
ATOM   3205  N   ILE A 332      43.236   6.911  66.993  1.00 19.37           N
ATOM   3206  CA  ILE A 332      43.760   7.483  65.766  1.00 28.17           C
ATOM   3207  C   ILE A 332      44.957   6.688  65.303  1.00 26.31           C
ATOM   3208  O   ILE A 332      45.899   6.432  66.061  1.00 24.36           O
ATOM   3209  CB  ILE A 332      44.119   8.976  65.949  1.00 22.48           C
ATOM   3210  CG1 ILE A 332      44.743   9.513  64.669  1.00 30.39           C
ATOM   3211  CG2 ILE A 332      45.069   9.158  67.100  1.00 24.04           C
ATOM   3212  CD1 ILE A 332      44.829  11.038  64.545  1.00 35.06           C
ATOM   3213  H   ILE A 332      43.185   7.464  67.650  1.00 23.24           H
ATOM   3214  HA  ILE A 332      43.080   7.424  65.077  1.00 33.81           H
ATOM   3215  HB  ILE A 332      43.307   9.472  66.134  1.00 26.98           H
ATOM   3216 HG12 ILE A 332      45.647   9.167  64.603  1.00 36.47           H
ATOM   3217 HG13 ILE A 332      44.220   9.191  63.918  1.00 36.47           H
ATOM   3218 HG21 ILE A 332      45.276  10.101  67.191  1.00 28.85           H
ATOM   3219 HG22 ILE A 332      44.649   8.831  67.910  1.00 28.85           H
ATOM   3220 HG23 ILE A 332      45.880   8.656  66.922  1.00 28.85           H
ATOM   3221 HD11 ILE A 332      45.240  11.262  63.695  1.00 42.07           H
ATOM   3222 HD12 ILE A 332      43.933  11.408  64.587  1.00 42.07           H
ATOM   3223 HD13 ILE A 332      45.366  11.384  65.275  1.00 42.07           H
ATOM   3224  N   GLY A 333      44.942   6.333  64.023  1.00 27.44           N
ATOM   3225  CA  GLY A 333      46.090   5.712  63.436  1.00 28.76           C
ATOM   3226  C   GLY A 333      46.197   4.220  63.643  1.00 32.58           C
ATOM   3227  O   GLY A 333      47.135   3.616  63.118  1.00 33.36           O
ATOM   3228  H   GLY A 333      44.279   6.445  63.487  1.00 32.92           H
ATOM   3229  HA2 GLY A 333      46.081   5.879  62.481  1.00 34.51           H
ATOM   3230  HA3 GLY A 333      46.889   6.121  63.803  1.00 34.51           H
ATOM   3231  N   LEU A 334      45.287   3.606  64.389  1.00 29.75           N
ATOM   3232  CA  LEU A 334      45.311   2.166  64.590  1.00 31.44           C
ATOM   3233  C   LEU A 334      44.334   1.484  63.639  1.00 33.69           C
ATOM   3234  O   LEU A 334      43.291   2.042  63.286  1.00 27.13           O
ATOM   3235  CB  LEU A 334      44.945   1.792  66.037  1.00 30.89           C
ATOM   3236  CG  LEU A 334      45.666   2.480  67.227  1.00 32.79           C
ATOM   3237  CD1 LEU A 334      45.475   1.614  68.425  1.00 34.18           C
ATOM   3238  CD2 LEU A 334      47.119   2.812  67.044  1.00 37.58           C
ATOM   3239  H   LEU A 334      44.641   4.006  64.792  1.00 35.70           H
ATOM   3240  HA  LEU A 334      46.202   1.831  64.405  1.00 37.73           H
ATOM   3241  HB2 LEU A 334      43.998   1.968  66.152  1.00 37.07           H
ATOM   3242  HB3 LEU A 334      45.098   0.839  66.138  1.00 37.07           H
ATOM   3243  HG  LEU A 334      45.208   3.316  67.407  1.00 39.35           H
ATOM   3244 HD11 LEU A 334      45.918   2.024  69.185  1.00 41.02           H
ATOM   3245 HD12 LEU A 334      44.526   1.527  68.603  1.00 41.02           H
ATOM   3246 HD13 LEU A 334      45.861   0.742  68.249  1.00 41.02           H
ATOM   3247 HD21 LEU A 334      47.449   3.235  67.852  1.00 45.09           H
ATOM   3248 HD22 LEU A 334      47.610   1.994  66.874  1.00 45.09           H
ATOM   3249 HD23 LEU A 334      47.212   3.417  66.292  1.00 45.09           H
ATOM   3250  N   ASN A 335      44.667   0.253  63.233  1.00 31.17           N
ATOM   3251  CA  ASN A 335      43.726  -0.491  62.401  1.00 31.51           C
ATOM   3252  C   ASN A 335      42.796  -1.339  63.271  1.00 29.89           C
ATOM   3253  O   ASN A 335      42.959  -1.458  64.496  1.00 28.68           O
ATOM   3254  CB  ASN A 335      44.478  -1.341  61.338  1.00 37.55           C
ATOM   3255  CG  ASN A 335      45.358  -2.421  61.948  1.00 40.99           C
ATOM   3256  OD1 ASN A 335      44.996  -3.085  62.922  1.00 37.43           O
ATOM   3257  ND2 ASN A 335      46.524  -2.595  61.373  1.00 38.34           N
ATOM   3258  H   ASN A 335      45.401  -0.156  63.418  1.00 37.41           H
ATOM   3259  HA  ASN A 335      43.172   0.145  61.922  1.00 37.81           H
ATOM   3260  HB2 ASN A 335      43.827  -1.775  60.765  1.00 45.06           H
ATOM   3261  HB3 ASN A 335      45.045  -0.756  60.812  1.00 45.06           H
ATOM   3262 HD21 ASN A 335      47.066  -3.192  61.673  1.00 46.01           H
ATOM   3263 HD22 ASN A 335      46.746  -2.113  60.697  1.00 46.01           H
ATOM   3264  N   GLY A 336      41.748  -1.860  62.627  1.00 27.12           N
ATOM   3265  CA  GLY A 336      40.690  -2.527  63.365  1.00 37.34           C
ATOM   3266  C   GLY A 336      41.201  -3.694  64.181  1.00 36.50           C
ATOM   3267  O   GLY A 336      40.628  -4.039  65.219  1.00 33.36           O
ATOM   3268  H   GLY A 336      41.632  -1.837  61.775  1.00 32.54           H
ATOM   3269  HA2 GLY A 336      40.266  -1.894  63.966  1.00 44.81           H
ATOM   3270  HA3 GLY A 336      40.021  -2.856  62.744  1.00 44.81           H
ATOM   3271  N   SER A 337      42.297  -4.285  63.750  1.00 36.64           N
ATOM   3272  CA  SER A 337      42.834  -5.423  64.466  1.00 41.37           C
ATOM   3273  C   SER A 337      43.526  -4.979  65.738  1.00 35.77           C
ATOM   3274  O   SER A 337      43.393  -5.607  66.796  1.00 37.95           O
ATOM   3275  CB  SER A 337      43.803  -6.181  63.548  1.00 37.49           C
ATOM   3276  OG  SER A 337      44.412  -7.226  64.258  1.00 41.59           O
ATOM   3277  H   SER A 337      42.745  -4.050  63.055  1.00 43.97           H
ATOM   3278  HA  SER A 337      42.110  -6.022  64.706  1.00 49.64           H
ATOM   3279  HB2 SER A 337      43.309  -6.550  62.799  1.00 44.99           H
ATOM   3280  HB3 SER A 337      44.486  -5.570  63.231  1.00 44.99           H
ATOM   3281  HG  SER A 337      44.943  -7.642  63.757  1.00 49.91           H
ATOM   3282  N   GLN A 338      44.255  -3.897  65.685  1.00 32.88           N
ATOM   3283  CA  GLN A 338      44.941  -3.542  66.909  1.00 30.75           C
ATOM   3284  C   GLN A 338      43.990  -2.848  67.888  1.00 32.71           C
ATOM   3285  O   GLN A 338      44.167  -2.980  69.099  1.00 32.02           O
ATOM   3286  CB  GLN A 338      46.213  -2.765  66.558  1.00 35.14           C
ATOM   3287  CG  GLN A 338      46.048  -1.629  65.749  1.00 37.77           C
ATOM   3288  CD  GLN A 338      47.242  -1.313  64.810  1.00 35.22           C
ATOM   3289  OE1 GLN A 338      47.124  -0.447  63.996  1.00 34.25           O
ATOM   3290  NE2 GLN A 338      48.360  -1.981  64.958  1.00 44.89           N
ATOM   3291  H   GLN A 338      44.371  -3.379  65.008  1.00 39.46           H
ATOM   3292  HA  GLN A 338      45.227  -4.365  67.336  1.00 36.90           H
ATOM   3293  HB2 GLN A 338      46.626  -2.472  67.385  1.00 42.17           H
ATOM   3294  HB3 GLN A 338      46.816  -3.365  66.093  1.00 42.17           H
ATOM   3295  HG2 GLN A 338      45.265  -1.758  65.192  1.00 45.33           H
ATOM   3296  HG3 GLN A 338      45.915  -0.858  66.322  1.00 45.33           H
ATOM   3297 HE21 GLN A 338      48.423  -2.583  65.568  1.00 53.87           H
ATOM   3298 HE22 GLN A 338      49.030  -1.816  64.444  1.00 53.87           H
ATOM   3299  N   ILE A 339      42.884  -2.282  67.403  1.00 33.50           N
ATOM   3300  CA  ILE A 339      41.877  -1.731  68.296  1.00 23.50           C
ATOM   3301  C   ILE A 339      41.225  -2.854  69.097  1.00 32.85           C
ATOM   3302  O   ILE A 339      41.070  -2.768  70.328  1.00 27.05           O
ATOM   3303  CB  ILE A 339      40.836  -0.943  67.490  1.00 24.00           C
ATOM   3304  CG1 ILE A 339      41.446   0.355  66.931  1.00 24.59           C
ATOM   3305  CG2 ILE A 339      39.581  -0.680  68.355  1.00 26.18           C
ATOM   3306  CD1 ILE A 339      40.557   1.067  65.864  1.00 26.59           C
ATOM   3307  H   ILE A 339      42.697  -2.207  66.567  1.00 40.20           H
ATOM   3308  HA  ILE A 339      42.302  -1.121  68.919  1.00 28.20           H
ATOM   3309  HB  ILE A 339      40.566  -1.492  66.737  1.00 28.80           H
ATOM   3310 HG12 ILE A 339      41.584   0.975  67.663  1.00 29.51           H
ATOM   3311 HG13 ILE A 339      42.297   0.145  66.514  1.00 29.51           H
ATOM   3312 HG21 ILE A 339      38.935  -0.182  67.830  1.00 31.42           H
ATOM   3313 HG22 ILE A 339      39.202  -1.530  68.628  1.00 31.42           H
ATOM   3314 HG23 ILE A 339      39.840  -0.166  69.136  1.00 31.42           H
ATOM   3315 HD11 ILE A 339      41.009   1.871  65.564  1.00 31.90           H
ATOM   3316 HD12 ILE A 339      40.419   0.466  65.116  1.00 31.90           H
ATOM   3317 HD13 ILE A 339      39.705   1.297  66.267  1.00 31.90           H
ATOM   3318  N   LEU A 340      40.855  -3.936  68.402  1.00 27.10           N
ATOM   3319  CA  LEU A 340      40.223  -5.085  69.056  1.00 31.34           C
ATOM   3320  C   LEU A 340      41.114  -5.640  70.140  1.00 29.48           C
ATOM   3321  O   LEU A 340      40.655  -5.915  71.256  1.00 28.57           O
ATOM   3322  CB  LEU A 340      39.916  -6.198  68.034  1.00 27.10           C
ATOM   3323  CG  LEU A 340      39.407  -7.523  68.616  1.00 26.23           C
ATOM   3324  CD1 LEU A 340      38.236  -7.324  69.499  1.00 33.09           C
ATOM   3325  CD2 LEU A 340      39.024  -8.474  67.523  1.00 35.11           C
ATOM   3326  H   LEU A 340      40.958  -4.027  67.553  1.00 32.52           H
ATOM   3327  HA  LEU A 340      39.388  -4.805  69.462  1.00 37.60           H
ATOM   3328  HB2 LEU A 340      39.238  -5.871  67.422  1.00 32.52           H
ATOM   3329  HB3 LEU A 340      40.729  -6.391  67.541  1.00 32.52           H
ATOM   3330  HG  LEU A 340      40.114  -7.933  69.139  1.00 31.48           H
ATOM   3331 HD11 LEU A 340      37.950  -8.185  69.843  1.00 39.71           H
ATOM   3332 HD12 LEU A 340      38.489  -6.743  70.233  1.00 39.71           H
ATOM   3333 HD13 LEU A 340      37.520  -6.918  68.987  1.00 39.71           H
ATOM   3334 HD21 LEU A 340      38.707  -9.300  67.920  1.00 42.13           H
ATOM   3335 HD22 LEU A 340      38.321  -8.072  66.989  1.00 42.13           H
ATOM   3336 HD23 LEU A 340      39.801  -8.649  66.970  1.00 42.13           H
ATOM   3337  N   HIS A 341      42.407  -5.803  69.825  1.00 27.92           N
ATOM   3338  CA  HIS A 341      43.333  -6.352  70.811  1.00 32.14           C
ATOM   3339  C   HIS A 341      43.406  -5.447  72.029  1.00 28.84           C
ATOM   3340  O   HIS A 341      43.337  -5.926  73.164  1.00 32.19           O
ATOM   3341  CB  HIS A 341      44.708  -6.579  70.153  1.00 33.29           C
ATOM   3342  CG  HIS A 341      45.786  -7.028  71.100  1.00 37.77           C
ATOM   3343  ND1 HIS A 341      45.747  -8.227  71.779  1.00 53.35           N
ATOM   3344  CD2 HIS A 341      46.938  -6.423  71.481  1.00 50.39           C
ATOM   3345  CE1 HIS A 341      46.822  -8.339  72.544  1.00 40.54           C
ATOM   3346  NE2 HIS A 341      47.562  -7.260  72.376  1.00 51.96           N
ATOM   3347  H   HIS A 341      42.761  -5.607  69.066  1.00 33.51           H
ATOM   3348  HA  HIS A 341      43.000  -7.214  71.105  1.00 38.57           H
ATOM   3349  HB2 HIS A 341      44.999  -5.747  69.748  1.00 39.95           H
ATOM   3350  HB3 HIS A 341      44.615  -7.260  69.468  1.00 39.95           H
ATOM   3351  HD2 HIS A 341      47.247  -5.594  71.193  1.00 60.47           H
ATOM   3352  HE1 HIS A 341      47.026  -9.060  73.094  1.00 48.65           H
ATOM   3353  HE2 HIS A 341      48.314  -7.105  72.765  1.00 62.36           H
ATOM   3354  N   LYS A 342      43.454  -4.125  71.813  1.00 30.09           N
ATOM   3355  CA  LYS A 342      43.488  -3.165  72.913  1.00 29.53           C
ATOM   3356  C   LYS A 342      42.237  -3.222  73.788  1.00 29.05           C
ATOM   3357  O   LYS A 342      42.337  -3.293  75.024  1.00 33.62           O
ATOM   3358  CB  LYS A 342      43.687  -1.756  72.357  1.00 35.60           C
ATOM   3359  CG  LYS A 342      45.146  -1.513  72.072  1.00 39.24           C
ATOM   3360  CD  LYS A 342      45.474  -0.096  71.763  1.00 39.23           C
ATOM   3361  CE  LYS A 342      46.838   0.242  72.418  1.00 49.51           C
ATOM   3362  NZ  LYS A 342      47.922  -0.716  72.093  1.00 51.71           N1+
ATOM   3363  H   LYS A 342      43.468  -3.762  71.033  1.00 36.11           H
ATOM   3364  HA  LYS A 342      44.250  -3.369  73.478  1.00 35.43           H
ATOM   3365  HB2 LYS A 342      43.191  -1.661  71.529  1.00 42.72           H
ATOM   3366  HB3 LYS A 342      43.387  -1.104  73.010  1.00 42.72           H
ATOM   3367  HG2 LYS A 342      45.663  -1.773  72.850  1.00 47.09           H
ATOM   3368  HG3 LYS A 342      45.408  -2.050  71.308  1.00 47.09           H
ATOM   3369  HD2 LYS A 342      45.549   0.024  70.803  1.00 47.07           H
ATOM   3370  HD3 LYS A 342      44.794   0.489  72.133  1.00 47.07           H
ATOM   3371  HE2 LYS A 342      47.120   1.120  72.117  1.00 59.41           H
ATOM   3372  HE3 LYS A 342      46.727   0.246  73.382  1.00 59.41           H
ATOM   3373  HZ1 LYS A 342      48.676  -0.470  72.496  1.00 62.05           H
ATOM   3374  HZ2 LYS A 342      47.699  -1.532  72.369  1.00 62.05           H
ATOM   3375  HZ3 LYS A 342      48.057  -0.735  71.213  1.00 62.05           H
ATOM   3376  N   ILE A 343      41.046  -3.219  73.176  1.00 31.10           N
ATOM   3377  CA  ILE A 343      39.830  -3.084  73.977  1.00 30.23           C
ATOM   3378  C   ILE A 343      39.389  -4.423  74.559  1.00 32.02           C
ATOM   3379  O   ILE A 343      38.807  -4.463  75.644  1.00 32.34           O
ATOM   3380  CB  ILE A 343      38.696  -2.434  73.158  1.00 27.22           C
ATOM   3381  CG1 ILE A 343      38.205  -3.324  72.001  1.00 33.08           C
ATOM   3382  CG2 ILE A 343      39.132  -1.024  72.647  1.00 22.91           C
ATOM   3383  CD1 ILE A 343      37.029  -2.723  71.251  1.00 24.70           C
ATOM   3384  H   ILE A 343      40.920  -3.292  72.328  1.00 37.32           H
ATOM   3385  HA  ILE A 343      40.022  -2.494  74.723  1.00 36.28           H
ATOM   3386  HB  ILE A 343      37.945  -2.303  73.758  1.00 32.67           H
ATOM   3387 HG12 ILE A 343      38.931  -3.449  71.370  1.00 39.70           H
ATOM   3388 HG13 ILE A 343      37.925  -4.181  72.359  1.00 39.70           H
ATOM   3389 HG21 ILE A 343      38.405  -0.635  72.136  1.00 27.49           H
ATOM   3390 HG22 ILE A 343      39.338  -0.462  73.410  1.00 27.49           H
ATOM   3391 HG23 ILE A 343      39.917  -1.122  72.086  1.00 27.49           H
ATOM   3392 HD11 ILE A 343      36.768  -3.327  70.538  1.00 29.64           H
ATOM   3393 HD12 ILE A 343      36.291  -2.599  71.868  1.00 29.64           H
ATOM   3394 HD13 ILE A 343      37.297  -1.868  70.878  1.00 29.64           H
ATOM   3395  N   ASP A 344      39.694  -5.523  73.875  1.00 33.11           N
ATOM   3396  CA  ASP A 344      39.229  -6.870  74.200  1.00 32.41           C
ATOM   3397  C   ASP A 344      40.209  -7.626  75.108  1.00 32.06           C
ATOM   3398  O   ASP A 344      39.809  -8.117  76.165  1.00 43.69           O
ATOM   3399  CB  ASP A 344      38.995  -7.631  72.900  1.00 33.13           C
ATOM   3400  CG  ASP A 344      38.333  -8.985  73.103  1.00 47.62           C
ATOM   3401  OD1 ASP A 344      37.379  -9.064  73.891  1.00 46.29           O
ATOM   3402  OD2 ASP A 344      38.748  -9.958  72.420  1.00 43.24           O1-
ATOM   3403  H   ASP A 344      40.198  -5.511  73.178  1.00 39.74           H
ATOM   3404  HA  ASP A 344      38.381  -6.805  74.666  1.00 38.89           H
ATOM   3405  HB2 ASP A 344      38.419  -7.102  72.326  1.00 39.76           H
ATOM   3406  HB3 ASP A 344      39.849  -7.779  72.465  1.00 39.76           H
ATOM   3407  N   LYS A 345      41.502  -7.675  74.742  1.00 32.98           N
ATOM   3408  CA  LYS A 345      42.511  -8.457  75.449  1.00 30.86           C
ATOM   3409  C   LYS A 345      43.218  -7.642  76.520  1.00 32.72           C
ATOM   3410  O   LYS A 345      43.503  -8.162  77.604  1.00 33.34           O
ATOM   3411  CB  LYS A 345      43.558  -9.020  74.464  1.00 32.87           C
ATOM   3412  CG  LYS A 345      43.045 -10.085  73.444  1.00 39.17           C
ATOM   3413  CD  LYS A 345      44.000 -11.254  73.341  0.43 37.06           C
ATOM   3414  CE  LYS A 345      43.573 -12.259  72.298  0.27 37.51           C
ATOM   3415  NZ  LYS A 345      42.302 -12.872  72.672  0.64 30.67           N1+
ATOM   3416  H   LYS A 345      41.818  -7.248  74.066  1.00 39.57           H
ATOM   3417  HA  LYS A 345      42.078  -9.208  75.884  1.00 37.03           H
ATOM   3418  HB2 LYS A 345      43.921  -8.281  73.951  1.00 39.45           H
ATOM   3419  HB3 LYS A 345      44.269  -9.433  74.979  1.00 39.45           H
ATOM   3420  HG2 LYS A 345      42.183 -10.420  73.736  1.00 47.00           H
ATOM   3421  HG3 LYS A 345      42.968  -9.677  72.567  1.00 47.00           H
ATOM   3422  HD2 LYS A 345      44.880 -10.925  73.100  0.00 44.47           H
ATOM   3423  HD3 LYS A 345      44.038 -11.708  74.198  1.00 44.47           H
ATOM   3424  HE2 LYS A 345      43.460 -11.812  71.445  1.00 45.01           H
ATOM   3425  HE3 LYS A 345      44.243 -12.958  72.229  1.00 45.01           H
ATOM   3426  HZ1 LYS A 345      42.056 -13.463  72.053  1.00 36.80           H
ATOM   3427  HZ2 LYS A 345      42.384 -13.289  73.454  0.00 36.80           H
ATOM   3428  HZ3 LYS A 345      41.672 -12.247  72.741  0.00 36.80           H
ATOM   3429  N   GLU A 346      43.542  -6.390  76.229  1.00 31.87           N
ATOM   3430  CA  GLU A 346      44.231  -5.531  77.179  1.00 30.77           C
ATOM   3431  C   GLU A 346      43.289  -4.692  78.027  1.00 32.54           C
ATOM   3432  O   GLU A 346      43.770  -3.901  78.838  1.00 38.84           O
ATOM   3433  CB  GLU A 346      45.190  -4.595  76.448  1.00 34.02           C
ATOM   3434  CG  GLU A 346      46.325  -5.292  75.606  1.00 35.69           C
ATOM   3435  CD  GLU A 346      47.376  -4.338  75.043  1.00 32.80           C
ATOM   3436  OE1 GLU A 346      47.102  -3.611  74.069  1.00 43.45           O
ATOM   3437  OE2 GLU A 346      48.498  -4.314  75.582  1.00 62.31           O1-
ATOM   3438  H   GLU A 346      43.370  -6.009  75.478  1.00 38.24           H
ATOM   3439  HA  GLU A 346      44.755  -6.085  77.778  1.00 36.93           H
ATOM   3440  HB2 GLU A 346      44.674  -4.045  75.838  1.00 40.82           H
ATOM   3441  HB3 GLU A 346      45.624  -4.028  77.104  1.00 40.82           H
ATOM   3442  HG2 GLU A 346      46.783  -5.932  76.174  1.00 42.83           H
ATOM   3443  HG3 GLU A 346      45.916  -5.754  74.858  1.00 42.83           H
ATOM   3444  N   GLY A 347      41.973  -4.782  77.818  1.00 33.70           N
ATOM   3445  CA  GLY A 347      41.028  -3.979  78.579  1.00 30.03           C
ATOM   3446  C   GLY A 347      41.227  -2.469  78.502  1.00 30.58           C
ATOM   3447  O   GLY A 347      40.704  -1.765  79.358  1.00 27.49           O
ATOM   3448  H   GLY A 347      41.606  -5.302  77.239  1.00 40.45           H
ATOM   3449  HA2 GLY A 347      40.130  -4.175  78.267  1.00 36.03           H
ATOM   3450  HA3 GLY A 347      41.081  -4.237  79.512  1.00 36.03           H
ATOM   3451  N   GLU A 348      41.967  -1.951  77.505  1.00 28.24           N
ATOM   3452  CA  GLU A 348      42.241  -0.525  77.425  1.00 31.57           C
ATOM   3453  C   GLU A 348      40.995   0.264  77.008  1.00 31.56           C
ATOM   3454  O   GLU A 348      40.157  -0.214  76.244  1.00 28.48           O
ATOM   3455  CB  GLU A 348      43.378  -0.269  76.429  1.00 33.87           C
ATOM   3456  CG  GLU A 348      44.171   1.035  76.728  1.00 45.64           C
ATOM   3457  CD  GLU A 348      45.374   1.245  75.798  1.00 56.65           C
ATOM   3458  OE1 GLU A 348      46.223   0.323  75.758  1.00 49.75           O
ATOM   3459  OE2 GLU A 348      45.469   2.317  75.123  1.00 49.47           O1-
ATOM   3460  H   GLU A 348      42.317  -2.412  76.869  1.00 33.89           H
ATOM   3461  HA  GLU A 348      42.523  -0.206  78.297  1.00 37.89           H
ATOM   3462  HB2 GLU A 348      44.001  -1.012  76.466  1.00 40.65           H
ATOM   3463  HB3 GLU A 348      43.005  -0.194  75.537  1.00 40.65           H
ATOM   3464  HG2 GLU A 348      43.577   1.795  76.623  1.00 54.77           H
ATOM   3465  HG3 GLU A 348      44.502   0.999  77.639  1.00 54.77           H
ATOM   3466  N   ARG A 349      40.886   1.498  77.503  1.00 32.34           N
ATOM   3467  CA  ARG A 349      39.756   2.375  77.177  1.00 31.58           C
ATOM   3468  C   ARG A 349      40.278   3.741  76.735  1.00 29.94           C
ATOM   3469  O   ARG A 349      41.408   4.127  77.038  1.00 30.97           O
ATOM   3470  CB  ARG A 349      38.792   2.530  78.385  1.00 27.22           C
ATOM   3471  CG  ARG A 349      38.192   1.161  78.894  1.00 29.00           C
ATOM   3472  CD  ARG A 349      37.197   0.649  77.808  1.00 22.13           C
ATOM   3473  NE  ARG A 349      36.458  -0.572  78.153  1.00 27.45           N
ATOM   3474  CZ  ARG A 349      36.806  -1.806  77.800  1.00 23.38           C
ATOM   3475  NH1 ARG A 349      37.932  -2.022  77.102  1.00 27.25           N
ATOM   3476  NH2 ARG A 349      36.032  -2.829  78.168  1.00 28.23           N1+
ATOM   3477  H   ARG A 349      41.460   1.855  78.035  1.00 38.81           H
ATOM   3478  HA  ARG A 349      39.257   1.990  76.440  1.00 37.89           H
ATOM   3479  HB2 ARG A 349      39.276   2.935  79.122  1.00 32.66           H
ATOM   3480  HB3 ARG A 349      38.052   3.100  78.124  1.00 32.66           H
ATOM   3481  HG2 ARG A 349      38.901   0.509  79.006  1.00 34.80           H
ATOM   3482  HG3 ARG A 349      37.710   1.298  79.725  1.00 34.80           H
ATOM   3483  HD2 ARG A 349      36.544   1.345  77.637  1.00 26.55           H
ATOM   3484  HD3 ARG A 349      37.696   0.467  76.997  1.00 26.55           H
ATOM   3485  HE  ARG A 349      35.742  -0.482  78.621  1.00 32.94           H
ATOM   3486 HH11 ARG A 349      38.425  -1.358  76.866  1.00 32.69           H
ATOM   3487 HH12 ARG A 349      38.155  -2.823  76.882  1.00 32.69           H
ATOM   3488 HH21 ARG A 349      35.316  -2.685  78.622  1.00 33.88           H
ATOM   3489 HH22 ARG A 349      36.253  -3.633  77.956  1.00 33.88           H
ATOM   3490  N   LEU A 350      39.440   4.503  76.045  1.00 28.21           N
ATOM   3491  CA  LEU A 350      39.821   5.871  75.747  1.00 27.47           C
ATOM   3492  C   LEU A 350      39.966   6.658  77.058  1.00 28.25           C
ATOM   3493  O   LEU A 350      39.216   6.412  78.020  1.00 35.74           O
ATOM   3494  CB  LEU A 350      38.787   6.499  74.810  1.00 26.57           C
ATOM   3495  CG  LEU A 350      38.606   5.826  73.429  1.00 28.51           C
ATOM   3496  CD1 LEU A 350      37.314   6.273  72.673  1.00 27.09           C
ATOM   3497  CD2 LEU A 350      39.770   6.074  72.526  1.00 25.91           C
ATOM   3498  H   LEU A 350      38.670   4.261  75.748  1.00 33.85           H
ATOM   3499  HA  LEU A 350      40.679   5.872  75.296  1.00 32.97           H
ATOM   3500  HB2 LEU A 350      37.925   6.480  75.254  1.00 31.89           H
ATOM   3501  HB3 LEU A 350      39.045   7.420  74.649  1.00 31.89           H
ATOM   3502  HG  LEU A 350      38.545   4.868  73.564  1.00 34.22           H
ATOM   3503 HD11 LEU A 350      37.272   5.810  71.821  1.00 32.51           H
ATOM   3504 HD12 LEU A 350      36.540   6.047  73.211  1.00 32.51           H
ATOM   3505 HD13 LEU A 350      37.349   7.231  72.528  1.00 32.51           H
ATOM   3506 HD21 LEU A 350      39.609   5.633  71.677  1.00 31.09           H
ATOM   3507 HD22 LEU A 350      39.866   7.029  72.391  1.00 31.09           H
ATOM   3508 HD23 LEU A 350      40.571   5.715  72.939  1.00 31.09           H
ATOM   3509  N   PRO A 351      40.919   7.590  77.147  1.00 35.49           N
ATOM   3510  CA  PRO A 351      41.145   8.332  78.403  1.00 31.52           C
ATOM   3511  C   PRO A 351      40.202   9.517  78.589  1.00 30.34           C
ATOM   3512  O   PRO A 351      39.576  10.006  77.648  1.00 32.48           O
ATOM   3513  CB  PRO A 351      42.589   8.814  78.265  1.00 39.32           C
ATOM   3514  CG  PRO A 351      42.737   9.072  76.792  1.00 33.87           C
ATOM   3515  CD  PRO A 351      41.888   7.954  76.101  1.00 30.12           C
ATOM   3516  HA  PRO A 351      41.074   7.738  79.166  1.00 37.82           H
ATOM   3517  HB2 PRO A 351      42.717   9.629  78.776  1.00 47.19           H
ATOM   3518  HB3 PRO A 351      43.200   8.119  78.559  1.00 47.19           H
ATOM   3519  HG2 PRO A 351      42.389   9.951  76.577  1.00 40.65           H
ATOM   3520  HG3 PRO A 351      43.671   9.000  76.539  1.00 40.65           H
ATOM   3521  HD2 PRO A 351      41.431   8.307  75.322  1.00 36.15           H
ATOM   3522  HD3 PRO A 351      42.446   7.193  75.875  1.00 36.15           H
ATOM   3523  N   ARG A 352      40.131   9.998  79.833  1.00 33.81           N
ATOM   3524  CA  ARG A 352      39.264  11.112  80.174  1.00 38.30           C
ATOM   3525  C   ARG A 352      39.705  12.321  79.356  1.00 34.11           C
ATOM   3526  O   ARG A 352      40.857  12.733  79.459  1.00 34.89           O
ATOM   3527  CB  ARG A 352      39.274  11.453  81.688  1.00 33.97           C
ATOM   3528  CG  ARG A 352      38.294  12.614  82.130  1.00 36.57           C
ATOM   3529  CD  ARG A 352      38.302  13.043  83.687  1.00 40.89           C
ATOM   3530  NE  ARG A 352      39.642  12.981  84.284  1.00 49.94           N
ATOM   3531  CZ  ARG A 352      39.961  12.356  85.427  1.00 57.93           C
ATOM   3532  NH1 ARG A 352      39.029  11.755  86.158  1.00 48.91           N
ATOM   3533  NH2 ARG A 352      41.226  12.335  85.855  1.00 65.12           N1+
ATOM   3534  H   ARG A 352      40.581   9.689  80.498  1.00 40.57           H
ATOM   3535  HA  ARG A 352      38.354  10.893  79.921  1.00 45.96           H
ATOM   3536  HB2 ARG A 352      39.024  10.657  82.183  1.00 40.76           H
ATOM   3537  HB3 ARG A 352      40.173  11.720  81.936  1.00 40.76           H
ATOM   3538  HG2 ARG A 352      38.517  13.406  81.616  1.00 43.89           H
ATOM   3539  HG3 ARG A 352      37.389  12.340  81.915  1.00 43.89           H
ATOM   3540  HD2 ARG A 352      37.980  13.954  83.765  1.00 49.07           H
ATOM   3541  HD3 ARG A 352      37.724  12.442  84.183  1.00 49.07           H
ATOM   3542  HE  ARG A 352      40.278  13.381  83.865  1.00 59.92           H
ATOM   3543 HH11 ARG A 352      38.211  11.750  85.893  1.00 58.69           H
ATOM   3544 HH12 ARG A 352      39.246  11.363  86.892  1.00 58.69           H
ATOM   3545 HH21 ARG A 352      41.841  12.728  85.400  1.00 78.15           H
ATOM   3546 HH22 ARG A 352      41.423  11.949  86.598  1.00 78.15           H
ATOM   3547  N   PRO A 353      38.851  12.876  78.510  1.00 32.66           N
ATOM   3548  CA  PRO A 353      39.182  14.148  77.859  1.00 35.69           C
ATOM   3549  C   PRO A 353      39.576  15.178  78.899  1.00 36.42           C
ATOM   3550  O   PRO A 353      39.020  15.209  80.000  1.00 35.29           O
ATOM   3551  CB  PRO A 353      37.879  14.543  77.157  1.00 29.68           C
ATOM   3552  CG  PRO A 353      37.156  13.279  76.985  1.00 34.10           C
ATOM   3553  CD  PRO A 353      37.486  12.443  78.193  1.00 37.72           C
ATOM   3554  HA  PRO A 353      39.894  14.036  77.209  1.00 42.83           H
ATOM   3555  HB2 PRO A 353      37.376  15.155  77.717  1.00 35.62           H
ATOM   3556  HB3 PRO A 353      38.078  14.946  76.297  1.00 35.62           H
ATOM   3557  HG2 PRO A 353      36.202  13.454  76.943  1.00 40.92           H
ATOM   3558  HG3 PRO A 353      37.458  12.839  76.175  1.00 40.92           H
ATOM   3559  HD2 PRO A 353      36.884  12.650  78.926  1.00 45.26           H
ATOM   3560  HD3 PRO A 353      37.470  11.500  77.970  1.00 45.26           H
ATOM   3561  N   GLU A 354      40.556  16.000  78.542  1.00 34.10           N
ATOM   3562  CA  GLU A 354      41.001  17.090  79.392  1.00 39.52           C
ATOM   3563  C   GLU A 354      39.794  17.912  79.831  1.00 35.45           C
ATOM   3564  O   GLU A 354      38.908  18.242  79.034  1.00 38.48           O
ATOM   3565  CB  GLU A 354      42.042  17.947  78.635  1.00 45.76           C
ATOM   3566  CG  GLU A 354      42.857  18.926  79.527  0.77 47.27           C
ATOM   3567  CD  GLU A 354      43.846  19.817  78.759  0.29 45.87           C
ATOM   3568  OE1 GLU A 354      44.748  19.290  78.068  0.80 46.08           O
ATOM   3569  OE2 GLU A 354      43.728  21.065  78.852  0.79 52.39           O1-
ATOM   3570  H   GLU A 354      40.985  15.944  77.799  1.00 40.92           H
ATOM   3571  HA  GLU A 354      41.425  16.726  80.185  1.00 47.42           H
ATOM   3572  HB2 GLU A 354      42.673  17.353  78.200  1.00 54.91           H
ATOM   3573  HB3 GLU A 354      41.580  18.477  77.967  1.00 54.91           H
ATOM   3574  HG2 GLU A 354      42.238  19.509  79.993  0.55 56.73           H
ATOM   3575  HG3 GLU A 354      43.366  18.408  80.170  1.00 56.73           H
ATOM   3576  N   ASP A 355      39.737  18.209  81.111  1.00 38.11           N
ATOM   3577  CA  ASP A 355      38.671  19.031  81.673  1.00 44.66           C
ATOM   3578  C   ASP A 355      37.280  18.411  81.517  1.00 44.42           C
ATOM   3579  O   ASP A 355      36.276  19.098  81.700  1.00 44.03           O
ATOM   3580  CB  ASP A 355      38.680  20.433  81.045  1.00 60.89           C
ATOM   3581  CG  ASP A 355      40.031  21.119  81.155  1.00 59.14           C
ATOM   3582  OD1 ASP A 355      40.681  21.021  82.231  1.00 63.65           O
ATOM   3583  OD2 ASP A 355      40.427  21.752  80.146  1.00 65.66           O1-
ATOM   3584  H   ASP A 355      40.314  17.945  81.692  1.00 45.73           H
ATOM   3585  HA  ASP A 355      38.836  19.138  82.623  1.00 53.59           H
ATOM   3586  HB2 ASP A 355      38.458  20.358  80.104  1.00 73.07           H
ATOM   3587  HB3 ASP A 355      38.025  20.986  81.498  1.00 73.07           H
ATOM   3588  N   CYS A 356      37.174  17.129  81.198  1.00 51.20           N
ATOM   3589  CA  CYS A 356      35.861  16.488  81.186  1.00 39.30           C
ATOM   3590  C   CYS A 356      35.447  16.184  82.618  1.00 33.76           C
ATOM   3591  O   CYS A 356      36.195  15.513  83.344  1.00 38.16           O
ATOM   3592  CB  CYS A 356      35.886  15.210  80.356  1.00 38.01           C
ATOM   3593  SG  CYS A 356      34.393  14.228  80.425  1.00 38.73           S
ATOM   3594  H   CYS A 356      37.831  16.615  80.989  1.00 61.44           H
ATOM   3595  HA  CYS A 356      35.209  17.093  80.799  1.00 47.16           H
ATOM   3596  HB2 CYS A 356      36.035  15.449  79.428  1.00 45.62           H
ATOM   3597  HB3 CYS A 356      36.616  14.654  80.669  1.00 45.62           H
ATOM   3598  HG  CYS A 356      34.194  13.899  81.562  1.00 46.47           H
ATOM   3599  N   PRO A 357      34.298  16.646  83.076  1.00 29.49           N
ATOM   3600  CA  PRO A 357      33.927  16.365  84.470  1.00 32.87           C
ATOM   3601  C   PRO A 357      33.821  14.866  84.704  1.00 30.48           C
ATOM   3602  O   PRO A 357      33.527  14.089  83.783  1.00 28.57           O
ATOM   3603  CB  PRO A 357      32.575  17.081  84.645  1.00 37.19           C
ATOM   3604  CG  PRO A 357      32.134  17.453  83.262  1.00 34.44           C
ATOM   3605  CD  PRO A 357      33.353  17.557  82.417  1.00 34.01           C
ATOM   3606  HA  PRO A 357      34.578  16.745  85.080  1.00 39.45           H
ATOM   3607  HB2 PRO A 357      31.937  16.477  85.056  1.00 44.63           H
ATOM   3608  HB3 PRO A 357      32.695  17.874  85.190  1.00 44.63           H
ATOM   3609  HG2 PRO A 357      31.545  16.763  82.918  1.00 41.33           H
ATOM   3610  HG3 PRO A 357      31.672  18.305  83.292  1.00 41.33           H
ATOM   3611  HD2 PRO A 357      33.166  17.256  81.514  1.00 40.81           H
ATOM   3612  HD3 PRO A 357      33.695  18.465  82.427  1.00 40.81           H
ATOM   3613  N   GLN A 358      34.068  14.474  85.959  1.00 28.61           N
ATOM   3614  CA  GLN A 358      34.145  13.058  86.333  1.00 33.04           C
ATOM   3615  C   GLN A 358      32.837  12.322  86.031  1.00 32.67           C
ATOM   3616  O   GLN A 358      32.837  11.170  85.556  1.00 28.03           O
ATOM   3617  CB  GLN A 358      34.473  12.953  87.825  1.00 33.31           C
ATOM   3618  CG  GLN A 358      34.827  11.549  88.288  1.00 32.42           C
ATOM   3619  CD  GLN A 358      35.956  10.969  87.496  1.00 32.88           C
ATOM   3620  OE1 GLN A 358      37.010  11.564  87.382  1.00 33.56           O
ATOM   3621  NE2 GLN A 358      35.718   9.814  86.893  1.00 37.01           N
ATOM   3622  H   GLN A 358      34.195  15.014  86.616  1.00 34.33           H
ATOM   3623  HA  GLN A 358      34.858  12.632  85.833  1.00 39.64           H
ATOM   3624  HB2 GLN A 358      35.230  13.527  88.017  1.00 39.98           H
ATOM   3625  HB3 GLN A 358      33.702  13.246  88.334  1.00 39.98           H
ATOM   3626  HG2 GLN A 358      35.095  11.579  89.220  1.00 38.91           H
ATOM   3627  HG3 GLN A 358      34.054  10.973  88.181  1.00 38.91           H
ATOM   3628 HE21 GLN A 358      34.948   9.439  86.970  1.00 44.41           H
ATOM   3629 HE22 GLN A 358      36.334   9.438  86.425  1.00 44.41           H
ATOM   3630  N   ASP A 359      31.707  12.953  86.341  1.00 30.98           N
ATOM   3631  CA  ASP A 359      30.435  12.271  86.152  1.00 38.09           C
ATOM   3632  C   ASP A 359      30.100  12.078  84.659  1.00 30.39           C
ATOM   3633  O   ASP A 359      29.492  11.073  84.288  1.00 30.66           O
ATOM   3634  CB  ASP A 359      29.333  12.996  86.968  1.00 33.33           C
ATOM   3635  CG  ASP A 359      29.150  14.469  86.593  1.00 48.40           C
ATOM   3636  OD1 ASP A 359      29.859  14.993  85.698  1.00 42.37           O
ATOM   3637  OD2 ASP A 359      28.262  15.111  87.213  1.00 48.45           O1-
ATOM   3638  H   ASP A 359      31.651  13.753  86.654  1.00 37.18           H
ATOM   3639  HA  ASP A 359      30.519  11.382  86.531  1.00 45.71           H
ATOM   3640  HB2 ASP A 359      28.487  12.545  86.819  1.00 40.00           H
ATOM   3641  HB3 ASP A 359      29.566  12.956  87.909  1.00 40.00           H
ATOM   3642  N   ILE A 360      30.564  12.942  83.758  1.00 27.66           N
ATOM   3643  CA  ILE A 360      30.434  12.620  82.337  1.00 26.57           C
ATOM   3644  C   ILE A 360      31.350  11.448  81.968  1.00 32.46           C
ATOM   3645  O   ILE A 360      30.943  10.516  81.253  1.00 26.91           O
ATOM   3646  CB  ILE A 360      30.728  13.860  81.471  1.00 34.44           C
ATOM   3647  CG1 ILE A 360      29.750  14.999  81.808  1.00 35.08           C
ATOM   3648  CG2 ILE A 360      30.670  13.503  79.968  1.00 35.77           C
ATOM   3649  CD1 ILE A 360      28.398  14.774  81.283  1.00 41.95           C
ATOM   3650  H   ILE A 360      30.944  13.694  83.933  1.00 33.19           H
ATOM   3651  HA  ILE A 360      29.520  12.347  82.162  1.00 31.89           H
ATOM   3652  HB  ILE A 360      31.627  14.163  81.674  1.00 41.32           H
ATOM   3653 HG12 ILE A 360      29.686  15.083  82.772  1.00 42.10           H
ATOM   3654 HG13 ILE A 360      30.086  15.825  81.425  1.00 42.10           H
ATOM   3655 HG21 ILE A 360      30.858  14.299  79.447  1.00 42.92           H
ATOM   3656 HG22 ILE A 360      31.333  12.820  79.780  1.00 42.92           H
ATOM   3657 HG23 ILE A 360      29.784  13.171  79.757  1.00 42.92           H
ATOM   3658 HD11 ILE A 360      27.835  15.525  81.529  1.00 50.34           H
ATOM   3659 HD12 ILE A 360      28.443  14.697  80.317  1.00 50.34           H
ATOM   3660 HD13 ILE A 360      28.044  13.955  81.664  1.00 50.34           H
ATOM   3661  N   TYR A 361      32.613  11.486  82.419  1.00 29.31           N
ATOM   3662  CA  TYR A 361      33.528  10.406  82.074  1.00 27.37           C
ATOM   3663  C   TYR A 361      33.020   9.091  82.627  1.00 25.89           C
ATOM   3664  O   TYR A 361      33.107   8.047  81.963  1.00 26.96           O
ATOM   3665  CB  TYR A 361      34.934  10.731  82.563  1.00 30.74           C
ATOM   3666  CG  TYR A 361      35.948   9.699  82.136  1.00 29.27           C
ATOM   3667  CD1 TYR A 361      36.113   9.409  80.795  1.00 32.06           C
ATOM   3668  CD2 TYR A 361      36.727   9.005  83.067  1.00 29.36           C
ATOM   3669  CE1 TYR A 361      37.021   8.460  80.366  1.00 28.87           C
ATOM   3670  CE2 TYR A 361      37.640   8.027  82.645  1.00 34.44           C
ATOM   3671  CZ  TYR A 361      37.791   7.769  81.287  1.00 30.72           C
ATOM   3672  OH  TYR A 361      38.667   6.805  80.789  1.00 35.98           O
ATOM   3673  H   TYR A 361      32.949  12.108  82.909  1.00 35.17           H
ATOM   3674  HA  TYR A 361      33.564  10.325  81.108  1.00 32.85           H
ATOM   3675  HB2 TYR A 361      35.205  11.588  82.199  1.00 36.89           H
ATOM   3676  HB3 TYR A 361      34.931  10.767  83.532  1.00 36.89           H
ATOM   3677  HD1 TYR A 361      35.601   9.864  80.166  1.00 38.47           H
ATOM   3678  HD2 TYR A 361      36.623   9.177  83.975  1.00 35.23           H
ATOM   3679  HE1 TYR A 361      37.110   8.279  79.458  1.00 34.65           H
ATOM   3680  HE2 TYR A 361      38.155   7.568  83.268  1.00 41.33           H
ATOM   3681  HH  TYR A 361      38.609   6.769  79.952  1.00 43.18           H
ATOM   3682  N   ASN A 362      32.378   9.124  83.796  1.00 27.12           N
ATOM   3683  CA  ASN A 362      31.879   7.861  84.329  1.00 28.18           C
ATOM   3684  C   ASN A 362      30.804   7.270  83.421  1.00 23.31           C
ATOM   3685  O   ASN A 362      30.702   6.050  83.312  1.00 24.96           O
ATOM   3686  CB  ASN A 362      31.354   8.028  85.764  1.00 27.33           C
ATOM   3687  CG  ASN A 362      32.489   8.252  86.813  1.00 29.06           C
ATOM   3688  OD1 ASN A 362      33.688   7.989  86.567  1.00 36.36           O
ATOM   3689  ND2 ASN A 362      32.103   8.778  87.974  1.00 31.49           N
ATOM   3690  H   ASN A 362      32.226   9.822  84.274  1.00 32.54           H
ATOM   3691  HA  ASN A 362      32.614   7.228  84.359  1.00 33.81           H
ATOM   3692  HB2 ASN A 362      30.763   8.797  85.795  1.00 32.79           H
ATOM   3693  HB3 ASN A 362      30.868   7.227  86.016  1.00 32.79           H
ATOM   3694 HD21 ASN A 362      32.681   8.926  88.593  1.00 37.79           H
ATOM   3695 HD22 ASN A 362      31.274   8.970  88.104  1.00 37.79           H
ATOM   3696  N   VAL A 363      29.963   8.108  82.801  1.00 24.10           N
ATOM   3697  CA  VAL A 363      28.982   7.594  81.838  1.00 24.72           C
ATOM   3698  C   VAL A 363      29.686   6.914  80.661  1.00 27.91           C
ATOM   3699  O   VAL A 363      29.319   5.808  80.251  1.00 26.53           O
ATOM   3700  CB  VAL A 363      28.053   8.738  81.374  1.00 31.07           C
ATOM   3701  CG1 VAL A 363      27.108   8.319  80.192  1.00 31.48           C
ATOM   3702  CG2 VAL A 363      27.238   9.199  82.540  1.00 30.22           C
ATOM   3703  H   VAL A 363      29.939   8.959  82.918  1.00 28.92           H
ATOM   3704  HA  VAL A 363      28.432   6.927  82.278  1.00 29.66           H
ATOM   3705  HB  VAL A 363      28.596   9.484  81.074  1.00 37.28           H
ATOM   3706 HG11 VAL A 363      26.554   9.077  79.948  1.00 37.77           H
ATOM   3707 HG12 VAL A 363      27.652   8.049  79.435  1.00 37.77           H
ATOM   3708 HG13 VAL A 363      26.551   7.580  80.481  1.00 37.77           H
ATOM   3709 HG21 VAL A 363      26.654   9.918  82.251  1.00 36.26           H
ATOM   3710 HG22 VAL A 363      26.710   8.456  82.869  1.00 36.26           H
ATOM   3711 HG23 VAL A 363      27.835   9.517  83.236  1.00 36.26           H
ATOM   3712  N   MET A 364      30.705   7.565  80.092  1.00 28.53           N
ATOM   3713  CA  MET A 364      31.474   6.920  79.019  1.00 28.57           C
ATOM   3714  C   MET A 364      31.942   5.549  79.452  1.00 29.64           C
ATOM   3715  O   MET A 364      31.704   4.534  78.784  1.00 27.55           O
ATOM   3716  CB  MET A 364      32.694   7.760  78.628  1.00 28.88           C
ATOM   3717  CG  MET A 364      32.406   9.052  77.947  1.00 31.53           C
ATOM   3718  SD  MET A 364      33.939   9.962  77.617  1.00 27.44           S
ATOM   3719  CE  MET A 364      33.285  11.576  77.789  1.00 25.73           C
ATOM   3720  H   MET A 364      30.966   8.358  80.300  1.00 34.24           H
ATOM   3721  HA  MET A 364      30.909   6.829  78.236  1.00 34.29           H
ATOM   3722  HB2 MET A 364      33.195   7.963  79.433  1.00 34.66           H
ATOM   3723  HB3 MET A 364      33.247   7.235  78.028  1.00 34.66           H
ATOM   3724  HG2 MET A 364      31.965   8.880  77.101  1.00 37.83           H
ATOM   3725  HG3 MET A 364      31.843   9.598  78.518  1.00 37.83           H
ATOM   3726  HE1 MET A 364      33.994  12.221  77.639  1.00 30.87           H
ATOM   3727  HE2 MET A 364      32.580  11.702  77.134  1.00 30.87           H
ATOM   3728  HE3 MET A 364      32.927  11.678  78.685  1.00 30.87           H
ATOM   3729  N   VAL A 365      32.621   5.511  80.591  1.00 34.21           N
ATOM   3730  CA  VAL A 365      33.199   4.269  81.067  1.00 28.10           C
ATOM   3731  C   VAL A 365      32.123   3.193  81.210  1.00 27.42           C
ATOM   3732  O   VAL A 365      32.367   2.027  80.908  1.00 26.01           O
ATOM   3733  CB  VAL A 365      33.953   4.524  82.384  1.00 31.18           C
ATOM   3734  CG1 VAL A 365      34.339   3.224  83.024  1.00 32.93           C
ATOM   3735  CG2 VAL A 365      35.171   5.470  82.117  1.00 31.49           C
ATOM   3736  H   VAL A 365      32.760   6.188  81.102  1.00 41.06           H
ATOM   3737  HA  VAL A 365      33.844   3.956  80.414  1.00 33.73           H
ATOM   3738  HB  VAL A 365      33.356   4.983  82.995  1.00 37.41           H
ATOM   3739 HG11 VAL A 365      34.812   3.408  83.851  1.00 39.52           H
ATOM   3740 HG12 VAL A 365      33.536   2.713  83.209  1.00 39.52           H
ATOM   3741 HG13 VAL A 365      34.913   2.732  82.417  1.00 39.52           H
ATOM   3742 HG21 VAL A 365      35.639   5.624  82.953  1.00 37.79           H
ATOM   3743 HG22 VAL A 365      35.765   5.046  81.478  1.00 37.79           H
ATOM   3744 HG23 VAL A 365      34.845   6.311  81.760  1.00 37.79           H
ATOM   3745  N   GLN A 366      30.924   3.552  81.683  1.00 26.52           N
ATOM   3746  CA  GLN A 366      29.885   2.525  81.820  1.00 30.93           C
ATOM   3747  C   GLN A 366      29.409   1.995  80.470  1.00 31.16           C
ATOM   3748  O   GLN A 366      29.024   0.823  80.362  1.00 28.87           O
ATOM   3749  CB  GLN A 366      28.684   3.080  82.558  1.00 36.62           C
ATOM   3750  CG  GLN A 366      28.910   3.402  84.049  1.00 40.36           C
ATOM   3751  CD  GLN A 366      27.814   4.284  84.604  1.00 41.30           C
ATOM   3752  OE1 GLN A 366      28.036   5.468  84.962  1.00 42.57           O
ATOM   3753  NE2 GLN A 366      26.603   3.745  84.610  1.00 38.67           N
ATOM   3754  H   GLN A 366      30.695   4.346  81.923  1.00 31.82           H
ATOM   3755  HA  GLN A 366      30.237   1.780  82.331  1.00 37.12           H
ATOM   3756  HB2 GLN A 366      28.409   3.902  82.122  1.00 43.94           H
ATOM   3757  HB3 GLN A 366      27.965   2.431  82.507  1.00 43.94           H
ATOM   3758  HG2 GLN A 366      28.920   2.576  84.557  1.00 48.43           H
ATOM   3759  HG3 GLN A 366      29.755   3.868  84.151  1.00 48.43           H
ATOM   3760 HE21 GLN A 366      26.486   2.947  84.313  1.00 46.40           H
ATOM   3761 HE22 GLN A 366      25.935   4.193  84.913  1.00 46.40           H
ATOM   3762  N   CYS A 367      29.339   2.872  79.461  1.00 32.37           N
ATOM   3763  CA  CYS A 367      28.994   2.454  78.104  1.00 30.43           C
ATOM   3764  C   CYS A 367      29.984   1.437  77.586  1.00 22.90           C
ATOM   3765  O   CYS A 367      29.669   0.658  76.684  1.00 26.37           O
ATOM   3766  CB  CYS A 367      28.989   3.670  77.152  1.00 27.54           C
ATOM   3767  SG  CYS A 367      27.659   4.803  77.406  1.00 25.81           S
ATOM   3768  H   CYS A 367      29.487   3.716  79.540  1.00 38.84           H
ATOM   3769  HA  CYS A 367      28.110   2.055  78.101  1.00 36.51           H
ATOM   3770  HB2 CYS A 367      29.818   4.160  77.271  1.00 33.05           H
ATOM   3771  HB3 CYS A 367      28.930   3.348  76.239  1.00 33.05           H
ATOM   3772  HG  CYS A 367      27.721   5.233  78.525  1.00 30.97           H
ATOM   3773  N   TRP A 368      31.198   1.462  78.106  1.00 24.46           N
ATOM   3774  CA  TRP A 368      32.281   0.626  77.619  1.00 21.98           C
ATOM   3775  C   TRP A 368      32.541  -0.617  78.496  1.00 28.63           C
ATOM   3776  O   TRP A 368      33.628  -1.197  78.437  1.00 30.03           O
ATOM   3777  CB  TRP A 368      33.563   1.457  77.488  1.00 25.38           C
ATOM   3778  CG  TRP A 368      33.492   2.653  76.536  1.00 24.69           C
ATOM   3779  CD1 TRP A 368      32.701   2.797  75.425  1.00 22.39           C
ATOM   3780  CD2 TRP A 368      34.224   3.860  76.665  1.00 25.35           C
ATOM   3781  NE1 TRP A 368      32.919   4.028  74.851  1.00 22.89           N
ATOM   3782  CE2 TRP A 368      33.851   4.694  75.595  1.00 19.93           C
ATOM   3783  CE3 TRP A 368      35.174   4.326  77.598  1.00 21.83           C
ATOM   3784  CZ2 TRP A 368      34.376   5.966  75.430  1.00 27.62           C
ATOM   3785  CZ3 TRP A 368      35.707   5.594  77.422  1.00 28.12           C
ATOM   3786  CH2 TRP A 368      35.305   6.401  76.354  1.00 29.03           C
ATOM   3787  H   TRP A 368      31.426   1.970  78.762  1.00 29.35           H
ATOM   3788  HA  TRP A 368      32.048   0.310  76.731  1.00 26.37           H
ATOM   3789  HB2 TRP A 368      33.795   1.800  78.365  1.00 30.45           H
ATOM   3790  HB3 TRP A 368      34.272   0.877  77.171  1.00 30.45           H
ATOM   3791  HD1 TRP A 368      32.116   2.152  75.099  1.00 26.87           H
ATOM   3792  HE1 TRP A 368      32.534   4.328  74.142  1.00 27.47           H
ATOM   3793  HE3 TRP A 368      35.438   3.795  78.314  1.00 26.20           H
ATOM   3794  HZ2 TRP A 368      34.120   6.504  74.716  1.00 33.15           H
ATOM   3795  HZ3 TRP A 368      36.336   5.915  78.027  1.00 33.74           H
ATOM   3796  HH2 TRP A 368      35.684   7.244  76.255  1.00 34.84           H
ATOM   3797  N   ALA A 369      31.569  -1.054  79.282  1.00 28.82           N
ATOM   3798  CA  ALA A 369      31.665  -2.357  79.941  1.00 31.90           C
ATOM   3799  C   ALA A 369      31.845  -3.482  78.922  1.00 33.80           C
ATOM   3800  O   ALA A 369      31.189  -3.522  77.883  1.00 32.29           O
ATOM   3801  CB  ALA A 369      30.403  -2.601  80.777  1.00 39.65           C
ATOM   3802  H   ALA A 369      30.845  -0.622  79.452  1.00 34.58           H
ATOM   3803  HA  ALA A 369      32.431  -2.359  80.537  1.00 38.29           H
ATOM   3804  HB1 ALA A 369      30.475  -3.466  81.211  1.00 47.58           H
ATOM   3805  HB2 ALA A 369      30.326  -1.902  81.445  1.00 47.58           H
ATOM   3806  HB3 ALA A 369      29.630  -2.588  80.192  1.00 47.58           H
ATOM   3807  N   HIS A 370      32.713  -4.437  79.243  1.00 29.77           N
ATOM   3808  CA  HIS A 370      32.996  -5.506  78.304  1.00 34.73           C
ATOM   3809  C   HIS A 370      31.740  -6.337  78.000  1.00 37.20           C
ATOM   3810  O   HIS A 370      31.425  -6.597  76.831  1.00 32.73           O
ATOM   3811  CB  HIS A 370      34.140  -6.364  78.841  1.00 38.66           C
ATOM   3812  CG  HIS A 370      34.570  -7.410  77.871  1.00 33.02           C
ATOM   3813  ND1 HIS A 370      33.922  -8.625  77.754  1.00 42.59           N
ATOM   3814  CD2 HIS A 370      35.497  -7.378  76.891  1.00 45.54           C
ATOM   3815  CE1 HIS A 370      34.472  -9.317  76.775  1.00 39.91           C
ATOM   3816  NE2 HIS A 370      35.427  -8.581  76.229  1.00 50.69           N
ATOM   3817  H   HIS A 370      33.143  -4.485  79.986  1.00 35.73           H
ATOM   3818  HA  HIS A 370      33.293  -5.112  77.469  1.00 41.68           H
ATOM   3819  HB2 HIS A 370      33.850  -6.808  79.653  1.00 46.39           H
ATOM   3820  HB3 HIS A 370      34.903  -5.794  79.027  1.00 46.39           H
ATOM   3821  HD2 HIS A 370      36.084  -6.681  76.708  1.00 54.65           H
ATOM   3822  HE1 HIS A 370      34.228 -10.175  76.512  1.00 47.89           H
ATOM   3823  HE2 HIS A 370      35.933  -8.824  75.578  1.00 60.83           H
ATOM   3824  N   LYS A 371      30.974  -6.702  79.029  1.00 36.33           N
ATOM   3825  CA  LYS A 371      29.773  -7.532  78.832  1.00 44.00           C
ATOM   3826  C   LYS A 371      28.628  -6.683  78.309  1.00 42.65           C
ATOM   3827  O   LYS A 371      28.229  -5.735  78.997  1.00 35.65           O
ATOM   3828  CB  LYS A 371      29.287  -8.177  80.138  1.00 46.65           C
ATOM   3829  CG  LYS A 371      30.060  -9.372  80.686  1.00 51.82           C
ATOM   3830  CD  LYS A 371      29.224 -10.091  81.811  1.00 60.24           C
ATOM   3831  CE  LYS A 371      30.016 -10.281  83.115  1.00 59.04           C
ATOM   3832  NZ  LYS A 371      29.254 -11.041  84.168  1.00 64.21           N1+
ATOM   3833  H   LYS A 371      31.124  -6.487  79.848  1.00 43.60           H
ATOM   3834  HA  LYS A 371      29.961  -8.234  78.189  1.00 52.80           H
ATOM   3835  HB2 LYS A 371      29.299  -7.495  80.828  1.00 55.98           H
ATOM   3836  HB3 LYS A 371      28.373  -8.472  80.002  1.00 55.98           H
ATOM   3837  HG2 LYS A 371      30.224 -10.007  79.971  1.00 62.18           H
ATOM   3838  HG3 LYS A 371      30.897  -9.068  81.071  1.00 62.18           H
ATOM   3839  HD2 LYS A 371      28.440  -9.556  82.012  1.00 72.29           H
ATOM   3840  HD3 LYS A 371      28.955 -10.967  81.493  1.00 72.29           H
ATOM   3841  HE2 LYS A 371      30.828 -10.774  82.920  1.00 70.84           H
ATOM   3842  HE3 LYS A 371      30.238  -9.409  83.478  1.00 70.84           H
ATOM   3843  HZ1 LYS A 371      29.751 -11.126  84.902  1.00 77.05           H
ATOM   3844  HZ2 LYS A 371      28.505 -10.607  84.375  1.00 77.05           H
ATOM   3845  HZ3 LYS A 371      29.044 -11.852  83.866  1.00 77.05           H
ATOM   3846  N   PRO A 372      28.031  -7.012  77.133  1.00 39.31           N
ATOM   3847  CA  PRO A 372      26.892  -6.224  76.656  1.00 40.38           C
ATOM   3848  C   PRO A 372      25.868  -5.964  77.728  1.00 40.94           C
ATOM   3849  O   PRO A 372      25.346  -4.846  77.808  1.00 38.65           O
ATOM   3850  CB  PRO A 372      26.330  -7.088  75.526  1.00 41.32           C
ATOM   3851  CG  PRO A 372      27.507  -7.716  74.934  1.00 36.50           C
ATOM   3852  CD  PRO A 372      28.481  -7.955  76.100  1.00 40.02           C
ATOM   3853  HA  PRO A 372      27.197  -5.378  76.292  1.00 48.45           H
ATOM   3854  HB2 PRO A 372      25.728  -7.755  75.890  1.00 49.58           H
ATOM   3855  HB3 PRO A 372      25.875  -6.527  74.879  1.00 49.58           H
ATOM   3856  HG2 PRO A 372      27.254  -8.558  74.522  1.00 43.80           H
ATOM   3857  HG3 PRO A 372      27.900  -7.119  74.278  1.00 43.80           H
ATOM   3858  HD2 PRO A 372      28.405  -8.867  76.420  1.00 48.02           H
ATOM   3859  HD3 PRO A 372      29.389  -7.749  75.828  1.00 48.02           H
ATOM   3860  N   GLU A 373      25.633  -6.956  78.605  1.00 52.25           N
ATOM   3861  CA  GLU A 373      24.550  -6.926  79.598  1.00 44.30           C
ATOM   3862  C   GLU A 373      24.835  -5.959  80.739  1.00 39.42           C
ATOM   3863  O   GLU A 373      23.891  -5.440  81.343  1.00 40.91           O
ATOM   3864  CB  GLU A 373      24.300  -8.346  80.141  1.00 50.80           C
ATOM   3865  CG  GLU A 373      23.831  -9.384  79.056  1.00 48.88           C
ATOM   3866  CD  GLU A 373      24.940  -9.936  78.103  1.00 57.37           C
ATOM   3867  OE1 GLU A 373      26.155  -9.939  78.419  1.00 59.64           O
ATOM   3868  OE2 GLU A 373      24.574 -10.388  77.004  1.00 60.91           O1-
ATOM   3869  H   GLU A 373      26.104  -7.675  78.643  1.00 62.70           H
ATOM   3870  HA  GLU A 373      23.737  -6.631  79.159  1.00 53.15           H
ATOM   3871  HB2 GLU A 373      25.124  -8.680  80.530  1.00 60.96           H
ATOM   3872  HB3 GLU A 373      23.611  -8.301  80.822  1.00 60.96           H
ATOM   3873  HG2 GLU A 373      23.438 -10.144  79.512  1.00 58.65           H
ATOM   3874  HG3 GLU A 373      23.158  -8.960  78.500  1.00 58.65           H
ATOM   3875  N   ASP A 374      26.101  -5.637  81.005  1.00 46.39           N
ATOM   3876  CA  ASP A 374      26.406  -4.603  81.995  1.00 35.61           C
ATOM   3877  C   ASP A 374      26.312  -3.182  81.452  1.00 36.39           C
ATOM   3878  O   ASP A 374      26.454  -2.223  82.231  1.00 39.97           O
ATOM   3879  CB  ASP A 374      27.795  -4.837  82.571  1.00 41.82           C
ATOM   3880  CG  ASP A 374      27.927  -6.208  83.217  1.00 46.39           C
ATOM   3881  OD1 ASP A 374      29.066  -6.660  83.475  1.00 48.48           O
ATOM   3882  OD2 ASP A 374      26.880  -6.842  83.440  1.00 41.60           O1-
ATOM   3883  H   ASP A 374      26.790  -5.996  80.635  1.00 55.67           H
ATOM   3884  HA  ASP A 374      25.771  -4.678  82.724  1.00 42.73           H
ATOM   3885  HB2 ASP A 374      28.449  -4.776  81.858  1.00 50.18           H
ATOM   3886  HB3 ASP A 374      27.976  -4.167  83.248  1.00 50.18           H
ATOM   3887  N   ARG A 375      26.017  -3.005  80.179  1.00 43.70           N
ATOM   3888  CA  ARG A 375      25.930  -1.658  79.598  1.00 38.51           C
ATOM   3889  C   ARG A 375      24.544  -1.062  79.876  1.00 37.37           C
ATOM   3890  O   ARG A 375      23.537  -1.771  79.829  1.00 39.57           O
ATOM   3891  CB  ARG A 375      26.208  -1.729  78.076  1.00 33.99           C
ATOM   3892  CG  ARG A 375      27.661  -1.483  77.629  1.00 30.98           C
ATOM   3893  CD  ARG A 375      28.551  -2.604  77.122  1.00 36.69           C
ATOM   3894  NE  ARG A 375      28.270  -2.827  75.743  1.00 39.16           N
ATOM   3895  CZ  ARG A 375      28.929  -3.618  74.905  1.00 36.15           C
ATOM   3896  NH1 ARG A 375      30.037  -4.291  75.190  1.00 35.32           N
ATOM   3897  NH2 ARG A 375      28.447  -3.705  73.709  1.00 31.04           N1+
ATOM   3898  H   ARG A 375      25.860  -3.641  79.622  1.00 52.43           H
ATOM   3899  HA  ARG A 375      26.598  -1.086  80.006  1.00 46.21           H
ATOM   3900  HB2 ARG A 375      25.958  -2.613  77.763  1.00 40.79           H
ATOM   3901  HB3 ARG A 375      25.656  -1.065  77.635  1.00 40.79           H
ATOM   3902  HG2 ARG A 375      27.630  -0.824  76.917  1.00 37.18           H
ATOM   3903  HG3 ARG A 375      28.127  -1.093  78.385  1.00 37.18           H
ATOM   3904  HD2 ARG A 375      29.483  -2.350  77.214  1.00 44.03           H
ATOM   3905  HD3 ARG A 375      28.366  -3.419  77.614  1.00 44.03           H
ATOM   3906  HE  ARG A 375      27.598  -2.401  75.417  1.00 46.99           H
ATOM   3907 HH11 ARG A 375      30.368  -4.257  75.983  1.00 42.38           H
ATOM   3908 HH12 ARG A 375      30.414  -4.774  74.587  1.00 42.38           H
ATOM   3909 HH21 ARG A 375      27.740  -3.264  73.498  1.00 37.24           H
ATOM   3910 HH22 ARG A 375      28.851  -4.180  73.117  1.00 37.24           H
ATOM   3911  N   PRO A 376      24.447   0.226  80.187  1.00 38.48           N
ATOM   3912  CA  PRO A 376      23.127   0.815  80.458  1.00 37.66           C
ATOM   3913  C   PRO A 376      22.295   0.967  79.201  1.00 46.43           C
ATOM   3914  O   PRO A 376      22.824   1.086  78.090  1.00 36.24           O
ATOM   3915  CB  PRO A 376      23.461   2.188  81.044  1.00 39.75           C
ATOM   3916  CG  PRO A 376      24.816   2.511  80.472  1.00 32.70           C
ATOM   3917  CD  PRO A 376      25.532   1.192  80.389  1.00 31.89           C
ATOM   3918  HA  PRO A 376      22.643   0.288  81.113  1.00 45.19           H
ATOM   3919  HB2 PRO A 376      22.800   2.838  80.758  1.00 47.70           H
ATOM   3920  HB3 PRO A 376      23.498   2.134  82.012  1.00 47.70           H
ATOM   3921  HG2 PRO A 376      24.714   2.902  79.590  1.00 39.24           H
ATOM   3922  HG3 PRO A 376      25.285   3.119  81.065  1.00 39.24           H
ATOM   3923  HD2 PRO A 376      26.137   1.183  79.630  1.00 38.26           H
ATOM   3924  HD3 PRO A 376      25.999   1.008  81.219  1.00 38.26           H
ATOM   3925  N   THR A 377      20.973   0.952  79.391  1.00 41.82           N
ATOM   3926  CA  THR A 377      20.027   1.297  78.336  1.00 37.40           C
ATOM   3927  C   THR A 377      20.091   2.783  78.069  1.00 34.91           C
ATOM   3928  O   THR A 377      20.607   3.558  78.887  1.00 31.33           O
ATOM   3929  CB  THR A 377      18.587   1.017  78.754  1.00 41.91           C
ATOM   3930  OG1 THR A 377      18.222   2.010  79.724  1.00 37.56           O
ATOM   3931  CG2 THR A 377      18.406  -0.387  79.319  1.00 42.94           C
ATOM   3932  H   THR A 377      20.597   0.741  80.136  1.00 50.18           H
ATOM   3933  HA  THR A 377      20.230   0.811  77.522  1.00 44.88           H
ATOM   3934  HB  THR A 377      18.010   1.105  77.979  1.00 50.29           H
ATOM   3935  HG1 THR A 377      17.431   1.886  79.978  1.00 45.07           H
ATOM   3936 HG21 THR A 377      17.480  -0.526  79.572  1.00 51.53           H
ATOM   3937 HG22 THR A 377      18.653  -1.047  78.652  1.00 51.53           H
ATOM   3938 HG23 THR A 377      18.968  -0.504  80.101  1.00 51.53           H
ATOM   3939  N   PHE A 378      19.440   3.205  76.978  1.00 35.99           N
ATOM   3940  CA  PHE A 378      19.434   4.634  76.676  1.00 36.28           C
ATOM   3941  C   PHE A 378      18.539   5.420  77.624  1.00 32.36           C
ATOM   3942  O   PHE A 378      18.797   6.601  77.897  1.00 34.30           O
ATOM   3943  CB  PHE A 378      19.056   4.843  75.216  1.00 43.58           C
ATOM   3944  CG  PHE A 378      20.205   4.560  74.280  1.00 35.95           C
ATOM   3945  CD1 PHE A 378      20.253   3.380  73.566  1.00 35.54           C
ATOM   3946  CD2 PHE A 378      21.284   5.450  74.205  1.00 34.35           C
ATOM   3947  CE1 PHE A 378      21.302   3.093  72.727  1.00 33.65           C
ATOM   3948  CE2 PHE A 378      22.371   5.190  73.361  1.00 31.44           C
ATOM   3949  CZ  PHE A 378      22.373   3.992  72.607  1.00 35.05           C
ATOM   3950  H   PHE A 378      19.014   2.707  76.422  1.00 43.19           H
ATOM   3951  HA  PHE A 378      20.336   4.972  76.789  1.00 43.53           H
ATOM   3952  HB2 PHE A 378      18.327   4.244  74.988  1.00 52.30           H
ATOM   3953  HB3 PHE A 378      18.782   5.764  75.087  1.00 52.30           H
ATOM   3954  HD1 PHE A 378      19.542   2.783  73.626  1.00 42.65           H
ATOM   3955  HD2 PHE A 378      21.263   6.240  74.695  1.00 41.22           H
ATOM   3956  HE1 PHE A 378      21.302   2.302  72.237  1.00 40.38           H
ATOM   3957  HE2 PHE A 378      23.075   5.794  73.295  1.00 37.73           H
ATOM   3958  HZ  PHE A 378      23.089   3.794  72.046  1.00 42.06           H
ATOM   3959  N   VAL A 379      17.520   4.773  78.182  1.00 46.29           N
ATOM   3960  CA  VAL A 379      16.681   5.425  79.185  1.00 47.24           C
ATOM   3961  C   VAL A 379      17.523   5.785  80.408  1.00 35.63           C
ATOM   3962  O   VAL A 379      17.566   6.950  80.841  1.00 37.66           O
ATOM   3963  CB  VAL A 379      15.483   4.516  79.528  1.00 48.75           C
ATOM   3964  CG1 VAL A 379      14.722   5.047  80.755  1.00 49.01           C
ATOM   3965  CG2 VAL A 379      14.591   4.376  78.277  1.00 52.79           C
ATOM   3966  H   VAL A 379      17.295   3.963  78.000  1.00 55.54           H
ATOM   3967  HA  VAL A 379      16.331   6.249  78.812  1.00 56.68           H
ATOM   3968  HB  VAL A 379      15.818   3.633  79.750  1.00 58.49           H
ATOM   3969 HG11 VAL A 379      13.977   4.456  80.945  1.00 58.81           H
ATOM   3970 HG12 VAL A 379      15.326   5.073  81.514  1.00 58.81           H
ATOM   3971 HG13 VAL A 379      14.396   5.940  80.562  1.00 58.81           H
ATOM   3972 HG21 VAL A 379      13.837   3.804  78.490  1.00 63.35           H
ATOM   3973 HG22 VAL A 379      14.277   5.255  78.013  1.00 63.35           H
ATOM   3974 HG23 VAL A 379      15.113   3.982  77.560  1.00 63.35           H
ATOM   3975  N   ALA A 380      18.275   4.803  80.919  1.00 36.58           N
ATOM   3976  CA  ALA A 380      19.194   5.021  82.042  1.00 37.46           C
ATOM   3977  C   ALA A 380      20.281   6.043  81.712  1.00 42.00           C
ATOM   3978  O   ALA A 380      20.699   6.831  82.580  1.00 34.53           O
ATOM   3979  CB  ALA A 380      19.857   3.699  82.418  1.00 44.47           C
ATOM   3980  H   ALA A 380      18.270   3.994  80.629  1.00 43.89           H
ATOM   3981  HA  ALA A 380      18.694   5.342  82.808  1.00 44.95           H
ATOM   3982  HB1 ALA A 380      20.463   3.851  83.161  1.00 53.36           H
ATOM   3983  HB2 ALA A 380      19.171   3.064  82.676  1.00 53.36           H
ATOM   3984  HB3 ALA A 380      20.349   3.364  81.653  1.00 53.36           H
ATOM   3985  N   LEU A 381      20.820   5.981  80.487  1.00 39.59           N
ATOM   3986  CA  LEU A 381      21.825   6.965  80.074  1.00 37.93           C
ATOM   3987  C   LEU A 381      21.266   8.363  80.166  1.00 34.15           C
ATOM   3988  O   LEU A 381      21.932   9.271  80.658  1.00 33.11           O
ATOM   3989  CB  LEU A 381      22.294   6.691  78.645  1.00 33.80           C
ATOM   3990  CG  LEU A 381      23.230   5.499  78.598  1.00 35.70           C
ATOM   3991  CD1 LEU A 381      23.435   5.112  77.169  1.00 38.40           C
ATOM   3992  CD2 LEU A 381      24.556   5.902  79.236  1.00 44.19           C
ATOM   3993  H   LEU A 381      20.626   5.393  79.891  1.00 47.51           H
ATOM   3994  HA  LEU A 381      22.594   6.905  80.663  1.00 45.52           H
ATOM   3995  HB2 LEU A 381      21.525   6.497  78.086  1.00 40.56           H
ATOM   3996  HB3 LEU A 381      22.769   7.466  78.307  1.00 40.56           H
ATOM   3997  HG  LEU A 381      22.851   4.750  79.085  1.00 42.83           H
ATOM   3998 HD11 LEU A 381      24.033   4.350  77.131  1.00 46.08           H
ATOM   3999 HD12 LEU A 381      22.577   4.880  76.779  1.00 46.08           H
ATOM   4000 HD13 LEU A 381      23.823   5.862  76.692  1.00 46.08           H
ATOM   4001 HD21 LEU A 381      25.161   5.144  79.210  1.00 53.03           H
ATOM   4002 HD22 LEU A 381      24.933   6.644  78.738  1.00 53.03           H
ATOM   4003 HD23 LEU A 381      24.396   6.167  80.155  1.00 53.03           H
ATOM   4004  N   ARG A 382      20.049   8.557  79.641  1.00 35.02           N
ATOM   4005  CA  ARG A 382      19.391   9.851  79.727  1.00 37.70           C
ATOM   4006  C   ARG A 382      19.343  10.335  81.174  1.00 34.19           C
ATOM   4007  O   ARG A 382      19.611  11.511  81.476  1.00 40.29           O
ATOM   4008  CB  ARG A 382      17.985   9.724  79.134  1.00 36.28           C
ATOM   4009  CG  ARG A 382      17.089  10.930  79.326  1.00 39.29           C
ATOM   4010  CD  ARG A 382      15.646  10.620  79.057  0.20 47.84           C
ATOM   4011  NE  ARG A 382      14.811  11.706  79.535  0.83 54.00           N
ATOM   4012  CZ  ARG A 382      13.485  11.691  79.511  0.00 46.09           C
ATOM   4013  NH1 ARG A 382      12.840  10.633  79.039  0.52 53.59           N
ATOM   4014  NH2 ARG A 382      12.805  12.735  79.965  0.45 53.03           N1+
ATOM   4015  H   ARG A 382      19.591   7.954  79.234  1.00 42.03           H
ATOM   4016  HA  ARG A 382      19.886  10.500  79.203  1.00 45.24           H
ATOM   4017  HB2 ARG A 382      18.066   9.571  78.180  1.00 43.53           H
ATOM   4018  HB3 ARG A 382      17.545   8.965  79.547  1.00 43.53           H
ATOM   4019  HG2 ARG A 382      17.164  11.238  80.243  1.00 47.14           H
ATOM   4020  HG3 ARG A 382      17.365  11.631  78.716  1.00 47.14           H
ATOM   4021  HD2 ARG A 382      15.508  10.520  78.102  0.91 57.41           H
ATOM   4022  HD3 ARG A 382      15.395   9.808  79.524  1.00 57.41           H
ATOM   4023  HE  ARG A 382      15.200  12.421  79.813  0.01 64.80           H
ATOM   4024 HH11 ARG A 382      13.282   9.957  78.743  1.00 64.30           H
ATOM   4025 HH12 ARG A 382      11.981  10.624  79.025  0.00 64.30           H
ATOM   4026 HH21 ARG A 382      13.224  13.420  80.273  1.00 63.64           H
ATOM   4027 HH22 ARG A 382      11.945  12.725  79.954  0.00 63.64           H
ATOM   4028  N   ASP A 383      19.024   9.431  82.084  1.00 39.58           N
ATOM   4029  CA  ASP A 383      18.901   9.799  83.494  1.00 41.89           C
ATOM   4030  C   ASP A 383      20.269  10.093  84.109  1.00 40.90           C
ATOM   4031  O   ASP A 383      20.457  11.130  84.763  1.00 43.05           O
ATOM   4032  CB  ASP A 383      18.178   8.678  84.247  1.00 39.52           C
ATOM   4033  CG  ASP A 383      16.683   8.626  83.933  1.00 45.42           C
ATOM   4034  OD1 ASP A 383      16.108   9.668  83.548  1.00 42.10           O
ATOM   4035  OD2 ASP A 383      16.087   7.543  84.087  1.00 42.00           O1-
ATOM   4036  H   ASP A 383      18.874   8.600  81.918  1.00 47.49           H
ATOM   4037  HA  ASP A 383      18.362  10.603  83.564  1.00 50.27           H
ATOM   4038  HB2 ASP A 383      18.568   7.826  83.996  1.00 47.42           H
ATOM   4039  HB3 ASP A 383      18.280   8.822  85.201  1.00 47.42           H
ATOM   4040  N   PHE A 384      21.246   9.196  83.911  1.00 38.19           N
ATOM   4041  CA  PHE A 384      22.607   9.522  84.362  1.00 39.70           C
ATOM   4042  C   PHE A 384      23.035  10.896  83.882  1.00 39.20           C
ATOM   4043  O   PHE A 384      23.625  11.663  84.649  1.00 41.48           O
ATOM   4044  CB  PHE A 384      23.608   8.476  83.890  1.00 39.67           C
ATOM   4045  CG  PHE A 384      23.422   7.142  84.527  1.00 32.78           C
ATOM   4046  CD1 PHE A 384      23.399   6.004  83.762  1.00 40.08           C
ATOM   4047  CD2 PHE A 384      23.270   7.026  85.887  1.00 35.67           C
ATOM   4048  CE1 PHE A 384      23.220   4.762  84.338  1.00 37.73           C
ATOM   4049  CE2 PHE A 384      23.108   5.778  86.459  1.00 42.07           C
ATOM   4050  CZ  PHE A 384      23.072   4.648  85.666  1.00 31.94           C
ATOM   4051  H   PHE A 384      21.154   8.428  83.537  1.00 45.82           H
ATOM   4052  HA  PHE A 384      22.622   9.529  85.332  1.00 47.64           H
ATOM   4053  HB2 PHE A 384      23.513   8.362  82.931  1.00 47.60           H
ATOM   4054  HB3 PHE A 384      24.504   8.782  84.098  1.00 47.60           H
ATOM   4055  HD1 PHE A 384      23.495   6.071  82.840  1.00 48.10           H
ATOM   4056  HD2 PHE A 384      23.288   7.785  86.423  1.00 42.80           H
ATOM   4057  HE1 PHE A 384      23.206   4.001  83.804  1.00 45.28           H
ATOM   4058  HE2 PHE A 384      23.001   5.702  87.380  1.00 50.49           H
ATOM   4059  HZ  PHE A 384      22.960   3.809  86.053  1.00 38.32           H
ATOM   4060  N   LEU A 385      22.690  11.263  82.637  1.00 36.27           N
ATOM   4061  CA  LEU A 385      23.213  12.520  82.107  1.00 38.42           C
ATOM   4062  C   LEU A 385      22.496  13.735  82.692  1.00 42.40           C
ATOM   4063  O   LEU A 385      23.125  14.785  82.905  1.00 44.29           O
ATOM   4064  CB  LEU A 385      23.121  12.541  80.577  1.00 32.13           C
ATOM   4065  CG  LEU A 385      24.018  11.551  79.815  1.00 35.36           C
ATOM   4066  CD1 LEU A 385      23.562  11.448  78.393  1.00 32.85           C
ATOM   4067  CD2 LEU A 385      25.489  11.924  79.881  1.00 29.90           C
ATOM   4068  H   LEU A 385      22.177  10.822  82.106  1.00 43.52           H
ATOM   4069  HA  LEU A 385      24.151  12.590  82.346  1.00 46.11           H
ATOM   4070  HB2 LEU A 385      22.204  12.348  80.327  1.00 38.56           H
ATOM   4071  HB3 LEU A 385      23.355  13.432  80.272  1.00 38.56           H
ATOM   4072  HG  LEU A 385      23.921  10.674  80.218  1.00 42.44           H
ATOM   4073 HD11 LEU A 385      24.134  10.822  77.923  1.00 39.42           H
ATOM   4074 HD12 LEU A 385      22.644  11.134  78.379  1.00 39.42           H
ATOM   4075 HD13 LEU A 385      23.619  12.324  77.980  1.00 39.42           H
ATOM   4076 HD21 LEU A 385      26.003  11.268  79.386  1.00 35.88           H
ATOM   4077 HD22 LEU A 385      25.609  12.803  79.489  1.00 35.88           H
ATOM   4078 HD23 LEU A 385      25.770  11.934  80.810  1.00 35.88           H
ATOM   4079  N   LEU A 386      21.177  13.633  82.910  1.00 40.11           N
ATOM   4080  CA  LEU A 386      20.446  14.741  83.531  1.00 50.62           C
ATOM   4081  C   LEU A 386      20.934  14.976  84.956  1.00 47.79           C
ATOM   4082  O   LEU A 386      21.067  16.123  85.403  1.00 42.86           O
ATOM   4083  CB  LEU A 386      18.935  14.456  83.523  1.00 45.85           C
ATOM   4084  CG  LEU A 386      18.208  14.548  82.171  1.00 37.65           C
ATOM   4085  CD1 LEU A 386      16.798  13.934  82.215  1.00 37.30           C
ATOM   4086  CD2 LEU A 386      18.149  15.990  81.759  1.00 46.42           C
ATOM   4087  H   LEU A 386      20.695  12.950  82.711  1.00 48.14           H
ATOM   4088  HA  LEU A 386      20.602  15.552  83.021  1.00 60.74           H
ATOM   4089  HB2 LEU A 386      18.798  13.556  83.859  1.00 55.03           H
ATOM   4090  HB3 LEU A 386      18.507  15.088  84.121  1.00 55.03           H
ATOM   4091  HG  LEU A 386      18.722  14.068  81.504  1.00 45.18           H
ATOM   4092 HD11 LEU A 386      16.389  14.020  81.340  1.00 44.76           H
ATOM   4093 HD12 LEU A 386      16.869  12.997  82.456  1.00 44.76           H
ATOM   4094 HD13 LEU A 386      16.268  14.407  82.876  1.00 44.76           H
ATOM   4095 HD21 LEU A 386      17.691  16.056  80.906  1.00 55.70           H
ATOM   4096 HD22 LEU A 386      17.666  16.492  82.434  1.00 55.70           H
ATOM   4097 HD23 LEU A 386      19.053  16.332  81.677  1.00 55.70           H
ATOM   4098  N   GLU A 387      21.241  13.894  85.667  1.00 41.28           N
ATOM   4099  CA  GLU A 387      21.703  14.002  87.042  1.00 46.24           C
ATOM   4100  C   GLU A 387      23.080  14.642  87.150  1.00 49.06           C
ATOM   4101  O   GLU A 387      23.398  15.211  88.194  1.00 54.12           O
ATOM   4102  CB  GLU A 387      21.700  12.612  87.669  1.00 51.63           C
ATOM   4103  CG  GLU A 387      20.295  12.036  87.831  1.00 58.03           C
ATOM   4104  CD  GLU A 387      20.316  10.560  88.160  1.00 64.76           C
ATOM   4105  OE1 GLU A 387      19.241   9.904  88.046  1.00 63.60           O
ATOM   4106  OE2 GLU A 387      21.421  10.071  88.522  1.00 60.04           O1-
ATOM   4107  H   GLU A 387      21.190  13.087  85.373  1.00 49.54           H
ATOM   4108  HA  GLU A 387      21.080  14.554  87.539  1.00 55.48           H
ATOM   4109  HB2 GLU A 387      22.207  12.009  87.103  1.00 61.96           H
ATOM   4110  HB3 GLU A 387      22.106  12.662  88.549  1.00 61.96           H
ATOM   4111  HG2 GLU A 387      19.843  12.499  88.554  1.00 69.64           H
ATOM   4112  HG3 GLU A 387      19.805  12.154  87.002  1.00 69.64           H
ATOM   4113  N   ALA A 388      23.930  14.515  86.124  1.00 49.84           N
ATOM   4114  CA  ALA A 388      25.215  15.220  86.121  1.00 53.71           C
ATOM   4115  C   ALA A 388      25.027  16.722  85.894  1.00 57.29           C
ATOM   4116  O   ALA A 388      25.777  17.538  86.449  1.00 67.58           O
ATOM   4117  CB  ALA A 388      26.129  14.634  85.044  1.00 47.42           C
ATOM   4118  H   ALA A 388      23.788  14.033  85.426  1.00 59.81           H
ATOM   4119  HA  ALA A 388      25.646  15.098  86.982  1.00 64.45           H
ATOM   4120  HB1 ALA A 388      26.974  15.109  85.054  1.00 56.91           H
ATOM   4121  HB2 ALA A 388      26.275  13.694  85.232  1.00 56.91           H
ATOM   4122  HB3 ALA A 388      25.701  14.736  84.179  1.00 56.91           H
ATOM   4123  N   GLN A 389      24.109  17.066  84.984  1.00 57.66           N
ATOM   4124  CA  GLN A 389      23.419  18.343  84.809  1.00 52.59           C
ATOM   4125  C   GLN A 389      23.496  18.720  83.336  1.00 64.40           C
ATOM   4126  O   GLN A 389      22.527  18.504  82.595  1.00 65.92           O
ATOM   4127  CB  GLN A 389      23.951  19.464  85.701  1.00 62.69           C
ATOM   4128  CG  GLN A 389      23.176  19.476  87.010  1.00 65.02           C
ATOM   4129  CD  GLN A 389      23.788  20.317  88.085  1.00 76.49           C
ATOM   4130  OE1 GLN A 389      23.539  21.532  88.172  1.00 80.86           O
ATOM   4131  NE2 GLN A 389      24.575  19.668  88.952  1.00 69.20           N
ATOM   4132  H   GLN A 389      23.846  16.501  84.392  1.00 69.19           H
ATOM   4133  HA  GLN A 389      22.483  18.218  85.029  1.00 63.10           H
ATOM   4134  HB2 GLN A 389      23.829  20.319  85.260  1.00 75.23           H
ATOM   4135  HB3 GLN A 389      24.888  19.310  85.896  1.00 75.23           H
ATOM   4136  HG2 GLN A 389      23.118  18.567  87.345  1.00 78.02           H
ATOM   4137  HG3 GLN A 389      22.285  19.819  86.840  1.00 78.02           H
ATOM   4138 HE21 GLN A 389      24.955  20.098  89.592  1.00 83.04           H
ATOM   4139 HE22 GLN A 389      24.699  18.821  88.868  1.00 83.04           H
ATOM   4140  HC  GLN A 389      24.322  19.132  82.953  1.00 77.29           H
TER
ATOM   4141  N   LEU B 117      50.684  34.385  34.030  1.00 65.34           N
ATOM   4142  CA  LEU B 117      49.966  34.073  32.772  1.00 58.27           C
ATOM   4143  C   LEU B 117      49.892  32.562  32.552  1.00 56.04           C
ATOM   4144  O   LEU B 117      50.894  31.895  32.271  1.00 64.46           O
ATOM   4145  CB  LEU B 117      50.620  34.741  31.551  1.00 55.25           C
ATOM   4146  CG  LEU B 117      49.914  34.546  30.208  0.32 56.89           C
ATOM   4147  CD1 LEU B 117      48.522  35.159  30.238  0.59 51.10           C
ATOM   4148  CD2 LEU B 117      50.737  35.159  29.096  0.53 54.67           C
ATOM   4149  H1  LEU B 117      50.710  35.336  34.156  1.00 78.40           H
ATOM   4150  H2  LEU B 117      51.580  34.044  33.980  1.00 78.40           H
ATOM   4151  HA  LEU B 117      49.058  34.407  32.840  1.00 69.92           H
ATOM   4152  HB2 LEU B 117      51.519  34.388  31.458  1.00 66.30           H
ATOM   4153  HB3 LEU B 117      50.666  35.696  31.716  1.00 66.30           H
ATOM   4154  HG  LEU B 117      49.823  33.597  30.030  1.00 68.27           H
ATOM   4155 HD11 LEU B 117      48.003  34.729  30.935  0.66 61.32           H
ATOM   4156 HD12 LEU B 117      48.600  36.109  30.421  1.00 61.32           H
ATOM   4157 HD13 LEU B 117      48.098  35.022  29.376  0.01 61.32           H
ATOM   4158 HD21 LEU B 117      50.845  36.107  29.270  0.01 65.60           H
ATOM   4159 HD22 LEU B 117      51.605  34.726  29.071  1.00 65.60           H
ATOM   4160 HD23 LEU B 117      50.277  35.027  28.253  0.01 65.60           H
ATOM   4161  N   THR B 118      48.683  32.038  32.706  1.00 39.01           N
ATOM   4162  CA  THR B 118      48.398  30.622  32.622  1.00 44.59           C
ATOM   4163  C   THR B 118      47.454  30.395  31.463  1.00 49.09           C
ATOM   4164  O   THR B 118      46.473  31.123  31.320  1.00 41.31           O
ATOM   4165  CB  THR B 118      47.747  30.145  33.894  1.00 41.71           C
ATOM   4166  OG1 THR B 118      48.311  30.835  34.992  1.00 50.11           O
ATOM   4167  CG2 THR B 118      47.948  28.670  34.045  1.00 45.35           C
ATOM   4168  H   THR B 118      47.982  32.510  32.866  1.00 46.81           H
ATOM   4169  HA  THR B 118      49.216  30.122  32.473  1.00 53.51           H
ATOM   4170  HB  THR B 118      46.794  30.323  33.855  1.00 50.05           H
ATOM   4171  HG1 THR B 118      48.185  31.661  34.908  1.00 60.13           H
ATOM   4172 HG21 THR B 118      47.529  28.361  34.863  1.00 54.42           H
ATOM   4173 HG22 THR B 118      47.552  28.203  33.292  1.00 54.42           H
ATOM   4174 HG23 THR B 118      48.896  28.466  34.079  1.00 54.42           H
ATOM   4175  N   CYS B 119      47.732  29.401  30.635  1.00 38.57           N
ATOM   4176  CA  CYS B 119      46.974  29.279  29.405  1.00 38.03           C
ATOM   4177  C   CYS B 119      46.404  27.874  29.285  1.00 38.50           C
ATOM   4178  O   CYS B 119      46.816  26.952  29.995  1.00 35.84           O
ATOM   4179  CB  CYS B 119      47.838  29.667  28.179  1.00 49.17           C
ATOM   4180  SG  CYS B 119      49.403  28.788  28.041  1.00 56.24           S
ATOM   4181  H   CYS B 119      48.336  28.802  30.756  1.00 46.29           H
ATOM   4182  HA  CYS B 119      46.226  29.895  29.441  1.00 45.64           H
ATOM   4183  HB2 CYS B 119      47.329  29.486  27.373  1.00 59.01           H
ATOM   4184  HB3 CYS B 119      48.038  30.615  28.231  1.00 59.01           H
ATOM   4185  HG  CYS B 119      49.981  29.169  27.061  1.00 67.48           H
ATOM   4186  N   LEU B 120      45.362  27.755  28.446  1.00 36.71           N
ATOM   4187  CA  LEU B 120      44.829  26.456  28.076  1.00 37.63           C
ATOM   4188  C   LEU B 120      45.787  25.880  27.053  1.00 39.19           C
ATOM   4189  O   LEU B 120      46.221  26.587  26.137  1.00 37.33           O
ATOM   4190  CB  LEU B 120      43.405  26.537  27.493  1.00 41.50           C
ATOM   4191  CG  LEU B 120      42.336  27.430  28.144  1.00 40.04           C
ATOM   4192  CD1 LEU B 120      40.904  26.960  27.827  1.00 42.91           C
ATOM   4193  CD2 LEU B 120      42.551  27.568  29.644  1.00 49.34           C
ATOM   4194  H   LEU B 120      44.953  28.419  28.082  1.00 44.06           H
ATOM   4195  HA  LEU B 120      44.815  25.875  28.853  1.00 45.16           H
ATOM   4196  HB2 LEU B 120      43.487  26.837  26.574  1.00 49.80           H
ATOM   4197  HB3 LEU B 120      43.043  25.637  27.492  1.00 49.80           H
ATOM   4198  HG  LEU B 120      42.426  28.319  27.767  1.00 48.05           H
ATOM   4199 HD11 LEU B 120      40.274  27.556  28.260  1.00 51.49           H
ATOM   4200 HD12 LEU B 120      40.772  26.979  26.866  1.00 51.49           H
ATOM   4201 HD13 LEU B 120      40.788  26.056  28.160  1.00 51.49           H
ATOM   4202 HD21 LEU B 120      41.857  28.137  30.011  1.00 59.20           H
ATOM   4203 HD22 LEU B 120      42.508  26.688  30.051  1.00 59.20           H
ATOM   4204 HD23 LEU B 120      43.423  27.964  29.802  1.00 59.20           H
ATOM   4205  N   ILE B 121      46.187  24.632  27.260  1.00 33.31           N
ATOM   4206  CA  ILE B 121      47.168  23.973  26.411  1.00 33.83           C
ATOM   4207  C   ILE B 121      46.443  22.893  25.641  1.00 33.12           C
ATOM   4208  O   ILE B 121      45.619  22.163  26.205  1.00 36.98           O
ATOM   4209  CB  ILE B 121      48.351  23.384  27.216  1.00 38.95           C
ATOM   4210  CG1 ILE B 121      49.215  24.501  27.810  1.00 37.69           C
ATOM   4211  CG2 ILE B 121      49.262  22.445  26.331  1.00 39.52           C
ATOM   4212  CD1 ILE B 121      50.037  24.018  28.968  1.00 41.03           C
ATOM   4213  H   ILE B 121      45.897  24.135  27.900  1.00 39.97           H
ATOM   4214  HA  ILE B 121      47.522  24.614  25.775  1.00 40.60           H
ATOM   4215  HB  ILE B 121      47.989  22.857  27.946  1.00 46.74           H
ATOM   4216 HG12 ILE B 121      49.818  24.834  27.128  1.00 45.23           H
ATOM   4217 HG13 ILE B 121      48.639  25.215  28.125  1.00 45.23           H
ATOM   4218 HG21 ILE B 121      49.986  22.102  26.878  1.00 47.42           H
ATOM   4219 HG22 ILE B 121      48.725  21.711  25.994  1.00 47.42           H
ATOM   4220 HG23 ILE B 121      49.620  22.960  25.592  1.00 47.42           H
ATOM   4221 HD11 ILE B 121      50.565  24.757  29.309  1.00 49.24           H
ATOM   4222 HD12 ILE B 121      49.444  23.687  29.660  1.00 49.24           H
ATOM   4223 HD13 ILE B 121      50.622  23.306  28.664  1.00 49.24           H
ATOM   4224  N   GLY B 122      46.733  22.817  24.344  1.00 38.58           N
ATOM   4225  CA  GLY B 122      46.244  21.719  23.527  1.00 40.17           C
ATOM   4226  C   GLY B 122      47.000  20.427  23.801  1.00 41.61           C
ATOM   4227  O   GLY B 122      48.229  20.405  23.878  1.00 44.77           O
ATOM   4228  H   GLY B 122      47.211  23.390  23.917  1.00 46.29           H
ATOM   4229  HA2 GLY B 122      45.303  21.572  23.711  1.00 48.20           H
ATOM   4230  HA3 GLY B 122      46.344  21.943  22.589  1.00 48.20           H
ATOM   4231  N   GLU B 123      46.237  19.336  23.935  1.00 45.47           N
ATOM   4232  CA  GLU B 123      46.819  18.008  24.149  1.00 52.90           C
ATOM   4233  C   GLU B 123      47.871  17.681  23.090  1.00 43.60           C
ATOM   4234  O   GLU B 123      48.910  17.086  23.396  1.00 46.04           O
ATOM   4235  CB  GLU B 123      45.709  16.938  24.160  1.00 47.37           C
ATOM   4236  CG  GLU B 123      46.203  15.499  24.359  1.00 56.83           C
ATOM   4237  CD  GLU B 123      46.772  15.220  25.772  1.00 59.33           C
ATOM   4238  OE1 GLU B 123      45.986  15.253  26.748  1.00 53.85           O
ATOM   4239  OE2 GLU B 123      47.998  14.963  25.896  1.00 54.33           O1-
ATOM   4240  H   GLU B 123      45.378  19.340  23.906  1.00 54.56           H
ATOM   4241  HA  GLU B 123      47.255  17.994  25.015  1.00 63.48           H
ATOM   4242  HB2 GLU B 123      45.093  17.139  24.883  1.00 56.84           H
ATOM   4243  HB3 GLU B 123      45.238  16.972  23.313  1.00 56.84           H
ATOM   4244  HG2 GLU B 123      45.460  14.891  24.214  1.00 68.20           H
ATOM   4245  HG3 GLU B 123      46.905  15.318  23.716  1.00 68.20           H
ATOM   4246  N   LYS B 124      47.630  18.083  21.846  1.00 46.11           N
ATOM   4247  CA  LYS B 124      48.563  17.806  20.762  1.00 48.91           C
ATOM   4248  C   LYS B 124      49.861  18.609  20.869  1.00 49.89           C
ATOM   4249  O   LYS B 124      50.799  18.338  20.119  1.00 47.68           O
ATOM   4250  CB  LYS B 124      47.873  18.071  19.411  1.00 49.55           C
ATOM   4251  CG  LYS B 124      46.705  17.131  19.116  0.39 50.13           C
ATOM   4252  CD  LYS B 124      45.912  17.577  17.903  0.24 54.76           C
ATOM   4253  CE  LYS B 124      44.856  16.549  17.526  0.67 57.07           C
ATOM   4254  NZ  LYS B 124      43.914  17.087  16.512  0.37 57.30           N1+
ATOM   4255  H   LYS B 124      46.929  18.519  21.604  1.00 55.33           H
ATOM   4256  HA  LYS B 124      48.798  16.865  20.791  1.00 58.70           H
ATOM   4257  HB2 LYS B 124      47.530  18.979  19.409  1.00 59.46           H
ATOM   4258  HB3 LYS B 124      48.525  17.965  18.701  1.00 59.46           H
ATOM   4259  HG2 LYS B 124      47.048  16.241  18.942  1.00 60.15           H
ATOM   4260  HG3 LYS B 124      46.107  17.117  19.880  0.01 60.15           H
ATOM   4261  HD2 LYS B 124      45.465  18.415  18.103  1.00 65.72           H
ATOM   4262  HD3 LYS B 124      46.513  17.688  17.150  0.00 65.72           H
ATOM   4263  HE2 LYS B 124      45.291  15.767  17.152  0.01 68.48           H
ATOM   4264  HE3 LYS B 124      44.348  16.307  18.316  1.00 68.48           H
ATOM   4265  HZ1 LYS B 124      43.305  16.471  16.306  0.01 68.76           H
ATOM   4266  HZ2 LYS B 124      43.499  17.806  16.834  1.00 68.76           H
ATOM   4267  HZ3 LYS B 124      44.357  17.314  15.775  1.00 68.76           H
ATOM   4268  N   ASP B 125      49.952  19.587  21.765  1.00 46.88           N
ATOM   4269  CA  ASP B 125      51.214  20.302  21.971  1.00 48.24           C
ATOM   4270  C   ASP B 125      52.058  19.714  23.109  1.00 41.28           C
ATOM   4271  O   ASP B 125      53.110  20.277  23.419  1.00 39.23           O
ATOM   4272  CB  ASP B 125      50.928  21.788  22.226  1.00 54.16           C
ATOM   4273  CG  ASP B 125      49.868  22.353  21.258  1.00 64.86           C
ATOM   4274  OD1 ASP B 125      49.459  21.610  20.342  1.00 69.07           O
ATOM   4275  OD2 ASP B 125      49.438  23.516  21.402  1.00 55.81           O1-
ATOM   4276  H   ASP B 125      49.306  19.856  22.264  1.00 56.26           H
ATOM   4277  HA  ASP B 125      51.738  20.241  21.157  1.00 57.88           H
ATOM   4278  HB2 ASP B 125      50.598  21.897  23.132  1.00 64.99           H
ATOM   4279  HB3 ASP B 125      51.747  22.294  22.106  1.00 64.99           H
ATOM   4280  N   LEU B 126      51.639  18.578  23.688  1.00 36.56           N
ATOM   4281  CA  LEU B 126      52.337  17.872  24.761  1.00 36.41           C
ATOM   4282  C   LEU B 126      52.826  16.490  24.329  1.00 45.99           C
ATOM   4283  O   LEU B 126      52.001  15.605  24.061  1.00 39.84           O
ATOM   4284  CB  LEU B 126      51.395  17.656  25.940  1.00 35.25           C
ATOM   4285  CG  LEU B 126      51.116  18.790  26.908  1.00 38.46           C
ATOM   4286  CD1 LEU B 126      50.426  18.159  28.065  1.00 36.85           C
ATOM   4287  CD2 LEU B 126      52.368  19.498  27.357  1.00 42.43           C
ATOM   4288  H   LEU B 126      50.911  18.182  23.457  1.00 43.87           H
ATOM   4289  HA  LEU B 126      53.097  18.395  25.059  1.00 43.69           H
ATOM   4290  HB2 LEU B 126      50.536  17.385  25.579  1.00 42.29           H
ATOM   4291  HB3 LEU B 126      51.754  16.926  26.468  1.00 42.29           H
ATOM   4292  HG  LEU B 126      50.518  19.435  26.499  1.00 46.15           H
ATOM   4293 HD11 LEU B 126      50.221  18.842  28.722  1.00 44.22           H
ATOM   4294 HD12 LEU B 126      49.607  17.742  27.755  1.00 44.22           H
ATOM   4295 HD13 LEU B 126      51.011  17.490  28.455  1.00 44.22           H
ATOM   4296 HD21 LEU B 126      52.126  20.209  27.972  1.00 50.92           H
ATOM   4297 HD22 LEU B 126      52.949  18.861  27.801  1.00 50.92           H
ATOM   4298 HD23 LEU B 126      52.816  19.870  26.581  1.00 50.92           H
ATOM   4299  N   ARG B 127      54.146  16.268  24.414  1.00 38.07           N
ATOM   4300  CA  ARG B 127      54.744  14.932  24.343  1.00 44.84           C
ATOM   4301  C   ARG B 127      55.134  14.469  25.748  1.00 43.80           C
ATOM   4302  O   ARG B 127      55.979  15.093  26.406  1.00 41.84           O
ATOM   4303  CB  ARG B 127      55.986  14.899  23.441  1.00 38.52           C
ATOM   4304  CG  ARG B 127      55.726  15.218  21.972  0.00 41.78           C
ATOM   4305  CD  ARG B 127      55.314  13.991  21.180  0.00 54.32           C
ATOM   4306  NE  ARG B 127      55.292  14.256  19.747  0.52 53.03           N
ATOM   4307  CZ  ARG B 127      54.901  13.378  18.835  0.50 50.29           C
ATOM   4308  NH1 ARG B 127      54.898  13.721  17.559  0.49 51.98           N
ATOM   4309  NH2 ARG B 127      54.529  12.157  19.196  0.52 57.32           N1+
ATOM   4310  H   ARG B 127      54.727  16.894  24.515  1.00 45.68           H
ATOM   4311  HA  ARG B 127      54.093  14.308  23.987  1.00 53.81           H
ATOM   4312  HB2 ARG B 127      56.624  15.550  23.772  1.00 46.23           H
ATOM   4313  HB3 ARG B 127      56.374  14.012  23.483  1.00 46.23           H
ATOM   4314  HG2 ARG B 127      55.011  15.871  21.910  1.00 50.13           H
ATOM   4315  HG3 ARG B 127      56.537  15.574  21.576  1.00 50.13           H
ATOM   4316  HD2 ARG B 127      55.948  13.276  21.347  1.00 65.18           H
ATOM   4317  HD3 ARG B 127      54.423  13.720  21.453  1.00 65.18           H
ATOM   4318  HE  ARG B 127      55.500  15.047  19.481  0.00 63.63           H
ATOM   4319 HH11 ARG B 127      55.147  14.511  17.325  1.00 62.38           H
ATOM   4320 HH12 ARG B 127      54.657  13.152  16.961  0.01 62.38           H
ATOM   4321 HH21 ARG B 127      54.526  11.936  20.028  1.00 68.78           H
ATOM   4322 HH22 ARG B 127      54.281  11.589  18.600  0.01 68.78           H
ATOM   4323  N   LEU B 128      54.563  13.351  26.176  1.00 39.10           N
ATOM   4324  CA  LEU B 128      54.699  12.857  27.536  1.00 38.49           C
ATOM   4325  C   LEU B 128      55.669  11.694  27.623  1.00 42.81           C
ATOM   4326  O   LEU B 128      55.550  10.704  26.883  1.00 37.56           O
ATOM   4327  CB  LEU B 128      53.369  12.361  28.076  1.00 38.12           C
ATOM   4328  CG  LEU B 128      52.074  13.159  27.934  1.00 45.68           C
ATOM   4329  CD1 LEU B 128      50.952  12.243  28.368  1.00 48.70           C
ATOM   4330  CD2 LEU B 128      52.037  14.406  28.779  1.00 39.67           C
ATOM   4331  H   LEU B 128      54.077  12.846  25.679  1.00 46.92           H
ATOM   4332  HA  LEU B 128      55.019  13.570  28.110  1.00 46.19           H
ATOM   4333  HB2 LEU B 128      53.198  11.503  27.658  1.00 45.75           H
ATOM   4334  HB3 LEU B 128      53.488  12.217  29.028  1.00 45.75           H
ATOM   4335  HG  LEU B 128      51.937  13.404  27.006  1.00 54.81           H
ATOM   4336 HD11 LEU B 128      50.110  12.718  28.290  1.00 58.44           H
ATOM   4337 HD12 LEU B 128      50.945  11.460  27.795  1.00 58.44           H
ATOM   4338 HD13 LEU B 128      51.100  11.978  29.289  1.00 58.44           H
ATOM   4339 HD21 LEU B 128      51.190  14.857  28.638  1.00 47.61           H
ATOM   4340 HD22 LEU B 128      52.128  14.157  29.712  1.00 47.61           H
ATOM   4341 HD23 LEU B 128      52.770  14.985  28.518  1.00 47.61           H
ATOM   4342  N   LEU B 129      56.539  11.763  28.626  1.00 31.76           N
ATOM   4343  CA  LEU B 129      57.541  10.771  28.944  1.00 35.30           C
ATOM   4344  C   LEU B 129      57.186  10.021  30.243  1.00 29.64           C
ATOM   4345  O   LEU B 129      56.010   9.751  30.505  1.00 28.18           O
ATOM   4346  CB  LEU B 129      58.882  11.482  28.980  1.00 37.09           C
ATOM   4347  CG  LEU B 129      59.111  12.209  27.647  1.00 35.70           C
ATOM   4348  CD1 LEU B 129      60.380  13.047  27.786  1.00 35.39           C
ATOM   4349  CD2 LEU B 129      59.199  11.196  26.504  1.00 45.30           C
ATOM   4350  H   LEU B 129      56.562  12.429  29.170  1.00 38.12           H
ATOM   4351  HA  LEU B 129      57.572  10.118  28.227  1.00 42.37           H
ATOM   4352  HB2 LEU B 129      58.885  12.137  29.695  1.00 44.51           H
ATOM   4353  HB3 LEU B 129      59.592  10.834  29.106  1.00 44.51           H
ATOM   4354  HG  LEU B 129      58.367  12.806  27.472  1.00 42.84           H
ATOM   4355 HD11 LEU B 129      60.542  13.515  26.952  1.00 42.46           H
ATOM   4356 HD12 LEU B 129      60.258  13.686  28.506  1.00 42.46           H
ATOM   4357 HD13 LEU B 129      61.125  12.460  27.987  1.00 42.46           H
ATOM   4358 HD21 LEU B 129      59.344  11.672  25.671  1.00 54.35           H
ATOM   4359 HD22 LEU B 129      59.939  10.592  26.673  1.00 54.35           H
ATOM   4360 HD23 LEU B 129      58.368  10.697  26.460  1.00 54.35           H
ATOM   4361  N   GLU B 130      58.192   9.630  31.010  1.00 32.79           N
ATOM   4362  CA  GLU B 130      57.935   8.655  32.051  1.00 27.53           C
ATOM   4363  C   GLU B 130      57.306   9.306  33.289  1.00 26.88           C
ATOM   4364  O   GLU B 130      57.460  10.500  33.536  1.00 28.51           O
ATOM   4365  CB  GLU B 130      59.230   7.941  32.432  1.00 27.34           C
ATOM   4366  CG  GLU B 130      60.253   8.738  33.284  1.00 29.65           C
ATOM   4367  CD  GLU B 130      61.065   9.735  32.457  1.00 34.22           C
ATOM   4368  OE1 GLU B 130      60.889   9.749  31.216  1.00 27.35           O
ATOM   4369  OE2 GLU B 130      61.848  10.504  33.069  1.00 32.94           O1-
ATOM   4370  H   GLU B 130      59.005   9.903  30.952  1.00 39.35           H
ATOM   4371  HA  GLU B 130      57.314   7.991  31.715  1.00 33.04           H
ATOM   4372  HB2 GLU B 130      58.998   7.145  32.937  1.00 32.81           H
ATOM   4373  HB3 GLU B 130      59.682   7.679  31.615  1.00 32.81           H
ATOM   4374  HG2 GLU B 130      59.776   9.234  33.967  1.00 35.59           H
ATOM   4375  HG3 GLU B 130      60.873   8.117  33.697  1.00 35.59           H
ATOM   4376  N   LYS B 131      56.610   8.480  34.064  1.00 30.08           N
ATOM   4377  CA  LYS B 131      56.155   8.856  35.393  1.00 32.86           C
ATOM   4378  C   LYS B 131      57.349   9.183  36.270  1.00 34.22           C
ATOM   4379  O   LYS B 131      58.341   8.450  36.269  1.00 33.25           O
ATOM   4380  CB  LYS B 131      55.365   7.715  36.049  1.00 34.55           C
ATOM   4381  CG  LYS B 131      54.211   7.107  35.233  1.00 56.21           C
ATOM   4382  CD  LYS B 131      53.337   6.165  36.138  1.00 64.57           C
ATOM   4383  CE  LYS B 131      52.884   4.845  35.465  1.00 55.81           C
ATOM   4384  NZ  LYS B 131      51.671   4.258  36.144  1.00 56.76           N1+
ATOM   4385  H   LYS B 131      56.385   7.682  33.836  1.00 36.10           H
ATOM   4386  HA  LYS B 131      55.585   9.638  35.336  1.00 39.44           H
ATOM   4387  HB2 LYS B 131      55.984   6.995  36.249  1.00 41.47           H
ATOM   4388  HB3 LYS B 131      54.985   8.048  36.877  1.00 41.47           H
ATOM   4389  HG2 LYS B 131      53.645   7.818  34.893  1.00 67.45           H
ATOM   4390  HG3 LYS B 131      54.572   6.582  34.502  1.00 67.45           H
ATOM   4391  HD2 LYS B 131      53.851   5.931  36.926  1.00 77.49           H
ATOM   4392  HD3 LYS B 131      52.537   6.647  36.403  1.00 77.49           H
ATOM   4393  HE2 LYS B 131      52.658   5.020  34.538  1.00 66.97           H
ATOM   4394  HE3 LYS B 131      53.604   4.197  35.518  1.00 66.97           H
ATOM   4395  HZ1 LYS B 131      51.432   3.502  35.739  1.00 68.12           H
ATOM   4396  HZ2 LYS B 131      51.854   4.084  36.997  1.00 68.12           H
ATOM   4397  HZ3 LYS B 131      50.993   4.833  36.105  1.00 68.12           H
ATOM   4398  N   LEU B 132      57.247  10.296  37.009  1.00 33.51           N
ATOM   4399  CA  LEU B 132      58.222  10.714  38.006  1.00 35.68           C
ATOM   4400  C   LEU B 132      57.798  10.376  39.428  1.00 32.81           C
ATOM   4401  O   LEU B 132      58.640  10.334  40.325  1.00 36.98           O
ATOM   4402  CB  LEU B 132      58.410  12.233  37.925  1.00 33.14           C
ATOM   4403  CG  LEU B 132      58.845  12.813  36.588  1.00 31.68           C
ATOM   4404  CD1 LEU B 132      58.810  14.317  36.685  1.00 29.68           C
ATOM   4405  CD2 LEU B 132      60.221  12.284  36.273  1.00 33.60           C
ATOM   4406  H   LEU B 132      56.588  10.844  36.941  1.00 40.21           H
ATOM   4407  HA  LEU B 132      59.074  10.286  37.827  1.00 42.82           H
ATOM   4408  HB2 LEU B 132      57.567  12.653  38.156  1.00 39.77           H
ATOM   4409  HB3 LEU B 132      59.081  12.487  38.577  1.00 39.77           H
ATOM   4410  HG  LEU B 132      58.233  12.530  35.892  1.00 38.02           H
ATOM   4411 HD11 LEU B 132      59.087  14.694  35.835  1.00 35.62           H
ATOM   4412 HD12 LEU B 132      57.906  14.598  36.893  1.00 35.62           H
ATOM   4413 HD13 LEU B 132      59.416  14.602  37.387  1.00 35.62           H
ATOM   4414 HD21 LEU B 132      60.511  12.648  35.422  1.00 40.32           H
ATOM   4415 HD22 LEU B 132      60.832  12.557  36.975  1.00 40.32           H
ATOM   4416 HD23 LEU B 132      60.183  11.316  36.225  1.00 40.32           H
ATOM   4417  N   GLY B 133      56.507  10.217  39.656  1.00 38.31           N
ATOM   4418  CA  GLY B 133      56.004   9.932  40.978  1.00 46.40           C
ATOM   4419  C   GLY B 133      54.487  10.009  41.008  1.00 44.66           C
ATOM   4420  O   GLY B 133      53.823  10.094  39.965  1.00 41.01           O
ATOM   4421  H   GLY B 133      55.896  10.270  39.052  1.00 45.98           H
ATOM   4422  HA2 GLY B 133      56.277   9.041  41.248  1.00 55.68           H
ATOM   4423  HA3 GLY B 133      56.363  10.573  41.611  1.00 55.68           H
ATOM   4424  N   ASP B 134      53.958   9.939  42.234  1.00 43.67           N
ATOM   4425  CA  ASP B 134      52.532  10.010  42.533  1.00 55.19           C
ATOM   4426  C   ASP B 134      52.133  11.433  42.920  1.00 57.22           C
ATOM   4427  O   ASP B 134      52.927  12.195  43.491  1.00 52.07           O
ATOM   4428  CB  ASP B 134      52.183   9.035  43.665  1.00 67.66           C
ATOM   4429  CG  ASP B 134      52.521   7.603  43.309  1.00 61.94           C
ATOM   4430  OD1 ASP B 134      53.453   7.029  43.920  1.00 71.34           O
ATOM   4431  OD2 ASP B 134      51.871   7.074  42.377  1.00 61.28           O1-
ATOM   4432  H   ASP B 134      54.437   9.846  42.942  1.00 52.40           H
ATOM   4433  HA  ASP B 134      52.026   9.755  41.745  1.00 66.23           H
ATOM   4434  HB2 ASP B 134      52.686   9.276  44.458  1.00 81.19           H
ATOM   4435  HB3 ASP B 134      51.231   9.084  43.845  1.00 81.19           H
ATOM   4436  N   GLY B 135      50.894  11.786  42.578  1.00 47.69           N
ATOM   4437  CA  GLY B 135      50.411  13.144  42.715  1.00 41.78           C
ATOM   4438  C   GLY B 135      49.166  13.211  43.593  1.00 41.37           C
ATOM   4439  O   GLY B 135      48.547  12.180  43.843  1.00 47.23           O
ATOM   4440  H   GLY B 135      50.310  11.242  42.259  1.00 57.22           H
ATOM   4441  HA2 GLY B 135      51.101  13.697  43.112  1.00 50.14           H
ATOM   4442  HA3 GLY B 135      50.192  13.501  41.840  1.00 50.14           H
ATOM   4443  N   SER B 136      48.804  14.407  44.081  1.00 52.39           N
ATOM   4444  CA  SER B 136      47.616  14.603  44.913  1.00 49.93           C
ATOM   4445  C   SER B 136      46.444  13.853  44.310  1.00 50.83           C
ATOM   4446  O   SER B 136      45.854  12.964  44.931  1.00 57.99           O
ATOM   4447  CB  SER B 136      47.300  16.094  45.004  1.00 48.66           C
ATOM   4448  OG  SER B 136      47.221  16.689  43.696  1.00 51.09           O
ATOM   4449  H   SER B 136      49.244  15.132  43.939  1.00 62.86           H
ATOM   4450  HA  SER B 136      47.780  14.262  45.806  1.00 59.91           H
ATOM   4451  HB2 SER B 136      46.448  16.209  45.454  1.00 58.40           H
ATOM   4452  HB3 SER B 136      48.002  16.535  45.508  1.00 58.40           H
ATOM   4453  HG  SER B 136      47.047  17.508  43.763  1.00 61.31           H
ATOM   4454  N   PHE B 137      46.106  14.222  43.080  1.00 56.05           N
ATOM   4455  CA  PHE B 137      45.339  13.390  42.169  1.00 58.27           C
ATOM   4456  C   PHE B 137      46.276  12.917  41.061  1.00 47.51           C
ATOM   4457  O   PHE B 137      47.201  13.634  40.655  1.00 56.64           O
ATOM   4458  CB  PHE B 137      44.175  14.185  41.575  1.00 55.23           C
ATOM   4459  CG  PHE B 137      44.631  15.281  40.685  0.47 48.57           C
ATOM   4460  CD1 PHE B 137      45.016  15.009  39.382  0.57 46.01           C
ATOM   4461  CD2 PHE B 137      44.726  16.566  41.153  1.00 45.27           C
ATOM   4462  CE1 PHE B 137      45.475  15.990  38.574  0.87 45.02           C
ATOM   4463  CE2 PHE B 137      45.188  17.564  40.332  0.97 43.38           C
ATOM   4464  CZ  PHE B 137      45.563  17.266  39.040  0.73 42.71           C
ATOM   4465  H   PHE B 137      46.321  14.982  42.740  1.00 67.27           H
ATOM   4466  HA  PHE B 137      44.988  12.618  42.639  1.00 69.92           H
ATOM   4467  HB2 PHE B 137      43.616  13.587  41.055  1.00 66.28           H
ATOM   4468  HB3 PHE B 137      43.660  14.579  42.297  1.00 66.28           H
ATOM   4469  HD1 PHE B 137      44.968  14.137  39.062  0.00 55.21           H
ATOM   4470  HD2 PHE B 137      44.482  16.761  42.028  1.00 54.33           H
ATOM   4471  HE1 PHE B 137      45.723  15.795  37.699  1.00 54.02           H
ATOM   4472  HE2 PHE B 137      45.246  18.438  40.646  0.99 52.05           H
ATOM   4473  HZ  PHE B 137      45.865  17.943  38.479  0.00 51.25           H
ATOM   4474  N   GLY B 138      46.037  11.716  40.559  1.00 59.15           N
ATOM   4475  CA  GLY B 138      46.818  11.202  39.440  1.00 43.45           C
ATOM   4476  C   GLY B 138      48.340  11.257  39.436  1.00 49.87           C
ATOM   4477  O   GLY B 138      48.999  11.838  40.312  1.00 45.66           O
ATOM   4478  H   GLY B 138      45.431  11.178  40.846  1.00 70.98           H
ATOM   4479  HA2 GLY B 138      46.577  10.270  39.322  1.00 52.14           H
ATOM   4480  HA3 GLY B 138      46.525  11.671  38.643  1.00 52.14           H
ATOM   4481  N   VAL B 139      48.890  10.611  38.396  1.00 49.75           N
ATOM   4482  CA  VAL B 139      50.328  10.492  38.151  1.00 41.29           C
ATOM   4483  C   VAL B 139      50.941  11.840  37.771  1.00 32.13           C
ATOM   4484  O   VAL B 139      50.263  12.724  37.228  1.00 33.69           O
ATOM   4485  CB  VAL B 139      50.559   9.474  37.010  1.00 44.21           C
ATOM   4486  CG1 VAL B 139      52.010   9.260  36.798  1.00 41.13           C
ATOM   4487  CG2 VAL B 139      49.875   8.157  37.290  1.00 48.58           C
ATOM   4488  H   VAL B 139      48.420  10.216  37.794  1.00 59.70           H
ATOM   4489  HA  VAL B 139      50.769  10.166  38.951  1.00 49.55           H
ATOM   4490  HB  VAL B 139      50.188   9.833  36.189  1.00 53.05           H
ATOM   4491 HG11 VAL B 139      52.133   8.620  36.080  1.00 49.36           H
ATOM   4492 HG12 VAL B 139      52.422  10.106  36.561  1.00 49.36           H
ATOM   4493 HG13 VAL B 139      52.402   8.919  37.617  1.00 49.36           H
ATOM   4494 HG21 VAL B 139      50.045   7.550  36.553  1.00 58.30           H
ATOM   4495 HG22 VAL B 139      50.230   7.786  38.113  1.00 58.30           H
ATOM   4496 HG23 VAL B 139      48.921   8.309  37.381  1.00 58.30           H
ATOM   4497  N   VAL B 140      52.244  11.988  38.038  1.00 31.78           N
ATOM   4498  CA  VAL B 140      53.074  13.079  37.515  1.00 35.01           C
ATOM   4499  C   VAL B 140      54.065  12.512  36.515  1.00 32.80           C
ATOM   4500  O   VAL B 140      54.862  11.633  36.866  1.00 30.24           O
ATOM   4501  CB  VAL B 140      53.861  13.822  38.606  1.00 29.98           C
ATOM   4502  CG1 VAL B 140      54.717  14.841  37.973  1.00 33.97           C
ATOM   4503  CG2 VAL B 140      52.961  14.460  39.641  1.00 32.88           C
ATOM   4504  H   VAL B 140      52.684  11.446  38.539  1.00 38.13           H
ATOM   4505  HA  VAL B 140      52.509  13.721  37.056  1.00 42.01           H
ATOM   4506  HB  VAL B 140      54.438  13.190  39.062  1.00 35.98           H
ATOM   4507 HG11 VAL B 140      55.213  15.309  38.663  1.00 40.77           H
ATOM   4508 HG12 VAL B 140      55.331  14.403  37.364  1.00 40.77           H
ATOM   4509 HG13 VAL B 140      54.157  15.466  37.487  1.00 40.77           H
ATOM   4510 HG21 VAL B 140      53.509  14.912  40.301  1.00 39.45           H
ATOM   4511 HG22 VAL B 140      52.377  15.098  39.202  1.00 39.45           H
ATOM   4512 HG23 VAL B 140      52.432  13.767  40.069  1.00 39.45           H
ATOM   4513  N   ARG B 141      54.104  13.119  35.323  1.00 29.88           N
ATOM   4514  CA  ARG B 141      54.926  12.669  34.210  1.00 31.22           C
ATOM   4515  C   ARG B 141      55.849  13.762  33.708  1.00 29.49           C
ATOM   4516  O   ARG B 141      55.444  14.917  33.489  1.00 33.98           O
ATOM   4517  CB  ARG B 141      54.063  12.207  33.020  1.00 32.56           C
ATOM   4518  CG  ARG B 141      53.554  10.842  33.179  1.00 42.95           C
ATOM   4519  CD  ARG B 141      52.541  10.522  32.115  1.00 48.58           C
ATOM   4520  NE  ARG B 141      52.308   9.095  32.143  1.00 55.95           N
ATOM   4521  CZ  ARG B 141      52.494   8.264  31.126  1.00 66.74           C
ATOM   4522  NH1 ARG B 141      52.892   8.737  29.938  1.00 57.75           N
ATOM   4523  NH2 ARG B 141      52.267   6.951  31.315  1.00 61.38           N1+
ATOM   4524  H   ARG B 141      53.642  13.820  35.136  1.00 35.86           H
ATOM   4525  HA  ARG B 141      55.471  11.920  34.499  1.00 37.47           H
ATOM   4526  HB2 ARG B 141      53.301  12.802  32.933  1.00 39.07           H
ATOM   4527  HB3 ARG B 141      54.598  12.235  32.212  1.00 39.07           H
ATOM   4528  HG2 ARG B 141      54.288  10.213  33.102  1.00 51.54           H
ATOM   4529  HG3 ARG B 141      53.125  10.756  34.045  1.00 51.54           H
ATOM   4530  HD2 ARG B 141      51.708  10.982  32.301  1.00 58.29           H
ATOM   4531  HD3 ARG B 141      52.887  10.769  31.243  1.00 58.29           H
ATOM   4532  HE  ARG B 141      52.025   8.757  32.881  1.00 67.14           H
ATOM   4533 HH11 ARG B 141      53.041   9.579  29.838  1.00 69.31           H
ATOM   4534 HH12 ARG B 141      53.007   8.199  29.277  1.00 69.31           H
ATOM   4535 HH21 ARG B 141      52.003   6.667  32.082  1.00 73.66           H
ATOM   4536 HH22 ARG B 141      52.366   6.399  30.663  1.00 73.66           H
ATOM   4537  N   ARG B 142      57.075  13.381  33.440  1.00 27.60           N
ATOM   4538  CA  ARG B 142      57.913  14.254  32.648  1.00 27.18           C
ATOM   4539  C   ARG B 142      57.296  14.393  31.268  1.00 32.04           C
ATOM   4540  O   ARG B 142      56.637  13.477  30.784  1.00 32.70           O
ATOM   4541  CB  ARG B 142      59.290  13.654  32.561  1.00 28.68           C
ATOM   4542  CG  ARG B 142      60.341  14.481  32.010  1.00 32.82           C
ATOM   4543  CD  ARG B 142      61.578  13.606  32.237  1.00 37.99           C
ATOM   4544  NE  ARG B 142      62.587  13.922  31.317  1.00 56.58           N
ATOM   4545  CZ  ARG B 142      63.128  13.088  30.454  1.00 34.83           C
ATOM   4546  NH1 ARG B 142      62.803  11.796  30.341  1.00 34.24           N
ATOM   4547  NH2 ARG B 142      64.029  13.624  29.722  1.00 31.31           N1+
ATOM   4548  H   ARG B 142      57.441  12.646  33.695  1.00 33.12           H
ATOM   4549  HA  ARG B 142      57.971  15.129  33.062  1.00 32.61           H
ATOM   4550  HB2 ARG B 142      59.566  13.402  33.456  1.00 34.42           H
ATOM   4551  HB3 ARG B 142      59.236  12.858  32.009  1.00 34.42           H
ATOM   4552  HG2 ARG B 142      60.207  14.629  31.061  1.00 39.38           H
ATOM   4553  HG3 ARG B 142      60.426  15.312  32.504  1.00 39.38           H
ATOM   4554  HD2 ARG B 142      61.921  13.758  33.131  1.00 45.59           H
ATOM   4555  HD3 ARG B 142      61.339  12.673  32.120  1.00 45.59           H
ATOM   4556  HE  ARG B 142      62.878  14.731  31.316  1.00 67.89           H
ATOM   4557 HH11 ARG B 142      62.194  11.460  30.847  1.00 41.09           H
ATOM   4558 HH12 ARG B 142      63.198  11.303  29.758  1.00 41.09           H
ATOM   4559 HH21 ARG B 142      64.222  14.456  29.817  1.00 37.57           H
ATOM   4560 HH22 ARG B 142      64.440  13.152  29.132  1.00 37.57           H
ATOM   4561  N   GLY B 143      57.501  15.558  30.637  1.00 28.73           N
ATOM   4562  CA  GLY B 143      56.931  15.813  29.334  1.00 34.76           C
ATOM   4563  C   GLY B 143      57.692  16.935  28.667  1.00 36.72           C
ATOM   4564  O   GLY B 143      58.588  17.551  29.252  1.00 29.75           O
ATOM   4565  H   GLY B 143      57.967  16.208  30.952  1.00 34.47           H
ATOM   4566  HA2 GLY B 143      56.991  15.018  28.782  1.00 41.71           H
ATOM   4567  HA3 GLY B 143      56.000  16.070  29.421  1.00 41.71           H
ATOM   4568  N   GLU B 144      57.311  17.187  27.411  1.00 34.95           N
ATOM   4569  CA  GLU B 144      57.790  18.329  26.671  1.00 41.66           C
ATOM   4570  C   GLU B 144      56.612  19.056  26.052  1.00 36.40           C
ATOM   4571  O   GLU B 144      55.657  18.444  25.570  1.00 34.61           O
ATOM   4572  CB  GLU B 144      58.798  17.906  25.592  1.00 45.45           C
ATOM   4573  CG  GLU B 144      60.197  18.256  25.958  1.00 50.58           C
ATOM   4574  CD  GLU B 144      60.993  18.755  24.777  1.00 60.11           C
ATOM   4575  OE1 GLU B 144      60.528  19.699  24.082  1.00 57.31           O
ATOM   4576  OE2 GLU B 144      62.091  18.209  24.550  1.00 58.99           O1-
ATOM   4577  H   GLU B 144      56.764  16.693  26.968  1.00 41.94           H
ATOM   4578  HA  GLU B 144      58.237  18.939  27.279  1.00 50.00           H
ATOM   4579  HB2 GLU B 144      58.750  16.944  25.472  1.00 54.53           H
ATOM   4580  HB3 GLU B 144      58.582  18.357  24.761  1.00 54.53           H
ATOM   4581  HG2 GLU B 144      60.183  18.956  26.629  1.00 60.69           H
ATOM   4582  HG3 GLU B 144      60.640  17.468  26.308  1.00 60.69           H
ATOM   4583  N   TRP B 145      56.695  20.372  26.091  1.00 33.41           N
ATOM   4584  CA  TRP B 145      55.596  21.244  25.725  1.00 36.29           C
ATOM   4585  C   TRP B 145      56.020  22.126  24.564  1.00 38.12           C
ATOM   4586  O   TRP B 145      56.964  22.900  24.703  1.00 40.28           O
ATOM   4587  CB  TRP B 145      55.222  22.122  26.898  1.00 35.19           C
ATOM   4588  CG  TRP B 145      54.150  23.119  26.618  1.00 41.32           C
ATOM   4589  CD1 TRP B 145      53.054  22.968  25.801  1.00 40.89           C
ATOM   4590  CD2 TRP B 145      54.049  24.426  27.184  1.00 43.39           C
ATOM   4591  NE1 TRP B 145      52.295  24.103  25.822  1.00 44.63           N
ATOM   4592  CE2 TRP B 145      52.880  25.014  26.665  1.00 48.04           C
ATOM   4593  CE3 TRP B 145      54.836  25.155  28.086  1.00 38.06           C
ATOM   4594  CZ2 TRP B 145      52.486  26.289  27.002  1.00 42.56           C
ATOM   4595  CZ3 TRP B 145      54.447  26.414  28.417  1.00 45.32           C
ATOM   4596  CH2 TRP B 145      53.281  26.982  27.871  1.00 54.13           C
ATOM   4597  H   TRP B 145      57.402  20.798  26.335  1.00 40.10           H
ATOM   4598  HA  TRP B 145      54.825  20.718  25.461  1.00 43.55           H
ATOM   4599  HB2 TRP B 145      54.914  21.556  27.622  1.00 42.22           H
ATOM   4600  HB3 TRP B 145      56.010  22.612  27.181  1.00 42.22           H
ATOM   4601  HD1 TRP B 145      52.860  22.206  25.304  1.00 49.07           H
ATOM   4602  HE1 TRP B 145      51.568  24.227  25.378  1.00 53.55           H
ATOM   4603  HE3 TRP B 145      55.613  24.789  28.442  1.00 45.67           H
ATOM   4604  HZ2 TRP B 145      51.714  26.667  26.647  1.00 51.07           H
ATOM   4605  HZ3 TRP B 145      54.963  26.911  29.009  1.00 54.38           H
ATOM   4606  HH2 TRP B 145      53.036  27.843  28.123  1.00 64.96           H
ATOM   4607  N   ASP B 146      55.306  22.042  23.441  1.00 41.44           N
ATOM   4608  CA  ASP B 146      55.578  22.932  22.303  1.00 46.53           C
ATOM   4609  C   ASP B 146      54.794  24.213  22.548  1.00 47.10           C
ATOM   4610  O   ASP B 146      53.605  24.301  22.226  1.00 52.05           O
ATOM   4611  CB  ASP B 146      55.183  22.305  20.973  1.00 48.09           C
ATOM   4612  CG  ASP B 146      55.891  20.988  20.700  1.00 46.93           C
ATOM   4613  OD1 ASP B 146      57.119  20.876  20.947  1.00 52.19           O
ATOM   4614  OD2 ASP B 146      55.199  20.063  20.206  1.00 60.92           O1-
ATOM   4615  H   ASP B 146      54.665  21.484  23.310  1.00 49.72           H
ATOM   4616  HA  ASP B 146      56.523  23.148  22.276  1.00 55.83           H
ATOM   4617  HB2 ASP B 146      54.228  22.136  20.976  1.00 57.71           H
ATOM   4618  HB3 ASP B 146      55.408  22.919  20.256  1.00 57.71           H
ATOM   4619  N   ALA B 147      55.448  25.194  23.138  1.00 50.37           N
ATOM   4620  CA  ALA B 147      54.776  26.439  23.462  1.00 58.42           C
ATOM   4621  C   ALA B 147      54.585  27.255  22.189  1.00 61.88           C
ATOM   4622  O   ALA B 147      55.190  26.963  21.152  1.00 59.80           O
ATOM   4623  CB  ALA B 147      55.586  27.224  24.492  1.00 53.54           C
ATOM   4624  H   ALA B 147      56.278  25.167  23.361  1.00 60.44           H
ATOM   4625  HA  ALA B 147      53.903  26.248  23.839  1.00 70.11           H
ATOM   4626  HB1 ALA B 147      55.122  28.051  24.696  1.00 64.25           H
ATOM   4627  HB2 ALA B 147      55.677  26.688  25.296  1.00 64.25           H
ATOM   4628  HB3 ALA B 147      56.462  27.418  24.123  1.00 64.25           H
ATOM   4629  N   PRO B 148      53.743  28.284  22.230  1.00 64.10           N
ATOM   4630  CA  PRO B 148      53.441  29.011  20.987  1.00 54.98           C
ATOM   4631  C   PRO B 148      54.589  29.895  20.545  1.00 58.89           C
ATOM   4632  O   PRO B 148      54.649  30.278  19.365  1.00 60.14           O
ATOM   4633  CB  PRO B 148      52.190  29.820  21.349  1.00 66.45           C
ATOM   4634  CG  PRO B 148      51.802  29.342  22.789  1.00 69.97           C
ATOM   4635  CD  PRO B 148      53.078  28.886  23.392  1.00 60.39           C
ATOM   4636  HA  PRO B 148      53.225  28.388  20.277  1.00 65.97           H
ATOM   4637  HB2 PRO B 148      52.400  30.767  21.347  1.00 79.74           H
ATOM   4638  HB3 PRO B 148      51.479  29.623  20.719  1.00 79.74           H
ATOM   4639  HG2 PRO B 148      51.430  30.083  23.291  1.00 83.96           H
ATOM   4640  HG3 PRO B 148      51.168  28.610  22.732  1.00 83.96           H
ATOM   4641  HD2 PRO B 148      53.589  29.639  23.729  1.00 72.46           H
ATOM   4642  HD3 PRO B 148      52.916  28.220  24.079  1.00 72.46           H
ATOM   4643  N   SER B 149      55.511  30.203  21.464  1.00 59.36           N
ATOM   4644  CA  SER B 149      56.780  30.849  21.146  1.00 62.93           C
ATOM   4645  C   SER B 149      57.382  30.271  19.871  1.00 62.52           C
ATOM   4646  O   SER B 149      57.995  30.998  19.083  1.00 69.46           O
ATOM   4647  CB  SER B 149      57.758  30.689  22.322  1.00 56.78           C
ATOM   4648  OG  SER B 149      57.707  29.377  22.861  0.42 57.33           O
ATOM   4649  H   SER B 149      55.416  30.041  22.303  1.00 71.23           H
ATOM   4650  HA  SER B 149      56.628  31.796  21.005  1.00 75.52           H
ATOM   4651  HB2 SER B 149      58.659  30.865  22.008  1.00 68.14           H
ATOM   4652  HB3 SER B 149      57.521  31.324  23.017  1.00 68.14           H
ATOM   4653  HG  SER B 149      58.247  29.308  23.501  0.01 68.80           H
ATOM   4654  N   GLY B 150      57.171  28.975  19.645  1.00 52.97           N
ATOM   4655  CA  GLY B 150      57.964  28.196  18.717  1.00 57.90           C
ATOM   4656  C   GLY B 150      58.959  27.279  19.394  1.00 60.46           C
ATOM   4657  O   GLY B 150      59.536  26.417  18.722  1.00 65.32           O
ATOM   4658  H   GLY B 150      56.554  28.519  20.032  1.00 63.56           H
ATOM   4659  HA2 GLY B 150      57.374  27.653  18.171  1.00 69.48           H
ATOM   4660  HA3 GLY B 150      58.453  28.795  18.132  1.00 69.48           H
ATOM   4661  N   LYS B 151      59.153  27.424  20.709  1.00 65.79           N
ATOM   4662  CA  LYS B 151      60.166  26.712  21.478  1.00 63.40           C
ATOM   4663  C   LYS B 151      59.515  25.569  22.249  1.00 48.99           C
ATOM   4664  O   LYS B 151      58.319  25.600  22.536  1.00 50.95           O
ATOM   4665  CB  LYS B 151      60.876  27.681  22.438  1.00 59.32           C
ATOM   4666  CG  LYS B 151      62.128  27.105  23.045  0.00 55.35           C
ATOM   4667  CD  LYS B 151      63.032  28.191  23.586  0.82 47.55           C
ATOM   4668  CE  LYS B 151      64.152  27.580  24.397  0.09 49.34           C
ATOM   4669  NZ  LYS B 151      65.423  28.305  24.178  0.73 47.13           N1+
ATOM   4670  H   LYS B 151      58.684  27.957  21.194  1.00 78.95           H
ATOM   4671  HA  LYS B 151      60.827  26.338  20.874  1.00 76.08           H
ATOM   4672  HB2 LYS B 151      61.122  28.483  21.950  1.00 71.18           H
ATOM   4673  HB3 LYS B 151      60.270  27.908  23.161  0.01 71.18           H
ATOM   4674  HG2 LYS B 151      61.888  26.517  23.778  0.01 66.42           H
ATOM   4675  HG3 LYS B 151      62.617  26.614  22.367  1.00 66.42           H
ATOM   4676  HD2 LYS B 151      63.421  28.687  22.849  1.00 57.07           H
ATOM   4677  HD3 LYS B 151      62.522  28.782  24.162  1.00 57.07           H
ATOM   4678  HE2 LYS B 151      63.931  27.630  25.340  0.01 59.21           H
ATOM   4679  HE3 LYS B 151      64.277  26.657  24.128  1.00 59.21           H
ATOM   4680  HZ1 LYS B 151      66.072  27.934  24.661  0.01 56.56           H
ATOM   4681  HZ2 LYS B 151      65.647  28.271  23.317  1.00 56.56           H
ATOM   4682  HZ3 LYS B 151      65.332  29.157  24.420  0.00 56.56           H
ATOM   4683  N   THR B 152      60.299  24.528  22.545  1.00 54.98           N
ATOM   4684  CA  THR B 152      59.799  23.416  23.349  1.00 52.08           C
ATOM   4685  C   THR B 152      60.330  23.530  24.787  1.00 53.26           C
ATOM   4686  O   THR B 152      61.513  23.832  25.015  1.00 42.05           O
ATOM   4687  CB  THR B 152      60.131  22.041  22.731  1.00 61.65           C
ATOM   4688  OG1 THR B 152      61.414  21.564  23.163  1.00 51.57           O
ATOM   4689  CG2 THR B 152      60.084  22.074  21.215  1.00 48.15           C
ATOM   4690  H   THR B 152      61.117  24.445  22.293  1.00 65.97           H
ATOM   4691  HA  THR B 152      58.832  23.484  23.392  1.00 62.50           H
ATOM   4692  HB  THR B 152      59.458  21.407  23.024  1.00 73.98           H
ATOM   4693  HG1 THR B 152      61.423  21.484  23.999  1.00 61.89           H
ATOM   4694 HG21 THR B 152      60.297  21.198  20.858  1.00 57.78           H
ATOM   4695 HG22 THR B 152      59.197  22.329  20.917  1.00 57.78           H
ATOM   4696 HG23 THR B 152      60.728  22.717  20.878  1.00 57.78           H
ATOM   4697  N   VAL B 153      59.423  23.332  25.750  1.00 46.77           N
ATOM   4698  CA  VAL B 153      59.664  23.544  27.179  1.00 40.39           C
ATOM   4699  C   VAL B 153      59.601  22.188  27.856  1.00 36.61           C
ATOM   4700  O   VAL B 153      58.666  21.418  27.610  1.00 34.66           O
ATOM   4701  CB  VAL B 153      58.611  24.483  27.799  1.00 43.46           C
ATOM   4702  CG1 VAL B 153      58.905  24.749  29.310  1.00 39.48           C
ATOM   4703  CG2 VAL B 153      58.504  25.794  26.989  1.00 48.40           C
ATOM   4704  H   VAL B 153      58.623  23.061  25.588  1.00 56.12           H
ATOM   4705  HA  VAL B 153      60.546  23.925  27.315  1.00 48.47           H
ATOM   4706  HB  VAL B 153      57.747  24.045  27.748  1.00 52.15           H
ATOM   4707 HG11 VAL B 153      58.223  25.341  29.664  1.00 47.37           H
ATOM   4708 HG12 VAL B 153      58.890  23.904  29.787  1.00 47.37           H
ATOM   4709 HG13 VAL B 153      59.779  25.161  29.393  1.00 47.37           H
ATOM   4710 HG21 VAL B 153      57.836  26.365  27.400  1.00 58.07           H
ATOM   4711 HG22 VAL B 153      59.367  26.238  26.993  1.00 58.07           H
ATOM   4712 HG23 VAL B 153      58.244  25.582  26.079  1.00 58.07           H
ATOM   4713  N   SER B 154      60.616  21.882  28.659  1.00 31.80           N
ATOM   4714  CA  SER B 154      60.575  20.701  29.510  1.00 32.56           C
ATOM   4715  C   SER B 154      59.585  20.966  30.633  1.00 29.90           C
ATOM   4716  O   SER B 154      59.629  22.030  31.239  1.00 31.90           O
ATOM   4717  CB  SER B 154      61.963  20.420  30.068  1.00 42.78           C
ATOM   4718  OG  SER B 154      62.843  19.990  29.030  1.00 48.46           O
ATOM   4719  H   SER B 154      61.339  22.342  28.729  1.00 38.16           H
ATOM   4720  HA  SER B 154      60.277  19.932  28.999  1.00 39.07           H
ATOM   4721  HB2 SER B 154      62.315  21.231  30.466  1.00 51.34           H
ATOM   4722  HB3 SER B 154      61.899  19.721  30.738  1.00 51.34           H
ATOM   4723  HG  SER B 154      63.607  19.837  29.346  1.00 58.15           H
ATOM   4724  N   VAL B 155      58.663  20.032  30.885  1.00 32.85           N
ATOM   4725  CA  VAL B 155      57.580  20.267  31.837  1.00 23.68           C
ATOM   4726  C   VAL B 155      57.351  19.020  32.673  1.00 33.78           C
ATOM   4727  O   VAL B 155      57.801  17.919  32.339  1.00 29.13           O
ATOM   4728  CB  VAL B 155      56.275  20.656  31.119  1.00 25.08           C
ATOM   4729  CG1 VAL B 155      56.379  22.028  30.474  1.00 29.09           C
ATOM   4730  CG2 VAL B 155      55.923  19.645  30.074  1.00 28.56           C
ATOM   4731  H   VAL B 155      58.645  19.255  30.517  1.00 39.42           H
ATOM   4732  HA  VAL B 155      57.828  20.992  32.432  1.00 28.41           H
ATOM   4733  HB  VAL B 155      55.553  20.682  31.767  1.00 30.10           H
ATOM   4734 HG11 VAL B 155      55.539  22.234  30.035  1.00 34.91           H
ATOM   4735 HG12 VAL B 155      56.563  22.686  31.162  1.00 34.91           H
ATOM   4736 HG13 VAL B 155      57.099  22.017  29.824  1.00 34.91           H
ATOM   4737 HG21 VAL B 155      55.099  19.914  29.639  1.00 34.28           H
ATOM   4738 HG22 VAL B 155      56.641  19.600  29.423  1.00 34.28           H
ATOM   4739 HG23 VAL B 155      55.806  18.780  30.498  1.00 34.28           H
ATOM   4740  N   ALA B 156      56.641  19.210  33.780  1.00 25.75           N
ATOM   4741  CA  ALA B 156      56.039  18.118  34.525  1.00 25.83           C
ATOM   4742  C   ALA B 156      54.532  18.241  34.376  1.00 27.45           C
ATOM   4743  O   ALA B 156      53.988  19.340  34.248  1.00 31.94           O
ATOM   4744  CB  ALA B 156      56.469  18.116  36.015  1.00 28.14           C
ATOM   4745  H   ALA B 156      56.493  19.984  34.126  1.00 30.90           H
ATOM   4746  HA  ALA B 156      56.314  17.276  34.131  1.00 31.00           H
ATOM   4747  HB1 ALA B 156      56.041  17.370  36.465  1.00 33.77           H
ATOM   4748  HB2 ALA B 156      57.434  18.023  36.064  1.00 33.77           H
ATOM   4749  HB3 ALA B 156      56.195  18.951  36.424  1.00 33.77           H
ATOM   4750  N   VAL B 157      53.872  17.107  34.292  1.00 27.31           N
ATOM   4751  CA  VAL B 157      52.488  17.061  33.904  1.00 24.85           C
ATOM   4752  C   VAL B 157      51.781  16.227  34.915  1.00 27.09           C
ATOM   4753  O   VAL B 157      52.030  15.019  34.999  1.00 27.99           O
ATOM   4754  CB  VAL B 157      52.276  16.452  32.519  1.00 28.84           C
ATOM   4755  CG1 VAL B 157      50.753  16.377  32.229  1.00 33.03           C
ATOM   4756  CG2 VAL B 157      53.020  17.270  31.457  1.00 29.12           C
ATOM   4757  H   VAL B 157      54.213  16.335  34.458  1.00 32.77           H
ATOM   4758  HA  VAL B 157      52.111  17.955  33.915  1.00 29.83           H
ATOM   4759  HB  VAL B 157      52.631  15.549  32.510  1.00 34.60           H
ATOM   4760 HG11 VAL B 157      50.618  15.990  31.349  1.00 39.64           H
ATOM   4761 HG12 VAL B 157      50.330  15.822  32.903  1.00 39.64           H
ATOM   4762 HG13 VAL B 157      50.382  17.273  32.257  1.00 39.64           H
ATOM   4763 HG21 VAL B 157      52.872  16.866  30.588  1.00 34.94           H
ATOM   4764 HG22 VAL B 157      52.680  18.178  31.463  1.00 34.94           H
ATOM   4765 HG23 VAL B 157      53.967  17.269  31.666  1.00 34.94           H
ATOM   4766  N   LYS B 158      50.866  16.844  35.630  1.00 29.46           N
ATOM   4767  CA  LYS B 158      50.081  16.136  36.611  1.00 29.34           C
ATOM   4768  C   LYS B 158      48.766  15.757  35.949  1.00 30.71           C
ATOM   4769  O   LYS B 158      48.052  16.626  35.432  1.00 32.66           O
ATOM   4770  CB  LYS B 158      49.899  17.012  37.846  1.00 33.13           C
ATOM   4771  CG  LYS B 158      49.282  16.235  38.994  1.00 45.48           C
ATOM   4772  CD  LYS B 158      49.957  16.544  40.340  1.00 48.91           C
ATOM   4773  CE  LYS B 158      49.357  17.770  40.969  1.00 41.68           C
ATOM   4774  NZ  LYS B 158      49.852  17.866  42.329  1.00 46.91           N1+
ATOM   4775  H   LYS B 158      50.679  17.681  35.566  1.00 35.35           H
ATOM   4776  HA  LYS B 158      50.541  15.323  36.872  1.00 35.20           H
ATOM   4777  HB2 LYS B 158      50.765  17.342  38.134  1.00 39.76           H
ATOM   4778  HB3 LYS B 158      49.312  17.753  37.630  1.00 39.76           H
ATOM   4779  HG2 LYS B 158      48.343  16.469  39.067  1.00 54.58           H
ATOM   4780  HG3 LYS B 158      49.375  15.285  38.821  1.00 54.58           H
ATOM   4781  HD2 LYS B 158      49.830  15.797  40.944  1.00 58.69           H
ATOM   4782  HD3 LYS B 158      50.903  16.706  40.197  1.00 58.69           H
ATOM   4783  HE2 LYS B 158      49.630  18.561  40.478  1.00 50.02           H
ATOM   4784  HE3 LYS B 158      48.391  17.691  40.990  1.00 50.02           H
ATOM   4785  HZ1 LYS B 158      49.512  18.586  42.727  1.00 56.29           H
ATOM   4786  HZ2 LYS B 158      49.617  17.142  42.790  1.00 56.29           H
ATOM   4787  HZ3 LYS B 158      50.740  17.930  42.326  1.00 56.29           H
ATOM   4788  N   CYS B 159      48.462  14.461  35.927  1.00 31.02           N
ATOM   4789  CA  CYS B 159      47.403  13.926  35.071  1.00 38.86           C
ATOM   4790  C   CYS B 159      46.161  13.643  35.895  1.00 37.73           C
ATOM   4791  O   CYS B 159      46.221  12.914  36.886  1.00 40.40           O
ATOM   4792  CB  CYS B 159      47.859  12.657  34.333  1.00 40.49           C
ATOM   4793  SG  CYS B 159      49.287  12.893  33.150  1.00 44.24           S
ATOM   4794  H   CYS B 159      48.858  13.865  36.404  1.00 37.22           H
ATOM   4795  HA  CYS B 159      47.173  14.591  34.404  1.00 46.63           H
ATOM   4796  HB2 CYS B 159      48.132  11.999  34.992  1.00 48.59           H
ATOM   4797  HB3 CYS B 159      47.111  12.312  33.822  1.00 48.59           H
ATOM   4798  HG  CYS B 159      49.549  11.839  32.640  1.00 53.09           H
ATOM   4799  N   LEU B 160      45.062  14.292  35.511  1.00 48.13           N
ATOM   4800  CA  LEU B 160      43.670  13.869  35.763  1.00 55.04           C
ATOM   4801  C   LEU B 160      42.933  14.785  36.751  1.00 53.92           C
ATOM   4802  O   LEU B 160      41.756  14.573  37.096  1.00 61.64           O
ATOM   4803  CB  LEU B 160      43.617  12.387  36.229  1.00 49.05           C
ATOM   4804  CG  LEU B 160      42.483  11.504  35.706  1.00 54.76           C
ATOM   4805  CD1 LEU B 160      42.328  11.739  34.238  1.00 42.82           C
ATOM   4806  CD2 LEU B 160      42.755  10.011  35.963  1.00 56.94           C
ATOM   4807  H   LEU B 160      45.097  15.032  35.074  1.00 57.76           H
ATOM   4808  HA  LEU B 160      43.188  13.917  34.922  1.00 66.05           H
ATOM   4809  HB2 LEU B 160      43.553  12.383  37.197  1.00 58.86           H
ATOM   4810  HB3 LEU B 160      44.449  11.963  35.966  1.00 58.86           H
ATOM   4811  HG  LEU B 160      41.654  11.746  36.146  1.00 65.71           H
ATOM   4812 HD11 LEU B 160      43.159  11.512  33.792  1.00 51.39           H
ATOM   4813 HD12 LEU B 160      42.117  12.674  34.089  1.00 51.39           H
ATOM   4814 HD13 LEU B 160      41.609  11.180  33.903  1.00 51.39           H
ATOM   4815 HD21 LEU B 160      43.576   9.758  35.513  1.00 68.33           H
ATOM   4816 HD22 LEU B 160      42.014   9.491  35.616  1.00 68.33           H
ATOM   4817 HD23 LEU B 160      42.843   9.867  36.918  1.00 68.33           H
ATOM   4818  HC  LEU B 160      43.388  15.581  37.152  1.00 64.71           H
ATOM   4819  N   ALA B 170      37.077  15.714  43.276  1.00 51.45           N
ATOM   4820  CA  ALA B 170      38.075  15.269  42.316  1.00 55.85           C
ATOM   4821  C   ALA B 170      38.347  16.398  41.330  1.00 57.23           C
ATOM   4822  O   ALA B 170      39.427  17.009  41.290  1.00 47.70           O
ATOM   4823  CB  ALA B 170      37.585  14.030  41.592  1.00 48.20           C
ATOM   4824  H1  ALA B 170      36.934  15.027  43.931  1.00 61.74           H
ATOM   4825  H2  ALA B 170      36.252  15.896  42.820  1.00 61.74           H
ATOM   4826  HA  ALA B 170      38.901  15.054  42.777  1.00 67.02           H
ATOM   4827  HB1 ALA B 170      37.426  13.327  42.241  1.00 57.84           H
ATOM   4828  HB2 ALA B 170      36.761  14.242  41.126  1.00 57.84           H
ATOM   4829  HB3 ALA B 170      38.261  13.748  40.956  1.00 57.84           H
ATOM   4830  N   MET B 171      37.311  16.640  40.534  1.00 53.29           N
ATOM   4831  CA  MET B 171      37.260  17.809  39.676  1.00 60.55           C
ATOM   4832  C   MET B 171      37.435  19.089  40.470  1.00 52.51           C
ATOM   4833  O   MET B 171      38.187  19.986  40.064  1.00 44.40           O
ATOM   4834  CB  MET B 171      35.920  17.853  38.944  1.00 59.71           C
ATOM   4835  CG  MET B 171      35.841  18.983  37.968  1.00 53.48           C
ATOM   4836  SD  MET B 171      37.072  18.591  36.758  1.00 68.22           S
ATOM   4837  CE  MET B 171      37.553  20.176  36.090  1.00 63.15           C
ATOM   4838  H   MET B 171      36.619  16.133  40.474  1.00 63.95           H
ATOM   4839  HA  MET B 171      37.965  17.748  39.013  1.00 72.66           H
ATOM   4840  HB2 MET B 171      35.798  17.024  38.455  1.00 71.65           H
ATOM   4841  HB3 MET B 171      35.207  17.966  39.592  1.00 71.65           H
ATOM   4842  HG2 MET B 171      34.967  19.012  37.547  1.00 64.17           H
ATOM   4843  HG3 MET B 171      36.062  19.824  38.398  1.00 64.17           H
ATOM   4844  HE1 MET B 171      38.234  20.039  35.413  1.00 75.78           H
ATOM   4845  HE2 MET B 171      36.776  20.601  35.697  1.00 75.78           H
ATOM   4846  HE3 MET B 171      37.906  20.726  36.807  1.00 75.78           H
ATOM   4847  N   ASP B 172      36.690  19.229  41.572  1.00 54.03           N
ATOM   4848  CA  ASP B 172      36.764  20.491  42.303  1.00 51.00           C
ATOM   4849  C   ASP B 172      38.133  20.646  42.951  1.00 46.15           C
ATOM   4850  O   ASP B 172      38.641  21.770  43.057  1.00 48.70           O
ATOM   4851  CB  ASP B 172      35.638  20.585  43.341  1.00 46.51           C
ATOM   4852  CG  ASP B 172      34.264  20.776  42.690  1.00 67.59           C
ATOM   4853  OD1 ASP B 172      33.750  21.923  42.663  1.00 66.86           O
ATOM   4854  OD2 ASP B 172      33.718  19.773  42.171  1.00 67.59           O1-
ATOM   4855  H   ASP B 172      36.159  18.639  41.902  1.00 64.83           H
ATOM   4856  HA  ASP B 172      36.649  21.222  41.676  1.00 61.20           H
ATOM   4857  HB2 ASP B 172      35.615  19.766  43.860  1.00 55.81           H
ATOM   4858  HB3 ASP B 172      35.804  21.344  43.922  1.00 55.81           H
ATOM   4859  N   ASP B 173      38.754  19.523  43.333  1.00 46.45           N
ATOM   4860  CA  ASP B 173      40.123  19.537  43.845  1.00 56.07           C
ATOM   4861  C   ASP B 173      41.107  20.008  42.786  1.00 39.74           C
ATOM   4862  O   ASP B 173      42.010  20.801  43.077  1.00 40.67           O
ATOM   4863  CB  ASP B 173      40.511  18.139  44.328  1.00 50.23           C
ATOM   4864  CG  ASP B 173      39.799  17.752  45.592  1.00 42.39           C
ATOM   4865  OD1 ASP B 173      39.050  18.592  46.151  1.00 47.89           O
ATOM   4866  OD2 ASP B 173      40.005  16.604  46.034  1.00 44.57           O1-
ATOM   4867  H   ASP B 173      38.399  18.740  43.305  1.00 55.73           H
ATOM   4868  HA  ASP B 173      40.176  20.144  44.599  1.00 67.28           H
ATOM   4869  HB2 ASP B 173      40.281  17.491  43.643  1.00 60.28           H
ATOM   4870  HB3 ASP B 173      41.465  18.116  44.500  1.00 60.28           H
ATOM   4871  N   PHE B 174      40.978  19.479  41.567  1.00 40.04           N
ATOM   4872  CA  PHE B 174      41.806  19.909  40.437  1.00 39.28           C
ATOM   4873  C   PHE B 174      41.678  21.401  40.237  1.00 37.66           C
ATOM   4874  O   PHE B 174      42.671  22.133  40.185  1.00 37.72           O
ATOM   4875  CB  PHE B 174      41.357  19.152  39.169  1.00 41.41           C
ATOM   4876  CG  PHE B 174      42.093  19.533  37.893  1.00 40.83           C
ATOM   4877  CD1 PHE B 174      41.627  20.548  37.077  1.00 44.55           C
ATOM   4878  CD2 PHE B 174      43.224  18.817  37.483  1.00 45.32           C
ATOM   4879  CE1 PHE B 174      42.290  20.886  35.885  1.00 45.08           C
ATOM   4880  CE2 PHE B 174      43.892  19.142  36.303  1.00 34.77           C
ATOM   4881  CZ  PHE B 174      43.412  20.182  35.492  1.00 41.64           C
ATOM   4882  H   PHE B 174      40.412  18.863  41.367  1.00 48.05           H
ATOM   4883  HA  PHE B 174      42.736  19.697  40.613  1.00 47.13           H
[truncated: 316,526 more chars]
