# Supplementary material for: High-throughput quantum-mechanics/molecular-mechanics (ONIOM) macromolecular crystallographic refinement with PHENIX/DivCon: the impact of mixed Hamiltonian methods on ligand and protein structure
Source: Acta Crystallogr D Struct Biol. 2018 Oct 29;74(Pt 11):1063–77. doi: 10.1107/S2059798318012913 (PMC6213575; doi:10.1107/S2059798318012913)
Supplement: Supplementary file 4 [file d-74-01063-sup4.gz › results_PHENIX/1UML-H_refine_001.pdb]

REMARK Date 2017-01-10 Time 18:26:02 EST -0500 (1484090762.40 s)
REMARK PHENIX refinement
REMARK 
REMARK ****************** INPUT FILES AND LABELS ******************************
REMARK Reflections:
REMARK   file name      : 1UML.sf
REMARK   labels         : ['r1umlsf,wavelength_id=1,_refln.F_meas_au,_refln.F_meas_sigma_au']
REMARK R-free flags:
REMARK   file name      : None
REMARK   label          : R-free-flags
REMARK   test_flag_value: 1
REMARK Model file name(s): 
REMARK   /scratch/oleg/2711105.gondor.quantumbioinc.com/1UML-H.pdb
REMARK 
REMARK ******************** REFINEMENT SUMMARY: QUICK FACTS *******************
REMARK Start: r_work = 0.2196 r_free = 0.2191 bonds = 0.017 angles = 2.625
REMARK Final: r_work = 0.1720 r_free = 0.2306 bonds = 0.017 angles = 1.643
REMARK ************************************************************************
REMARK 
REMARK ****************** REFINEMENT STATISTICS STEP BY STEP ******************
REMARK leading digit, like 1_, means number of macro-cycle                     
REMARK 0    : statistics at the very beginning when nothing is done yet        
REMARK 1_bss: bulk solvent correction and/or (anisotropic) scaling             
REMARK 1_xyz: refinement of coordinates                                        
REMARK 1_adp: refinement of ADPs (Atomic Displacement Parameters)              
REMARK 1_occ: refinement of occupancies                                        
REMARK ------------------------------------------------------------------------
REMARK  stage       r-work r-free bonds angles b_min b_max b_ave n_water shift
REMARK       0    : 0.3319 0.4112 0.017  2.62  11.6  78.0  27.6 387      0.000
REMARK       1_bss: 0.2196 0.2191 0.017  2.62  11.6  78.0  27.6 387      0.000
REMARK 1_settarget: 0.2196 0.2191 0.017  2.62  11.6  78.0  27.6 387      0.000
REMARK       1_nqh: 0.2197 0.2193 0.017  2.62  11.6  78.0  27.6 387      0.002
REMARK    1_weight: 0.2197 0.2193 0.017  2.62  11.6  78.0  27.6 387      0.002
REMARK    1_checkH: 0.2204 0.2197 0.017  2.62  11.6  78.0  27.6 387      0.452
REMARK    1_xyzrec: 0.2064 0.2364 0.017  1.63  11.6  78.0  27.6 387      0.541
REMARK    1_checkH: 0.2064 0.2363 0.017  1.63  11.6  78.0  27.6 387      0.542
REMARK   1_regHxyz: 0.2069 0.2362 0.017  1.63  11.6  78.0  27.6 387      0.546
REMARK       1_adp: 0.1883 0.2345 0.017  1.63   7.9  73.0  28.1 387      0.546
REMARK   1_regHadp: 0.1868 0.2339 0.017  1.63   7.9  73.0  28.1 387      0.546
REMARK       2_bss: 0.1868 0.2346 0.017  1.63   7.9  73.0  28.1 387      0.546
REMARK 2_settarget: 0.1868 0.2346 0.017  1.63   7.9  73.0  28.1 387      0.546
REMARK 2_updatecdl: 0.1868 0.2346 0.017  1.65   7.9  73.0  28.1 387      0.546
REMARK       2_nqh: 0.1868 0.2346 0.017  1.65   7.9  73.0  28.1 387      0.546
REMARK    2_weight: 0.1868 0.2346 0.017  1.65   7.9  73.0  28.1 387      0.546
REMARK    2_checkH: 0.1868 0.2346 0.017  1.65   7.9  73.0  28.1 387      0.546
REMARK    2_xyzrec: 0.1827 0.2395 0.017  1.69   7.9  73.0  28.1 387      0.568
REMARK    2_checkH: 0.1827 0.2396 0.017  1.69   7.9  73.0  28.1 387      0.568
REMARK   2_regHxyz: 0.1831 0.2397 0.017  1.69   7.9  73.0  28.1 387      0.568
REMARK       2_adp: 0.1767 0.2351 0.017  1.69   4.5  78.0  28.4 387      0.568
REMARK   2_regHadp: 0.1770 0.2352 0.017  1.69   4.5  78.0  28.4 387      0.568
REMARK       3_bss: 0.1763 0.2336 0.017  1.69   5.4  78.9  29.3 387      0.568
REMARK 3_settarget: 0.1763 0.2336 0.017  1.69   5.4  78.9  29.3 387      0.568
REMARK 3_updatecdl: 0.1763 0.2336 0.017  1.69   5.4  78.9  29.3 387      0.568
REMARK       3_nqh: 0.1763 0.2336 0.017  1.69   5.4  78.9  29.3 387      0.568
REMARK    3_weight: 0.1763 0.2336 0.017  1.69   5.4  78.9  29.3 387      0.568
REMARK    3_checkH: 0.1763 0.2336 0.017  1.69   5.4  78.9  29.3 387      0.568
REMARK    3_xyzrec: 0.1720 0.2326 0.017  1.64   5.4  78.9  29.3 387      0.581
REMARK    3_checkH: 0.1720 0.2325 0.017  1.64   5.4  78.9  29.3 387      0.582
REMARK   3_regHxyz: 0.1726 0.2325 0.017  1.64   5.4  78.9  29.3 387      0.583
REMARK       3_adp: 0.1724 0.2326 0.017  1.64   3.6  79.0  29.1 387      0.583
REMARK   3_regHadp: 0.1724 0.2326 0.017  1.64   3.6  79.0  29.1 387      0.583
REMARK         end: 0.1720 0.2306 0.017  1.64   4.5  79.9  30.0 387      0.583
REMARK ------------------------------------------------------------------------
REMARK MODEL CONTENT.
REMARK  ELEMENT        ATOM RECORD COUNT   OCCUPANCY SUM
REMARK        C                     1797         1797.00
REMARK        H                     3032         3032.00
REMARK        O                      611          611.00
REMARK        N                      476          476.00
REMARK        S                       12           12.00
REMARK     Zn2+                        1            1.00
REMARK      O1-                       55           55.00
REMARK    TOTAL                     5984         5984.00
REMARK -----------------------------------------------------------------------
REMARK r_free_flags.md5.hexdigest 83e517341f84bc188825676af091acaf
REMARK 
REMARK IF THIS FILE IS FOR PDB DEPOSITION: REMOVE ALL FROM THIS LINE UP.
REMARK   3
REMARK   3 REFINEMENT.
REMARK   3   PROGRAM     : PHENIX (1.11.1_2575: ???)
REMARK   3   AUTHORS     : Adams,Afonine,Bunkoczi,Burnley,Chen,Dar,Davis,
REMARK   3               : Draizen,Echols,Gildea,Gros,Grosse-Kunstleve,Headd,
REMARK   3               : Hintze,Hung,Ioerger,Liebschner,McCoy,McKee,Moriarty,
REMARK   3               : Oeffner,Poon,Read,Richardson,Richardson,Sacchettini,
REMARK   3               : Sauter,Sobolev,Storoni,Terwilliger,Williams,Zwart
REMARK   3
REMARK   3  REFINEMENT TARGET : ML
REMARK   3  
REMARK   3  DATA USED IN REFINEMENT.
REMARK   3   RESOLUTION RANGE HIGH (ANGSTROMS) : 2.500   
REMARK   3   RESOLUTION RANGE LOW  (ANGSTROMS) : 37.679  
REMARK   3   MIN(FOBS/SIGMA_FOBS)              : 1.36  
REMARK   3   COMPLETENESS FOR RANGE        (%) : 99.72 
REMARK   3   NUMBER OF REFLECTIONS             : 15494     
REMARK   3   NUMBER OF REFLECTIONS (NON-ANOMALOUS) : 15494     
REMARK   3  
REMARK   3  FIT TO DATA USED IN REFINEMENT.
REMARK   3   R VALUE     (WORKING + TEST SET) : 0.1779
REMARK   3   R VALUE            (WORKING SET) : 0.1720
REMARK   3   FREE R VALUE                     : 0.2306
REMARK   3   FREE R VALUE TEST SET SIZE   (%) : 10.00 
REMARK   3   FREE R VALUE TEST SET COUNT      : 1549      
REMARK   3  
REMARK   3  FIT TO DATA USED IN REFINEMENT (IN BINS).
REMARK   3   BIN  RESOLUTION RANGE  COMPL.    NWORK NFREE   RWORK  RFREE  CCWORK CCFREE
REMARK   3     1 37.6833 -  5.5551    0.99     1384   153  0.1901 0.1965   0.928  0.935
REMARK   3     2  5.5551 -  4.4115    1.00     1313   146  0.1440 0.2043   0.951  0.898
REMARK   3     3  4.4115 -  3.8544    1.00     1281   143  0.1336 0.1746   0.955  0.929
REMARK   3     4  3.8544 -  3.5023    1.00     1269   141  0.1499 0.2022   0.942  0.870
REMARK   3     5  3.5023 -  3.2514    1.00     1258   139  0.1722 0.2360   0.929  0.849
REMARK   3     6  3.2514 -  3.0598    1.00     1249   139  0.1877 0.2683   0.907  0.830
REMARK   3     7  3.0598 -  2.9066    1.00     1242   138  0.1805 0.2742   0.920  0.803
REMARK   3     8  2.9066 -  2.7802    1.00     1254   139  0.1995 0.3169   0.903  0.768
REMARK   3     9  2.7802 -  2.6732    1.00     1260   140  0.2227 0.3163   0.887  0.763
REMARK   3    10  2.6732 -  2.5809    1.00     1230   137  0.2181 0.2989   0.894  0.787
REMARK   3    11  2.5809 -  2.5003    0.98     1205   134  0.2060 0.2680   0.896  0.764
REMARK   3  
REMARK   3  BULK SOLVENT MODELLING.
REMARK   3   METHOD USED        : FLAT BULK SOLVENT MODEL
REMARK   3   SOLVENT RADIUS     : 1.11    
REMARK   3   SHRINKAGE RADIUS   : 0.90    
REMARK   3   GRID STEP FACTOR   : 4.00    
REMARK   3  
REMARK   3  ERROR ESTIMATES.
REMARK   3   COORDINATE ERROR (MAXIMUM-LIKELIHOOD BASED)     : 0.32    
REMARK   3   PHASE ERROR (DEGREES, MAXIMUM-LIKELIHOOD BASED) : 23.02   
REMARK   3  
REMARK   3  STRUCTURE FACTORS CALCULATION ALGORITHM : FFT
REMARK   3  
REMARK   3  RESTRAINTS LIBRARY
REMARK   3    GEOSTD + MON.LIB. + CDL v1.2
REMARK   3  
REMARK   3  DEVIATIONS FROM IDEAL VALUES.
REMARK   3                 RMSD     MAX  COUNT
REMARK   3   BOND      :  0.017   0.174   2889
REMARK   3   ANGLE     :  1.643  19.452   3916
REMARK   3   CHIRALITY :  0.102   0.671    425
REMARK   3   PLANARITY :  0.009   0.036    505
REMARK   3   DIHEDRAL  : 24.066 179.951   1730
REMARK   3   MIN NONBONDED DISTANCE : 2.030 
REMARK   3  
REMARK   3  MOLPROBITY STATISTICS.
REMARK   3   ALL-ATOM CLASHSCORE : 12.16
REMARK   3   RAMACHANDRAN PLOT:
REMARK   3     OUTLIERS : 2.31  %
REMARK   3     ALLOWED  : 6.92  %
REMARK   3     FAVORED  : 90.78 %
REMARK   3   ROTAMER OUTLIERS : 15.46 %
REMARK   3   CBETA DEVIATIONS : 0
REMARK   3   PEPTIDE PLANE:
REMARK   3     CIS-PROLINE     : 1
REMARK   3     CIS-GENERAL     : 1
REMARK   3     TWISTED PROLINE : 0
REMARK   3     TWISTED GENERAL : 0
REMARK   3  
REMARK   3  ATOMIC DISPLACEMENT PARAMETERS.
REMARK   3   WILSON B : 31.02
REMARK   3   RMS(B_ISO_OR_EQUIVALENT_BONDED) : 6.08
REMARK   3   ATOMS          NUMBER OF ATOMS
REMARK   3                    ISO.  ANISO. 
REMARK   3    ALL         :   5984       0
REMARK   3    ALL (NO H)  :   2952       0
REMARK   3    SOLVENT     :    129       0
REMARK   3    NON-SOLVENT :   2823       0
REMARK   3    HYDROGENS   :   3032       0
REMARK   3
HELIX    1   1 LEU A   18  GLY A   20  5               Generated by MOE    3
HELIX    2   2 PRO A   24  ARG A   34  1               Generated by MOE   11
HELIX    3   3 PRO A   43  ILE A   49  1               Generated by MOE    7
HELIX    4   4 LEU A   58  TYR A   68  1               Generated by MOE   11
HELIX    5   5 MET A   69  ALA A   71  5               Generated by MOE    3
HELIX    6   6 ARG A   76  LYS A   92  1               Generated by MOE   17
HELIX    7   7 PRO A  104  LEU A  107  5               Generated by MOE    4
HELIX    8   8 PRO A  126  PHE A  144  1               Generated by MOE   19
HELIX    9   9 PRO A  159  TRP A  161  5               Generated by MOE    3
HELIX   10  10 SER A  162  LYS A  171  1               Generated by MOE   10
HELIX   11  11 SER A  191  LEU A  193  5               Generated by MOE    3
HELIX   12  12 PRO A  195  LYS A  206  1               Generated by MOE   12
HELIX   13  13 ALA A  221  ASP A  229  1               Generated by MOE    9
HELIX   14  14 TYR A  240  GLU A  244  5               Generated by MOE    5
HELIX   15  15 THR A  246  GLN A  254  1               Generated by MOE    9
HELIX   16  16 PRO A  263  LEU A  268  1               Generated by MOE    6
HELIX   17  17 ALA A  279  ASN A  285  1               Generated by MOE    7
HELIX   18  18 LEU A  304  ASP A  314  1               Generated by MOE   11
HELIX   19  19 GLU A  319  LYS A  331  1               Generated by MOE   13
HELIX   20  20 GLU A  337  ALA A  350  1               Generated by MOE   14
SHEET    1       LYS A  11  GLU A  13                  Generated by MOE
SHEET    2       VAL A  95  VAL A  95                  Generated by MOE
SHEET    3       VAL A  96  VAL A  96                  Generated by MOE
SHEET    4       TYR A  97  TYR A 102                  Generated by MOE
SHEET    5       LYS A 147  MET A 155                  Generated by MOE
SHEET    6       VAL A 177  VAL A 177                  Generated by MOE
SHEET    7       VAL A 178  VAL A 178                  Generated by MOE
SHEET    8       ALA A 179  ALA A 183                  Generated by MOE
SHEET    9       HIS A 210  VAL A 213                  Generated by MOE
SHEET   10       ARG A 235  GLY A 237                  Generated by MOE
SHEET   11       HIS A 258  ILE A 261                  Generated by MOE
SHEET   12       ASN A 289  LEU A 292                  Generated by MOE
CRYST1   78.320   78.320  138.320  90.00  90.00  90.00 P 43 21 2
SCALE1      0.012768  0.000000  0.000000        0.00000
SCALE2      0.000000  0.012768  0.000000        0.00000
SCALE3      0.000000  0.000000  0.007230        0.00000
ATOM      1  N   THR A   4      58.064  34.668  43.244  1.00 63.25           N
ATOM      2  CA  THR A   4      57.132  34.846  42.135  1.00 64.62           C
ATOM      3  C   THR A   4      57.842  35.180  40.827  1.00 48.72           C
ATOM      4  O   THR A   4      57.660  34.441  39.855  1.00 54.70           O
ATOM      5  CB  THR A   4      56.102  35.974  42.418  1.00 70.64           C
ATOM      6  OG1 THR A   4      55.553  35.803  43.727  1.00 70.20           O
ATOM      7  CG2 THR A   4      54.971  35.969  41.375  1.00 58.64           C
ATOM      8  H1  THR A   4      58.666  33.948  43.043  1.00 75.71           H
ATOM      9  H2  THR A   4      57.574  34.461  44.043  1.00 75.71           H
ATOM     10  HA  THR A   4      56.641  34.020  42.004  1.00 77.36           H
ATOM     11  HB  THR A   4      56.551  36.832  42.372  1.00 84.58           H
ATOM     12  HG1 THR A   4      56.164  35.837  44.302  1.00 84.06           H
ATOM     13 HG21 THR A   4      55.338  36.106  40.488  1.00 70.19           H
ATOM     14 HG22 THR A   4      54.506  35.118  41.396  1.00 70.19           H
ATOM     15 HG23 THR A   4      54.339  36.679  41.569  1.00 70.19           H
ATOM     16  N   PRO A   5      58.640  36.263  40.810  1.00 54.16           N
ATOM     17  CA  PRO A   5      59.114  36.827  39.530  1.00 51.67           C
ATOM     18  C   PRO A   5      59.874  35.804  38.702  1.00 42.26           C
ATOM     19  O   PRO A   5      60.742  35.094  39.211  1.00 43.96           O
ATOM     20  CB  PRO A   5      60.033  37.984  39.960  1.00 46.04           C
ATOM     21  CG  PRO A   5      59.658  38.280  41.341  1.00 53.48           C
ATOM     22  CD  PRO A   5      59.263  36.967  41.946  1.00 46.76           C
ATOM     23  HA  PRO A   5      58.371  37.177  39.014  1.00 61.82           H
ATOM     24  HB2 PRO A   5      60.959  37.702  39.909  1.00 55.06           H
ATOM     25  HB3 PRO A   5      59.877  38.754  39.390  1.00 55.06           H
ATOM     26  HG2 PRO A   5      60.419  38.657  41.811  1.00 64.00           H
ATOM     27  HG3 PRO A   5      58.911  38.899  41.350  1.00 64.00           H
ATOM     28  HD2 PRO A   5      60.046  36.486  42.256  1.00 55.93           H
ATOM     29  HD3 PRO A   5      58.618  37.101  42.658  1.00 55.93           H
ATOM     30  N   ALA A   6      59.560  35.765  37.405  1.00 43.12           N
ATOM     31  CA  ALA A   6      60.147  34.755  36.526  1.00 40.48           C
ATOM     32  C   ALA A   6      61.661  34.878  36.430  1.00 31.88           C
ATOM     33  O   ALA A   6      62.347  33.861  36.283  1.00 40.37           O
ATOM     34  CB  ALA A   6      59.532  34.844  35.130  1.00 37.08           C
ATOM     35  H   ALA A   6      59.017  36.305  37.015  1.00 51.56           H
ATOM     36  HA  ALA A   6      59.944  33.877  36.883  1.00 48.39           H
ATOM     37  HB1 ALA A   6      59.935  34.167  34.565  1.00 44.31           H
ATOM     38  HB2 ALA A   6      58.576  34.694  35.197  1.00 44.31           H
ATOM     39  HB3 ALA A   6      59.704  35.726  34.765  1.00 44.31           H
ATOM     40  N   PHE A   7      62.210  36.087  36.521  1.00 31.33           N
ATOM     41  CA  PHE A   7      63.651  36.283  36.321  1.00 29.17           C
ATOM     42  C   PHE A   7      64.106  37.335  37.328  1.00 29.15           C
ATOM     43  O   PHE A   7      63.918  38.536  37.116  1.00 36.85           O
ATOM     44  CB  PHE A   7      63.974  36.681  34.874  1.00 25.51           C
ATOM     45  CG  PHE A   7      65.421  36.923  34.597  1.00 25.07           C
ATOM     46  CD1 PHE A   7      66.343  35.905  34.679  1.00 34.54           C
ATOM     47  CD2 PHE A   7      65.862  38.160  34.197  1.00 29.46           C
ATOM     48  CE1 PHE A   7      67.670  36.142  34.394  1.00 29.28           C
ATOM     49  CE2 PHE A   7      67.199  38.375  33.909  1.00 24.96           C
ATOM     50  CZ  PHE A   7      68.091  37.365  34.007  1.00 19.81           C
ATOM     51  H   PHE A   7      61.776  36.808  36.696  1.00 37.41           H
ATOM     52  HA  PHE A   7      64.116  35.454  36.517  1.00 34.82           H
ATOM     53  HB2 PHE A   7      63.678  35.970  34.285  1.00 30.43           H
ATOM     54  HB3 PHE A   7      63.495  37.498  34.665  1.00 30.43           H
ATOM     55  HD1 PHE A   7      66.071  35.055  34.940  1.00 41.27           H
ATOM     56  HD2 PHE A   7      65.257  38.861  34.121  1.00 35.16           H
ATOM     57  HE1 PHE A   7      68.284  35.447  34.462  1.00 34.96           H
ATOM     58  HE2 PHE A   7      67.485  39.221  33.649  1.00 29.77           H
ATOM     59  HZ  PHE A   7      68.990  37.514  33.822  1.00 23.59           H
ATOM     60  N   ASP A   8      64.769  36.875  38.389  1.00 44.47           N
ATOM     61  CA  ASP A   8      65.105  37.697  39.558  1.00 47.10           C
ATOM     62  C   ASP A   8      66.510  38.276  39.493  1.00 38.13           C
ATOM     63  O   ASP A   8      67.202  38.336  40.512  1.00 48.93           O
ATOM     64  CB  ASP A   8      64.957  36.874  40.831  1.00 49.82           C
ATOM     65  CG  ASP A   8      64.133  37.569  41.857  1.00 50.07           C
ATOM     66  OD1 ASP A   8      63.881  36.954  42.918  1.00 55.49           O
ATOM     67  OD2 ASP A   8      63.731  38.725  41.591  1.00 49.08           O1-
ATOM     68  H   ASP A   8      65.043  36.064  38.459  1.00 53.18           H
ATOM     69  HA  ASP A   8      64.481  38.438  39.608  1.00 56.33           H
ATOM     70  HB2 ASP A   8      64.525  36.032  40.617  1.00 59.60           H
ATOM     71  HB3 ASP A   8      65.836  36.712  41.209  1.00 59.60           H
ATOM     72  N   LYS A   9      66.956  38.677  38.318  1.00 34.55           N
ATOM     73  CA  LYS A   9      68.218  39.368  38.124  1.00 30.06           C
ATOM     74  C   LYS A   9      67.917  40.743  37.548  1.00 24.91           C
ATOM     75  O   LYS A   9      66.793  41.018  37.135  1.00 23.33           O
ATOM     76  CB  LYS A   9      69.122  38.586  37.181  1.00 42.82           C
ATOM     77  CG  LYS A   9      69.035  37.054  37.284  1.00 29.44           C
ATOM     78  CD  LYS A   9      69.559  36.511  38.573  1.00 44.76           C
ATOM     79  CE  LYS A   9      71.071  36.712  38.725  1.00 57.00           C
ATOM     80  NZ  LYS A   9      71.460  37.985  39.492  1.00 53.25           N1+
ATOM     81  H   LYS A   9      66.525  38.554  37.584  1.00 41.28           H
ATOM     82  HA  LYS A   9      68.670  39.476  38.976  1.00 35.89           H
ATOM     83  HB2 LYS A   9      68.895  38.828  36.269  1.00 51.20           H
ATOM     84  HB3 LYS A   9      70.042  38.837  37.361  1.00 51.20           H
ATOM     85  HG2 LYS A   9      68.105  36.787  37.206  1.00 35.15           H
ATOM     86  HG3 LYS A   9      69.552  36.661  36.564  1.00 35.15           H
ATOM     87  HD2 LYS A   9      69.121  36.965  39.310  1.00 53.53           H
ATOM     88  HD3 LYS A   9      69.377  35.559  38.614  1.00 53.53           H
ATOM     89  HE2 LYS A   9      71.439  35.953  39.205  1.00 68.22           H
ATOM     90  HE3 LYS A   9      71.468  36.765  37.842  1.00 68.22           H
ATOM     91  HZ1 LYS A   9      72.346  38.047  39.547  1.00 63.71           H
ATOM     92  HZ2 LYS A   9      71.146  38.702  39.069  1.00 63.71           H
ATOM     93  HZ3 LYS A   9      71.120  37.961  40.314  1.00 63.71           H
ATOM     94  N   PRO A  10      68.868  41.647  37.500  1.00 29.91           N
ATOM     95  CA  PRO A  10      68.584  42.917  36.851  1.00 31.87           C
ATOM     96  C   PRO A  10      68.245  42.720  35.390  1.00 24.58           C
ATOM     97  O   PRO A  10      68.527  41.695  34.773  1.00 21.12           O
ATOM     98  CB  PRO A  10      69.875  43.729  37.036  1.00 31.88           C
ATOM     99  CG  PRO A  10      70.884  42.774  37.445  1.00 36.36           C
ATOM    100  CD  PRO A  10      70.163  41.673  38.177  1.00 26.26           C
ATOM    101  HA  PRO A  10      67.850  43.369  37.296  1.00 38.06           H
ATOM    102  HB2 PRO A  10      70.120  44.146  36.195  1.00 38.07           H
ATOM    103  HB3 PRO A  10      69.741  44.400  37.724  1.00 38.07           H
ATOM    104  HG2 PRO A  10      71.333  42.422  36.661  1.00 43.45           H
ATOM    105  HG3 PRO A  10      71.521  43.210  38.033  1.00 43.45           H
ATOM    106  HD2 PRO A  10      70.625  40.827  38.062  1.00 31.33           H
ATOM    107  HD3 PRO A  10      70.054  41.899  39.114  1.00 31.33           H
ATOM    108  N   LYS A  11      67.620  43.737  34.843  1.00 26.77           N
ATOM    109  CA  LYS A  11      67.018  43.654  33.527  1.00 17.89           C
ATOM    110  C   LYS A  11      67.253  44.963  32.790  1.00 20.05           C
ATOM    111  O   LYS A  11      67.320  46.038  33.409  1.00 14.47           O
ATOM    112  CB  LYS A  11      65.533  43.370  33.644  1.00 17.17           C
ATOM    113  CG  LYS A  11      65.217  41.895  33.739  1.00 17.11           C
ATOM    114  CD  LYS A  11      63.888  41.613  34.481  1.00 27.10           C
ATOM    115  CE  LYS A  11      63.931  42.039  35.956  1.00 29.35           C
ATOM    116  NZ  LYS A  11      62.862  41.327  36.647  1.00 42.34           N1+
ATOM    117  H   LYS A  11      67.527  44.505  35.219  1.00 31.94           H
ATOM    118  HA  LYS A  11      67.433  42.936  33.024  1.00 21.29           H
ATOM    119  HB2 LYS A  11      65.193  43.800  34.444  1.00 20.42           H
ATOM    120  HB3 LYS A  11      65.083  43.722  32.861  1.00 20.42           H
ATOM    121  HG2 LYS A  11      65.144  41.530  32.843  1.00 20.35           H
ATOM    122  HG3 LYS A  11      65.931  41.450  34.222  1.00 20.35           H
ATOM    123  HD2 LYS A  11      63.173  42.105  34.048  1.00 32.33           H
ATOM    124  HD3 LYS A  11      63.704  40.661  34.449  1.00 32.33           H
ATOM    125  HE2 LYS A  11      64.782  41.791  36.350  1.00 35.03           H
ATOM    126  HE3 LYS A  11      63.776  42.993  36.032  1.00 35.03           H
ATOM    127  HZ1 LYS A  11      62.856  41.550  37.509  1.00 50.62           H
ATOM    128  HZ2 LYS A  11      62.075  41.538  36.289  1.00 50.62           H
ATOM    129  HZ3 LYS A  11      62.986  40.449  36.576  1.00 50.62           H
ATOM    130  N   VAL A  12      67.444  44.838  31.464  1.00 14.22           N
ATOM    131  CA  VAL A  12      67.438  45.974  30.535  1.00 16.11           C
ATOM    132  C   VAL A  12      66.106  46.051  29.772  1.00 17.83           C
ATOM    133  O   VAL A  12      65.538  45.028  29.369  1.00 19.34           O
ATOM    134  CB  VAL A  12      68.616  45.847  29.564  1.00 13.76           C
ATOM    135  CG1 VAL A  12      68.632  47.008  28.631  1.00 16.51           C
ATOM    136  CG2 VAL A  12      69.950  45.756  30.329  1.00 21.93           C
ATOM    137  H   VAL A  12      67.581  44.084  31.074  1.00 16.88           H
ATOM    138  HA  VAL A  12      67.547  46.796  31.037  1.00 19.15           H
ATOM    139  HB  VAL A  12      68.512  45.038  29.039  1.00 16.33           H
ATOM    140 HG11 VAL A  12      69.382  46.914  28.023  1.00 19.63           H
ATOM    141 HG12 VAL A  12      67.801  47.022  28.132  1.00 19.63           H
ATOM    142 HG13 VAL A  12      68.723  47.825  29.146  1.00 19.63           H
ATOM    143 HG21 VAL A  12      70.676  45.677  29.690  1.00 26.14           H
ATOM    144 HG22 VAL A  12      70.064  46.558  30.862  1.00 26.14           H
ATOM    145 HG23 VAL A  12      69.930  44.976  30.906  1.00 26.14           H
ATOM    146  N   GLU A  13      65.603  47.272  29.581  1.00 18.43           N
ATOM    147  CA  GLU A  13      64.381  47.511  28.811  1.00 17.12           C
ATOM    148  C   GLU A  13      64.570  48.626  27.785  1.00 14.87           C
ATOM    149  O   GLU A  13      65.082  49.704  28.112  1.00 13.46           O
ATOM    150  CB  GLU A  13      63.197  47.834  29.738  1.00 18.68           C
ATOM    151  CG  GLU A  13      61.880  47.995  28.974  1.00 17.20           C
ATOM    152  CD  GLU A  13      60.615  47.915  29.820  1.00 18.18           C
ATOM    153  OE1 GLU A  13      59.554  47.530  29.293  1.00 20.56           O
ATOM    154  OE2 GLU A  13      60.666  48.246  31.002  1.00 23.26           O1-
ATOM    155  H   GLU A  13      65.958  47.990  29.892  1.00 21.93           H
ATOM    156  HA  GLU A  13      64.160  46.701  28.324  1.00 20.36           H
ATOM    157  HB2 GLU A  13      63.087  47.110  30.375  1.00 22.24           H
ATOM    158  HB3 GLU A  13      63.377  48.664  30.205  1.00 22.24           H
ATOM    159  HG2 GLU A  13      61.884  48.862  28.538  1.00 20.46           H
ATOM    160  HG3 GLU A  13      61.827  47.296  28.304  1.00 20.46           H
ATOM    161  N   LEU A  14      64.178  48.368  26.517  1.00 13.64           N
ATOM    162  CA  LEU A  14      64.423  49.374  25.484  1.00 14.93           C
ATOM    163  C   LEU A  14      63.168  49.934  24.848  1.00 13.87           C
ATOM    164  O   LEU A  14      63.256  50.942  24.154  1.00 13.93           O
ATOM    165  CB  LEU A  14      65.317  48.817  24.386  1.00 12.61           C
ATOM    166  CG  LEU A  14      66.678  48.256  24.831  1.00 16.78           C
ATOM    167  CD1 LEU A  14      67.407  47.622  23.591  1.00 16.23           C
ATOM    168  CD2 LEU A  14      67.475  49.334  25.425  1.00 16.14           C
ATOM    169  H   LEU A  14      63.787  47.650  26.249  1.00 16.19           H
ATOM    170  HA  LEU A  14      64.894  50.117  25.891  1.00 17.73           H
ATOM    171  HB2 LEU A  14      64.841  48.099  23.942  1.00 14.95           H
ATOM    172  HB3 LEU A  14      65.494  49.528  23.749  1.00 14.95           H
ATOM    173  HG  LEU A  14      66.544  47.565  25.499  1.00 19.95           H
ATOM    174 HD11 LEU A  14      68.264  47.269  23.876  1.00 19.30           H
ATOM    175 HD12 LEU A  14      66.856  46.908  23.234  1.00 19.30           H
ATOM    176 HD13 LEU A  14      67.538  48.308  22.918  1.00 19.30           H
ATOM    177 HD21 LEU A  14      68.332  48.976  25.704  1.00 19.18           H
ATOM    178 HD22 LEU A  14      67.607  50.031  24.762  1.00 19.18           H
ATOM    179 HD23 LEU A  14      67.000  49.692  26.191  1.00 19.18           H
ATOM    180  N   HIS A  15      62.010  49.359  25.105  1.00 12.96           N
ATOM    181  CA  HIS A  15      60.812  49.715  24.351  1.00 19.08           C
ATOM    182  C   HIS A  15      59.636  49.852  25.327  1.00 15.46           C
ATOM    183  O   HIS A  15      58.924  48.886  25.642  1.00  8.53           O
ATOM    184  CB  HIS A  15      60.553  48.705  23.247  1.00 12.69           C
ATOM    185  CG  HIS A  15      59.478  49.135  22.285  1.00 18.70           C
ATOM    186  ND1 HIS A  15      59.678  49.232  20.913  1.00 15.09           N
ATOM    187  CD2 HIS A  15      58.193  49.502  22.499  1.00 12.60           C
ATOM    188  CE1 HIS A  15      58.577  49.670  20.341  1.00 11.20           C
ATOM    189  NE2 HIS A  15      57.657  49.834  21.276  1.00 20.60           N
ATOM    190  H   HIS A  15      61.885  48.760  25.709  1.00 15.37           H
ATOM    191  HA  HIS A  15      60.952  50.580  23.933  1.00 22.72           H
ATOM    192  HB2 HIS A  15      60.276  47.866  23.648  1.00 15.04           H
ATOM    193  HB3 HIS A  15      61.371  48.575  22.742  1.00 15.04           H
ATOM    194  HD1 HIS A  15      60.418  49.067  20.506  1.00 17.92           H
ATOM    195  HD2 HIS A  15      57.761  49.544  23.322  1.00 14.94           H
ATOM    196  HE1 HIS A  15      58.456  49.808  19.429  1.00 13.25           H
ATOM    197  N   VAL A  16      59.448  51.077  25.805  1.00 15.92           N
ATOM    198  CA  VAL A  16      58.317  51.377  26.679  1.00 19.06           C
ATOM    199  C   VAL A  16      57.933  52.845  26.477  1.00 17.27           C
ATOM    200  O   VAL A  16      58.802  53.720  26.306  1.00 10.55           O
ATOM    201  CB  VAL A  16      58.625  50.997  28.157  1.00 12.50           C
ATOM    202  CG1 VAL A  16      59.938  51.577  28.620  1.00 15.94           C
ATOM    203  CG2 VAL A  16      57.493  51.400  29.057  1.00 12.62           C
ATOM    204  H   VAL A  16      59.957  51.750  25.640  1.00 18.92           H
ATOM    205  HA  VAL A  16      57.561  50.839  26.395  1.00 22.68           H
ATOM    206  HB  VAL A  16      58.704  50.032  28.211  1.00 14.81           H
ATOM    207 HG11 VAL A  16      60.090  51.317  29.542  1.00 18.94           H
ATOM    208 HG12 VAL A  16      60.650  51.233  28.058  1.00 18.94           H
ATOM    209 HG13 VAL A  16      59.898  52.543  28.551  1.00 18.94           H
ATOM    210 HG21 VAL A  16      57.711  51.152  29.969  1.00 14.96           H
ATOM    211 HG22 VAL A  16      57.367  52.360  28.996  1.00 14.96           H
ATOM    212 HG23 VAL A  16      56.686  50.942  28.774  1.00 14.96           H
ATOM    213  N   HIS A  17      56.605  53.091  26.424  1.00 12.49           N
ATOM    214  CA  HIS A  17      56.043  54.403  26.104  1.00 11.13           C
ATOM    215  C   HIS A  17      55.691  55.134  27.396  1.00 16.52           C
ATOM    216  O   HIS A  17      54.944  54.626  28.242  1.00 16.41           O
ATOM    217  CB  HIS A  17      54.812  54.278  25.213  1.00 16.53           C
ATOM    218  CG  HIS A  17      55.075  53.728  23.823  1.00 12.62           C
ATOM    219  ND1 HIS A  17      55.155  54.537  22.724  1.00 11.01           N
ATOM    220  CD2 HIS A  17      55.162  52.464  23.351  1.00 13.58           C
ATOM    221  CE1 HIS A  17      55.343  53.808  21.639  1.00 13.70           C
ATOM    222  NE2 HIS A  17      55.362  52.544  21.989  1.00 11.86           N
ATOM    223  H   HIS A  17      56.005  52.493  26.574  1.00 14.81           H
ATOM    224  HA  HIS A  17      56.707  54.927  25.630  1.00 13.17           H
ATOM    225  HB2 HIS A  17      54.417  55.158  25.108  1.00 19.65           H
ATOM    226  HB3 HIS A  17      54.177  53.687  25.646  1.00 19.65           H
ATOM    227  HD1 HIS A  17      55.117  55.396  22.740  1.00 13.03           H
ATOM    228  HD2 HIS A  17      55.139  51.685  23.858  1.00 16.11           H
ATOM    229  HE1 HIS A  17      55.449  54.135  20.775  1.00 16.25           H
ATOM    230  N   LEU A  18      56.226  56.327  27.550  1.00 13.17           N
ATOM    231  CA  LEU A  18      55.948  57.090  28.758  1.00 16.18           C
ATOM    232  C   LEU A  18      54.464  57.431  28.885  1.00 23.61           C
ATOM    233  O   LEU A  18      53.879  57.330  29.976  1.00 24.87           O
ATOM    234  CB  LEU A  18      56.796  58.355  28.761  1.00 16.40           C
ATOM    235  CG  LEU A  18      56.567  59.323  29.909  1.00 15.84           C
ATOM    236  CD1 LEU A  18      56.955  58.774  31.283  1.00 24.29           C
ATOM    237  CD2 LEU A  18      57.325  60.563  29.602  1.00 18.08           C
ATOM    238  H   LEU A  18      56.745  56.716  26.985  1.00 15.62           H
ATOM    239  HA  LEU A  18      56.200  56.559  29.530  1.00 19.24           H
ATOM    240  HB2 LEU A  18      57.730  58.094  28.787  1.00 19.49           H
ATOM    241  HB3 LEU A  18      56.622  58.839  27.938  1.00 19.49           H
ATOM    242  HG  LEU A  18      55.625  59.553  29.939  1.00 18.82           H
ATOM    243 HD11 LEU A  18      56.778  59.451  31.955  1.00 28.96           H
ATOM    244 HD12 LEU A  18      56.428  57.980  31.466  1.00 28.96           H
ATOM    245 HD13 LEU A  18      57.899  58.550  31.278  1.00 28.96           H
ATOM    246 HD21 LEU A  18      57.194  61.198  30.323  1.00 21.51           H
ATOM    247 HD22 LEU A  18      58.266  60.344  29.519  1.00 21.51           H
ATOM    248 HD23 LEU A  18      56.996  60.935  28.769  1.00 21.51           H
ATOM    249  N   ASP A  19      53.836  57.850  27.797  1.00 22.55           N
ATOM    250  CA  ASP A  19      52.421  58.197  27.854  1.00 19.10           C
ATOM    251  C   ASP A  19      51.532  56.975  27.952  1.00 15.63           C
ATOM    252  O   ASP A  19      50.324  57.123  27.957  1.00 20.21           O
ATOM    253  CB  ASP A  19      52.019  59.041  26.628  1.00 15.97           C
ATOM    254  CG  ASP A  19      52.423  58.404  25.301  1.00 16.82           C
ATOM    255  OD1 ASP A  19      51.942  58.886  24.273  1.00 19.18           O
ATOM    256  OD2 ASP A  19      53.208  57.427  25.260  1.00 19.70           O1-
ATOM    257  H   ASP A  19      54.198  57.942  27.023  1.00 26.88           H
ATOM    258  HA  ASP A  19      52.266  58.737  28.645  1.00 22.74           H
ATOM    259  HB2 ASP A  19      51.055  59.152  26.625  1.00 18.97           H
ATOM    260  HB3 ASP A  19      52.451  59.907  26.687  1.00 18.97           H
ATOM    261  N   GLY A  20      52.110  55.780  28.010  1.00 19.47           N
ATOM    262  CA  GLY A  20      51.400  54.562  28.368  1.00 22.95           C
ATOM    263  C   GLY A  20      51.934  53.939  29.651  1.00 24.57           C
ATOM    264  O   GLY A  20      51.802  52.725  29.855  1.00 17.33           O
ATOM    265  H   GLY A  20      52.942  55.648  27.838  1.00 23.18           H
ATOM    266  HA2 GLY A  20      50.459  54.760  28.491  1.00 27.35           H
ATOM    267  HA3 GLY A  20      51.488  53.914  27.651  1.00 27.35           H
ATOM    268  N   ALA A  21      52.526  54.749  30.537  1.00 16.90           N
ATOM    269  CA  ALA A  21      53.118  54.199  31.780  1.00 19.57           C
ATOM    270  C   ALA A  21      53.020  55.275  32.854  1.00 29.24           C
ATOM    271  O   ALA A  21      54.031  55.819  33.337  1.00 28.79           O
ATOM    272  CB  ALA A  21      54.560  53.738  31.573  1.00 24.71           C
ATOM    273  H   ALA A  21      52.600  55.601  30.452  1.00 20.10           H
ATOM    274  HA  ALA A  21      52.596  53.434  32.069  1.00 23.30           H
ATOM    275  HB1 ALA A  21      54.902  53.388  32.410  1.00 29.47           H
ATOM    276  HB2 ALA A  21      54.575  53.047  30.893  1.00 29.47           H
ATOM    277  HB3 ALA A  21      55.094  54.496  31.287  1.00 29.47           H
ATOM    278  N   ILE A  22      51.756  55.608  33.151  1.00 24.43           N
ATOM    279  CA  ILE A  22      51.346  56.634  34.107  1.00 19.35           C
ATOM    280  C   ILE A  22      50.529  55.929  35.175  1.00 24.17           C
ATOM    281  O   ILE A  22      49.783  54.992  34.862  1.00 27.48           O
ATOM    282  CB  ILE A  22      50.517  57.737  33.416  1.00 29.41           C
ATOM    283  CG1 ILE A  22      51.308  58.369  32.249  1.00 28.06           C
ATOM    284  CG2 ILE A  22      50.012  58.773  34.448  1.00 28.57           C
ATOM    285  CD1 ILE A  22      50.518  59.360  31.373  1.00 24.30           C
ATOM    286  H   ILE A  22      51.081  55.224  32.783  1.00 29.13           H
ATOM    287  HA  ILE A  22      52.127  57.036  34.519  1.00 23.03           H
ATOM    288  HB  ILE A  22      49.735  57.311  33.033  1.00 35.11           H
ATOM    289 HG12 ILE A  22      52.067  58.848  32.617  1.00 33.48           H
ATOM    290 HG13 ILE A  22      51.623  57.657  31.671  1.00 33.48           H
ATOM    291 HG21 ILE A  22      49.495  59.452  33.987  1.00 34.09           H
ATOM    292 HG22 ILE A  22      49.456  58.321  35.102  1.00 34.09           H
ATOM    293 HG23 ILE A  22      50.776  59.179  34.887  1.00 34.09           H
ATOM    294 HD11 ILE A  22      51.100  59.697  30.675  1.00 28.98           H
ATOM    295 HD12 ILE A  22      49.761  58.898  30.979  1.00 28.98           H
ATOM    296 HD13 ILE A  22      50.207  60.092  31.928  1.00 28.98           H
ATOM    297  N   LYS A  23      50.652  56.361  36.411  1.00 26.07           N
ATOM    298  CA  LYS A  23      49.864  55.610  37.400  1.00 30.80           C
ATOM    299  C   LYS A  23      48.412  56.082  37.399  1.00 33.89           C
ATOM    300  O   LYS A  23      48.141  57.280  37.275  1.00 29.73           O
ATOM    301  CB  LYS A  23      50.421  55.755  38.786  1.00 30.42           C
ATOM    302  CG  LYS A  23      51.789  55.097  38.932  1.00 39.62           C
ATOM    303  CD  LYS A  23      52.069  54.736  40.332  1.00 46.22           C
ATOM    304  CE  LYS A  23      52.204  55.984  41.188  1.00 51.29           C
ATOM    305  NZ  LYS A  23      52.079  55.565  42.609  1.00 61.68           N1+
ATOM    306  H   LYS A  23      51.130  57.017  36.697  1.00 31.10           H
ATOM    307  HA  LYS A  23      49.875  54.669  37.167  1.00 36.77           H
ATOM    308  HB2 LYS A  23      50.516  56.697  38.993  1.00 36.32           H
ATOM    309  HB3 LYS A  23      49.815  55.334  39.416  1.00 36.32           H
ATOM    310  HG2 LYS A  23      51.813  54.287  38.399  1.00 47.36           H
ATOM    311  HG3 LYS A  23      52.474  55.716  38.634  1.00 47.36           H
ATOM    312  HD2 LYS A  23      51.338  54.202  40.681  1.00 55.28           H
ATOM    313  HD3 LYS A  23      52.902  54.241  40.378  1.00 55.28           H
ATOM    314  HE2 LYS A  23      53.076  56.387  41.053  1.00 61.37           H
ATOM    315  HE3 LYS A  23      51.493  56.610  40.979  1.00 61.37           H
ATOM    316  HZ1 LYS A  23      52.153  56.274  43.143  1.00 73.83           H
ATOM    317  HZ2 LYS A  23      51.286  55.183  42.745  1.00 73.83           H
ATOM    318  HZ3 LYS A  23      52.720  54.982  42.812  1.00 73.83           H
ATOM    319  N   PRO A  24      47.465  55.164  37.487  1.00 29.63           N
ATOM    320  CA  PRO A  24      46.047  55.573  37.489  1.00 44.34           C
ATOM    321  C   PRO A  24      45.799  56.669  38.500  1.00 43.72           C
ATOM    322  O   PRO A  24      45.059  57.643  38.259  1.00 41.01           O
ATOM    323  CB  PRO A  24      45.312  54.279  37.849  1.00 41.96           C
ATOM    324  CG  PRO A  24      46.227  53.187  37.339  1.00 43.48           C
ATOM    325  CD  PRO A  24      47.640  53.705  37.495  1.00 29.91           C
ATOM    326  HA  PRO A  24      45.774  55.870  36.607  1.00 53.03           H
ATOM    327  HB2 PRO A  24      45.203  54.218  38.811  1.00 50.17           H
ATOM    328  HB3 PRO A  24      44.453  54.250  37.399  1.00 50.17           H
ATOM    329  HG2 PRO A  24      46.099  52.385  37.868  1.00 51.99           H
ATOM    330  HG3 PRO A  24      46.031  53.012  36.405  1.00 51.99           H
ATOM    331  HD2 PRO A  24      48.016  53.414  38.341  1.00 35.71           H
ATOM    332  HD3 PRO A  24      48.188  53.426  36.746  1.00 35.71           H
ATOM    333  N   GLU A  25      46.518  56.543  39.614  1.00 50.06           N
ATOM    334  CA  GLU A  25      46.292  57.370  40.789  1.00 45.48           C
ATOM    335  C   GLU A  25      46.667  58.818  40.502  1.00 44.09           C
ATOM    336  O   GLU A  25      45.976  59.748  40.929  1.00 50.45           O
ATOM    337  CB  GLU A  25      47.079  56.782  41.968  1.00 44.17           C
ATOM    338  CG  GLU A  25      47.284  55.206  41.821  1.00 38.34           C
ATOM    339  CD  GLU A  25      47.141  54.438  43.127  1.00 54.43           C
ATOM    340  OE1 GLU A  25      47.789  54.859  44.119  1.00 55.32           O
ATOM    341  OE2 GLU A  25      46.375  53.414  43.160  1.00 42.73           O1-
ATOM    342  H   GLU A  25      47.154  55.972  39.712  1.00 59.89           H
ATOM    343  HA  GLU A  25      45.350  57.345  41.017  1.00 54.39           H
ATOM    344  HB2 GLU A  25      47.955  57.199  42.006  1.00 52.81           H
ATOM    345  HB3 GLU A  25      46.593  56.949  42.790  1.00 52.81           H
ATOM    346  HG2 GLU A  25      46.622  54.862  41.201  1.00 45.82           H
ATOM    347  HG3 GLU A  25      48.175  55.039  41.475  1.00 45.82           H
ATOM    348  N   THR A  26      47.711  59.039  39.730  1.00 44.25           N
ATOM    349  CA  THR A  26      48.062  60.416  39.434  1.00 33.13           C
ATOM    350  C   THR A  26      47.308  60.981  38.233  1.00 32.40           C
ATOM    351  O   THR A  26      47.419  62.180  37.962  1.00 37.45           O
ATOM    352  CB  THR A  26      49.559  60.583  39.148  1.00 35.10           C
ATOM    353  OG1 THR A  26      49.731  60.628  37.734  1.00 41.33           O
ATOM    354  CG2 THR A  26      50.388  59.497  39.661  1.00 36.03           C
ATOM    355  H   THR A  26      48.217  58.440  39.376  1.00 52.92           H
ATOM    356  HA  THR A  26      47.845  60.964  40.204  1.00 39.57           H
ATOM    357  HB  THR A  26      49.870  61.415  39.536  1.00 41.94           H
ATOM    358  HG1 THR A  26      50.545  60.719  37.547  1.00 49.41           H
ATOM    359 HG21 THR A  26      51.320  59.662  39.447  1.00 43.05           H
ATOM    360 HG22 THR A  26      50.292  59.432  40.624  1.00 43.05           H
ATOM    361 HG23 THR A  26      50.118  58.656  39.260  1.00 43.05           H
ATOM    362  N   ILE A  27      46.588  60.161  37.475  1.00 34.93           N
ATOM    363  CA  ILE A  27      45.676  60.721  36.484  1.00 38.90           C
ATOM    364  C   ILE A  27      44.482  61.359  37.190  1.00 44.68           C
ATOM    365  O   ILE A  27      44.175  62.541  36.969  1.00 41.69           O
ATOM    366  CB  ILE A  27      45.229  59.654  35.467  1.00 36.65           C
ATOM    367  CG1 ILE A  27      46.425  59.095  34.682  1.00 31.34           C
ATOM    368  CG2 ILE A  27      44.259  60.299  34.460  1.00 48.02           C
ATOM    369  CD1 ILE A  27      46.248  57.688  34.259  1.00 36.82           C
ATOM    370  H   ILE A  27      46.607  59.302  37.512  1.00 41.73           H
ATOM    371  HA  ILE A  27      46.139  61.419  35.995  1.00 46.49           H
ATOM    372  HB  ILE A  27      44.780  58.931  35.932  1.00 43.80           H
ATOM    373 HG12 ILE A  27      46.555  59.632  33.884  1.00 37.42           H
ATOM    374 HG13 ILE A  27      47.217  59.140  35.241  1.00 37.42           H
ATOM    375 HG21 ILE A  27      43.978  59.627  33.820  1.00 57.44           H
ATOM    376 HG22 ILE A  27      43.490  60.643  34.940  1.00 57.44           H
ATOM    377 HG23 ILE A  27      44.715  61.022  34.003  1.00 57.44           H
ATOM    378 HD11 ILE A  27      47.036  57.403  33.771  1.00 44.00           H
ATOM    379 HD12 ILE A  27      46.128  57.135  35.046  1.00 44.00           H
ATOM    380 HD13 ILE A  27      45.466  57.626  33.688  1.00 44.00           H
ATOM    381  N   LEU A  28      43.796  60.574  38.051  1.00 43.25           N
ATOM    382  CA  LEU A  28      42.751  61.118  38.928  1.00 51.86           C
ATOM    383  C   LEU A  28      43.235  62.367  39.638  1.00 33.30           C
ATOM    384  O   LEU A  28      42.589  63.417  39.597  1.00 30.70           O
ATOM    385  CB  LEU A  28      42.310  60.091  39.981  1.00 45.98           C
ATOM    386  CG  LEU A  28      41.741  58.762  39.485  1.00 44.38           C
ATOM    387  CD1 LEU A  28      41.329  57.876  40.647  1.00 50.49           C
ATOM    388  CD2 LEU A  28      40.554  59.006  38.560  1.00 59.79           C
ATOM    389  H   LEU A  28      43.922  59.728  38.141  1.00 51.72           H
ATOM    390  HA  LEU A  28      41.977  61.354  38.393  1.00 62.05           H
ATOM    391  HB2 LEU A  28      43.080  59.880  40.533  1.00 54.99           H
ATOM    392  HB3 LEU A  28      41.628  60.503  40.533  1.00 54.99           H
ATOM    393  HG  LEU A  28      42.424  58.294  38.980  1.00 53.07           H
ATOM    394 HD11 LEU A  28      40.973  57.044  40.298  1.00 60.41           H
ATOM    395 HD12 LEU A  28      42.106  57.698  41.199  1.00 60.41           H
ATOM    396 HD13 LEU A  28      40.651  58.334  41.168  1.00 60.41           H
ATOM    397 HD21 LEU A  28      40.209  58.151  38.258  1.00 71.56           H
ATOM    398 HD22 LEU A  28      39.868  59.487  39.048  1.00 71.56           H
ATOM    399 HD23 LEU A  28      40.850  59.531  37.800  1.00 71.56           H
ATOM    400  N   TYR A  29      44.377  62.274  40.299  1.00 34.91           N
ATOM    401  CA  TYR A  29      44.902  63.450  40.967  1.00 35.35           C
ATOM    402  C   TYR A  29      44.818  64.698  40.100  1.00 37.48           C
ATOM    403  O   TYR A  29      44.376  65.754  40.564  1.00 38.48           O
ATOM    404  CB  TYR A  29      46.349  63.231  41.401  1.00 38.24           C
ATOM    405  CG  TYR A  29      46.889  64.502  41.992  1.00 41.71           C
ATOM    406  CD1 TYR A  29      47.518  65.462  41.192  1.00 35.74           C
ATOM    407  CD2 TYR A  29      46.693  64.783  43.328  1.00 38.22           C
ATOM    408  CE1 TYR A  29      47.963  66.627  41.707  1.00 38.72           C
ATOM    409  CE2 TYR A  29      47.136  65.961  43.866  1.00 38.11           C
ATOM    410  CZ  TYR A  29      47.770  66.878  43.056  1.00 52.36           C
ATOM    411  OH  TYR A  29      48.212  68.043  43.605  1.00 53.82           O
ATOM    412  H   TYR A  29      44.855  61.563  40.376  1.00 41.71           H
ATOM    413  HA  TYR A  29      44.377  63.612  41.766  1.00 42.24           H
ATOM    414  HB2 TYR A  29      46.385  62.535  42.076  1.00 45.71           H
ATOM    415  HB3 TYR A  29      46.889  62.992  40.632  1.00 45.71           H
ATOM    416  HD1 TYR A  29      47.641  65.289  40.287  1.00 42.70           H
ATOM    417  HD2 TYR A  29      46.260  64.163  43.871  1.00 45.67           H
ATOM    418  HE1 TYR A  29      48.393  67.250  41.167  1.00 46.28           H
ATOM    419  HE2 TYR A  29      47.014  66.139  44.770  1.00 45.55           H
ATOM    420  HH  TYR A  29      48.030  68.062  44.425  1.00 64.40           H
ATOM    421  N   TYR A  30      45.261  64.603  38.841  1.00 42.20           N
ATOM    422  CA  TYR A  30      45.255  65.752  37.939  1.00 40.89           C
ATOM    423  C   TYR A  30      43.942  65.945  37.201  1.00 38.65           C
ATOM    424  O   TYR A  30      43.678  67.056  36.720  1.00 46.04           O
ATOM    425  CB  TYR A  30      46.379  65.618  36.914  1.00 44.56           C
ATOM    426  CG  TYR A  30      47.701  65.979  37.499  1.00 41.72           C
ATOM    427  CD1 TYR A  30      48.064  67.311  37.662  1.00 42.39           C
ATOM    428  CD2 TYR A  30      48.584  64.997  37.917  1.00 39.93           C
ATOM    429  CE1 TYR A  30      49.262  67.656  38.211  1.00 33.10           C
ATOM    430  CE2 TYR A  30      49.804  65.337  38.468  1.00 40.65           C
ATOM    431  CZ  TYR A  30      50.137  66.666  38.614  1.00 36.45           C
ATOM    432  OH  TYR A  30      51.350  66.993  39.170  1.00 41.79           O
ATOM    433  H   TYR A  30      45.570  63.882  38.488  1.00 50.45           H
ATOM    434  HA  TYR A  30      45.423  66.555  38.457  1.00 48.88           H
ATOM    435  HB2 TYR A  30      46.423  64.698  36.607  1.00 53.29           H
ATOM    436  HB3 TYR A  30      46.204  66.212  36.168  1.00 53.29           H
ATOM    437  HD1 TYR A  30      47.477  67.980  37.393  1.00 50.69           H
ATOM    438  HD2 TYR A  30      48.356  64.101  37.817  1.00 47.73           H
ATOM    439  HE1 TYR A  30      49.491  68.552  38.310  1.00 39.54           H
ATOM    440  HE2 TYR A  30      50.394  64.673  38.744  1.00 48.60           H
ATOM    441  HH  TYR A  30      51.774  66.295  39.366  1.00 49.96           H
ATOM    442  N   GLY A  31      43.146  64.893  37.062  1.00 40.18           N
ATOM    443  CA  GLY A  31      41.765  65.035  36.623  1.00 50.84           C
ATOM    444  C   GLY A  31      41.023  66.033  37.495  1.00 48.98           C
ATOM    445  O   GLY A  31      40.772  67.176  37.079  1.00 48.72           O
ATOM    446  H   GLY A  31      43.383  64.081  37.217  1.00 48.03           H
ATOM    447  HA2 GLY A  31      41.743  65.345  35.704  1.00 60.82           H
ATOM    448  HA3 GLY A  31      41.314  64.178  36.675  1.00 60.82           H
ATOM    449  N   LYS A  32      40.666  65.594  38.709  1.00 39.08           N
ATOM    450  CA  LYS A  32      40.239  66.498  39.775  1.00 46.02           C
ATOM    451  C   LYS A  32      40.914  67.856  39.673  1.00 42.85           C
ATOM    452  O   LYS A  32      40.305  68.832  39.220  1.00 52.86           O
ATOM    453  CB  LYS A  32      40.546  65.905  41.156  1.00 45.79           C
ATOM    454  CG  LYS A  32      39.577  64.819  41.579  1.00 49.74           C
ATOM    455  CD  LYS A  32      39.656  64.435  43.060  1.00 56.53           C
ATOM    456  CE  LYS A  32      38.248  64.164  43.596  1.00 56.22           C
ATOM    457  NZ  LYS A  32      38.227  63.970  45.055  1.00 67.16           N1+
ATOM    458  H   LYS A  32      40.664  64.765  38.939  1.00 46.72           H
ATOM    459  HA  LYS A  32      39.281  66.633  39.711  1.00 55.04           H
ATOM    460  HB2 LYS A  32      41.436  65.519  41.140  1.00 54.77           H
ATOM    461  HB3 LYS A  32      40.506  66.613  41.817  1.00 54.77           H
ATOM    462  HG2 LYS A  32      38.673  65.124  41.402  1.00 59.50           H
ATOM    463  HG3 LYS A  32      39.759  64.021  41.058  1.00 59.50           H
ATOM    464  HD2 LYS A  32      40.187  63.629  43.161  1.00 67.65           H
ATOM    465  HD3 LYS A  32      40.045  65.166  43.566  1.00 67.65           H
ATOM    466  HE2 LYS A  32      37.678  64.920  43.384  1.00 67.27           H
ATOM    467  HE3 LYS A  32      37.901  63.359  43.180  1.00 67.27           H
ATOM    468  HZ1 LYS A  32      37.394  63.816  45.329  1.00 80.41           H
ATOM    469  HZ2 LYS A  32      38.738  63.276  45.277  1.00 80.41           H
ATOM    470  HZ3 LYS A  32      38.535  64.699  45.463  1.00 80.41           H
ATOM    471  N   ARG A  33      42.184  67.918  40.063  1.00 37.49           N
ATOM    472  CA  ARG A  33      42.849  69.191  40.336  1.00 46.90           C
ATOM    473  C   ARG A  33      42.886  70.146  39.135  1.00 56.01           C
ATOM    474  O   ARG A  33      43.383  71.272  39.259  1.00 55.97           O
ATOM    475  CB  ARG A  33      44.267  68.898  40.869  1.00 51.08           C
ATOM    476  CG  ARG A  33      45.088  70.100  41.384  1.00 61.29           C
ATOM    477  CD  ARG A  33      46.101  70.585  40.327  1.00 58.31           C
ATOM    478  NE  ARG A  33      47.196  71.441  40.841  1.00 57.13           N
ATOM    479  CZ  ARG A  33      48.239  71.867  40.104  1.00 62.15           C
ATOM    480  NH1 ARG A  33      48.368  71.510  38.822  1.00 56.05           N
ATOM    481  NH2 ARG A  33      49.174  72.656  40.632  1.00 57.17           N1+
ATOM    482  H   ARG A  33      42.687  67.231  40.179  1.00 44.80           H
ATOM    483  HA  ARG A  33      42.363  69.641  41.045  1.00 56.09           H
ATOM    484  HB2 ARG A  33      44.189  68.270  41.604  1.00 61.11           H
ATOM    485  HB3 ARG A  33      44.779  68.489  40.153  1.00 61.11           H
ATOM    486  HG2 ARG A  33      44.487  70.834  41.589  1.00 73.37           H
ATOM    487  HG3 ARG A  33      45.579  69.836  42.178  1.00 73.37           H
ATOM    488  HD2 ARG A  33      46.509  69.808  39.913  1.00 69.79           H
ATOM    489  HD3 ARG A  33      45.624  71.097  39.655  1.00 69.79           H
ATOM    490  HE  ARG A  33      47.163  71.682  41.666  1.00 68.37           H
ATOM    491 HH11 ARG A  33      47.775  71.007  38.454  1.00 67.08           H
ATOM    492 HH12 ARG A  33      49.041  71.787  38.364  1.00 67.08           H
ATOM    493 HH21 ARG A  33      49.120  72.895  41.456  1.00 68.42           H
ATOM    494 HH22 ARG A  33      49.841  72.912  40.153  1.00 68.42           H
ATOM    495  N   ARG A  34      42.350  69.733  37.976  1.00 48.81           N
ATOM    496  CA  ARG A  34      42.340  70.576  36.783  1.00 43.94           C
ATOM    497  C   ARG A  34      40.967  70.751  36.159  1.00 49.27           C
ATOM    498  O   ARG A  34      40.791  71.693  35.371  1.00 42.55           O
ATOM    499  CB  ARG A  34      43.274  70.001  35.694  1.00 56.80           C
ATOM    500  CG  ARG A  34      44.770  70.013  35.987  1.00 52.90           C
ATOM    501  CD  ARG A  34      45.541  69.444  34.803  1.00 42.15           C
ATOM    502  NE  ARG A  34      45.641  70.345  33.656  1.00 51.67           N
ATOM    503  CZ  ARG A  34      46.077  69.985  32.442  1.00 43.33           C
ATOM    504  NH1 ARG A  34      46.132  70.881  31.473  1.00 47.46           N
ATOM    505  NH2 ARG A  34      46.460  68.740  32.185  1.00 41.58           N1+
ATOM    506  H   ARG A  34      41.985  68.963  37.861  1.00 58.38           H
ATOM    507  HA  ARG A  34      42.671  71.456  37.022  1.00 52.55           H
ATOM    508  HB2 ARG A  34      43.022  69.077  35.538  1.00 67.98           H
ATOM    509  HB3 ARG A  34      43.138  70.511  34.881  1.00 67.98           H
ATOM    510  HG2 ARG A  34      45.064  70.926  36.136  1.00 63.30           H
ATOM    511  HG3 ARG A  34      44.953  69.465  36.766  1.00 63.30           H
ATOM    512  HD2 ARG A  34      46.443  69.235  35.092  1.00 50.40           H
ATOM    513  HD3 ARG A  34      45.098  68.635  34.504  1.00 50.40           H
ATOM    514  HE  ARG A  34      45.403  71.163  33.768  1.00 61.82           H
ATOM    515 HH11 ARG A  34      45.886  71.692  31.622  1.00 56.77           H
ATOM    516 HH12 ARG A  34      46.410  70.653  30.691  1.00 56.77           H
ATOM    517 HH21 ARG A  34      46.432  68.145  32.805  1.00 49.71           H
ATOM    518 HH22 ARG A  34      46.736  68.530  31.398  1.00 49.71           H
ATOM    519  N   GLY A  35      40.004  69.877  36.446  1.00 44.54           N
ATOM    520  CA  GLY A  35      38.643  70.023  35.967  1.00 38.33           C
ATOM    521  C   GLY A  35      38.210  68.936  35.019  1.00 53.57           C
ATOM    522  O   GLY A  35      37.005  68.776  34.774  1.00 50.69           O
ATOM    523  H   GLY A  35      40.123  69.176  36.929  1.00 53.26           H
ATOM    524  HA2 GLY A  35      38.038  70.022  36.725  1.00 45.82           H
ATOM    525  HA3 GLY A  35      38.556  70.875  35.511  1.00 45.82           H
ATOM    526  N   ILE A  36      39.157  68.168  34.489  1.00 56.24           N
ATOM    527  CA  ILE A  36      38.851  67.261  33.391  1.00 51.40           C
ATOM    528  C   ILE A  36      37.809  66.237  33.817  1.00 47.76           C
ATOM    529  O   ILE A  36      36.854  65.951  33.082  1.00 50.94           O
ATOM    530  CB  ILE A  36      40.159  66.609  32.899  1.00 47.40           C
ATOM    531  CG1 ILE A  36      41.016  67.689  32.233  1.00 47.95           C
ATOM    532  CG2 ILE A  36      39.914  65.389  32.002  1.00 46.56           C
ATOM    533  CD1 ILE A  36      42.218  68.042  33.067  1.00 59.37           C
ATOM    534  H   ILE A  36      39.978  68.152  34.746  1.00 67.30           H
ATOM    535  HA  ILE A  36      38.480  67.774  32.656  1.00 61.50           H
ATOM    536  HB  ILE A  36      40.641  66.299  33.682  1.00 56.69           H
ATOM    537 HG12 ILE A  36      41.328  67.364  31.374  1.00 57.35           H
ATOM    538 HG13 ILE A  36      40.483  68.491  32.115  1.00 57.35           H
ATOM    539 HG21 ILE A  36      40.770  65.025  31.726  1.00 55.69           H
ATOM    540 HG22 ILE A  36      39.417  64.724  32.504  1.00 55.69           H
ATOM    541 HG23 ILE A  36      39.405  65.667  31.224  1.00 55.69           H
ATOM    542 HD11 ILE A  36      42.730  68.727  32.608  1.00 71.06           H
ATOM    543 HD12 ILE A  36      41.918  68.374  33.928  1.00 71.06           H
ATOM    544 HD13 ILE A  36      42.762  67.248  33.188  1.00 71.06           H
ATOM    545  N   ALA A  37      37.973  65.684  35.006  1.00 46.93           N
ATOM    546  CA  ALA A  37      37.099  64.609  35.457  1.00 56.49           C
ATOM    547  C   ALA A  37      37.033  63.458  34.452  1.00 53.45           C
ATOM    548  O   ALA A  37      36.576  63.616  33.310  1.00 50.22           O
ATOM    549  CB  ALA A  37      35.697  65.153  35.736  1.00 65.84           C
ATOM    550  H   ALA A  37      38.580  65.909  35.572  1.00 56.13           H
ATOM    551  HA  ALA A  37      37.448  64.254  36.289  1.00 67.60           H
ATOM    552  HB1 ALA A  37      35.130  64.425  36.035  1.00 78.83           H
ATOM    553  HB2 ALA A  37      35.755  65.833  36.425  1.00 78.83           H
ATOM    554  HB3 ALA A  37      35.340  65.538  34.920  1.00 78.83           H
ATOM    555  N   LEU A  38      37.442  62.279  34.918  1.00 54.21           N
ATOM    556  CA  LEU A  38      37.606  61.057  34.136  1.00 53.42           C
ATOM    557  C   LEU A  38      36.289  60.291  34.122  1.00 44.02           C
ATOM    558  O   LEU A  38      35.305  60.793  34.665  1.00 58.64           O
ATOM    559  CB  LEU A  38      38.735  60.213  34.750  1.00 50.84           C
ATOM    560  CG  LEU A  38      40.136  60.834  34.876  1.00 45.03           C
ATOM    561  CD1 LEU A  38      40.580  61.470  33.564  1.00 35.25           C
ATOM    562  CD2 LEU A  38      40.277  61.845  36.027  1.00 45.90           C
ATOM    563  H   LEU A  38      37.644  62.159  35.745  1.00 64.87           H
ATOM    564  HA  LEU A  38      37.846  61.281  33.223  1.00 63.93           H
ATOM    565  HB2 LEU A  38      38.460  59.959  35.645  1.00 60.82           H
ATOM    566  HB3 LEU A  38      38.831  59.411  34.212  1.00 60.82           H
ATOM    567  HG  LEU A  38      40.760  60.114  35.061  1.00 53.86           H
ATOM    568 HD11 LEU A  38      41.465  61.850  33.682  1.00 42.12           H
ATOM    569 HD12 LEU A  38      40.602  60.789  32.874  1.00 42.12           H
ATOM    570 HD13 LEU A  38      39.950  62.167  33.322  1.00 42.12           H
ATOM    571 HD21 LEU A  38      41.185  62.187  36.036  1.00 54.90           H
ATOM    572 HD22 LEU A  38      39.650  62.572  35.887  1.00 54.90           H
ATOM    573 HD23 LEU A  38      40.083  61.397  36.865  1.00 54.90           H
ATOM    574  N   PRO A  39      36.203  59.103  33.512  1.00 43.07           N
ATOM    575  CA  PRO A  39      35.008  58.274  33.716  1.00 43.86           C
ATOM    576  C   PRO A  39      35.043  57.470  35.011  1.00 44.44           C
ATOM    577  O   PRO A  39      34.488  56.366  35.074  1.00 45.52           O
ATOM    578  CB  PRO A  39      35.027  57.340  32.495  1.00 50.08           C
ATOM    579  CG  PRO A  39      36.478  57.117  32.291  1.00 56.05           C
ATOM    580  CD  PRO A  39      37.078  58.508  32.478  1.00 47.17           C
ATOM    581  HA  PRO A  39      34.207  58.820  33.694  1.00 52.45           H
ATOM    582  HB2 PRO A  39      34.569  56.510  32.701  1.00 59.91           H
ATOM    583  HB3 PRO A  39      34.628  57.782  31.729  1.00 59.91           H
ATOM    584  HG2 PRO A  39      36.817  56.500  32.959  1.00 67.07           H
ATOM    585  HG3 PRO A  39      36.641  56.786  31.394  1.00 67.07           H
ATOM    586  HD2 PRO A  39      37.991  58.445  32.800  1.00 56.42           H
ATOM    587  HD3 PRO A  39      37.024  59.016  31.653  1.00 56.42           H
ATOM    588  N   ALA A  40      35.694  57.991  36.046  1.00 51.72           N
ATOM    589  CA  ALA A  40      35.755  57.312  37.341  1.00 51.82           C
ATOM    590  C   ALA A  40      36.513  58.237  38.279  1.00 50.07           C
ATOM    591  O   ALA A  40      37.093  59.247  37.858  1.00 51.38           O
ATOM    592  CB  ALA A  40      36.431  55.942  37.284  1.00 55.05           C
ATOM    593  H   ALA A  40      36.111  58.742  36.027  1.00 61.88           H
ATOM    594  HA  ALA A  40      34.856  57.195  37.685  1.00 62.00           H
ATOM    595  HB1 ALA A  40      36.434  55.555  38.173  1.00 65.88           H
ATOM    596  HB2 ALA A  40      35.935  55.371  36.676  1.00 65.88           H
ATOM    597  HB3 ALA A  40      37.341  56.052  36.967  1.00 65.88           H
ATOM    598  N   ASP A  41      36.485  57.894  39.569  1.00 55.43           N
ATOM    599  CA  ASP A  41      37.189  58.674  40.577  1.00 53.14           C
ATOM    600  C   ASP A  41      37.800  57.749  41.621  1.00 49.83           C
ATOM    601  O   ASP A  41      38.208  58.206  42.700  1.00 42.77           O
ATOM    602  CB  ASP A  41      36.283  59.707  41.239  1.00 54.79           C
ATOM    603  CG  ASP A  41      37.038  61.004  41.586  1.00 68.58           C
ATOM    604  OD1 ASP A  41      36.915  61.988  40.811  1.00 66.21           O
ATOM    605  OD2 ASP A  41      37.770  61.030  42.620  1.00 62.94           O1-
ATOM    606  H   ASP A  41      36.064  57.212  39.882  1.00 66.34           H
ATOM    607  HA  ASP A  41      37.915  59.153  40.147  1.00 63.59           H
ATOM    608  HB2 ASP A  41      35.560  59.932  40.632  1.00 65.57           H
ATOM    609  HB3 ASP A  41      35.925  59.336  42.061  1.00 65.57           H
ATOM    610  N   THR A  42      37.891  56.466  41.310  1.00 46.80           N
ATOM    611  CA  THR A  42      38.708  55.583  42.111  1.00 56.98           C
ATOM    612  C   THR A  42      39.797  54.930  41.253  1.00 53.23           C
ATOM    613  O   THR A  42      39.524  54.489  40.125  1.00 59.42           O
ATOM    614  CB  THR A  42      37.817  54.524  42.757  1.00 51.27           C
ATOM    615  OG1 THR A  42      38.631  53.559  43.418  1.00 56.23           O
ATOM    616  CG2 THR A  42      36.977  53.845  41.668  1.00 51.04           C
ATOM    617  H   THR A  42      37.494  56.088  40.648  1.00 55.97           H
ATOM    618  HA  THR A  42      39.138  56.093  42.815  1.00 68.19           H
ATOM    619  HB  THR A  42      37.219  54.944  43.396  1.00 61.34           H
ATOM    620  HG1 THR A  42      38.147  52.973  43.776  1.00 67.29           H
ATOM    621 HG21 THR A  42      36.405  53.169  42.064  1.00 61.06           H
ATOM    622 HG22 THR A  42      36.424  54.502  41.218  1.00 61.06           H
ATOM    623 HG23 THR A  42      37.559  53.423  41.016  1.00 61.06           H
ATOM    624  N   PRO A  43      41.042  54.856  41.737  1.00 54.88           N
ATOM    625  CA  PRO A  43      42.138  54.356  40.879  1.00 56.28           C
ATOM    626  C   PRO A  43      41.858  53.015  40.224  1.00 49.86           C
ATOM    627  O   PRO A  43      42.251  52.792  39.070  1.00 48.18           O
ATOM    628  CB  PRO A  43      43.324  54.271  41.858  1.00 47.09           C
ATOM    629  CG  PRO A  43      43.040  55.313  42.861  1.00 48.79           C
ATOM    630  CD  PRO A  43      41.543  55.254  43.068  1.00 49.17           C
ATOM    631  HA  PRO A  43      42.343  55.008  40.191  1.00 67.35           H
ATOM    632  HB2 PRO A  43      43.349  53.393  42.270  1.00 56.32           H
ATOM    633  HB3 PRO A  43      44.152  54.458  41.390  1.00 56.32           H
ATOM    634  HG2 PRO A  43      43.510  55.111  43.685  1.00 58.36           H
ATOM    635  HG3 PRO A  43      43.306  56.180  42.516  1.00 58.36           H
ATOM    636  HD2 PRO A  43      41.318  54.583  43.731  1.00 58.82           H
ATOM    637  HD3 PRO A  43      41.200  56.128  43.313  1.00 58.82           H
ATOM    638  N   GLU A  44      41.169  52.124  40.933  1.00 47.86           N
ATOM    639  CA  GLU A  44      41.038  50.741  40.496  1.00 43.56           C
ATOM    640  C   GLU A  44      40.006  50.589  39.394  1.00 48.49           C
ATOM    641  O   GLU A  44      40.184  49.756  38.494  1.00 48.07           O
ATOM    642  CB  GLU A  44      40.665  49.833  41.673  1.00 42.24           C
ATOM    643  CG  GLU A  44      39.603  50.401  42.608  1.00 54.59           C
ATOM    644  CD  GLU A  44      40.210  50.986  43.837  1.00 62.61           C
ATOM    645  OE1 GLU A  44      39.977  50.415  44.936  1.00 71.28           O
ATOM    646  OE2 GLU A  44      40.930  52.001  43.686  1.00 58.89           O1-
ATOM    647  H   GLU A  44      40.767  52.298  41.674  1.00 57.24           H
ATOM    648  HA  GLU A  44      41.892  50.441  40.147  1.00 52.09           H
ATOM    649  HB2 GLU A  44      40.328  48.995  41.322  1.00 50.50           H
ATOM    650  HB3 GLU A  44      41.462  49.669  42.201  1.00 50.50           H
ATOM    651  HG2 GLU A  44      39.113  51.101  42.149  1.00 65.33           H
ATOM    652  HG3 GLU A  44      39.000  49.690  42.877  1.00 65.33           H
ATOM    653  N   GLU A  45      38.903  51.345  39.470  1.00 53.71           N
ATOM    654  CA  GLU A  45      37.952  51.357  38.361  1.00 55.34           C
ATOM    655  C   GLU A  45      38.554  52.086  37.179  1.00 55.16           C
ATOM    656  O   GLU A  45      38.318  51.704  36.022  1.00 51.38           O
ATOM    657  CB  GLU A  45      36.610  52.005  38.765  1.00 59.95           C
ATOM    658  CG  GLU A  45      35.510  51.010  39.229  1.00 56.97           C
ATOM    659  CD  GLU A  45      34.871  50.218  38.062  1.00 69.05           C
ATOM    660  OE1 GLU A  45      33.617  50.113  37.999  1.00 73.61           O
ATOM    661  OE2 GLU A  45      35.628  49.695  37.204  1.00 59.57           O1-
ATOM    662  H   GLU A  45      38.690  51.846  40.135  1.00 64.27           H
ATOM    663  HA  GLU A  45      37.773  50.443  38.090  1.00 66.22           H
ATOM    664  HB2 GLU A  45      36.774  52.622  39.495  1.00 71.76           H
ATOM    665  HB3 GLU A  45      36.261  52.492  38.001  1.00 71.76           H
ATOM    666  HG2 GLU A  45      35.903  50.371  39.843  1.00 68.18           H
ATOM    667  HG3 GLU A  45      34.805  51.506  39.674  1.00 68.18           H
ATOM    668  N   LEU A  46      39.339  53.138  37.453  1.00 50.16           N
ATOM    669  CA  LEU A  46      40.101  53.780  36.386  1.00 49.64           C
ATOM    670  C   LEU A  46      40.939  52.769  35.616  1.00 48.38           C
ATOM    671  O   LEU A  46      40.834  52.668  34.390  1.00 45.25           O
ATOM    672  CB  LEU A  46      41.001  54.883  36.943  1.00 43.85           C
ATOM    673  CG  LEU A  46      41.353  55.899  35.862  1.00 50.90           C
ATOM    674  CD1 LEU A  46      40.092  56.547  35.250  1.00 50.24           C
ATOM    675  CD2 LEU A  46      42.289  56.989  36.391  1.00 56.18           C
ATOM    676  H   LEU A  46      39.443  53.488  38.232  1.00 60.01           H
ATOM    677  HA  LEU A  46      39.481  54.190  35.762  1.00 59.38           H
ATOM    678  HB2 LEU A  46      40.537  55.346  37.658  1.00 52.44           H
ATOM    679  HB3 LEU A  46      41.824  54.490  37.273  1.00 52.44           H
ATOM    680  HG  LEU A  46      41.819  55.437  35.147  1.00 60.89           H
ATOM    681 HD11 LEU A  46      40.363  57.183  34.570  1.00 60.11           H
ATOM    682 HD12 LEU A  46      39.542  55.853  34.855  1.00 60.11           H
ATOM    683 HD13 LEU A  46      39.600  57.001  35.952  1.00 60.11           H
ATOM    684 HD21 LEU A  46      42.486  57.611  35.674  1.00 67.23           H
ATOM    685 HD22 LEU A  46      41.851  57.454  37.121  1.00 67.23           H
ATOM    686 HD23 LEU A  46      43.108  56.576  36.706  1.00 67.23           H
ATOM    687  N   GLN A  47      41.781  51.998  36.312  1.00 47.33           N
ATOM    688  CA  GLN A  47      42.571  51.036  35.566  1.00 40.71           C
ATOM    689  C   GLN A  47      41.708  50.010  34.840  1.00 42.13           C
ATOM    690  O   GLN A  47      42.171  49.390  33.875  1.00 42.98           O
ATOM    691  CB  GLN A  47      43.563  50.310  36.454  1.00 36.88           C
ATOM    692  CG  GLN A  47      44.729  49.867  35.548  1.00 59.54           C
ATOM    693  CD  GLN A  47      45.741  49.063  36.251  1.00 66.54           C
ATOM    694  OE1 GLN A  47      45.740  47.827  36.145  1.00 68.17           O
ATOM    695  NE2 GLN A  47      46.637  49.743  36.987  1.00 62.28           N
ATOM    696  H   GLN A  47      41.904  52.014  37.163  1.00 56.62           H
ATOM    697  HA  GLN A  47      43.080  51.515  34.894  1.00 48.67           H
ATOM    698  HB2 GLN A  47      43.900  50.909  37.138  1.00 44.08           H
ATOM    699  HB3 GLN A  47      43.149  49.525  36.846  1.00 44.08           H
ATOM    700  HG2 GLN A  47      44.375  49.331  34.821  1.00 71.26           H
ATOM    701  HG3 GLN A  47      45.168  50.656  35.194  1.00 71.26           H
ATOM    702 HE21 GLN A  47      46.597  50.601  37.028  1.00 74.55           H
ATOM    703 HE22 GLN A  47      47.249  49.320  37.418  1.00 74.55           H
ATOM    704  N   ASN A  48      40.467  49.805  35.268  1.00 52.75           N
ATOM    705  CA  ASN A  48      39.679  48.745  34.653  1.00 49.31           C
ATOM    706  C   ASN A  48      39.114  49.153  33.299  1.00 36.25           C
ATOM    707  O   ASN A  48      39.077  48.322  32.387  1.00 43.51           O
ATOM    708  CB  ASN A  48      38.575  48.292  35.602  1.00 45.47           C
ATOM    709  CG  ASN A  48      39.074  47.254  36.594  1.00 51.26           C
ATOM    710  OD1 ASN A  48      39.947  46.440  36.260  1.00 35.51           O
ATOM    711  ND2 ASN A  48      38.541  47.286  37.825  1.00 59.69           N
ATOM    712  H   ASN A  48      40.070  50.247  35.890  1.00 63.11           H
ATOM    713  HA  ASN A  48      40.260  47.982  34.504  1.00 58.98           H
ATOM    714  HB2 ASN A  48      38.251  49.058  36.102  1.00 54.38           H
ATOM    715  HB3 ASN A  48      37.854  47.898  35.087  1.00 54.38           H
ATOM    716 HD21 ASN A  48      38.794  46.717  38.418  1.00 71.45           H
ATOM    717 HD22 ASN A  48      37.946  47.875  38.020  1.00 71.45           H
ATOM    718  N   ILE A  49      38.695  50.410  33.120  1.00 42.38           N
ATOM    719  CA  ILE A  49      38.193  50.807  31.805  1.00 40.52           C
ATOM    720  C   ILE A  49      39.305  51.366  30.908  1.00 38.03           C
ATOM    721  O   ILE A  49      39.198  51.274  29.679  1.00 44.91           O
ATOM    722  CB  ILE A  49      37.000  51.801  31.873  1.00 50.32           C
ATOM    723  CG1 ILE A  49      37.430  53.274  31.918  1.00 52.10           C
ATOM    724  CG2 ILE A  49      36.035  51.510  33.067  1.00 35.92           C
ATOM    725  CD1 ILE A  49      37.997  53.682  33.271  1.00 50.97           C
ATOM    726  H   ILE A  49      38.690  51.027  33.719  1.00 50.67           H
ATOM    727  HA  ILE A  49      37.861  50.008  31.367  1.00 48.44           H
ATOM    728  HB  ILE A  49      36.487  51.681  31.059  1.00 60.20           H
ATOM    729 HG12 ILE A  49      38.116  53.424  31.248  1.00 62.33           H
ATOM    730 HG13 ILE A  49      36.660  53.834  31.734  1.00 62.33           H
ATOM    731 HG21 ILE A  49      35.315  52.160  33.057  1.00 42.92           H
ATOM    732 HG22 ILE A  49      35.674  50.615  32.970  1.00 42.92           H
ATOM    733 HG23 ILE A  49      36.531  51.579  33.898  1.00 42.92           H
ATOM    734 HD11 ILE A  49      38.250  54.618  33.239  1.00 60.98           H
ATOM    735 HD12 ILE A  49      37.318  53.545  33.951  1.00 60.98           H
ATOM    736 HD13 ILE A  49      38.774  53.135  33.465  1.00 60.98           H
ATOM    737  N   ILE A  50      40.369  51.945  31.468  1.00 39.84           N
ATOM    738  CA  ILE A  50      41.410  52.482  30.591  1.00 43.15           C
ATOM    739  C   ILE A  50      42.505  51.459  30.470  1.00 37.77           C
ATOM    740  O   ILE A  50      43.648  51.803  30.184  1.00 52.37           O
ATOM    741  CB  ILE A  50      41.971  53.857  31.040  1.00 39.07           C
ATOM    742  CG1 ILE A  50      42.882  53.810  32.243  1.00 44.78           C
ATOM    743  CG2 ILE A  50      40.832  54.858  31.270  1.00 49.10           C
ATOM    744  CD1 ILE A  50      43.568  55.207  32.469  1.00 48.06           C
ATOM    745  H   ILE A  50      40.509  52.037  32.311  1.00 47.63           H
ATOM    746  HA  ILE A  50      41.029  52.603  29.707  1.00 51.59           H
ATOM    747  HB  ILE A  50      42.500  54.197  30.301  1.00 46.70           H
ATOM    748 HG12 ILE A  50      42.363  53.591  33.033  1.00 53.56           H
ATOM    749 HG13 ILE A  50      43.575  53.147  32.099  1.00 53.56           H
ATOM    750 HG21 ILE A  50      41.210  55.707  31.548  1.00 58.73           H
ATOM    751 HG22 ILE A  50      40.339  54.971  30.442  1.00 58.73           H
ATOM    752 HG23 ILE A  50      40.245  54.514  31.961  1.00 58.73           H
ATOM    753 HD11 ILE A  50      44.147  55.152  33.245  1.00 57.49           H
ATOM    754 HD12 ILE A  50      44.089  55.433  31.683  1.00 57.49           H
ATOM    755 HD13 ILE A  50      42.881  55.876  32.614  1.00 57.49           H
ATOM    756  N   GLY A  51      42.145  50.196  30.627  1.00 44.68           N
ATOM    757  CA  GLY A  51      43.100  49.129  30.756  1.00 37.80           C
ATOM    758  C   GLY A  51      42.507  47.892  30.139  1.00 36.51           C
ATOM    759  O   GLY A  51      41.452  47.429  30.559  1.00 47.91           O
ATOM    760  H   GLY A  51      41.327  49.932  30.662  1.00 53.44           H
ATOM    761  HA2 GLY A  51      43.923  49.355  30.295  1.00 45.18           H
ATOM    762  HA3 GLY A  51      43.293  48.960  31.692  1.00 45.18           H
ATOM    763  N   MET A  52      43.141  47.372  29.110  1.00 32.52           N
ATOM    764  CA  MET A  52      42.518  46.308  28.352  1.00 38.81           C
ATOM    765  C   MET A  52      43.024  44.957  28.827  1.00 45.54           C
ATOM    766  O   MET A  52      44.073  44.826  29.454  1.00 47.85           O
ATOM    767  CB  MET A  52      42.737  46.471  26.838  1.00 39.64           C
ATOM    768  CG  MET A  52      44.136  46.689  26.382  1.00 37.01           C
ATOM    769  SD  MET A  52      44.341  47.118  24.627  1.00 33.93           S
ATOM    770  CE  MET A  52      43.518  48.682  24.632  1.00 46.22           C
ATOM    771  H   MET A  52      43.920  47.610  28.832  1.00 38.84           H
ATOM    772  HA  MET A  52      41.562  46.346  28.508  1.00 46.39           H
ATOM    773  HB2 MET A  52      42.415  45.668  26.398  1.00 47.39           H
ATOM    774  HB3 MET A  52      42.216  47.232  26.537  1.00 47.39           H
ATOM    775  HG2 MET A  52      44.518  47.413  26.904  1.00 44.23           H
ATOM    776  HG3 MET A  52      44.640  45.876  26.542  1.00 44.23           H
ATOM    777  HE1 MET A  52      43.542  49.054  23.737  1.00 55.28           H
ATOM    778  HE2 MET A  52      42.599  48.554  24.913  1.00 55.28           H
ATOM    779  HE3 MET A  52      43.973  49.276  25.250  1.00 55.28           H
ATOM    780  N   ASP A  53      42.221  43.958  28.569  1.00 45.77           N
ATOM    781  CA  ASP A  53      42.579  42.602  28.945  1.00 43.33           C
ATOM    782  C   ASP A  53      42.084  41.606  27.899  1.00 35.60           C
ATOM    783  O   ASP A  53      42.110  40.405  28.162  1.00 47.45           O
ATOM    784  CB  ASP A  53      42.021  42.281  30.340  1.00 57.44           C
ATOM    785  CG  ASP A  53      40.536  42.194  30.353  1.00 55.05           C
ATOM    786  OD1 ASP A  53      40.038  41.154  30.810  1.00 65.79           O
ATOM    787  OD2 ASP A  53      39.870  43.152  29.884  1.00 60.36           O1-
ATOM    788  H   ASP A  53      41.459  44.029  28.176  1.00 54.73           H
ATOM    789  HA  ASP A  53      43.545  42.532  28.988  1.00 51.81           H
ATOM    790  HB2 ASP A  53      42.375  41.427  30.634  1.00 68.74           H
ATOM    791  HB3 ASP A  53      42.287  42.981  30.956  1.00 68.74           H
ATOM    792  N   LYS A  54      41.617  42.073  26.757  1.00 34.68           N
ATOM    793  CA  LYS A  54      41.486  41.231  25.572  1.00 34.53           C
ATOM    794  C   LYS A  54      41.651  42.135  24.363  1.00 34.04           C
ATOM    795  O   LYS A  54      41.399  43.338  24.439  1.00 42.06           O
ATOM    796  CB  LYS A  54      40.136  40.506  25.551  1.00 51.95           C
ATOM    797  CG  LYS A  54      38.896  41.433  25.459  1.00 54.27           C
ATOM    798  CD  LYS A  54      37.616  40.675  25.145  1.00 50.21           C
ATOM    799  CE  LYS A  54      37.529  40.279  23.638  1.00 61.75           C
ATOM    800  NZ  LYS A  54      38.581  39.307  23.128  1.00 63.41           N1+
ATOM    801  H   LYS A  54      41.364  42.886  26.636  1.00 41.43           H
ATOM    802  HA  LYS A  54      42.194  40.569  25.562  1.00 41.26           H
ATOM    803  HB2 LYS A  54      40.115  39.913  24.784  1.00 62.15           H
ATOM    804  HB3 LYS A  54      40.052  39.986  26.366  1.00 62.15           H
ATOM    805  HG2 LYS A  54      38.776  41.886  26.308  1.00 64.94           H
ATOM    806  HG3 LYS A  54      39.039  42.083  24.754  1.00 64.94           H
ATOM    807  HD2 LYS A  54      37.589  39.862  25.674  1.00 60.07           H
ATOM    808  HD3 LYS A  54      36.853  41.236  25.355  1.00 60.07           H
ATOM    809  HE2 LYS A  54      36.663  39.872  23.481  1.00 73.92           H
ATOM    810  HE3 LYS A  54      37.604  41.087  23.107  1.00 73.92           H
ATOM    811  HZ1 LYS A  54      38.449  39.143  22.263  1.00 75.90           H
ATOM    812  HZ2 LYS A  54      39.393  39.654  23.236  1.00 75.90           H
ATOM    813  HZ3 LYS A  54      38.531  38.541  23.578  1.00 75.90           H
ATOM    814  N   PRO A  55      42.083  41.593  23.244  1.00 28.68           N
ATOM    815  CA  PRO A  55      42.347  42.429  22.072  1.00 30.37           C
ATOM    816  C   PRO A  55      41.193  43.331  21.667  1.00 34.87           C
ATOM    817  O   PRO A  55      40.025  43.070  21.968  1.00 39.93           O
ATOM    818  CB  PRO A  55      42.648  41.400  20.969  1.00 30.20           C
ATOM    819  CG  PRO A  55      43.004  40.215  21.635  1.00 21.29           C
ATOM    820  CD  PRO A  55      42.347  40.182  22.962  1.00 34.61           C
ATOM    821  HA  PRO A  55      43.136  42.973  22.222  1.00 36.26           H
ATOM    822  HB2 PRO A  55      41.854  41.263  20.429  1.00 36.05           H
ATOM    823  HB3 PRO A  55      43.383  41.717  20.422  1.00 36.05           H
ATOM    824  HG2 PRO A  55      42.713  39.457  21.104  1.00 25.37           H
ATOM    825  HG3 PRO A  55      43.967  40.192  21.743  1.00 25.37           H
ATOM    826  HD2 PRO A  55      41.515  39.685  22.916  1.00 41.35           H
ATOM    827  HD3 PRO A  55      42.947  39.810  23.628  1.00 41.35           H
ATOM    828  N   LEU A  56      41.543  44.406  20.971  1.00 44.97           N
ATOM    829  CA  LEU A  56      40.622  45.469  20.608  1.00 42.49           C
ATOM    830  C   LEU A  56      41.073  46.056  19.287  1.00 41.35           C
ATOM    831  O   LEU A  56      42.260  46.014  18.944  1.00 46.49           O
ATOM    832  CB  LEU A  56      40.599  46.587  21.656  1.00 42.03           C
ATOM    833  CG  LEU A  56      40.029  46.331  23.052  1.00 48.98           C
ATOM    834  CD1 LEU A  56      40.205  47.599  23.811  1.00 42.56           C
ATOM    835  CD2 LEU A  56      38.566  45.896  23.054  1.00 40.65           C
ATOM    836  H   LEU A  56      42.343  44.544  20.687  1.00 53.78           H
ATOM    837  HA  LEU A  56      39.726  45.112  20.506  1.00 50.80           H
ATOM    838  HB2 LEU A  56      41.514  46.882  21.785  1.00 50.25           H
ATOM    839  HB3 LEU A  56      40.087  47.322  21.283  1.00 50.25           H
ATOM    840  HG  LEU A  56      40.552  45.640  23.489  1.00 58.59           H
ATOM    841 HD11 LEU A  56      39.855  47.481  24.708  1.00 50.88           H
ATOM    842 HD12 LEU A  56      41.150  47.814  23.850  1.00 50.88           H
ATOM    843 HD13 LEU A  56      39.722  48.307  23.357  1.00 50.88           H
ATOM    844 HD21 LEU A  56      38.281  45.754  23.970  1.00 48.60           H
ATOM    845 HD22 LEU A  56      38.029  46.593  22.644  1.00 48.60           H
ATOM    846 HD23 LEU A  56      38.481  45.072  22.549  1.00 48.60           H
ATOM    847  N   THR A  57      40.123  46.645  18.572  1.00 30.21           N
ATOM    848  CA  THR A  57      40.455  47.432  17.384  1.00 43.47           C
ATOM    849  C   THR A  57      41.228  48.703  17.753  1.00 33.48           C
ATOM    850  O   THR A  57      41.223  49.155  18.900  1.00 28.90           O
ATOM    851  CB  THR A  57      39.190  47.850  16.620  1.00 41.59           C
ATOM    852  OG1 THR A  57      38.476  48.850  17.378  1.00 36.40           O
ATOM    853  CG2 THR A  57      38.260  46.623  16.313  1.00 54.29           C
ATOM    854  H   THR A  57      39.283  46.607  18.749  1.00 36.07           H
ATOM    855  HA  THR A  57      41.008  46.900  16.790  1.00 51.98           H
ATOM    856  HB  THR A  57      39.455  48.237  15.771  1.00 49.72           H
ATOM    857  HG1 THR A  57      38.255  48.540  18.127  1.00 43.49           H
ATOM    858 HG21 THR A  57      37.471  46.917  15.831  1.00 64.96           H
ATOM    859 HG22 THR A  57      38.736  45.974  15.771  1.00 64.96           H
ATOM    860 HG23 THR A  57      37.985  46.201  17.141  1.00 64.96           H
ATOM    861  N   LEU A  58      41.854  49.306  16.734  1.00 29.43           N
ATOM    862  CA  LEU A  58      42.626  50.529  16.940  1.00 19.48           C
ATOM    863  C   LEU A  58      41.808  51.703  17.483  1.00 25.31           C
ATOM    864  O   LEU A  58      42.295  52.407  18.391  1.00 20.20           O
ATOM    865  CB  LEU A  58      43.302  50.899  15.616  1.00 22.03           C
ATOM    866  CG  LEU A  58      44.111  52.212  15.664  1.00 33.14           C
ATOM    867  CD1 LEU A  58      45.195  52.189  16.784  1.00 27.79           C
ATOM    868  CD2 LEU A  58      44.735  52.463  14.322  1.00 17.25           C
ATOM    869  H   LEU A  58      41.846  49.025  15.921  1.00 35.14           H
ATOM    870  HA  LEU A  58      43.329  50.344  17.583  1.00 23.19           H
ATOM    871  HB2 LEU A  58      43.910  50.186  15.367  1.00 26.25           H
ATOM    872  HB3 LEU A  58      42.618  50.999  14.935  1.00 26.25           H
ATOM    873  HG  LEU A  58      43.506  52.946  15.852  1.00 39.59           H
ATOM    874 HD11 LEU A  58      45.675  53.031  16.775  1.00 33.17           H
ATOM    875 HD12 LEU A  58      44.759  52.065  17.642  1.00 33.17           H
ATOM    876 HD13 LEU A  58      45.807  51.456  16.615  1.00 33.17           H
ATOM    877 HD21 LEU A  58      45.241  53.290  14.359  1.00 20.52           H
ATOM    878 HD22 LEU A  58      45.323  51.724  14.104  1.00 20.52           H
ATOM    879 HD23 LEU A  58      44.032  52.536  13.656  1.00 20.52           H
ATOM    880  N   PRO A  59      40.628  52.021  16.964  1.00 32.07           N
ATOM    881  CA  PRO A  59      39.878  53.143  17.561  1.00 26.06           C
ATOM    882  C   PRO A  59      39.535  52.905  19.021  1.00 25.28           C
ATOM    883  O   PRO A  59      39.663  53.826  19.847  1.00 24.90           O
ATOM    884  CB  PRO A  59      38.631  53.242  16.685  1.00 29.91           C
ATOM    885  CG  PRO A  59      38.578  51.918  15.928  1.00 29.57           C
ATOM    886  CD  PRO A  59      39.939  51.423  15.807  1.00 32.83           C
ATOM    887  HA  PRO A  59      40.387  53.965  17.483  1.00 31.09           H
ATOM    888  HB2 PRO A  59      37.846  53.351  17.244  1.00 35.70           H
ATOM    889  HB3 PRO A  59      38.722  53.986  16.069  1.00 35.70           H
ATOM    890  HG2 PRO A  59      38.035  51.287  16.427  1.00 35.30           H
ATOM    891  HG3 PRO A  59      38.196  52.067  15.049  1.00 35.30           H
ATOM    892  HD2 PRO A  59      39.953  50.455  15.868  1.00 39.22           H
ATOM    893  HD3 PRO A  59      40.338  51.733  14.979  1.00 39.22           H
ATOM    894  N   ASP A  60      39.085  51.679  19.343  1.00 29.58           N
ATOM    895  CA  ASP A  60      38.923  51.251  20.725  1.00 21.54           C
ATOM    896  C   ASP A  60      40.204  51.566  21.496  1.00 25.96           C
ATOM    897  O   ASP A  60      40.174  52.127  22.598  1.00 25.14           O
ATOM    898  CB  ASP A  60      38.644  49.740  20.774  1.00 29.48           C
ATOM    899  CG  ASP A  60      37.153  49.338  20.856  1.00 42.15           C
ATOM    900  OD1 ASP A  60      36.612  49.268  21.982  1.00 49.19           O
ATOM    901  OD2 ASP A  60      36.555  48.945  19.825  1.00 39.01           O1-
ATOM    902  H   ASP A  60      38.868  51.079  18.766  1.00 35.31           H
ATOM    903  HA  ASP A  60      38.182  51.724  21.136  1.00 25.67           H
ATOM    904  HB2 ASP A  60      39.011  49.335  19.972  1.00 35.19           H
ATOM    905  HB3 ASP A  60      39.088  49.372  21.554  1.00 35.19           H
ATOM    906  N   PHE A  61      41.354  51.206  20.909  1.00 26.28           N
ATOM    907  CA  PHE A  61      42.642  51.412  21.570  1.00 24.24           C
ATOM    908  C   PHE A  61      42.918  52.886  21.831  1.00 17.10           C
ATOM    909  O   PHE A  61      43.370  53.239  22.914  1.00 18.39           O
ATOM    910  CB  PHE A  61      43.750  50.783  20.710  1.00 30.19           C
ATOM    911  CG  PHE A  61      45.141  51.019  21.226  1.00 24.78           C
ATOM    912  CD1 PHE A  61      45.587  50.396  22.381  1.00 29.15           C
ATOM    913  CD2 PHE A  61      45.996  51.867  20.557  1.00 22.45           C
ATOM    914  CE1 PHE A  61      46.852  50.613  22.868  1.00 29.41           C
ATOM    915  CE2 PHE A  61      47.301  52.089  21.044  1.00 34.70           C
ATOM    916  CZ  PHE A  61      47.724  51.452  22.200  1.00 33.43           C
ATOM    917  H   PHE A  61      41.411  50.843  20.131  1.00 31.35           H
ATOM    918  HA  PHE A  61      42.633  50.955  22.426  1.00 28.90           H
ATOM    919  HB2 PHE A  61      43.609  49.824  20.672  1.00 36.05           H
ATOM    920  HB3 PHE A  61      43.700  51.157  19.816  1.00 36.05           H
ATOM    921  HD1 PHE A  61      45.014  49.826  22.841  1.00 34.80           H
ATOM    922  HD2 PHE A  61      45.714  52.292  19.779  1.00 26.75           H
ATOM    923  HE1 PHE A  61      47.130  50.180  23.643  1.00 35.10           H
ATOM    924  HE2 PHE A  61      47.877  52.660  20.589  1.00 41.45           H
ATOM    925  HZ  PHE A  61      48.582  51.597  22.529  1.00 39.94           H
ATOM    926  N   LEU A  62      42.678  53.759  20.831  1.00 16.06           N
ATOM    927  CA  LEU A  62      43.102  55.154  20.913  1.00 21.54           C
ATOM    928  C   LEU A  62      42.212  55.955  21.847  1.00 29.68           C
ATOM    929  O   LEU A  62      42.660  56.962  22.436  1.00 29.71           O
ATOM    930  CB  LEU A  62      43.119  55.824  19.515  1.00 17.56           C
ATOM    931  CG  LEU A  62      44.136  55.401  18.450  1.00 24.99           C
ATOM    932  CD1 LEU A  62      43.957  56.167  17.110  1.00 25.94           C
ATOM    933  CD2 LEU A  62      45.557  55.559  18.957  1.00 26.49           C
ATOM    934  H   LEU A  62      42.272  53.559  20.100  1.00 19.09           H
ATOM    935  HA  LEU A  62      44.005  55.185  21.267  1.00 25.66           H
ATOM    936  HB2 LEU A  62      42.242  55.690  19.122  1.00 20.89           H
ATOM    937  HB3 LEU A  62      43.251  56.775  19.654  1.00 20.89           H
ATOM    938  HG  LEU A  62      44.002  54.459  18.261  1.00 29.81           H
ATOM    939 HD11 LEU A  62      44.626  55.858  16.479  1.00 30.94           H
ATOM    940 HD12 LEU A  62      43.068  55.992  16.763  1.00 30.94           H
ATOM    941 HD13 LEU A  62      44.069  57.117  17.272  1.00 30.94           H
ATOM    942 HD21 LEU A  62      46.173  55.284  18.261  1.00 31.61           H
ATOM    943 HD22 LEU A  62      45.709  56.490  19.185  1.00 31.61           H
ATOM    944 HD23 LEU A  62      45.674  55.002  19.743  1.00 31.61           H
ATOM    945  N   ALA A  63      40.948  55.538  21.976  1.00 28.02           N
ATOM    946  CA  ALA A  63      40.053  56.156  22.950  1.00 22.15           C
ATOM    947  C   ALA A  63      40.614  56.036  24.347  1.00 24.45           C
ATOM    948  O   ALA A  63      40.397  56.909  25.191  1.00 35.09           O
ATOM    949  CB  ALA A  63      38.668  55.511  22.877  1.00 34.54           C
ATOM    950  H   ALA A  63      40.591  54.906  21.516  1.00 33.44           H
ATOM    951  HA  ALA A  63      39.959  57.099  22.742  1.00 26.39           H
ATOM    952  HB1 ALA A  63      38.089  55.933  23.529  1.00 41.26           H
ATOM    953  HB2 ALA A  63      38.309  55.635  21.984  1.00 41.26           H
ATOM    954  HB3 ALA A  63      38.751  54.564  23.071  1.00 41.26           H
ATOM    955  N   LYS A  64      41.333  54.968  24.625  1.00 22.30           N
ATOM    956  CA  LYS A  64      41.975  54.887  25.917  1.00 25.24           C
ATOM    957  C   LYS A  64      42.771  56.158  26.185  1.00 28.48           C
ATOM    958  O   LYS A  64      42.672  56.732  27.271  1.00 30.63           O
ATOM    959  CB  LYS A  64      42.820  53.613  25.964  1.00 29.28           C
ATOM    960  CG  LYS A  64      42.077  52.425  26.588  1.00 28.92           C
ATOM    961  CD  LYS A  64      41.562  51.392  25.609  1.00 33.61           C
ATOM    962  CE  LYS A  64      40.886  50.177  26.317  1.00 24.05           C
ATOM    963  NZ  LYS A  64      39.617  50.551  27.030  1.00 48.85           N1+
ATOM    964  H   LYS A  64      41.462  54.298  24.102  1.00 26.58           H
ATOM    965  HA  LYS A  64      41.292  54.815  26.602  1.00 30.11           H
ATOM    966  HB2 LYS A  64      43.072  53.368  25.060  1.00 34.95           H
ATOM    967  HB3 LYS A  64      43.614  53.782  26.495  1.00 34.95           H
ATOM    968  HG2 LYS A  64      42.681  51.971  27.197  1.00 34.51           H
ATOM    969  HG3 LYS A  64      41.314  52.764  27.081  1.00 34.51           H
ATOM    970  HD2 LYS A  64      40.904  51.807  25.030  1.00 40.14           H
ATOM    971  HD3 LYS A  64      42.305  51.058  25.081  1.00 40.14           H
ATOM    972  HE2 LYS A  64      40.670  49.504  25.653  1.00 28.67           H
ATOM    973  HE3 LYS A  64      41.501  49.811  26.972  1.00 28.67           H
ATOM    974  HZ1 LYS A  64      39.264  49.832  27.419  1.00 58.43           H
ATOM    975  HZ2 LYS A  64      39.787  51.163  27.653  1.00 58.43           H
ATOM    976  HZ3 LYS A  64      39.030  50.883  26.450  1.00 58.43           H
ATOM    977  N   PHE A  65      43.484  56.680  25.174  1.00 26.92           N
ATOM    978  CA  PHE A  65      44.277  57.890  25.404  1.00 31.12           C
ATOM    979  C   PHE A  65      43.379  59.119  25.568  1.00 30.22           C
ATOM    980  O   PHE A  65      43.636  59.983  26.420  1.00 25.27           O
ATOM    981  CB  PHE A  65      45.284  58.119  24.257  1.00 32.52           C
ATOM    982  CG  PHE A  65      46.359  57.055  24.137  1.00 23.19           C
ATOM    983  CD1 PHE A  65      46.261  56.073  23.176  1.00 24.98           C
ATOM    984  CD2 PHE A  65      47.484  57.064  24.965  1.00 28.97           C
ATOM    985  CE1 PHE A  65      47.213  55.097  23.073  1.00 33.41           C
ATOM    986  CE2 PHE A  65      48.456  56.091  24.849  1.00 25.50           C
ATOM    987  CZ  PHE A  65      48.312  55.113  23.905  1.00 29.61           C
ATOM    988  H   PHE A  65      43.523  56.364  24.375  1.00 32.11           H
ATOM    989  HA  PHE A  65      44.782  57.781  26.224  1.00 37.16           H
ATOM    990  HB2 PHE A  65      44.798  58.141  23.418  1.00 38.84           H
ATOM    991  HB3 PHE A  65      45.728  58.970  24.400  1.00 38.84           H
ATOM    992  HD1 PHE A  65      45.516  56.047  22.620  1.00 29.79           H
ATOM    993  HD2 PHE A  65      47.571  57.724  25.614  1.00 34.58           H
ATOM    994  HE1 PHE A  65      47.131  54.435  22.425  1.00 39.91           H
ATOM    995  HE2 PHE A  65      49.197  56.096  25.411  1.00 30.42           H
ATOM    996  HZ  PHE A  65      48.965  54.457  23.817  1.00 35.34           H
ATOM    997  N   ASP A  66      42.347  59.239  24.726  1.00 36.51           N
ATOM    998  CA  ASP A  66      41.360  60.307  24.891  1.00 38.05           C
ATOM    999  C   ASP A  66      40.868  60.432  26.324  1.00 34.01           C
ATOM   1000  O   ASP A  66      40.628  61.545  26.801  1.00 35.79           O
ATOM   1001  CB  ASP A  66      40.178  60.052  23.980  1.00 44.06           C
ATOM   1002  CG  ASP A  66      40.389  60.581  22.613  1.00 35.13           C
ATOM   1003  OD1 ASP A  66      40.994  61.667  22.493  1.00 56.67           O
ATOM   1004  OD2 ASP A  66      39.981  59.891  21.656  1.00 48.75           O1-
ATOM   1005  H   ASP A  66      42.198  58.719  24.057  1.00 43.63           H
ATOM   1006  HA  ASP A  66      41.761  61.152  24.636  1.00 45.48           H
ATOM   1007  HB2 ASP A  66      40.031  59.095  23.912  1.00 52.69           H
ATOM   1008  HB3 ASP A  66      39.392  60.483  24.351  1.00 52.69           H
ATOM   1009  N   TYR A  67      40.737  59.313  27.037  1.00 33.88           N
ATOM   1010  CA  TYR A  67      40.330  59.366  28.440  1.00 35.92           C
ATOM   1011  C   TYR A  67      41.302  60.268  29.200  1.00 33.83           C
ATOM   1012  O   TYR A  67      40.928  61.369  29.599  1.00 45.78           O
ATOM   1013  CB  TYR A  67      40.272  57.950  29.095  1.00 40.75           C
ATOM   1014  CG  TYR A  67      39.014  57.134  28.818  1.00 35.04           C
ATOM   1015  CD1 TYR A  67      39.089  55.885  28.216  1.00 39.62           C
ATOM   1016  CD2 TYR A  67      37.755  57.617  29.160  1.00 49.62           C
ATOM   1017  CE1 TYR A  67      37.953  55.142  27.952  1.00 42.73           C
ATOM   1018  CE2 TYR A  67      36.590  56.877  28.899  1.00 39.09           C
ATOM   1019  CZ  TYR A  67      36.693  55.640  28.295  1.00 43.37           C
ATOM   1020  OH  TYR A  67      35.552  54.900  28.019  1.00 39.24           O
ATOM   1021  H   TYR A  67      40.876  58.520  26.735  1.00 40.47           H
ATOM   1022  HA  TYR A  67      39.446  59.761  28.498  1.00 42.91           H
ATOM   1023  HB2 TYR A  67      41.027  57.433  28.773  1.00 48.71           H
ATOM   1024  HB3 TYR A  67      40.341  58.056  30.057  1.00 48.71           H
ATOM   1025  HD1 TYR A  67      39.921  55.544  27.978  1.00 47.36           H
ATOM   1026  HD2 TYR A  67      37.683  58.452  29.562  1.00 59.35           H
ATOM   1027  HE1 TYR A  67      38.028  54.311  27.542  1.00 51.09           H
ATOM   1028  HE2 TYR A  67      35.757  57.218  29.129  1.00 46.73           H
ATOM   1029  HH  TYR A  67      34.870  55.317  28.277  1.00 46.90           H
ATOM   1030  N   TYR A  68      42.574  59.859  29.329  1.00 37.59           N
ATOM   1031  CA  TYR A  68      43.450  60.397  30.361  1.00 32.65           C
ATOM   1032  C   TYR A  68      44.440  61.458  29.883  1.00 33.69           C
ATOM   1033  O   TYR A  68      44.891  62.270  30.704  1.00 29.52           O
ATOM   1034  CB  TYR A  68      44.219  59.254  31.043  1.00 32.67           C
ATOM   1035  CG  TYR A  68      45.207  58.425  30.234  1.00 30.22           C
ATOM   1036  CD1 TYR A  68      46.563  58.711  30.227  1.00 33.52           C
ATOM   1037  CD2 TYR A  68      44.799  57.299  29.574  1.00 27.94           C
ATOM   1038  CE1 TYR A  68      47.449  57.902  29.534  1.00 34.56           C
ATOM   1039  CE2 TYR A  68      45.665  56.514  28.894  1.00 29.39           C
ATOM   1040  CZ  TYR A  68      46.982  56.803  28.866  1.00 31.86           C
ATOM   1041  OH  TYR A  68      47.818  55.958  28.168  1.00 29.25           O
ATOM   1042  H   TYR A  68      42.946  59.269  28.827  1.00 44.93           H
ATOM   1043  HA  TYR A  68      42.894  60.813  31.039  1.00 38.99           H
ATOM   1044  HB2 TYR A  68      44.719  59.638  31.780  1.00 39.02           H
ATOM   1045  HB3 TYR A  68      43.565  58.634  31.400  1.00 39.02           H
ATOM   1046  HD1 TYR A  68      46.880  59.457  30.683  1.00 40.04           H
ATOM   1047  HD2 TYR A  68      43.896  57.075  29.580  1.00 33.35           H
ATOM   1048  HE1 TYR A  68      48.355  58.107  29.518  1.00 41.29           H
ATOM   1049  HE2 TYR A  68      45.350  55.763  28.444  1.00 35.08           H
ATOM   1050  HH  TYR A  68      48.612  56.226  28.227  1.00 34.91           H
ATOM   1051  N   MET A  69      44.800  61.485  28.601  1.00 32.67           N
ATOM   1052  CA  MET A  69      45.848  62.397  28.179  1.00 33.93           C
ATOM   1053  C   MET A  69      45.499  63.848  28.502  1.00 29.72           C
ATOM   1054  O   MET A  69      46.411  64.601  28.853  1.00 29.02           O
ATOM   1055  CB  MET A  69      46.160  62.228  26.670  1.00 30.14           C
ATOM   1056  CG  MET A  69      46.986  60.962  26.316  1.00 27.62           C
ATOM   1057  SD  MET A  69      48.558  60.901  27.212  1.00 23.28           S
ATOM   1058  CE  MET A  69      49.496  62.187  26.390  1.00 34.57           C
ATOM   1059  H   MET A  69      44.463  61.000  27.976  1.00 39.02           H
ATOM   1060  HA  MET A  69      46.656  62.169  28.663  1.00 40.53           H
ATOM   1061  HB2 MET A  69      45.322  62.178  26.184  1.00 35.98           H
ATOM   1062  HB3 MET A  69      46.665  63.001  26.370  1.00 35.98           H
ATOM   1063  HG2 MET A  69      46.473  60.173  26.551  1.00 32.95           H
ATOM   1064  HG3 MET A  69      47.180  60.964  25.366  1.00 32.95           H
ATOM   1065  HE1 MET A  69      50.375  62.245  26.796  1.00 41.30           H
ATOM   1066  HE2 MET A  69      49.580  61.963  25.450  1.00 41.30           H
ATOM   1067  HE3 MET A  69      49.029  63.031  26.490  1.00 41.30           H
ATOM   1068  N   PRO A  70      44.229  64.274  28.395  1.00 29.07           N
ATOM   1069  CA  PRO A  70      43.951  65.690  28.690  1.00 32.73           C
ATOM   1070  C   PRO A  70      44.244  66.052  30.119  1.00 29.09           C
ATOM   1071  O   PRO A  70      44.513  67.224  30.405  1.00 31.44           O
ATOM   1072  CB  PRO A  70      42.466  65.826  28.356  1.00 30.14           C
ATOM   1073  CG  PRO A  70      42.211  64.671  27.369  1.00 26.08           C
ATOM   1074  CD  PRO A  70      43.034  63.577  27.878  1.00 29.43           C
ATOM   1075  HA  PRO A  70      44.466  66.264  28.102  1.00 39.09           H
ATOM   1076  HB2 PRO A  70      41.934  65.719  29.161  1.00 35.98           H
ATOM   1077  HB3 PRO A  70      42.297  66.684  27.938  1.00 35.98           H
ATOM   1078  HG2 PRO A  70      41.272  64.430  27.379  1.00 31.11           H
ATOM   1079  HG3 PRO A  70      42.494  64.931  26.479  1.00 31.11           H
ATOM   1080  HD2 PRO A  70      42.575  63.112  28.595  1.00 35.14           H
ATOM   1081  HD3 PRO A  70      43.278  62.973  27.159  1.00 35.14           H
ATOM   1082  N   ALA A  71      44.303  65.063  31.005  1.00 26.94           N
ATOM   1083  CA  ALA A  71      44.618  65.304  32.409  1.00 39.48           C
ATOM   1084  C   ALA A  71      46.099  65.590  32.657  1.00 33.50           C
ATOM   1085  O   ALA A  71      46.419  66.182  33.691  1.00 29.16           O
ATOM   1086  CB  ALA A  71      44.142  64.100  33.245  1.00 30.16           C
ATOM   1087  H   ALA A  71      44.163  64.236  30.816  1.00 32.14           H
ATOM   1088  HA  ALA A  71      44.118  66.080  32.706  1.00 47.20           H
ATOM   1089  HB1 ALA A  71      44.352  64.261  34.178  1.00 36.01           H
ATOM   1090  HB2 ALA A  71      43.183  63.998  33.133  1.00 36.01           H
ATOM   1091  HB3 ALA A  71      44.598  63.301  32.935  1.00 36.01           H
ATOM   1092  N   ILE A  72      46.983  65.204  31.732  1.00 33.43           N
ATOM   1093  CA  ILE A  72      48.438  65.342  31.866  1.00 24.79           C
ATOM   1094  C   ILE A  72      48.992  66.351  30.869  1.00 25.14           C
ATOM   1095  O   ILE A  72      49.833  67.189  31.209  1.00 23.01           O
ATOM   1096  CB  ILE A  72      49.140  63.979  31.664  1.00 34.47           C
ATOM   1097  CG1 ILE A  72      48.435  62.859  32.438  1.00 35.10           C
ATOM   1098  CG2 ILE A  72      50.604  64.128  32.024  1.00 30.13           C
ATOM   1099  CD1 ILE A  72      48.609  62.955  33.949  1.00 36.32           C
ATOM   1100  H   ILE A  72      46.752  64.843  30.986  1.00 39.93           H
ATOM   1101  HA  ILE A  72      48.645  65.658  32.760  1.00 29.56           H
ATOM   1102  HB  ILE A  72      49.091  63.760  30.720  1.00 41.18           H
ATOM   1103 HG12 ILE A  72      47.485  62.896  32.245  1.00 41.94           H
ATOM   1104 HG13 ILE A  72      48.796  62.005  32.151  1.00 41.94           H
ATOM   1105 HG21 ILE A  72      51.048  63.274  31.898  1.00 35.97           H
ATOM   1106 HG22 ILE A  72      51.004  64.797  31.447  1.00 35.97           H
ATOM   1107 HG23 ILE A  72      50.674  64.404  32.951  1.00 35.97           H
ATOM   1108 HD11 ILE A  72      48.139  62.217  34.368  1.00 43.40           H
ATOM   1109 HD12 ILE A  72      49.555  62.908  34.160  1.00 43.40           H
ATOM   1110 HD13 ILE A  72      48.243  63.799  34.255  1.00 43.40           H
ATOM   1111  N   ALA A  73      48.594  66.233  29.605  1.00 27.71           N
ATOM   1112  CA  ALA A  73      49.092  67.157  28.590  1.00 30.63           C
ATOM   1113  C   ALA A  73      48.833  68.599  29.037  1.00 31.44           C
ATOM   1114  O   ALA A  73      47.744  68.927  29.506  1.00 38.30           O
ATOM   1115  CB  ALA A  73      48.423  66.848  27.246  1.00 24.94           C
ATOM   1116  H   ALA A  73      48.047  65.638  29.313  1.00 33.07           H
ATOM   1117  HA  ALA A  73      50.049  67.037  28.489  1.00 36.58           H
ATOM   1118  HB1 ALA A  73      48.759  67.466  26.578  1.00 29.75           H
ATOM   1119  HB2 ALA A  73      48.635  65.937  26.991  1.00 29.75           H
ATOM   1120  HB3 ALA A  73      47.464  66.952  27.340  1.00 29.75           H
ATOM   1121  N   GLY A  74      49.840  69.455  28.936  1.00 32.49           N
ATOM   1122  CA  GLY A  74      49.621  70.847  29.284  1.00 36.62           C
ATOM   1123  C   GLY A  74      50.092  71.273  30.662  1.00 39.90           C
ATOM   1124  O   GLY A  74      50.721  72.332  30.773  1.00 46.61           O
ATOM   1125  H   GLY A  74      50.637  69.261  28.676  1.00 38.81           H
ATOM   1126  HA2 GLY A  74      50.075  71.405  28.633  1.00 43.76           H
ATOM   1127  HA3 GLY A  74      48.672  71.036  29.226  1.00 43.76           H
ATOM   1128  N   CYS A  75      49.802  70.494  31.718  1.00 38.10           N
ATOM   1129  CA  CYS A  75      50.340  70.813  33.043  1.00 37.14           C
ATOM   1130  C   CYS A  75      51.835  70.501  33.153  1.00 29.60           C
ATOM   1131  O   CYS A  75      52.246  69.334  33.164  1.00 34.25           O
ATOM   1132  CB  CYS A  75      49.579  70.084  34.152  1.00 33.65           C
ATOM   1133  SG  CYS A  75      49.258  71.279  35.502  1.00 41.03           S
ATOM   1134  H   CYS A  75      49.308  69.791  31.691  1.00 45.53           H
ATOM   1135  HA  CYS A  75      50.231  71.765  33.194  1.00 44.39           H
ATOM   1136  HB2 CYS A  75      48.731  69.759  33.812  1.00 40.20           H
ATOM   1137  HB3 CYS A  75      50.117  69.355  34.498  1.00 40.20           H
ATOM   1138  HG  CYS A  75      48.660  70.723  36.382  1.00 49.05           H
ATOM   1139  N   ARG A  76      52.640  71.545  33.321  1.00 27.41           N
ATOM   1140  CA  ARG A  76      54.076  71.334  33.482  1.00 31.83           C
ATOM   1141  C   ARG A  76      54.360  70.364  34.605  1.00 21.02           C
ATOM   1142  O   ARG A  76      55.142  69.436  34.435  1.00 38.74           O
ATOM   1143  CB  ARG A  76      54.817  72.653  33.730  1.00 25.64           C
ATOM   1144  CG  ARG A  76      54.550  73.571  32.625  1.00 41.87           C
ATOM   1145  CD  ARG A  76      55.110  74.950  32.724  1.00 24.43           C
ATOM   1146  NE  ARG A  76      54.468  75.640  31.609  1.00 38.05           N
ATOM   1147  CZ  ARG A  76      55.072  76.458  30.773  1.00 47.59           C
ATOM   1148  NH1 ARG A  76      56.364  76.724  30.950  1.00 60.25           N
ATOM   1149  NH2 ARG A  76      54.383  76.997  29.763  1.00 37.12           N1+
ATOM   1150  H   ARG A  76      52.389  72.367  33.345  1.00 32.71           H
ATOM   1151  HA  ARG A  76      54.427  70.948  32.663  1.00 38.01           H
ATOM   1152  HB2 ARG A  76      54.499  73.057  34.553  1.00 30.59           H
ATOM   1153  HB3 ARG A  76      55.772  72.490  33.774  1.00 30.59           H
ATOM   1154  HG2 ARG A  76      54.908  73.177  31.815  1.00 50.05           H
ATOM   1155  HG3 ARG A  76      53.588  73.661  32.536  1.00 50.05           H
ATOM   1156  HD2 ARG A  76      54.855  75.368  33.562  1.00 29.13           H
ATOM   1157  HD3 ARG A  76      56.072  74.942  32.598  1.00 29.13           H
ATOM   1158  HE  ARG A  76      53.627  75.501  31.489  1.00 45.48           H
ATOM   1159 HH11 ARG A  76      56.793  76.359  31.599  1.00 72.11           H
ATOM   1160 HH12 ARG A  76      56.769  77.261  30.413  1.00 72.11           H
ATOM   1161 HH21 ARG A  76      53.547  76.819  29.669  1.00 44.36           H
ATOM   1162 HH22 ARG A  76      54.769  77.545  29.224  1.00 44.36           H
ATOM   1163  N   ASP A  77      53.731  70.540  35.757  1.00 26.54           N
ATOM   1164  CA  ASP A  77      54.167  69.719  36.875  1.00 42.07           C
ATOM   1165  C   ASP A  77      53.689  68.282  36.744  1.00 36.44           C
ATOM   1166  O   ASP A  77      54.354  67.379  37.264  1.00 38.47           O
ATOM   1167  CB  ASP A  77      53.774  70.389  38.215  1.00 36.24           C
ATOM   1168  CG  ASP A  77      52.493  69.845  38.862  1.00 54.58           C
ATOM   1169  OD1 ASP A  77      51.570  69.440  38.119  1.00 58.11           O
ATOM   1170  OD2 ASP A  77      52.399  69.874  40.135  1.00 54.06           O1-
ATOM   1171  H   ASP A  77      53.089  71.091  35.914  1.00 31.66           H
ATOM   1172  HA  ASP A  77      55.136  69.689  36.856  1.00 50.30           H
ATOM   1173  HB2 ASP A  77      54.498  70.261  38.848  1.00 43.31           H
ATOM   1174  HB3 ASP A  77      53.643  71.337  38.058  1.00 43.31           H
ATOM   1175  N   ALA A  78      52.605  68.045  36.004  1.00 27.04           N
ATOM   1176  CA  ALA A  78      52.204  66.677  35.699  1.00 32.35           C
ATOM   1177  C   ALA A  78      53.239  66.004  34.806  1.00 37.60           C
ATOM   1178  O   ALA A  78      53.536  64.800  34.948  1.00 24.13           O
ATOM   1179  CB  ALA A  78      50.851  66.675  35.008  1.00 24.47           C
ATOM   1180  H   ALA A  78      52.092  68.651  35.673  1.00 32.26           H
ATOM   1181  HA  ALA A  78      52.130  66.169  36.523  1.00 38.64           H
ATOM   1182  HB1 ALA A  78      50.599  65.760  34.811  1.00 29.18           H
ATOM   1183  HB2 ALA A  78      50.196  67.081  35.597  1.00 29.18           H
ATOM   1184  HB3 ALA A  78      50.917  67.185  34.185  1.00 29.18           H
ATOM   1185  N   ILE A  79      53.810  66.771  33.880  1.00 29.13           N
ATOM   1186  CA  ILE A  79      54.723  66.174  32.919  1.00 33.25           C
ATOM   1187  C   ILE A  79      56.016  65.778  33.606  1.00 36.75           C
ATOM   1188  O   ILE A  79      56.573  64.706  33.326  1.00 29.77           O
ATOM   1189  CB  ILE A  79      54.907  67.140  31.744  1.00 18.20           C
ATOM   1190  CG1 ILE A  79      53.676  66.987  30.878  1.00 33.51           C
ATOM   1191  CG2 ILE A  79      56.195  66.895  30.993  1.00 29.74           C
ATOM   1192  CD1 ILE A  79      53.585  67.986  29.764  1.00 45.61           C
ATOM   1193  H   ILE A  79      53.688  67.618  33.790  1.00 34.78           H
ATOM   1194  HA  ILE A  79      54.318  65.364  32.570  1.00 39.72           H
ATOM   1195  HB  ILE A  79      54.924  68.045  32.093  1.00 21.66           H
ATOM   1196 HG12 ILE A  79      53.682  66.102  30.481  1.00 40.03           H
ATOM   1197 HG13 ILE A  79      52.888  67.092  31.434  1.00 40.03           H
ATOM   1198 HG21 ILE A  79      56.261  67.531  30.264  1.00 35.51           H
ATOM   1199 HG22 ILE A  79      56.942  67.010  31.602  1.00 35.51           H
ATOM   1200 HG23 ILE A  79      56.189  65.990  30.644  1.00 35.51           H
ATOM   1201 HD11 ILE A  79      52.773  67.822  29.259  1.00 54.55           H
ATOM   1202 HD12 ILE A  79      53.564  68.879  30.142  1.00 54.55           H
ATOM   1203 HD13 ILE A  79      54.359  67.888  29.188  1.00 54.55           H
ATOM   1204  N   LYS A  80      56.469  66.584  34.562  1.00 28.16           N
ATOM   1205  CA  LYS A  80      57.682  66.255  35.287  1.00 24.44           C
ATOM   1206  C   LYS A  80      57.433  65.102  36.237  1.00 25.94           C
ATOM   1207  O   LYS A  80      58.326  64.288  36.462  1.00 31.13           O
ATOM   1208  CB  LYS A  80      58.187  67.481  36.037  1.00 29.73           C
ATOM   1209  CG  LYS A  80      59.543  67.324  36.725  1.00 36.68           C
ATOM   1210  CD  LYS A  80      59.846  68.576  37.506  1.00 47.95           C
ATOM   1211  CE  LYS A  80      60.990  68.391  38.478  1.00 59.40           C
ATOM   1212  NZ  LYS A  80      62.255  68.450  37.717  1.00 65.03           N1+
ATOM   1213  H   LYS A  80      56.094  67.319  34.805  1.00 33.60           H
ATOM   1214  HA  LYS A  80      58.367  65.984  34.656  1.00 29.14           H
ATOM   1215  HB2 LYS A  80      58.264  68.215  35.407  1.00 35.49           H
ATOM   1216  HB3 LYS A  80      57.538  67.709  36.721  1.00 35.49           H
ATOM   1217  HG2 LYS A  80      59.514  66.573  37.339  1.00 43.84           H
ATOM   1218  HG3 LYS A  80      60.236  67.196  36.059  1.00 43.84           H
ATOM   1219  HD2 LYS A  80      60.088  69.283  36.888  1.00 57.36           H
ATOM   1220  HD3 LYS A  80      59.060  68.831  38.012  1.00 57.36           H
ATOM   1221  HE2 LYS A  80      60.984  69.105  39.134  1.00 71.10           H
ATOM   1222  HE3 LYS A  80      60.921  67.524  38.908  1.00 71.10           H
ATOM   1223  HZ1 LYS A  80      62.946  68.344  38.268  1.00 77.85           H
ATOM   1224  HZ2 LYS A  80      62.272  67.805  37.105  1.00 77.85           H
ATOM   1225  HZ3 LYS A  80      62.328  69.238  37.310  1.00 77.85           H
ATOM   1226  N   ARG A  81      56.212  64.974  36.744  1.00 29.09           N
ATOM   1227  CA  ARG A  81      55.935  63.940  37.728  1.00 27.71           C
ATOM   1228  C   ARG A  81      55.778  62.584  37.075  1.00 30.61           C
ATOM   1229  O   ARG A  81      56.193  61.578  37.664  1.00 28.40           O
ATOM   1230  CB  ARG A  81      54.682  64.282  38.571  1.00 39.69           C
ATOM   1231  CG  ARG A  81      54.178  63.112  39.479  1.00 42.18           C
ATOM   1232  CD  ARG A  81      53.858  63.428  40.940  1.00 49.49           C
ATOM   1233  NE  ARG A  81      52.493  63.878  41.266  1.00 49.57           N
ATOM   1234  CZ  ARG A  81      51.495  63.115  41.751  1.00 56.69           C
ATOM   1235  NH1 ARG A  81      50.323  63.677  42.050  1.00 56.59           N
ATOM   1236  NH2 ARG A  81      51.628  61.798  41.936  1.00 52.95           N1+
ATOM   1237  H   ARG A  81      55.538  65.467  36.539  1.00 34.73           H
ATOM   1238  HA  ARG A  81      56.689  63.884  38.336  1.00 33.07           H
ATOM   1239  HB2 ARG A  81      54.890  65.034  39.147  1.00 47.44           H
ATOM   1240  HB3 ARG A  81      53.959  64.521  37.970  1.00 47.44           H
ATOM   1241  HG2 ARG A  81      53.367  62.755  39.084  1.00 50.43           H
ATOM   1242  HG3 ARG A  81      54.859  62.422  39.482  1.00 50.43           H
ATOM   1243  HD2 ARG A  81      54.023  62.627  41.462  1.00 59.20           H
ATOM   1244  HD3 ARG A  81      54.463  64.127  41.234  1.00 59.20           H
ATOM   1245  HE  ARG A  81      52.316  64.710  41.134  1.00 59.30           H
ATOM   1246 HH11 ARG A  81      50.207  64.520  41.927  1.00 67.72           H
ATOM   1247 HH12 ARG A  81      49.674  63.191  42.336  1.00 67.72           H
ATOM   1248 HH21 ARG A  81      52.377  61.413  41.763  1.00 63.36           H
ATOM   1249 HH22 ARG A  81      50.968  61.337  42.238  1.00 63.36           H
ATOM   1250  N   ILE A  82      55.196  62.510  35.872  1.00 34.40           N
ATOM   1251  CA  ILE A  82      55.083  61.180  35.280  1.00 31.66           C
ATOM   1252  C   ILE A  82      56.463  60.652  34.905  1.00 18.49           C
ATOM   1253  O   ILE A  82      56.714  59.449  35.037  1.00 23.94           O
ATOM   1254  CB  ILE A  82      54.101  61.141  34.083  1.00 32.76           C
ATOM   1255  CG1 ILE A  82      54.561  62.054  32.928  1.00 22.52           C
ATOM   1256  CG2 ILE A  82      52.710  61.504  34.571  1.00 34.79           C
ATOM   1257  CD1 ILE A  82      53.762  61.833  31.741  1.00 18.92           C
ATOM   1258  H   ILE A  82      54.881  63.164  35.410  1.00 41.09           H
ATOM   1259  HA  ILE A  82      54.726  60.583  35.956  1.00 37.80           H
ATOM   1260  HB  ILE A  82      54.072  60.230  33.750  1.00 39.13           H
ATOM   1261 HG12 ILE A  82      54.463  62.982  33.193  1.00 26.84           H
ATOM   1262 HG13 ILE A  82      55.487  61.859  32.714  1.00 26.84           H
ATOM   1263 HG21 ILE A  82      52.096  61.479  33.821  1.00 41.56           H
ATOM   1264 HG22 ILE A  82      52.435  60.863  35.246  1.00 41.56           H
ATOM   1265 HG23 ILE A  82      52.732  62.396  34.952  1.00 41.56           H
ATOM   1266 HD11 ILE A  82      54.076  62.420  31.035  1.00 22.51           H
ATOM   1267 HD12 ILE A  82      53.854  60.907  31.466  1.00 22.51           H
ATOM   1268 HD13 ILE A  82      52.833  62.027  31.945  1.00 22.51           H
ATOM   1269  N   ALA A  83      57.377  61.529  34.468  1.00 19.83           N
ATOM   1270  CA  ALA A  83      58.750  61.108  34.178  1.00 26.64           C
ATOM   1271  C   ALA A  83      59.439  60.577  35.429  1.00 22.69           C
ATOM   1272  O   ALA A  83      60.044  59.498  35.414  1.00 27.43           O
ATOM   1273  CB  ALA A  83      59.551  62.265  33.601  1.00 21.35           C
ATOM   1274  H   ALA A  83      57.226  62.364  34.332  1.00 23.61           H
ATOM   1275  HA  ALA A  83      58.732  60.396  33.519  1.00 31.78           H
ATOM   1276  HB1 ALA A  83      60.455  61.963  33.418  1.00 25.43           H
ATOM   1277  HB2 ALA A  83      59.129  62.562  32.780  1.00 25.43           H
ATOM   1278  HB3 ALA A  83      59.568  62.989  34.246  1.00 25.43           H
ATOM   1279  N   TYR A  84      59.358  61.338  36.524  1.00 30.92           N
ATOM   1280  CA  TYR A  84      59.920  60.919  37.807  1.00 29.99           C
ATOM   1281  C   TYR A  84      59.324  59.585  38.263  1.00 24.41           C
ATOM   1282  O   TYR A  84      60.051  58.616  38.522  1.00 20.14           O
ATOM   1283  CB  TYR A  84      59.682  62.029  38.841  1.00 34.24           C
ATOM   1284  CG  TYR A  84      60.247  61.706  40.208  1.00 34.69           C
ATOM   1285  CD1 TYR A  84      61.600  61.880  40.484  1.00 25.82           C
ATOM   1286  CD2 TYR A  84      59.434  61.205  41.207  1.00 31.14           C
ATOM   1287  CE1 TYR A  84      62.123  61.549  41.702  1.00 32.11           C
ATOM   1288  CE2 TYR A  84      59.947  60.884  42.421  1.00 30.99           C
ATOM   1289  CZ  TYR A  84      61.289  61.061  42.667  1.00 38.27           C
ATOM   1290  OH  TYR A  84      61.798  60.746  43.897  1.00 44.57           O
ATOM   1291  H   TYR A  84      58.977  62.109  36.547  1.00 36.92           H
ATOM   1292  HA  TYR A  84      60.878  60.801  37.708  1.00 35.81           H
ATOM   1293  HB2 TYR A  84      60.104  62.845  38.529  1.00 40.91           H
ATOM   1294  HB3 TYR A  84      58.727  62.168  38.939  1.00 40.91           H
ATOM   1295  HD1 TYR A  84      62.163  62.204  39.818  1.00 30.80           H
ATOM   1296  HD2 TYR A  84      58.528  61.075  41.041  1.00 37.18           H
ATOM   1297  HE1 TYR A  84      63.028  61.674  41.877  1.00 38.35           H
ATOM   1298  HE2 TYR A  84      59.392  60.550  43.088  1.00 37.00           H
ATOM   1299  HH  TYR A  84      62.623  60.902  43.914  1.00 53.30           H
ATOM   1300  N   GLU A  85      57.994  59.505  38.329  1.00 23.90           N
ATOM   1301  CA  GLU A  85      57.337  58.260  38.703  1.00 24.93           C
ATOM   1302  C   GLU A  85      57.618  57.113  37.738  1.00 27.60           C
ATOM   1303  O   GLU A  85      57.489  55.947  38.141  1.00 24.14           O
ATOM   1304  CB  GLU A  85      55.820  58.459  38.804  1.00 32.30           C
ATOM   1305  CG  GLU A  85      55.360  59.448  39.883  1.00 39.26           C
ATOM   1306  CD  GLU A  85      53.854  59.540  39.934  1.00 31.90           C
ATOM   1307  OE1 GLU A  85      53.332  60.261  40.783  1.00 36.44           O
ATOM   1308  OE2 GLU A  85      53.193  58.893  39.090  1.00 52.58           O1-
ATOM   1309  H   GLU A  85      57.456  60.155  38.162  1.00 28.49           H
ATOM   1310  HA  GLU A  85      57.658  57.993  39.579  1.00 29.73           H
ATOM   1311  HB2 GLU A  85      55.495  58.786  37.951  1.00 38.57           H
ATOM   1312  HB3 GLU A  85      55.410  57.602  39.001  1.00 38.57           H
ATOM   1313  HG2 GLU A  85      55.677  59.148  40.749  1.00 46.92           H
ATOM   1314  HG3 GLU A  85      55.713  60.329  39.682  1.00 46.92           H
ATOM   1315  N   PHE A  86      57.970  57.391  36.471  1.00 24.76           N
ATOM   1316  CA  PHE A  86      58.227  56.278  35.559  1.00 21.12           C
ATOM   1317  C   PHE A  86      59.488  55.519  35.995  1.00 18.91           C
ATOM   1318  O   PHE A  86      59.512  54.290  35.984  1.00 16.89           O
ATOM   1319  CB  PHE A  86      58.327  56.766  34.100  1.00 24.49           C
ATOM   1320  CG  PHE A  86      58.967  55.772  33.202  1.00 19.98           C
ATOM   1321  CD1 PHE A  86      60.330  55.808  32.959  1.00 14.15           C
ATOM   1322  CD2 PHE A  86      58.233  54.764  32.665  1.00 15.64           C
ATOM   1323  CE1 PHE A  86      60.911  54.897  32.194  1.00 22.53           C
ATOM   1324  CE2 PHE A  86      58.830  53.850  31.873  1.00 20.18           C
ATOM   1325  CZ  PHE A  86      60.171  53.915  31.639  1.00 18.68           C
ATOM   1326  H   PHE A  86      58.062  58.176  36.133  1.00 29.53           H
ATOM   1327  HA  PHE A  86      57.481  55.660  35.610  1.00 25.16           H
ATOM   1328  HB2 PHE A  86      57.434  56.942  33.764  1.00 29.20           H
ATOM   1329  HB3 PHE A  86      58.857  57.578  34.075  1.00 29.20           H
ATOM   1330  HD1 PHE A  86      60.845  56.483  33.339  1.00 16.79           H
ATOM   1331  HD2 PHE A  86      57.317  54.718  32.822  1.00 18.58           H
ATOM   1332  HE1 PHE A  86      61.824  54.943  32.026  1.00 26.85           H
ATOM   1333  HE2 PHE A  86      58.326  53.167  31.493  1.00 24.03           H
ATOM   1334  HZ  PHE A  86      60.577  53.280  31.094  1.00 22.23           H
ATOM   1335  N   VAL A  87      60.511  56.239  36.452  1.00 16.78           N
ATOM   1336  CA  VAL A  87      61.690  55.581  36.994  1.00 22.28           C
ATOM   1337  C   VAL A  87      61.335  54.774  38.229  1.00 29.83           C
ATOM   1338  O   VAL A  87      61.814  53.648  38.419  1.00 21.89           O
ATOM   1339  CB  VAL A  87      62.784  56.608  37.322  1.00 22.05           C
ATOM   1340  CG1 VAL A  87      64.046  55.862  37.629  1.00 28.69           C
ATOM   1341  CG2 VAL A  87      62.987  57.686  36.151  1.00 19.65           C
ATOM   1342  H   VAL A  87      60.544  57.099  36.460  1.00 19.95           H
ATOM   1343  HA  VAL A  87      62.043  54.970  36.329  1.00 26.55           H
ATOM   1344  HB  VAL A  87      62.526  57.090  38.123  1.00 26.28           H
ATOM   1345 HG11 VAL A  87      64.747  56.500  37.838  1.00 34.24           H
ATOM   1346 HG12 VAL A  87      63.891  55.279  38.389  1.00 34.24           H
ATOM   1347 HG13 VAL A  87      64.298  55.336  36.854  1.00 34.24           H
ATOM   1348 HG21 VAL A  87      63.686  58.306  36.411  1.00 23.40           H
ATOM   1349 HG22 VAL A  87      63.240  57.224  35.337  1.00 23.40           H
ATOM   1350 HG23 VAL A  87      62.154  58.165  36.016  1.00 23.40           H
ATOM   1351  N   GLU A  88      60.528  55.347  39.112  1.00 34.05           N
ATOM   1352  CA  GLU A  88      60.182  54.624  40.320  1.00 29.56           C
ATOM   1353  C   GLU A  88      59.524  53.295  39.978  1.00 28.71           C
ATOM   1354  O   GLU A  88      59.875  52.258  40.562  1.00 24.74           O
ATOM   1355  CB  GLU A  88      59.281  55.498  41.172  1.00 41.26           C
ATOM   1356  CG  GLU A  88      58.723  54.884  42.472  1.00 46.39           C
ATOM   1357  CD  GLU A  88      57.496  55.647  42.903  1.00 48.23           C
ATOM   1358  OE1 GLU A  88      56.399  55.047  42.949  1.00 52.97           O
ATOM   1359  OE2 GLU A  88      57.631  56.875  43.122  1.00 52.17           O1-
ATOM   1360  H   GLU A  88      60.177  56.129  39.037  1.00 40.67           H
ATOM   1361  HA  GLU A  88      60.990  54.441  40.824  1.00 35.28           H
ATOM   1362  HB2 GLU A  88      59.781  56.291  41.423  1.00 49.33           H
ATOM   1363  HB3 GLU A  88      58.519  55.761  40.631  1.00 49.33           H
ATOM   1364  HG2 GLU A  88      58.474  53.960  42.316  1.00 55.49           H
ATOM   1365  HG3 GLU A  88      59.389  54.946  43.175  1.00 55.49           H
ATOM   1366  N   MET A  89      58.597  53.312  39.000  1.00 24.98           N
ATOM   1367  CA  MET A  89      57.945  52.091  38.514  1.00 19.33           C
ATOM   1368  C   MET A  89      58.964  51.074  38.020  1.00 21.41           C
ATOM   1369  O   MET A  89      58.813  49.862  38.240  1.00 19.17           O
ATOM   1370  CB  MET A  89      56.968  52.423  37.388  1.00 32.39           C
ATOM   1371  CG  MET A  89      55.719  53.260  37.813  1.00 46.62           C
ATOM   1372  SD  MET A  89      54.681  53.738  36.383  1.00 61.72           S
ATOM   1373  CE  MET A  89      54.731  52.228  35.374  1.00 41.46           C
ATOM   1374  H   MET A  89      58.330  54.027  38.603  1.00 29.79           H
ATOM   1375  HA  MET A  89      57.438  51.698  39.241  1.00 23.02           H
ATOM   1376  HB2 MET A  89      57.441  52.930  36.710  1.00 38.69           H
ATOM   1377  HB3 MET A  89      56.646  51.592  37.006  1.00 38.69           H
ATOM   1378  HG2 MET A  89      55.174  52.732  38.417  1.00 55.77           H
ATOM   1379  HG3 MET A  89      56.015  54.071  38.254  1.00 55.77           H
ATOM   1380  HE1 MET A  89      54.203  52.368  34.572  1.00 49.57           H
ATOM   1381  HE2 MET A  89      55.652  52.038  35.136  1.00 49.57           H
ATOM   1382  HE3 MET A  89      54.363  51.493  35.889  1.00 49.57           H
ATOM   1383  N   LYS A  90      60.010  51.550  37.345  1.00 23.86           N
ATOM   1384  CA  LYS A  90      60.975  50.653  36.731  1.00 22.76           C
ATOM   1385  C   LYS A  90      61.951  50.078  37.756  1.00 20.42           C
ATOM   1386  O   LYS A  90      62.358  48.928  37.622  1.00 26.14           O
ATOM   1387  CB  LYS A  90      61.723  51.379  35.610  1.00 17.98           C
ATOM   1388  CG  LYS A  90      61.473  50.802  34.245  1.00 24.27           C
ATOM   1389  CD  LYS A  90      60.309  51.381  33.568  1.00 23.41           C
ATOM   1390  CE  LYS A  90      59.084  50.545  33.704  1.00 31.40           C
ATOM   1391  NZ  LYS A  90      59.146  49.309  32.957  1.00 31.57           N1+
ATOM   1392  H   LYS A  90      60.180  52.385  37.230  1.00 28.45           H
ATOM   1393  HA  LYS A  90      60.496  49.910  36.332  1.00 27.13           H
ATOM   1394  HB2 LYS A  90      61.442  52.307  35.596  1.00 21.39           H
ATOM   1395  HB3 LYS A  90      62.676  51.327  35.784  1.00 21.39           H
ATOM   1396  HG2 LYS A  90      62.251  50.964  33.689  1.00 28.94           H
ATOM   1397  HG3 LYS A  90      61.323  49.848  34.332  1.00 28.94           H
ATOM   1398  HD2 LYS A  90      60.121  52.252  33.952  1.00 27.90           H
ATOM   1399  HD3 LYS A  90      60.506  51.471  32.623  1.00 27.90           H
ATOM   1400  HE2 LYS A  90      58.958  50.322  34.640  1.00 37.50           H
ATOM   1401  HE3 LYS A  90      58.322  51.051  33.380  1.00 37.50           H
ATOM   1402  HZ1 LYS A  90      58.394  48.847  33.070  1.00 37.70           H
ATOM   1403  HZ2 LYS A  90      59.252  49.482  32.091  1.00 37.70           H
ATOM   1404  HZ3 LYS A  90      59.832  48.818  33.240  1.00 37.70           H
ATOM   1405  N   ALA A  91      62.321  50.841  38.787  1.00 26.91           N
ATOM   1406  CA  ALA A  91      63.094  50.281  39.902  1.00 22.41           C
ATOM   1407  C   ALA A  91      62.381  49.093  40.532  1.00 24.34           C
ATOM   1408  O   ALA A  91      63.013  48.084  40.859  1.00 19.95           O
ATOM   1409  CB  ALA A  91      63.355  51.361  40.948  1.00 20.01           C
ATOM   1410  H   ALA A  91      62.140  51.678  38.866  1.00 32.11           H
ATOM   1411  HA  ALA A  91      63.951  49.973  39.569  1.00 26.71           H
ATOM   1412  HB1 ALA A  91      63.866  50.976  41.677  1.00 23.83           H
ATOM   1413  HB2 ALA A  91      63.856  52.083  40.538  1.00 23.83           H
ATOM   1414  HB3 ALA A  91      62.505  51.692  41.278  1.00 23.83           H
ATOM   1415  N   LYS A  92      61.053  49.169  40.665  1.00 25.19           N
ATOM   1416  CA  LYS A  92      60.312  48.030  41.186  1.00 24.67           C
ATOM   1417  C   LYS A  92      60.375  46.853  40.238  1.00 24.68           C
ATOM   1418  O   LYS A  92      60.221  45.703  40.665  1.00 17.91           O
ATOM   1419  CB  LYS A  92      58.848  48.421  41.458  1.00 28.29           C
ATOM   1420  CG  LYS A  92      58.692  49.507  42.522  1.00 31.24           C
ATOM   1421  CD  LYS A  92      57.253  49.659  43.113  1.00 46.08           C
ATOM   1422  CE  LYS A  92      56.480  50.938  42.608  1.00 61.53           C
ATOM   1423  NZ  LYS A  92      56.007  50.910  41.133  1.00 53.48           N1+
ATOM   1424  H   LYS A  92      60.573  49.853  40.465  1.00 30.05           H
ATOM   1425  HA  LYS A  92      60.709  47.756  42.027  1.00 29.42           H
ATOM   1426  HB2 LYS A  92      58.454  48.752  40.635  1.00 33.76           H
ATOM   1427  HB3 LYS A  92      58.366  47.636  41.761  1.00 33.76           H
ATOM   1428  HG2 LYS A  92      59.290  49.305  43.259  1.00 37.30           H
ATOM   1429  HG3 LYS A  92      58.938  50.360  42.130  1.00 37.30           H
ATOM   1430  HD2 LYS A  92      56.730  48.881  42.864  1.00 55.12           H
ATOM   1431  HD3 LYS A  92      57.317  49.715  44.079  1.00 55.12           H
ATOM   1432  HE2 LYS A  92      55.693  51.057  43.162  1.00 73.65           H
ATOM   1433  HE3 LYS A  92      57.064  51.706  42.710  1.00 73.65           H
ATOM   1434  HZ1 LYS A  92      55.583  51.667  40.935  1.00 63.99           H
ATOM   1435  HZ2 LYS A  92      56.707  50.820  40.590  1.00 63.99           H
ATOM   1436  HZ3 LYS A  92      55.453  50.226  41.004  1.00 63.99           H
ATOM   1437  N   ASP A  93      60.574  47.110  38.953  1.00 23.93           N
ATOM   1438  CA  ASP A  93      60.682  45.997  38.021  1.00 24.41           C
ATOM   1439  C   ASP A  93      62.066  45.372  38.013  1.00 21.88           C
ATOM   1440  O   ASP A  93      62.259  44.385  37.316  1.00 21.43           O
ATOM   1441  CB  ASP A  93      60.362  46.421  36.589  1.00 30.96           C
ATOM   1442  CG  ASP A  93      58.854  46.524  36.304  1.00 36.25           C
ATOM   1443  OD1 ASP A  93      58.511  47.092  35.225  1.00 33.60           O
ATOM   1444  OD2 ASP A  93      58.035  46.027  37.121  1.00 33.97           O1-
ATOM   1445  H   ASP A  93      60.649  47.892  38.603  1.00 28.53           H
ATOM   1446  HA  ASP A  93      60.047  45.311  38.278  1.00 29.11           H
ATOM   1447  HB2 ASP A  93      60.757  47.291  36.424  1.00 36.97           H
ATOM   1448  HB3 ASP A  93      60.737  45.768  35.978  1.00 36.97           H
ATOM   1449  N   GLY A  94      63.026  45.929  38.748  1.00 22.32           N
ATOM   1450  CA  GLY A  94      64.387  45.420  38.698  1.00 25.33           C
ATOM   1451  C   GLY A  94      65.163  45.775  37.451  1.00 17.81           C
ATOM   1452  O   GLY A  94      66.018  45.011  37.011  1.00 19.34           O
ATOM   1453  H   GLY A  94      62.914  46.597  39.277  1.00 26.60           H
ATOM   1454  HA2 GLY A  94      64.878  45.762  39.462  1.00 30.21           H
ATOM   1455  HA3 GLY A  94      64.362  44.453  38.768  1.00 30.21           H
ATOM   1456  N   VAL A  95      64.881  46.921  36.881  1.00 16.84           N
ATOM   1457  CA  VAL A  95      65.488  47.391  35.657  1.00 22.99           C
ATOM   1458  C   VAL A  95      66.640  48.272  36.080  1.00 21.96           C
ATOM   1459  O   VAL A  95      66.469  49.124  36.955  1.00 24.48           O
ATOM   1460  CB  VAL A  95      64.459  48.160  34.806  1.00 27.58           C
ATOM   1461  CG1 VAL A  95      65.094  48.773  33.613  1.00 17.57           C
ATOM   1462  CG2 VAL A  95      63.388  47.229  34.390  1.00 22.84           C
ATOM   1463  H   VAL A  95      64.308  47.476  37.203  1.00 20.02           H
ATOM   1464  HA  VAL A  95      65.830  46.642  35.144  1.00 27.41           H
ATOM   1465  HB  VAL A  95      64.062  48.866  35.339  1.00 32.91           H
ATOM   1466 HG11 VAL A  95      64.418  49.247  33.104  1.00 20.90           H
ATOM   1467 HG12 VAL A  95      65.782  49.391  33.905  1.00 20.90           H
ATOM   1468 HG13 VAL A  95      65.487  48.073  33.070  1.00 20.90           H
ATOM   1469 HG21 VAL A  95      62.740  47.712  33.854  1.00 27.22           H
ATOM   1470 HG22 VAL A  95      63.780  46.511  33.868  1.00 27.22           H
ATOM   1471 HG23 VAL A  95      62.960  46.867  35.181  1.00 27.22           H
ATOM   1472  N   VAL A  96      67.828  48.004  35.532  1.00 23.33           N
ATOM   1473  CA  VAL A  96      69.003  48.827  35.816  1.00 19.49           C
ATOM   1474  C   VAL A  96      69.260  49.808  34.711  1.00 23.96           C
ATOM   1475  O   VAL A  96      69.982  50.793  34.950  1.00 17.79           O
ATOM   1476  CB  VAL A  96      70.288  48.009  36.026  1.00 28.51           C
ATOM   1477  CG1 VAL A  96      70.325  47.517  37.396  1.00 26.91           C
ATOM   1478  CG2 VAL A  96      70.434  46.864  35.032  1.00 24.83           C
ATOM   1479  H   VAL A  96      67.978  47.351  34.992  1.00 27.81           H
ATOM   1480  HA  VAL A  96      68.838  49.333  36.627  1.00 23.20           H
ATOM   1481  HB  VAL A  96      71.051  48.597  35.907  1.00 34.03           H
ATOM   1482 HG11 VAL A  96      71.136  47.002  37.525  1.00 32.11           H
ATOM   1483 HG12 VAL A  96      70.312  48.274  38.003  1.00 32.11           H
ATOM   1484 HG13 VAL A  96      69.548  46.956  37.550  1.00 32.11           H
ATOM   1485 HG21 VAL A  96      71.259  46.389  35.217  1.00 29.61           H
ATOM   1486 HG22 VAL A  96      69.678  46.264  35.130  1.00 29.61           H
ATOM   1487 HG23 VAL A  96      70.454  47.228  34.133  1.00 29.61           H
ATOM   1488  N   TYR A  97      68.732  49.563  33.501  1.00 22.14           N
ATOM   1489  CA  TYR A  97      68.856  50.476  32.371  1.00 22.78           C
ATOM   1490  C   TYR A  97      67.598  50.421  31.510  1.00 22.70           C
ATOM   1491  O   TYR A  97      67.120  49.343  31.135  1.00 21.35           O
ATOM   1492  CB  TYR A  97      70.091  50.172  31.500  1.00 13.51           C
ATOM   1493  CG  TYR A  97      70.136  51.104  30.312  1.00 19.46           C
ATOM   1494  CD1 TYR A  97      70.375  52.481  30.477  1.00 18.46           C
ATOM   1495  CD2 TYR A  97      69.884  50.631  29.033  1.00 19.59           C
ATOM   1496  CE1 TYR A  97      70.364  53.353  29.386  1.00 18.03           C
ATOM   1497  CE2 TYR A  97      69.883  51.486  27.940  1.00 16.67           C
ATOM   1498  CZ  TYR A  97      70.113  52.838  28.110  1.00 14.22           C
ATOM   1499  OH  TYR A  97      70.099  53.661  27.012  1.00 12.39           O
ATOM   1500  H   TYR A  97      68.285  48.852  33.314  1.00 26.38           H
ATOM   1501  HA  TYR A  97      68.946  51.381  32.708  1.00 27.15           H
ATOM   1502  HB2 TYR A  97      70.897  50.303  32.024  1.00 16.03           H
ATOM   1503  HB3 TYR A  97      70.042  49.260  31.174  1.00 16.03           H
ATOM   1504  HD1 TYR A  97      70.528  52.819  31.330  1.00 21.97           H
ATOM   1505  HD2 TYR A  97      69.715  49.725  28.906  1.00 23.33           H
ATOM   1506  HE1 TYR A  97      70.528  54.261  29.505  1.00 21.46           H
ATOM   1507  HE2 TYR A  97      69.713  51.149  27.090  1.00 19.82           H
ATOM   1508  HH  TYR A  97      69.936  53.213  26.320  1.00 14.69           H
ATOM   1509  N   VAL A  98      67.068  51.585  31.187  1.00 18.09           N
ATOM   1510  CA  VAL A  98      65.848  51.648  30.401  1.00 19.72           C
ATOM   1511  C   VAL A  98      65.897  52.844  29.440  1.00 20.83           C
ATOM   1512  O   VAL A  98      66.317  53.943  29.815  1.00 19.08           O
ATOM   1513  CB  VAL A  98      64.607  51.724  31.308  1.00 23.54           C
ATOM   1514  CG1 VAL A  98      64.754  52.872  32.300  1.00 25.47           C
ATOM   1515  CG2 VAL A  98      63.382  51.876  30.444  1.00 15.21           C
ATOM   1516  H   VAL A  98      67.391  52.351  31.408  1.00 21.52           H
ATOM   1517  HA  VAL A  98      65.778  50.841  29.868  1.00 23.47           H
ATOM   1518  HB  VAL A  98      64.525  50.898  31.808  1.00 28.06           H
ATOM   1519 HG11 VAL A  98      63.964  52.905  32.862  1.00 30.37           H
ATOM   1520 HG12 VAL A  98      65.542  52.719  32.844  1.00 30.37           H
ATOM   1521 HG13 VAL A  98      64.847  53.703  31.809  1.00 30.37           H
ATOM   1522 HG21 VAL A  98      62.598  51.924  31.014  1.00 18.07           H
ATOM   1523 HG22 VAL A  98      63.462  52.690  29.923  1.00 18.07           H
ATOM   1524 HG23 VAL A  98      63.315  51.109  29.854  1.00 18.07           H
ATOM   1525  N   GLU A  99      65.493  52.607  28.187  1.00 16.65           N
ATOM   1526  CA  GLU A  99      65.154  53.670  27.247  1.00 13.27           C
ATOM   1527  C   GLU A  99      63.639  53.818  27.239  1.00 10.24           C
ATOM   1528  O   GLU A  99      62.920  52.827  27.106  1.00 13.50           O
ATOM   1529  CB  GLU A  99      65.694  53.358  25.842  1.00 13.81           C
ATOM   1530  CG  GLU A  99      67.218  53.315  25.902  1.00 15.15           C
ATOM   1531  CD  GLU A  99      67.898  52.901  24.615  1.00 16.94           C
ATOM   1532  OE1 GLU A  99      67.228  52.803  23.569  1.00 23.86           O
ATOM   1533  OE2 GLU A  99      69.127  52.704  24.636  1.00 16.25           O1-
ATOM   1534  H   GLU A  99      65.408  51.818  27.855  1.00 19.79           H
ATOM   1535  HA  GLU A  99      65.544  54.506  27.548  1.00 15.74           H
ATOM   1536  HB2 GLU A  99      65.368  52.493  25.548  1.00 16.38           H
ATOM   1537  HB3 GLU A  99      65.426  54.056  25.224  1.00 16.38           H
ATOM   1538  HG2 GLU A  99      67.544  54.199  26.133  1.00 17.99           H
ATOM   1539  HG3 GLU A  99      67.482  52.682  26.588  1.00 17.99           H
ATOM   1540  N   VAL A 100      63.174  55.043  27.399  1.00 10.24           N
ATOM   1541  CA  VAL A 100      61.759  55.387  27.454  1.00 17.98           C
ATOM   1542  C   VAL A 100      61.465  56.325  26.294  1.00 17.29           C
ATOM   1543  O   VAL A 100      62.274  57.207  26.013  1.00 12.59           O
ATOM   1544  CB  VAL A 100      61.371  56.049  28.793  1.00 18.82           C
ATOM   1545  CG1 VAL A 100      62.108  57.389  29.013  1.00 14.21           C
ATOM   1546  CG2 VAL A 100      59.867  56.228  28.875  1.00 20.45           C
ATOM   1547  H   VAL A 100      63.685  55.730  27.482  1.00 12.10           H
ATOM   1548  HA  VAL A 100      61.227  54.584  27.343  1.00 21.40           H
ATOM   1549  HB  VAL A 100      61.631  55.454  29.514  1.00 22.40           H
ATOM   1550 HG11 VAL A 100      61.833  57.765  29.863  1.00 16.87           H
ATOM   1551 HG12 VAL A 100      63.065  57.226  29.017  1.00 16.87           H
ATOM   1552 HG13 VAL A 100      61.879  57.997  28.292  1.00 16.87           H
ATOM   1553 HG21 VAL A 100      59.644  56.645  29.722  1.00 24.35           H
ATOM   1554 HG22 VAL A 100      59.576  56.793  28.142  1.00 24.35           H
ATOM   1555 HG23 VAL A 100      59.442  55.359  28.811  1.00 24.35           H
ATOM   1556  N   ARG A 101      60.311  56.159  25.625  1.00 19.68           N
ATOM   1557  CA  ARG A 101      60.014  56.997  24.463  1.00 17.10           C
ATOM   1558  C   ARG A 101      58.633  57.614  24.534  1.00 14.41           C
ATOM   1559  O   ARG A 101      57.711  57.116  25.190  1.00 17.20           O
ATOM   1560  CB  ARG A 101      60.107  56.216  23.147  1.00 16.02           C
ATOM   1561  CG  ARG A 101      59.008  55.171  22.969  1.00  8.96           C
ATOM   1562  CD  ARG A 101      59.608  53.827  22.716  1.00 12.42           C
ATOM   1563  NE  ARG A 101      59.935  53.537  21.366  1.00 20.36           N
ATOM   1564  CZ  ARG A 101      60.837  52.652  20.949  1.00 14.68           C
ATOM   1565  NH1 ARG A 101      60.931  52.425  19.651  1.00 30.22           N
ATOM   1566  NH2 ARG A 101      61.621  51.984  21.772  1.00 12.58           N1+
ATOM   1567  H   ARG A 101      59.703  55.583  25.821  1.00 23.43           H
ATOM   1568  HA  ARG A 101      60.660  57.720  24.426  1.00 20.34           H
ATOM   1569  HB2 ARG A 101      60.044  56.841  22.408  1.00 19.03           H
ATOM   1570  HB3 ARG A 101      60.961  55.757  23.117  1.00 19.03           H
ATOM   1571  HG2 ARG A 101      58.474  55.122  23.777  1.00 10.57           H
ATOM   1572  HG3 ARG A 101      58.454  55.409  22.210  1.00 10.57           H
ATOM   1573  HD2 ARG A 101      60.425  53.756  23.233  1.00 14.73           H
ATOM   1574  HD3 ARG A 101      58.978  53.152  23.013  1.00 14.73           H
ATOM   1575  HE  ARG A 101      59.510  53.975  20.760  1.00 24.25           H
ATOM   1576 HH11 ARG A 101      60.441  52.869  19.101  1.00 36.08           H
ATOM   1577 HH12 ARG A 101      61.535  51.891  19.352  1.00 36.08           H
ATOM   1578 HH21 ARG A 101      61.551  52.099  22.622  1.00 14.91           H
ATOM   1579 HH22 ARG A 101      62.200  51.431  21.460  1.00 14.91           H
ATOM   1580  N   TYR A 102      58.484  58.687  23.786  1.00 18.41           N
ATOM   1581  CA  TYR A 102      57.211  59.380  23.806  1.00 20.06           C
ATOM   1582  C   TYR A 102      57.252  60.418  22.708  1.00 18.14           C
ATOM   1583  O   TYR A 102      58.332  60.786  22.219  1.00 14.08           O
ATOM   1584  CB  TYR A 102      56.956  60.026  25.174  1.00 21.68           C
ATOM   1585  CG  TYR A 102      57.948  61.107  25.488  1.00 14.89           C
ATOM   1586  CD1 TYR A 102      57.675  62.429  25.213  1.00 15.45           C
ATOM   1587  CD2 TYR A 102      59.187  60.803  26.008  1.00 22.42           C
ATOM   1588  CE1 TYR A 102      58.603  63.423  25.457  1.00 15.57           C
ATOM   1589  CE2 TYR A 102      60.135  61.813  26.254  1.00 22.96           C
ATOM   1590  CZ  TYR A 102      59.816  63.116  25.992  1.00 16.18           C
ATOM   1591  OH  TYR A 102      60.726  64.098  26.251  1.00 17.78           O
ATOM   1592  H   TYR A 102      59.083  59.028  23.272  1.00 21.91           H
ATOM   1593  HA  TYR A 102      56.493  58.754  23.618  1.00 23.89           H
ATOM   1594  HB2 TYR A 102      56.070  60.420  25.179  1.00 25.83           H
ATOM   1595  HB3 TYR A 102      57.023  59.347  25.863  1.00 25.83           H
ATOM   1596  HD1 TYR A 102      56.849  62.656  24.850  1.00 18.35           H
ATOM   1597  HD2 TYR A 102      59.404  59.917  26.189  1.00 26.72           H
ATOM   1598  HE1 TYR A 102      58.387  64.311  25.279  1.00 18.50           H
ATOM   1599  HE2 TYR A 102      60.962  61.599  26.622  1.00 27.37           H
ATOM   1600  HH  TYR A 102      61.424  63.764  26.577  1.00 21.15           H
ATOM   1601  N   SER A 103      56.054  60.907  22.348  1.00 22.58           N
ATOM   1602  CA  SER A 103      55.948  62.028  21.407  1.00 22.93           C
ATOM   1603  C   SER A 103      55.783  63.320  22.180  1.00 19.95           C
ATOM   1604  O   SER A 103      54.781  63.500  22.881  1.00 21.16           O
ATOM   1605  CB  SER A 103      54.785  61.901  20.458  1.00 21.40           C
ATOM   1606  OG  SER A 103      54.618  63.210  19.902  1.00 25.52           O
ATOM   1607  H   SER A 103      55.299  60.609  22.632  1.00 26.91           H
ATOM   1608  HA  SER A 103      56.763  62.086  20.884  1.00 27.33           H
ATOM   1609  HB2 SER A 103      54.993  61.264  19.757  1.00 25.49           H
ATOM   1610  HB3 SER A 103      53.986  61.640  20.943  1.00 25.49           H
ATOM   1611  HG  SER A 103      53.978  63.212  19.358  1.00 30.44           H
ATOM   1612  N   PRO A 104      56.715  64.244  22.085  1.00 20.12           N
ATOM   1613  CA  PRO A 104      56.584  65.479  22.877  1.00 16.50           C
ATOM   1614  C   PRO A 104      55.396  66.330  22.431  1.00 31.26           C
ATOM   1615  O   PRO A 104      54.745  66.974  23.273  1.00 20.84           O
ATOM   1616  CB  PRO A 104      57.934  66.185  22.655  1.00 25.13           C
ATOM   1617  CG  PRO A 104      58.557  65.506  21.451  1.00 20.73           C
ATOM   1618  CD  PRO A 104      58.022  64.095  21.430  1.00 19.82           C
ATOM   1619  HA  PRO A 104      56.487  65.264  23.818  1.00 19.61           H
ATOM   1620  HB2 PRO A 104      57.784  67.127  22.475  1.00 29.97           H
ATOM   1621  HB3 PRO A 104      58.494  66.072  23.439  1.00 29.97           H
ATOM   1622  HG2 PRO A 104      58.299  65.979  20.644  1.00 24.70           H
ATOM   1623  HG3 PRO A 104      59.522  65.501  21.547  1.00 24.70           H
ATOM   1624  HD2 PRO A 104      57.912  63.786  20.517  1.00 23.59           H
ATOM   1625  HD3 PRO A 104      58.596  63.505  21.943  1.00 23.59           H
ATOM   1626  N   HIS A 105      55.077  66.322  21.126  1.00 17.79           N
ATOM   1627  CA  HIS A 105      53.944  67.098  20.641  1.00 20.46           C
ATOM   1628  C   HIS A 105      52.657  66.660  21.309  1.00 19.54           C
ATOM   1629  O   HIS A 105      51.786  67.493  21.541  1.00 21.47           O
ATOM   1630  CB  HIS A 105      53.824  67.005  19.110  1.00 16.28           C
ATOM   1631  CG  HIS A 105      55.021  67.535  18.417  1.00 19.11           C
ATOM   1632  ND1 HIS A 105      56.226  66.863  18.399  1.00 19.81           N
ATOM   1633  CD2 HIS A 105      55.240  68.711  17.808  1.00 18.51           C
ATOM   1634  CE1 HIS A 105      57.118  67.594  17.770  1.00 18.02           C
ATOM   1635  NE2 HIS A 105      56.546  68.721  17.400  1.00 18.02           N
ATOM   1636  H   HIS A 105      55.497  65.882  20.518  1.00 21.17           H
ATOM   1637  HA  HIS A 105      54.089  68.030  20.867  1.00 24.37           H
ATOM   1638  HB2 HIS A 105      53.055  67.521  18.821  1.00 19.36           H
ATOM   1639  HB3 HIS A 105      53.715  66.075  18.856  1.00 19.36           H
ATOM   1640  HD2 HIS A 105      54.615  69.386  17.673  1.00 22.03           H
ATOM   1641  HE1 HIS A 105      58.002  67.354  17.608  1.00 21.43           H
ATOM   1642  HE2 HIS A 105      56.928  69.357  16.965  1.00 21.43           H
ATOM   1643  N   LEU A 106      52.528  65.378  21.646  1.00 21.06           N
ATOM   1644  CA  LEU A 106      51.296  64.859  22.221  1.00 23.21           C
ATOM   1645  C   LEU A 106      51.083  65.275  23.662  1.00 24.91           C
ATOM   1646  O   LEU A 106      49.990  65.051  24.190  1.00 25.01           O
ATOM   1647  CB  LEU A 106      51.274  63.339  22.106  1.00 17.00           C
ATOM   1648  CG  LEU A 106      51.259  62.844  20.652  1.00 21.44           C
ATOM   1649  CD1 LEU A 106      50.837  61.406  20.620  1.00 19.66           C
ATOM   1650  CD2 LEU A 106      50.306  63.596  19.829  1.00 21.70           C
ATOM   1651  H   LEU A 106      53.145  64.787  21.550  1.00 25.09           H
ATOM   1652  HA  LEU A 106      50.548  65.201  21.706  1.00 27.67           H
ATOM   1653  HB2 LEU A 106      52.066  62.980  22.535  1.00 20.21           H
ATOM   1654  HB3 LEU A 106      50.478  63.002  22.545  1.00 20.21           H
ATOM   1655  HG  LEU A 106      52.144  62.922  20.263  1.00 25.54           H
ATOM   1656 HD11 LEU A 106      50.829  61.099  19.700  1.00 23.41           H
ATOM   1657 HD12 LEU A 106      51.466  60.881  21.139  1.00 23.41           H
ATOM   1658 HD13 LEU A 106      49.948  61.329  21.002  1.00 23.41           H
ATOM   1659 HD21 LEU A 106      50.330  63.251  18.923  1.00 25.85           H
ATOM   1660 HD22 LEU A 106      49.416  63.491  20.200  1.00 25.85           H
ATOM   1661 HD23 LEU A 106      50.558  64.533  19.833  1.00 25.85           H
ATOM   1662  N   LEU A 107      52.088  65.870  24.291  1.00 23.60           N
ATOM   1663  CA  LEU A 107      52.000  66.333  25.661  1.00 20.07           C
ATOM   1664  C   LEU A 107      51.936  67.842  25.722  1.00 31.90           C
ATOM   1665  O   LEU A 107      51.958  68.428  26.818  1.00 32.98           O
ATOM   1666  CB  LEU A 107      53.202  65.864  26.470  1.00 30.19           C
ATOM   1667  CG  LEU A 107      53.214  64.516  27.177  1.00 27.27           C
ATOM   1668  CD1 LEU A 107      53.032  63.438  26.213  1.00 37.51           C
ATOM   1669  CD2 LEU A 107      54.565  64.370  27.814  1.00 33.04           C
ATOM   1670  H   LEU A 107      52.854  66.020  23.930  1.00 28.14           H
ATOM   1671  HA  LEU A 107      51.197  65.976  26.071  1.00 23.90           H
ATOM   1672  HB2 LEU A 107      53.964  65.858  25.869  1.00 36.04           H
ATOM   1673  HB3 LEU A 107      53.359  66.529  27.158  1.00 36.04           H
ATOM   1674  HG  LEU A 107      52.522  64.474  27.855  1.00 32.54           H
ATOM   1675 HD11 LEU A 107      53.043  62.590  26.683  1.00 44.83           H
ATOM   1676 HD12 LEU A 107      52.180  63.557  25.764  1.00 44.83           H
ATOM   1677 HD13 LEU A 107      53.754  63.468  25.566  1.00 44.83           H
ATOM   1678 HD21 LEU A 107      54.606  63.518  28.275  1.00 39.46           H
ATOM   1679 HD22 LEU A 107      55.245  64.406  27.123  1.00 39.46           H
ATOM   1680 HD23 LEU A 107      54.695  65.095  28.446  1.00 39.46           H
ATOM   1681  N   ALA A 108      51.892  68.478  24.565  1.00 24.88           N
ATOM   1682  CA  ALA A 108      52.010  69.910  24.443  1.00 29.30           C
ATOM   1683  C   ALA A 108      50.632  70.480  24.135  1.00 34.09           C
ATOM   1684  O   ALA A 108      49.709  69.770  23.718  1.00 38.58           O
ATOM   1685  CB  ALA A 108      53.032  70.275  23.357  1.00 27.70           C
ATOM   1686  H   ALA A 108      51.790  68.081  23.809  1.00 29.67           H
ATOM   1687  HA  ALA A 108      52.313  70.281  25.286  1.00 34.97           H
ATOM   1688  HB1 ALA A 108      53.093  71.242  23.294  1.00 33.06           H
ATOM   1689  HB2 ALA A 108      53.895  69.904  23.598  1.00 33.06           H
ATOM   1690  HB3 ALA A 108      52.737  69.906  22.510  1.00 33.06           H
ATOM   1691  N   ASN A 109      50.487  71.765  24.402  1.00 34.09           N
ATOM   1692  CA  ASN A 109      49.248  72.464  24.091  1.00 35.29           C
ATOM   1693  C   ASN A 109      49.541  73.838  23.531  1.00 31.18           C
ATOM   1694  O   ASN A 109      48.730  74.753  23.660  1.00 42.40           O
ATOM   1695  CB  ASN A 109      48.351  72.559  25.323  1.00 36.07           C
ATOM   1696  CG  ASN A 109      48.882  73.525  26.363  1.00 34.64           C
ATOM   1697  OD1 ASN A 109      49.932  74.174  26.173  1.00 33.33           O
ATOM   1698  ND2 ASN A 109      48.146  73.644  27.473  1.00 30.06           N
ATOM   1699  H   ASN A 109      51.091  72.259  24.763  1.00 40.72           H
ATOM   1700  HA  ASN A 109      48.768  71.963  23.413  1.00 42.17           H
ATOM   1701  HB2 ASN A 109      47.472  72.866  25.051  1.00 43.10           H
ATOM   1702  HB3 ASN A 109      48.284  71.683  25.733  1.00 43.10           H
ATOM   1703 HD21 ASN A 109      48.396  74.177  28.100  1.00 35.89           H
ATOM   1704 HD22 ASN A 109      47.422  73.188  27.560  1.00 35.89           H
ATOM   1705  N   SER A 110      50.693  73.994  22.898  1.00 34.47           N
ATOM   1706  CA  SER A 110      50.995  75.220  22.197  1.00 40.06           C
ATOM   1707  C   SER A 110      52.194  74.989  21.293  1.00 42.21           C
ATOM   1708  O   SER A 110      53.145  74.299  21.677  1.00 33.16           O
ATOM   1709  CB  SER A 110      51.286  76.348  23.184  1.00 40.60           C
ATOM   1710  OG  SER A 110      51.767  77.483  22.474  1.00 45.30           O
ATOM   1711  H   SER A 110      51.315  73.402  22.861  1.00 41.18           H
ATOM   1712  HA  SER A 110      50.237  75.477  21.649  1.00 47.89           H
ATOM   1713  HB2 SER A 110      50.470  76.585  23.651  1.00 48.54           H
ATOM   1714  HB3 SER A 110      51.962  76.055  23.816  1.00 48.54           H
ATOM   1715  HG  SER A 110      51.930  78.109  23.010  1.00 54.18           H
ATOM   1716  N   LYS A 111      52.165  75.618  20.109  1.00 42.50           N
ATOM   1717  CA  LYS A 111      53.212  75.450  19.095  1.00 38.42           C
ATOM   1718  C   LYS A 111      53.112  74.084  18.414  1.00 32.93           C
ATOM   1719  O   LYS A 111      54.119  73.490  18.016  1.00 35.25           O
ATOM   1720  CB  LYS A 111      54.612  75.646  19.694  1.00 41.88           C
ATOM   1721  CG  LYS A 111      55.366  76.868  19.212  1.00 50.97           C
ATOM   1722  CD  LYS A 111      54.896  78.175  19.897  1.00 51.70           C
ATOM   1723  CE  LYS A 111      53.942  78.974  18.994  1.00 57.64           C
ATOM   1724  NZ  LYS A 111      54.583  79.474  17.717  1.00 65.40           N1+
ATOM   1725  H   LYS A 111      51.538  76.155  19.868  1.00 50.81           H
ATOM   1726  HA  LYS A 111      53.089  76.127  18.411  1.00 45.92           H
ATOM   1727  HB2 LYS A 111      54.525  75.720  20.657  1.00 50.07           H
ATOM   1728  HB3 LYS A 111      55.149  74.869  19.476  1.00 50.07           H
ATOM   1729  HG2 LYS A 111      56.310  76.753  19.404  1.00 60.98           H
ATOM   1730  HG3 LYS A 111      55.232  76.966  18.256  1.00 60.98           H
ATOM   1731  HD2 LYS A 111      54.425  77.955  20.716  1.00 61.86           H
ATOM   1732  HD3 LYS A 111      55.667  78.730  20.092  1.00 61.86           H
ATOM   1733  HE2 LYS A 111      53.195  78.406  18.748  1.00 68.98           H
ATOM   1734  HE3 LYS A 111      53.620  79.746  19.486  1.00 68.98           H
ATOM   1735  HZ1 LYS A 111      53.987  79.928  17.236  1.00 78.30           H
ATOM   1736  HZ2 LYS A 111      55.267  80.009  17.910  1.00 78.30           H
ATOM   1737  HZ3 LYS A 111      54.880  78.786  17.236  1.00 78.30           H
ATOM   1738  N   VAL A 112      51.883  73.600  18.271  1.00 28.32           N
ATOM   1739  CA  VAL A 112      51.612  72.274  17.759  1.00 24.34           C
ATOM   1740  C   VAL A 112      50.254  72.331  17.071  1.00 32.75           C
ATOM   1741  O   VAL A 112      49.253  72.715  17.690  1.00 42.97           O
ATOM   1742  CB  VAL A 112      51.653  71.209  18.883  1.00 32.15           C
ATOM   1743  CG1 VAL A 112      50.602  71.483  20.019  1.00 29.56           C
ATOM   1744  CG2 VAL A 112      51.423  69.799  18.315  1.00 39.01           C
ATOM   1745  H   VAL A 112      51.172  74.039  18.471  1.00 33.80           H
ATOM   1746  HA  VAL A 112      52.280  72.042  17.095  1.00 29.02           H
ATOM   1747  HB  VAL A 112      52.534  71.222  19.289  1.00 38.40           H
ATOM   1748 HG11 VAL A 112      50.675  70.787  20.691  1.00 35.29           H
ATOM   1749 HG12 VAL A 112      50.786  72.348  20.417  1.00 35.29           H
ATOM   1750 HG13 VAL A 112      49.712  71.478  19.633  1.00 35.29           H
ATOM   1751 HG21 VAL A 112      51.455  69.157  19.042  1.00 46.62           H
ATOM   1752 HG22 VAL A 112      50.554  69.770  17.886  1.00 46.62           H
ATOM   1753 HG23 VAL A 112      52.119  69.602  17.669  1.00 46.62           H
ATOM   1754  N   GLU A 113      50.210  71.941  15.797  1.00 35.16           N
ATOM   1755  CA  GLU A 113      48.987  71.976  14.991  1.00 41.19           C
ATOM   1756  C   GLU A 113      48.762  70.595  14.397  1.00 32.44           C
ATOM   1757  O   GLU A 113      49.602  70.117  13.609  1.00 35.05           O
ATOM   1758  CB  GLU A 113      49.069  73.012  13.862  1.00 35.31           C
ATOM   1759  CG  GLU A 113      47.852  73.025  12.933  1.00 52.97           C
ATOM   1760  CD  GLU A 113      46.578  73.530  13.611  1.00 63.67           C
ATOM   1761  OE1 GLU A 113      45.523  72.853  13.525  1.00 64.91           O
ATOM   1762  OE2 GLU A 113      46.628  74.618  14.231  1.00 73.93           O1-
ATOM   1763  H   GLU A 113      50.893  71.645  15.366  1.00 42.01           H
ATOM   1764  HA  GLU A 113      48.231  72.196  15.558  1.00 49.25           H
ATOM   1765  HB2 GLU A 113      49.150  73.895  14.255  1.00 42.18           H
ATOM   1766  HB3 GLU A 113      49.852  72.821  13.321  1.00 42.18           H
ATOM   1767  HG2 GLU A 113      48.039  73.605  12.179  1.00 63.38           H
ATOM   1768  HG3 GLU A 113      47.686  72.121  12.621  1.00 63.38           H
ATOM   1769  N   PRO A 114      47.638  69.936  14.681  1.00 38.49           N
ATOM   1770  CA  PRO A 114      46.558  70.435  15.537  1.00 36.89           C
ATOM   1771  C   PRO A 114      46.973  70.382  16.983  1.00 34.14           C
ATOM   1772  O   PRO A 114      47.998  69.784  17.294  1.00 41.80           O
ATOM   1773  CB  PRO A 114      45.400  69.472  15.268  1.00 33.50           C
ATOM   1774  CG  PRO A 114      45.826  68.633  14.054  1.00 42.75           C
ATOM   1775  CD  PRO A 114      47.323  68.619  14.101  1.00 32.20           C
ATOM   1776  HA  PRO A 114      46.306  71.340  15.293  1.00 44.09           H
ATOM   1777  HB2 PRO A 114      45.262  68.905  16.043  1.00 40.01           H
ATOM   1778  HB3 PRO A 114      44.597  69.977  15.068  1.00 40.01           H
ATOM   1779  HG2 PRO A 114      45.471  67.734  14.136  1.00 51.12           H
ATOM   1780  HG3 PRO A 114      45.512  69.054  13.238  1.00 51.12           H
ATOM   1781  HD2 PRO A 114      47.639  67.907  14.680  1.00 38.46           H
ATOM   1782  HD3 PRO A 114      47.691  68.544  13.207  1.00 38.46           H
ATOM   1783  N   ILE A 115      46.192  70.993  17.859  1.00 40.09           N
ATOM   1784  CA  ILE A 115      46.437  70.841  19.286  1.00 33.19           C
ATOM   1785  C   ILE A 115      45.793  69.519  19.673  1.00 37.55           C
ATOM   1786  O   ILE A 115      44.597  69.317  19.429  1.00 39.19           O
ATOM   1787  CB  ILE A 115      45.913  72.022  20.126  1.00 33.84           C
ATOM   1788  CG1 ILE A 115      44.434  72.314  19.865  1.00 54.13           C
ATOM   1789  CG2 ILE A 115      46.826  73.296  19.946  1.00 43.43           C
ATOM   1790  CD1 ILE A 115      43.944  73.624  20.520  1.00 62.73           C
ATOM   1791  H   ILE A 115      45.523  71.495  17.660  1.00 47.92           H
ATOM   1792  HA  ILE A 115      47.392  70.766  19.437  1.00 39.65           H
ATOM   1793  HB  ILE A 115      45.985  71.756  21.056  1.00 40.42           H
ATOM   1794 HG12 ILE A 115      44.293  72.388  18.908  1.00 64.78           H
ATOM   1795 HG13 ILE A 115      43.902  71.586  20.222  1.00 64.78           H
ATOM   1796 HG21 ILE A 115      46.469  74.018  20.486  1.00 51.93           H
ATOM   1797 HG22 ILE A 115      47.727  73.081  20.233  1.00 51.93           H
ATOM   1798 HG23 ILE A 115      46.829  73.552  19.010  1.00 51.93           H
ATOM   1799 HD11 ILE A 115      43.004  73.747  20.315  1.00 75.09           H
ATOM   1800 HD12 ILE A 115      44.068  73.563  21.480  1.00 75.09           H
ATOM   1801 HD13 ILE A 115      44.459  74.366  20.166  1.00 75.09           H
ATOM   1802  N   PRO A 116      46.548  68.572  20.218  1.00 33.65           N
ATOM   1803  CA  PRO A 116      45.989  67.236  20.432  1.00 27.62           C
ATOM   1804  C   PRO A 116      45.023  67.200  21.602  1.00 35.23           C
ATOM   1805  O   PRO A 116      45.014  68.079  22.470  1.00 33.68           O
ATOM   1806  CB  PRO A 116      47.228  66.376  20.705  1.00 31.03           C
ATOM   1807  CG  PRO A 116      48.230  67.320  21.285  1.00 32.16           C
ATOM   1808  CD  PRO A 116      47.986  68.644  20.560  1.00 26.97           C
ATOM   1809  HA  PRO A 116      45.543  66.919  19.630  1.00 32.96           H
ATOM   1810  HB2 PRO A 116      47.007  65.676  21.340  1.00 37.05           H
ATOM   1811  HB3 PRO A 116      47.554  65.997  19.874  1.00 37.05           H
ATOM   1812  HG2 PRO A 116      48.076  67.416  22.238  1.00 38.41           H
ATOM   1813  HG3 PRO A 116      49.126  66.993  21.112  1.00 38.41           H
ATOM   1814  HD2 PRO A 116      48.157  69.392  21.153  1.00 32.19           H
ATOM   1815  HD3 PRO A 116      48.524  68.695  19.755  1.00 32.19           H
ATOM   1816  N   TRP A 117      44.216  66.134  21.627  1.00 32.75           N
ATOM   1817  CA  TRP A 117      43.328  65.835  22.741  1.00 32.29           C
ATOM   1818  C   TRP A 117      42.195  66.857  22.867  1.00 45.81           C
ATOM   1819  O   TRP A 117      41.574  66.980  23.939  1.00 43.07           O
ATOM   1820  CB  TRP A 117      44.140  65.734  24.044  1.00 36.88           C
ATOM   1821  CG  TRP A 117      45.366  64.842  23.872  1.00 31.18           C
ATOM   1822  CD1 TRP A 117      46.670  65.151  24.156  1.00 25.79           C
ATOM   1823  CD2 TRP A 117      45.380  63.511  23.343  1.00 18.80           C
ATOM   1824  NE1 TRP A 117      47.484  64.091  23.830  1.00 30.95           N
ATOM   1825  CE2 TRP A 117      46.709  63.071  23.349  1.00 18.55           C
ATOM   1826  CE3 TRP A 117      44.384  62.653  22.849  1.00 30.12           C
ATOM   1827  CZ2 TRP A 117      47.077  61.817  22.886  1.00 27.46           C
ATOM   1828  CZ3 TRP A 117      44.735  61.409  22.410  1.00 30.71           C
ATOM   1829  CH2 TRP A 117      46.079  60.993  22.417  1.00 35.05           C
ATOM   1830  H   TRP A 117      44.170  65.557  20.991  1.00 39.12           H
ATOM   1831  HA  TRP A 117      42.921  64.969  22.584  1.00 38.56           H
ATOM   1832  HB2 TRP A 117      44.442  66.619  24.302  1.00 44.08           H
ATOM   1833  HB3 TRP A 117      43.582  65.353  24.739  1.00 44.08           H
ATOM   1834  HD1 TRP A 117      46.962  65.958  24.515  1.00 30.76           H
ATOM   1835  HE1 TRP A 117      48.336  64.061  23.944  1.00 36.96           H
ATOM   1836  HE3 TRP A 117      43.494  62.920  22.843  1.00 35.96           H
ATOM   1837  HZ2 TRP A 117      47.965  61.542  22.894  1.00 32.77           H
ATOM   1838  HZ3 TRP A 117      44.078  60.832  22.091  1.00 36.67           H
ATOM   1839  HH2 TRP A 117      46.296  60.141  22.113  1.00 41.88           H
ATOM   1840  N   ASN A 118      41.896  67.554  21.765  1.00 42.10           N
ATOM   1841  CA  ASN A 118      40.936  68.659  21.685  1.00 53.25           C
ATOM   1842  C   ASN A 118      41.427  69.909  22.413  1.00 52.80           C
ATOM   1843  O   ASN A 118      41.775  70.892  21.754  1.00 58.78           O
ATOM   1844  CB  ASN A 118      39.569  68.219  22.188  1.00 57.44           C
ATOM   1845  CG  ASN A 118      38.953  67.168  21.282  1.00 63.13           C
ATOM   1846  OD1 ASN A 118      39.180  67.180  20.069  1.00 64.21           O
ATOM   1847  ND2 ASN A 118      38.197  66.244  21.862  1.00 55.64           N
ATOM   1848  H   ASN A 118      42.263  67.390  21.005  1.00 50.33           H
ATOM   1849  HA  ASN A 118      40.831  68.898  20.751  1.00 63.72           H
ATOM   1850  HB2 ASN A 118      39.662  67.839  23.075  1.00 68.74           H
ATOM   1851  HB3 ASN A 118      38.975  68.986  22.212  1.00 68.74           H
ATOM   1852 HD21 ASN A 118      37.828  65.629  21.386  1.00 66.58           H
ATOM   1853 HD22 ASN A 118      38.076  66.259  22.713  1.00 66.58           H
ATOM   1854  N   GLN A 119      41.430  69.895  23.744  1.00 48.26           N
ATOM   1855  CA  GLN A 119      42.366  70.682  24.537  1.00 46.36           C
ATOM   1856  C   GLN A 119      42.455  72.136  24.085  1.00 47.64           C
ATOM   1857  O   GLN A 119      42.882  72.421  22.967  1.00 47.73           O
ATOM   1858  CB  GLN A 119      43.769  70.031  24.496  1.00 49.10           C
ATOM   1859  CG  GLN A 119      44.736  70.497  25.603  1.00 44.11           C
ATOM   1860  CD  GLN A 119      46.179  69.882  25.581  1.00 47.33           C
ATOM   1861  OE1 GLN A 119      46.715  69.466  24.536  1.00 40.80           O
ATOM   1862  NE2 GLN A 119      46.813  69.875  26.758  1.00 38.26           N
ATOM   1863  H   GLN A 119      40.888  69.426  24.219  1.00 57.73           H
ATOM   1864  HA  GLN A 119      42.068  70.680  25.460  1.00 55.44           H
ATOM   1865  HB2 GLN A 119      43.665  69.070  24.583  1.00 58.73           H
ATOM   1866  HB3 GLN A 119      44.180  70.237  23.642  1.00 58.73           H
ATOM   1867  HG2 GLN A 119      44.834  71.460  25.534  1.00 52.74           H
ATOM   1868  HG3 GLN A 119      44.343  70.275  26.462  1.00 52.74           H
ATOM   1869 HE21 GLN A 119      46.426  70.193  27.457  1.00 45.72           H
ATOM   1870 HE22 GLN A 119      47.607  69.551  26.817  1.00 45.72           H
ATOM   1871  N   ALA A 120      42.099  73.068  24.969  1.00 53.40           N
ATOM   1872  CA  ALA A 120      42.324  74.492  24.724  1.00 54.37           C
ATOM   1873  C   ALA A 120      43.816  74.780  24.504  1.00 38.77           C
ATOM   1874  O   ALA A 120      44.685  73.971  24.829  1.00 42.07           O
ATOM   1875  CB  ALA A 120      41.803  75.326  25.904  1.00 53.66           C
ATOM   1876  H   ALA A 120      41.722  72.899  25.724  1.00 63.90           H
ATOM   1877  HA  ALA A 120      41.842  74.760  23.926  1.00 65.06           H
ATOM   1878  HB1 ALA A 120      41.962  76.265  25.721  1.00 64.20           H
ATOM   1879  HB2 ALA A 120      40.852  75.165  26.008  1.00 64.20           H
ATOM   1880  HB3 ALA A 120      42.274  75.061  26.710  1.00 64.20           H
ATOM   1881  N   GLU A 121      44.116  75.962  23.958  1.00 44.01           N
ATOM   1882  CA  GLU A 121      45.507  76.289  23.686  1.00 47.26           C
ATOM   1883  C   GLU A 121      46.266  76.347  25.009  1.00 39.08           C
ATOM   1884  O   GLU A 121      46.160  75.416  25.807  1.00 54.78           O
ATOM   1885  CB  GLU A 121      45.650  77.586  22.888  1.00 36.57           C
ATOM   1886  CG  GLU A 121      47.022  77.643  22.217  1.00 45.15           C
ATOM   1887  CD  GLU A 121      47.193  78.729  21.188  1.00 47.85           C
ATOM   1888  OE1 GLU A 121      46.381  78.772  20.235  1.00 59.18           O
ATOM   1889  OE2 GLU A 121      48.168  79.509  21.318  1.00 58.97           O1-
ATOM   1890  H   GLU A 121      43.548  76.571  23.743  1.00 52.63           H
ATOM   1891  HA  GLU A 121      45.895  75.576  23.156  1.00 56.53           H
ATOM   1892  HB2 GLU A 121      44.968  77.620  22.199  1.00 43.70           H
ATOM   1893  HB3 GLU A 121      45.567  78.346  23.486  1.00 43.70           H
ATOM   1894  HG2 GLU A 121      47.694  77.784  22.903  1.00 54.00           H
ATOM   1895  HG3 GLU A 121      47.184  76.795  21.775  1.00 54.00           H
ATOM   1896  N   GLY A 122      47.028  77.400  25.279  1.00 43.30           N
ATOM   1897  CA  GLY A 122      47.903  77.374  26.440  1.00 37.97           C
ATOM   1898  C   GLY A 122      49.315  77.701  26.038  1.00 33.46           C
ATOM   1899  O   GLY A 122      49.536  78.186  24.929  1.00 46.81           O
ATOM   1900  H   GLY A 122      47.056  78.125  24.817  1.00 51.77           H
ATOM   1901  HA2 GLY A 122      47.604  78.025  27.094  1.00 45.38           H
ATOM   1902  HA3 GLY A 122      47.888  76.492  26.845  1.00 45.38           H
ATOM   1903  N   ASP A 123      50.286  77.441  26.901  1.00 33.73           N
ATOM   1904  CA  ASP A 123      51.636  77.933  26.640  1.00 43.24           C
ATOM   1905  C   ASP A 123      52.713  76.860  26.826  1.00 41.67           C
ATOM   1906  O   ASP A 123      53.907  77.196  26.874  1.00 34.78           O
ATOM   1907  CB  ASP A 123      51.924  79.155  27.524  1.00 41.64           C
ATOM   1908  CG  ASP A 123      51.909  78.815  29.027  1.00 44.30           C
ATOM   1909  OD1 ASP A 123      52.329  79.644  29.855  1.00 45.97           O
ATOM   1910  OD2 ASP A 123      51.498  77.685  29.381  1.00 51.31           O1-
ATOM   1911  H   ASP A 123      50.197  76.993  27.630  1.00 40.30           H
ATOM   1912  HA  ASP A 123      51.679  78.228  25.717  1.00 51.70           H
ATOM   1913  HB2 ASP A 123      52.802  79.505  27.304  1.00 49.79           H
ATOM   1914  HB3 ASP A 123      51.247  79.830  27.361  1.00 49.79           H
ATOM   1915  N   LEU A 124      52.338  75.577  26.897  1.00 40.41           N
ATOM   1916  CA  LEU A 124      53.327  74.500  26.939  1.00 40.83           C
ATOM   1917  C   LEU A 124      53.673  74.023  25.526  1.00 33.67           C
ATOM   1918  O   LEU A 124      52.849  73.390  24.843  1.00 29.54           O
ATOM   1919  CB  LEU A 124      52.822  73.321  27.762  1.00 30.50           C
ATOM   1920  CG  LEU A 124      53.786  72.651  28.739  1.00 33.47           C
ATOM   1921  CD1 LEU A 124      53.406  71.232  28.908  1.00 30.67           C
ATOM   1922  CD2 LEU A 124      55.205  72.763  28.324  1.00 35.14           C
ATOM   1923  H   LEU A 124      51.521  75.308  26.922  1.00 48.31           H
ATOM   1924  HA  LEU A 124      54.139  74.831  27.354  1.00 48.81           H
ATOM   1925  HB2 LEU A 124      52.063  73.627  28.283  1.00 36.42           H
ATOM   1926  HB3 LEU A 124      52.525  72.634  27.145  1.00 36.42           H
ATOM   1927  HG  LEU A 124      53.699  73.082  29.603  1.00 39.98           H
ATOM   1928 HD11 LEU A 124      54.022  70.812  29.529  1.00 36.62           H
ATOM   1929 HD12 LEU A 124      52.502  71.187  29.257  1.00 36.62           H
ATOM   1930 HD13 LEU A 124      53.451  70.788  28.046  1.00 36.62           H
ATOM   1931 HD21 LEU A 124      55.762  72.319  28.982  1.00 41.98           H
ATOM   1932 HD22 LEU A 124      55.315  72.339  27.458  1.00 41.98           H
ATOM   1933 HD23 LEU A 124      55.443  73.701  28.266  1.00 41.98           H
ATOM   1934  N   THR A 125      54.875  74.244  25.141  1.00 36.31           N
ATOM   1935  CA  THR A 125      55.363  73.864  23.821  1.00 36.94           C
ATOM   1936  C   THR A 125      56.145  72.551  23.861  1.00 34.07           C
ATOM   1937  O   THR A 125      56.709  72.190  24.899  1.00 35.17           O
ATOM   1938  CB  THR A 125      56.282  74.945  23.268  1.00 35.93           C
ATOM   1939  OG1 THR A 125      57.480  74.976  24.060  1.00 33.77           O
ATOM   1940  CG2 THR A 125      55.582  76.304  23.301  1.00 37.47           C
ATOM   1941  H   THR A 125      55.470  74.627  25.629  1.00 43.38           H
ATOM   1942  HA  THR A 125      54.612  73.757  23.216  1.00 44.14           H
ATOM   1943  HB  THR A 125      56.508  74.738  22.348  1.00 42.93           H
ATOM   1944  HG1 THR A 125      58.001  75.567  23.770  1.00 40.34           H
ATOM   1945 HG21 THR A 125      56.171  76.989  22.948  1.00 44.78           H
ATOM   1946 HG22 THR A 125      54.775  76.275  22.763  1.00 44.78           H
ATOM   1947 HG23 THR A 125      55.344  76.533  24.213  1.00 44.78           H
ATOM   1948  N   PRO A 126      56.199  71.832  22.731  1.00 24.75           N
ATOM   1949  CA  PRO A 126      57.003  70.608  22.679  1.00 27.91           C
ATOM   1950  C   PRO A 126      58.387  70.750  23.267  1.00 26.88           C
ATOM   1951  O   PRO A 126      58.848  69.851  23.977  1.00 18.96           O
ATOM   1952  CB  PRO A 126      57.054  70.309  21.167  1.00 35.75           C
ATOM   1953  CG  PRO A 126      55.734  70.796  20.691  1.00 37.27           C
ATOM   1954  CD  PRO A 126      55.514  72.073  21.448  1.00 34.47           C
ATOM   1955  HA  PRO A 126      56.539  69.885  23.129  1.00 33.31           H
ATOM   1956  HB2 PRO A 126      57.779  70.804  20.753  1.00 42.72           H
ATOM   1957  HB3 PRO A 126      57.150  69.355  21.018  1.00 42.72           H
ATOM   1958  HG2 PRO A 126      55.768  70.962  19.736  1.00 44.53           H
ATOM   1959  HG3 PRO A 126      55.047  70.145  20.905  1.00 44.53           H
ATOM   1960  HD2 PRO A 126      55.923  72.818  20.981  1.00 41.18           H
ATOM   1961  HD3 PRO A 126      54.566  72.221  21.594  1.00 41.18           H
ATOM   1962  N   ASP A 127      59.071  71.854  22.990  1.00 32.94           N
ATOM   1963  CA  ASP A 127      60.443  71.978  23.451  1.00 24.05           C
ATOM   1964  C   ASP A 127      60.549  71.842  24.962  1.00 34.62           C
ATOM   1965  O   ASP A 127      61.414  71.121  25.461  1.00 36.29           O
ATOM   1966  CB  ASP A 127      61.035  73.294  23.028  1.00 22.28           C
ATOM   1967  CG  ASP A 127      62.501  73.299  23.164  1.00 34.81           C
ATOM   1968  OD1 ASP A 127      62.968  73.380  24.310  1.00 38.81           O
ATOM   1969  OD2 ASP A 127      63.195  73.152  22.132  1.00 37.81           O1-
ATOM   1970  H   ASP A 127      58.772  72.528  22.548  1.00 39.34           H
ATOM   1971  HA  ASP A 127      60.973  71.271  23.051  1.00 28.68           H
ATOM   1972  HB2 ASP A 127      60.816  73.459  22.098  1.00 26.55           H
ATOM   1973  HB3 ASP A 127      60.676  74.001  23.588  1.00 26.55           H
ATOM   1974  N   GLU A 128      59.728  72.564  25.725  1.00 34.07           N
ATOM   1975  CA  GLU A 128      59.957  72.421  27.159  1.00 36.03           C
ATOM   1976  C   GLU A 128      59.258  71.196  27.708  1.00 30.33           C
ATOM   1977  O   GLU A 128      59.629  70.742  28.784  1.00 29.75           O
ATOM   1978  CB  GLU A 128      59.568  73.668  27.965  1.00 38.65           C
ATOM   1979  CG  GLU A 128      58.183  74.171  27.824  1.00 48.84           C
ATOM   1980  CD  GLU A 128      57.847  75.163  28.938  1.00 59.92           C
ATOM   1981  OE1 GLU A 128      58.607  76.133  29.136  1.00 56.65           O
ATOM   1982  OE2 GLU A 128      56.824  74.969  29.628  1.00 67.16           O1-
ATOM   1983  H   GLU A 128      59.096  73.090  25.472  1.00 40.70           H
ATOM   1984  HA  GLU A 128      60.908  72.285  27.294  1.00 43.05           H
ATOM   1985  HB2 GLU A 128      59.704  73.471  28.905  1.00 46.20           H
ATOM   1986  HB3 GLU A 128      60.160  74.390  27.704  1.00 46.20           H
ATOM   1987  HG2 GLU A 128      58.091  74.625  26.972  1.00 58.42           H
ATOM   1988  HG3 GLU A 128      57.563  73.427  27.879  1.00 58.42           H
ATOM   1989  N   VAL A 129      58.305  70.614  26.980  1.00 24.81           N
ATOM   1990  CA  VAL A 129      57.902  69.252  27.303  1.00 23.27           C
ATOM   1991  C   VAL A 129      59.147  68.400  27.468  1.00 27.60           C
ATOM   1992  O   VAL A 129      59.334  67.737  28.496  1.00 21.83           O
ATOM   1993  CB  VAL A 129      56.958  68.682  26.224  1.00 32.70           C
ATOM   1994  CG1 VAL A 129      56.829  67.138  26.286  1.00 19.75           C
ATOM   1995  CG2 VAL A 129      55.580  69.320  26.356  1.00 33.05           C
ATOM   1996  H   VAL A 129      57.891  70.974  26.317  1.00 29.58           H
ATOM   1997  HA  VAL A 129      57.426  69.255  28.148  1.00 27.74           H
ATOM   1998  HB  VAL A 129      57.308  68.914  25.350  1.00 39.05           H
ATOM   1999 HG11 VAL A 129      56.225  66.844  25.586  1.00 23.51           H
ATOM   2000 HG12 VAL A 129      57.705  66.743  26.155  1.00 23.51           H
ATOM   2001 HG13 VAL A 129      56.478  66.885  27.154  1.00 23.51           H
ATOM   2002 HG21 VAL A 129      54.996  68.953  25.673  1.00 39.47           H
ATOM   2003 HG22 VAL A 129      55.224  69.122  27.237  1.00 39.47           H
ATOM   2004 HG23 VAL A 129      55.664  70.279  26.240  1.00 39.47           H
ATOM   2005  N   VAL A 130      60.056  68.445  26.488  1.00 28.07           N
ATOM   2006  CA  VAL A 130      61.145  67.486  26.614  1.00 31.34           C
ATOM   2007  C   VAL A 130      62.124  67.913  27.686  1.00 21.16           C
ATOM   2008  O   VAL A 130      62.701  67.041  28.335  1.00 26.94           O
ATOM   2009  CB  VAL A 130      61.870  67.119  25.301  1.00 26.13           C
ATOM   2010  CG1 VAL A 130      61.374  67.845  24.170  1.00 19.27           C
ATOM   2011  CG2 VAL A 130      63.362  67.184  25.442  1.00 27.67           C
ATOM   2012  H   VAL A 130      60.067  68.968  25.805  1.00 33.50           H
ATOM   2013  HA  VAL A 130      60.750  66.660  26.932  1.00 37.42           H
ATOM   2014  HB  VAL A 130      61.666  66.188  25.123  1.00 31.17           H
ATOM   2015 HG11 VAL A 130      61.867  67.572  23.380  1.00 22.94           H
ATOM   2016 HG12 VAL A 130      60.431  67.647  24.057  1.00 22.94           H
ATOM   2017 HG13 VAL A 130      61.498  68.794  24.326  1.00 22.94           H
ATOM   2018 HG21 VAL A 130      63.769  66.946  24.594  1.00 33.02           H
ATOM   2019 HG22 VAL A 130      63.616  68.087  25.690  1.00 33.02           H
ATOM   2020 HG23 VAL A 130      63.641  66.561  26.131  1.00 33.02           H
ATOM   2021  N   SER A 131      62.252  69.204  27.992  1.00 31.63           N
ATOM   2022  CA  SER A 131      63.059  69.573  29.159  1.00 27.02           C
ATOM   2023  C   SER A 131      62.372  69.218  30.471  1.00 25.90           C
ATOM   2024  O   SER A 131      63.035  68.894  31.456  1.00 28.19           O
ATOM   2025  CB  SER A 131      63.388  71.057  29.165  1.00 33.27           C
ATOM   2026  OG  SER A 131      62.309  71.786  29.699  1.00 42.71           O
ATOM   2027  H   SER A 131      61.899  69.861  27.563  1.00 37.78           H
ATOM   2028  HA  SER A 131      63.896  69.085  29.124  1.00 32.24           H
ATOM   2029  HB2 SER A 131      64.175  71.207  29.711  1.00 39.74           H
ATOM   2030  HB3 SER A 131      63.551  71.351  28.255  1.00 39.74           H
ATOM   2031  HG  SER A 131      61.620  71.660  29.235  1.00 51.06           H
ATOM   2032  N   LEU A 132      61.059  69.270  30.523  1.00 24.34           N
ATOM   2033  CA  LEU A 132      60.418  68.886  31.764  1.00 28.26           C
ATOM   2034  C   LEU A 132      60.537  67.380  31.968  1.00 27.34           C
ATOM   2035  O   LEU A 132      60.820  66.923  33.079  1.00 21.36           O
ATOM   2036  CB  LEU A 132      58.955  69.372  31.773  1.00 23.07           C
ATOM   2037  CG  LEU A 132      58.799  70.885  32.037  1.00 30.32           C
ATOM   2038  CD1 LEU A 132      57.425  71.425  31.745  1.00 35.56           C
ATOM   2039  CD2 LEU A 132      59.138  71.191  33.481  1.00 39.99           C
ATOM   2040  H   LEU A 132      60.534  69.512  29.887  1.00 29.03           H
ATOM   2041  HA  LEU A 132      60.878  69.321  32.499  1.00 33.73           H
ATOM   2042  HB2 LEU A 132      58.557  69.179  30.910  1.00 27.50           H
ATOM   2043  HB3 LEU A 132      58.474  68.899  32.470  1.00 27.50           H
ATOM   2044  HG  LEU A 132      59.430  71.365  31.477  1.00 36.20           H
ATOM   2045 HD11 LEU A 132      57.413  72.376  31.936  1.00 42.48           H
ATOM   2046 HD12 LEU A 132      57.218  71.272  30.810  1.00 42.48           H
ATOM   2047 HD13 LEU A 132      56.780  70.967  32.306  1.00 42.48           H
ATOM   2048 HD21 LEU A 132      59.036  72.143  33.634  1.00 47.81           H
ATOM   2049 HD22 LEU A 132      58.535  70.696  34.058  1.00 47.81           H
ATOM   2050 HD23 LEU A 132      60.055  70.924  33.653  1.00 47.81           H
ATOM   2051  N   VAL A 133      60.362  66.596  30.897  1.00 26.31           N
ATOM   2052  CA  VAL A 133      60.429  65.139  31.033  1.00 27.98           C
ATOM   2053  C   VAL A 133      61.790  64.747  31.551  1.00 21.12           C
ATOM   2054  O   VAL A 133      61.911  63.925  32.469  1.00 28.33           O
ATOM   2055  CB  VAL A 133      60.133  64.420  29.695  1.00 30.14           C
ATOM   2056  CG1 VAL A 133      60.395  62.947  29.830  1.00 23.29           C
ATOM   2057  CG2 VAL A 133      58.717  64.588  29.289  1.00 19.50           C
ATOM   2058  H   VAL A 133      60.208  66.877  30.099  1.00 31.39           H
ATOM   2059  HA  VAL A 133      59.766  64.851  31.681  1.00 33.39           H
ATOM   2060  HB  VAL A 133      60.703  64.776  28.996  1.00 35.99           H
ATOM   2061 HG11 VAL A 133      60.205  62.514  28.984  1.00 27.76           H
ATOM   2062 HG12 VAL A 133      61.326  62.813  30.069  1.00 27.76           H
ATOM   2063 HG13 VAL A 133      59.820  62.587  30.524  1.00 27.76           H
ATOM   2064 HG21 VAL A 133      58.573  64.125  28.449  1.00 23.21           H
ATOM   2065 HG22 VAL A 133      58.145  64.213  29.977  1.00 23.21           H
ATOM   2066 HG23 VAL A 133      58.530  65.534  29.182  1.00 23.21           H
ATOM   2067  N   ASN A 134      62.840  65.336  30.989  1.00 18.11           N
ATOM   2068  CA  ASN A 134      64.129  64.787  31.330  1.00 29.50           C
ATOM   2069  C   ASN A 134      64.706  65.392  32.612  1.00 33.90           C
ATOM   2070  O   ASN A 134      65.652  64.824  33.154  1.00 37.88           O
ATOM   2071  CB  ASN A 134      65.055  64.842  30.073  1.00 40.99           C
ATOM   2072  CG  ASN A 134      65.465  66.171  29.700  1.00 39.70           C
ATOM   2073  OD1 ASN A 134      65.620  67.038  30.556  1.00 53.63           O
ATOM   2074  ND2 ASN A 134      65.720  66.359  28.392  1.00 24.32           N
ATOM   2075  H   ASN A 134      62.833  66.004  30.448  1.00 21.55           H
ATOM   2076  HA  ASN A 134      63.994  63.845  31.520  1.00 35.22           H
ATOM   2077  HB2 ASN A 134      65.856  64.326  30.254  1.00 49.00           H
ATOM   2078  HB3 ASN A 134      64.581  64.457  29.320  1.00 49.00           H
ATOM   2079 HD21 ASN A 134      65.968  67.133  28.109  1.00 28.99           H
ATOM   2080 HD22 ASN A 134      65.634  65.706  27.838  1.00 28.99           H
ATOM   2081  N   GLN A 135      64.079  66.433  33.180  1.00 31.52           N
ATOM   2082  CA  GLN A 135      64.283  66.728  34.593  1.00 34.94           C
ATOM   2083  C   GLN A 135      63.704  65.626  35.467  1.00 36.05           C
ATOM   2084  O   GLN A 135      64.390  65.090  36.354  1.00 31.77           O
ATOM   2085  CB  GLN A 135      63.629  68.047  34.991  1.00 44.07           C
ATOM   2086  CG  GLN A 135      64.293  69.309  34.511  1.00 54.14           C
ATOM   2087  CD  GLN A 135      63.429  70.539  34.811  1.00 56.30           C
ATOM   2088  OE1 GLN A 135      62.662  70.565  35.790  1.00 55.78           O
ATOM   2089  NE2 GLN A 135      63.527  71.550  33.945  1.00 50.28           N
ATOM   2090  H   GLN A 135      63.543  66.970  32.774  1.00 37.63           H
ATOM   2091  HA  GLN A 135      65.234  66.792  34.773  1.00 41.75           H
ATOM   2092  HB2 GLN A 135      62.723  68.051  34.645  1.00 52.69           H
ATOM   2093  HB3 GLN A 135      63.601  68.089  35.960  1.00 52.69           H
ATOM   2094  HG2 GLN A 135      65.144  69.416  34.963  1.00 64.79           H
ATOM   2095  HG3 GLN A 135      64.425  69.256  33.551  1.00 64.79           H
ATOM   2096 HE21 GLN A 135      64.053  71.486  33.267  1.00 60.15           H
ATOM   2097 HE22 GLN A 135      63.065  72.265  34.065  1.00 60.15           H
ATOM   2098  N   GLY A 136      62.426  65.282  35.249  1.00 30.29           N
ATOM   2099  CA  GLY A 136      61.816  64.234  36.059  1.00 35.33           C
ATOM   2100  C   GLY A 136      62.603  62.944  35.991  1.00 39.05           C
ATOM   2101  O   GLY A 136      62.763  62.237  36.994  1.00 27.48           O
ATOM   2102  H   GLY A 136      61.910  65.631  34.656  1.00 36.17           H
ATOM   2103  HA2 GLY A 136      61.773  64.522  36.984  1.00 42.21           H
ATOM   2104  HA3 GLY A 136      60.914  64.064  35.745  1.00 42.21           H
ATOM   2105  N   LEU A 137      63.149  62.650  34.808  1.00 35.00           N
ATOM   2106  CA  LEU A 137      63.882  61.423  34.587  1.00 29.73           C
ATOM   2107  C   LEU A 137      65.217  61.452  35.315  1.00 34.09           C
ATOM   2108  O   LEU A 137      65.616  60.465  35.939  1.00 27.26           O
ATOM   2109  CB  LEU A 137      64.086  61.264  33.091  1.00 27.62           C
ATOM   2110  CG  LEU A 137      63.512  60.168  32.226  1.00 31.14           C
ATOM   2111  CD1 LEU A 137      62.133  59.776  32.571  1.00 23.82           C
ATOM   2112  CD2 LEU A 137      63.557  60.702  30.768  1.00 26.14           C
ATOM   2113  H   LEU A 137      63.102  63.158  34.116  1.00 41.82           H
ATOM   2114  HA  LEU A 137      63.365  60.669  34.912  1.00 35.49           H
ATOM   2115  HB2 LEU A 137      63.774  62.090  32.690  1.00 32.96           H
ATOM   2116  HB3 LEU A 137      65.046  61.214  32.957  1.00 32.96           H
ATOM   2117  HG  LEU A 137      64.078  59.382  32.282  1.00 37.19           H
ATOM   2118 HD11 LEU A 137      61.845  59.072  31.969  1.00 28.40           H
ATOM   2119 HD12 LEU A 137      62.115  59.457  33.487  1.00 28.40           H
ATOM   2120 HD13 LEU A 137      61.553  60.548  32.478  1.00 28.40           H
ATOM   2121 HD21 LEU A 137      63.195  60.026  30.173  1.00 31.18           H
ATOM   2122 HD22 LEU A 137      63.024  61.511  30.712  1.00 31.18           H
ATOM   2123 HD23 LEU A 137      64.477  60.894  30.530  1.00 31.18           H
ATOM   2124  N   GLN A 138      65.937  62.573  35.212  1.00 28.22           N
ATOM   2125  CA  GLN A 138      67.248  62.656  35.839  1.00 31.15           C
ATOM   2126  C   GLN A 138      67.132  62.606  37.360  1.00 33.27           C
ATOM   2127  O   GLN A 138      68.003  62.049  38.030  1.00 29.00           O
ATOM   2128  CB  GLN A 138      67.960  63.917  35.392  1.00 24.85           C
ATOM   2129  CG  GLN A 138      68.571  63.791  34.020  1.00 36.72           C
ATOM   2130  CD  GLN A 138      68.933  65.111  33.385  1.00 33.72           C
ATOM   2131  OE1 GLN A 138      68.197  66.099  33.464  1.00 40.46           O
ATOM   2132  NE2 GLN A 138      70.077  65.135  32.745  1.00 39.88           N
ATOM   2133  H   GLN A 138      65.692  63.282  34.792  1.00 33.68           H
ATOM   2134  HA  GLN A 138      67.780  61.896  35.555  1.00 37.19           H
ATOM   2135  HB2 GLN A 138      67.322  64.648  35.369  1.00 29.63           H
ATOM   2136  HB3 GLN A 138      68.672  64.117  36.019  1.00 29.63           H
ATOM   2137  HG2 GLN A 138      69.381  63.262  34.087  1.00 43.88           H
ATOM   2138  HG3 GLN A 138      67.937  63.346  33.436  1.00 43.88           H
ATOM   2139 HE21 GLN A 138      70.564  64.427  32.708  1.00 47.67           H
ATOM   2140 HE22 GLN A 138      70.340  65.858  32.362  1.00 47.67           H
ATOM   2141  N   GLU A 139      66.050  63.165  37.912  1.00 20.68           N
ATOM   2142  CA  GLU A 139      65.786  63.075  39.347  1.00 29.87           C
ATOM   2143  C   GLU A 139      65.451  61.652  39.782  1.00 36.39           C
ATOM   2144  O   GLU A 139      65.845  61.225  40.875  1.00 33.59           O
ATOM   2145  CB  GLU A 139      64.621  63.990  39.739  1.00 27.57           C
ATOM   2146  CG  GLU A 139      65.024  65.362  40.240  1.00 39.63           C
ATOM   2147  CD  GLU A 139      63.918  66.387  40.063  1.00 48.79           C
ATOM   2148  OE1 GLU A 139      62.712  66.031  40.111  1.00 35.39           O
ATOM   2149  OE2 GLU A 139      64.280  67.560  39.852  1.00 57.27           O1-
ATOM   2150  H   GLU A 139      65.454  63.602  37.473  1.00 24.63           H
ATOM   2151  HA  GLU A 139      66.573  63.363  39.834  1.00 35.66           H
ATOM   2152  HB2 GLU A 139      64.054  64.117  38.962  1.00 32.90           H
ATOM   2153  HB3 GLU A 139      64.114  63.558  40.444  1.00 32.90           H
ATOM   2154  HG2 GLU A 139      65.235  65.306  41.185  1.00 47.37           H
ATOM   2155  HG3 GLU A 139      65.799  65.666  39.743  1.00 47.37           H
ATOM   2156  N   GLY A 140      64.650  60.935  38.989  1.00 25.14           N
ATOM   2157  CA  GLY A 140      64.365  59.549  39.309  1.00 24.10           C
ATOM   2158  C   GLY A 140      65.609  58.683  39.243  1.00 25.08           C
ATOM   2159  O   GLY A 140      65.787  57.764  40.055  1.00 24.91           O
ATOM   2160  H   GLY A 140      64.270  61.227  38.275  1.00 29.98           H
ATOM   2161  HA2 GLY A 140      63.996  59.491  40.204  1.00 28.74           H
ATOM   2162  HA3 GLY A 140      63.712  59.199  38.682  1.00 28.74           H
ATOM   2163  N   GLU A 141      66.501  58.985  38.298  1.00 22.44           N
ATOM   2164  CA  GLU A 141      67.740  58.233  38.188  1.00 28.86           C
ATOM   2165  C   GLU A 141      68.528  58.365  39.465  1.00 29.51           C
ATOM   2166  O   GLU A 141      69.050  57.375  39.976  1.00 31.28           O
ATOM   2167  CB  GLU A 141      68.590  58.730  37.011  1.00 27.53           C
ATOM   2168  CG  GLU A 141      69.958  58.073  36.976  1.00 24.00           C
ATOM   2169  CD  GLU A 141      70.707  58.179  35.671  1.00 34.31           C
ATOM   2170  OE1 GLU A 141      70.065  58.394  34.623  1.00 34.71           O
ATOM   2171  OE2 GLU A 141      71.962  58.019  35.692  1.00 48.46           O1-
ATOM   2172  H   GLU A 141      66.411  59.613  37.717  1.00 26.74           H
ATOM   2173  HA  GLU A 141      67.538  57.295  38.047  1.00 34.45           H
ATOM   2174  HB2 GLU A 141      68.134  58.524  36.180  1.00 32.85           H
ATOM   2175  HB3 GLU A 141      68.717  59.689  37.092  1.00 32.85           H
ATOM   2176  HG2 GLU A 141      70.510  58.480  37.661  1.00 28.61           H
ATOM   2177  HG3 GLU A 141      69.847  57.129  37.170  1.00 28.61           H
ATOM   2178  N   ARG A 142      68.589  59.589  40.005  1.00 32.79           N
ATOM   2179  CA  ARG A 142      69.350  59.863  41.220  1.00 36.01           C
ATOM   2180  C   ARG A 142      68.700  59.277  42.454  1.00 25.83           C
ATOM   2181  O   ARG A 142      69.416  58.869  43.360  1.00 29.80           O
ATOM   2182  CB  ARG A 142      69.530  61.362  41.429  1.00 29.43           C
ATOM   2183  CG  ARG A 142      70.834  61.874  40.857  1.00 60.60           C
ATOM   2184  CD  ARG A 142      70.891  61.515  39.355  1.00 65.33           C
ATOM   2185  NE  ARG A 142      72.201  61.695  38.717  1.00 62.04           N
ATOM   2186  CZ  ARG A 142      72.350  62.032  37.434  1.00 70.26           C
ATOM   2187  NH1 ARG A 142      73.578  62.156  36.921  1.00 75.02           N
ATOM   2188  NH2 ARG A 142      71.271  62.266  36.657  1.00 61.20           N1+
ATOM   2189  H   ARG A 142      68.194  60.280  39.680  1.00 39.17           H
ATOM   2190  HA  ARG A 142      70.231  59.467  41.133  1.00 43.02           H
ATOM   2191  HB2 ARG A 142      68.804  61.833  40.990  1.00 35.13           H
ATOM   2192  HB3 ARG A 142      69.523  61.553  42.380  1.00 35.13           H
ATOM   2193  HG2 ARG A 142      70.878  62.838  40.951  1.00 72.53           H
ATOM   2194  HG3 ARG A 142      71.580  61.449  41.309  1.00 72.53           H
ATOM   2195  HD2 ARG A 142      70.643  60.583  39.251  1.00 78.22           H
ATOM   2196  HD3 ARG A 142      70.257  62.075  38.880  1.00 78.22           H
ATOM   2197  HE  ARG A 142      72.898  61.431  39.147  1.00 74.26           H
ATOM   2198 HH11 ARG A 142      74.267  62.017  37.416  1.00 89.85           H
ATOM   2199 HH12 ARG A 142      73.679  62.387  36.098  1.00 89.85           H
ATOM   2200 HH21 ARG A 142      70.480  62.182  36.983  1.00 73.26           H
ATOM   2201 HH22 ARG A 142      71.375  62.488  35.832  1.00 73.26           H
ATOM   2202  N   ASP A 143      67.367  59.257  42.528  1.00 26.65           N
ATOM   2203  CA  ASP A 143      66.717  58.770  43.736  1.00 29.34           C
ATOM   2204  C   ASP A 143      66.464  57.274  43.719  1.00 27.81           C
ATOM   2205  O   ASP A 143      66.347  56.684  44.792  1.00 31.11           O
ATOM   2206  CB  ASP A 143      65.377  59.482  44.000  1.00 28.67           C
ATOM   2207  CG  ASP A 143      65.522  61.002  44.108  1.00 24.36           C
ATOM   2208  OD1 ASP A 143      64.508  61.713  44.186  1.00 28.05           O
ATOM   2209  OD2 ASP A 143      66.643  61.507  44.062  1.00 27.23           O1-
ATOM   2210  H   ASP A 143      66.832  59.514  41.906  1.00 31.79           H
ATOM   2211  HA  ASP A 143      67.297  58.957  44.490  1.00 35.02           H
ATOM   2212  HB2 ASP A 143      64.768  59.290  43.269  1.00 34.21           H
ATOM   2213  HB3 ASP A 143      65.006  59.156  44.835  1.00 34.21           H
ATOM   2214  N   PHE A 144      66.379  56.629  42.558  1.00 28.71           N
ATOM   2215  CA  PHE A 144      66.034  55.212  42.557  1.00 20.48           C
ATOM   2216  C   PHE A 144      67.090  54.315  41.949  1.00 16.22           C
ATOM   2217  O   PHE A 144      66.895  53.088  41.918  1.00 20.28           O
ATOM   2218  CB  PHE A 144      64.709  54.969  41.830  1.00 21.94           C
ATOM   2219  CG  PHE A 144      63.623  55.886  42.230  1.00 19.64           C
ATOM   2220  CD1 PHE A 144      63.148  56.835  41.349  1.00 29.50           C
ATOM   2221  CD2 PHE A 144      63.071  55.798  43.469  1.00 27.62           C
ATOM   2222  CE1 PHE A 144      62.125  57.683  41.709  1.00 27.81           C
ATOM   2223  CE2 PHE A 144      62.065  56.635  43.839  1.00 38.61           C
ATOM   2224  CZ  PHE A 144      61.586  57.587  42.959  1.00 38.58           C
ATOM   2225  H   PHE A 144      66.512  56.975  41.782  1.00 34.27           H
ATOM   2226  HA  PHE A 144      65.914  54.930  43.478  1.00 24.39           H
ATOM   2227  HB2 PHE A 144      64.852  55.078  40.877  1.00 26.14           H
ATOM   2228  HB3 PHE A 144      64.414  54.064  42.016  1.00 26.14           H
ATOM   2229  HD1 PHE A 144      63.517  56.897  40.498  1.00 35.21           H
ATOM   2230  HD2 PHE A 144      63.385  55.161  44.069  1.00 32.96           H
ATOM   2231  HE1 PHE A 144      61.813  58.323  41.110  1.00 33.19           H
ATOM   2232  HE2 PHE A 144      61.697  56.566  44.690  1.00 46.14           H
ATOM   2233  HZ  PHE A 144      60.898  58.157  43.216  1.00 46.11           H
ATOM   2234  N   GLY A 145      68.188  54.876  41.455  1.00 21.23           N
ATOM   2235  CA  GLY A 145      69.295  54.060  40.968  1.00 22.52           C
ATOM   2236  C   GLY A 145      69.003  53.241  39.722  1.00 23.91           C
ATOM   2237  O   GLY A 145      69.557  52.148  39.557  1.00 22.83           O
ATOM   2238  H   GLY A 145      68.318  55.724  41.391  1.00 25.30           H
ATOM   2239  HA2 GLY A 145      70.048  54.639  40.773  1.00 26.85           H
ATOM   2240  HA3 GLY A 145      69.564  53.447  41.670  1.00 26.85           H
ATOM   2241  N   VAL A 146      68.140  53.737  38.842  1.00 28.11           N
ATOM   2242  CA  VAL A 146      67.955  53.198  37.505  1.00 19.47           C
ATOM   2243  C   VAL A 146      68.517  54.203  36.509  1.00 21.03           C
ATOM   2244  O   VAL A 146      68.198  55.394  36.574  1.00 25.21           O
ATOM   2245  CB  VAL A 146      66.470  52.928  37.224  1.00 21.31           C
ATOM   2246  CG1 VAL A 146      66.283  52.261  35.847  1.00 26.41           C
ATOM   2247  CG2 VAL A 146      65.870  52.070  38.289  1.00 20.18           C
ATOM   2248  H   VAL A 146      67.632  54.411  39.006  1.00 33.55           H
ATOM   2249  HA  VAL A 146      68.445  52.365  37.417  1.00 23.18           H
ATOM   2250  HB  VAL A 146      65.993  53.772  37.216  1.00 25.38           H
ATOM   2251 HG11 VAL A 146      65.338  52.103  35.698  1.00 31.51           H
ATOM   2252 HG12 VAL A 146      66.632  52.851  35.161  1.00 31.51           H
ATOM   2253 HG13 VAL A 146      66.765  51.419  35.836  1.00 31.51           H
ATOM   2254 HG21 VAL A 146      64.935  51.919  38.082  1.00 24.03           H
ATOM   2255 HG22 VAL A 146      66.344  51.224  38.317  1.00 24.03           H
ATOM   2256 HG23 VAL A 146      65.952  52.524  39.143  1.00 24.03           H
ATOM   2257  N   LYS A 147      69.347  53.727  35.585  1.00 19.73           N
ATOM   2258  CA  LYS A 147      69.852  54.590  34.523  1.00 20.04           C
ATOM   2259  C   LYS A 147      68.832  54.700  33.365  1.00 24.83           C
ATOM   2260  O   LYS A 147      68.357  53.676  32.852  1.00 20.92           O
ATOM   2261  CB  LYS A 147      71.164  54.044  34.014  1.00 20.93           C
ATOM   2262  CG  LYS A 147      71.905  54.957  33.040  1.00 18.29           C
ATOM   2263  CD  LYS A 147      73.139  54.204  32.736  1.00 20.86           C
ATOM   2264  CE  LYS A 147      74.032  54.832  31.713  1.00 34.49           C
ATOM   2265  NZ  LYS A 147      74.700  55.965  32.256  1.00 32.51           N1+
ATOM   2266  H   LYS A 147      69.631  52.916  35.552  1.00 23.49           H
ATOM   2267  HA  LYS A 147      70.008  55.480  34.878  1.00 23.86           H
ATOM   2268  HB2 LYS A 147      71.748  53.888  34.773  1.00 24.93           H
ATOM   2269  HB3 LYS A 147      70.993  53.205  33.558  1.00 24.93           H
ATOM   2270  HG2 LYS A 147      71.390  55.084  32.228  1.00 21.76           H
ATOM   2271  HG3 LYS A 147      72.130  55.800  33.463  1.00 21.76           H
ATOM   2272  HD2 LYS A 147      73.652  54.111  33.554  1.00 24.85           H
ATOM   2273  HD3 LYS A 147      72.891  53.326  32.407  1.00 24.85           H
ATOM   2274  HE2 LYS A 147      74.700  54.189  31.430  1.00 41.21           H
ATOM   2275  HE3 LYS A 147      73.500  55.123  30.956  1.00 41.21           H
ATOM   2276  HZ1 LYS A 147      75.228  56.331  31.639  1.00 38.82           H
ATOM   2277  HZ2 LYS A 147      74.104  56.571  32.522  1.00 38.82           H
ATOM   2278  HZ3 LYS A 147      75.196  55.721  32.953  1.00 38.82           H
ATOM   2279  N   VAL A 148      68.486  55.936  32.980  1.00 18.27           N
ATOM   2280  CA  VAL A 148      67.395  56.219  32.055  1.00 19.49           C
ATOM   2281  C   VAL A 148      67.892  57.104  30.924  1.00 18.38           C
ATOM   2282  O   VAL A 148      68.539  58.120  31.167  1.00 17.95           O
ATOM   2283  CB  VAL A 148      66.211  56.926  32.734  1.00 30.63           C
ATOM   2284  CG1 VAL A 148      64.958  56.917  31.745  1.00 23.46           C
ATOM   2285  CG2 VAL A 148      65.887  56.294  34.067  1.00 30.62           C
ATOM   2286  H   VAL A 148      68.886  56.646  33.255  1.00 21.74           H
ATOM   2287  HA  VAL A 148      67.075  55.386  31.674  1.00 23.20           H
ATOM   2288  HB  VAL A 148      66.453  57.851  32.897  1.00 36.57           H
ATOM   2289 HG11 VAL A 148      64.213  57.364  32.176  1.00 27.96           H
ATOM   2290 HG12 VAL A 148      65.197  57.384  30.929  1.00 27.96           H
ATOM   2291 HG13 VAL A 148      64.721  55.998  31.544  1.00 27.96           H
ATOM   2292 HG21 VAL A 148      65.138  56.764  34.465  1.00 36.55           H
ATOM   2293 HG22 VAL A 148      65.657  55.362  33.927  1.00 36.55           H
ATOM   2294 HG23 VAL A 148      66.664  56.360  34.645  1.00 36.55           H
ATOM   2295  N   ARG A 149      67.588  56.723  29.693  1.00 21.58           N
ATOM   2296  CA  ARG A 149      67.683  57.617  28.560  1.00 16.60           C
ATOM   2297  C   ARG A 149      66.328  57.640  27.884  1.00 15.33           C
ATOM   2298  O   ARG A 149      65.437  56.852  28.196  1.00 11.84           O
ATOM   2299  CB  ARG A 149      68.746  57.165  27.561  1.00 24.63           C
ATOM   2300  CG  ARG A 149      70.121  57.141  28.082  1.00 22.27           C
ATOM   2301  CD  ARG A 149      70.537  58.543  28.459  1.00 26.05           C
ATOM   2302  NE  ARG A 149      71.968  58.591  28.344  1.00 37.76           N
ATOM   2303  CZ  ARG A 149      72.829  58.618  29.353  1.00 51.01           C
ATOM   2304  NH1 ARG A 149      74.142  58.609  29.021  1.00 47.50           N
ATOM   2305  NH2 ARG A 149      72.402  58.685  30.645  1.00 27.97           N1+
ATOM   2306  H   ARG A 149      67.318  55.932  29.487  1.00 25.71           H
ATOM   2307  HA  ARG A 149      67.898  58.512  28.864  1.00 19.73           H
ATOM   2308  HB2 ARG A 149      68.530  56.267  27.266  1.00 29.38           H
ATOM   2309  HB3 ARG A 149      68.732  57.769  26.802  1.00 29.38           H
ATOM   2310  HG2 ARG A 149      70.161  56.582  28.874  1.00 26.54           H
ATOM   2311  HG3 ARG A 149      70.725  56.811  27.399  1.00 26.54           H
ATOM   2312  HD2 ARG A 149      70.146  59.185  27.846  1.00 31.08           H
ATOM   2313  HD3 ARG A 149      70.285  58.733  29.376  1.00 31.08           H
ATOM   2314  HE  ARG A 149      72.296  58.604  27.549  1.00 45.13           H
ATOM   2315 HH11 ARG A 149      74.375  58.582  28.193  1.00 56.81           H
ATOM   2316 HH12 ARG A 149      74.741  58.653  29.636  1.00 56.81           H
ATOM   2317 HH21 ARG A 149      71.560  58.680  30.821  1.00 33.38           H
ATOM   2318 HH22 ARG A 149      72.975  58.715  31.286  1.00 33.38           H
ATOM   2319  N   SER A 150      66.179  58.548  26.932  1.00 21.24           N
ATOM   2320  CA  SER A 150      64.892  58.707  26.294  1.00 22.38           C
ATOM   2321  C   SER A 150      65.019  58.775  24.773  1.00 19.26           C
ATOM   2322  O   SER A 150      66.040  59.215  24.232  1.00 14.61           O
ATOM   2323  CB  SER A 150      64.219  59.950  26.833  1.00 13.51           C
ATOM   2324  OG  SER A 150      64.981  61.078  26.523  1.00 16.07           O
ATOM   2325  H   SER A 150      66.795  59.074  26.645  1.00 25.31           H
ATOM   2326  HA  SER A 150      64.333  57.945  26.513  1.00 26.68           H
ATOM   2327  HB2 SER A 150      63.342  60.038  26.429  1.00 16.02           H
ATOM   2328  HB3 SER A 150      64.138  59.876  27.796  1.00 16.02           H
ATOM   2329  HG  SER A 150      64.608  61.768  26.822  1.00 19.09           H
ATOM   2330  N   ILE A 151      63.948  58.318  24.107  1.00 13.73           N
ATOM   2331  CA  ILE A 151      63.754  58.336  22.660  1.00 16.57           C
ATOM   2332  C   ILE A 151      62.570  59.257  22.373  1.00 13.68           C
ATOM   2333  O   ILE A 151      61.534  59.142  23.032  1.00 16.59           O
ATOM   2334  CB  ILE A 151      63.448  56.923  22.107  1.00 13.75           C
ATOM   2335  CG1 ILE A 151      64.206  55.800  22.860  1.00 13.64           C
ATOM   2336  CG2 ILE A 151      63.638  56.887  20.601  1.00 12.18           C
ATOM   2337  CD1 ILE A 151      65.535  55.594  22.475  1.00 15.65           C
ATOM   2338  H   ILE A 151      63.274  57.969  24.513  1.00 16.29           H
ATOM   2339  HA  ILE A 151      64.545  58.686  22.221  1.00 19.70           H
ATOM   2340  HB  ILE A 151      62.504  56.767  22.266  1.00 16.31           H
ATOM   2341 HG12 ILE A 151      64.209  56.015  23.806  1.00 16.18           H
ATOM   2342 HG13 ILE A 151      63.732  54.965  22.721  1.00 16.18           H
ATOM   2343 HG21 ILE A 151      63.441  55.993  20.280  1.00 14.43           H
ATOM   2344 HG22 ILE A 151      63.036  57.527  20.192  1.00 14.43           H
ATOM   2345 HG23 ILE A 151      64.557  57.118  20.394  1.00 14.43           H
ATOM   2346 HD11 ILE A 151      65.910  54.874  23.006  1.00 18.59           H
ATOM   2347 HD12 ILE A 151      65.558  55.358  21.534  1.00 18.59           H
ATOM   2348 HD13 ILE A 151      66.036  56.411  22.623  1.00 18.59           H
ATOM   2349  N   LEU A 152      62.687  60.121  21.364  1.00 14.58           N
ATOM   2350  CA  LEU A 152      61.588  61.008  20.966  1.00 11.95           C
ATOM   2351  C   LEU A 152      60.919  60.442  19.723  1.00 12.61           C
ATOM   2352  O   LEU A 152      61.579  60.251  18.708  1.00 15.69           O
ATOM   2353  CB  LEU A 152      62.070  62.424  20.713  1.00 14.20           C
ATOM   2354  CG  LEU A 152      62.823  63.083  21.859  1.00 17.72           C
ATOM   2355  CD1 LEU A 152      63.217  64.455  21.386  1.00 22.13           C
ATOM   2356  CD2 LEU A 152      62.005  63.195  23.095  1.00 15.92           C
ATOM   2357  H   LEU A 152      63.398  60.215  20.889  1.00 17.31           H
ATOM   2358  HA  LEU A 152      60.929  61.037  21.678  1.00 14.16           H
ATOM   2359  HB2 LEU A 152      62.664  62.412  19.946  1.00 16.85           H
ATOM   2360  HB3 LEU A 152      61.299  62.979  20.516  1.00 16.85           H
ATOM   2361  HG  LEU A 152      63.626  62.578  22.059  1.00 21.07           H
ATOM   2362 HD11 LEU A 152      63.701  64.906  22.095  1.00 26.37           H
ATOM   2363 HD12 LEU A 152      63.782  64.369  20.602  1.00 26.37           H
ATOM   2364 HD13 LEU A 152      62.415  64.954  21.163  1.00 26.37           H
ATOM   2365 HD21 LEU A 152      62.535  63.621  23.787  1.00 18.92           H
ATOM   2366 HD22 LEU A 152      61.218  63.729  22.906  1.00 18.92           H
ATOM   2367 HD23 LEU A 152      61.741  62.306  23.381  1.00 18.92           H
ATOM   2368  N   CYS A 153      59.624  60.133  19.821  1.00 19.41           N
ATOM   2369  CA  CYS A 153      58.867  59.559  18.709  1.00 19.45           C
ATOM   2370  C   CYS A 153      58.417  60.616  17.706  1.00 15.17           C
ATOM   2371  O   CYS A 153      57.830  61.626  18.094  1.00 15.82           O
ATOM   2372  CB  CYS A 153      57.612  58.859  19.215  1.00 16.41           C
ATOM   2373  SG  CYS A 153      57.880  57.700  20.428  1.00 18.10           S
ATOM   2374  H   CYS A 153      59.156  60.249  20.533  1.00 23.11           H
ATOM   2375  HA  CYS A 153      59.417  58.909  18.244  1.00 23.15           H
ATOM   2376  HB2 CYS A 153      57.010  59.528  19.577  1.00 19.50           H
ATOM   2377  HB3 CYS A 153      57.187  58.409  18.469  1.00 19.50           H
ATOM   2378  HG  CYS A 153      56.828  57.218  20.747  1.00 21.53           H
ATOM   2379  N   CYS A 154      58.644  60.343  16.420  1.00 20.06           N
ATOM   2380  CA  CYS A 154      57.832  60.894  15.333  1.00 16.56           C
ATOM   2381  C   CYS A 154      56.538  60.112  15.206  1.00 13.20           C
ATOM   2382  O   CYS A 154      56.444  58.966  15.630  1.00 15.38           O
ATOM   2383  CB  CYS A 154      58.527  60.814  13.977  1.00 11.01           C
ATOM   2384  SG  CYS A 154      60.072  61.707  13.804  1.00 13.89           S
ATOM   2385  H   CYS A 154      59.276  59.828  16.146  1.00 23.89           H
ATOM   2386  HA  CYS A 154      57.619  61.822  15.520  1.00 19.68           H
ATOM   2387  HB2 CYS A 154      58.713  59.881  13.787  1.00 13.02           H
ATOM   2388  HB3 CYS A 154      57.919  61.161  13.305  1.00 13.02           H
ATOM   2389  HG  CYS A 154      60.493  61.548  12.691  1.00 16.48           H
ATOM   2390  N   MET A 155      55.558  60.729  14.544  1.00 15.51           N
ATOM   2391  CA  MET A 155      54.216  60.184  14.377  1.00 15.27           C
ATOM   2392  C   MET A 155      53.898  59.985  12.888  1.00 11.74           C
ATOM   2393  O   MET A 155      53.965  60.924  12.098  1.00 14.52           O
ATOM   2394  CB  MET A 155      53.207  61.119  15.033  1.00 18.58           C
ATOM   2395  CG  MET A 155      53.300  61.231  16.574  1.00 15.47           C
ATOM   2396  SD  MET A 155      53.079  59.686  17.468  1.00 14.43           S
ATOM   2397  CE  MET A 155      51.627  58.988  16.679  1.00 21.35           C
ATOM   2398  H   MET A 155      55.655  61.496  14.168  1.00 18.43           H
ATOM   2399  HA  MET A 155      54.165  59.327  14.828  1.00 18.14           H
ATOM   2400  HB2 MET A 155      53.334  62.010  14.669  1.00 22.11           H
ATOM   2401  HB3 MET A 155      52.315  60.807  14.818  1.00 22.11           H
ATOM   2402  HG2 MET A 155      54.175  61.579  16.805  1.00 18.38           H
ATOM   2403  HG3 MET A 155      52.615  61.846  16.879  1.00 18.38           H
ATOM   2404  HE1 MET A 155      51.420  58.137  17.096  1.00 25.44           H
ATOM   2405  HE2 MET A 155      50.884  59.601  16.789  1.00 25.44           H
ATOM   2406  HE3 MET A 155      51.813  58.858  15.736  1.00 25.44           H
ATOM   2407  N   ARG A 156      53.509  58.769  12.523  1.00 17.65           N
ATOM   2408  CA  ARG A 156      53.305  58.423  11.105  1.00 17.99           C
ATOM   2409  C   ARG A 156      52.434  59.426  10.372  1.00 18.01           C
ATOM   2410  O   ARG A 156      52.786  59.875   9.276  1.00 20.50           O
ATOM   2411  CB  ARG A 156      52.654  57.058  10.991  1.00 20.21           C
ATOM   2412  CG  ARG A 156      53.444  55.915  11.557  1.00 16.48           C
ATOM   2413  CD  ARG A 156      54.081  55.197  10.455  1.00 13.95           C
ATOM   2414  NE  ARG A 156      54.874  54.027  10.818  1.00 14.17           N
ATOM   2415  CZ  ARG A 156      55.738  53.457   9.987  1.00 12.98           C
ATOM   2416  NH1 ARG A 156      55.871  53.912   8.744  1.00 21.77           N
ATOM   2417  NH2 ARG A 156      56.466  52.430  10.377  1.00 21.78           N1+
ATOM   2418  H   ARG A 156      53.354  58.123  13.069  1.00 20.99           H
ATOM   2419  HA  ARG A 156      54.166  58.387  10.659  1.00 21.40           H
ATOM   2420  HB2 ARG A 156      51.804  57.083  11.458  1.00 24.07           H
ATOM   2421  HB3 ARG A 156      52.501  56.868  10.052  1.00 24.07           H
ATOM   2422  HG2 ARG A 156      54.133  56.253  12.150  1.00 19.60           H
ATOM   2423  HG3 ARG A 156      52.853  55.306  12.027  1.00 19.60           H
ATOM   2424  HD2 ARG A 156      53.387  54.898   9.846  1.00 16.56           H
ATOM   2425  HD3 ARG A 156      54.671  55.813   9.992  1.00 16.56           H
ATOM   2426  HE  ARG A 156      54.908  53.807  11.649  1.00 16.82           H
ATOM   2427 HH11 ARG A 156      55.411  54.590   8.484  1.00 25.93           H
ATOM   2428 HH12 ARG A 156      56.426  53.536   8.206  1.00 25.93           H
ATOM   2429 HH21 ARG A 156      56.378  52.119  11.174  1.00 25.96           H
ATOM   2430 HH22 ARG A 156      57.006  52.052   9.825  1.00 25.96           H
ATOM   2431  N   HIS A 157      51.313  59.823  10.980  1.00 15.98           N
ATOM   2432  CA  HIS A 157      50.277  60.591  10.314  1.00 20.14           C
ATOM   2433  C   HIS A 157      50.611  62.064  10.269  1.00 24.88           C
ATOM   2434  O   HIS A 157      49.849  62.840   9.680  1.00 22.37           O
ATOM   2435  CB  HIS A 157      48.918  60.410  11.000  1.00 20.77           C
ATOM   2436  CG  HIS A 157      48.860  60.950  12.411  1.00 26.82           C
ATOM   2437  ND1 HIS A 157      49.514  60.357  13.473  1.00 20.90           N
ATOM   2438  CD2 HIS A 157      48.221  62.028  12.925  1.00 20.95           C
ATOM   2439  CE1 HIS A 157      49.271  61.040  14.575  1.00 26.45           C
ATOM   2440  NE2 HIS A 157      48.484  62.057  14.272  1.00 28.72           N
ATOM   2441  H   HIS A 157      51.132  59.650  11.802  1.00 18.99           H
ATOM   2442  HA  HIS A 157      50.193  60.277   9.400  1.00 23.99           H
ATOM   2443  HB2 HIS A 157      48.711  59.463  11.038  1.00 24.74           H
ATOM   2444  HB3 HIS A 157      48.242  60.872  10.480  1.00 24.74           H
ATOM   2445  HD2 HIS A 157      47.688  62.628  12.455  1.00 24.96           H
ATOM   2446  HE1 HIS A 157      49.600  60.840  15.422  1.00 31.55           H
ATOM   2447  HE2 HIS A 157      48.197  62.649  14.825  1.00 34.28           H
ATOM   2448  N   GLN A 158      51.724  62.459  10.869  1.00 22.42           N
ATOM   2449  CA  GLN A 158      51.998  63.864  11.106  1.00 14.27           C
ATOM   2450  C   GLN A 158      53.449  64.152  10.761  1.00 18.35           C
ATOM   2451  O   GLN A 158      54.213  64.691  11.575  1.00 17.64           O
ATOM   2452  CB  GLN A 158      51.655  64.224  12.543  1.00 26.32           C
ATOM   2453  CG  GLN A 158      51.220  65.629  12.642  1.00 35.85           C
ATOM   2454  CD  GLN A 158      49.850  65.834  12.076  1.00 30.11           C
ATOM   2455  OE1 GLN A 158      48.913  65.135  12.427  1.00 33.41           O
ATOM   2456  NE2 GLN A 158      49.727  66.787  11.196  1.00 35.35           N
ATOM   2457  H   GLN A 158      52.341  61.929  11.149  1.00 26.72           H
ATOM   2458  HA  GLN A 158      51.438  64.399  10.521  1.00 16.94           H
ATOM   2459  HB2 GLN A 158      50.932  63.657  12.854  1.00 31.41           H
ATOM   2460  HB3 GLN A 158      52.440  64.107  13.100  1.00 31.41           H
ATOM   2461  HG2 GLN A 158      51.204  65.892  13.576  1.00 42.84           H
ATOM   2462  HG3 GLN A 158      51.839  66.189  12.148  1.00 42.84           H
ATOM   2463 HE21 GLN A 158      50.412  67.256  10.972  1.00 42.23           H
ATOM   2464 HE22 GLN A 158      48.961  66.947  10.839  1.00 42.23           H
ATOM   2465  N   PRO A 159      53.833  63.873   9.509  1.00 15.18           N
ATOM   2466  CA  PRO A 159      55.210  64.135   9.048  1.00 16.77           C
ATOM   2467  C   PRO A 159      55.698  65.539   9.218  1.00 15.33           C
ATOM   2468  O   PRO A 159      56.902  65.736   9.137  1.00 20.31           O
ATOM   2469  CB  PRO A 159      55.155  63.762   7.568  1.00 16.73           C
ATOM   2470  CG  PRO A 159      53.782  63.839   7.185  1.00 11.99           C
ATOM   2471  CD  PRO A 159      52.989  63.406   8.408  1.00 17.27           C
ATOM   2472  HA  PRO A 159      55.825  63.536   9.498  1.00 19.94           H
ATOM   2473  HB2 PRO A 159      55.686  64.391   7.056  1.00 19.89           H
ATOM   2474  HB3 PRO A 159      55.491  62.859   7.449  1.00 19.89           H
ATOM   2475  HG2 PRO A 159      53.562  64.752   6.943  1.00 14.20           H
ATOM   2476  HG3 PRO A 159      53.617  63.239   6.442  1.00 14.20           H
ATOM   2477  HD2 PRO A 159      52.126  63.848   8.429  1.00 20.54           H
ATOM   2478  HD3 PRO A 159      52.900  62.441   8.433  1.00 20.54           H
ATOM   2479  N   SER A 160      54.839  66.525   9.443  1.00 22.93           N
ATOM   2480  CA  SER A 160      55.354  67.881   9.646  1.00 30.22           C
ATOM   2481  C   SER A 160      55.992  68.068  11.014  1.00 21.91           C
ATOM   2482  O   SER A 160      56.855  68.945  11.171  1.00 27.66           O
ATOM   2483  CB  SER A 160      54.250  68.926   9.465  1.00 32.35           C
ATOM   2484  OG  SER A 160      53.227  68.758  10.436  1.00 31.98           O
ATOM   2485  H   SER A 160      53.983  66.445   9.482  1.00 27.34           H
ATOM   2486  HA  SER A 160      56.036  68.055   8.978  1.00 36.08           H
ATOM   2487  HB2 SER A 160      54.634  69.811   9.562  1.00 38.64           H
ATOM   2488  HB3 SER A 160      53.864  68.828   8.580  1.00 38.64           H
ATOM   2489  HG  SER A 160      52.629  69.337  10.326  1.00 38.19           H
ATOM   2490  N   TRP A 161      55.634  67.242  11.992  1.00 19.03           N
ATOM   2491  CA  TRP A 161      56.321  67.326  13.272  1.00 25.66           C
ATOM   2492  C   TRP A 161      57.765  66.828  13.222  1.00 18.49           C
ATOM   2493  O   TRP A 161      58.540  67.136  14.133  1.00 18.11           O
ATOM   2494  CB  TRP A 161      55.540  66.536  14.326  1.00 24.80           C
ATOM   2495  CG  TRP A 161      54.190  67.092  14.612  1.00 26.50           C
ATOM   2496  CD1 TRP A 161      53.685  68.286  14.176  1.00 21.37           C
ATOM   2497  CD2 TRP A 161      53.163  66.488  15.395  1.00 25.31           C
ATOM   2498  NE1 TRP A 161      52.418  68.463  14.645  1.00 21.71           N
ATOM   2499  CE2 TRP A 161      52.068  67.380  15.408  1.00 27.11           C
ATOM   2500  CE3 TRP A 161      53.065  65.296  16.104  1.00 19.04           C
ATOM   2501  CZ2 TRP A 161      50.889  67.102  16.070  1.00 23.23           C
ATOM   2502  CZ3 TRP A 161      51.916  65.024  16.764  1.00 22.48           C
ATOM   2503  CH2 TRP A 161      50.833  65.916  16.753  1.00 23.75           C
ATOM   2504  H   TRP A 161      55.017  66.645  11.943  1.00 22.65           H
ATOM   2505  HA  TRP A 161      56.340  68.255  13.553  1.00 30.61           H
ATOM   2506  HB2 TRP A 161      55.426  65.625  14.012  1.00 29.57           H
ATOM   2507  HB3 TRP A 161      56.044  66.538  15.155  1.00 29.57           H
ATOM   2508  HD1 TRP A 161      54.143  68.894  13.641  1.00 25.46           H
ATOM   2509  HE1 TRP A 161      51.919  69.146  14.489  1.00 25.87           H
ATOM   2510  HE3 TRP A 161      53.775  64.696  16.121  1.00 22.66           H
ATOM   2511  HZ2 TRP A 161      50.174  67.697  16.064  1.00 27.69           H
ATOM   2512  HZ3 TRP A 161      51.843  64.227  17.238  1.00 26.80           H
ATOM   2513  HH2 TRP A 161      50.059  65.696  17.219  1.00 28.32           H
ATOM   2514  N   SER A 162      58.133  66.061  12.200  1.00 16.02           N
ATOM   2515  CA  SER A 162      59.305  65.207  12.321  1.00 18.51           C
ATOM   2516  C   SER A 162      60.601  66.000  12.328  1.00 28.75           C
ATOM   2517  O   SER A 162      61.576  65.596  12.981  1.00 23.63           O
ATOM   2518  CB  SER A 162      59.306  64.210  11.176  1.00 19.06           C
ATOM   2519  OG  SER A 162      58.260  63.337  11.385  1.00 14.44           O
ATOM   2520  H   SER A 162      57.730  66.018  11.442  1.00 19.04           H
ATOM   2521  HA  SER A 162      59.251  64.711  13.153  1.00 22.03           H
ATOM   2522  HB2 SER A 162      59.178  64.678  10.336  1.00 22.69           H
ATOM   2523  HB3 SER A 162      60.144  63.721  11.171  1.00 22.69           H
ATOM   2524  HG  SER A 162      58.232  62.769  10.767  1.00 17.14           H
ATOM   2525  N   SER A 163      60.653  67.105  11.596  1.00 17.78           N
ATOM   2526  CA  SER A 163      61.874  67.892  11.617  1.00 23.08           C
ATOM   2527  C   SER A 163      62.051  68.567  12.979  1.00 20.17           C
ATOM   2528  O   SER A 163      63.184  68.727  13.436  1.00 27.12           O
ATOM   2529  CB  SER A 163      61.885  68.912  10.460  1.00 30.06           C
ATOM   2530  OG  SER A 163      60.906  69.920  10.676  1.00 41.65           O
ATOM   2531  H   SER A 163      60.022  67.410  11.097  1.00 21.16           H
ATOM   2532  HA  SER A 163      62.628  67.295  11.487  1.00 27.51           H
ATOM   2533  HB2 SER A 163      62.760  69.327  10.410  1.00 35.89           H
ATOM   2534  HB3 SER A 163      61.687  68.452   9.629  1.00 35.89           H
ATOM   2535  HG  SER A 163      60.142  69.573  10.723  1.00 49.79           H
ATOM   2536  N   GLU A 164      60.960  68.891  13.688  1.00 20.65           N
ATOM   2537  CA  GLU A 164      61.124  69.356  15.061  1.00 19.03           C
ATOM   2538  C   GLU A 164      61.692  68.260  15.961  1.00 26.87           C
ATOM   2539  O   GLU A 164      62.502  68.548  16.863  1.00 24.21           O
ATOM   2540  CB  GLU A 164      59.813  69.854  15.675  1.00 25.84           C
ATOM   2541  CG  GLU A 164      59.120  70.969  14.978  1.00 37.31           C
ATOM   2542  CD  GLU A 164      57.806  71.319  15.686  1.00 38.85           C
ATOM   2543  OE1 GLU A 164      57.770  71.323  16.939  1.00 33.55           O
ATOM   2544  OE2 GLU A 164      56.798  71.544  14.990  1.00 50.64           O1-
ATOM   2545  H   GLU A 164      60.149  68.851  13.406  1.00 24.60           H
ATOM   2546  HA  GLU A 164      61.751  70.096  15.065  1.00 22.65           H
ATOM   2547  HB2 GLU A 164      59.193  69.109  15.707  1.00 30.82           H
ATOM   2548  HB3 GLU A 164      59.998  70.154  16.578  1.00 30.82           H
ATOM   2549  HG2 GLU A 164      59.688  71.755  14.982  1.00 44.58           H
ATOM   2550  HG3 GLU A 164      58.916  70.704  14.068  1.00 44.58           H
ATOM   2551  N   VAL A 165      61.261  67.002  15.751  1.00 15.45           N
ATOM   2552  CA  VAL A 165      61.726  65.914  16.611  1.00 14.98           C
ATOM   2553  C   VAL A 165      63.232  65.737  16.483  1.00 15.05           C
ATOM   2554  O   VAL A 165      63.919  65.594  17.496  1.00 14.82           O
ATOM   2555  CB  VAL A 165      60.983  64.596  16.314  1.00 20.69           C
ATOM   2556  CG1 VAL A 165      61.564  63.419  17.171  1.00 19.77           C
ATOM   2557  CG2 VAL A 165      59.522  64.713  16.596  1.00 13.65           C
ATOM   2558  H   VAL A 165      60.714  66.764  15.131  1.00 18.36           H
ATOM   2559  HA  VAL A 165      61.540  66.151  17.533  1.00 17.79           H
ATOM   2560  HB  VAL A 165      61.093  64.371  15.377  1.00 24.64           H
ATOM   2561 HG11 VAL A 165      61.077  62.606  16.963  1.00 23.54           H
ATOM   2562 HG12 VAL A 165      62.503  63.306  16.957  1.00 23.54           H
ATOM   2563 HG13 VAL A 165      61.463  63.633  18.112  1.00 23.54           H
ATOM   2564 HG21 VAL A 165      59.093  63.866  16.397  1.00 16.20           H
ATOM   2565 HG22 VAL A 165      59.398  64.935  17.532  1.00 16.20           H
ATOM   2566 HG23 VAL A 165      59.148  65.413  16.038  1.00 16.20           H
ATOM   2567  N   VAL A 166      63.778  65.723  15.249  1.00 17.68           N
ATOM   2568  CA  VAL A 166      65.238  65.584  15.126  1.00 22.53           C
ATOM   2569  C   VAL A 166      65.928  66.751  15.795  1.00 15.03           C
ATOM   2570  O   VAL A 166      66.943  66.581  16.468  1.00 20.73           O
ATOM   2571  CB  VAL A 166      65.776  65.481  13.682  1.00 19.09           C
ATOM   2572  CG1 VAL A 166      66.285  64.116  13.390  1.00 19.29           C
ATOM   2573  CG2 VAL A 166      64.844  65.993  12.670  1.00 21.50           C
ATOM   2574  H   VAL A 166      63.348  65.788  14.507  1.00 21.03           H
ATOM   2575  HA  VAL A 166      65.509  64.779  15.594  1.00 26.85           H
ATOM   2576  HB  VAL A 166      66.552  66.062  13.636  1.00 22.73           H
ATOM   2577 HG11 VAL A 166      66.614  64.091  12.477  1.00 22.97           H
ATOM   2578 HG12 VAL A 166      67.005  63.909  14.007  1.00 22.97           H
ATOM   2579 HG13 VAL A 166      65.562  63.480  13.499  1.00 22.97           H
ATOM   2580 HG21 VAL A 166      65.247  65.897  11.793  1.00 25.62           H
ATOM   2581 HG22 VAL A 166      64.020  65.483  12.714  1.00 25.62           H
ATOM   2582 HG23 VAL A 166      64.665  66.929  12.851  1.00 25.62           H
ATOM   2583  N   GLU A 167      65.441  67.958  15.561  1.00 19.66           N
ATOM   2584  CA  GLU A 167      66.107  69.115  16.143  1.00 22.51           C
ATOM   2585  C   GLU A 167      66.072  69.032  17.650  1.00 17.45           C
ATOM   2586  O   GLU A 167      67.068  69.309  18.309  1.00 19.73           O
ATOM   2587  CB  GLU A 167      65.481  70.415  15.639  1.00 18.64           C
ATOM   2588  CG  GLU A 167      65.867  70.693  14.187  1.00 31.30           C
ATOM   2589  CD  GLU A 167      67.375  70.791  14.016  1.00 36.08           C
ATOM   2590  OE1 GLU A 167      68.023  71.536  14.795  1.00 42.63           O
ATOM   2591  OE2 GLU A 167      67.910  70.110  13.119  1.00 34.65           O1-
ATOM   2592  H   GLU A 167      64.747  68.134  15.085  1.00 23.41           H
ATOM   2593  HA  GLU A 167      67.037  69.109  15.868  1.00 26.82           H
ATOM   2594  HB2 GLU A 167      64.514  70.347  15.689  1.00 22.18           H
ATOM   2595  HB3 GLU A 167      65.794  71.154  16.184  1.00 22.18           H
ATOM   2596  HG2 GLU A 167      65.545  69.969  13.627  1.00 37.37           H
ATOM   2597  HG3 GLU A 167      65.474  71.534  13.906  1.00 37.37           H
ATOM   2598  N   LEU A 168      64.961  68.567  18.210  1.00 22.06           N
ATOM   2599  CA  LEU A 168      64.931  68.327  19.641  1.00 23.55           C
ATOM   2600  C   LEU A 168      65.918  67.240  20.062  1.00 27.55           C
ATOM   2601  O   LEU A 168      66.543  67.359  21.118  1.00 28.80           O
ATOM   2602  CB  LEU A 168      63.523  67.964  20.060  1.00 20.02           C
ATOM   2603  CG  LEU A 168      62.597  68.989  20.717  1.00 31.68           C
ATOM   2604  CD1 LEU A 168      63.019  70.374  20.505  1.00 27.26           C
ATOM   2605  CD2 LEU A 168      61.162  68.802  20.179  1.00 29.21           C
ATOM   2606  H   LEU A 168      64.230  68.387  17.795  1.00 26.29           H
ATOM   2607  HA  LEU A 168      65.177  69.145  20.101  1.00 28.08           H
ATOM   2608  HB2 LEU A 168      63.061  67.652  19.266  1.00 23.84           H
ATOM   2609  HB3 LEU A 168      63.593  67.225  20.684  1.00 23.84           H
ATOM   2610  HG  LEU A 168      62.579  68.827  21.673  1.00 37.83           H
ATOM   2611 HD11 LEU A 168      62.389  70.966  20.946  1.00 32.52           H
ATOM   2612 HD12 LEU A 168      63.905  70.494  20.880  1.00 32.52           H
ATOM   2613 HD13 LEU A 168      63.034  70.557  19.552  1.00 32.52           H
ATOM   2614 HD21 LEU A 168      60.580  69.455  20.600  1.00 34.87           H
ATOM   2615 HD22 LEU A 168      61.165  68.932  19.218  1.00 34.87           H
ATOM   2616 HD23 LEU A 168      60.860  67.905  20.391  1.00 34.87           H
ATOM   2617  N   CYS A 169      66.070  66.167  19.271  1.00 23.06           N
ATOM   2618  CA  CYS A 169      67.046  65.140  19.630  1.00 25.18           C
ATOM   2619  C   CYS A 169      68.446  65.728  19.670  1.00 21.71           C
ATOM   2620  O   CYS A 169      69.215  65.457  20.593  1.00 17.96           O
ATOM   2621  CB  CYS A 169      67.012  63.968  18.650  1.00 20.48           C
ATOM   2622  SG  CYS A 169      65.503  62.934  18.660  1.00 20.10           S
ATOM   2623  H   CYS A 169      65.632  66.017  18.546  1.00 27.49           H
ATOM   2624  HA  CYS A 169      66.837  64.799  20.513  1.00 30.03           H
ATOM   2625  HB2 CYS A 169      67.112  64.321  17.752  1.00 24.39           H
ATOM   2626  HB3 CYS A 169      67.761  63.385  18.850  1.00 24.39           H
ATOM   2627  HG  CYS A 169      64.557  63.620  18.389  1.00 23.94           H
ATOM   2628  N   LYS A 170      68.783  66.562  18.688  1.00 24.74           N
ATOM   2629  CA  LYS A 170      70.109  67.175  18.642  1.00 27.22           C
ATOM   2630  C   LYS A 170      70.334  68.145  19.796  1.00 26.20           C
ATOM   2631  O   LYS A 170      71.419  68.180  20.379  1.00 25.27           O
ATOM   2632  CB  LYS A 170      70.290  67.898  17.323  1.00 17.96           C
ATOM   2633  CG  LYS A 170      70.395  66.945  16.141  1.00 21.91           C
ATOM   2634  CD  LYS A 170      70.111  67.607  14.796  1.00 30.09           C
ATOM   2635  CE  LYS A 170      71.105  68.696  14.508  1.00 37.74           C
ATOM   2636  NZ  LYS A 170      70.779  69.386  13.221  1.00 43.63           N1+
ATOM   2637  H   LYS A 170      68.265  66.789  18.040  1.00 29.50           H
ATOM   2638  HA  LYS A 170      70.782  66.478  18.699  1.00 32.48           H
ATOM   2639  HB2 LYS A 170      69.527  68.478  17.173  1.00 21.37           H
ATOM   2640  HB3 LYS A 170      71.105  68.423  17.358  1.00 21.37           H
ATOM   2641  HG2 LYS A 170      71.294  66.583  16.111  1.00 26.11           H
ATOM   2642  HG3 LYS A 170      69.754  66.227  16.260  1.00 26.11           H
ATOM   2643  HD2 LYS A 170      70.174  66.943  14.092  1.00 35.93           H
ATOM   2644  HD3 LYS A 170      69.224  68.000  14.812  1.00 35.93           H
ATOM   2645  HE2 LYS A 170      71.080  69.352  15.222  1.00 45.11           H
ATOM   2646  HE3 LYS A 170      71.992  68.311  14.433  1.00 45.11           H
ATOM   2647  HZ1 LYS A 170      71.374  70.028  13.062  1.00 52.17           H
ATOM   2648  HZ2 LYS A 170      70.797  68.801  12.550  1.00 52.17           H
ATOM   2649  HZ3 LYS A 170      69.968  69.748  13.268  1.00 52.17           H
ATOM   2650  N   LYS A 171      69.321  68.944  20.122  1.00 23.89           N
ATOM   2651  CA  LYS A 171      69.471  69.970  21.139  1.00 25.01           C
ATOM   2652  C   LYS A 171      69.715  69.369  22.510  1.00 32.04           C
ATOM   2653  O   LYS A 171      70.470  69.934  23.308  1.00 32.67           O
ATOM   2654  CB  LYS A 171      68.227  70.864  21.176  1.00 22.79           C
ATOM   2655  CG  LYS A 171      68.185  71.867  22.331  1.00 32.77           C
ATOM   2656  CD  LYS A 171      67.004  72.850  22.225  1.00 28.44           C
ATOM   2657  CE  LYS A 171      66.878  73.720  23.457  1.00 29.66           C
ATOM   2658  NZ  LYS A 171      65.570  74.441  23.576  1.00 37.91           N1+
ATOM   2659  H   LYS A 171      68.539  68.910  19.767  1.00 28.49           H
ATOM   2660  HA  LYS A 171      70.233  70.527  20.916  1.00 29.83           H
ATOM   2661  HB2 LYS A 171      68.185  71.368  20.348  1.00 27.17           H
ATOM   2662  HB3 LYS A 171      67.443  70.298  21.252  1.00 27.17           H
ATOM   2663  HG2 LYS A 171      68.098  71.383  23.167  1.00 39.14           H
ATOM   2664  HG3 LYS A 171      69.006  72.384  22.330  1.00 39.14           H
ATOM   2665  HD2 LYS A 171      67.140  73.430  21.459  1.00 33.94           H
ATOM   2666  HD3 LYS A 171      66.180  72.349  22.124  1.00 33.94           H
ATOM   2667  HE2 LYS A 171      66.978  73.160  24.244  1.00 35.41           H
ATOM   2668  HE3 LYS A 171      67.582  74.387  23.440  1.00 35.41           H
ATOM   2669  HZ1 LYS A 171      65.560  74.932  24.318  1.00 45.31           H
ATOM   2670  HZ2 LYS A 171      65.453  74.975  22.873  1.00 45.31           H
ATOM   2671  HZ3 LYS A 171      64.901  73.855  23.608  1.00 45.31           H
ATOM   2672  N   TYR A 172      69.090  68.231  22.792  1.00 34.72           N
ATOM   2673  CA  TYR A 172      69.074  67.630  24.121  1.00 26.70           C
ATOM   2674  C   TYR A 172      69.874  66.353  24.158  1.00 19.38           C
ATOM   2675  O   TYR A 172      69.610  65.499  24.988  1.00 31.70           O
ATOM   2676  CB  TYR A 172      67.645  67.352  24.572  1.00 27.79           C
ATOM   2677  CG  TYR A 172      66.844  68.574  24.821  1.00 28.42           C
ATOM   2678  CD1 TYR A 172      66.966  69.267  26.015  1.00 29.50           C
ATOM   2679  CD2 TYR A 172      65.952  69.031  23.887  1.00 28.10           C
ATOM   2680  CE1 TYR A 172      66.231  70.401  26.270  1.00 26.92           C
ATOM   2681  CE2 TYR A 172      65.189  70.165  24.131  1.00 39.84           C
ATOM   2682  CZ  TYR A 172      65.345  70.859  25.330  1.00 44.40           C
ATOM   2683  OH  TYR A 172      64.606  71.998  25.593  1.00 45.14           O
ATOM   2684  H   TYR A 172      68.653  67.773  22.210  1.00 41.48           H
ATOM   2685  HA  TYR A 172      69.471  68.251  24.752  1.00 31.86           H
ATOM   2686  HB2 TYR A 172      67.195  66.839  23.883  1.00 33.16           H
ATOM   2687  HB3 TYR A 172      67.671  66.843  25.397  1.00 33.16           H
ATOM   2688  HD1 TYR A 172      67.571  68.965  26.654  1.00 35.21           H
ATOM   2689  HD2 TYR A 172      65.851  68.573  23.085  1.00 33.54           H
ATOM   2690  HE1 TYR A 172      66.335  70.855  27.075  1.00 32.12           H
ATOM   2691  HE2 TYR A 172      64.593  70.474  23.487  1.00 47.62           H
ATOM   2692  HH  TYR A 172      64.104  72.171  24.943  1.00 53.98           H
ATOM   2693  N   ARG A 173      70.851  66.207  23.262  1.00 33.20           N
ATOM   2694  CA  ARG A 173      71.531  64.927  23.110  1.00 31.20           C
ATOM   2695  C   ARG A 173      72.380  64.577  24.333  1.00 28.55           C
ATOM   2696  O   ARG A 173      72.949  65.438  25.019  1.00 25.08           O
ATOM   2697  CB  ARG A 173      72.406  64.908  21.857  1.00 25.23           C
ATOM   2698  CG  ARG A 173      73.548  65.862  21.891  1.00 30.64           C
ATOM   2699  CD  ARG A 173      74.187  65.992  20.564  1.00 30.84           C
ATOM   2700  NE  ARG A 173      74.376  64.672  19.992  1.00 28.98           N
ATOM   2701  CZ  ARG A 173      74.264  64.396  18.685  1.00 36.74           C
ATOM   2702  NH1 ARG A 173      73.992  65.359  17.811  1.00 22.06           N
ATOM   2703  NH2 ARG A 173      74.425  63.145  18.252  1.00 26.50           N1+
ATOM   2704  H   ARG A 173      71.133  66.827  22.737  1.00 39.65           H
ATOM   2705  HA  ARG A 173      70.862  64.232  23.010  1.00 37.26           H
ATOM   2706  HB2 ARG A 173      72.771  64.016  21.747  1.00 30.09           H
ATOM   2707  HB3 ARG A 173      71.856  65.133  21.091  1.00 30.09           H
ATOM   2708  HG2 ARG A 173      73.226  66.736  22.160  1.00 36.59           H
ATOM   2709  HG3 ARG A 173      74.214  65.541  22.519  1.00 36.59           H
ATOM   2710  HD2 ARG A 173      73.616  66.509  19.974  1.00 36.82           H
ATOM   2711  HD3 ARG A 173      75.054  66.417  20.659  1.00 36.82           H
ATOM   2712  HE  ARG A 173      74.611  64.035  20.519  1.00 34.59           H
ATOM   2713 HH11 ARG A 173      73.879  66.167  18.083  1.00 26.29           H
ATOM   2714 HH12 ARG A 173      73.926  65.174  16.974  1.00 26.29           H
ATOM   2715 HH21 ARG A 173      74.607  62.517  18.810  1.00 31.61           H
ATOM   2716 HH22 ARG A 173      74.366  62.970  17.412  1.00 31.61           H
ATOM   2717  N   GLU A 174      72.463  63.270  24.570  1.00 42.12           N
ATOM   2718  CA  GLU A 174      73.041  62.655  25.762  1.00 47.02           C
ATOM   2719  C   GLU A 174      72.070  62.689  26.949  1.00 44.56           C
ATOM   2720  O   GLU A 174      71.923  61.699  27.674  1.00 57.94           O
ATOM   2721  CB  GLU A 174      74.371  63.332  26.188  1.00 66.14           C
ATOM   2722  CG  GLU A 174      75.425  63.709  25.131  1.00 56.59           C
ATOM   2723  CD  GLU A 174      76.262  64.933  25.618  1.00 56.85           C
ATOM   2724  OE1 GLU A 174      75.700  66.068  25.753  1.00 43.15           O
ATOM   2725  OE2 GLU A 174      77.468  64.732  25.905  1.00 59.96           O1-
ATOM   2726  H   GLU A 174      72.171  62.682  24.014  1.00 50.36           H
ATOM   2727  HA  GLU A 174      73.234  61.725  25.567  1.00 56.24           H
ATOM   2728  HB2 GLU A 174      74.142  64.153  26.651  1.00 79.19           H
ATOM   2729  HB3 GLU A 174      74.812  62.736  26.813  1.00 79.19           H
ATOM   2730  HG2 GLU A 174      76.025  62.960  24.990  1.00 67.72           H
ATOM   2731  HG3 GLU A 174      74.981  63.949  24.302  1.00 67.72           H
ATOM   2732  N   GLN A 175      71.381  63.833  27.152  1.00 52.17           N
ATOM   2733  CA  GLN A 175      70.945  64.273  28.476  1.00 39.05           C
ATOM   2734  C   GLN A 175      69.528  64.829  28.389  1.00 35.18           C
ATOM   2735  O   GLN A 175      69.269  66.000  28.591  1.00 35.83           O
ATOM   2736  CB  GLN A 175      71.937  65.297  29.034  1.00 43.97           C
ATOM   2737  CG  GLN A 175      72.676  66.067  27.984  1.00 37.90           C
ATOM   2738  CD  GLN A 175      71.742  67.007  27.250  1.00 58.53           C
ATOM   2739  OE1 GLN A 175      70.709  67.452  27.801  1.00 51.00           O
ATOM   2740  NE2 GLN A 175      72.092  67.327  25.993  1.00 61.84           N
ATOM   2741  H   GLN A 175      71.156  64.373  26.522  1.00 62.43           H
ATOM   2742  HA  GLN A 175      70.932  63.510  29.075  1.00 46.68           H
ATOM   2743  HB2 GLN A 175      71.452  65.935  29.581  1.00 52.58           H
ATOM   2744  HB3 GLN A 175      72.593  64.832  29.577  1.00 52.58           H
ATOM   2745  HG2 GLN A 175      73.375  66.595  28.403  1.00 45.29           H
ATOM   2746  HG3 GLN A 175      73.058  65.450  27.341  1.00 45.29           H
ATOM   2747 HE21 GLN A 175      72.811  67.002  25.651  1.00 74.02           H
ATOM   2748 HE22 GLN A 175      71.597  67.857  25.531  1.00 74.02           H
ATOM   2749  N   THR A 176      68.561  63.954  28.162  1.00 31.93           N
ATOM   2750  CA  THR A 176      68.745  62.504  28.248  1.00 25.33           C
ATOM   2751  C   THR A 176      68.601  61.740  26.922  1.00 27.30           C
ATOM   2752  O   THR A 176      68.612  60.520  26.905  1.00 27.14           O
ATOM   2753  CB  THR A 176      67.709  61.945  29.189  1.00 24.20           C
ATOM   2754  OG1 THR A 176      66.429  62.336  28.711  1.00 25.66           O
ATOM   2755  CG2 THR A 176      67.877  62.477  30.600  1.00 28.17           C
ATOM   2756  H   THR A 176      67.760  64.180  27.948  1.00 38.13           H
ATOM   2757  HA  THR A 176      69.623  62.314  28.614  1.00 30.21           H
ATOM   2758  HB  THR A 176      67.770  60.977  29.209  1.00 28.86           H
ATOM   2759  HG1 THR A 176      66.307  62.034  27.936  1.00 30.61           H
ATOM   2760 HG21 THR A 176      67.197  62.099  31.179  1.00 33.61           H
ATOM   2761 HG22 THR A 176      68.752  62.237  30.943  1.00 33.61           H
ATOM   2762 HG23 THR A 176      67.791  63.443  30.602  1.00 33.61           H
ATOM   2763  N   VAL A 177      68.408  62.404  25.799  1.00 22.54           N
ATOM   2764  CA  VAL A 177      67.801  61.738  24.675  1.00 25.33           C
ATOM   2765  C   VAL A 177      68.884  61.231  23.741  1.00 16.16           C
ATOM   2766  O   VAL A 177      69.804  61.952  23.373  1.00 17.70           O
ATOM   2767  CB  VAL A 177      66.757  62.629  23.965  1.00 29.16           C
ATOM   2768  CG1 VAL A 177      66.360  63.768  24.837  1.00 21.85           C
ATOM   2769  CG2 VAL A 177      67.166  63.064  22.592  1.00 29.79           C
ATOM   2770  H   VAL A 177      68.617  63.228  25.666  1.00 26.86           H
ATOM   2771  HA  VAL A 177      67.328  60.959  25.008  1.00 30.22           H
ATOM   2772  HB  VAL A 177      65.958  62.091  23.847  1.00 34.81           H
ATOM   2773 HG11 VAL A 177      65.706  64.310  24.370  1.00 26.04           H
ATOM   2774 HG12 VAL A 177      65.976  63.418  25.657  1.00 26.04           H
ATOM   2775 HG13 VAL A 177      67.147  64.298  25.040  1.00 26.04           H
ATOM   2776 HG21 VAL A 177      66.464  63.616  22.213  1.00 35.57           H
ATOM   2777 HG22 VAL A 177      67.990  63.572  22.655  1.00 35.57           H
ATOM   2778 HG23 VAL A 177      67.303  62.278  22.040  1.00 35.57           H
ATOM   2779  N   VAL A 178      68.733  59.973  23.344  1.00 21.91           N
ATOM   2780  CA  VAL A 178      69.725  59.247  22.571  1.00 16.29           C
ATOM   2781  C   VAL A 178      69.224  58.841  21.184  1.00 16.02           C
ATOM   2782  O   VAL A 178      70.011  58.304  20.390  1.00 16.70           O
ATOM   2783  CB  VAL A 178      70.194  57.993  23.347  1.00 18.39           C
ATOM   2784  CG1 VAL A 178      71.005  58.377  24.559  1.00 19.89           C
ATOM   2785  CG2 VAL A 178      68.971  57.140  23.773  1.00 24.27           C
ATOM   2786  H   VAL A 178      68.034  59.503  23.520  1.00 26.11           H
ATOM   2787  HA  VAL A 178      70.498  59.819  22.446  1.00 19.37           H
ATOM   2788  HB  VAL A 178      70.753  57.452  22.768  1.00 21.88           H
ATOM   2789 HG11 VAL A 178      71.283  57.571  25.021  1.00 23.68           H
ATOM   2790 HG12 VAL A 178      71.784  58.879  24.271  1.00 23.68           H
ATOM   2791 HG13 VAL A 178      70.458  58.923  25.145  1.00 23.68           H
ATOM   2792 HG21 VAL A 178      69.284  56.360  24.257  1.00 28.94           H
ATOM   2793 HG22 VAL A 178      68.397  57.675  24.342  1.00 28.94           H
ATOM   2794 HG23 VAL A 178      68.487  56.865  22.979  1.00 28.94           H
ATOM   2795  N   ALA A 179      67.947  59.035  20.857  1.00 16.16           N
ATOM   2796  CA  ALA A 179      67.460  58.454  19.609  1.00 16.60           C
ATOM   2797  C   ALA A 179      66.134  59.042  19.141  1.00 12.71           C
ATOM   2798  O   ALA A 179      65.376  59.666  19.890  1.00 15.62           O
ATOM   2799  CB  ALA A 179      67.335  56.940  19.740  1.00 17.22           C
ATOM   2800  H   ALA A 179      67.368  59.477  21.315  1.00 19.20           H
ATOM   2801  HA  ALA A 179      68.115  58.631  18.916  1.00 19.74           H
ATOM   2802  HB1 ALA A 179      67.011  56.577  18.901  1.00 20.48           H
ATOM   2803  HB2 ALA A 179      68.206  56.568  19.947  1.00 20.48           H
ATOM   2804  HB3 ALA A 179      66.709  56.736  20.453  1.00 20.48           H
ATOM   2805  N   ILE A 180      65.861  58.785  17.877  1.00 17.15           N
ATOM   2806  CA  ILE A 180      64.593  59.134  17.252  1.00 15.35           C
ATOM   2807  C   ILE A 180      63.825  57.837  16.972  1.00 18.72           C
ATOM   2808  O   ILE A 180      64.435  56.790  16.712  1.00 14.75           O
ATOM   2809  CB  ILE A 180      64.832  59.976  15.981  1.00 16.49           C
ATOM   2810  CG1 ILE A 180      63.540  60.641  15.553  1.00 17.31           C
ATOM   2811  CG2 ILE A 180      65.450  59.119  14.824  1.00 17.87           C
ATOM   2812  CD1 ILE A 180      63.710  61.551  14.383  1.00 20.69           C
ATOM   2813  H   ILE A 180      66.409  58.396  17.340  1.00 20.39           H
ATOM   2814  HA  ILE A 180      64.070  59.666  17.872  1.00 18.24           H
ATOM   2815  HB  ILE A 180      65.466  60.676  16.203  1.00 19.60           H
ATOM   2816 HG12 ILE A 180      62.899  59.955  15.308  1.00 20.59           H
ATOM   2817 HG13 ILE A 180      63.196  61.166  16.293  1.00 20.59           H
ATOM   2818 HG21 ILE A 180      65.582  59.685  14.048  1.00 21.26           H
ATOM   2819 HG22 ILE A 180      66.300  58.757  15.120  1.00 21.26           H
ATOM   2820 HG23 ILE A 180      64.840  58.397  14.607  1.00 21.26           H
ATOM   2821 HD11 ILE A 180      62.851  61.942  14.160  1.00 24.64           H
ATOM   2822 HD12 ILE A 180      64.342  62.249  14.616  1.00 24.64           H
ATOM   2823 HD13 ILE A 180      64.045  61.038  13.631  1.00 24.64           H
ATOM   2824  N   ASP A 181      62.491  57.891  17.096  1.00 13.70           N
ATOM   2825  CA  ASP A 181      61.634  56.762  16.775  1.00 13.07           C
ATOM   2826  C   ASP A 181      60.506  57.233  15.854  1.00 14.29           C
ATOM   2827  O   ASP A 181      60.301  58.424  15.633  1.00 14.03           O
ATOM   2828  CB  ASP A 181      61.124  56.092  18.060  1.00 14.19           C
ATOM   2829  CG  ASP A 181      60.099  54.919  17.813  1.00 12.46           C
ATOM   2830  OD1 ASP A 181      59.144  54.788  18.617  1.00  9.88           O
ATOM   2831  OD2 ASP A 181      60.256  54.138  16.833  1.00 14.61           O1-
ATOM   2832  H   ASP A 181      62.062  58.585  17.368  1.00 16.26           H
ATOM   2833  HA  ASP A 181      62.155  56.105  16.288  1.00 15.50           H
ATOM   2834  HB2 ASP A 181      61.882  55.725  18.541  1.00 16.84           H
ATOM   2835  HB3 ASP A 181      60.681  56.760  18.605  1.00 16.84           H
ATOM   2836  N   LEU A 182      59.831  56.287  15.223  1.00 10.98           N
ATOM   2837  CA  LEU A 182      58.683  56.587  14.375  1.00  8.57           C
ATOM   2838  C   LEU A 182      57.520  55.740  14.871  1.00 10.15           C
ATOM   2839  O   LEU A 182      57.630  54.515  14.969  1.00 13.48           O
ATOM   2840  CB  LEU A 182      58.993  56.313  12.918  1.00  7.74           C
ATOM   2841  CG  LEU A 182      58.194  56.889  11.746  1.00 11.84           C
ATOM   2842  CD1 LEU A 182      57.703  55.730  10.940  1.00 17.08           C
ATOM   2843  CD2 LEU A 182      57.059  57.917  12.143  1.00 10.75           C
ATOM   2844  H   LEU A 182      60.018  55.449  15.269  1.00 13.00           H
ATOM   2845  HA  LEU A 182      58.446  57.523  14.469  1.00 10.10           H
ATOM   2846  HB2 LEU A 182      59.908  56.601  12.773  1.00  9.10           H
ATOM   2847  HB3 LEU A 182      58.960  55.351  12.806  1.00  9.10           H
ATOM   2848  HG  LEU A 182      58.815  57.374  11.181  1.00 14.02           H
ATOM   2849 HD11 LEU A 182      57.191  56.065  10.188  1.00 20.31           H
ATOM   2850 HD12 LEU A 182      58.465  55.222  10.623  1.00 20.31           H
ATOM   2851 HD13 LEU A 182      57.142  55.171  11.501  1.00 20.31           H
ATOM   2852 HD21 LEU A 182      56.614  58.221  11.337  1.00 12.71           H
ATOM   2853 HD22 LEU A 182      56.423  57.474  12.726  1.00 12.71           H
ATOM   2854 HD23 LEU A 182      57.463  58.669  12.603  1.00 12.71           H
ATOM   2855  N   ALA A 183      56.434  56.387  15.259  1.00 13.17           N
ATOM   2856  CA  ALA A 183      55.336  55.677  15.914  1.00 15.90           C
ATOM   2857  C   ALA A 183      53.978  56.065  15.309  1.00 17.59           C
ATOM   2858  O   ALA A 183      53.841  57.011  14.514  1.00 15.81           O
ATOM   2859  CB  ALA A 183      55.364  55.935  17.448  1.00 11.34           C
ATOM   2860  H   ALA A 183      56.304  57.231  15.158  1.00 15.63           H
ATOM   2861  HA  ALA A 183      55.457  54.725  15.774  1.00 18.90           H
ATOM   2862  HB1 ALA A 183      54.629  55.457  17.862  1.00 13.42           H
ATOM   2863  HB2 ALA A 183      56.208  55.619  17.806  1.00 13.42           H
ATOM   2864  HB3 ALA A 183      55.272  56.887  17.610  1.00 13.42           H
ATOM   2865  N   GLY A 184      52.990  55.249  15.650  1.00 17.14           N
ATOM   2866  CA  GLY A 184      51.596  55.499  15.398  1.00 16.60           C
ATOM   2867  C   GLY A 184      50.974  55.014  14.103  1.00 18.55           C
ATOM   2868  O   GLY A 184      50.562  55.843  13.269  1.00 37.49           O
ATOM   2869  H   GLY A 184      53.123  54.501  16.054  1.00 20.39           H
ATOM   2870  HA2 GLY A 184      51.086  55.102  16.122  1.00 19.74           H
ATOM   2871  HA3 GLY A 184      51.453  56.458  15.438  1.00 19.74           H
ATOM   2872  N   ASP A 185      50.796  53.719  13.948  1.00 16.09           N
ATOM   2873  CA  ASP A 185      49.906  53.237  12.851  1.00 26.80           C
ATOM   2874  C   ASP A 185      50.647  53.057  11.529  1.00 19.05           C
ATOM   2875  O   ASP A 185      50.462  53.811  10.570  1.00 19.51           O
ATOM   2876  CB  ASP A 185      48.676  54.145  12.555  1.00 16.19           C
ATOM   2877  CG  ASP A 185      47.578  53.435  11.590  1.00 33.41           C
ATOM   2878  OD1 ASP A 185      47.771  52.304  11.100  1.00 17.17           O
ATOM   2879  OD2 ASP A 185      46.494  54.007  11.299  1.00 29.63           O1-
ATOM   2880  H   ASP A 185      51.153  53.103  14.430  1.00 19.12           H
ATOM   2881  HA  ASP A 185      49.562  52.367  13.106  1.00 31.98           H
ATOM   2882  HB2 ASP A 185      48.239  54.367  13.392  1.00 19.25           H
ATOM   2883  HB3 ASP A 185      48.980  54.955  12.116  1.00 19.25           H
ATOM   2884  N   GLU A 186      51.479  52.033  11.477  1.00 18.38           N
ATOM   2885  CA  GLU A 186      52.287  51.751  10.325  1.00 27.13           C
ATOM   2886  C   GLU A 186      51.435  51.342   9.131  1.00 19.18           C
ATOM   2887  O   GLU A 186      51.968  51.041   8.096  1.00 25.38           O
ATOM   2888  CB  GLU A 186      53.300  50.672  10.732  1.00 12.28           C
ATOM   2889  CG  GLU A 186      52.696  49.352  11.088  1.00 19.85           C
ATOM   2890  CD  GLU A 186      53.722  48.330  11.460  1.00 16.36           C
ATOM   2891  OE1 GLU A 186      54.496  47.992  10.570  1.00 21.13           O
ATOM   2892  OE2 GLU A 186      53.741  47.850  12.615  1.00 19.36           O1-
ATOM   2893  H   GLU A 186      51.592  51.474  12.121  1.00 21.87           H
ATOM   2894  HA  GLU A 186      52.780  52.550  10.081  1.00 32.38           H
ATOM   2895  HB2 GLU A 186      53.910  50.525   9.992  1.00 14.55           H
ATOM   2896  HB3 GLU A 186      53.795  50.987  11.504  1.00 14.55           H
ATOM   2897  HG2 GLU A 186      52.103  49.471  11.846  1.00 23.63           H
ATOM   2898  HG3 GLU A 186      52.199  49.015  10.327  1.00 23.63           H
ATOM   2899  N   THR A 187      50.128  51.366   9.259  1.00 32.20           N
ATOM   2900  CA  THR A 187      49.197  50.970   8.215  1.00 19.76           C
ATOM   2901  C   THR A 187      48.864  52.087   7.241  1.00 21.30           C
ATOM   2902  O   THR A 187      48.314  51.802   6.172  1.00 24.49           O
ATOM   2903  CB  THR A 187      47.894  50.445   8.886  1.00 19.20           C
ATOM   2904  OG1 THR A 187      47.922  49.026   8.937  1.00 43.64           O
ATOM   2905  CG2 THR A 187      46.703  50.836   8.216  1.00 23.24           C
ATOM   2906  H   THR A 187      49.732  51.621   9.978  1.00 38.46           H
ATOM   2907  HA  THR A 187      49.586  50.240   7.709  1.00 23.53           H
ATOM   2908  HB  THR A 187      47.850  50.789   9.792  1.00 22.86           H
ATOM   2909  HG1 THR A 187      47.220  48.738   9.298  1.00 52.18           H
ATOM   2910 HG21 THR A 187      45.929  50.479   8.681  1.00 27.71           H
ATOM   2911 HG22 THR A 187      46.638  51.803   8.192  1.00 27.71           H
ATOM   2912 HG23 THR A 187      46.708  50.498   7.307  1.00 27.71           H
ATOM   2913  N   ILE A 188      49.162  53.353   7.540  1.00 22.78           N
ATOM   2914  CA  ILE A 188      48.785  54.334   6.548  1.00 21.45           C
ATOM   2915  C   ILE A 188      49.734  54.193   5.359  1.00 20.44           C
ATOM   2916  O   ILE A 188      50.932  53.951   5.506  1.00 22.66           O
ATOM   2917  CB  ILE A 188      48.625  55.770   7.114  1.00 23.35           C
ATOM   2918  CG1 ILE A 188      49.352  56.803   6.268  1.00 26.67           C
ATOM   2919  CG2 ILE A 188      48.696  55.961   8.686  1.00 22.98           C
ATOM   2920  CD1 ILE A 188      48.738  58.198   6.410  1.00 44.53           C
ATOM   2921  H   ILE A 188      49.550  53.644   8.250  1.00 27.16           H
ATOM   2922  HA  ILE A 188      47.908  54.082   6.220  1.00 25.56           H
ATOM   2923  HB  ILE A 188      47.694  55.965   6.928  1.00 27.84           H
ATOM   2924 HG12 ILE A 188      50.279  56.851   6.551  1.00 31.81           H
ATOM   2925 HG13 ILE A 188      49.301  56.544   5.335  1.00 31.81           H
ATOM   2926 HG21 ILE A 188      48.582  56.902   8.894  1.00 27.39           H
ATOM   2927 HG22 ILE A 188      47.989  55.442   9.099  1.00 27.39           H
ATOM   2928 HG23 ILE A 188      49.560  55.655   9.002  1.00 27.39           H
ATOM   2929 HD11 ILE A 188      49.234  58.819   5.854  1.00 53.25           H
ATOM   2930 HD12 ILE A 188      47.811  58.165   6.124  1.00 53.25           H
ATOM   2931 HD13 ILE A 188      48.789  58.472   7.339  1.00 53.25           H
ATOM   2932  N   GLU A 189      49.159  54.214   4.169  1.00 26.26           N
ATOM   2933  CA  GLU A 189      49.835  53.723   2.985  1.00 25.10           C
ATOM   2934  C   GLU A 189      50.961  54.682   2.655  1.00 20.33           C
ATOM   2935  O   GLU A 189      50.802  55.893   2.797  1.00 21.12           O
ATOM   2936  CB  GLU A 189      48.816  53.600   1.863  1.00 38.29           C
ATOM   2937  CG  GLU A 189      49.338  53.098   0.541  1.00 48.22           C
ATOM   2938  CD  GLU A 189      48.254  53.181  -0.547  1.00 52.09           C
ATOM   2939  OE1 GLU A 189      47.134  52.659  -0.288  1.00 48.97           O
ATOM   2940  OE2 GLU A 189      48.514  53.773  -1.641  1.00 54.55           O1-
ATOM   2941  H   GLU A 189      48.366  54.512   4.020  1.00 31.32           H
ATOM   2942  HA  GLU A 189      50.212  52.847   3.162  1.00 29.94           H
ATOM   2943  HB2 GLU A 189      48.120  52.988   2.150  1.00 45.76           H
ATOM   2944  HB3 GLU A 189      48.429  54.476   1.706  1.00 45.76           H
ATOM   2945  HG2 GLU A 189      50.091  53.642   0.265  1.00 57.68           H
ATOM   2946  HG3 GLU A 189      49.607  52.170   0.633  1.00 57.68           H
ATOM   2947  N   GLY A 190      52.143  54.135   2.388  1.00 21.38           N
ATOM   2948  CA  GLY A 190      53.261  54.970   1.989  1.00 22.40           C
ATOM   2949  C   GLY A 190      53.900  55.757   3.105  1.00 21.63           C
ATOM   2950  O   GLY A 190      54.745  56.601   2.816  1.00 14.67           O
ATOM   2951  H   GLY A 190      52.319  53.294   2.430  1.00 25.47           H
ATOM   2952  HA2 GLY A 190      53.945  54.410   1.591  1.00 26.70           H
ATOM   2953  HA3 GLY A 190      52.959  55.599   1.316  1.00 26.70           H
ATOM   2954  N   SER A 191      53.543  55.486   4.378  1.00 23.17           N
ATOM   2955  CA  SER A 191      53.894  56.390   5.469  1.00 24.31           C
ATOM   2956  C   SER A 191      55.371  56.333   5.845  1.00 19.43           C
ATOM   2957  O   SER A 191      55.898  57.308   6.392  1.00 14.25           O
ATOM   2958  CB  SER A 191      53.031  56.082   6.698  1.00 24.62           C
ATOM   2959  OG  SER A 191      53.451  54.920   7.373  1.00 20.45           O
ATOM   2960  H   SER A 191      53.102  54.790   4.623  1.00 27.62           H
ATOM   2961  HA  SER A 191      53.697  57.299   5.193  1.00 28.99           H
ATOM   2962  HB2 SER A 191      53.084  56.833   7.311  1.00 29.36           H
ATOM   2963  HB3 SER A 191      52.113  55.960   6.410  1.00 29.36           H
ATOM   2964  HG  SER A 191      53.408  54.257   6.859  1.00 24.35           H
ATOM   2965  N   SER A 192      56.046  55.219   5.578  1.00 20.64           N
ATOM   2966  CA  SER A 192      57.474  55.188   5.811  1.00 19.51           C
ATOM   2967  C   SER A 192      58.194  56.165   4.924  1.00 20.84           C
ATOM   2968  O   SER A 192      59.315  56.561   5.235  1.00 17.48           O
ATOM   2969  CB  SER A 192      58.016  53.773   5.579  1.00 18.00           C
ATOM   2970  OG  SER A 192      57.272  52.877   6.371  1.00 20.64           O
ATOM   2971  H   SER A 192      55.708  54.490   5.271  1.00 24.59           H
ATOM   2972  HA  SER A 192      57.651  55.431   6.733  1.00 23.22           H
ATOM   2973  HB2 SER A 192      57.916  53.538   4.643  1.00 21.42           H
ATOM   2974  HB3 SER A 192      58.950  53.738   5.839  1.00 21.42           H
ATOM   2975  HG  SER A 192      57.553  52.093   6.260  1.00 24.58           H
ATOM   2976  N   LEU A 193      57.587  56.538   3.815  1.00 22.60           N
ATOM   2977  CA  LEU A 193      58.273  57.295   2.790  1.00 18.87           C
ATOM   2978  C   LEU A 193      57.764  58.727   2.680  1.00 18.86           C
ATOM   2979  O   LEU A 193      58.214  59.455   1.786  1.00 21.96           O
ATOM   2980  CB  LEU A 193      58.116  56.578   1.453  1.00 24.23           C
ATOM   2981  CG  LEU A 193      59.096  55.537   0.965  1.00 28.86           C
ATOM   2982  CD1 LEU A 193      59.696  54.740   2.039  1.00 25.50           C
ATOM   2983  CD2 LEU A 193      58.300  54.651   0.035  1.00 25.94           C
ATOM   2984  H   LEU A 193      56.766  56.363   3.630  1.00 26.94           H
ATOM   2985  HA  LEU A 193      59.219  57.329   3.002  1.00 22.46           H
ATOM   2986  HB2 LEU A 193      57.251  56.140   1.470  1.00 28.89           H
ATOM   2987  HB3 LEU A 193      58.096  57.264   0.768  1.00 28.89           H
ATOM   2988  HG  LEU A 193      59.805  55.965   0.459  1.00 34.45           H
ATOM   2989 HD11 LEU A 193      60.310  54.098   1.649  1.00 30.42           H
ATOM   2990 HD12 LEU A 193      60.174  55.331   2.641  1.00 30.42           H
ATOM   2991 HD13 LEU A 193      58.992  54.276   2.518  1.00 30.42           H
ATOM   2992 HD21 LEU A 193      58.881  53.957  -0.313  1.00 30.94           H
ATOM   2993 HD22 LEU A 193      57.567  54.252   0.530  1.00 30.94           H
ATOM   2994 HD23 LEU A 193      57.954  55.189  -0.694  1.00 30.94           H
ATOM   2995  N   PHE A 194      56.855  59.157   3.556  1.00 13.70           N
ATOM   2996  CA  PHE A 194      56.496  60.565   3.573  1.00 16.22           C
ATOM   2997  C   PHE A 194      57.771  61.396   3.706  1.00 15.24           C
ATOM   2998  O   PHE A 194      58.568  61.145   4.617  1.00 12.36           O
ATOM   2999  CB  PHE A 194      55.572  60.910   4.733  1.00 17.96           C
ATOM   3000  CG  PHE A 194      54.207  60.323   4.650  1.00 18.68           C
ATOM   3001  CD1 PHE A 194      53.720  59.775   3.474  1.00 19.72           C
ATOM   3002  CD2 PHE A 194      53.409  60.304   5.783  1.00 21.47           C
ATOM   3003  CE1 PHE A 194      52.480  59.241   3.426  1.00 16.28           C
ATOM   3004  CE2 PHE A 194      52.138  59.739   5.746  1.00 24.71           C
ATOM   3005  CZ  PHE A 194      51.671  59.217   4.557  1.00 21.84           C
ATOM   3006  H   PHE A 194      56.446  58.668   4.133  1.00 16.25           H
ATOM   3007  HA  PHE A 194      56.055  60.801   2.741  1.00 19.28           H
ATOM   3008  HB2 PHE A 194      55.977  60.591   5.555  1.00 21.37           H
ATOM   3009  HB3 PHE A 194      55.473  61.874   4.772  1.00 21.37           H
ATOM   3010  HD1 PHE A 194      54.248  59.785   2.708  1.00 23.48           H
ATOM   3011  HD2 PHE A 194      53.732  60.659   6.579  1.00 25.58           H
ATOM   3012  HE1 PHE A 194      52.165  58.881   2.628  1.00 19.36           H
ATOM   3013  HE2 PHE A 194      51.602  59.735   6.505  1.00 29.46           H
ATOM   3014  HZ  PHE A 194      50.820  58.844   4.515  1.00 26.02           H
ATOM   3015  N   PRO A 195      57.973  62.417   2.851  1.00 15.75           N
ATOM   3016  CA  PRO A 195      59.242  63.158   2.869  1.00 15.27           C
ATOM   3017  C   PRO A 195      59.642  63.765   4.202  1.00 17.65           C
ATOM   3018  O   PRO A 195      60.836  63.820   4.499  1.00 18.70           O
ATOM   3019  CB  PRO A 195      59.000  64.231   1.802  1.00 14.15           C
ATOM   3020  CG  PRO A 195      58.141  63.590   0.846  1.00 14.19           C
ATOM   3021  CD  PRO A 195      57.169  62.828   1.692  1.00 18.94           C
ATOM   3022  HA  PRO A 195      59.960  62.579   2.567  1.00 18.14           H
ATOM   3023  HB2 PRO A 195      58.562  64.999   2.200  1.00 16.79           H
ATOM   3024  HB3 PRO A 195      59.842  64.486   1.394  1.00 16.79           H
ATOM   3025  HG2 PRO A 195      57.685  64.259   0.311  1.00 16.84           H
ATOM   3026  HG3 PRO A 195      58.658  62.991   0.286  1.00 16.84           H
ATOM   3027  HD2 PRO A 195      56.441  63.404   1.973  1.00 22.55           H
ATOM   3028  HD3 PRO A 195      56.843  62.050   1.214  1.00 22.55           H
ATOM   3029  N   GLY A 196      58.692  64.215   5.014  1.00 20.17           N
ATOM   3030  CA  GLY A 196      59.054  64.771   6.311  1.00 17.26           C
ATOM   3031  C   GLY A 196      59.721  63.744   7.199  1.00 16.00           C
ATOM   3032  O   GLY A 196      60.636  64.069   7.954  1.00 20.21           O
ATOM   3033  H   GLY A 196      57.849  64.211   4.843  1.00 24.02           H
ATOM   3034  HA2 GLY A 196      59.664  65.515   6.187  1.00 20.53           H
ATOM   3035  HA3 GLY A 196      58.257  65.096   6.759  1.00 20.53           H
ATOM   3036  N   HIS A 197      59.292  62.483   7.101  1.00 18.27           N
ATOM   3037  CA  HIS A 197      59.944  61.413   7.844  1.00 14.08           C
ATOM   3038  C   HIS A 197      61.293  61.083   7.242  1.00 13.75           C
ATOM   3039  O   HIS A 197      62.273  60.929   7.976  1.00 17.72           O
ATOM   3040  CB  HIS A 197      59.094  60.136   7.891  1.00 11.35           C
ATOM   3041  CG  HIS A 197      57.748  60.314   8.481  1.00 13.50           C
ATOM   3042  ND1 HIS A 197      57.474  61.263   9.432  1.00 12.16           N1+
ATOM   3043  CD2 HIS A 197      56.584  59.651   8.267  1.00 19.31           C
ATOM   3044  CE1 HIS A 197      56.206  61.178   9.783  1.00 12.84           C
ATOM   3045  NE2 HIS A 197      55.642  60.206   9.092  1.00 17.86           N
ATOM   3046  H   HIS A 197      58.631  62.227   6.614  1.00 21.74           H
ATOM   3047  HA  HIS A 197      60.088  61.708   8.756  1.00 16.71           H
ATOM   3048  HB2 HIS A 197      59.562  59.472   8.420  1.00 13.44           H
ATOM   3049  HB3 HIS A 197      58.976  59.809   6.985  1.00 13.44           H
ATOM   3050  HD1 HIS A 197      58.043  61.822   9.754  1.00 14.41           H
ATOM   3051  HD2 HIS A 197      56.452  58.945   7.677  1.00 22.98           H
ATOM   3052  HE1 HIS A 197      55.780  61.717  10.409  1.00 15.22           H
ATOM   3053  HE2 HIS A 197      54.818  59.967   9.144  1.00 21.25           H
ATOM   3054  N   VAL A 198      61.371  60.892   5.916  1.00 13.91           N
ATOM   3055  CA  VAL A 198      62.671  60.419   5.460  1.00 20.39           C
ATOM   3056  C   VAL A 198      63.711  61.537   5.609  1.00 16.48           C
ATOM   3057  O   VAL A 198      64.866  61.259   5.895  1.00 17.40           O
ATOM   3058  CB  VAL A 198      62.646  59.751   4.051  1.00 22.71           C
ATOM   3059  CG1 VAL A 198      61.266  59.365   3.634  1.00 14.57           C
ATOM   3060  CG2 VAL A 198      63.413  60.468   2.992  1.00 21.75           C
ATOM   3061  H   VAL A 198      60.759  61.014   5.325  1.00 16.50           H
ATOM   3062  HA  VAL A 198      62.945  59.720   6.075  1.00 24.29           H
ATOM   3063  HB  VAL A 198      63.113  58.907   4.157  1.00 27.06           H
ATOM   3064 HG11 VAL A 198      61.305  58.957   2.755  1.00 17.30           H
ATOM   3065 HG12 VAL A 198      60.907  58.734   4.277  1.00 17.30           H
ATOM   3066 HG13 VAL A 198      60.712  60.161   3.605  1.00 17.30           H
ATOM   3067 HG21 VAL A 198      63.336  59.976   2.159  1.00 25.91           H
ATOM   3068 HG22 VAL A 198      63.046  61.359   2.886  1.00 25.91           H
ATOM   3069 HG23 VAL A 198      64.344  60.522   3.259  1.00 25.91           H
ATOM   3070  N   GLN A 199      63.323  62.804   5.569  1.00 18.58           N
ATOM   3071  CA  GLN A 199      64.354  63.790   5.776  1.00 18.83           C
ATOM   3072  C   GLN A 199      64.724  63.960   7.243  1.00 19.89           C
ATOM   3073  O   GLN A 199      65.880  64.290   7.532  1.00 23.51           O
ATOM   3074  CB  GLN A 199      63.954  65.115   5.117  1.00 31.72           C
ATOM   3075  CG  GLN A 199      64.252  65.075   3.544  1.00 59.13           C
ATOM   3076  CD  GLN A 199      65.681  64.516   3.129  1.00 59.99           C
ATOM   3077  OE1 GLN A 199      65.790  63.412   2.557  1.00 51.75           O
ATOM   3078  NE2 GLN A 199      66.755  65.301   3.398  1.00 60.82           N
ATOM   3079  H   GLN A 199      62.526  63.098   5.434  1.00 22.11           H
ATOM   3080  HA  GLN A 199      65.153  63.481   5.321  1.00 22.41           H
ATOM   3081  HB2 GLN A 199      63.004  65.265   5.245  1.00 37.88           H
ATOM   3082  HB3 GLN A 199      64.467  65.838   5.508  1.00 37.88           H
ATOM   3083  HG2 GLN A 199      63.586  64.512   3.119  1.00 70.78           H
ATOM   3084  HG3 GLN A 199      64.181  65.978   3.196  1.00 70.78           H
ATOM   3085 HE21 GLN A 199      66.645  66.065   3.777  1.00 72.80           H
ATOM   3086 HE22 GLN A 199      67.545  65.034   3.189  1.00 72.80           H
ATOM   3087  N   ALA A 200      63.820  63.660   8.177  1.00 23.02           N
ATOM   3088  CA  ALA A 200      64.203  63.654   9.586  1.00 14.94           C
ATOM   3089  C   ALA A 200      65.182  62.517   9.905  1.00 15.06           C
ATOM   3090  O   ALA A 200      66.164  62.722  10.631  1.00 15.30           O
ATOM   3091  CB  ALA A 200      62.967  63.581  10.476  1.00 17.03           C
ATOM   3092  H   ALA A 200      62.997  63.461   8.024  1.00 27.44           H
ATOM   3093  HA  ALA A 200      64.655  64.490   9.784  1.00 17.74           H
ATOM   3094  HB1 ALA A 200      63.247  63.579  11.404  1.00 20.26           H
ATOM   3095  HB2 ALA A 200      62.407  64.353  10.300  1.00 20.26           H
ATOM   3096  HB3 ALA A 200      62.481  62.766  10.274  1.00 20.26           H
ATOM   3097  N   TYR A 201      64.948  61.320   9.366  1.00 14.11           N
ATOM   3098  CA  TYR A 201      65.884  60.221   9.606  1.00 13.75           C
ATOM   3099  C   TYR A 201      67.227  60.466   8.917  1.00 16.49           C
ATOM   3100  O   TYR A 201      68.274  60.018   9.411  1.00 12.18           O
ATOM   3101  CB  TYR A 201      65.246  58.884   9.181  1.00 10.59           C
ATOM   3102  CG  TYR A 201      64.474  58.292  10.329  1.00 12.10           C
ATOM   3103  CD1 TYR A 201      63.294  58.907  10.780  1.00 10.95           C
ATOM   3104  CD2 TYR A 201      64.948  57.180  11.012  1.00  9.68           C
ATOM   3105  CE1 TYR A 201      62.612  58.408  11.846  1.00 14.90           C
ATOM   3106  CE2 TYR A 201      64.275  56.660  12.068  1.00  9.08           C
ATOM   3107  CZ  TYR A 201      63.089  57.275  12.493  1.00 10.40           C
ATOM   3108  OH  TYR A 201      62.400  56.810  13.563  1.00 10.78           O
ATOM   3109  H   TYR A 201      64.274  61.122   8.870  1.00 16.75           H
ATOM   3110  HA  TYR A 201      66.055  60.169  10.559  1.00 16.31           H
ATOM   3111  HB2 TYR A 201      64.634  59.036   8.444  1.00 12.52           H
ATOM   3112  HB3 TYR A 201      65.942  58.260   8.922  1.00 12.52           H
ATOM   3113  HD1 TYR A 201      62.974  59.664  10.344  1.00 12.95           H
ATOM   3114  HD2 TYR A 201      65.733  56.771  10.726  1.00 11.43           H
ATOM   3115  HE1 TYR A 201      61.826  58.815  12.131  1.00 17.70           H
ATOM   3116  HE2 TYR A 201      64.601  55.910  12.510  1.00 10.71           H
ATOM   3117  HH  TYR A 201      62.777  56.126  13.873  1.00 12.75           H
ATOM   3118  N   ALA A 202      67.215  61.190   7.798  1.00 11.30           N
ATOM   3119  CA  ALA A 202      68.454  61.527   7.109  1.00 17.56           C
ATOM   3120  C   ALA A 202      69.267  62.562   7.883  1.00 21.17           C
ATOM   3121  O   ALA A 202      70.494  62.509   7.861  1.00 19.15           O
ATOM   3122  CB  ALA A 202      68.149  62.049   5.712  1.00  8.69           C
ATOM   3123  H   ALA A 202      66.505  61.496   7.421  1.00 13.37           H
ATOM   3124  HA  ALA A 202      68.995  60.727   7.020  1.00 20.89           H
ATOM   3125  HB1 ALA A 202      68.983  62.268   5.268  1.00 10.24           H
ATOM   3126  HB2 ALA A 202      67.679  61.361   5.215  1.00 10.24           H
ATOM   3127  HB3 ALA A 202      67.594  62.841   5.786  1.00 10.24           H
ATOM   3128  N   GLU A 203      68.599  63.534   8.510  1.00 15.29           N
ATOM   3129  CA  GLU A 203      69.268  64.428   9.433  1.00 21.39           C
ATOM   3130  C   GLU A 203      69.845  63.656  10.600  1.00 19.53           C
ATOM   3131  O   GLU A 203      70.978  63.903  11.020  1.00 26.31           O
ATOM   3132  CB  GLU A 203      68.293  65.484   9.955  1.00 27.09           C
ATOM   3133  CG  GLU A 203      68.574  66.916   9.551  1.00 34.64           C
ATOM   3134  CD  GLU A 203      69.856  67.421  10.108  1.00 37.52           C
ATOM   3135  OE1 GLU A 203      70.858  67.239   9.405  1.00 38.59           O
ATOM   3136  OE2 GLU A 203      69.885  67.977  11.236  1.00 49.03           O1-
ATOM   3137  H   GLU A 203      67.759  63.689   8.414  1.00 18.16           H
ATOM   3138  HA  GLU A 203      69.994  64.880   8.975  1.00 25.48           H
ATOM   3139  HB2 GLU A 203      67.405  65.263   9.632  1.00 32.32           H
ATOM   3140  HB3 GLU A 203      68.300  65.452  10.924  1.00 32.32           H
ATOM   3141  HG2 GLU A 203      68.624  66.969   8.584  1.00 41.38           H
ATOM   3142  HG3 GLU A 203      67.859  67.483   9.879  1.00 41.38           H
ATOM   3143  N   ALA A 204      69.092  62.689  11.108  1.00 21.92           N
ATOM   3144  CA  ALA A 204      69.574  61.919  12.241  1.00 21.40           C
ATOM   3145  C   ALA A 204      70.852  61.172  11.872  1.00 15.40           C
ATOM   3146  O   ALA A 204      71.785  61.100  12.677  1.00 21.79           O
ATOM   3147  CB  ALA A 204      68.471  60.967  12.740  1.00 12.79           C
ATOM   3148  H   ALA A 204      68.314  62.464  10.822  1.00 26.12           H
ATOM   3149  HA  ALA A 204      69.788  62.529  12.964  1.00 25.50           H
ATOM   3150  HB1 ALA A 204      68.810  60.461  13.496  1.00 15.16           H
ATOM   3151  HB2 ALA A 204      67.701  61.491  13.011  1.00 15.16           H
ATOM   3152  HB3 ALA A 204      68.226  60.364  12.021  1.00 15.16           H
ATOM   3153  N   VAL A 205      70.929  60.644  10.650  1.00 17.92           N
ATOM   3154  CA  VAL A 205      72.157  59.991  10.225  1.00 15.32           C
ATOM   3155  C   VAL A 205      73.264  61.027  10.137  1.00 19.43           C
ATOM   3156  O   VAL A 205      74.375  60.809  10.632  1.00 22.58           O
ATOM   3157  CB  VAL A 205      71.990  59.227   8.896  1.00 20.36           C
ATOM   3158  CG1 VAL A 205      73.325  58.594   8.436  1.00 26.15           C
ATOM   3159  CG2 VAL A 205      70.993  58.120   9.011  1.00 19.26           C
ATOM   3160  H   VAL A 205      70.300  60.651  10.064  1.00 21.32           H
ATOM   3161  HA  VAL A 205      72.413  59.346  10.903  1.00 18.19           H
ATOM   3162  HB  VAL A 205      71.688  59.840   8.208  1.00 24.25           H
ATOM   3163 HG11 VAL A 205      73.179  58.125   7.599  1.00 31.20           H
ATOM   3164 HG12 VAL A 205      73.981  59.298   8.310  1.00 31.20           H
ATOM   3165 HG13 VAL A 205      73.631  57.974   9.115  1.00 31.20           H
ATOM   3166 HG21 VAL A 205      70.922  57.670   8.154  1.00 22.92           H
ATOM   3167 HG22 VAL A 205      71.293  57.495   9.689  1.00 22.92           H
ATOM   3168 HG23 VAL A 205      70.134  58.494   9.261  1.00 22.92           H
ATOM   3169  N   LYS A 206      72.946  62.201   9.601  1.00 24.01           N
ATOM   3170  CA  LYS A 206      73.938  63.261   9.391  1.00 30.16           C
ATOM   3171  C   LYS A 206      74.477  63.816  10.713  1.00 28.90           C
ATOM   3172  O   LYS A 206      75.611  64.293  10.764  1.00 32.53           O
ATOM   3173  CB  LYS A 206      73.329  64.397   8.547  1.00 28.92           C
ATOM   3174  CG  LYS A 206      73.996  65.761   8.703  1.00 43.66           C
ATOM   3175  CD  LYS A 206      73.500  66.893   7.733  1.00 41.56           C
ATOM   3176  CE  LYS A 206      73.765  66.569   6.197  1.00 64.59           C
ATOM   3177  NZ  LYS A 206      73.242  67.606   5.137  1.00 52.13           N1+
ATOM   3178  H   LYS A 206      72.153  62.415   9.347  1.00 28.63           H
ATOM   3179  HA  LYS A 206      74.687  62.894   8.897  1.00 36.00           H
ATOM   3180  HB2 LYS A 206      73.389  64.150   7.611  1.00 34.52           H
ATOM   3181  HB3 LYS A 206      72.397  64.499   8.797  1.00 34.52           H
ATOM   3182  HG2 LYS A 206      73.845  66.072   9.609  1.00 52.21           H
ATOM   3183  HG3 LYS A 206      74.948  65.652   8.555  1.00 52.21           H
ATOM   3184  HD2 LYS A 206      72.545  67.012   7.852  1.00 49.68           H
ATOM   3185  HD3 LYS A 206      73.964  67.717   7.949  1.00 49.68           H
ATOM   3186  HE2 LYS A 206      74.724  66.490   6.068  1.00 77.32           H
ATOM   3187  HE3 LYS A 206      73.346  65.718   5.993  1.00 77.32           H
ATOM   3188  HZ1 LYS A 206      73.443  67.329   4.315  1.00 62.38           H
ATOM   3189  HZ2 LYS A 206      72.359  67.692   5.206  1.00 62.38           H
ATOM   3190  HZ3 LYS A 206      73.622  68.399   5.275  1.00 62.38           H
ATOM   3191  N   SER A 207      73.692  63.809  11.784  1.00 18.21           N
ATOM   3192  CA  SER A 207      74.201  64.352  13.034  1.00 25.90           C
ATOM   3193  C   SER A 207      74.325  63.292  14.123  1.00 21.60           C
ATOM   3194  O   SER A 207      74.371  63.615  15.309  1.00 30.10           O
ATOM   3195  CB  SER A 207      73.347  65.522  13.505  1.00 28.79           C
ATOM   3196  OG  SER A 207      72.011  65.182  13.546  1.00 26.08           O
ATOM   3197  H   SER A 207      72.887  63.507  11.814  1.00 21.67           H
ATOM   3198  HA  SER A 207      75.093  64.698  12.871  1.00 30.90           H
ATOM   3199  HB2 SER A 207      73.632  65.781  14.395  1.00 34.36           H
ATOM   3200  HB3 SER A 207      73.464  66.263  12.891  1.00 34.36           H
ATOM   3201  HG  SER A 207      71.749  64.955  12.781  1.00 31.11           H
ATOM   3202  N   GLY A 208      74.424  62.032  13.732  1.00 24.16           N
ATOM   3203  CA  GLY A 208      74.638  60.973  14.682  1.00 21.61           C
ATOM   3204  C   GLY A 208      73.587  60.794  15.765  1.00 24.81           C
ATOM   3205  O   GLY A 208      73.954  60.543  16.912  1.00 18.69           O
ATOM   3206  H   GLY A 208      74.369  61.769  12.915  1.00 28.81           H
ATOM   3207  HA2 GLY A 208      74.703  60.135  14.198  1.00 25.75           H
ATOM   3208  HA3 GLY A 208      75.489  61.124  15.124  1.00 25.75           H
ATOM   3209  N   VAL A 209      72.274  60.890  15.451  1.00 17.38           N
ATOM   3210  CA  VAL A 209      71.311  60.487  16.454  1.00 13.42           C
ATOM   3211  C   VAL A 209      70.820  59.104  16.091  1.00 16.45           C
ATOM   3212  O   VAL A 209      70.656  58.773  14.911  1.00 11.86           O
ATOM   3213  CB  VAL A 209      70.162  61.489  16.717  1.00 18.38           C
ATOM   3214  CG1 VAL A 209      70.447  62.890  16.162  1.00 23.27           C
ATOM   3215  CG2 VAL A 209      68.788  60.952  16.390  1.00 22.90           C
ATOM   3216  H   VAL A 209      71.948  61.170  14.706  1.00 20.67           H
ATOM   3217  HA  VAL A 209      71.788  60.397  17.294  1.00 15.92           H
ATOM   3218  HB  VAL A 209      70.146  61.612  17.679  1.00 21.87           H
ATOM   3219 HG11 VAL A 209      69.693  63.467  16.359  1.00 27.74           H
ATOM   3220 HG12 VAL A 209      71.249  63.238  16.583  1.00 27.74           H
ATOM   3221 HG13 VAL A 209      70.576  62.829  15.203  1.00 27.74           H
ATOM   3222 HG21 VAL A 209      68.128  61.637  16.581  1.00 27.30           H
ATOM   3223 HG22 VAL A 209      68.757  60.716  15.450  1.00 27.30           H
ATOM   3224 HG23 VAL A 209      68.618  60.168  16.935  1.00 27.30           H
ATOM   3225  N   HIS A 210      70.688  58.264  17.122  1.00 10.97           N
ATOM   3226  CA  HIS A 210      70.390  56.879  16.914  1.00 15.08           C
ATOM   3227  C   HIS A 210      68.938  56.707  16.427  1.00 15.73           C
ATOM   3228  O   HIS A 210      68.045  57.531  16.678  1.00 10.65           O
ATOM   3229  CB  HIS A 210      70.636  56.100  18.196  1.00 16.16           C
ATOM   3230  CG  HIS A 210      72.085  55.808  18.447  1.00 28.48           C
ATOM   3231  ND1 HIS A 210      72.813  54.932  17.667  1.00 20.52           N
ATOM   3232  CD2 HIS A 210      72.944  56.281  19.384  1.00 21.17           C
ATOM   3233  CE1 HIS A 210      74.055  54.889  18.098  1.00 19.48           C
ATOM   3234  NE2 HIS A 210      74.161  55.692  19.141  1.00 29.03           N
ATOM   3235  H   HIS A 210      70.770  58.488  17.948  1.00 12.98           H
ATOM   3236  HA  HIS A 210      70.981  56.527  16.230  1.00 17.91           H
ATOM   3237  HB2 HIS A 210      70.166  55.253  18.144  1.00 19.21           H
ATOM   3238  HB3 HIS A 210      70.302  56.617  18.946  1.00 19.21           H
ATOM   3239  HD1 HIS A 210      72.507  54.496  16.991  1.00 24.44           H
ATOM   3240  HD2 HIS A 210      72.750  56.894  20.056  1.00 25.22           H
ATOM   3241  HE1 HIS A 210      74.738  54.367  17.742  1.00 23.19           H
ATOM   3242  N   ARG A 211      68.711  55.604  15.743  1.00 10.45           N
ATOM   3243  CA  ARG A 211      67.450  55.399  15.043  1.00 16.10           C
ATOM   3244  C   ARG A 211      66.814  54.059  15.385  1.00  7.05           C
ATOM   3245  O   ARG A 211      67.457  53.030  15.292  1.00 10.26           O
ATOM   3246  CB  ARG A 211      67.683  55.526  13.540  1.00 12.88           C
ATOM   3247  CG  ARG A 211      68.096  56.911  13.122  1.00 10.97           C
ATOM   3248  CD  ARG A 211      68.582  56.929  11.710  1.00  9.81           C
ATOM   3249  NE  ARG A 211      69.639  55.943  11.494  1.00 18.54           N
ATOM   3250  CZ  ARG A 211      70.908  56.065  11.899  1.00 18.20           C
ATOM   3251  NH1 ARG A 211      71.342  57.113  12.569  1.00 22.42           N
ATOM   3252  NH2 ARG A 211      71.757  55.124  11.628  1.00 20.82           N1+
ATOM   3253  H   ARG A 211      69.269  54.954  15.665  1.00 12.36           H
ATOM   3254  HA  ARG A 211      66.830  56.096  15.307  1.00 19.13           H
ATOM   3255  HB2 ARG A 211      68.386  54.912  13.277  1.00 15.27           H
ATOM   3256  HB3 ARG A 211      66.861  55.307  13.075  1.00 15.27           H
ATOM   3257  HG2 ARG A 211      67.335  57.507  13.190  1.00 12.98           H
ATOM   3258  HG3 ARG A 211      68.816  57.217  13.696  1.00 12.98           H
ATOM   3259  HD2 ARG A 211      67.845  56.720  11.115  1.00 11.59           H
ATOM   3260  HD3 ARG A 211      68.939  57.808  11.506  1.00 11.59           H
ATOM   3261  HE  ARG A 211      69.428  55.225  11.072  1.00 22.06           H
ATOM   3262 HH11 ARG A 211      70.803  57.755  12.759  1.00 26.73           H
ATOM   3263 HH12 ARG A 211      72.165  57.155  12.816  1.00 26.73           H
ATOM   3264 HH21 ARG A 211      71.502  54.426  11.195  1.00 24.80           H
ATOM   3265 HH22 ARG A 211      72.572  55.192  11.892  1.00 24.80           H
ATOM   3266  N   THR A 212      65.562  54.094  15.809  1.00 12.09           N
ATOM   3267  CA  THR A 212      64.696  52.936  15.885  1.00 10.14           C
ATOM   3268  C   THR A 212      63.391  53.295  15.164  1.00 10.04           C
ATOM   3269  O   THR A 212      63.070  54.475  14.981  1.00  7.97           O
ATOM   3270  CB  THR A 212      64.520  52.486  17.366  1.00  9.98           C
ATOM   3271  OG1 THR A 212      63.899  51.202  17.420  1.00 10.06           O
ATOM   3272  CG2 THR A 212      63.723  53.504  18.244  1.00 10.48           C
ATOM   3273  H   THR A 212      65.175  54.816  16.070  1.00 14.33           H
ATOM   3274  HA  THR A 212      65.110  52.204  15.401  1.00 11.98           H
ATOM   3275  HB  THR A 212      65.403  52.407  17.759  1.00 11.79           H
ATOM   3276  HG1 THR A 212      63.805  50.961  18.219  1.00 11.89           H
ATOM   3277 HG21 THR A 212      63.647  53.170  19.152  1.00 12.39           H
ATOM   3278 HG22 THR A 212      64.182  54.358  18.260  1.00 12.39           H
ATOM   3279 HG23 THR A 212      62.833  53.631  17.879  1.00 12.39           H
ATOM   3280  N   VAL A 213      62.689  52.264  14.676  1.00  6.83           N
ATOM   3281  CA  VAL A 213      61.448  52.415  13.915  1.00  7.10           C
ATOM   3282  C   VAL A 213      60.468  51.327  14.337  1.00  5.46           C
ATOM   3283  O   VAL A 213      60.837  50.165  14.380  1.00  4.50           O
ATOM   3284  CB  VAL A 213      61.670  52.333  12.391  1.00 12.56           C
ATOM   3285  CG1 VAL A 213      60.360  52.215  11.651  1.00  5.32           C
ATOM   3286  CG2 VAL A 213      62.386  53.558  11.867  1.00  9.48           C
ATOM   3287  H   VAL A 213      62.923  51.442  14.779  1.00  8.01           H
ATOM   3288  HA  VAL A 213      61.051  53.276  14.118  1.00  8.33           H
ATOM   3289  HB  VAL A 213      62.208  51.553  12.185  1.00 14.89           H
ATOM   3290 HG11 VAL A 213      60.539  52.166  10.699  1.00  6.20           H
ATOM   3291 HG12 VAL A 213      59.904  51.411  11.944  1.00  6.20           H
ATOM   3292 HG13 VAL A 213      59.816  52.994  11.846  1.00  6.20           H
ATOM   3293 HG21 VAL A 213      62.505  53.467  10.908  1.00 11.19           H
ATOM   3294 HG22 VAL A 213      61.851  54.343  12.061  1.00 11.19           H
ATOM   3295 HG23 VAL A 213      63.249  53.629  12.303  1.00 11.19           H
ATOM   3296  N   HIS A 214      59.189  51.696  14.564  1.00  9.26           N
ATOM   3297  CA  HIS A 214      58.207  50.713  15.030  1.00 12.45           C
ATOM   3298  C   HIS A 214      57.874  49.613  13.990  1.00 17.98           C
ATOM   3299  O   HIS A 214      57.698  48.458  14.366  1.00 44.14           O
ATOM   3300  CB  HIS A 214      56.950  51.404  15.467  1.00 12.75           C
ATOM   3301  CG  HIS A 214      56.861  51.644  16.934  1.00 13.93           C
ATOM   3302  ND1 HIS A 214      57.382  52.773  17.528  1.00 18.36           N
ATOM   3303  CD2 HIS A 214      56.254  50.948  17.916  1.00  9.99           C
ATOM   3304  CE1 HIS A 214      57.124  52.740  18.813  1.00 14.77           C
ATOM   3305  NE2 HIS A 214      56.408  51.665  19.066  1.00 10.28           N
ATOM   3306  H   HIS A 214      58.879  52.491  14.457  1.00 10.93           H
ATOM   3307  HA  HIS A 214      58.574  50.266  15.809  1.00 14.76           H
ATOM   3308  HB2 HIS A 214      56.190  50.859  15.211  1.00 15.11           H
ATOM   3309  HB3 HIS A 214      56.898  52.266  15.024  1.00 15.11           H
ATOM   3310  HD1 HIS A 214      57.821  53.392  17.122  1.00 21.85           H
ATOM   3311  HD2 HIS A 214      55.790  50.147  17.822  1.00 11.80           H
ATOM   3312  HE1 HIS A 214      57.375  53.385  19.434  1.00 17.54           H
ATOM   3313  N   ALA A 215      57.739  49.919  12.720  1.00 10.87           N
ATOM   3314  CA  ALA A 215      57.597  48.819  11.701  1.00 26.43           C
ATOM   3315  C   ALA A 215      57.438  47.328  12.052  1.00 15.95           C
ATOM   3316  O   ALA A 215      58.253  46.728  12.739  1.00 18.25           O
ATOM   3317  CB  ALA A 215      58.783  48.753  10.716  1.00 12.87           C
ATOM   3318  H   ALA A 215      57.722  50.717  12.400  1.00 12.86           H
ATOM   3319  HA  ALA A 215      56.819  49.045  11.169  1.00 31.53           H
ATOM   3320  HB1 ALA A 215      58.632  48.028  10.089  1.00 15.26           H
ATOM   3321  HB2 ALA A 215      58.845  49.595  10.239  1.00 15.26           H
ATOM   3322  HB3 ALA A 215      59.599  48.594  11.215  1.00 15.26           H
ATOM   3323  N   GLY A 216      56.463  46.673  11.433  1.00 26.57           N
ATOM   3324  CA  GLY A 216      56.348  45.222  11.457  1.00 23.49           C
ATOM   3325  C   GLY A 216      55.428  44.601  12.515  1.00 27.83           C
ATOM   3326  O   GLY A 216      55.361  43.364  12.569  1.00 18.87           O
ATOM   3327  H   GLY A 216      55.842  47.058  10.980  1.00 31.70           H
ATOM   3328  HA2 GLY A 216      56.031  44.926  10.590  1.00 28.01           H
ATOM   3329  HA3 GLY A 216      57.233  44.848  11.589  1.00 28.01           H
ATOM   3330  N   GLU A 217      54.754  45.394  13.396  1.00 19.93           N
ATOM   3331  CA  GLU A 217      53.961  44.750  14.447  1.00 30.18           C
ATOM   3332  C   GLU A 217      52.624  44.348  13.887  1.00 23.71           C
ATOM   3333  O   GLU A 217      52.138  43.231  14.101  1.00 23.14           O
ATOM   3334  CB  GLU A 217      53.769  45.634  15.730  1.00 19.10           C
ATOM   3335  CG  GLU A 217      53.079  46.955  15.674  1.00 23.93           C
ATOM   3336  CD  GLU A 217      52.730  47.580  17.073  1.00 20.64           C
ATOM   3337  OE1 GLU A 217      53.041  48.782  17.295  1.00 32.14           O
ATOM   3338  OE2 GLU A 217      52.124  46.912  17.939  1.00 14.96           O1-
ATOM   3339  H   GLU A 217      54.747  46.254  13.398  1.00 23.73           H
ATOM   3340  HA  GLU A 217      54.418  43.939  14.721  1.00 36.03           H
ATOM   3341  HB2 GLU A 217      53.276  45.100  16.372  1.00 22.74           H
ATOM   3342  HB3 GLU A 217      54.653  45.808  16.090  1.00 22.74           H
ATOM   3343  HG2 GLU A 217      53.652  47.583  15.208  1.00 28.53           H
ATOM   3344  HG3 GLU A 217      52.248  46.848  15.186  1.00 28.53           H
ATOM   3345  N   VAL A 218      52.056  45.257  13.134  1.00 23.19           N
ATOM   3346  CA  VAL A 218      50.749  45.112  12.534  1.00 22.28           C
ATOM   3347  C   VAL A 218      50.804  45.328  11.018  1.00 30.04           C
ATOM   3348  O   VAL A 218      49.831  45.060  10.328  1.00 28.11           O
ATOM   3349  CB  VAL A 218      49.793  46.089  13.262  1.00 24.63           C
ATOM   3350  CG1 VAL A 218      49.666  47.383  12.602  1.00 25.89           C
ATOM   3351  CG2 VAL A 218      48.522  45.465  13.632  1.00 35.54           C
ATOM   3352  H   VAL A 218      52.427  46.010  12.945  1.00 27.64           H
ATOM   3353  HA  VAL A 218      50.429  44.210  12.693  1.00 26.55           H
ATOM   3354  HB  VAL A 218      50.222  46.289  14.109  1.00 29.37           H
ATOM   3355 HG11 VAL A 218      49.056  47.938  13.112  1.00 30.88           H
ATOM   3356 HG12 VAL A 218      50.539  47.803  12.560  1.00 30.88           H
ATOM   3357 HG13 VAL A 218      49.321  47.248  11.706  1.00 30.88           H
ATOM   3358 HG21 VAL A 218      47.968  46.122  14.083  1.00 42.46           H
ATOM   3359 HG22 VAL A 218      48.078  45.153  12.829  1.00 42.46           H
ATOM   3360 HG23 VAL A 218      48.698  44.718  14.225  1.00 42.46           H
ATOM   3361  N   GLY A 219      51.978  45.686  10.471  1.00 19.76           N
ATOM   3362  CA  GLY A 219      52.189  45.859   9.062  1.00 24.22           C
ATOM   3363  C   GLY A 219      53.046  44.763   8.437  1.00 21.86           C
ATOM   3364  O   GLY A 219      53.570  43.870   9.095  1.00 31.69           O
ATOM   3365  H   GLY A 219      52.687  45.836  10.934  1.00 23.53           H
ATOM   3366  HA2 GLY A 219      51.331  45.868   8.609  1.00 28.88           H
ATOM   3367  HA3 GLY A 219      52.625  46.711   8.906  1.00 28.88           H
ATOM   3368  N   SER A 220      53.199  44.872   7.128  1.00 28.34           N
ATOM   3369  CA  SER A 220      53.864  43.833   6.359  1.00 30.48           C
ATOM   3370  C   SER A 220      55.377  44.019   6.352  1.00 25.62           C
ATOM   3371  O   SER A 220      55.915  45.040   6.770  1.00 22.00           O
ATOM   3372  CB  SER A 220      53.388  43.841   4.918  1.00 25.12           C
ATOM   3373  OG  SER A 220      53.984  44.961   4.252  1.00 45.42           O
ATOM   3374  H   SER A 220      52.926  45.538   6.659  1.00 33.83           H
ATOM   3375  HA  SER A 220      53.663  42.966   6.745  1.00 36.40           H
ATOM   3376  HB2 SER A 220      53.665  43.020   4.481  1.00 29.96           H
ATOM   3377  HB3 SER A 220      52.423  43.928   4.897  1.00 29.96           H
ATOM   3378  HG  SER A 220      53.733  44.985   3.450  1.00 54.32           H
ATOM   3379  N   ALA A 221      56.055  43.018   5.794  1.00 26.39           N
ATOM   3380  CA  ALA A 221      57.504  42.979   5.716  1.00 21.31           C
ATOM   3381  C   ALA A 221      58.054  44.118   4.914  1.00 20.83           C
ATOM   3382  O   ALA A 221      59.235  44.434   5.055  1.00 17.80           O
ATOM   3383  CB  ALA A 221      57.962  41.670   5.082  1.00 24.78           C
ATOM   3384  H   ALA A 221      55.678  42.329   5.443  1.00 31.48           H
ATOM   3385  HA  ALA A 221      57.874  43.030   6.611  1.00 25.39           H
ATOM   3386  HB1 ALA A 221      58.931  41.663   5.039  1.00 29.55           H
ATOM   3387  HB2 ALA A 221      57.649  40.930   5.625  1.00 29.55           H
ATOM   3388  HB3 ALA A 221      57.590  41.606   4.188  1.00 29.55           H
ATOM   3389  N   ASN A 222      57.218  44.722   4.070  1.00 23.15           N
ATOM   3390  CA  ASN A 222      57.642  45.821   3.216  1.00 23.24           C
ATOM   3391  C   ASN A 222      57.913  47.072   4.029  1.00 19.11           C
ATOM   3392  O   ASN A 222      58.853  47.822   3.730  1.00 18.46           O
ATOM   3393  CB  ASN A 222      56.561  46.112   2.169  1.00 32.80           C
ATOM   3394  CG  ASN A 222      57.037  47.058   1.112  1.00 40.44           C
ATOM   3395  OD1 ASN A 222      58.037  46.786   0.416  1.00 39.62           O
ATOM   3396  ND2 ASN A 222      56.362  48.205   0.997  1.00 38.52           N
ATOM   3397  H   ASN A 222      56.391  44.508   3.974  1.00 27.60           H
ATOM   3398  HA  ASN A 222      58.458  45.574   2.754  1.00 27.71           H
ATOM   3399  HB2 ASN A 222      56.305  45.281   1.738  1.00 39.18           H
ATOM   3400  HB3 ASN A 222      55.793  46.511   2.608  1.00 39.18           H
ATOM   3401 HD21 ASN A 222      56.594  48.784   0.405  1.00 46.04           H
ATOM   3402 HD22 ASN A 222      55.694  48.365   1.516  1.00 46.04           H
ATOM   3403  N   VAL A 223      57.090  47.315   5.051  1.00 14.28           N
ATOM   3404  CA  VAL A 223      57.304  48.503   5.875  1.00 23.99           C
ATOM   3405  C   VAL A 223      58.501  48.279   6.785  1.00 14.50           C
ATOM   3406  O   VAL A 223      59.236  49.209   7.053  1.00 12.30           O
ATOM   3407  CB  VAL A 223      56.024  48.960   6.638  1.00 27.90           C
ATOM   3408  CG1 VAL A 223      54.924  48.002   6.547  1.00 25.65           C
ATOM   3409  CG2 VAL A 223      56.283  49.352   8.071  1.00 21.46           C
ATOM   3410  H   VAL A 223      56.422  46.825   5.281  1.00 16.95           H
ATOM   3411  HA  VAL A 223      57.543  49.231   5.281  1.00 28.60           H
ATOM   3412  HB  VAL A 223      55.710  49.765   6.197  1.00 33.29           H
ATOM   3413 HG11 VAL A 223      54.164  48.348   7.041  1.00 30.60           H
ATOM   3414 HG12 VAL A 223      54.686  47.882   5.615  1.00 30.60           H
ATOM   3415 HG13 VAL A 223      55.210  47.157   6.928  1.00 30.60           H
ATOM   3416 HG21 VAL A 223      55.447  49.624   8.480  1.00 25.57           H
ATOM   3417 HG22 VAL A 223      56.651  48.590   8.545  1.00 25.57           H
ATOM   3418 HG23 VAL A 223      56.915  50.089   8.088  1.00 25.57           H
ATOM   3419  N   VAL A 224      58.816  47.033   7.118  1.00 15.05           N
ATOM   3420  CA  VAL A 224      60.109  46.735   7.725  1.00 13.47           C
ATOM   3421  C   VAL A 224      61.244  47.090   6.769  1.00 18.35           C
ATOM   3422  O   VAL A 224      62.224  47.760   7.126  1.00 13.57           O
ATOM   3423  CB  VAL A 224      60.144  45.254   8.135  1.00 16.98           C
ATOM   3424  CG1 VAL A 224      61.540  44.818   8.537  1.00 19.28           C
ATOM   3425  CG2 VAL A 224      59.135  44.981   9.262  1.00 16.03           C
ATOM   3426  H   VAL A 224      58.307  46.349   7.006  1.00 17.87           H
ATOM   3427  HA  VAL A 224      60.214  47.271   8.527  1.00 15.98           H
ATOM   3428  HB  VAL A 224      59.880  44.718   7.371  1.00 20.19           H
ATOM   3429 HG11 VAL A 224      61.517  43.881   8.787  1.00 22.95           H
ATOM   3430 HG12 VAL A 224      62.139  44.945   7.784  1.00 22.95           H
ATOM   3431 HG13 VAL A 224      61.834  45.354   9.289  1.00 22.95           H
ATOM   3432 HG21 VAL A 224      59.177  44.042   9.502  1.00 19.05           H
ATOM   3433 HG22 VAL A 224      59.364  45.529  10.029  1.00 19.05           H
ATOM   3434 HG23 VAL A 224      58.245  45.204   8.949  1.00 19.05           H
ATOM   3435  N   LYS A 225      61.127  46.625   5.537  1.00 20.75           N
ATOM   3436  CA  LYS A 225      62.144  46.876   4.534  1.00 21.53           C
ATOM   3437  C   LYS A 225      62.387  48.367   4.332  1.00 18.23           C
ATOM   3438  O   LYS A 225      63.512  48.791   4.080  1.00 18.70           O
ATOM   3439  CB  LYS A 225      61.700  46.230   3.236  1.00 27.17           C
ATOM   3440  CG  LYS A 225      62.842  45.757   2.421  1.00 30.88           C
ATOM   3441  CD  LYS A 225      62.439  45.540   0.983  1.00 32.78           C
ATOM   3442  CE  LYS A 225      62.154  46.894   0.300  1.00 51.98           C
ATOM   3443  NZ  LYS A 225      63.359  47.842   0.371  1.00 63.70           N1+
ATOM   3444  H   LYS A 225      60.463  46.158   5.254  1.00 24.71           H
ATOM   3445  HA  LYS A 225      62.978  46.465   4.811  1.00 25.65           H
ATOM   3446  HB2 LYS A 225      61.138  45.465   3.439  1.00 32.42           H
ATOM   3447  HB3 LYS A 225      61.204  46.878   2.712  1.00 32.42           H
ATOM   3448  HG2 LYS A 225      63.548  46.422   2.442  1.00 36.87           H
ATOM   3449  HG3 LYS A 225      63.163  44.914   2.778  1.00 36.87           H
ATOM   3450  HD2 LYS A 225      63.160  45.100   0.507  1.00 39.16           H
ATOM   3451  HD3 LYS A 225      61.632  45.002   0.950  1.00 39.16           H
ATOM   3452  HE2 LYS A 225      61.945  46.741  -0.635  1.00 62.19           H
ATOM   3453  HE3 LYS A 225      61.406  47.323   0.744  1.00 62.19           H
ATOM   3454  HZ1 LYS A 225      63.164  48.612  -0.030  1.00 76.25           H
ATOM   3455  HZ2 LYS A 225      63.569  48.004   1.221  1.00 76.25           H
ATOM   3456  HZ3 LYS A 225      64.060  47.474  -0.035  1.00 76.25           H
ATOM   3457  N   GLU A 226      61.341  49.179   4.395  1.00 19.86           N
ATOM   3458  CA  GLU A 226      61.558  50.604   4.188  1.00 22.78           C
ATOM   3459  C   GLU A 226      62.288  51.223   5.358  1.00 20.86           C
ATOM   3460  O   GLU A 226      63.107  52.131   5.168  1.00 22.96           O
ATOM   3461  CB  GLU A 226      60.248  51.313   3.983  1.00 19.25           C
ATOM   3462  CG  GLU A 226      59.525  50.930   2.705  1.00 31.88           C
ATOM   3463  CD  GLU A 226      58.005  51.187   2.803  1.00 49.40           C
ATOM   3464  OE1 GLU A 226      57.488  51.161   3.962  1.00 40.89           O
ATOM   3465  OE2 GLU A 226      57.338  51.393   1.734  1.00 54.13           O1-
ATOM   3466  H   GLU A 226      60.528  48.944   4.549  1.00 23.65           H
ATOM   3467  HA  GLU A 226      62.098  50.731   3.393  1.00 27.15           H
ATOM   3468  HB2 GLU A 226      59.662  51.106   4.727  1.00 22.91           H
ATOM   3469  HB3 GLU A 226      60.414  52.269   3.953  1.00 22.91           H
ATOM   3470  HG2 GLU A 226      59.875  51.457   1.970  1.00 38.07           H
ATOM   3471  HG3 GLU A 226      59.662  49.985   2.533  1.00 38.07           H
ATOM   3472  N   ALA A 227      61.960  50.763   6.570  1.00 13.95           N
ATOM   3473  CA  ALA A 227      62.619  51.212   7.788  1.00 17.13           C
ATOM   3474  C   ALA A 227      64.122  50.929   7.742  1.00 15.55           C
ATOM   3475  O   ALA A 227      64.925  51.740   8.209  1.00  9.47           O
ATOM   3476  CB  ALA A 227      61.974  50.519   9.003  1.00 19.63           C
ATOM   3477  H   ALA A 227      61.345  50.178   6.709  1.00 16.55           H
ATOM   3478  HA  ALA A 227      62.494  52.169   7.884  1.00 20.37           H
ATOM   3479  HB1 ALA A 227      62.417  50.822   9.811  1.00 23.37           H
ATOM   3480  HB2 ALA A 227      61.032  50.751   9.034  1.00 23.37           H
ATOM   3481  HB3 ALA A 227      62.075  49.559   8.909  1.00 23.37           H
ATOM   3482  N   VAL A 228      64.512  49.783   7.169  1.00 17.54           N
ATOM   3483  CA  VAL A 228      65.917  49.395   7.116  1.00 14.43           C
ATOM   3484  C   VAL A 228      66.647  50.102   5.973  1.00 16.87           C
ATOM   3485  O   VAL A 228      67.658  50.774   6.192  1.00 22.21           O
ATOM   3486  CB  VAL A 228      66.030  47.854   7.020  1.00 23.99           C
ATOM   3487  CG1 VAL A 228      67.408  47.449   6.884  1.00 20.39           C
ATOM   3488  CG2 VAL A 228      65.484  47.168   8.290  1.00 21.51           C
ATOM   3489  H   VAL A 228      63.977  49.216   6.805  1.00 20.87           H
ATOM   3490  HA  VAL A 228      66.343  49.666   7.945  1.00 17.13           H
ATOM   3491  HB  VAL A 228      65.532  47.534   6.252  1.00 28.61           H
ATOM   3492 HG11 VAL A 228      67.448  46.482   6.826  1.00 24.29           H
ATOM   3493 HG12 VAL A 228      67.775  47.845   6.078  1.00 24.29           H
ATOM   3494 HG13 VAL A 228      67.905  47.756   7.659  1.00 24.29           H
ATOM   3495 HG21 VAL A 228      65.572  46.207   8.191  1.00 25.63           H
ATOM   3496 HG22 VAL A 228      65.995  47.470   9.057  1.00 25.63           H
ATOM   3497 HG23 VAL A 228      64.550  47.405   8.400  1.00 25.63           H
ATOM   3498  N   ASP A 229      66.127  50.017   4.745  1.00 16.88           N
ATOM   3499  CA  ASP A 229      66.837  50.547   3.568  1.00 20.75           C
ATOM   3500  C   ASP A 229      66.632  52.037   3.323  1.00 15.29           C
ATOM   3501  O   ASP A 229      67.500  52.683   2.756  1.00 19.35           O
ATOM   3502  CB  ASP A 229      66.418  49.802   2.301  1.00 17.08           C
ATOM   3503  CG  ASP A 229      66.854  48.373   2.313  1.00 26.64           C
ATOM   3504  OD1 ASP A 229      67.886  48.106   2.961  1.00 18.36           O
ATOM   3505  OD2 ASP A 229      66.181  47.517   1.681  1.00 34.58           O1-
ATOM   3506  H   ASP A 229      65.366  49.659   4.564  1.00 20.07           H
ATOM   3507  HA  ASP A 229      67.788  50.400   3.692  1.00 24.71           H
ATOM   3508  HB2 ASP A 229      65.451  49.821   2.227  1.00 20.32           H
ATOM   3509  HB3 ASP A 229      66.821  50.233   1.531  1.00 20.32           H
ATOM   3510  N   THR A 230      65.543  52.627   3.756  1.00 19.78           N
ATOM   3511  CA  THR A 230      65.361  54.048   3.503  1.00 23.49           C
ATOM   3512  C   THR A 230      65.502  54.914   4.744  1.00 14.84           C
ATOM   3513  O   THR A 230      66.046  55.998   4.661  1.00 18.88           O
ATOM   3514  CB  THR A 230      64.002  54.279   2.873  1.00 12.06           C
ATOM   3515  OG1 THR A 230      63.868  53.389   1.791  1.00 17.84           O
ATOM   3516  CG2 THR A 230      63.889  55.680   2.392  1.00 16.77           C
ATOM   3517  H   THR A 230      64.905  52.246   4.189  1.00 23.55           H
ATOM   3518  HA  THR A 230      66.033  54.336   2.866  1.00 28.00           H
ATOM   3519  HB  THR A 230      63.303  54.113   3.525  1.00 14.28           H
ATOM   3520  HG1 THR A 230      63.121  53.496   1.422  1.00 21.22           H
ATOM   3521 HG21 THR A 230      63.018  55.823   1.990  1.00 19.94           H
ATOM   3522 HG22 THR A 230      63.998  56.295   3.135  1.00 19.94           H
ATOM   3523 HG23 THR A 230      64.575  55.860   1.731  1.00 19.94           H
ATOM   3524  N   LEU A 231      65.004  54.478   5.871  1.00 15.80           N
ATOM   3525  CA  LEU A 231      65.127  55.238   7.104  1.00 16.02           C
ATOM   3526  C   LEU A 231      66.363  54.855   7.889  1.00 15.02           C
ATOM   3527  O   LEU A 231      66.731  55.576   8.826  1.00 11.58           O
ATOM   3528  CB  LEU A 231      63.868  55.041   7.947  1.00 15.11           C
ATOM   3529  CG  LEU A 231      62.573  55.438   7.198  1.00 15.11           C
ATOM   3530  CD1 LEU A 231      61.415  55.083   8.035  1.00 17.83           C
ATOM   3531  CD2 LEU A 231      62.442  56.916   6.824  1.00 15.31           C
ATOM   3532  H   LEU A 231      64.582  53.734   5.959  1.00 18.77           H
ATOM   3533  HA  LEU A 231      65.194  56.181   6.886  1.00 19.04           H
ATOM   3534  HB2 LEU A 231      63.796  54.106   8.194  1.00 17.95           H
ATOM   3535  HB3 LEU A 231      63.933  55.590   8.744  1.00 17.95           H
ATOM   3536  HG  LEU A 231      62.515  54.920   6.380  1.00 17.95           H
ATOM   3537 HD11 LEU A 231      60.601  55.330   7.569  1.00 21.22           H
ATOM   3538 HD12 LEU A 231      61.426  54.127   8.199  1.00 21.22           H
ATOM   3539 HD13 LEU A 231      61.474  55.564   8.876  1.00 21.22           H
ATOM   3540 HD21 LEU A 231      61.599  57.051   6.363  1.00 18.19           H
ATOM   3541 HD22 LEU A 231      62.465  57.449   7.634  1.00 18.19           H
ATOM   3542 HD23 LEU A 231      63.180  57.161   6.245  1.00 18.19           H
ATOM   3543  N   LYS A 232      67.016  53.744   7.504  1.00 17.68           N
ATOM   3544  CA  LYS A 232      68.272  53.324   8.112  1.00 16.77           C
ATOM   3545  C   LYS A 232      68.162  53.104   9.624  1.00 17.93           C
ATOM   3546  O   LYS A 232      68.955  53.631  10.390  1.00 17.42           O
ATOM   3547  CB  LYS A 232      69.375  54.349   7.807  1.00 23.84           C
ATOM   3548  CG  LYS A 232      70.025  54.208   6.460  1.00 29.01           C
ATOM   3549  CD  LYS A 232      69.257  54.895   5.371  1.00 40.28           C
ATOM   3550  CE  LYS A 232      70.029  54.851   4.045  1.00 39.07           C
ATOM   3551  NZ  LYS A 232      70.410  53.467   3.645  1.00 39.23           N1+
ATOM   3552  H   LYS A 232      66.741  53.217   6.884  1.00 21.03           H
ATOM   3553  HA  LYS A 232      68.539  52.480   7.714  1.00 19.94           H
ATOM   3554  HB2 LYS A 232      68.990  55.238   7.853  1.00 28.42           H
ATOM   3555  HB3 LYS A 232      70.071  54.262   8.477  1.00 28.42           H
ATOM   3556  HG2 LYS A 232      70.912  54.599   6.495  1.00 34.62           H
ATOM   3557  HG3 LYS A 232      70.086  53.266   6.236  1.00 34.62           H
ATOM   3558  HD2 LYS A 232      68.406  54.447   5.244  1.00 48.15           H
ATOM   3559  HD3 LYS A 232      69.117  55.824   5.612  1.00 48.15           H
ATOM   3560  HE2 LYS A 232      69.473  55.224   3.343  1.00 46.70           H
ATOM   3561  HE3 LYS A 232      70.843  55.372   4.135  1.00 46.70           H
ATOM   3562  HZ1 LYS A 232      70.854  53.485   2.874  1.00 46.90           H
ATOM   3563  HZ2 LYS A 232      70.929  53.102   4.270  1.00 46.90           H
ATOM   3564  HZ3 LYS A 232      69.680  52.967   3.547  1.00 46.90           H
ATOM   3565  N   THR A 233      67.186  52.320  10.063  1.00 13.87           N
ATOM   3566  CA  THR A 233      67.136  52.040  11.478  1.00 15.29           C
ATOM   3567  C   THR A 233      68.322  51.221  11.899  1.00 14.35           C
ATOM   3568  O   THR A 233      68.775  50.353  11.176  1.00 13.73           O
ATOM   3569  CB  THR A 233      65.954  51.172  11.945  1.00 24.89           C
ATOM   3570  OG1 THR A 233      65.479  50.298  10.894  1.00 18.43           O
ATOM   3571  CG2 THR A 233      64.990  51.956  12.463  1.00 16.03           C
ATOM   3572  H   THR A 233      66.571  51.955   9.585  1.00 16.46           H
ATOM   3573  HA  THR A 233      67.134  52.871  11.979  1.00 18.17           H
ATOM   3574  HB  THR A 233      66.272  50.610  12.670  1.00 29.68           H
ATOM   3575  HG1 THR A 233      64.836  49.836  11.173  1.00 21.93           H
ATOM   3576 HG21 THR A 233      64.243  51.412  12.759  1.00 19.05           H
ATOM   3577 HG22 THR A 233      65.338  52.453  13.221  1.00 19.05           H
ATOM   3578 HG23 THR A 233      64.677  52.583  11.793  1.00 19.05           H
ATOM   3579  N   GLU A 234      68.660  51.378  13.166  1.00 16.95           N
ATOM   3580  CA  GLU A 234      69.528  50.490  13.887  1.00 13.17           C
ATOM   3581  C   GLU A 234      68.749  49.452  14.660  1.00 12.57           C
ATOM   3582  O   GLU A 234      69.316  48.428  15.071  1.00 12.21           O
ATOM   3583  CB  GLU A 234      70.384  51.337  14.820  1.00 14.84           C
ATOM   3584  CG  GLU A 234      71.082  52.409  14.045  1.00 18.40           C
ATOM   3585  CD  GLU A 234      71.815  53.391  14.908  1.00 22.12           C
ATOM   3586  OE1 GLU A 234      71.185  54.233  15.571  1.00 24.52           O
ATOM   3587  OE2 GLU A 234      73.033  53.340  14.914  1.00 29.79           O1-
ATOM   3588  H   GLU A 234      68.379  52.032  13.649  1.00 20.15           H
ATOM   3589  HA  GLU A 234      70.113  50.032  13.264  1.00 15.62           H
ATOM   3590  HB2 GLU A 234      69.819  51.756  15.488  1.00 17.63           H
ATOM   3591  HB3 GLU A 234      71.054  50.777  15.244  1.00 17.63           H
ATOM   3592  HG2 GLU A 234      71.727  51.996  13.450  1.00 21.90           H
ATOM   3593  HG3 GLU A 234      70.424  52.900  13.528  1.00 21.90           H
ATOM   3594  N   ARG A 235      67.473  49.709  14.918  1.00 14.51           N
ATOM   3595  CA  ARG A 235      66.679  48.697  15.575  1.00 13.44           C
ATOM   3596  C   ARG A 235      65.262  48.702  15.025  1.00 13.22           C
ATOM   3597  O   ARG A 235      64.796  49.685  14.439  1.00 13.00           O
ATOM   3598  CB  ARG A 235      66.618  48.873  17.071  1.00 17.42           C
ATOM   3599  CG  ARG A 235      67.944  48.957  17.955  1.00 13.31           C
ATOM   3600  CD  ARG A 235      67.382  48.932  19.337  1.00 17.81           C
ATOM   3601  NE  ARG A 235      68.072  49.707  20.296  1.00 27.65           N
ATOM   3602  CZ  ARG A 235      67.520  50.580  21.121  1.00 24.04           C
ATOM   3603  NH1 ARG A 235      68.321  51.191  21.950  1.00 20.67           N
ATOM   3604  NH2 ARG A 235      66.225  50.864  21.131  1.00 18.99           N1+
ATOM   3605  H   ARG A 235      67.059  50.438  14.728  1.00 17.23           H
ATOM   3606  HA  ARG A 235      67.067  47.827  15.393  1.00 15.94           H
ATOM   3607  HB2 ARG A 235      66.128  49.692  17.242  1.00 20.72           H
ATOM   3608  HB3 ARG A 235      66.105  48.130  17.425  1.00 20.72           H
ATOM   3609  HG2 ARG A 235      68.510  48.183  17.811  1.00 15.79           H
ATOM   3610  HG3 ARG A 235      68.414  49.792  17.802  1.00 15.79           H
ATOM   3611  HD2 ARG A 235      66.469  49.259  19.302  1.00 21.19           H
ATOM   3612  HD3 ARG A 235      67.383  48.014  19.651  1.00 21.19           H
ATOM   3613  HE  ARG A 235      68.924  49.602  20.348  1.00 32.99           H
ATOM   3614 HH11 ARG A 235      69.162  51.015  21.943  1.00 24.62           H
ATOM   3615 HH12 ARG A 235      68.008  51.775  22.498  1.00 24.62           H
ATOM   3616 HH21 ARG A 235      65.693  50.462  20.589  1.00 22.61           H
ATOM   3617 HH22 ARG A 235      65.916  51.445  21.685  1.00 22.61           H
ATOM   3618  N   LEU A 236      64.574  47.587  15.267  1.00 12.24           N
ATOM   3619  CA  LEU A 236      63.158  47.472  14.985  1.00 11.63           C
ATOM   3620  C   LEU A 236      62.314  47.384  16.246  1.00  9.36           C
ATOM   3621  O   LEU A 236      62.496  46.486  17.072  1.00  8.80           O
ATOM   3622  CB  LEU A 236      62.904  46.242  14.103  1.00 11.46           C
ATOM   3623  CG  LEU A 236      63.476  46.371  12.688  1.00  8.94           C
ATOM   3624  CD1 LEU A 236      63.477  45.073  11.947  1.00 13.93           C
ATOM   3625  CD2 LEU A 236      62.625  47.416  11.969  1.00 18.22           C
ATOM   3626  H   LEU A 236      64.918  46.873  15.602  1.00 14.50           H
ATOM   3627  HA  LEU A 236      62.872  48.256  14.491  1.00 13.77           H
ATOM   3628  HB2 LEU A 236      63.314  45.468  14.520  1.00 13.57           H
ATOM   3629  HB3 LEU A 236      61.947  46.106  14.025  1.00 13.57           H
ATOM   3630  HG  LEU A 236      64.388  46.698  12.737  1.00 10.55           H
ATOM   3631 HD11 LEU A 236      63.848  45.216  11.062  1.00 16.54           H
ATOM   3632 HD12 LEU A 236      64.018  44.432  12.434  1.00 16.54           H
ATOM   3633 HD13 LEU A 236      62.565  44.751  11.876  1.00 16.54           H
ATOM   3634 HD21 LEU A 236      62.959  47.527  11.065  1.00 21.68           H
ATOM   3635 HD22 LEU A 236      61.704  47.113  11.948  1.00 21.68           H
ATOM   3636 HD23 LEU A 236      62.686  48.257  12.449  1.00 21.68           H
ATOM   3637  N   GLY A 237      61.315  48.248  16.324  1.00 10.09           N
ATOM   3638  CA  GLY A 237      60.250  48.050  17.278  1.00 14.41           C
ATOM   3639  C   GLY A 237      59.329  46.949  16.812  1.00 14.53           C
ATOM   3640  O   GLY A 237      58.700  47.133  15.800  1.00 13.75           O
ATOM   3641  H   GLY A 237      61.234  48.952  15.837  1.00 11.92           H
ATOM   3642  HA2 GLY A 237      60.620  47.806  18.140  1.00 17.11           H
ATOM   3643  HA3 GLY A 237      59.737  48.868  17.375  1.00 17.11           H
ATOM   3644  N   HIS A 238      59.260  45.817  17.509  1.00  9.61           N
ATOM   3645  CA  HIS A 238      58.493  44.626  17.153  1.00 10.37           C
ATOM   3646  C   HIS A 238      59.110  43.802  16.004  1.00 18.67           C
ATOM   3647  O   HIS A 238      59.769  42.760  16.237  1.00 12.07           O
ATOM   3648  CB  HIS A 238      57.039  45.008  16.839  1.00 13.77           C
ATOM   3649  CG  HIS A 238      56.339  45.731  17.944  1.00 11.65           C
ATOM   3650  ND1 HIS A 238      55.817  45.086  19.048  1.00 13.35           N
ATOM   3651  CD2 HIS A 238      56.033  47.038  18.096  1.00 12.26           C
ATOM   3652  CE1 HIS A 238      55.236  45.970  19.836  1.00 14.39           C
ATOM   3653  NE2 HIS A 238      55.359  47.165  19.285  1.00 19.69           N
ATOM   3654  H   HIS A 238      59.685  45.712  18.249  1.00 11.34           H
ATOM   3655  HA  HIS A 238      58.469  44.046  17.930  1.00 12.26           H
ATOM   3656  HB2 HIS A 238      56.538  44.198  16.652  1.00 16.33           H
ATOM   3657  HB3 HIS A 238      57.031  45.584  16.058  1.00 16.33           H
ATOM   3658  HD2 HIS A 238      56.251  47.727  17.510  1.00 14.53           H
ATOM   3659  HE1 HIS A 238      54.820  45.785  20.647  1.00 17.09           H
ATOM   3660  HE2 HIS A 238      55.060  47.901  19.615  1.00 23.44           H
ATOM   3661  N   GLY A 239      58.831  44.205  14.759  1.00 18.54           N
ATOM   3662  CA  GLY A 239      59.393  43.528  13.598  1.00 19.98           C
ATOM   3663  C   GLY A 239      58.917  42.105  13.349  1.00 14.82           C
ATOM   3664  O   GLY A 239      59.647  41.309  12.758  1.00 11.98           O
ATOM   3665  H   GLY A 239      58.318  44.867  14.565  1.00 22.06           H
ATOM   3666  HA2 GLY A 239      59.187  44.049  12.807  1.00 23.79           H
ATOM   3667  HA3 GLY A 239      60.358  43.502  13.693  1.00 23.79           H
ATOM   3668  N   TYR A 240      57.721  41.754  13.809  1.00 16.52           N
ATOM   3669  CA  TYR A 240      57.293  40.357  13.772  1.00 19.21           C
ATOM   3670  C   TYR A 240      57.114  39.878  12.348  1.00 23.62           C
ATOM   3671  O   TYR A 240      57.423  38.731  12.026  1.00 19.77           O
ATOM   3672  CB  TYR A 240      55.977  40.195  14.524  1.00 15.96           C
ATOM   3673  CG  TYR A 240      56.034  40.761  15.928  1.00 12.78           C
ATOM   3674  CD1 TYR A 240      57.097  40.492  16.770  1.00 14.87           C
ATOM   3675  CD2 TYR A 240      55.056  41.628  16.373  1.00 13.80           C
ATOM   3676  CE1 TYR A 240      57.130  41.041  18.061  1.00 15.30           C
ATOM   3677  CE2 TYR A 240      55.081  42.161  17.604  1.00 11.48           C
ATOM   3678  CZ  TYR A 240      56.107  41.879  18.472  1.00 11.95           C
ATOM   3679  OH  TYR A 240      56.137  42.494  19.713  1.00 12.13           O
ATOM   3680  H   TYR A 240      57.144  42.297  14.144  1.00 19.64           H
ATOM   3681  HA  TYR A 240      57.963  39.802  14.202  1.00 22.87           H
ATOM   3682  HB2 TYR A 240      55.277  40.661  14.040  1.00 18.97           H
ATOM   3683  HB3 TYR A 240      55.764  39.251  14.589  1.00 18.97           H
ATOM   3684  HD1 TYR A 240      57.773  39.915  16.493  1.00 17.66           H
ATOM   3685  HD2 TYR A 240      54.341  41.825  15.812  1.00 16.38           H
ATOM   3686  HE1 TYR A 240      57.841  40.856  18.631  1.00 18.17           H
ATOM   3687  HE2 TYR A 240      54.400  42.736  17.869  1.00 13.59           H
ATOM   3688  HH  TYR A 240      55.452  42.968  19.816  1.00 14.37           H
ATOM   3689  N   HIS A 241      56.605  40.742  11.492  1.00 21.99           N
ATOM   3690  CA  HIS A 241      56.288  40.386  10.125  1.00 22.85           C
ATOM   3691  C   HIS A 241      57.481  40.250   9.199  1.00 24.82           C
ATOM   3692  O   HIS A 241      57.272  39.927   8.033  1.00 24.04           O
ATOM   3693  CB  HIS A 241      55.299  41.405   9.580  1.00 27.60           C
ATOM   3694  CG  HIS A 241      53.933  41.208  10.160  1.00 34.39           C
ATOM   3695  ND1 HIS A 241      53.003  40.369   9.588  1.00 35.51           N1+
ATOM   3696  CD2 HIS A 241      53.378  41.654  11.310  1.00 29.09           C
ATOM   3697  CE1 HIS A 241      51.926  40.327  10.350  1.00 22.98           C
ATOM   3698  NE2 HIS A 241      52.121  41.104  11.393  1.00 30.41           N
ATOM   3699  H   HIS A 241      56.429  41.562  11.684  1.00 26.20           H
ATOM   3700  HA  HIS A 241      55.838  39.527  10.136  1.00 27.23           H
ATOM   3701  HB2 HIS A 241      55.237  41.307   8.617  1.00 32.93           H
ATOM   3702  HB3 HIS A 241      55.600  42.298   9.808  1.00 32.93           H
ATOM   3703  HD1 HIS A 241      53.110  39.934   8.853  1.00 42.43           H
ATOM   3704  HD2 HIS A 241      53.769  42.233  11.924  1.00 34.73           H
ATOM   3705  HE1 HIS A 241      51.148  39.852  10.165  1.00 27.39           H
ATOM   3706  HE2 HIS A 241      51.554  41.248  12.023  1.00 36.31           H
ATOM   3707  N   THR A 242      58.716  40.428   9.657  1.00 20.61           N
ATOM   3708  CA  THR A 242      59.782  40.238   8.694  1.00 20.27           C
ATOM   3709  C   THR A 242      59.924  38.759   8.345  1.00 26.40           C
ATOM   3710  O   THR A 242      60.530  38.447   7.314  1.00 20.18           O
ATOM   3711  CB  THR A 242      61.132  40.894   9.148  1.00 19.31           C
ATOM   3712  OG1 THR A 242      62.170  39.932   9.301  1.00 32.49           O
ATOM   3713  CG2 THR A 242      61.040  41.694  10.385  1.00 15.18           C
ATOM   3714  H   THR A 242      58.947  40.642  10.457  1.00 24.55           H
ATOM   3715  HA  THR A 242      59.520  40.689   7.877  1.00 24.14           H
ATOM   3716  HB  THR A 242      61.405  41.505   8.446  1.00 22.98           H
ATOM   3717  HG1 THR A 242      62.879  40.311   9.544  1.00 38.80           H
ATOM   3718 HG21 THR A 242      61.909  42.067  10.603  1.00 18.03           H
ATOM   3719 HG22 THR A 242      60.407  42.419  10.264  1.00 18.03           H
ATOM   3720 HG23 THR A 242      60.743  41.136  11.120  1.00 18.03           H
ATOM   3721  N   LEU A 243      59.286  37.882   9.141  1.00 21.78           N
ATOM   3722  CA  LEU A 243      59.234  36.435   8.917  1.00 29.70           C
ATOM   3723  C   LEU A 243      58.495  36.095   7.631  1.00 26.55           C
ATOM   3724  O   LEU A 243      58.774  35.078   6.980  1.00 26.43           O
ATOM   3725  CB  LEU A 243      58.507  35.784  10.105  1.00 19.12           C
ATOM   3726  CG  LEU A 243      59.229  35.748  11.441  1.00 27.10           C
ATOM   3727  CD1 LEU A 243      58.311  35.349  12.480  1.00 34.15           C
ATOM   3728  CD2 LEU A 243      60.335  34.758  11.372  1.00 19.58           C
ATOM   3729  H   LEU A 243      58.859  38.121   9.848  1.00 25.96           H
ATOM   3730  HA  LEU A 243      60.134  36.077   8.866  1.00 35.46           H
ATOM   3731  HB2 LEU A 243      57.676  36.263  10.246  1.00 22.76           H
ATOM   3732  HB3 LEU A 243      58.307  34.866   9.866  1.00 22.76           H
ATOM   3733  HG  LEU A 243      59.593  36.622  11.652  1.00 32.33           H
ATOM   3734 HD11 LEU A 243      58.783  35.329  13.327  1.00 40.80           H
ATOM   3735 HD12 LEU A 243      57.583  35.989  12.521  1.00 40.80           H
ATOM   3736 HD13 LEU A 243      57.965  34.466  12.273  1.00 40.80           H
ATOM   3737 HD21 LEU A 243      60.793  34.737  12.227  1.00 23.31           H
ATOM   3738 HD22 LEU A 243      59.964  33.884  11.174  1.00 23.31           H
ATOM   3739 HD23 LEU A 243      60.952  35.022  10.671  1.00 23.31           H
ATOM   3740  N   GLU A 244      57.478  36.899   7.330  1.00 27.83           N
ATOM   3741  CA  GLU A 244      56.734  36.904   6.078  1.00 28.74           C
ATOM   3742  C   GLU A 244      57.635  36.885   4.851  1.00 24.23           C
ATOM   3743  O   GLU A 244      57.232  36.369   3.808  1.00 38.14           O
ATOM   3744  CB  GLU A 244      55.878  38.161   6.082  1.00 34.64           C
ATOM   3745  CG  GLU A 244      54.468  38.119   5.597  1.00 53.70           C
ATOM   3746  CD  GLU A 244      53.793  39.529   5.718  1.00 52.87           C
ATOM   3747  OE1 GLU A 244      52.809  39.653   6.488  1.00 53.41           O
ATOM   3748  OE2 GLU A 244      54.262  40.500   5.069  1.00 41.28           O1-
ATOM   3749  H   GLU A 244      57.184  37.491   7.880  1.00 33.22           H
ATOM   3750  HA  GLU A 244      56.149  36.132   6.044  1.00 34.30           H
ATOM   3751  HB2 GLU A 244      55.842  38.483   6.996  1.00 41.38           H
ATOM   3752  HB3 GLU A 244      56.334  38.822   5.539  1.00 41.38           H
ATOM   3753  HG2 GLU A 244      54.456  37.853   4.664  1.00 64.26           H
ATOM   3754  HG3 GLU A 244      53.961  37.490   6.134  1.00 64.26           H
ATOM   3755  N   ASP A 245      58.847  37.448   4.950  1.00 24.13           N
ATOM   3756  CA  ASP A 245      59.823  37.599   3.856  1.00 27.07           C
ATOM   3757  C   ASP A 245      61.155  36.960   4.242  1.00 24.14           C
ATOM   3758  O   ASP A 245      61.952  37.573   4.966  1.00 23.26           O
ATOM   3759  CB  ASP A 245      60.023  39.091   3.541  1.00 25.89           C
ATOM   3760  CG  ASP A 245      61.041  39.352   2.401  1.00 26.98           C
ATOM   3761  OD1 ASP A 245      61.031  40.467   1.860  1.00 34.66           O
ATOM   3762  OD2 ASP A 245      61.836  38.463   2.012  1.00 26.93           O1-
ATOM   3763  H   ASP A 245      59.143  37.769   5.691  1.00 28.77           H
ATOM   3764  HA  ASP A 245      59.488  37.157   3.060  1.00 32.30           H
ATOM   3765  HB2 ASP A 245      59.172  39.472   3.273  1.00 30.88           H
ATOM   3766  HB3 ASP A 245      60.349  39.539   4.338  1.00 30.88           H
ATOM   3767  N   THR A 246      61.452  35.767   3.718  1.00 19.89           N
ATOM   3768  CA  THR A 246      62.556  35.005   4.291  1.00 21.01           C
ATOM   3769  C   THR A 246      63.922  35.573   3.964  1.00 19.75           C
ATOM   3770  O   THR A 246      64.863  35.434   4.765  1.00 20.77           O
ATOM   3771  CB  THR A 246      62.511  33.556   3.850  1.00 28.06           C
ATOM   3772  OG1 THR A 246      62.591  33.506   2.439  1.00 41.75           O
ATOM   3773  CG2 THR A 246      61.212  32.904   4.323  1.00 38.33           C
ATOM   3774  H   THR A 246      61.047  35.393   3.059  1.00 23.68           H
ATOM   3775  HA  THR A 246      62.463  35.016   5.256  1.00 25.03           H
ATOM   3776  HB  THR A 246      63.259  33.074   4.236  1.00 33.49           H
ATOM   3777  HG1 THR A 246      62.568  32.708   2.178  1.00 49.92           H
ATOM   3778 HG21 THR A 246      61.185  31.976   4.040  1.00 45.81           H
ATOM   3779 HG22 THR A 246      61.157  32.940   5.290  1.00 45.81           H
ATOM   3780 HG23 THR A 246      60.450  33.371   3.945  1.00 45.81           H
ATOM   3781  N   THR A 247      64.081  36.174   2.805  1.00 19.99           N
ATOM   3782  CA  THR A 247      65.384  36.733   2.488  1.00 20.00           C
ATOM   3783  C   THR A 247      65.682  37.923   3.379  1.00 18.69           C
ATOM   3784  O   THR A 247      66.828  38.114   3.813  1.00 22.75           O
ATOM   3785  CB  THR A 247      65.441  37.130   1.007  1.00 24.24           C
ATOM   3786  OG1 THR A 247      65.407  35.954   0.205  1.00 20.40           O
ATOM   3787  CG2 THR A 247      66.713  37.883   0.663  1.00 23.12           C
ATOM   3788  H   THR A 247      63.477  36.273   2.200  1.00 23.80           H
ATOM   3789  HA  THR A 247      66.065  36.061   2.646  1.00 23.81           H
ATOM   3790  HB  THR A 247      64.681  37.692   0.792  1.00 28.90           H
ATOM   3791  HG1 THR A 247      65.438  36.161  -0.608  1.00 24.29           H
ATOM   3792 HG21 THR A 247      66.715  38.118  -0.278  1.00 27.56           H
ATOM   3793 HG22 THR A 247      66.770  38.695   1.190  1.00 27.56           H
ATOM   3794 HG23 THR A 247      67.487  37.330   0.852  1.00 27.56           H
ATOM   3795  N   LEU A 248      64.655  38.738   3.649  1.00 18.70           N
ATOM   3796  CA  LEU A 248      64.822  39.901   4.507  1.00 22.90           C
ATOM   3797  C   LEU A 248      65.195  39.452   5.907  1.00 22.27           C
ATOM   3798  O   LEU A 248      66.201  39.899   6.478  1.00 17.26           O
ATOM   3799  CB  LEU A 248      63.527  40.733   4.513  1.00 25.97           C
ATOM   3800  CG  LEU A 248      63.541  42.013   5.366  1.00 19.81           C
ATOM   3801  CD1 LEU A 248      64.562  42.958   4.881  1.00 20.91           C
ATOM   3802  CD2 LEU A 248      62.230  42.706   5.391  1.00 29.69           C
ATOM   3803  H   LEU A 248      63.857  38.633   3.347  1.00 22.26           H
ATOM   3804  HA  LEU A 248      65.539  40.455   4.162  1.00 27.30           H
ATOM   3805  HB2 LEU A 248      63.331  40.997   3.601  1.00 30.98           H
ATOM   3806  HB3 LEU A 248      62.808  40.173   4.846  1.00 30.98           H
ATOM   3807  HG  LEU A 248      63.767  41.777   6.279  1.00 23.59           H
ATOM   3808 HD11 LEU A 248      64.546  43.753   5.437  1.00 24.91           H
ATOM   3809 HD12 LEU A 248      65.434  42.535   4.933  1.00 24.91           H
ATOM   3810 HD13 LEU A 248      64.363  43.193   3.961  1.00 24.91           H
ATOM   3811 HD21 LEU A 248      62.304  43.501   5.942  1.00 35.44           H
ATOM   3812 HD22 LEU A 248      61.986  42.953   4.486  1.00 35.44           H
ATOM   3813 HD23 LEU A 248      61.564  42.107   5.763  1.00 35.44           H
ATOM   3814  N   TYR A 249      64.419  38.513   6.439  1.00 16.46           N
ATOM   3815  CA  TYR A 249      64.718  37.926   7.721  1.00 19.33           C
ATOM   3816  C   TYR A 249      66.168  37.458   7.789  1.00 17.92           C
ATOM   3817  O   TYR A 249      66.906  37.813   8.713  1.00 21.14           O
ATOM   3818  CB  TYR A 249      63.738  36.790   7.970  1.00 28.28           C
ATOM   3819  CG  TYR A 249      63.918  36.130   9.308  1.00 29.08           C
ATOM   3820  CD1 TYR A 249      64.123  34.765   9.408  1.00 22.79           C
ATOM   3821  CD2 TYR A 249      63.900  36.884  10.483  1.00 31.56           C
ATOM   3822  CE1 TYR A 249      64.293  34.174  10.646  1.00 31.74           C
ATOM   3823  CE2 TYR A 249      64.051  36.298  11.695  1.00 23.19           C
ATOM   3824  CZ  TYR A 249      64.259  34.954  11.772  1.00 29.37           C
ATOM   3825  OH  TYR A 249      64.425  34.366  12.971  1.00 30.37           O
ATOM   3826  H   TYR A 249      63.709  38.201   6.067  1.00 19.57           H
ATOM   3827  HA  TYR A 249      64.586  38.593   8.413  1.00 23.02           H
ATOM   3828  HB2 TYR A 249      62.834  37.140   7.929  1.00 33.75           H
ATOM   3829  HB3 TYR A 249      63.861  36.113   7.286  1.00 33.75           H
ATOM   3830  HD1 TYR A 249      64.146  34.244   8.639  1.00 27.16           H
ATOM   3831  HD2 TYR A 249      63.759  37.802  10.434  1.00 37.68           H
ATOM   3832  HE1 TYR A 249      64.428  33.256  10.713  1.00 37.90           H
ATOM   3833  HE2 TYR A 249      64.038  36.814  12.468  1.00 27.64           H
ATOM   3834  HH  TYR A 249      64.535  33.540  12.873  1.00 36.26           H
ATOM   3835  N   ASN A 250      66.610  36.699   6.792  1.00 23.49           N
ATOM   3836  CA  ASN A 250      67.956  36.134   6.846  1.00 20.69           C
ATOM   3837  C   ASN A 250      68.992  37.218   6.763  1.00 22.49           C
ATOM   3838  O   ASN A 250      70.091  37.097   7.326  1.00 17.87           O
ATOM   3839  CB  ASN A 250      68.137  35.101   5.723  1.00 24.31           C
ATOM   3840  CG  ASN A 250      67.543  33.796   6.085  1.00 25.25           C
ATOM   3841  OD1 ASN A 250      67.663  33.353   7.225  1.00 27.68           O
ATOM   3842  ND2 ASN A 250      66.852  33.194   5.157  1.00 28.22           N
ATOM   3843  H   ASN A 250      66.162  36.497   6.086  1.00 28.00           H
ATOM   3844  HA  ASN A 250      68.071  35.677   7.693  1.00 24.64           H
ATOM   3845  HB2 ASN A 250      67.698  35.422   4.920  1.00 28.98           H
ATOM   3846  HB3 ASN A 250      69.083  34.969   5.559  1.00 28.98           H
ATOM   3847 HD21 ASN A 250      66.486  32.432   5.319  1.00 33.68           H
ATOM   3848 HD22 ASN A 250      66.761  33.558   4.384  1.00 33.68           H
ATOM   3849  N   ARG A 251      68.646  38.288   6.075  1.00 25.25           N
ATOM   3850  CA  ARG A 251      69.589  39.374   5.946  1.00 29.25           C
ATOM   3851  C   ARG A 251      69.754  40.080   7.274  1.00 24.48           C
ATOM   3852  O   ARG A 251      70.874  40.398   7.680  1.00 24.56           O
ATOM   3853  CB  ARG A 251      69.109  40.330   4.868  1.00 25.73           C
ATOM   3854  CG  ARG A 251      69.842  41.631   4.858  1.00 26.18           C
ATOM   3855  CD  ARG A 251      69.092  42.572   4.041  1.00 36.72           C
ATOM   3856  NE  ARG A 251      69.501  43.923   4.308  1.00 38.47           N
ATOM   3857  CZ  ARG A 251      68.846  44.973   3.855  1.00 25.55           C
ATOM   3858  NH1 ARG A 251      69.273  46.185   4.158  1.00 27.35           N
ATOM   3859  NH2 ARG A 251      67.747  44.797   3.128  1.00 27.92           N1+
ATOM   3860  H   ARG A 251      67.891  38.409   5.682  1.00 30.11           H
ATOM   3861  HA  ARG A 251      70.452  39.020   5.678  1.00 34.91           H
ATOM   3862  HB2 ARG A 251      69.231  39.912   4.001  1.00 30.70           H
ATOM   3863  HB3 ARG A 251      68.169  40.519   5.014  1.00 30.70           H
ATOM   3864  HG2 ARG A 251      69.907  41.980   5.760  1.00 31.23           H
ATOM   3865  HG3 ARG A 251      70.723  41.510   4.469  1.00 31.23           H
ATOM   3866  HD2 ARG A 251      69.252  42.383   3.103  1.00 43.88           H
ATOM   3867  HD3 ARG A 251      68.147  42.492   4.245  1.00 43.88           H
ATOM   3868  HE  ARG A 251      70.094  44.051   4.917  1.00 45.98           H
ATOM   3869 HH11 ARG A 251      69.985  46.285   4.631  1.00 32.64           H
ATOM   3870 HH12 ARG A 251      68.852  46.875   3.865  1.00 32.64           H
ATOM   3871 HH21 ARG A 251      67.476  44.002   2.944  1.00 33.33           H
ATOM   3872 HH22 ARG A 251      67.314  45.478   2.831  1.00 33.33           H
ATOM   3873  N   LEU A 252      68.638  40.314   7.969  1.00 19.59           N
ATOM   3874  CA  LEU A 252      68.689  40.932   9.277  1.00 20.04           C
ATOM   3875  C   LEU A 252      69.337  40.006  10.305  1.00 17.02           C
ATOM   3876  O   LEU A 252      70.006  40.474  11.225  1.00 27.54           O
ATOM   3877  CB  LEU A 252      67.270  41.328   9.694  1.00 20.92           C
ATOM   3878  CG  LEU A 252      66.574  42.406   8.846  1.00 25.41           C
ATOM   3879  CD1 LEU A 252      65.176  42.759   9.495  1.00 18.16           C
ATOM   3880  CD2 LEU A 252      67.448  43.622   8.686  1.00 20.08           C
ATOM   3881  H   LEU A 252      67.845  40.121   7.699  1.00 23.32           H
ATOM   3882  HA  LEU A 252      69.222  41.741   9.224  1.00 23.86           H
ATOM   3883  HB2 LEU A 252      66.713  40.534   9.662  1.00 24.92           H
ATOM   3884  HB3 LEU A 252      67.304  41.658  10.605  1.00 24.92           H
ATOM   3885  HG  LEU A 252      66.405  42.045   7.962  1.00 30.31           H
ATOM   3886 HD11 LEU A 252      64.741  43.439   8.957  1.00 21.60           H
ATOM   3887 HD12 LEU A 252      64.629  41.958   9.522  1.00 21.60           H
ATOM   3888 HD13 LEU A 252      65.321  43.092  10.395  1.00 21.60           H
ATOM   3889 HD21 LEU A 252      66.979  44.279   8.148  1.00 23.91           H
ATOM   3890 HD22 LEU A 252      67.641  43.989   9.563  1.00 23.91           H
ATOM   3891 HD23 LEU A 252      68.273  43.362   8.247  1.00 23.91           H
ATOM   3892  N   ARG A 253      69.179  38.695  10.178  1.00 22.54           N
ATOM   3893  CA  ARG A 253      69.943  37.813  11.053  1.00 17.06           C
ATOM   3894  C   ARG A 253      71.441  38.049  10.830  1.00 22.49           C
ATOM   3895  O   ARG A 253      72.172  38.354  11.774  1.00 21.48           O
ATOM   3896  CB  ARG A 253      69.476  36.360  10.859  1.00 22.47           C
ATOM   3897  CG  ARG A 253      70.533  35.262  10.947  1.00 53.21           C
ATOM   3898  CD  ARG A 253      71.249  34.971   9.566  1.00 60.89           C
ATOM   3899  NE  ARG A 253      72.238  33.888   9.628  1.00 59.97           N
ATOM   3900  CZ  ARG A 253      72.620  33.145   8.589  1.00 68.69           C
ATOM   3901  NH1 ARG A 253      73.521  32.202   8.796  1.00 53.79           N
ATOM   3902  NH2 ARG A 253      72.113  33.316   7.360  1.00 53.32           N1+
ATOM   3903  H   ARG A 253      68.658  38.301   9.618  1.00 26.87           H
ATOM   3904  HA  ARG A 253      69.749  38.055  11.973  1.00 20.28           H
ATOM   3905  HB2 ARG A 253      68.808  36.167  11.536  1.00 26.78           H
ATOM   3906  HB3 ARG A 253      69.068  36.291   9.982  1.00 26.78           H
ATOM   3907  HG2 ARG A 253      71.212  35.531  11.585  1.00 63.67           H
ATOM   3908  HG3 ARG A 253      70.109  34.441  11.242  1.00 63.67           H
ATOM   3909  HD2 ARG A 253      70.578  34.723   8.912  1.00 72.88           H
ATOM   3910  HD3 ARG A 253      71.709  35.775   9.277  1.00 72.88           H
ATOM   3911  HE  ARG A 253      72.597  33.720  10.391  1.00 71.78           H
ATOM   3912 HH11 ARG A 253      73.848  32.085   9.583  1.00 64.37           H
ATOM   3913 HH12 ARG A 253      73.783  31.707   8.143  1.00 64.37           H
ATOM   3914 HH21 ARG A 253      71.525  33.927   7.219  1.00 63.80           H
ATOM   3915 HH22 ARG A 253      72.379  32.818   6.712  1.00 63.80           H
ATOM   3916  N   GLN A 254      71.893  38.092   9.575  1.00 20.39           N
ATOM   3917  CA  GLN A 254      73.319  38.329   9.345  1.00 21.76           C
ATOM   3918  C   GLN A 254      73.769  39.671   9.850  1.00 18.57           C
ATOM   3919  O   GLN A 254      74.903  39.806  10.321  1.00 22.50           O
ATOM   3920  CB  GLN A 254      73.694  38.261   7.872  1.00 29.90           C
ATOM   3921  CG  GLN A 254      73.723  36.907   7.338  1.00 34.73           C
ATOM   3922  CD  GLN A 254      74.601  36.836   6.119  1.00 50.98           C
ATOM   3923  OE1 GLN A 254      75.456  35.957   6.022  1.00 59.59           O
ATOM   3924  NE2 GLN A 254      74.415  37.778   5.182  1.00 41.82           N
ATOM   3925  H   GLN A 254      71.416  37.991   8.867  1.00 24.28           H
ATOM   3926  HA  GLN A 254      73.828  37.649   9.813  1.00 25.93           H
ATOM   3927  HB2 GLN A 254      73.046  38.769   7.360  1.00 35.70           H
ATOM   3928  HB3 GLN A 254      74.578  38.645   7.757  1.00 35.70           H
ATOM   3929  HG2 GLN A 254      74.078  36.303   8.008  1.00 41.49           H
ATOM   3930  HG3 GLN A 254      72.825  36.641   7.085  1.00 41.49           H
ATOM   3931 HE21 GLN A 254      73.816  38.385   5.295  1.00 50.00           H
ATOM   3932 HE22 GLN A 254      74.895  37.776   4.468  1.00 50.00           H
ATOM   3933  N   GLU A 255      72.967  40.701   9.648  1.00 20.85           N
ATOM   3934  CA  GLU A 255      73.419  41.993  10.120  1.00 19.70           C
ATOM   3935  C   GLU A 255      73.254  42.153  11.626  1.00 20.89           C
ATOM   3936  O   GLU A 255      73.675  43.176  12.164  1.00 24.96           O
ATOM   3937  CB  GLU A 255      72.712  43.083   9.339  1.00 31.25           C
ATOM   3938  CG  GLU A 255      73.094  42.993   7.880  1.00 30.59           C
ATOM   3939  CD  GLU A 255      72.506  44.075   7.002  1.00 43.45           C
ATOM   3940  OE1 GLU A 255      71.274  44.088   6.794  1.00 39.70           O
ATOM   3941  OE2 GLU A 255      73.299  44.889   6.481  1.00 55.29           O1-
ATOM   3942  H   GLU A 255      72.198  40.684   9.262  1.00 24.83           H
ATOM   3943  HA  GLU A 255      74.366  42.071   9.926  1.00 23.46           H
ATOM   3944  HB2 GLU A 255      71.751  42.968   9.415  1.00 37.32           H
ATOM   3945  HB3 GLU A 255      72.980  43.952   9.676  1.00 37.32           H
ATOM   3946  HG2 GLU A 255      74.060  43.050   7.810  1.00 36.52           H
ATOM   3947  HG3 GLU A 255      72.793  42.138   7.534  1.00 36.52           H
ATOM   3948  N   ASN A 256      72.750  41.125  12.322  1.00 23.14           N
ATOM   3949  CA  ASN A 256      72.525  41.172  13.761  1.00 26.43           C
ATOM   3950  C   ASN A 256      71.652  42.367  14.155  1.00 24.10           C
ATOM   3951  O   ASN A 256      71.913  43.061  15.135  1.00 19.92           O
ATOM   3952  CB  ASN A 256      73.859  41.186  14.503  1.00 24.24           C
ATOM   3953  CG  ASN A 256      73.728  40.725  15.922  1.00 33.22           C
ATOM   3954  OD1 ASN A 256      73.121  39.688  16.201  1.00 46.32           O
ATOM   3955  ND2 ASN A 256      74.266  41.506  16.844  1.00 38.35           N
ATOM   3956  H   ASN A 256      72.528  40.374  11.967  1.00 27.58           H
ATOM   3957  HA  ASN A 256      72.053  40.366  14.025  1.00 31.54           H
ATOM   3958  HB2 ASN A 256      74.480  40.594  14.051  1.00 28.90           H
ATOM   3959  HB3 ASN A 256      74.207  42.091  14.512  1.00 28.90           H
ATOM   3960 HD21 ASN A 256      74.219  41.287  17.674  1.00 45.84           H
ATOM   3961 HD22 ASN A 256      74.664  42.233  16.613  1.00 45.84           H
ATOM   3962  N   MET A 257      70.628  42.627  13.351  1.00 25.58           N
ATOM   3963  CA  MET A 257      69.617  43.615  13.691  1.00 23.02           C
ATOM   3964  C   MET A 257      68.946  43.227  14.998  1.00 15.19           C
ATOM   3965  O   MET A 257      68.737  42.053  15.258  1.00 18.70           O
ATOM   3966  CB  MET A 257      68.593  43.678  12.552  1.00 18.59           C
ATOM   3967  CG  MET A 257      67.349  44.517  12.838  1.00 24.80           C
ATOM   3968  SD  MET A 257      67.673  46.256  13.064  1.00 22.25           S
ATOM   3969  CE  MET A 257      68.097  46.641  11.412  1.00  9.61           C
ATOM   3970  H   MET A 257      70.497  42.240  12.595  1.00 30.51           H
ATOM   3971  HA  MET A 257      70.031  44.487  13.783  1.00 27.44           H
ATOM   3972  HB2 MET A 257      69.025  44.055  11.770  1.00 22.13           H
ATOM   3973  HB3 MET A 257      68.296  42.776  12.355  1.00 22.13           H
ATOM   3974  HG2 MET A 257      66.734  44.426  12.093  1.00 29.57           H
ATOM   3975  HG3 MET A 257      66.931  44.188  13.649  1.00 29.57           H
ATOM   3976  HE1 MET A 257      68.311  47.586  11.354  1.00 11.35           H
ATOM   3977  HE2 MET A 257      68.867  46.111  11.153  1.00 11.35           H
ATOM   3978  HE3 MET A 257      67.344  46.436  10.837  1.00 11.35           H
ATOM   3979  N   HIS A 258      68.585  44.209  15.809  1.00 15.40           N
ATOM   3980  CA  HIS A 258      67.957  43.970  17.115  1.00 11.89           C
ATOM   3981  C   HIS A 258      66.455  44.229  17.037  1.00 10.87           C
ATOM   3982  O   HIS A 258      66.028  45.316  16.624  1.00 11.80           O
ATOM   3983  CB  HIS A 258      68.577  44.857  18.190  1.00 14.27           C
ATOM   3984  CG  HIS A 258      67.915  44.733  19.519  1.00 11.56           C
ATOM   3985  ND1 HIS A 258      68.347  43.850  20.478  1.00 13.16           N
ATOM   3986  CD2 HIS A 258      66.848  45.364  20.051  1.00 16.00           C
ATOM   3987  CE1 HIS A 258      67.575  43.933  21.536  1.00 14.17           C
ATOM   3988  NE2 HIS A 258      66.652  44.839  21.299  1.00 15.02           N
ATOM   3989  H   HIS A 258      68.693  45.043  15.628  1.00 18.29           H
ATOM   3990  HA  HIS A 258      68.092  43.044  17.370  1.00 14.09           H
ATOM   3991  HB2 HIS A 258      68.509  45.784  17.909  1.00 16.94           H
ATOM   3992  HB3 HIS A 258      69.510  44.613  18.297  1.00 16.94           H
ATOM   3993  HD1 HIS A 258      69.016  43.316  20.394  1.00 15.60           H
ATOM   3994  HD2 HIS A 258      66.331  46.017  19.639  1.00 19.02           H
ATOM   3995  HE1 HIS A 258      67.666  43.439  22.319  1.00 16.82           H
ATOM   3996  N   PHE A 259      65.665  43.228  17.395  1.00 11.45           N
ATOM   3997  CA  PHE A 259      64.210  43.358  17.506  1.00 14.97           C
ATOM   3998  C   PHE A 259      63.787  43.701  18.934  1.00 14.52           C
ATOM   3999  O   PHE A 259      64.091  42.964  19.876  1.00 11.28           O
ATOM   4000  CB  PHE A 259      63.527  42.084  17.063  1.00 11.98           C
ATOM   4001  CG  PHE A 259      63.857  41.671  15.639  1.00 13.73           C
ATOM   4002  CD1 PHE A 259      65.113  41.163  15.300  1.00 17.71           C
ATOM   4003  CD2 PHE A 259      62.907  41.777  14.634  1.00 17.57           C
ATOM   4004  CE1 PHE A 259      65.408  40.768  13.975  1.00 11.51           C
ATOM   4005  CE2 PHE A 259      63.188  41.399  13.327  1.00 11.77           C
ATOM   4006  CZ  PHE A 259      64.434  40.880  13.008  1.00 14.35           C
ATOM   4007  H   PHE A 259      65.951  42.439  17.584  1.00 13.55           H
ATOM   4008  HA  PHE A 259      63.912  44.076  16.925  1.00 17.78           H
ATOM   4009  HB2 PHE A 259      63.801  41.363  17.651  1.00 14.20           H
ATOM   4010  HB3 PHE A 259      62.567  42.208  17.120  1.00 14.20           H
ATOM   4011  HD1 PHE A 259      65.764  41.077  15.958  1.00 21.06           H
ATOM   4012  HD2 PHE A 259      62.064  42.112  14.839  1.00 20.90           H
ATOM   4013  HE1 PHE A 259      66.247  40.429  13.761  1.00 13.63           H
ATOM   4014  HE2 PHE A 259      62.534  41.475  12.670  1.00 13.94           H
ATOM   4015  HZ  PHE A 259      64.623  40.634  12.131  1.00 17.04           H
ATOM   4016  N   GLU A 260      63.077  44.818  19.088  1.00 13.14           N
ATOM   4017  CA  GLU A 260      62.447  45.160  20.358  1.00 11.99           C
ATOM   4018  C   GLU A 260      61.090  44.428  20.462  1.00 15.53           C
ATOM   4019  O   GLU A 260      60.071  44.904  19.949  1.00 10.67           O
ATOM   4020  CB  GLU A 260      62.294  46.675  20.470  1.00  9.64           C
ATOM   4021  CG  GLU A 260      63.533  47.463  20.191  1.00  8.09           C
ATOM   4022  CD  GLU A 260      63.262  48.897  19.880  1.00 10.97           C
ATOM   4023  OE1 GLU A 260      64.216  49.563  19.450  1.00 14.06           O
ATOM   4024  OE2 GLU A 260      62.123  49.363  20.038  1.00 14.54           O1-
ATOM   4025  H   GLU A 260      62.945  45.398  18.466  1.00 15.58           H
ATOM   4026  HA  GLU A 260      63.012  44.858  21.087  1.00 14.21           H
ATOM   4027  HB2 GLU A 260      61.616  46.963  19.839  1.00 11.38           H
ATOM   4028  HB3 GLU A 260      62.009  46.889  21.372  1.00 11.38           H
ATOM   4029  HG2 GLU A 260      64.109  47.431  20.971  1.00  9.53           H
ATOM   4030  HG3 GLU A 260      63.989  47.073  19.428  1.00  9.53           H
ATOM   4031  N   ILE A 261      61.059  43.267  21.158  1.00 12.50           N
ATOM   4032  CA  ILE A 261      59.869  42.406  21.221  1.00 16.71           C
ATOM   4033  C   ILE A 261      59.026  42.784  22.425  1.00 20.44           C
ATOM   4034  O   ILE A 261      59.549  42.971  23.522  1.00 18.68           O
ATOM   4035  CB  ILE A 261      60.268  40.923  21.326  1.00 15.44           C
ATOM   4036  CG1 ILE A 261      61.193  40.559  20.210  1.00 15.83           C
ATOM   4037  CG2 ILE A 261      59.057  39.981  21.417  1.00 21.22           C
ATOM   4038  CD1 ILE A 261      60.569  40.570  18.932  1.00 23.71           C
ATOM   4039  H   ILE A 261      61.727  42.961  21.605  1.00 14.81           H
ATOM   4040  HA  ILE A 261      59.337  42.527  20.419  1.00 19.87           H
ATOM   4041  HB  ILE A 261      60.767  40.822  22.152  1.00 18.34           H
ATOM   4042 HG12 ILE A 261      61.925  41.195  20.190  1.00 18.81           H
ATOM   4043 HG13 ILE A 261      61.536  39.665  20.366  1.00 18.81           H
ATOM   4044 HG21 ILE A 261      59.373  39.066  21.481  1.00 25.28           H
ATOM   4045 HG22 ILE A 261      58.539  40.208  22.205  1.00 25.28           H
ATOM   4046 HG23 ILE A 261      58.513  40.089  20.621  1.00 25.28           H
ATOM   4047 HD11 ILE A 261      61.224  40.326  18.259  1.00 28.27           H
ATOM   4048 HD12 ILE A 261      59.839  39.931  18.932  1.00 28.27           H
ATOM   4049 HD13 ILE A 261      60.229  41.461  18.755  1.00 28.27           H
ATOM   4050  N   CYS A 262      57.711  42.848  22.231  1.00 17.68           N
ATOM   4051  CA  CYS A 262      56.763  43.103  23.311  1.00 17.06           C
ATOM   4052  C   CYS A 262      55.683  42.018  23.313  1.00 20.48           C
ATOM   4053  O   CYS A 262      54.634  42.163  22.674  1.00 22.07           O
ATOM   4054  CB  CYS A 262      56.164  44.483  23.167  1.00 15.22           C
ATOM   4055  SG  CYS A 262      57.416  45.702  22.806  1.00 17.63           S
ATOM   4056  H   CYS A 262      57.336  42.744  21.464  1.00 21.03           H
ATOM   4057  HA  CYS A 262      57.231  43.064  24.160  1.00 20.29           H
ATOM   4058  HB2 CYS A 262      55.523  44.480  22.439  1.00 18.08           H
ATOM   4059  HB3 CYS A 262      55.728  44.731  23.997  1.00 18.08           H
ATOM   4060  HG  CYS A 262      56.895  46.778  22.701  1.00 20.97           H
ATOM   4061  N   PRO A 263      55.883  40.951  24.054  1.00 16.36           N
ATOM   4062  CA  PRO A 263      55.023  39.761  23.918  1.00 21.95           C
ATOM   4063  C   PRO A 263      53.571  39.957  24.307  1.00 16.43           C
ATOM   4064  O   PRO A 263      52.667  39.640  23.535  1.00 24.68           O
ATOM   4065  CB  PRO A 263      55.695  38.736  24.844  1.00 20.08           C
ATOM   4066  CG  PRO A 263      57.141  39.260  25.006  1.00 24.84           C
ATOM   4067  CD  PRO A 263      57.050  40.719  24.923  1.00 20.30           C
ATOM   4068  HA  PRO A 263      55.061  39.431  23.007  1.00 26.15           H
ATOM   4069  HB2 PRO A 263      55.237  38.714  25.699  1.00 23.91           H
ATOM   4070  HB3 PRO A 263      55.690  37.861  24.425  1.00 23.91           H
ATOM   4071  HG2 PRO A 263      57.489  38.989  25.870  1.00 29.63           H
ATOM   4072  HG3 PRO A 263      57.695  38.912  24.290  1.00 29.63           H
ATOM   4073  HD2 PRO A 263      56.896  41.098  25.803  1.00 24.18           H
ATOM   4074  HD3 PRO A 263      57.851  41.084  24.516  1.00 24.18           H
ATOM   4075  N   TRP A 264      53.358  40.424  25.534  1.00 26.79           N
ATOM   4076  CA  TRP A 264      52.020  40.733  26.049  1.00 21.46           C
ATOM   4077  C   TRP A 264      51.299  41.779  25.187  1.00 20.49           C
ATOM   4078  O   TRP A 264      50.133  41.582  24.824  1.00 27.93           O
ATOM   4079  CB  TRP A 264      52.142  41.181  27.520  1.00 23.22           C
ATOM   4080  CG  TRP A 264      50.861  41.394  28.192  1.00 29.78           C
ATOM   4081  CD1 TRP A 264      50.460  42.511  28.852  1.00 27.91           C
ATOM   4082  CD2 TRP A 264      49.785  40.467  28.273  1.00 27.54           C
ATOM   4083  NE1 TRP A 264      49.195  42.340  29.337  1.00 24.24           N
ATOM   4084  CE2 TRP A 264      48.755  41.086  29.006  1.00 32.92           C
ATOM   4085  CE3 TRP A 264      49.587  39.172  27.784  1.00 24.53           C
ATOM   4086  CZ2 TRP A 264      47.524  40.459  29.253  1.00 33.07           C
ATOM   4087  CZ3 TRP A 264      48.370  38.544  28.029  1.00 35.06           C
ATOM   4088  CH2 TRP A 264      47.357  39.185  28.759  1.00 30.01           C
ATOM   4089  H   TRP A 264      53.986  40.574  26.103  1.00 31.97           H
ATOM   4090  HA  TRP A 264      51.487  39.922  26.032  1.00 25.57           H
ATOM   4091  HB2 TRP A 264      52.624  40.499  28.014  1.00 27.68           H
ATOM   4092  HB3 TRP A 264      52.633  42.016  27.551  1.00 27.68           H
ATOM   4093  HD1 TRP A 264      50.976  43.276  28.966  1.00 33.31           H
ATOM   4094  HE1 TRP A 264      48.753  42.920  29.793  1.00 28.91           H
ATOM   4095  HE3 TRP A 264      50.250  38.744  27.293  1.00 29.26           H
ATOM   4096  HZ2 TRP A 264      46.853  40.882  29.738  1.00 39.49           H
ATOM   4097  HZ3 TRP A 264      48.231  37.679  27.717  1.00 41.88           H
ATOM   4098  HH2 TRP A 264      46.559  38.735  28.921  1.00 35.83           H
ATOM   4099  N   SER A 265      51.985  42.871  24.827  1.00 23.27           N
ATOM   4100  CA  SER A 265      51.462  43.839  23.859  1.00 16.71           C
ATOM   4101  C   SER A 265      50.906  43.167  22.608  1.00 22.19           C
ATOM   4102  O   SER A 265      49.799  43.477  22.156  1.00 18.44           O
ATOM   4103  CB  SER A 265      52.561  44.829  23.449  1.00 26.01           C
ATOM   4104  OG  SER A 265      52.055  45.826  22.551  1.00 24.90           O
ATOM   4105  H   SER A 265      52.763  43.073  25.133  1.00 27.74           H
ATOM   4106  HA  SER A 265      50.743  44.343  24.273  1.00 19.87           H
ATOM   4107  HB2 SER A 265      52.902  45.267  24.244  1.00 31.03           H
ATOM   4108  HB3 SER A 265      53.274  44.342  23.008  1.00 31.03           H
ATOM   4109  HG  SER A 265      52.668  46.358  22.337  1.00 29.70           H
ATOM   4110  N   SER A 266      51.676  42.266  22.014  1.00 19.27           N
ATOM   4111  CA  SER A 266      51.302  41.753  20.702  1.00 28.49           C
ATOM   4112  C   SER A 266      50.018  40.954  20.741  1.00 30.68           C
ATOM   4113  O   SER A 266      49.302  40.888  19.729  1.00 32.85           O
ATOM   4114  CB  SER A 266      52.427  40.888  20.108  1.00 23.60           C
ATOM   4115  OG  SER A 266      52.645  39.693  20.827  1.00 22.30           O
ATOM   4116  H   SER A 266      52.403  41.941  22.339  1.00 22.94           H
ATOM   4117  HA  SER A 266      51.162  42.504  20.104  1.00 34.00           H
ATOM   4118  HB2 SER A 266      52.191  40.659  19.195  1.00 28.14           H
ATOM   4119  HB3 SER A 266      53.248  41.404  20.112  1.00 28.14           H
ATOM   4120  HG  SER A 266      52.857  39.870  21.621  1.00 26.58           H
ATOM   4121  N   TYR A 267      49.728  40.296  21.864  1.00 29.37           N
ATOM   4122  CA  TYR A 267      48.445  39.613  21.976  1.00 26.75           C
ATOM   4123  C   TYR A 267      47.309  40.637  22.078  1.00 25.50           C
ATOM   4124  O   TYR A 267      46.341  40.600  21.310  1.00 24.67           O
ATOM   4125  CB  TYR A 267      48.484  38.669  23.172  1.00 33.20           C
ATOM   4126  CG  TYR A 267      47.110  38.234  23.674  1.00 39.92           C
ATOM   4127  CD1 TYR A 267      46.614  38.677  24.915  1.00 37.63           C
ATOM   4128  CD2 TYR A 267      46.302  37.384  22.911  1.00 39.03           C
ATOM   4129  CE1 TYR A 267      45.352  38.280  25.373  1.00 31.82           C
ATOM   4130  CE2 TYR A 267      45.030  36.993  23.372  1.00 36.63           C
ATOM   4131  CZ  TYR A 267      44.584  37.432  24.588  1.00 33.46           C
ATOM   4132  OH  TYR A 267      43.358  37.023  24.988  1.00 47.00           O
ATOM   4133  H   TYR A 267      50.239  40.231  22.552  1.00 35.06           H
ATOM   4134  HA  TYR A 267      48.298  39.081  21.178  1.00 31.92           H
ATOM   4135  HB2 TYR A 267      48.973  37.869  22.921  1.00 39.66           H
ATOM   4136  HB3 TYR A 267      48.939  39.113  23.905  1.00 39.66           H
ATOM   4137  HD1 TYR A 267      47.134  39.242  25.441  1.00 44.98           H
ATOM   4138  HD2 TYR A 267      46.605  37.080  22.086  1.00 46.65           H
ATOM   4139  HE1 TYR A 267      45.035  38.576  26.196  1.00 38.00           H
ATOM   4140  HE2 TYR A 267      44.503  36.424  22.860  1.00 43.78           H
ATOM   4141  HH  TYR A 267      43.021  36.516  24.408  1.00 56.22           H
ATOM   4142  N   LEU A 268      47.465  41.620  22.958  1.00 19.13           N
ATOM   4143  CA  LEU A 268      46.402  42.583  23.196  1.00 22.99           C
ATOM   4144  C   LEU A 268      46.142  43.506  22.001  1.00 32.03           C
ATOM   4145  O   LEU A 268      45.028  44.007  21.878  1.00 33.58           O
ATOM   4146  CB  LEU A 268      46.748  43.358  24.471  1.00 20.49           C
ATOM   4147  CG  LEU A 268      45.978  43.073  25.764  1.00 29.68           C
ATOM   4148  CD1 LEU A 268      45.451  41.681  25.901  1.00 35.17           C
ATOM   4149  CD2 LEU A 268      46.865  43.356  26.966  1.00 26.52           C
ATOM   4150  H   LEU A 268      48.174  41.749  23.428  1.00 22.77           H
ATOM   4151  HA  LEU A 268      45.581  42.095  23.367  1.00 27.40           H
ATOM   4152  HB2 LEU A 268      47.684  43.197  24.666  1.00 24.41           H
ATOM   4153  HB3 LEU A 268      46.627  44.302  24.281  1.00 24.41           H
ATOM   4154  HG  LEU A 268      45.221  43.677  25.811  1.00 35.43           H
ATOM   4155 HD11 LEU A 268      44.983  41.602  26.747  1.00 42.02           H
ATOM   4156 HD12 LEU A 268      44.842  41.501  25.168  1.00 42.02           H
ATOM   4157 HD13 LEU A 268      46.195  41.058  25.875  1.00 42.02           H
ATOM   4158 HD21 LEU A 268      46.366  43.171  27.777  1.00 31.64           H
ATOM   4159 HD22 LEU A 268      47.648  42.785  26.922  1.00 31.64           H
ATOM   4160 HD23 LEU A 268      47.133  44.288  26.947  1.00 31.64           H
ATOM   4161  N   THR A 269      47.110  43.698  21.085  1.00 34.07           N
ATOM   4162  CA  THR A 269      46.910  44.520  19.891  1.00 25.87           C
ATOM   4163  C   THR A 269      46.333  43.762  18.717  1.00 26.13           C
ATOM   4164  O   THR A 269      45.953  44.393  17.725  1.00 30.09           O
ATOM   4165  CB  THR A 269      48.215  45.095  19.338  1.00 24.57           C
ATOM   4166  OG1 THR A 269      49.077  44.010  18.920  1.00 26.86           O
ATOM   4167  CG2 THR A 269      48.873  45.984  20.298  1.00 18.28           C
ATOM   4168  H   THR A 269      47.897  43.355  21.140  1.00 40.70           H
ATOM   4169  HA  THR A 269      46.315  45.257  20.103  1.00 30.86           H
ATOM   4170  HB  THR A 269      48.002  45.628  18.557  1.00 29.30           H
ATOM   4171  HG1 THR A 269      49.797  44.317  18.615  1.00 32.04           H
ATOM   4172 HG21 THR A 269      49.695  46.331  19.919  1.00 21.75           H
ATOM   4173 HG22 THR A 269      48.289  46.727  20.516  1.00 21.75           H
ATOM   4174 HG23 THR A 269      49.081  45.498  21.111  1.00 21.75           H
ATOM   4175  N   GLY A 270      46.349  42.442  18.757  1.00 30.05           N
ATOM   4176  CA  GLY A 270      46.013  41.652  17.593  1.00 27.09           C
ATOM   4177  C   GLY A 270      47.181  41.272  16.728  1.00 25.39           C
ATOM   4178  O   GLY A 270      47.029  40.422  15.840  1.00 42.13           O
ATOM   4179  H   GLY A 270      46.552  41.978  19.452  1.00 35.88           H
ATOM   4180  HA2 GLY A 270      45.577  40.835  17.882  1.00 32.33           H
ATOM   4181  HA3 GLY A 270      45.385  42.149  17.046  1.00 32.33           H
ATOM   4182  N   ALA A 271      48.346  41.868  16.958  1.00 42.60           N
ATOM   4183  CA  ALA A 271      49.497  41.588  16.112  1.00 29.93           C
ATOM   4184  C   ALA A 271      49.782  40.101  16.052  1.00 31.16           C
ATOM   4185  O   ALA A 271      50.239  39.577  15.029  1.00 28.47           O
ATOM   4186  CB  ALA A 271      50.696  42.332  16.656  1.00 25.92           C
ATOM   4187  H   ALA A 271      48.495  42.431  17.590  1.00 50.94           H
ATOM   4188  HA  ALA A 271      49.321  41.904  15.212  1.00 35.73           H
ATOM   4189  HB1 ALA A 271      51.464  42.147  16.093  1.00 30.92           H
ATOM   4190  HB2 ALA A 271      50.505  43.283  16.653  1.00 30.92           H
ATOM   4191  HB3 ALA A 271      50.869  42.032  17.562  1.00 30.92           H
ATOM   4192  N   TRP A 272      49.542  39.407  17.145  1.00 34.64           N
ATOM   4193  CA  TRP A 272      49.772  37.981  17.194  1.00 33.96           C
ATOM   4194  C   TRP A 272      48.479  37.272  17.560  1.00 37.52           C
ATOM   4195  O   TRP A 272      47.853  37.587  18.588  1.00 41.44           O
ATOM   4196  CB  TRP A 272      50.866  37.681  18.196  1.00 31.57           C
ATOM   4197  CG  TRP A 272      50.983  36.259  18.506  1.00 30.86           C
ATOM   4198  CD1 TRP A 272      51.448  35.287  17.686  1.00 33.10           C
ATOM   4199  CD2 TRP A 272      50.657  35.631  19.735  1.00 27.61           C
ATOM   4200  NE1 TRP A 272      51.437  34.084  18.322  1.00 38.06           N
ATOM   4201  CE2 TRP A 272      50.953  34.261  19.589  1.00 35.99           C
ATOM   4202  CE3 TRP A 272      50.159  36.089  20.958  1.00 30.04           C
ATOM   4203  CZ2 TRP A 272      50.768  33.344  20.611  1.00 33.23           C
ATOM   4204  CZ3 TRP A 272      49.969  35.176  21.978  1.00 39.76           C
ATOM   4205  CH2 TRP A 272      50.279  33.826  21.805  1.00 34.29           C
ATOM   4206  H   TRP A 272      49.244  39.741  17.879  1.00 41.38           H
ATOM   4207  HA  TRP A 272      50.059  37.669  16.322  1.00 40.57           H
ATOM   4208  HB2 TRP A 272      51.715  37.979  17.834  1.00 37.70           H
ATOM   4209  HB3 TRP A 272      50.675  38.153  19.022  1.00 37.70           H
ATOM   4210  HD1 TRP A 272      51.731  35.422  16.810  1.00 39.53           H
ATOM   4211  HE1 TRP A 272      51.686  33.335  17.982  1.00 45.49           H
ATOM   4212  HE3 TRP A 272      49.964  36.990  21.085  1.00 35.87           H
ATOM   4213  HZ2 TRP A 272      50.965  32.442  20.496  1.00 39.69           H
ATOM   4214  HZ3 TRP A 272      49.634  35.467  22.795  1.00 47.53           H
ATOM   4215  HH2 TRP A 272      50.126  33.233  22.505  1.00 40.96           H
ATOM   4216  N   LYS A 273      48.091  36.309  16.731  1.00 36.44           N
ATOM   4217  CA  LYS A 273      46.914  35.556  17.167  1.00 42.42           C
ATOM   4218  C   LYS A 273      47.360  34.366  18.002  1.00 39.26           C
ATOM   4219  O   LYS A 273      48.374  33.731  17.685  1.00 35.75           O
ATOM   4220  CB  LYS A 273      46.085  35.064  15.993  1.00 44.36           C
ATOM   4221  CG  LYS A 273      46.073  36.026  14.811  1.00 50.71           C
ATOM   4222  CD  LYS A 273      47.187  35.651  13.810  1.00 48.13           C
ATOM   4223  CE  LYS A 273      46.607  35.015  12.508  1.00 64.72           C
ATOM   4224  NZ  LYS A 273      45.725  33.784  12.692  1.00 60.51           N1+
ATOM   4225  H   LYS A 273      48.448  36.084  15.982  1.00 43.54           H
ATOM   4226  HA  LYS A 273      46.355  36.125  17.718  1.00 50.72           H
ATOM   4227  HB2 LYS A 273      46.449  34.219  15.684  1.00 53.05           H
ATOM   4228  HB3 LYS A 273      45.169  34.941  16.286  1.00 53.05           H
ATOM   4229  HG2 LYS A 273      45.218  35.970  14.356  1.00 60.67           H
ATOM   4230  HG3 LYS A 273      46.232  36.929  15.126  1.00 60.67           H
ATOM   4231  HD2 LYS A 273      47.678  36.451  13.564  1.00 57.57           H
ATOM   4232  HD3 LYS A 273      47.783  35.006  14.223  1.00 57.57           H
ATOM   4233  HE2 LYS A 273      46.074  35.686  12.054  1.00 77.48           H
ATOM   4234  HE3 LYS A 273      47.349  34.755  11.940  1.00 77.48           H
ATOM   4235  HZ1 LYS A 273      45.442  33.493  11.900  1.00 72.43           H
ATOM   4236  HZ2 LYS A 273      46.187  33.136  13.091  1.00 72.43           H
ATOM   4237  HZ3 LYS A 273      45.020  33.988  13.195  1.00 72.43           H
ATOM   4238  N   PRO A 274      46.621  34.046  19.057  1.00 35.51           N
ATOM   4239  CA  PRO A 274      47.120  33.043  20.013  1.00 37.96           C
ATOM   4240  C   PRO A 274      47.300  31.635  19.423  1.00 39.65           C
ATOM   4241  O   PRO A 274      48.127  30.870  19.946  1.00 47.53           O
ATOM   4242  CB  PRO A 274      46.073  33.074  21.148  1.00 43.29           C
ATOM   4243  CG  PRO A 274      45.321  34.363  20.975  1.00 36.83           C
ATOM   4244  CD  PRO A 274      45.345  34.647  19.485  1.00 31.98           C
ATOM   4245  HA  PRO A 274      47.972  33.336  20.372  1.00 45.37           H
ATOM   4246  HB2 PRO A 274      45.475  32.316  21.060  1.00 51.77           H
ATOM   4247  HB3 PRO A 274      46.524  33.055  22.007  1.00 51.77           H
ATOM   4248  HG2 PRO A 274      44.409  34.252  21.288  1.00 44.01           H
ATOM   4249  HG3 PRO A 274      45.769  35.070  21.466  1.00 44.01           H
ATOM   4250  HD2 PRO A 274      44.599  34.211  19.044  1.00 38.19           H
ATOM   4251  HD3 PRO A 274      45.348  35.603  19.321  1.00 38.19           H
ATOM   4252  N   ASP A 275      46.596  31.272  18.348  1.00 47.27           N
ATOM   4253  CA  ASP A 275      46.715  29.920  17.771  1.00 52.69           C
ATOM   4254  C   ASP A 275      47.850  29.814  16.768  1.00 48.81           C
ATOM   4255  O   ASP A 275      47.719  29.119  15.757  1.00 52.36           O
ATOM   4256  CB  ASP A 275      45.397  29.501  17.121  1.00 49.58           C
ATOM   4257  CG  ASP A 275      44.874  30.538  16.115  1.00 57.76           C
ATOM   4258  OD1 ASP A 275      45.500  30.743  15.034  1.00 51.42           O
ATOM   4259  OD2 ASP A 275      43.820  31.149  16.422  1.00 58.29           O1-
ATOM   4260  H   ASP A 275      46.045  31.785  17.933  1.00 56.54           H
ATOM   4261  HA  ASP A 275      46.899  29.294  18.488  1.00 63.05           H
ATOM   4262  HB2 ASP A 275      45.530  28.665  16.647  1.00 59.31           H
ATOM   4263  HB3 ASP A 275      44.726  29.388  17.812  1.00 59.31           H
ATOM   4264  N   THR A 276      48.970  30.492  17.011  1.00 47.84           N
ATOM   4265  CA  THR A 276      50.057  30.564  16.047  1.00 40.64           C
ATOM   4266  C   THR A 276      51.375  30.534  16.805  1.00 39.87           C
ATOM   4267  O   THR A 276      51.447  30.963  17.953  1.00 39.36           O
ATOM   4268  CB  THR A 276      49.977  31.849  15.181  1.00 50.02           C
ATOM   4269  OG1 THR A 276      48.613  32.279  15.035  1.00 47.78           O
ATOM   4270  CG2 THR A 276      50.559  31.593  13.795  1.00 42.44           C
ATOM   4271  H   THR A 276      49.123  30.924  17.739  1.00 57.22           H
ATOM   4272  HA  THR A 276      50.022  29.793  15.459  1.00 48.58           H
ATOM   4273  HB  THR A 276      50.493  32.554  15.603  1.00 59.85           H
ATOM   4274  HG1 THR A 276      48.281  32.443  15.790  1.00 57.15           H
ATOM   4275 HG21 THR A 276      50.506  32.399  13.259  1.00 50.74           H
ATOM   4276 HG22 THR A 276      51.488  31.324  13.870  1.00 50.74           H
ATOM   4277 HG23 THR A 276      50.061  30.887  13.353  1.00 50.74           H
ATOM   4278  N   GLU A 277      52.404  29.974  16.168  1.00 49.90           N
ATOM   4279  CA  GLU A 277      53.800  30.264  16.499  1.00 43.96           C
ATOM   4280  C   GLU A 277      53.938  31.694  17.013  1.00 37.34           C
ATOM   4281  O   GLU A 277      53.586  32.616  16.278  1.00 39.86           O
ATOM   4282  CB  GLU A 277      54.638  30.090  15.221  1.00 52.69           C
ATOM   4283  CG  GLU A 277      56.019  30.836  15.162  1.00 59.09           C
ATOM   4284  CD  GLU A 277      56.082  32.073  14.160  1.00 58.06           C
ATOM   4285  OE1 GLU A 277      57.001  32.122  13.295  1.00 48.09           O
ATOM   4286  OE2 GLU A 277      55.235  33.001  14.250  1.00 52.74           O1-
ATOM   4287  H   GLU A 277      52.316  29.408  15.526  1.00 59.69           H
ATOM   4288  HA  GLU A 277      54.120  29.648  17.177  1.00 52.56           H
ATOM   4289  HB2 GLU A 277      54.820  29.144  15.107  1.00 63.04           H
ATOM   4290  HB3 GLU A 277      54.111  30.406  14.470  1.00 63.04           H
ATOM   4291  HG2 GLU A 277      56.227  31.168  16.049  1.00 70.72           H
ATOM   4292  HG3 GLU A 277      56.699  30.202  14.886  1.00 70.72           H
ATOM   4293  N   HIS A 278      54.421  31.946  18.229  1.00 35.78           N
ATOM   4294  CA  HIS A 278      54.760  33.331  18.527  1.00 35.42           C
ATOM   4295  C   HIS A 278      56.096  33.652  17.885  1.00 29.55           C
ATOM   4296  O   HIS A 278      57.057  32.878  17.987  1.00 20.18           O
ATOM   4297  CB  HIS A 278      54.821  33.661  20.017  1.00 27.61           C
ATOM   4298  CG  HIS A 278      54.758  35.141  20.283  1.00 30.52           C
ATOM   4299  ND1 HIS A 278      55.822  35.993  20.062  1.00 28.52           N
ATOM   4300  CD2 HIS A 278      53.734  35.923  20.698  1.00 26.82           C
ATOM   4301  CE1 HIS A 278      55.459  37.230  20.352  1.00 30.23           C
ATOM   4302  NE2 HIS A 278      54.202  37.215  20.752  1.00 27.71           N
ATOM   4303  H   HIS A 278      54.554  31.375  18.858  1.00 42.75           H
ATOM   4304  HA  HIS A 278      54.092  33.908  18.125  1.00 42.32           H
ATOM   4305  HB2 HIS A 278      55.654  33.325  20.382  1.00 32.95           H
ATOM   4306  HB3 HIS A 278      54.069  33.243  20.465  1.00 32.95           H
ATOM   4307  HD2 HIS A 278      52.880  35.636  20.927  1.00 31.99           H
ATOM   4308  HE1 HIS A 278      56.003  37.983  20.298  1.00 36.09           H
ATOM   4309  HE2 HIS A 278      53.745  37.903  20.993  1.00 33.07           H
ATOM   4310  N   ALA A 279      56.156  34.813  17.243  1.00 19.79           N
ATOM   4311  CA  ALA A 279      57.382  35.168  16.557  1.00 21.12           C
ATOM   4312  C   ALA A 279      58.636  35.050  17.457  1.00 19.64           C
ATOM   4313  O   ALA A 279      59.731  34.747  16.968  1.00 18.59           O
ATOM   4314  CB  ALA A 279      57.173  36.571  15.994  1.00 23.46           C
ATOM   4315  H   ALA A 279      55.523  35.392  17.191  1.00 23.57           H
ATOM   4316  HA  ALA A 279      57.503  34.565  15.807  1.00 25.16           H
ATOM   4317  HB1 ALA A 279      57.976  36.846  15.525  1.00 27.97           H
ATOM   4318  HB2 ALA A 279      56.420  36.556  15.381  1.00 27.97           H
ATOM   4319  HB3 ALA A 279      56.991  37.181  16.726  1.00 27.97           H
ATOM   4320  N   VAL A 280      58.507  35.259  18.773  1.00 20.35           N
ATOM   4321  CA  VAL A 280      59.690  35.314  19.617  1.00 19.02           C
ATOM   4322  C   VAL A 280      60.250  33.939  19.909  1.00 24.52           C
ATOM   4323  O   VAL A 280      61.437  33.825  20.254  1.00 15.95           O
ATOM   4324  CB  VAL A 280      59.442  36.050  20.948  1.00 27.03           C
ATOM   4325  CG1 VAL A 280      58.631  35.238  21.952  1.00 25.94           C
ATOM   4326  CG2 VAL A 280      60.778  36.454  21.596  1.00 29.04           C
ATOM   4327  H   VAL A 280      57.761  35.369  19.187  1.00 24.23           H
ATOM   4328  HA  VAL A 280      60.376  35.807  19.141  1.00 22.64           H
ATOM   4329  HB  VAL A 280      58.949  36.864  20.763  1.00 32.25           H
ATOM   4330 HG11 VAL A 280      58.515  35.761  22.761  1.00 30.94           H
ATOM   4331 HG12 VAL A 280      57.766  35.030  21.565  1.00 30.94           H
ATOM   4332 HG13 VAL A 280      59.109  34.418  22.154  1.00 30.94           H
ATOM   4333 HG21 VAL A 280      60.597  36.915  22.430  1.00 34.66           H
ATOM   4334 HG22 VAL A 280      61.300  35.655  21.765  1.00 34.66           H
ATOM   4335 HG23 VAL A 280      61.257  37.041  20.990  1.00 34.66           H
ATOM   4336  N   ILE A 281      59.456  32.881  19.778  1.00 19.53           N
ATOM   4337  CA  ILE A 281      60.068  31.590  20.018  1.00 25.96           C
ATOM   4338  C   ILE A 281      60.926  31.214  18.813  1.00 21.90           C
ATOM   4339  O   ILE A 281      62.047  30.692  18.954  1.00 22.48           O
ATOM   4340  CB  ILE A 281      58.998  30.531  20.384  1.00 31.36           C
ATOM   4341  CG1 ILE A 281      58.355  29.963  19.180  1.00 37.60           C
ATOM   4342  CG2 ILE A 281      57.883  31.092  21.210  1.00 37.22           C
ATOM   4343  CD1 ILE A 281      58.990  28.670  18.843  1.00 44.61           C
ATOM   4344  H   ILE A 281      58.622  32.881  19.566  1.00 23.25           H
ATOM   4345  HA  ILE A 281      60.663  31.673  20.780  1.00 30.97           H
ATOM   4346  HB  ILE A 281      59.424  29.815  20.879  1.00 37.45           H
ATOM   4347 HG12 ILE A 281      57.413  29.810  19.354  1.00 44.94           H
ATOM   4348 HG13 ILE A 281      58.471  30.569  18.432  1.00 44.94           H
ATOM   4349 HG21 ILE A 281      57.249  30.385  21.406  1.00 44.48           H
ATOM   4350 HG22 ILE A 281      58.250  31.445  22.036  1.00 44.48           H
ATOM   4351 HG23 ILE A 281      57.446  31.800  20.712  1.00 44.48           H
ATOM   4352 HD11 ILE A 281      58.562  28.305  18.053  1.00 53.35           H
ATOM   4353 HD12 ILE A 281      59.933  28.817  18.672  1.00 53.35           H
ATOM   4354 HD13 ILE A 281      58.880  28.061  19.590  1.00 53.35           H
ATOM   4355  N   ARG A 282      60.454  31.583  17.620  1.00 28.58           N
ATOM   4356  CA  ARG A 282      61.286  31.542  16.430  1.00 24.13           C
ATOM   4357  C   ARG A 282      62.562  32.358  16.627  1.00 20.58           C
ATOM   4358  O   ARG A 282      63.653  31.917  16.247  1.00 23.18           O
ATOM   4359  CB  ARG A 282      60.455  32.045  15.241  1.00 27.17           C
ATOM   4360  CG  ARG A 282      61.200  32.138  13.905  1.00 22.64           C
ATOM   4361  CD  ARG A 282      61.501  30.740  13.376  1.00 25.27           C
ATOM   4362  NE  ARG A 282      62.331  30.723  12.184  1.00 28.22           N
ATOM   4363  CZ  ARG A 282      61.888  30.847  10.940  1.00 28.20           C
ATOM   4364  NH1 ARG A 282      60.605  30.998  10.657  1.00 21.66           N
ATOM   4365  NH2 ARG A 282      62.763  30.835   9.970  1.00 25.84           N1+
ATOM   4366  H   ARG A 282      59.652  31.861  17.479  1.00 34.11           H
ATOM   4367  HA  ARG A 282      61.541  30.623  16.252  1.00 28.77           H
ATOM   4368  HB2 ARG A 282      59.705  31.442  15.114  1.00 32.42           H
ATOM   4369  HB3 ARG A 282      60.124  32.932  15.451  1.00 32.42           H
ATOM   4370  HG2 ARG A 282      60.647  32.601  13.257  1.00 26.99           H
ATOM   4371  HG3 ARG A 282      62.040  32.606  14.034  1.00 26.99           H
ATOM   4372  HD2 ARG A 282      61.963  30.239  14.066  1.00 30.14           H
ATOM   4373  HD3 ARG A 282      60.663  30.302  13.159  1.00 30.14           H
ATOM   4374  HE  ARG A 282      63.178  30.623  12.294  1.00 33.68           H
ATOM   4375 HH11 ARG A 282      60.024  31.014  11.291  1.00 25.80           H
ATOM   4376 HH12 ARG A 282      60.351  31.075   9.839  1.00 25.80           H
ATOM   4377 HH21 ARG A 282      63.599  30.735  10.146  1.00 30.82           H
ATOM   4378 HH22 ARG A 282      62.502  30.907   9.154  1.00 30.82           H
ATOM   4379  N   PHE A 283      62.449  33.565  17.212  1.00 24.27           N
ATOM   4380  CA  PHE A 283      63.647  34.374  17.477  1.00 23.81           C
ATOM   4381  C   PHE A 283      64.552  33.701  18.502  1.00 22.16           C
ATOM   4382  O   PHE A 283      65.782  33.810  18.417  1.00 19.54           O
ATOM   4383  CB  PHE A 283      63.279  35.789  17.963  1.00 25.28           C
ATOM   4384  CG  PHE A 283      62.660  36.659  16.929  1.00 18.58           C
ATOM   4385  CD1 PHE A 283      62.654  36.294  15.589  1.00 23.08           C
ATOM   4386  CD2 PHE A 283      62.075  37.854  17.290  1.00 22.33           C
ATOM   4387  CE1 PHE A 283      62.061  37.113  14.634  1.00 27.51           C
ATOM   4388  CE2 PHE A 283      61.446  38.675  16.331  1.00 23.66           C
ATOM   4389  CZ  PHE A 283      61.460  38.300  15.007  1.00 23.59           C
ATOM   4390  H   PHE A 283      61.708  33.927  17.457  1.00 28.94           H
ATOM   4391  HA  PHE A 283      64.149  34.465  16.653  1.00 28.39           H
ATOM   4392  HB2 PHE A 283      62.649  35.711  18.696  1.00 30.15           H
ATOM   4393  HB3 PHE A 283      64.086  36.229  18.272  1.00 30.15           H
ATOM   4394  HD1 PHE A 283      63.050  35.493  15.328  1.00 27.51           H
ATOM   4395  HD2 PHE A 283      62.059  38.102  18.186  1.00 26.61           H
ATOM   4396  HE1 PHE A 283      62.061  36.857  13.740  1.00 32.83           H
ATOM   4397  HE2 PHE A 283      61.057  39.481  16.586  1.00 28.21           H
ATOM   4398  HZ  PHE A 283      61.067  38.845  14.365  1.00 28.12           H
ATOM   4399  N   LYS A 284      63.970  32.996  19.468  1.00 20.02           N
ATOM   4400  CA  LYS A 284      64.779  32.221  20.415  1.00 28.46           C
ATOM   4401  C   LYS A 284      65.499  31.069  19.707  1.00 24.24           C
ATOM   4402  O   LYS A 284      66.716  30.884  19.863  1.00 18.02           O
ATOM   4403  CB  LYS A 284      63.889  31.691  21.554  1.00 24.58           C
ATOM   4404  CG  LYS A 284      64.610  30.811  22.588  1.00 23.27           C
ATOM   4405  CD  LYS A 284      63.604  29.868  23.361  1.00 34.21           C
ATOM   4406  CE  LYS A 284      63.074  28.687  22.451  1.00 33.44           C
ATOM   4407  NZ  LYS A 284      62.088  27.751  23.055  1.00 39.30           N1+
ATOM   4408  H   LYS A 284      63.122  32.947  19.598  1.00 23.84           H
ATOM   4409  HA  LYS A 284      65.451  32.802  20.805  1.00 33.97           H
ATOM   4410  HB2 LYS A 284      63.510  32.448  22.027  1.00 29.31           H
ATOM   4411  HB3 LYS A 284      63.175  31.161  21.166  1.00 29.31           H
ATOM   4412  HG2 LYS A 284      65.260  30.253  22.134  1.00 27.75           H
ATOM   4413  HG3 LYS A 284      65.052  31.379  23.238  1.00 27.75           H
ATOM   4414  HD2 LYS A 284      64.056  29.480  24.126  1.00 40.86           H
ATOM   4415  HD3 LYS A 284      62.841  30.390  23.653  1.00 40.86           H
ATOM   4416  HE2 LYS A 284      62.654  29.076  21.668  1.00 39.95           H
ATOM   4417  HE3 LYS A 284      63.837  28.157  22.172  1.00 39.95           H
ATOM   4418  HZ1 LYS A 284      61.857  27.129  22.463  1.00 46.97           H
ATOM   4419  HZ2 LYS A 284      62.444  27.354  23.768  1.00 46.97           H
ATOM   4420  HZ3 LYS A 284      61.360  28.197  23.306  1.00 46.97           H
ATOM   4421  N   ASN A 285      64.758  30.286  18.916  1.00 22.09           N
ATOM   4422  CA  ASN A 285      65.375  29.171  18.199  1.00 27.56           C
ATOM   4423  C   ASN A 285      66.430  29.607  17.198  1.00 30.26           C
ATOM   4424  O   ASN A 285      67.386  28.862  16.955  1.00 27.68           O
ATOM   4425  CB  ASN A 285      64.324  28.365  17.471  1.00 24.44           C
ATOM   4426  CG  ASN A 285      63.374  27.694  18.411  1.00 31.39           C
ATOM   4427  OD1 ASN A 285      63.662  27.590  19.600  1.00 28.54           O
ATOM   4428  ND2 ASN A 285      62.220  27.254  17.905  1.00 29.87           N
ATOM   4429  H   ASN A 285      63.914  30.379  18.780  1.00 26.32           H
ATOM   4430  HA  ASN A 285      65.802  28.585  18.843  1.00 32.89           H
ATOM   4431  HB2 ASN A 285      63.812  28.956  16.896  1.00 29.15           H
ATOM   4432  HB3 ASN A 285      64.759  27.679  16.941  1.00 29.15           H
ATOM   4433 HD21 ASN A 285      61.648  26.863  18.414  1.00 35.66           H
ATOM   4434 HD22 ASN A 285      62.048  27.361  17.069  1.00 35.66           H
ATOM   4435  N   ASP A 286      66.270  30.766  16.570  1.00 25.01           N
ATOM   4436  CA  ASP A 286      67.297  31.215  15.647  1.00 20.03           C
ATOM   4437  C   ASP A 286      68.397  32.022  16.304  1.00 20.14           C
ATOM   4438  O   ASP A 286      69.285  32.474  15.599  1.00 25.14           O
ATOM   4439  CB  ASP A 286      66.663  32.024  14.523  1.00 33.16           C
ATOM   4440  CG  ASP A 286      65.902  31.146  13.542  1.00 24.55           C
ATOM   4441  OD1 ASP A 286      64.942  31.613  12.923  1.00 27.88           O
ATOM   4442  OD2 ASP A 286      66.259  29.966  13.414  1.00 33.45           O1-
ATOM   4443  H   ASP A 286      65.597  31.294  16.658  1.00 29.83           H
ATOM   4444  HA  ASP A 286      67.710  30.435  15.246  1.00 23.85           H
ATOM   4445  HB2 ASP A 286      66.039  32.662  14.904  1.00 39.61           H
ATOM   4446  HB3 ASP A 286      67.360  32.489  14.035  1.00 39.61           H
ATOM   4447  N   GLN A 287      68.374  32.228  17.622  1.00 25.68           N
ATOM   4448  CA  GLN A 287      69.404  33.025  18.290  1.00 21.77           C
ATOM   4449  C   GLN A 287      69.441  34.451  17.761  1.00 15.52           C
ATOM   4450  O   GLN A 287      70.496  35.068  17.632  1.00 17.35           O
ATOM   4451  CB  GLN A 287      70.753  32.375  18.122  1.00 35.50           C
ATOM   4452  CG  GLN A 287      70.697  30.927  18.496  1.00 48.38           C
ATOM   4453  CD  GLN A 287      71.766  30.601  19.484  1.00 55.83           C
ATOM   4454  OE1 GLN A 287      71.519  30.573  20.704  1.00 58.43           O
ATOM   4455  NE2 GLN A 287      72.995  30.401  18.973  1.00 61.35           N
ATOM   4456  H   GLN A 287      67.772  31.917  18.152  1.00 30.63           H
ATOM   4457  HA  GLN A 287      69.207  33.063  19.239  1.00 25.94           H
ATOM   4458  HB2 GLN A 287      71.029  32.441  17.195  1.00 42.42           H
ATOM   4459  HB3 GLN A 287      71.397  32.815  18.699  1.00 42.42           H
ATOM   4460  HG2 GLN A 287      69.837  30.729  18.899  1.00 57.87           H
ATOM   4461  HG3 GLN A 287      70.834  30.383  17.705  1.00 57.87           H
ATOM   4462 HE21 GLN A 287      73.124  30.465  18.125  1.00 73.44           H
ATOM   4463 HE22 GLN A 287      73.651  30.210  19.495  1.00 73.44           H
ATOM   4464  N   VAL A 288      68.263  34.970  17.438  1.00 17.57           N
ATOM   4465  CA  VAL A 288      68.143  36.353  17.031  1.00 19.71           C
ATOM   4466  C   VAL A 288      68.505  37.305  18.185  1.00 24.09           C
ATOM   4467  O   VAL A 288      68.463  36.946  19.370  1.00 23.87           O
ATOM   4468  CB  VAL A 288      66.713  36.534  16.501  1.00 20.66           C
ATOM   4469  CG1 VAL A 288      66.278  37.964  16.440  1.00 19.33           C
ATOM   4470  CG2 VAL A 288      66.685  35.939  15.132  1.00 25.76           C
ATOM   4471  H   VAL A 288      67.519  34.537  17.448  1.00 20.91           H
ATOM   4472  HA  VAL A 288      68.758  36.521  16.299  1.00 23.47           H
ATOM   4473  HB  VAL A 288      66.093  36.044  17.064  1.00 24.61           H
ATOM   4474 HG11 VAL A 288      65.371  38.003  16.099  1.00 23.02           H
ATOM   4475 HG12 VAL A 288      66.313  38.342  17.333  1.00 23.02           H
ATOM   4476 HG13 VAL A 288      66.875  38.450  15.850  1.00 23.02           H
ATOM   4477 HG21 VAL A 288      65.792  36.036  14.764  1.00 30.73           H
ATOM   4478 HG22 VAL A 288      67.325  36.405  14.572  1.00 30.73           H
ATOM   4479 HG23 VAL A 288      66.918  34.999  15.191  1.00 30.73           H
ATOM   4480  N   ASN A 289      68.919  38.508  17.816  1.00 25.78           N
ATOM   4481  CA  ASN A 289      69.252  39.586  18.753  1.00 22.46           C
ATOM   4482  C   ASN A 289      67.959  40.321  19.095  1.00 14.78           C
ATOM   4483  O   ASN A 289      67.503  41.178  18.341  1.00 13.37           O
ATOM   4484  CB  ASN A 289      70.296  40.503  18.104  1.00 14.96           C
ATOM   4485  CG  ASN A 289      70.594  41.755  18.889  1.00 18.58           C
ATOM   4486  OD1 ASN A 289      70.176  41.927  20.047  1.00 18.75           O
ATOM   4487  ND2 ASN A 289      71.344  42.667  18.237  1.00 13.69           N
ATOM   4488  H   ASN A 289      69.021  38.738  16.993  1.00 30.76           H
ATOM   4489  HA  ASN A 289      69.625  39.213  19.566  1.00 26.76           H
ATOM   4490  HB2 ASN A 289      71.126  40.010  18.009  1.00 17.77           H
ATOM   4491  HB3 ASN A 289      69.973  40.773  17.230  1.00 17.77           H
ATOM   4492 HD21 ASN A 289      71.554  43.406  18.624  1.00 16.25           H
ATOM   4493 HD22 ASN A 289      71.614  42.509  17.436  1.00 16.25           H
ATOM   4494  N   TYR A 290      67.347  39.991  20.221  1.00 15.67           N
ATOM   4495  CA  TYR A 290      66.091  40.657  20.569  1.00 18.40           C
ATOM   4496  C   TYR A 290      65.989  40.934  22.068  1.00 12.54           C
ATOM   4497  O   TYR A 290      66.691  40.361  22.885  1.00 10.84           O
ATOM   4498  CB  TYR A 290      64.885  39.837  20.111  1.00 13.34           C
ATOM   4499  CG  TYR A 290      64.725  38.608  20.915  1.00 18.79           C
ATOM   4500  CD1 TYR A 290      65.447  37.468  20.614  1.00 18.44           C
ATOM   4501  CD2 TYR A 290      63.857  38.591  22.008  1.00 20.07           C
ATOM   4502  CE1 TYR A 290      65.297  36.350  21.364  1.00 19.82           C
ATOM   4503  CE2 TYR A 290      63.731  37.522  22.759  1.00 21.65           C
ATOM   4504  CZ  TYR A 290      64.439  36.386  22.441  1.00 20.64           C
ATOM   4505  OH  TYR A 290      64.268  35.309  23.242  1.00 24.80           O
ATOM   4506  H   TYR A 290      67.623  39.406  20.787  1.00 18.63           H
ATOM   4507  HA  TYR A 290      66.056  41.510  20.110  1.00 21.89           H
ATOM   4508  HB2 TYR A 290      64.081  40.370  20.208  1.00 15.82           H
ATOM   4509  HB3 TYR A 290      65.007  39.579  19.184  1.00 15.82           H
ATOM   4510  HD1 TYR A 290      66.024  37.464  19.885  1.00 21.95           H
ATOM   4511  HD2 TYR A 290      63.383  39.361  22.226  1.00 23.90           H
ATOM   4512  HE1 TYR A 290      65.782  35.581  21.170  1.00 23.60           H
ATOM   4513  HE2 TYR A 290      63.148  37.523  23.483  1.00 25.79           H
ATOM   4514  HH  TYR A 290      64.747  34.673  22.974  1.00 29.57           H
ATOM   4515  N   SER A 291      65.048  41.800  22.420  1.00 20.68           N
ATOM   4516  CA  SER A 291      64.847  42.230  23.794  1.00 12.62           C
ATOM   4517  C   SER A 291      63.409  41.977  24.209  1.00 10.24           C
ATOM   4518  O   SER A 291      62.560  41.667  23.396  1.00 15.66           O
ATOM   4519  CB  SER A 291      65.213  43.696  23.978  1.00 10.93           C
ATOM   4520  OG  SER A 291      64.433  44.531  23.166  1.00 17.23           O
ATOM   4521  H   SER A 291      64.499  42.161  21.865  1.00 24.63           H
ATOM   4522  HA  SER A 291      65.420  41.705  24.374  1.00 14.96           H
ATOM   4523  HB2 SER A 291      65.071  43.940  24.906  1.00 12.93           H
ATOM   4524  HB3 SER A 291      66.147  43.816  23.745  1.00 12.93           H
ATOM   4525  HG  SER A 291      64.546  44.334  22.358  1.00 20.50           H
ATOM   4526  N   LEU A 292      63.164  41.986  25.508  1.00 18.74           N
ATOM   4527  CA  LEU A 292      61.830  41.798  26.071  1.00 17.85           C
ATOM   4528  C   LEU A 292      61.354  43.098  26.692  1.00 14.83           C
ATOM   4529  O   LEU A 292      62.069  43.709  27.481  1.00 15.92           O
ATOM   4530  CB  LEU A 292      61.838  40.691  27.113  1.00 17.76           C
ATOM   4531  CG  LEU A 292      61.104  39.397  26.800  1.00 24.43           C
ATOM   4532  CD1 LEU A 292      61.496  38.975  25.461  1.00 21.83           C
ATOM   4533  CD2 LEU A 292      61.376  38.246  27.861  1.00 27.65           C
ATOM   4534  H   LEU A 292      63.772  42.102  26.105  1.00 22.31           H
ATOM   4535  HA  LEU A 292      61.212  41.551  25.365  1.00 21.23           H
ATOM   4536  HB2 LEU A 292      62.763  40.454  27.285  1.00 21.13           H
ATOM   4537  HB3 LEU A 292      61.447  41.046  27.926  1.00 21.13           H
ATOM   4538  HG  LEU A 292      60.150  39.572  26.789  1.00 29.13           H
ATOM   4539 HD11 LEU A 292      61.037  38.149  25.243  1.00 26.02           H
ATOM   4540 HD12 LEU A 292      61.251  39.668  24.828  1.00 26.02           H
ATOM   4541 HD13 LEU A 292      62.456  38.835  25.443  1.00 26.02           H
ATOM   4542 HD21 LEU A 292      60.879  37.454  27.602  1.00 32.99           H
ATOM   4543 HD22 LEU A 292      62.326  38.051  27.878  1.00 32.99           H
ATOM   4544 HD23 LEU A 292      61.084  38.549  28.736  1.00 32.99           H
ATOM   4545  N   ASN A 293      60.153  43.520  26.322  1.00 18.26           N
ATOM   4546  CA  ASN A 293      59.703  44.852  26.655  1.00 12.64           C
ATOM   4547  C   ASN A 293      58.204  44.830  26.861  1.00 16.05           C
ATOM   4548  O   ASN A 293      57.484  43.960  26.382  1.00 23.60           O
ATOM   4549  CB  ASN A 293      60.065  45.910  25.586  1.00 12.33           C
ATOM   4550  CG  ASN A 293      61.470  45.799  25.127  1.00 12.27           C
ATOM   4551  OD1 ASN A 293      62.378  46.459  25.657  1.00 13.51           O
ATOM   4552  ND2 ASN A 293      61.685  44.943  24.130  1.00 14.60           N
ATOM   4553  H   ASN A 293      59.584  43.052  25.879  1.00 21.72           H
ATOM   4554  HA  ASN A 293      60.115  45.121  27.491  1.00 14.98           H
ATOM   4555  HB2 ASN A 293      59.487  45.793  24.816  1.00 14.61           H
ATOM   4556  HB3 ASN A 293      59.941  46.796  25.962  1.00 14.61           H
ATOM   4557 HD21 ASN A 293      62.479  44.834  23.821  1.00 17.34           H
ATOM   4558 HD22 ASN A 293      61.029  44.498  23.796  1.00 17.34           H
ATOM   4559  N   THR A 294      57.766  45.846  27.553  1.00 14.93           N
ATOM   4560  CA  THR A 294      56.467  45.967  28.175  1.00 20.37           C
ATOM   4561  C   THR A 294      55.507  46.814  27.328  1.00 25.17           C
ATOM   4562  O   THR A 294      54.293  46.561  27.304  1.00 22.62           O
ATOM   4563  CB  THR A 294      56.754  46.573  29.569  1.00 18.10           C
ATOM   4564  OG1 THR A 294      56.118  45.873  30.646  1.00 32.67           O
ATOM   4565  CG2 THR A 294      56.526  48.009  29.603  1.00 16.05           C
ATOM   4566  H   THR A 294      58.249  46.544  27.690  1.00 17.73           H
ATOM   4567  HA  THR A 294      56.079  45.086  28.294  1.00 24.26           H
ATOM   4568  HB  THR A 294      57.708  46.468  29.712  1.00 21.53           H
ATOM   4569  HG1 THR A 294      56.305  46.240  31.378  1.00 39.02           H
ATOM   4570 HG21 THR A 294      56.715  48.353  30.490  1.00 19.08           H
ATOM   4571 HG22 THR A 294      57.104  48.451  28.962  1.00 19.08           H
ATOM   4572 HG23 THR A 294      55.601  48.202  29.380  1.00 19.08           H
ATOM   4573  N   ASP A 295      56.058  47.766  26.577  1.00 15.01           N
ATOM   4574  CA  ASP A 295      55.331  48.666  25.703  1.00 16.37           C
ATOM   4575  C   ASP A 295      54.491  49.669  26.474  1.00 14.30           C
ATOM   4576  O   ASP A 295      54.878  50.831  26.564  1.00 14.53           O
ATOM   4577  CB  ASP A 295      54.472  47.886  24.696  1.00 16.97           C
ATOM   4578  CG  ASP A 295      54.483  48.499  23.313  1.00 17.49           C
ATOM   4579  OD1 ASP A 295      53.862  47.959  22.383  1.00 20.23           O
ATOM   4580  OD2 ASP A 295      55.172  49.501  23.118  1.00 21.85           O1-
ATOM   4581  H   ASP A 295      56.906  47.911  26.563  1.00 17.82           H
ATOM   4582  HA  ASP A 295      55.979  49.174  25.190  1.00 19.47           H
ATOM   4583  HB2 ASP A 295      54.813  46.980  24.625  1.00 20.18           H
ATOM   4584  HB3 ASP A 295      53.554  47.871  25.009  1.00 20.18           H
ATOM   4585  N   ASP A 296      53.316  49.280  26.953  1.00 20.18           N
ATOM   4586  CA  ASP A 296      52.402  50.197  27.648  1.00 23.34           C
ATOM   4587  C   ASP A 296      51.860  49.475  28.869  1.00 21.32           C
ATOM   4588  O   ASP A 296      50.776  48.886  28.816  1.00 20.48           O
ATOM   4589  CB  ASP A 296      51.227  50.663  26.785  1.00 20.73           C
ATOM   4590  CG  ASP A 296      51.651  51.283  25.424  1.00 19.05           C
ATOM   4591  OD1 ASP A 296      51.627  52.539  25.241  1.00 17.02           O
ATOM   4592  OD2 ASP A 296      51.933  50.489  24.516  1.00 20.29           O1-
ATOM   4593  H   ASP A 296      53.015  48.477  26.889  1.00 24.03           H
ATOM   4594  HA  ASP A 296      52.893  50.978  27.946  1.00 27.83           H
ATOM   4595  HB2 ASP A 296      50.656  49.901  26.598  1.00 24.69           H
ATOM   4596  HB3 ASP A 296      50.727  51.335  27.274  1.00 24.69           H
ATOM   4597  N   PRO A 297      52.590  49.494  29.983  1.00 20.01           N
ATOM   4598  CA  PRO A 297      52.088  48.797  31.192  1.00 26.13           C
ATOM   4599  C   PRO A 297      50.757  49.338  31.734  1.00 23.97           C
ATOM   4600  O   PRO A 297      49.975  48.550  32.277  1.00 22.46           O
ATOM   4601  CB  PRO A 297      53.248  48.946  32.201  1.00 15.28           C
ATOM   4602  CG  PRO A 297      54.161  49.972  31.674  1.00 12.37           C
ATOM   4603  CD  PRO A 297      53.881  50.177  30.189  1.00 19.02           C
ATOM   4604  HA  PRO A 297      51.975  47.854  30.995  1.00 31.17           H
ATOM   4605  HB2 PRO A 297      52.891  49.223  33.060  1.00 18.16           H
ATOM   4606  HB3 PRO A 297      53.709  48.097  32.287  1.00 18.16           H
ATOM   4607  HG2 PRO A 297      54.015  50.801  32.155  1.00 14.66           H
ATOM   4608  HG3 PRO A 297      55.075  49.674  31.799  1.00 14.66           H
ATOM   4609  HD2 PRO A 297      53.799  51.122  29.988  1.00 22.64           H
ATOM   4610  HD3 PRO A 297      54.574  49.759  29.654  1.00 22.64           H
ATOM   4611  N   LEU A 298      50.469  50.643  31.604  1.00 19.46           N
ATOM   4612  CA  LEU A 298      49.143  51.180  31.916  1.00 17.97           C
ATOM   4613  C   LEU A 298      48.029  50.454  31.167  1.00 27.32           C
ATOM   4614  O   LEU A 298      47.138  49.838  31.763  1.00 33.98           O
ATOM   4615  CB  LEU A 298      49.084  52.677  31.574  1.00 26.58           C
ATOM   4616  CG  LEU A 298      48.225  53.539  32.530  1.00 37.19           C
ATOM   4617  CD1 LEU A 298      47.916  54.902  31.926  1.00 30.10           C
ATOM   4618  CD2 LEU A 298      46.944  52.853  32.917  1.00 26.63           C
ATOM   4619  H   LEU A 298      51.031  51.236  31.336  1.00 23.17           H
ATOM   4620  HA  LEU A 298      48.978  51.083  32.867  1.00 21.37           H
ATOM   4621  HB2 LEU A 298      49.986  53.033  31.592  1.00 31.71           H
ATOM   4622  HB3 LEU A 298      48.715  52.775  30.682  1.00 31.71           H
ATOM   4623  HG  LEU A 298      48.731  53.690  33.344  1.00 44.44           H
ATOM   4624 HD11 LEU A 298      47.378  55.410  32.553  1.00 35.94           H
ATOM   4625 HD12 LEU A 298      48.749  55.366  31.752  1.00 35.94           H
ATOM   4626 HD13 LEU A 298      47.428  54.776  31.097  1.00 35.94           H
ATOM   4627 HD21 LEU A 298      46.444  53.432  33.514  1.00 31.77           H
ATOM   4628 HD22 LEU A 298      46.426  52.677  32.115  1.00 31.77           H
ATOM   4629 HD23 LEU A 298      47.155  52.019  33.364  1.00 31.77           H
ATOM   4630  N   ILE A 299      48.066  50.549  29.842  1.00 17.74           N
ATOM   4631  CA  ILE A 299      46.977  50.096  29.011  1.00 19.81           C
ATOM   4632  C   ILE A 299      46.915  48.584  28.987  1.00 21.28           C
ATOM   4633  O   ILE A 299      45.822  48.027  28.933  1.00 29.59           O
ATOM   4634  CB  ILE A 299      47.117  50.787  27.632  1.00 25.98           C
ATOM   4635  CG1 ILE A 299      47.097  52.295  27.894  1.00 25.93           C
ATOM   4636  CG2 ILE A 299      46.017  50.400  26.670  1.00 33.19           C
ATOM   4637  CD1 ILE A 299      46.986  53.161  26.719  1.00 30.69           C
ATOM   4638  H   ILE A 299      48.726  50.880  29.401  1.00 21.11           H
ATOM   4639  HA  ILE A 299      46.147  50.408  29.404  1.00 23.58           H
ATOM   4640  HB  ILE A 299      47.973  50.546  27.244  1.00 30.99           H
ATOM   4641 HG12 ILE A 299      46.340  52.492  28.469  1.00 30.93           H
ATOM   4642 HG13 ILE A 299      47.918  52.534  28.352  1.00 30.93           H
ATOM   4643 HG21 ILE A 299      46.158  50.862  25.829  1.00 39.65           H
ATOM   4644 HG22 ILE A 299      46.044  49.441  26.530  1.00 39.65           H
ATOM   4645 HG23 ILE A 299      45.162  50.656  27.050  1.00 39.65           H
ATOM   4646 HD11 ILE A 299      46.984  54.087  27.010  1.00 36.64           H
ATOM   4647 HD12 ILE A 299      47.744  53.000  26.136  1.00 36.64           H
ATOM   4648 HD13 ILE A 299      46.160  52.958  26.254  1.00 36.64           H
ATOM   4649  N   PHE A 300      48.031  47.890  29.155  1.00 23.73           N
ATOM   4650  CA  PHE A 300      47.992  46.429  29.171  1.00 29.55           C
ATOM   4651  C   PHE A 300      48.028  45.845  30.594  1.00 27.71           C
ATOM   4652  O   PHE A 300      48.174  44.634  30.744  1.00 28.13           O
ATOM   4653  CB  PHE A 300      49.135  45.836  28.325  1.00 26.52           C
ATOM   4654  CG  PHE A 300      49.292  46.471  26.963  1.00 23.45           C
ATOM   4655  CD1 PHE A 300      48.175  46.813  26.210  1.00 21.58           C
ATOM   4656  CD2 PHE A 300      50.560  46.731  26.439  1.00 20.07           C
ATOM   4657  CE1 PHE A 300      48.301  47.419  24.948  1.00 25.40           C
ATOM   4658  CE2 PHE A 300      50.712  47.348  25.142  1.00 27.77           C
ATOM   4659  CZ  PHE A 300      49.560  47.686  24.395  1.00 23.50           C
ATOM   4660  H   PHE A 300      48.814  48.231  29.261  1.00 28.29           H
ATOM   4661  HA  PHE A 300      47.158  46.144  28.766  1.00 35.28           H
ATOM   4662  HB2 PHE A 300      49.970  45.955  28.803  1.00 31.64           H
ATOM   4663  HB3 PHE A 300      48.965  44.891  28.191  1.00 31.64           H
ATOM   4664  HD1 PHE A 300      47.327  46.647  26.553  1.00 25.71           H
ATOM   4665  HD2 PHE A 300      51.315  46.508  26.934  1.00 23.90           H
ATOM   4666  HE1 PHE A 300      47.536  47.634  24.466  1.00 30.30           H
ATOM   4667  HE2 PHE A 300      51.560  47.517  24.799  1.00 33.13           H
ATOM   4668  HZ  PHE A 300      49.637  48.083  23.558  1.00 28.01           H
ATOM   4669  N   LYS A 301      47.850  46.670  31.631  1.00 28.56           N
ATOM   4670  CA  LYS A 301      47.695  46.200  33.013  1.00 31.86           C
ATOM   4671  C   LYS A 301      48.829  45.253  33.390  1.00 27.98           C
ATOM   4672  O   LYS A 301      48.606  44.105  33.769  1.00 29.81           O
ATOM   4673  CB  LYS A 301      46.359  45.487  33.233  1.00 31.86           C
ATOM   4674  CG  LYS A 301      45.092  46.328  33.298  1.00 43.52           C
ATOM   4675  CD  LYS A 301      43.924  45.343  33.464  1.00 43.32           C
ATOM   4676  CE  LYS A 301      42.577  46.022  33.650  1.00 50.95           C
ATOM   4677  NZ  LYS A 301      41.512  44.976  33.637  1.00 48.02           N1+
ATOM   4678  H   LYS A 301      47.814  47.526  31.557  1.00 34.09           H
ATOM   4679  HA  LYS A 301      47.730  46.962  33.611  1.00 38.05           H
ATOM   4680  HB2 LYS A 301      46.238  44.854  32.509  1.00 38.04           H
ATOM   4681  HB3 LYS A 301      46.416  45.001  34.070  1.00 38.04           H
ATOM   4682  HG2 LYS A 301      45.122  46.921  34.065  1.00 52.04           H
ATOM   4683  HG3 LYS A 301      44.976  46.824  32.473  1.00 52.04           H
ATOM   4684  HD2 LYS A 301      43.869  44.786  32.673  1.00 51.80           H
ATOM   4685  HD3 LYS A 301      44.088  44.791  34.245  1.00 51.80           H
ATOM   4686  HE2 LYS A 301      42.555  46.482  34.504  1.00 60.96           H
ATOM   4687  HE3 LYS A 301      42.417  46.641  32.920  1.00 60.96           H
ATOM   4688  HZ1 LYS A 301      40.713  45.355  33.745  1.00 57.43           H
ATOM   4689  HZ2 LYS A 301      41.523  44.540  32.861  1.00 57.43           H
ATOM   4690  HZ3 LYS A 301      41.648  44.396  34.298  1.00 57.43           H
ATOM   4691  N   SER A 302      50.061  45.739  33.280  1.00 24.84           N
ATOM   4692  CA  SER A 302      51.179  44.810  33.214  1.00 22.87           C
ATOM   4693  C   SER A 302      52.405  45.455  33.825  1.00 22.98           C
ATOM   4694  O   SER A 302      52.430  46.661  34.078  1.00 21.35           O
ATOM   4695  CB  SER A 302      51.442  44.404  31.761  1.00 29.42           C
ATOM   4696  OG  SER A 302      51.840  45.548  31.003  1.00 23.76           O
ATOM   4697  H   SER A 302      50.271  46.572  33.242  1.00 29.62           H
ATOM   4698  HA  SER A 302      50.966  44.012  33.722  1.00 27.27           H
ATOM   4699  HB2 SER A 302      52.152  43.743  31.738  1.00 35.12           H
ATOM   4700  HB3 SER A 302      50.629  44.036  31.380  1.00 35.12           H
ATOM   4701  HG  SER A 302      51.986  45.328  30.205  1.00 28.33           H
ATOM   4702  N   THR A 303      53.412  44.616  34.076  1.00 24.20           N
ATOM   4703  CA  THR A 303      54.762  45.036  34.472  1.00 27.83           C
ATOM   4704  C   THR A 303      55.733  44.175  33.674  1.00 19.72           C
ATOM   4705  O   THR A 303      55.314  43.272  32.970  1.00 20.83           O
ATOM   4706  CB  THR A 303      55.010  44.859  35.980  1.00 28.13           C
ATOM   4707  OG1 THR A 303      54.928  43.463  36.288  1.00 20.81           O
ATOM   4708  CG2 THR A 303      53.969  45.640  36.843  1.00 26.65           C
ATOM   4709  H   THR A 303      53.333  43.762  34.021  1.00 28.85           H
ATOM   4710  HA  THR A 303      54.901  45.967  34.238  1.00 33.21           H
ATOM   4711  HB  THR A 303      55.896  45.185  36.200  1.00 33.58           H
ATOM   4712  HG1 THR A 303      55.060  43.341  37.108  1.00 24.79           H
ATOM   4713 HG21 THR A 303      54.154  45.507  37.785  1.00 31.80           H
ATOM   4714 HG22 THR A 303      54.018  46.588  36.642  1.00 31.80           H
ATOM   4715 HG23 THR A 303      53.073  45.323  36.649  1.00 31.80           H
ATOM   4716  N   LEU A 304      57.037  44.440  33.766  1.00 21.85           N
ATOM   4717  CA  LEU A 304      57.957  43.628  32.988  1.00 19.42           C
ATOM   4718  C   LEU A 304      57.763  42.159  33.284  1.00 23.08           C
ATOM   4719  O   LEU A 304      57.962  41.316  32.400  1.00 22.96           O
ATOM   4720  CB  LEU A 304      59.409  44.010  33.225  1.00 20.10           C
ATOM   4721  CG  LEU A 304      60.185  44.645  32.067  1.00 30.29           C
ATOM   4722  CD1 LEU A 304      61.657  44.869  32.447  1.00 23.84           C
ATOM   4723  CD2 LEU A 304      60.045  43.821  30.778  1.00 27.65           C
ATOM   4724  H   LEU A 304      57.396  45.055  34.248  1.00 26.03           H
ATOM   4725  HA  LEU A 304      57.768  43.764  32.046  1.00 23.13           H
ATOM   4726  HB2 LEU A 304      59.435  44.641  33.961  1.00 23.94           H
ATOM   4727  HB3 LEU A 304      59.891  43.207  33.479  1.00 23.94           H
ATOM   4728  HG  LEU A 304      59.801  45.518  31.891  1.00 36.17           H
ATOM   4729 HD11 LEU A 304      62.119  45.271  31.695  1.00 28.43           H
ATOM   4730 HD12 LEU A 304      61.698  45.459  33.216  1.00 28.43           H
ATOM   4731 HD13 LEU A 304      62.059  44.013  32.665  1.00 28.43           H
ATOM   4732 HD21 LEU A 304      60.548  44.254  30.071  1.00 32.99           H
ATOM   4733 HD22 LEU A 304      60.393  42.929  30.934  1.00 32.99           H
ATOM   4734 HD23 LEU A 304      59.107  43.773  30.535  1.00 32.99           H
ATOM   4735  N   ASP A 305      57.339  41.831  34.500  1.00 25.15           N
ATOM   4736  CA  ASP A 305      57.257  40.437  34.881  1.00 26.19           C
ATOM   4737  C   ASP A 305      56.113  39.758  34.163  1.00 22.24           C
ATOM   4738  O   ASP A 305      56.175  38.560  33.899  1.00 25.58           O
ATOM   4739  CB  ASP A 305      57.136  40.335  36.405  1.00 26.53           C
ATOM   4740  CG  ASP A 305      57.100  38.871  36.914  1.00 40.19           C
ATOM   4741  OD1 ASP A 305      58.094  38.115  36.788  1.00 40.88           O
ATOM   4742  OD2 ASP A 305      56.044  38.464  37.448  1.00 49.64           O1-
ATOM   4743  H   ASP A 305      57.099  42.388  35.109  1.00 29.99           H
ATOM   4744  HA  ASP A 305      58.078  39.992  34.618  1.00 31.24           H
ATOM   4745  HB2 ASP A 305      57.900  40.774  36.812  1.00 31.66           H
ATOM   4746  HB3 ASP A 305      56.316  40.770  36.686  1.00 31.66           H
ATOM   4747  N   THR A 306      55.106  40.508  33.763  1.00 26.38           N
ATOM   4748  CA  THR A 306      54.070  39.925  32.923  1.00 21.39           C
ATOM   4749  C   THR A 306      54.671  39.297  31.689  1.00 21.78           C
ATOM   4750  O   THR A 306      54.322  38.174  31.321  1.00 22.73           O
ATOM   4751  CB  THR A 306      53.052  40.980  32.507  1.00 22.27           C
ATOM   4752  OG1 THR A 306      52.551  41.670  33.664  1.00 24.33           O
ATOM   4753  CG2 THR A 306      51.957  40.323  31.778  1.00 16.30           C
ATOM   4754  H   THR A 306      54.996  41.339  33.956  1.00 31.47           H
ATOM   4755  HA  THR A 306      53.605  39.234  33.420  1.00 25.48           H
ATOM   4756  HB  THR A 306      53.476  41.618  31.911  1.00 26.54           H
ATOM   4757  HG1 THR A 306      51.991  42.251  33.432  1.00 29.01           H
ATOM   4758 HG21 THR A 306      51.299  40.982  31.505  1.00 19.38           H
ATOM   4759 HG22 THR A 306      52.304  39.879  30.989  1.00 19.38           H
ATOM   4760 HG23 THR A 306      51.528  39.666  32.348  1.00 19.38           H
ATOM   4761  N   ASP A 307      55.570  40.019  31.023  1.00 23.77           N
ATOM   4762  CA  ASP A 307      56.126  39.505  29.779  1.00 19.42           C
ATOM   4763  C   ASP A 307      57.105  38.367  30.037  1.00 21.47           C
ATOM   4764  O   ASP A 307      57.154  37.380  29.283  1.00 22.44           O
ATOM   4765  CB  ASP A 307      56.770  40.646  28.991  1.00 21.02           C
ATOM   4766  CG  ASP A 307      55.718  41.607  28.393  1.00 27.47           C
ATOM   4767  OD1 ASP A 307      55.257  42.559  29.088  1.00 28.39           O
ATOM   4768  OD2 ASP A 307      55.325  41.387  27.235  1.00 31.91           O1-
ATOM   4769  H   ASP A 307      55.867  40.790  31.263  1.00 28.34           H
ATOM   4770  HA  ASP A 307      55.401  39.151  29.241  1.00 23.12           H
ATOM   4771  HB2 ASP A 307      57.344  41.157  29.582  1.00 25.04           H
ATOM   4772  HB3 ASP A 307      57.289  40.275  28.260  1.00 25.04           H
ATOM   4773  N   TYR A 308      57.888  38.469  31.095  1.00 22.01           N
ATOM   4774  CA  TYR A 308      58.797  37.375  31.396  1.00 24.51           C
ATOM   4775  C   TYR A 308      58.020  36.139  31.795  1.00 25.00           C
ATOM   4776  O   TYR A 308      58.346  35.025  31.373  1.00 26.98           O
ATOM   4777  CB  TYR A 308      59.762  37.800  32.489  1.00 24.26           C
ATOM   4778  CG  TYR A 308      60.933  38.587  31.939  1.00 27.80           C
ATOM   4779  CD1 TYR A 308      60.815  39.940  31.618  1.00 20.66           C
ATOM   4780  CD2 TYR A 308      62.162  37.977  31.738  1.00 24.93           C
ATOM   4781  CE1 TYR A 308      61.894  40.646  31.122  1.00 22.98           C
ATOM   4782  CE2 TYR A 308      63.250  38.693  31.244  1.00 26.91           C
ATOM   4783  CZ  TYR A 308      63.102  40.018  30.929  1.00 21.63           C
ATOM   4784  OH  TYR A 308      64.169  40.705  30.432  1.00 18.93           O
ATOM   4785  H   TYR A 308      57.916  39.135  31.638  1.00 26.23           H
ATOM   4786  HA  TYR A 308      59.314  37.163  30.602  1.00 29.23           H
ATOM   4787  HB2 TYR A 308      59.293  38.361  33.126  1.00 28.93           H
ATOM   4788  HB3 TYR A 308      60.109  37.010  32.931  1.00 28.93           H
ATOM   4789  HD1 TYR A 308      60.001  40.373  31.743  1.00 24.61           H
ATOM   4790  HD2 TYR A 308      62.265  37.077  31.948  1.00 29.73           H
ATOM   4791  HE1 TYR A 308      61.801  41.546  30.908  1.00 27.40           H
ATOM   4792  HE2 TYR A 308      64.067  38.269  31.109  1.00 32.11           H
ATOM   4793  HH  TYR A 308      63.954  41.504  30.286  1.00 22.53           H
ATOM   4794  N   GLN A 309      56.951  36.337  32.560  1.00 30.53           N
ATOM   4795  CA  GLN A 309      56.117  35.236  33.021  1.00 21.50           C
ATOM   4796  C   GLN A 309      55.476  34.524  31.853  1.00 26.68           C
ATOM   4797  O   GLN A 309      55.570  33.300  31.742  1.00 36.05           O
ATOM   4798  CB  GLN A 309      55.076  35.787  34.002  1.00 29.03           C
ATOM   4799  CG  GLN A 309      54.630  34.861  35.057  1.00 34.10           C
ATOM   4800  CD  GLN A 309      55.725  34.409  35.988  1.00 36.69           C
ATOM   4801  OE1 GLN A 309      56.259  33.287  35.841  1.00 34.76           O
ATOM   4802  NE2 GLN A 309      56.051  35.258  36.990  1.00 29.75           N
ATOM   4803  H   GLN A 309      56.686  37.110  32.828  1.00 36.45           H
ATOM   4804  HA  GLN A 309      56.670  34.596  33.497  1.00 25.62           H
ATOM   4805  HB2 GLN A 309      55.452  36.566  34.441  1.00 34.65           H
ATOM   4806  HB3 GLN A 309      54.290  36.050  33.497  1.00 34.65           H
ATOM   4807  HG2 GLN A 309      53.951  35.302  35.591  1.00 40.74           H
ATOM   4808  HG3 GLN A 309      54.255  34.070  34.638  1.00 40.74           H
ATOM   4809 HE21 GLN A 309      55.639  36.009  37.068  1.00 35.52           H
ATOM   4810 HE22 GLN A 309      56.669  35.047  37.549  1.00 35.52           H
ATOM   4811  N   MET A 310      54.912  35.292  30.912  1.00 28.04           N
ATOM   4812  CA  MET A 310      54.240  34.714  29.756  1.00 19.01           C
ATOM   4813  C   MET A 310      55.191  33.895  28.871  1.00 35.14           C
ATOM   4814  O   MET A 310      54.798  32.847  28.338  1.00 35.97           O
ATOM   4815  CB  MET A 310      53.572  35.842  28.973  1.00 28.13           C
ATOM   4816  CG  MET A 310      53.109  35.471  27.555  1.00 34.01           C
ATOM   4817  SD  MET A 310      52.616  36.893  26.576  1.00 34.56           S
ATOM   4818  CE  MET A 310      51.846  36.063  25.200  1.00 44.54           C
ATOM   4819  H   MET A 310      54.909  36.152  30.925  1.00 33.46           H
ATOM   4820  HA  MET A 310      53.537  34.126  30.073  1.00 22.63           H
ATOM   4821  HB2 MET A 310      52.792  36.139  29.467  1.00 33.58           H
ATOM   4822  HB3 MET A 310      54.203  36.574  28.891  1.00 33.58           H
ATOM   4823  HG2 MET A 310      53.837  35.028  27.092  1.00 40.63           H
ATOM   4824  HG3 MET A 310      52.346  34.874  27.620  1.00 40.63           H
ATOM   4825  HE1 MET A 310      51.523  36.727  24.572  1.00 53.26           H
ATOM   4826  HE2 MET A 310      52.501  35.491  24.770  1.00 53.26           H
ATOM   4827  HE3 MET A 310      51.105  35.529  25.528  1.00 53.26           H
ATOM   4828  N   THR A 311      56.438  34.356  28.681  1.00 30.44           N
ATOM   4829  CA  THR A 311      57.378  33.578  27.880  1.00 28.05           C
ATOM   4830  C   THR A 311      57.906  32.364  28.637  1.00 32.30           C
ATOM   4831  O   THR A 311      58.224  31.341  28.020  1.00 29.84           O
ATOM   4832  CB  THR A 311      58.575  34.424  27.421  1.00 34.00           C
ATOM   4833  OG1 THR A 311      59.330  34.895  28.559  1.00 26.63           O
ATOM   4834  CG2 THR A 311      58.123  35.579  26.533  1.00 28.18           C
ATOM   4835  H   THR A 311      56.750  35.093  28.996  1.00 36.34           H
ATOM   4836  HA  THR A 311      56.921  33.258  27.087  1.00 33.48           H
ATOM   4837  HB  THR A 311      59.156  33.861  26.886  1.00 40.61           H
ATOM   4838  HG1 THR A 311      58.841  35.368  29.052  1.00 31.77           H
ATOM   4839 HG21 THR A 311      58.891  36.102  26.253  1.00 33.63           H
ATOM   4840 HG22 THR A 311      57.672  35.236  25.746  1.00 33.63           H
ATOM   4841 HG23 THR A 311      57.512  36.153  27.021  1.00 33.63           H
ATOM   4842  N   LYS A 312      58.019  32.452  29.959  1.00 31.59           N
ATOM   4843  CA  LYS A 312      58.400  31.267  30.707  1.00 33.86           C
ATOM   4844  C   LYS A 312      57.236  30.284  30.849  1.00 33.13           C
ATOM   4845  O   LYS A 312      57.445  29.075  30.723  1.00 28.61           O
ATOM   4846  CB  LYS A 312      58.940  31.625  32.085  1.00 35.26           C
ATOM   4847  CG  LYS A 312      59.577  30.386  32.711  1.00 43.19           C
ATOM   4848  CD  LYS A 312      60.407  30.613  33.998  1.00 43.90           C
ATOM   4849  CE  LYS A 312      59.594  31.086  35.164  1.00 48.61           C
ATOM   4850  NZ  LYS A 312      58.452  30.193  35.428  1.00 61.56           N1+
ATOM   4851  H   LYS A 312      57.885  33.160  30.429  1.00 37.73           H
ATOM   4852  HA  LYS A 312      59.108  30.813  30.224  1.00 40.44           H
ATOM   4853  HB2 LYS A 312      59.617  32.315  32.002  1.00 42.13           H
ATOM   4854  HB3 LYS A 312      58.213  31.923  32.654  1.00 42.13           H
ATOM   4855  HG2 LYS A 312      58.870  29.759  32.932  1.00 51.64           H
ATOM   4856  HG3 LYS A 312      60.169  29.984  32.056  1.00 51.64           H
ATOM   4857  HD2 LYS A 312      60.828  29.777  34.251  1.00 52.49           H
ATOM   4858  HD3 LYS A 312      61.085  31.282  33.819  1.00 52.49           H
ATOM   4859  HE2 LYS A 312      60.153  31.107  35.956  1.00 58.15           H
ATOM   4860  HE3 LYS A 312      59.248  31.972  34.974  1.00 58.15           H
ATOM   4861  HZ1 LYS A 312      57.920  30.160  34.715  1.00 73.69           H
ATOM   4862  HZ2 LYS A 312      58.744  29.372  35.610  1.00 73.69           H
ATOM   4863  HZ3 LYS A 312      57.985  30.494  36.124  1.00 73.69           H
ATOM   4864  N   LYS A 313      56.007  30.756  31.113  1.00 37.04           N
ATOM   4865  CA  LYS A 313      54.900  29.802  31.255  1.00 35.58           C
ATOM   4866  C   LYS A 313      54.581  29.148  29.932  1.00 38.41           C
ATOM   4867  O   LYS A 313      54.661  27.921  29.791  1.00 40.22           O
ATOM   4868  CB  LYS A 313      53.601  30.436  31.765  1.00 43.86           C
ATOM   4869  CG  LYS A 313      53.597  31.475  32.905  1.00 45.69           C
ATOM   4870  CD  LYS A 313      54.628  31.269  33.931  1.00 28.13           C
ATOM   4871  CE  LYS A 313      54.729  29.896  34.372  1.00 43.00           C
ATOM   4872  NZ  LYS A 313      56.090  29.459  34.055  1.00 43.22           N
ATOM   4873  H   LYS A 313      55.796  31.584  31.210  1.00 44.26           H
ATOM   4874  HA  LYS A 313      55.160  29.107  31.880  1.00 42.51           H
ATOM   4875  HB2 LYS A 313      53.028  29.711  32.061  1.00 52.44           H
ATOM   4876  HB3 LYS A 313      53.180  30.869  31.006  1.00 52.44           H
ATOM   4877  HG2 LYS A 313      52.734  31.446  33.346  1.00 54.65           H
ATOM   4878  HG3 LYS A 313      53.737  32.355  32.522  1.00 54.65           H
ATOM   4879  HD2 LYS A 313      54.415  31.815  34.704  1.00 33.57           H
ATOM   4880  HD3 LYS A 313      55.489  31.530  33.569  1.00 33.57           H
ATOM   4881  HE2 LYS A 313      54.096  29.341  33.891  1.00 51.42           H
ATOM   4882  HE3 LYS A 313      54.591  29.840  35.331  1.00 51.42           H
ATOM   4883  HZ1 LYS A 313      56.251  29.572  33.187  1.00 51.68           H
ATOM   4884  HZ2 LYS A 313      56.188  28.599  34.259  1.00 51.68           H
ATOM   4885  N   ASP A 314      54.174  29.953  28.964  1.00 39.65           N
ATOM   4886  CA  ASP A 314      53.532  29.427  27.782  1.00 37.08           C
ATOM   4887  C   ASP A 314      54.492  29.198  26.624  1.00 36.25           C
ATOM   4888  O   ASP A 314      54.077  28.614  25.625  1.00 44.31           O
ATOM   4889  CB  ASP A 314      52.393  30.366  27.396  1.00 41.80           C
ATOM   4890  CG  ASP A 314      51.054  29.997  28.103  1.00 61.46           C
ATOM   4891  OD1 ASP A 314      50.584  28.840  27.936  1.00 55.76           O
ATOM   4892  OD2 ASP A 314      50.480  30.853  28.831  1.00 51.76           O1-
ATOM   4893  H   ASP A 314      54.259  30.809  28.970  1.00 47.39           H
ATOM   4894  HA  ASP A 314      53.138  28.569  28.004  1.00 44.31           H
ATOM   4895  HB2 ASP A 314      52.629  31.272  27.650  1.00 49.97           H
ATOM   4896  HB3 ASP A 314      52.252  30.315  26.437  1.00 49.97           H
ATOM   4897  N   MET A 315      55.774  29.580  26.742  1.00 41.51           N
ATOM   4898  CA  MET A 315      56.729  29.404  25.641  1.00 31.91           C
ATOM   4899  C   MET A 315      58.005  28.678  26.040  1.00 29.30           C
ATOM   4900  O   MET A 315      58.929  28.582  25.221  1.00 39.92           O
ATOM   4901  CB  MET A 315      57.101  30.764  25.010  1.00 37.01           C
ATOM   4902  CG  MET A 315      55.922  31.396  24.246  1.00 40.42           C
ATOM   4903  SD  MET A 315      56.064  33.138  23.845  1.00 40.42           S
ATOM   4904  CE  MET A 315      54.343  33.567  23.776  1.00 40.39           C
ATOM   4905  H   MET A 315      56.111  29.942  27.446  1.00 49.62           H
ATOM   4906  HA  MET A 315      56.292  28.881  24.951  1.00 38.11           H
ATOM   4907  HB2 MET A 315      57.369  31.377  25.711  1.00 44.22           H
ATOM   4908  HB3 MET A 315      57.830  30.634  24.384  1.00 44.22           H
ATOM   4909  HG2 MET A 315      55.812  30.917  23.410  1.00 48.32           H
[truncated: 84,970 more chars]
