# Supplementary material for: High-throughput quantum-mechanics/molecular-mechanics (ONIOM) macromolecular crystallographic refinement with PHENIX/DivCon: the impact of mixed Hamiltonian methods on ligand and protein structure
Source: Acta Crystallogr D Struct Biol. 2018 Oct 29;74(Pt 11):1063–77. doi: 10.1107/S2059798318012913 (PMC6213575; doi:10.1107/S2059798318012913)
Supplement: Supplementary file 4 [file d-74-01063-sup4.gz › results_PHENIX/1UNL-H_refine_001.pdb]

REMARK Date 2017-01-22 Time 21:02:50 EST -0500 (1485136970.54 s)
REMARK PHENIX refinement
REMARK 
REMARK ****************** INPUT FILES AND LABELS ******************************
REMARK Reflections:
REMARK   file name      : 1UNL.mtz
REMARK   labels         : ['F-obs,SIGF-obs']
REMARK R-free flags:
REMARK   file name      : 1UNL.mtz
REMARK   label          : R-free-flags
REMARK   test_flag_value: 0
REMARK Model file name(s): 
REMARK   /scratch/oleg/2712021.gondor.quantumbioinc.com/1UNL-H.pdb
REMARK 
REMARK ******************** REFINEMENT SUMMARY: QUICK FACTS *******************
REMARK Start: r_work = 0.2939 r_free = 0.3031 bonds = 0.018 angles = 1.696
REMARK Final: r_work = 0.1949 r_free = 0.2460 bonds = 0.016 angles = 1.308
REMARK ************************************************************************
REMARK 
REMARK ****************** REFINEMENT STATISTICS STEP BY STEP ******************
REMARK leading digit, like 1_, means number of macro-cycle                     
REMARK 0    : statistics at the very beginning when nothing is done yet        
REMARK 1_bss: bulk solvent correction and/or (anisotropic) scaling             
REMARK 1_xyz: refinement of coordinates                                        
REMARK 1_adp: refinement of ADPs (Atomic Displacement Parameters)              
REMARK 1_occ: refinement of occupancies                                        
REMARK ------------------------------------------------------------------------
REMARK  stage       r-work r-free bonds angles b_min b_max b_ave n_water shift
REMARK       0    : 0.3557 0.3524 0.018  1.70  12.7  66.4  25.3 906      0.000
REMARK       1_bss: 0.2939 0.3031 0.018  1.70  25.9  79.6  38.5 906      0.000
REMARK 1_settarget: 0.2939 0.3031 0.018  1.70  25.9  79.6  38.5 906      0.000
REMARK       1_nqh: 0.2939 0.3031 0.018  1.70  25.9  79.6  38.5 906      0.000
REMARK    1_weight: 0.2939 0.3031 0.018  1.70  25.9  79.6  38.5 906      0.000
REMARK    1_checkH: 0.2941 0.3030 0.018  1.70  25.9  79.6  38.5 906      0.459
REMARK    1_xyzrec: 0.2800 0.3160 0.020  1.38  25.9  79.6  38.5 906      0.545
REMARK    1_checkH: 0.2800 0.3161 0.020  1.38  25.9  79.6  38.5 906      0.546
REMARK   1_regHxyz: 0.2803 0.3164 0.020  1.38  25.9  79.6  38.5 906      0.551
REMARK       1_adp: 0.2286 0.2780 0.020  1.38  23.0  91.3  41.4 906      0.551
REMARK   1_regHadp: 0.2269 0.2779 0.020  1.38  23.0  91.3  41.4 906      0.551
REMARK       2_bss: 0.2263 0.2777 0.020  1.38  23.3  91.6  41.7 906      0.551
REMARK 2_settarget: 0.2263 0.2777 0.020  1.38  23.3  91.6  41.7 906      0.551
REMARK 2_updatecdl: 0.2263 0.2777 0.020  1.39  23.3  91.6  41.7 906      0.551
REMARK       2_nqh: 0.2263 0.2777 0.020  1.39  23.3  91.6  41.7 906      0.551
REMARK    2_weight: 0.2263 0.2777 0.020  1.39  23.3  91.6  41.7 906      0.551
REMARK    2_checkH: 0.2264 0.2776 0.020  1.39  23.3  91.6  41.7 906      0.550
REMARK    2_xyzrec: 0.2227 0.2753 0.015  1.29  23.3  91.6  41.7 906      0.551
REMARK    2_checkH: 0.2227 0.2752 0.015  1.29  23.3  91.6  41.7 906      0.551
REMARK   2_regHxyz: 0.2230 0.2751 0.015  1.29  23.3  91.6  41.7 906      0.552
REMARK       2_adp: 0.2075 0.2534 0.015  1.29  18.3 100.8  43.6 906      0.552
REMARK   2_regHadp: 0.2078 0.2530 0.015  1.29  18.3 100.8  43.6 906      0.552
REMARK       3_bss: 0.2071 0.2523 0.015  1.29  19.1 101.6  44.4 906      0.552
REMARK 3_settarget: 0.2071 0.2523 0.015  1.29  19.1 101.6  44.4 906      0.552
REMARK 3_updatecdl: 0.2071 0.2523 0.015  1.30  19.1 101.6  44.4 906      0.552
REMARK       3_nqh: 0.2071 0.2523 0.015  1.30  19.1 101.6  44.4 906      0.552
REMARK    3_weight: 0.2071 0.2523 0.015  1.30  19.1 101.6  44.4 906      0.552
REMARK    3_checkH: 0.2072 0.2523 0.015  1.30  19.1 101.6  44.4 906      0.552
REMARK    3_xyzrec: 0.2026 0.2517 0.016  1.31  19.1 101.6  44.4 906      0.561
REMARK    3_checkH: 0.2026 0.2517 0.016  1.31  19.1 101.6  44.4 906      0.561
REMARK   3_regHxyz: 0.2030 0.2518 0.016  1.31  19.1 101.6  44.4 906      0.562
REMARK       3_adp: 0.1953 0.2459 0.016  1.31  14.1 100.6  46.0 906      0.562
REMARK   3_regHadp: 0.1954 0.2461 0.016  1.31  14.1 100.6  46.0 906      0.562
REMARK         end: 0.1949 0.2460 0.016  1.31  14.9 101.5  46.9 906      0.562
REMARK ------------------------------------------------------------------------
REMARK MODEL CONTENT.
REMARK  ELEMENT        ATOM RECORD COUNT   OCCUPANCY SUM
REMARK        C                     4571         4571.00
REMARK        H                     7741         7741.00
REMARK        O                     1489         1489.00
REMARK        N                     1210         1210.00
REMARK        S                       46           46.00
REMARK      O1-                      108          108.00
REMARK    TOTAL                    15165        15165.00
REMARK -----------------------------------------------------------------------
REMARK r_free_flags.md5.hexdigest 36f6fc5569bf8f2b6d1c5bf78c258866
REMARK 
REMARK IF THIS FILE IS FOR PDB DEPOSITION: REMOVE ALL FROM THIS LINE UP.
REMARK   3
REMARK   3 REFINEMENT.
REMARK   3   PROGRAM     : PHENIX (1.11.1_2575: ???)
REMARK   3   AUTHORS     : Adams,Afonine,Bunkoczi,Burnley,Chen,Dar,Davis,
REMARK   3               : Draizen,Echols,Gildea,Gros,Grosse-Kunstleve,Headd,
REMARK   3               : Hintze,Hung,Ioerger,Liebschner,McCoy,McKee,Moriarty,
REMARK   3               : Oeffner,Poon,Read,Richardson,Richardson,Sacchettini,
REMARK   3               : Sauter,Sobolev,Storoni,Terwilliger,Williams,Zwart
REMARK   3
REMARK   3  REFINEMENT TARGET : ML
REMARK   3  
REMARK   3  DATA USED IN REFINEMENT.
REMARK   3   RESOLUTION RANGE HIGH (ANGSTROMS) : 2.200   
REMARK   3   RESOLUTION RANGE LOW  (ANGSTROMS) : 19.665  
REMARK   3   MIN(FOBS/SIGMA_FOBS)              : 1.33  
REMARK   3   COMPLETENESS FOR RANGE        (%) : 94.42 
REMARK   3   NUMBER OF REFLECTIONS             : 60586     
REMARK   3   NUMBER OF REFLECTIONS (NON-ANOMALOUS) : 60586     
REMARK   3  
REMARK   3  FIT TO DATA USED IN REFINEMENT.
REMARK   3   R VALUE     (WORKING + TEST SET) : 0.1975
REMARK   3   R VALUE            (WORKING SET) : 0.1949
REMARK   3   FREE R VALUE                     : 0.2460
REMARK   3   FREE R VALUE TEST SET SIZE   (%) : 5.05  
REMARK   3   FREE R VALUE TEST SET COUNT      : 3057      
REMARK   3  
REMARK   3  FIT TO DATA USED IN REFINEMENT (IN BINS).
REMARK   3   BIN  RESOLUTION RANGE  COMPL.    NWORK NFREE   RWORK  RFREE  CCWORK CCFREE
REMARK   3     1 19.6654 -  6.1057    0.86     2538   129  0.2165 0.2550   0.896  0.851
REMARK   3     2  6.1057 -  4.8705    0.90     2546   133  0.2286 0.2443   0.865  0.851
REMARK   3     3  4.8705 -  4.2620    0.91     2543   151  0.1820 0.2348   0.909  0.828
REMARK   3     4  4.2620 -  3.8755    0.92     2587   130  0.1757 0.2172   0.921  0.847
REMARK   3     5  3.8755 -  3.5996    0.92     2565   147  0.1751 0.2222   0.922  0.871
REMARK   3     6  3.5996 -  3.3885    0.93     2562   136  0.1736 0.2406   0.921  0.851
REMARK   3     7  3.3885 -  3.2196    0.94     2594   136  0.1896 0.2526   0.907  0.790
REMARK   3     8  3.2196 -  3.0800    0.94     2618   145  0.1889 0.2366   0.910  0.854
REMARK   3     9  3.0800 -  2.9618    0.95     2615   114  0.1895 0.2573   0.904  0.791
REMARK   3    10  2.9618 -  2.8599    0.95     2613   161  0.1910 0.2436   0.900  0.859
REMARK   3    11  2.8599 -  2.7707    0.96     2661   135  0.1874 0.2367   0.911  0.848
REMARK   3    12  2.7707 -  2.6917    0.96     2612   137  0.1938 0.2692   0.902  0.857
REMARK   3    13  2.6917 -  2.6210    0.96     2674   133  0.1984 0.2538   0.892  0.856
REMARK   3    14  2.6210 -  2.5572    0.96     2644   137  0.1975 0.2654   0.892  0.806
REMARK   3    15  2.5572 -  2.4992    0.96     2646   139  0.2074 0.2750   0.889  0.843
REMARK   3    16  2.4992 -  2.4461    0.97     2653   136  0.1979 0.2737   0.895  0.796
REMARK   3    17  2.4461 -  2.3973    0.97     2655   148  0.1987 0.2772   0.893  0.715
REMARK   3    18  2.3973 -  2.3521    0.97     2687   122  0.2039 0.2419   0.890  0.814
REMARK   3    19  2.3521 -  2.3102    0.97     2635   143  0.1933 0.2816   0.898  0.747
REMARK   3    20  2.3102 -  2.2711    0.98     2669   146  0.2126 0.2462   0.883  0.816
REMARK   3    21  2.2711 -  2.2345    0.98     2654   170  0.2152 0.2611   0.871  0.798
REMARK   3    22  2.2345 -  2.2002    0.94     2558   129  0.2341 0.3135   0.858  0.746
REMARK   3  
REMARK   3  BULK SOLVENT MODELLING.
REMARK   3   METHOD USED        : FLAT BULK SOLVENT MODEL
REMARK   3   SOLVENT RADIUS     : 1.11    
REMARK   3   SHRINKAGE RADIUS   : 0.90    
REMARK   3   GRID STEP FACTOR   : 4.00    
REMARK   3  
REMARK   3  ERROR ESTIMATES.
REMARK   3   COORDINATE ERROR (MAXIMUM-LIKELIHOOD BASED)     : 0.25    
REMARK   3   PHASE ERROR (DEGREES, MAXIMUM-LIKELIHOOD BASED) : 24.39   
REMARK   3  
REMARK   3  STRUCTURE FACTORS CALCULATION ALGORITHM : FFT
REMARK   3  
REMARK   3  RESTRAINTS LIBRARY
REMARK   3    GEOSTD + MON.LIB. + CDL v1.2
REMARK   3  
REMARK   3  DEVIATIONS FROM IDEAL VALUES.
REMARK   3                 RMSD     MAX  COUNT
REMARK   3   BOND      :  0.016   0.128   7292
REMARK   3   ANGLE     :  1.308  12.400   9882
REMARK   3   CHIRALITY :  0.069   0.453   1091
REMARK   3   PLANARITY :  0.009   0.078   1267
REMARK   3   DIHEDRAL  : 18.055 178.552   4413
REMARK   3   MIN NONBONDED DISTANCE : 0.932 
REMARK   3  
REMARK   3  MOLPROBITY STATISTICS.
REMARK   3   ALL-ATOM CLASHSCORE : 6.88
REMARK   3   RAMACHANDRAN PLOT:
REMARK   3     OUTLIERS : 1.14  %
REMARK   3     ALLOWED  : 5.38  %
REMARK   3     FAVORED  : 93.48 %
REMARK   3   ROTAMER OUTLIERS : 9.67 %
REMARK   3   CBETA DEVIATIONS : 0
REMARK   3   PEPTIDE PLANE:
REMARK   3     CIS-PROLINE     : 0
REMARK   3     CIS-GENERAL     : 0
REMARK   3     TWISTED PROLINE : 0
REMARK   3     TWISTED GENERAL : 4
REMARK   3  
REMARK   3  ATOMIC DISPLACEMENT PARAMETERS.
REMARK   3   WILSON B : 36.39
REMARK   3   RMS(B_ISO_OR_EQUIVALENT_BONDED) : 5.72
REMARK   3   ATOMS          NUMBER OF ATOMS
REMARK   3                    ISO.  ANISO. 
REMARK   3    ALL         :  15165       0
REMARK   3    ALL (NO H)  :   7424       0
REMARK   3    SOLVENT     :    302       0
REMARK   3    NON-SOLVENT :   7122       0
REMARK   3    HYDROGENS   :   7741       0
REMARK   3
HELIX    1   1 VAL A   44  LEU A   55  1               Generated by MOE   12
HELIX    2   2 LEU A   87  SER A   93  1               Generated by MOE    7
HELIX    3   3 PRO A  100  SER A  119  1               Generated by MOE   20
HELIX    4   4 PRO A  129  ASN A  131  5               Generated by MOE    3
HELIX    5   5 LEU A  165  TYR A  167  5               Generated by MOE    3
HELIX    6   6 PRO A  170  LEU A  173  1               Generated by MOE    4
HELIX    7   7 SER A  182  LEU A  195  1               Generated by MOE   14
HELIX    8   8 VAL A  208  LEU A  219  1               Generated by MOE   12
HELIX    9   9 MET A  230  LYS A  232  5               Generated by MOE    3
HELIX   10  10 ALA A  257  LEU A  266  1               Generated by MOE   10
HELIX   11  11 PRO A  271  GLN A  273  5               Generated by MOE    3
HELIX   12  12 ALA A  277  ALA A  280  1               Generated by MOE    4
HELIX   13  13 PRO A  284  PHE A  286  5               Generated by MOE    3
HELIX   14  14 VAL B   44  LEU B   55  1               Generated by MOE   12
HELIX   15  15 LEU B   87  SER B   93  1               Generated by MOE    7
HELIX   16  16 PRO B  100  SER B  119  1               Generated by MOE   20
HELIX   17  17 PRO B  129  ASN B  131  5               Generated by MOE    3
HELIX   18  18 LEU B  165  TYR B  167  5               Generated by MOE    3
HELIX   19  19 PRO B  170  LEU B  173  1               Generated by MOE    4
HELIX   20  20 SER B  182  LEU B  195  1               Generated by MOE   14
HELIX   21  21 VAL B  208  LEU B  219  1               Generated by MOE   12
HELIX   22  22 PRO B  228  LYS B  232  5               Generated by MOE    5
HELIX   23  23 ALA B  257  LEU B  266  1               Generated by MOE   10
HELIX   24  24 PRO B  271  GLN B  273  5               Generated by MOE    3
HELIX   25  25 ALA B  277  LEU B  281  1               Generated by MOE    5
HELIX   26  26 THR D  148  ARG D  162  1               Generated by MOE   15
HELIX   27  27 THR D  172  LEU D  187  1               Generated by MOE   16
HELIX   28  28 PRO D  198  VAL D  211  1               Generated by MOE   14
HELIX   29  29 ASP D  219  MET D  237  1               Generated by MOE   19
HELIX   30  30 LYS D  246  PHE D  248  5               Generated by MOE    3
HELIX   31  31 LYS D  254  ALA D  277  1               Generated by MOE   24
HELIX   32  32 PRO D  279  LYS D  290  1               Generated by MOE   12
HELIX   33  33 THR E  148  ARG E  162  1               Generated by MOE   15
HELIX   34  34 THR E  172  GLN E  188  1               Generated by MOE   17
HELIX   35  35 PRO E  198  VAL E  211  1               Generated by MOE   14
HELIX   36  36 ASP E  219  MET E  237  1               Generated by MOE   19
HELIX   37  37 LYS E  246  PHE E  248  5               Generated by MOE    3
HELIX   38  38 LYS E  254  ALA E  277  1               Generated by MOE   24
HELIX   39  39 PRO E  279  LYS E  290  1               Generated by MOE   12
SHEET    1       TYR A   4  GLU A  12                  Generated by MOE
SHEET    2       THR A  17  ASN A  23                  Generated by MOE
SHEET    3       ILE A  29  ARG A  36                  Generated by MOE
SHEET    4       LEU A  66  HIS A  71                  Generated by MOE
SHEET    5       LYS A  75  GLU A  81                  Generated by MOE
SHEET    6       GLN A  85  ASP A  86                  Generated by MOE
SHEET    7       VAL A 122  LEU A 123                  Generated by MOE
SHEET    8       LEU A 132  ILE A 134                  Generated by MOE
SHEET    9       LEU A 140  LYS A 141                  Generated by MOE
SHEET   10       LEU A 142  LEU A 142                  Generated by MOE
SHEET   11       ARG A 149  ALA A 150                  Generated by MOE
SHEET   12       TYR B   4  GLU B   8                  Generated by MOE
SHEET   13       THR B  17  ASN B  23                  Generated by MOE
SHEET   14       ILE B  29  ARG B  36                  Generated by MOE
SHEET   15       LEU B  66  HIS B  71                  Generated by MOE
SHEET   16       LYS B  75  GLU B  81                  Generated by MOE
SHEET   17       GLN B  85  ASP B  86                  Generated by MOE
SHEET   18       VAL B 122  LEU B 123                  Generated by MOE
SHEET   19       LEU B 132  ILE B 134                  Generated by MOE
SHEET   20       LEU B 140  LYS B 141                  Generated by MOE
SHEET   21       LEU B 142  LEU B 142                  Generated by MOE
SHEET   22       ARG B 149  ALA B 150                  Generated by MOE
CRYST1  117.988  117.988  156.167  90.00  90.00 120.00 P 32 2 1
SCALE1      0.008475  0.004893  0.000000        0.00000
SCALE2      0.000000  0.009787  0.000000        0.00000
SCALE3      0.000000  0.000000  0.006403        0.00000
ATOM      1  N   MET A   1      69.317  15.410  24.369  1.00 75.46           N
ATOM      2  CA  MET A   1      69.246  14.012  23.918  1.00 72.16           C
ATOM      3  C   MET A   1      70.367  13.682  22.899  1.00 73.44           C
ATOM      4  O   MET A   1      71.420  14.337  22.906  1.00 81.94           O
ATOM      5  CB  MET A   1      67.857  13.756  23.334  1.00 74.71           C
ATOM      6  CG  MET A   1      67.219  12.485  23.817  1.00 76.56           C
ATOM      7  SD  MET A   1      68.076  11.100  23.036  1.00 85.51           S
ATOM      8  CE  MET A   1      67.126  10.804  21.536  1.00 59.65           C
ATOM      9  H1  MET A   1      68.619  15.577  25.007  1.00 90.38           H
ATOM     10  H2  MET A   1      69.208  15.995  23.615  1.00 90.38           H
ATOM     11  HA  MET A   1      69.350  13.433  24.689  1.00 86.42           H
ATOM     12  HB2 MET A   1      67.929  13.703  22.368  1.00 89.48           H
ATOM     13  HB3 MET A   1      67.274  14.491  23.580  1.00 89.48           H
ATOM     14  HG2 MET A   1      66.285  12.464  23.558  1.00 91.70           H
ATOM     15  HG3 MET A   1      67.314  12.411  24.779  1.00 91.70           H
ATOM     16  HE1 MET A   1      66.212  10.586  21.779  1.00 71.41           H
ATOM     17  HE2 MET A   1      67.141  11.606  20.990  1.00 71.41           H
ATOM     18  HE3 MET A   1      67.525  10.065  21.051  1.00 71.41           H
ATOM     19  N   GLN A   2      70.183  12.656  22.051  1.00 75.93           N
ATOM     20  CA  GLN A   2      71.094  12.423  20.930  1.00 70.60           C
ATOM     21  C   GLN A   2      70.442  12.631  19.573  1.00 53.33           C
ATOM     22  O   GLN A   2      71.138  12.956  18.601  1.00 48.14           O
ATOM     23  CB  GLN A   2      71.710  11.009  20.998  1.00 70.23           C
ATOM     24  CG  GLN A   2      70.764   9.838  21.141  1.00 73.55           C
ATOM     25  CD  GLN A   2      71.149   8.898  22.295  1.00 80.29           C
ATOM     26  OE1 GLN A   2      72.256   8.327  22.319  1.00 84.54           O
ATOM     27  NE2 GLN A   2      70.229   8.734  23.262  1.00 71.06           N
ATOM     28  H   GLN A   2      69.541  12.087  22.108  1.00 90.94           H
ATOM     29  HA  GLN A   2      71.825  13.058  20.997  1.00 84.54           H
ATOM     30  HB2 GLN A   2      72.219  10.865  20.185  1.00 84.11           H
ATOM     31  HB3 GLN A   2      72.312  10.981  21.758  1.00 84.11           H
ATOM     32  HG2 GLN A   2      69.870  10.173  21.312  1.00 88.09           H
ATOM     33  HG3 GLN A   2      70.773   9.322  20.319  1.00 88.09           H
ATOM     34 HE21 GLN A   2      69.475   9.144  23.212  1.00 85.10           H
ATOM     35 HE22 GLN A   2      70.395   8.218  23.931  1.00 85.10           H
ATOM     36  N   LYS A   3      69.123  12.527  19.503  1.00 53.85           N
ATOM     37  CA  LYS A   3      68.388  12.973  18.323  1.00 57.84           C
ATOM     38  C   LYS A   3      68.360  14.501  18.173  1.00 50.08           C
ATOM     39  O   LYS A   3      68.071  14.998  17.079  1.00 42.46           O
ATOM     40  CB  LYS A   3      66.961  12.465  18.401  1.00 50.28           C
ATOM     41  CG  LYS A   3      66.278  12.376  17.066  1.00 55.54           C
ATOM     42  CD  LYS A   3      64.744  12.243  17.257  1.00 60.92           C
ATOM     43  CE  LYS A   3      64.040  11.897  15.934  1.00 68.90           C
ATOM     44  NZ  LYS A   3      62.548  11.752  16.082  1.00 68.17           N1+
ATOM     45  H   LYS A   3      68.627  12.202  20.126  1.00 64.45           H
ATOM     46  HA  LYS A   3      68.801  12.597  17.529  1.00 69.23           H
ATOM     47  HB2 LYS A   3      66.965  11.578  18.792  1.00 60.16           H
ATOM     48  HB3 LYS A   3      66.444  13.068  18.958  1.00 60.16           H
ATOM     49  HG2 LYS A   3      66.456  13.182  16.556  1.00 66.47           H
ATOM     50  HG3 LYS A   3      66.599  11.594  16.589  1.00 66.47           H
ATOM     51  HD2 LYS A   3      64.562  11.534  17.893  1.00 72.93           H
ATOM     52  HD3 LYS A   3      64.388  13.085  17.581  1.00 72.93           H
ATOM     53  HE2 LYS A   3      64.209  12.605  15.292  1.00 82.50           H
ATOM     54  HE3 LYS A   3      64.390  11.056  15.600  1.00 82.50           H
ATOM     55  HZ1 LYS A   3      62.183  11.553  15.295  1.00 81.63           H
ATOM     56  HZ2 LYS A   3      62.362  11.102  16.660  1.00 81.63           H
ATOM     57  HZ3 LYS A   3      62.197  12.513  16.379  1.00 81.63           H
ATOM     58  N   TYR A   4      68.641  15.241  19.240  1.00 40.70           N
ATOM     59  CA  TYR A   4      68.400  16.676  19.308  1.00 38.33           C
ATOM     60  C   TYR A   4      69.698  17.403  19.616  1.00 45.33           C
ATOM     61  O   TYR A   4      70.438  17.001  20.514  1.00 55.87           O
ATOM     62  CB  TYR A   4      67.351  17.004  20.385  1.00 42.09           C
ATOM     63  CG  TYR A   4      65.995  16.419  20.084  1.00 35.34           C
ATOM     64  CD1 TYR A   4      65.590  15.216  20.624  1.00 45.49           C
ATOM     65  CD2 TYR A   4      65.133  17.069  19.237  1.00 39.70           C
ATOM     66  CE1 TYR A   4      64.344  14.689  20.323  1.00 36.01           C
ATOM     67  CE2 TYR A   4      63.903  16.556  18.926  1.00 30.35           C
ATOM     68  CZ  TYR A   4      63.518  15.362  19.466  1.00 28.77           C
ATOM     69  OH  TYR A   4      62.276  14.858  19.118  1.00 44.29           O
ATOM     70  H   TYR A   4      68.984  14.922  19.961  1.00 48.67           H
ATOM     71  HA  TYR A   4      68.069  16.988  18.451  1.00 45.83           H
ATOM     72  HB2 TYR A   4      67.649  16.644  21.235  1.00 50.33           H
ATOM     73  HB3 TYR A   4      67.254  17.967  20.448  1.00 50.33           H
ATOM     74  HD1 TYR A   4      66.157  14.755  21.199  1.00 54.41           H
ATOM     75  HD2 TYR A   4      65.395  17.877  18.859  1.00 47.47           H
ATOM     76  HE1 TYR A   4      64.080  13.874  20.684  1.00 43.04           H
ATOM     77  HE2 TYR A   4      63.339  17.011  18.344  1.00 36.25           H
ATOM     78  HH  TYR A   4      62.145  14.123  19.504  1.00 52.97           H
ATOM     79  N   GLU A   5      69.966  18.468  18.861  1.00 49.04           N
ATOM     80  CA  GLU A   5      71.064  19.397  19.116  1.00 48.73           C
ATOM     81  C   GLU A   5      70.546  20.608  19.881  1.00 42.31           C
ATOM     82  O   GLU A   5      69.656  21.306  19.397  1.00 50.34           O
ATOM     83  CB  GLU A   5      71.685  19.873  17.807  1.00 49.62           C
ATOM     84  CG  GLU A   5      72.529  21.120  17.991  1.00 55.08           C
ATOM     85  CD  GLU A   5      73.222  21.551  16.722  1.00 59.09           C
ATOM     86  OE1 GLU A   5      72.539  21.725  15.691  1.00 65.83           O
ATOM     87  OE2 GLU A   5      74.464  21.693  16.757  1.00 79.24           O1-
ATOM     88  H   GLU A   5      69.504  18.680  18.166  1.00 58.68           H
ATOM     89  HA  GLU A   5      71.748  18.960  19.647  1.00 58.30           H
ATOM     90  HB2 GLU A   5      72.255  19.172  17.453  1.00 59.38           H
ATOM     91  HB3 GLU A   5      70.978  20.078  17.176  1.00 59.38           H
ATOM     92  HG2 GLU A   5      71.958  21.847  18.283  1.00 65.92           H
ATOM     93  HG3 GLU A   5      73.210  20.944  18.659  1.00 65.92           H
ATOM     94  N   LYS A   6      71.126  20.876  21.039  1.00 44.26           N
ATOM     95  CA  LYS A   6      70.713  22.000  21.869  1.00 47.81           C
ATOM     96  C   LYS A   6      71.228  23.287  21.259  1.00 52.11           C
ATOM     97  O   LYS A   6      72.407  23.381  20.927  1.00 57.47           O
ATOM     98  CB  LYS A   6      71.266  21.843  23.275  1.00 53.45           C
ATOM     99  CG  LYS A   6      71.073  20.464  23.845  1.00 56.41           C
ATOM    100  CD  LYS A   6      70.099  20.478  24.970  1.00 60.70           C
ATOM    101  CE  LYS A   6      70.243  19.223  25.871  1.00 64.62           C
ATOM    102  NZ  LYS A   6      69.918  17.932  25.138  1.00 69.01           N1+
ATOM    103  H   LYS A   6      71.771  20.416  21.374  1.00 52.94           H
ATOM    104  HA  LYS A   6      69.744  22.039  21.914  1.00 57.20           H
ATOM    105  HB2 LYS A   6      72.218  22.028  23.260  1.00 63.97           H
ATOM    106  HB3 LYS A   6      70.816  22.472  23.861  1.00 63.97           H
ATOM    107  HG2 LYS A   6      70.732  19.875  23.154  1.00 67.52           H
ATOM    108  HG3 LYS A   6      71.922  20.134  24.180  1.00 67.52           H
ATOM    109  HD2 LYS A   6      70.255  21.264  25.518  1.00 72.67           H
ATOM    110  HD3 LYS A   6      69.198  20.492  24.612  1.00 72.67           H
ATOM    111  HE2 LYS A   6      71.158  19.166  26.188  1.00 77.37           H
ATOM    112  HE3 LYS A   6      69.636  19.303  26.623  1.00 77.37           H
ATOM    113  HZ1 LYS A   6      70.013  17.239  25.688  1.00 82.63           H
ATOM    114  HZ2 LYS A   6      69.079  17.954  24.841  1.00 82.63           H
ATOM    115  HZ3 LYS A   6      70.467  17.829  24.445  1.00 82.63           H
ATOM    116  N   LEU A   7      70.349  24.265  21.085  1.00 48.19           N
ATOM    117  CA  LEU A   7      70.736  25.546  20.500  1.00 53.04           C
ATOM    118  C   LEU A   7      70.955  26.645  21.532  1.00 57.53           C
ATOM    119  O   LEU A   7      71.751  27.554  21.288  1.00 54.39           O
ATOM    120  CB  LEU A   7      69.667  26.024  19.507  1.00 49.44           C
ATOM    121  CG  LEU A   7      69.349  25.031  18.392  1.00 49.60           C
ATOM    122  CD1 LEU A   7      68.381  25.626  17.341  1.00 44.32           C
ATOM    123  CD2 LEU A   7      70.593  24.558  17.730  1.00 52.53           C
ATOM    124  H   LEU A   7      69.517  24.214  21.299  1.00 57.65           H
ATOM    125  HA  LEU A   7      71.565  25.428  20.011  1.00 63.47           H
ATOM    126  HB2 LEU A   7      68.845  26.192  19.994  1.00 59.16           H
ATOM    127  HB3 LEU A   7      69.975  26.844  19.092  1.00 59.16           H
ATOM    128  HG  LEU A   7      68.915  24.258  18.783  1.00 59.34           H
ATOM    129 HD11 LEU A   7      68.211  24.961  16.656  1.00 53.01           H
ATOM    130 HD12 LEU A   7      67.551  25.870  17.779  1.00 53.01           H
ATOM    131 HD13 LEU A   7      68.790  26.412  16.944  1.00 53.01           H
ATOM    132 HD21 LEU A   7      70.358  23.931  17.028  1.00 62.87           H
ATOM    133 HD22 LEU A   7      71.058  25.320  17.351  1.00 62.87           H
ATOM    134 HD23 LEU A   7      71.155  24.122  18.389  1.00 62.87           H
ATOM    135  N   GLU A   8      70.244  26.615  22.656  1.00 54.96           N
ATOM    136  CA  GLU A   8      70.454  27.592  23.718  1.00 58.51           C
ATOM    137  C   GLU A   8      69.456  27.320  24.828  1.00 51.49           C
ATOM    138  O   GLU A   8      68.432  26.656  24.620  1.00 49.79           O
ATOM    139  CB  GLU A   8      70.281  29.022  23.234  1.00 60.88           C
ATOM    140  CG  GLU A   8      68.890  29.304  22.832  1.00 56.37           C
ATOM    141  CD  GLU A   8      68.789  30.354  21.743  1.00 70.64           C
ATOM    142  OE1 GLU A   8      69.322  30.104  20.623  1.00 72.18           O
ATOM    143  OE2 GLU A   8      68.172  31.416  22.015  1.00 76.23           O1-
ATOM    144  H   GLU A   8      69.631  26.036  22.827  1.00 65.78           H
ATOM    145  HA  GLU A   8      71.350  27.493  24.078  1.00 70.04           H
ATOM    146  HB2 GLU A   8      70.519  29.632  23.949  1.00 72.88           H
ATOM    147  HB3 GLU A   8      70.854  29.169  22.465  1.00 72.88           H
ATOM    148  HG2 GLU A   8      68.486  28.488  22.498  1.00 67.47           H
ATOM    149  HG3 GLU A   8      68.398  29.626  23.603  1.00 67.47           H
ATOM    150  N   LYS A   9      69.750  27.872  25.998  1.00 45.64           N
ATOM    151  CA  LYS A   9      68.929  27.675  27.172  1.00 48.03           C
ATOM    152  C   LYS A   9      67.854  28.766  27.212  1.00 46.29           C
ATOM    153  O   LYS A   9      68.173  29.947  27.127  1.00 53.51           O
ATOM    154  CB  LYS A   9      69.806  27.696  28.416  1.00 43.79           C
ATOM    155  CG  LYS A   9      69.053  27.470  29.704  1.00 54.44           C
ATOM    156  CD  LYS A   9      70.017  27.143  30.842  1.00 64.92           C
ATOM    157  CE  LYS A   9      69.419  27.509  32.174  1.00 63.98           C
ATOM    158  NZ  LYS A   9      70.208  26.952  33.300  1.00 71.31           N1+
ATOM    159  H   LYS A   9      70.435  28.373  26.135  1.00 54.60           H
ATOM    160  HA  LYS A   9      68.489  26.812  27.120  1.00 57.46           H
ATOM    161  HB2 LYS A   9      70.474  26.997  28.337  1.00 52.38           H
ATOM    162  HB3 LYS A   9      70.241  28.561  28.475  1.00 52.38           H
ATOM    163  HG2 LYS A   9      68.564  28.275  29.938  1.00 65.15           H
ATOM    164  HG3 LYS A   9      68.443  26.723  29.595  1.00 65.15           H
ATOM    165  HD2 LYS A   9      70.205  26.192  30.841  1.00 77.73           H
ATOM    166  HD3 LYS A   9      70.836  27.650  30.725  1.00 77.73           H
ATOM    167  HE2 LYS A   9      69.403  28.475  32.263  1.00 76.60           H
ATOM    168  HE3 LYS A   9      68.518  27.153  32.229  1.00 76.60           H
ATOM    169  HZ1 LYS A   9      69.835  27.181  34.075  1.00 85.40           H
ATOM    170  HZ2 LYS A   9      70.234  26.064  33.243  1.00 85.40           H
ATOM    171  HZ3 LYS A   9      71.039  27.268  33.275  1.00 85.40           H
ATOM    172  N   ILE A  10      66.588  28.362  27.315  1.00 42.06           N
ATOM    173  CA  ILE A  10      65.464  29.296  27.335  1.00 43.93           C
ATOM    174  C   ILE A  10      65.231  29.807  28.742  1.00 46.43           C
ATOM    175  O   ILE A  10      64.948  30.994  28.947  1.00 57.92           O
ATOM    176  CB  ILE A  10      64.191  28.624  26.771  1.00 43.58           C
ATOM    177  CG1 ILE A  10      64.277  28.516  25.251  1.00 44.67           C
ATOM    178  CG2 ILE A  10      62.942  29.413  27.163  1.00 52.30           C
ATOM    179  CD1 ILE A  10      63.165  27.710  24.657  1.00 48.24           C
ATOM    180  H   ILE A  10      66.352  27.537  27.376  1.00 50.30           H
ATOM    181  HA  ILE A  10      65.676  30.057  26.772  1.00 52.55           H
ATOM    182  HB  ILE A  10      64.122  27.730  27.142  1.00 52.12           H
ATOM    183 HG12 ILE A  10      64.237  29.407  24.869  1.00 53.43           H
ATOM    184 HG13 ILE A  10      65.115  28.091  25.012  1.00 53.43           H
ATOM    185 HG21 ILE A  10      62.161  28.970  26.796  1.00 62.58           H
ATOM    186 HG22 ILE A  10      62.880  29.446  28.131  1.00 62.58           H
ATOM    187 HG23 ILE A  10      63.011  30.312  26.805  1.00 62.58           H
ATOM    188 HD11 ILE A  10      63.277  27.680  23.694  1.00 57.72           H
ATOM    189 HD12 ILE A  10      63.196  26.812  25.022  1.00 57.72           H
ATOM    190 HD13 ILE A  10      62.318  28.128  24.879  1.00 57.72           H
ATOM    191  N   GLY A  11      65.333  28.922  29.723  1.00 48.51           N
ATOM    192  CA  GLY A  11      65.205  29.313  31.115  1.00 51.82           C
ATOM    193  C   GLY A  11      65.053  28.093  31.999  1.00 50.23           C
ATOM    194  O   GLY A  11      65.316  26.968  31.581  1.00 53.08           O
ATOM    195  H   GLY A  11      65.476  28.082  29.607  1.00 58.04           H
ATOM    196  HA2 GLY A  11      65.993  29.805  31.392  1.00 62.01           H
ATOM    197  HA3 GLY A  11      64.426  29.880  31.227  1.00 62.01           H
ATOM    198  N   GLU A  12      64.660  28.345  33.238  1.00 52.91           N
ATOM    199  CA  GLU A  12      64.189  27.300  34.130  1.00 59.81           C
ATOM    200  C   GLU A  12      62.668  27.323  34.210  1.00 62.77           C
ATOM    201  O   GLU A  12      62.053  28.386  34.312  1.00 68.83           O
ATOM    202  CB  GLU A  12      64.741  27.471  35.539  1.00 66.25           C
ATOM    203  CG  GLU A  12      66.248  27.659  35.639  1.00 67.94           C
ATOM    204  CD  GLU A  12      67.029  26.399  35.304  1.00 67.59           C
ATOM    205  OE1 GLU A  12      68.081  26.494  34.624  1.00 75.99           O
ATOM    206  OE2 GLU A  12      66.606  25.316  35.762  1.00 74.74           O1-
ATOM    207  H   GLU A  12      64.658  29.129  33.592  1.00 63.32           H
ATOM    208  HA  GLU A  12      64.467  26.435  33.792  1.00 71.60           H
ATOM    209  HB2 GLU A  12      64.325  28.250  35.939  1.00 79.33           H
ATOM    210  HB3 GLU A  12      64.513  26.682  36.055  1.00 79.33           H
ATOM    211  HG2 GLU A  12      66.521  28.353  35.018  1.00 81.35           H
ATOM    212  HG3 GLU A  12      66.474  27.919  36.545  1.00 81.35           H
ATOM    213  N   GLY A  13      62.067  26.142  34.192  1.00 58.59           N
ATOM    214  CA  GLY A  13      60.655  25.993  34.460  1.00 59.58           C
ATOM    215  C   GLY A  13      60.395  25.554  35.893  1.00 58.65           C
ATOM    216  O   GLY A  13      61.303  25.406  36.712  1.00 60.36           O
ATOM    217  H   GLY A  13      62.468  25.400  34.024  1.00 70.14           H
ATOM    218  HA2 GLY A  13      60.204  26.838  34.309  1.00 71.32           H
ATOM    219  HA3 GLY A  13      60.279  25.330  33.861  1.00 71.32           H
ATOM    220  N   THR A  14      59.117  25.320  36.186  1.00 64.14           N
ATOM    221  CA  THR A  14      58.749  24.926  37.541  1.00 62.79           C
ATOM    222  C   THR A  14      59.555  23.722  38.025  1.00 69.37           C
ATOM    223  O   THR A  14      59.885  23.633  39.220  1.00 75.08           O
ATOM    224  CB  THR A  14      57.252  24.615  37.619  1.00 59.74           C
ATOM    225  OG1 THR A  14      56.949  23.555  36.704  1.00 69.28           O
ATOM    226  CG2 THR A  14      56.412  25.859  37.293  1.00 55.10           C
ATOM    227  H   THR A  14      58.461  25.380  35.633  1.00 76.79           H
ATOM    228  HA  THR A  14      58.931  25.666  38.142  1.00 75.17           H
ATOM    229  HB  THR A  14      57.032  24.329  38.520  1.00 71.52           H
ATOM    230  HG1 THR A  14      57.389  22.868  36.904  1.00 82.97           H
ATOM    231 HG21 THR A  14      55.467  25.645  37.346  1.00 65.95           H
ATOM    232 HG22 THR A  14      56.610  26.568  37.925  1.00 65.95           H
ATOM    233 HG23 THR A  14      56.614  26.170  36.397  1.00 65.95           H
ATOM    234  N   TYR A  15      59.879  22.783  37.139  1.00 56.14           N
ATOM    235  CA  TYR A  15      60.588  21.595  37.576  1.00 52.26           C
ATOM    236  C   TYR A  15      61.766  21.212  36.689  1.00 61.11           C
ATOM    237  O   TYR A  15      62.387  20.165  36.926  1.00 69.32           O
ATOM    238  CB  TYR A  15      59.614  20.401  37.681  1.00 57.71           C
ATOM    239  CG  TYR A  15      58.941  20.021  36.389  1.00 42.49           C
ATOM    240  CD1 TYR A  15      59.606  19.256  35.445  1.00 50.86           C
ATOM    241  CD2 TYR A  15      57.658  20.461  36.092  1.00 35.72           C
ATOM    242  CE1 TYR A  15      59.001  18.917  34.250  1.00 52.58           C
ATOM    243  CE2 TYR A  15      57.028  20.100  34.906  1.00 41.58           C
ATOM    244  CZ  TYR A  15      57.714  19.338  33.996  1.00 43.54           C
ATOM    245  OH  TYR A  15      57.116  18.997  32.812  1.00 45.68           O
ATOM    246  H   TYR A  15      59.703  22.812  36.298  1.00 67.20           H
ATOM    247  HA  TYR A  15      60.939  21.761  38.465  1.00 62.54           H
ATOM    248  HB2 TYR A  15      60.108  19.626  37.994  1.00 69.08           H
ATOM    249  HB3 TYR A  15      58.919  20.624  38.320  1.00 69.08           H
ATOM    250  HD1 TYR A  15      60.471  18.964  35.620  1.00 60.86           H
ATOM    251  HD2 TYR A  15      57.194  20.970  36.718  1.00 42.69           H
ATOM    252  HE1 TYR A  15      59.453  18.392  33.629  1.00 62.93           H
ATOM    253  HE2 TYR A  15      56.166  20.395  34.720  1.00 49.72           H
ATOM    254  HH  TYR A  15      56.338  19.314  32.782  1.00 54.65           H
ATOM    255  N   GLY A  16      62.110  22.005  35.688  1.00 59.69           N
ATOM    256  CA  GLY A  16      63.296  21.635  34.947  1.00 55.45           C
ATOM    257  C   GLY A  16      64.002  22.765  34.237  1.00 56.06           C
ATOM    258  O   GLY A  16      63.830  23.948  34.535  1.00 55.17           O
ATOM    259  H   GLY A  16      61.702  22.717  35.430  1.00 71.46           H
ATOM    260  HA2 GLY A  16      63.930  21.226  35.556  1.00 66.36           H
ATOM    261  HA3 GLY A  16      63.054  20.973  34.281  1.00 66.36           H
ATOM    262  N   THR A  17      64.825  22.374  33.289  1.00 49.38           N
ATOM    263  CA  THR A  17      65.504  23.300  32.414  1.00 51.94           C
ATOM    264  C   THR A  17      64.878  23.201  31.023  1.00 47.72           C
ATOM    265  O   THR A  17      64.515  22.109  30.571  1.00 38.35           O
ATOM    266  CB  THR A  17      67.000  22.975  32.381  1.00 57.06           C
ATOM    267  OG1 THR A  17      67.487  22.902  33.722  1.00 54.87           O
ATOM    268  CG2 THR A  17      67.784  24.062  31.645  1.00 60.40           C
ATOM    269  H   THR A  17      65.012  21.550  33.128  1.00 59.08           H
ATOM    270  HA  THR A  17      65.390  24.205  32.743  1.00 62.16           H
ATOM    271  HB  THR A  17      67.143  22.127  31.932  1.00 68.30           H
ATOM    272  HG1 THR A  17      68.308  22.724  33.720  1.00 65.67           H
ATOM    273 HG21 THR A  17      68.728  23.840  31.634  1.00 72.30           H
ATOM    274 HG22 THR A  17      67.467  24.138  30.731  1.00 72.30           H
ATOM    275 HG23 THR A  17      67.666  24.915  32.091  1.00 72.30           H
ATOM    276  N   VAL A  18      64.731  24.351  30.367  1.00 36.21           N
ATOM    277  CA  VAL A  18      64.089  24.460  29.069  1.00 33.00           C
ATOM    278  C   VAL A  18      65.098  24.925  28.038  1.00 33.80           C
ATOM    279  O   VAL A  18      65.773  25.946  28.240  1.00 36.19           O
ATOM    280  CB  VAL A  18      62.886  25.413  29.115  1.00 33.67           C
ATOM    281  CG1 VAL A  18      62.283  25.501  27.746  1.00 34.23           C
ATOM    282  CG2 VAL A  18      61.868  24.951  30.160  1.00 47.12           C
ATOM    283  H   VAL A  18      65.008  25.107  30.671  1.00 43.28           H
ATOM    284  HA  VAL A  18      63.767  23.584  28.802  1.00 39.42           H
ATOM    285  HB  VAL A  18      63.194  26.298  29.365  1.00 40.23           H
ATOM    286 HG11 VAL A  18      61.523  26.103  27.775  1.00 40.90           H
ATOM    287 HG12 VAL A  18      62.950  25.838  27.128  1.00 40.90           H
ATOM    288 HG13 VAL A  18      61.994  24.616  27.472  1.00 40.90           H
ATOM    289 HG21 VAL A  18      61.121  25.569  30.168  1.00 56.37           H
ATOM    290 HG22 VAL A  18      61.560  24.061  29.927  1.00 56.37           H
ATOM    291 HG23 VAL A  18      62.295  24.936  31.031  1.00 56.37           H
ATOM    292  N   PHE A  19      65.155  24.198  26.916  1.00 36.37           N
ATOM    293  CA  PHE A  19      66.074  24.442  25.813  1.00 35.00           C
ATOM    294  C   PHE A  19      65.368  24.546  24.474  1.00 37.92           C
ATOM    295  O   PHE A  19      64.416  23.814  24.193  1.00 39.67           O
ATOM    296  CB  PHE A  19      67.113  23.339  25.632  1.00 38.56           C
ATOM    297  CG  PHE A  19      68.021  23.184  26.775  1.00 44.53           C
ATOM    298  CD1 PHE A  19      67.649  22.440  27.876  1.00 41.47           C
ATOM    299  CD2 PHE A  19      69.285  23.768  26.750  1.00 47.40           C
ATOM    300  CE1 PHE A  19      68.509  22.292  28.933  1.00 56.78           C
ATOM    301  CE2 PHE A  19      70.132  23.614  27.803  1.00 50.82           C
ATOM    302  CZ  PHE A  19      69.739  22.879  28.907  1.00 48.11           C
ATOM    303  H   PHE A  19      64.639  23.526  26.771  1.00 43.47           H
ATOM    304  HA  PHE A  19      66.544  25.275  25.972  1.00 41.83           H
ATOM    305  HB2 PHE A  19      66.653  22.495  25.503  1.00 46.10           H
ATOM    306  HB3 PHE A  19      67.651  23.542  24.851  1.00 46.10           H
ATOM    307  HD1 PHE A  19      66.809  22.041  27.903  1.00 49.59           H
ATOM    308  HD2 PHE A  19      69.550  24.268  26.012  1.00 56.71           H
ATOM    309  HE1 PHE A  19      68.249  21.795  29.675  1.00 67.96           H
ATOM    310  HE2 PHE A  19      70.972  24.013  27.785  1.00 60.81           H
ATOM    311  HZ  PHE A  19      70.320  22.773  29.626  1.00 57.56           H
ATOM    312  N   LYS A  20      65.884  25.434  23.641  1.00 36.53           N
ATOM    313  CA  LYS A  20      65.615  25.413  22.213  1.00 40.84           C
ATOM    314  C   LYS A  20      66.528  24.380  21.543  1.00 38.57           C
ATOM    315  O   LYS A  20      67.726  24.344  21.803  1.00 37.67           O
ATOM    316  CB  LYS A  20      65.864  26.808  21.648  1.00 41.16           C
ATOM    317  CG  LYS A  20      65.493  27.017  20.219  1.00 46.45           C
ATOM    318  CD  LYS A  20      65.579  28.523  19.930  1.00 44.20           C
ATOM    319  CE  LYS A  20      65.436  28.798  18.487  1.00 51.97           C
ATOM    320  NZ  LYS A  20      65.625  30.241  18.166  1.00 59.78           N1+
ATOM    321  H   LYS A  20      66.406  26.074  23.884  1.00 43.66           H
ATOM    322  HA  LYS A  20      64.690  25.168  22.053  1.00 48.84           H
ATOM    323  HB2 LYS A  20      65.355  27.445  22.174  1.00 49.22           H
ATOM    324  HB3 LYS A  20      66.810  27.005  21.732  1.00 49.22           H
ATOM    325  HG2 LYS A  20      66.117  26.549  19.642  1.00 55.57           H
ATOM    326  HG3 LYS A  20      64.584  26.717  20.065  1.00 55.57           H
ATOM    327  HD2 LYS A  20      64.865  28.982  20.400  1.00 52.86           H
ATOM    328  HD3 LYS A  20      66.442  28.857  20.220  1.00 52.86           H
ATOM    329  HE2 LYS A  20      66.103  28.291  17.999  1.00 62.19           H
ATOM    330  HE3 LYS A  20      64.545  28.540  18.201  1.00 62.19           H
ATOM    331  HZ1 LYS A  20      65.533  30.372  17.290  1.00 71.57           H
ATOM    332  HZ2 LYS A  20      65.020  30.730  18.597  1.00 71.57           H
ATOM    333  HZ3 LYS A  20      66.439  30.503  18.413  1.00 71.57           H
ATOM    334  N   ALA A  21      65.975  23.531  20.690  1.00 33.95           N
ATOM    335  CA  ALA A  21      66.792  22.473  20.113  1.00 40.07           C
ATOM    336  C   ALA A  21      66.345  22.198  18.686  1.00 37.46           C
ATOM    337  O   ALA A  21      65.273  22.623  18.260  1.00 38.12           O
ATOM    338  CB  ALA A  21      66.717  21.201  20.979  1.00 37.28           C
ATOM    339  H   ALA A  21      65.154  23.542  20.433  1.00 40.57           H
ATOM    340  HA  ALA A  21      67.716  22.766  20.087  1.00 47.91           H
ATOM    341  HB1 ALA A  21      67.268  20.512  20.576  1.00 44.56           H
ATOM    342  HB2 ALA A  21      67.042  21.406  21.870  1.00 44.56           H
ATOM    343  HB3 ALA A  21      65.795  20.903  21.024  1.00 44.56           H
ATOM    344  N   LYS A  22      67.185  21.479  17.943  1.00 35.44           N
ATOM    345  CA  LYS A  22      66.859  21.083  16.580  1.00 38.67           C
ATOM    346  C   LYS A  22      66.861  19.558  16.486  1.00 38.44           C
ATOM    347  O   LYS A  22      67.729  18.900  17.056  1.00 39.47           O
ATOM    348  CB  LYS A  22      67.857  21.723  15.583  1.00 44.20           C
ATOM    349  CG  LYS A  22      67.646  21.403  14.090  1.00 42.62           C
ATOM    350  CD  LYS A  22      68.585  22.275  13.232  1.00 47.63           C
ATOM    351  CE  LYS A  22      69.079  21.600  11.932  1.00 66.66           C
ATOM    352  NZ  LYS A  22      69.991  22.522  11.123  1.00 81.11           N1+
ATOM    353  H   LYS A  22      67.956  21.207  18.211  1.00 42.35           H
ATOM    354  HA  LYS A  22      65.968  21.399  16.361  1.00 46.23           H
ATOM    355  HB2 LYS A  22      67.806  22.687  15.680  1.00 52.87           H
ATOM    356  HB3 LYS A  22      68.751  21.425  15.816  1.00 52.87           H
ATOM    357  HG2 LYS A  22      67.852  20.470  13.924  1.00 50.97           H
ATOM    358  HG3 LYS A  22      66.729  21.600  13.842  1.00 50.97           H
ATOM    359  HD2 LYS A  22      68.113  23.085  12.982  1.00 56.99           H
ATOM    360  HD3 LYS A  22      69.366  22.502  13.760  1.00 56.99           H
ATOM    361  HE2 LYS A  22      69.580  20.801  12.158  1.00 79.82           H
ATOM    362  HE3 LYS A  22      68.314  21.371  11.381  1.00 79.82           H
ATOM    363  HZ1 LYS A  22      70.260  22.109  10.382  1.00 97.16           H
ATOM    364  HZ2 LYS A  22      69.552  23.263  10.899  1.00 97.16           H
ATOM    365  HZ3 LYS A  22      70.704  22.744  11.606  1.00 97.16           H
ATOM    366  N   ASN A  23      65.844  19.000  15.824  1.00 38.11           N
ATOM    367  CA  ASN A  23      65.727  17.555  15.595  1.00 41.18           C
ATOM    368  C   ASN A  23      66.763  17.195  14.528  1.00 41.97           C
ATOM    369  O   ASN A  23      66.665  17.657  13.394  1.00 44.69           O
ATOM    370  CB  ASN A  23      64.311  17.177  15.140  1.00 42.18           C
ATOM    371  CG  ASN A  23      64.124  15.652  14.891  1.00 41.22           C
ATOM    372  OD1 ASN A  23      64.926  15.014  14.216  1.00 41.02           O
ATOM    373  ND2 ASN A  23      63.057  15.082  15.450  1.00 35.09           N
ATOM    374  H   ASN A  23      65.192  19.450  15.489  1.00 45.56           H
ATOM    375  HA  ASN A  23      65.934  17.072  16.410  1.00 49.24           H
ATOM    376  HB2 ASN A  23      63.680  17.446  15.826  1.00 50.45           H
ATOM    377  HB3 ASN A  23      64.114  17.641  14.311  1.00 50.45           H
ATOM    378 HD21 ASN A  23      62.911  14.242  15.341  1.00 41.93           H
ATOM    379 HD22 ASN A  23      62.514  15.555  15.920  1.00 41.93           H
ATOM    380  N   ARG A  24      67.770  16.402  14.877  1.00 48.27           N
ATOM    381  CA  ARG A  24      68.868  16.176  13.929  1.00 60.86           C
ATOM    382  C   ARG A  24      68.447  15.420  12.688  1.00 49.84           C
ATOM    383  O   ARG A  24      69.210  15.412  11.728  1.00 56.24           O
ATOM    384  CB  ARG A  24      70.015  15.412  14.575  1.00 57.56           C
ATOM    385  CG  ARG A  24      70.857  16.253  15.518  1.00 55.93           C
ATOM    386  CD  ARG A  24      72.197  15.614  15.766  1.00 59.67           C
ATOM    387  NE  ARG A  24      72.976  16.372  16.750  1.00 64.90           N
ATOM    388  CZ  ARG A  24      73.092  16.028  18.026  1.00 65.83           C
ATOM    389  NH1 ARG A  24      72.485  14.924  18.478  1.00 64.29           N
ATOM    390  NH2 ARG A  24      73.814  16.783  18.846  1.00 61.67           N1+
ATOM    391  H   ARG A  24      67.847  15.994  15.630  1.00 57.75           H
ATOM    392  HA  ARG A  24      69.212  17.037  13.644  1.00 72.86           H
ATOM    393  HB2 ARG A  24      69.650  14.672  15.084  1.00 68.90           H
ATOM    394  HB3 ARG A  24      70.598  15.075  13.877  1.00 68.90           H
ATOM    395  HG2 ARG A  24      71.005  17.127  15.123  1.00 66.95           H
ATOM    396  HG3 ARG A  24      70.398  16.340  16.368  1.00 66.95           H
ATOM    397  HD2 ARG A  24      72.065  14.716  16.109  1.00 71.43           H
ATOM    398  HD3 ARG A  24      72.698  15.586  14.936  1.00 71.43           H
ATOM    399  HE  ARG A  24      73.445  17.034  16.467  1.00 77.71           H
ATOM    400 HH11 ARG A  24      72.018  14.440  17.942  1.00 76.98           H
ATOM    401 HH12 ARG A  24      72.561  14.699  19.304  1.00 76.98           H
ATOM    402 HH21 ARG A  24      74.203  17.490  18.549  1.00 73.83           H
ATOM    403 HH22 ARG A  24      73.896  16.562  19.673  1.00 73.83           H
ATOM    404  N   GLU A  25      67.259  14.828  12.669  1.00 51.06           N
ATOM    405  CA  GLU A  25      66.779  14.078  11.522  1.00 46.54           C
ATOM    406  C   GLU A  25      65.831  14.854  10.647  1.00 52.24           C
ATOM    407  O   GLU A  25      65.933  14.780   9.425  1.00 65.48           O
ATOM    408  CB  GLU A  25      66.042  12.814  11.969  1.00 57.10           C
ATOM    409  CG  GLU A  25      66.898  11.596  12.122  1.00 56.99           C
ATOM    410  CD  GLU A  25      66.082  10.324  12.360  1.00 66.42           C
ATOM    411  OE1 GLU A  25      64.877  10.419  12.712  1.00 66.16           O
ATOM    412  OE2 GLU A  25      66.656   9.224  12.189  1.00 75.65           O1-
ATOM    413  H   GLU A  25      66.703  14.849  13.325  1.00 61.10           H
ATOM    414  HA  GLU A  25      67.537  13.809  10.979  1.00 55.68           H
ATOM    415  HB2 GLU A  25      65.626  12.988  12.827  1.00 68.34           H
ATOM    416  HB3 GLU A  25      65.358  12.609  11.313  1.00 68.34           H
ATOM    417  HG2 GLU A  25      67.418  11.472  11.313  1.00 68.21           H
ATOM    418  HG3 GLU A  25      67.489  11.720  12.881  1.00 68.21           H
ATOM    419  N   THR A  26      64.853  15.517  11.233  1.00 50.09           N
ATOM    420  CA  THR A  26      63.902  16.307  10.462  1.00 46.89           C
ATOM    421  C   THR A  26      64.343  17.752  10.297  1.00 53.57           C
ATOM    422  O   THR A  26      63.760  18.465   9.480  1.00 58.50           O
ATOM    423  CB  THR A  26      62.549  16.314  11.147  1.00 39.21           C
ATOM    424  OG1 THR A  26      62.700  17.027  12.366  1.00 38.51           O
ATOM    425  CG2 THR A  26      62.066  14.853  11.464  1.00 43.07           C
ATOM    426  H   THR A  26      64.713  15.528  12.081  1.00 59.93           H
ATOM    427  HA  THR A  26      63.798  15.915   9.581  1.00 56.09           H
ATOM    428  HB  THR A  26      61.892  16.752  10.584  1.00 46.87           H
ATOM    429  HG1 THR A  26      61.968  17.053  12.777  1.00 46.04           H
ATOM    430 HG21 THR A  26      61.201  14.878  11.901  1.00 51.51           H
ATOM    431 HG22 THR A  26      61.990  14.344  10.642  1.00 51.51           H
ATOM    432 HG23 THR A  26      62.702  14.414  12.049  1.00 51.51           H
ATOM    433  N   HIS A  27      65.306  18.209  11.092  1.00 42.71           N
ATOM    434  CA  HIS A  27      65.728  19.599  11.143  1.00 48.21           C
ATOM    435  C   HIS A  27      64.715  20.527  11.813  1.00 46.09           C
ATOM    436  O   HIS A  27      64.945  21.719  11.829  1.00 45.09           O
ATOM    437  CB  HIS A  27      66.025  20.148   9.738  1.00 55.03           C
ATOM    438  CG  HIS A  27      66.980  19.292   8.958  1.00 60.23           C
ATOM    439  ND1 HIS A  27      67.986  18.567   9.561  1.00 54.64           N
ATOM    440  CD2 HIS A  27      67.062  19.017   7.635  1.00 53.39           C
ATOM    441  CE1 HIS A  27      68.662  17.903   8.639  1.00 57.78           C
ATOM    442  NE2 HIS A  27      68.117  18.152   7.464  1.00 57.82           N
ATOM    443  H   HIS A  27      65.746  17.707  11.634  1.00 51.08           H
ATOM    444  HA  HIS A  27      66.550  19.649  11.655  1.00 57.68           H
ATOM    445  HB2 HIS A  27      66.416  21.032   9.821  1.00 65.87           H
ATOM    446  HB3 HIS A  27      65.195  20.200   9.238  1.00 65.87           H
ATOM    447  HD2 HIS A  27      66.511  19.355   6.966  1.00 63.89           H
ATOM    448  HE1 HIS A  27      69.390  17.345   8.794  1.00 69.16           H
ATOM    449  HE2 HIS A  27      68.383  17.832   6.712  1.00 69.21           H
ATOM    450  N   GLU A  28      63.606  20.023  12.358  1.00 48.52           N
ATOM    451  CA  GLU A  28      62.631  20.908  12.996  1.00 49.75           C
ATOM    452  C   GLU A  28      63.156  21.468  14.323  1.00 39.50           C
ATOM    453  O   GLU A  28      63.880  20.791  15.061  1.00 36.81           O
ATOM    454  CB  GLU A  28      61.327  20.154  13.233  1.00 46.37           C
ATOM    455  CG  GLU A  28      60.128  21.065  13.374  1.00 57.02           C
ATOM    456  CD  GLU A  28      58.864  20.329  13.813  1.00 55.65           C
ATOM    457  OE1 GLU A  28      58.900  19.085  13.875  1.00 65.30           O
ATOM    458  OE2 GLU A  28      57.831  20.987  14.095  1.00 61.70           O1-
ATOM    459  H   GLU A  28      63.398  19.188  12.372  1.00 58.05           H
ATOM    460  HA  GLU A  28      62.446  21.654  12.406  1.00 59.52           H
ATOM    461  HB2 GLU A  28      61.165  19.563  12.481  1.00 55.47           H
ATOM    462  HB3 GLU A  28      61.406  19.637  14.049  1.00 55.47           H
ATOM    463  HG2 GLU A  28      60.325  21.744  14.038  1.00 68.25           H
ATOM    464  HG3 GLU A  28      59.948  21.483  12.517  1.00 68.25           H
ATOM    465  N   ILE A  29      62.819  22.725  14.594  1.00 35.10           N
ATOM    466  CA  ILE A  29      63.121  23.363  15.873  1.00 41.63           C
ATOM    467  C   ILE A  29      62.045  22.965  16.878  1.00 34.21           C
ATOM    468  O   ILE A  29      60.850  22.978  16.575  1.00 32.76           O
ATOM    469  CB  ILE A  29      63.198  24.899  15.734  1.00 40.39           C
ATOM    470  CG1 ILE A  29      64.258  25.329  14.720  1.00 37.60           C
ATOM    471  CG2 ILE A  29      63.480  25.596  17.096  1.00 37.17           C
ATOM    472  CD1 ILE A  29      65.657  24.939  15.105  1.00 40.30           C
ATOM    473  H   ILE A  29      62.406  23.240  14.043  1.00 41.95           H
ATOM    474  HA  ILE A  29      63.976  23.042  16.199  1.00 49.78           H
ATOM    475  HB  ILE A  29      62.338  25.211  15.414  1.00 48.30           H
ATOM    476 HG12 ILE A  29      64.060  24.916  13.866  1.00 44.95           H
ATOM    477 HG13 ILE A  29      64.233  26.295  14.632  1.00 44.95           H
ATOM    478 HG21 ILE A  29      63.520  26.555  16.958  1.00 44.44           H
ATOM    479 HG22 ILE A  29      62.765  25.380  17.715  1.00 44.44           H
ATOM    480 HG23 ILE A  29      64.327  25.276  17.445  1.00 44.44           H
ATOM    481 HD11 ILE A  29      66.270  25.244  14.418  1.00 48.19           H
ATOM    482 HD12 ILE A  29      65.878  25.354  15.954  1.00 48.19           H
ATOM    483 HD13 ILE A  29      65.704  23.973  15.187  1.00 48.19           H
ATOM    484  N   VAL A  30      62.470  22.578  18.064  1.00 30.46           N
ATOM    485  CA  VAL A  30      61.565  22.162  19.128  1.00 30.24           C
ATOM    486  C   VAL A  30      62.057  22.749  20.435  1.00 29.17           C
ATOM    487  O   VAL A  30      63.125  23.363  20.508  1.00 36.22           O
ATOM    488  CB  VAL A  30      61.468  20.625  19.250  1.00 30.05           C
ATOM    489  CG1 VAL A  30      60.973  20.021  17.960  1.00 32.44           C
ATOM    490  CG2 VAL A  30      62.820  20.051  19.665  1.00 36.26           C
ATOM    491  H   VAL A  30      63.300  22.545  18.287  1.00 36.38           H
ATOM    492  HA  VAL A  30      60.678  22.512  18.950  1.00 36.12           H
ATOM    493  HB  VAL A  30      60.827  20.407  19.945  1.00 35.89           H
ATOM    494 HG11 VAL A  30      60.921  19.058  18.062  1.00 38.76           H
ATOM    495 HG12 VAL A  30      60.095  20.381  17.760  1.00 38.76           H
ATOM    496 HG13 VAL A  30      61.593  20.246  17.248  1.00 38.76           H
ATOM    497 HG21 VAL A  30      62.743  19.086  19.737  1.00 43.34           H
ATOM    498 HG22 VAL A  30      63.480  20.281  18.993  1.00 43.34           H
ATOM    499 HG23 VAL A  30      63.073  20.428  20.521  1.00 43.34           H
ATOM    500  N   ALA A  31      61.253  22.554  21.480  1.00 29.62           N
ATOM    501  CA  ALA A  31      61.631  22.920  22.834  1.00 28.75           C
ATOM    502  C   ALA A  31      61.743  21.643  23.663  1.00 29.30           C
ATOM    503  O   ALA A  31      60.906  20.744  23.560  1.00 33.27           O
ATOM    504  CB  ALA A  31      60.637  23.905  23.477  1.00 24.84           C
ATOM    505  H   ALA A  31      60.469  22.205  21.424  1.00 35.37           H
ATOM    506  HA  ALA A  31      62.503  23.344  22.816  1.00 34.33           H
ATOM    507  HB1 ALA A  31      60.936  24.114  24.376  1.00 29.64           H
ATOM    508  HB2 ALA A  31      60.603  24.714  22.942  1.00 29.64           H
ATOM    509  HB3 ALA A  31      59.759  23.492  23.508  1.00 29.64           H
ATOM    510  N   LEU A  32      62.802  21.564  24.445  1.00 31.22           N
ATOM    511  CA  LEU A  32      63.065  20.476  25.374  1.00 36.81           C
ATOM    512  C   LEU A  32      62.946  20.943  26.819  1.00 37.21           C
ATOM    513  O   LEU A  32      63.459  21.998  27.197  1.00 36.86           O
ATOM    514  CB  LEU A  32      64.464  19.913  25.179  1.00 36.73           C
ATOM    515  CG  LEU A  32      64.899  19.493  23.793  1.00 33.70           C
ATOM    516  CD1 LEU A  32      66.344  18.954  23.858  1.00 46.80           C
ATOM    517  CD2 LEU A  32      63.974  18.420  23.215  1.00 32.08           C
ATOM    518  H   LEU A  32      63.419  22.164  24.456  1.00 37.30           H
ATOM    519  HA  LEU A  32      62.424  19.764  25.227  1.00 43.99           H
ATOM    520  HB2 LEU A  32      65.096  20.586  25.478  1.00 43.91           H
ATOM    521  HB3 LEU A  32      64.548  19.131  25.747  1.00 43.91           H
ATOM    522  HG  LEU A  32      64.884  20.262  23.202  1.00 40.27           H
ATOM    523 HD11 LEU A  32      66.620  18.686  22.968  1.00 55.99           H
ATOM    524 HD12 LEU A  32      66.927  19.655  24.189  1.00 55.99           H
ATOM    525 HD13 LEU A  32      66.369  18.192  24.457  1.00 55.99           H
ATOM    526 HD21 LEU A  32      64.286  18.178  22.329  1.00 38.32           H
ATOM    527 HD22 LEU A  32      63.992  17.642  23.795  1.00 38.32           H
ATOM    528 HD23 LEU A  32      63.073  18.774  23.164  1.00 38.32           H
ATOM    529  N   LYS A  33      62.242  20.156  27.608  1.00 34.20           N
ATOM    530  CA  LYS A  33      62.186  20.275  29.056  1.00 36.19           C
ATOM    531  C   LYS A  33      62.938  19.071  29.621  1.00 35.62           C
ATOM    532  O   LYS A  33      62.568  17.925  29.370  1.00 37.39           O
ATOM    533  CB  LYS A  33      60.736  20.288  29.503  1.00 41.75           C
ATOM    534  CG  LYS A  33      60.343  21.221  30.570  1.00 46.07           C
ATOM    535  CD  LYS A  33      58.783  21.507  30.389  1.00 53.07           C
ATOM    536  CE  LYS A  33      58.110  22.077  31.646  1.00 61.35           C
ATOM    537  NZ  LYS A  33      56.715  22.639  31.449  1.00 51.13           N1+
ATOM    538  H   LYS A  33      61.760  19.508  27.311  1.00 40.87           H
ATOM    539  HA  LYS A  33      62.621  21.092  29.346  1.00 43.25           H
ATOM    540  HB2 LYS A  33      60.189  20.500  28.730  1.00 49.93           H
ATOM    541  HB3 LYS A  33      60.512  19.397  29.813  1.00 49.93           H
ATOM    542  HG2 LYS A  33      60.493  20.817  31.439  1.00 55.12           H
ATOM    543  HG3 LYS A  33      60.831  22.055  30.482  1.00 55.12           H
ATOM    544  HD2 LYS A  33      58.664  22.149  29.671  1.00 63.52           H
ATOM    545  HD3 LYS A  33      58.337  20.676  30.164  1.00 63.52           H
ATOM    546  HE2 LYS A  33      58.048  21.370  32.307  1.00 73.45           H
ATOM    547  HE3 LYS A  33      58.665  22.794  31.991  1.00 73.45           H
ATOM    548  HZ1 LYS A  33      56.399  22.947  32.222  1.00 61.18           H
ATOM    549  HZ2 LYS A  33      56.735  23.305  30.859  1.00 61.18           H
ATOM    550  HZ3 LYS A  33      56.171  22.002  31.148  1.00 61.18           H
ATOM    551  N   ARG A  34      64.035  19.321  30.298  1.00 34.78           N
ATOM    552  CA  ARG A  34      64.893  18.272  30.811  1.00 36.86           C
ATOM    553  C   ARG A  34      64.746  18.211  32.322  1.00 43.88           C
ATOM    554  O   ARG A  34      64.779  19.244  33.004  1.00 40.96           O
ATOM    555  CB  ARG A  34      66.340  18.524  30.417  1.00 37.11           C
ATOM    556  CG  ARG A  34      66.500  18.819  28.935  1.00 52.53           C
ATOM    557  CD  ARG A  34      67.762  18.180  28.296  1.00 51.26           C
ATOM    558  NE  ARG A  34      67.640  16.760  28.119  1.00 49.18           N
ATOM    559  CZ  ARG A  34      68.654  15.933  27.917  1.00 63.71           C
ATOM    560  NH1 ARG A  34      69.901  16.393  27.855  1.00 75.66           N
ATOM    561  NH2 ARG A  34      68.423  14.629  27.789  1.00 69.64           N1+
ATOM    562  H   ARG A  34      64.316  20.113  30.480  1.00 41.57           H
ATOM    563  HA  ARG A  34      64.618  17.419  30.440  1.00 44.06           H
ATOM    564  HB2 ARG A  34      66.674  19.288  30.913  1.00 44.36           H
ATOM    565  HB3 ARG A  34      66.867  17.737  30.625  1.00 44.36           H
ATOM    566  HG2 ARG A  34      65.724  18.477  28.463  1.00 62.86           H
ATOM    567  HG3 ARG A  34      66.561  19.780  28.813  1.00 62.86           H
ATOM    568  HD2 ARG A  34      67.911  18.579  27.425  1.00 61.34           H
ATOM    569  HD3 ARG A  34      68.525  18.345  28.871  1.00 61.34           H
ATOM    570  HE  ARG A  34      66.849  16.421  28.147  1.00 58.84           H
ATOM    571 HH11 ARG A  34      70.054  17.235  27.945  1.00 90.61           H
ATOM    572 HH12 ARG A  34      70.554  15.850  27.722  1.00 90.61           H
ATOM    573 HH21 ARG A  34      67.618  14.329  27.825  1.00 83.39           H
ATOM    574 HH22 ARG A  34      69.077  14.088  27.650  1.00 83.39           H
ATOM    575  N   VAL A  35      64.577  16.991  32.830  1.00 43.81           N
ATOM    576  CA  VAL A  35      64.255  16.712  34.231  1.00 37.52           C
ATOM    577  C   VAL A  35      65.289  15.710  34.715  1.00 44.45           C
ATOM    578  O   VAL A  35      65.391  14.608  34.160  1.00 41.83           O
ATOM    579  CB  VAL A  35      62.834  16.126  34.379  1.00 38.21           C
ATOM    580  CG1 VAL A  35      62.543  15.753  35.815  1.00 44.24           C
ATOM    581  CG2 VAL A  35      61.772  17.100  33.836  1.00 54.53           C
ATOM    582  H   VAL A  35      64.648  16.276  32.359  1.00 52.40           H
ATOM    583  HA  VAL A  35      64.323  17.523  34.759  1.00 44.85           H
ATOM    584  HB  VAL A  35      62.781  15.313  33.851  1.00 45.68           H
ATOM    585 HG11 VAL A  35      61.645  15.389  35.871  1.00 52.92           H
ATOM    586 HG12 VAL A  35      63.188  15.090  36.106  1.00 52.92           H
ATOM    587 HG13 VAL A  35      62.613  16.548  36.367  1.00 52.92           H
ATOM    588 HG21 VAL A  35      60.894  16.702  33.944  1.00 65.26           H
ATOM    589 HG22 VAL A  35      61.822  17.931  34.334  1.00 65.26           H
ATOM    590 HG23 VAL A  35      61.947  17.266  32.896  1.00 65.26           H
ATOM    591  N   ARG A  36      66.045  16.089  35.740  1.00 46.19           N
ATOM    592  CA  ARG A  36      66.975  15.186  36.389  1.00 48.37           C
ATOM    593  C   ARG A  36      66.220  14.172  37.244  1.00 50.52           C
ATOM    594  O   ARG A  36      65.292  14.525  37.976  1.00 53.54           O
ATOM    595  CB  ARG A  36      67.942  15.979  37.251  1.00 55.36           C
ATOM    596  CG  ARG A  36      68.826  16.906  36.442  1.00 67.88           C
ATOM    597  CD  ARG A  36      69.887  16.120  35.781  1.00 70.30           C
ATOM    598  NE  ARG A  36      70.962  15.791  36.715  1.00 86.88           N
ATOM    599  CZ  ARG A  36      71.688  14.670  36.670  1.00 84.07           C
ATOM    600  NH1 ARG A  36      71.437  13.736  35.746  1.00 71.85           N
ATOM    601  NH2 ARG A  36      72.660  14.479  37.560  1.00 74.63           N1+
ATOM    602  H   ARG A  36      66.034  16.879  36.080  1.00 55.26           H
ATOM    603  HA  ARG A  36      67.483  14.706  35.717  1.00 57.87           H
ATOM    604  HB2 ARG A  36      67.437  16.519  37.878  1.00 66.26           H
ATOM    605  HB3 ARG A  36      68.516  15.362  37.731  1.00 66.26           H
ATOM    606  HG2 ARG A  36      68.298  17.349  35.760  1.00 81.28           H
ATOM    607  HG3 ARG A  36      69.242  17.556  37.030  1.00 81.28           H
ATOM    608  HD2 ARG A  36      69.511  15.291  35.446  1.00 84.18           H
ATOM    609  HD3 ARG A  36      70.264  16.637  35.052  1.00 84.18           H
ATOM    610  HE  ARG A  36      71.140  16.359  37.337  1.00104.09           H
ATOM    611 HH11 ARG A  36      70.813  13.860  35.167  1.00 86.04           H
ATOM    612 HH12 ARG A  36      71.906  13.015  35.725  1.00 86.04           H
ATOM    613 HH21 ARG A  36      72.819  15.076  38.159  1.00 89.39           H
ATOM    614 HH22 ARG A  36      73.123  13.754  37.542  1.00 89.39           H
ATOM    615  N   LEU A  37      66.630  12.901  37.134  1.00 45.15           N
ATOM    616  CA  LEU A  37      65.992  11.790  37.847  1.00 52.90           C
ATOM    617  C   LEU A  37      66.784  11.281  39.058  1.00 61.28           C
ATOM    618  O   LEU A  37      66.242  10.477  39.843  1.00 52.96           O
ATOM    619  CB  LEU A  37      65.768  10.636  36.870  1.00 42.05           C
ATOM    620  CG  LEU A  37      64.845  11.022  35.695  1.00 45.48           C
ATOM    621  CD1 LEU A  37      64.803   9.921  34.692  1.00 42.46           C
ATOM    622  CD2 LEU A  37      63.468  11.367  36.149  1.00 39.70           C
ATOM    623  H   LEU A  37      67.291  12.654  36.642  1.00 54.00           H
ATOM    624  HA  LEU A  37      65.124  12.082  38.164  1.00 63.30           H
ATOM    625  HB2 LEU A  37      66.623  10.362  36.502  1.00 50.29           H
ATOM    626  HB3 LEU A  37      65.357   9.896  37.344  1.00 50.29           H
ATOM    627  HG  LEU A  37      65.213  11.805  35.257  1.00 54.40           H
ATOM    628 HD11 LEU A  37      64.219  10.182  33.963  1.00 50.78           H
ATOM    629 HD12 LEU A  37      65.701   9.765  34.358  1.00 50.78           H
ATOM    630 HD13 LEU A  37      64.464   9.119  35.118  1.00 50.78           H
ATOM    631 HD21 LEU A  37      62.931  11.601  35.376  1.00 47.46           H
ATOM    632 HD22 LEU A  37      63.083  10.599  36.600  1.00 47.46           H
ATOM    633 HD23 LEU A  37      63.516  12.119  36.759  1.00 47.46           H
ATOM    634  N   ASP A  38      68.047  11.716  39.215  1.00 63.68           N
ATOM    635  CA  ASP A  38      68.903  11.365  40.358  1.00 57.22           C
ATOM    636  C   ASP A  38      68.934  12.572  41.279  1.00 70.65           C
ATOM    637  O   ASP A  38      69.872  13.368  41.292  1.00 76.53           O
ATOM    638  CB  ASP A  38      70.297  10.977  39.911  1.00 54.62           C
ATOM    639  CG  ASP A  38      70.868  11.919  38.853  1.00 69.27           C
ATOM    640  OD1 ASP A  38      70.199  12.925  38.529  1.00 72.83           O
ATOM    641  OD2 ASP A  38      71.993  11.647  38.333  1.00 72.27           O1-
ATOM    642  H   ASP A  38      68.439  12.233  38.651  1.00 76.25           H
ATOM    643  HA  ASP A  38      68.513  10.619  40.840  1.00 68.49           H
ATOM    644  HB2 ASP A  38      70.891  10.993  40.679  1.00 65.37           H
ATOM    645  HB3 ASP A  38      70.270  10.084  39.533  1.00 65.37           H
ATOM    646  N   ASP A  39      67.870  12.705  42.053  1.00 72.97           N
ATOM    647  CA  ASP A  39      67.610  13.949  42.761  1.00 79.21           C
ATOM    648  C   ASP A  39      68.281  14.020  44.122  1.00 81.00           C
ATOM    649  O   ASP A  39      68.467  13.020  44.821  1.00 77.50           O
ATOM    650  CB  ASP A  39      66.115  14.143  42.988  1.00 82.31           C
ATOM    651  CG  ASP A  39      65.408  12.834  43.187  1.00 77.32           C
ATOM    652  OD1 ASP A  39      64.531  12.477  42.347  1.00 78.60           O
ATOM    653  OD2 ASP A  39      65.809  12.142  44.147  1.00 73.78           O1-
ATOM    654  H   ASP A  39      67.283  12.091  42.187  1.00 87.39           H
ATOM    655  HA  ASP A  39      67.933  14.691  42.227  1.00 94.88           H
ATOM    656  HB2 ASP A  39      65.980  14.684  43.782  1.00 98.60           H
ATOM    657  HB3 ASP A  39      65.728  14.582  42.214  1.00 98.60           H
ATOM    658  N   ASP A  40      68.643  15.248  44.469  1.00 80.65           N
ATOM    659  CA  ASP A  40      68.721  15.763  45.824  1.00 79.55           C
ATOM    660  C   ASP A  40      67.585  16.769  46.050  1.00 77.02           C
ATOM    661  O   ASP A  40      67.384  17.234  47.175  1.00 79.88           O
ATOM    662  CB  ASP A  40      70.121  16.402  45.978  1.00 71.22           C
ATOM    663  CG  ASP A  40      70.447  16.940  47.376  1.00 81.66           C
ATOM    664  OD1 ASP A  40      69.544  17.351  48.125  1.00 83.06           O
ATOM    665  OD2 ASP A  40      71.661  16.971  47.716  1.00 84.01           O1-
ATOM    666  H   ASP A  40      68.864  15.841  43.887  1.00 96.61           H
ATOM    667  HA  ASP A  40      68.633  15.037  46.462  1.00 95.29           H
ATOM    668  HB2 ASP A  40      70.789  15.735  45.759  1.00 85.29           H
ATOM    669  HB3 ASP A  40      70.189  17.145  45.357  1.00 85.29           H
ATOM    670  N   ASP A  41      66.855  17.111  44.982  1.00 75.07           N
ATOM    671  CA  ASP A  41      65.659  17.955  44.954  1.00 75.75           C
ATOM    672  C   ASP A  41      64.532  16.987  44.615  1.00 80.92           C
ATOM    673  O   ASP A  41      64.217  16.760  43.443  1.00 80.33           O
ATOM    674  CB  ASP A  41      65.803  19.038  43.903  1.00 72.33           C
ATOM    675  CG  ASP A  41      67.213  19.077  43.316  1.00 76.97           C
ATOM    676  OD1 ASP A  41      68.160  19.278  44.104  1.00 84.01           O
ATOM    677  OD2 ASP A  41      67.396  18.864  42.090  1.00 83.75           O1-
ATOM    678  H   ASP A  41      67.059  16.837  44.193  1.00 89.91           H
ATOM    679  HA  ASP A  41      65.499  18.356  45.823  1.00 90.72           H
ATOM    680  HB2 ASP A  41      65.179  18.867  43.181  1.00 86.62           H
ATOM    681  HB3 ASP A  41      65.619  19.901  44.308  1.00 86.62           H
ATOM    682  N   GLU A  42      63.913  16.429  45.658  1.00 81.73           N
ATOM    683  CA  GLU A  42      63.484  15.036  45.615  1.00 72.23           C
ATOM    684  C   GLU A  42      62.161  14.788  44.890  1.00 75.10           C
ATOM    685  O   GLU A  42      61.939  13.657  44.416  1.00 68.63           O
ATOM    686  CB  GLU A  42      63.395  14.504  47.036  1.00 64.00           C
ATOM    687  CG  GLU A  42      64.676  13.880  47.487  1.00 67.69           C
ATOM    688  CD  GLU A  42      64.602  13.479  48.928  1.00 74.58           C
ATOM    689  OE1 GLU A  42      63.630  13.904  49.584  1.00 77.31           O
ATOM    690  OE2 GLU A  42      65.508  12.767  49.416  1.00 89.66           O1-
ATOM    691  H   GLU A  42      63.733  16.834  46.394  1.00 97.90           H
ATOM    692  HA  GLU A  42      64.166  14.522  45.155  1.00 86.50           H
ATOM    693  HB2 GLU A  42      63.187  15.236  47.638  1.00 76.62           H
ATOM    694  HB3 GLU A  42      62.699  13.829  47.080  1.00 76.62           H
ATOM    695  HG2 GLU A  42      64.850  13.086  46.958  1.00 81.05           H
ATOM    696  HG3 GLU A  42      65.398  14.519  47.385  1.00 81.05           H
ATOM    697  N   GLY A  43      61.287  15.785  44.786  1.00 60.40           N
ATOM    698  CA  GLY A  43      59.952  15.540  44.279  1.00 51.77           C
ATOM    699  C   GLY A  43      59.694  15.882  42.816  1.00 57.86           C
ATOM    700  O   GLY A  43      58.560  15.723  42.342  1.00 52.81           O
ATOM    701  H   GLY A  43      61.445  16.603  45.001  1.00 72.31           H
ATOM    702  HA2 GLY A  43      59.746  14.599  44.399  1.00 61.95           H
ATOM    703  HA3 GLY A  43      59.323  16.049  44.813  1.00 61.95           H
ATOM    704  N   VAL A  44      60.726  16.322  42.085  1.00 56.49           N
ATOM    705  CA  VAL A  44      60.514  16.989  40.795  1.00 54.46           C
ATOM    706  C   VAL A  44      59.902  16.048  39.762  1.00 46.33           C
ATOM    707  O   VAL A  44      58.980  16.468  39.051  1.00 53.42           O
ATOM    708  CB  VAL A  44      61.834  17.599  40.303  1.00 48.28           C
ATOM    709  CG1 VAL A  44      62.007  17.442  38.833  1.00 40.38           C
ATOM    710  CG2 VAL A  44      61.980  19.068  40.726  1.00 55.34           C
ATOM    711  H   VAL A  44      61.552  16.246  42.312  1.00 67.62           H
ATOM    712  HA  VAL A  44      59.889  17.719  40.927  1.00 65.18           H
ATOM    713  HB  VAL A  44      62.560  17.113  40.724  1.00 57.76           H
ATOM    714 HG11 VAL A  44      62.851  17.841  38.570  1.00 48.29           H
ATOM    715 HG12 VAL A  44      62.005  16.497  38.614  1.00 48.29           H
ATOM    716 HG13 VAL A  44      61.274  17.888  38.380  1.00 48.29           H
ATOM    717 HG21 VAL A  44      62.826  19.409  40.394  1.00 66.23           H
ATOM    718 HG22 VAL A  44      61.246  19.578  40.350  1.00 66.23           H
ATOM    719 HG23 VAL A  44      61.959  19.120  41.694  1.00 66.23           H
ATOM    720  N   PRO A  45      60.385  14.824  39.582  1.00 44.35           N
ATOM    721  CA  PRO A  45      59.752  13.919  38.617  1.00 49.58           C
ATOM    722  C   PRO A  45      58.235  13.868  38.731  1.00 45.86           C
ATOM    723  O   PRO A  45      57.560  13.867  37.700  1.00 35.92           O
ATOM    724  CB  PRO A  45      60.420  12.584  38.942  1.00 47.10           C
ATOM    725  CG  PRO A  45      61.810  13.004  39.343  1.00 54.68           C
ATOM    726  CD  PRO A  45      61.567  14.221  40.210  1.00 53.51           C
ATOM    727  HA  PRO A  45      59.991  14.180  37.714  1.00 59.32           H
ATOM    728  HB2 PRO A  45      59.960  12.149  39.676  1.00 56.35           H
ATOM    729  HB3 PRO A  45      60.439  12.019  38.153  1.00 56.35           H
ATOM    730  HG2 PRO A  45      62.239  12.296  39.848  1.00 65.45           H
ATOM    731  HG3 PRO A  45      62.328  13.236  38.556  1.00 65.45           H
ATOM    732  HD2 PRO A  45      61.370  13.955  41.122  1.00 64.04           H
ATOM    733  HD3 PRO A  45      62.323  14.827  40.168  1.00 64.04           H
ATOM    734  N   SER A  46      57.695  13.936  39.953  1.00 39.33           N
ATOM    735  CA  SER A  46      56.260  13.813  40.211  1.00 37.87           C
ATOM    736  C   SER A  46      55.410  14.789  39.384  1.00 42.06           C
ATOM    737  O   SER A  46      54.378  14.416  38.794  1.00 35.39           O
ATOM    738  CB  SER A  46      56.072  14.057  41.702  1.00 35.13           C
ATOM    739  OG  SER A  46      54.790  13.828  42.097  1.00 40.78           O
ATOM    740  H   SER A  46      58.157  14.057  40.668  1.00 47.03           H
ATOM    741  HA  SER A  46      55.972  12.909  40.009  1.00 45.27           H
ATOM    742  HB2 SER A  46      56.660  13.462  42.193  1.00 41.99           H
ATOM    743  HB3 SER A  46      56.299  14.979  41.899  1.00 41.99           H
ATOM    744  HG  SER A  46      54.578  13.031  41.936  1.00 48.77           H
ATOM    745  N   SER A  47      55.811  16.060  39.351  1.00 34.85           N
ATOM    746  CA  SER A  47      55.047  17.053  38.608  1.00 32.79           C
ATOM    747  C   SER A  47      55.192  16.836  37.101  1.00 29.76           C
ATOM    748  O   SER A  47      54.294  17.221  36.328  1.00 27.60           O
ATOM    749  CB  SER A  47      55.523  18.481  38.962  1.00 39.61           C
ATOM    750  OG  SER A  47      55.701  18.623  40.357  1.00 57.73           O
ATOM    751  H   SER A  47      56.511  16.368  39.745  1.00 41.65           H
ATOM    752  HA  SER A  47      54.108  16.976  38.840  1.00 39.18           H
ATOM    753  HB2 SER A  47      56.368  18.651  38.517  1.00 47.36           H
ATOM    754  HB3 SER A  47      54.857  19.119  38.663  1.00 47.36           H
ATOM    755  HG  SER A  47      54.976  18.478  40.756  1.00 69.11           H
ATOM    756  N   ALA A  48      56.338  16.271  36.684  1.00 26.16           N
ATOM    757  CA  ALA A  48      56.598  16.039  35.273  1.00 35.87           C
ATOM    758  C   ALA A  48      55.762  14.884  34.752  1.00 29.84           C
ATOM    759  O   ALA A  48      55.234  14.944  33.638  1.00 28.88           O
ATOM    760  CB  ALA A  48      58.085  15.774  35.056  1.00 36.56           C
ATOM    761  H   ALA A  48      56.973  16.017  37.205  1.00 31.22           H
ATOM    762  HA  ALA A  48      56.358  16.834  34.772  1.00 42.87           H
ATOM    763  HB1 ALA A  48      58.243  15.622  34.111  1.00 43.70           H
ATOM    764  HB2 ALA A  48      58.590  16.546  35.356  1.00 43.70           H
ATOM    765  HB3 ALA A  48      58.343  14.991  35.566  1.00 43.70           H
ATOM    766  N   LEU A  49      55.606  13.843  35.562  1.00 29.10           N
ATOM    767  CA  LEU A  49      54.742  12.739  35.174  1.00 30.23           C
ATOM    768  C   LEU A  49      53.304  13.214  35.051  1.00 25.36           C
ATOM    769  O   LEU A  49      52.639  12.934  34.052  1.00 27.32           O
ATOM    770  CB  LEU A  49      54.894  11.600  36.192  1.00 36.34           C
ATOM    771  CG  LEU A  49      56.351  11.012  36.138  1.00 36.78           C
ATOM    772  CD1 LEU A  49      56.484   9.910  37.173  1.00 42.31           C
ATOM    773  CD2 LEU A  49      56.775  10.442  34.797  1.00 32.80           C
ATOM    774  H   LEU A  49      55.984  13.753  36.329  1.00 34.75           H
ATOM    775  HA  LEU A  49      55.023  12.406  34.308  1.00 36.11           H
ATOM    776  HB2 LEU A  49      54.733  11.940  37.086  1.00 43.44           H
ATOM    777  HB3 LEU A  49      54.268  10.890  35.980  1.00 43.44           H
ATOM    778  HG  LEU A  49      56.978  11.714  36.372  1.00 43.97           H
ATOM    779 HD11 LEU A  49      57.384   9.550  37.136  1.00 50.60           H
ATOM    780 HD12 LEU A  49      56.312  10.280  38.052  1.00 50.60           H
ATOM    781 HD13 LEU A  49      55.840   9.212  36.975  1.00 50.60           H
ATOM    782 HD21 LEU A  49      57.683  10.108  34.869  1.00 39.19           H
ATOM    783 HD22 LEU A  49      56.175   9.719  34.557  1.00 39.19           H
ATOM    784 HD23 LEU A  49      56.733  11.144  34.128  1.00 39.19           H
ATOM    785  N   ARG A  50      52.854  14.037  35.994  1.00 33.42           N
ATOM    786  CA  ARG A  50      51.517  14.611  35.898  1.00 30.13           C
ATOM    787  C   ARG A  50      51.376  15.404  34.614  1.00 27.07           C
ATOM    788  O   ARG A  50      50.388  15.254  33.872  1.00 30.46           O
ATOM    789  CB  ARG A  50      51.212  15.521  37.092  1.00 30.65           C
ATOM    790  CG  ARG A  50      49.776  15.977  37.092  1.00 32.04           C
ATOM    791  CD  ARG A  50      49.538  17.036  38.157  1.00 38.91           C
ATOM    792  NE  ARG A  50      49.907  16.588  39.487  1.00 44.71           N
ATOM    793  CZ  ARG A  50      50.990  16.985  40.165  1.00 54.88           C
ATOM    794  NH1 ARG A  50      51.809  17.889  39.659  1.00 49.72           N
ATOM    795  NH2 ARG A  50      51.251  16.494  41.383  1.00 58.35           N1+
ATOM    796  H   ARG A  50      53.298  14.277  36.691  1.00 39.93           H
ATOM    797  HA  ARG A  50      50.862  13.896  35.886  1.00 35.98           H
ATOM    798  HB2 ARG A  50      51.376  15.033  37.915  1.00 36.61           H
ATOM    799  HB3 ARG A  50      51.780  16.306  37.049  1.00 36.61           H
ATOM    800  HG2 ARG A  50      49.561  16.360  36.227  1.00 38.27           H
ATOM    801  HG3 ARG A  50      49.198  15.221  37.279  1.00 38.27           H
ATOM    802  HD2 ARG A  50      50.069  17.821  37.947  1.00 46.51           H
ATOM    803  HD3 ARG A  50      48.596  17.266  38.169  1.00 46.51           H
ATOM    804  HE  ARG A  50      49.387  16.021  39.870  1.00 53.48           H
ATOM    805 HH11 ARG A  50      51.660  18.213  38.877  1.00 59.49           H
ATOM    806 HH12 ARG A  50      52.498  18.142  40.106  1.00 59.49           H
ATOM    807 HH21 ARG A  50      50.724  15.912  41.734  1.00 69.85           H
ATOM    808 HH22 ARG A  50      51.942  16.766  41.818  1.00 69.85           H
ATOM    809  N   GLU A  51      52.342  16.270  34.345  1.00 25.79           N
ATOM    810  CA  GLU A  51      52.253  17.082  33.150  1.00 26.85           C
ATOM    811  C   GLU A  51      52.165  16.206  31.917  1.00 24.82           C
ATOM    812  O   GLU A  51      51.308  16.429  31.059  1.00 25.91           O
ATOM    813  CB  GLU A  51      53.452  18.059  33.032  1.00 32.90           C
ATOM    814  CG  GLU A  51      53.353  18.851  31.730  1.00 29.40           C
ATOM    815  CD  GLU A  51      54.175  20.172  31.675  1.00 38.99           C
ATOM    816  OE1 GLU A  51      53.580  21.256  31.308  1.00 38.18           O
ATOM    817  OE2 GLU A  51      55.405  20.110  31.917  1.00 37.45           O1-
ATOM    818  H   GLU A  51      53.041  16.404  34.827  1.00 30.78           H
ATOM    819  HA  GLU A  51      51.442  17.613  33.193  1.00 32.05           H
ATOM    820  HB2 GLU A  51      53.438  18.683  33.775  1.00 39.31           H
ATOM    821  HB3 GLU A  51      54.282  17.557  33.025  1.00 39.31           H
ATOM    822  HG2 GLU A  51      53.663  18.287  31.005  1.00 35.10           H
ATOM    823  HG3 GLU A  51      52.422  19.083  31.583  1.00 35.10           H
ATOM    824  N   ILE A  52      53.047  15.185  31.824  1.00 25.30           N
ATOM    825  CA  ILE A  52      53.027  14.253  30.700  1.00 25.40           C
ATOM    826  C   ILE A  52      51.642  13.619  30.559  1.00 29.59           C
ATOM    827  O   ILE A  52      51.080  13.516  29.457  1.00 31.08           O
ATOM    828  CB  ILE A  52      54.130  13.181  30.864  1.00 27.09           C
ATOM    829  CG1 ILE A  52      55.510  13.789  30.721  1.00 28.84           C
ATOM    830  CG2 ILE A  52      53.982  12.086  29.823  1.00 25.11           C
ATOM    831  CD1 ILE A  52      56.639  12.840  31.271  1.00 33.37           C
ATOM    832  H   ILE A  52      53.660  15.020  32.404  1.00 30.19           H
ATOM    833  HA  ILE A  52      53.211  14.745  29.884  1.00 30.30           H
ATOM    834  HB  ILE A  52      54.052  12.786  31.747  1.00 32.34           H
ATOM    835 HG12 ILE A  52      55.688  13.957  29.783  1.00 34.43           H
ATOM    836 HG13 ILE A  52      55.545  14.620  31.221  1.00 34.43           H
ATOM    837 HG21 ILE A  52      54.686  11.431  29.952  1.00 29.95           H
ATOM    838 HG22 ILE A  52      53.114  11.665  29.929  1.00 29.95           H
ATOM    839 HG23 ILE A  52      54.053  12.480  28.939  1.00 29.95           H
ATOM    840 HD11 ILE A  52      57.499  13.274  31.156  1.00 39.88           H
ATOM    841 HD12 ILE A  52      56.477  12.669  32.212  1.00 39.88           H
ATOM    842 HD13 ILE A  52      56.620  12.007  30.774  1.00 39.88           H
ATOM    843  N   CYS A  53      51.070  13.202  31.678  1.00 27.18           N
ATOM    844  CA  CYS A  53      49.804  12.493  31.676  1.00 23.75           C
ATOM    845  C   CYS A  53      48.663  13.346  31.167  1.00 24.66           C
ATOM    846  O   CYS A  53      47.788  12.858  30.449  1.00 25.73           O
ATOM    847  CB  CYS A  53      49.468  12.072  33.101  1.00 40.18           C
ATOM    848  SG  CYS A  53      50.053  10.536  33.624  1.00 48.28           S
ATOM    849  H   CYS A  53      51.402  13.319  32.463  1.00 32.44           H
ATOM    850  HA  CYS A  53      49.872  11.699  31.123  1.00 28.32           H
ATOM    851  HB2 CYS A  53      49.832  12.737  33.706  1.00 48.04           H
ATOM    852  HB3 CYS A  53      48.502  12.054  33.191  1.00 48.04           H
ATOM    853  HG  CYS A  53      49.708  10.352  34.759  1.00 57.77           H
ATOM    854  N   LEU A  54      48.620  14.608  31.604  1.00 21.87           N
ATOM    855  CA  LEU A  54      47.583  15.521  31.148  1.00 24.47           C
ATOM    856  C   LEU A  54      47.817  15.939  29.697  1.00 26.15           C
ATOM    857  O   LEU A  54      46.893  15.948  28.895  1.00 28.54           O
ATOM    858  CB  LEU A  54      47.532  16.732  32.059  1.00 26.50           C
ATOM    859  CG  LEU A  54      47.176  16.399  33.517  1.00 23.64           C
ATOM    860  CD1 LEU A  54      47.479  17.572  34.448  1.00 26.38           C
ATOM    861  CD2 LEU A  54      45.700  15.888  33.648  1.00 30.74           C
ATOM    862  H   LEU A  54      49.178  14.953  32.160  1.00 26.07           H
ATOM    863  HA  LEU A  54      46.724  15.073  31.196  1.00 29.19           H
ATOM    864  HB2 LEU A  54      48.402  17.161  32.057  1.00 31.63           H
ATOM    865  HB3 LEU A  54      46.862  17.347  31.723  1.00 31.63           H
ATOM    866  HG  LEU A  54      47.748  15.668  33.799  1.00 28.19           H
ATOM    867 HD11 LEU A  54      47.242  17.324  35.355  1.00 31.48           H
ATOM    868 HD12 LEU A  54      48.425  17.779  34.398  1.00 31.48           H
ATOM    869 HD13 LEU A  54      46.957  18.340  34.168  1.00 31.48           H
ATOM    870 HD21 LEU A  54      45.516  15.691  34.579  1.00 36.71           H
ATOM    871 HD22 LEU A  54      45.098  16.580  33.331  1.00 36.71           H
ATOM    872 HD23 LEU A  54      45.595  15.087  33.112  1.00 36.71           H
ATOM    873  N   LEU A  55      49.045  16.280  29.339  1.00 29.18           N
ATOM    874  CA  LEU A  55      49.257  16.848  28.015  1.00 26.84           C
ATOM    875  C   LEU A  55      49.109  15.823  26.906  1.00 27.46           C
ATOM    876  O   LEU A  55      48.717  16.197  25.802  1.00 32.80           O
ATOM    877  CB  LEU A  55      50.617  17.506  27.973  1.00 29.90           C
ATOM    878  CG  LEU A  55      50.696  19.028  28.059  1.00 30.17           C
ATOM    879  CD1 LEU A  55      49.521  19.752  28.528  1.00 33.74           C
ATOM    880  CD2 LEU A  55      51.785  19.366  28.858  1.00 33.96           C
ATOM    881  H   LEU A  55      49.751  16.197  29.823  1.00 34.84           H
ATOM    882  HA  LEU A  55      48.592  17.538  27.865  1.00 32.04           H
ATOM    883  HB2 LEU A  55      51.137  17.157  28.714  1.00 35.71           H
ATOM    884  HB3 LEU A  55      51.044  17.250  27.141  1.00 35.71           H
ATOM    885  HG  LEU A  55      50.888  19.361  27.169  1.00 36.03           H
ATOM    886 HD11 LEU A  55      49.716  20.702  28.530  1.00 40.32           H
ATOM    887 HD12 LEU A  55      48.778  19.568  27.932  1.00 40.32           H
ATOM    888 HD13 LEU A  55      49.305  19.456  29.426  1.00 40.32           H
ATOM    889 HD21 LEU A  55      51.843  20.333  28.918  1.00 40.58           H
ATOM    890 HD22 LEU A  55      51.658  18.986  29.741  1.00 40.58           H
ATOM    891 HD23 LEU A  55      52.593  19.010  28.457  1.00 40.58           H
ATOM    892  N   LYS A  56      49.323  14.537  27.218  1.00 33.92           N
ATOM    893  CA  LYS A  56      48.974  13.457  26.300  1.00 27.35           C
ATOM    894  C   LYS A  56      47.519  13.480  25.940  1.00 23.71           C
ATOM    895  O   LYS A  56      47.163  13.076  24.847  1.00 27.73           O
ATOM    896  CB  LYS A  56      49.324  12.108  26.900  1.00 29.33           C
ATOM    897  CG  LYS A  56      50.704  11.788  26.612  1.00 29.92           C
ATOM    898  CD  LYS A  56      51.160  10.662  27.516  1.00 38.20           C
ATOM    899  CE  LYS A  56      50.644   9.361  27.017  1.00 42.00           C
ATOM    900  NZ  LYS A  56      51.489   8.849  25.868  1.00 56.36           N1+
ATOM    901  H   LYS A  56      49.669  14.269  27.958  1.00 40.53           H
ATOM    902  HA  LYS A  56      49.486  13.562  25.482  1.00 32.65           H
ATOM    903  HB2 LYS A  56      49.208  12.139  27.862  1.00 35.03           H
ATOM    904  HB3 LYS A  56      48.760  11.422  26.509  1.00 35.03           H
ATOM    905  HG2 LYS A  56      50.787  11.500  25.690  1.00 35.73           H
ATOM    906  HG3 LYS A  56      51.260  12.565  26.779  1.00 35.73           H
ATOM    907  HD2 LYS A  56      52.130  10.626  27.525  1.00 45.67           H
ATOM    908  HD3 LYS A  56      50.818  10.806  28.412  1.00 45.67           H
ATOM    909  HE2 LYS A  56      50.672   8.708  27.733  1.00 50.22           H
ATOM    910  HE3 LYS A  56      49.734   9.476  26.700  1.00 50.22           H
ATOM    911  HZ1 LYS A  56      51.170   8.070  25.579  1.00 67.46           H
ATOM    912  HZ2 LYS A  56      51.478   9.434  25.198  1.00 67.46           H
ATOM    913  HZ3 LYS A  56      52.330   8.734  26.137  1.00 67.46           H
ATOM    914  N   GLU A  57      46.684  14.034  26.799  1.00 27.21           N
ATOM    915  CA  GLU A  57      45.249  14.035  26.608  1.00 29.90           C
ATOM    916  C   GLU A  57      44.712  15.425  26.243  1.00 30.18           C
ATOM    917  O   GLU A  57      43.506  15.600  26.132  1.00 30.24           O
ATOM    918  CB  GLU A  57      44.567  13.518  27.881  1.00 32.75           C
ATOM    919  CG  GLU A  57      45.056  12.119  28.307  1.00 37.07           C
ATOM    920  CD  GLU A  57      44.767  11.064  27.248  1.00 39.17           C
ATOM    921  OE1 GLU A  57      43.661  11.161  26.672  1.00 46.16           O
ATOM    922  OE2 GLU A  57      45.624  10.161  27.002  1.00 40.31           O1-
ATOM    923  H   GLU A  57      46.934  14.428  27.521  1.00 32.48           H
ATOM    924  HA  GLU A  57      45.028  13.430  25.883  1.00 35.71           H
ATOM    925  HB2 GLU A  57      44.750  14.133  28.608  1.00 39.13           H
ATOM    926  HB3 GLU A  57      43.610  13.466  27.726  1.00 39.13           H
ATOM    927  HG2 GLU A  57      46.015  12.148  28.451  1.00 44.31           H
ATOM    928  HG3 GLU A  57      44.604  11.858  29.124  1.00 44.31           H
ATOM    929  N   LEU A  58      45.577  16.428  26.084  1.00 27.31           N
ATOM    930  CA  LEU A  58      45.127  17.796  25.785  1.00 23.24           C
ATOM    931  C   LEU A  58      45.805  18.284  24.498  1.00 27.82           C
ATOM    932  O   LEU A  58      46.805  19.004  24.528  1.00 30.84           O
ATOM    933  CB  LEU A  58      45.402  18.705  26.960  1.00 25.73           C
ATOM    934  CG  LEU A  58      44.643  18.436  28.259  1.00 24.54           C
ATOM    935  CD1 LEU A  58      45.200  19.312  29.343  1.00 29.65           C
ATOM    936  CD2 LEU A  58      43.123  18.676  28.097  1.00 36.65           C
ATOM    937  H   LEU A  58      46.431  16.346  26.145  1.00 32.60           H
ATOM    938  HA  LEU A  58      44.169  17.786  25.633  1.00 27.72           H
ATOM    939  HB2 LEU A  58      46.348  18.648  27.168  1.00 30.71           H
ATOM    940  HB3 LEU A  58      45.190  19.613  26.692  1.00 30.71           H
ATOM    941  HG  LEU A  58      44.776  17.511  28.519  1.00 29.28           H
ATOM    942 HD11 LEU A  58      44.717  19.140  30.166  1.00 35.40           H
ATOM    943 HD12 LEU A  58      46.141  19.107  29.461  1.00 35.40           H
ATOM    944 HD13 LEU A  58      45.093  20.240  29.084  1.00 35.40           H
ATOM    945 HD21 LEU A  58      42.683  18.494  28.942  1.00 43.81           H
ATOM    946 HD22 LEU A  58      42.976  19.600  27.839  1.00 43.81           H
ATOM    947 HD23 LEU A  58      42.781  18.082  27.411  1.00 43.81           H
ATOM    948  N   LYS A  59      45.212  17.909  23.364  1.00 26.86           N
ATOM    949  CA  LYS A  59      45.729  18.233  22.049  1.00 26.18           C
ATOM    950  C   LYS A  59      44.810  19.258  21.432  1.00 24.89           C
ATOM    951  O   LYS A  59      43.672  18.935  21.076  1.00 26.21           O
ATOM    952  CB  LYS A  59      45.825  17.006  21.149  1.00 31.71           C
ATOM    953  CG  LYS A  59      46.514  15.809  21.841  1.00 32.57           C
ATOM    954  CD  LYS A  59      47.800  15.476  21.306  1.00 42.42           C
ATOM    955  CE  LYS A  59      48.252  14.043  21.734  1.00 43.30           C
ATOM    956  NZ  LYS A  59      47.877  12.930  20.793  1.00 37.12           N1+
ATOM    957  H   LYS A  59      44.484  17.451  23.338  1.00 32.06           H
ATOM    958  HA  LYS A  59      46.613  18.623  22.135  1.00 31.24           H
ATOM    959  HB2 LYS A  59      44.931  16.730  20.894  1.00 37.88           H
ATOM    960  HB3 LYS A  59      46.340  17.233  20.359  1.00 37.88           H
ATOM    961  HG2 LYS A  59      46.632  16.019  22.781  1.00 38.91           H
ATOM    962  HG3 LYS A  59      45.946  15.028  21.749  1.00 38.91           H
ATOM    963  HD2 LYS A  59      47.759  15.504  20.337  1.00 50.73           H
ATOM    964  HD3 LYS A  59      48.456  16.111  21.633  1.00 50.73           H
ATOM    965  HE2 LYS A  59      49.219  14.040  21.816  1.00 51.79           H
ATOM    966  HE3 LYS A  59      47.854  13.841  22.595  1.00 51.79           H
ATOM    967  HZ1 LYS A  59      48.171  12.152  21.109  1.00 44.37           H
ATOM    968  HZ2 LYS A  59      46.992  12.892  20.705  1.00 44.37           H
ATOM    969  HZ3 LYS A  59      48.241  13.073  19.993  1.00 44.37           H
ATOM    970  N   HIS A  60      45.288  20.502  21.382  1.00 32.97           N
ATOM    971  CA  HIS A  60      44.493  21.665  20.989  1.00 29.49           C
ATOM    972  C   HIS A  60      45.489  22.743  20.557  1.00 20.51           C
ATOM    973  O   HIS A  60      46.592  22.850  21.106  1.00 28.58           O
ATOM    974  CB  HIS A  60      43.572  22.163  22.099  1.00 31.00           C
ATOM    975  CG  HIS A  60      42.584  23.210  21.644  1.00 23.77           C
ATOM    976  ND1 HIS A  60      42.915  24.536  21.524  1.00 23.77           N
ATOM    977  CD2 HIS A  60      41.280  23.114  21.267  1.00 25.67           C
ATOM    978  CE1 HIS A  60      41.861  25.221  21.106  1.00 31.00           C
ATOM    979  NE2 HIS A  60      40.867  24.370  20.910  1.00 28.26           N
ATOM    980  H   HIS A  60      46.100  20.703  21.578  1.00 39.40           H
ATOM    981  HA  HIS A  60      43.945  21.433  20.223  1.00 35.22           H
ATOM    982  HB2 HIS A  60      44.113  22.553  22.803  1.00 37.03           H
ATOM    983  HB3 HIS A  60      43.068  21.412  22.449  1.00 37.03           H
ATOM    984  HD2 HIS A  60      40.774  22.334  21.226  1.00 30.63           H
ATOM    985  HE1 HIS A  60      41.835  26.136  20.943  1.00 37.03           H
ATOM    986  HE2 HIS A  60      40.074  24.580  20.650  1.00 33.74           H
ATOM    987  N   LYS A  61      45.107  23.492  19.528  1.00 27.25           N
ATOM    988  CA  LYS A  61      46.024  24.495  18.981  1.00 28.69           C
ATOM    989  C   LYS A  61      46.425  25.555  20.004  1.00 26.32           C
ATOM    990  O   LYS A  61      47.510  26.108  19.901  1.00 30.16           O
ATOM    991  CB  LYS A  61      45.421  25.113  17.721  1.00 31.89           C
ATOM    992  CG  LYS A  61      44.169  25.862  17.895  1.00 39.32           C
ATOM    993  CD  LYS A  61      43.240  25.645  16.696  1.00 59.79           C
ATOM    994  CE  LYS A  61      41.773  25.743  17.114  1.00 56.30           C
ATOM    995  NZ  LYS A  61      41.439  27.168  17.525  1.00 76.29           N1+
ATOM    996  H   LYS A  61      44.344  23.444  19.134  1.00 32.52           H
ATOM    997  HA  LYS A  61      46.838  24.041  18.712  1.00 34.26           H
ATOM    998  HB2 LYS A  61      46.072  25.724  17.342  1.00 38.10           H
ATOM    999  HB3 LYS A  61      45.244  24.399  17.089  1.00 38.10           H
ATOM   1000  HG2 LYS A  61      43.715  25.553  18.694  1.00 47.01           H
ATOM   1001  HG3 LYS A  61      44.366  26.809  17.962  1.00 47.01           H
ATOM   1002  HD2 LYS A  61      43.413  26.327  16.027  1.00 71.57           H
ATOM   1003  HD3 LYS A  61      43.394  24.762  16.325  1.00 71.57           H
ATOM   1004  HE2 LYS A  61      41.205  25.497  16.367  1.00 67.39           H
ATOM   1005  HE3 LYS A  61      41.611  25.159  17.871  1.00 67.39           H
ATOM   1006  HZ1 LYS A  61      40.585  27.222  17.768  1.00 91.37           H
ATOM   1007  HZ2 LYS A  61      41.951  27.414  18.210  1.00 91.37           H
ATOM   1008  HZ3 LYS A  61      41.582  27.722  16.843  1.00 91.37           H
ATOM   1009  N   ASN A  62      45.615  25.827  21.020  1.00 27.12           N
ATOM   1010  CA  ASN A  62      45.966  26.843  22.010  1.00 21.28           C
ATOM   1011  C   ASN A  62      46.424  26.254  23.334  1.00 25.83           C
ATOM   1012  O   ASN A  62      46.386  26.953  24.367  1.00 24.43           O
ATOM   1013  CB  ASN A  62      44.787  27.782  22.257  1.00 24.55           C
ATOM   1014  CG  ASN A  62      44.314  28.449  20.999  1.00 29.68           C
ATOM   1015  OD1 ASN A  62      43.252  28.162  20.525  1.00 25.65           O
ATOM   1016  ND2 ASN A  62      45.141  29.323  20.439  1.00 30.08           N
ATOM   1017  H   ASN A  62      44.860  25.440  21.160  1.00 32.38           H
ATOM   1018  HA  ASN A  62      46.696  27.375  21.659  1.00 25.37           H
ATOM   1019  HB2 ASN A  62      44.048  27.273  22.625  1.00 29.29           H
ATOM   1020  HB3 ASN A  62      45.059  28.474  22.881  1.00 29.29           H
ATOM   1021 HD21 ASN A  62      44.913  29.730  19.717  1.00 35.92           H
ATOM   1022 HD22 ASN A  62      45.906  29.482  20.799  1.00 35.92           H
ATOM   1023  N   ILE A  63      46.855  24.991  23.315  1.00 25.98           N
ATOM   1024  CA  ILE A  63      47.567  24.344  24.407  1.00 25.72           C
ATOM   1025  C   ILE A  63      48.905  23.859  23.860  1.00 30.10           C
ATOM   1026  O   ILE A  63      48.956  23.211  22.817  1.00 28.52           O
ATOM   1027  CB  ILE A  63      46.772  23.174  25.013  1.00 22.33           C
ATOM   1028  CG1 ILE A  63      45.449  23.684  25.600  1.00 22.81           C
ATOM   1029  CG2 ILE A  63      47.634  22.465  26.130  1.00 21.90           C
ATOM   1030  CD1 ILE A  63      44.348  22.633  25.823  1.00 21.14           C
ATOM   1031  H   ILE A  63      46.737  24.468  22.642  1.00 31.00           H
ATOM   1032  HA  ILE A  63      47.739  24.993  25.108  1.00 30.69           H
ATOM   1033  HB  ILE A  63      46.577  22.532  24.313  1.00 26.63           H
ATOM   1034 HG12 ILE A  63      45.635  24.092  26.461  1.00 27.19           H
ATOM   1035 HG13 ILE A  63      45.088  24.355  24.999  1.00 27.19           H
ATOM   1036 HG21 ILE A  63      47.123  21.731  26.503  1.00 26.10           H
ATOM   1037 HG22 ILE A  63      48.452  22.131  25.731  1.00 26.10           H
ATOM   1038 HG23 ILE A  63      47.843  23.110  26.824  1.00 26.10           H
ATOM   1039 HD11 ILE A  63      43.565  23.069  26.195  1.00 25.20           H
ATOM   1040 HD12 ILE A  63      44.126  22.223  24.973  1.00 25.20           H
ATOM   1041 HD13 ILE A  63      44.675  21.959  26.440  1.00 25.20           H
ATOM   1042  N   VAL A  64      49.981  24.184  24.567  1.00 24.37           N
ATOM   1043  CA  VAL A  64      51.305  23.850  24.076  1.00 30.18           C
ATOM   1044  C   VAL A  64      51.380  22.341  23.855  1.00 29.99           C
ATOM   1045  O   VAL A  64      50.925  21.543  24.675  1.00 29.62           O
ATOM   1046  CB  VAL A  64      52.414  24.292  25.035  1.00 27.77           C
ATOM   1047  CG1 VAL A  64      52.433  23.417  26.274  1.00 37.48           C
ATOM   1048  CG2 VAL A  64      53.802  24.274  24.315  1.00 30.08           C
ATOM   1049  H   VAL A  64      49.969  24.593  25.323  1.00 29.07           H
ATOM   1050  HA  VAL A  64      51.450  24.289  23.223  1.00 36.04           H
ATOM   1051  HB  VAL A  64      52.239  25.203  25.318  1.00 33.15           H
ATOM   1052 HG11 VAL A  64      53.143  23.718  26.863  1.00 44.80           H
ATOM   1053 HG12 VAL A  64      51.577  23.489  26.724  1.00 44.80           H
ATOM   1054 HG13 VAL A  64      52.591  22.497  26.009  1.00 44.80           H
ATOM   1055 HG21 VAL A  64      54.487  24.557  24.941  1.00 35.93           H
ATOM   1056 HG22 VAL A  64      53.986  23.372  24.008  1.00 35.93           H
ATOM   1057 HG23 VAL A  64      53.773  24.881  23.559  1.00 35.93           H
ATOM   1058  N   ARG A  65      51.967  21.962  22.752  1.00 30.31           N
ATOM   1059  CA  ARG A  65      51.902  20.603  22.277  1.00 22.20           C
ATOM   1060  C   ARG A  65      53.126  19.785  22.718  1.00 25.39           C
ATOM   1061  O   ARG A  65      54.276  20.085  22.364  1.00 25.51           O
ATOM   1062  CB  ARG A  65      51.771  20.592  20.765  1.00 28.56           C
ATOM   1063  CG  ARG A  65      51.386  19.219  20.305  1.00 38.83           C
ATOM   1064  CD  ARG A  65      49.925  18.877  20.762  1.00 34.01           C
ATOM   1065  NE  ARG A  65      49.314  18.104  19.727  1.00 49.24           N
ATOM   1066  CZ  ARG A  65      48.282  18.459  19.005  1.00 35.54           C
ATOM   1067  NH1 ARG A  65      47.649  19.603  19.211  1.00 38.02           N
ATOM   1068  NH2 ARG A  65      47.866  17.611  18.082  1.00 49.03           N1+
ATOM   1069  H   ARG A  65      52.423  22.485  22.244  1.00 36.20           H
ATOM   1070  HA  ARG A  65      51.112  20.179  22.648  1.00 26.46           H
ATOM   1071  HB2 ARG A  65      51.080  21.216  20.493  1.00 34.10           H
ATOM   1072  HB3 ARG A  65      52.622  20.827  20.363  1.00 34.10           H
ATOM   1073  HG2 ARG A  65      51.422  19.181  19.337  1.00 46.43           H
ATOM   1074  HG3 ARG A  65      51.989  18.567  20.693  1.00 46.43           H
ATOM   1075  HD2 ARG A  65      49.946  18.352  21.577  1.00 40.64           H
ATOM   1076  HD3 ARG A  65      49.416  19.694  20.887  1.00 40.64           H
ATOM   1077  HE  ARG A  65      49.657  17.332  19.563  1.00 58.92           H
ATOM   1078 HH11 ARG A  65      47.930  20.147  19.815  1.00 45.46           H
ATOM   1079 HH12 ARG A  65      46.968  19.810  18.729  1.00 45.46           H
ATOM   1080 HH21 ARG A  65      48.280  16.866  17.964  1.00 58.66           H
ATOM   1081 HH22 ARG A  65      47.182  17.804  17.597  1.00 58.66           H
ATOM   1082  N   LEU A  66      52.857  18.724  23.470  1.00 25.35           N
ATOM   1083  CA  LEU A  66      53.896  17.772  23.845  1.00 18.91           C
ATOM   1084  C   LEU A  66      54.015  16.740  22.733  1.00 21.88           C
ATOM   1085  O   LEU A  66      53.041  16.035  22.444  1.00 28.73           O
ATOM   1086  CB  LEU A  66      53.553  17.102  25.163  1.00 21.09           C
ATOM   1087  CG  LEU A  66      54.405  15.915  25.618  1.00 28.07           C
ATOM   1088  CD1 LEU A  66      55.770  16.443  26.046  1.00 25.81           C
ATOM   1089  CD2 LEU A  66      53.692  15.211  26.768  1.00 29.00           C
ATOM   1090  H   LEU A  66      52.077  18.532  23.778  1.00 30.24           H
ATOM   1091  HA  LEU A  66      54.746  18.231  23.938  1.00 22.53           H
ATOM   1092  HB2 LEU A  66      53.611  17.773  25.861  1.00 25.14           H
ATOM   1093  HB3 LEU A  66      52.638  16.785  25.106  1.00 25.14           H
ATOM   1094  HG  LEU A  66      54.522  15.289  24.886  1.00 33.51           H
ATOM   1095 HD11 LEU A  66      56.319  15.698  26.337  1.00 30.81           H
ATOM   1096 HD12 LEU A  66      56.187  16.887  25.291  1.00 30.81           H
ATOM   1097 HD13 LEU A  66      55.651  17.072  26.775  1.00 30.81           H
ATOM   1098 HD21 LEU A  66      54.229  14.458  27.059  1.00 34.63           H
ATOM   1099 HD22 LEU A  66      53.577  15.838  27.500  1.00 34.63           H
ATOM   1100 HD23 LEU A  66      52.826  14.900  26.459  1.00 34.63           H
ATOM   1101  N   HIS A  67      55.198  16.637  22.136  1.00 24.77           N
ATOM   1102  CA  HIS A  67      55.396  15.739  21.023  1.00 30.59           C
ATOM   1103  C   HIS A  67      55.934  14.364  21.432  1.00 32.01           C
ATOM   1104  O   HIS A  67      55.583  13.383  20.792  1.00 34.35           O
ATOM   1105  CB  HIS A  67      56.387  16.302  20.019  1.00 25.62           C
ATOM   1106  CG  HIS A  67      55.909  17.495  19.267  1.00 30.35           C
ATOM   1107  ND1 HIS A  67      54.652  17.583  18.706  1.00 26.82           N
ATOM   1108  CD2 HIS A  67      56.536  18.659  18.988  1.00 21.37           C
ATOM   1109  CE1 HIS A  67      54.548  18.748  18.084  1.00 28.46           C
ATOM   1110  NE2 HIS A  67      55.682  19.411  18.234  1.00 28.82           N
ATOM   1111  H   HIS A  67      55.899  17.080  22.363  1.00 29.55           H
ATOM   1112  HA  HIS A  67      54.549  15.607  20.569  1.00 36.54           H
ATOM   1113  HB2 HIS A  67      56.595  15.612  19.370  1.00 30.58           H
ATOM   1114  HB3 HIS A  67      57.194  16.559  20.492  1.00 30.58           H
ATOM   1115  HD2 HIS A  67      57.405  18.888  19.228  1.00 25.47           H
ATOM   1116  HE1 HIS A  67      53.797  19.053  17.627  1.00 33.97           H
ATOM   1117  HE2 HIS A  67      55.841  20.202  17.937  1.00 34.42           H
ATOM   1118  N   ASP A  68      56.840  14.292  22.411  1.00 29.57           N
ATOM   1119  CA  ASP A  68      57.543  13.055  22.720  1.00 34.89           C
ATOM   1120  C   ASP A  68      58.116  13.139  24.118  1.00 32.08           C
ATOM   1121  O   ASP A  68      58.260  14.222  24.702  1.00 32.89           O
ATOM   1122  CB  ASP A  68      58.679  12.749  21.743  1.00 28.88           C
ATOM   1123  CG  ASP A  68      58.920  11.250  21.581  1.00 36.53           C
ATOM   1124  OD1 ASP A  68      59.731  10.884  20.716  1.00 39.42           O
ATOM   1125  OD2 ASP A  68      58.290  10.445  22.299  1.00 32.02           O1-
ATOM   1126  H   ASP A  68      57.063  14.954  22.912  1.00 35.31           H
ATOM   1127  HA  ASP A  68      56.915  12.317  22.693  1.00 41.69           H
ATOM   1128  HB2 ASP A  68      58.456  13.114  20.872  1.00 34.49           H
ATOM   1129  HB3 ASP A  68      59.498  13.152  22.072  1.00 34.49           H
ATOM   1130  N   VAL A  69      58.389  11.972  24.672  1.00 30.85           N
ATOM   1131  CA  VAL A  69      59.099  11.879  25.932  1.00 30.21           C
ATOM   1132  C   VAL A  69      60.205  10.857  25.791  1.00 31.01           C
ATOM   1133  O   VAL A  69      59.962   9.728  25.364  1.00 30.63           O
ATOM   1134  CB  VAL A  69      58.185  11.496  27.099  1.00 35.11           C
ATOM   1135  CG1 VAL A  69      59.008  11.391  28.356  1.00 28.15           C
ATOM   1136  CG2 VAL A  69      57.069  12.509  27.250  1.00 32.07           C
ATOM   1137  H   VAL A  69      58.171  11.212  24.335  1.00 36.85           H
ATOM   1138  HA  VAL A  69      59.504  12.737  26.134  1.00 36.08           H
ATOM   1139  HB  VAL A  69      57.787  10.629  26.923  1.00 41.96           H
ATOM   1140 HG11 VAL A  69      58.426  11.149  29.094  1.00 33.60           H
ATOM   1141 HG12 VAL A  69      59.687  10.710  28.233  1.00 33.60           H
ATOM   1142 HG13 VAL A  69      59.426  12.248  28.532  1.00 33.60           H
ATOM   1143 HG21 VAL A  69      56.504  12.247  27.993  1.00 38.32           H
ATOM   1144 HG22 VAL A  69      57.456  13.382  27.420  1.00 38.32           H
ATOM   1145 HG23 VAL A  69      56.549  12.531  26.431  1.00 38.32           H
ATOM   1146  N   LEU A  70      61.391  11.254  26.179  1.00 29.98           N
ATOM   1147  CA  LEU A  70      62.596  10.468  26.051  1.00 40.39           C
ATOM   1148  C   LEU A  70      63.198  10.254  27.425  1.00 38.03           C
ATOM   1149  O   LEU A  70      63.205  11.151  28.275  1.00 32.86           O
ATOM   1150  CB  LEU A  70      63.586  11.159  25.139  1.00 42.18           C
ATOM   1151  CG  LEU A  70      62.971  11.329  23.744  1.00 40.44           C
ATOM   1152  CD1 LEU A  70      63.635  12.431  23.015  1.00 47.42           C
ATOM   1153  CD2 LEU A  70      63.108  10.060  22.993  1.00 47.36           C
ATOM   1154  H   LEU A  70      61.533  12.021  26.541  1.00 35.80           H
ATOM   1155  HA  LEU A  70      62.379   9.602  25.671  1.00 48.30           H
ATOM   1156  HB2 LEU A  70      63.798  12.036  25.494  1.00 50.44           H
ATOM   1157  HB3 LEU A  70      64.388  10.619  25.061  1.00 50.44           H
ATOM   1158  HG  LEU A  70      62.028  11.539  23.828  1.00 48.36           H
ATOM   1159 HD11 LEU A  70      63.230  12.518  22.138  1.00 56.74           H
ATOM   1160 HD12 LEU A  70      63.522  13.254  23.516  1.00 56.74           H
ATOM   1161 HD13 LEU A  70      64.579  12.225  22.924  1.00 56.74           H
ATOM   1162 HD21 LEU A  70      62.718  10.171  22.112  1.00 56.66           H
ATOM   1163 HD22 LEU A  70      64.049   9.840  22.914  1.00 56.66           H
ATOM   1164 HD23 LEU A  70      62.643   9.358  23.475  1.00 56.66           H
ATOM   1165  N   HIS A  71      63.656   9.046  27.641  1.00 36.36           N
ATOM   1166  CA  HIS A  71      64.283   8.652  28.890  1.00 48.33           C
ATOM   1167  C   HIS A  71      65.656   8.116  28.513  1.00 36.61           C
ATOM   1168  O   HIS A  71      65.767   7.075  27.860  1.00 36.39           O
ATOM   1169  CB  HIS A  71      63.447   7.613  29.617  1.00 47.93           C
ATOM   1170  CG  HIS A  71      64.111   7.074  30.843  1.00 40.04           C
ATOM   1171  ND1 HIS A  71      63.835   5.829  31.343  1.00 35.91           N
ATOM   1172  CD2 HIS A  71      65.019   7.626  31.677  1.00 43.81           C
ATOM   1173  CE1 HIS A  71      64.568   5.625  32.419  1.00 49.79           C
ATOM   1174  NE2 HIS A  71      65.287   6.707  32.648  1.00 40.55           N
ATOM   1175  H   HIS A  71      63.618   8.411  27.062  1.00 43.46           H
ATOM   1176  HA  HIS A  71      64.393   9.426  29.464  1.00 57.82           H
ATOM   1177  HB2 HIS A  71      63.279   6.869  29.018  1.00 57.34           H
ATOM   1178  HB3 HIS A  71      62.607   8.017  29.886  1.00 57.34           H
ATOM   1179  HD1 HIS A  71      63.289   5.262  30.996  1.00 42.92           H
ATOM   1180  HD2 HIS A  71      65.398   8.472  31.599  1.00 52.40           H
ATOM   1181  HE1 HIS A  71      64.563   4.856  32.942  1.00 59.58           H
ATOM   1182  N   SER A  72      66.686   8.866  28.860  1.00 48.04           N
ATOM   1183  CA  SER A  72      68.016   8.555  28.367  1.00 54.79           C
ATOM   1184  C   SER A  72      69.070   9.291  29.175  1.00 57.35           C
ATOM   1185  O   SER A  72      69.742  10.201  28.683  1.00 72.87           O
ATOM   1186  CB  SER A  72      68.146   8.896  26.875  1.00 61.01           C
ATOM   1187  OG  SER A  72      68.462  10.266  26.680  1.00 72.11           O
ATOM   1188  H   SER A  72      66.644   9.554  29.374  1.00 57.48           H
ATOM   1189  HA  SER A  72      68.174   7.604  28.469  1.00 65.57           H
ATOM   1190  HB2 SER A  72      68.851   8.353  26.489  1.00 73.04           H
ATOM   1191  HB3 SER A  72      67.303   8.703  26.435  1.00 73.04           H
ATOM   1192  HG  SER A  72      69.191  10.449  27.054  1.00 86.36           H
ATOM   1193  N   ASP A  73      69.133   8.957  30.450  1.00 63.60           N
ATOM   1194  CA  ASP A  73      70.394   8.603  31.091  1.00 65.11           C
ATOM   1195  C   ASP A  73      70.065   8.442  32.563  1.00 68.89           C
ATOM   1196  O   ASP A  73      69.961   7.338  33.114  1.00 76.13           O
ATOM   1197  CB  ASP A  73      71.532   9.640  30.838  1.00 73.53           C
ATOM   1198  CG  ASP A  73      71.334  11.004  31.562  1.00 60.28           C
ATOM   1199  OD1 ASP A  73      70.186  11.474  31.676  1.00 76.02           O
ATOM   1200  OD2 ASP A  73      72.308  11.585  32.077  1.00 81.05           O1-
ATOM   1201  H   ASP A  73      68.454   8.926  30.976  1.00 76.15           H
ATOM   1202  HA  ASP A  73      70.691   7.744  30.753  1.00 77.96           H
ATOM   1203  HB2 ASP A  73      72.370   9.262  31.146  1.00 88.07           H
ATOM   1204  HB3 ASP A  73      71.584   9.817  29.885  1.00 88.07           H
ATOM   1205  N   LYS A  74      69.809   9.586  33.132  1.00 55.80           N
ATOM   1206  CA  LYS A  74      69.356   9.846  34.482  1.00 50.79           C
ATOM   1207  C   LYS A  74      68.482  11.081  34.299  1.00 42.67           C
ATOM   1208  O   LYS A  74      68.343  11.876  35.231  1.00 43.94           O
ATOM   1209  CB  LYS A  74      70.546  10.081  35.426  1.00 59.24           C
ATOM   1210  CG  LYS A  74      71.471   8.855  35.651  1.00 64.89           C
ATOM   1211  CD  LYS A  74      71.403   8.428  37.131  1.00 68.71           C
ATOM   1212  CE  LYS A  74      72.681   7.778  37.607  1.00 64.40           C
ATOM   1213  NZ  LYS A  74      72.935   6.466  36.928  1.00 59.05           N1+
ATOM   1214  H   LYS A  74      69.903  10.324  32.699  1.00 66.79           H
ATOM   1215  HA  LYS A  74      68.817   9.109  34.810  1.00 60.77           H
ATOM   1216  HB2 LYS A  74      71.092  10.794  35.059  1.00 70.92           H
ATOM   1217  HB3 LYS A  74      70.203  10.349  36.292  1.00 70.92           H
ATOM   1218  HG2 LYS A  74      71.173   8.115  35.099  1.00 77.69           H
ATOM   1219  HG3 LYS A  74      72.387   9.093  35.438  1.00 77.69           H
ATOM   1220  HD2 LYS A  74      71.241   9.211  37.680  1.00 82.28           H
ATOM   1221  HD3 LYS A  74      70.681   7.789  37.243  1.00 82.28           H
ATOM   1222  HE2 LYS A  74      73.428   8.367  37.414  1.00 77.11           H
ATOM   1223  HE3 LYS A  74      72.620   7.618  38.561  1.00 77.11           H
ATOM   1224  HZ1 LYS A  74      73.693   6.110  37.228  1.00 70.69           H
ATOM   1225  HZ2 LYS A  74      72.265   5.904  37.094  1.00 70.69           H
ATOM   1226  HZ3 LYS A  74      73.000   6.587  36.048  1.00 70.69           H
ATOM   1227  N   LYS A  75      67.980  11.292  33.058  1.00 47.71           N
ATOM   1228  CA  LYS A  75      67.139  12.424  32.691  1.00 50.03           C
ATOM   1229  C   LYS A  75      65.913  11.975  31.897  1.00 33.73           C
ATOM   1230  O   LYS A  75      65.936  11.020  31.124  1.00 34.93           O
ATOM   1231  CB  LYS A  75      67.907  13.472  31.855  1.00 47.03           C
ATOM   1232  CG  LYS A  75      69.010  14.160  32.616  1.00 56.27           C
ATOM   1233  CD  LYS A  75      69.562  15.379  31.891  1.00 59.45           C
ATOM   1234  CE  LYS A  75      70.586  15.002  30.835  1.00 67.61           C
ATOM   1235  NZ  LYS A  75      71.697  16.027  30.760  1.00 73.76           N1+
ATOM   1236  H   LYS A  75      68.128  10.761  32.398  1.00 57.07           H
ATOM   1237  HA  LYS A  75      66.827  12.859  33.500  1.00 59.86           H
ATOM   1238  HB2 LYS A  75      68.306  13.030  31.089  1.00 56.26           H
ATOM   1239  HB3 LYS A  75      67.284  14.152  31.555  1.00 56.26           H
ATOM   1240  HG2 LYS A  75      68.665  14.453  33.474  1.00 67.35           H
ATOM   1241  HG3 LYS A  75      69.739  13.535  32.748  1.00 67.35           H
ATOM   1242  HD2 LYS A  75      68.833  15.845  31.452  1.00 71.17           H
ATOM   1243  HD3 LYS A  75      69.993  15.963  32.534  1.00 71.17           H
ATOM   1244  HE2 LYS A  75      70.977  14.144  31.059  1.00 80.96           H
ATOM   1245  HE3 LYS A  75      70.152  14.959  29.968  1.00 80.96           H
ATOM   1246  HZ1 LYS A  75      72.287  15.791  30.137  1.00 88.34           H
ATOM   1247  HZ2 LYS A  75      71.362  16.825  30.553  1.00 88.34           H
ATOM   1248  HZ3 LYS A  75      72.112  16.083  31.546  1.00 88.34           H
ATOM   1249  N   LEU A  76      64.848  12.717  32.103  1.00 32.54           N
ATOM   1250  CA  LEU A  76      63.665  12.723  31.267  1.00 41.25           C
ATOM   1251  C   LEU A  76      63.682  13.975  30.402  1.00 41.61           C
ATOM   1252  O   LEU A  76      63.894  15.081  30.913  1.00 37.65           O
ATOM   1253  CB  LEU A  76      62.427  12.758  32.148  1.00 35.60           C
ATOM   1254  CG  LEU A  76      61.292  11.774  31.993  1.00 45.42           C
ATOM   1255  CD1 LEU A  76      61.751  10.343  32.175  1.00 53.40           C
ATOM   1256  CD2 LEU A  76      60.303  12.134  33.085  1.00 38.96           C
ATOM   1257  H   LEU A  76      64.783  13.262  32.766  1.00 38.87           H
ATOM   1258  HA  LEU A  76      63.641  11.936  30.702  1.00 49.32           H
ATOM   1259  HB2 LEU A  76      62.732  12.669  33.064  1.00 42.55           H
ATOM   1260  HB3 LEU A  76      62.032  13.638  32.043  1.00 42.55           H
ATOM   1261  HG  LEU A  76      60.869  11.874  31.125  1.00 54.33           H
ATOM   1262 HD11 LEU A  76      60.990   9.751  32.067  1.00 63.91           H
ATOM   1263 HD12 LEU A  76      62.426  10.141  31.508  1.00 63.91           H
ATOM   1264 HD13 LEU A  76      62.125  10.243  33.065  1.00 63.91           H
ATOM   1265 HD21 LEU A  76      59.544  11.531  33.036  1.00 46.58           H
ATOM   1266 HD22 LEU A  76      60.739  12.048  33.947  1.00 46.58           H
ATOM   1267 HD23 LEU A  76      60.007  13.049  32.954  1.00 46.58           H
ATOM   1268  N   THR A  77      63.444  13.806  29.110  1.00 35.82           N
ATOM   1269  CA  THR A  77      63.352  14.930  28.188  1.00 38.08           C
ATOM   1270  C   THR A  77      61.972  14.933  27.535  1.00 34.30           C
ATOM   1271  O   THR A  77      61.600  13.979  26.837  1.00 34.79           O
ATOM   1272  CB  THR A  77      64.481  14.889  27.146  1.00 38.77           C
ATOM   1273  OG1 THR A  77      65.747  14.815  27.812  1.00 47.11           O
ATOM   1274  CG2 THR A  77      64.474  16.157  26.324  1.00 45.21           C
ATOM   1275  H   THR A  77      63.331  13.040  28.736  1.00 42.81           H
ATOM   1276  HA  THR A  77      63.443  15.755  28.691  1.00 45.52           H
ATOM   1277  HB  THR A  77      64.367  14.127  26.557  1.00 46.35           H
ATOM   1278  HG1 THR A  77      65.783  14.122  28.284  1.00 56.36           H
ATOM   1279 HG21 THR A  77      65.186  16.130  25.667  1.00 54.08           H
ATOM   1280 HG22 THR A  77      63.624  16.249  25.865  1.00 54.08           H
ATOM   1281 HG23 THR A  77      64.605  16.926  26.900  1.00 54.08           H
ATOM   1282  N   LEU A  78      61.184  15.962  27.853  1.00 34.37           N
ATOM   1283  CA  LEU A  78      59.932  16.236  27.183  1.00 34.02           C
ATOM   1284  C   LEU A  78      60.170  17.126  25.971  1.00 31.37           C
ATOM   1285  O   LEU A  78      60.760  18.208  26.092  1.00 33.69           O
ATOM   1286  CB  LEU A  78      58.927  16.922  28.102  1.00 30.83           C
ATOM   1287  CG  LEU A  78      58.766  16.712  29.611  1.00 40.75           C
ATOM   1288  CD1 LEU A  78      57.307  16.889  29.941  1.00 34.94           C
ATOM   1289  CD2 LEU A  78      59.241  15.437  30.137  1.00 39.03           C
ATOM   1290  H   LEU A  78      61.368  16.528  28.474  1.00 41.07           H
ATOM   1291  HA  LEU A  78      59.544  15.402  26.876  1.00 40.65           H
ATOM   1292  HB2 LEU A  78      59.082  17.874  27.999  1.00 36.83           H
ATOM   1293  HB3 LEU A  78      58.053  16.725  27.730  1.00 36.83           H
ATOM   1294  HG  LEU A  78      59.254  17.413  30.070  1.00 48.73           H
ATOM   1295 HD11 LEU A  78      57.181  16.761  30.894  1.00 41.75           H
ATOM   1296 HD12 LEU A  78      57.033  17.785  29.689  1.00 41.75           H
ATOM   1297 HD13 LEU A  78      56.790  16.234  29.447  1.00 41.75           H
ATOM   1298 HD21 LEU A  78      59.090  15.416  31.095  1.00 46.66           H
ATOM   1299 HD22 LEU A  78      58.753  14.718  29.708  1.00 46.66           H
ATOM   1300 HD23 LEU A  78      60.189  15.353  29.949  1.00 46.66           H
ATOM   1301  N   VAL A  79      59.637  16.711  24.833  1.00 28.41           N
ATOM   1302  CA  VAL A  79      59.811  17.411  23.560  1.00 26.00           C
ATOM   1303  C   VAL A  79      58.488  18.095  23.243  1.00 23.86           C
ATOM   1304  O   VAL A  79      57.465  17.424  23.049  1.00 28.72           O
ATOM   1305  CB  VAL A  79      60.226  16.470  22.425  1.00 28.31           C
ATOM   1306  CG1 VAL A  79      60.533  17.260  21.166  1.00 28.79           C
ATOM   1307  CG2 VAL A  79      61.427  15.655  22.835  1.00 31.06           C
ATOM   1308  H   VAL A  79      59.154  16.002  24.766  1.00 33.92           H
ATOM   1309  HA  VAL A  79      60.494  18.093  23.658  1.00 31.02           H
ATOM   1310  HB  VAL A  79      59.497  15.861  22.231  1.00 33.80           H
ATOM   1311 HG11 VAL A  79      60.793  16.645  20.463  1.00 34.37           H
ATOM   1312 HG12 VAL A  79      59.740  17.751  20.900  1.00 34.37           H
ATOM   1313 HG13 VAL A  79      61.258  17.878  21.350  1.00 34.37           H
ATOM   1314 HG21 VAL A  79      61.673  15.067  22.104  1.00 37.09           H
ATOM   1315 HG22 VAL A  79      62.161  16.255  23.039  1.00 37.09           H
ATOM   1316 HG23 VAL A  79      61.199  15.131  23.619  1.00 37.09           H
ATOM   1317  N   PHE A  80      58.519  19.426  23.201  1.00 23.54           N
ATOM   1318  CA  PHE A  80      57.381  20.287  22.915  1.00 26.17           C
ATOM   1319  C   PHE A  80      57.577  21.061  21.610  1.00 27.50           C
ATOM   1320  O   PHE A  80      58.697  21.293  21.158  1.00 29.36           O
ATOM   1321  CB  PHE A  80      57.224  21.321  24.016  1.00 31.26           C
ATOM   1322  CG  PHE A  80      56.795  20.779  25.333  1.00 24.77           C
ATOM   1323  CD1 PHE A  80      57.712  20.414  26.303  1.00 30.22           C
ATOM   1324  CD2 PHE A  80      55.462  20.769  25.660  1.00 26.69           C
ATOM   1325  CE1 PHE A  80      57.284  20.002  27.525  1.00 31.06           C
ATOM   1326  CE2 PHE A  80      55.045  20.324  26.865  1.00 27.57           C
ATOM   1327  CZ  PHE A  80      55.938  19.976  27.810  1.00 28.26           C
ATOM   1328  H   PHE A  80      59.238  19.876  23.344  1.00 28.08           H
ATOM   1329  HA  PHE A  80      56.569  19.760  22.854  1.00 31.23           H
ATOM   1330  HB2 PHE A  80      58.076  21.764  24.146  1.00 37.34           H
ATOM   1331  HB3 PHE A  80      56.559  21.970  23.737  1.00 37.34           H
ATOM   1332  HD1 PHE A  80      58.623  20.449  26.118  1.00 36.09           H
ATOM   1333  HD2 PHE A  80      54.833  21.023  25.024  1.00 31.86           H
ATOM   1334  HE1 PHE A  80      57.901  19.736  28.168  1.00 37.10           H
ATOM   1335  HE2 PHE A  80      54.137  20.310  27.062  1.00 32.91           H
ATOM   1336  HZ  PHE A  80      55.644  19.667  28.636  1.00 33.74           H
ATOM   1337  N   GLU A  81      56.492  21.539  21.033  1.00 27.08           N
ATOM   1338  CA  GLU A  81      56.619  22.604  20.043  1.00 28.12           C
ATOM   1339  C   GLU A  81      57.398  23.785  20.643  1.00 33.82           C
ATOM   1340  O   GLU A  81      57.385  24.017  21.858  1.00 27.77           O
ATOM   1341  CB  GLU A  81      55.243  23.103  19.569  1.00 30.95           C
ATOM   1342  CG  GLU A  81      54.450  23.805  20.649  1.00 33.19           C
ATOM   1343  CD  GLU A  81      53.077  24.203  20.169  1.00 36.07           C
ATOM   1344  OE1 GLU A  81      52.995  24.934  19.174  1.00 38.92           O
ATOM   1345  OE2 GLU A  81      52.076  23.751  20.785  1.00 32.35           O1-
ATOM   1346  H   GLU A  81      55.687  21.276  21.187  1.00 32.32           H
ATOM   1347  HA  GLU A  81      57.108  22.273  19.273  1.00 33.57           H
ATOM   1348  HB2 GLU A  81      55.371  23.729  18.839  1.00 36.97           H
ATOM   1349  HB3 GLU A  81      54.722  22.344  19.264  1.00 36.97           H
ATOM   1350  HG2 GLU A  81      54.346  23.209  21.406  1.00 39.66           H
ATOM   1351  HG3 GLU A  81      54.921  24.609  20.918  1.00 39.66           H
ATOM   1352  N   PHE A  82      58.089  24.533  19.789  1.00 29.98           N
ATOM   1353  CA  PHE A  82      58.799  25.729  20.231  1.00 31.07           C
ATOM   1354  C   PHE A  82      57.937  26.954  19.988  1.00 29.80           C
ATOM   1355  O   PHE A  82      57.379  27.114  18.901  1.00 33.14           O
ATOM   1356  CB  PHE A  82      60.128  25.896  19.502  1.00 31.78           C
ATOM   1357  CG  PHE A  82      60.848  27.184  19.824  1.00 36.97           C
ATOM   1358  CD1 PHE A  82      60.816  28.246  18.948  1.00 37.22           C
ATOM   1359  CD2 PHE A  82      61.553  27.330  20.997  1.00 33.99           C
ATOM   1360  CE1 PHE A  82      61.486  29.428  19.237  1.00 38.64           C
ATOM   1361  CE2 PHE A  82      62.209  28.534  21.287  1.00 34.41           C
ATOM   1362  CZ  PHE A  82      62.191  29.548  20.400  1.00 34.71           C
ATOM   1363  H   PHE A  82      58.163  24.370  18.948  1.00 35.81           H
ATOM   1364  HA  PHE A  82      58.978  25.665  21.182  1.00 37.11           H
ATOM   1365  HB2 PHE A  82      60.712  25.161  19.748  1.00 37.97           H
ATOM   1366  HB3 PHE A  82      59.964  25.879  18.547  1.00 37.97           H
ATOM   1367  HD1 PHE A  82      60.352  28.166  18.145  1.00 44.50           H
ATOM   1368  HD2 PHE A  82      61.584  26.629  21.607  1.00 40.61           H
ATOM   1369  HE1 PHE A  82      61.462  30.135  18.634  1.00 46.20           H
ATOM   1370  HE2 PHE A  82      62.691  28.620  22.078  1.00 41.12           H
ATOM   1371  HZ  PHE A  82      62.625  30.346  20.598  1.00 41.48           H
ATOM   1372  N   CYS A  83      57.854  27.821  20.999  1.00 32.41           N
ATOM   1373  CA  CYS A  83      57.210  29.123  20.882  1.00 30.10           C
ATOM   1374  C   CYS A  83      58.221  30.245  21.135  1.00 24.80           C
ATOM   1375  O   CYS A  83      59.150  30.116  21.922  1.00 33.12           O
ATOM   1376  CB  CYS A  83      56.046  29.255  21.837  1.00 30.71           C
ATOM   1377  SG  CYS A  83      54.838  27.964  21.675  1.00 35.03           S
ATOM   1378  H   CYS A  83      58.174  27.670  21.782  1.00 38.72           H
ATOM   1379  HA  CYS A  83      56.869  29.225  19.979  1.00 35.94           H
ATOM   1380  HB2 CYS A  83      56.384  29.233  22.746  1.00 36.68           H
ATOM   1381  HB3 CYS A  83      55.601  30.100  21.672  1.00 36.68           H
ATOM   1382  HG  CYS A  83      53.958  28.151  22.469  1.00 41.86           H
ATOM   1383  N   ASP A  84      57.994  31.373  20.493  1.00 33.99           N
ATOM   1384  CA  ASP A  84      59.013  32.419  20.412  1.00 33.57           C
ATOM   1385  C   ASP A  84      59.161  33.199  21.714  1.00 35.06           C
ATOM   1386  O   ASP A  84      60.281  33.459  22.146  1.00 30.83           O
ATOM   1387  CB  ASP A  84      58.674  33.319  19.226  1.00 42.91           C
ATOM   1388  CG  ASP A  84      58.550  32.521  17.927  1.00 49.34           C
ATOM   1389  OD1 ASP A  84      59.513  31.819  17.588  1.00 47.24           O
ATOM   1390  OD2 ASP A  84      57.481  32.540  17.270  1.00 61.75           O1-
ATOM   1391  H   ASP A  84      57.258  31.566  20.092  1.00 40.62           H
ATOM   1392  HA  ASP A  84      59.868  32.001  20.225  1.00 40.11           H
ATOM   1393  HB2 ASP A  84      57.827  33.761  19.392  1.00 51.32           H
ATOM   1394  HB3 ASP A  84      59.378  33.976  19.112  1.00 51.32           H
ATOM   1395  N   GLN A  85      58.067  33.535  22.399  1.00 33.44           N
ATOM   1396  CA  GLN A  85      58.190  34.257  23.660  1.00 36.47           C
ATOM   1397  C   GLN A  85      57.014  33.958  24.582  1.00 28.17           C
ATOM   1398  O   GLN A  85      56.009  33.398  24.174  1.00 30.68           O
ATOM   1399  CB  GLN A  85      58.291  35.748  23.414  1.00 34.75           C
ATOM   1400  CG  GLN A  85      57.212  36.285  22.680  1.00 42.18           C
ATOM   1401  CD  GLN A  85      57.513  37.709  22.222  1.00 48.68           C
ATOM   1402  OE1 GLN A  85      56.966  38.152  21.213  1.00 55.64           O
ATOM   1403  NE2 GLN A  85      58.407  38.415  22.935  1.00 42.21           N
ATOM   1404  H   GLN A  85      57.259  33.361  22.160  1.00 39.96           H
ATOM   1405  HA  GLN A  85      59.002  33.972  24.109  1.00 43.59           H
ATOM   1406  HB2 GLN A  85      58.322  36.204  24.269  1.00 41.53           H
ATOM   1407  HB3 GLN A  85      59.104  35.927  22.917  1.00 41.53           H
ATOM   1408  HG2 GLN A  85      57.055  35.738  21.894  1.00 50.44           H
ATOM   1409  HG3 GLN A  85      56.421  36.305  23.240  1.00 50.44           H
ATOM   1410 HE21 GLN A  85      58.786  38.061  23.621  1.00 50.48           H
ATOM   1411 HE22 GLN A  85      58.601  39.221  22.704  1.00 50.48           H
ATOM   1412  N   ASP A  86      57.159  34.305  25.835  1.00 24.63           N
ATOM   1413  CA  ASP A  86      56.004  34.288  26.708  1.00 30.40           C
ATOM   1414  C   ASP A  86      55.376  35.697  26.752  1.00 35.62           C
ATOM   1415  O   ASP A  86      55.977  36.698  26.359  1.00 27.40           O
ATOM   1416  CB  ASP A  86      56.360  33.765  28.093  1.00 30.30           C
ATOM   1417  CG  ASP A  86      57.378  34.606  28.836  1.00 33.57           C
ATOM   1418  OD1 ASP A  86      57.163  35.785  29.159  1.00 33.62           O
ATOM   1419  OD2 ASP A  86      58.372  34.004  29.241  1.00 60.25           O1-
ATOM   1420  H   ASP A  86      57.895  34.551  26.205  1.00 29.39           H
ATOM   1421  HA  ASP A  86      55.343  33.686  26.332  1.00 36.31           H
ATOM   1422  HB2 ASP A  86      55.553  33.736  28.631  1.00 36.18           H
ATOM   1423  HB3 ASP A  86      56.725  32.871  28.004  1.00 36.18           H
ATOM   1424  N   LEU A  87      54.143  35.760  27.260  1.00 29.75           N
ATOM   1425  CA  LEU A  87      53.449  37.055  27.304  1.00 31.77           C
ATOM   1426  C   LEU A  87      54.193  38.066  28.180  1.00 29.53           C
ATOM   1427  O   LEU A  87      54.140  39.267  27.926  1.00 26.38           O
ATOM   1428  CB  LEU A  87      52.039  36.867  27.819  1.00 27.04           C
ATOM   1429  CG  LEU A  87      51.107  38.048  27.816  1.00 27.19           C
ATOM   1430  CD1 LEU A  87      50.845  38.566  26.438  1.00 30.32           C
ATOM   1431  CD2 LEU A  87      49.752  37.676  28.421  1.00 24.67           C
ATOM   1432  H   LEU A  87      53.698  35.095  27.576  1.00 35.53           H
ATOM   1433  HA  LEU A  87      53.396  37.417  26.406  1.00 37.95           H
ATOM   1434  HB2 LEU A  87      51.618  36.177  27.284  1.00 32.28           H
ATOM   1435  HB3 LEU A  87      52.098  36.561  28.738  1.00 32.28           H
ATOM   1436  HG  LEU A  87      51.492  38.764  28.344  1.00 32.46           H
ATOM   1437 HD11 LEU A  87      50.241  39.323  26.496  1.00 36.21           H
ATOM   1438 HD12 LEU A  87      51.686  38.843  26.040  1.00 36.21           H
ATOM   1439 HD13 LEU A  87      50.443  37.861  25.907  1.00 36.21           H
ATOM   1440 HD21 LEU A  87      49.175  38.456  28.404  1.00 29.43           H
ATOM   1441 HD22 LEU A  87      49.358  36.961  27.897  1.00 29.43           H
ATOM   1442 HD23 LEU A  87      49.885  37.382  29.335  1.00 29.43           H
ATOM   1443  N   LYS A  88      54.800  37.604  29.264  1.00 23.93           N
ATOM   1444  CA  LYS A  88      55.537  38.519  30.133  1.00 31.29           C
ATOM   1445  C   LYS A  88      56.630  39.237  29.360  1.00 30.00           C
ATOM   1446  O   LYS A  88      56.718  40.471  29.374  1.00 43.10           O
ATOM   1447  CB  LYS A  88      56.118  37.753  31.315  1.00 38.58           C
ATOM   1448  CG  LYS A  88      56.448  38.592  32.493  1.00 42.56           C
ATOM   1449  CD  LYS A  88      55.205  38.865  33.321  1.00 46.27           C
ATOM   1450  CE  LYS A  88      55.487  39.795  34.469  1.00 48.44           C
ATOM   1451  NZ  LYS A  88      54.242  40.086  35.300  1.00 48.42           N1+
ATOM   1452  H   LYS A  88      54.804  36.782  29.518  1.00 28.54           H
ATOM   1453  HA  LYS A  88      54.925  39.187  30.479  1.00 37.37           H
ATOM   1454  HB2 LYS A  88      55.474  37.087  31.600  1.00 46.12           H
ATOM   1455  HB3 LYS A  88      56.935  37.315  31.029  1.00 46.12           H
ATOM   1456  HG2 LYS A  88      57.091  38.127  33.051  1.00 50.90           H
ATOM   1457  HG3 LYS A  88      56.809  39.441  32.194  1.00 50.90           H
ATOM   1458  HD2 LYS A  88      54.530  39.276  32.758  1.00 55.36           H
ATOM   1459  HD3 LYS A  88      54.873  38.029  33.684  1.00 55.36           H
ATOM   1460  HE2 LYS A  88      56.149  39.390  35.050  1.00 57.96           H
ATOM   1461  HE3 LYS A  88      55.820  40.637  34.120  1.00 57.96           H
ATOM   1462  HZ1 LYS A  88      54.445  40.638  35.968  1.00 57.93           H
ATOM   1463  HZ2 LYS A  88      53.619  40.466  34.790  1.00 57.93           H
ATOM   1464  HZ3 LYS A  88      53.919  39.329  35.637  1.00 57.93           H
ATOM   1465  N   LYS A  89      57.386  38.501  28.579  1.00 30.77           N
ATOM   1466  CA  LYS A  89      58.435  39.116  27.776  1.00 30.58           C
ATOM   1467  C   LYS A  89      57.846  39.969  26.663  1.00 29.99           C
ATOM   1468  O   LYS A  89      58.415  41.011  26.298  1.00 30.64           O
ATOM   1469  CB  LYS A  89      59.329  38.040  27.192  1.00 30.29           C
ATOM   1470  CG  LYS A  89      60.605  38.570  26.512  1.00 39.74           C
ATOM   1471  CD  LYS A  89      61.401  37.459  25.880  1.00 45.80           C
ATOM   1472  CE  LYS A  89      62.633  38.037  25.131  1.00 46.07           C
ATOM   1473  NZ  LYS A  89      63.695  37.023  24.945  1.00 57.94           N1+
ATOM   1474  H   LYS A  89      57.320  37.648  28.489  1.00 36.75           H
ATOM   1475  HA  LYS A  89      58.977  39.688  28.342  1.00 36.53           H
ATOM   1476  HB2 LYS A  89      59.602  37.442  27.905  1.00 36.18           H
ATOM   1477  HB3 LYS A  89      58.825  37.545  26.526  1.00 36.18           H
ATOM   1478  HG2 LYS A  89      60.359  39.200  25.817  1.00 47.51           H
ATOM   1479  HG3 LYS A  89      61.163  39.004  27.176  1.00 47.51           H
ATOM   1480  HD2 LYS A  89      61.717  36.854  26.570  1.00 54.79           H
ATOM   1481  HD3 LYS A  89      60.846  36.985  25.241  1.00 54.79           H
ATOM   1482  HE2 LYS A  89      62.355  38.348  24.255  1.00 55.11           H
ATOM   1483  HE3 LYS A  89      63.002  38.772  25.645  1.00 55.11           H
ATOM   1484  HZ1 LYS A  89      64.386  37.382  24.514  1.00 69.35           H
ATOM   1485  HZ2 LYS A  89      63.971  36.724  25.737  1.00 69.35           H
ATOM   1486  HZ3 LYS A  89      63.382  36.338  24.471  1.00 69.35           H
ATOM   1487  N   TYR A  90      56.715  39.532  26.114  1.00 25.22           N
ATOM   1488  CA  TYR A  90      56.054  40.267  25.049  1.00 27.23           C
ATOM   1489  C   TYR A  90      55.641  41.652  25.557  1.00 34.26           C
ATOM   1490  O   TYR A  90      55.752  42.638  24.838  1.00 27.43           O
ATOM   1491  CB  TYR A  90      54.846  39.479  24.524  1.00 29.99           C
ATOM   1492  CG  TYR A  90      54.090  40.103  23.355  1.00 29.30           C
ATOM   1493  CD1 TYR A  90      54.434  39.845  22.063  1.00 41.53           C
ATOM   1494  CD2 TYR A  90      53.016  40.944  23.563  1.00 37.07           C
ATOM   1495  CE1 TYR A  90      53.732  40.413  20.995  1.00 46.13           C
ATOM   1496  CE2 TYR A  90      52.331  41.529  22.524  1.00 36.77           C
ATOM   1497  CZ  TYR A  90      52.695  41.253  21.232  1.00 44.51           C
ATOM   1498  OH  TYR A  90      52.013  41.806  20.171  1.00 50.22           O
ATOM   1499  H   TYR A  90      56.311  38.809  26.344  1.00 30.09           H
ATOM   1500  HA  TYR A  90      56.676  40.389  24.315  1.00 32.50           H
ATOM   1501  HB2 TYR A  90      55.155  38.606  24.235  1.00 35.82           H
ATOM   1502  HB3 TYR A  90      54.214  39.371  25.252  1.00 35.82           H
ATOM   1503  HD1 TYR A  90      55.147  39.276  21.887  1.00 49.66           H
ATOM   1504  HD2 TYR A  90      52.765  41.144  24.436  1.00 44.32           H
ATOM   1505  HE1 TYR A  90      53.988  40.227  20.121  1.00 55.18           H
ATOM   1506  HE2 TYR A  90      51.612  42.093  22.697  1.00 43.96           H
ATOM   1507  HH  TYR A  90      51.398  42.304  20.452  1.00 60.09           H
ATOM   1508  N   PHE A  91      55.241  41.749  26.823  1.00 27.91           N
ATOM   1509  CA  PHE A  91      54.860  43.053  27.351  1.00 25.56           C
ATOM   1510  C   PHE A  91      56.078  43.996  27.331  1.00 29.91           C
ATOM   1511  O   PHE A  91      55.953  45.166  26.955  1.00 29.26           O
ATOM   1512  CB  PHE A  91      54.303  42.909  28.770  1.00 24.82           C
ATOM   1513  CG  PHE A  91      52.845  42.403  28.860  1.00 23.88           C
ATOM   1514  CD1 PHE A  91      52.441  41.683  29.975  1.00 26.50           C
ATOM   1515  CD2 PHE A  91      51.910  42.689  27.893  1.00 30.24           C
ATOM   1516  CE1 PHE A  91      51.140  41.218  30.115  1.00 20.35           C
ATOM   1517  CE2 PHE A  91      50.592  42.268  28.029  1.00 30.18           C
ATOM   1518  CZ  PHE A  91      50.205  41.519  29.158  1.00 26.75           C
ATOM   1519  H   PHE A  91      55.183  41.096  27.380  1.00 33.32           H
ATOM   1520  HA  PHE A  91      54.169  43.437  26.789  1.00 30.50           H
ATOM   1521  HB2 PHE A  91      54.859  42.280  29.257  1.00 29.61           H
ATOM   1522  HB3 PHE A  91      54.337  43.776  29.204  1.00 29.61           H
ATOM   1523  HD1 PHE A  91      53.065  41.483  30.635  1.00 31.63           H
ATOM   1524  HD2 PHE A  91      52.156  43.193  27.151  1.00 36.11           H
ATOM   1525  HE1 PHE A  91      50.895  40.734  30.871  1.00 24.25           H
ATOM   1526  HE2 PHE A  91      49.972  42.457  27.362  1.00 36.04           H
ATOM   1527  HZ  PHE A  91      49.331  41.212  29.241  1.00 31.93           H
ATOM   1528  N   ASP A  92      57.262  43.469  27.714  1.00 28.89           N
ATOM   1529  CA  ASP A  92      58.529  44.220  27.693  1.00 30.40           C
ATOM   1530  C   ASP A  92      58.953  44.600  26.288  1.00 32.69           C
ATOM   1531  O   ASP A  92      59.496  45.681  26.094  1.00 36.19           O
ATOM   1532  CB  ASP A  92      59.664  43.435  28.325  1.00 27.91           C
ATOM   1533  CG  ASP A  92      59.695  43.550  29.841  1.00 33.33           C
ATOM   1534  OD1 ASP A  92      60.317  42.673  30.457  1.00 34.00           O
ATOM   1535  OD2 ASP A  92      59.099  44.496  30.404  1.00 32.96           O1-
ATOM   1536  H   ASP A  92      57.353  42.661  27.996  1.00 34.50           H
ATOM   1537  HA  ASP A  92      58.415  45.039  28.200  1.00 36.30           H
ATOM   1538  HB2 ASP A  92      59.563  42.497  28.098  1.00 33.32           H
ATOM   1539  HB3 ASP A  92      60.508  43.769  27.982  1.00 33.32           H
ATOM   1540  N   SER A  93      58.691  43.749  25.301  1.00 30.97           N
ATOM   1541  CA  SER A  93      59.046  44.051  23.914  1.00 35.09           C
ATOM   1542  C   SER A  93      58.176  45.136  23.293  1.00 30.55           C
ATOM   1543  O   SER A  93      58.597  45.770  22.335  1.00 33.28           O
ATOM   1544  CB  SER A  93      58.923  42.803  23.022  1.00 28.29           C
ATOM   1545  OG  SER A  93      59.692  41.780  23.570  1.00 34.69           O
ATOM   1546  H   SER A  93      58.306  42.987  25.407  1.00 36.99           H
ATOM   1547  HA  SER A  93      59.968  44.352  23.884  1.00 41.94           H
ATOM   1548  HB2 SER A  93      57.995  42.524  22.985  1.00 33.78           H
ATOM   1549  HB3 SER A  93      59.250  43.010  22.133  1.00 33.78           H
ATOM   1550  HG  SER A  93      59.420  41.599  24.343  1.00 41.46           H
ATOM   1551  N   CYS A  94      56.949  45.317  23.763  1.00 34.45           N
ATOM   1552  CA  CYS A  94      56.057  46.291  23.144  1.00 35.85           C
ATOM   1553  C   CYS A  94      55.693  47.392  24.125  1.00 25.71           C
ATOM   1554  O   CYS A  94      54.667  48.065  23.966  1.00 32.41           O
ATOM   1555  CB  CYS A  94      54.805  45.586  22.599  1.00 32.11           C
ATOM   1556  SG  CYS A  94      53.682  45.034  23.846  1.00 48.51           S
ATOM   1557  H   CYS A  94      56.610  44.895  24.432  1.00 41.17           H
ATOM   1558  HA  CYS A  94      56.516  46.702  22.395  1.00 42.84           H
ATOM   1559  HB2 CYS A  94      54.327  46.203  22.024  1.00 38.36           H
ATOM   1560  HB3 CYS A  94      55.083  44.810  22.088  1.00 38.36           H
ATOM   1561  HG  CYS A  94      54.247  44.254  24.563  1.00 58.04           H
ATOM   1562  N   ASN A  95      56.517  47.583  25.146  1.00 38.70           N
ATOM   1563  CA  ASN A  95      56.301  48.658  26.102  1.00 35.52           C
ATOM   1564  C   ASN A  95      54.890  48.593  26.725  1.00 34.57           C
ATOM   1565  O   ASN A  95      54.272  49.622  27.005  1.00 37.01           O
ATOM   1566  CB  ASN A  95      56.560  49.983  25.371  1.00 46.88           C
ATOM   1567  CG  ASN A  95      56.739  51.127  26.282  1.00 38.54           C
ATOM   1568  OD1 ASN A  95      57.157  50.981  27.420  1.00 47.90           O
ATOM   1569  ND2 ASN A  95      56.445  52.298  25.779  1.00 44.83           N
ATOM   1570  H   ASN A  95      57.211  47.101  25.307  1.00 46.27           H
ATOM   1571  HA  ASN A  95      56.949  48.579  26.820  1.00 42.45           H
ATOM   1572  HB2 ASN A  95      57.367  49.896  24.840  1.00 56.08           H
ATOM   1573  HB3 ASN A  95      55.805  50.177  24.794  1.00 56.08           H
ATOM   1574 HD21 ASN A  95      56.528  53.005  26.260  1.00 53.63           H
ATOM   1575 HD22 ASN A  95      56.169  52.360  24.967  1.00 53.63           H
ATOM   1576  N   GLY A  96      54.386  47.372  26.954  1.00 33.98           N
ATOM   1577  CA  GLY A  96      53.078  47.128  27.540  1.00 36.82           C
ATOM   1578  C   GLY A  96      51.890  47.628  26.747  1.00 39.05           C
ATOM   1579  O   GLY A  96      50.794  47.726  27.287  1.00 41.24           O
ATOM   1580  H   GLY A  96      54.808  46.647  26.767  1.00 40.61           H
ATOM   1581  HA2 GLY A  96      52.968  46.172  27.665  1.00 44.01           H
ATOM   1582  HA3 GLY A  96      53.047  47.546  28.414  1.00 44.01           H
ATOM   1583  N   ASP A  97      52.056  47.904  25.468  1.00 41.53           N
ATOM   1584  CA  ASP A  97      51.060  48.633  24.705  1.00 36.73           C
ATOM   1585  C   ASP A  97      50.629  47.778  23.533  1.00 35.40           C
ATOM   1586  O   ASP A  97      51.253  47.817  22.480  1.00 37.76           O
ATOM   1587  CB  ASP A  97      51.652  49.973  24.227  1.00 33.26           C
ATOM   1588  CG  ASP A  97      50.626  50.877  23.572  1.00 41.35           C
ATOM   1589  OD1 ASP A  97      51.046  51.808  22.851  1.00 49.83           O
ATOM   1590  OD2 ASP A  97      49.417  50.678  23.776  1.00 44.79           O1-
ATOM   1591  H   ASP A  97      52.747  47.676  25.010  1.00 49.67           H
ATOM   1592  HA  ASP A  97      50.286  48.813  25.262  1.00 43.90           H
ATOM   1593  HB2 ASP A  97      52.021  50.445  24.990  1.00 39.74           H
ATOM   1594  HB3 ASP A  97      52.351  49.795  23.578  1.00 39.74           H
ATOM   1595  N   LEU A  98      49.566  47.021  23.714  1.00 33.10           N
ATOM   1596  CA  LEU A  98      48.997  46.169  22.681  1.00 39.30           C
ATOM   1597  C   LEU A  98      47.899  46.904  21.925  1.00 35.13           C
ATOM   1598  O   LEU A  98      47.147  47.661  22.518  1.00 35.40           O
ATOM   1599  CB  LEU A  98      48.393  44.916  23.297  1.00 37.26           C
ATOM   1600  CG  LEU A  98      49.313  43.731  23.439  1.00 42.09           C
ATOM   1601  CD1 LEU A  98      50.463  44.118  24.288  1.00 43.42           C
ATOM   1602  CD2 LEU A  98      48.537  42.613  24.054  1.00 34.47           C
ATOM   1603  H   LEU A  98      49.136  46.980  24.458  1.00 39.55           H
ATOM   1604  HA  LEU A  98      49.689  45.908  22.052  1.00 46.98           H
ATOM   1605  HB2 LEU A  98      48.071  45.138  24.185  1.00 44.55           H
ATOM   1606  HB3 LEU A  98      47.646  44.636  22.745  1.00 44.55           H
ATOM   1607  HG  LEU A  98      49.638  43.453  22.569  1.00 50.34           H
ATOM   1608 HD11 LEU A  98      51.057  43.357  24.381  1.00 51.93           H
ATOM   1609 HD12 LEU A  98      50.932  44.855  23.866  1.00 51.93           H
ATOM   1610 HD13 LEU A  98      50.134  44.390  25.159  1.00 51.93           H
ATOM   1611 HD21 LEU A  98      49.117  41.842  24.152  1.00 41.20           H
ATOM   1612 HD22 LEU A  98      48.212  42.895  24.923  1.00 41.20           H
ATOM   1613 HD23 LEU A  98      47.789  42.393  23.476  1.00 41.20           H
ATOM   1614  N   ASP A  99      47.755  46.600  20.635  1.00 32.44           N
ATOM   1615  CA  ASP A  99      46.608  47.086  19.889  1.00 31.68           C
ATOM   1616  C   ASP A  99      45.345  46.383  20.380  1.00 33.89           C
ATOM   1617  O   ASP A  99      45.388  45.200  20.722  1.00 31.23           O
ATOM   1618  CB  ASP A  99      46.812  46.799  18.404  1.00 46.03           C
ATOM   1619  CG  ASP A  99      45.677  47.278  17.553  1.00 51.91           C
ATOM   1620  OD1 ASP A  99      44.717  46.492  17.375  1.00 50.00           O
ATOM   1621  OD2 ASP A  99      45.758  48.441  17.044  1.00 65.32           O1-
ATOM   1622  H   ASP A  99      48.303  46.120  20.178  1.00 38.75           H
ATOM   1623  HA  ASP A  99      46.509  48.042  20.017  1.00 37.85           H
ATOM   1624  HB2 ASP A  99      47.619  47.246  18.105  1.00 55.06           H
ATOM   1625  HB3 ASP A  99      46.897  45.841  18.277  1.00 55.06           H
ATOM   1626  N   PRO A 100      44.213  47.062  20.409  1.00 35.23           N
ATOM   1627  CA  PRO A 100      42.994  46.405  20.914  1.00 28.31           C
ATOM   1628  C   PRO A 100      42.636  45.117  20.218  1.00 30.35           C
ATOM   1629  O   PRO A 100      41.978  44.258  20.797  1.00 31.94           O
ATOM   1630  CB  PRO A 100      41.916  47.478  20.704  1.00 37.76           C
ATOM   1631  CG  PRO A 100      42.661  48.783  20.817  1.00 35.25           C
ATOM   1632  CD  PRO A 100      44.040  48.534  20.283  1.00 47.75           C
ATOM   1633  HA  PRO A 100      43.083  46.233  21.865  1.00 33.80           H
ATOM   1634  HB2 PRO A 100      41.521  47.380  19.824  1.00 45.14           H
ATOM   1635  HB3 PRO A 100      41.240  47.406  21.397  1.00 45.14           H
ATOM   1636  HG2 PRO A 100      42.209  49.458  20.287  1.00 42.13           H
ATOM   1637  HG3 PRO A 100      42.701  49.052  21.748  1.00 42.13           H
ATOM   1638  HD2 PRO A 100      44.094  48.801  19.352  1.00 57.13           H
ATOM   1639  HD3 PRO A 100      44.699  48.997  20.823  1.00 57.13           H
ATOM   1640  N   GLU A 101      43.025  44.955  18.987  1.00 29.32           N
ATOM   1641  CA  GLU A 101      42.677  43.735  18.301  1.00 32.56           C
ATOM   1642  C   GLU A 101      43.606  42.579  18.689  1.00 28.36           C
ATOM   1643  O   GLU A 101      43.169  41.432  18.679  1.00 31.99           O
ATOM   1644  CB  GLU A 101      42.678  43.994  16.786  1.00 47.57           C
ATOM   1645  CG  GLU A 101      41.604  45.020  16.310  1.00 52.51           C
ATOM   1646  CD  GLU A 101      40.185  44.436  16.016  1.00 74.68           C
ATOM   1647  OE1 GLU A 101      39.551  43.774  16.889  1.00 55.36           O
ATOM   1648  OE2 GLU A 101      39.692  44.673  14.880  1.00 81.11           O1-
ATOM   1649  H   GLU A 101      43.484  45.519  18.527  1.00 35.01           H
ATOM   1650  HA  GLU A 101      41.775  43.483  18.555  1.00 38.89           H
ATOM   1651  HB2 GLU A 101      43.548  44.338  16.530  1.00 56.91           H
ATOM   1652  HB3 GLU A 101      42.509  43.157  16.327  1.00 56.91           H
ATOM   1653  HG2 GLU A 101      41.502  45.696  16.998  1.00 62.84           H
ATOM   1654  HG3 GLU A 101      41.921  45.436  15.493  1.00 62.84           H
ATOM   1655  N   ILE A 102      44.846  42.863  19.121  1.00 33.12           N
ATOM   1656  CA  ILE A 102      45.700  41.825  19.707  1.00 25.45           C
ATOM   1657  C   ILE A 102      45.223  41.448  21.099  1.00 25.65           C
ATOM   1658  O   ILE A 102      45.201  40.260  21.461  1.00 28.70           O
ATOM   1659  CB  ILE A 102      47.183  42.283  19.708  1.00 29.77           C
ATOM   1660  CG1 ILE A 102      47.696  42.307  18.266  1.00 32.35           C
ATOM   1661  CG2 ILE A 102      48.073  41.335  20.551  1.00 30.20           C
ATOM   1662  CD1 ILE A 102      48.733  43.230  18.024  1.00 47.53           C
ATOM   1663  H   ILE A 102      45.209  43.641  19.085  1.00 39.57           H
ATOM   1664  HA  ILE A 102      45.641  41.030  19.154  1.00 30.37           H
ATOM   1665  HB  ILE A 102      47.236  43.178  20.077  1.00 35.56           H
ATOM   1666 HG12 ILE A 102      48.031  41.425  18.042  1.00 38.64           H
ATOM   1667 HG13 ILE A 102      46.959  42.535  17.679  1.00 38.64           H
ATOM   1668 HG21 ILE A 102      48.988  41.656  20.525  1.00 36.07           H
ATOM   1669 HG22 ILE A 102      47.750  41.329  21.466  1.00 36.07           H
ATOM   1670 HG23 ILE A 102      48.025  40.441  20.177  1.00 36.07           H
ATOM   1671 HD11 ILE A 102      48.993  43.175  17.091  1.00 56.87           H
ATOM   1672 HD12 ILE A 102      48.415  44.123  18.227  1.00 56.87           H
ATOM   1673 HD13 ILE A 102      49.489  43.011  18.591  1.00 56.87           H
ATOM   1674  N   VAL A 103      44.787  42.435  21.885  1.00 30.75           N
ATOM   1675  CA  VAL A 103      44.102  42.139  23.152  1.00 28.91           C
ATOM   1676  C   VAL A 103      42.974  41.126  22.945  1.00 29.65           C
ATOM   1677  O   VAL A 103      42.842  40.127  23.679  1.00 28.86           O
ATOM   1678  CB  VAL A 103      43.569  43.422  23.793  1.00 27.68           C
ATOM   1679  CG1 VAL A 103      42.756  43.094  24.990  1.00 24.11           C
ATOM   1680  CG2 VAL A 103      44.742  44.388  24.159  1.00 26.06           C
ATOM   1681  H   VAL A 103      44.872  43.273  21.713  1.00 36.73           H
ATOM   1682  HA  VAL A 103      44.741  41.746  23.766  1.00 34.51           H
ATOM   1683  HB  VAL A 103      42.995  43.877  23.157  1.00 33.04           H
ATOM   1684 HG11 VAL A 103      42.427  43.917  25.383  1.00 28.76           H
ATOM   1685 HG12 VAL A 103      42.011  42.534  24.720  1.00 28.76           H
ATOM   1686 HG13 VAL A 103      43.312  42.620  25.628  1.00 28.76           H
ATOM   1687 HG21 VAL A 103      44.375  45.190  24.562  1.00 31.10           H
ATOM   1688 HG22 VAL A 103      45.333  43.942  24.786  1.00 31.10           H
ATOM   1689 HG23 VAL A 103      45.227  44.615  23.351  1.00 31.10           H
ATOM   1690  N   LYS A 104      42.130  41.385  21.962  1.00 29.83           N
ATOM   1691  CA  LYS A 104      40.975  40.521  21.748  1.00 30.58           C
ATOM   1692  C   LYS A 104      41.425  39.124  21.317  1.00 28.25           C
ATOM   1693  O   LYS A 104      40.864  38.115  21.741  1.00 25.12           O
ATOM   1694  CB  LYS A 104      40.085  41.129  20.682  1.00 30.46           C
ATOM   1695  CG  LYS A 104      38.797  40.320  20.437  1.00 30.55           C
ATOM   1696  CD  LYS A 104      37.814  41.127  19.529  1.00 29.90           C
ATOM   1697  CE  LYS A 104      37.351  42.383  20.295  1.00 35.59           C
ATOM   1698  NZ  LYS A 104      36.180  43.072  19.697  1.00 51.54           N1+
ATOM   1699  H   LYS A 104      42.197  42.042  21.412  1.00 35.62           H
ATOM   1700  HA  LYS A 104      40.467  40.444  22.571  1.00 36.53           H
ATOM   1701  HB2 LYS A 104      39.828  42.022  20.958  1.00 36.38           H
ATOM   1702  HB3 LYS A 104      40.576  41.169  19.847  1.00 36.38           H
ATOM   1703  HG2 LYS A 104      39.017  39.488  19.988  1.00 36.48           H
ATOM   1704  HG3 LYS A 104      38.358  40.143  21.284  1.00 36.48           H
ATOM   1705  HD2 LYS A 104      38.269  41.405  18.718  1.00 35.71           H
ATOM   1706  HD3 LYS A 104      37.038  40.584  19.320  1.00 35.71           H
ATOM   1707  HE2 LYS A 104      37.111  42.124  21.198  1.00 42.54           H
ATOM   1708  HE3 LYS A 104      38.084  43.018  20.321  1.00 42.54           H
ATOM   1709  HZ1 LYS A 104      35.965  43.785  20.185  1.00 61.68           H
ATOM   1710  HZ2 LYS A 104      36.372  43.336  18.869  1.00 61.68           H
ATOM   1711  HZ3 LYS A 104      35.483  42.519  19.670  1.00 61.68           H
ATOM   1712  N   SER A 105      42.412  39.082  20.427  1.00 30.22           N
ATOM   1713  CA  SER A 105      42.896  37.823  19.877  1.00 33.20           C
ATOM   1714  C   SER A 105      43.537  36.984  20.958  1.00 26.07           C
ATOM   1715  O   SER A 105      43.223  35.785  21.085  1.00 31.44           O
ATOM   1716  CB  SER A 105      43.879  38.089  18.734  1.00 31.22           C
ATOM   1717  OG  SER A 105      44.484  36.884  18.327  1.00 31.42           O
ATOM   1718  H   SER A 105      42.821  39.776  20.123  1.00 36.09           H
ATOM   1719  HA  SER A 105      42.145  37.326  19.517  1.00 39.67           H
ATOM   1720  HB2 SER A 105      43.399  38.473  17.984  1.00 37.30           H
ATOM   1721  HB3 SER A 105      44.565  38.702  19.041  1.00 37.30           H
ATOM   1722  HG  SER A 105      45.024  37.031  17.700  1.00 37.53           H
ATOM   1723  N   PHE A 106      44.423  37.591  21.756  1.00 25.98           N
ATOM   1724  CA  PHE A 106      45.040  36.844  22.850  1.00 21.73           C
ATOM   1725  C   PHE A 106      43.982  36.310  23.833  1.00 26.10           C
ATOM   1726  O   PHE A 106      43.978  35.114  24.170  1.00 25.66           O
ATOM   1727  CB  PHE A 106      46.099  37.690  23.547  1.00 20.71           C
ATOM   1728  CG  PHE A 106      47.380  37.881  22.745  1.00 20.74           C
ATOM   1729  CD1 PHE A 106      47.547  37.350  21.483  1.00 27.51           C
ATOM   1730  CD2 PHE A 106      48.433  38.629  23.276  1.00 23.33           C
ATOM   1731  CE1 PHE A 106      48.764  37.545  20.764  1.00 31.33           C
ATOM   1732  CE2 PHE A 106      49.649  38.833  22.568  1.00 26.97           C
ATOM   1733  CZ  PHE A 106      49.805  38.291  21.320  1.00 24.80           C
ATOM   1734  H   PHE A 106      44.676  38.409  21.686  1.00 31.00           H
ATOM   1735  HA  PHE A 106      45.492  36.074  22.472  1.00 25.90           H
ATOM   1736  HB2 PHE A 106      45.729  38.568  23.724  1.00 24.68           H
ATOM   1737  HB3 PHE A 106      46.337  37.261  24.384  1.00 24.68           H
ATOM   1738  HD1 PHE A 106      46.864  36.846  21.103  1.00 32.84           H
ATOM   1739  HD2 PHE A 106      48.340  38.997  24.125  1.00 27.82           H
ATOM   1740  HE1 PHE A 106      48.862  37.177  19.915  1.00 37.43           H
ATOM   1741  HE2 PHE A 106      50.334  39.333  22.950  1.00 32.19           H
ATOM   1742  HZ  PHE A 106      50.595  38.422  20.846  1.00 29.58           H
ATOM   1743  N   LEU A 107      43.033  37.143  24.256  1.00 23.70           N
ATOM   1744  CA  LEU A 107      42.007  36.625  25.171  1.00 21.32           C
ATOM   1745  C   LEU A 107      41.224  35.470  24.560  1.00 20.97           C
ATOM   1746  O   LEU A 107      40.892  34.484  25.250  1.00 26.45           O
ATOM   1747  CB  LEU A 107      41.009  37.720  25.622  1.00 24.73           C
ATOM   1748  CG  LEU A 107      40.048  37.235  26.711  1.00 21.02           C
ATOM   1749  CD1 LEU A 107      40.756  36.782  27.938  1.00 22.60           C
ATOM   1750  CD2 LEU A 107      38.971  38.256  27.077  1.00 23.54           C
ATOM   1751  H   LEU A 107      42.957  37.973  24.043  1.00 28.27           H
ATOM   1752  HA  LEU A 107      42.449  36.288  25.966  1.00 25.41           H
ATOM   1753  HB2 LEU A 107      41.506  38.475  25.975  1.00 29.51           H
ATOM   1754  HB3 LEU A 107      40.480  37.999  24.859  1.00 29.51           H
ATOM   1755  HG  LEU A 107      39.583  36.459  26.362  1.00 25.05           H
ATOM   1756 HD11 LEU A 107      40.100  36.488  28.589  1.00 26.95           H
ATOM   1757 HD12 LEU A 107      41.347  36.049  27.708  1.00 26.95           H
ATOM   1758 HD13 LEU A 107      41.270  37.523  28.296  1.00 26.95           H
ATOM   1759 HD21 LEU A 107      38.403  37.881  27.769  1.00 28.08           H
ATOM   1760 HD22 LEU A 107      39.398  39.063  27.401  1.00 28.08           H
ATOM   1761 HD23 LEU A 107      38.443  38.454  26.287  1.00 28.08           H
ATOM   1762  N   PHE A 108      40.793  35.646  23.318  1.00 28.19           N
ATOM   1763  CA  PHE A 108      39.999  34.647  22.616  1.00 20.59           C
ATOM   1764  C   PHE A 108      40.735  33.294  22.611  1.00 24.56           C
ATOM   1765  O   PHE A 108      40.151  32.226  22.852  1.00 23.77           O
ATOM   1766  CB  PHE A 108      39.781  35.117  21.178  1.00 29.47           C
ATOM   1767  CG  PHE A 108      38.899  34.231  20.369  1.00 33.19           C
ATOM   1768  CD1 PHE A 108      37.529  34.187  20.602  1.00 33.35           C
ATOM   1769  CD2 PHE A 108      39.436  33.415  19.385  1.00 43.07           C
ATOM   1770  CE1 PHE A 108      36.695  33.366  19.845  1.00 34.46           C
ATOM   1771  CE2 PHE A 108      38.618  32.584  18.615  1.00 39.05           C
ATOM   1772  CZ  PHE A 108      37.249  32.560  18.836  1.00 42.63           C
ATOM   1773  H   PHE A 108      40.950  36.351  22.852  1.00 33.65           H
ATOM   1774  HA  PHE A 108      39.138  34.539  23.049  1.00 24.54           H
ATOM   1775  HB2 PHE A 108      39.375  35.998  21.198  1.00 35.19           H
ATOM   1776  HB3 PHE A 108      40.641  35.163  20.733  1.00 35.19           H
ATOM   1777  HD1 PHE A 108      37.159  34.731  21.261  1.00 39.85           H
ATOM   1778  HD2 PHE A 108      40.351  33.436  19.221  1.00 51.51           H
ATOM   1779  HE1 PHE A 108      35.779  33.353  20.005  1.00 41.18           H
ATOM   1780  HE2 PHE A 108      38.991  32.049  17.952  1.00 46.69           H
ATOM   1781  HZ  PHE A 108      36.704  32.000  18.333  1.00 50.98           H
ATOM   1782  N   GLN A 109      42.020  33.347  22.284  1.00 21.15           N
ATOM   1783  CA  GLN A 109      42.811  32.137  22.179  1.00 27.85           C
ATOM   1784  C   GLN A 109      43.077  31.537  23.554  1.00 27.92           C
ATOM   1785  O   GLN A 109      43.008  30.318  23.720  1.00 29.14           O
ATOM   1786  CB  GLN A 109      44.126  32.422  21.474  1.00 20.59           C
ATOM   1787  CG  GLN A 109      44.027  32.644  19.957  1.00 19.71           C
ATOM   1788  CD  GLN A 109      45.397  32.853  19.424  1.00 24.12           C
ATOM   1789  OE1 GLN A 109      46.142  31.896  19.221  1.00 30.81           O
ATOM   1790  NE2 GLN A 109      45.799  34.120  19.280  1.00 28.39           N
ATOM   1791  H   GLN A 109      42.454  34.071  22.119  1.00 25.21           H
ATOM   1792  HA  GLN A 109      42.323  31.483  21.654  1.00 33.24           H
ATOM   1793  HB2 GLN A 109      44.514  33.223  21.860  1.00 24.54           H
ATOM   1794  HB3 GLN A 109      44.722  31.671  21.620  1.00 24.54           H
ATOM   1795  HG2 GLN A 109      43.642  31.861  19.533  1.00 23.48           H
ATOM   1796  HG3 GLN A 109      43.495  33.434  19.773  1.00 23.48           H
ATOM   1797 HE21 GLN A 109      45.271  34.765  19.493  1.00 33.90           H
ATOM   1798 HE22 GLN A 109      46.584  34.290  18.975  1.00 33.90           H
ATOM   1799  N   LEU A 110      43.347  32.375  24.555  1.00 22.47           N
ATOM   1800  CA  LEU A 110      43.384  31.881  25.910  1.00 21.11           C
ATOM   1801  C   LEU A 110      42.090  31.157  26.281  1.00 20.51           C
ATOM   1802  O   LEU A 110      42.128  30.031  26.801  1.00 29.01           O
ATOM   1803  CB  LEU A 110      43.671  33.030  26.853  1.00 21.70           C
ATOM   1804  CG  LEU A 110      43.602  32.666  28.339  1.00 26.21           C
ATOM   1805  CD1 LEU A 110      44.586  31.540  28.684  1.00 23.36           C
ATOM   1806  CD2 LEU A 110      43.845  33.915  29.182  1.00 26.57           C
ATOM   1807  H   LEU A 110      43.508  33.215  24.470  1.00 26.79           H
ATOM   1808  HA  LEU A 110      44.112  31.244  25.990  1.00 25.16           H
ATOM   1809  HB2 LEU A 110      44.564  33.363  26.674  1.00 25.87           H
ATOM   1810  HB3 LEU A 110      43.022  33.732  26.692  1.00 25.87           H
ATOM   1811  HG  LEU A 110      42.708  32.347  28.538  1.00 31.28           H
ATOM   1812 HD11 LEU A 110      44.514  31.337  29.630  1.00 27.86           H
ATOM   1813 HD12 LEU A 110      44.364  30.755  28.160  1.00 27.86           H
ATOM   1814 HD13 LEU A 110      45.487  31.833  28.476  1.00 27.86           H
ATOM   1815 HD21 LEU A 110      43.800  33.676  30.121  1.00 31.71           H
ATOM   1816 HD22 LEU A 110      44.724  34.270  28.973  1.00 31.71           H
ATOM   1817 HD23 LEU A 110      43.164  34.574  28.975  1.00 31.71           H
ATOM   1818  N   LEU A 111      40.937  31.728  25.936  1.00 20.33           N
ATOM   1819  CA  LEU A 111      39.655  31.136  26.326  1.00 20.03           C
ATOM   1820  C   LEU A 111      39.355  29.832  25.582  1.00 22.71           C
ATOM   1821  O   LEU A 111      38.759  28.923  26.158  1.00 23.94           O
ATOM   1822  CB  LEU A 111      38.524  32.129  26.124  1.00 25.83           C
ATOM   1823  CG  LEU A 111      38.543  33.205  27.229  1.00 28.73           C
ATOM   1824  CD1 LEU A 111      37.631  34.299  26.755  1.00 22.32           C
ATOM   1825  CD2 LEU A 111      38.132  32.719  28.569  1.00 24.43           C
ATOM   1826  H   LEU A 111      40.869  32.454  25.479  1.00 24.23           H
ATOM   1827  HA  LEU A 111      39.691  30.927  27.273  1.00 23.87           H
ATOM   1828  HB2 LEU A 111      38.630  32.568  25.265  1.00 30.83           H
ATOM   1829  HB3 LEU A 111      37.674  31.663  26.164  1.00 30.83           H
ATOM   1830  HG  LEU A 111      39.439  33.570  27.302  1.00 34.30           H
ATOM   1831 HD11 LEU A 111      37.611  35.003  27.422  1.00 26.61           H
ATOM   1832 HD12 LEU A 111      37.967  34.648  25.915  1.00 26.61           H
ATOM   1833 HD13 LEU A 111      36.741  33.935  26.631  1.00 26.61           H
ATOM   1834 HD21 LEU A 111      38.173  33.456  29.198  1.00 29.15           H
ATOM   1835 HD22 LEU A 111      37.225  32.379  28.516  1.00 29.15           H
ATOM   1836 HD23 LEU A 111      38.735  32.012  28.847  1.00 29.15           H
ATOM   1837  N   LYS A 112      39.728  29.723  24.307  1.00 21.07           N
ATOM   1838  CA  LYS A 112      39.624  28.458  23.581  1.00 20.48           C
ATOM   1839  C   LYS A 112      40.440  27.342  24.236  1.00 20.18           C
ATOM   1840  O   LYS A 112      39.959  26.238  24.401  1.00 28.47           O
ATOM   1841  CB  LYS A 112      40.077  28.644  22.139  1.00 25.74           C
ATOM   1842  CG  LYS A 112      38.982  29.290  21.287  1.00 36.12           C
ATOM   1843  CD  LYS A 112      38.448  28.389  20.186  1.00 44.35           C
ATOM   1844  CE  LYS A 112      38.865  28.970  18.802  1.00 62.94           C
ATOM   1845  NZ  LYS A 112      38.653  28.044  17.591  1.00 63.83           N
ATOM   1846  H   LYS A 112      40.046  30.370  23.839  1.00 25.11           H
ATOM   1847  HA  LYS A 112      38.695  28.179  23.569  1.00 24.41           H
ATOM   1848  HB2 LYS A 112      40.290  27.779  21.755  1.00 30.72           H
ATOM   1849  HB3 LYS A 112      40.857  29.221  22.120  1.00 30.72           H
ATOM   1850  HG2 LYS A 112      39.341  30.088  20.868  1.00 43.17           H
ATOM   1851  HG3 LYS A 112      38.238  29.528  21.862  1.00 43.17           H
ATOM   1852  HD2 LYS A 112      37.480  28.355  20.231  1.00 53.05           H
ATOM   1853  HD3 LYS A 112      38.827  27.501  20.277  1.00 53.05           H
ATOM   1854  HE2 LYS A 112      39.808  29.191  18.836  1.00 75.35           H
ATOM   1855  HE3 LYS A 112      38.350  29.777  18.643  1.00 75.35           H
ATOM   1856  HZ1 LYS A 112      38.895  28.461  16.843  1.00 76.42           H
ATOM   1857  HZ2 LYS A 112      37.795  27.814  17.530  1.00 76.42           H
ATOM   1858  N   GLY A 113      41.690  27.614  24.570  1.00 23.03           N
ATOM   1859  CA  GLY A 113      42.511  26.605  25.204  1.00 25.05           C
ATOM   1860  C   GLY A 113      42.007  26.214  26.583  1.00 25.00           C
ATOM   1861  O   GLY A 113      42.017  25.032  26.955  1.00 27.36           O
ATOM   1862  H   GLY A 113      42.083  28.369  24.442  1.00 27.46           H
ATOM   1863  HA2 GLY A 113      42.528  25.810  24.648  1.00 29.89           H
ATOM   1864  HA3 GLY A 113      43.418  26.937  25.292  1.00 29.89           H
ATOM   1865  N   LEU A 114      41.616  27.202  27.359  1.00 23.45           N
ATOM   1866  CA  LEU A 114      41.048  26.988  28.683  1.00 26.77           C
ATOM   1867  C   LEU A 114      39.693  26.308  28.617  1.00 24.75           C
ATOM   1868  O   LEU A 114      39.427  25.409  29.406  1.00 32.34           O
ATOM   1869  CB  LEU A 114      40.948  28.336  29.401  1.00 32.38           C
ATOM   1870  CG  LEU A 114      41.059  28.372  30.896  1.00 33.72           C
ATOM   1871  CD1 LEU A 114      42.355  27.740  31.420  1.00 26.42           C
ATOM   1872  CD2 LEU A 114      40.898  29.826  31.292  1.00 33.43           C
ATOM   1873  H   LEU A 114      41.668  28.031  27.139  1.00 27.97           H
ATOM   1874  HA  LEU A 114      41.644  26.419  29.195  1.00 31.95           H
ATOM   1875  HB2 LEU A 114      41.652  28.906  29.056  1.00 38.68           H
ATOM   1876  HB3 LEU A 114      40.089  28.727  29.176  1.00 38.68           H
ATOM   1877  HG  LEU A 114      40.315  27.878  31.276  1.00 40.29           H
ATOM   1878 HD11 LEU A 114      42.364  27.796  32.388  1.00 31.53           H
ATOM   1879 HD12 LEU A 114      42.388  26.812  31.141  1.00 31.53           H
ATOM   1880 HD13 LEU A 114      43.112  28.224  31.054  1.00 31.53           H
ATOM   1881 HD21 LEU A 114      40.963  29.899  32.257  1.00 39.94           H
ATOM   1882 HD22 LEU A 114      41.600  30.347  30.872  1.00 39.94           H
ATOM   1883 HD23 LEU A 114      40.030  30.140  30.994  1.00 39.94           H
ATOM   1884  N   GLY A 115      38.845  26.687  27.664  1.00 27.12           N
ATOM   1885  CA  GLY A 115      37.611  25.964  27.473  1.00 25.43           C
ATOM   1886  C   GLY A 115      37.841  24.494  27.145  1.00 27.44           C
ATOM   1887  O   GLY A 115      37.131  23.617  27.636  1.00 30.67           O
ATOM   1888  H   GLY A 115      38.965  27.348  27.127  1.00 32.37           H
ATOM   1889  HA2 GLY A 115      37.077  26.018  28.281  1.00 30.34           H
ATOM   1890  HA3 GLY A 115      37.110  26.366  26.746  1.00 30.34           H
ATOM   1891  N   PHE A 116      38.831  24.209  26.306  1.00 27.49           N
ATOM   1892  CA  PHE A 116      39.141  22.812  25.974  1.00 31.89           C
ATOM   1893  C   PHE A 116      39.616  22.026  27.214  1.00 23.65           C
ATOM   1894  O   PHE A 116      39.190  20.893  27.437  1.00 29.31           O
ATOM   1895  CB  PHE A 116      40.178  22.762  24.827  1.00 21.21           C
ATOM   1896  CG  PHE A 116      40.446  21.379  24.337  1.00 25.48           C
ATOM   1897  CD1 PHE A 116      39.690  20.831  23.326  1.00 31.20           C
ATOM   1898  CD2 PHE A 116      41.448  20.610  24.885  1.00 27.53           C
ATOM   1899  CE1 PHE A 116      39.900  19.561  22.876  1.00 32.66           C
ATOM   1900  CE2 PHE A 116      41.667  19.288  24.429  1.00 31.13           C
ATOM   1901  CZ  PHE A 116      40.875  18.772  23.435  1.00 32.92           C
ATOM   1902  H   PHE A 116      39.333  24.791  25.920  1.00 32.81           H
ATOM   1903  HA  PHE A 116      38.331  22.386  25.652  1.00 38.10           H
ATOM   1904  HB2 PHE A 116      39.847  23.285  24.080  1.00 25.28           H
ATOM   1905  HB3 PHE A 116      41.016  23.133  25.145  1.00 25.28           H
ATOM   1906  HD1 PHE A 116      39.007  21.337  22.948  1.00 37.26           H
ATOM   1907  HD2 PHE A 116      41.968  20.953  25.577  1.00 32.86           H
ATOM   1908  HE1 PHE A 116      39.365  19.220  22.196  1.00 39.02           H
ATOM   1909  HE2 PHE A 116      42.341  18.770  24.806  1.00 37.18           H
ATOM   1910  HZ  PHE A 116      41.027  17.913  23.111  1.00 39.33           H
ATOM   1911  N   CYS A 117      40.556  22.582  27.994  1.00 29.15           N
ATOM   1912  CA  CYS A 117      40.932  21.951  29.271  1.00 24.33           C
ATOM   1913  C   CYS A 117      39.701  21.646  30.109  1.00 27.96           C
ATOM   1914  O   CYS A 117      39.515  20.514  30.569  1.00 29.38           O
ATOM   1915  CB  CYS A 117      41.875  22.833  30.099  1.00 33.45           C
ATOM   1916  SG  CYS A 117      43.434  23.051  29.397  1.00 36.72           S
ATOM   1917  H   CYS A 117      40.982  23.307  27.813  1.00 34.81           H
ATOM   1918  HA  CYS A 117      41.387  21.114  29.088  1.00 29.02           H
ATOM   1919  HB2 CYS A 117      41.472  23.709  30.201  1.00 39.96           H
ATOM   1920  HB3 CYS A 117      41.998  22.425  30.970  1.00 39.96           H
ATOM   1921  HG  CYS A 117      43.309  23.570  28.323  1.00 43.90           H
ATOM   1922  N   HIS A 118      38.868  22.676  30.362  1.00 29.56           N
ATOM   1923  CA  HIS A 118      37.729  22.503  31.270  1.00 30.46           C
ATOM   1924  C   HIS A 118      36.745  21.449  30.742  1.00 29.76           C
ATOM   1925  O   HIS A 118      36.222  20.637  31.511  1.00 29.88           O
ATOM   1926  CB  HIS A 118      37.054  23.859  31.508  1.00 27.84           C
ATOM   1927  CG  HIS A 118      37.946  24.848  32.209  1.00 30.12           C
ATOM   1928  ND1 HIS A 118      37.653  26.194  32.324  1.00 25.24           N
ATOM   1929  CD2 HIS A 118      39.135  24.669  32.836  1.00 23.20           C
ATOM   1930  CE1 HIS A 118      38.628  26.800  32.981  1.00 26.71           C
ATOM   1931  NE2 HIS A 118      39.526  25.888  33.319  1.00 25.15           N
ATOM   1932  H   HIS A 118      38.942  23.464  30.026  1.00 35.30           H
ATOM   1933  HA  HIS A 118      38.062  22.189  32.125  1.00 36.38           H
ATOM   1934  HB2 HIS A 118      36.266  23.726  32.057  1.00 33.24           H
ATOM   1935  HB3 HIS A 118      36.801  24.239  30.652  1.00 33.24           H
ATOM   1936  HD2 HIS A 118      39.591  23.865  32.934  1.00 27.67           H
ATOM   1937  HE1 HIS A 118      38.663  27.705  33.193  1.00 31.88           H
ATOM   1938  HE2 HIS A 118      40.254  26.042  33.751  1.00 30.00           H
ATOM   1939  N   SER A 119      36.496  21.440  29.429  1.00 29.40           N
ATOM   1940  CA  SER A 119      35.588  20.451  28.841  1.00 31.70           C
ATOM   1941  C   SER A 119      36.157  19.042  28.928  1.00 29.13           C
ATOM   1942  O   SER A 119      35.399  18.067  28.822  1.00 34.25           O
ATOM   1943  CB  SER A 119      35.289  20.797  27.355  1.00 27.47           C
ATOM   1944  OG  SER A 119      36.358  20.379  26.502  1.00 32.31           O
ATOM   1945  H   SER A 119      36.837  21.990  28.863  1.00 35.10           H
ATOM   1946  HA  SER A 119      34.748  20.465  29.327  1.00 37.86           H
ATOM   1947  HB2 SER A 119      34.475  20.345  27.084  1.00 32.79           H
ATOM   1948  HB3 SER A 119      35.177  21.757  27.272  1.00 32.79           H
ATOM   1949  HG  SER A 119      37.070  20.764  26.725  1.00 38.60           H
ATOM   1950  N   ARG A 120      37.477  18.911  29.110  1.00 37.80           N
ATOM   1951  CA  ARG A 120      38.110  17.607  29.291  1.00 22.28           C
ATOM   1952  C   ARG A 120      38.364  17.314  30.758  1.00 32.40           C
ATOM   1953  O   ARG A 120      39.107  16.373  31.081  1.00 29.54           O
ATOM   1954  CB  ARG A 120      39.410  17.507  28.497  1.00 31.64           C
ATOM   1955  CG  ARG A 120      39.265  17.636  26.948  1.00 35.15           C
ATOM   1956  CD  ARG A 120      38.468  16.550  26.348  1.00 43.81           C
ATOM   1957  NE  ARG A 120      38.458  16.584  24.878  1.00 51.42           N
ATOM   1958  CZ  ARG A 120      37.497  17.097  24.111  1.00 47.11           C
ATOM   1959  NH1 ARG A 120      36.392  17.657  24.629  1.00 55.80           N
ATOM   1960  NH2 ARG A 120      37.627  17.025  22.794  1.00 56.87           N1+
ATOM   1961  H   ARG A 120      38.029  19.571  29.133  1.00 45.18           H
ATOM   1962  HA  ARG A 120      37.508  16.924  28.956  1.00 26.56           H
ATOM   1963  HB2 ARG A 120      40.005  18.214  28.793  1.00 37.80           H
ATOM   1964  HB3 ARG A 120      39.816  16.645  28.680  1.00 37.80           H
ATOM   1965  HG2 ARG A 120      38.827  18.477  26.742  1.00 42.00           H
ATOM   1966  HG3 ARG A 120      40.147  17.616  26.546  1.00 42.00           H
ATOM   1967  HD2 ARG A 120      38.839  15.698  26.624  1.00 52.40           H
ATOM   1968  HD3 ARG A 120      37.551  16.626  26.655  1.00 52.40           H
ATOM   1969  HE  ARG A 120      39.136  16.240  24.476  1.00 61.53           H
ATOM   1970 HH11 ARG A 120      36.292  17.702  25.482  1.00 66.79           H
ATOM   1971 HH12 ARG A 120      35.788  17.979  24.108  1.00 66.79           H
ATOM   1972 HH21 ARG A 120      38.331  16.669  22.451  1.00 68.08           H
ATOM   1973 HH22 ARG A 120      37.020  17.356  22.283  1.00 68.08           H
ATOM   1974  N   ASN A 121      37.806  18.135  31.648  1.00 28.24           N
ATOM   1975  CA  ASN A 121      37.898  17.950  33.098  1.00 30.67           C
ATOM   1976  C   ASN A 121      39.308  18.143  33.646  1.00 26.86           C
ATOM   1977  O   ASN A 121      39.737  17.406  34.529  1.00 30.23           O
ATOM   1978  CB  ASN A 121      37.354  16.588  33.506  1.00 36.81           C
ATOM   1979  CG  ASN A 121      35.846  16.569  33.539  1.00 33.93           C
ATOM   1980  OD1 ASN A 121      35.206  16.496  32.500  1.00 36.31           O
ATOM   1981  ND2 ASN A 121      35.278  16.617  34.738  1.00 32.22           N
ATOM   1982  H   ASN A 121      37.353  18.832  31.428  1.00 33.72           H
ATOM   1983  HA  ASN A 121      37.336  18.618  33.520  1.00 36.63           H
ATOM   1984  HB2 ASN A 121      37.651  15.922  32.866  1.00 44.00           H
ATOM   1985  HB3 ASN A 121      37.679  16.368  34.393  1.00 44.00           H
ATOM   1986 HD21 ASN A 121      34.421  16.609  34.809  1.00 38.49           H
ATOM   1987 HD22 ASN A 121      35.768  16.658  35.444  1.00 38.49           H
ATOM   1988  N   VAL A 122      39.987  19.187  33.195  1.00 27.99           N
ATOM   1989  CA  VAL A 122      41.296  19.560  33.693  1.00 21.18           C
ATOM   1990  C   VAL A 122      41.299  21.036  34.114  1.00 25.89           C
ATOM   1991  O   VAL A 122      40.787  21.908  33.385  1.00 27.21           O
ATOM   1992  CB  VAL A 122      42.369  19.263  32.640  1.00 26.87           C
ATOM   1993  CG1 VAL A 122      43.731  19.779  33.085  1.00 18.74           C
ATOM   1994  CG2 VAL A 122      42.399  17.742  32.354  1.00 27.52           C
ATOM   1995  H   VAL A 122      39.697  19.712  32.579  1.00 33.41           H
ATOM   1996  HA  VAL A 122      41.496  19.028  34.478  1.00 25.25           H
ATOM   1997  HB  VAL A 122      42.133  19.717  31.815  1.00 32.07           H
ATOM   1998 HG11 VAL A 122      44.385  19.575  32.398  1.00 22.32           H
ATOM   1999 HG12 VAL A 122      43.677  20.739  33.217  1.00 22.32           H
ATOM   2000 HG13 VAL A 122      43.977  19.344  33.916  1.00 22.32           H
ATOM   2001 HG21 VAL A 122      43.080  17.560  31.687  1.00 32.85           H
ATOM   2002 HG22 VAL A 122      42.607  17.271  33.176  1.00 32.85           H
ATOM   2003 HG23 VAL A 122      41.530  17.466  32.024  1.00 32.85           H
ATOM   2004  N   LEU A 123      41.805  21.276  35.326  1.00 22.15           N
ATOM   2005  CA  LEU A 123      42.103  22.587  35.879  1.00 25.98           C
ATOM   2006  C   LEU A 123      43.561  22.930  35.680  1.00 23.72           C
ATOM   2007  O   LEU A 123      44.435  22.126  36.011  1.00 27.15           O
ATOM   2008  CB  LEU A 123      41.841  22.622  37.378  1.00 29.22           C
ATOM   2009  CG  LEU A 123      40.448  22.197  37.839  1.00 34.83           C
ATOM   2010  CD1 LEU A 123      40.361  22.238  39.368  1.00 26.67           C
ATOM   2011  CD2 LEU A 123      39.429  23.117  37.197  1.00 31.69           C
ATOM   2012  H   LEU A 123      41.994  20.644  35.878  1.00 26.41           H
ATOM   2013  HA  LEU A 123      41.557  23.262  35.447  1.00 31.00           H
ATOM   2014  HB2 LEU A 123      42.479  22.033  37.810  1.00 34.89           H
ATOM   2015  HB3 LEU A 123      41.982  23.530  37.689  1.00 34.89           H
ATOM   2016  HG  LEU A 123      40.272  21.289  37.544  1.00 41.62           H
ATOM   2017 HD11 LEU A 123      39.471  21.965  39.640  1.00 31.83           H
ATOM   2018 HD12 LEU A 123      41.022  21.631  39.738  1.00 31.83           H
ATOM   2019 HD13 LEU A 123      40.537  23.143  39.669  1.00 31.83           H
ATOM   2020 HD21 LEU A 123      38.541  22.853  37.485  1.00 37.86           H
ATOM   2021 HD22 LEU A 123      39.609  24.029  37.474  1.00 37.86           H
ATOM   2022 HD23 LEU A 123      39.500  23.043  36.233  1.00 37.86           H
ATOM   2023  N   HIS A 124      43.827  24.156  35.225  1.00 26.89           N
ATOM   2024  CA  HIS A 124      45.201  24.542  34.972  1.00 21.12           C
ATOM   2025  C   HIS A 124      45.894  25.036  36.220  1.00 24.08           C
ATOM   2026  O   HIS A 124      46.966  24.516  36.577  1.00 25.83           O
ATOM   2027  CB  HIS A 124      45.283  25.589  33.912  1.00 23.69           C
ATOM   2028  CG  HIS A 124      46.684  25.954  33.575  1.00 21.97           C
ATOM   2029  ND1 HIS A 124      47.434  26.808  34.343  1.00 26.46           N
ATOM   2030  CD2 HIS A 124      47.489  25.542  32.564  1.00 24.84           C
ATOM   2031  CE1 HIS A 124      48.630  26.949  33.788  1.00 26.63           C
ATOM   2032  NE2 HIS A 124      48.694  26.172  32.718  1.00 29.59           N
ATOM   2033  H   HIS A 124      43.242  24.764  35.060  1.00 32.09           H
ATOM   2034  HA  HIS A 124      45.687  23.765  34.655  1.00 25.18           H
ATOM   2035  HB2 HIS A 124      44.831  26.389  34.222  1.00 28.26           H
ATOM   2036  HB3 HIS A 124      44.857  25.257  33.106  1.00 28.26           H
ATOM   2037  HD2 HIS A 124      47.260  24.950  31.884  1.00 29.64           H
ATOM   2038  HE1 HIS A 124      49.323  27.474  34.119  1.00 31.78           H
ATOM   2039  HE2 HIS A 124      49.374  26.088  32.200  1.00 35.33           H
ATOM   2040  N   ARG A 125      45.294  26.015  36.887  1.00 23.63           N
ATOM   2041  CA  ARG A 125      45.633  26.449  38.249  1.00 21.42           C
ATOM   2042  C   ARG A 125      46.909  27.269  38.383  1.00 25.77           C
ATOM   2043  O   ARG A 125      47.321  27.547  39.474  1.00 29.64           O
ATOM   2044  CB  ARG A 125      45.734  25.247  39.186  1.00 22.14           C
ATOM   2045  CG  ARG A 125      44.422  24.501  39.268  1.00 26.78           C
ATOM   2046  CD  ARG A 125      44.295  23.628  40.487  1.00 33.74           C
ATOM   2047  NE  ARG A 125      45.412  22.688  40.620  1.00 31.28           N
ATOM   2048  CZ  ARG A 125      45.519  21.794  41.593  1.00 34.92           C
ATOM   2049  NH1 ARG A 125      44.547  21.690  42.516  1.00 28.90           N
ATOM   2050  NH2 ARG A 125      46.583  20.977  41.607  1.00 30.97           N1+
ATOM   2051  H   ARG A 125      44.647  26.472  36.553  1.00 28.19           H
ATOM   2052  HA  ARG A 125      44.906  27.003  38.575  1.00 25.53           H
ATOM   2053  HB2 ARG A 125      46.410  24.637  38.852  1.00 26.39           H
ATOM   2054  HB3 ARG A 125      45.966  25.553  40.076  1.00 26.39           H
ATOM   2055  HG2 ARG A 125      43.697  25.145  39.288  1.00 31.96           H
ATOM   2056  HG3 ARG A 125      44.336  23.933  38.486  1.00 31.96           H
ATOM   2057  HD2 ARG A 125      44.277  24.189  41.279  1.00 40.31           H
ATOM   2058  HD3 ARG A 125      43.475  23.114  40.425  1.00 40.31           H
ATOM   2059  HE  ARG A 125      46.008  22.681  40.001  1.00 37.36           H
ATOM   2060 HH11 ARG A 125      43.869  22.218  42.488  1.00 34.51           H
ATOM   2061 HH12 ARG A 125      44.612  21.107  43.144  1.00 34.51           H
ATOM   2062 HH21 ARG A 125      47.192  21.054  41.005  1.00 37.00           H
ATOM   2063 HH22 ARG A 125      46.664  20.388  42.229  1.00 37.00           H
ATOM   2064  N   ASP A 126      47.539  27.652  37.297  1.00 26.74           N
ATOM   2065  CA  ASP A 126      48.716  28.486  37.335  1.00 24.76           C
ATOM   2066  C   ASP A 126      48.680  29.459  36.166  1.00 24.61           C
ATOM   2067  O   ASP A 126      49.702  29.769  35.543  1.00 30.79           O
ATOM   2068  CB  ASP A 126      50.009  27.643  37.303  1.00 32.14           C
ATOM   2069  CG  ASP A 126      51.221  28.431  37.771  1.00 38.17           C
ATOM   2070  OD1 ASP A 126      52.357  28.101  37.319  1.00 45.69           O
ATOM   2071  OD2 ASP A 126      51.021  29.403  38.552  1.00 40.45           O1-
ATOM   2072  H   ASP A 126      47.297  27.436  36.500  1.00 31.91           H
ATOM   2073  HA  ASP A 126      48.713  29.001  38.157  1.00 29.54           H
ATOM   2074  HB2 ASP A 126      49.903  26.877  37.889  1.00 38.40           H
ATOM   2075  HB3 ASP A 126      50.173  27.348  36.394  1.00 38.40           H
ATOM   2076  N   LEU A 127      47.512  29.974  35.879  1.00 24.05           N
ATOM   2077  CA  LEU A 127      47.341  30.925  34.794  1.00 32.01           C
ATOM   2078  C   LEU A 127      47.985  32.271  35.122  1.00 31.80           C
ATOM   2079  O   LEU A 127      47.558  32.983  36.037  1.00 33.19           O
ATOM   2080  CB  LEU A 127      45.868  31.115  34.527  1.00 29.96           C
ATOM   2081  CG  LEU A 127      45.321  31.002  33.130  1.00 40.61           C
ATOM   2082  CD1 LEU A 127      43.822  31.246  33.062  1.00 36.85           C
ATOM   2083  CD2 LEU A 127      45.948  32.020  32.321  1.00 52.03           C
ATOM   2084  H   LEU A 127      46.785  29.790  36.300  1.00 28.69           H
ATOM   2085  HA  LEU A 127      47.756  30.575  33.990  1.00 38.24           H
ATOM   2086  HB2 LEU A 127      45.391  30.460  35.060  1.00 35.77           H
ATOM   2087  HB3 LEU A 127      45.630  32.001  34.841  1.00 35.77           H
ATOM   2088  HG  LEU A 127      45.522  30.129  32.759  1.00 48.56           H
ATOM   2089 HD11 LEU A 127      43.530  31.160  32.141  1.00 44.05           H
ATOM   2090 HD12 LEU A 127      43.370  30.590  33.616  1.00 44.05           H
ATOM   2091 HD13 LEU A 127      43.633  32.140  33.387  1.00 44.05           H
ATOM   2092 HD21 LEU A 127      45.604  31.959  31.416  1.00 62.27           H
ATOM   2093 HD22 LEU A 127      45.743  32.891  32.696  1.00 62.27           H
ATOM   2094 HD23 LEU A 127      46.907  31.876  32.322  1.00 62.27           H
ATOM   2095  N   LYS A 128      48.987  32.634  34.348  1.00 27.22           N
ATOM   2096  CA  LYS A 128      49.642  33.928  34.467  1.00 25.30           C
ATOM   2097  C   LYS A 128      50.405  34.181  33.177  1.00 30.33           C
ATOM   2098  O   LYS A 128      50.571  33.260  32.349  1.00 27.11           O
ATOM   2099  CB  LYS A 128      50.572  33.994  35.678  1.00 25.68           C
ATOM   2100  CG  LYS A 128      51.565  32.887  35.701  1.00 30.16           C
ATOM   2101  CD  LYS A 128      52.305  32.938  36.973  1.00 33.72           C
ATOM   2102  CE  LYS A 128      53.283  31.851  37.068  1.00 40.76           C
ATOM   2103  NZ  LYS A 128      53.994  31.956  38.351  1.00 48.43           N1+
ATOM   2104  H   LYS A 128      49.317  32.138  33.727  1.00 32.49           H
ATOM   2105  HA  LYS A 128      48.969  34.620  34.562  1.00 30.19           H
ATOM   2106  HB2 LYS A 128      51.059  34.833  35.657  1.00 30.65           H
ATOM   2107  HB3 LYS A 128      50.041  33.938  36.487  1.00 30.65           H
ATOM   2108  HG2 LYS A 128      51.107  32.034  35.640  1.00 36.02           H
ATOM   2109  HG3 LYS A 128      52.193  32.994  34.970  1.00 36.02           H
ATOM   2110  HD2 LYS A 128      52.781  33.781  37.033  1.00 40.30           H
ATOM   2111  HD3 LYS A 128      51.681  32.851  37.710  1.00 40.30           H
ATOM   2112  HE2 LYS A 128      52.827  30.996  37.034  1.00 48.74           H
ATOM   2113  HE3 LYS A 128      53.928  31.926  36.347  1.00 48.74           H
ATOM   2114  HZ1 LYS A 128      54.592  31.301  38.421  1.00 57.94           H
ATOM   2115  HZ2 LYS A 128      54.415  32.739  38.401  1.00 57.94           H
ATOM   2116  HZ3 LYS A 128      53.416  31.895  39.025  1.00 57.94           H
ATOM   2117  N   PRO A 129      50.884  35.416  32.972  1.00 28.01           N
ATOM   2118  CA  PRO A 129      51.429  35.738  31.653  1.00 27.89           C
ATOM   2119  C   PRO A 129      52.644  34.907  31.274  1.00 25.93           C
ATOM   2120  O   PRO A 129      52.803  34.568  30.110  1.00 27.28           O
ATOM   2121  CB  PRO A 129      51.765  37.226  31.769  1.00 30.09           C
ATOM   2122  CG  PRO A 129      50.785  37.767  32.784  1.00 25.96           C
ATOM   2123  CD  PRO A 129      50.617  36.634  33.783  1.00 30.67           C
ATOM   2124  HA  PRO A 129      50.745  35.622  30.976  1.00 33.30           H
ATOM   2125  HB2 PRO A 129      52.677  37.332  32.080  1.00 35.94           H
ATOM   2126  HB3 PRO A 129      51.642  37.657  30.908  1.00 35.94           H
ATOM   2127  HG2 PRO A 129      51.157  38.554  33.214  1.00 30.97           H
ATOM   2128  HG3 PRO A 129      49.942  37.975  32.351  1.00 30.97           H
ATOM   2129  HD2 PRO A 129      51.268  36.714  34.498  1.00 36.64           H
ATOM   2130  HD3 PRO A 129      49.710  36.619  34.128  1.00 36.64           H
ATOM   2131  N   GLN A 130      53.480  34.535  32.224  1.00 23.07           N
ATOM   2132  CA  GLN A 130      54.653  33.766  31.855  1.00 33.81           C
ATOM   2133  C   GLN A 130      54.283  32.346  31.448  1.00 38.01           C
ATOM   2134  O   GLN A 130      55.091  31.670  30.815  1.00 30.52           O
ATOM   2135  CB  GLN A 130      55.670  33.761  32.996  1.00 37.28           C
ATOM   2136  CG  GLN A 130      55.056  33.577  34.355  1.00 55.82           C
ATOM   2137  CD  GLN A 130      54.924  34.898  35.147  1.00 53.26           C
ATOM   2138  OE1 GLN A 130      53.881  35.603  35.125  1.00 33.72           O
ATOM   2139  NE2 GLN A 130      55.986  35.211  35.875  1.00 50.81           N
ATOM   2140  H   GLN A 130      53.398  34.706  33.062  1.00 27.52           H
ATOM   2141  HA  GLN A 130      55.072  34.191  31.090  1.00 40.40           H
ATOM   2142  HB2 GLN A 130      56.297  33.035  32.852  1.00 44.57           H
ATOM   2143  HB3 GLN A 130      56.143  34.608  32.996  1.00 44.57           H
ATOM   2144  HG2 GLN A 130      54.168  33.201  34.250  1.00 66.82           H
ATOM   2145  HG3 GLN A 130      55.612  32.973  34.872  1.00 66.82           H
ATOM   2146 HE21 GLN A 130      56.673  34.693  35.878  1.00 60.79           H
ATOM   2147 HE22 GLN A 130      55.988  35.931  36.344  1.00 60.79           H
ATOM   2148  N   ASN A 131      53.063  31.895  31.738  1.00 25.06           N
ATOM   2149  CA  ASN A 131      52.626  30.585  31.288  1.00 22.36           C
ATOM   2150  C   ASN A 131      51.827  30.662  30.024  1.00 22.82           C
ATOM   2151  O   ASN A 131      51.278  29.667  29.592  1.00 27.32           O
ATOM   2152  CB  ASN A 131      51.854  29.874  32.385  1.00 22.44           C
ATOM   2153  CG  ASN A 131      52.785  29.388  33.485  1.00 28.24           C
ATOM   2154  OD1 ASN A 131      53.979  29.324  33.264  1.00 28.86           O
ATOM   2155  ND2 ASN A 131      52.259  29.057  34.649  1.00 28.10           N
ATOM   2156  H   ASN A 131      52.476  32.329  32.192  1.00 29.90           H
ATOM   2157  HA  ASN A 131      53.413  30.051  31.098  1.00 26.66           H
ATOM   2158  HB2 ASN A 131      51.213  30.488  32.777  1.00 26.76           H
ATOM   2159  HB3 ASN A 131      51.397  29.104  32.010  1.00 26.76           H
ATOM   2160 HD21 ASN A 131      52.765  28.780  35.287  1.00 33.55           H
ATOM   2161 HD22 ASN A 131      51.410  29.120  34.770  1.00 33.55           H
ATOM   2162  N   LEU A 132      51.807  31.804  29.380  1.00 22.81           N
ATOM   2163  CA  LEU A 132      51.212  31.925  28.073  1.00 22.52           C
ATOM   2164  C   LEU A 132      52.319  32.152  27.060  1.00 25.29           C
ATOM   2165  O   LEU A 132      53.031  33.155  27.152  1.00 25.55           O
ATOM   2166  CB  LEU A 132      50.203  33.071  28.065  1.00 23.02           C
ATOM   2167  CG  LEU A 132      48.752  32.869  28.497  1.00 27.05           C
ATOM   2168  CD1 LEU A 132      48.500  31.653  29.240  1.00 26.43           C
ATOM   2169  CD2 LEU A 132      48.215  34.064  29.221  1.00 29.68           C
ATOM   2170  H   LEU A 132      52.137  32.537  29.683  1.00 27.20           H
ATOM   2171  HA  LEU A 132      50.749  31.103  27.848  1.00 26.85           H
ATOM   2172  HB2 LEU A 132      50.559  33.767  28.639  1.00 27.45           H
ATOM   2173  HB3 LEU A 132      50.168  33.412  27.157  1.00 27.45           H
ATOM   2174  HG  LEU A 132      48.228  32.795  27.685  1.00 32.28           H
ATOM   2175 HD11 LEU A 132      47.558  31.614  29.469  1.00 31.55           H
ATOM   2176 HD12 LEU A 132      48.739  30.892  28.689  1.00 31.55           H
ATOM   2177 HD13 LEU A 132      49.037  31.660  30.048  1.00 31.55           H
ATOM   2178 HD21 LEU A 132      47.295  33.891  29.475  1.00 35.44           H
ATOM   2179 HD22 LEU A 132      48.754  34.221  30.013  1.00 35.44           H
ATOM   2180 HD23 LEU A 132      48.257  34.834  28.633  1.00 35.44           H
ATOM   2181  N   LEU A 133      52.395  31.287  26.045  1.00 21.18           N
ATOM   2182  CA  LEU A 133      53.394  31.383  24.989  1.00 21.02           C
ATOM   2183  C   LEU A 133      52.793  31.943  23.724  1.00 23.44           C
ATOM   2184  O   LEU A 133      51.623  31.701  23.397  1.00 26.84           O
ATOM   2185  CB  LEU A 133      54.047  30.025  24.708  1.00 28.06           C
ATOM   2186  CG  LEU A 133      54.591  29.355  25.960  1.00 20.86           C
ATOM   2187  CD1 LEU A 133      55.280  28.049  25.665  1.00 33.02           C
ATOM   2188  CD2 LEU A 133      55.514  30.261  26.700  1.00 27.49           C
ATOM   2189  H   LEU A 133      51.861  30.619  25.949  1.00 25.25           H
ATOM   2190  HA  LEU A 133      54.092  31.991  25.278  1.00 25.05           H
ATOM   2191  HB2 LEU A 133      53.387  29.433  24.315  1.00 33.49           H
ATOM   2192  HB3 LEU A 133      54.786  30.152  24.092  1.00 33.49           H
ATOM   2193  HG  LEU A 133      53.845  29.160  26.548  1.00 24.85           H
ATOM   2194 HD11 LEU A 133      55.605  27.669  26.496  1.00 39.45           H
ATOM   2195 HD12 LEU A 133      54.645  27.444  25.250  1.00 39.45           H
ATOM   2196 HD13 LEU A 133      56.023  28.213  25.063  1.00 39.45           H
ATOM   2197 HD21 LEU A 133      55.840  29.802  27.490  1.00 32.82           H
ATOM   2198 HD22 LEU A 133      56.257  30.495  26.122  1.00 32.82           H
ATOM   2199 HD23 LEU A 133      55.030  31.061  26.958  1.00 32.82           H
ATOM   2200  N   ILE A 134      53.557  32.822  23.104  1.00 29.85           N
ATOM   2201  CA  ILE A 134      53.142  33.540  21.913  1.00 35.99           C
ATOM   2202  C   ILE A 134      54.105  33.213  20.791  1.00 36.46           C
ATOM   2203  O   ILE A 134      55.325  33.274  20.987  1.00 30.34           O
ATOM   2204  CB  ILE A 134      53.128  35.062  22.111  1.00 34.90           C
ATOM   2205  CG1 ILE A 134      52.397  35.493  23.383  1.00 32.00           C
ATOM   2206  CG2 ILE A 134      52.493  35.681  20.882  1.00 33.07           C
ATOM   2207  CD1 ILE A 134      50.989  35.103  23.355  1.00 31.38           C
ATOM   2208  H   ILE A 134      54.351  33.026  23.363  1.00 35.65           H
ATOM   2209  HA  ILE A 134      52.253  33.253  21.652  1.00 43.01           H
ATOM   2210  HB  ILE A 134      54.046  35.371  22.168  1.00 41.71           H
ATOM   2211 HG12 ILE A 134      52.814  35.071  24.150  1.00 38.23           H
ATOM   2212 HG13 ILE A 134      52.442  36.458  23.466  1.00 38.23           H
ATOM   2213 HG21 ILE A 134      52.475  36.645  20.989  1.00 39.51           H
ATOM   2214 HG22 ILE A 134      53.018  35.444  20.102  1.00 39.51           H
ATOM   2215 HG23 ILE A 134      51.589  35.341  20.789  1.00 39.51           H
ATOM   2216 HD11 ILE A 134      50.565  35.394  24.177  1.00 37.49           H
ATOM   2217 HD12 ILE A 134      50.560  35.523  22.594  1.00 37.49           H
ATOM   2218 HD13 ILE A 134      50.931  34.138  23.277  1.00 37.49           H
ATOM   2219  N   ASN A 135      53.546  32.934  19.619  1.00 39.13           N
ATOM   2220  CA  ASN A 135      54.227  32.792  18.334  1.00 45.17           C
ATOM   2221  C   ASN A 135      54.243  34.077  17.529  1.00 40.94           C
ATOM   2222  O   ASN A 135      53.393  34.962  17.692  1.00 40.55           O
ATOM   2223  CB  ASN A 135      53.523  31.748  17.478  1.00 39.18           C
ATOM   2224  CG  ASN A 135      53.937  30.436  17.821  1.00 39.50           C
ATOM   2225  OD1 ASN A 135      54.968  30.280  18.497  1.00 43.28           O
ATOM   2226  ND2 ASN A 135      53.184  29.449  17.384  1.00 36.29           N
ATOM   2227  H   ASN A 135      52.699  32.812  19.540  1.00 46.78           H
ATOM   2228  HA  ASN A 135      55.142  32.507  18.481  1.00 54.03           H
ATOM   2229  HB2 ASN A 135      52.565  31.811  17.618  1.00 46.84           H
ATOM   2230  HB3 ASN A 135      53.737  31.901  16.545  1.00 46.84           H
ATOM   2231 HD21 ASN A 135      53.393  28.635  17.565  1.00 43.38           H
ATOM   2232 HD22 ASN A 135      52.482  29.619  16.916  1.00 43.38           H
ATOM   2233  N   ARG A 136      55.149  34.103  16.542  1.00 56.07           N
ATOM   2234  CA  ARG A 136      55.199  35.246  15.627  1.00 57.71           C
ATOM   2235  C   ARG A 136      53.985  35.246  14.717  1.00 56.81           C
ATOM   2236  O   ARG A 136      53.512  36.311  14.299  1.00 53.62           O
ATOM   2237  CB  ARG A 136      56.474  35.219  14.812  1.00 65.31           C
ATOM   2238  CG  ARG A 136      57.241  36.517  14.886  1.00 67.08           C
ATOM   2239  CD  ARG A 136      58.329  36.524  13.822  1.00 70.41           C
ATOM   2240  NE  ARG A 136      57.996  37.390  12.689  1.00 78.19           N
ATOM   2241  CZ  ARG A 136      58.614  37.343  11.512  1.00 73.49           C
ATOM   2242  NH1 ARG A 136      59.594  36.471  11.292  1.00 70.62           N
ATOM   2243  NH2 ARG A 136      58.244  38.165  10.547  1.00 67.71           N1+
ATOM   2244  H   ARG A 136      55.730  33.489  16.387  1.00 67.11           H
ATOM   2245  HA  ARG A 136      55.188  36.067  16.143  1.00 69.08           H
ATOM   2246  HB2 ARG A 136      57.048  34.512  15.147  1.00 78.20           H
ATOM   2247  HB3 ARG A 136      56.252  35.054  13.883  1.00 78.20           H
ATOM   2248  HG2 ARG A 136      56.640  37.261  14.720  1.00 80.32           H
ATOM   2249  HG3 ARG A 136      57.658  36.602  15.757  1.00 80.32           H
ATOM   2250  HD2 ARG A 136      59.155  36.847  14.215  1.00 84.32           H
ATOM   2251  HD3 ARG A 136      58.450  35.622  13.486  1.00 84.32           H
ATOM   2252  HE  ARG A 136      57.417  38.013  12.815  1.00 93.65           H
ATOM   2253 HH11 ARG A 136      59.839  35.933  11.917  1.00 84.57           H
ATOM   2254 HH12 ARG A 136      59.986  36.448  10.527  1.00 84.57           H
ATOM   2255 HH21 ARG A 136      57.610  38.730  10.683  1.00 81.08           H
ATOM   2256 HH22 ARG A 136      58.638  38.138   9.784  1.00 81.08           H
ATOM   2257  N   ASN A 137      53.451  34.059  14.449  1.00 48.18           N
ATOM   2258  CA  ASN A 137      52.080  33.897  14.005  1.00 48.81           C
ATOM   2259  C   ASN A 137      51.089  34.772  14.756  1.00 47.08           C
ATOM   2260  O   ASN A 137      50.010  35.068  14.233  1.00 47.76           O
ATOM   2261  CB  ASN A 137      51.633  32.462  14.215  1.00 49.74           C
ATOM   2262  CG  ASN A 137      52.218  31.543  13.239  1.00 66.35           C
ATOM   2263  OD1 ASN A 137      53.216  30.874  13.521  1.00 80.43           O
ATOM   2264  ND2 ASN A 137      51.624  31.496  12.044  1.00 76.67           N
ATOM   2265  H   ASN A 137      53.878  33.316  14.521  1.00 57.64           H
ATOM   2266  HA  ASN A 137      52.019  34.104  13.059  1.00 58.40           H
ATOM   2267  HB2 ASN A 137      51.904  32.172  15.100  1.00 59.52           H
ATOM   2268  HB3 ASN A 137      50.668  32.415  14.131  1.00 59.52           H
ATOM   2269 HD21 ASN A 137      51.928  30.972  11.433  1.00 91.83           H
ATOM   2270 HD22 ASN A 137      50.938  31.989  11.886  1.00 91.83           H
ATOM   2271  N   GLY A 138      51.388  35.106  16.014  1.00 43.51           N
ATOM   2272  CA  GLY A 138      50.352  35.650  16.865  1.00 43.20           C
ATOM   2273  C   GLY A 138      49.467  34.598  17.492  1.00 35.95           C
ATOM   2274  O   GLY A 138      48.425  34.939  18.045  1.00 38.39           O
ATOM   2275  H   GLY A 138      52.162  35.028  16.381  1.00 52.04           H
ATOM   2276  HA2 GLY A 138      50.762  36.164  17.578  1.00 51.67           H
ATOM   2277  HA3 GLY A 138      49.791  36.245  16.344  1.00 51.67           H
ATOM   2278  N   GLU A 139      49.864  33.330  17.428  1.00 30.16           N
ATOM   2279  CA  GLU A 139      49.145  32.248  18.082  1.00 31.80           C
ATOM   2280  C   GLU A 139      49.522  32.252  19.555  1.00 34.21           C
ATOM   2281  O   GLU A 139      50.672  32.498  19.908  1.00 39.10           O
ATOM   2282  CB  GLU A 139      49.518  30.900  17.459  1.00 30.47           C
ATOM   2283  CG  GLU A 139      49.111  30.731  16.020  1.00 35.04           C
ATOM   2284  CD  GLU A 139      49.724  29.472  15.390  1.00 48.38           C
ATOM   2285  OE1 GLU A 139      49.192  29.008  14.373  1.00 60.67           O
ATOM   2286  OE2 GLU A 139      50.738  28.948  15.906  1.00 57.27           O1-
ATOM   2287  H   GLU A 139      50.563  33.069  17.000  1.00 36.03           H
ATOM   2288  HA  GLU A 139      48.188  32.383  17.998  1.00 37.99           H
ATOM   2289  HB2 GLU A 139      50.481  30.795  17.505  1.00 36.39           H
ATOM   2290  HB3 GLU A 139      49.090  30.195  17.969  1.00 36.39           H
ATOM   2291  HG2 GLU A 139      48.146  30.654  15.969  1.00 41.88           H
ATOM   2292  HG3 GLU A 139      49.413  31.500  15.511  1.00 41.88           H
ATOM   2293  N   LEU A 140      48.565  31.993  20.410  1.00 34.42           N
ATOM   2294  CA  LEU A 140      48.823  31.948  21.849  1.00 31.22           C
ATOM   2295  C   LEU A 140      48.521  30.574  22.398  1.00 23.52           C
ATOM   2296  O   LEU A 140      47.504  29.950  22.051  1.00 26.86           O
ATOM   2297  CB  LEU A 140      48.004  32.969  22.565  1.00 29.72           C
ATOM   2298  CG  LEU A 140      48.177  33.118  24.065  1.00 29.32           C
ATOM   2299  CD1 LEU A 140      47.896  34.530  24.554  1.00 24.44           C
ATOM   2300  CD2 LEU A 140      47.159  32.200  24.711  1.00 34.06           C
ATOM   2301  H   LEU A 140      47.748  31.837  20.194  1.00 41.13           H
ATOM   2302  HA  LEU A 140      49.759  32.141  22.012  1.00 37.29           H
ATOM   2303  HB2 LEU A 140      48.202  33.834  22.174  1.00 35.49           H
ATOM   2304  HB3 LEU A 140      47.069  32.760  22.411  1.00 35.49           H
ATOM   2305  HG  LEU A 140      49.070  32.851  24.334  1.00 35.02           H
ATOM   2306 HD11 LEU A 140      48.022  34.562  25.515  1.00 29.15           H
ATOM   2307 HD12 LEU A 140      48.509  35.142  24.118  1.00 29.15           H
ATOM   2308 HD13 LEU A 140      46.981  34.764  24.332  1.00 29.15           H
ATOM   2309 HD21 LEU A 140      47.240  32.268  25.675  1.00 40.69           H
ATOM   2310 HD22 LEU A 140      46.270  32.470  24.433  1.00 40.69           H
ATOM   2311 HD23 LEU A 140      47.333  31.289  24.428  1.00 40.69           H
ATOM   2312  N   LYS A 141      49.416  30.102  23.253  1.00 23.50           N
ATOM   2313  CA  LYS A 141      49.336  28.753  23.785  1.00 23.87           C
ATOM   2314  C   LYS A 141      49.473  28.753  25.307  1.00 27.71           C
ATOM   2315  O   LYS A 141      50.421  29.318  25.859  1.00 27.88           O
ATOM   2316  CB  LYS A 141      50.410  27.864  23.131  1.00 31.34           C
ATOM   2317  CG  LYS A 141      50.124  27.568  21.667  1.00 29.16           C
ATOM   2318  CD  LYS A 141      51.278  27.234  20.848  1.00 38.06           C
ATOM   2319  CE  LYS A 141      50.924  27.333  19.340  1.00 37.26           C
ATOM   2320  NZ  LYS A 141      50.273  26.139  18.820  1.00 46.66           N1+
ATOM   2321  H   LYS A 141      50.089  30.551  23.544  1.00 28.03           H
ATOM   2322  HA  LYS A 141      48.467  28.381  23.566  1.00 28.47           H
ATOM   2323  HB2 LYS A 141      51.267  28.314  23.183  1.00 37.44           H
ATOM   2324  HB3 LYS A 141      50.451  27.018  23.604  1.00 37.44           H
ATOM   2325  HG2 LYS A 141      49.510  26.819  21.622  1.00 34.82           H
ATOM   2326  HG3 LYS A 141      49.707  28.351  21.274  1.00 34.82           H
ATOM   2327  HD2 LYS A 141      51.998  27.855  21.036  1.00 45.50           H
ATOM   2328  HD3 LYS A 141      51.556  26.324  21.039  1.00 45.50           H
ATOM   2329  HE2 LYS A 141      50.322  28.082  19.207  1.00 44.54           H
ATOM   2330  HE3 LYS A 141      51.740  27.472  18.834  1.00 44.54           H
ATOM   2331  HZ1 LYS A 141      50.091  26.244  17.955  1.00 55.82           H
ATOM   2332  HZ2 LYS A 141      50.807  25.434  18.919  1.00 55.82           H
ATOM   2333  HZ3 LYS A 141      49.514  25.990  19.259  1.00 55.82           H
ATOM   2334  N   LEU A 142      48.564  28.029  25.964  1.00 23.10           N
ATOM   2335  CA  LEU A 142      48.626  27.784  27.394  1.00 22.88           C
ATOM   2336  C   LEU A 142      49.697  26.736  27.672  1.00 26.80           C
ATOM   2337  O   LEU A 142      49.711  25.678  27.046  1.00 25.72           O
ATOM   2338  CB  LEU A 142      47.237  27.339  27.862  1.00 26.31           C
ATOM   2339  CG  LEU A 142      46.908  27.041  29.330  1.00 34.98           C
ATOM   2340  CD1 LEU A 142      47.237  28.211  30.305  1.00 42.42           C
ATOM   2341  CD2 LEU A 142      45.419  26.666  29.429  1.00 31.64           C
ATOM   2342  H   LEU A 142      47.884  27.663  25.586  1.00 27.54           H
ATOM   2343  HA  LEU A 142      48.864  28.603  27.858  1.00 27.29           H
ATOM   2344  HB2 LEU A 142      46.615  28.030  27.587  1.00 31.40           H
ATOM   2345  HB3 LEU A 142      47.025  26.528  27.374  1.00 31.40           H
ATOM   2346  HG  LEU A 142      47.425  26.270  29.612  1.00 41.80           H
ATOM   2347 HD11 LEU A 142      47.002  27.945  31.207  1.00 50.73           H
ATOM   2348 HD12 LEU A 142      48.186  28.406  30.254  1.00 50.73           H
ATOM   2349 HD13 LEU A 142      46.724  28.992  30.045  1.00 50.73           H
ATOM   2350 HD21 LEU A 142      45.203  26.477  30.356  1.00 37.79           H
ATOM   2351 HD22 LEU A 142      44.885  27.410  29.110  1.00 37.79           H
ATOM   2352 HD23 LEU A 142      45.255  25.882  28.883  1.00 37.79           H
ATOM   2353  N   ALA A 143      50.625  27.033  28.574  1.00 28.97           N
ATOM   2354  CA  ALA A 143      51.693  26.092  28.872  1.00 23.22           C
ATOM   2355  C   ALA A 143      51.809  25.896  30.361  1.00 28.63           C
ATOM   2356  O   ALA A 143      51.141  26.564  31.165  1.00 24.21           O
ATOM   2357  CB  ALA A 143      53.045  26.542  28.331  1.00 27.80           C
ATOM   2358  H   ALA A 143      50.658  27.766  29.022  1.00 34.59           H
ATOM   2359  HA  ALA A 143      51.480  25.235  28.472  1.00 27.69           H
ATOM   2360  HB1 ALA A 143      53.713  25.878  28.561  1.00 33.18           H
ATOM   2361  HB2 ALA A 143      52.985  26.632  27.367  1.00 33.18           H
ATOM   2362  HB3 ALA A 143      53.276  27.396  28.730  1.00 33.18           H
ATOM   2363  N   ASN A 144      52.703  24.956  30.690  1.00 25.32           N
ATOM   2364  CA  ASN A 144      53.167  24.681  32.048  1.00 22.47           C
ATOM   2365  C   ASN A 144      52.049  24.204  32.939  1.00 24.37           C
ATOM   2366  O   ASN A 144      51.518  24.931  33.762  1.00 27.82           O
ATOM   2367  CB  ASN A 144      53.881  25.887  32.607  1.00 22.52           C
ATOM   2368  CG  ASN A 144      55.079  26.242  31.717  1.00 38.55           C
ATOM   2369  OD1 ASN A 144      55.598  25.351  31.057  1.00 38.64           O
ATOM   2370  ND2 ASN A 144      55.448  27.504  31.615  1.00 33.10           N
ATOM   2371  H   ASN A 144      53.071  24.441  30.108  1.00 30.21           H
ATOM   2372  HA  ASN A 144      53.817  23.963  32.003  1.00 26.79           H
ATOM   2373  HB2 ASN A 144      53.275  26.644  32.626  1.00 26.85           H
ATOM   2374  HB3 ASN A 144      54.206  25.687  33.498  1.00 26.85           H
ATOM   2375 HD21 ASN A 144      56.118  27.718  31.119  1.00 39.55           H
ATOM   2376 HD22 ASN A 144      55.019  28.114  32.043  1.00 39.55           H
ATOM   2377  N   PHE A 145      51.789  22.910  32.800  1.00 26.04           N
ATOM   2378  CA  PHE A 145      50.688  22.186  33.407  1.00 30.77           C
ATOM   2379  C   PHE A 145      51.116  21.425  34.639  1.00 31.31           C
ATOM   2380  O   PHE A 145      50.447  20.460  35.030  1.00 31.91           O
ATOM   2381  CB  PHE A 145      50.077  21.235  32.395  1.00 23.51           C
ATOM   2382  CG  PHE A 145      49.125  21.920  31.437  1.00 23.89           C
ATOM   2383  CD1 PHE A 145      49.589  22.711  30.400  1.00 27.07           C
ATOM   2384  CD2 PHE A 145      47.765  21.810  31.608  1.00 25.53           C
ATOM   2385  CE1 PHE A 145      48.686  23.348  29.546  1.00 25.89           C
ATOM   2386  CE2 PHE A 145      46.879  22.411  30.742  1.00 26.07           C
ATOM   2387  CZ  PHE A 145      47.331  23.189  29.757  1.00 29.41           C
ATOM   2388  H   PHE A 145      52.281  22.395  32.318  1.00 31.08           H
ATOM   2389  HA  PHE A 145      50.004  22.820  33.671  1.00 36.75           H
ATOM   2390  HB2 PHE A 145      50.787  20.831  31.872  1.00 28.04           H
ATOM   2391  HB3 PHE A 145      49.582  20.547  32.867  1.00 28.04           H
ATOM   2392  HD1 PHE A 145      50.504  22.818  30.272  1.00 32.32           H
ATOM   2393  HD2 PHE A 145      47.437  21.277  32.296  1.00 30.47           H
ATOM   2394  HE1 PHE A 145      48.994  23.875  28.844  1.00 30.89           H
ATOM   2395  HE2 PHE A 145      45.963  22.322  30.879  1.00 31.11           H
ATOM   2396  HZ  PHE A 145      46.726  23.601  29.183  1.00 35.12           H
ATOM   2397  N   GLY A 146      52.215  21.831  35.239  1.00 30.18           N
ATOM   2398  CA  GLY A 146      52.761  21.067  36.323  1.00 35.35           C
ATOM   2399  C   GLY A 146      52.042  21.248  37.629  1.00 33.17           C
ATOM   2400  O   GLY A 146      52.304  20.514  38.579  1.00 38.39           O
ATOM   2401  H   GLY A 146      52.657  22.540  35.037  1.00 36.04           H
ATOM   2402  HA2 GLY A 146      52.734  20.125  36.093  1.00 42.25           H
ATOM   2403  HA3 GLY A 146      53.689  21.319  36.453  1.00 42.25           H
ATOM   2404  N   LEU A 147      51.146  22.215  37.689  1.00 32.68           N
ATOM   2405  CA  LEU A 147      50.239  22.414  38.807  1.00 33.74           C
ATOM   2406  C   LEU A 147      48.815  22.066  38.445  1.00 24.48           C
ATOM   2407  O   LEU A 147      47.899  22.265  39.239  1.00 30.78           O
ATOM   2408  CB  LEU A 147      50.322  23.876  39.271  1.00 33.83           C
ATOM   2409  CG  LEU A 147      51.426  24.296  40.257  1.00 38.67           C
ATOM   2410  CD1 LEU A 147      52.548  23.320  40.237  1.00 51.78           C
ATOM   2411  CD2 LEU A 147      52.003  25.684  39.977  1.00 40.35           C
ATOM   2412  H   LEU A 147      51.039  22.797  37.064  1.00 39.04           H
ATOM   2413  HA  LEU A 147      50.512  21.845  39.544  1.00 40.32           H
ATOM   2414  HB2 LEU A 147      50.432  24.428  38.481  1.00 40.42           H
ATOM   2415  HB3 LEU A 147      49.477  24.098  39.692  1.00 40.42           H
ATOM   2416  HG  LEU A 147      51.057  24.304  41.154  1.00 46.23           H
ATOM   2417 HD11 LEU A 147      53.228  23.608  40.866  1.00 61.97           H
ATOM   2418 HD12 LEU A 147      52.211  22.446  40.491  1.00 61.97           H
ATOM   2419 HD13 LEU A 147      52.919  23.284  39.342  1.00 61.97           H
ATOM   2420 HD21 LEU A 147      52.689  25.878  40.635  1.00 48.24           H
ATOM   2421 HD22 LEU A 147      52.386  25.692  39.086  1.00 48.24           H
ATOM   2422 HD23 LEU A 147      51.290  26.339  40.038  1.00 48.24           H
ATOM   2423  N   ALA A 148      48.595  21.618  37.232  1.00 27.42           N
ATOM   2424  CA  ALA A 148      47.261  21.312  36.778  1.00 23.50           C
ATOM   2425  C   ALA A 148      46.794  20.009  37.393  1.00 27.55           C
ATOM   2426  O   ALA A 148      47.594  19.233  37.925  1.00 29.30           O
ATOM   2427  CB  ALA A 148      47.267  21.227  35.274  1.00 22.33           C
ATOM   2428  H   ALA A 148      49.207  21.481  36.645  1.00 32.73           H
ATOM   2429  HA  ALA A 148      46.654  22.019  37.047  1.00 28.03           H
ATOM   2430  HB1 ALA A 148      46.370  21.022  34.966  1.00 26.62           H
ATOM   2431  HB2 ALA A 148      47.554  22.080  34.911  1.00 26.62           H
ATOM   2432  HB3 ALA A 148      47.880  20.527  35.000  1.00 26.62           H
ATOM   2433  N   ARG A 149      45.492  19.765  37.322  1.00 32.31           N
ATOM   2434  CA  ARG A 149      44.979  18.463  37.751  1.00 26.40           C
ATOM   2435  C   ARG A 149      43.661  18.154  37.075  1.00 24.84           C
ATOM   2436  O   ARG A 149      42.868  19.065  36.759  1.00 26.55           O
ATOM   2437  CB  ARG A 149      44.753  18.329  39.262  1.00 28.78           C
ATOM   2438  CG  ARG A 149      43.718  19.135  39.856  1.00 34.30           C
ATOM   2439  CD  ARG A 149      43.446  18.664  41.347  1.00 36.82           C
ATOM   2440  NE  ARG A 149      42.951  17.290  41.431  1.00 42.77           N
ATOM   2441  CZ  ARG A 149      43.239  16.403  42.393  1.00 34.67           C
ATOM   2442  NH1 ARG A 149      44.020  16.705  43.429  1.00 31.90           N
ATOM   2443  NH2 ARG A 149      42.696  15.199  42.315  1.00 43.03           N1+
ATOM   2444  H   ARG A 149      44.896  20.317  37.038  1.00 38.60           H
ATOM   2445  HA  ARG A 149      45.613  17.778  37.487  1.00 31.51           H
ATOM   2446  HB2 ARG A 149      44.535  17.403  39.451  1.00 34.36           H
ATOM   2447  HB3 ARG A 149      45.583  18.558  39.710  1.00 34.36           H
ATOM   2448  HG2 ARG A 149      43.999  20.063  39.872  1.00 40.99           H
ATOM   2449  HG3 ARG A 149      42.898  19.037  39.347  1.00 40.99           H
ATOM   2450  HD2 ARG A 149      44.273  18.715  41.850  1.00 44.01           H
ATOM   2451  HD3 ARG A 149      42.780  19.247  41.745  1.00 44.01           H
ATOM   2452  HE  ARG A 149      42.425  17.027  40.803  1.00 51.16           H
ATOM   2453 HH11 ARG A 149      44.372  17.487  43.488  1.00 38.10           H
ATOM   2454 HH12 ARG A 149      44.182  16.114  44.032  1.00 38.10           H
ATOM   2455 HH21 ARG A 149      42.187  14.999  41.651  1.00 51.46           H
ATOM   2456 HH22 ARG A 149      42.861  14.613  42.922  1.00 51.46           H
ATOM   2457  N   ALA A 150      43.452  16.854  36.854  1.00 23.85           N
ATOM   2458  CA  ALA A 150      42.129  16.351  36.517  1.00 22.65           C
ATOM   2459  C   ALA A 150      41.181  16.543  37.682  1.00 28.80           C
ATOM   2460  O   ALA A 150      41.573  16.501  38.838  1.00 28.18           O
ATOM   2461  CB  ALA A 150      42.148  14.882  36.161  1.00 28.32           C
ATOM   2462  H   ALA A 150      44.061  16.248  36.894  1.00 28.44           H
ATOM   2463  HA  ALA A 150      41.782  16.845  35.757  1.00 27.01           H
ATOM   2464  HB1 ALA A 150      41.246  14.598  35.945  1.00 33.81           H
ATOM   2465  HB2 ALA A 150      42.728  14.750  35.395  1.00 33.81           H
ATOM   2466  HB3 ALA A 150      42.481  14.378  36.920  1.00 33.81           H
ATOM   2467  N   PHE A 151      39.902  16.739  37.366  1.00 34.76           N
ATOM   2468  CA  PHE A 151      38.930  16.863  38.435  1.00 36.26           C
ATOM   2469  C   PHE A 151      37.677  16.067  38.072  1.00 33.25           C
ATOM   2470  O   PHE A 151      37.384  15.811  36.897  1.00 35.32           O
ATOM   2471  CB  PHE A 151      38.611  18.357  38.712  1.00 33.59           C
ATOM   2472  CG  PHE A 151      37.790  19.003  37.652  1.00 29.38           C
ATOM   2473  CD1 PHE A 151      38.385  19.618  36.596  1.00 28.71           C
ATOM   2474  CD2 PHE A 151      36.413  18.957  37.700  1.00 38.19           C
ATOM   2475  CE1 PHE A 151      37.621  20.240  35.600  1.00 32.87           C
ATOM   2476  CE2 PHE A 151      35.640  19.552  36.720  1.00 32.54           C
ATOM   2477  CZ  PHE A 151      36.234  20.175  35.668  1.00 36.14           C
ATOM   2478  H   PHE A 151      39.585  16.802  36.569  1.00 41.54           H
ATOM   2479  HA  PHE A 151      39.303  16.482  39.245  1.00 43.34           H
ATOM   2480  HB2 PHE A 151      38.122  18.422  39.547  1.00 40.13           H
ATOM   2481  HB3 PHE A 151      39.445  18.847  38.781  1.00 40.13           H
ATOM   2482  HD1 PHE A 151      39.313  19.658  36.553  1.00 34.28           H
ATOM   2483  HD2 PHE A 151      35.995  18.531  38.414  1.00 45.66           H
ATOM   2484  HE1 PHE A 151      38.037  20.660  34.883  1.00 39.27           H
ATOM   2485  HE2 PHE A 151      34.712  19.514  36.773  1.00 38.87           H
ATOM   2486  HZ  PHE A 151      35.715  20.578  35.010  1.00 43.19           H
ATOM   2487  N   GLY A 152      36.917  15.693  39.104  1.00 39.79           N
ATOM   2488  CA  GLY A 152      35.688  14.931  38.893  1.00 39.81           C
ATOM   2489  C   GLY A 152      35.483  13.750  39.844  1.00 43.81           C
ATOM   2490  O   GLY A 152      34.355  13.379  40.184  1.00 39.31           O
ATOM   2491  H   GLY A 152      37.090  15.867  39.928  1.00 47.58           H
ATOM   2492  HA2 GLY A 152      34.929  15.527  38.991  1.00 47.60           H
ATOM   2493  HA3 GLY A 152      35.684  14.587  37.986  1.00 47.60           H
ATOM   2494  N   ILE A 153      36.571  13.122  40.264  1.00 51.79           N
ATOM   2495  CA  ILE A 153      36.491  12.005  41.211  1.00 52.75           C
ATOM   2496  C   ILE A 153      36.130  12.568  42.588  1.00 47.05           C
ATOM   2497  O   ILE A 153      36.614  13.647  42.938  1.00 49.13           O
ATOM   2498  CB  ILE A 153      37.818  11.216  41.223  1.00 47.38           C
ATOM   2499  CG1 ILE A 153      37.634   9.840  40.585  1.00 45.38           C
ATOM   2500  CG2 ILE A 153      38.373  11.067  42.598  1.00 46.77           C
ATOM   2501  CD1 ILE A 153      38.904   9.148  40.256  1.00 45.97           C
ATOM   2502  H   ILE A 153      37.372  13.319  40.019  1.00 61.98           H
ATOM   2503  HA  ILE A 153      35.783  11.402  40.935  1.00 63.13           H
ATOM   2504  HB  ILE A 153      38.463  11.709  40.692  1.00 56.69           H
ATOM   2505 HG12 ILE A 153      37.140   9.275  41.200  1.00 54.28           H
ATOM   2506 HG13 ILE A 153      37.132   9.944  39.761  1.00 54.28           H
ATOM   2507 HG21 ILE A 153      39.203  10.566  42.551  1.00 55.95           H
ATOM   2508 HG22 ILE A 153      38.539  11.948  42.969  1.00 55.95           H
ATOM   2509 HG23 ILE A 153      37.731  10.591  43.148  1.00 55.95           H
ATOM   2510 HD11 ILE A 153      38.700   8.288  39.858  1.00 54.99           H
ATOM   2511 HD12 ILE A 153      39.407   9.692  39.631  1.00 54.99           H
ATOM   2512 HD13 ILE A 153      39.415   9.023  41.071  1.00 54.99           H
ATOM   2513  N   PRO A 154      35.315  11.882  43.398  1.00 53.44           N
ATOM   2514  CA  PRO A 154      35.041  12.360  44.764  1.00 52.92           C
ATOM   2515  C   PRO A 154      36.321  12.602  45.538  1.00 58.61           C
ATOM   2516  O   PRO A 154      37.236  11.774  45.553  1.00 47.46           O
ATOM   2517  CB  PRO A 154      34.232  11.216  45.394  1.00 55.02           C
ATOM   2518  CG  PRO A 154      33.652  10.504  44.314  1.00 51.32           C
ATOM   2519  CD  PRO A 154      34.623  10.609  43.140  1.00 53.77           C
ATOM   2520  HA  PRO A 154      34.508  13.169  44.747  1.00 63.33           H
ATOM   2521  HB2 PRO A 154      34.826  10.640  45.901  1.00 65.85           H
ATOM   2522  HB3 PRO A 154      33.543  11.584  45.968  1.00 65.85           H
ATOM   2523  HG2 PRO A 154      33.529   9.576  44.569  1.00 61.41           H
ATOM   2524  HG3 PRO A 154      32.800  10.906  44.084  1.00 61.41           H
ATOM   2525  HD2 PRO A 154      35.253   9.871  43.154  1.00 64.35           H
ATOM   2526  HD3 PRO A 154      34.139  10.650  42.301  1.00 64.35           H
ATOM   2527  N   VAL A 155      36.375  13.750  46.203  1.00 64.34           N
ATOM   2528  CA  VAL A 155      37.571  14.160  46.913  1.00 51.48           C
ATOM   2529  C   VAL A 155      37.153  14.912  48.162  1.00 56.61           C
ATOM   2530  O   VAL A 155      36.160  15.643  48.170  1.00 56.58           O
ATOM   2531  CB  VAL A 155      38.476  15.020  45.995  1.00 58.89           C
ATOM   2532  CG1 VAL A 155      39.125  16.164  46.747  1.00 63.22           C
ATOM   2533  CG2 VAL A 155      39.537  14.147  45.339  1.00 56.41           C
ATOM   2534  H   VAL A 155      35.726  14.312  46.256  1.00 77.03           H
ATOM   2535  HA  VAL A 155      38.070  13.373  47.183  1.00 61.60           H
ATOM   2536  HB  VAL A 155      37.931  15.402  45.290  1.00 70.50           H
ATOM   2537 HG11 VAL A 155      39.679  16.671  46.134  1.00 75.69           H
ATOM   2538 HG12 VAL A 155      38.431  16.733  47.114  1.00 75.69           H
ATOM   2539 HG13 VAL A 155      39.670  15.801  47.463  1.00 75.69           H
ATOM   2540 HG21 VAL A 155      40.093  14.701  44.769  1.00 67.51           H
ATOM   2541 HG22 VAL A 155      40.078  13.735  46.031  1.00 67.51           H
ATOM   2542 HG23 VAL A 155      39.098  13.463  44.810  1.00 67.51           H
ATOM   2543  N   ARG A 156      37.928  14.719  49.229  1.00 63.35           N
ATOM   2544  CA  ARG A 156      37.718  15.494  50.445  1.00 66.30           C
ATOM   2545  C   ARG A 156      37.922  16.981  50.184  1.00 66.72           C
ATOM   2546  O   ARG A 156      37.152  17.820  50.674  1.00 69.53           O
ATOM   2547  CB  ARG A 156      38.685  15.020  51.539  1.00 69.55           C
ATOM   2548  CG  ARG A 156      38.069  14.126  52.637  1.00 68.91           C
ATOM   2549  CD  ARG A 156      38.766  12.720  52.721  1.00 79.24           C
ATOM   2550  NE  ARG A 156      37.786  11.625  52.666  1.00 70.77           N
ATOM   2551  CZ  ARG A 156      37.192  11.189  51.554  1.00 65.33           C
ATOM   2552  NH1 ARG A 156      37.460  11.736  50.370  1.00 65.93           N
ATOM   2553  NH2 ARG A 156      36.317  10.198  51.627  1.00 76.38           N1+
ATOM   2554  H   ARG A 156      38.574  14.152  49.272  1.00 75.85           H
ATOM   2555  HA  ARG A 156      36.810  15.360  50.760  1.00 79.39           H
ATOM   2556  HB2 ARG A 156      39.398  14.514  51.118  1.00 83.28           H
ATOM   2557  HB3 ARG A 156      39.058  15.801  51.976  1.00 83.28           H
ATOM   2558  HG2 ARG A 156      38.170  14.564  53.496  1.00 82.51           H
ATOM   2559  HG3 ARG A 156      37.130  13.985  52.442  1.00 82.51           H
ATOM   2560  HD2 ARG A 156      39.375  12.620  51.973  1.00 94.92           H
ATOM   2561  HD3 ARG A 156      39.250  12.652  53.559  1.00 94.92           H
ATOM   2562  HE  ARG A 156      37.581  11.238  53.406  1.00 84.75           H
ATOM   2563 HH11 ARG A 156      38.025  12.381  50.312  1.00 78.95           H
ATOM   2564 HH12 ARG A 156      37.069  11.442  49.662  1.00 78.95           H
ATOM   2565 HH21 ARG A 156      36.138   9.838  52.387  1.00 91.48           H
ATOM   2566 HH22 ARG A 156      35.933   9.911  50.913  1.00 91.48           H
ATOM   2567  N   CYS A 157      38.973  17.323  49.434  1.00 66.30           N
ATOM   2568  CA  CYS A 157      39.385  18.703  49.225  1.00 53.88           C
ATOM   2569  C   CYS A 157      40.485  18.772  48.179  1.00 53.10           C
ATOM   2570  O   CYS A 157      41.206  17.803  47.946  1.00 50.51           O
ATOM   2571  CB  CYS A 157      39.909  19.312  50.520  1.00 54.48           C
ATOM   2572  SG  CYS A 157      41.432  18.570  51.177  1.00 67.88           S
ATOM   2573  H   CYS A 157      39.473  16.754  49.028  1.00 79.39           H
ATOM   2574  HA  CYS A 157      38.629  19.227  48.917  1.00 64.49           H
ATOM   2575  HB2 CYS A 157      40.088  20.253  50.366  1.00 65.20           H
ATOM   2576  HB3 CYS A 157      39.224  19.221  51.201  1.00 65.20           H
ATOM   2577  HG  CYS A 157      41.737  19.136  52.191  1.00 81.28           H
ATOM   2578  N   TYR A 158      40.655  19.955  47.612  1.00 42.58           N
ATOM   2579  CA  TYR A 158      41.832  20.269  46.830  1.00 41.07           C
ATOM   2580  C   TYR A 158      42.742  21.148  47.669  1.00 42.43           C
ATOM   2581  O   TYR A 158      42.368  21.627  48.732  1.00 46.02           O
ATOM   2582  CB  TYR A 158      41.482  20.983  45.504  1.00 45.64           C
ATOM   2583  CG  TYR A 158      40.572  20.216  44.575  1.00 45.74           C
ATOM   2584  CD1 TYR A 158      39.462  20.836  44.033  1.00 49.62           C
ATOM   2585  CD2 TYR A 158      40.807  18.868  44.243  1.00 49.70           C
ATOM   2586  CE1 TYR A 158      38.609  20.170  43.170  1.00 50.89           C
ATOM   2587  CE2 TYR A 158      39.939  18.185  43.386  1.00 45.00           C
ATOM   2588  CZ  TYR A 158      38.844  18.858  42.858  1.00 43.62           C
ATOM   2589  OH  TYR A 158      37.946  18.264  42.016  1.00 47.70           O
ATOM   2590  H   TYR A 158      40.092  20.603  47.667  1.00 50.93           H
ATOM   2591  HA  TYR A 158      42.307  19.449  46.620  1.00 49.12           H
ATOM   2592  HB2 TYR A 158      41.044  21.822  45.714  1.00 54.60           H
ATOM   2593  HB3 TYR A 158      42.306  21.159  45.024  1.00 54.60           H
ATOM   2594  HD1 TYR A 158      39.294  21.728  44.237  1.00 59.37           H
ATOM   2595  HD2 TYR A 158      41.544  18.427  44.601  1.00 59.47           H
ATOM   2596  HE1 TYR A 158      37.867  20.607  42.819  1.00 60.90           H
ATOM   2597  HE2 TYR A 158      40.097  17.295  43.166  1.00 53.82           H
ATOM   2598  HH  TYR A 158      38.165  17.465  41.879  1.00 57.07           H
ATOM   2599  N   SER A 159      43.950  21.370  47.177  1.00 40.37           N
ATOM   2600  CA  SER A 159      44.808  22.354  47.812  1.00 45.30           C
ATOM   2601  C   SER A 159      44.272  23.747  47.562  1.00 49.66           C
ATOM   2602  O   SER A 159      43.900  24.076  46.443  1.00 45.70           O
ATOM   2603  CB  SER A 159      46.218  22.291  47.270  1.00 47.08           C
ATOM   2604  OG  SER A 159      46.997  23.287  47.901  1.00 46.50           O
ATOM   2605  H   SER A 159      44.291  20.975  46.494  1.00 48.27           H
ATOM   2606  HA  SER A 159      44.835  22.198  48.769  1.00 54.19           H
ATOM   2607  HB2 SER A 159      46.596  21.418  47.459  1.00 56.33           H
ATOM   2608  HB3 SER A 159      46.202  22.452  46.314  1.00 56.33           H
ATOM   2609  HG  SER A 159      47.784  23.264  47.609  1.00 55.62           H
ATOM   2610  N   ALA A 160      44.270  24.578  48.601  1.00 49.93           N
ATOM   2611  CA  ALA A 160      43.976  25.999  48.454  1.00 52.22           C
ATOM   2612  C   ALA A 160      45.222  26.798  48.203  1.00 38.45           C
ATOM   2613  O   ALA A 160      45.130  28.008  48.010  1.00 44.37           O
ATOM   2614  CB  ALA A 160      43.275  26.575  49.692  1.00 51.06           C
ATOM   2615  H   ALA A 160      44.437  24.340  49.411  1.00 59.74           H
ATOM   2616  HA  ALA A 160      43.386  26.120  47.693  1.00 62.49           H
ATOM   2617  HB1 ALA A 160      43.101  27.518  49.546  1.00 61.10           H
ATOM   2618  HB2 ALA A 160      42.439  26.102  49.830  1.00 61.10           H
ATOM   2619  HB3 ALA A 160      43.852  26.460  50.463  1.00 61.10           H
ATOM   2620  N   GLU A 161      46.389  26.164  48.210  1.00 52.03           N
ATOM   2621  CA  GLU A 161      47.655  26.858  47.925  1.00 48.75           C
ATOM   2622  C   GLU A 161      47.992  26.739  46.447  1.00 46.03           C
ATOM   2623  O   GLU A 161      49.066  26.260  46.041  1.00 54.65           O
ATOM   2624  CB  GLU A 161      48.782  26.296  48.803  1.00 54.43           C
ATOM   2625  CG  GLU A 161      49.361  27.280  49.829  1.00 64.92           C
ATOM   2626  CD  GLU A 161      50.397  28.245  49.221  1.00 69.09           C
ATOM   2627  OE1 GLU A 161      50.540  28.275  47.978  1.00 72.98           O
ATOM   2628  OE2 GLU A 161      51.076  28.972  49.988  1.00 76.34           O1-
ATOM   2629  H   GLU A 161      46.482  25.326  48.378  1.00 62.26           H
ATOM   2630  HA  GLU A 161      47.553  27.799  48.134  1.00 58.32           H
ATOM   2631  HB2 GLU A 161      48.439  25.533  49.293  1.00 65.15           H
ATOM   2632  HB3 GLU A 161      49.509  26.013  48.227  1.00 65.15           H
ATOM   2633  HG2 GLU A 161      48.639  27.810  50.199  1.00 77.73           H
ATOM   2634  HG3 GLU A 161      49.799  26.778  50.534  1.00 77.73           H
ATOM   2635  N   VAL A 162      47.047  27.183  45.615  1.00 45.50           N
ATOM   2636  CA  VAL A 162      47.256  27.146  44.174  1.00 41.11           C
ATOM   2637  C   VAL A 162      47.018  28.523  43.582  1.00 38.56           C
ATOM   2638  O   VAL A 162      46.329  29.380  44.147  1.00 43.57           O
ATOM   2639  CB  VAL A 162      46.367  26.111  43.457  1.00 39.60           C
ATOM   2640  CG1 VAL A 162      46.783  24.718  43.842  1.00 39.19           C
ATOM   2641  CG2 VAL A 162      44.914  26.363  43.816  1.00 42.19           C
ATOM   2642  H   VAL A 162      46.288  27.506  45.859  1.00 54.43           H
ATOM   2643  HA  VAL A 162      48.181  26.907  44.002  1.00 49.15           H
ATOM   2644  HB  VAL A 162      46.468  26.207  42.497  1.00 47.35           H
ATOM   2645 HG11 VAL A 162      46.214  24.081  43.382  1.00 46.86           H
ATOM   2646 HG12 VAL A 162      47.708  24.582  43.584  1.00 46.86           H
ATOM   2647 HG13 VAL A 162      46.688  24.614  44.801  1.00 46.86           H
ATOM   2648 HG21 VAL A 162      44.359  25.709  43.363  1.00 50.45           H
ATOM   2649 HG22 VAL A 162      44.808  26.278  44.777  1.00 50.45           H
ATOM   2650 HG23 VAL A 162      44.670  27.258  43.534  1.00 50.45           H
ATOM   2651  N   VAL A 163      47.614  28.709  42.420  1.00 30.04           N
ATOM   2652  CA  VAL A 163      47.656  29.963  41.715  1.00 29.59           C
ATOM   2653  C   VAL A 163      48.609  30.909  42.435  1.00 34.96           C
ATOM   2654  O   VAL A 163      48.542  31.100  43.645  1.00 31.13           O
ATOM   2655  CB  VAL A 163      46.242  30.555  41.558  1.00 26.68           C
ATOM   2656  CG1 VAL A 163      46.242  31.642  40.480  1.00 37.18           C
ATOM   2657  CG2 VAL A 163      45.177  29.434  41.217  1.00 33.35           C
ATOM   2658  H   VAL A 163      48.024  28.080  42.000  1.00 35.87           H
ATOM   2659  HA  VAL A 163      48.011  29.808  40.825  1.00 35.34           H
ATOM   2660  HB  VAL A 163      45.981  30.968  42.396  1.00 31.85           H
ATOM   2661 HG11 VAL A 163      45.346  32.002  40.396  1.00 44.44           H
ATOM   2662 HG12 VAL A 163      46.858  32.344  40.740  1.00 44.44           H
ATOM   2663 HG13 VAL A 163      46.523  31.251  39.638  1.00 44.44           H
ATOM   2664 HG21 VAL A 163      44.303  29.846  41.127  1.00 39.84           H
ATOM   2665 HG22 VAL A 163      45.427  29.003  40.385  1.00 39.84           H
ATOM   2666 HG23 VAL A 163      45.163  28.783  41.936  1.00 39.84           H
ATOM   2667  N   THR A 164      49.496  31.512  41.675  1.00 24.44           N
ATOM   2668  CA  THR A 164      50.312  32.595  42.162  1.00 34.40           C
ATOM   2669  C   THR A 164      49.397  33.689  42.724  1.00 30.92           C
ATOM   2670  O   THR A 164      48.336  33.975  42.169  1.00 32.82           O
ATOM   2671  CB  THR A 164      51.185  33.092  40.996  1.00 36.01           C
ATOM   2672  OG1 THR A 164      52.041  32.017  40.552  1.00 44.68           O
ATOM   2673  CG2 THR A 164      52.054  34.214  41.395  1.00 43.31           C
ATOM   2674  H   THR A 164      49.648  31.305  40.854  1.00 29.15           H
ATOM   2675  HA  THR A 164      50.891  32.277  42.873  1.00 41.11           H
ATOM   2676  HB  THR A 164      50.619  33.383  40.264  1.00 43.03           H
ATOM   2677  HG1 THR A 164      51.575  31.367  40.294  1.00 53.44           H
ATOM   2678 HG21 THR A 164      52.590  34.502  40.639  1.00 51.80           H
ATOM   2679 HG22 THR A 164      51.514  34.959  41.701  1.00 51.80           H
ATOM   2680 HG23 THR A 164      52.645  33.936  42.112  1.00 51.80           H
ATOM   2681  N   LEU A 165      49.802  34.270  43.862  1.00 28.84           N
ATOM   2682  CA  LEU A 165      48.917  35.106  44.661  1.00 31.10           C
ATOM   2683  C   LEU A 165      48.158  36.139  43.831  1.00 26.66           C
ATOM   2684  O   LEU A 165      46.928  36.273  43.946  1.00 26.70           O
ATOM   2685  CB  LEU A 165      49.756  35.772  45.745  1.00 31.82           C
ATOM   2686  CG  LEU A 165      49.009  36.691  46.724  1.00 30.03           C
ATOM   2687  CD1 LEU A 165      48.074  35.921  47.678  1.00 29.03           C
ATOM   2688  CD2 LEU A 165      50.017  37.531  47.461  1.00 30.11           C
ATOM   2689  H   LEU A 165      50.593  34.190  44.188  1.00 34.44           H
ATOM   2690  HA  LEU A 165      48.263  34.539  45.098  1.00 37.14           H
ATOM   2691  HB2 LEU A 165      50.179  35.076  46.272  1.00 38.01           H
ATOM   2692  HB3 LEU A 165      50.440  36.307  45.314  1.00 38.01           H
ATOM   2693  HG  LEU A 165      48.455  37.297  46.208  1.00 35.87           H
ATOM   2694 HD11 LEU A 165      47.635  36.554  48.268  1.00 34.66           H
ATOM   2695 HD12 LEU A 165      47.414  35.442  47.154  1.00 34.66           H
ATOM   2696 HD13 LEU A 165      48.602  35.295  48.199  1.00 34.66           H
ATOM   2697 HD21 LEU A 165      49.550  38.113  48.080  1.00 35.96           H
ATOM   2698 HD22 LEU A 165      50.620  36.946  47.946  1.00 35.96           H
ATOM   2699 HD23 LEU A 165      50.516  38.061  46.819  1.00 35.96           H
ATOM   2700  N   TRP A 166      48.877  36.890  42.984  1.00 29.99           N
ATOM   2701  CA  TRP A 166      48.260  37.994  42.239  1.00 23.52           C
ATOM   2702  C   TRP A 166      47.087  37.551  41.349  1.00 23.62           C
ATOM   2703  O   TRP A 166      46.306  38.408  40.937  1.00 20.05           O
ATOM   2704  CB  TRP A 166      49.311  38.686  41.372  1.00 24.17           C
ATOM   2705  CG  TRP A 166      50.440  39.301  42.125  1.00 23.69           C
ATOM   2706  CD1 TRP A 166      50.512  39.470  43.459  1.00 31.10           C
ATOM   2707  CD2 TRP A 166      51.664  39.842  41.585  1.00 31.72           C
ATOM   2708  NE1 TRP A 166      51.685  40.099  43.815  1.00 32.30           N
ATOM   2709  CE2 TRP A 166      52.414  40.361  42.684  1.00 29.03           C
ATOM   2710  CE3 TRP A 166      52.189  39.950  40.300  1.00 31.60           C
ATOM   2711  CZ2 TRP A 166      53.647  40.963  42.535  1.00 35.82           C
ATOM   2712  CZ3 TRP A 166      53.449  40.581  40.133  1.00 28.49           C
ATOM   2713  CH2 TRP A 166      54.161  41.071  41.248  1.00 31.48           C
ATOM   2714  H   TRP A 166      49.715  36.781  42.825  1.00 35.82           H
ATOM   2715  HA  TRP A 166      47.922  38.647  42.872  1.00 28.05           H
ATOM   2716  HB2 TRP A 166      49.687  38.032  40.762  1.00 28.83           H
ATOM   2717  HB3 TRP A 166      48.877  39.391  40.866  1.00 28.83           H
ATOM   2718  HD1 TRP A 166      49.847  39.219  44.058  1.00 37.14           H
ATOM   2719  HE1 TRP A 166      51.914  40.311  44.616  1.00 38.58           H
ATOM   2720  HE3 TRP A 166      51.707  39.650  39.563  1.00 37.74           H
ATOM   2721  HZ2 TRP A 166      54.125  41.271  43.271  1.00 42.82           H
ATOM   2722  HZ3 TRP A 166      53.811  40.669  39.281  1.00 34.02           H
ATOM   2723  HH2 TRP A 166      54.993  41.465  41.121  1.00 37.61           H
ATOM   2724  N   TYR A 167      46.987  36.250  41.014  1.00 23.22           N
ATOM   2725  CA  TYR A 167      46.029  35.690  40.068  1.00 21.66           C
ATOM   2726  C   TYR A 167      45.003  34.797  40.771  1.00 21.14           C
ATOM   2727  O   TYR A 167      44.157  34.171  40.133  1.00 22.36           O
ATOM   2728  CB  TYR A 167      46.785  34.920  38.963  1.00 30.54           C
ATOM   2729  CG  TYR A 167      47.708  35.861  38.219  1.00 28.87           C
ATOM   2730  CD1 TYR A 167      47.236  36.652  37.187  1.00 24.78           C
ATOM   2731  CD2 TYR A 167      49.031  36.027  38.610  1.00 21.95           C
ATOM   2732  CE1 TYR A 167      48.049  37.574  36.541  1.00 25.09           C
ATOM   2733  CE2 TYR A 167      49.892  36.976  37.949  1.00 23.82           C
ATOM   2734  CZ  TYR A 167      49.384  37.720  36.916  1.00 22.12           C
ATOM   2735  OH  TYR A 167      50.175  38.649  36.256  1.00 28.91           O
ATOM   2736  H   TYR A 167      47.501  35.648  41.350  1.00 27.70           H
ATOM   2737  HA  TYR A 167      45.546  36.417  39.645  1.00 25.82           H
ATOM   2738  HB2 TYR A 167      47.319  34.217  39.364  1.00 36.48           H
ATOM   2739  HB3 TYR A 167      46.149  34.548  38.332  1.00 36.48           H
ATOM   2740  HD1 TYR A 167      46.348  36.572  36.925  1.00 29.57           H
ATOM   2741  HD2 TYR A 167      49.365  35.519  39.314  1.00 26.16           H
ATOM   2742  HE1 TYR A 167      47.707  38.082  35.841  1.00 29.94           H
ATOM   2743  HE2 TYR A 167      50.781  37.070  38.208  1.00 28.41           H
ATOM   2744  HH  TYR A 167      49.724  39.043  35.666  1.00 34.52           H
ATOM   2745  N   ARG A 168      45.070  34.727  42.054  1.00 20.93           N
ATOM   2746  CA  ARG A 168      44.236  33.828  42.797  1.00 21.48           C
ATOM   2747  C   ARG A 168      42.878  34.465  43.153  1.00 25.24           C
ATOM   2748  O   ARG A 168      42.815  35.634  43.588  1.00 23.53           O
ATOM   2749  CB  ARG A 168      44.970  33.418  44.048  1.00 28.96           C
ATOM   2750  CG  ARG A 168      44.382  32.268  44.803  1.00 31.54           C
ATOM   2751  CD  ARG A 168      45.208  31.958  46.060  1.00 31.85           C
ATOM   2752  NE  ARG A 168      46.609  31.769  45.763  1.00 35.45           N
ATOM   2753  CZ  ARG A 168      47.593  31.787  46.671  1.00 41.37           C
ATOM   2754  NH1 ARG A 168      47.375  32.000  47.976  1.00 35.83           N
ATOM   2755  NH2 ARG A 168      48.811  31.649  46.258  1.00 31.00           N1+
ATOM   2756  H   ARG A 168      45.600  35.199  42.540  1.00 24.94           H
ATOM   2757  HA  ARG A 168      44.070  33.033  42.267  1.00 25.61           H
ATOM   2758  HB2 ARG A 168      45.875  33.171  43.803  1.00 34.58           H
ATOM   2759  HB3 ARG A 168      44.995  34.178  44.650  1.00 34.58           H
ATOM   2760  HG2 ARG A 168      43.479  32.491  45.079  1.00 37.67           H
ATOM   2761  HG3 ARG A 168      44.377  31.479  44.238  1.00 37.67           H
ATOM   2762  HD2 ARG A 168      45.129  32.697  46.682  1.00 38.05           H
ATOM   2763  HD3 ARG A 168      44.874  31.143  46.466  1.00 38.05           H
ATOM   2764  HE  ARG A 168      46.828  31.635  44.943  1.00 42.36           H
ATOM   2765 HH11 ARG A 168      46.573  32.110  48.265  1.00 42.82           H
ATOM   2766 HH12 ARG A 168      48.035  32.008  48.527  1.00 42.82           H
ATOM   2767 HH21 ARG A 168      48.968  31.511  45.424  1.00 37.03           H
ATOM   2768 HH22 ARG A 168      49.459  31.649  46.823  1.00 37.03           H
ATOM   2769  N   PRO A 169      41.787  33.702  43.057  1.00 23.50           N
ATOM   2770  CA  PRO A 169      40.448  34.268  43.286  1.00 26.22           C
ATOM   2771  C   PRO A 169      40.121  34.440  44.761  1.00 30.40           C
ATOM   2772  O   PRO A 169      40.708  33.761  45.627  1.00 29.31           O
ATOM   2773  CB  PRO A 169      39.507  33.232  42.653  1.00 22.45           C
ATOM   2774  CG  PRO A 169      40.223  32.035  42.614  1.00 22.95           C
ATOM   2775  CD  PRO A 169      41.704  32.331  42.584  1.00 22.50           C
ATOM   2776  HA  PRO A 169      40.352  35.118  42.829  1.00 31.29           H
ATOM   2777  HB2 PRO A 169      38.713  33.137  43.202  1.00 26.77           H
ATOM   2778  HB3 PRO A 169      39.269  33.516  41.756  1.00 26.77           H
ATOM   2779  HG2 PRO A 169      40.008  31.515  43.404  1.00 27.36           H
ATOM   2780  HG3 PRO A 169      39.970  31.543  41.817  1.00 27.36           H
ATOM   2781  HD2 PRO A 169      42.180  31.737  43.186  1.00 26.83           H
ATOM   2782  HD3 PRO A 169      42.043  32.265  41.678  1.00 26.83           H
ATOM   2783  N   PRO A 170      39.157  35.330  45.080  1.00 24.10           N
ATOM   2784  CA  PRO A 170      38.778  35.545  46.496  1.00 27.87           C
ATOM   2785  C   PRO A 170      38.378  34.277  47.251  1.00 25.04           C
ATOM   2786  O   PRO A 170      38.698  34.172  48.428  1.00 29.35           O
ATOM   2787  CB  PRO A 170      37.594  36.533  46.384  1.00 24.09           C
ATOM   2788  CG  PRO A 170      37.703  37.129  45.039  1.00 22.33           C
ATOM   2789  CD  PRO A 170      38.312  36.130  44.167  1.00 20.72           C
ATOM   2790  HA  PRO A 170      39.505  35.977  46.971  1.00 33.27           H
ATOM   2791  HB2 PRO A 170      36.758  36.050  46.478  1.00 28.73           H
ATOM   2792  HB3 PRO A 170      37.674  37.216  47.068  1.00 28.73           H
ATOM   2793  HG2 PRO A 170      36.816  37.359  44.719  1.00 26.63           H
ATOM   2794  HG3 PRO A 170      38.260  37.922  45.084  1.00 26.63           H
ATOM   2795  HD2 PRO A 170      37.629  35.572  43.765  1.00 24.69           H
ATOM   2796  HD3 PRO A 170      38.860  36.562  43.493  1.00 24.69           H
ATOM   2797  N   ASP A 171      37.611  33.358  46.646  1.00 26.43           N
ATOM   2798  CA  ASP A 171      37.205  32.164  47.366  1.00 31.78           C
ATOM   2799  C   ASP A 171      38.412  31.330  47.806  1.00 28.35           C
ATOM   2800  O   ASP A 171      38.429  30.803  48.923  1.00 27.49           O
ATOM   2801  CB  ASP A 171      36.227  31.324  46.540  1.00 26.06           C
ATOM   2802  CG  ASP A 171      36.748  31.000  45.136  1.00 34.43           C
ATOM   2803  OD1 ASP A 171      36.766  29.804  44.765  1.00 27.97           O
ATOM   2804  OD2 ASP A 171      37.063  31.923  44.372  1.00 29.67           O1-
ATOM   2805  H   ASP A 171      37.324  33.408  45.837  1.00 31.54           H
ATOM   2806  HA  ASP A 171      36.738  32.439  48.170  1.00 37.96           H
ATOM   2807  HB2 ASP A 171      36.066  30.486  47.000  1.00 31.09           H
ATOM   2808  HB3 ASP A 171      35.395  31.814  46.444  1.00 31.09           H
ATOM   2809  N   VAL A 172      39.431  31.214  46.949  1.00 31.51           N
ATOM   2810  CA  VAL A 172      40.635  30.472  47.315  1.00 26.55           C
ATOM   2811  C   VAL A 172      41.477  31.256  48.330  1.00 30.43           C
ATOM   2812  O   VAL A 172      42.060  30.671  49.243  1.00 26.26           O
ATOM   2813  CB  VAL A 172      41.433  30.101  46.047  1.00 27.75           C
ATOM   2814  CG1 VAL A 172      42.755  29.371  46.417  1.00 30.13           C
ATOM   2815  CG2 VAL A 172      40.623  29.157  45.192  1.00 32.29           C
ATOM   2816  H   VAL A 172      39.448  31.553  46.158  1.00 37.64           H
ATOM   2817  HA  VAL A 172      40.366  29.643  47.741  1.00 31.68           H
ATOM   2818  HB  VAL A 172      41.641  30.898  45.535  1.00 33.12           H
ATOM   2819 HG11 VAL A 172      43.233  29.151  45.602  1.00 35.98           H
ATOM   2820 HG12 VAL A 172      43.295  29.957  46.971  1.00 35.98           H
ATOM   2821 HG13 VAL A 172      42.542  28.560  46.905  1.00 35.98           H
ATOM   2822 HG21 VAL A 172      41.135  28.932  44.399  1.00 38.58           H
ATOM   2823 HG22 VAL A 172      40.433  28.355  45.702  1.00 38.58           H
ATOM   2824 HG23 VAL A 172      39.795  29.593  44.938  1.00 38.58           H
ATOM   2825  N   LEU A 173      41.522  32.592  48.193  1.00 30.15           N
ATOM   2826  CA  LEU A 173      42.151  33.439  49.203  1.00 27.67           C
ATOM   2827  C   LEU A 173      41.468  33.296  50.558  1.00 33.44           C
ATOM   2828  O   LEU A 173      42.112  33.432  51.597  1.00 33.34           O
ATOM   2829  CB  LEU A 173      42.120  34.891  48.771  1.00 27.09           C
ATOM   2830  CG  LEU A 173      42.954  35.179  47.534  1.00 27.47           C
ATOM   2831  CD1 LEU A 173      42.544  36.476  46.830  1.00 25.21           C
ATOM   2832  CD2 LEU A 173      44.392  35.197  47.966  1.00 32.72           C
ATOM   2833  H   LEU A 173      41.195  33.024  47.525  1.00 36.01           H
ATOM   2834  HA  LEU A 173      43.079  33.175  49.304  1.00 33.03           H
ATOM   2835  HB2 LEU A 173      41.203  35.139  48.575  1.00 32.34           H
ATOM   2836  HB3 LEU A 173      42.461  35.440  49.494  1.00 32.34           H
ATOM   2837  HG  LEU A 173      42.842  34.451  46.904  1.00 32.79           H
ATOM   2838 HD11 LEU A 173      43.109  36.605  46.052  1.00 30.08           H
ATOM   2839 HD12 LEU A 173      41.616  36.406  46.557  1.00 30.08           H
ATOM   2840 HD13 LEU A 173      42.653  37.217  47.446  1.00 30.08           H
ATOM   2841 HD21 LEU A 173      44.951  35.380  47.195  1.00 39.10           H
ATOM   2842 HD22 LEU A 173      44.512  35.891  48.634  1.00 39.10           H
ATOM   2843 HD23 LEU A 173      44.619  34.333  48.343  1.00 39.10           H
ATOM   2844  N   PHE A 174      40.173  33.029  50.560  1.00 33.83           N
ATOM   2845  CA  PHE A 174      39.421  32.746  51.765  1.00 32.17           C
ATOM   2846  C   PHE A 174      39.534  31.270  52.158  1.00 35.44           C
ATOM   2847  O   PHE A 174      38.865  30.848  53.108  1.00 31.80           O
ATOM   2848  CB  PHE A 174      37.938  33.140  51.585  1.00 26.21           C
ATOM   2849  CG  PHE A 174      37.622  34.617  51.825  1.00 30.98           C
ATOM   2850  CD1 PHE A 174      36.695  35.263  51.037  1.00 29.11           C
ATOM   2851  CD2 PHE A 174      38.205  35.335  52.838  1.00 33.78           C
ATOM   2852  CE1 PHE A 174      36.340  36.590  51.249  1.00 31.43           C
ATOM   2853  CE2 PHE A 174      37.864  36.657  53.049  1.00 32.84           C
ATOM   2854  CZ  PHE A 174      36.924  37.282  52.240  1.00 33.65           C
ATOM   2855  H   PHE A 174      39.692  33.007  49.847  1.00 40.42           H
ATOM   2856  HA  PHE A 174      39.783  33.275  52.492  1.00 38.44           H
ATOM   2857  HB2 PHE A 174      37.672  32.929  50.676  1.00 31.27           H
ATOM   2858  HB3 PHE A 174      37.404  32.622  52.208  1.00 31.27           H
ATOM   2859  HD1 PHE A 174      36.277  34.790  50.355  1.00 34.76           H
ATOM   2860  HD2 PHE A 174      38.829  34.926  53.393  1.00 40.37           H
ATOM   2861  HE1 PHE A 174      35.716  37.002  50.696  1.00 37.54           H
ATOM   2862  HE2 PHE A 174      38.271  37.134  53.735  1.00 39.24           H
ATOM   2863  HZ  PHE A 174      36.707  38.175  52.380  1.00 40.21           H
ATOM   2864  N   GLY A 175      40.354  30.489  51.455  1.00 33.91           N
ATOM   2865  CA  GLY A 175      40.651  29.116  51.840  1.00 33.20           C
ATOM   2866  C   GLY A 175      39.705  28.046  51.361  1.00 33.83           C
ATOM   2867  O   GLY A 175      39.778  26.928  51.865  1.00 36.44           O
ATOM   2868  H   GLY A 175      40.756  30.739  50.737  1.00 40.52           H
ATOM   2869  HA2 GLY A 175      41.536  28.890  51.512  1.00 39.67           H
ATOM   2870  HA3 GLY A 175      40.677  29.068  52.809  1.00 39.67           H
ATOM   2871  N   ALA A 176      38.829  28.339  50.402  1.00 28.85           N
ATOM   2872  CA  ALA A 176      37.973  27.316  49.824  1.00 35.25           C
ATOM   2873  C   ALA A 176      38.811  26.088  49.490  1.00 43.67           C
ATOM   2874  O   ALA A 176      39.896  26.209  48.943  1.00 38.43           O
ATOM   2875  CB  ALA A 176      37.314  27.865  48.580  1.00 33.42           C
ATOM   2876  H   ALA A 176      38.713  29.124  50.070  1.00 34.45           H
ATOM   2877  HA  ALA A 176      37.285  27.064  50.459  1.00 42.13           H
ATOM   2878  HB1 ALA A 176      36.743  27.181  48.197  1.00 39.94           H
ATOM   2879  HB2 ALA A 176      36.784  28.642  48.821  1.00 39.94           H
ATOM   2880  HB3 ALA A 176      38.001  28.118  47.944  1.00 39.94           H
ATOM   2881  N   LYS A 177      38.323  24.913  49.870  1.00 51.34           N
ATOM   2882  CA  LYS A 177      38.994  23.638  49.603  1.00 46.72           C
ATOM   2883  C   LYS A 177      38.432  22.938  48.376  1.00 46.98           C
ATOM   2884  O   LYS A 177      39.030  21.985  47.884  1.00 54.28           O
ATOM   2885  CB  LYS A 177      38.843  22.693  50.807  1.00 46.41           C
ATOM   2886  CG  LYS A 177      39.149  23.281  52.179  1.00 58.37           C
ATOM   2887  CD  LYS A 177      40.621  23.141  52.512  1.00 66.35           C
ATOM   2888  CE  LYS A 177      41.483  24.064  51.637  1.00 61.50           C
ATOM   2889  NZ  LYS A 177      42.772  24.325  52.335  1.00 72.33           N1+
ATOM   2890  H   LYS A 177      37.581  24.823  50.297  1.00 61.43           H
ATOM   2891  HA  LYS A 177      39.940  23.798  49.457  1.00 55.89           H
ATOM   2892  HB2 LYS A 177      37.927  22.375  50.829  1.00 55.52           H
ATOM   2893  HB3 LYS A 177      39.441  21.940  50.677  1.00 55.52           H
ATOM   2894  HG2 LYS A 177      38.923  24.224  52.183  1.00 69.87           H
ATOM   2895  HG3 LYS A 177      38.637  22.808  52.853  1.00 69.87           H
ATOM   2896  HD2 LYS A 177      40.764  23.382  53.441  1.00 79.45           H
ATOM   2897  HD3 LYS A 177      40.900  22.226  52.355  1.00 79.45           H
ATOM   2898  HE2 LYS A 177      41.670  23.633  50.789  1.00 73.63           H
ATOM   2899  HE3 LYS A 177      41.026  24.909  51.501  1.00 73.63           H
ATOM   2900  HZ1 LYS A 177      43.283  24.859  51.840  1.00 86.62           H
ATOM   2901  HZ2 LYS A 177      42.619  24.717  53.119  1.00 86.62           H
ATOM   2902  HZ3 LYS A 177      43.203  23.559  52.473  1.00 86.62           H
ATOM   2903  N   LEU A 178      37.269  23.351  47.921  1.00 37.02           N
ATOM   2904  CA  LEU A 178      36.665  22.867  46.703  1.00 35.17           C
ATOM   2905  C   LEU A 178      36.427  24.066  45.811  1.00 43.89           C
ATOM   2906  O   LEU A 178      35.952  25.115  46.260  1.00 44.80           O
ATOM   2907  CB  LEU A 178      35.325  22.154  46.967  1.00 43.79           C
ATOM   2908  CG  LEU A 178      35.355  21.060  48.025  1.00 53.39           C
ATOM   2909  CD1 LEU A 178      33.970  20.707  48.440  1.00 63.93           C
ATOM   2910  CD2 LEU A 178      36.099  19.861  47.491  1.00 52.63           C
ATOM   2911  H   LEU A 178      36.789  23.942  48.322  1.00 44.25           H
ATOM   2912  HA  LEU A 178      37.268  22.253  46.254  1.00 42.03           H
ATOM   2913  HB2 LEU A 178      34.677  22.817  47.253  1.00 52.38           H
ATOM   2914  HB3 LEU A 178      35.026  21.748  46.138  1.00 52.38           H
ATOM   2915  HG  LEU A 178      35.830  21.386  48.805  1.00 63.89           H
ATOM   2916 HD11 LEU A 178      34.011  20.009  49.113  1.00 76.54           H
ATOM   2917 HD12 LEU A 178      33.540  21.495  48.806  1.00 76.54           H
ATOM   2918 HD13 LEU A 178      33.479  20.391  47.666  1.00 76.54           H
ATOM   2919 HD21 LEU A 178      36.113  19.169  48.171  1.00 62.99           H
ATOM   2920 HD22 LEU A 178      35.645  19.536  46.698  1.00 62.99           H
ATOM   2921 HD23 LEU A 178      37.006  20.125  47.269  1.00 62.99           H
ATOM   2922  N   TYR A 179      36.754  23.901  44.557  1.00 41.27           N
ATOM   2923  CA  TYR A 179      36.570  24.926  43.568  1.00 36.09           C
ATOM   2924  C   TYR A 179      36.502  24.165  42.269  1.00 34.55           C
ATOM   2925  O   TYR A 179      36.812  22.979  42.224  1.00 31.12           O
ATOM   2926  CB  TYR A 179      37.703  25.950  43.591  1.00 35.98           C
ATOM   2927  CG  TYR A 179      39.075  25.355  43.679  1.00 29.09           C
ATOM   2928  CD1 TYR A 179      39.691  24.799  42.548  1.00 36.64           C
ATOM   2929  CD2 TYR A 179      39.780  25.368  44.870  1.00 30.36           C
ATOM   2930  CE1 TYR A 179      40.947  24.245  42.618  1.00 31.75           C
ATOM   2931  CE2 TYR A 179      41.043  24.825  44.959  1.00 36.78           C
ATOM   2932  CZ  TYR A 179      41.627  24.277  43.830  1.00 40.52           C
ATOM   2933  OH  TYR A 179      42.883  23.750  43.884  1.00 37.27           O
ATOM   2934  H   TYR A 179      37.097  23.177  44.243  1.00 49.35           H
ATOM   2935  HA  TYR A 179      35.726  25.381  43.714  1.00 43.13           H
ATOM   2936  HB2 TYR A 179      37.662  26.476  42.777  1.00 43.01           H
ATOM   2937  HB3 TYR A 179      37.583  26.529  44.360  1.00 43.01           H
ATOM   2938  HD1 TYR A 179      39.230  24.782  41.740  1.00 43.79           H
ATOM   2939  HD2 TYR A 179      39.389  25.737  45.628  1.00 36.25           H
ATOM   2940  HE1 TYR A 179      41.346  23.881  41.861  1.00 37.93           H
ATOM   2941  HE2 TYR A 179      41.506  24.841  45.766  1.00 43.97           H
ATOM   2942  HH  TYR A 179      43.193  23.825  44.662  1.00 44.55           H
ATOM   2943  N   SER A 180      36.067  24.855  41.229  1.00 37.95           N
ATOM   2944  CA  SER A 180      35.813  24.247  39.939  1.00 33.29           C
ATOM   2945  C   SER A 180      36.683  24.936  38.906  1.00 27.84           C
ATOM   2946  O   SER A 180      37.738  25.497  39.231  1.00 23.69           O
ATOM   2947  CB  SER A 180      34.326  24.376  39.573  1.00 47.21           C
ATOM   2948  OG  SER A 180      33.910  25.795  39.439  1.00 46.48           O
ATOM   2949  H   SER A 180      35.906  25.699  41.248  1.00 45.36           H
ATOM   2950  HA  SER A 180      36.047  23.306  39.968  1.00 39.78           H
ATOM   2951  HB2 SER A 180      34.172  23.924  38.728  1.00 56.48           H
ATOM   2952  HB3 SER A 180      33.795  23.959  40.269  1.00 56.48           H
ATOM   2953  HG  SER A 180      34.034  26.200  40.164  1.00 55.60           H
ATOM   2954  N   THR A 181      36.212  24.866  37.660  1.00 23.24           N
ATOM   2955  CA  THR A 181      36.807  25.567  36.553  1.00 25.44           C
ATOM   2956  C   THR A 181      36.802  27.066  36.791  1.00 31.91           C
ATOM   2957  O   THR A 181      37.596  27.786  36.175  1.00 32.27           O
ATOM   2958  CB  THR A 181      36.042  25.174  35.311  1.00 22.65           C
ATOM   2959  OG1 THR A 181      34.649  25.401  35.538  1.00 29.04           O
ATOM   2960  CG2 THR A 181      36.278  23.650  35.043  1.00 27.23           C
ATOM   2961  H   THR A 181      35.524  24.400  37.437  1.00 27.72           H
ATOM   2962  HA  THR A 181      37.728  25.278  36.448  1.00 30.35           H
ATOM   2963  HB  THR A 181      36.350  25.687  34.547  1.00 27.01           H
ATOM   2964  HG1 THR A 181      34.514  26.213  35.707  1.00 34.68           H
ATOM   2965 HG21 THR A 181      35.795  23.375  34.248  1.00 32.50           H
ATOM   2966 HG22 THR A 181      37.223  23.479  34.912  1.00 32.50           H
ATOM   2967 HG23 THR A 181      35.964  23.129  35.798  1.00 32.50           H
ATOM   2968  N   SER A 182      35.968  27.528  37.730  1.00 32.29           N
ATOM   2969  CA  SER A 182      35.923  28.936  38.114  1.00 29.02           C
ATOM   2970  C   SER A 182      37.308  29.497  38.463  1.00 22.03           C
ATOM   2971  O   SER A 182      37.586  30.679  38.225  1.00 25.62           O
ATOM   2972  CB  SER A 182      34.987  29.089  39.299  1.00 28.31           C
ATOM   2973  OG  SER A 182      35.536  28.399  40.433  1.00 34.62           O
ATOM   2974  H   SER A 182      35.412  27.034  38.163  1.00 38.58           H
ATOM   2975  HA  SER A 182      35.564  29.455  37.377  1.00 34.65           H
ATOM   2976  HB2 SER A 182      34.892  30.031  39.512  1.00 33.80           H
ATOM   2977  HB3 SER A 182      34.124  28.706  39.077  1.00 33.80           H
ATOM   2978  HG  SER A 182      35.023  28.480  41.093  1.00 41.37           H
ATOM   2979  N   ILE A 183      38.171  28.680  39.053  1.00 23.92           N
ATOM   2980  CA  ILE A 183      39.446  29.168  39.554  1.00 23.67           C
ATOM   2981  C   ILE A 183      40.255  29.783  38.418  1.00 27.82           C
ATOM   2982  O   ILE A 183      40.831  30.874  38.567  1.00 24.85           O
ATOM   2983  CB  ILE A 183      40.216  28.038  40.259  1.00 29.17           C
ATOM   2984  CG1 ILE A 183      41.480  28.631  40.873  1.00 35.30           C
ATOM   2985  CG2 ILE A 183      40.567  26.912  39.260  1.00 27.90           C
ATOM   2986  CD1 ILE A 183      42.008  27.847  42.014  1.00 39.23           C
ATOM   2987  H   ILE A 183      38.042  27.839  39.176  1.00 28.54           H
ATOM   2988  HA  ILE A 183      39.279  29.865  40.208  1.00 28.23           H
ATOM   2989  HB  ILE A 183      39.663  27.673  40.966  1.00 34.83           H
ATOM   2990 HG12 ILE A 183      42.171  28.669  40.193  1.00 42.18           H
ATOM   2991 HG13 ILE A 183      41.283  29.526  41.193  1.00 42.18           H
ATOM   2992 HG21 ILE A 183      41.051  26.214  39.729  1.00 33.31           H
ATOM   2993 HG22 ILE A 183      39.746  26.553  38.888  1.00 33.31           H
ATOM   2994 HG23 ILE A 183      41.119  27.278  38.552  1.00 33.31           H
ATOM   2995 HD11 ILE A 183      42.807  28.280  42.353  1.00 46.90           H
ATOM   2996 HD12 ILE A 183      41.332  27.808  42.710  1.00 46.90           H
ATOM   2997 HD13 ILE A 183      42.221  26.951  41.710  1.00 46.90           H
ATOM   2998  N   ASP A 184      40.224  29.135  37.240  1.00 26.59           N
ATOM   2999  CA  ASP A 184      40.994  29.591  36.086  1.00 20.15           C
ATOM   3000  C   ASP A 184      40.348  30.796  35.403  1.00 20.57           C
ATOM   3001  O   ASP A 184      41.063  31.620  34.840  1.00 22.61           O
ATOM   3002  CB  ASP A 184      41.133  28.507  35.039  1.00 19.16           C
ATOM   3003  CG  ASP A 184      42.012  27.354  35.450  1.00 23.92           C
ATOM   3004  OD1 ASP A 184      41.747  26.260  34.904  1.00 26.04           O
ATOM   3005  OD2 ASP A 184      42.972  27.552  36.230  1.00 25.75           O1-
ATOM   3006  H   ASP A 184      39.759  28.427  37.091  1.00 31.74           H
ATOM   3007  HA  ASP A 184      41.883  29.847  36.377  1.00 24.01           H
ATOM   3008  HB2 ASP A 184      40.252  28.150  34.842  1.00 22.82           H
ATOM   3009  HB3 ASP A 184      41.514  28.897  34.237  1.00 22.82           H
ATOM   3010  N   MET A 185      39.003  30.907  35.466  1.00 20.09           N
ATOM   3011  CA  MET A 185      38.286  32.055  34.886  1.00 22.59           C
ATOM   3012  C   MET A 185      38.656  33.372  35.556  1.00 18.68           C
ATOM   3013  O   MET A 185      38.806  34.376  34.883  1.00 24.75           O
ATOM   3014  CB  MET A 185      36.746  31.791  34.930  1.00 17.91           C
ATOM   3015  CG  MET A 185      36.402  30.437  34.251  1.00 20.46           C
ATOM   3016  SD  MET A 185      37.179  30.238  32.625  1.00 28.47           S
ATOM   3017  CE  MET A 185      36.749  31.727  31.794  1.00 24.16           C
ATOM   3018  H   MET A 185      38.488  30.328  35.840  1.00 23.94           H
ATOM   3019  HA  MET A 185      38.534  32.119  33.951  1.00 26.93           H
ATOM   3020  HB2 MET A 185      36.451  31.755  35.853  1.00 21.32           H
ATOM   3021  HB3 MET A 185      36.283  32.498  34.454  1.00 21.32           H
ATOM   3022  HG2 MET A 185      36.709  29.713  34.820  1.00 24.38           H
ATOM   3023  HG3 MET A 185      35.441  30.379  34.133  1.00 24.38           H
ATOM   3024  HE1 MET A 185      37.127  31.710  30.901  1.00 28.82           H
ATOM   3025  HE2 MET A 185      35.783  31.792  31.743  1.00 28.82           H
ATOM   3026  HE3 MET A 185      37.106  32.479  32.291  1.00 28.82           H
ATOM   3027  N   TRP A 186      38.746  33.403  36.891  1.00 23.06           N
ATOM   3028  CA  TRP A 186      39.293  34.564  37.589  1.00 19.15           C
ATOM   3029  C   TRP A 186      40.668  34.958  37.056  1.00 19.42           C
ATOM   3030  O   TRP A 186      40.920  36.136  36.751  1.00 26.65           O
ATOM   3031  CB  TRP A 186      39.383  34.311  39.116  1.00 18.86           C
ATOM   3032  CG  TRP A 186      39.900  35.534  39.876  1.00 19.22           C
ATOM   3033  CD1 TRP A 186      41.214  35.847  40.173  1.00 17.27           C
ATOM   3034  CD2 TRP A 186      39.111  36.619  40.413  1.00 18.51           C
ATOM   3035  NE1 TRP A 186      41.276  37.025  40.833  1.00 21.40           N
ATOM   3036  CE2 TRP A 186      40.018  37.539  41.000  1.00 21.40           C
ATOM   3037  CE3 TRP A 186      37.742  36.889  40.478  1.00 21.46           C
ATOM   3038  CZ2 TRP A 186      39.590  38.704  41.628  1.00 22.80           C
ATOM   3039  CZ3 TRP A 186      37.307  38.053  41.093  1.00 20.95           C
ATOM   3040  CH2 TRP A 186      38.220  38.944  41.653  1.00 20.53           C
ATOM   3041  H   TRP A 186      38.497  32.765  37.411  1.00 27.50           H
ATOM   3042  HA  TRP A 186      38.697  35.317  37.451  1.00 22.81           H
ATOM   3043  HB2 TRP A 186      38.500  34.097  39.455  1.00 22.46           H
ATOM   3044  HB3 TRP A 186      39.992  33.574  39.281  1.00 22.46           H
ATOM   3045  HD1 TRP A 186      41.951  35.336  39.927  1.00 20.55           H
ATOM   3046  HE1 TRP A 186      42.002  37.403  41.099  1.00 25.51           H
ATOM   3047  HE3 TRP A 186      37.130  36.307  40.087  1.00 25.58           H
ATOM   3048  HZ2 TRP A 186      40.193  39.295  42.018  1.00 27.19           H
ATOM   3049  HZ3 TRP A 186      36.398  38.247  41.121  1.00 24.97           H
ATOM   3050  HH2 TRP A 186      37.904  39.713  42.069  1.00 24.47           H
ATOM   3051  N   SER A 187      41.613  33.994  37.035  1.00 22.54           N
ATOM   3052  CA  SER A 187      42.954  34.287  36.543  1.00 20.13           C
ATOM   3053  C   SER A 187      42.898  34.858  35.128  1.00 23.76           C
ATOM   3054  O   SER A 187      43.681  35.749  34.783  1.00 22.05           O
ATOM   3055  CB  SER A 187      43.813  33.035  36.575  1.00 27.04           C
ATOM   3056  OG  SER A 187      43.714  32.430  37.861  1.00 26.02           O
ATOM   3057  H   SER A 187      41.496  33.184  37.297  1.00 26.87           H
ATOM   3058  HA  SER A 187      43.366  34.950  37.119  1.00 23.99           H
ATOM   3059  HB2 SER A 187      43.496  32.412  35.902  1.00 32.27           H
ATOM   3060  HB3 SER A 187      44.737  33.276  36.403  1.00 32.27           H
ATOM   3061  HG  SER A 187      43.980  32.965  38.451  1.00 31.05           H
ATOM   3062  N   ALA A 188      41.946  34.370  34.301  1.00 19.96           N
ATOM   3063  CA  ALA A 188      41.885  34.860  32.944  1.00 19.81           C
ATOM   3064  C   ALA A 188      41.394  36.319  32.927  1.00 20.87           C
ATOM   3065  O   ALA A 188      41.878  37.120  32.123  1.00 30.21           O
ATOM   3066  CB  ALA A 188      41.025  33.950  32.122  1.00 19.97           C
ATOM   3067  H   ALA A 188      41.356  33.779  34.507  1.00 23.78           H
ATOM   3068  HA  ALA A 188      42.778  34.844  32.566  1.00 23.60           H
ATOM   3069  HB1 ALA A 188      40.989  34.286  31.213  1.00 23.79           H
ATOM   3070  HB2 ALA A 188      41.409  33.059  32.131  1.00 23.79           H
ATOM   3071  HB3 ALA A 188      40.133  33.929  32.503  1.00 23.79           H
ATOM   3072  N   GLY A 189      40.523  36.683  33.870  1.00 22.61           N
ATOM   3073  CA  GLY A 189      40.102  38.072  34.006  1.00 22.95           C
ATOM   3074  C   GLY A 189      41.250  38.981  34.394  1.00 22.26           C
ATOM   3075  O   GLY A 189      41.398  40.060  33.845  1.00 20.23           O
ATOM   3076  H   GLY A 189      40.165  36.147  34.438  1.00 26.96           H
ATOM   3077  HA2 GLY A 189      39.733  38.383  33.164  1.00 27.37           H
ATOM   3078  HA3 GLY A 189      39.414  38.137  34.687  1.00 27.37           H
ATOM   3079  N   CYS A 190      42.077  38.536  35.343  1.00 23.37           N
ATOM   3080  CA  CYS A 190      43.318  39.251  35.692  1.00 26.78           C
ATOM   3081  C   CYS A 190      44.218  39.452  34.483  1.00 24.16           C
ATOM   3082  O   CYS A 190      44.744  40.547  34.279  1.00 28.64           O
ATOM   3083  CB  CYS A 190      44.102  38.500  36.785  1.00 22.70           C
ATOM   3084  SG  CYS A 190      43.174  38.384  38.284  1.00 31.18           S
ATOM   3085  H   CYS A 190      41.945  37.821  35.803  1.00 27.87           H
ATOM   3086  HA  CYS A 190      43.087  40.127  36.040  1.00 31.97           H
ATOM   3087  HB2 CYS A 190      44.297  37.601  36.478  1.00 27.07           H
ATOM   3088  HB3 CYS A 190      44.925  38.977  36.973  1.00 27.07           H
ATOM   3089  HG  CYS A 190      42.153  37.791  38.067  1.00 37.24           H
ATOM   3090  N   ILE A 191      44.416  38.409  33.674  1.00 20.73           N
ATOM   3091  CA  ILE A 191      45.247  38.574  32.480  1.00 20.90           C
ATOM   3092  C   ILE A 191      44.600  39.538  31.499  1.00 21.46           C
ATOM   3093  O   ILE A 191      45.282  40.412  30.957  1.00 26.77           O
ATOM   3094  CB  ILE A 191      45.567  37.210  31.854  1.00 20.31           C
ATOM   3095  CG1 ILE A 191      46.532  36.509  32.813  1.00 23.29           C
ATOM   3096  CG2 ILE A 191      46.194  37.406  30.469  1.00 24.12           C
ATOM   3097  CD1 ILE A 191      46.484  35.087  32.740  1.00 25.41           C
ATOM   3098  H   ILE A 191      44.092  37.620  33.788  1.00 24.71           H
ATOM   3099  HA  ILE A 191      46.090  38.968  32.752  1.00 24.91           H
ATOM   3100  HB  ILE A 191      44.753  36.690  31.773  1.00 24.20           H
ATOM   3101 HG12 ILE A 191      47.437  36.786  32.604  1.00 27.78           H
ATOM   3102 HG13 ILE A 191      46.311  36.766  33.722  1.00 27.78           H
ATOM   3103 HG21 ILE A 191      46.391  36.537  30.086  1.00 28.77           H
ATOM   3104 HG22 ILE A 191      45.566  37.883  29.903  1.00 28.77           H
ATOM   3105 HG23 ILE A 191      47.011  37.920  30.562  1.00 28.77           H
ATOM   3106 HD11 ILE A 191      47.119  34.717  33.373  1.00 30.32           H
ATOM   3107 HD12 ILE A 191      45.586  34.791  32.959  1.00 30.32           H
ATOM   3108 HD13 ILE A 191      46.714  34.810  31.840  1.00 30.32           H
ATOM   3109  N   PHE A 192      43.280  39.416  31.284  1.00 24.17           N
ATOM   3110  CA  PHE A 192      42.543  40.379  30.442  1.00 20.59           C
ATOM   3111  C   PHE A 192      42.854  41.813  30.819  1.00 19.80           C
ATOM   3112  O   PHE A 192      43.114  42.655  29.954  1.00 24.88           O
ATOM   3113  CB  PHE A 192      41.043  40.125  30.553  1.00 20.32           C
ATOM   3114  CG  PHE A 192      40.194  40.795  29.500  1.00 25.54           C
ATOM   3115  CD1 PHE A 192      40.710  41.357  28.354  1.00 25.76           C
ATOM   3116  CD2 PHE A 192      38.808  40.871  29.696  1.00 22.35           C
ATOM   3117  CE1 PHE A 192      39.864  41.927  27.415  1.00 24.09           C
ATOM   3118  CE2 PHE A 192      37.992  41.448  28.774  1.00 21.08           C
ATOM   3119  CZ  PHE A 192      38.512  41.982  27.621  1.00 21.06           C
ATOM   3120  H   PHE A 192      42.791  38.789  31.612  1.00 28.83           H
ATOM   3121  HA  PHE A 192      42.802  40.250  29.516  1.00 24.54           H
ATOM   3122  HB2 PHE A 192      40.887  39.170  30.489  1.00 24.21           H
ATOM   3123  HB3 PHE A 192      40.740  40.445  31.418  1.00 24.21           H
ATOM   3124  HD1 PHE A 192      41.625  41.315  28.189  1.00 30.74           H
ATOM   3125  HD2 PHE A 192      38.437  40.501  30.464  1.00 26.65           H
ATOM   3126  HE1 PHE A 192      40.224  42.299  26.643  1.00 28.74           H
ATOM   3127  HE2 PHE A 192      37.074  41.479  28.925  1.00 25.12           H
ATOM   3128  HZ  PHE A 192      37.955  42.386  26.995  1.00 25.10           H
ATOM   3129  N   ALA A 193      42.853  42.101  32.102  1.00 20.32           N
ATOM   3130  CA  ALA A 193      43.132  43.460  32.577  1.00 20.53           C
ATOM   3131  C   ALA A 193      44.566  43.911  32.261  1.00 29.31           C
ATOM   3132  O   ALA A 193      44.791  45.076  31.942  1.00 29.23           O
ATOM   3133  CB  ALA A 193      42.871  43.517  34.075  1.00 21.26           C
ATOM   3134  H   ALA A 193      42.695  41.534  32.728  1.00 24.21           H
ATOM   3135  HA  ALA A 193      42.522  44.078  32.143  1.00 24.47           H
ATOM   3136  HB1 ALA A 193      43.054  44.415  34.393  1.00 25.34           H
ATOM   3137  HB2 ALA A 193      41.943  43.289  34.242  1.00 25.34           H
ATOM   3138  HB3 ALA A 193      43.454  42.882  34.520  1.00 25.34           H
ATOM   3139  N   GLU A 194      45.554  43.005  32.350  1.00 27.18           N
ATOM   3140  CA  GLU A 194      46.934  43.375  31.999  1.00 22.87           C
ATOM   3141  C   GLU A 194      47.043  43.732  30.519  1.00 22.74           C
ATOM   3142  O   GLU A 194      47.602  44.763  30.149  1.00 26.73           O
ATOM   3143  CB  GLU A 194      47.869  42.228  32.334  1.00 20.57           C
ATOM   3144  CG  GLU A 194      47.776  41.838  33.730  1.00 25.73           C
ATOM   3145  CD  GLU A 194      48.901  40.908  34.154  1.00 30.66           C
ATOM   3146  OE1 GLU A 194      48.816  40.369  35.283  1.00 30.97           O
ATOM   3147  OE2 GLU A 194      49.904  40.793  33.399  1.00 39.07           O1-
ATOM   3148  H   GLU A 194      45.453  42.189  32.603  1.00 32.44           H
ATOM   3149  HA  GLU A 194      47.201  44.149  32.520  1.00 27.27           H
ATOM   3150  HB2 GLU A 194      47.638  41.460  31.790  1.00 24.51           H
ATOM   3151  HB3 GLU A 194      48.783  42.501  32.157  1.00 24.51           H
ATOM   3152  HG2 GLU A 194      47.819  42.634  34.284  1.00 30.70           H
ATOM   3153  HG3 GLU A 194      46.935  41.378  33.874  1.00 30.70           H
ATOM   3154  N   LEU A 195      46.459  42.894  29.676  1.00 23.95           N
ATOM   3155  CA  LEU A 195      46.430  43.106  28.235  1.00 31.57           C
ATOM   3156  C   LEU A 195      45.807  44.451  27.857  1.00 28.43           C
ATOM   3157  O   LEU A 195      46.254  45.113  26.928  1.00 28.14           O
ATOM   3158  CB  LEU A 195      45.582  42.011  27.614  1.00 21.37           C
ATOM   3159  CG  LEU A 195      46.030  40.776  26.882  1.00 31.51           C
ATOM   3160  CD1 LEU A 195      47.355  40.306  27.228  1.00 23.51           C
ATOM   3161  CD2 LEU A 195      45.005  39.705  27.160  1.00 22.61           C
ATOM   3162  H   LEU A 195      46.061  42.173  29.922  1.00 28.57           H
ATOM   3163  HA  LEU A 195      47.328  43.058  27.871  1.00 37.71           H
ATOM   3164  HB2 LEU A 195      45.028  41.675  28.336  1.00 25.47           H
ATOM   3165  HB3 LEU A 195      44.997  42.464  26.987  1.00 25.47           H
ATOM   3166  HG  LEU A 195      46.020  40.957  25.929  1.00 37.64           H
ATOM   3167 HD11 LEU A 195      47.553  39.511  26.708  1.00 28.04           H
ATOM   3168 HD12 LEU A 195      47.999  41.002  27.028  1.00 28.04           H
ATOM   3169 HD13 LEU A 195      47.377  40.096  28.175  1.00 28.04           H
ATOM   3170 HD21 LEU A 195      45.266  38.892  26.700  1.00 26.96           H
ATOM   3171 HD22 LEU A 195      44.967  39.547  28.116  1.00 26.96           H
ATOM   3172 HD23 LEU A 195      44.141  40.005  26.838  1.00 26.96           H
ATOM   3173  N   ALA A 196      44.720  44.817  28.528  1.00 24.74           N
ATOM   3174  CA  ALA A 196      43.853  45.930  28.161  1.00 27.02           C
ATOM   3175  C   ALA A 196      44.295  47.246  28.791  1.00 32.44           C
ATOM   3176  O   ALA A 196      43.622  48.263  28.585  1.00 29.64           O
ATOM   3177  CB  ALA A 196      42.395  45.593  28.559  1.00 26.41           C
ATOM   3178  H   ALA A 196      44.452  44.410  29.237  1.00 29.52           H
ATOM   3179  HA  ALA A 196      43.879  46.041  27.198  1.00 32.25           H
ATOM   3180  HB1 ALA A 196      41.821  46.336  28.314  1.00 31.52           H
ATOM   3181  HB2 ALA A 196      42.117  44.791  28.089  1.00 31.52           H
ATOM   3182  HB3 ALA A 196      42.355  45.446  29.517  1.00 31.52           H
ATOM   3183  N   ASN A 197      45.437  47.250  29.513  1.00 26.87           N
ATOM   3184  CA  ASN A 197      46.013  48.457  30.062  1.00 30.93           C
ATOM   3185  C   ASN A 197      47.471  48.591  29.618  1.00 29.94           C
ATOM   3186  O   ASN A 197      47.729  49.080  28.519  1.00 33.24           O
ATOM   3187  CB  ASN A 197      45.833  48.464  31.570  1.00 29.20           C
ATOM   3188  CG  ASN A 197      46.209  49.844  32.175  1.00 31.97           C
ATOM   3189  OD1 ASN A 197      46.599  50.754  31.461  1.00 29.54           O
ATOM   3190  ND2 ASN A 197      46.070  49.982  33.460  1.00 40.46           N
ATOM   3191  H   ASN A 197      45.892  46.543  29.692  1.00 32.07           H
ATOM   3192  HA  ASN A 197      45.529  49.219  29.706  1.00 36.94           H
ATOM   3193  HB2 ASN A 197      44.905  48.281  31.783  1.00 34.87           H
ATOM   3194  HB3 ASN A 197      46.408  47.791  31.965  1.00 34.87           H
ATOM   3195 HD21 ASN A 197      46.267  50.730  33.837  1.00 48.38           H
ATOM   3196 HD22 ASN A 197      45.781  49.325  33.934  1.00 48.38           H
ATOM   3197  N   ALA A 198      48.434  48.182  30.425  1.00 31.43           N
ATOM   3198  CA  ALA A 198      49.846  48.391  30.098  1.00 31.33           C
ATOM   3199  C   ALA A 198      50.718  47.208  30.506  1.00 24.48           C
ATOM   3200  O   ALA A 198      51.930  47.375  30.709  1.00 30.13           O
ATOM   3201  CB  ALA A 198      50.343  49.713  30.725  1.00 38.44           C
ATOM   3202  H   ALA A 198      48.303  47.779  31.174  1.00 37.55           H
ATOM   3203  HA  ALA A 198      49.922  48.483  29.135  1.00 37.42           H
ATOM   3204  HB1 ALA A 198      51.279  49.836  30.499  1.00 45.96           H
ATOM   3205  HB2 ALA A 198      49.817  50.447  30.371  1.00 45.96           H
ATOM   3206  HB3 ALA A 198      50.239  49.664  31.688  1.00 45.96           H
ATOM   3207  N   GLY A 199      50.140  46.002  30.567  1.00 23.20           N
ATOM   3208  CA  GLY A 199      50.811  44.785  30.916  1.00 22.22           C
ATOM   3209  C   GLY A 199      51.240  44.640  32.354  1.00 24.52           C
ATOM   3210  O   GLY A 199      52.165  43.882  32.619  1.00 27.88           O
ATOM   3211  H   GLY A 199      49.307  45.879  30.396  1.00 27.67           H
ATOM   3212  HA2 GLY A 199      50.225  44.040  30.709  1.00 26.49           H
ATOM   3213  HA3 GLY A 199      51.603  44.699  30.364  1.00 26.49           H
ATOM   3214  N   ARG A 200      50.648  45.361  33.283  1.00 24.12           N
ATOM   3215  CA  ARG A 200      51.020  45.227  34.688  1.00 22.47           C
ATOM   3216  C   ARG A 200      49.912  44.535  35.496  1.00 22.36           C
ATOM   3217  O   ARG A 200      48.736  44.663  35.196  1.00 23.69           O
ATOM   3218  CB  ARG A 200      51.317  46.604  35.303  1.00 30.59           C
ATOM   3219  CG  ARG A 200      52.512  47.374  34.671  1.00 29.17           C
ATOM   3220  CD  ARG A 200      53.846  46.766  35.062  1.00 31.35           C
ATOM   3221  NE  ARG A 200      55.017  47.465  34.517  1.00 26.82           N
ATOM   3222  CZ  ARG A 200      56.220  46.909  34.408  1.00 34.59           C
ATOM   3223  NH1 ARG A 200      56.414  45.664  34.787  1.00 30.20           N
ATOM   3224  NH2 ARG A 200      57.212  47.566  33.871  1.00 30.30           N1+
ATOM   3225  H   ARG A 200      50.028  45.937  33.133  1.00 28.77           H
ATOM   3226  HA  ARG A 200      51.823  44.687  34.753  1.00 26.79           H
ATOM   3227  HB2 ARG A 200      50.529  47.160  35.207  1.00 36.53           H
ATOM   3228  HB3 ARG A 200      51.515  46.483  36.245  1.00 36.53           H
ATOM   3229  HG2 ARG A 200      52.436  47.343  33.705  1.00 34.84           H
ATOM   3230  HG3 ARG A 200      52.497  48.294  34.979  1.00 34.84           H
ATOM   3231  HD2 ARG A 200      53.921  46.777  36.029  1.00 37.45           H
ATOM   3232  HD3 ARG A 200      53.875  45.851  34.742  1.00 37.45           H
ATOM   3233  HE  ARG A 200      54.891  48.229  34.143  1.00 32.01           H
ATOM   3234 HH11 ARG A 200      55.766  45.212  35.126  1.00 36.07           H
ATOM   3235 HH12 ARG A 200      57.193  45.308  34.711  1.00 36.07           H
ATOM   3236 HH21 ARG A 200      57.101  48.381  33.619  1.00 36.18           H
ATOM   3237 HH22 ARG A 200      57.988  47.200  33.812  1.00 36.18           H
ATOM   3238  N   PRO A 201      50.246  43.748  36.502  1.00 29.07           N
ATOM   3239  CA  PRO A 201      49.193  43.020  37.204  1.00 29.74           C
ATOM   3240  C   PRO A 201      48.175  43.968  37.812  1.00 29.05           C
ATOM   3241  O   PRO A 201      48.511  45.019  38.386  1.00 30.50           O
ATOM   3242  CB  PRO A 201      49.952  42.233  38.258  1.00 30.04           C
ATOM   3243  CG  PRO A 201      51.310  42.047  37.673  1.00 30.67           C
ATOM   3244  CD  PRO A 201      51.578  43.321  36.926  1.00 30.71           C
ATOM   3245  HA  PRO A 201      48.745  42.406  36.601  1.00 35.51           H
ATOM   3246  HB2 PRO A 201      49.997  42.744  39.082  1.00 35.88           H
ATOM   3247  HB3 PRO A 201      49.519  41.377  38.406  1.00 35.88           H
ATOM   3248  HG2 PRO A 201      51.959  41.921  38.383  1.00 36.63           H
ATOM   3249  HG3 PRO A 201      51.307  41.287  37.070  1.00 36.63           H
ATOM   3250  HD2 PRO A 201      51.974  43.982  37.514  1.00 36.68           H
ATOM   3251  HD3 PRO A 201      52.139  43.149  36.154  1.00 36.68           H
ATOM   3252  N   LEU A 202      46.907  43.566  37.718  1.00 30.50           N
ATOM   3253  CA  LEU A 202      45.852  44.401  38.259  1.00 21.94           C
ATOM   3254  C   LEU A 202      45.901  44.430  39.778  1.00 21.57           C
ATOM   3255  O   LEU A 202      45.653  45.475  40.395  1.00 30.41           O
ATOM   3256  CB  LEU A 202      44.493  43.883  37.805  1.00 23.09           C
ATOM   3257  CG  LEU A 202      43.285  44.719  38.209  1.00 22.39           C
ATOM   3258  CD1 LEU A 202      43.406  46.113  37.626  1.00 36.01           C
ATOM   3259  CD2 LEU A 202      42.070  44.021  37.718  1.00 39.23           C
ATOM   3260  H   LEU A 202      46.642  42.832  37.356  1.00 36.43           H
ATOM   3261  HA  LEU A 202      45.960  45.308  37.932  1.00 26.16           H
ATOM   3262  HB2 LEU A 202      44.496  43.830  36.837  1.00 27.54           H
ATOM   3263  HB3 LEU A 202      44.366  42.996  38.176  1.00 27.54           H
ATOM   3264  HG  LEU A 202      43.239  44.785  39.176  1.00 26.70           H
ATOM   3265 HD11 LEU A 202      42.631  46.634  37.891  1.00 43.04           H
ATOM   3266 HD12 LEU A 202      44.215  46.527  37.965  1.00 43.04           H
ATOM   3267 HD13 LEU A 202      43.447  46.048  36.659  1.00 43.04           H
ATOM   3268 HD21 LEU A 202      41.287  44.538  37.965  1.00 46.90           H
ATOM   3269 HD22 LEU A 202      42.121  43.940  36.752  1.00 46.90           H
ATOM   3270 HD23 LEU A 202      42.027  43.140  38.122  1.00 46.90           H
ATOM   3271  N   PHE A 203      46.192  43.295  40.390  1.00 23.51           N
ATOM   3272  CA  PHE A 203      46.129  43.113  41.834  1.00 20.42           C
ATOM   3273  C   PHE A 203      47.448  42.573  42.401  1.00 19.95           C
ATOM   3274  O   PHE A 203      47.528  41.414  42.824  1.00 28.19           O
ATOM   3275  CB  PHE A 203      45.006  42.152  42.197  1.00 22.41           C
ATOM   3276  CG  PHE A 203      43.633  42.559  41.718  1.00 26.10           C
ATOM   3277  CD1 PHE A 203      43.034  43.769  42.106  1.00 24.67           C
ATOM   3278  CD2 PHE A 203      42.898  41.673  40.948  1.00 29.74           C
ATOM   3279  CE1 PHE A 203      41.710  44.084  41.674  1.00 25.49           C
ATOM   3280  CE2 PHE A 203      41.595  41.970  40.546  1.00 27.96           C
ATOM   3281  CZ  PHE A 203      41.023  43.207  40.895  1.00 24.79           C
ATOM   3282  H   PHE A 203      46.439  42.585  39.973  1.00 28.04           H
ATOM   3283  HA  PHE A 203      45.945  43.967  42.255  1.00 24.33           H
ATOM   3284  HB2 PHE A 203      45.205  41.285  41.810  1.00 26.72           H
ATOM   3285  HB3 PHE A 203      44.967  42.076  43.163  1.00 26.72           H
ATOM   3286  HD1 PHE A 203      43.506  44.373  42.632  1.00 29.43           H
ATOM   3287  HD2 PHE A 203      43.274  40.856  40.709  1.00 35.51           H
ATOM   3288  HE1 PHE A 203      41.323  44.896  41.912  1.00 30.41           H
ATOM   3289  HE2 PHE A 203      41.126  41.375  40.006  1.00 33.37           H
ATOM   3290  HZ  PHE A 203      40.160  43.413  40.616  1.00 29.57           H
ATOM   3291  N   PRO A 204      48.484  43.404  42.471  1.00 26.08           N
ATOM   3292  CA  PRO A 204      49.812  42.932  42.994  1.00 27.50           C
ATOM   3293  C   PRO A 204      49.903  43.004  44.515  1.00 33.84           C
ATOM   3294  O   PRO A 204      50.643  43.770  45.090  1.00 36.78           O
ATOM   3295  CB  PRO A 204      50.784  43.883  42.303  1.00 28.58           C
ATOM   3296  CG  PRO A 204      50.055  45.180  42.237  1.00 25.55           C
ATOM   3297  CD  PRO A 204      48.551  44.797  42.001  1.00 23.26           C
ATOM   3298  HA  PRO A 204      49.988  42.024  42.702  1.00 32.82           H
ATOM   3299  HB2 PRO A 204      51.592  43.968  42.832  1.00 34.12           H
ATOM   3300  HB3 PRO A 204      50.986  43.556  41.412  1.00 34.12           H
ATOM   3301  HG2 PRO A 204      50.160  45.656  43.076  1.00 30.48           H
ATOM   3302  HG3 PRO A 204      50.394  45.708  41.498  1.00 30.48           H
ATOM   3303  HD2 PRO A 204      47.970  45.362  42.533  1.00 27.74           H
ATOM   3304  HD3 PRO A 204      48.333  44.847  41.057  1.00 27.74           H
ATOM   3305  N   GLY A 205      49.124  42.207  45.220  1.00 33.20           N
ATOM   3306  CA  GLY A 205      49.216  42.252  46.652  1.00 32.94           C
ATOM   3307  C   GLY A 205      50.492  41.606  47.197  1.00 35.04           C
ATOM   3308  O   GLY A 205      51.088  40.706  46.604  1.00 31.70           O
ATOM   3309  H   GLY A 205      48.552  41.649  44.901  1.00 39.66           H
ATOM   3310  HA2 GLY A 205      49.194  43.177  46.945  1.00 39.36           H
ATOM   3311  HA3 GLY A 205      48.454  41.792  47.037  1.00 39.36           H
ATOM   3312  N   ASN A 206      50.860  42.049  48.397  1.00 32.52           N
ATOM   3313  CA  ASN A 206      52.023  41.515  49.121  1.00 38.58           C
ATOM   3314  C   ASN A 206      51.726  40.246  49.908  1.00 35.82           C
ATOM   3315  O   ASN A 206      52.654  39.537  50.266  1.00 34.15           O
ATOM   3316  CB  ASN A 206      52.567  42.565  50.094  1.00 47.46           C
ATOM   3317  CG  ASN A 206      53.061  43.812  49.382  1.00 54.79           C
ATOM   3318  OD1 ASN A 206      53.970  43.734  48.571  1.00 66.92           O
ATOM   3319  ND2 ASN A 206      52.458  44.971  49.683  1.00 52.93           N
ATOM   3320  H   ASN A 206      50.446  42.670  48.824  1.00 38.85           H
ATOM   3321  HA  ASN A 206      52.723  41.311  48.482  1.00 46.12           H
ATOM   3322  HB2 ASN A 206      51.861  42.826  50.705  1.00 56.78           H
ATOM   3323  HB3 ASN A 206      53.311  42.185  50.588  1.00 56.78           H
ATOM   3324 HD21 ASN A 206      52.710  45.698  49.301  1.00 63.34           H
ATOM   3325 HD22 ASN A 206      51.819  44.986  50.259  1.00 63.34           H
ATOM   3326  N   ASP A 207      50.465  39.950  50.219  1.00 33.72           N
ATOM   3327  CA  ASP A 207      50.132  38.763  50.995  1.00 25.25           C
ATOM   3328  C   ASP A 207      48.640  38.546  50.822  1.00 27.53           C
ATOM   3329  O   ASP A 207      47.997  39.243  50.041  1.00 29.10           O
ATOM   3330  CB  ASP A 207      50.557  38.918  52.465  1.00 31.88           C
ATOM   3331  CG  ASP A 207      49.891  40.131  53.144  1.00 42.19           C
ATOM   3332  OD1 ASP A 207      48.658  40.272  52.984  1.00 38.57           O
ATOM   3333  OD2 ASP A 207      50.580  40.934  53.820  1.00 45.60           O1-
ATOM   3334  H   ASP A 207      49.784  40.424  49.992  1.00 40.30           H
ATOM   3335  HA  ASP A 207      50.597  37.997  50.624  1.00 30.13           H
ATOM   3336  HB2 ASP A 207      50.301  38.121  52.955  1.00 38.09           H
ATOM   3337  HB3 ASP A 207      51.519  39.040  52.506  1.00 38.09           H
ATOM   3338  N   VAL A 208      48.090  37.557  51.514  1.00 27.16           N
ATOM   3339  CA  VAL A 208      46.694  37.206  51.281  1.00 28.17           C
ATOM   3340  C   VAL A 208      45.751  38.363  51.657  1.00 32.75           C
ATOM   3341  O   VAL A 208      44.746  38.621  50.979  1.00 34.06           O
ATOM   3342  CB  VAL A 208      46.354  35.902  52.021  1.00 33.56           C
ATOM   3343  CG1 VAL A 208      44.892  35.606  51.999  1.00 33.23           C
ATOM   3344  CG2 VAL A 208      47.031  34.723  51.330  1.00 38.63           C
ATOM   3345  H   VAL A 208      48.491  37.084  52.110  1.00 32.42           H
ATOM   3346  HA  VAL A 208      46.577  37.037  50.333  1.00 33.63           H
ATOM   3347  HB  VAL A 208      46.656  35.948  52.942  1.00 40.10           H
ATOM   3348 HG11 VAL A 208      44.730  34.777  52.476  1.00 39.71           H
ATOM   3349 HG12 VAL A 208      44.416  36.334  52.428  1.00 39.71           H
ATOM   3350 HG13 VAL A 208      44.602  35.519  51.077  1.00 39.71           H
ATOM   3351 HG21 VAL A 208      46.809  33.908  51.806  1.00 46.19           H
ATOM   3352 HG22 VAL A 208      46.714  34.669  50.415  1.00 46.19           H
ATOM   3353 HG23 VAL A 208      47.991  34.861  51.340  1.00 46.19           H
ATOM   3354  N   ASP A 209      46.075  39.108  52.703  1.00 33.83           N
ATOM   3355  CA  ASP A 209      45.148  40.133  53.193  1.00 32.44           C
ATOM   3356  C   ASP A 209      45.136  41.339  52.266  1.00 30.71           C
ATOM   3357  O   ASP A 209      44.077  41.867  51.902  1.00 33.07           O
ATOM   3358  CB  ASP A 209      45.527  40.548  54.640  1.00 35.49           C
ATOM   3359  CG  ASP A 209      44.710  41.776  55.162  1.00 44.19           C
ATOM   3360  OD1 ASP A 209      45.236  42.901  55.189  1.00 35.73           O
ATOM   3361  OD2 ASP A 209      43.506  41.621  55.492  1.00 46.57           O1-
ATOM   3362  H   ASP A 209      46.811  39.047  53.144  1.00 40.42           H
ATOM   3363  HA  ASP A 209      44.252  39.763  53.213  1.00 38.75           H
ATOM   3364  HB2 ASP A 209      45.358  39.801  55.236  1.00 42.41           H
ATOM   3365  HB3 ASP A 209      46.468  40.783  54.664  1.00 42.41           H
ATOM   3366  N   ASP A 210      46.316  41.791  51.900  1.00 27.27           N
ATOM   3367  CA  ASP A 210      46.509  42.841  50.898  1.00 28.78           C
ATOM   3368  C   ASP A 210      45.873  42.478  49.547  1.00 27.95           C
ATOM   3369  O   ASP A 210      45.352  43.347  48.854  1.00 29.01           O
ATOM   3370  CB  ASP A 210      48.022  43.046  50.759  1.00 31.78           C
ATOM   3371  CG  ASP A 210      48.406  44.246  50.009  1.00 38.23           C
ATOM   3372  OD1 ASP A 210      47.720  45.280  50.081  1.00 40.17           O
ATOM   3373  OD2 ASP A 210      49.471  44.154  49.379  1.00 40.12           O1-
ATOM   3374  H   ASP A 210      47.055  41.498  52.227  1.00 32.55           H
ATOM   3375  HA  ASP A 210      46.112  43.669  51.214  1.00 34.37           H
ATOM   3376  HB2 ASP A 210      48.408  43.117  51.646  1.00 37.96           H
ATOM   3377  HB3 ASP A 210      48.397  42.279  50.299  1.00 37.96           H
ATOM   3378  N   GLN A 211      45.927  41.202  49.154  1.00 27.60           N
ATOM   3379  CA  GLN A 211      45.378  40.776  47.876  1.00 29.96           C
ATOM   3380  C   GLN A 211      43.856  40.949  47.861  1.00 27.31           C
ATOM   3381  O   GLN A 211      43.303  41.561  46.953  1.00 24.33           O
ATOM   3382  CB  GLN A 211      45.719  39.311  47.612  1.00 23.02           C
ATOM   3383  CG  GLN A 211      45.362  38.869  46.217  1.00 26.89           C
ATOM   3384  CD  GLN A 211      46.221  39.498  45.185  1.00 20.71           C
ATOM   3385  OE1 GLN A 211      47.347  39.885  45.468  1.00 31.04           O
ATOM   3386  NE2 GLN A 211      45.671  39.677  43.990  1.00 31.57           N
ATOM   3387  H   GLN A 211      46.278  40.566  49.614  1.00 32.95           H
ATOM   3388  HA  GLN A 211      45.757  41.315  47.164  1.00 35.77           H
ATOM   3389  HB2 GLN A 211      46.673  39.182  47.732  1.00 27.45           H
ATOM   3390  HB3 GLN A 211      45.229  38.754  48.237  1.00 27.45           H
ATOM   3391  HG2 GLN A 211      45.469  37.907  46.152  1.00 32.10           H
ATOM   3392  HG3 GLN A 211      44.442  39.115  46.033  1.00 32.10           H
ATOM   3393 HE21 GLN A 211      44.858  39.432  43.849  1.00 37.72           H
ATOM   3394 HE22 GLN A 211      46.127  40.038  43.356  1.00 37.72           H
ATOM   3395  N   LEU A 212      43.193  40.427  48.906  1.00 25.76           N
ATOM   3396  CA  LEU A 212      41.760  40.582  49.070  1.00 26.13           C
ATOM   3397  C   LEU A 212      41.336  42.042  49.129  1.00 26.36           C
ATOM   3398  O   LEU A 212      40.344  42.438  48.498  1.00 26.63           O
ATOM   3399  CB  LEU A 212      41.341  39.839  50.315  1.00 27.75           C
ATOM   3400  CG  LEU A 212      41.195  38.342  50.110  1.00 29.85           C
ATOM   3401  CD1 LEU A 212      41.177  37.637  51.486  1.00 31.62           C
ATOM   3402  CD2 LEU A 212      39.922  38.015  49.310  1.00 24.11           C
ATOM   3403  H   LEU A 212      43.566  39.975  49.535  1.00 30.74           H
ATOM   3404  HA  LEU A 212      41.312  40.173  48.314  1.00 31.19           H
ATOM   3405  HB2 LEU A 212      42.010  39.980  51.004  1.00 33.12           H
ATOM   3406  HB3 LEU A 212      40.485  40.184  50.612  1.00 33.12           H
ATOM   3407  HG  LEU A 212      41.958  38.012  49.611  1.00 35.65           H
ATOM   3408 HD11 LEU A 212      41.083  36.681  51.350  1.00 37.77           H
ATOM   3409 HD12 LEU A 212      42.010  37.826  51.947  1.00 37.77           H
ATOM   3410 HD13 LEU A 212      40.429  37.973  52.003  1.00 37.77           H
ATOM   3411 HD21 LEU A 212      39.858  37.054  49.197  1.00 28.76           H
ATOM   3412 HD22 LEU A 212      39.150  38.343  49.797  1.00 28.76           H
ATOM   3413 HD23 LEU A 212      39.975  38.448  48.443  1.00 28.76           H
ATOM   3414  N   LYS A 213      42.100  42.866  49.833  1.00 30.78           N
ATOM   3415  CA  LYS A 213      41.792  44.284  49.883  1.00 23.70           C
ATOM   3416  C   LYS A 213      41.895  44.938  48.514  1.00 36.88           C
ATOM   3417  O   LYS A 213      41.013  45.733  48.125  1.00 30.93           O
ATOM   3418  CB  LYS A 213      42.692  44.990  50.896  1.00 27.64           C
ATOM   3419  CG  LYS A 213      42.058  44.937  52.239  1.00 37.70           C
ATOM   3420  CD  LYS A 213      43.049  45.032  53.365  1.00 43.78           C
ATOM   3421  CE  LYS A 213      42.364  44.839  54.725  1.00 42.46           C
ATOM   3422  NZ  LYS A 213      43.348  44.823  55.800  1.00 38.90           N1+
ATOM   3423  H   LYS A 213      42.794  42.632  50.284  1.00 36.76           H
ATOM   3424  HA  LYS A 213      40.877  44.388  50.186  1.00 28.27           H
ATOM   3425  HB2 LYS A 213      43.550  44.540  50.940  1.00 33.00           H
ATOM   3426  HB3 LYS A 213      42.805  45.919  50.642  1.00 33.00           H
ATOM   3427  HG2 LYS A 213      41.438  45.678  52.324  1.00 45.06           H
ATOM   3428  HG3 LYS A 213      41.582  44.096  52.330  1.00 45.06           H
ATOM   3429  HD2 LYS A 213      43.720  44.340  53.261  1.00 52.36           H
ATOM   3430  HD3 LYS A 213      43.464  45.909  53.354  1.00 52.36           H
ATOM   3431  HE2 LYS A 213      41.749  45.572  54.883  1.00 50.78           H
ATOM   3432  HE3 LYS A 213      41.890  43.993  54.730  1.00 50.78           H
ATOM   3433  HZ1 LYS A 213      42.940  44.711  56.583  1.00 46.51           H
ATOM   3434  HZ2 LYS A 213      43.924  44.156  55.676  1.00 46.51           H
ATOM   3435  HZ3 LYS A 213      43.795  45.592  55.815  1.00 46.51           H
ATOM   3436  N   ARG A 214      42.985  44.654  47.776  1.00 29.40           N
ATOM   3437  CA  ARG A 214      43.084  45.212  46.434  1.00 22.45           C
ATOM   3438  C   ARG A 214      41.873  44.831  45.594  1.00 20.77           C
ATOM   3439  O   ARG A 214      41.351  45.643  44.845  1.00 24.76           O
ATOM   3440  CB  ARG A 214      44.357  44.776  45.754  1.00 29.59           C
ATOM   3441  CG  ARG A 214      45.568  45.482  46.407  1.00 32.97           C
ATOM   3442  CD  ARG A 214      46.847  44.942  45.929  1.00 35.85           C
ATOM   3443  NE  ARG A 214      47.981  45.565  46.602  1.00 36.04           N
ATOM   3444  CZ  ARG A 214      48.646  46.607  46.134  1.00 34.60           C
ATOM   3445  NH1 ARG A 214      48.290  47.215  45.016  1.00 42.60           N
ATOM   3446  NH2 ARG A 214      49.659  47.063  46.817  1.00 40.25           N1+
ATOM   3447  H   ARG A 214      43.647  44.164  48.024  1.00 35.11           H
ATOM   3448  HA  ARG A 214      43.104  46.180  46.501  1.00 26.77           H
ATOM   3449  HB2 ARG A 214      44.467  43.817  45.855  1.00 35.33           H
ATOM   3450  HB3 ARG A 214      44.325  45.019  44.816  1.00 35.33           H
ATOM   3451  HG2 ARG A 214      45.539  46.427  46.190  1.00 39.39           H
ATOM   3452  HG3 ARG A 214      45.528  45.359  47.368  1.00 39.39           H
ATOM   3453  HD2 ARG A 214      46.877  43.989  46.105  1.00 42.85           H
ATOM   3454  HD3 ARG A 214      46.929  45.111  44.978  1.00 42.85           H
ATOM   3455  HE  ARG A 214      48.234  45.231  47.353  1.00 43.08           H
ATOM   3456 HH11 ARG A 214      47.625  46.919  44.558  1.00 50.95           H
ATOM   3457 HH12 ARG A 214      48.734  47.897  44.737  1.00 50.95           H
ATOM   3458 HH21 ARG A 214      49.890  46.679  47.552  1.00 48.13           H
ATOM   3459 HH22 ARG A 214      50.093  47.750  46.537  1.00 48.13           H
ATOM   3460  N   ILE A 215      41.427  43.594  45.705  1.00 25.85           N
ATOM   3461  CA  ILE A 215      40.340  43.133  44.877  1.00 25.15           C
ATOM   3462  C   ILE A 215      39.039  43.882  45.261  1.00 28.05           C
ATOM   3463  O   ILE A 215      38.344  44.417  44.407  1.00 26.23           O
ATOM   3464  CB  ILE A 215      40.198  41.613  45.033  1.00 27.83           C
ATOM   3465  CG1 ILE A 215      41.434  40.915  44.454  1.00 21.99           C
ATOM   3466  CG2 ILE A 215      38.903  41.144  44.430  1.00 25.38           C
ATOM   3467  CD1 ILE A 215      41.566  39.441  44.811  1.00 19.62           C
ATOM   3468  H   ILE A 215      41.737  43.006  46.250  1.00 30.85           H
ATOM   3469  HA  ILE A 215      40.540  43.326  43.948  1.00 30.00           H
ATOM   3470  HB  ILE A 215      40.168  41.416  45.983  1.00 33.22           H
ATOM   3471 HG12 ILE A 215      41.400  40.979  43.486  1.00 26.21           H
ATOM   3472 HG13 ILE A 215      42.226  41.368  44.782  1.00 26.21           H
ATOM   3473 HG21 ILE A 215      38.833  40.183  44.539  1.00 30.28           H
ATOM   3474 HG22 ILE A 215      38.166  41.583  44.883  1.00 30.28           H
ATOM   3475 HG23 ILE A 215      38.894  41.372  43.487  1.00 30.28           H
ATOM   3476 HD11 ILE A 215      42.372  39.088  44.403  1.00 23.37           H
ATOM   3477 HD12 ILE A 215      41.618  39.354  45.776  1.00 23.37           H
ATOM   3478 HD13 ILE A 215      40.789  38.964  44.478  1.00 23.37           H
ATOM   3479  N   PHE A 216      38.704  43.892  46.559  1.00 25.55           N
ATOM   3480  CA  PHE A 216      37.470  44.504  47.046  1.00 30.05           C
ATOM   3481  C   PHE A 216      37.485  46.017  46.862  1.00 26.53           C
ATOM   3482  O   PHE A 216      36.466  46.606  46.533  1.00 30.60           O
ATOM   3483  CB  PHE A 216      37.231  44.101  48.509  1.00 28.29           C
ATOM   3484  CG  PHE A 216      37.028  42.606  48.714  1.00 20.87           C
ATOM   3485  CD1 PHE A 216      36.658  41.773  47.672  1.00 20.02           C
ATOM   3486  CD2 PHE A 216      37.225  42.054  49.963  1.00 28.07           C
ATOM   3487  CE1 PHE A 216      36.479  40.444  47.859  1.00 25.23           C
ATOM   3488  CE2 PHE A 216      37.044  40.712  50.195  1.00 21.58           C
ATOM   3489  CZ  PHE A 216      36.697  39.877  49.120  1.00 30.24           C
ATOM   3490  H   PHE A 216      39.186  43.545  47.181  1.00 30.49           H
ATOM   3491  HA  PHE A 216      36.729  44.157  46.525  1.00 35.89           H
ATOM   3492  HB2 PHE A 216      37.999  44.370  49.037  1.00 33.78           H
ATOM   3493  HB3 PHE A 216      36.437  44.554  48.832  1.00 33.78           H
ATOM   3494  HD1 PHE A 216      36.527  42.135  46.826  1.00 23.85           H
ATOM   3495  HD2 PHE A 216      37.472  42.606  50.669  1.00 33.51           H
ATOM   3496  HE1 PHE A 216      36.236  39.903  47.142  1.00 30.10           H
ATOM   3497  HE2 PHE A 216      37.190  40.355  51.041  1.00 25.72           H
ATOM   3498  HZ  PHE A 216      36.563  38.966  49.256  1.00 36.12           H
ATOM   3499  N   ARG A 217      38.647  46.640  46.964  1.00 28.55           N
ATOM   3500  CA  ARG A 217      38.752  48.075  46.802  1.00 21.94           C
ATOM   3501  C   ARG A 217      38.397  48.513  45.388  1.00 33.27           C
ATOM   3502  O   ARG A 217      37.885  49.614  45.193  1.00 33.87           O
ATOM   3503  CB  ARG A 217      40.177  48.490  47.147  1.00 30.39           C
ATOM   3504  CG  ARG A 217      40.408  49.825  47.591  1.00 35.61           C
ATOM   3505  CD  ARG A 217      41.925  50.034  47.768  1.00 35.76           C
ATOM   3506  NE  ARG A 217      42.315  49.950  49.177  1.00 34.54           N
ATOM   3507  CZ  ARG A 217      43.265  49.161  49.680  1.00 38.09           C
ATOM   3508  NH1 ARG A 217      43.976  48.363  48.889  1.00 38.55           N
ATOM   3509  NH2 ARG A 217      43.528  49.206  50.974  1.00 36.08           N1+
ATOM   3510  H   ARG A 217      39.396  46.249  47.127  1.00 34.08           H
ATOM   3511  HA  ARG A 217      38.147  48.514  47.420  1.00 26.15           H
ATOM   3512  HB2 ARG A 217      40.494  47.901  47.850  1.00 36.30           H
ATOM   3513  HB3 ARG A 217      40.723  48.359  46.356  1.00 36.30           H
ATOM   3514  HG2 ARG A 217      40.082  50.454  46.928  1.00 42.56           H
ATOM   3515  HG3 ARG A 217      39.972  49.968  48.446  1.00 42.56           H
ATOM   3516  HD2 ARG A 217      42.403  49.345  47.279  1.00 42.74           H
ATOM   3517  HD3 ARG A 217      42.169  50.912  47.437  1.00 42.74           H
ATOM   3518  HE  ARG A 217      41.892  50.455  49.730  1.00 41.28           H
ATOM   3519 HH11 ARG A 217      43.814  48.339  48.045  1.00 46.09           H
ATOM   3520 HH12 ARG A 217      44.589  47.861  49.223  1.00 46.09           H
ATOM   3521 HH21 ARG A 217      43.071  49.723  51.487  1.00 43.12           H
ATOM   3522 HH22 ARG A 217      44.138  48.700  51.306  1.00 43.12           H
ATOM   3523  N   LEU A 218      38.680  47.686  44.377  1.00 34.59           N
ATOM   3524  CA  LEU A 218      38.328  48.070  43.013  1.00 28.74           C
ATOM   3525  C   LEU A 218      36.919  47.611  42.647  1.00 31.18           C
ATOM   3526  O   LEU A 218      36.152  48.354  42.011  1.00 28.00           O
ATOM   3527  CB  LEU A 218      39.322  47.477  42.015  1.00 32.07           C
ATOM   3528  CG  LEU A 218      39.076  47.787  40.531  1.00 34.10           C
ATOM   3529  CD1 LEU A 218      39.330  49.269  40.333  1.00 33.43           C
ATOM   3530  CD2 LEU A 218      39.987  46.983  39.643  1.00 35.99           C
ATOM   3531  H   LEU A 218      39.063  46.921  44.452  1.00 41.34           H
ATOM   3532  HA  LEU A 218      38.361  49.036  42.935  1.00 34.32           H
ATOM   3533  HB2 LEU A 218      40.206  47.809  42.235  1.00 38.31           H
ATOM   3534  HB3 LEU A 218      39.309  46.512  42.112  1.00 38.31           H
ATOM   3535  HG  LEU A 218      38.154  47.591  40.299  1.00 40.75           H
ATOM   3536 HD11 LEU A 218      39.181  49.493  39.401  1.00 39.95           H
ATOM   3537 HD12 LEU A 218      38.720  49.772  40.896  1.00 39.95           H
ATOM   3538 HD13 LEU A 218      40.247  49.467  40.579  1.00 39.95           H
ATOM   3539 HD21 LEU A 218      39.803  47.206  38.717  1.00 43.01           H
ATOM   3540 HD22 LEU A 218      40.908  47.199  39.858  1.00 43.01           H
ATOM   3541 HD23 LEU A 218      39.824  46.039  39.796  1.00 43.01           H
ATOM   3542  N   LEU A 219      36.558  46.429  43.082  1.00 22.00           N
ATOM   3543  CA  LEU A 219      35.366  45.754  42.594  1.00 27.56           C
ATOM   3544  C   LEU A 219      34.171  45.908  43.501  1.00 28.75           C
ATOM   3545  O   LEU A 219      33.059  45.638  43.082  1.00 31.36           O
ATOM   3546  CB  LEU A 219      35.634  44.256  42.431  1.00 25.35           C
ATOM   3547  CG  LEU A 219      36.030  43.676  41.075  1.00 38.31           C
ATOM   3548  CD1 LEU A 219      36.484  44.613  40.068  1.00 27.00           C
ATOM   3549  CD2 LEU A 219      37.015  42.603  41.270  1.00 29.35           C
ATOM   3550  H   LEU A 219      36.992  45.981  43.674  1.00 26.23           H
ATOM   3551  HA  LEU A 219      35.132  46.114  41.725  1.00 32.89           H
ATOM   3552  HB2 LEU A 219      36.348  44.023  43.045  1.00 30.24           H
ATOM   3553  HB3 LEU A 219      34.829  43.789  42.702  1.00 30.24           H
ATOM   3554  HG  LEU A 219      35.239  43.252  40.707  1.00 45.80           H
ATOM   3555 HD11 LEU A 219      36.703  44.125  39.259  1.00 32.23           H
ATOM   3556 HD12 LEU A 219      35.775  45.250  39.888  1.00 32.23           H
ATOM   3557 HD13 LEU A 219      37.269  45.076  40.399  1.00 32.23           H
ATOM   3558 HD21 LEU A 219      37.261  42.240  40.405  1.00 35.05           H
ATOM   3559 HD22 LEU A 219      37.797  42.970  41.711  1.00 35.05           H
ATOM   3560 HD23 LEU A 219      36.620  41.909  41.821  1.00 35.05           H
ATOM   3561  N   GLY A 220      34.389  46.325  44.713  1.00 31.20           N
ATOM   3562  CA  GLY A 220      33.397  46.364  45.739  1.00 24.42           C
ATOM   3563  C   GLY A 220      33.457  45.111  46.545  1.00 29.80           C
ATOM   3564  O   GLY A 220      33.869  44.060  46.073  1.00 26.46           O
ATOM   3565  H   GLY A 220      35.156  46.609  44.981  1.00 37.27           H
ATOM   3566  HA2 GLY A 220      33.552  47.123  46.322  1.00 29.13           H
ATOM   3567  HA3 GLY A 220      32.515  46.444  45.344  1.00 29.13           H
ATOM   3568  N   THR A 221      33.095  45.249  47.795  1.00 26.73           N
ATOM   3569  CA  THR A 221      33.054  44.110  48.654  1.00 24.12           C
ATOM   3570  C   THR A 221      31.750  43.357  48.453  1.00 30.62           C
ATOM   3571  O   THR A 221      30.688  43.949  48.581  1.00 30.81           O
ATOM   3572  CB  THR A 221      33.226  44.540  50.119  1.00 24.43           C
ATOM   3573  OG1 THR A 221      34.407  45.349  50.239  1.00 26.66           O
ATOM   3574  CG2 THR A 221      33.409  43.369  50.937  1.00 28.84           C
ATOM   3575  H   THR A 221      32.870  45.991  48.167  1.00 31.90           H
ATOM   3576  HA  THR A 221      33.785  43.514  48.426  1.00 28.77           H
ATOM   3577  HB  THR A 221      32.446  45.030  50.423  1.00 29.14           H
ATOM   3578  HG1 THR A 221      34.510  45.589  51.037  1.00 31.81           H
ATOM   3579 HG21 THR A 221      33.519  43.628  51.865  1.00 34.44           H
ATOM   3580 HG22 THR A 221      32.637  42.788  50.860  1.00 34.44           H
ATOM   3581 HG23 THR A 221      34.199  42.885  50.649  1.00 34.44           H
ATOM   3582  N   PRO A 222      31.788  42.037  48.258  1.00 27.09           N
ATOM   3583  CA  PRO A 222      30.556  41.295  48.034  1.00 25.07           C
ATOM   3584  C   PRO A 222      29.678  41.294  49.269  1.00 35.75           C
ATOM   3585  O   PRO A 222      30.171  41.326  50.389  1.00 36.02           O
ATOM   3586  CB  PRO A 222      31.044  39.866  47.731  1.00 33.48           C
ATOM   3587  CG  PRO A 222      32.388  39.931  47.465  1.00 25.43           C
ATOM   3588  CD  PRO A 222      32.948  41.144  48.186  1.00 27.56           C
ATOM   3589  HA  PRO A 222      30.067  41.649  47.275  1.00 29.91           H
ATOM   3590  HB2 PRO A 222      30.882  39.303  48.504  1.00 40.00           H
ATOM   3591  HB3 PRO A 222      30.565  39.522  46.960  1.00 40.00           H
ATOM   3592  HG2 PRO A 222      32.817  39.123  47.787  1.00 30.34           H
ATOM   3593  HG3 PRO A 222      32.520  40.021  46.508  1.00 30.34           H
ATOM   3594  HD2 PRO A 222      33.248  40.903  49.076  1.00 32.90           H
ATOM   3595  HD3 PRO A 222      33.659  41.551  47.666  1.00 32.90           H
ATOM   3596  N   THR A 223      28.373  41.189  49.061  1.00 33.52           N
ATOM   3597  CA  THR A 223      27.431  41.128  50.174  1.00 37.79           C
ATOM   3598  C   THR A 223      26.925  39.715  50.345  1.00 41.74           C
ATOM   3599  O   THR A 223      27.103  38.866  49.471  1.00 40.77           O
ATOM   3600  CB  THR A 223      26.239  42.055  49.970  1.00 37.48           C
ATOM   3601  OG1 THR A 223      25.482  41.600  48.865  1.00 40.42           O
ATOM   3602  CG2 THR A 223      26.677  43.463  49.692  1.00 41.17           C
ATOM   3603  H   THR A 223      28.004  41.151  48.285  1.00 40.05           H
ATOM   3604  HA  THR A 223      27.884  41.390  50.991  1.00 45.18           H
ATOM   3605  HB  THR A 223      25.685  42.055  50.767  1.00 44.80           H
ATOM   3606  HG1 THR A 223      24.821  42.104  48.742  1.00 48.34           H
ATOM   3607 HG21 THR A 223      25.902  44.033  49.567  1.00 49.24           H
ATOM   3608 HG22 THR A 223      27.199  43.801  50.437  1.00 49.24           H
ATOM   3609 HG23 THR A 223      27.220  43.488  48.889  1.00 49.24           H
ATOM   3610  N   GLU A 224      26.316  39.457  51.513  1.00 44.98           N
ATOM   3611  CA  GLU A 224      25.899  38.098  51.835  1.00 43.18           C
ATOM   3612  C   GLU A 224      24.865  37.621  50.839  1.00 43.87           C
ATOM   3613  O   GLU A 224      24.712  36.415  50.611  1.00 49.52           O
ATOM   3614  CB  GLU A 224      25.324  38.007  53.257  1.00 53.71           C
ATOM   3615  CG  GLU A 224      23.753  38.148  53.375  1.00 66.66           C
ATOM   3616  CD  GLU A 224      23.097  37.076  54.236  1.00 70.96           C
ATOM   3617  OE1 GLU A 224      23.103  35.888  53.807  1.00 75.23           O
ATOM   3618  OE2 GLU A 224      22.575  37.421  55.333  1.00 65.90           O1-
ATOM   3619  H   GLU A 224      26.140  40.042  52.118  1.00 53.80           H
ATOM   3620  HA  GLU A 224      26.667  37.507  51.781  1.00 51.65           H
ATOM   3621  HB2 GLU A 224      25.566  37.145  53.630  1.00 64.28           H
ATOM   3622  HB3 GLU A 224      25.719  38.713  53.792  1.00 64.28           H
ATOM   3623  HG2 GLU A 224      23.546  39.010  53.768  1.00 79.82           H
ATOM   3624  HG3 GLU A 224      23.367  38.091  52.487  1.00 79.82           H
ATOM   3625  N   GLU A 225      24.136  38.565  50.265  1.00 42.03           N
ATOM   3626  CA  GLU A 225      23.135  38.261  49.258  1.00 47.21           C
ATOM   3627  C   GLU A 225      23.787  37.916  47.925  1.00 43.52           C
ATOM   3628  O   GLU A 225      23.348  36.984  47.241  1.00 50.81           O
ATOM   3629  CB  GLU A 225      22.173  39.458  49.139  1.00 54.28           C
ATOM   3630  CG  GLU A 225      21.302  39.469  47.916  1.00 61.22           C
ATOM   3631  CD  GLU A 225      19.982  40.208  48.146  1.00 76.15           C
ATOM   3632  OE1 GLU A 225      19.895  41.417  47.817  1.00 82.02           O
ATOM   3633  OE2 GLU A 225      19.028  39.577  48.667  1.00 81.72           O1-
ATOM   3634  H   GLU A 225      24.204  39.403  50.445  1.00 50.26           H
ATOM   3635  HA  GLU A 225      22.621  37.491  49.547  1.00 56.48           H
ATOM   3636  HB2 GLU A 225      21.588  39.458  49.913  1.00 64.97           H
ATOM   3637  HB3 GLU A 225      22.698  40.273  49.131  1.00 64.97           H
ATOM   3638  HG2 GLU A 225      21.775  39.914  47.195  1.00 73.29           H
ATOM   3639  HG3 GLU A 225      21.096  38.555  47.665  1.00 73.29           H
ATOM   3640  N   GLN A 226      24.868  38.612  47.558  1.00 41.32           N
ATOM   3641  CA  GLN A 226      25.603  38.234  46.355  1.00 43.32           C
ATOM   3642  C   GLN A 226      26.390  36.943  46.542  1.00 36.83           C
ATOM   3643  O   GLN A 226      26.618  36.205  45.565  1.00 35.55           O
ATOM   3644  CB  GLN A 226      26.552  39.343  45.954  1.00 47.08           C
ATOM   3645  CG  GLN A 226      25.857  40.594  45.544  1.00 48.29           C
ATOM   3646  CD  GLN A 226      26.743  41.830  45.738  1.00 61.82           C
ATOM   3647  OE1 GLN A 226      27.971  41.738  45.769  1.00 58.60           O
ATOM   3648  NE2 GLN A 226      26.110  42.991  45.869  1.00 65.71           N
ATOM   3649  H   GLN A 226      25.188  39.291  47.980  1.00 49.42           H
ATOM   3650  HA  GLN A 226      24.974  38.100  45.629  1.00 51.82           H
ATOM   3651  HB2 GLN A 226      27.125  39.554  46.708  1.00 56.32           H
ATOM   3652  HB3 GLN A 226      27.090  39.041  45.206  1.00 56.32           H
ATOM   3653  HG2 GLN A 226      25.622  40.535  44.605  1.00 57.78           H
ATOM   3654  HG3 GLN A 226      25.059  40.707  46.083  1.00 57.78           H
ATOM   3655 HE21 GLN A 226      25.251  43.018  45.843  1.00 78.68           H
ATOM   3656 HE22 GLN A 226      26.559  43.716  45.980  1.00 78.68           H
ATOM   3657  N   TRP A 227      26.781  36.636  47.775  1.00 34.92           N
ATOM   3658  CA  TRP A 227      27.742  35.565  48.045  1.00 35.88           C
ATOM   3659  C   TRP A 227      27.448  34.980  49.428  1.00 39.79           C
ATOM   3660  O   TRP A 227      28.209  35.166  50.387  1.00 39.93           O
ATOM   3661  CB  TRP A 227      29.189  36.066  47.905  1.00 31.44           C
ATOM   3662  CG  TRP A 227      30.216  34.942  47.896  1.00 28.98           C
ATOM   3663  CD1 TRP A 227      29.957  33.602  47.904  1.00 29.82           C
ATOM   3664  CD2 TRP A 227      31.636  35.069  47.827  1.00 23.13           C
ATOM   3665  NE1 TRP A 227      31.146  32.889  47.859  1.00 23.96           N
ATOM   3666  CE2 TRP A 227      32.178  33.764  47.818  1.00 28.57           C
ATOM   3667  CE3 TRP A 227      32.511  36.156  47.807  1.00 30.95           C
ATOM   3668  CZ2 TRP A 227      33.531  33.515  47.786  1.00 27.18           C
ATOM   3669  CZ3 TRP A 227      33.875  35.898  47.788  1.00 26.11           C
ATOM   3670  CH2 TRP A 227      34.362  34.592  47.780  1.00 26.76           C
ATOM   3671  H   TRP A 227      26.503  37.038  48.483  1.00 41.74           H
ATOM   3672  HA  TRP A 227      27.611  34.858  47.393  1.00 42.88           H
ATOM   3673  HB2 TRP A 227      29.273  36.555  47.072  1.00 37.55           H
ATOM   3674  HB3 TRP A 227      29.392  36.650  48.653  1.00 37.55           H
ATOM   3675  HD1 TRP A 227      29.108  33.223  47.916  1.00 35.62           H
ATOM   3676  HE1 TRP A 227      31.216  32.032  47.859  1.00 28.58           H
ATOM   3677  HE3 TRP A 227      32.190  37.029  47.825  1.00 36.96           H
ATOM   3678  HZ2 TRP A 227      33.863  32.646  47.785  1.00 32.44           H
ATOM   3679  HZ3 TRP A 227      34.474  36.609  47.762  1.00 31.16           H
ATOM   3680  HH2 TRP A 227      35.281  34.454  47.745  1.00 31.94           H
ATOM   3681  N   PRO A 228      26.352  34.214  49.549  1.00 48.10           N
ATOM   3682  CA  PRO A 228      25.883  33.774  50.878  1.00 47.03           C
ATOM   3683  C   PRO A 228      26.829  32.843  51.586  1.00 45.74           C
ATOM   3684  O   PRO A 228      26.837  32.817  52.818  1.00 49.48           O
ATOM   3685  CB  PRO A 228      24.550  33.061  50.573  1.00 40.07           C
ATOM   3686  CG  PRO A 228      24.245  33.309  49.122  1.00 45.88           C
ATOM   3687  CD  PRO A 228      25.535  33.685  48.447  1.00 41.64           C
ATOM   3688  HA  PRO A 228      25.710  34.543  51.443  1.00 56.26           H
ATOM   3689  HB2 PRO A 228      24.648  32.110  50.740  1.00 47.91           H
ATOM   3690  HB3 PRO A 228      23.851  33.432  51.134  1.00 47.91           H
ATOM   3691  HG2 PRO A 228      23.883  32.500  48.728  1.00 54.89           H
ATOM   3692  HG3 PRO A 228      23.604  34.033  49.049  1.00 54.89           H
ATOM   3693  HD2 PRO A 228      25.955  32.902  48.060  1.00 49.80           H
ATOM   3694  HD3 PRO A 228      25.380  34.372  47.781  1.00 49.80           H
ATOM   3695  N   SER A 229      27.603  32.051  50.864  1.00 39.33           N
ATOM   3696  CA  SER A 229      28.536  31.165  51.524  1.00 43.67           C
ATOM   3697  C   SER A 229      29.863  31.827  51.843  1.00 36.65           C
ATOM   3698  O   SER A 229      30.741  31.161  52.384  1.00 40.15           O
ATOM   3699  CB  SER A 229      28.813  29.919  50.665  1.00 45.68           C
ATOM   3700  OG  SER A 229      29.578  30.273  49.545  1.00 53.20           O
ATOM   3701  H   SER A 229      27.608  32.009  50.005  1.00 47.02           H
ATOM   3702  HA  SER A 229      28.145  30.867  52.360  1.00 52.23           H
ATOM   3703  HB2 SER A 229      29.302  29.269  51.193  1.00 54.65           H
ATOM   3704  HB3 SER A 229      27.969  29.543  50.368  1.00 54.65           H
ATOM   3705  HG  SER A 229      29.730  29.594  49.074  1.00 63.67           H
ATOM   3706  N   MET A 230      30.041  33.106  51.553  1.00 38.12           N
ATOM   3707  CA  MET A 230      31.363  33.702  51.758  1.00 36.50           C
ATOM   3708  C   MET A 230      31.809  33.622  53.210  1.00 41.22           C
ATOM   3709  O   MET A 230      32.983  33.346  53.483  1.00 37.07           O
ATOM   3710  CB  MET A 230      31.356  35.148  51.316  1.00 34.41           C
ATOM   3711  CG  MET A 230      32.634  35.882  51.540  1.00 33.19           C
ATOM   3712  SD  MET A 230      32.489  37.610  50.957  1.00 41.46           S
ATOM   3713  CE  MET A 230      31.362  38.215  52.191  1.00 45.84           C
ATOM   3714  H   MET A 230      29.440  33.640  51.246  1.00 45.57           H
ATOM   3715  HA  MET A 230      32.006  33.228  51.209  1.00 43.63           H
ATOM   3716  HB2 MET A 230      31.164  35.179  50.366  1.00 41.12           H
ATOM   3717  HB3 MET A 230      30.660  35.616  51.804  1.00 41.12           H
ATOM   3718  HG2 MET A 230      32.838  35.894  52.488  1.00 39.65           H
ATOM   3719  HG3 MET A 230      33.346  35.449  51.045  1.00 39.65           H
ATOM   3720  HE1 MET A 230      31.177  39.151  52.017  1.00 54.83           H
ATOM   3721  HE2 MET A 230      30.540  37.701  52.147  1.00 54.83           H
ATOM   3722  HE3 MET A 230      31.769  38.114  53.066  1.00 54.83           H
ATOM   3723  N   THR A 231      30.900  33.897  54.151  1.00 39.43           N
ATOM   3724  CA  THR A 231      31.227  33.959  55.572  1.00 34.54           C
ATOM   3725  C   THR A 231      31.468  32.591  56.179  1.00 32.49           C
ATOM   3726  O   THR A 231      31.969  32.518  57.298  1.00 40.05           O
ATOM   3727  CB  THR A 231      30.127  34.653  56.398  1.00 32.02           C
ATOM   3728  OG1 THR A 231      28.915  33.935  56.241  1.00 39.81           O
ATOM   3729  CG2 THR A 231      29.936  36.036  55.962  1.00 31.29           C
ATOM   3730  H   THR A 231      30.071  34.054  53.983  1.00 47.14           H
ATOM   3731  HA  THR A 231      32.042  34.475  55.677  1.00 41.27           H
ATOM   3732  HB  THR A 231      30.381  34.658  57.334  1.00 38.25           H
ATOM   3733  HG1 THR A 231      28.305  34.301  56.687  1.00 47.60           H
ATOM   3734 HG21 THR A 231      29.242  36.457  56.492  1.00 37.38           H
ATOM   3735 HG22 THR A 231      30.761  36.534  56.070  1.00 37.38           H
ATOM   3736 HG23 THR A 231      29.676  36.056  55.028  1.00 37.38           H
ATOM   3737  N   LYS A 232      31.159  31.525  55.485  1.00 33.49           N
ATOM   3738  CA  LYS A 232      31.383  30.190  56.017  1.00 35.08           C
ATOM   3739  C   LYS A 232      32.712  29.584  55.592  1.00 38.80           C
ATOM   3740  O   LYS A 232      32.977  28.426  55.926  1.00 38.48           O
ATOM   3741  CB  LYS A 232      30.223  29.289  55.577  1.00 43.13           C
ATOM   3742  CG  LYS A 232      28.828  30.001  55.786  1.00 45.62           C
ATOM   3743  CD  LYS A 232      27.684  29.021  55.515  1.00 61.42           C
ATOM   3744  CE  LYS A 232      26.345  29.742  55.226  1.00 59.56           C
ATOM   3745  NZ  LYS A 232      25.767  30.241  56.487  1.00 54.69           N1+
ATOM   3746  H   LYS A 232      30.815  31.538  54.697  1.00 40.02           H
ATOM   3747  HA  LYS A 232      31.374  30.234  56.986  1.00 41.92           H
ATOM   3748  HB2 LYS A 232      30.320  29.080  54.635  1.00 51.58           H
ATOM   3749  HB3 LYS A 232      30.232  28.475  56.105  1.00 51.58           H
ATOM   3750  HG2 LYS A 232      28.757  30.311  56.702  1.00 54.57           H
ATOM   3751  HG3 LYS A 232      28.749  30.745  55.168  1.00 54.57           H
ATOM   3752  HD2 LYS A 232      27.907  28.479  54.742  1.00 73.54           H
ATOM   3753  HD3 LYS A 232      27.560  28.456  56.293  1.00 73.54           H
ATOM   3754  HE2 LYS A 232      26.501  30.496  54.637  1.00 71.30           H
ATOM   3755  HE3 LYS A 232      25.719  29.119  54.824  1.00 71.30           H
ATOM   3756  HZ1 LYS A 232      24.997  30.656  56.325  1.00 65.45           H
ATOM   3757  HZ2 LYS A 232      25.619  29.562  57.043  1.00 65.45           H
ATOM   3758  HZ3 LYS A 232      26.329  30.813  56.873  1.00 65.45           H
ATOM   3759  N   LEU A 233      33.536  30.306  54.827  1.00 33.35           N
ATOM   3760  CA  LEU A 233      34.731  29.691  54.287  1.00 31.22           C
ATOM   3761  C   LEU A 233      35.790  29.621  55.366  1.00 38.32           C
ATOM   3762  O   LEU A 233      35.760  30.400  56.333  1.00 33.91           O
ATOM   3763  CB  LEU A 233      35.225  30.456  53.045  1.00 32.30           C
ATOM   3764  CG  LEU A 233      34.344  30.294  51.797  1.00 35.75           C
ATOM   3765  CD1 LEU A 233      34.533  31.409  50.871  1.00 29.52           C
ATOM   3766  CD2 LEU A 233      34.685  28.993  51.083  1.00 31.21           C
ATOM   3767  H   LEU A 233      33.424  31.132  54.616  1.00 39.85           H
ATOM   3768  HA  LEU A 233      34.522  28.784  54.014  1.00 37.29           H
ATOM   3769  HB2 LEU A 233      35.261  31.402  53.258  1.00 38.58           H
ATOM   3770  HB3 LEU A 233      36.114  30.139  52.819  1.00 38.58           H
ATOM   3771  HG  LEU A 233      33.411  30.266  52.061  1.00 42.72           H
ATOM   3772 HD11 LEU A 233      33.963  31.275  50.097  1.00 35.25           H
ATOM   3773 HD12 LEU A 233      34.294  32.235  51.319  1.00 35.25           H
ATOM   3774 HD13 LEU A 233      35.463  31.437  50.597  1.00 35.25           H
ATOM   3775 HD21 LEU A 233      34.120  28.906  50.299  1.00 37.27           H
ATOM   3776 HD22 LEU A 233      35.618  29.014  50.818  1.00 37.27           H
ATOM   3777 HD23 LEU A 233      34.529  28.251  51.688  1.00 37.27           H
ATOM   3778  N   PRO A 234      36.744  28.685  55.213  1.00 32.83           N
ATOM   3779  CA  PRO A 234      37.701  28.411  56.300  1.00 32.80           C
ATOM   3780  C   PRO A 234      38.585  29.567  56.725  1.00 36.76           C
ATOM   3781  O   PRO A 234      38.910  29.642  57.909  1.00 42.48           O
ATOM   3782  CB  PRO A 234      38.537  27.248  55.723  1.00 41.36           C
ATOM   3783  CG  PRO A 234      37.641  26.589  54.707  1.00 33.14           C
ATOM   3784  CD  PRO A 234      36.876  27.717  54.103  1.00 36.21           C
ATOM   3785  HA  PRO A 234      37.222  28.090  57.079  1.00 39.19           H
ATOM   3786  HB2 PRO A 234      39.337  27.597  55.301  1.00 49.46           H
ATOM   3787  HB3 PRO A 234      38.766  26.627  56.433  1.00 49.46           H
ATOM   3788  HG2 PRO A 234      38.178  26.138  54.037  1.00 39.60           H
ATOM   3789  HG3 PRO A 234      37.044  25.965  55.149  1.00 39.60           H
ATOM   3790  HD2 PRO A 234      37.376  28.110  53.371  1.00 43.28           H
ATOM   3791  HD3 PRO A 234      36.001  27.415  53.814  1.00 43.28           H
ATOM   3792  N   ASP A 235      39.066  30.425  55.828  1.00 31.54           N
ATOM   3793  CA  ASP A 235      39.848  31.557  56.267  1.00 32.85           C
ATOM   3794  C   ASP A 235      39.082  32.876  56.087  1.00 31.27           C
ATOM   3795  O   ASP A 235      39.692  33.922  55.926  1.00 34.06           O
ATOM   3796  CB  ASP A 235      41.204  31.529  55.562  1.00 38.89           C
ATOM   3797  CG  ASP A 235      42.014  30.212  55.891  1.00 46.00           C
ATOM   3798  OD1 ASP A 235      42.119  29.837  57.061  1.00 54.55           O
ATOM   3799  OD2 ASP A 235      42.492  29.511  54.988  1.00 53.48           O1-
ATOM   3800  H   ASP A 235      38.953  30.370  54.977  1.00 37.67           H
ATOM   3801  HA  ASP A 235      40.019  31.455  57.216  1.00 39.25           H
ATOM   3802  HB2 ASP A 235      41.065  31.568  54.602  1.00 46.50           H
ATOM   3803  HB3 ASP A 235      41.731  32.289  55.854  1.00 46.50           H
ATOM   3804  N   TYR A 236      37.743  32.840  56.159  1.00 30.62           N
ATOM   3805  CA  TYR A 236      36.952  34.077  56.086  1.00 25.20           C
ATOM   3806  C   TYR A 236      37.313  35.012  57.236  1.00 31.30           C
ATOM   3807  O   TYR A 236      37.420  34.583  58.376  1.00 31.40           O
ATOM   3808  CB  TYR A 236      35.438  33.808  56.155  1.00 34.34           C
ATOM   3809  CG  TYR A 236      34.702  35.130  56.263  1.00 35.58           C
ATOM   3810  CD1 TYR A 236      34.430  35.882  55.123  1.00 34.90           C
ATOM   3811  CD2 TYR A 236      34.288  35.638  57.489  1.00 32.59           C
ATOM   3812  CE1 TYR A 236      33.797  37.101  55.199  1.00 38.22           C
ATOM   3813  CE2 TYR A 236      33.620  36.873  57.561  1.00 32.96           C
ATOM   3814  CZ  TYR A 236      33.410  37.606  56.423  1.00 36.66           C
ATOM   3815  OH  TYR A 236      32.752  38.834  56.441  1.00 40.41           O
ATOM   3816  H   TYR A 236      37.277  32.123  56.248  1.00 36.57           H
ATOM   3817  HA  TYR A 236      37.143  34.532  55.251  1.00 30.06           H
ATOM   3818  HB2 TYR A 236      35.149  33.356  55.347  1.00 41.03           H
ATOM   3819  HB3 TYR A 236      35.236  33.274  56.939  1.00 41.03           H
ATOM   3820  HD1 TYR A 236      34.712  35.568  54.294  1.00 41.71           H
ATOM   3821  HD2 TYR A 236      34.454  35.158  58.268  1.00 38.93           H
ATOM   3822  HE1 TYR A 236      33.636  37.589  54.423  1.00 45.69           H
ATOM   3823  HE2 TYR A 236      33.358  37.213  58.387  1.00 39.37           H
ATOM   3824  HH  TYR A 236      32.563  39.047  57.231  1.00 48.32           H
ATOM   3825  N   LYS A 237      37.437  36.302  56.940  1.00 30.29           N
ATOM   3826  CA  LYS A 237      37.463  37.303  57.996  1.00 29.66           C
ATOM   3827  C   LYS A 237      36.821  38.562  57.449  1.00 30.92           C
ATOM   3828  O   LYS A 237      36.869  38.798  56.243  1.00 31.99           O
ATOM   3829  CB  LYS A 237      38.873  37.584  58.554  1.00 30.72           C
ATOM   3830  CG  LYS A 237      39.905  38.081  57.622  1.00 41.14           C
ATOM   3831  CD  LYS A 237      41.160  38.671  58.356  1.00 48.43           C
ATOM   3832  CE  LYS A 237      41.593  40.023  57.746  1.00 40.48           C
ATOM   3833  NZ  LYS A 237      42.561  40.842  58.543  1.00 51.88           N1+
ATOM   3834  H   LYS A 237      37.506  36.619  56.144  1.00 36.17           H
ATOM   3835  HA  LYS A 237      36.915  36.990  58.732  1.00 35.42           H
ATOM   3836  HB2 LYS A 237      38.787  38.246  59.258  1.00 36.69           H
ATOM   3837  HB3 LYS A 237      39.212  36.759  58.936  1.00 36.69           H
ATOM   3838  HG2 LYS A 237      40.204  37.347  57.062  1.00 49.19           H
ATOM   3839  HG3 LYS A 237      39.523  38.782  57.073  1.00 49.19           H
ATOM   3840  HD2 LYS A 237      40.945  38.814  59.291  1.00 57.94           H
ATOM   3841  HD3 LYS A 237      41.900  38.049  58.273  1.00 57.94           H
ATOM   3842  HE2 LYS A 237      42.006  39.848  56.886  1.00 48.40           H
ATOM   3843  HE3 LYS A 237      40.799  40.564  57.615  1.00 48.40           H
ATOM   3844  HZ1 LYS A 237      42.748  41.597  58.112  1.00 62.08           H
ATOM   3845  HZ2 LYS A 237      42.209  41.042  59.336  1.00 62.08           H
ATOM   3846  HZ3 LYS A 237      43.315  40.386  58.668  1.00 62.08           H
ATOM   3847  N   PRO A 238      36.168  39.361  58.295  1.00 38.31           N
ATOM   3848  CA  PRO A 238      35.416  40.518  57.781  1.00 38.43           C
ATOM   3849  C   PRO A 238      36.326  41.533  57.124  1.00 30.81           C
ATOM   3850  O   PRO A 238      37.394  41.858  57.632  1.00 32.33           O
ATOM   3851  CB  PRO A 238      34.746  41.102  59.034  1.00 35.58           C
ATOM   3852  CG  PRO A 238      34.707  39.985  60.006  1.00 36.13           C
ATOM   3853  CD  PRO A 238      35.987  39.204  59.744  1.00 39.91           C
ATOM   3854  HA  PRO A 238      34.736  40.232  57.151  1.00 45.95           H
ATOM   3855  HB2 PRO A 238      35.279  41.837  59.377  1.00 42.53           H
ATOM   3856  HB3 PRO A 238      33.849  41.400  58.817  1.00 42.53           H
ATOM   3857  HG2 PRO A 238      34.697  40.336  60.910  1.00 43.18           H
ATOM   3858  HG3 PRO A 238      33.927  39.433  59.841  1.00 43.18           H
ATOM   3859  HD2 PRO A 238      36.731  39.599  60.225  1.00 47.72           H
ATOM   3860  HD3 PRO A 238      35.868  38.269  59.973  1.00 47.72           H
ATOM   3861  N   TYR A 239      35.891  42.038  55.995  1.00 28.82           N
ATOM   3862  CA  TYR A 239      36.608  43.093  55.327  1.00 25.57           C
ATOM   3863  C   TYR A 239      35.724  44.335  55.361  1.00 27.07           C
ATOM   3864  O   TYR A 239      34.510  44.228  55.523  1.00 26.93           O
ATOM   3865  CB  TYR A 239      36.991  42.693  53.886  1.00 28.30           C
ATOM   3866  CG  TYR A 239      38.287  41.849  53.893  1.00 22.83           C
ATOM   3867  CD1 TYR A 239      38.310  40.565  54.391  1.00 32.03           C
ATOM   3868  CD2 TYR A 239      39.495  42.404  53.526  1.00 31.13           C
ATOM   3869  CE1 TYR A 239      39.556  39.798  54.479  1.00 35.71           C
ATOM   3870  CE2 TYR A 239      40.697  41.682  53.610  1.00 28.70           C
ATOM   3871  CZ  TYR A 239      40.718  40.391  54.078  1.00 30.66           C
ATOM   3872  OH  TYR A 239      41.948  39.726  54.139  1.00 37.97           O
ATOM   3873  H   TYR A 239      35.176  41.784  55.590  1.00 34.41           H
ATOM   3874  HA  TYR A 239      37.424  43.285  55.815  1.00 30.52           H
ATOM   3875  HB2 TYR A 239      36.279  42.161  53.497  1.00 33.79           H
ATOM   3876  HB3 TYR A 239      37.146  43.492  53.358  1.00 33.79           H
ATOM   3877  HD1 TYR A 239      37.515  40.172  54.671  1.00 38.27           H
ATOM   3878  HD2 TYR A 239      39.514  43.280  53.214  1.00 37.18           H
ATOM   3879  HE1 TYR A 239      39.555  38.925  54.800  1.00 42.68           H
ATOM   3880  HE2 TYR A 239      41.491  42.082  53.336  1.00 34.26           H
ATOM   3881  HH  TYR A 239      42.560  40.227  53.856  1.00 45.39           H
ATOM   3882  N   PRO A 240      36.313  45.505  55.261  1.00 26.51           N
ATOM   3883  CA  PRO A 240      35.562  46.720  54.955  1.00 28.27           C
ATOM   3884  C   PRO A 240      34.691  46.521  53.737  1.00 35.54           C
ATOM   3885  O   PRO A 240      35.002  45.728  52.854  1.00 26.03           O
ATOM   3886  CB  PRO A 240      36.648  47.750  54.640  1.00 28.31           C
ATOM   3887  CG  PRO A 240      37.900  47.156  55.015  1.00 28.54           C
ATOM   3888  CD  PRO A 240      37.752  45.710  55.104  1.00 29.45           C
ATOM   3889  HA  PRO A 240      35.029  47.010  55.712  1.00 33.76           H
ATOM   3890  HB2 PRO A 240      36.639  47.948  53.690  1.00 33.79           H
ATOM   3891  HB3 PRO A 240      36.488  48.556  55.156  1.00 33.79           H
ATOM   3892  HG2 PRO A 240      38.565  47.378  54.345  1.00 34.08           H
ATOM   3893  HG3 PRO A 240      38.169  47.513  55.876  1.00 34.08           H
ATOM   3894  HD2 PRO A 240      38.064  45.290  54.288  1.00 35.17           H
ATOM   3895  HD3 PRO A 240      38.226  45.371  55.880  1.00 35.17           H
ATOM   3896  N   MET A 241      33.628  47.310  53.693  1.00 29.59           N
ATOM   3897  CA  MET A 241      32.711  47.376  52.563  1.00 27.56           C
ATOM   3898  C   MET A 241      33.150  48.525  51.691  1.00 30.88           C
ATOM   3899  O   MET A 241      32.928  49.689  52.023  1.00 31.44           O
ATOM   3900  CB  MET A 241      31.269  47.593  53.045  1.00 33.07           C
ATOM   3901  CG  MET A 241      30.752  46.499  53.944  1.00 34.28           C
ATOM   3902  SD  MET A 241      30.682  44.795  53.211  1.00 48.93           S
ATOM   3903  CE  MET A 241      29.635  45.194  51.791  1.00 40.73           C
ATOM   3904  H   MET A 241      33.408  47.840  54.334  1.00 35.34           H
ATOM   3905  HA  MET A 241      32.750  46.548  52.060  1.00 32.90           H
ATOM   3906  HB2 MET A 241      31.227  48.427  53.539  1.00 39.51           H
ATOM   3907  HB3 MET A 241      30.686  47.641  52.271  1.00 39.51           H
ATOM   3908  HG2 MET A 241      31.324  46.453  54.726  1.00 40.96           H
ATOM   3909  HG3 MET A 241      29.851  46.731  54.218  1.00 40.96           H
ATOM   3910  HE1 MET A 241      29.486  44.388  51.272  1.00 48.70           H
ATOM   3911  HE2 MET A 241      28.788  45.542  52.111  1.00 48.70           H
ATOM   3912  HE3 MET A 241      30.082  45.861  51.247  1.00 48.70           H
ATOM   3913  N   TYR A 242      33.808  48.203  50.607  1.00 29.75           N
ATOM   3914  CA  TYR A 242      34.130  49.177  49.586  1.00 25.24           C
ATOM   3915  C   TYR A 242      32.972  49.188  48.588  1.00 23.22           C
ATOM   3916  O   TYR A 242      32.371  48.139  48.340  1.00 27.67           O
ATOM   3917  CB  TYR A 242      35.457  48.833  48.871  1.00 30.45           C
ATOM   3918  CG  TYR A 242      36.637  48.603  49.770  1.00 29.81           C
ATOM   3919  CD1 TYR A 242      36.928  47.331  50.196  1.00 28.74           C
ATOM   3920  CD2 TYR A 242      37.453  49.648  50.193  1.00 25.92           C
ATOM   3921  CE1 TYR A 242      38.001  47.076  51.024  1.00 29.49           C
ATOM   3922  CE2 TYR A 242      38.554  49.400  51.089  1.00 29.06           C
ATOM   3923  CZ  TYR A 242      38.815  48.103  51.440  1.00 25.52           C
ATOM   3924  OH  TYR A 242      39.867  47.733  52.265  1.00 34.36           O
ATOM   3925  H   TYR A 242      34.089  47.409  50.431  1.00 35.53           H
ATOM   3926  HA  TYR A 242      34.208  50.058  49.984  1.00 30.12           H
ATOM   3927  HB2 TYR A 242      35.324  48.023  48.352  1.00 36.37           H
ATOM   3928  HB3 TYR A 242      35.683  49.564  48.275  1.00 36.37           H
ATOM   3929  HD1 TYR A 242      36.396  46.623  49.912  1.00 34.31           H
ATOM   3930  HD2 TYR A 242      37.261  50.518  49.929  1.00 30.93           H
ATOM   3931  HE1 TYR A 242      38.184  46.204  51.289  1.00 35.21           H
ATOM   3932  HE2 TYR A 242      39.115  50.091  51.359  1.00 34.70           H
ATOM   3933  HH  TYR A 242      40.318  48.410  52.477  1.00 41.06           H
ATOM   3934  N   PRO A 243      32.600  50.356  48.089  1.00 25.73           N
ATOM   3935  CA  PRO A 243      31.462  50.433  47.167  1.00 37.00           C
ATOM   3936  C   PRO A 243      31.725  49.721  45.845  1.00 39.07           C
ATOM   3937  O   PRO A 243      32.849  49.712  45.322  1.00 36.31           O
ATOM   3938  CB  PRO A 243      31.300  51.944  46.931  1.00 36.18           C
ATOM   3939  CG  PRO A 243      32.602  52.486  47.029  1.00 27.76           C
ATOM   3940  CD  PRO A 243      33.291  51.642  48.190  1.00 28.36           C
ATOM   3941  HA  PRO A 243      30.659  50.078  47.580  1.00 44.23           H
ATOM   3942  HB2 PRO A 243      30.932  52.097  46.046  1.00 43.24           H
ATOM   3943  HB3 PRO A 243      30.721  52.320  47.612  1.00 43.24           H
ATOM   3944  HG2 PRO A 243      33.073  52.367  46.189  1.00 33.14           H
ATOM   3945  HG3 PRO A 243      32.551  53.425  47.268  1.00 33.14           H
ATOM   3946  HD2 PRO A 243      34.240  51.534  48.017  1.00 33.85           H
ATOM   3947  HD3 PRO A 243      33.126  52.051  49.054  1.00 33.85           H
ATOM   3948  N   ALA A 244      30.659  49.168  45.286  1.00 34.67           N
ATOM   3949  CA  ALA A 244      30.653  48.607  43.941  1.00 39.30           C
ATOM   3950  C   ALA A 244      30.499  49.645  42.843  1.00 35.74           C
ATOM   3951  O   ALA A 244      30.098  49.296  41.730  1.00 40.90           O
ATOM   3952  CB  ALA A 244      29.511  47.595  43.823  1.00 43.96           C
ATOM   3953  H   ALA A 244      29.898  49.103  45.681  1.00 41.44           H
ATOM   3954  HA  ALA A 244      31.488  48.136  43.792  1.00 46.98           H
ATOM   3955  HB1 ALA A 244      29.509  47.224  42.927  1.00 52.57           H
ATOM   3956  HB2 ALA A 244      29.647  46.889  44.474  1.00 52.57           H
ATOM   3957  HB3 ALA A 244      28.670  48.047  43.996  1.00 52.57           H
ATOM   3958  N   THR A 245      30.775  50.904  43.121  1.00 35.86           N
ATOM   3959  CA  THR A 245      30.501  51.984  42.199  1.00 36.16           C
ATOM   3960  C   THR A 245      31.750  52.481  41.507  1.00 42.64           C
ATOM   3961  O   THR A 245      31.679  53.462  40.756  1.00 46.36           O
ATOM   3962  CB  THR A 245      29.831  53.146  42.962  1.00 40.89           C
ATOM   3963  OG1 THR A 245      30.651  53.463  44.077  1.00 45.33           O
ATOM   3964  CG2 THR A 245      28.442  52.773  43.521  1.00 44.93           C
ATOM   3965  H   THR A 245      31.131  51.164  43.860  1.00 42.86           H
ATOM   3966  HA  THR A 245      29.883  51.673  41.519  1.00 43.22           H
ATOM   3967  HB  THR A 245      29.744  53.919  42.383  1.00 48.90           H
ATOM   3968  HG1 THR A 245      30.310  54.095  44.513  1.00 54.22           H
ATOM   3969 HG21 THR A 245      28.060  53.530  43.991  1.00 53.74           H
ATOM   3970 HG22 THR A 245      27.850  52.521  42.795  1.00 53.74           H
ATOM   3971 HG23 THR A 245      28.522  52.027  44.136  1.00 53.74           H
ATOM   3972  N   THR A 246      32.906  51.850  41.735  1.00 36.32           N
ATOM   3973  CA  THR A 246      34.125  52.442  41.187  1.00 43.04           C
ATOM   3974  C   THR A 246      34.226  52.101  39.698  1.00 35.31           C
ATOM   3975  O   THR A 246      34.056  50.950  39.303  1.00 39.78           O
ATOM   3976  CB  THR A 246      35.352  51.975  41.979  1.00 43.54           C
ATOM   3977  OG1 THR A 246      35.229  52.426  43.344  1.00 41.13           O
ATOM   3978  CG2 THR A 246      36.624  52.539  41.370  1.00 34.89           C
ATOM   3979  H   THR A 246      33.009  51.120  42.178  1.00 43.41           H
ATOM   3980  HA  THR A 246      34.069  53.407  41.268  1.00 51.48           H
ATOM   3981  HB  THR A 246      35.403  51.007  41.960  1.00 52.08           H
ATOM   3982  HG1 THR A 246      35.895  52.177  43.790  1.00 49.18           H
ATOM   3983 HG21 THR A 246      37.395  52.239  41.877  1.00 41.70           H
ATOM   3984 HG22 THR A 246      36.714  52.238  40.453  1.00 41.70           H
ATOM   3985 HG23 THR A 246      36.596  53.509  41.383  1.00 41.70           H
ATOM   3986  N   SER A 247      34.470  53.106  38.868  1.00 42.38           N
ATOM   3987  CA  SER A 247      34.530  52.890  37.427  1.00 44.45           C
ATOM   3988  C   SER A 247      35.753  52.069  37.025  1.00 46.57           C
ATOM   3989  O   SER A 247      36.858  52.302  37.512  1.00 43.06           O
ATOM   3990  CB  SER A 247      34.598  54.213  36.709  1.00 38.37           C
ATOM   3991  OG  SER A 247      34.615  53.983  35.317  1.00 49.42           O
ATOM   3992  H   SER A 247      34.604  53.920  39.111  1.00 50.69           H
ATOM   3993  HA  SER A 247      33.733  52.420  37.135  1.00 53.16           H
ATOM   3994  HB2 SER A 247      33.819  54.743  36.937  1.00 45.87           H
ATOM   3995  HB3 SER A 247      35.409  54.677  36.968  1.00 45.87           H
ATOM   3996  HG  SER A 247      34.653  54.714  34.905  1.00 59.13           H
ATOM   3997  N   LEU A 248      35.559  51.150  36.087  1.00 40.64           N
ATOM   3998  CA  LEU A 248      36.654  50.400  35.463  1.00 43.14           C
ATOM   3999  C   LEU A 248      37.306  51.107  34.291  1.00 39.43           C
ATOM   4000  O   LEU A 248      38.320  50.609  33.775  1.00 39.32           O
ATOM   4001  CB  LEU A 248      36.140  49.024  34.983  1.00 38.12           C
ATOM   4002  CG  LEU A 248      35.752  48.102  36.147  1.00 36.50           C
ATOM   4003  CD1 LEU A 248      35.451  46.710  35.683  1.00 43.30           C
ATOM   4004  CD2 LEU A 248      36.884  48.057  37.184  1.00 41.73           C
ATOM   4005  H   LEU A 248      34.783  50.935  35.784  1.00 48.59           H
ATOM   4006  HA  LEU A 248      37.341  50.242  36.130  1.00 51.59           H
ATOM   4007  HB2 LEU A 248      35.355  49.155  34.429  1.00 45.57           H
ATOM   4008  HB3 LEU A 248      36.839  48.586  34.472  1.00 45.57           H
ATOM   4009  HG  LEU A 248      34.959  48.454  36.581  1.00 43.62           H
ATOM   4010 HD11 LEU A 248      35.212  46.167  36.450  1.00 51.78           H
ATOM   4011 HD12 LEU A 248      34.712  46.740  35.055  1.00 51.78           H
ATOM   4012 HD13 LEU A 248      36.238  46.345  35.250  1.00 51.78           H
ATOM   4013 HD21 LEU A 248      36.622  47.471  37.911  1.00 49.90           H
ATOM   4014 HD22 LEU A 248      37.688  47.719  36.760  1.00 49.90           H
ATOM   4015 HD23 LEU A 248      37.038  48.953  37.521  1.00 49.90           H
ATOM   4016  N   VAL A 249      36.764  52.251  33.869  1.00 31.10           N
ATOM   4017  CA  VAL A 249      37.140  52.863  32.598  1.00 37.58           C
ATOM   4018  C   VAL A 249      38.646  53.092  32.511  1.00 36.30           C
ATOM   4019  O   VAL A 249      39.276  52.799  31.492  1.00 39.55           O
ATOM   4020  CB  VAL A 249      36.344  54.168  32.399  1.00 44.90           C
ATOM   4021  CG1 VAL A 249      36.728  54.882  31.132  1.00 45.49           C
ATOM   4022  CG2 VAL A 249      34.907  53.824  32.317  1.00 44.02           C
ATOM   4023  H   VAL A 249      36.171  52.694  34.306  1.00 37.15           H
ATOM   4024  HA  VAL A 249      36.895  52.258  31.880  1.00 44.92           H
ATOM   4025  HB  VAL A 249      36.484  54.762  33.153  1.00 53.71           H
ATOM   4026 HG11 VAL A 249      36.201  55.692  31.054  1.00 54.42           H
ATOM   4027 HG12 VAL A 249      37.672  55.103  31.168  1.00 54.42           H
ATOM   4028 HG13 VAL A 249      36.553  54.299  30.376  1.00 54.42           H
ATOM   4029 HG21 VAL A 249      34.395  54.638  32.192  1.00 52.65           H
ATOM   4030 HG22 VAL A 249      34.768  53.226  31.566  1.00 52.65           H
ATOM   4031 HG23 VAL A 249      34.640  53.387  33.141  1.00 52.65           H
ATOM   4032  N   ASN A 250      39.246  53.634  33.560  1.00 36.85           N
ATOM   4033  CA  ASN A 250      40.675  53.970  33.501  1.00 38.88           C
ATOM   4034  C   ASN A 250      41.579  52.800  33.892  1.00 36.12           C
ATOM   4035  O   ASN A 250      42.796  52.913  33.795  1.00 39.44           O
ATOM   4036  CB  ASN A 250      40.993  55.154  34.417  1.00 43.21           C
ATOM   4037  CG  ASN A 250      40.271  56.441  34.012  1.00 52.88           C
ATOM   4038  OD1 ASN A 250      39.880  56.641  32.860  1.00 52.49           O
ATOM   4039  ND2 ASN A 250      40.112  57.328  34.971  1.00 64.43           N
ATOM   4040  H   ASN A 250      38.863  53.818  34.307  1.00 44.05           H
ATOM   4041  HA  ASN A 250      40.899  54.228  32.593  1.00 46.49           H
ATOM   4042  HB2 ASN A 250      40.724  54.933  35.322  1.00 51.68           H
ATOM   4043  HB3 ASN A 250      41.948  55.326  34.389  1.00 51.68           H
ATOM   4044 HD21 ASN A 250      39.713  58.072  34.807  1.00 77.15           H
ATOM   4045 HD22 ASN A 250      40.406  57.164  35.762  1.00 77.15           H
ATOM   4046  N   VAL A 251      41.014  51.690  34.345  1.00 38.08           N
ATOM   4047  CA  VAL A 251      41.788  50.515  34.701  1.00 37.15           C
ATOM   4048  C   VAL A 251      42.062  49.670  33.480  1.00 31.12           C
ATOM   4049  O   VAL A 251      43.088  48.985  33.414  1.00 36.23           O
ATOM   4050  CB  VAL A 251      41.017  49.727  35.773  1.00 40.39           C
ATOM   4051  CG1 VAL A 251      41.591  48.313  35.966  1.00 40.34           C
ATOM   4052  CG2 VAL A 251      41.065  50.487  37.050  1.00 43.47           C
ATOM   4053  H   VAL A 251      40.167  51.593  34.457  1.00 45.52           H
ATOM   4054  HA  VAL A 251      42.638  50.792  35.077  1.00 44.41           H
ATOM   4055  HB  VAL A 251      40.089  49.644  35.504  1.00 48.29           H
ATOM   4056 HG11 VAL A 251      41.077  47.854  36.648  1.00 48.24           H
ATOM   4057 HG12 VAL A 251      41.532  47.831  35.126  1.00 48.24           H
ATOM   4058 HG13 VAL A 251      42.518  48.384  36.242  1.00 48.24           H
ATOM   4059 HG21 VAL A 251      40.580  49.993  37.729  1.00 51.99           H
ATOM   4060 HG22 VAL A 251      41.991  50.595  37.317  1.00 51.99           H
ATOM   4061 HG23 VAL A 251      40.655  51.355  36.915  1.00 51.99           H
ATOM   4062  N   VAL A 252      41.154  49.686  32.524  1.00 31.08           N
ATOM   4063  CA  VAL A 252      41.289  48.979  31.266  1.00 32.06           C
ATOM   4064  C   VAL A 252      40.931  49.932  30.121  1.00 31.52           C
ATOM   4065  O   VAL A 252      39.904  49.775  29.448  1.00 29.22           O
ATOM   4066  CB  VAL A 252      40.460  47.684  31.275  1.00 31.19           C
ATOM   4067  CG1 VAL A 252      41.166  46.608  32.159  1.00 22.79           C
ATOM   4068  CG2 VAL A 252      38.983  47.962  31.786  1.00 30.95           C
ATOM   4069  H   VAL A 252      40.415  50.121  32.584  1.00 37.13           H
ATOM   4070  HA  VAL A 252      42.219  48.727  31.154  1.00 38.30           H
ATOM   4071  HB  VAL A 252      40.404  47.339  30.371  1.00 37.25           H
ATOM   4072 HG11 VAL A 252      40.633  45.798  32.156  1.00 27.18           H
ATOM   4073 HG12 VAL A 252      42.046  46.427  31.792  1.00 27.18           H
ATOM   4074 HG13 VAL A 252      41.248  46.947  33.064  1.00 27.18           H
ATOM   4075 HG21 VAL A 252      38.485  47.130  31.781  1.00 36.97           H
ATOM   4076 HG22 VAL A 252      39.023  48.319  32.688  1.00 36.97           H
ATOM   4077 HG23 VAL A 252      38.560  48.604  31.195  1.00 36.97           H
ATOM   4078  N   PRO A 253      41.794  50.903  29.825  1.00 29.24           N
ATOM   4079  CA  PRO A 253      41.435  51.931  28.832  1.00 31.71           C
ATOM   4080  C   PRO A 253      41.327  51.421  27.412  1.00 35.32           C
ATOM   4081  O   PRO A 253      40.711  52.109  26.589  1.00 29.37           O
ATOM   4082  CB  PRO A 253      42.567  52.976  28.964  1.00 33.22           C
ATOM   4083  CG  PRO A 253      43.721  52.235  29.576  1.00 30.76           C
ATOM   4084  CD  PRO A 253      43.100  51.153  30.460  1.00 33.19           C
ATOM   4085  HA  PRO A 253      40.595  52.347  29.079  1.00 37.87           H
ATOM   4086  HB2 PRO A 253      42.804  53.313  28.086  1.00 39.69           H
ATOM   4087  HB3 PRO A 253      42.278  53.699  29.543  1.00 39.69           H
ATOM   4088  HG2 PRO A 253      44.259  51.835  28.875  1.00 36.73           H
ATOM   4089  HG3 PRO A 253      44.253  52.846  30.109  1.00 36.73           H
ATOM   4090  HD2 PRO A 253      43.644  50.350  30.444  1.00 39.65           H
ATOM   4091  HD3 PRO A 253      42.979  51.483  31.364  1.00 39.65           H
ATOM   4092  N   LYS A 254      41.884  50.249  27.087  1.00 33.42           N
ATOM   4093  CA  LYS A 254      41.761  49.729  25.730  1.00 31.60           C
ATOM   4094  C   LYS A 254      40.396  49.120  25.487  1.00 33.59           C
ATOM   4095  O   LYS A 254      40.096  48.709  24.360  1.00 31.21           O
ATOM   4096  CB  LYS A 254      42.816  48.643  25.422  1.00 36.14           C
ATOM   4097  CG  LYS A 254      44.270  48.993  25.722  1.00 35.31           C
ATOM   4098  CD  LYS A 254      45.016  49.402  24.487  1.00 46.14           C
ATOM   4099  CE  LYS A 254      46.476  49.811  24.775  1.00 39.21           C
ATOM   4100  NZ  LYS A 254      47.327  48.669  25.144  1.00 53.83           N1+
ATOM   4101  H   LYS A 254      42.328  49.748  27.626  1.00 39.93           H
ATOM   4102  HA  LYS A 254      41.884  50.456  25.100  1.00 37.74           H
ATOM   4103  HB2 LYS A 254      42.598  47.853  25.942  1.00 43.20           H
ATOM   4104  HB3 LYS A 254      42.762  48.428  24.477  1.00 43.20           H
ATOM   4105  HG2 LYS A 254      44.296  49.732  26.350  1.00 42.20           H
ATOM   4106  HG3 LYS A 254      44.713  48.217  26.100  1.00 42.20           H
ATOM   4107  HD2 LYS A 254      45.031  48.657  23.866  1.00 55.19           H
ATOM   4108  HD3 LYS A 254      44.567  50.161  24.084  1.00 55.19           H
ATOM   4109  HE2 LYS A 254      46.852  50.220  23.980  1.00 46.88           H
ATOM   4110  HE3 LYS A 254      46.488  50.444  25.510  1.00 46.88           H
ATOM   4111  HZ1 LYS A 254      48.157  48.947  25.302  1.00 64.42           H
ATOM   4112  HZ2 LYS A 254      47.009  48.279  25.878  1.00 64.42           H
ATOM   4113  HZ3 LYS A 254      47.341  48.075  24.483  1.00 64.42           H
ATOM   4114  N   LEU A 255      39.581  49.026  26.525  1.00 28.51           N
ATOM   4115  CA  LEU A 255      38.300  48.354  26.463  1.00 28.64           C
ATOM   4116  C   LEU A 255      37.144  49.342  26.377  1.00 34.31           C
ATOM   4117  O   LEU A 255      37.073  50.320  27.123  1.00 29.60           O
ATOM   4118  CB  LEU A 255      38.134  47.466  27.688  1.00 35.85           C
ATOM   4119  CG  LEU A 255      38.359  45.964  27.533  1.00 36.01           C
ATOM   4120  CD1 LEU A 255      39.336  45.637  26.562  1.00 27.14           C
ATOM   4121  CD2 LEU A 255      38.712  45.339  28.856  1.00 23.34           C
ATOM   4122  H   LEU A 255      39.756  49.355  27.300  1.00 34.03           H
ATOM   4123  HA  LEU A 255      38.274  47.790  25.675  1.00 34.20           H
ATOM   4124  HB2 LEU A 255      38.758  47.775  28.364  1.00 42.84           H
ATOM   4125  HB3 LEU A 255      37.229  47.582  28.018  1.00 42.84           H
ATOM   4126  HG  LEU A 255      37.524  45.564  27.243  1.00 43.04           H
ATOM   4127 HD11 LEU A 255      39.426  44.672  26.518  1.00 32.40           H
ATOM   4128 HD12 LEU A 255      39.053  45.983  25.701  1.00 32.40           H
ATOM   4129 HD13 LEU A 255      40.182  46.036  26.818  1.00 32.40           H
ATOM   4130 HD21 LEU A 255      38.849  44.387  28.728  1.00 27.84           H
ATOM   4131 HD22 LEU A 255      39.525  45.748  29.191  1.00 27.84           H
ATOM   4132 HD23 LEU A 255      37.984  45.488  29.479  1.00 27.84           H
ATOM   4133  N   ASN A 256      36.235  49.015  25.482  1.00 35.67           N
ATOM   4134  CA  ASN A 256      34.905  49.548  25.307  1.00 35.52           C
ATOM   4135  C   ASN A 256      33.970  49.044  26.408  1.00 37.42           C
ATOM   4136  O   ASN A 256      34.363  48.213  27.221  1.00 32.01           O
ATOM   4137  CB  ASN A 256      34.473  49.096  23.917  1.00 41.47           C
ATOM   4138  CG  ASN A 256      34.571  47.508  23.719  1.00 53.29           C
ATOM   4139  OD1 ASN A 256      35.626  46.726  23.898  1.00 29.50           O
ATOM   4140  ND2 ASN A 256      33.432  47.035  23.348  1.00 64.82           N
ATOM   4141  H   ASN A 256      36.395  48.407  24.894  1.00 42.63           H
ATOM   4142  HA  ASN A 256      34.930  50.518  25.331  1.00 42.45           H
ATOM   4143  HB2 ASN A 256      33.551  49.360  23.772  1.00 49.59           H
ATOM   4144  HB3 ASN A 256      35.046  49.517  23.257  1.00 49.59           H
ATOM   4145 HD21 ASN A 256      33.343  46.192  23.205  1.00 77.61           H
ATOM   4146 HD22 ASN A 256      32.761  47.562  23.244  1.00 77.61           H
ATOM   4147  N   ALA A 257      32.678  49.490  26.398  1.00 33.04           N
ATOM   4148  CA  ALA A 257      31.682  48.938  27.330  1.00 33.17           C
ATOM   4149  C   ALA A 257      31.568  47.426  27.213  1.00 33.32           C
ATOM   4150  O   ALA A 257      31.312  46.729  28.207  1.00 34.39           O
ATOM   4151  CB  ALA A 257      30.284  49.512  27.099  1.00 32.76           C
ATOM   4152  H   ALA A 257      32.373  50.097  25.869  1.00 39.47           H
ATOM   4153  HA  ALA A 257      31.948  49.151  28.239  1.00 39.64           H
ATOM   4154  HB1 ALA A 257      29.671  49.115  27.738  1.00 39.14           H
ATOM   4155  HB2 ALA A 257      30.313  50.473  27.221  1.00 39.14           H
ATOM   4156  HB3 ALA A 257      30.002  49.301  26.195  1.00 39.14           H
ATOM   4157  N   THR A 258      31.652  46.908  25.994  1.00 34.82           N
ATOM   4158  CA  THR A 258      31.473  45.465  25.808  1.00 34.69           C
ATOM   4159  C   THR A 258      32.638  44.682  26.401  1.00 25.40           C
ATOM   4160  O   THR A 258      32.434  43.618  26.980  1.00 26.81           O
ATOM   4161  CB  THR A 258      31.270  45.145  24.313  1.00 30.44           C
ATOM   4162  OG1 THR A 258      30.125  45.876  23.859  1.00 43.49           O
ATOM   4163  CG2 THR A 258      31.038  43.659  24.053  1.00 34.10           C
ATOM   4164  H   THR A 258      31.808  47.351  25.274  1.00 41.61           H
ATOM   4165  HA  THR A 258      30.669  45.192  26.277  1.00 41.45           H
ATOM   4166  HB  THR A 258      32.052  45.427  23.813  1.00 36.35           H
ATOM   4167  HG1 THR A 258      29.989  45.721  23.044  1.00 52.02           H
ATOM   4168 HG21 THR A 258      30.916  43.505  23.103  1.00 40.74           H
ATOM   4169 HG22 THR A 258      31.801  43.146  24.360  1.00 40.74           H
ATOM   4170 HG23 THR A 258      30.246  43.360  24.525  1.00 40.74           H
ATOM   4171  N   GLY A 259      33.840  45.245  26.391  1.00 27.91           N
ATOM   4172  CA  GLY A 259      34.962  44.532  26.970  1.00 29.32           C
ATOM   4173  C   GLY A 259      34.933  44.618  28.487  1.00 28.31           C
ATOM   4174  O   GLY A 259      35.264  43.651  29.176  1.00 26.33           O
ATOM   4175  H   GLY A 259      34.026  46.018  26.065  1.00 33.32           H
ATOM   4176  HA2 GLY A 259      34.928  43.598  26.710  1.00 35.01           H
ATOM   4177  HA3 GLY A 259      35.794  44.915  26.651  1.00 35.01           H
ATOM   4178  N   ARG A 260      34.506  45.774  29.021  1.00 26.12           N
ATOM   4179  CA  ARG A 260      34.367  45.937  30.464  1.00 23.63           C
ATOM   4180  C   ARG A 260      33.312  45.002  31.029  1.00 24.11           C
ATOM   4181  O   ARG A 260      33.510  44.430  32.103  1.00 26.34           O
ATOM   4182  CB  ARG A 260      34.042  47.395  30.821  1.00 23.91           C
ATOM   4183  CG  ARG A 260      35.144  48.360  30.460  1.00 29.36           C
ATOM   4184  CD  ARG A 260      34.899  49.774  31.037  1.00 29.64           C
ATOM   4185  NE  ARG A 260      33.686  50.425  30.545  1.00 36.75           N
ATOM   4186  CZ  ARG A 260      33.645  51.258  29.504  1.00 36.53           C
ATOM   4187  NH1 ARG A 260      34.741  51.564  28.874  1.00 30.44           N
ATOM   4188  NH2 ARG A 260      32.502  51.803  29.092  1.00 38.28           N1+
ATOM   4189  H   ARG A 260      34.293  46.472  28.565  1.00 31.17           H
ATOM   4190  HA  ARG A 260      35.212  45.714  30.884  1.00 28.19           H
ATOM   4191  HB2 ARG A 260      33.242  47.664  30.343  1.00 28.52           H
ATOM   4192  HB3 ARG A 260      33.892  47.458  31.777  1.00 28.52           H
ATOM   4193  HG2 ARG A 260      35.984  48.030  30.816  1.00 35.05           H
ATOM   4194  HG3 ARG A 260      35.197  48.434  29.494  1.00 35.05           H
ATOM   4195  HD2 ARG A 260      34.827  49.707  32.002  1.00 35.40           H
ATOM   4196  HD3 ARG A 260      35.652  50.339  30.804  1.00 35.40           H
ATOM   4197  HE  ARG A 260      32.949  50.260  30.955  1.00 43.93           H
ATOM   4198 HH11 ARG A 260      35.490  51.219  29.121  1.00 36.36           H
ATOM   4199 HH12 ARG A 260      34.717  52.105  28.206  1.00 36.36           H
ATOM   4200 HH21 ARG A 260      31.767  51.620  29.500  1.00 45.77           H
ATOM   4201 HH22 ARG A 260      32.500  52.347  28.427  1.00 45.77           H
ATOM   4202  N   ASP A 261      32.211  44.789  30.301  1.00 26.11           N
ATOM   4203  CA  ASP A 261      31.207  43.816  30.741  1.00 22.86           C
ATOM   4204  C   ASP A 261      31.764  42.386  30.813  1.00 24.57           C
ATOM   4205  O   ASP A 261      31.408  41.611  31.714  1.00 24.62           O
ATOM   4206  CB  ASP A 261      29.981  43.850  29.812  1.00 20.61           C
ATOM   4207  CG  ASP A 261      28.967  42.793  30.155  1.00 22.42           C
ATOM   4208  OD1 ASP A 261      29.147  41.602  29.835  1.00 31.72           O
ATOM   4209  OD2 ASP A 261      28.026  43.116  30.851  1.00 31.91           O1-
ATOM   4210  H   ASP A 261      32.025  45.188  29.562  1.00 31.16           H
ATOM   4211  HA  ASP A 261      30.909  44.060  31.631  1.00 27.26           H
ATOM   4212  HB2 ASP A 261      29.551  44.716  29.889  1.00 24.56           H
ATOM   4213  HB3 ASP A 261      30.272  43.703  28.899  1.00 24.56           H
ATOM   4214  N   LEU A 262      32.501  41.970  29.797  1.00 26.83           N
ATOM   4215  CA  LEU A 262      33.141  40.647  29.845  1.00 20.62           C
ATOM   4216  C   LEU A 262      34.131  40.540  31.021  1.00 22.44           C
ATOM   4217  O   LEU A 262      34.147  39.542  31.750  1.00 24.89           O
ATOM   4218  CB  LEU A 262      33.850  40.360  28.526  1.00 19.74           C
ATOM   4219  CG  LEU A 262      34.632  39.015  28.497  1.00 21.14           C
ATOM   4220  CD1 LEU A 262      33.688  37.864  28.851  1.00 24.08           C
ATOM   4221  CD2 LEU A 262      35.143  38.760  27.128  1.00 19.51           C
ATOM   4222  H   LEU A 262      32.650  42.417  29.077  1.00 32.02           H
ATOM   4223  HA  LEU A 262      32.456  39.971  29.969  1.00 24.57           H
ATOM   4224  HB2 LEU A 262      33.188  40.331  27.817  1.00 23.52           H
ATOM   4225  HB3 LEU A 262      34.483  41.074  28.352  1.00 23.52           H
ATOM   4226  HG  LEU A 262      35.372  39.035  29.124  1.00 25.19           H
ATOM   4227 HD11 LEU A 262      34.185  37.031  28.830  1.00 28.72           H
ATOM   4228 HD12 LEU A 262      33.328  38.013  29.739  1.00 28.72           H
ATOM   4229 HD13 LEU A 262      32.967  37.836  28.202  1.00 28.72           H
ATOM   4230 HD21 LEU A 262      35.628  37.920  27.124  1.00 23.24           H
ATOM   4231 HD22 LEU A 262      34.392  38.712  26.515  1.00 23.24           H
ATOM   4232 HD23 LEU A 262      35.734  39.485  26.872  1.00 23.24           H
ATOM   4233  N   LEU A 263      35.002  41.540  31.184  1.00 27.42           N
ATOM   4234  CA  LEU A 263      35.925  41.563  32.313  1.00 22.45           C
ATOM   4235  C   LEU A 263      35.204  41.381  33.643  1.00 26.17           C
ATOM   4236  O   LEU A 263      35.631  40.593  34.494  1.00 24.74           O
ATOM   4237  CB  LEU A 263      36.706  42.870  32.294  1.00 21.57           C
ATOM   4238  CG  LEU A 263      37.729  43.054  33.434  1.00 27.49           C
ATOM   4239  CD1 LEU A 263      38.768  41.888  33.430  1.00 25.03           C
ATOM   4240  CD2 LEU A 263      38.432  44.384  33.333  1.00 23.50           C
ATOM   4241  H   LEU A 263      35.075  42.214  30.654  1.00 32.73           H
ATOM   4242  HA  LEU A 263      36.558  40.834  32.216  1.00 26.77           H
ATOM   4243  HB2 LEU A 263      37.193  42.923  31.456  1.00 25.71           H
ATOM   4244  HB3 LEU A 263      36.076  43.605  32.348  1.00 25.71           H
ATOM   4245  HG  LEU A 263      37.259  43.031  34.282  1.00 32.81           H
ATOM   4246 HD11 LEU A 263      39.399  42.026  34.154  1.00 29.87           H
ATOM   4247 HD12 LEU A 263      38.300  41.048  33.554  1.00 29.87           H
ATOM   4248 HD13 LEU A 263      39.235  41.885  32.580  1.00 29.87           H
ATOM   4249 HD21 LEU A 263      39.065  44.463  34.065  1.00 28.02           H
ATOM   4250 HD22 LEU A 263      38.900  44.430  32.485  1.00 28.02           H
ATOM   4251 HD23 LEU A 263      37.774  45.095  33.387  1.00 28.02           H
ATOM   4252  N   GLN A 264      34.093  42.095  33.837  1.00 25.47           N
ATOM   4253  CA  GLN A 264      33.354  42.012  35.088  1.00 22.69           C
ATOM   4254  C   GLN A 264      32.753  40.650  35.289  1.00 23.55           C
ATOM   4255  O   GLN A 264      32.614  40.212  36.426  1.00 30.52           O
ATOM   4256  CB  GLN A 264      32.259  43.067  35.122  1.00 28.24           C
ATOM   4257  CG  GLN A 264      32.816  44.466  35.446  1.00 35.22           C
ATOM   4258  CD  GLN A 264      31.839  45.598  35.153  1.00 37.54           C
ATOM   4259  OE1 GLN A 264      31.929  46.277  34.131  1.00 42.19           O
ATOM   4260  NE2 GLN A 264      30.927  45.829  36.074  1.00 41.42           N
ATOM   4261  H   GLN A 264      33.751  42.632  33.259  1.00 30.39           H
ATOM   4262  HA  GLN A 264      33.961  42.184  35.825  1.00 27.06           H
ATOM   4263  HB2 GLN A 264      31.828  43.107  34.254  1.00 33.71           H
ATOM   4264  HB3 GLN A 264      31.612  42.833  35.806  1.00 33.71           H
ATOM   4265  HG2 GLN A 264      33.038  44.503  36.390  1.00 42.09           H
ATOM   4266  HG3 GLN A 264      33.613  44.617  34.914  1.00 42.09           H
ATOM   4267 HE21 GLN A 264      30.908  45.353  36.789  1.00 49.53           H
ATOM   4268 HE22 GLN A 264      30.350  46.457  35.960  1.00 49.53           H
ATOM   4269  N   ASN A 265      32.395  39.970  34.204  1.00 29.04           N
ATOM   4270  CA  ASN A 265      31.860  38.619  34.280  1.00 21.96           C
ATOM   4271  C   ASN A 265      32.929  37.585  34.659  1.00 26.45           C
ATOM   4272  O   ASN A 265      32.612  36.541  35.260  1.00 24.20           O
ATOM   4273  CB  ASN A 265      31.213  38.301  32.934  1.00 31.64           C
ATOM   4274  CG  ASN A 265      29.748  38.732  32.907  1.00 29.80           C
ATOM   4275  OD1 ASN A 265      28.917  38.114  33.547  1.00 41.74           O
ATOM   4276  ND2 ASN A 265      29.465  39.811  32.250  1.00 33.55           N
ATOM   4277  H   ASN A 265      32.455  40.275  33.402  1.00 34.67           H
ATOM   4278  HA  ASN A 265      31.166  38.593  34.958  1.00 26.18           H
ATOM   4279  HB2 ASN A 265      31.683  38.777  32.232  1.00 37.80           H
ATOM   4280  HB3 ASN A 265      31.252  37.345  32.777  1.00 37.80           H
ATOM   4281 HD21 ASN A 265      28.652  40.089  32.210  1.00 40.09           H
ATOM   4282 HD22 ASN A 265      30.089  40.250  31.854  1.00 40.09           H
ATOM   4283  N   LEU A 266      34.182  37.861  34.318  1.00 20.33           N
ATOM   4284  CA  LEU A 266      35.284  36.992  34.719  1.00 21.00           C
ATOM   4285  C   LEU A 266      35.686  37.268  36.158  1.00 22.42           C
ATOM   4286  O   LEU A 266      36.024  36.348  36.902  1.00 21.36           O
ATOM   4287  CB  LEU A 266      36.480  37.186  33.787  1.00 20.15           C
ATOM   4288  CG  LEU A 266      36.253  36.712  32.356  1.00 19.83           C
ATOM   4289  CD1 LEU A 266      37.183  37.418  31.477  1.00 20.76           C
ATOM   4290  CD2 LEU A 266      36.407  35.130  32.216  1.00 23.33           C
ATOM   4291  H   LEU A 266      34.422  38.545  33.856  1.00 24.23           H
ATOM   4292  HA  LEU A 266      34.999  36.067  34.657  1.00 25.03           H
ATOM   4293  HB2 LEU A 266      36.696  38.131  33.752  1.00 24.01           H
ATOM   4294  HB3 LEU A 266      37.234  36.692  34.144  1.00 24.01           H
ATOM   4295  HG  LEU A 266      35.352  36.949  32.086  1.00 23.63           H
ATOM   4296 HD11 LEU A 266      37.043  37.119  30.565  1.00 24.74           H
ATOM   4297 HD12 LEU A 266      37.018  38.371  31.543  1.00 24.74           H
ATOM   4298 HD13 LEU A 266      38.091  37.219  31.755  1.00 24.74           H
ATOM   4299 HD21 LEU A 266      36.254  34.879  31.291  1.00 27.83           H
ATOM   4300 HD22 LEU A 266      37.303  34.875  32.484  1.00 27.83           H
ATOM   4301 HD23 LEU A 266      35.754  34.698  32.788  1.00 27.83           H
ATOM   4302  N   LEU A 267      35.647  38.536  36.558  1.00 24.47           N
ATOM   4303  CA  LEU A 267      36.051  38.970  37.897  1.00 26.04           C
ATOM   4304  C   LEU A 267      34.855  39.134  38.830  1.00 22.36           C
ATOM   4305  O   LEU A 267      34.723  40.096  39.563  1.00 33.32           O
ATOM   4306  CB  LEU A 267      36.849  40.265  37.804  1.00 22.60           C
ATOM   4307  CG  LEU A 267      38.164  40.218  36.986  1.00 23.14           C
ATOM   4308  CD1 LEU A 267      38.842  41.543  37.074  1.00 21.29           C
ATOM   4309  CD2 LEU A 267      39.143  39.100  37.472  1.00 24.66           C
ATOM   4310  H   LEU A 267      35.383  39.183  36.057  1.00 29.19           H
ATOM   4311  HA  LEU A 267      36.632  38.294  38.280  1.00 31.07           H
ATOM   4312  HB2 LEU A 267      36.283  40.940  37.398  1.00 26.95           H
ATOM   4313  HB3 LEU A 267      37.081  40.542  38.704  1.00 26.95           H
ATOM   4314  HG  LEU A 267      37.952  40.049  36.055  1.00 27.60           H
ATOM   4315 HD11 LEU A 267      39.665  41.511  36.561  1.00 25.38           H
ATOM   4316 HD12 LEU A 267      38.253  42.223  36.713  1.00 25.38           H
ATOM   4317 HD13 LEU A 267      39.039  41.735  38.004  1.00 25.38           H
ATOM   4318 HD21 LEU A 267      39.943  39.121  36.924  1.00 29.42           H
ATOM   4319 HD22 LEU A 267      39.373  39.264  38.400  1.00 29.42           H
ATOM   4320 HD23 LEU A 267      38.706  38.238  37.387  1.00 29.42           H
ATOM   4321  N   LYS A 268      33.981  38.165  38.805  1.00 29.00           N
ATOM   4322  CA  LYS A 268      33.003  37.929  39.868  1.00 22.76           C
ATOM   4323  C   LYS A 268      33.652  37.234  41.039  1.00 21.90           C
ATOM   4324  O   LYS A 268      34.319  36.201  40.870  1.00 26.70           O
ATOM   4325  CB  LYS A 268      31.855  37.049  39.360  1.00 22.36           C
ATOM   4326  CG  LYS A 268      30.979  37.706  38.274  1.00 36.02           C
ATOM   4327  CD  LYS A 268      29.970  38.682  38.915  1.00 39.44           C
ATOM   4328  CE  LYS A 268      29.019  39.220  37.844  1.00 41.73           C
ATOM   4329  NZ  LYS A 268      28.209  40.319  38.397  1.00 40.57           N1+
ATOM   4330  H   LYS A 268      33.922  37.599  38.161  1.00 34.62           H
ATOM   4331  HA  LYS A 268      32.637  38.774  40.170  1.00 27.14           H
ATOM   4332  HB2 LYS A 268      32.230  36.237  38.985  1.00 26.66           H
ATOM   4333  HB3 LYS A 268      31.279  36.828  40.108  1.00 26.66           H
ATOM   4334  HG2 LYS A 268      31.543  38.205  37.661  1.00 43.06           H
ATOM   4335  HG3 LYS A 268      30.485  37.021  37.798  1.00 43.06           H
ATOM   4336  HD2 LYS A 268      29.448  38.216  39.586  1.00 47.15           H
ATOM   4337  HD3 LYS A 268      30.446  39.429  39.310  1.00 47.15           H
ATOM   4338  HE2 LYS A 268      29.533  39.561  37.095  1.00 49.91           H
ATOM   4339  HE3 LYS A 268      28.423  38.512  37.553  1.00 49.91           H
ATOM   4340  HZ1 LYS A 268      27.656  40.632  37.775  1.00 48.51           H
ATOM   4341  HZ2 LYS A 268      27.731  40.026  39.088  1.00 48.51           H
ATOM   4342  HZ3 LYS A 268      28.739  40.979  38.672  1.00 48.51           H
ATOM   4343  N   CYS A 269      33.456  37.791  42.221  1.00 22.76           N
ATOM   4344  CA  CYS A 269      34.096  37.250  43.427  1.00 21.86           C
ATOM   4345  C   CYS A 269      33.525  35.899  43.817  1.00 30.12           C
ATOM   4346  O   CYS A 269      34.272  34.991  44.202  1.00 27.54           O
ATOM   4347  CB  CYS A 269      33.945  38.237  44.567  1.00 31.40           C
ATOM   4348  SG  CYS A 269      34.932  39.718  44.362  1.00 32.08           S
ATOM   4349  H   CYS A 269      32.961  38.480  42.361  1.00 27.13           H
ATOM   4350  HA  CYS A 269      35.044  37.135  43.255  1.00 26.06           H
ATOM   4351  HB2 CYS A 269      33.015  38.505  44.628  1.00 37.51           H
ATOM   4352  HB3 CYS A 269      34.220  37.808  45.392  1.00 37.51           H
ATOM   4353  HG  CYS A 269      34.753  40.440  45.304  1.00 38.33           H
ATOM   4354  N   ASN A 270      32.207  35.759  43.734  1.00 29.22           N
ATOM   4355  CA  ASN A 270      31.511  34.510  43.973  1.00 28.13           C
ATOM   4356  C   ASN A 270      31.765  33.556  42.802  1.00 30.92           C
ATOM   4357  O   ASN A 270      31.331  33.851  41.678  1.00 26.84           O
ATOM   4358  CB  ASN A 270      29.993  34.750  44.127  1.00 21.91           C
ATOM   4359  CG  ASN A 270      29.239  33.453  44.445  1.00 33.74           C
ATOM   4360  OD1 ASN A 270      29.792  32.373  44.286  1.00 29.71           O
ATOM   4361  ND2 ASN A 270      27.987  33.556  44.864  1.00 27.57           N
ATOM   4362  H   ASN A 270      31.676  36.405  43.532  1.00 34.89           H
ATOM   4363  HA  ASN A 270      31.845  34.100  44.786  1.00 33.58           H
ATOM   4364  HB2 ASN A 270      29.841  35.374  44.853  1.00 26.12           H
ATOM   4365  HB3 ASN A 270      29.641  35.109  43.297  1.00 26.12           H
ATOM   4366 HD21 ASN A 270      27.536  32.847  45.051  1.00 32.91           H
ATOM   4367 HD22 ASN A 270      27.624  34.331  44.949  1.00 32.91           H
ATOM   4368  N   PRO A 271      32.434  32.419  43.008  1.00 29.69           N
ATOM   4369  CA  PRO A 271      32.828  31.599  41.849  1.00 29.09           C
ATOM   4370  C   PRO A 271      31.639  31.060  41.058  1.00 29.89           C
ATOM   4371  O   PRO A 271      31.735  30.891  39.834  1.00 26.15           O
ATOM   4372  CB  PRO A 271      33.660  30.464  42.469  1.00 28.51           C
ATOM   4373  CG  PRO A 271      33.332  30.465  43.977  1.00 30.96           C
ATOM   4374  CD  PRO A 271      32.836  31.842  44.314  1.00 34.41           C
ATOM   4375  HA  PRO A 271      33.394  32.116  41.254  1.00 34.73           H
ATOM   4376  HB2 PRO A 271      33.405  29.619  42.067  1.00 34.03           H
ATOM   4377  HB3 PRO A 271      34.603  30.638  42.326  1.00 34.03           H
ATOM   4378  HG2 PRO A 271      32.645  29.805  44.157  1.00 36.98           H
ATOM   4379  HG3 PRO A 271      34.136  30.263  44.480  1.00 36.98           H
ATOM   4380  HD2 PRO A 271      32.071  31.786  44.906  1.00 41.12           H
ATOM   4381  HD3 PRO A 271      33.550  32.368  44.707  1.00 41.12           H
ATOM   4382  N   VAL A 272      30.514  30.829  41.724  1.00 29.59           N
ATOM   4383  CA  VAL A 272      29.326  30.324  41.032  1.00 34.24           C
ATOM   4384  C   VAL A 272      28.847  31.330  39.991  1.00 32.79           C
ATOM   4385  O   VAL A 272      28.243  30.957  38.982  1.00 31.45           O
ATOM   4386  CB  VAL A 272      28.240  30.011  42.076  1.00 39.39           C
ATOM   4387  CG1 VAL A 272      26.893  29.868  41.442  1.00 43.29           C
ATOM   4388  CG2 VAL A 272      28.622  28.732  42.790  1.00 38.13           C
ATOM   4389  H   VAL A 272      30.409  30.953  42.569  1.00 35.33           H
ATOM   4390  HA  VAL A 272      29.551  29.499  40.573  1.00 40.92           H
ATOM   4391  HB  VAL A 272      28.200  30.728  42.727  1.00 47.10           H
ATOM   4392 HG11 VAL A 272      26.240  29.672  42.131  1.00 51.77           H
ATOM   4393 HG12 VAL A 272      26.665  30.698  40.995  1.00 51.77           H
ATOM   4394 HG13 VAL A 272      26.923  29.143  40.798  1.00 51.77           H
ATOM   4395 HG21 VAL A 272      27.943  28.525  43.451  1.00 45.58           H
ATOM   4396 HG22 VAL A 272      28.682  28.014  42.141  1.00 45.58           H
ATOM   4397 HG23 VAL A 272      29.480  28.858  43.224  1.00 45.58           H
ATOM   4398  N   GLN A 273      29.071  32.624  40.237  1.00 26.20           N
ATOM   4399  CA  GLN A 273      28.662  33.692  39.334  1.00 25.43           C
ATOM   4400  C   GLN A 273      29.647  33.944  38.197  1.00 38.18           C
ATOM   4401  O   GLN A 273      29.307  34.689  37.282  1.00 25.62           O
ATOM   4402  CB  GLN A 273      28.459  34.999  40.124  1.00 33.97           C
ATOM   4403  CG  GLN A 273      27.339  34.907  41.198  1.00 42.56           C
ATOM   4404  CD  GLN A 273      26.982  36.260  41.805  1.00 52.72           C
ATOM   4405  OE1 GLN A 273      27.817  37.159  41.880  1.00 50.08           O
ATOM   4406  NE2 GLN A 273      25.728  36.413  42.220  1.00 54.69           N
ATOM   4407  H   GLN A 273      29.471  32.910  40.943  1.00 31.27           H
ATOM   4408  HA  GLN A 273      27.810  33.453  38.937  1.00 30.34           H
ATOM   4409  HB2 GLN A 273      29.288  35.224  40.576  1.00 40.60           H
ATOM   4410  HB3 GLN A 273      28.220  35.706  39.504  1.00 40.60           H
ATOM   4411  HG2 GLN A 273      26.539  34.542  40.789  1.00 50.90           H
ATOM   4412  HG3 GLN A 273      27.638  34.327  41.916  1.00 50.90           H
ATOM   4413 HE21 GLN A 273      25.166  35.767  42.139  1.00 65.46           H
ATOM   4414 HE22 GLN A 273      25.478  37.158  42.569  1.00 65.46           H
ATOM   4415  N   ARG A 274      30.832  33.334  38.199  1.00 26.14           N
ATOM   4416  CA  ARG A 274      31.822  33.661  37.170  1.00 29.11           C
ATOM   4417  C   ARG A 274      31.453  33.035  35.833  1.00 27.28           C
ATOM   4418  O   ARG A 274      31.037  31.882  35.755  1.00 26.98           O
ATOM   4419  CB  ARG A 274      33.220  33.179  37.569  1.00 25.58           C
ATOM   4420  CG  ARG A 274      34.070  34.164  38.244  1.00 33.76           C
ATOM   4421  CD  ARG A 274      35.444  33.597  38.732  1.00 29.93           C
ATOM   4422  NE  ARG A 274      35.524  33.833  40.169  1.00 20.31           N
ATOM   4423  CZ  ARG A 274      36.075  33.049  41.053  1.00 20.04           C
ATOM   4424  NH1 ARG A 274      36.750  31.954  40.708  1.00 24.82           N
ATOM   4425  NH2 ARG A 274      35.962  33.379  42.305  1.00 25.80           N1+
ATOM   4426  H   ARG A 274      31.084  32.741  38.768  1.00 31.19           H
ATOM   4427  HA  ARG A 274      31.855  34.623  37.055  1.00 34.76           H
ATOM   4428  HB2 ARG A 274      33.123  32.422  38.167  1.00 30.52           H
ATOM   4429  HB3 ARG A 274      33.686  32.897  36.766  1.00 30.52           H
ATOM   4430  HG2 ARG A 274      34.253  34.891  37.628  1.00 40.34           H
ATOM   4431  HG3 ARG A 274      33.598  34.502  39.020  1.00 40.34           H
ATOM   4432  HD2 ARG A 274      35.489  32.643  38.564  1.00 35.74           H
ATOM   4433  HD3 ARG A 274      36.172  34.064  38.293  1.00 35.74           H
ATOM   4434  HE  ARG A 274      35.173  34.562  40.462  1.00 24.20           H
ATOM   4435 HH11 ARG A 274      36.804  31.725  39.881  1.00 29.61           H
ATOM   4436 HH12 ARG A 274      37.118  31.467  41.314  1.00 29.61           H
ATOM   4437 HH21 ARG A 274      35.547  34.100  42.524  1.00 30.79           H
ATOM   4438 HH22 ARG A 274      36.354  32.909  42.910  1.00 30.79           H
ATOM   4439  N   ILE A 275      31.643  33.791  34.762  1.00 24.70           N
ATOM   4440  CA  ILE A 275      31.367  33.229  33.456  1.00 20.75           C
ATOM   4441  C   ILE A 275      32.300  32.038  33.186  1.00 29.20           C
ATOM   4442  O   ILE A 275      33.457  31.973  33.650  1.00 32.56           O
ATOM   4443  CB  ILE A 275      31.473  34.336  32.410  1.00 24.60           C
ATOM   4444  CG1 ILE A 275      30.811  33.931  31.113  1.00 24.98           C
ATOM   4445  CG2 ILE A 275      32.959  34.823  32.205  1.00 31.69           C
ATOM   4446  CD1 ILE A 275      30.520  35.119  30.235  1.00 32.80           C
ATOM   4447  H   ILE A 275      31.921  34.605  34.764  1.00 29.46           H
ATOM   4448  HA  ILE A 275      30.456  32.898  33.445  1.00 24.73           H
ATOM   4449  HB  ILE A 275      30.974  35.094  32.754  1.00 29.34           H
ATOM   4450 HG12 ILE A 275      31.401  33.333  30.627  1.00 29.80           H
ATOM   4451 HG13 ILE A 275      29.971  33.486  31.308  1.00 29.80           H
ATOM   4452 HG21 ILE A 275      32.972  35.523  31.534  1.00 37.85           H
ATOM   4453 HG22 ILE A 275      33.298  35.166  33.047  1.00 37.85           H
ATOM   4454 HG23 ILE A 275      33.500  34.073  31.912  1.00 37.85           H
ATOM   4455 HD11 ILE A 275      30.097  34.812  29.418  1.00 39.19           H
ATOM   4456 HD12 ILE A 275      29.926  35.723  30.708  1.00 39.19           H
ATOM   4457 HD13 ILE A 275      31.353  35.570  30.028  1.00 39.19           H
ATOM   4458  N   SER A 276      31.780  31.055  32.479  1.00 30.49           N
ATOM   4459  CA  SER A 276      32.576  29.934  32.009  1.00 27.99           C
ATOM   4460  C   SER A 276      33.329  30.318  30.728  1.00 22.54           C
ATOM   4461  O   SER A 276      32.966  31.253  30.020  1.00 29.91           O
ATOM   4462  CB  SER A 276      31.657  28.730  31.761  1.00 34.07           C
ATOM   4463  OG  SER A 276      30.831  29.010  30.634  1.00 33.44           O
ATOM   4464  H   SER A 276      30.951  31.010  32.252  1.00 36.41           H
ATOM   4465  HA  SER A 276      33.226  29.691  32.688  1.00 33.42           H
ATOM   4466  HB2 SER A 276      32.196  27.945  31.579  1.00 40.71           H
ATOM   4467  HB3 SER A 276      31.099  28.584  32.541  1.00 40.71           H
ATOM   4468  HG  SER A 276      30.321  28.361  30.483  1.00 39.95           H
ATOM   4469  N   ALA A 277      34.389  29.575  30.419  1.00 25.56           N
ATOM   4470  CA  ALA A 277      35.118  29.841  29.175  1.00 26.28           C
ATOM   4471  C   ALA A 277      34.220  29.686  27.953  1.00 22.46           C
ATOM   4472  O   ALA A 277      34.319  30.458  26.992  1.00 27.24           O
ATOM   4473  CB  ALA A 277      36.324  28.924  29.061  1.00 22.64           C
ATOM   4474  H   ALA A 277      34.701  28.930  30.894  1.00 30.50           H
ATOM   4475  HA  ALA A 277      35.440  30.756  29.192  1.00 31.37           H
ATOM   4476  HB1 ALA A 277      36.789  29.118  28.232  1.00 27.00           H
ATOM   4477  HB2 ALA A 277      36.912  29.082  29.816  1.00 27.00           H
ATOM   4478  HB3 ALA A 277      36.021  28.003  29.063  1.00 27.00           H
ATOM   4479  N   GLU A 278      33.334  28.694  27.983  1.00 34.18           N
ATOM   4480  CA  GLU A 278      32.446  28.440  26.866  1.00 32.30           C
ATOM   4481  C   GLU A 278      31.514  29.624  26.643  1.00 34.66           C
ATOM   4482  O   GLU A 278      31.379  30.113  25.518  1.00 36.11           O
ATOM   4483  CB  GLU A 278      31.654  27.170  27.143  1.00 40.91           C
ATOM   4484  CG  GLU A 278      31.062  26.523  25.899  1.00 52.40           C
ATOM   4485  CD  GLU A 278      29.924  25.553  26.222  1.00 66.73           C
ATOM   4486  OE1 GLU A 278      29.996  24.841  27.252  1.00 67.11           O
ATOM   4487  OE2 GLU A 278      28.937  25.512  25.444  1.00 80.04           O1-
ATOM   4488  H   GLU A 278      33.231  28.155  28.645  1.00 40.84           H
ATOM   4489  HA  GLU A 278      32.970  28.306  26.061  1.00 38.59           H
ATOM   4490  HB2 GLU A 278      32.241  26.521  27.562  1.00 48.92           H
ATOM   4491  HB3 GLU A 278      30.921  27.384  27.742  1.00 48.92           H
ATOM   4492  HG2 GLU A 278      30.709  27.217  25.319  1.00 62.71           H
ATOM   4493  HG3 GLU A 278      31.757  26.028  25.439  1.00 62.71           H
ATOM   4494  N   GLU A 279      30.873  30.109  27.716  1.00 35.09           N
ATOM   4495  CA  GLU A 279      30.024  31.300  27.615  1.00 31.00           C
ATOM   4496  C   GLU A 279      30.826  32.537  27.256  1.00 30.15           C
ATOM   4497  O   GLU A 279      30.339  33.392  26.528  1.00 32.36           O
ATOM   4498  CB  GLU A 279      29.296  31.592  28.919  1.00 37.05           C
ATOM   4499  CG  GLU A 279      28.462  30.495  29.560  1.00 42.80           C
ATOM   4500  CD  GLU A 279      27.982  30.896  31.032  1.00 53.34           C
ATOM   4501  OE1 GLU A 279      28.719  30.767  32.087  1.00 29.81           O
ATOM   4502  OE2 GLU A 279      26.844  31.403  31.115  1.00 72.00           O1-
ATOM   4503  H   GLU A 279      30.914  29.770  28.505  1.00 41.94           H
ATOM   4504  HA  GLU A 279      29.360  31.159  26.922  1.00 37.03           H
ATOM   4505  HB2 GLU A 279      29.961  31.855  29.575  1.00 44.28           H
ATOM   4506  HB3 GLU A 279      28.699  32.340  28.762  1.00 44.28           H
ATOM   4507  HG2 GLU A 279      27.674  30.335  29.018  1.00 51.19           H
ATOM   4508  HG3 GLU A 279      28.994  29.686  29.625  1.00 51.19           H
ATOM   4509  N   ALA A 280      32.064  32.658  27.740  1.00 26.39           N
ATOM   4510  CA  ALA A 280      32.819  33.872  27.423  1.00 23.71           C
ATOM   4511  C   ALA A 280      33.098  33.978  25.943  1.00 29.40           C
ATOM   4512  O   ALA A 280      33.120  35.077  25.406  1.00 25.12           O
ATOM   4513  CB  ALA A 280      34.143  33.905  28.164  1.00 30.21           C
ATOM   4514  H   ALA A 280      32.474  32.082  28.230  1.00 31.49           H
ATOM   4515  HA  ALA A 280      32.302  34.647  27.691  1.00 28.27           H
ATOM   4516  HB1 ALA A 280      34.614  34.720  27.931  1.00 36.08           H
ATOM   4517  HB2 ALA A 280      33.971  33.883  29.119  1.00 36.08           H
ATOM   4518  HB3 ALA A 280      34.669  33.132  27.905  1.00 36.08           H
ATOM   4519  N   LEU A 281      33.286  32.846  25.268  1.00 30.70           N
ATOM   4520  CA  LEU A 281      33.582  32.856  23.834  1.00 32.30           C
ATOM   4521  C   LEU A 281      32.367  33.238  23.018  1.00 33.25           C
ATOM   4522  O   LEU A 281      32.522  33.662  21.878  1.00 32.27           O
ATOM   4523  CB  LEU A 281      34.088  31.469  23.359  1.00 28.02           C
ATOM   4524  CG  LEU A 281      35.435  31.037  23.873  1.00 30.59           C
ATOM   4525  CD1 LEU A 281      35.579  29.491  23.772  1.00 32.74           C
ATOM   4526  CD2 LEU A 281      36.454  31.750  23.082  1.00 29.45           C
ATOM   4527  H   LEU A 281      33.247  32.060  25.614  1.00 36.67           H
ATOM   4528  HA  LEU A 281      34.280  33.507  23.660  1.00 38.59           H
ATOM   4529  HB2 LEU A 281      33.445  30.799  23.639  1.00 33.45           H
ATOM   4530  HB3 LEU A 281      34.139  31.480  22.391  1.00 33.45           H
ATOM   4531  HG  LEU A 281      35.528  31.296  24.803  1.00 36.53           H
ATOM   4532 HD11 LEU A 281      36.452  29.233  24.107  1.00 39.12           H
ATOM   4533 HD12 LEU A 281      34.883  29.074  24.304  1.00 39.12           H
ATOM   4534 HD13 LEU A 281      35.489  29.227  22.843  1.00 39.12           H
ATOM   4535 HD21 LEU A 281      37.334  31.489  23.393  1.00 35.16           H
ATOM   4536 HD22 LEU A 281      36.349  31.514  22.147  1.00 35.16           H
ATOM   4537 HD23 LEU A 281      36.331  32.705  23.198  1.00 35.16           H
ATOM   4538  N   GLN A 282      31.183  33.059  23.575  1.00 33.64           N
ATOM   4539  CA  GLN A 282      29.936  33.512  22.984  1.00 32.46           C
ATOM   4540  C   GLN A 282      29.583  34.944  23.375  1.00 42.93           C
ATOM   4541  O   GLN A 282      28.511  35.432  22.986  1.00 40.32           O
ATOM   4542  CB  GLN A 282      28.799  32.558  23.409  1.00 41.15           C
ATOM   4543  CG  GLN A 282      28.921  31.126  22.852  1.00 37.11           C
ATOM   4544  CD  GLN A 282      28.182  30.106  23.692  1.00 50.92           C
ATOM   4545  OE1 GLN A 282      27.695  30.406  24.780  1.00 56.20           O
ATOM   4546  NE2 GLN A 282      28.094  28.879  23.186  1.00 64.69           N
ATOM   4547  H   GLN A 282      31.072  32.660  24.329  1.00 40.19           H
ATOM   4548  HA  GLN A 282      30.013  33.476  22.017  1.00 38.78           H
ATOM   4549  HB2 GLN A 282      28.793  32.497  24.377  1.00 49.20           H
ATOM   4550  HB3 GLN A 282      27.956  32.924  23.099  1.00 49.20           H
ATOM   4551  HG2 GLN A 282      28.548  31.103  21.956  1.00 44.35           H
ATOM   4552  HG3 GLN A 282      29.857  30.874  22.828  1.00 44.35           H
ATOM   4553 HE21 GLN A 282      28.446  28.703  22.422  1.00 77.45           H
ATOM   4554 HE22 GLN A 282      27.684  28.262  23.624  1.00 77.45           H
ATOM   4555  N   HIS A 283      30.456  35.627  24.126  1.00 35.47           N
ATOM   4556  CA  HIS A 283      30.178  37.000  24.544  1.00 34.65           C
ATOM   4557  C   HIS A 283      30.290  37.950  23.344  1.00 34.06           C
ATOM   4558  O   HIS A 283      31.152  37.770  22.493  1.00 33.90           O
ATOM   4559  CB  HIS A 283      31.141  37.397  25.681  1.00 29.20           C
ATOM   4560  CG  HIS A 283      30.810  38.684  26.377  1.00 21.53           C
ATOM   4561  ND1 HIS A 283      31.192  39.911  25.882  1.00 28.38           N
ATOM   4562  CD2 HIS A 283      30.175  38.937  27.544  1.00 22.53           C
ATOM   4563  CE1 HIS A 283      30.787  40.869  26.700  1.00 23.65           C
ATOM   4564  NE2 HIS A 283      30.140  40.303  27.701  1.00 24.76           N
ATOM   4565  H   HIS A 283      31.210  35.318  24.403  1.00 42.40           H
ATOM   4566  HA  HIS A 283      29.272  37.051  24.885  1.00 41.40           H
ATOM   4567  HB2 HIS A 283      32.033  37.486  25.311  1.00 34.87           H
ATOM   4568  HB3 HIS A 283      31.135  36.694  26.349  1.00 34.87           H
ATOM   4569  HD2 HIS A 283      29.789  38.307  28.109  1.00 26.87           H
ATOM   4570  HE1 HIS A 283      30.912  41.783  26.577  1.00 28.21           H
ATOM   4571  HE2 HIS A 283      29.795  40.719  28.370  1.00 29.54           H
ATOM   4572  N   PRO A 284      29.452  38.989  23.268  1.00 28.21           N
ATOM   4573  CA  PRO A 284      29.534  39.933  22.129  1.00 29.56           C
ATOM   4574  C   PRO A 284      30.884  40.591  21.922  1.00 28.84           C
ATOM   4575  O   PRO A 284      31.169  41.040  20.815  1.00 32.15           O
ATOM   4576  CB  PRO A 284      28.452  40.994  22.448  1.00 33.09           C
ATOM   4577  CG  PRO A 284      28.067  40.747  23.828  1.00 34.12           C
ATOM   4578  CD  PRO A 284      28.294  39.288  24.132  1.00 30.79           C
ATOM   4579  HA  PRO A 284      29.286  39.475  21.310  1.00 35.29           H
ATOM   4580  HB2 PRO A 284      28.828  41.883  22.351  1.00 39.54           H
ATOM   4581  HB3 PRO A 284      27.694  40.876  21.854  1.00 39.54           H
ATOM   4582  HG2 PRO A 284      28.611  41.298  24.412  1.00 40.77           H
ATOM   4583  HG3 PRO A 284      27.129  40.968  23.940  1.00 40.77           H
ATOM   4584  HD2 PRO A 284      28.521  39.163  25.067  1.00 36.78           H
ATOM   4585  HD3 PRO A 284      27.525  38.759  23.871  1.00 36.78           H
ATOM   4586  N   TYR A 285      31.740  40.641  22.923  1.00 30.66           N
ATOM   4587  CA  TYR A 285      33.098  41.140  22.693  1.00 30.35           C
ATOM   4588  C   TYR A 285      33.854  40.384  21.571  1.00 25.95           C
ATOM   4589  O   TYR A 285      34.779  40.947  20.986  1.00 27.30           O
ATOM   4590  CB  TYR A 285      33.871  41.025  23.984  1.00 29.56           C
ATOM   4591  CG  TYR A 285      35.295  41.437  23.928  1.00 26.00           C
ATOM   4592  CD1 TYR A 285      35.670  42.784  23.837  1.00 19.99           C
ATOM   4593  CD2 TYR A 285      36.266  40.482  24.008  1.00 24.36           C
ATOM   4594  CE1 TYR A 285      37.001  43.162  23.846  1.00 20.07           C
ATOM   4595  CE2 TYR A 285      37.627  40.826  24.000  1.00 29.35           C
ATOM   4596  CZ  TYR A 285      37.989  42.155  23.953  1.00 21.57           C
ATOM   4597  OH  TYR A 285      39.327  42.454  23.937  1.00 29.52           O
ATOM   4598  H   TYR A 285      31.573  40.400  23.731  1.00 36.61           H
ATOM   4599  HA  TYR A 285      33.055  42.078  22.449  1.00 36.24           H
ATOM   4600  HB2 TYR A 285      33.435  41.579  24.651  1.00 35.30           H
ATOM   4601  HB3 TYR A 285      33.849  40.099  24.271  1.00 35.30           H
ATOM   4602  HD1 TYR A 285      35.010  43.438  23.803  1.00 23.82           H
ATOM   4603  HD2 TYR A 285      36.021  39.588  24.076  1.00 29.06           H
ATOM   4604  HE1 TYR A 285      37.240  44.059  23.791  1.00 23.91           H
ATOM   4605  HE2 TYR A 285      38.278  40.165  24.066  1.00 35.04           H
ATOM   4606  HH  TYR A 285      39.780  41.750  24.010  1.00 35.26           H
ATOM   4607  N   PHE A 286      33.472  39.133  21.282  1.00 35.72           N
ATOM   4608  CA  PHE A 286      34.074  38.301  20.232  1.00 30.86           C
ATOM   4609  C   PHE A 286      33.193  38.116  18.975  1.00 48.27           C
ATOM   4610  O   PHE A 286      33.542  37.331  18.090  1.00 45.24           O
ATOM   4611  CB  PHE A 286      34.384  36.931  20.820  1.00 34.05           C
ATOM   4612  CG  PHE A 286      35.451  36.943  21.894  1.00 31.04           C
ATOM   4613  CD1 PHE A 286      36.730  37.435  21.660  1.00 32.95           C
ATOM   4614  CD2 PHE A 286      35.158  36.477  23.137  1.00 31.03           C
ATOM   4615  CE1 PHE A 286      37.726  37.397  22.706  1.00 28.93           C
ATOM   4616  CE2 PHE A 286      36.138  36.436  24.160  1.00 30.65           C
ATOM   4617  CZ  PHE A 286      37.394  36.887  23.943  1.00 20.23           C
ATOM   4618  H   PHE A 286      32.838  38.730  21.700  1.00 42.69           H
ATOM   4619  HA  PHE A 286      34.911  38.704  19.953  1.00 36.86           H
ATOM   4620  HB2 PHE A 286      33.574  36.570  21.213  1.00 40.68           H
ATOM   4621  HB3 PHE A 286      34.690  36.348  20.108  1.00 40.68           H
ATOM   4622  HD1 PHE A 286      36.956  37.756  20.817  1.00 39.37           H
ATOM   4623  HD2 PHE A 286      34.308  36.138  23.307  1.00 37.06           H
ATOM   4624  HE1 PHE A 286      38.585  37.718  22.547  1.00 34.54           H
ATOM   4625  HE2 PHE A 286      35.910  36.103  24.998  1.00 36.60           H
ATOM   4626  HZ  PHE A 286      38.021  36.878  24.630  1.00 24.11           H
ATOM   4627  N   SER A 287      32.050  38.800  18.877  1.00 49.07           N
ATOM   4628  CA  SER A 287      31.083  38.493  17.821  1.00 54.47           C
ATOM   4629  C   SER A 287      31.665  38.722  16.429  1.00 54.87           C
ATOM   4630  O   SER A 287      31.433  37.935  15.499  1.00 61.76           O
ATOM   4631  CB  SER A 287      29.837  39.355  17.997  1.00 38.28           C
ATOM   4632  OG  SER A 287      30.223  40.714  17.939  1.00 54.24           O
ATOM   4633  H   SER A 287      31.814  39.438  19.403  1.00 58.71           H
ATOM   4634  HA  SER A 287      30.819  37.562  17.891  1.00 65.19           H
ATOM   4635  HB2 SER A 287      29.209  39.166  17.282  1.00 45.77           H
ATOM   4636  HB3 SER A 287      29.435  39.170  18.860  1.00 45.77           H
ATOM   4637  HG  SER A 287      30.774  40.883  18.550  1.00 64.92           H
ATOM   4638  N   ASP A 288      32.433  39.778  16.263  1.00 47.89           N
ATOM   4639  CA  ASP A 288      32.956  40.145  14.949  1.00 73.02           C
ATOM   4640  C   ASP A 288      34.441  39.822  14.947  1.00 70.64           C
ATOM   4641  O   ASP A 288      35.279  40.725  15.000  1.00 79.97           O
ATOM   4642  CB  ASP A 288      32.711  41.682  14.645  1.00 67.71           C
ATOM   4643  CG  ASP A 288      32.282  41.952  13.219  1.00 82.58           C
ATOM   4644  OD1 ASP A 288      33.122  41.831  12.280  1.00 77.01           O
ATOM   4645  OD2 ASP A 288      31.082  42.298  13.051  1.00 85.07           O1-
ATOM   4646  H   ASP A 288      32.672  40.309  16.897  1.00 57.29           H
ATOM   4647  HA  ASP A 288      32.520  39.617  14.262  1.00 87.45           H
ATOM   4648  HB2 ASP A 288      32.013  42.011  15.234  1.00 81.08           H
ATOM   4649  HB3 ASP A 288      33.535  42.169  14.806  1.00 81.08           H
ATOM   4650  N   PHE A 289      34.779  38.531  14.886  1.00 59.06           N
ATOM   4651  CA  PHE A 289      36.172  38.176  15.113  1.00 72.49           C
ATOM   4652  C   PHE A 289      36.626  37.184  14.042  1.00 78.66           C
ATOM   4653  O   PHE A 289      35.860  36.821  13.141  1.00 90.97           O
ATOM   4654  CB  PHE A 289      36.377  37.684  16.560  1.00 70.75           C
ATOM   4655  CG  PHE A 289      37.796  37.771  17.001  1.00 58.83           C
ATOM   4656  CD1 PHE A 289      38.500  38.942  16.856  1.00 59.64           C
ATOM   4657  CD2 PHE A 289      38.431  36.680  17.487  1.00 46.91           C
ATOM   4658  CE1 PHE A 289      39.808  39.021  17.216  1.00 50.92           C
ATOM   4659  CE2 PHE A 289      39.743  36.734  17.852  1.00 46.38           C
ATOM   4660  CZ  PHE A 289      40.443  37.904  17.713  1.00 45.05           C
ATOM   4661  H   PHE A 289      34.248  37.875  14.723  1.00 70.70           H
ATOM   4662  HA  PHE A 289      36.709  38.977  15.006  1.00 86.82           H
ATOM   4663  HB2 PHE A 289      35.843  38.230  17.158  1.00 84.73           H
ATOM   4664  HB3 PHE A 289      36.100  36.756  16.621  1.00 84.73           H
ATOM   4665  HD1 PHE A 289      38.074  39.693  16.510  1.00 71.39           H
ATOM   4666  HD2 PHE A 289      37.965  35.880  17.573  1.00 56.12           H
ATOM   4667  HE1 PHE A 289      40.273  39.821  17.123  1.00 60.93           H
ATOM   4668  HE2 PHE A 289      40.163  35.978  18.194  1.00 55.49           H
ATOM   4669  HZ  PHE A 289      41.334  37.951  17.975  1.00 53.88           H
ATOM   4670  N   CYS A 290      37.913  36.772  14.111  1.00 81.71           N
ATOM   4671  CA  CYS A 290      38.600  36.267  12.917  1.00 81.07           C
ATOM   4672  C   CYS A 290      38.456  34.747  12.767  1.00 79.58           C
ATOM   4673  O   CYS A 290      37.814  34.298  11.804  1.00 88.17           O
ATOM   4674  CB  CYS A 290      40.092  36.679  12.915  1.00 84.52           C
ATOM   4675  SG  CYS A 290      40.495  38.465  12.548  1.00 92.57           S
ATOM   4676  H   CYS A 290      38.393  36.777  14.825  1.00 97.88           H
ATOM   4677  HA  CYS A 290      38.189  36.672  12.138  1.00 97.11           H
ATOM   4678  HB2 CYS A 290      40.459  36.480  13.790  1.00101.25           H
ATOM   4679  HB3 CYS A 290      40.550  36.143  12.249  1.00101.25           H
ATOM   4680  HG  CYS A 290      41.685  38.613  12.586  1.00110.92           H
ATOM   4681  N   PRO A 291      38.991  33.924  13.678  1.00 80.61           N
ATOM   4682  CA  PRO A 291      39.170  32.476  13.368  1.00 81.05           C
ATOM   4683  C   PRO A 291      37.903  31.797  12.863  1.00 85.92           C
ATOM   4684  O   PRO A 291      37.874  31.380  11.691  1.00 82.39           O
ATOM   4685  CB  PRO A 291      39.651  31.883  14.704  1.00 75.39           C
ATOM   4686  CG  PRO A 291      40.351  33.069  15.374  1.00 66.43           C
ATOM   4687  CD  PRO A 291      39.522  34.261  15.022  1.00 71.10           C
ATOM   4688  HA  PRO A 291      39.870  32.365  12.706  1.00 97.09           H
ATOM   4689  HB2 PRO A 291      38.892  31.583  15.228  1.00 90.30           H
ATOM   4690  HB3 PRO A 291      40.274  31.157  14.541  1.00 90.30           H
ATOM   4691  HG2 PRO A 291      40.370  32.937  16.335  1.00 79.55           H
ATOM   4692  HG3 PRO A 291      41.250  33.161  15.021  1.00 79.55           H
ATOM   4693  HD2 PRO A 291      38.796  34.367  15.656  1.00 85.14           H
ATOM   4694  HD3 PRO A 291      40.075  35.056  14.977  1.00 85.14           H
ATOM   4695  N   PRO A 292      36.831  31.641  13.699  1.00 89.77           N
ATOM   4696  CA  PRO A 292      35.749  30.734  13.227  1.00 88.09           C
ATOM   4697  C   PRO A 292      35.209  31.017  11.807  1.00 87.66           C
ATOM   4698  O   PRO A 292      35.304  32.127  11.267  1.00 92.28           O
ATOM   4699  CB  PRO A 292      34.634  30.939  14.282  1.00 86.09           C
ATOM   4700  CG  PRO A 292      35.369  31.371  15.528  1.00 75.26           C
ATOM   4701  CD  PRO A 292      36.455  32.291  14.978  1.00 75.07           C
ATOM   4702  OXT PRO A 292      34.662  30.114  11.156  1.00 96.88           O1-
ATOM   4703  HA  PRO A 292      36.051  29.814  13.268  1.00105.53           H
ATOM   4704  HB2 PRO A 292      34.023  31.631  13.984  1.00103.14           H
ATOM   4705  HB3 PRO A 292      34.164  30.104  14.430  1.00103.14           H
ATOM   4706  HG2 PRO A 292      34.769  31.852  16.119  1.00 90.13           H
ATOM   4707  HG3 PRO A 292      35.755  30.600  15.972  1.00 90.13           H
ATOM   4708  HD2 PRO A 292      36.097  33.178  14.816  1.00 89.91           H
ATOM   4709  HD3 PRO A 292      37.214  32.317  15.581  1.00 89.91           H
TER
ATOM   4710  N   MET B   1       6.129  51.396  53.322  1.00 78.36           N
ATOM   4711  CA  MET B   1       5.779  50.122  52.653  1.00 81.09           C
ATOM   4712  C   MET B   1       6.010  50.196  51.130  1.00 73.55           C
ATOM   4713  O   MET B   1       5.640  51.182  50.482  1.00 75.26           O
ATOM   4714  CB  MET B   1       4.308  49.728  52.935  1.00 76.51           C
ATOM   4715  CG  MET B   1       4.044  48.201  53.119  1.00 81.98           C
ATOM   4716  SD  MET B   1       4.311  47.127  51.645  1.00101.50           S
ATOM   4717  CE  MET B   1       3.007  47.627  50.497  1.00 69.38           C
ATOM   4718  H1  MET B   1       5.617  52.111  52.936  1.00 93.85           H
ATOM   4719  H2  MET B   1       7.065  51.573  53.204  1.00 93.85           H
ATOM   4720  HA  MET B   1       6.343  49.421  53.015  1.00 97.14           H
ATOM   4721  HB2 MET B   1       3.762  50.030  52.193  1.00 91.64           H
ATOM   4722  HB3 MET B   1       4.022  50.172  53.749  1.00 91.64           H
ATOM   4723  HG2 MET B   1       3.121  48.085  53.394  1.00 98.20           H
ATOM   4724  HG3 MET B   1       4.630  47.875  53.820  1.00 98.20           H
ATOM   4725  HE1 MET B   1       2.144  47.474  50.913  1.00 83.08           H
ATOM   4726  HE2 MET B   1       3.113  48.569  50.291  1.00 83.08           H
ATOM   4727  HE3 MET B   1       3.082  47.100  49.686  1.00 83.08           H
ATOM   4728  N   GLN B   2       6.588  49.121  50.576  1.00 81.22           N
ATOM   4729  CA  GLN B   2       6.994  49.036  49.177  1.00 75.37           C
ATOM   4730  C   GLN B   2       6.087  49.877  48.287  1.00 73.89           C
ATOM   4731  O   GLN B   2       6.532  50.820  47.621  1.00 70.70           O
ATOM   4732  CB  GLN B   2       6.990  47.562  48.740  1.00 72.62           C
ATOM   4733  CG  GLN B   2       8.080  46.727  49.426  1.00 71.35           C
ATOM   4734  CD  GLN B   2       7.579  45.393  49.982  1.00 81.15           C
ATOM   4735  OE1 GLN B   2       6.797  45.356  50.939  1.00 80.61           O
ATOM   4736  NE2 GLN B   2       8.052  44.288  49.398  1.00 82.58           N
ATOM   4737  H   GLN B   2       6.760  48.402  51.016  1.00 97.29           H
ATOM   4738  HA  GLN B   2       7.899  49.374  49.088  1.00 90.27           H
ATOM   4739  HB2 GLN B   2       6.131  47.170  48.960  1.00 86.97           H
ATOM   4740  HB3 GLN B   2       7.138  47.517  47.782  1.00 86.97           H
ATOM   4741  HG2 GLN B   2       8.779  46.535  48.782  1.00 85.44           H
ATOM   4742  HG3 GLN B   2       8.445  47.237  50.166  1.00 85.44           H
ATOM   4743 HE21 GLN B   2       8.608  44.350  48.745  1.00 98.92           H
ATOM   4744 HE22 GLN B   2       7.799  43.513  49.675  1.00 98.92           H
ATOM   4745  N   LYS B   3       4.797  49.552  48.313  1.00 77.88           N
ATOM   4746  CA  LYS B   3       3.816  50.304  47.536  1.00 76.51           C
ATOM   4747  C   LYS B   3       3.771  51.782  47.939  1.00 77.24           C
ATOM   4748  O   LYS B   3       3.598  52.658  47.082  1.00 76.89           O
ATOM   4749  CB  LYS B   3       2.440  49.669  47.723  1.00 67.77           C
ATOM   4750  CG  LYS B   3       1.540  49.813  46.519  1.00 73.76           C
ATOM   4751  CD  LYS B   3       0.156  49.219  46.819  1.00 74.96           C
ATOM   4752  CE  LYS B   3      -0.917  49.767  45.854  1.00 77.33           C
ATOM   4753  NZ  LYS B   3      -2.289  49.655  46.449  1.00 82.08           N1+
ATOM   4754  H   LYS B   3       4.465  48.903  48.770  1.00 93.28           H
ATOM   4755  HA  LYS B   3       4.048  50.254  46.596  1.00 91.64           H
ATOM   4756  HB2 LYS B   3       2.553  48.721  47.898  1.00 81.15           H
ATOM   4757  HB3 LYS B   3       1.999  50.092  48.476  1.00 81.15           H
ATOM   4758  HG2 LYS B   3       1.432  50.753  46.305  1.00 88.34           H
ATOM   4759  HG3 LYS B   3       1.924  49.335  45.767  1.00 88.34           H
ATOM   4760  HD2 LYS B   3       0.193  48.255  46.718  1.00 89.78           H
ATOM   4761  HD3 LYS B   3      -0.102  49.452  47.725  1.00 89.78           H
ATOM   4762  HE2 LYS B   3      -0.739  50.703  45.673  1.00 92.62           H
ATOM   4763  HE3 LYS B   3      -0.899  49.255  45.030  1.00 92.62           H
ATOM   4764  HZ1 LYS B   3      -2.894  49.974  45.880  1.00 98.32           H
ATOM   4765  HZ2 LYS B   3      -2.476  48.802  46.621  1.00 98.32           H
ATOM   4766  HZ3 LYS B   3      -2.330  50.119  47.207  1.00 98.32           H
ATOM   4767  N   TYR B   4       3.904  52.082  49.238  1.00 73.32           N
ATOM   4768  CA  TYR B   4       3.543  53.396  49.776  1.00 73.41           C
ATOM   4769  C   TYR B   4       4.765  54.136  50.302  1.00 72.41           C
ATOM   4770  O   TYR B   4       5.601  53.550  51.003  1.00 71.38           O
ATOM   4771  CB  TYR B   4       2.484  53.266  50.891  1.00 62.82           C
ATOM   4772  CG  TYR B   4       1.185  52.666  50.384  1.00 62.78           C
ATOM   4773  CD1 TYR B   4       0.892  51.322  50.595  1.00 60.69           C
ATOM   4774  CD2 TYR B   4       0.266  53.439  49.672  1.00 67.33           C
ATOM   4775  CE1 TYR B   4      -0.277  50.764  50.116  1.00 63.69           C
ATOM   4776  CE2 TYR B   4      -0.929  52.878  49.187  1.00 68.24           C
ATOM   4777  CZ  TYR B   4      -1.181  51.541  49.417  1.00 59.54           C
ATOM   4778  OH  TYR B   4      -2.336  50.975  48.936  1.00 69.36           O
ATOM   4779  H   TYR B   4       4.204  51.535  49.830  1.00 87.81           H
ATOM   4780  HA  TYR B   4       3.158  53.929  49.063  1.00 87.92           H
ATOM   4781  HB2 TYR B   4       2.829  52.689  51.591  1.00 75.22           H
ATOM   4782  HB3 TYR B   4       2.290  54.146  51.249  1.00 75.22           H
ATOM   4783  HD1 TYR B   4       1.496  50.790  51.060  1.00 72.66           H
ATOM   4784  HD2 TYR B   4       0.446  54.338  49.518  1.00 80.62           H
ATOM   4785  HE1 TYR B   4      -0.457  49.864  50.266  1.00 76.26           H
ATOM   4786  HE2 TYR B   4      -1.536  53.398  48.712  1.00 81.72           H
ATOM   4787  HH  TYR B   4      -2.793  51.554  48.534  1.00 83.06           H
ATOM   4788  N   GLU B   5       4.854  55.430  49.969  1.00 65.54           N
ATOM   4789  CA  GLU B   5       5.941  56.282  50.441  1.00 68.63           C
ATOM   4790  C   GLU B   5       5.521  57.069  51.677  1.00 75.02           C
ATOM   4791  O   GLU B   5       4.584  57.877  51.616  1.00 68.77           O
ATOM   4792  CB  GLU B   5       6.359  57.283  49.356  1.00 74.29           C
ATOM   4793  CG  GLU B   5       7.710  57.960  49.655  1.00 73.23           C
ATOM   4794  CD  GLU B   5       7.918  59.225  48.845  1.00 79.64           C
ATOM   4795  OE1 GLU B   5       8.232  60.292  49.444  1.00 81.35           O
ATOM   4796  OE2 GLU B   5       7.754  59.147  47.606  1.00 78.77           O1-
ATOM   4797  H   GLU B   5       4.289  55.837  49.466  1.00 78.48           H
ATOM   4798  HA  GLU B   5       6.708  55.734  50.669  1.00 82.19           H
ATOM   4799  HB2 GLU B   5       6.439  56.816  48.510  1.00 88.98           H
ATOM   4800  HB3 GLU B   5       5.684  57.977  49.290  1.00 88.98           H
ATOM   4801  HG2 GLU B   5       7.744  58.196  50.595  1.00 87.70           H
ATOM   4802  HG3 GLU B   5       8.427  57.344  49.440  1.00 87.70           H
ATOM   4803  N   LYS B   6       6.256  56.901  52.774  1.00 73.76           N
ATOM   4804  CA  LYS B   6       6.032  57.806  53.892  1.00 66.91           C
ATOM   4805  C   LYS B   6       6.091  59.234  53.372  1.00 80.41           C
ATOM   4806  O   LYS B   6       6.571  59.463  52.251  1.00 85.46           O
ATOM   4807  CB  LYS B   6       7.075  57.604  54.984  1.00 72.26           C
ATOM   4808  CG  LYS B   6       7.038  56.238  55.627  1.00 66.19           C
ATOM   4809  CD  LYS B   6       5.846  56.093  56.575  1.00 80.16           C
ATOM   4810  CE  LYS B   6       6.125  54.967  57.573  1.00 75.51           C
ATOM   4811  NZ  LYS B   6       4.910  54.518  58.310  1.00 78.86           N1+
ATOM   4812  H   LYS B   6       6.862  56.302  52.893  1.00 88.34           H
ATOM   4813  HA  LYS B   6       5.152  57.648  54.269  1.00 80.12           H
ATOM   4814  HB2 LYS B   6       7.957  57.725  54.599  1.00 86.53           H
ATOM   4815  HB3 LYS B   6       6.928  58.262  55.681  1.00 86.53           H
ATOM   4816  HG2 LYS B   6       6.960  55.562  54.936  1.00 79.26           H
ATOM   4817  HG3 LYS B   6       7.851  56.103  56.138  1.00 79.26           H
ATOM   4818  HD2 LYS B   6       5.718  56.919  57.067  1.00 96.01           H
ATOM   4819  HD3 LYS B   6       5.051  55.868  56.068  1.00 96.01           H
ATOM   4820  HE2 LYS B   6       6.482  54.203  57.094  1.00 90.44           H
ATOM   4821  HE3 LYS B   6       6.771  55.279  58.226  1.00 90.44           H
ATOM   4822  HZ1 LYS B   6       5.121  53.865  58.876  1.00 94.46           H
ATOM   4823  HZ2 LYS B   6       4.564  55.198  58.768  1.00 94.46           H
ATOM   4824  HZ3 LYS B   6       4.300  54.217  57.735  1.00 94.46           H
ATOM   4825  N   LEU B   7       5.625  60.200  54.165  1.00 67.77           N
ATOM   4826  CA  LEU B   7       5.699  61.604  53.786  1.00 63.91           C
ATOM   4827  C   LEU B   7       6.012  62.397  55.039  1.00 72.87           C
ATOM   4828  O   LEU B   7       7.023  63.105  55.109  1.00 74.22           O
ATOM   4829  CB  LEU B   7       4.381  62.098  53.176  1.00 60.94           C
ATOM   4830  CG  LEU B   7       4.313  62.485  51.688  1.00 69.75           C
ATOM   4831  CD1 LEU B   7       5.302  63.629  51.359  1.00 67.68           C
ATOM   4832  CD2 LEU B   7       4.529  61.264  50.764  1.00 63.35           C
ATOM   4833  H   LEU B   7       5.259  60.064  54.931  1.00 81.15           H
ATOM   4834  HA  LEU B   7       6.413  61.736  53.143  1.00 76.52           H
ATOM   4835  HB2 LEU B   7       3.721  61.400  53.308  1.00 72.95           H
ATOM   4836  HB3 LEU B   7       4.107  62.883  53.676  1.00 72.95           H
ATOM   4837  HG  LEU B   7       3.422  62.821  51.508  1.00 83.53           H
ATOM   4838 HD11 LEU B   7       5.232  63.845  50.416  1.00 81.05           H
ATOM   4839 HD12 LEU B   7       5.075  64.406  51.895  1.00 81.05           H
ATOM   4840 HD13 LEU B   7       6.203  63.336  51.566  1.00 81.05           H
ATOM   4841 HD21 LEU B   7       4.478  61.555  49.840  1.00 75.84           H
ATOM   4842 HD22 LEU B   7       5.403  60.883  50.943  1.00 75.84           H
ATOM   4843 HD23 LEU B   7       3.839  60.607  50.943  1.00 75.84           H
ATOM   4844  N   GLU B   8       5.150  62.255  56.044  1.00 63.42           N
ATOM   4845  CA  GLU B   8       5.264  63.026  57.271  1.00 68.36           C
ATOM   4846  C   GLU B   8       4.456  62.327  58.349  1.00 76.56           C
ATOM   4847  O   GLU B   8       3.381  61.778  58.068  1.00 77.36           O
ATOM   4848  CB  GLU B   8       4.776  64.477  57.100  1.00 77.68           C
ATOM   4849  CG  GLU B   8       3.340  64.623  56.613  1.00 68.71           C
ATOM   4850  CD  GLU B   8       3.144  65.824  55.698  1.00 69.00           C
ATOM   4851  OE1 GLU B   8       2.483  66.786  56.143  1.00 74.53           O
ATOM   4852  OE2 GLU B   8       3.651  65.810  54.544  1.00 72.04           O1-
ATOM   4853  H   GLU B   8       4.483  61.711  56.035  1.00 75.93           H
ATOM   4854  HA  GLU B   8       6.192  63.048  57.551  1.00 81.86           H
ATOM   4855  HB2 GLU B   8       4.841  64.926  57.957  1.00 93.04           H
ATOM   4856  HB3 GLU B   8       5.349  64.920  56.456  1.00 93.04           H
ATOM   4857  HG2 GLU B   8       3.091  63.826  56.119  1.00 82.28           H
ATOM   4858  HG3 GLU B   8       2.756  64.732  57.380  1.00 82.28           H
ATOM   4859  N   LYS B   9       4.992  62.347  59.575  1.00 75.15           N
ATOM   4860  CA  LYS B   9       4.364  61.705  60.728  1.00 64.54           C
ATOM   4861  C   LYS B   9       3.198  62.578  61.201  1.00 69.25           C
ATOM   4862  O   LYS B   9       3.182  63.116  62.306  1.00 69.19           O
ATOM   4863  CB  LYS B   9       5.387  61.485  61.836  1.00 72.38           C
ATOM   4864  CG  LYS B   9       6.881  61.262  61.373  1.00 73.77           C
ATOM   4865  CD  LYS B   9       7.776  62.486  61.694  1.00 72.73           C
ATOM   4866  CE  LYS B   9       7.927  63.448  60.492  1.00 77.20           C
ATOM   4867  NZ  LYS B   9       6.882  64.516  60.467  1.00 66.07           N
ATOM   4868  H   LYS B   9       5.736  62.735  59.764  1.00 90.00           H
ATOM   4869  HA  LYS B   9       4.011  60.842  60.463  1.00 77.28           H
ATOM   4870  HB2 LYS B   9       5.123  60.701  62.342  1.00 86.68           H
[truncated: 813,604 more chars]
