# Supplementary material for: High-throughput quantum-mechanics/molecular-mechanics (ONIOM) macromolecular crystallographic refinement with PHENIX/DivCon: the impact of mixed Hamiltonian methods on ligand and protein structure
Source: Acta Crystallogr D Struct Biol. 2018 Oct 29;74(Pt 11):1063–77. doi: 10.1107/S2059798318012913 (PMC6213575; doi:10.1107/S2059798318012913)
Supplement: Supplementary file 4 [file d-74-01063-sup4.gz › results_PHENIX/1UOU-H_refine_001.pdb]

REMARK Date 2017-01-10 Time 18:21:38 EST -0500 (1484090498.69 s)
REMARK PHENIX refinement
REMARK 
REMARK ****************** INPUT FILES AND LABELS ******************************
REMARK Reflections:
REMARK   file name      : 1UOU.sf
REMARK   labels         : ['r1uousf,wavelength_id=1,_refln.F_meas_au,_refln.F_meas_sigma_au']
REMARK R-free flags:
REMARK   file name      : 1UOU.sf
REMARK   label          : r1uousf,wavelength_id=1,_refln.status
REMARK   test_flag_value: 0
REMARK Model file name(s): 
REMARK   /scratch/oleg/2711107.gondor.quantumbioinc.com/1UOU-H.pdb
REMARK 
REMARK ******************** REFINEMENT SUMMARY: QUICK FACTS *******************
REMARK Start: r_work = 0.1922 r_free = 0.2531 bonds = 0.017 angles = 1.691
REMARK Final: r_work = 0.1694 r_free = 0.2498 bonds = 0.014 angles = 1.381
REMARK ************************************************************************
REMARK 
REMARK ****************** REFINEMENT STATISTICS STEP BY STEP ******************
REMARK leading digit, like 1_, means number of macro-cycle                     
REMARK 0    : statistics at the very beginning when nothing is done yet        
REMARK 1_bss: bulk solvent correction and/or (anisotropic) scaling             
REMARK 1_xyz: refinement of coordinates                                        
REMARK 1_adp: refinement of ADPs (Atomic Displacement Parameters)              
REMARK 1_occ: refinement of occupancies                                        
REMARK ------------------------------------------------------------------------
REMARK  stage       r-work r-free bonds angles b_min b_max b_ave n_water shift
REMARK       0    : 0.2951 0.3378 0.017  1.69   7.6  58.3  24.2 225      0.000
REMARK       1_bss: 0.1922 0.2531 0.017  1.69  21.2  71.9  37.7 225      0.000
REMARK 1_settarget: 0.1922 0.2531 0.017  1.69  21.2  71.9  37.7 225      0.000
REMARK       1_nqh: 0.1922 0.2529 0.017  1.69  21.2  71.9  37.7 225      0.005
REMARK    1_weight: 0.1922 0.2529 0.017  1.69  21.2  71.9  37.7 225      0.005
REMARK    1_checkH: 0.1918 0.2522 0.017  1.69  21.2  71.9  37.7 225      0.511
REMARK    1_xyzrec: 0.1841 0.2603 0.015  1.33  21.2  71.9  37.7 225      0.590
REMARK    1_checkH: 0.1842 0.2603 0.015  1.33  21.2  71.9  37.7 225      0.591
REMARK   1_regHxyz: 0.1845 0.2601 0.015  1.33  21.2  71.9  37.7 225      0.594
REMARK       1_adp: 0.1681 0.2559 0.015  1.33  20.1  72.6  38.4 225      0.594
REMARK   1_regHadp: 0.1674 0.2558 0.015  1.33  20.1  72.6  38.4 225      0.594
REMARK       1_occ: 0.1671 0.2561 0.015  1.33  20.1  72.6  38.4 225      0.594
REMARK       2_bss: 0.1672 0.2567 0.015  1.33  20.1  72.6  38.4 225      0.594
REMARK 2_settarget: 0.1672 0.2567 0.015  1.33  20.1  72.6  38.4 225      0.594
REMARK 2_updatecdl: 0.1672 0.2567 0.015  1.34  20.1  72.6  38.4 225      0.594
REMARK       2_nqh: 0.1672 0.2567 0.015  1.34  20.1  72.6  38.4 225      0.595
REMARK    2_weight: 0.1672 0.2567 0.015  1.34  20.1  72.6  38.4 225      0.595
REMARK    2_checkH: 0.1672 0.2567 0.015  1.34  20.1  72.6  38.4 225      0.595
REMARK    2_xyzrec: 0.1689 0.2560 0.014  1.34  20.1  72.6  38.4 225      0.598
REMARK    2_checkH: 0.1689 0.2557 0.014  1.34  20.1  72.6  38.4 225      0.598
REMARK   2_regHxyz: 0.1693 0.2557 0.014  1.34  20.1  72.6  38.4 225      0.598
REMARK       2_adp: 0.1719 0.2503 0.014  1.34  20.3  92.0  40.5 225      0.598
REMARK   2_regHadp: 0.1725 0.2497 0.014  1.34  20.3  92.0  40.5 225      0.598
REMARK       2_occ: 0.1726 0.2495 0.014  1.34  20.3  92.0  40.5 225      0.598
REMARK       3_bss: 0.1712 0.2501 0.014  1.34  17.9  89.6  38.2 225      0.598
REMARK 3_settarget: 0.1712 0.2501 0.014  1.34  17.9  89.6  38.2 225      0.598
REMARK 3_updatecdl: 0.1712 0.2501 0.014  1.35  17.9  89.6  38.2 225      0.598
REMARK       3_nqh: 0.1712 0.2501 0.014  1.35  17.9  89.6  38.2 225      0.598
REMARK    3_weight: 0.1712 0.2501 0.014  1.35  17.9  89.6  38.2 225      0.598
REMARK    3_checkH: 0.1712 0.2498 0.014  1.35  17.9  89.6  38.2 225      0.598
REMARK    3_xyzrec: 0.1687 0.2505 0.014  1.38  17.9  89.6  38.2 225      0.612
REMARK    3_checkH: 0.1687 0.2505 0.014  1.38  17.9  89.6  38.2 225      0.612
REMARK   3_regHxyz: 0.1691 0.2506 0.014  1.38  17.9  89.6  38.2 225      0.613
REMARK       3_adp: 0.1696 0.2495 0.014  1.38  19.2 101.2  39.7 225      0.613
REMARK   3_regHadp: 0.1697 0.2494 0.014  1.38  19.2 101.2  39.7 225      0.613
REMARK       3_occ: 0.1697 0.2494 0.014  1.38  19.2 101.2  39.7 225      0.613
REMARK         end: 0.1694 0.2498 0.014  1.38  17.5  99.5  38.0 225      0.613
REMARK ------------------------------------------------------------------------
REMARK MODEL CONTENT.
REMARK  ELEMENT        ATOM RECORD COUNT   OCCUPANCY SUM
REMARK        C                     2009         2005.23
REMARK       Cl                        1            1.00
REMARK        H                     3463         3458.35
REMARK        O                      625          624.44
REMARK        N                      584          583.03
REMARK        S                       16           15.93
REMARK      O1-                       44           44.00
REMARK    TOTAL                     6742         6731.98
REMARK -----------------------------------------------------------------------
REMARK r_free_flags.md5.hexdigest 029a577fc46a72e54f97238a2884def9
REMARK 
REMARK IF THIS FILE IS FOR PDB DEPOSITION: REMOVE ALL FROM THIS LINE UP.
REMARK   3
REMARK   3 REFINEMENT.
REMARK   3   PROGRAM     : PHENIX (1.11.1_2575: ???)
REMARK   3   AUTHORS     : Adams,Afonine,Bunkoczi,Burnley,Chen,Dar,Davis,
REMARK   3               : Draizen,Echols,Gildea,Gros,Grosse-Kunstleve,Headd,
REMARK   3               : Hintze,Hung,Ioerger,Liebschner,McCoy,McKee,Moriarty,
REMARK   3               : Oeffner,Poon,Read,Richardson,Richardson,Sacchettini,
REMARK   3               : Sauter,Sobolev,Storoni,Terwilliger,Williams,Zwart
REMARK   3
REMARK   3  REFINEMENT TARGET : ML
REMARK   3  
REMARK   3  DATA USED IN REFINEMENT.
REMARK   3   RESOLUTION RANGE HIGH (ANGSTROMS) : 2.108   
REMARK   3   RESOLUTION RANGE LOW  (ANGSTROMS) : 34.884  
REMARK   3   MIN(FOBS/SIGMA_FOBS)              : 1.36  
REMARK   3   COMPLETENESS FOR RANGE        (%) : 64.34 
REMARK   3   NUMBER OF REFLECTIONS             : 15813     
REMARK   3   NUMBER OF REFLECTIONS (NON-ANOMALOUS) : 15813     
REMARK   3  
REMARK   3  FIT TO DATA USED IN REFINEMENT.
REMARK   3   R VALUE     (WORKING + TEST SET) : 0.1738
REMARK   3   R VALUE            (WORKING SET) : 0.1694
REMARK   3   FREE R VALUE                     : 0.2498
REMARK   3   FREE R VALUE TEST SET SIZE   (%) : 5.41  
REMARK   3   FREE R VALUE TEST SET COUNT      : 855       
REMARK   3  
REMARK   3  FIT TO DATA USED IN REFINEMENT (IN BINS).
REMARK   3   BIN  RESOLUTION RANGE  COMPL.    NWORK NFREE   RWORK  RFREE  CCWORK CCFREE
REMARK   3     1 34.8886 -  3.8292    0.89     3525   215  0.1375 0.2143   0.956  0.892
REMARK   3     2  3.8292 -  3.0399    0.92     3544   202  0.1685 0.2599   0.937  0.845
REMARK   3     3  3.0399 -  2.6558    0.91     3513   188  0.2108 0.2849   0.904  0.792
REMARK   3     4  2.6558 -  2.4130    0.64     2454   135  0.2255 0.3211   0.874  0.723
REMARK   3     5  2.4130 -  2.2401    0.36     1370    90  0.2418 0.3068   0.877  0.779
REMARK   3     6  2.2401 -  2.1081    0.14      552    25  0.2566 0.3480   0.853  0.637
REMARK   3  
REMARK   3  BULK SOLVENT MODELLING.
REMARK   3   METHOD USED        : FLAT BULK SOLVENT MODEL
REMARK   3   SOLVENT RADIUS     : 1.11    
REMARK   3   SHRINKAGE RADIUS   : 0.90    
REMARK   3   GRID STEP FACTOR   : 4.00    
REMARK   3  
REMARK   3  ERROR ESTIMATES.
REMARK   3   COORDINATE ERROR (MAXIMUM-LIKELIHOOD BASED)     : 0.28    
REMARK   3   PHASE ERROR (DEGREES, MAXIMUM-LIKELIHOOD BASED) : 33.73   
REMARK   3  
REMARK   3  STRUCTURE FACTORS CALCULATION ALGORITHM : FFT
REMARK   3  
REMARK   3  RESTRAINTS LIBRARY
REMARK   3    GEOSTD + MON.LIB. + CDL v1.2
REMARK   3  
REMARK   3  DEVIATIONS FROM IDEAL VALUES.
REMARK   3                 RMSD     MAX  COUNT
REMARK   3   BOND      :  0.014   0.116   3249
REMARK   3   ANGLE     :  1.381  10.548   4410
REMARK   3   CHIRALITY :  0.057   0.194    522
REMARK   3   PLANARITY :  0.009   0.050    581
REMARK   3   DIHEDRAL  : 23.788 179.984   1978
REMARK   3   MIN NONBONDED DISTANCE : 2.113 
REMARK   3  
REMARK   3  MOLPROBITY STATISTICS.
REMARK   3   ALL-ATOM CLASHSCORE : 8.78
REMARK   3   RAMACHANDRAN PLOT:
REMARK   3     OUTLIERS : 0.00  %
REMARK   3     ALLOWED  : 2.08  %
REMARK   3     FAVORED  : 97.92 %
REMARK   3   ROTAMER OUTLIERS : 6.77 %
REMARK   3   CBETA DEVIATIONS : 0
REMARK   3   PEPTIDE PLANE:
REMARK   3     CIS-PROLINE     : 0
REMARK   3     CIS-GENERAL     : 0
REMARK   3     TWISTED PROLINE : 0
REMARK   3     TWISTED GENERAL : 0
REMARK   3  
REMARK   3  ATOMIC DISPLACEMENT PARAMETERS.
REMARK   3   WILSON B : 37.50
REMARK   3   RMS(B_ISO_OR_EQUIVALENT_BONDED) : 5.30
REMARK   3   ATOMS          NUMBER OF ATOMS
REMARK   3                    ISO.  ANISO. 
REMARK   3    ALL         :   6742       0
REMARK   3    ALL (NO H)  :   3279       0
REMARK   3    SOLVENT     :     75       0
REMARK   3    NON-SOLVENT :   3204       0
REMARK   3    HYDROGENS   :   3463       0
REMARK   3
HELIX    1   1 LEU A   36  ARG A   44  1               Generated by MOE    9
HELIX    2   2 GLU A   51  ASN A   63  1               Generated by MOE   13
HELIX    3   3 GLY A   68  ARG A   81  1               Generated by MOE   14
HELIX    4   4 LEU A   85  ALA A   96  1               Generated by MOE   12
HELIX    5   5 GLU A  106  GLN A  111  5               Generated by MOE    6
HELIX    6   6 VAL A  125  ALA A  134  1               Generated by MOE   10
HELIX    7   7 THR A  154  LEU A  158  1               Generated by MOE    5
HELIX    8   8 PRO A  170  ALA A  180  1               Generated by MOE   11
HELIX    9   9 PRO A  193  VAL A  204  1               Generated by MOE   12
HELIX   10  10 LEU A  211  VAL A  224  1               Generated by MOE   14
HELIX   11  11 GLN A  245  SER A  261  1               Generated by MOE   17
HELIX   12  12 ALA A  284  MET A  294  1               Generated by MOE   11
HELIX   13  13 PRO A  300  SER A  317  1               Generated by MOE   18
HELIX   14  14 GLN A  323  ASP A  335  1               Generated by MOE   13
HELIX   15  15 SER A  338  ALA A  349  1               Generated by MOE   12
HELIX   16  16 PRO A  354  SER A  362  1               Generated by MOE    9
HELIX   17  17 PRO A  365  LEU A  371  1               Generated by MOE    7
HELIX   18  18 ALA A  394  GLY A  405  1               Generated by MOE   12
HELIX   19  19 GLY A  449  ALA A  458  1               Generated by MOE   10
SHEET    1       VAL A 113  SER A 117                  Generated by MOE
SHEET    2       VAL A 140  ILE A 143                  Generated by MOE
SHEET    3       CYS A 182  VAL A 185                  Generated by MOE
SHEET    4       ALA A 229  PHE A 236                  Generated by MOE
SHEET    5       VAL A 266  ALA A 272                  Generated by MOE
SHEET    6       CYS A 280  VAL A 281                  Generated by MOE
SHEET    7       GLU A 377  LEU A 382                  Generated by MOE
SHEET    8       GLY A 387  VAL A 392                  Generated by MOE
SHEET    9       GLY A 420  LEU A 423                  Generated by MOE
SHEET   10       ARG A 430  LEU A 431                  Generated by MOE
SHEET   11       PRO A 436  ARG A 442                  Generated by MOE
SHEET   12       LEU A 459  SER A 462                  Generated by MOE
SHEET   13       GLU A 475  VAL A 477                  Generated by MOE
CRYST1   69.990   66.090   96.870  90.00 106.54  90.00 C 1 2 1
SCALE1      0.014288  0.000000  0.004243        0.00000
SCALE2      0.000000  0.015131  0.000000        0.00000
SCALE3      0.000000  0.000000  0.010769        0.00000
ATOM      1  N   PRO A  33       3.953  -0.871  60.618  1.00 57.88           N
ATOM      2  CA  PRO A  33       3.051  -0.905  59.453  1.00 60.77           C
ATOM      3  C   PRO A  33       1.597  -0.472  59.767  1.00 67.85           C
ATOM      4  O   PRO A  33       1.000  -0.979  60.740  1.00 62.95           O
ATOM      5  CB  PRO A  33       3.096  -2.382  59.017  1.00 55.84           C
ATOM      6  H1  PRO A  33       4.864  -0.923  60.319  1.00 69.80           H
ATOM      7  H2  PRO A  33       3.887  -1.231  61.505  1.00 69.80           H
ATOM      8  HA  PRO A  33       3.404  -0.351  58.739  1.00 73.27           H
ATOM      9  HB1 PRO A  33       4.011  -2.621  58.805  1.00 67.36           H
ATOM     10  HB3 PRO A  33       2.533  -2.498  58.236  1.00 67.36           H
ATOM     11  N   LYS A  34       1.035   0.443  58.957  1.00 61.04           N
ATOM     12  CA  LYS A  34      -0.348   0.860  59.142  1.00 54.76           C
ATOM     13  C   LYS A  34      -1.306  -0.055  58.398  1.00 59.11           C
ATOM     14  O   LYS A  34      -0.980  -0.642  57.361  1.00 48.01           O
ATOM     15  CB  LYS A  34      -0.628   2.284  58.667  1.00 53.16           C
ATOM     16  CG  LYS A  34       0.481   3.268  58.749  1.00 53.51           C
ATOM     17  CD  LYS A  34      -0.126   4.639  58.811  1.00 50.17           C
ATOM     18  CE  LYS A  34       0.862   5.749  58.433  1.00 54.25           C
ATOM     19  NZ  LYS A  34       2.037   5.744  59.356  1.00 63.56           N1+
ATOM     20  H   LYS A  34       1.438   0.829  58.302  1.00 73.59           H
ATOM     21  HA  LYS A  34      -0.565   0.814  60.086  1.00 66.06           H
ATOM     22  HB2 LYS A  34      -0.901   2.242  57.737  1.00 64.13           H
ATOM     23  HB3 LYS A  34      -1.360   2.638  59.197  1.00 64.13           H
ATOM     24  HG2 LYS A  34       1.000   3.116  59.554  1.00 64.56           H
ATOM     25  HG3 LYS A  34       1.038   3.205  57.958  1.00 64.56           H
ATOM     26  HD2 LYS A  34      -0.874   4.681  58.194  1.00 60.55           H
ATOM     27  HD3 LYS A  34      -0.434   4.807  59.716  1.00 60.55           H
ATOM     28  HE2 LYS A  34       1.182   5.603  57.529  1.00 65.45           H
ATOM     29  HE3 LYS A  34       0.422   6.610  58.502  1.00 65.45           H
ATOM     30  HZ1 LYS A  34       2.604   6.391  59.129  1.00 76.62           H
ATOM     31  HZ2 LYS A  34       1.766   5.878  60.193  1.00 76.62           H
ATOM     32  HZ3 LYS A  34       2.457   4.961  59.309  1.00 76.62           H
ATOM     33  N   GLN A  35      -2.511  -0.148  58.947  1.00 61.96           N
ATOM     34  CA  GLN A  35      -3.592  -0.873  58.310  1.00 59.75           C
ATOM     35  C   GLN A  35      -4.163  -0.065  57.142  1.00 53.18           C
ATOM     36  O   GLN A  35      -4.071   1.177  57.075  1.00 43.62           O
ATOM     37  CB  GLN A  35      -4.696  -1.200  59.340  1.00 65.01           C
ATOM     38  CG  GLN A  35      -4.253  -2.166  60.451  1.00 61.26           C
ATOM     39  CD  GLN A  35      -3.808  -3.492  59.862  1.00 67.31           C
ATOM     40  OE1 GLN A  35      -4.339  -3.926  58.840  1.00 70.42           O
ATOM     41  NE2 GLN A  35      -2.812  -4.124  60.479  1.00 79.87           N
ATOM     42  H   GLN A  35      -2.728   0.208  59.700  1.00 74.70           H
ATOM     43  HA  GLN A  35      -3.249  -1.710  57.959  1.00 72.04           H
ATOM     44  HB2 GLN A  35      -4.982  -0.376  59.763  1.00 78.36           H
ATOM     45  HB3 GLN A  35      -5.445  -1.607  58.876  1.00 78.36           H
ATOM     46  HG2 GLN A  35      -3.507  -1.780  60.935  1.00 73.86           H
ATOM     47  HG3 GLN A  35      -4.997  -2.331  61.051  1.00 73.86           H
ATOM     48 HE21 GLN A  35      -2.451  -3.778  61.178  1.00 96.20           H
ATOM     49 HE22 GLN A  35      -2.530  -4.878  60.177  1.00 96.20           H
ATOM     50  N   LEU A  36      -4.776  -0.800  56.221  1.00 45.88           N
ATOM     51  CA  LEU A  36      -5.344  -0.162  55.039  1.00 45.79           C
ATOM     52  C   LEU A  36      -6.352   0.907  55.395  1.00 37.98           C
ATOM     53  O   LEU A  36      -6.276   2.013  54.834  1.00 40.82           O
ATOM     54  CB  LEU A  36      -5.970  -1.223  54.134  1.00 44.99           C
ATOM     55  CG  LEU A  36      -5.289  -1.321  52.776  1.00 48.62           C
ATOM     56  CD1 LEU A  36      -3.846  -1.737  52.934  1.00 53.57           C
ATOM     57  CD2 LEU A  36      -5.980  -2.321  51.932  1.00 53.44           C
ATOM     58  H   LEU A  36      -4.877  -1.653  56.254  1.00 55.40           H
ATOM     59  HA  LEU A  36      -4.628   0.264  54.543  1.00 55.30           H
ATOM     60  HB2 LEU A  36      -5.900  -2.088  54.568  1.00 54.34           H
ATOM     61  HB3 LEU A  36      -6.903  -1.001  53.987  1.00 54.34           H
ATOM     62  HG  LEU A  36      -5.320  -0.460  52.329  1.00 58.69           H
ATOM     63 HD11 LEU A  36      -3.435  -1.792  52.057  1.00 64.63           H
ATOM     64 HD12 LEU A  36      -3.384  -1.077  53.475  1.00 64.63           H
ATOM     65 HD13 LEU A  36      -3.813  -2.603  53.370  1.00 64.63           H
ATOM     66 HD21 LEU A  36      -5.534  -2.370  51.072  1.00 64.47           H
ATOM     67 HD22 LEU A  36      -5.944  -3.184  52.374  1.00 64.47           H
ATOM     68 HD23 LEU A  36      -6.903  -2.049  51.812  1.00 64.47           H
ATOM     69  N   PRO A  37      -7.312   0.671  56.283  1.00 48.53           N
ATOM     70  CA  PRO A  37      -8.279   1.735  56.551  1.00 34.71           C
ATOM     71  C   PRO A  37      -7.629   2.995  57.043  1.00 34.10           C
ATOM     72  O   PRO A  37      -8.098   4.088  56.702  1.00 38.54           O
ATOM     73  CB  PRO A  37      -9.206   1.130  57.598  1.00 37.30           C
ATOM     74  CG  PRO A  37      -8.623  -0.197  57.977  1.00 42.84           C
ATOM     75  CD  PRO A  37      -7.595  -0.578  57.023  1.00 39.82           C
ATOM     76  HA  PRO A  37      -8.790   1.931  55.750  1.00 42.00           H
ATOM     77  HB2 PRO A  37      -9.245   1.716  58.371  1.00 45.11           H
ATOM     78  HB3 PRO A  37     -10.091   1.014  57.217  1.00 45.11           H
ATOM     79  HG2 PRO A  37      -8.237  -0.126  58.865  1.00 51.76           H
ATOM     80  HG3 PRO A  37      -9.331  -0.860  57.980  1.00 51.76           H
ATOM     81  HD2 PRO A  37      -6.800  -0.881  57.488  1.00 48.14           H
ATOM     82  HD3 PRO A  37      -7.932  -1.258  56.419  1.00 48.14           H
ATOM     83  N   GLU A  38      -6.539   2.908  57.801  1.00 39.67           N
ATOM     84  CA  GLU A  38      -5.864   4.140  58.173  1.00 35.47           C
ATOM     85  C   GLU A  38      -5.382   4.840  56.923  1.00 40.18           C
ATOM     86  O   GLU A  38      -5.789   5.963  56.628  1.00 40.78           O
ATOM     87  CB  GLU A  38      -4.706   3.868  59.117  1.00 36.48           C
ATOM     88  H   GLU A  38      -6.186   2.183  58.099  1.00 47.95           H
ATOM     89  HA  GLU A  38      -6.493   4.725  58.624  1.00 42.91           H
ATOM     90  HB1 GLU A  38      -5.040   3.410  59.904  1.00 44.13           H
ATOM     91  HB3 GLU A  38      -4.301   4.712  59.372  1.00 44.13           H
ATOM     92  N   LEU A  39      -4.592   4.155  56.108  1.00 45.86           N
ATOM     93  CA  LEU A  39      -4.007   4.879  54.985  1.00 45.47           C
ATOM     94  C   LEU A  39      -5.071   5.317  53.959  1.00 40.04           C
ATOM     95  O   LEU A  39      -4.957   6.416  53.393  1.00 38.65           O
ATOM     96  CB  LEU A  39      -2.867   4.054  54.366  1.00 44.27           C
ATOM     97  CG  LEU A  39      -3.051   2.572  54.196  1.00 43.81           C
ATOM     98  CD1 LEU A  39      -3.826   2.304  52.911  1.00 53.41           C
ATOM     99  CD2 LEU A  39      -1.707   1.938  54.184  1.00 42.40           C
ATOM    100  H   LEU A  39      -4.387   3.322  56.173  1.00 55.37           H
ATOM    101  HA  LEU A  39      -3.606   5.691  55.333  1.00 54.91           H
ATOM    102  HB2 LEU A  39      -2.687   4.415  53.484  1.00 53.47           H
ATOM    103  HB3 LEU A  39      -2.081   4.176  54.921  1.00 53.47           H
ATOM    104  HG  LEU A  39      -3.556   2.217  54.945  1.00 52.92           H
ATOM    105 HD11 LEU A  39      -3.942   1.347  52.806  1.00 64.44           H
ATOM    106 HD12 LEU A  39      -4.691   2.739  52.969  1.00 64.44           H
ATOM    107 HD13 LEU A  39      -3.325   2.662  52.161  1.00 64.44           H
ATOM    108 HD21 LEU A  39      -1.811   0.980  54.075  1.00 51.22           H
ATOM    109 HD22 LEU A  39      -1.193   2.301  53.446  1.00 51.22           H
ATOM    110 HD23 LEU A  39      -1.260   2.129  55.024  1.00 51.22           H
ATOM    111  N   ILE A  40      -6.149   4.544  53.760  1.00 38.16           N
ATOM    112  CA  ILE A  40      -7.242   5.012  52.898  1.00 33.84           C
ATOM    113  C   ILE A  40      -7.740   6.374  53.370  1.00 33.60           C
ATOM    114  O   ILE A  40      -7.993   7.288  52.576  1.00 35.13           O
ATOM    115  CB  ILE A  40      -8.402   3.993  52.881  1.00 33.57           C
ATOM    116  CG1 ILE A  40      -8.082   2.781  52.050  1.00 33.22           C
ATOM    117  CG2 ILE A  40      -9.620   4.603  52.271  1.00 32.16           C
ATOM    118  CD1 ILE A  40      -9.173   1.705  52.066  1.00 38.28           C
ATOM    119  H   ILE A  40      -6.269   3.764  54.103  1.00 46.14           H
ATOM    120  HA  ILE A  40      -6.912   5.109  51.991  1.00 40.95           H
ATOM    121  HB  ILE A  40      -8.602   3.716  53.789  1.00 40.63           H
ATOM    122 HG12 ILE A  40      -7.955   3.058  51.130  1.00 40.22           H
ATOM    123 HG13 ILE A  40      -7.266   2.379  52.387  1.00 40.22           H
ATOM    124 HG21 ILE A  40     -10.335   3.947  52.269  1.00 38.94           H
ATOM    125 HG22 ILE A  40      -9.881   5.377  52.794  1.00 38.94           H
ATOM    126 HG23 ILE A  40      -9.416   4.872  51.361  1.00 38.94           H
ATOM    127 HD11 ILE A  40      -8.891   0.961  51.510  1.00 46.28           H
ATOM    128 HD12 ILE A  40      -9.306   1.404  52.979  1.00 46.28           H
ATOM    129 HD13 ILE A  40      -9.996   2.084  51.720  1.00 46.28           H
ATOM    130  N   ARG A  41      -7.982   6.482  54.671  1.00 40.61           N
ATOM    131  CA  ARG A  41      -8.465   7.722  55.270  1.00 34.46           C
ATOM    132  C   ARG A  41      -7.500   8.860  55.019  1.00 33.87           C
ATOM    133  O   ARG A  41      -7.920   9.990  54.750  1.00 38.41           O
ATOM    134  CB  ARG A  41      -8.644   7.502  56.773  1.00 45.73           C
ATOM    135  CG  ARG A  41      -9.271   8.653  57.606  1.00 48.05           C
ATOM    136  CD  ARG A  41      -8.982   8.454  59.085  1.00 46.29           C
ATOM    137  NE  ARG A  41      -8.781   7.037  59.394  1.00 58.84           N
ATOM    138  CZ  ARG A  41      -8.963   6.484  60.580  1.00 58.62           C
ATOM    139  NH1 ARG A  41      -8.735   5.180  60.716  1.00 58.29           N
ATOM    140  NH2 ARG A  41      -9.379   7.225  61.605  1.00 73.62           N1+
ATOM    141  H   ARG A  41      -7.873   5.843  55.237  1.00 49.08           H
ATOM    142  HA  ARG A  41      -9.325   7.955  54.886  1.00 41.70           H
ATOM    143  HB2 ARG A  41      -9.210   6.724  56.895  1.00 55.22           H
ATOM    144  HB3 ARG A  41      -7.771   7.321  57.154  1.00 55.22           H
ATOM    145  HG2 ARG A  41      -8.887   9.500  57.329  1.00 58.00           H
ATOM    146  HG3 ARG A  41     -10.233   8.659  57.479  1.00 58.00           H
ATOM    147  HD2 ARG A  41      -8.175   8.936  59.323  1.00 55.90           H
ATOM    148  HD3 ARG A  41      -9.734   8.777  59.606  1.00 55.90           H
ATOM    149  HE  ARG A  41      -8.525   6.525  58.753  1.00 70.96           H
ATOM    150 HH11 ARG A  41      -8.470   4.717  60.042  1.00 70.29           H
ATOM    151 HH12 ARG A  41      -8.853   4.800  61.479  1.00 70.29           H
ATOM    152 HH21 ARG A  41      -9.521   8.066  61.498  1.00 88.69           H
ATOM    153 HH22 ARG A  41      -9.500   6.863  62.376  1.00 88.69           H
ATOM    154  N   MET A  42      -6.193   8.590  55.101  1.00 42.12           N
ATOM    155  CA  MET A  42      -5.228   9.652  54.857  1.00 30.49           C
ATOM    156  C   MET A  42      -5.468  10.266  53.474  1.00 37.81           C
ATOM    157  O   MET A  42      -5.397  11.492  53.309  1.00 39.79           O
ATOM    158  CB  MET A  42      -3.790   9.110  55.004  1.00 37.29           C
ATOM    159  CG  MET A  42      -3.353   8.635  56.401  1.00 39.27           C
ATOM    160  SD  MET A  42      -1.568   8.258  56.671  1.00 54.49           S
ATOM    161  CE  MET A  42      -0.861   9.800  55.994  1.00 42.27           C
ATOM    162  H   MET A  42      -5.853   7.823  55.291  1.00 50.89           H
ATOM    163  HA  MET A  42      -5.351  10.342  55.527  1.00 36.94           H
ATOM    164  HB2 MET A  42      -3.691   8.355  54.403  1.00 45.09           H
ATOM    165  HB3 MET A  42      -3.176   9.812  54.736  1.00 45.09           H
ATOM    166  HG2 MET A  42      -3.594   9.326  57.039  1.00 47.47           H
ATOM    167  HG3 MET A  42      -3.847   7.827  56.609  1.00 47.47           H
ATOM    168  HE1 MET A  42       0.106   9.761  56.063  1.00 51.07           H
ATOM    169  HE2 MET A  42      -1.123   9.885  55.064  1.00 51.07           H
ATOM    170  HE3 MET A  42      -1.199  10.553  56.503  1.00 51.07           H
ATOM    171  N   LYS A  43      -5.811   9.442  52.470  1.00 37.22           N
ATOM    172  CA  LYS A  43      -5.982  10.022  51.142  1.00 41.24           C
ATOM    173  C   LYS A  43      -7.368  10.605  50.968  1.00 41.84           C
ATOM    174  O   LYS A  43      -7.540  11.626  50.285  1.00 35.66           O
ATOM    175  CB  LYS A  43      -5.733   9.007  50.015  1.00 36.93           C
ATOM    176  CG  LYS A  43      -5.400   9.714  48.677  1.00 34.17           C
ATOM    177  CD  LYS A  43      -3.993  10.230  48.745  1.00 33.99           C
ATOM    178  CE  LYS A  43      -3.681  11.048  47.587  1.00 42.32           C
ATOM    179  NZ  LYS A  43      -2.551  11.937  47.904  1.00 35.13           N1+
ATOM    180  H   LYS A  43      -5.942   8.594  52.531  1.00 45.01           H
ATOM    181  HA  LYS A  43      -5.343  10.744  51.034  1.00 49.84           H
ATOM    182  HB2 LYS A  43      -4.983   8.440  50.255  1.00 44.66           H
ATOM    183  HB3 LYS A  43      -6.531   8.470  49.886  1.00 44.66           H
ATOM    184  HG2 LYS A  43      -5.466   9.081  47.945  1.00 41.35           H
ATOM    185  HG3 LYS A  43      -6.002  10.462  48.542  1.00 41.35           H
ATOM    186  HD2 LYS A  43      -3.889  10.774  49.541  1.00 41.14           H
ATOM    187  HD3 LYS A  43      -3.377   9.481  48.765  1.00 41.14           H
ATOM    188  HE2 LYS A  43      -3.428  10.479  46.843  1.00 51.13           H
ATOM    189  HE3 LYS A  43      -4.449  11.593  47.355  1.00 51.13           H
ATOM    190  HZ1 LYS A  43      -2.354  12.442  47.198  1.00 42.50           H
ATOM    191  HZ2 LYS A  43      -2.763  12.466  48.587  1.00 42.50           H
ATOM    192  HZ3 LYS A  43      -1.837  11.454  48.123  1.00 42.50           H
ATOM    193  N   ARG A  44      -8.372   9.937  51.527  1.00 38.89           N
ATOM    194  CA  ARG A  44      -9.725  10.444  51.393  1.00 33.81           C
ATOM    195  C   ARG A  44      -9.846  11.875  51.936  1.00 36.29           C
ATOM    196  O   ARG A  44     -10.602  12.687  51.371  1.00 39.77           O
ATOM    197  CB  ARG A  44     -10.650   9.412  52.043  1.00 31.39           C
ATOM    198  CG  ARG A  44     -11.983   9.864  52.513  1.00 43.10           C
ATOM    199  CD  ARG A  44     -11.961  10.205  54.022  1.00 38.34           C
ATOM    200  NE  ARG A  44     -12.679   9.211  54.779  1.00 43.88           N
ATOM    201  CZ  ARG A  44     -12.695   9.159  56.104  1.00 40.57           C
ATOM    202  NH1 ARG A  44     -13.407   8.233  56.696  1.00 43.99           N
ATOM    203  NH2 ARG A  44     -11.985  10.008  56.831  1.00 32.62           N1+
ATOM    204  H   ARG A  44      -8.298   9.208  51.976  1.00 47.01           H
ATOM    205  HA  ARG A  44      -9.947  10.476  50.449  1.00 40.92           H
ATOM    206  HB2 ARG A  44     -10.804   8.703  51.398  1.00 38.02           H
ATOM    207  HB3 ARG A  44     -10.189   9.043  52.813  1.00 38.02           H
ATOM    208  HG2 ARG A  44     -12.242  10.660  52.024  1.00 52.06           H
ATOM    209  HG3 ARG A  44     -12.630   9.156  52.370  1.00 52.06           H
ATOM    210  HD2 ARG A  44     -11.043  10.225  54.335  1.00 46.36           H
ATOM    211  HD3 ARG A  44     -12.386  11.065  54.164  1.00 46.36           H
ATOM    212  HE  ARG A  44     -13.051   8.567  54.347  1.00 53.01           H
ATOM    213 HH11 ARG A  44     -13.859   7.672  56.226  1.00 53.13           H
ATOM    214 HH12 ARG A  44     -13.410   8.176  57.554  1.00 53.13           H
ATOM    215 HH21 ARG A  44     -11.522  10.622  56.445  1.00 39.49           H
ATOM    216 HH22 ARG A  44     -11.999   9.956  57.689  1.00 39.49           H
ATOM    217  N   ASP A  45      -9.057  12.254  52.956  1.00 39.21           N
ATOM    218  CA  ASP A  45      -9.133  13.635  53.462  1.00 40.95           C
ATOM    219  C   ASP A  45      -8.139  14.579  52.806  1.00 47.78           C
ATOM    220  O   ASP A  45      -7.765  15.585  53.427  1.00 39.72           O
ATOM    221  CB  ASP A  45      -8.890  13.727  54.966  1.00 35.94           C
ATOM    222  CG  ASP A  45      -9.769  12.808  55.772  1.00 39.27           C
ATOM    223  OD1 ASP A  45      -9.233  12.246  56.752  1.00 37.68           O
ATOM    224  OD2 ASP A  45     -10.966  12.648  55.436  1.00 40.82           O1-
ATOM    225  H   ASP A  45      -8.488  11.750  53.359  1.00 47.39           H
ATOM    226  HA  ASP A  45     -10.023  13.978  53.286  1.00 49.48           H
ATOM    227  HB2 ASP A  45      -7.967  13.494  55.150  1.00 43.47           H
ATOM    228  HB3 ASP A  45      -9.065  14.636  55.256  1.00 43.47           H
ATOM    229  N   GLY A  46      -7.691  14.288  51.586  1.00 44.79           N
ATOM    230  CA  GLY A  46      -6.801  15.208  50.899  1.00 43.07           C
ATOM    231  C   GLY A  46      -5.368  15.070  51.327  1.00 42.89           C
ATOM    232  O   GLY A  46      -4.515  15.846  50.875  1.00 49.85           O
ATOM    233  H   GLY A  46      -7.886  13.577  51.144  1.00 54.09           H
ATOM    234  HA2 GLY A  46      -6.851  15.049  49.944  1.00 52.04           H
ATOM    235  HA3 GLY A  46      -7.085  16.119  51.073  1.00 52.04           H
ATOM    236  N   GLY A  47      -5.076  14.099  52.172  1.00 39.74           N
ATOM    237  CA  GLY A  47      -3.741  13.965  52.695  1.00 36.26           C
ATOM    238  C   GLY A  47      -2.768  13.354  51.694  1.00 48.56           C
ATOM    239  O   GLY A  47      -3.127  12.710  50.705  1.00 43.51           O
ATOM    240  H   GLY A  47      -5.634  13.508  52.454  1.00 48.03           H
ATOM    241  HA2 GLY A  47      -3.407  14.839  52.951  1.00 43.86           H
ATOM    242  HA3 GLY A  47      -3.760  13.402  53.485  1.00 43.86           H
ATOM    243  N   ARG A  48      -1.488  13.560  51.963  1.00 42.80           N
ATOM    244  CA  ARG A  48      -0.448  13.074  51.088  1.00 36.70           C
ATOM    245  C   ARG A  48       0.181  11.856  51.738  1.00 44.05           C
ATOM    246  O   ARG A  48       0.525  11.881  52.920  1.00 51.18           O
ATOM    247  CB  ARG A  48       0.581  14.176  50.796  1.00 40.24           C
ATOM    248  CG  ARG A  48       1.911  14.045  51.509  1.00 50.39           C
ATOM    249  CD  ARG A  48       2.918  15.037  50.941  1.00 54.80           C
ATOM    250  NE  ARG A  48       3.493  14.533  49.694  1.00 54.73           N
ATOM    251  CZ  ARG A  48       4.369  13.534  49.615  1.00 53.59           C
ATOM    252  NH1 ARG A  48       4.803  12.915  50.711  1.00 49.46           N
ATOM    253  NH2 ARG A  48       4.813  13.147  48.431  1.00 59.38           N1+
ATOM    254  H   ARG A  48      -1.197  13.982  52.654  1.00 51.71           H
ATOM    255  HA  ARG A  48      -0.843  12.798  50.246  1.00 44.39           H
ATOM    256  HB2 ARG A  48       0.763  14.180  49.843  1.00 48.64           H
ATOM    257  HB3 ARG A  48       0.197  15.029  51.053  1.00 48.64           H
ATOM    258  HG2 ARG A  48       1.792  14.235  52.453  1.00 60.82           H
ATOM    259  HG3 ARG A  48       2.259  13.149  51.384  1.00 60.82           H
ATOM    260  HD2 ARG A  48       2.472  15.879  50.755  1.00 66.10           H
ATOM    261  HD3 ARG A  48       3.637  15.169  51.579  1.00 66.10           H
ATOM    262  HE  ARG A  48       3.247  14.909  48.960  1.00 66.03           H
ATOM    263 HH11 ARG A  48       4.515  13.158  51.484  1.00 59.70           H
ATOM    264 HH12 ARG A  48       5.370  12.272  50.646  1.00 59.70           H
ATOM    265 HH21 ARG A  48       4.539  13.545  47.719  1.00 71.60           H
ATOM    266 HH22 ARG A  48       5.384  12.507  48.374  1.00 71.60           H
ATOM    267  N   LEU A  49       0.286  10.781  50.971  1.00 52.69           N
ATOM    268  CA  LEU A  49       0.844   9.537  51.457  1.00 43.43           C
ATOM    269  C   LEU A  49       2.370   9.594  51.403  1.00 43.94           C
ATOM    270  O   LEU A  49       2.952  10.236  50.530  1.00 46.85           O
ATOM    271  CB  LEU A  49       0.292   8.383  50.617  1.00 48.41           C
ATOM    272  CG  LEU A  49      -1.213   8.053  50.727  1.00 49.26           C
ATOM    273  CD1 LEU A  49      -1.733   7.118  49.618  1.00 45.34           C
ATOM    274  CD2 LEU A  49      -1.510   7.426  52.066  1.00 52.67           C
ATOM    275  H   LEU A  49       0.034  10.750  50.149  1.00 63.58           H
ATOM    276  HA  LEU A  49       0.575   9.401  52.379  1.00 52.46           H
ATOM    277  HB2 LEU A  49       0.468   8.584  49.684  1.00 58.43           H
ATOM    278  HB3 LEU A  49       0.775   7.578  50.863  1.00 58.43           H
ATOM    279  HG  LEU A  49      -1.716   8.881  50.673  1.00 59.46           H
ATOM    280 HD11 LEU A  49      -2.680   6.960  49.757  1.00 54.76           H
ATOM    281 HD12 LEU A  49      -1.590   7.541  48.757  1.00 54.76           H
ATOM    282 HD13 LEU A  49      -1.248   6.279  49.660  1.00 54.76           H
ATOM    283 HD21 LEU A  49      -2.458   7.227  52.118  1.00 63.56           H
ATOM    284 HD22 LEU A  49      -0.994   6.610  52.153  1.00 63.56           H
ATOM    285 HD23 LEU A  49      -1.264   8.050  52.768  1.00 63.56           H
ATOM    286  N   SER A  50       3.022   8.933  52.360  1.00 48.09           N
ATOM    287  CA  SER A  50       4.482   8.905  52.409  1.00 46.17           C
ATOM    288  C   SER A  50       4.935   7.793  51.478  1.00 42.26           C
ATOM    289  O   SER A  50       4.122   7.221  50.760  1.00 47.39           O
ATOM    290  CB  SER A  50       4.966   8.682  53.830  1.00 40.49           C
ATOM    291  OG  SER A  50       4.509   7.409  54.278  1.00 48.56           O
ATOM    292  H   SER A  50       2.641   8.492  52.993  1.00 58.05           H
ATOM    293  HA  SER A  50       4.837   9.748  52.086  1.00 55.76           H
ATOM    294  HB2 SER A  50       5.936   8.700  53.846  1.00 48.93           H
ATOM    295  HB3 SER A  50       4.605   9.375  54.405  1.00 48.93           H
ATOM    296  HG  SER A  50       4.769   7.271  55.064  1.00 58.62           H
ATOM    297  N   GLU A  51       6.221   7.435  51.487  1.00 37.58           N
ATOM    298  CA  GLU A  51       6.661   6.288  50.687  1.00 40.23           C
ATOM    299  C   GLU A  51       6.397   4.963  51.374  1.00 39.09           C
ATOM    300  O   GLU A  51       6.082   3.976  50.711  1.00 43.88           O
ATOM    301  CB  GLU A  51       8.157   6.360  50.357  1.00 52.91           C
ATOM    302  CG  GLU A  51       8.701   5.088  49.662  1.00 52.06           C
ATOM    303  CD  GLU A  51      10.182   5.192  49.284  1.00 57.19           C
ATOM    304  OE1 GLU A  51      10.834   4.119  49.093  1.00 56.97           O
ATOM    305  OE2 GLU A  51      10.677   6.348  49.170  1.00 53.92           O1-
ATOM    306  H   GLU A  51       6.843   7.827  51.935  1.00 45.45           H
ATOM    307  HA  GLU A  51       6.173   6.288  49.848  1.00 48.62           H
ATOM    308  HB2 GLU A  51       8.311   7.112  49.764  1.00 63.84           H
ATOM    309  HB3 GLU A  51       8.653   6.484  51.181  1.00 63.84           H
ATOM    310  HG2 GLU A  51       8.599   4.333  50.262  1.00 62.81           H
ATOM    311  HG3 GLU A  51       8.195   4.933  48.848  1.00 62.81           H
ATOM    312  N   ALA A  52       6.568   4.881  52.686  1.00 44.42           N
ATOM    313  CA  ALA A  52       6.220   3.625  53.326  1.00 42.34           C
ATOM    314  C   ALA A  52       4.715   3.384  53.261  1.00 37.09           C
ATOM    315  O   ALA A  52       4.272   2.233  53.161  1.00 38.41           O
ATOM    316  CB  ALA A  52       6.730   3.619  54.763  1.00 49.30           C
ATOM    317  H   ALA A  52       6.867   5.500  53.203  1.00 53.65           H
ATOM    318  HA  ALA A  52       6.657   2.900  52.853  1.00 51.16           H
ATOM    319  HB1 ALA A  52       6.491   2.776  55.179  1.00 59.50           H
ATOM    320  HB2 ALA A  52       7.694   3.724  54.756  1.00 59.50           H
ATOM    321  HB3 ALA A  52       6.321   4.355  55.246  1.00 59.50           H
ATOM    322  N   ASP A  53       3.920   4.454  53.308  1.00 45.59           N
ATOM    323  CA  ASP A  53       2.478   4.334  53.103  1.00 38.41           C
ATOM    324  C   ASP A  53       2.191   3.679  51.759  1.00 40.09           C
ATOM    325  O   ASP A  53       1.511   2.645  51.680  1.00 40.79           O
ATOM    326  CB  ASP A  53       1.823   5.725  53.157  1.00 47.15           C
ATOM    327  CG  ASP A  53       1.773   6.344  54.577  1.00 53.63           C
ATOM    328  OD1 ASP A  53       2.104   5.625  55.552  1.00 52.50           O
ATOM    329  OD2 ASP A  53       1.382   7.560  54.702  1.00 45.01           O1-
ATOM    330  H   ASP A  53       4.190   5.256  53.458  1.00 55.06           H
ATOM    331  HA  ASP A  53       2.094   3.783  53.803  1.00 46.44           H
ATOM    332  HB2 ASP A  53       2.325   6.329  52.588  1.00 56.92           H
ATOM    333  HB3 ASP A  53       0.911   5.653  52.834  1.00 56.92           H
ATOM    334  N   ILE A  54       2.738   4.269  50.682  1.00 45.11           N
ATOM    335  CA  ILE A  54       2.520   3.767  49.319  1.00 39.56           C
ATOM    336  C   ILE A  54       2.943   2.302  49.213  1.00 40.85           C
ATOM    337  O   ILE A  54       2.198   1.440  48.722  1.00 37.78           O
ATOM    338  CB  ILE A  54       3.272   4.650  48.308  1.00 43.85           C
ATOM    339  CG1 ILE A  54       2.924   6.140  48.505  1.00 37.63           C
ATOM    340  CG2 ILE A  54       2.996   4.188  46.884  1.00 42.27           C
ATOM    341  CD1 ILE A  54       1.808   6.663  47.725  1.00 43.62           C
ATOM    342  H   ILE A  54       3.242   4.965  50.718  1.00 54.48           H
ATOM    343  HA  ILE A  54       1.573   3.819  49.114  1.00 47.82           H
ATOM    344  HB  ILE A  54       4.222   4.544  48.473  1.00 52.97           H
ATOM    345 HG12 ILE A  54       2.709   6.279  49.441  1.00 45.50           H
ATOM    346 HG13 ILE A  54       3.706   6.666  48.275  1.00 45.50           H
ATOM    347 HG21 ILE A  54       3.481   4.759  46.268  1.00 51.07           H
ATOM    348 HG22 ILE A  54       3.294   3.269  46.788  1.00 51.07           H
ATOM    349 HG23 ILE A  54       2.044   4.247  46.712  1.00 51.07           H
ATOM    350 HD11 ILE A  54       1.689   7.602  47.935  1.00 52.69           H
ATOM    351 HD12 ILE A  54       2.007   6.557  46.781  1.00 52.69           H
ATOM    352 HD13 ILE A  54       1.006   6.168  47.952  1.00 52.69           H
ATOM    353  N   ARG A  55       4.138   1.993  49.698  1.00 36.95           N
ATOM    354  CA  ARG A  55       4.630   0.639  49.586  1.00 35.70           C
ATOM    355  C   ARG A  55       3.798  -0.331  50.404  1.00 45.97           C
ATOM    356  O   ARG A  55       3.648  -1.503  50.021  1.00 42.97           O
ATOM    357  CB  ARG A  55       6.081   0.618  50.016  1.00 37.00           C
ATOM    358  CG  ARG A  55       6.991   1.392  49.074  1.00 46.00           C
ATOM    359  CD  ARG A  55       8.440   1.299  49.534  1.00 50.99           C
ATOM    360  NE  ARG A  55       9.337   1.867  48.545  1.00 54.59           N
ATOM    361  CZ  ARG A  55       9.650   1.231  47.427  1.00 59.56           C
ATOM    362  NH1 ARG A  55      10.455   1.814  46.542  1.00 51.19           N
ATOM    363  NH2 ARG A  55       9.136   0.014  47.197  1.00 52.58           N1+
ATOM    364  H   ARG A  55       4.672   2.541  50.089  1.00 44.69           H
ATOM    365  HA  ARG A  55       4.588   0.362  48.657  1.00 43.19           H
ATOM    366  HB2 ARG A  55       6.154   1.016  50.897  1.00 44.74           H
ATOM    367  HB3 ARG A  55       6.389  -0.302  50.042  1.00 44.74           H
ATOM    368  HG2 ARG A  55       6.927   1.016  48.182  1.00 55.54           H
ATOM    369  HG3 ARG A  55       6.730   2.326  49.068  1.00 55.54           H
ATOM    370  HD2 ARG A  55       8.548   1.791  50.362  1.00 61.54           H
ATOM    371  HD3 ARG A  55       8.678   0.367  49.661  1.00 61.54           H
ATOM    372  HE  ARG A  55       9.832   2.529  48.784  1.00 65.85           H
ATOM    373 HH11 ARG A  55      10.780   2.594  46.705  1.00 61.77           H
ATOM    374 HH12 ARG A  55      10.669   1.402  45.819  1.00 61.77           H
ATOM    375 HH21 ARG A  55       8.610  -0.347  47.773  1.00 63.45           H
ATOM    376 HH22 ARG A  55       9.335  -0.407  46.474  1.00 63.45           H
ATOM    377  N   GLY A  56       3.245   0.120  51.530  1.00 43.75           N
ATOM    378  CA  GLY A  56       2.459  -0.795  52.333  1.00 40.63           C
ATOM    379  C   GLY A  56       1.191  -1.188  51.608  1.00 39.60           C
ATOM    380  O   GLY A  56       0.815  -2.368  51.557  1.00 42.78           O
ATOM    381  H   GLY A  56       3.310   0.921  51.836  1.00 52.84           H
ATOM    382  HA2 GLY A  56       2.975  -1.595  52.519  1.00 49.11           H
ATOM    383  HA3 GLY A  56       2.221  -0.373  53.174  1.00 49.11           H
ATOM    384  N   PHE A  57       0.524  -0.195  51.021  1.00 33.55           N
ATOM    385  CA  PHE A  57      -0.666  -0.466  50.226  1.00 33.73           C
ATOM    386  C   PHE A  57      -0.353  -1.397  49.076  1.00 36.22           C
ATOM    387  O   PHE A  57      -1.017  -2.418  48.894  1.00 37.80           O
ATOM    388  CB  PHE A  57      -1.234   0.839  49.699  1.00 30.73           C
ATOM    389  CG  PHE A  57      -2.372   0.651  48.766  1.00 38.03           C
ATOM    390  CD1 PHE A  57      -3.620   0.255  49.232  1.00 37.02           C
ATOM    391  CD2 PHE A  57      -2.208   0.882  47.422  1.00 38.15           C
ATOM    392  CE1 PHE A  57      -4.699   0.080  48.356  1.00 34.28           C
ATOM    393  CE2 PHE A  57      -3.282   0.709  46.530  1.00 44.48           C
ATOM    394  CZ  PHE A  57      -4.528   0.303  47.010  1.00 40.53           C
ATOM    395  H   PHE A  57       0.739   0.637  51.069  1.00 40.61           H
ATOM    396  HA  PHE A  57      -1.337  -0.887  50.786  1.00 40.83           H
ATOM    397  HB2 PHE A  57      -1.547   1.370  50.448  1.00 37.23           H
ATOM    398  HB3 PHE A  57      -0.536   1.317  49.225  1.00 37.23           H
ATOM    399  HD1 PHE A  57      -3.739   0.099  50.141  1.00 44.77           H
ATOM    400  HD2 PHE A  57      -1.378   1.149  47.098  1.00 46.13           H
ATOM    401  HE1 PHE A  57      -5.527  -0.190  48.684  1.00 41.49           H
ATOM    402  HE2 PHE A  57      -3.161   0.864  45.621  1.00 53.72           H
ATOM    403  HZ  PHE A  57      -5.241   0.191  46.423  1.00 48.98           H
ATOM    404  N   VAL A  58       0.645  -1.037  48.266  1.00 36.64           N
ATOM    405  CA  VAL A  58       0.996  -1.848  47.107  1.00 36.41           C
ATOM    406  C   VAL A  58       1.304  -3.266  47.538  1.00 41.27           C
ATOM    407  O   VAL A  58       0.831  -4.232  46.931  1.00 43.42           O
ATOM    408  CB  VAL A  58       2.174  -1.192  46.372  1.00 38.34           C
ATOM    409  CG1 VAL A  58       2.789  -2.105  45.329  1.00 38.73           C
ATOM    410  CG2 VAL A  58       1.687   0.052  45.716  1.00 31.73           C
ATOM    411  H   VAL A  58       1.129  -0.333  48.368  1.00 44.32           H
ATOM    412  HA  VAL A  58       0.240  -1.876  46.499  1.00 44.03           H
ATOM    413  HB  VAL A  58       2.862  -0.952  47.014  1.00 46.36           H
ATOM    414 HG11 VAL A  58       3.525  -1.641  44.899  1.00 46.82           H
ATOM    415 HG12 VAL A  58       3.114  -2.908  45.765  1.00 46.82           H
ATOM    416 HG13 VAL A  58       2.113  -2.334  44.673  1.00 46.82           H
ATOM    417 HG21 VAL A  58       2.426   0.473  45.249  1.00 38.43           H
ATOM    418 HG22 VAL A  58       0.986  -0.177  45.087  1.00 38.43           H
ATOM    419 HG23 VAL A  58       1.340   0.652  46.395  1.00 38.43           H
ATOM    420  N   ALA A  59       2.061  -3.410  48.625  1.00 43.96           N
ATOM    421  CA  ALA A  59       2.467  -4.722  49.090  1.00 40.00           C
ATOM    422  C   ALA A  59       1.267  -5.525  49.569  1.00 37.43           C
ATOM    423  O   ALA A  59       1.294  -6.758  49.531  1.00 38.96           O
ATOM    424  CB  ALA A  59       3.520  -4.537  50.190  1.00 41.37           C
ATOM    425  H   ALA A  59       2.350  -2.760  49.108  1.00 53.10           H
ATOM    426  HA  ALA A  59       2.879  -5.205  48.356  1.00 48.35           H
ATOM    427  HB1 ALA A  59       3.799  -5.410  50.509  1.00 49.99           H
ATOM    428  HB2 ALA A  59       4.280  -4.060  49.823  1.00 49.99           H
ATOM    429  HB3 ALA A  59       3.130  -4.028  50.918  1.00 49.99           H
ATOM    430  N   ALA A  60       0.195  -4.847  49.962  1.00 42.28           N
ATOM    431  CA  ALA A  60      -1.032  -5.519  50.402  1.00 46.27           C
ATOM    432  C   ALA A  60      -1.909  -5.914  49.208  1.00 43.40           C
ATOM    433  O   ALA A  60      -2.539  -6.986  49.203  1.00 36.63           O
ATOM    434  CB  ALA A  60      -1.784  -4.594  51.395  1.00 39.26           C
ATOM    435  H   ALA A  60       0.148  -3.988  49.984  1.00 51.08           H
ATOM    436  HA  ALA A  60      -0.791  -6.330  50.875  1.00 55.87           H
ATOM    437  HB1 ALA A  60      -2.595  -5.039  51.686  1.00 47.46           H
ATOM    438  HB2 ALA A  60      -1.211  -4.418  52.158  1.00 47.46           H
ATOM    439  HB3 ALA A  60      -2.004  -3.763  50.947  1.00 47.46           H
ATOM    440  N   VAL A  61      -1.920  -5.084  48.168  1.00 43.76           N
ATOM    441  CA  VAL A  61      -2.529  -5.489  46.906  1.00 43.95           C
ATOM    442  C   VAL A  61      -1.907  -6.790  46.424  1.00 43.23           C
ATOM    443  O   VAL A  61      -2.609  -7.727  46.029  1.00 43.45           O
ATOM    444  CB  VAL A  61      -2.386  -4.359  45.866  1.00 32.56           C
ATOM    445  CG1 VAL A  61      -2.857  -4.789  44.463  1.00 34.72           C
ATOM    446  CG2 VAL A  61      -3.178  -3.147  46.322  1.00 39.53           C
ATOM    447  H   VAL A  61      -1.587  -4.291  48.167  1.00 52.85           H
ATOM    448  HA  VAL A  61      -3.476  -5.646  47.049  1.00 53.09           H
ATOM    449  HB  VAL A  61      -1.452  -4.102  45.804  1.00 39.42           H
ATOM    450 HG11 VAL A  61      -2.745  -4.045  43.851  1.00 42.01           H
ATOM    451 HG12 VAL A  61      -2.323  -5.543  44.168  1.00 42.01           H
ATOM    452 HG13 VAL A  61      -3.792  -5.043  44.508  1.00 42.01           H
ATOM    453 HG21 VAL A  61      -3.083  -2.442  45.663  1.00 47.79           H
ATOM    454 HG22 VAL A  61      -4.112  -3.396  46.409  1.00 47.79           H
ATOM    455 HG23 VAL A  61      -2.834  -2.850  47.178  1.00 47.79           H
ATOM    456  N   VAL A  62      -0.578  -6.869  46.468  1.00 42.64           N
ATOM    457  CA  VAL A  62       0.135  -8.029  45.942  1.00 36.98           C
ATOM    458  C   VAL A  62      -0.204  -9.298  46.726  1.00 42.33           C
ATOM    459  O   VAL A  62      -0.391 -10.367  46.133  1.00 40.78           O
ATOM    460  CB  VAL A  62       1.647  -7.738  45.938  1.00 45.00           C
ATOM    461  CG1 VAL A  62       2.448  -8.953  45.539  1.00 48.52           C
ATOM    462  CG2 VAL A  62       1.943  -6.605  44.991  1.00 42.98           C
ATOM    463  H   VAL A  62      -0.066  -6.262  46.799  1.00 51.51           H
ATOM    464  HA  VAL A  62      -0.140  -8.171  45.023  1.00 44.72           H
ATOM    465  HB  VAL A  62       1.924  -7.471  46.828  1.00 54.34           H
ATOM    466 HG11 VAL A  62       3.391  -8.726  45.549  1.00 58.57           H
ATOM    467 HG12 VAL A  62       2.273  -9.668  46.170  1.00 58.57           H
ATOM    468 HG13 VAL A  62       2.183  -9.227  44.647  1.00 58.57           H
ATOM    469 HG21 VAL A  62       2.898  -6.430  44.997  1.00 51.93           H
ATOM    470 HG22 VAL A  62       1.658  -6.856  44.099  1.00 51.93           H
ATOM    471 HG23 VAL A  62       1.461  -5.815  45.284  1.00 51.93           H
ATOM    472  N   ASN A  63      -0.291  -9.220  48.065  1.00 46.75           N
ATOM    473  CA  ASN A  63      -0.409 -10.467  48.833  1.00 52.31           C
ATOM    474  C   ASN A  63      -1.840 -10.906  49.106  1.00 41.74           C
ATOM    475  O   ASN A  63      -2.022 -12.008  49.623  1.00 52.40           O
ATOM    476  CB  ASN A  63       0.337 -10.410  50.182  1.00 40.12           C
ATOM    477  CG  ASN A  63       0.089  -9.139  50.956  1.00 49.64           C
ATOM    478  OD1 ASN A  63      -1.007  -8.896  51.484  1.00 45.85           O
ATOM    479  ND2 ASN A  63       1.131  -8.326  51.061  1.00 52.83           N
ATOM    480  H   ASN A  63      -0.283  -8.497  48.530  1.00 56.45           H
ATOM    481  HA  ASN A  63       0.005 -11.173  48.313  1.00 63.11           H
ATOM    482  HB2 ASN A  63       0.046 -11.154  50.732  1.00 48.49           H
ATOM    483  HB3 ASN A  63       1.290 -10.476  50.016  1.00 48.49           H
ATOM    484 HD21 ASN A  63       1.056  -7.584  51.490  1.00 63.74           H
ATOM    485 HD22 ASN A  63       1.882  -8.540  50.701  1.00 63.74           H
ATOM    486  N   GLY A  64      -2.850 -10.112  48.748  1.00 40.84           N
ATOM    487  CA  GLY A  64      -4.241 -10.478  48.967  1.00 45.65           C
ATOM    488  C   GLY A  64      -4.889  -9.774  50.145  1.00 49.72           C
ATOM    489  O   GLY A  64      -6.128  -9.801  50.276  1.00 45.37           O
ATOM    490  H   GLY A  64      -2.750  -9.346  48.371  1.00 49.35           H
ATOM    491  HA2 GLY A  64      -4.753 -10.269  48.171  1.00 55.13           H
ATOM    492  HA3 GLY A  64      -4.297 -11.435  49.120  1.00 55.13           H
ATOM    493  N   SER A  65      -4.082  -9.104  50.968  1.00 46.35           N
ATOM    494  CA  SER A  65      -4.569  -8.475  52.186  1.00 35.15           C
ATOM    495  C   SER A  65      -5.576  -7.399  51.857  1.00 49.52           C
ATOM    496  O   SER A  65      -6.738  -7.458  52.274  1.00 58.80           O
ATOM    497  CB  SER A  65      -3.400  -7.873  52.958  1.00 37.73           C
ATOM    498  OG  SER A  65      -2.468  -8.880  53.257  1.00 53.51           O
ATOM    499  H   SER A  65      -3.239  -9.002  50.838  1.00 55.97           H
ATOM    500  HA  SER A  65      -5.000  -9.140  52.745  1.00 42.53           H
ATOM    501  HB2 SER A  65      -2.974  -7.192  52.414  1.00 45.63           H
ATOM    502  HB3 SER A  65      -3.729  -7.485  53.785  1.00 45.63           H
ATOM    503  HG  SER A  65      -2.181  -9.225  52.547  1.00 64.56           H
ATOM    504  N   ALA A  66      -5.141  -6.389  51.130  1.00 37.73           N
ATOM    505  CA  ALA A  66      -6.106  -5.454  50.615  1.00 40.95           C
ATOM    506  C   ALA A  66      -7.235  -6.239  49.968  1.00 44.30           C
ATOM    507  O   ALA A  66      -7.027  -6.918  48.965  1.00 51.07           O
ATOM    508  CB  ALA A  66      -5.430  -4.514  49.637  1.00 44.00           C
ATOM    509  H   ALA A  66      -4.321  -6.228  50.927  1.00 45.62           H
ATOM    510  HA  ALA A  66      -6.473  -4.930  51.344  1.00 49.48           H
ATOM    511  HB1 ALA A  66      -6.088  -3.888  49.295  1.00 53.14           H
ATOM    512  HB2 ALA A  66      -4.725  -4.034  50.098  1.00 53.14           H
ATOM    513  HB3 ALA A  66      -5.057  -5.032  48.907  1.00 53.14           H
ATOM    514  N   GLN A  67      -8.409  -6.230  50.588  1.00 43.50           N
ATOM    515  CA  GLN A  67      -9.579  -6.828  49.963  1.00 48.46           C
ATOM    516  C   GLN A  67     -10.071  -5.951  48.824  1.00 46.58           C
ATOM    517  O   GLN A  67      -9.853  -4.738  48.805  1.00 44.09           O
ATOM    518  CB  GLN A  67     -10.759  -6.972  50.928  1.00 47.81           C
ATOM    519  CG  GLN A  67     -10.504  -7.443  52.355  1.00 50.90           C
ATOM    520  CD  GLN A  67     -11.775  -7.287  53.220  1.00 51.33           C
ATOM    521  OE1 GLN A  67     -12.897  -7.318  52.699  1.00 64.23           O
ATOM    522  NE2 GLN A  67     -11.601  -7.109  54.523  1.00 47.91           N
ATOM    523  H   GLN A  67      -8.553  -5.888  51.363  1.00 52.55           H
ATOM    524  HA  GLN A  67      -9.354  -7.703  49.611  1.00 58.50           H
ATOM    525  HB2 GLN A  67     -11.190  -6.105  50.996  1.00 57.72           H
ATOM    526  HB3 GLN A  67     -11.384  -7.602  50.536  1.00 57.72           H
ATOM    527  HG2 GLN A  67     -10.254  -8.380  52.345  1.00 61.42           H
ATOM    528  HG3 GLN A  67      -9.798  -6.909  52.750  1.00 61.42           H
ATOM    529 HE21 GLN A  67     -10.807  -7.085  54.852  1.00 57.83           H
ATOM    530 HE22 GLN A  67     -12.283  -7.018  55.039  1.00 57.83           H
ATOM    531  N   GLY A  68     -10.801  -6.575  47.900  1.00 45.18           N
ATOM    532  CA  GLY A  68     -11.412  -5.866  46.795  1.00 39.11           C
ATOM    533  C   GLY A  68     -12.021  -4.530  47.168  1.00 34.46           C
ATOM    534  O   GLY A  68     -11.711  -3.511  46.552  1.00 45.67           O
ATOM    535  H   GLY A  68     -10.956  -7.421  47.897  1.00 54.56           H
ATOM    536  HA2 GLY A  68     -10.742  -5.710  46.110  1.00 47.28           H
ATOM    537  HA3 GLY A  68     -12.111  -6.419  46.412  1.00 47.28           H
ATOM    538  N   ALA A  69     -12.875  -4.492  48.178  1.00 41.00           N
ATOM    539  CA  ALA A  69     -13.517  -3.229  48.509  1.00 36.83           C
ATOM    540  C   ALA A  69     -12.509  -2.172  48.947  1.00 34.21           C
ATOM    541  O   ALA A  69     -12.740  -0.977  48.748  1.00 37.23           O
ATOM    542  CB  ALA A  69     -14.556  -3.466  49.592  1.00 35.38           C
ATOM    543  H   ALA A  69     -13.096  -5.159  48.673  1.00 49.55           H
ATOM    544  HA  ALA A  69     -13.976  -2.894  47.722  1.00 44.54           H
ATOM    545  HB1 ALA A  69     -14.981  -2.622  49.810  1.00 42.80           H
ATOM    546  HB2 ALA A  69     -15.216  -4.095  49.263  1.00 42.80           H
ATOM    547  HB3 ALA A  69     -14.115  -3.828  50.377  1.00 42.80           H
ATOM    548  N   GLN A  70     -11.403  -2.574  49.558  1.00 34.92           N
ATOM    549  CA  GLN A  70     -10.411  -1.593  49.972  1.00 27.54           C
ATOM    550  C   GLN A  70      -9.607  -1.057  48.791  1.00 39.51           C
ATOM    551  O   GLN A  70      -9.231   0.121  48.785  1.00 41.58           O
ATOM    552  CB  GLN A  70      -9.500  -2.224  51.015  1.00 43.20           C
ATOM    553  CG  GLN A  70     -10.265  -2.897  52.179  1.00 44.22           C
ATOM    554  CD  GLN A  70      -9.335  -3.402  53.290  1.00 44.58           C
ATOM    555  OE1 GLN A  70      -8.819  -4.525  53.237  1.00 44.14           O
ATOM    556  NE2 GLN A  70      -9.117  -2.564  54.298  1.00 39.81           N
ATOM    557  H   GLN A  70     -11.205  -3.390  49.742  1.00 42.26           H
ATOM    558  HA  GLN A  70     -10.866  -0.843  50.388  1.00 33.40           H
ATOM    559  HB2 GLN A  70      -8.955  -2.901  50.586  1.00 52.18           H
ATOM    560  HB3 GLN A  70      -8.932  -1.534  51.393  1.00 52.18           H
ATOM    561  HG2 GLN A  70     -10.876  -2.254  52.570  1.00 53.41           H
ATOM    562  HG3 GLN A  70     -10.759  -3.657  51.834  1.00 53.41           H
ATOM    563 HE21 GLN A  70      -9.490  -1.789  54.301  1.00 48.12           H
ATOM    564 HE22 GLN A  70      -8.603  -2.797  54.947  1.00 48.12           H
ATOM    565  N   ILE A  71      -9.363  -1.883  47.768  1.00 41.40           N
ATOM    566  CA  ILE A  71      -8.722  -1.391  46.554  1.00 36.85           C
ATOM    567  C   ILE A  71      -9.655  -0.431  45.814  1.00 38.35           C
ATOM    568  O   ILE A  71      -9.234   0.634  45.350  1.00 41.86           O
ATOM    569  CB  ILE A  71      -8.287  -2.571  45.663  1.00 30.88           C
ATOM    570  CG1 ILE A  71      -7.385  -3.557  46.414  1.00 42.22           C
ATOM    571  CG2 ILE A  71      -7.548  -2.039  44.468  1.00 36.38           C
ATOM    572  CD1 ILE A  71      -7.053  -4.867  45.623  1.00 35.22           C
ATOM    573  H   ILE A  71      -9.558  -2.721  47.756  1.00 50.02           H
ATOM    574  HA  ILE A  71      -7.924  -0.898  46.801  1.00 44.57           H
ATOM    575  HB  ILE A  71      -9.079  -3.041  45.358  1.00 37.41           H
ATOM    576 HG12 ILE A  71      -6.545  -3.116  46.618  1.00 51.02           H
ATOM    577 HG13 ILE A  71      -7.827  -3.816  47.238  1.00 51.02           H
ATOM    578 HG21 ILE A  71      -7.276  -2.784  43.909  1.00 44.00           H
ATOM    579 HG22 ILE A  71      -8.136  -1.449  43.970  1.00 44.00           H
ATOM    580 HG23 ILE A  71      -6.767  -1.550  44.771  1.00 44.00           H
ATOM    581 HD11 ILE A  71      -6.482  -5.429  46.170  1.00 42.61           H
ATOM    582 HD12 ILE A  71      -7.881  -5.332  45.422  1.00 42.61           H
ATOM    583 HD13 ILE A  71      -6.597  -4.631  44.801  1.00 42.61           H
ATOM    584  N   GLY A  72     -10.934  -0.769  45.696  1.00 31.86           N
ATOM    585  CA  GLY A  72     -11.858   0.169  45.069  1.00 35.52           C
ATOM    586  C   GLY A  72     -11.943   1.476  45.824  1.00 38.05           C
ATOM    587  O   GLY A  72     -12.002   2.558  45.223  1.00 36.74           O
ATOM    588  H   GLY A  72     -11.284  -1.508  45.962  1.00 38.58           H
ATOM    589  HA2 GLY A  72     -11.565   0.355  44.163  1.00 42.98           H
ATOM    590  HA3 GLY A  72     -12.744  -0.225  45.032  1.00 42.98           H
ATOM    591  N   ALA A  73     -11.927   1.402  47.162  1.00 45.10           N
ATOM    592  CA  ALA A  73     -12.047   2.618  47.964  1.00 38.10           C
ATOM    593  C   ALA A  73     -10.813   3.497  47.832  1.00 36.50           C
ATOM    594  O   ALA A  73     -10.933   4.720  47.734  1.00 45.03           O
ATOM    595  CB  ALA A  73     -12.288   2.275  49.422  1.00 36.40           C
ATOM    596  H   ALA A  73     -11.848   0.676  47.616  1.00 54.47           H
ATOM    597  HA  ALA A  73     -12.810   3.127  47.649  1.00 46.07           H
ATOM    598  HB1 ALA A  73     -12.364   3.098  49.931  1.00 44.03           H
ATOM    599  HB2 ALA A  73     -13.109   1.764  49.495  1.00 44.03           H
ATOM    600  HB3 ALA A  73     -11.541   1.751  49.751  1.00 44.03           H
ATOM    601  N   MET A  74      -9.617   2.911  47.825  1.00 37.69           N
ATOM    602  CA  MET A  74      -8.424   3.749  47.695  1.00 40.56           C
ATOM    603  C   MET A  74      -8.306   4.287  46.281  1.00 38.32           C
ATOM    604  O   MET A  74      -7.939   5.453  46.069  1.00 35.10           O
ATOM    605  CB  MET A  74      -7.164   2.962  48.076  1.00 41.80           C
ATOM    606  CG  MET A  74      -5.874   3.679  47.762  1.00 39.30           C
ATOM    607  SD  MET A  74      -5.524   4.960  48.946  1.00 39.60           S
ATOM    608  CE  MET A  74      -4.632   3.986  50.140  1.00 36.06           C
ATOM    609  H   MET A  74      -9.470   2.066  47.891  1.00 45.57           H
ATOM    610  HA  MET A  74      -8.501   4.497  48.307  1.00 49.02           H
ATOM    611  HB2 MET A  74      -7.181   2.789  49.031  1.00 50.51           H
ATOM    612  HB3 MET A  74      -7.162   2.123  47.590  1.00 50.51           H
ATOM    613  HG2 MET A  74      -5.143   3.043  47.779  1.00 47.51           H
ATOM    614  HG3 MET A  74      -5.942   4.088  46.885  1.00 47.51           H
ATOM    615  HE1 MET A  74      -4.362   4.558  50.875  1.00 43.61           H
ATOM    616  HE2 MET A  74      -5.211   3.279  50.466  1.00 43.61           H
ATOM    617  HE3 MET A  74      -3.850   3.603  49.713  1.00 43.61           H
ATOM    618  N   LEU A  75      -8.608   3.456  45.294  1.00 32.64           N
ATOM    619  CA  LEU A  75      -8.547   3.945  43.930  1.00 28.30           C
ATOM    620  C   LEU A  75      -9.499   5.111  43.765  1.00 35.07           C
ATOM    621  O   LEU A  75      -9.186   6.099  43.079  1.00 31.99           O
ATOM    622  CB  LEU A  75      -8.876   2.828  42.936  1.00 31.06           C
ATOM    623  CG  LEU A  75      -7.862   1.696  42.753  1.00 29.44           C
ATOM    624  CD1 LEU A  75      -8.425   0.579  41.869  1.00 34.33           C
ATOM    625  CD2 LEU A  75      -6.537   2.238  42.157  1.00 27.98           C
ATOM    626  H   LEU A  75      -8.843   2.633  45.383  1.00 39.51           H
ATOM    627  HA  LEU A  75      -7.648   4.260  43.745  1.00 34.30           H
ATOM    628  HB2 LEU A  75      -9.708   2.416  43.216  1.00 37.62           H
ATOM    629  HB3 LEU A  75      -9.003   3.234  42.064  1.00 37.62           H
ATOM    630  HG  LEU A  75      -7.661   1.314  43.622  1.00 35.67           H
ATOM    631 HD11 LEU A  75      -7.756  -0.118  41.776  1.00 41.54           H
ATOM    632 HD12 LEU A  75      -9.223   0.218  42.286  1.00 41.54           H
ATOM    633 HD13 LEU A  75      -8.643   0.946  40.998  1.00 41.54           H
ATOM    634 HD21 LEU A  75      -5.914   1.502  42.053  1.00 33.92           H
ATOM    635 HD22 LEU A  75      -6.720   2.641  41.295  1.00 33.92           H
ATOM    636 HD23 LEU A  75      -6.167   2.901  42.761  1.00 33.92           H
ATOM    637  N   MET A  76     -10.650   5.053  44.433  1.00 40.14           N
ATOM    638  CA  MET A  76     -11.581   6.156  44.259  1.00 32.80           C
ATOM    639  C   MET A  76     -11.104   7.352  45.043  1.00 34.28           C
ATOM    640  O   MET A  76     -11.201   8.501  44.577  1.00 36.07           O
ATOM    641  CB  MET A  76     -12.964   5.737  44.671  1.00 36.95           C
ATOM    642  CG  MET A  76     -13.914   6.890  44.661  1.00 38.66           C
ATOM    643  SD  MET A  76     -14.092   7.638  43.045  1.00 35.47           S
ATOM    644  CE  MET A  76     -14.760   6.235  42.151  1.00 30.71           C
ATOM    645  H   MET A  76     -10.902   4.424  44.962  1.00 48.52           H
ATOM    646  HA  MET A  76     -11.612   6.392  43.319  1.00 39.71           H
ATOM    647  HB2 MET A  76     -13.293   5.067  44.051  1.00 44.69           H
ATOM    648  HB3 MET A  76     -12.934   5.375  45.570  1.00 44.69           H
ATOM    649  HG2 MET A  76     -14.788   6.581  44.946  1.00 46.74           H
ATOM    650  HG3 MET A  76     -13.589   7.571  45.272  1.00 46.74           H
ATOM    651  HE1 MET A  76     -14.914   6.493  41.228  1.00 37.20           H
ATOM    652  HE2 MET A  76     -14.122   5.505  42.188  1.00 37.20           H
ATOM    653  HE3 MET A  76     -15.595   5.966  42.564  1.00 37.20           H
ATOM    654  N   ALA A  77     -10.494   7.089  46.192  1.00 34.80           N
ATOM    655  CA  ALA A  77      -9.883   8.159  46.965  1.00 35.10           C
ATOM    656  C   ALA A  77      -8.794   8.866  46.163  1.00 32.13           C
ATOM    657  O   ALA A  77      -8.727  10.103  46.146  1.00 32.70           O
ATOM    658  CB  ALA A  77      -9.321   7.584  48.263  1.00 37.89           C
ATOM    659  H   ALA A  77     -10.421   6.307  46.542  1.00 42.11           H
ATOM    660  HA  ALA A  77     -10.562   8.813  47.193  1.00 42.47           H
ATOM    661  HB1 ALA A  77      -8.915   8.300  48.775  1.00 45.82           H
ATOM    662  HB2 ALA A  77     -10.045   7.184  48.770  1.00 45.82           H
ATOM    663  HB3 ALA A  77      -8.656   6.911  48.048  1.00 45.82           H
ATOM    664  N   ILE A  78      -7.939   8.106  45.474  1.00 40.48           N
ATOM    665  CA  ILE A  78      -6.907   8.731  44.639  1.00 34.03           C
ATOM    666  C   ILE A  78      -7.545   9.470  43.477  1.00 26.74           C
ATOM    667  O   ILE A  78      -7.214  10.623  43.191  1.00 33.20           O
ATOM    668  CB  ILE A  78      -5.898   7.686  44.154  1.00 31.74           C
ATOM    669  CG1 ILE A  78      -5.080   7.209  45.351  1.00 33.48           C
ATOM    670  CG2 ILE A  78      -4.973   8.314  43.142  1.00 41.10           C
ATOM    671  CD1 ILE A  78      -4.467   5.829  45.216  1.00 29.46           C
ATOM    672  H   ILE A  78      -7.934   7.246  45.472  1.00 48.93           H
ATOM    673  HA  ILE A  78      -6.425   9.381  45.174  1.00 41.19           H
ATOM    674  HB  ILE A  78      -6.365   6.936  43.754  1.00 38.44           H
ATOM    675 HG12 ILE A  78      -4.355   7.836  45.496  1.00 40.52           H
ATOM    676 HG13 ILE A  78      -5.657   7.195  46.130  1.00 40.52           H
ATOM    677 HG21 ILE A  78      -4.337   7.647  42.839  1.00 49.66           H
ATOM    678 HG22 ILE A  78      -5.498   8.635  42.392  1.00 49.66           H
ATOM    679 HG23 ILE A  78      -4.504   9.053  43.559  1.00 49.66           H
ATOM    680 HD11 ILE A  78      -3.972   5.624  46.025  1.00 35.70           H
ATOM    681 HD12 ILE A  78      -5.176   5.180  45.088  1.00 35.70           H
ATOM    682 HD13 ILE A  78      -3.870   5.823  44.452  1.00 35.70           H
ATOM    683  N   ARG A  79      -8.500   8.837  42.819  1.00 29.06           N
ATOM    684  CA  ARG A  79      -9.110   9.442  41.642  1.00 28.91           C
ATOM    685  C   ARG A  79      -9.654  10.826  41.956  1.00 37.61           C
ATOM    686  O   ARG A  79      -9.502  11.752  41.151  1.00 36.67           O
ATOM    687  CB  ARG A  79     -10.195   8.496  41.127  1.00 32.85           C
ATOM    688  CG  ARG A  79     -11.046   8.905  39.919  1.00 43.74           C
ATOM    689  CD  ARG A  79     -10.306   9.529  38.688  1.00 36.17           C
ATOM    690  NE  ARG A  79     -10.747  10.915  38.632  1.00 43.66           N
ATOM    691  CZ  ARG A  79     -11.673  11.398  37.826  1.00 34.96           C
ATOM    692  NH1 ARG A  79     -12.226  10.625  36.912  1.00 46.56           N
ATOM    693  NH2 ARG A  79     -12.029  12.664  37.935  1.00 39.07           N1+
ATOM    694  H   ARG A  79      -8.813   8.063  43.027  1.00 35.22           H
ATOM    695  HA  ARG A  79      -8.438   9.534  40.949  1.00 35.04           H
ATOM    696  HB2 ARG A  79      -9.764   7.659  40.890  1.00 39.76           H
ATOM    697  HB3 ARG A  79     -10.812   8.333  41.857  1.00 39.76           H
ATOM    698  HG2 ARG A  79     -11.512   8.116  39.600  1.00 52.84           H
ATOM    699  HG3 ARG A  79     -11.697   9.558  40.220  1.00 52.84           H
ATOM    700  HD2 ARG A  79      -9.346   9.501  38.821  1.00 43.75           H
ATOM    701  HD3 ARG A  79     -10.566   9.075  37.871  1.00 43.75           H
ATOM    702  HE  ARG A  79     -10.371  11.468  39.173  1.00 52.74           H
ATOM    703 HH11 ARG A  79     -12.003   9.796  36.858  1.00 56.22           H
ATOM    704 HH12 ARG A  79     -12.820  10.947  36.380  1.00 56.22           H
ATOM    705 HH21 ARG A  79     -11.650  13.167  38.521  1.00 47.24           H
ATOM    706 HH22 ARG A  79     -12.605  12.997  37.391  1.00 47.24           H
ATOM    707  N   LEU A  80     -10.242  11.009  43.145  1.00 38.63           N
ATOM    708  CA  LEU A  80     -10.981  12.238  43.453  1.00 38.45           C
ATOM    709  C   LEU A  80     -10.178  13.272  44.211  1.00 31.15           C
ATOM    710  O   LEU A  80     -10.541  14.452  44.191  1.00 36.32           O
ATOM    711  CB  LEU A  80     -12.226  11.926  44.292  1.00 42.19           C
ATOM    712  CG  LEU A  80     -13.516  11.719  43.507  1.00 34.95           C
ATOM    713  CD1 LEU A  80     -14.540  11.069  44.400  1.00 33.00           C
ATOM    714  CD2 LEU A  80     -13.994  13.031  42.958  1.00 38.40           C
ATOM    715  H   LEU A  80     -10.228  10.437  43.787  1.00 46.70           H
ATOM    716  HA  LEU A  80     -11.275  12.642  42.622  1.00 46.49           H
ATOM    717  HB2 LEU A  80     -12.060  11.114  44.796  1.00 50.97           H
ATOM    718  HB3 LEU A  80     -12.374  12.663  44.905  1.00 50.97           H
ATOM    719  HG  LEU A  80     -13.343  11.124  42.761  1.00 42.28           H
ATOM    720 HD11 LEU A  80     -15.360  10.939  43.898  1.00 39.95           H
ATOM    721 HD12 LEU A  80     -14.197  10.213  44.702  1.00 39.95           H
ATOM    722 HD13 LEU A  80     -14.707  11.646  45.162  1.00 39.95           H
ATOM    723 HD21 LEU A  80     -14.814  12.886  42.461  1.00 46.43           H
ATOM    724 HD22 LEU A  80     -14.157  13.641  43.695  1.00 46.43           H
ATOM    725 HD23 LEU A  80     -13.312  13.395  42.372  1.00 46.43           H
ATOM    726  N   ARG A  81      -9.133  12.847  44.922  1.00 38.54           N
ATOM    727  CA  ARG A  81      -8.273  13.744  45.689  1.00 39.41           C
ATOM    728  C   ARG A  81      -6.879  13.888  45.104  1.00 33.65           C
ATOM    729  O   ARG A  81      -6.149  14.796  45.508  1.00 35.05           O
ATOM    730  CB  ARG A  81      -8.146  13.233  47.130  1.00 37.77           C
ATOM    731  CG  ARG A  81      -9.405  13.346  47.931  1.00 36.58           C
ATOM    732  CD  ARG A  81      -9.683  14.785  48.303  1.00 39.92           C
ATOM    733  NE  ARG A  81     -10.233  14.830  49.634  1.00 57.27           N
ATOM    734  CZ  ARG A  81     -10.489  15.952  50.275  1.00 62.87           C
ATOM    735  NH1 ARG A  81     -10.982  15.891  51.509  1.00 65.10           N
ATOM    736  NH2 ARG A  81     -10.250  17.120  49.674  1.00 56.50           N1+
ATOM    737  H   ARG A  81      -8.898  12.022  44.976  1.00 46.59           H
ATOM    738  HA  ARG A  81      -8.679  14.625  45.716  1.00 47.64           H
ATOM    739  HB2 ARG A  81      -7.893  12.297  47.107  1.00 45.67           H
ATOM    740  HB3 ARG A  81      -7.460  13.748  47.583  1.00 45.67           H
ATOM    741  HG2 ARG A  81     -10.151  13.016  47.406  1.00 44.24           H
ATOM    742  HG3 ARG A  81      -9.314  12.831  48.748  1.00 44.24           H
ATOM    743  HD2 ARG A  81      -8.857  15.292  48.290  1.00 48.26           H
ATOM    744  HD3 ARG A  81     -10.329  15.164  47.686  1.00 48.26           H
ATOM    745  HE  ARG A  81     -10.527  14.096  49.972  1.00 69.07           H
ATOM    746 HH11 ARG A  81     -11.131  15.127  51.875  1.00 78.47           H
ATOM    747 HH12 ARG A  81     -11.161  16.615  51.937  1.00 78.47           H
ATOM    748 HH21 ARG A  81      -9.927  17.136  48.877  1.00 68.14           H
ATOM    749 HH22 ARG A  81     -10.417  17.857  50.084  1.00 68.14           H
ATOM    750  N   GLY A  82      -6.468  12.985  44.222  1.00 35.69           N
ATOM    751  CA  GLY A  82      -5.298  13.214  43.411  1.00 36.93           C
ATOM    752  C   GLY A  82      -4.026  12.886  44.155  1.00 38.15           C
ATOM    753  O   GLY A  82      -4.019  12.548  45.333  1.00 41.48           O
ATOM    754  H   GLY A  82      -6.855  12.231  44.078  1.00 43.17           H
ATOM    755  HA2 GLY A  82      -5.341  12.662  42.614  1.00 44.66           H
ATOM    756  HA3 GLY A  82      -5.266  14.145  43.141  1.00 44.66           H
ATOM    757  N   MET A  83      -2.917  12.966  43.429  1.00 43.83           N
ATOM    758  CA  MET A  83      -1.600  12.848  44.023  1.00 45.41           C
ATOM    759  C   MET A  83      -0.732  13.894  43.349  1.00 45.78           C
ATOM    760  O   MET A  83      -1.026  14.315  42.227  1.00 52.34           O
ATOM    761  CB  MET A  83      -1.004  11.446  43.827  1.00 42.38           C
ATOM    762  CG  MET A  83      -1.771  10.336  44.452  1.00 42.56           C
ATOM    763  SD  MET A  83      -1.007   8.755  44.003  1.00 45.13           S
ATOM    764  CE  MET A  83      -0.311   8.236  45.527  1.00 45.65           C
ATOM    765  H   MET A  83      -2.905  13.091  42.578  1.00 52.95           H
ATOM    766  HA  MET A  83      -1.654  13.032  44.974  1.00 54.84           H
ATOM    767  HB2 MET A  83      -0.952  11.264  42.875  1.00 51.21           H
ATOM    768  HB3 MET A  83      -0.113  11.435  44.208  1.00 51.21           H
ATOM    769  HG2 MET A  83      -1.751  10.427  45.417  1.00 51.42           H
ATOM    770  HG3 MET A  83      -2.684  10.344  44.125  1.00 51.42           H
ATOM    771  HE1 MET A  83       0.131   7.383  45.398  1.00 55.12           H
ATOM    772  HE2 MET A  83       0.331   8.901  45.823  1.00 55.12           H
ATOM    773  HE3 MET A  83      -1.020   8.146  46.183  1.00 55.12           H
ATOM    774  N   ASP A  84       0.334  14.318  44.027  1.00 41.28           N
ATOM    775  CA  ASP A  84       1.266  15.215  43.376  1.00 48.06           C
ATOM    776  C   ASP A  84       2.513  14.413  43.035  1.00 46.24           C
ATOM    777  O   ASP A  84       2.667  13.252  43.429  1.00 44.59           O
ATOM    778  CB  ASP A  84       1.593  16.446  44.232  1.00 52.84           C
ATOM    779  CG  ASP A  84       1.653  17.760  43.395  1.00 63.29           C
ATOM    780  OD1 ASP A  84       0.655  18.537  43.447  1.00 57.36           O
ATOM    781  OD2 ASP A  84       2.696  18.004  42.700  1.00 49.46           O1-
ATOM    782  H   ASP A  84       0.530  14.107  44.838  1.00 49.88           H
ATOM    783  HA  ASP A  84       0.875  15.526  42.545  1.00 58.02           H
ATOM    784  HB2 ASP A  84       0.907  16.552  44.909  1.00 63.75           H
ATOM    785  HB3 ASP A  84       2.458  16.318  44.652  1.00 63.75           H
ATOM    786  N   LEU A  85       3.427  15.059  42.311  1.00 52.41           N
ATOM    787  CA  LEU A  85       4.429  14.324  41.548  1.00 42.70           C
ATOM    788  C   LEU A  85       5.272  13.446  42.456  1.00 42.51           C
ATOM    789  O   LEU A  85       5.563  12.297  42.112  1.00 46.26           O
ATOM    790  CB  LEU A  85       5.284  15.308  40.768  1.00 45.66           C
ATOM    791  CG  LEU A  85       4.418  16.326  40.010  1.00 49.58           C
ATOM    792  CD1 LEU A  85       5.235  17.471  39.421  1.00 56.71           C
ATOM    793  CD2 LEU A  85       3.668  15.590  38.925  1.00 51.97           C
ATOM    794  H   LEU A  85       3.487  15.914  42.246  1.00 63.24           H
ATOM    795  HA  LEU A  85       3.979  13.748  40.910  1.00 51.58           H
ATOM    796  HB2 LEU A  85       5.856  15.794  41.383  1.00 55.14           H
ATOM    797  HB3 LEU A  85       5.821  14.824  40.121  1.00 55.14           H
ATOM    798  HG  LEU A  85       3.767  16.704  40.621  1.00 59.84           H
ATOM    799 HD11 LEU A  85       4.638  18.078  38.957  1.00 68.40           H
ATOM    800 HD12 LEU A  85       5.688  17.938  40.141  1.00 68.40           H
ATOM    801 HD13 LEU A  85       5.886  17.108  38.801  1.00 68.40           H
ATOM    802 HD21 LEU A  85       3.117  16.222  38.438  1.00 62.70           H
ATOM    803 HD22 LEU A  85       4.308  15.177  38.324  1.00 62.70           H
ATOM    804 HD23 LEU A  85       3.110  14.910  39.333  1.00 62.70           H
ATOM    805  N   GLU A  86       5.640  13.944  43.639  1.00 43.63           N
ATOM    806  CA  GLU A  86       6.380  13.100  44.573  1.00 42.92           C
ATOM    807  C   GLU A  86       5.653  11.769  44.754  1.00 43.37           C
ATOM    808  O   GLU A  86       6.242  10.683  44.654  1.00 40.20           O
ATOM    809  CB  GLU A  86       6.537  13.822  45.924  1.00 46.67           C
ATOM    810  CG  GLU A  86       7.942  13.894  46.572  1.00 44.79           C
ATOM    811  CD  GLU A  86       8.572  12.526  46.733  1.00 63.60           C
ATOM    812  OE1 GLU A  86       9.722  12.435  47.236  1.00 62.85           O
ATOM    813  OE2 GLU A  86       7.918  11.536  46.330  1.00 60.22           O1-
ATOM    814  H   GLU A  86       5.480  14.743  43.916  1.00 52.71           H
ATOM    815  HA  GLU A  86       7.264  12.920  44.216  1.00 51.86           H
ATOM    816  HB2 GLU A  86       6.237  14.736  45.806  1.00 56.36           H
ATOM    817  HB3 GLU A  86       5.957  13.380  46.564  1.00 56.36           H
ATOM    818  HG2 GLU A  86       8.523  14.430  46.011  1.00 54.10           H
ATOM    819  HG3 GLU A  86       7.865  14.295  47.452  1.00 54.10           H
ATOM    820  N   GLU A  87       4.352  11.841  44.993  1.00 37.10           N
ATOM    821  CA  GLU A  87       3.579  10.633  45.238  1.00 42.33           C
ATOM    822  C   GLU A  87       3.441   9.790  43.979  1.00 36.29           C
ATOM    823  O   GLU A  87       3.509   8.560  44.039  1.00 33.26           O
ATOM    824  CB  GLU A  87       2.205  11.032  45.736  1.00 45.77           C
ATOM    825  CG  GLU A  87       2.120  11.454  47.175  1.00 45.73           C
ATOM    826  CD  GLU A  87       0.695  11.847  47.524  1.00 48.57           C
ATOM    827  OE1 GLU A  87       0.224  12.940  47.104  1.00 43.05           O
ATOM    828  OE2 GLU A  87       0.029  11.010  48.171  1.00 46.00           O1-
ATOM    829  H   GLU A  87       3.896  12.569  45.019  1.00 44.86           H
ATOM    830  HA  GLU A  87       4.014  10.101  45.922  1.00 51.15           H
ATOM    831  HB2 GLU A  87       1.890  11.776  45.198  1.00 55.27           H
ATOM    832  HB3 GLU A  87       1.608  10.277  45.620  1.00 55.27           H
ATOM    833  HG2 GLU A  87       2.383  10.715  47.746  1.00 55.22           H
ATOM    834  HG3 GLU A  87       2.696  12.220  47.324  1.00 55.22           H
ATOM    835  N   THR A  88       3.170  10.430  42.840  1.00 35.65           N
ATOM    836  CA  THR A  88       3.032   9.672  41.609  1.00 30.08           C
ATOM    837  C   THR A  88       4.298   8.891  41.359  1.00 34.99           C
ATOM    838  O   THR A  88       4.271   7.664  41.193  1.00 40.81           O
ATOM    839  CB  THR A  88       2.724  10.613  40.461  1.00 39.75           C
ATOM    840  OG1 THR A  88       1.596  11.451  40.807  1.00 42.00           O
ATOM    841  CG2 THR A  88       2.370   9.818  39.260  1.00 37.40           C
ATOM    842  H   THR A  88       3.066  11.280  42.759  1.00 43.12           H
ATOM    843  HA  THR A  88       2.297   9.045  41.697  1.00 36.44           H
ATOM    844  HB  THR A  88       3.498  11.162  40.262  1.00 48.05           H
ATOM    845  HG1 THR A  88       1.422  11.974  40.173  1.00 50.74           H
ATOM    846 HG21 THR A  88       2.170  10.410  38.518  1.00 45.23           H
ATOM    847 HG22 THR A  88       3.110   9.243  39.013  1.00 45.23           H
ATOM    848 HG23 THR A  88       1.591   9.269  39.443  1.00 45.23           H
ATOM    849  N   SER A  89       5.435   9.576  41.461  1.00 36.53           N
ATOM    850  CA  SER A  89       6.739   8.941  41.326  1.00 37.76           C
ATOM    851  C   SER A  89       6.886   7.717  42.216  1.00 36.11           C
ATOM    852  O   SER A  89       7.321   6.651  41.766  1.00 42.16           O
ATOM    853  CB  SER A  89       7.839   9.943  41.659  1.00 43.66           C
ATOM    854  OG  SER A  89       9.073   9.259  41.727  1.00 47.54           O
ATOM    855  H   SER A  89       5.475  10.422  41.611  1.00 44.19           H
ATOM    856  HA  SER A  89       6.859   8.658  40.406  1.00 45.65           H
ATOM    857  HB2 SER A  89       7.882  10.618  40.963  1.00 52.74           H
ATOM    858  HB3 SER A  89       7.651  10.354  42.518  1.00 52.74           H
ATOM    859  HG  SER A  89       9.691   9.798  41.910  1.00 57.40           H
ATOM    860  N   VAL A  90       6.605   7.866  43.501  1.00 38.37           N
ATOM    861  CA  VAL A  90       6.754   6.717  44.384  1.00 40.67           C
ATOM    862  C   VAL A  90       5.816   5.611  43.955  1.00 34.34           C
ATOM    863  O   VAL A  90       6.204   4.438  43.907  1.00 36.79           O
ATOM    864  CB  VAL A  90       6.524   7.113  45.854  1.00 43.27           C
ATOM    865  CG1 VAL A  90       6.704   5.899  46.740  1.00 42.78           C
ATOM    866  CG2 VAL A  90       7.506   8.203  46.279  1.00 45.29           C
ATOM    867  H   VAL A  90       6.336   8.591  43.877  1.00 46.40           H
ATOM    868  HA  VAL A  90       7.661   6.381  44.307  1.00 49.15           H
ATOM    869  HB  VAL A  90       5.621   7.448  45.965  1.00 52.27           H
ATOM    870 HG11 VAL A  90       6.557   6.158  47.663  1.00 51.68           H
ATOM    871 HG12 VAL A  90       6.061   5.221  46.480  1.00 51.68           H
ATOM    872 HG13 VAL A  90       7.606   5.560  46.631  1.00 51.68           H
ATOM    873 HG21 VAL A  90       7.340   8.433  47.206  1.00 54.70           H
ATOM    874 HG22 VAL A  90       8.411   7.868  46.178  1.00 54.70           H
ATOM    875 HG23 VAL A  90       7.376   8.982  45.716  1.00 54.70           H
ATOM    876  N   LEU A  91       4.562   5.953  43.653  1.00 34.37           N
ATOM    877  CA  LEU A  91       3.641   4.940  43.140  1.00 38.86           C
ATOM    878  C   LEU A  91       4.307   4.144  42.023  1.00 35.56           C
ATOM    879  O   LEU A  91       4.309   2.907  42.037  1.00 34.93           O
ATOM    880  CB  LEU A  91       2.349   5.592  42.643  1.00 35.02           C
ATOM    881  CG  LEU A  91       1.021   4.873  42.923  1.00 36.45           C
ATOM    882  CD1 LEU A  91      -0.064   5.389  41.995  1.00 37.34           C
ATOM    883  CD2 LEU A  91       1.098   3.407  42.786  1.00 29.95           C
ATOM    884  H   LEU A  91       4.228   6.742  43.733  1.00 41.59           H
ATOM    885  HA  LEU A  91       3.414   4.325  43.855  1.00 46.98           H
ATOM    886  HB2 LEU A  91       2.284   6.471  43.048  1.00 42.37           H
ATOM    887  HB3 LEU A  91       2.417   5.693  41.681  1.00 42.37           H
ATOM    888  HG  LEU A  91       0.748   5.070  43.833  1.00 44.09           H
ATOM    889 HD11 LEU A  91      -0.893   4.923  42.189  1.00 45.16           H
ATOM    890 HD12 LEU A  91      -0.178   6.342  42.142  1.00 45.16           H
ATOM    891 HD13 LEU A  91       0.202   5.225  41.077  1.00 45.16           H
ATOM    892 HD21 LEU A  91       0.226   3.026  42.977  1.00 36.28           H
ATOM    893 HD22 LEU A  91       1.363   3.189  41.879  1.00 36.28           H
ATOM    894 HD23 LEU A  91       1.754   3.066  43.414  1.00 36.28           H
ATOM    895  N   THR A  92       4.949   4.857  41.089  1.00 38.74           N
ATOM    896  CA  THR A  92       5.586   4.225  39.938  1.00 36.68           C
ATOM    897  C   THR A  92       6.729   3.313  40.351  1.00 38.99           C
ATOM    898  O   THR A  92       6.780   2.156  39.926  1.00 40.47           O
ATOM    899  CB  THR A  92       6.112   5.276  38.982  1.00 40.94           C
ATOM    900  OG1 THR A  92       5.040   6.120  38.513  1.00 32.46           O
ATOM    901  CG2 THR A  92       6.717   4.561  37.828  1.00 47.88           C
ATOM    902  H   THR A  92       5.028   5.713  41.103  1.00 46.84           H
ATOM    903  HA  THR A  92       4.930   3.689  39.466  1.00 44.37           H
ATOM    904  HB  THR A  92       6.794   5.812  39.417  1.00 49.48           H
ATOM    905  HG1 THR A  92       4.674   6.508  39.163  1.00 39.30           H
ATOM    906 HG21 THR A  92       7.068   5.201  37.188  1.00 57.81           H
ATOM    907 HG22 THR A  92       7.440   3.991  38.133  1.00 57.81           H
ATOM    908 HG23 THR A  92       6.047   4.013  37.390  1.00 57.81           H
ATOM    909  N   GLN A  93       7.687   3.828  41.139  1.00 39.24           N
ATOM    910  CA  GLN A  93       8.711   2.953  41.724  1.00 34.84           C
ATOM    911  C   GLN A  93       8.098   1.759  42.443  1.00 31.13           C
ATOM    912  O   GLN A  93       8.637   0.647  42.386  1.00 35.97           O
ATOM    913  CB  GLN A  93       9.605   3.729  42.694  1.00 42.69           C
ATOM    914  CG  GLN A  93      10.389   4.865  42.039  1.00 48.80           C
ATOM    915  CD  GLN A  93      11.173   5.657  43.044  1.00 48.26           C
ATOM    916  OE1 GLN A  93      10.632   6.503  43.753  1.00 42.38           O
ATOM    917  NE2 GLN A  93      12.462   5.373  43.132  1.00 51.29           N
ATOM    918  H   GLN A  93       7.763   4.659  41.346  1.00 47.44           H
ATOM    919  HA  GLN A  93       9.274   2.612  41.011  1.00 42.15           H
ATOM    920  HB2 GLN A  93       9.049   4.115  43.389  1.00 51.58           H
ATOM    921  HB3 GLN A  93      10.245   3.115  43.087  1.00 51.58           H
ATOM    922  HG2 GLN A  93      11.011   4.493  41.395  1.00 58.91           H
ATOM    923  HG3 GLN A  93       9.770   5.466  41.596  1.00 58.91           H
ATOM    924 HE21 GLN A  93      12.804   4.765  42.629  1.00 61.89           H
ATOM    925 HE22 GLN A  93      12.959   5.797  43.692  1.00 61.89           H
ATOM    926  N   ALA A  94       6.978   1.956  43.139  1.00 43.72           N
ATOM    927  CA  ALA A  94       6.399   0.855  43.916  1.00 36.97           C
ATOM    928  C   ALA A  94       5.758  -0.213  43.027  1.00 39.42           C
ATOM    929  O   ALA A  94       5.901  -1.412  43.295  1.00 39.89           O
ATOM    930  CB  ALA A  94       5.370   1.392  44.900  1.00 39.83           C
ATOM    931  H   ALA A  94       6.542   2.697  43.179  1.00 52.81           H
ATOM    932  HA  ALA A  94       7.105   0.430  44.428  1.00 44.71           H
ATOM    933  HB1 ALA A  94       4.999   0.651  45.404  1.00 48.14           H
ATOM    934  HB2 ALA A  94       5.805   2.017  45.501  1.00 48.14           H
ATOM    935  HB3 ALA A  94       4.667   1.842  44.406  1.00 48.14           H
ATOM    936  N   LEU A  95       5.004   0.184  41.986  1.00 41.39           N
ATOM    937  CA  LEU A  95       4.466  -0.826  41.068  1.00 34.61           C
ATOM    938  C   LEU A  95       5.579  -1.483  40.263  1.00 33.34           C
ATOM    939  O   LEU A  95       5.528  -2.681  39.997  1.00 36.82           O
ATOM    940  CB  LEU A  95       3.424  -0.202  40.139  1.00 31.88           C
ATOM    941  CG  LEU A  95       2.255   0.508  40.842  1.00 39.41           C
ATOM    942  CD1 LEU A  95       1.435   1.241  39.801  1.00 38.37           C
ATOM    943  CD2 LEU A  95       1.362  -0.459  41.598  1.00 40.63           C
ATOM    944  H   LEU A  95       4.799   0.998  41.798  1.00 50.02           H
ATOM    945  HA  LEU A  95       4.027  -1.518  41.587  1.00 41.88           H
ATOM    946  HB2 LEU A  95       3.866   0.453  39.577  1.00 38.61           H
ATOM    947  HB3 LEU A  95       3.047  -0.903  39.584  1.00 38.61           H
ATOM    948  HG  LEU A  95       2.604   1.159  41.471  1.00 47.64           H
ATOM    949 HD11 LEU A  95       0.696   1.690  40.240  1.00 46.39           H
ATOM    950 HD12 LEU A  95       2.000   1.891  39.355  1.00 46.39           H
ATOM    951 HD13 LEU A  95       1.097   0.599  39.157  1.00 46.39           H
ATOM    952 HD21 LEU A  95       0.645   0.039  42.020  1.00 49.11           H
ATOM    953 HD22 LEU A  95       0.994  -1.103  40.972  1.00 49.11           H
ATOM    954 HD23 LEU A  95       1.889  -0.915  42.271  1.00 49.11           H
ATOM    955  N   ALA A  96       6.609  -0.721  39.908  1.00 37.97           N
ATOM    956  CA  ALA A  96       7.764  -1.281  39.222  1.00 33.02           C
ATOM    957  C   ALA A  96       8.459  -2.340  40.057  1.00 45.11           C
ATOM    958  O   ALA A  96       8.974  -3.331  39.509  1.00 44.98           O
ATOM    959  CB  ALA A  96       8.741  -0.157  38.903  1.00 37.54           C
ATOM    960  H   ALA A  96       6.662   0.125  40.054  1.00 45.91           H
ATOM    961  HA  ALA A  96       7.479  -1.686  38.388  1.00 39.97           H
ATOM    962  HB1 ALA A  96       9.511  -0.529  38.446  1.00 45.39           H
ATOM    963  HB2 ALA A  96       8.300   0.493  38.334  1.00 45.39           H
ATOM    964  HB3 ALA A  96       9.019   0.264  39.732  1.00 45.39           H
ATOM    965  N   GLN A  97       8.516  -2.137  41.387  1.00 43.64           N
ATOM    966  CA  GLN A  97       9.316  -2.990  42.265  1.00 39.31           C
ATOM    967  C   GLN A  97       8.536  -4.183  42.831  1.00 36.31           C
ATOM    968  O   GLN A  97       9.144  -5.061  43.459  1.00 42.71           O
ATOM    969  CB  GLN A  97       9.927  -2.137  43.386  1.00 40.88           C
ATOM    970  CG  GLN A  97      11.107  -1.238  42.912  1.00 41.98           C
ATOM    971  CD  GLN A  97      11.539  -0.209  43.929  1.00 50.34           C
ATOM    972  OE1 GLN A  97      11.707  -0.530  45.106  1.00 62.10           O
ATOM    973  NE2 GLN A  97      11.730   1.036  43.484  1.00 54.80           N
ATOM    974  H   GLN A  97       8.097  -1.509  41.798  1.00 52.71           H
ATOM    975  HA  GLN A  97      10.052  -3.351  41.746  1.00 47.52           H
ATOM    976  HB2 GLN A  97       9.239  -1.557  43.749  1.00 49.41           H
ATOM    977  HB3 GLN A  97      10.262  -2.725  44.081  1.00 49.41           H
ATOM    978  HG2 GLN A  97      11.872  -1.803  42.720  1.00 50.73           H
ATOM    979  HG3 GLN A  97      10.838  -0.766  42.109  1.00 50.73           H
ATOM    980 HE21 GLN A  97      11.607   1.220  42.653  1.00 66.11           H
ATOM    981 HE22 GLN A  97      11.976   1.655  44.029  1.00 66.11           H
ATOM    982  N   SER A  98       7.228  -4.288  42.559  1.00 38.10           N
ATOM    983  CA  SER A  98       6.471  -5.481  42.929  1.00 32.09           C
ATOM    984  C   SER A  98       6.930  -6.710  42.173  1.00 34.86           C
ATOM    985  O   SER A  98       6.573  -7.834  42.552  1.00 33.27           O
ATOM    986  CB  SER A  98       4.972  -5.235  42.695  1.00 37.59           C
ATOM    987  OG  SER A  98       4.625  -5.198  41.313  1.00 40.22           O
ATOM    988  H   SER A  98       6.762  -3.683  42.162  1.00 46.07           H
ATOM    989  HA  SER A  98       6.600  -5.651  43.876  1.00 38.86           H
ATOM    990  HB2 SER A  98       4.472  -5.948  43.121  1.00 45.46           H
ATOM    991  HB3 SER A  98       4.733  -4.385  43.097  1.00 45.46           H
ATOM    992  HG  SER A  98       5.045  -4.581  40.927  1.00 48.61           H
ATOM    993  N   GLY A  99       7.714  -6.524  41.121  1.00 35.07           N
ATOM    994  CA  GLY A  99       8.173  -7.634  40.325  1.00 32.60           C
ATOM    995  C   GLY A  99       9.627  -7.411  40.013  1.00 37.67           C
ATOM    996  O   GLY A  99      10.272  -6.583  40.662  1.00 38.20           O
ATOM    997  H   GLY A  99       7.992  -5.757  40.850  1.00 42.43           H
ATOM    998  HA2 GLY A  99       8.072  -8.465  40.815  1.00 39.47           H
ATOM    999  HA3 GLY A  99       7.671  -7.686  39.497  1.00 39.47           H
ATOM   1000  N   GLN A 100      10.146  -8.103  39.007  1.00 37.03           N
ATOM   1001  CA  GLN A 100      11.553  -7.989  38.689  1.00 38.06           C
ATOM   1002  C   GLN A 100      11.786  -6.771  37.803  1.00 42.22           C
ATOM   1003  O   GLN A 100      10.900  -6.342  37.052  1.00 41.76           O
ATOM   1004  CB  GLN A 100      12.033  -9.282  38.016  1.00 35.82           C
ATOM   1005  CG  GLN A 100      12.001 -10.488  38.947  1.00 42.38           C
ATOM   1006  CD  GLN A 100      12.294 -11.803  38.257  1.00 50.68           C
ATOM   1007  OE1 GLN A 100      11.662 -12.827  38.551  1.00 46.81           O
ATOM   1008  NE2 GLN A 100      13.266 -11.792  37.348  1.00 54.01           N
ATOM   1009  H   GLN A 100       9.705  -8.639  38.499  1.00 44.79           H
ATOM   1010  HA  GLN A 100      12.057  -7.869  39.509  1.00 46.02           H
ATOM   1011  HB2 GLN A 100      11.460  -9.474  37.258  1.00 43.33           H
ATOM   1012  HB3 GLN A 100      12.948  -9.160  37.717  1.00 43.33           H
ATOM   1013  HG2 GLN A 100      12.665 -10.363  39.642  1.00 51.20           H
ATOM   1014  HG3 GLN A 100      11.118 -10.552  39.344  1.00 51.20           H
ATOM   1015 HE21 GLN A 100      13.691 -11.063  37.180  1.00 65.16           H
ATOM   1016 HE22 GLN A 100      13.471 -12.515  36.929  1.00 65.16           H
ATOM   1017  N   GLN A 101      12.966  -6.176  37.943  1.00 41.76           N
ATOM   1018  CA  GLN A 101      13.492  -5.253  36.944  1.00 41.38           C
ATOM   1019  C   GLN A 101      14.270  -6.065  35.911  1.00 47.06           C
ATOM   1020  O   GLN A 101      15.032  -6.974  36.271  1.00 49.28           O
ATOM   1021  CB  GLN A 101      14.383  -4.194  37.604  1.00 33.67           C
ATOM   1022  CG  GLN A 101      15.308  -3.407  36.683  1.00 43.58           C
ATOM   1023  CD  GLN A 101      14.641  -2.195  36.133  1.00 39.27           C
ATOM   1024  OE1 GLN A 101      14.062  -1.415  36.873  1.00 45.09           O
ATOM   1025  NE2 GLN A 101      14.694  -2.030  34.816  1.00 51.27           N
ATOM   1026  H   GLN A 101      13.488  -6.292  38.617  1.00 50.45           H
ATOM   1027  HA  GLN A 101      12.758  -4.804  36.496  1.00 50.00           H
ATOM   1028  HB2 GLN A 101      13.810  -3.552  38.051  1.00 40.76           H
ATOM   1029  HB3 GLN A 101      14.943  -4.636  38.261  1.00 40.76           H
ATOM   1030  HG2 GLN A 101      16.089  -3.122  37.182  1.00 52.65           H
ATOM   1031  HG3 GLN A 101      15.572  -3.970  35.939  1.00 52.65           H
ATOM   1032 HE21 GLN A 101      15.099  -2.609  34.327  1.00 61.88           H
ATOM   1033 HE22 GLN A 101      14.322  -1.345  34.453  1.00 61.88           H
ATOM   1034  N   LEU A 102      14.063  -5.742  34.625  1.00 45.91           N
ATOM   1035  CA  LEU A 102      14.652  -6.490  33.519  1.00 36.21           C
ATOM   1036  C   LEU A 102      16.002  -5.906  33.193  1.00 38.92           C
ATOM   1037  O   LEU A 102      16.204  -4.689  33.276  1.00 44.48           O
ATOM   1038  CB  LEU A 102      13.786  -6.460  32.249  1.00 40.34           C
ATOM   1039  CG  LEU A 102      12.425  -7.173  32.262  1.00 37.99           C
ATOM   1040  CD1 LEU A 102      11.762  -7.071  30.922  1.00 36.46           C
ATOM   1041  CD2 LEU A 102      12.554  -8.597  32.634  1.00 39.41           C
ATOM   1042  H   LEU A 102      13.576  -5.081  34.370  1.00 55.44           H
ATOM   1043  HA  LEU A 102      14.775  -7.415  33.784  1.00 43.80           H
ATOM   1044  HB2 LEU A 102      13.612  -5.531  32.033  1.00 48.75           H
ATOM   1045  HB3 LEU A 102      14.303  -6.858  31.531  1.00 48.75           H
ATOM   1046  HG  LEU A 102      11.850  -6.743  32.914  1.00 45.94           H
ATOM   1047 HD11 LEU A 102      10.907  -7.528  30.958  1.00 44.10           H
ATOM   1048 HD12 LEU A 102      11.629  -6.135  30.706  1.00 44.10           H
ATOM   1049 HD13 LEU A 102      12.332  -7.486  30.256  1.00 44.10           H
ATOM   1050 HD21 LEU A 102      11.674  -9.005  32.629  1.00 47.64           H
ATOM   1051 HD22 LEU A 102      13.128  -9.040  31.990  1.00 47.64           H
ATOM   1052 HD23 LEU A 102      12.942  -8.657  33.521  1.00 47.64           H
ATOM   1053  N   GLU A 103      16.918  -6.794  32.799  1.00 46.47           N
ATOM   1054  CA  GLU A 103      18.316  -6.481  32.527  1.00 50.03           C
ATOM   1055  C   GLU A 103      18.720  -7.096  31.206  1.00 47.36           C
ATOM   1056  O   GLU A 103      18.339  -8.227  30.898  1.00 47.70           O
ATOM   1057  CB  GLU A 103      19.251  -7.059  33.581  1.00 51.45           C
ATOM   1058  CG  GLU A 103      18.890  -6.747  35.006  1.00 58.88           C
ATOM   1059  CD  GLU A 103      19.730  -5.634  35.577  1.00 66.91           C
ATOM   1060  OE1 GLU A 103      19.613  -5.394  36.806  1.00 65.79           O
ATOM   1061  OE2 GLU A 103      20.494  -5.010  34.793  1.00 69.16           O1-
ATOM   1062  H   GLU A 103      16.738  -7.626  32.678  1.00 56.11           H
ATOM   1063  HA  GLU A 103      18.441  -5.520  32.483  1.00 60.38           H
ATOM   1064  HB2 GLU A 103      19.259  -8.025  33.487  1.00 62.08           H
ATOM   1065  HB3 GLU A 103      20.142  -6.711  33.424  1.00 62.08           H
ATOM   1066  HG2 GLU A 103      17.960  -6.474  35.046  1.00 71.01           H
ATOM   1067  HG3 GLU A 103      19.028  -7.539  35.549  1.00 71.01           H
ATOM   1068  N   TRP A 104      19.549  -6.380  30.468  1.00 45.46           N
ATOM   1069  CA  TRP A 104      19.925  -6.835  29.149  1.00 45.87           C
ATOM   1070  C   TRP A 104      21.421  -6.686  28.933  1.00 48.54           C
ATOM   1071  O   TRP A 104      22.063  -5.795  29.508  1.00 51.98           O
ATOM   1072  CB  TRP A 104      19.193  -6.024  28.082  1.00 45.06           C
ATOM   1073  CG  TRP A 104      17.765  -5.832  28.346  1.00 41.18           C
ATOM   1074  CD1 TRP A 104      17.156  -4.697  28.814  1.00 40.36           C
ATOM   1075  CD2 TRP A 104      16.737  -6.790  28.164  1.00 47.36           C
ATOM   1076  NE1 TRP A 104      15.814  -4.900  28.926  1.00 36.24           N
ATOM   1077  CE2 TRP A 104      15.529  -6.182  28.536  1.00 38.77           C
ATOM   1078  CE3 TRP A 104      16.716  -8.111  27.729  1.00 48.11           C
ATOM   1079  CZ2 TRP A 104      14.327  -6.840  28.465  1.00 33.78           C
ATOM   1080  CZ3 TRP A 104      15.513  -8.757  27.674  1.00 32.38           C
ATOM   1081  CH2 TRP A 104      14.339  -8.119  28.039  1.00 34.90           C
ATOM   1082  H   TRP A 104      19.904  -5.633  30.706  1.00 54.89           H
ATOM   1083  HA  TRP A 104      19.687  -7.770  29.046  1.00 55.39           H
ATOM   1084  HB2 TRP A 104      19.602  -5.147  28.023  1.00 54.42           H
ATOM   1085  HB3 TRP A 104      19.277  -6.482  27.231  1.00 54.42           H
ATOM   1086  HD1 TRP A 104      17.595  -3.903  29.018  1.00 48.78           H
ATOM   1087  HE1 TRP A 104      15.240  -4.319  29.196  1.00 43.84           H
ATOM   1088  HE3 TRP A 104      17.500  -8.542  27.474  1.00 58.08           H
ATOM   1089  HZ2 TRP A 104      13.534  -6.425  28.719  1.00 40.89           H
ATOM   1090  HZ3 TRP A 104      15.481  -9.638  27.379  1.00 39.21           H
ATOM   1091  HH2 TRP A 104      13.537  -8.588  27.993  1.00 42.22           H
ATOM   1092  N   PRO A 105      21.988  -7.506  28.059  1.00 47.07           N
ATOM   1093  CA  PRO A 105      23.415  -7.390  27.756  1.00 37.98           C
ATOM   1094  C   PRO A 105      23.784  -5.959  27.413  1.00 38.76           C
ATOM   1095  O   PRO A 105      23.056  -5.275  26.701  1.00 36.80           O
ATOM   1096  CB  PRO A 105      23.604  -8.331  26.566  1.00 39.20           C
ATOM   1097  CG  PRO A 105      22.251  -8.715  26.128  1.00 40.31           C
ATOM   1098  CD  PRO A 105      21.336  -8.571  27.287  1.00 41.65           C
ATOM   1099  HA  PRO A 105      23.951  -7.697  28.504  1.00 45.92           H
ATOM   1100  HB2 PRO A 105      24.072  -7.865  25.855  1.00 47.39           H
ATOM   1101  HB3 PRO A 105      24.105  -9.112  26.847  1.00 47.39           H
ATOM   1102  HG2 PRO A 105      21.972  -8.130  25.407  1.00 48.72           H
ATOM   1103  HG3 PRO A 105      22.265  -9.637  25.825  1.00 48.72           H
ATOM   1104  HD2 PRO A 105      20.455  -8.292  26.995  1.00 50.32           H
ATOM   1105  HD3 PRO A 105      21.302  -9.394  27.800  1.00 50.32           H
ATOM   1106  N   GLU A 106      24.916  -5.492  27.961  1.00 36.28           N
ATOM   1107  CA  GLU A 106      25.288  -4.094  27.799  1.00 33.37           C
ATOM   1108  C   GLU A 106      25.220  -3.653  26.341  1.00 43.70           C
ATOM   1109  O   GLU A 106      25.032  -2.462  26.060  1.00 48.53           O
ATOM   1110  CB  GLU A 106      26.702  -3.864  28.330  1.00 38.42           C
ATOM   1111  H   GLU A 106      25.472  -5.961  28.421  1.00 43.88           H
ATOM   1112  HA  GLU A 106      24.678  -3.540  28.311  1.00 40.39           H
ATOM   1113  HB1 GLU A 106      26.738  -4.136  29.261  1.00 46.45           H
ATOM   1114  HB3 GLU A 106      26.920  -2.922  28.251  1.00 46.45           H
ATOM   1115  N   ALA A 107      25.391  -4.588  25.398  1.00 41.75           N
ATOM   1116  CA  ALA A 107      25.422  -4.244  23.978  1.00 42.67           C
ATOM   1117  C   ALA A 107      24.076  -3.767  23.425  1.00 43.49           C
ATOM   1118  O   ALA A 107      24.049  -3.162  22.344  1.00 43.88           O
ATOM   1119  CB  ALA A 107      25.883  -5.449  23.186  1.00 30.01           C
ATOM   1120  H   ALA A 107      25.491  -5.427  25.558  1.00 50.45           H
ATOM   1121  HA  ALA A 107      26.068  -3.533  23.842  1.00 51.54           H
ATOM   1122  HB1 ALA A 107      25.903  -5.218  22.244  1.00 36.36           H
ATOM   1123  HB2 ALA A 107      26.771  -5.701  23.484  1.00 36.36           H
ATOM   1124  HB3 ALA A 107      25.263  -6.180  23.334  1.00 36.36           H
ATOM   1125  N   TRP A 108      22.964  -4.018  24.127  1.00 38.25           N
ATOM   1126  CA  TRP A 108      21.648  -3.592  23.665  1.00 35.24           C
ATOM   1127  C   TRP A 108      21.250  -2.224  24.183  1.00 36.18           C
ATOM   1128  O   TRP A 108      20.209  -1.695  23.764  1.00 36.78           O
ATOM   1129  CB  TRP A 108      20.563  -4.588  24.097  1.00 41.21           C
ATOM   1130  CG  TRP A 108      20.704  -5.859  23.468  1.00 34.15           C
ATOM   1131  CD1 TRP A 108      21.690  -6.222  22.601  1.00 40.37           C
ATOM   1132  CD2 TRP A 108      19.856  -7.008  23.634  1.00 33.39           C
ATOM   1133  NE1 TRP A 108      21.515  -7.544  22.214  1.00 35.62           N
ATOM   1134  CE2 TRP A 108      20.397  -8.047  22.829  1.00 42.31           C
ATOM   1135  CE3 TRP A 108      18.700  -7.263  24.370  1.00 31.05           C
ATOM   1136  CZ2 TRP A 108      19.810  -9.318  22.737  1.00 34.24           C
ATOM   1137  CZ3 TRP A 108      18.124  -8.540  24.295  1.00 37.59           C
ATOM   1138  CH2 TRP A 108      18.688  -9.549  23.477  1.00 39.48           C
ATOM   1139  H   TRP A 108      22.951  -4.436  24.878  1.00 46.25           H
ATOM   1140  HA  TRP A 108      21.652  -3.555  22.696  1.00 42.64           H
ATOM   1141  HB2 TRP A 108      20.618  -4.720  25.056  1.00 49.80           H
ATOM   1142  HB3 TRP A 108      19.693  -4.230  23.860  1.00 49.80           H
ATOM   1143  HD1 TRP A 108      22.385  -5.671  22.321  1.00 48.79           H
ATOM   1144  HE1 TRP A 108      22.020  -7.975  21.667  1.00 43.10           H
ATOM   1145  HE3 TRP A 108      18.328  -6.605  24.912  1.00 37.61           H
ATOM   1146  HZ2 TRP A 108      20.183  -9.984  22.206  1.00 41.44           H
ATOM   1147  HZ3 TRP A 108      17.352  -8.723  24.780  1.00 45.46           H
ATOM   1148  HH2 TRP A 108      18.281 -10.384  23.438  1.00 47.72           H
ATOM   1149  N   ARG A 109      22.057  -1.637  25.062  1.00 43.27           N
ATOM   1150  CA  ARG A 109      21.574  -0.565  25.929  1.00 38.14           C
ATOM   1151  C   ARG A 109      20.868   0.500  25.115  1.00 40.41           C
ATOM   1152  O   ARG A 109      19.686   0.795  25.340  1.00 40.74           O
ATOM   1153  CB  ARG A 109      22.754   0.016  26.727  1.00 42.40           C
ATOM   1154  CG  ARG A 109      22.506   1.320  27.454  1.00 51.02           C
ATOM   1155  CD  ARG A 109      23.756   1.735  28.182  1.00 55.55           C
ATOM   1156  NE  ARG A 109      23.738   1.181  29.533  1.00 71.47           N
ATOM   1157  CZ  ARG A 109      24.593   1.523  30.495  1.00 95.12           C
ATOM   1158  NH1 ARG A 109      24.490   0.967  31.698  1.00 99.47           N
ATOM   1159  NH2 ARG A 109      25.553   2.432  30.263  1.00 97.46           N1+
ATOM   1160  H   ARG A 109      22.885  -1.839  25.176  1.00 52.27           H
ATOM   1161  HA  ARG A 109      20.936  -0.932  26.560  1.00 46.12           H
ATOM   1162  HB2 ARG A 109      23.019  -0.637  27.394  1.00 51.23           H
ATOM   1163  HB3 ARG A 109      23.490   0.166  26.114  1.00 51.23           H
ATOM   1164  HG2 ARG A 109      22.275   2.012  26.814  1.00 61.57           H
ATOM   1165  HG3 ARG A 109      21.794   1.203  28.102  1.00 61.57           H
ATOM   1166  HD2 ARG A 109      24.535   1.392  27.716  1.00 67.01           H
ATOM   1167  HD3 ARG A 109      23.793   2.703  28.243  1.00 67.01           H
ATOM   1168  HE  ARG A 109      23.136   0.596  29.720  1.00 86.11           H
ATOM   1169 HH11 ARG A 109      23.876   0.384  31.850  1.00119.71           H
ATOM   1170 HH12 ARG A 109      25.041   1.185  32.321  1.00119.71           H
ATOM   1171 HH21 ARG A 109      25.622   2.796  29.488  1.00117.29           H
ATOM   1172 HH22 ARG A 109      26.101   2.648  30.890  1.00117.29           H
ATOM   1173  N   GLN A 110      21.576   1.071  24.143  1.00 35.96           N
ATOM   1174  CA  GLN A 110      21.068   2.187  23.363  1.00 34.23           C
ATOM   1175  C   GLN A 110      20.099   1.762  22.256  1.00 36.56           C
ATOM   1176  O   GLN A 110      19.609   2.638  21.533  1.00 35.79           O
ATOM   1177  CB  GLN A 110      22.257   2.954  22.774  1.00 41.91           C
ATOM   1178  CG  GLN A 110      21.876   4.043  21.787  1.00 56.27           C
ATOM   1179  CD  GLN A 110      22.979   5.100  21.583  1.00 71.88           C
ATOM   1180  OE1 GLN A 110      24.128   4.909  22.024  1.00 72.49           O
ATOM   1181  NE2 GLN A 110      22.629   6.224  20.907  1.00 62.69           N
ATOM   1182  H   GLN A 110      22.367   0.822  23.916  1.00 43.50           H
ATOM   1183  HA  GLN A 110      20.591   2.789  23.956  1.00 41.43           H
ATOM   1184  HB2 GLN A 110      22.747   3.373  23.499  1.00 50.64           H
ATOM   1185  HB3 GLN A 110      22.833   2.326  22.311  1.00 50.64           H
ATOM   1186  HG2 GLN A 110      21.692   3.636  20.926  1.00 67.87           H
ATOM   1187  HG3 GLN A 110      21.084   4.499  22.112  1.00 67.87           H
ATOM   1188 HE21 GLN A 110      21.824   6.318  20.616  1.00 75.57           H
ATOM   1189 HE22 GLN A 110      23.210   6.842  20.769  1.00 75.57           H
ATOM   1190  N   GLN A 111      19.817   0.452  22.095  1.00 39.71           N
ATOM   1191  CA  GLN A 111      18.861  -0.060  21.113  1.00 34.84           C
ATOM   1192  C   GLN A 111      17.509  -0.452  21.702  1.00 34.26           C
ATOM   1193  O   GLN A 111      16.643  -0.899  20.938  1.00 34.69           O
ATOM   1194  CB  GLN A 111      19.427  -1.292  20.395  1.00 33.94           C
ATOM   1195  CG  GLN A 111      20.508  -0.991  19.359  1.00 37.91           C
ATOM   1196  CD  GLN A 111      21.730  -0.372  20.006  1.00 36.92           C
ATOM   1197  OE1 GLN A 111      22.506  -1.067  20.666  1.00 43.73           O
ATOM   1198  NE2 GLN A 111      21.881   0.939  19.874  1.00 36.27           N
ATOM   1199  H   GLN A 111      20.183  -0.170  22.562  1.00 47.99           H
ATOM   1200  HA  GLN A 111      18.704   0.626  20.445  1.00 42.15           H
ATOM   1201  HB2 GLN A 111      19.813  -1.886  21.058  1.00 41.08           H
ATOM   1202  HB3 GLN A 111      18.700  -1.744  19.938  1.00 41.08           H
ATOM   1203  HG2 GLN A 111      20.777  -1.817  18.927  1.00 45.83           H
ATOM   1204  HG3 GLN A 111      20.160  -0.366  18.704  1.00 45.83           H
ATOM   1205 HE21 GLN A 111      21.299   1.397  19.437  1.00 43.87           H
ATOM   1206 HE22 GLN A 111      22.561   1.331  20.226  1.00 43.87           H
ATOM   1207  N   LEU A 112      17.323  -0.363  23.031  1.00 36.97           N
ATOM   1208  CA  LEU A 112      16.062  -0.725  23.704  1.00 33.89           C
ATOM   1209  C   LEU A 112      15.122   0.470  23.709  1.00 36.60           C
ATOM   1210  O   LEU A 112      15.469   1.526  24.252  1.00 28.75           O
ATOM   1211  CB  LEU A 112      16.311  -1.167  25.141  1.00 27.49           C
ATOM   1212  CG  LEU A 112      17.049  -2.489  25.211  1.00 28.84           C
ATOM   1213  CD1 LEU A 112      18.019  -2.610  26.386  1.00 31.88           C
ATOM   1214  CD2 LEU A 112      15.968  -3.523  25.248  1.00 33.79           C
ATOM   1215  H   LEU A 112      17.929  -0.087  23.576  1.00 44.71           H
ATOM   1216  HA  LEU A 112      15.636  -1.453  23.226  1.00 41.02           H
ATOM   1217  HB2 LEU A 112      16.849  -0.497  25.591  1.00 33.34           H
ATOM   1218  HB3 LEU A 112      15.460  -1.271  25.593  1.00 33.34           H
ATOM   1219  HG  LEU A 112      17.553  -2.612  24.392  1.00 34.95           H
ATOM   1220 HD11 LEU A 112      18.444  -3.481  26.354  1.00 38.60           H
ATOM   1221 HD12 LEU A 112      18.688  -1.912  26.315  1.00 38.60           H
ATOM   1222 HD13 LEU A 112      17.524  -2.513  27.214  1.00 38.60           H
ATOM   1223 HD21 LEU A 112      16.375  -4.402  25.294  1.00 40.89           H
ATOM   1224 HD22 LEU A 112      15.414  -3.373  26.030  1.00 40.89           H
ATOM   1225 HD23 LEU A 112      15.432  -3.447  24.443  1.00 40.89           H
ATOM   1226  N   VAL A 113      13.941   0.314  23.097  1.00 30.22           N
ATOM   1227  CA  VAL A 113      12.994   1.413  22.990  1.00 28.20           C
ATOM   1228  C   VAL A 113      11.587   0.849  23.054  1.00 30.18           C
ATOM   1229  O   VAL A 113      11.366  -0.352  22.926  1.00 33.15           O
ATOM   1230  CB  VAL A 113      13.195   2.223  21.705  1.00 29.38           C
ATOM   1231  CG1 VAL A 113      14.579   2.723  21.664  1.00 26.69           C
ATOM   1232  CG2 VAL A 113      12.893   1.382  20.464  1.00 27.55           C
ATOM   1233  H   VAL A 113      13.671  -0.420  22.739  1.00 36.61           H
ATOM   1234  HA  VAL A 113      13.115   2.010  23.745  1.00 34.19           H
ATOM   1235  HB  VAL A 113      12.596   2.986  21.709  1.00 35.60           H
ATOM   1236 HG11 VAL A 113      14.706   3.236  20.851  1.00 32.38           H
ATOM   1237 HG12 VAL A 113      14.734   3.287  22.438  1.00 32.38           H
ATOM   1238 HG13 VAL A 113      15.188   1.968  21.678  1.00 32.38           H
ATOM   1239 HG21 VAL A 113      13.031   1.927  19.673  1.00 33.40           H
ATOM   1240 HG22 VAL A 113      13.491   0.618  20.448  1.00 33.40           H
ATOM   1241 HG23 VAL A 113      11.972   1.082  20.503  1.00 33.40           H
ATOM   1242  N   ASP A 114      10.635   1.723  23.341  1.00 27.58           N
ATOM   1243  CA  ASP A 114       9.267   1.268  23.391  1.00 24.11           C
ATOM   1244  C   ASP A 114       8.390   2.442  23.026  1.00 25.88           C
ATOM   1245  O   ASP A 114       8.837   3.595  23.026  1.00 27.64           O
ATOM   1246  CB  ASP A 114       8.919   0.715  24.776  1.00 23.92           C
ATOM   1247  CG  ASP A 114       7.794  -0.317  24.746  1.00 25.41           C
ATOM   1248  OD1 ASP A 114       7.499  -0.930  25.805  1.00 29.23           O
ATOM   1249  OD2 ASP A 114       7.199  -0.519  23.669  1.00 35.24           O1-
ATOM   1250  H   ASP A 114      10.753   2.559  23.506  1.00 33.44           H
ATOM   1251  HA  ASP A 114       9.134   0.566  22.735  1.00 29.28           H
ATOM   1252  HB2 ASP A 114       9.705   0.288  25.151  1.00 29.05           H
ATOM   1253  HB3 ASP A 114       8.636   1.447  25.345  1.00 29.05           H
ATOM   1254  N   LYS A 115       7.135   2.122  22.695  1.00 26.94           N
ATOM   1255  CA  LYS A 115       6.094   3.102  22.416  1.00 30.01           C
ATOM   1256  C   LYS A 115       4.841   2.659  23.143  1.00 33.99           C
ATOM   1257  O   LYS A 115       4.345   1.559  22.890  1.00 36.16           O
ATOM   1258  CB  LYS A 115       5.805   3.187  20.934  1.00 28.23           C
ATOM   1259  CG  LYS A 115       4.876   4.354  20.531  1.00 30.22           C
ATOM   1260  CD  LYS A 115       3.403   4.289  20.911  1.00 31.87           C
ATOM   1261  CE  LYS A 115       2.594   3.412  20.034  1.00 29.24           C
ATOM   1262  NZ  LYS A 115       1.167   3.272  20.513  1.00 37.47           N1+
ATOM   1263  H   LYS A 115       6.858   1.311  22.625  1.00 32.67           H
ATOM   1264  HA  LYS A 115       6.360   3.977  22.741  1.00 36.35           H
ATOM   1265  HB2 LYS A 115       6.644   3.300  20.459  1.00 34.22           H
ATOM   1266  HB3 LYS A 115       5.380   2.361  20.653  1.00 34.22           H
ATOM   1267  HG2 LYS A 115       5.232   5.164  20.930  1.00 36.61           H
ATOM   1268  HG3 LYS A 115       4.912   4.438  19.565  1.00 36.61           H
ATOM   1269  HD2 LYS A 115       3.329   3.952  21.818  1.00 38.59           H
ATOM   1270  HD3 LYS A 115       3.028   5.183  20.862  1.00 38.59           H
ATOM   1271  HE2 LYS A 115       2.576   3.787  19.140  1.00 35.44           H
ATOM   1272  HE3 LYS A 115       2.993   2.528  20.016  1.00 35.44           H
ATOM   1273  HZ1 LYS A 115       0.714   2.739  19.963  1.00 45.31           H
ATOM   1274  HZ2 LYS A 115       1.154   2.922  21.331  1.00 45.31           H
ATOM   1275  HZ3 LYS A 115       0.774   4.070  20.533  1.00 45.31           H
ATOM   1276  N   HIS A 116       4.311   3.509  24.018  1.00 31.51           N
ATOM   1277  CA  HIS A 116       3.073   3.184  24.702  1.00 41.46           C
ATOM   1278  C   HIS A 116       2.025   4.231  24.355  1.00 34.93           C
ATOM   1279  O   HIS A 116       2.357   5.375  24.079  1.00 36.02           O
ATOM   1280  CB  HIS A 116       3.271   3.114  26.197  1.00 31.95           C
ATOM   1281  CG  HIS A 116       2.250   2.281  26.876  1.00 36.11           C
ATOM   1282  ND1 HIS A 116       2.554   1.098  27.511  1.00 39.97           N
ATOM   1283  CD2 HIS A 116       0.919   2.454  27.012  1.00 33.64           C
ATOM   1284  CE1 HIS A 116       1.453   0.569  28.002  1.00 33.44           C
ATOM   1285  NE2 HIS A 116       0.447   1.369  27.705  1.00 31.55           N
ATOM   1286  H   HIS A 116       4.648   4.272  24.229  1.00 38.16           H
ATOM   1287  HA  HIS A 116       2.754   2.321  24.396  1.00 50.09           H
ATOM   1288  HB2 HIS A 116       3.220   4.010  26.565  1.00 38.69           H
ATOM   1289  HB3 HIS A 116       4.143   2.729  26.382  1.00 38.69           H
ATOM   1290  HD2 HIS A 116       0.416   3.161  26.680  1.00 40.72           H
ATOM   1291  HE1 HIS A 116       1.395  -0.228  28.477  1.00 40.48           H
ATOM   1292  HE2 HIS A 116      -0.373   1.242  27.931  1.00 38.21           H
ATOM   1293  N   SER A 117       0.766   3.814  24.310  1.00 33.75           N
ATOM   1294  CA  SER A 117      -0.344   4.712  24.023  1.00 33.72           C
ATOM   1295  C   SER A 117      -1.255   4.821  25.237  1.00 37.20           C
ATOM   1296  O   SER A 117      -1.519   3.816  25.901  1.00 34.97           O
ATOM   1297  CB  SER A 117      -1.129   4.186  22.850  1.00 32.44           C
ATOM   1298  OG  SER A 117      -2.251   4.992  22.585  1.00 41.60           O
ATOM   1299  H   SER A 117       0.525   2.999  24.446  1.00 40.85           H
ATOM   1300  HA  SER A 117      -0.006   5.594  23.804  1.00 40.81           H
ATOM   1301  HB2 SER A 117      -0.556   4.177  22.067  1.00 39.27           H
ATOM   1302  HB3 SER A 117      -1.428   3.285  23.050  1.00 39.27           H
ATOM   1303  HG  SER A 117      -2.677   4.685  21.929  1.00 50.27           H
ATOM   1304  N   THR A 118      -1.737   6.034  25.537  1.00 36.84           N
ATOM   1305  CA  THR A 118      -2.758   6.156  26.581  1.00 34.72           C
ATOM   1306  C   THR A 118      -4.119   5.774  26.089  1.00 35.66           C
ATOM   1307  O   THR A 118      -5.059   5.860  26.869  1.00 41.71           O
ATOM   1308  CB  THR A 118      -2.930   7.555  27.140  1.00 27.20           C
ATOM   1309  OG1 THR A 118      -3.585   8.357  26.170  1.00 32.52           O
ATOM   1310  CG2 THR A 118      -1.641   8.151  27.451  1.00 36.43           C
ATOM   1311  H   THR A 118      -1.500   6.773  25.167  1.00 44.56           H
ATOM   1312  HA  THR A 118      -2.528   5.566  27.316  1.00 42.01           H
ATOM   1313  HB  THR A 118      -3.462   7.522  27.951  1.00 32.99           H
ATOM   1314  HG1 THR A 118      -3.689   9.137  26.464  1.00 39.37           H
ATOM   1315 HG21 THR A 118      -1.766   9.045  27.807  1.00 44.06           H
ATOM   1316 HG22 THR A 118      -1.177   7.611  28.110  1.00 44.06           H
ATOM   1317 HG23 THR A 118      -1.098   8.204  26.649  1.00 44.06           H
ATOM   1318  N   GLY A 119      -4.255   5.406  24.820  1.00 35.00           N
ATOM   1319  CA  GLY A 119      -5.497   4.787  24.439  1.00 38.81           C
ATOM   1320  C   GLY A 119      -6.302   5.469  23.357  1.00 29.44           C
ATOM   1321  O   GLY A 119      -6.551   6.670  23.377  1.00 42.78           O
ATOM   1322  H   GLY A 119      -3.671   5.500  24.196  1.00 42.35           H
ATOM   1323  HA2 GLY A 119      -5.310   3.884  24.137  1.00 46.92           H
ATOM   1324  HA3 GLY A 119      -6.062   4.722  25.225  1.00 46.92           H
ATOM   1325  N   GLY A 120      -6.758   4.655  22.424  1.00 37.48           N
ATOM   1326  CA  GLY A 120      -7.608   5.122  21.351  1.00 30.68           C
ATOM   1327  C   GLY A 120      -8.272   3.980  20.643  1.00 30.89           C
ATOM   1328  O   GLY A 120      -7.707   2.892  20.480  1.00 39.12           O
ATOM   1329  H   GLY A 120      -6.585   3.813  22.391  1.00 45.32           H
ATOM   1330  HA2 GLY A 120      -8.294   5.707  21.709  1.00 37.16           H
ATOM   1331  HA3 GLY A 120      -7.079   5.621  20.709  1.00 37.16           H
ATOM   1332  N   VAL A 121      -9.476   4.253  20.146  1.00 31.65           N
ATOM   1333  CA  VAL A 121     -10.304   3.331  19.391  1.00 26.88           C
ATOM   1334  C   VAL A 121      -9.675   3.002  18.027  1.00 32.99           C
ATOM   1335  O   VAL A 121      -9.451   3.884  17.182  1.00 31.76           O
ATOM   1336  CB  VAL A 121     -11.683   3.950  19.229  1.00 26.89           C
ATOM   1337  CG1 VAL A 121     -12.565   3.123  18.331  1.00 32.76           C
ATOM   1338  CG2 VAL A 121     -12.282   4.080  20.564  1.00 31.58           C
ATOM   1339  H   VAL A 121      -9.853   5.019  20.244  1.00 38.33           H
ATOM   1340  HA  VAL A 121     -10.398   2.504  19.889  1.00 32.60           H
ATOM   1341  HB  VAL A 121     -11.596   4.836  18.844  1.00 32.62           H
ATOM   1342 HG11 VAL A 121     -13.431   3.554  18.257  1.00 39.65           H
ATOM   1343 HG12 VAL A 121     -12.151   3.058  17.456  1.00 39.65           H
ATOM   1344 HG13 VAL A 121     -12.666   2.239  18.716  1.00 39.65           H
ATOM   1345 HG21 VAL A 121     -13.164   4.474  20.476  1.00 38.24           H
ATOM   1346 HG22 VAL A 121     -12.352   3.199  20.965  1.00 38.24           H
ATOM   1347 HG23 VAL A 121     -11.718   4.649  21.109  1.00 38.24           H
ATOM   1348  N   GLY A 122      -9.456   1.719  17.769  1.00 29.95           N
ATOM   1349  CA  GLY A 122      -8.820   1.292  16.534  1.00 28.05           C
ATOM   1350  C   GLY A 122      -7.326   1.476  16.505  1.00 25.68           C
ATOM   1351  O   GLY A 122      -6.735   1.368  15.425  1.00 31.44           O
ATOM   1352  H   GLY A 122      -9.668   1.074  18.296  1.00 36.29           H
ATOM   1353  HA2 GLY A 122      -9.010   0.352  16.389  1.00 34.01           H
ATOM   1354  HA3 GLY A 122      -9.199   1.793  15.794  1.00 34.01           H
ATOM   1355  N   ASP A 123      -6.691   1.805  17.632  1.00 29.50           N
ATOM   1356  CA  ASP A 123      -5.253   2.069  17.631  1.00 31.38           C
ATOM   1357  C   ASP A 123      -4.573   0.720  17.684  1.00 28.88           C
ATOM   1358  O   ASP A 123      -4.481   0.106  18.745  1.00 28.60           O
ATOM   1359  CB  ASP A 123      -4.809   2.947  18.797  1.00 30.60           C
ATOM   1360  CG  ASP A 123      -3.316   3.229  18.770  1.00 37.46           C
ATOM   1361  OD1 ASP A 123      -2.905   4.352  19.132  1.00 38.13           O
ATOM   1362  OD2 ASP A 123      -2.531   2.322  18.376  1.00 41.01           O1-
ATOM   1363  H   ASP A 123      -7.067   1.880  18.402  1.00 35.75           H
ATOM   1364  HA  ASP A 123      -5.005   2.508  16.803  1.00 38.00           H
ATOM   1365  HB2 ASP A 123      -5.277   3.796  18.751  1.00 37.07           H
ATOM   1366  HB3 ASP A 123      -5.016   2.497  19.631  1.00 37.07           H
ATOM   1367  N   LYS A 124      -4.102   0.257  16.520  1.00 26.76           N
ATOM   1368  CA  LYS A 124      -3.298  -0.958  16.417  1.00 20.45           C
ATOM   1369  C   LYS A 124      -1.875  -0.623  16.029  1.00 24.44           C
ATOM   1370  O   LYS A 124      -1.153  -1.448  15.448  1.00 26.28           O
ATOM   1371  CB  LYS A 124      -3.904  -1.924  15.412  1.00 20.28           C
ATOM   1372  CG  LYS A 124      -3.871  -1.408  14.027  1.00 22.45           C
ATOM   1373  CD  LYS A 124      -5.152  -1.566  13.286  1.00 27.21           C
ATOM   1374  CE  LYS A 124      -6.193  -0.651  13.785  1.00 25.76           C
ATOM   1375  NZ  LYS A 124      -7.434  -0.620  12.904  1.00 25.44           N1+
ATOM   1376  H   LYS A 124      -4.240   0.641  15.763  1.00 32.45           H
ATOM   1377  HA  LYS A 124      -3.278  -1.399  17.281  1.00 24.88           H
ATOM   1378  HB2 LYS A 124      -3.406  -2.756  15.433  1.00 24.69           H
ATOM   1379  HB3 LYS A 124      -4.830  -2.086  15.649  1.00 24.69           H
ATOM   1380  HG2 LYS A 124      -3.659  -0.461  14.052  1.00 27.29           H
ATOM   1381  HG3 LYS A 124      -3.184  -1.883  13.534  1.00 27.29           H
ATOM   1382  HD2 LYS A 124      -5.004  -1.372  12.347  1.00 33.00           H
ATOM   1383  HD3 LYS A 124      -5.472  -2.475  13.394  1.00 33.00           H
ATOM   1384  HE2 LYS A 124      -6.463  -0.935  14.672  1.00 31.26           H
ATOM   1385  HE3 LYS A 124      -5.830   0.248  13.822  1.00 31.26           H
ATOM   1386  HZ1 LYS A 124      -8.034  -0.056  13.243  1.00 30.87           H
ATOM   1387  HZ2 LYS A 124      -7.218  -0.354  12.083  1.00 30.87           H
ATOM   1388  HZ3 LYS A 124      -7.795  -1.433  12.859  1.00 30.87           H
ATOM   1389  N   VAL A 125      -1.466   0.600  16.341  1.00 22.61           N
ATOM   1390  CA  VAL A 125      -0.122   1.041  15.988  1.00 27.42           C
ATOM   1391  C   VAL A 125       0.919   0.143  16.642  1.00 29.13           C
ATOM   1392  O   VAL A 125       1.922  -0.195  16.020  1.00 27.22           O
ATOM   1393  CB  VAL A 125       0.074   2.522  16.379  1.00 27.31           C
ATOM   1394  CG1 VAL A 125       1.534   2.948  16.283  1.00 33.93           C
ATOM   1395  CG2 VAL A 125      -0.744   3.434  15.512  1.00 28.72           C
ATOM   1396  H   VAL A 125      -1.940   1.189  16.751  1.00 27.48           H
ATOM   1397  HA  VAL A 125      -0.012   0.971  15.027  1.00 33.25           H
ATOM   1398  HB  VAL A 125      -0.213   2.646  17.297  1.00 33.12           H
ATOM   1399 HG11 VAL A 125       1.607   3.881  16.537  1.00 41.07           H
ATOM   1400 HG12 VAL A 125       2.062   2.399  16.882  1.00 41.07           H
ATOM   1401 HG13 VAL A 125       1.837   2.828  15.369  1.00 41.07           H
ATOM   1402 HG21 VAL A 125      -0.593   4.351  15.789  1.00 34.81           H
ATOM   1403 HG22 VAL A 125      -0.472   3.318  14.588  1.00 34.81           H
ATOM   1404 HG23 VAL A 125      -1.681   3.207  15.612  1.00 34.81           H
ATOM   1405  N   SER A 126       0.716  -0.246  17.913  1.00 31.15           N
ATOM   1406  CA  SER A 126       1.724  -1.046  18.611  1.00 24.84           C
ATOM   1407  C   SER A 126       1.977  -2.391  17.938  1.00 28.97           C
ATOM   1408  O   SER A 126       3.126  -2.847  17.866  1.00 31.28           O
ATOM   1409  CB  SER A 126       1.334  -1.233  20.072  1.00 32.65           C
ATOM   1410  OG  SER A 126       1.652  -0.030  20.793  1.00 34.95           O
ATOM   1411  H   SER A 126       0.018  -0.061  18.379  1.00 37.73           H
ATOM   1412  HA  SER A 126       2.562  -0.557  18.598  1.00 30.16           H
ATOM   1413  HB2 SER A 126       0.381  -1.403  20.132  1.00 39.53           H
ATOM   1414  HB3 SER A 126       1.835  -1.975  20.446  1.00 39.53           H
ATOM   1415  HG  SER A 126       1.442  -0.116  21.602  1.00 42.29           H
ATOM   1416  N   LEU A 127       0.961  -3.002  17.351  1.00 25.94           N
ATOM   1417  CA  LEU A 127       1.186  -4.308  16.747  1.00 28.11           C
ATOM   1418  C   LEU A 127       2.157  -4.212  15.585  1.00 29.65           C
ATOM   1419  O   LEU A 127       2.872  -5.168  15.289  1.00 30.07           O
ATOM   1420  CB  LEU A 127      -0.136  -4.880  16.244  1.00 26.53           C
ATOM   1421  CG  LEU A 127      -1.102  -5.518  17.243  1.00 23.81           C
ATOM   1422  CD1 LEU A 127      -2.430  -5.643  16.556  1.00 28.63           C
ATOM   1423  CD2 LEU A 127      -0.656  -6.892  17.674  1.00 32.20           C
ATOM   1424  H   LEU A 127       0.158  -2.698  17.289  1.00 31.48           H
ATOM   1425  HA  LEU A 127       1.554  -4.913  17.409  1.00 34.08           H
ATOM   1426  HB2 LEU A 127      -0.621  -4.161  15.810  1.00 32.18           H
ATOM   1427  HB3 LEU A 127       0.071  -5.561  15.585  1.00 32.18           H
ATOM   1428  HG  LEU A 127      -1.199  -4.952  18.025  1.00 28.92           H
ATOM   1429 HD11 LEU A 127      -3.065  -6.046  17.169  1.00 34.70           H
ATOM   1430 HD12 LEU A 127      -2.735  -4.760  16.297  1.00 34.70           H
ATOM   1431 HD13 LEU A 127      -2.327  -6.202  15.770  1.00 34.70           H
ATOM   1432 HD21 LEU A 127      -1.300  -7.249  18.304  1.00 38.98           H
ATOM   1433 HD22 LEU A 127      -0.602  -7.465  16.893  1.00 38.98           H
ATOM   1434 HD23 LEU A 127       0.216  -6.823  18.094  1.00 38.98           H
ATOM   1435  N   VAL A 128       2.116  -3.105  14.856  1.00 30.45           N
ATOM   1436  CA  VAL A 128       2.966  -2.886  13.684  1.00 27.85           C
ATOM   1437  C   VAL A 128       4.347  -2.416  14.095  1.00 27.27           C
ATOM   1438  O   VAL A 128       5.365  -2.731  13.444  1.00 31.52           O
ATOM   1439  CB  VAL A 128       2.306  -1.827  12.795  1.00 27.10           C
ATOM   1440  CG1 VAL A 128       3.262  -1.436  11.670  1.00 26.06           C
ATOM   1441  CG2 VAL A 128       0.949  -2.330  12.336  1.00 26.86           C
ATOM   1442  H   VAL A 128       1.590  -2.445  15.021  1.00 36.88           H
ATOM   1443  HA  VAL A 128       3.052  -3.710  13.180  1.00 33.77           H
ATOM   1444  HB  VAL A 128       2.153  -1.032  13.331  1.00 32.86           H
ATOM   1445 HG11 VAL A 128       2.836  -0.766  11.113  1.00 31.62           H
ATOM   1446 HG12 VAL A 128       4.075  -1.077  12.058  1.00 31.62           H
ATOM   1447 HG13 VAL A 128       3.466  -2.224  11.143  1.00 31.62           H
ATOM   1448 HG21 VAL A 128       0.536  -1.656  11.774  1.00 32.58           H
ATOM   1449 HG22 VAL A 128       1.071  -3.151  11.834  1.00 32.58           H
ATOM   1450 HG23 VAL A 128       0.395  -2.497  13.115  1.00 32.58           H
ATOM   1451  N   LEU A 129       4.386  -1.577  15.125  1.00 24.25           N
ATOM   1452  CA  LEU A 129       5.560  -0.762  15.367  1.00 26.13           C
ATOM   1453  C   LEU A 129       6.614  -1.525  16.157  1.00 30.49           C
ATOM   1454  O   LEU A 129       7.819  -1.319  15.949  1.00 31.87           O
ATOM   1455  CB  LEU A 129       5.116   0.514  16.059  1.00 17.94           C
ATOM   1456  CG  LEU A 129       6.103   1.639  16.219  1.00 28.25           C
ATOM   1457  CD1 LEU A 129       6.431   2.215  14.820  1.00 32.48           C
ATOM   1458  CD2 LEU A 129       5.536   2.704  17.121  1.00 23.26           C
ATOM   1459  H   LEU A 129       3.750  -1.465  15.693  1.00 29.45           H
ATOM   1460  HA  LEU A 129       5.950  -0.515  14.514  1.00 31.70           H
ATOM   1461  HB2 LEU A 129       4.364   0.872  15.563  1.00 21.88           H
ATOM   1462  HB3 LEU A 129       4.819   0.276  16.951  1.00 21.88           H
ATOM   1463  HG  LEU A 129       6.922   1.301  16.614  1.00 34.24           H
ATOM   1464 HD11 LEU A 129       7.067   2.940  14.919  1.00 39.32           H
ATOM   1465 HD12 LEU A 129       6.814   1.512  14.271  1.00 39.32           H
ATOM   1466 HD13 LEU A 129       5.614   2.544  14.415  1.00 39.32           H
ATOM   1467 HD21 LEU A 129       6.185   3.420  17.212  1.00 28.26           H
ATOM   1468 HD22 LEU A 129       4.718   3.047  16.729  1.00 28.26           H
ATOM   1469 HD23 LEU A 129       5.349   2.315  17.990  1.00 28.26           H
ATOM   1470  N   ALA A 130       6.210  -2.448  17.026  1.00 26.59           N
ATOM   1471  CA  ALA A 130       7.217  -3.277  17.683  1.00 27.18           C
ATOM   1472  C   ALA A 130       8.022  -4.079  16.671  1.00 27.47           C
ATOM   1473  O   ALA A 130       9.257  -3.984  16.700  1.00 27.95           O
ATOM   1474  CB  ALA A 130       6.551  -4.166  18.744  1.00 29.15           C
ATOM   1475  H   ALA A 130       5.395  -2.610  17.246  1.00 32.25           H
ATOM   1476  HA  ALA A 130       7.838  -2.693  18.146  1.00 32.96           H
ATOM   1477  HB1 ALA A 130       7.231  -4.710  19.171  1.00 35.32           H
ATOM   1478  HB2 ALA A 130       6.118  -3.600  19.402  1.00 35.32           H
ATOM   1479  HB3 ALA A 130       5.894  -4.734  18.312  1.00 35.32           H
ATOM   1480  N   PRO A 131       7.419  -4.841  15.745  1.00 28.48           N
ATOM   1481  CA  PRO A 131       8.235  -5.525  14.720  1.00 24.04           C
ATOM   1482  C   PRO A 131       8.877  -4.564  13.750  1.00 29.07           C
ATOM   1483  O   PRO A 131      10.016  -4.794  13.316  1.00 30.32           O
ATOM   1484  CB  PRO A 131       7.237  -6.431  14.003  1.00 25.56           C
ATOM   1485  CG  PRO A 131       5.946  -6.299  14.684  1.00 29.54           C
ATOM   1486  CD  PRO A 131       5.988  -5.090  15.559  1.00 29.69           C
ATOM   1487  HA  PRO A 131       8.921  -6.068  15.139  1.00 29.20           H
ATOM   1488  HB2 PRO A 131       7.157  -6.149  13.078  1.00 31.02           H
ATOM   1489  HB3 PRO A 131       7.548  -7.348  14.049  1.00 31.02           H
ATOM   1490  HG2 PRO A 131       5.246  -6.204  14.019  1.00 35.79           H
ATOM   1491  HG3 PRO A 131       5.790  -7.092  15.220  1.00 35.79           H
ATOM   1492  HD2 PRO A 131       5.570  -4.337  15.113  1.00 35.98           H
ATOM   1493  HD3 PRO A 131       5.565  -5.277  16.412  1.00 35.98           H
ATOM   1494  N   ALA A 132       8.188  -3.491  13.359  1.00 29.93           N
ATOM   1495  CA  ALA A 132       8.850  -2.561  12.445  1.00 25.04           C
ATOM   1496  C   ALA A 132      10.138  -2.042  13.053  1.00 26.81           C
ATOM   1497  O   ALA A 132      11.179  -1.997  12.381  1.00 25.46           O
ATOM   1498  CB  ALA A 132       7.940  -1.395  12.078  1.00 24.22           C
ATOM   1499  H   ALA A 132       7.386  -3.288  13.591  1.00 36.27           H
ATOM   1500  HA  ALA A 132       9.075  -3.032  11.627  1.00 30.39           H
ATOM   1501  HB1 ALA A 132       8.415  -0.803  11.473  1.00 29.41           H
ATOM   1502  HB2 ALA A 132       7.143  -1.740  11.646  1.00 29.41           H
ATOM   1503  HB3 ALA A 132       7.698  -0.917  12.887  1.00 29.41           H
ATOM   1504  N   LEU A 133      10.106  -1.679  14.337  1.00 25.87           N
ATOM   1505  CA  LEU A 133      11.289  -1.082  14.940  1.00 27.19           C
ATOM   1506  C   LEU A 133      12.355  -2.143  15.157  1.00 31.09           C
ATOM   1507  O   LEU A 133      13.553  -1.867  14.996  1.00 29.71           O
ATOM   1508  CB  LEU A 133      10.920  -0.366  16.247  1.00 21.81           C
ATOM   1509  CG  LEU A 133      10.205   0.983  16.034  1.00 25.93           C
ATOM   1510  CD1 LEU A 133       9.633   1.539  17.295  1.00 25.03           C
ATOM   1511  CD2 LEU A 133      11.178   2.000  15.544  1.00 25.21           C
ATOM   1512  H   LEU A 133       9.432  -1.766  14.863  1.00 31.39           H
ATOM   1513  HA  LEU A 133      11.650  -0.419  14.331  1.00 32.97           H
ATOM   1514  HB2 LEU A 133      10.328  -0.937  16.761  1.00 26.52           H
ATOM   1515  HB3 LEU A 133      11.731  -0.196  16.751  1.00 26.52           H
ATOM   1516  HG  LEU A 133       9.495   0.885  15.381  1.00 31.46           H
ATOM   1517 HD11 LEU A 133       9.198   2.383  17.099  1.00 30.39           H
ATOM   1518 HD12 LEU A 133       8.987   0.909  17.652  1.00 30.39           H
ATOM   1519 HD13 LEU A 133      10.350   1.676  17.934  1.00 30.39           H
ATOM   1520 HD21 LEU A 133      10.715   2.843  15.414  1.00 30.60           H
ATOM   1521 HD22 LEU A 133      11.882   2.107  16.203  1.00 30.60           H
ATOM   1522 HD23 LEU A 133      11.555   1.697  14.703  1.00 30.60           H
ATOM   1523  N   ALA A 134      11.935  -3.376  15.437  1.00 28.86           N
ATOM   1524  CA  ALA A 134      12.871  -4.489  15.491  1.00 24.79           C
ATOM   1525  C   ALA A 134      13.620  -4.629  14.175  1.00 27.75           C
ATOM   1526  O   ALA A 134      14.820  -4.905  14.171  1.00 27.52           O
ATOM   1527  CB  ALA A 134      12.134  -5.784  15.824  1.00 32.38           C
ATOM   1528  H   ALA A 134      11.117  -3.591  15.598  1.00 34.97           H
ATOM   1529  HA  ALA A 134      13.521  -4.323  16.192  1.00 30.09           H
ATOM   1530  HB1 ALA A 134      12.774  -6.512  15.855  1.00 39.21           H
ATOM   1531  HB2 ALA A 134      11.700  -5.688  16.686  1.00 39.21           H
ATOM   1532  HB3 ALA A 134      11.471  -5.955  15.137  1.00 39.21           H
ATOM   1533  N   ALA A 135      12.951  -4.377  13.055  1.00 25.17           N
ATOM   1534  CA  ALA A 135      13.586  -4.527  11.752  1.00 27.76           C
ATOM   1535  C   ALA A 135      14.422  -3.333  11.384  1.00 28.35           C
ATOM   1536  O   ALA A 135      15.062  -3.356  10.330  1.00 38.92           O
ATOM   1537  CB  ALA A 135      12.559  -4.733  10.657  1.00 27.89           C
ATOM   1538  H   ALA A 135      12.131  -4.118  13.022  1.00 30.55           H
ATOM   1539  HA  ALA A 135      14.165  -5.305  11.771  1.00 33.66           H
ATOM   1540  HB1 ALA A 135      13.019  -4.829   9.809  1.00 33.82           H
ATOM   1541  HB2 ALA A 135      12.049  -5.535  10.850  1.00 33.82           H
ATOM   1542  HB3 ALA A 135      11.970  -3.963  10.630  1.00 33.82           H
ATOM   1543  N   CYS A 136      14.343  -2.270  12.173  1.00 34.37           N
ATOM   1544  CA  CYS A 136      15.211  -1.111  12.076  1.00 29.22           C
ATOM   1545  C   CYS A 136      16.393  -1.197  13.032  1.00 32.85           C
ATOM   1546  O   CYS A 136      17.138  -0.219  13.153  1.00 35.61           O
ATOM   1547  CB  CYS A 136      14.447   0.169  12.392  1.00 21.54           C
ATOM   1548  SG  CYS A 136      13.074   0.556  11.279  1.00 31.07           S
ATOM   1549  H   CYS A 136      13.762  -2.198  12.803  1.00 41.59           H
ATOM   1550  HA  CYS A 136      15.555  -1.044  11.171  1.00 35.41           H
ATOM   1551  HB2 CYS A 136      14.083   0.095  13.288  1.00 26.20           H
ATOM   1552  HB3 CYS A 136      15.068   0.913  12.356  1.00 26.20           H
ATOM   1553  HG  CYS A 136      12.275  -0.338  11.319  1.00 37.63           H
ATOM   1554  N   GLY A 137      16.565  -2.335  13.722  1.00 32.60           N
ATOM   1555  CA  GLY A 137      17.700  -2.563  14.604  1.00 26.92           C
ATOM   1556  C   GLY A 137      17.447  -2.333  16.077  1.00 32.06           C
ATOM   1557  O   GLY A 137      18.390  -2.413  16.866  1.00 31.62           O
ATOM   1558  H   GLY A 137      16.020  -2.999  13.689  1.00 39.47           H
ATOM   1559  HA2 GLY A 137      17.999  -3.479  14.496  1.00 32.65           H
ATOM   1560  HA3 GLY A 137      18.426  -1.979  14.335  1.00 32.65           H
ATOM   1561  N   CYS A 138      16.224  -2.023  16.465  1.00 37.96           N
ATOM   1562  CA  CYS A 138      15.917  -1.823  17.871  1.00 38.94           C
ATOM   1563  C   CYS A 138      15.545  -3.149  18.523  1.00 31.60           C
ATOM   1564  O   CYS A 138      15.339  -4.168  17.859  1.00 36.37           O
ATOM   1565  CB  CYS A 138      14.790  -0.802  18.041  1.00 29.02           C
ATOM   1566  SG  CYS A 138      15.136   0.820  17.136  1.00 31.58           S
ATOM   1567  H   CYS A 138      15.553  -1.921  15.937  1.00 45.90           H
ATOM   1568  HA  CYS A 138      16.705  -1.478  18.321  1.00 47.07           H
ATOM   1569  HB2 CYS A 138      13.969  -1.175  17.685  1.00 35.17           H
ATOM   1570  HB3 CYS A 138      14.684  -0.602  18.985  1.00 35.17           H
ATOM   1571  HG  CYS A 138      16.146   1.303  17.570  1.00 38.24           H
ATOM   1572  N   LYS A 139      15.512  -3.128  19.847  1.00 30.33           N
ATOM   1573  CA  LYS A 139      15.057  -4.255  20.644  1.00 34.89           C
ATOM   1574  C   LYS A 139      13.850  -3.738  21.395  1.00 28.58           C
ATOM   1575  O   LYS A 139      13.950  -2.703  22.049  1.00 35.17           O
ATOM   1576  CB  LYS A 139      16.133  -4.746  21.636  1.00 29.99           C
ATOM   1577  CG  LYS A 139      17.416  -5.278  21.006  1.00 28.00           C
ATOM   1578  CD  LYS A 139      17.095  -6.486  20.214  1.00 31.23           C
ATOM   1579  CE  LYS A 139      18.352  -7.125  19.645  1.00 33.52           C
ATOM   1580  NZ  LYS A 139      18.083  -8.528  19.113  1.00 30.33           N1+
ATOM   1581  H   LYS A 139      15.756  -2.452  20.320  1.00 36.74           H
ATOM   1582  HA  LYS A 139      14.789  -4.989  20.069  1.00 42.22           H
ATOM   1583  HB2 LYS A 139      16.378  -4.005  22.212  1.00 36.34           H
ATOM   1584  HB3 LYS A 139      15.754  -5.460  22.171  1.00 36.34           H
ATOM   1585  HG2 LYS A 139      17.794  -4.608  20.416  1.00 33.94           H
ATOM   1586  HG3 LYS A 139      18.047  -5.520  21.702  1.00 33.94           H
ATOM   1587  HD2 LYS A 139      16.654  -7.135  20.784  1.00 37.83           H
ATOM   1588  HD3 LYS A 139      16.518  -6.240  19.475  1.00 37.83           H
ATOM   1589  HE2 LYS A 139      18.683  -6.582  18.913  1.00 40.57           H
ATOM   1590  HE3 LYS A 139      19.021  -7.190  20.344  1.00 40.57           H
ATOM   1591  HZ1 LYS A 139      18.834  -8.878  18.787  1.00 36.74           H
ATOM   1592  HZ2 LYS A 139      17.782  -9.049  19.769  1.00 36.74           H
ATOM   1593  HZ3 LYS A 139      17.474  -8.496  18.465  1.00 36.74           H
ATOM   1594  N   VAL A 140      12.714  -4.422  21.295  1.00 32.19           N
ATOM   1595  CA  VAL A 140      11.477  -3.873  21.861  1.00 27.32           C
ATOM   1596  C   VAL A 140      10.739  -4.837  22.792  1.00 35.11           C
ATOM   1597  O   VAL A 140       9.800  -5.527  22.353  1.00 28.58           O
ATOM   1598  CB  VAL A 140      10.516  -3.447  20.750  1.00 28.04           C
ATOM   1599  CG1 VAL A 140       9.341  -2.692  21.310  1.00 26.99           C
ATOM   1600  CG2 VAL A 140      11.228  -2.588  19.765  1.00 28.60           C
ATOM   1601  H   VAL A 140      12.628  -5.188  20.914  1.00 38.98           H
ATOM   1602  HA  VAL A 140      11.699  -3.082  22.376  1.00 33.14           H
ATOM   1603  HB  VAL A 140      10.184  -4.234  20.289  1.00 34.00           H
ATOM   1604 HG11 VAL A 140       8.753  -2.438  20.582  1.00 32.74           H
ATOM   1605 HG12 VAL A 140       8.867  -3.265  21.934  1.00 32.74           H
ATOM   1606 HG13 VAL A 140       9.664  -1.900  21.768  1.00 32.74           H
ATOM   1607 HG21 VAL A 140      10.606  -2.326  19.068  1.00 34.67           H
ATOM   1608 HG22 VAL A 140      11.567  -1.801  20.219  1.00 34.67           H
ATOM   1609 HG23 VAL A 140      11.963  -3.091  19.381  1.00 34.67           H
ATOM   1610  N   PRO A 141      11.048  -4.833  24.101  1.00 31.26           N
ATOM   1611  CA  PRO A 141      10.311  -5.610  25.115  1.00 31.97           C
ATOM   1612  C   PRO A 141       9.053  -4.916  25.612  1.00 27.00           C
ATOM   1613  O   PRO A 141       8.973  -4.465  26.737  1.00 31.07           O
ATOM   1614  CB  PRO A 141      11.351  -5.760  26.225  1.00 30.24           C
ATOM   1615  CG  PRO A 141      12.186  -4.527  26.130  1.00 34.07           C
ATOM   1616  CD  PRO A 141      12.145  -4.047  24.694  1.00 36.41           C
ATOM   1617  HA  PRO A 141      10.081  -6.486  24.768  1.00 38.71           H
ATOM   1618  HB2 PRO A 141      10.906  -5.809  27.086  1.00 36.64           H
ATOM   1619  HB3 PRO A 141      11.887  -6.552  26.068  1.00 36.64           H
ATOM   1620  HG2 PRO A 141      11.822  -3.849  26.720  1.00 41.23           H
ATOM   1621  HG3 PRO A 141      13.097  -4.740  26.386  1.00 41.23           H
ATOM   1622  HD2 PRO A 141      11.939  -3.099  24.660  1.00 44.04           H
ATOM   1623  HD3 PRO A 141      12.983  -4.244  24.247  1.00 44.04           H
ATOM   1624  N   MET A 142       8.020  -4.867  24.774  1.00 29.53           N
ATOM   1625  CA  MET A 142       6.814  -4.130  25.120  1.00 26.99           C
ATOM   1626  C   MET A 142       6.033  -4.917  26.152  1.00 34.53           C
ATOM   1627  O   MET A 142       5.486  -5.982  25.847  1.00 34.35           O
ATOM   1628  CB  MET A 142       5.955  -3.881  23.883  1.00 34.98           C
ATOM   1629  CG  MET A 142       4.763  -2.970  24.108  1.00 35.87           C
ATOM   1630  SD  MET A 142       3.717  -2.887  22.646  1.00 32.70           S
ATOM   1631  CE  MET A 142       4.868  -2.028  21.596  1.00 42.52           C
ATOM   1632  H   MET A 142       7.994  -5.251  24.005  1.00 35.78           H
ATOM   1633  HA  MET A 142       7.063  -3.270  25.495  1.00 32.74           H
ATOM   1634  HB2 MET A 142       6.510  -3.474  23.198  1.00 42.33           H
ATOM   1635  HB3 MET A 142       5.618  -4.733  23.564  1.00 42.33           H
ATOM   1636  HG2 MET A 142       4.231  -3.314  24.843  1.00 43.39           H
ATOM   1637  HG3 MET A 142       5.076  -2.075  24.309  1.00 43.39           H
ATOM   1638  HE1 MET A 142       4.460  -1.889  20.728  1.00 51.37           H
ATOM   1639  HE2 MET A 142       5.086  -1.174  22.000  1.00 51.37           H
ATOM   1640  HE3 MET A 142       5.671  -2.565  21.503  1.00 51.37           H
ATOM   1641  N   ILE A 143       5.978  -4.400  27.373  1.00 33.51           N
ATOM   1642  CA  ILE A 143       4.981  -4.828  28.346  1.00 28.99           C
ATOM   1643  C   ILE A 143       3.726  -4.004  28.100  1.00 35.04           C
ATOM   1644  O   ILE A 143       3.784  -2.768  28.079  1.00 42.81           O
ATOM   1645  CB  ILE A 143       5.483  -4.645  29.797  1.00 36.47           C
ATOM   1646  CG1 ILE A 143       6.838  -5.322  30.002  1.00 34.43           C
ATOM   1647  CG2 ILE A 143       4.448  -5.215  30.779  1.00 36.26           C
ATOM   1648  CD1 ILE A 143       7.338  -5.239  31.374  1.00 30.38           C
ATOM   1649  H   ILE A 143       6.512  -3.793  27.666  1.00 40.56           H
ATOM   1650  HA  ILE A 143       4.770  -5.764  28.206  1.00 35.14           H
ATOM   1651  HB  ILE A 143       5.583  -3.696  29.972  1.00 44.11           H
ATOM   1652 HG12 ILE A 143       6.756  -6.261  29.773  1.00 41.66           H
ATOM   1653 HG13 ILE A 143       7.490  -4.897  29.423  1.00 41.66           H
ATOM   1654 HG21 ILE A 143       4.773  -5.095  31.685  1.00 43.86           H
ATOM   1655 HG22 ILE A 143       3.609  -4.743  30.663  1.00 43.86           H
ATOM   1656 HG23 ILE A 143       4.325  -6.160  30.594  1.00 43.86           H
ATOM   1657 HD11 ILE A 143       8.197  -5.688  31.424  1.00 36.80           H
ATOM   1658 HD12 ILE A 143       7.439  -4.305  31.618  1.00 36.80           H
ATOM   1659 HD13 ILE A 143       6.704  -5.670  31.968  1.00 36.80           H
ATOM   1660  N   SER A 144       2.597  -4.678  27.902  1.00 35.50           N
ATOM   1661  CA  SER A 144       1.348  -4.005  27.550  1.00 38.21           C
ATOM   1662  C   SER A 144       0.170  -4.484  28.403  1.00 34.92           C
ATOM   1663  O   SER A 144       0.345  -5.321  29.295  1.00 38.78           O
ATOM   1664  CB  SER A 144       1.063  -4.258  26.066  1.00 29.54           C
ATOM   1665  OG  SER A 144      -0.023  -3.456  25.628  1.00 41.32           O
ATOM   1666  H   SER A 144       2.527  -5.533  27.967  1.00 42.95           H
ATOM   1667  HA  SER A 144       1.451  -3.049  27.682  1.00 46.20           H
ATOM   1668  HB2 SER A 144       1.852  -4.033  25.549  1.00 35.80           H
ATOM   1669  HB3 SER A 144       0.837  -5.193  25.942  1.00 35.80           H
ATOM   1670  HG  SER A 144      -0.176  -3.599  24.815  1.00 49.93           H
ATOM   1671  N   GLY A 145      -1.045  -4.026  28.115  1.00 38.77           N
ATOM   1672  CA  GLY A 145      -2.156  -4.422  28.962  1.00 33.18           C
ATOM   1673  C   GLY A 145      -3.412  -4.837  28.230  1.00 33.10           C
ATOM   1674  O   GLY A 145      -3.389  -5.068  27.029  1.00 32.70           O
ATOM   1675  H   GLY A 145      -1.245  -3.505  27.461  1.00 46.87           H
ATOM   1676  HA2 GLY A 145      -1.877  -5.166  29.517  1.00 40.17           H
ATOM   1677  HA3 GLY A 145      -2.384  -3.682  29.546  1.00 40.17           H
ATOM   1678  N   ARG A 146      -4.520  -4.939  28.945  1.00 33.80           N
ATOM   1679  CA  ARG A 146      -5.761  -5.404  28.364  1.00 27.58           C
ATOM   1680  C   ARG A 146      -6.692  -4.239  28.162  1.00 30.91           C
ATOM   1681  O   ARG A 146      -6.309  -3.061  28.308  1.00 32.22           O
ATOM   1682  CB  ARG A 146      -6.400  -6.461  29.250  1.00 28.04           C
ATOM   1683  CG  ARG A 146      -5.526  -7.588  29.353  1.00 35.68           C
ATOM   1684  CD  ARG A 146      -6.261  -8.762  29.793  1.00 25.97           C
ATOM   1685  NE  ARG A 146      -5.343  -9.905  29.778  1.00 35.06           N
ATOM   1686  CZ  ARG A 146      -5.287 -10.817  28.808  1.00 37.38           C
ATOM   1687  NH1 ARG A 146      -6.117 -10.764  27.769  1.00 31.57           N
ATOM   1688  NH2 ARG A 146      -4.404 -11.803  28.896  1.00 34.71           N1+
ATOM   1689  H   ARG A 146      -4.577  -4.741  29.780  1.00 40.91           H
ATOM   1690  HA  ARG A 146      -5.579  -5.801  27.498  1.00 33.45           H
ATOM   1691  HB2 ARG A 146      -6.546  -6.099  30.137  1.00 33.99           H
ATOM   1692  HB3 ARG A 146      -7.238  -6.753  28.857  1.00 33.99           H
ATOM   1693  HG2 ARG A 146      -5.136  -7.777  28.485  1.00 43.16           H
ATOM   1694  HG3 ARG A 146      -4.831  -7.400  30.003  1.00 43.16           H
ATOM   1695  HD2 ARG A 146      -6.584  -8.630  30.698  1.00 31.51           H
ATOM   1696  HD3 ARG A 146      -6.995  -8.940  29.184  1.00 31.51           H
ATOM   1697  HE  ARG A 146      -4.803  -9.993  30.441  1.00 42.41           H
ATOM   1698 HH11 ARG A 146      -6.690 -10.126  27.707  1.00 38.24           H
ATOM   1699 HH12 ARG A 146      -6.073 -11.363  27.153  1.00 38.24           H
ATOM   1700 HH21 ARG A 146      -3.871 -11.844  29.569  1.00 42.00           H
ATOM   1701 HH22 ARG A 146      -4.367 -12.402  28.280  1.00 42.00           H
ATOM   1702  N   GLY A 147      -7.925  -4.570  27.809  1.00 30.71           N
ATOM   1703  CA  GLY A 147      -8.921  -3.559  27.593  1.00 25.86           C
ATOM   1704  C   GLY A 147      -8.991  -2.762  28.858  1.00 27.27           C
ATOM   1705  O   GLY A 147      -9.031  -3.346  29.931  1.00 31.67           O
ATOM   1706  H   GLY A 147      -8.202  -5.376  27.690  1.00 37.20           H
ATOM   1707  HA2 GLY A 147      -8.668  -2.980  26.856  1.00 31.38           H
ATOM   1708  HA3 GLY A 147      -9.785  -3.961  27.412  1.00 31.38           H
ATOM   1709  N   LEU A 148      -8.974  -1.444  28.758  1.00 29.05           N
ATOM   1710  CA  LEU A 148      -9.118  -0.577  29.912  1.00 25.03           C
ATOM   1711  C   LEU A 148     -10.033   0.560  29.535  1.00 35.51           C
ATOM   1712  O   LEU A 148      -9.692   1.388  28.677  1.00 36.55           O
ATOM   1713  CB  LEU A 148      -7.780  -0.018  30.366  1.00 32.22           C
ATOM   1714  CG  LEU A 148      -7.816   0.827  31.591  1.00 26.49           C
ATOM   1715  CD1 LEU A 148      -8.092  -0.088  32.791  1.00 35.82           C
ATOM   1716  CD2 LEU A 148      -6.488   1.549  31.771  1.00 33.59           C
ATOM   1717  H   LEU A 148      -8.879  -1.019  28.016  1.00 35.21           H
ATOM   1718  HA  LEU A 148      -9.517  -1.070  30.646  1.00 30.38           H
ATOM   1719  HB2 LEU A 148      -7.182  -0.760  30.542  1.00 39.01           H
ATOM   1720  HB3 LEU A 148      -7.417   0.526  29.649  1.00 39.01           H
ATOM   1721  HG  LEU A 148      -8.527   1.483  31.523  1.00 32.13           H
ATOM   1722 HD11 LEU A 148      -8.118   0.449  33.598  1.00 43.33           H
ATOM   1723 HD12 LEU A 148      -8.945  -0.531  32.661  1.00 43.33           H
ATOM   1724 HD13 LEU A 148      -7.383  -0.747  32.855  1.00 43.33           H
ATOM   1725 HD21 LEU A 148      -6.531   2.093  32.573  1.00 40.65           H
ATOM   1726 HD22 LEU A 148      -5.781   0.890  31.855  1.00 40.65           H
ATOM   1727 HD23 LEU A 148      -6.328   2.111  30.998  1.00 40.65           H
ATOM   1728  N   GLY A 149     -11.165   0.615  30.203  1.00 38.20           N
ATOM   1729  CA  GLY A 149     -12.166   1.595  29.879  1.00 37.79           C
ATOM   1730  C   GLY A 149     -13.008   1.078  28.750  1.00 35.83           C
ATOM   1731  O   GLY A 149     -13.645   0.019  28.827  1.00 45.62           O
ATOM   1732  H   GLY A 149     -11.377   0.091  30.851  1.00 46.18           H
ATOM   1733  HA2 GLY A 149     -12.733   1.760  30.649  1.00 45.70           H
ATOM   1734  HA3 GLY A 149     -11.746   2.426  29.609  1.00 45.70           H
ATOM   1735  N   HIS A 150     -12.951   1.812  27.662  1.00 43.43           N
ATOM   1736  CA  HIS A 150     -13.608   1.422  26.437  1.00 47.16           C
ATOM   1737  C   HIS A 150     -12.609   1.409  25.284  1.00 44.06           C
ATOM   1738  O   HIS A 150     -13.005   1.189  24.135  1.00 43.10           O
ATOM   1739  CB  HIS A 150     -14.761   2.384  26.178  1.00 52.00           C
ATOM   1740  CG  HIS A 150     -14.336   3.814  26.219  1.00 45.70           C
ATOM   1741  ND1 HIS A 150     -13.278   4.285  25.472  1.00 46.56           N
ATOM   1742  CD2 HIS A 150     -14.794   4.864  26.937  1.00 40.34           C
ATOM   1743  CE1 HIS A 150     -13.118   5.574  25.706  1.00 48.82           C
ATOM   1744  NE2 HIS A 150     -14.025   5.949  26.592  1.00 57.76           N
ATOM   1745  H   HIS A 150     -12.528   2.558  27.606  1.00 52.46           H
ATOM   1746  HA  HIS A 150     -13.971   0.528  26.537  1.00 56.94           H
ATOM   1747  HB2 HIS A 150     -15.441   2.253  26.857  1.00 62.75           H
ATOM   1748  HB3 HIS A 150     -15.130   2.206  25.299  1.00 62.75           H
ATOM   1749  HD2 HIS A 150     -15.505   4.858  27.537  1.00 48.75           H
ATOM   1750  HE1 HIS A 150     -12.473   6.123  25.319  1.00 58.93           H
ATOM   1751  HE2 HIS A 150     -14.117   6.745  26.906  1.00 69.66           H
ATOM   1752  N   THR A 151     -11.323   1.647  25.557  1.00 41.86           N
ATOM   1753  CA  THR A 151     -10.282   1.415  24.567  1.00 43.67           C
ATOM   1754  C   THR A 151      -9.869  -0.055  24.667  1.00 33.61           C
ATOM   1755  O   THR A 151      -9.926  -0.655  25.743  1.00 29.75           O
ATOM   1756  CB  THR A 151      -9.082   2.352  24.772  1.00 36.00           C
ATOM   1757  OG1 THR A 151      -8.331   1.935  25.907  1.00 49.78           O
ATOM   1758  CG2 THR A 151      -9.539   3.780  25.050  1.00 44.49           C
ATOM   1759  H   THR A 151     -11.033   1.945  26.310  1.00 50.58           H
ATOM   1760  HA  THR A 151     -10.641   1.570  23.680  1.00 52.75           H
ATOM   1761  HB  THR A 151      -8.519   2.349  23.983  1.00 43.55           H
ATOM   1762  HG1 THR A 151      -8.814   1.954  26.594  1.00 60.08           H
ATOM   1763 HG21 THR A 151      -8.769   4.356  25.176  1.00 53.74           H
ATOM   1764 HG22 THR A 151     -10.061   4.112  24.302  1.00 53.74           H
ATOM   1765 HG23 THR A 151     -10.085   3.804  25.851  1.00 53.74           H
ATOM   1766  N   GLY A 152      -9.553  -0.657  23.525  1.00 38.50           N
ATOM   1767  CA  GLY A 152      -9.110  -2.033  23.517  1.00 28.10           C
ATOM   1768  C   GLY A 152      -7.632  -2.146  23.779  1.00 26.65           C
ATOM   1769  O   GLY A 152      -6.868  -1.178  23.684  1.00 33.84           O
ATOM   1770  H   GLY A 152      -9.589  -0.288  22.749  1.00 46.55           H
ATOM   1771  HA2 GLY A 152      -9.584  -2.532  24.201  1.00 34.07           H
ATOM   1772  HA3 GLY A 152      -9.302  -2.432  22.654  1.00 34.07           H
ATOM   1773  N   GLY A 153      -7.227  -3.353  24.114  1.00 29.50           N
ATOM   1774  CA  GLY A 153      -5.879  -3.611  24.601  1.00 24.65           C
ATOM   1775  C   GLY A 153      -5.084  -4.494  23.668  1.00 36.29           C
ATOM   1776  O   GLY A 153      -5.609  -5.464  23.108  1.00 35.09           O
ATOM   1777  H   GLY A 153      -7.720  -4.056  24.069  1.00 35.75           H
ATOM   1778  HA2 GLY A 153      -5.407  -2.771  24.704  1.00 29.92           H
ATOM   1779  HA3 GLY A 153      -5.927  -4.045  25.467  1.00 29.92           H
ATOM   1780  N   THR A 154      -3.793  -4.187  23.547  1.00 35.35           N
ATOM   1781  CA  THR A 154      -2.947  -4.927  22.633  1.00 35.12           C
ATOM   1782  C   THR A 154      -2.995  -6.403  22.979  1.00 33.10           C
ATOM   1783  O   THR A 154      -3.054  -7.266  22.093  1.00 27.48           O
ATOM   1784  CB  THR A 154      -1.514  -4.386  22.709  1.00 32.15           C
ATOM   1785  OG1 THR A 154      -1.497  -2.947  22.555  1.00 38.39           O
ATOM   1786  CG2 THR A 154      -0.654  -5.006  21.623  1.00 29.35           C
ATOM   1787  H   THR A 154      -3.392  -3.561  23.980  1.00 42.77           H
ATOM   1788  HA  THR A 154      -3.272  -4.813  21.726  1.00 42.49           H
ATOM   1789  HB  THR A 154      -1.131  -4.620  23.569  1.00 38.93           H
ATOM   1790  HG1 THR A 154      -1.950  -2.587  23.164  1.00 46.41           H
ATOM   1791 HG21 THR A 154       0.250  -4.659  21.678  1.00 35.57           H
ATOM   1792 HG22 THR A 154      -0.629  -5.970  21.730  1.00 35.57           H
ATOM   1793 HG23 THR A 154      -1.020  -4.796  20.750  1.00 35.57           H
ATOM   1794  N   LEU A 155      -2.993  -6.709  24.279  1.00 34.82           N
ATOM   1795  CA  LEU A 155      -2.961  -8.100  24.723  1.00 33.12           C
ATOM   1796  C   LEU A 155      -4.204  -8.848  24.253  1.00 26.90           C
ATOM   1797  O   LEU A 155      -4.114  -9.910  23.648  1.00 28.08           O
ATOM   1798  CB  LEU A 155      -2.827  -8.146  26.238  1.00 31.97           C
ATOM   1799  CG  LEU A 155      -1.583  -7.511  26.848  1.00 29.50           C
ATOM   1800  CD1 LEU A 155      -1.643  -7.749  28.333  1.00 34.09           C
ATOM   1801  CD2 LEU A 155      -0.283  -8.049  26.278  1.00 34.66           C
ATOM   1802  H   LEU A 155      -3.010  -6.133  24.917  1.00 42.13           H
ATOM   1803  HA  LEU A 155      -2.185  -8.537  24.339  1.00 40.09           H
ATOM   1804  HB2 LEU A 155      -3.594  -7.694  26.622  1.00 38.72           H
ATOM   1805  HB3 LEU A 155      -2.835  -9.076  26.513  1.00 38.72           H
ATOM   1806  HG  LEU A 155      -1.607  -6.553  26.694  1.00 35.75           H
ATOM   1807 HD11 LEU A 155      -0.860  -7.354  28.748  1.00 41.26           H
ATOM   1808 HD12 LEU A 155      -2.448  -7.339  28.686  1.00 41.26           H
ATOM   1809 HD13 LEU A 155      -1.659  -8.705  28.498  1.00 41.26           H
ATOM   1810 HD21 LEU A 155       0.460  -7.601  26.711  1.00 41.93           H
ATOM   1811 HD22 LEU A 155      -0.237  -9.004  26.445  1.00 41.93           H
ATOM   1812 HD23 LEU A 155      -0.262  -7.878  25.324  1.00 41.93           H
ATOM   1813  N   ASP A 156      -5.374  -8.297  24.475  1.00 27.82           N
ATOM   1814  CA  ASP A 156      -6.542  -8.968  23.935  1.00 31.77           C
ATOM   1815  C   ASP A 156      -6.424  -9.164  22.434  1.00 28.52           C
ATOM   1816  O   ASP A 156      -6.845 -10.191  21.903  1.00 31.03           O
ATOM   1817  CB  ASP A 156      -7.782  -8.172  24.290  1.00 29.81           C
ATOM   1818  CG  ASP A 156      -7.963  -8.045  25.768  1.00 33.03           C
ATOM   1819  OD1 ASP A 156      -7.624  -9.007  26.506  1.00 36.26           O
ATOM   1820  OD2 ASP A 156      -8.477  -6.986  26.196  1.00 45.97           O1-
ATOM   1821  H   ASP A 156      -5.522  -7.571  24.912  1.00 33.73           H
ATOM   1822  HA  ASP A 156      -6.620  -9.844  24.346  1.00 38.47           H
ATOM   1823  HB2 ASP A 156      -7.705  -7.279  23.918  1.00 36.12           H
ATOM   1824  HB3 ASP A 156      -8.563  -8.619  23.928  1.00 36.12           H
ATOM   1825  N   LYS A 157      -5.818  -8.219  21.736  1.00 33.18           N
ATOM   1826  CA  LYS A 157      -5.738  -8.321  20.287  1.00 31.17           C
ATOM   1827  C   LYS A 157      -4.834  -9.481  19.854  1.00 25.26           C
ATOM   1828  O   LYS A 157      -5.231 -10.323  19.049  1.00 26.97           O
ATOM   1829  CB  LYS A 157      -5.244  -6.980  19.720  1.00 29.61           C
ATOM   1830  CG  LYS A 157      -6.180  -5.781  19.967  1.00 35.39           C
ATOM   1831  CD  LYS A 157      -5.493  -4.493  19.562  1.00 33.53           C
ATOM   1832  CE  LYS A 157      -6.327  -3.320  20.005  1.00 36.78           C
ATOM   1833  NZ  LYS A 157      -5.743  -1.979  19.607  1.00 29.49           N1+
ATOM   1834  H   LYS A 157      -5.449  -7.517  22.070  1.00 40.16           H
ATOM   1835  HA  LYS A 157      -6.626  -8.486  19.934  1.00 37.75           H
ATOM   1836  HB2 LYS A 157      -4.388  -6.771  20.126  1.00 35.88           H
ATOM   1837  HB3 LYS A 157      -5.134  -7.073  18.761  1.00 35.88           H
ATOM   1838  HG2 LYS A 157      -6.984  -5.883  19.434  1.00 42.81           H
ATOM   1839  HG3 LYS A 157      -6.400  -5.730  20.910  1.00 42.81           H
ATOM   1840  HD2 LYS A 157      -4.625  -4.436  19.991  1.00 40.58           H
ATOM   1841  HD3 LYS A 157      -5.400  -4.461  18.597  1.00 40.58           H
ATOM   1842  HE2 LYS A 157      -7.208  -3.392  19.604  1.00 44.48           H
ATOM   1843  HE3 LYS A 157      -6.403  -3.336  20.972  1.00 44.48           H
ATOM   1844  HZ1 LYS A 157      -6.271  -1.321  19.891  1.00 35.74           H
ATOM   1845  HZ2 LYS A 157      -4.937  -1.879  19.970  1.00 35.74           H
ATOM   1846  HZ3 LYS A 157      -5.670  -1.930  18.722  1.00 35.74           H
ATOM   1847  N   LEU A 158      -3.608  -9.540  20.364  1.00 24.45           N
ATOM   1848  CA  LEU A 158      -2.717 -10.644  20.017  1.00 24.18           C
ATOM   1849  C   LEU A 158      -3.298 -12.012  20.317  1.00 28.55           C
ATOM   1850  O   LEU A 158      -2.923 -13.007  19.665  1.00 33.54           O
ATOM   1851  CB  LEU A 158      -1.426 -10.492  20.789  1.00 28.71           C
ATOM   1852  CG  LEU A 158      -0.608  -9.304  20.350  1.00 24.68           C
ATOM   1853  CD1 LEU A 158       0.383  -8.990  21.440  1.00 29.54           C
ATOM   1854  CD2 LEU A 158       0.076  -9.690  19.063  1.00 30.70           C
ATOM   1855  H   LEU A 158      -3.271  -8.963  20.905  1.00 29.68           H
ATOM   1856  HA  LEU A 158      -2.512 -10.603  19.069  1.00 29.37           H
ATOM   1857  HB2 LEU A 158      -1.633 -10.380  21.730  1.00 34.80           H
ATOM   1858  HB3 LEU A 158      -0.887 -11.289  20.662  1.00 34.80           H
ATOM   1859  HG  LEU A 158      -1.180  -8.535  20.197  1.00 29.96           H
ATOM   1860 HD11 LEU A 158       0.917  -8.227  21.170  1.00 35.79           H
ATOM   1861 HD12 LEU A 158      -0.100  -8.785  22.256  1.00 35.79           H
ATOM   1862 HD13 LEU A 158       0.955  -9.762  21.578  1.00 35.79           H
ATOM   1863 HD21 LEU A 158       0.612  -8.943  18.754  1.00 37.19           H
ATOM   1864 HD22 LEU A 158       0.643 -10.460  19.227  1.00 37.19           H
ATOM   1865 HD23 LEU A 158      -0.598  -9.911  18.402  1.00 37.19           H
ATOM   1866  N   GLU A 159      -4.139 -12.099  21.347  1.00 30.19           N
ATOM   1867  CA  GLU A 159      -4.685 -13.366  21.834  1.00 33.28           C
ATOM   1868  C   GLU A 159      -5.713 -13.972  20.901  1.00 27.28           C
ATOM   1869  O   GLU A 159      -5.965 -15.179  20.971  1.00 31.21           O
ATOM   1870  CB  GLU A 159      -5.324 -13.154  23.208  1.00 29.63           C
ATOM   1871  CG  GLU A 159      -4.439 -13.693  24.286  1.00 39.11           C
ATOM   1872  CD  GLU A 159      -4.917 -13.373  25.671  1.00 44.20           C
ATOM   1873  OE1 GLU A 159      -6.113 -13.011  25.812  1.00 37.82           O
ATOM   1874  OE2 GLU A 159      -4.079 -13.486  26.607  1.00 40.16           O1-
ATOM   1875  H   GLU A 159      -4.415 -11.418  21.793  1.00 36.58           H
ATOM   1876  HA  GLU A 159      -3.961 -14.003  21.935  1.00 40.28           H
ATOM   1877  HB2 GLU A 159      -5.452 -12.204  23.361  1.00 35.90           H
ATOM   1878  HB3 GLU A 159      -6.173 -13.621  23.245  1.00 35.90           H
ATOM   1879  HG2 GLU A 159      -4.396 -14.658  24.202  1.00 47.28           H
ATOM   1880  HG3 GLU A 159      -3.552 -13.314  24.183  1.00 47.28           H
ATOM   1881  N   SER A 160      -6.322 -13.167  20.045  1.00 25.67           N
ATOM   1882  CA  SER A 160      -7.104 -13.713  18.948  1.00 26.91           C
ATOM   1883  C   SER A 160      -6.293 -14.650  18.071  1.00 29.13           C
ATOM   1884  O   SER A 160      -6.880 -15.376  17.261  1.00 29.15           O
ATOM   1885  CB  SER A 160      -7.667 -12.590  18.060  1.00 34.56           C
ATOM   1886  OG  SER A 160      -6.657 -11.955  17.256  1.00 31.05           O
ATOM   1887  H   SER A 160      -6.300 -12.307  20.076  1.00 31.15           H
ATOM   1888  HA  SER A 160      -7.852 -14.213  19.311  1.00 32.64           H
ATOM   1889  HB2 SER A 160      -8.339 -12.967  17.471  1.00 41.82           H
ATOM   1890  HB3 SER A 160      -8.074 -11.919  18.631  1.00 41.82           H
ATOM   1891  HG  SER A 160      -6.068 -11.616  17.749  1.00 37.61           H
ATOM   1892  N   ILE A 161      -4.965 -14.630  18.185  1.00 23.62           N
ATOM   1893  CA  ILE A 161      -4.108 -15.493  17.366  1.00 32.85           C
ATOM   1894  C   ILE A 161      -3.924 -16.804  18.115  1.00 29.35           C
ATOM   1895  O   ILE A 161      -3.302 -16.816  19.188  1.00 31.70           O
ATOM   1896  CB  ILE A 161      -2.748 -14.832  17.085  1.00 29.48           C
ATOM   1897  CG1 ILE A 161      -2.910 -13.527  16.323  1.00 25.54           C
ATOM   1898  CG2 ILE A 161      -1.911 -15.726  16.174  1.00 31.35           C
ATOM   1899  CD1 ILE A 161      -1.558 -12.789  16.096  1.00 31.00           C
ATOM   1900  H   ILE A 161      -4.533 -14.126  18.731  1.00 28.69           H
ATOM   1901  HA  ILE A 161      -4.544 -15.678  16.520  1.00 39.77           H
ATOM   1902  HB  ILE A 161      -2.277 -14.674  17.917  1.00 35.72           H
ATOM   1903 HG12 ILE A 161      -3.299 -13.714  15.455  1.00 30.99           H
ATOM   1904 HG13 ILE A 161      -3.492 -12.937  16.828  1.00 30.99           H
ATOM   1905 HG21 ILE A 161      -1.059 -15.295  16.007  1.00 37.96           H
ATOM   1906 HG22 ILE A 161      -1.771 -16.579  16.613  1.00 37.96           H
ATOM   1907 HG23 ILE A 161      -2.386 -15.857  15.339  1.00 37.96           H
ATOM   1908 HD11 ILE A 161      -1.725 -11.968  15.608  1.00 37.55           H
ATOM   1909 HD12 ILE A 161      -1.160 -12.588  16.957  1.00 37.55           H
ATOM   1910 HD13 ILE A 161      -0.967 -13.364  15.585  1.00 37.55           H
ATOM   1911  N   PRO A 162      -4.410 -17.930  17.590  1.00 30.50           N
ATOM   1912  CA  PRO A 162      -4.286 -19.187  18.334  1.00 35.82           C
ATOM   1913  C   PRO A 162      -2.849 -19.497  18.743  1.00 26.60           C
ATOM   1914  O   PRO A 162      -1.926 -19.504  17.922  1.00 31.88           O
ATOM   1915  CB  PRO A 162      -4.851 -20.217  17.351  1.00 32.31           C
ATOM   1916  CG  PRO A 162      -5.908 -19.412  16.581  1.00 39.14           C
ATOM   1917  CD  PRO A 162      -5.206 -18.108  16.362  1.00 32.05           C
ATOM   1918  HA  PRO A 162      -4.845 -19.163  19.127  1.00 43.33           H
ATOM   1919  HB2 PRO A 162      -4.151 -20.531  16.758  1.00 39.11           H
ATOM   1920  HB3 PRO A 162      -5.257 -20.953  17.836  1.00 39.11           H
ATOM   1921  HG2 PRO A 162      -6.113 -19.847  15.738  1.00 47.32           H
ATOM   1922  HG3 PRO A 162      -6.704 -19.296  17.123  1.00 47.32           H
ATOM   1923  HD2 PRO A 162      -4.624 -18.164  15.587  1.00 38.80           H
ATOM   1924  HD3 PRO A 162      -5.851 -17.389  16.270  1.00 38.80           H
ATOM   1925  N   GLY A 163      -2.662 -19.718  20.044  1.00 23.69           N
ATOM   1926  CA  GLY A 163      -1.385 -20.139  20.573  1.00 27.66           C
ATOM   1927  C   GLY A 163      -0.490 -19.017  21.001  1.00 38.74           C
ATOM   1928  O   GLY A 163       0.630 -19.284  21.486  1.00 41.12           O
ATOM   1929  H   GLY A 163      -3.273 -19.628  20.642  1.00 28.77           H
ATOM   1930  HA2 GLY A 163      -1.534 -20.713  21.341  1.00 33.54           H
ATOM   1931  HA3 GLY A 163      -0.917 -20.655  19.898  1.00 33.54           H
ATOM   1932  N   PHE A 164      -0.940 -17.770  20.853  1.00 36.76           N
ATOM   1933  CA  PHE A 164      -0.139 -16.636  21.275  1.00 30.38           C
ATOM   1934  C   PHE A 164      -0.312 -16.430  22.774  1.00 33.99           C
ATOM   1935  O   PHE A 164      -1.422 -16.126  23.228  1.00 32.76           O
ATOM   1936  CB  PHE A 164      -0.548 -15.377  20.523  1.00 32.23           C
ATOM   1937  CG  PHE A 164       0.410 -14.247  20.736  1.00 34.07           C
ATOM   1938  CD1 PHE A 164       0.328 -13.452  21.858  1.00 28.51           C
ATOM   1939  CD2 PHE A 164       1.432 -14.030  19.862  1.00 31.12           C
ATOM   1940  CE1 PHE A 164       1.236 -12.457  22.076  1.00 35.00           C
ATOM   1941  CE2 PHE A 164       2.341 -13.023  20.086  1.00 34.04           C
ATOM   1942  CZ  PHE A 164       2.230 -12.237  21.195  1.00 34.68           C
ATOM   1943  H   PHE A 164      -1.701 -17.561  20.514  1.00 44.46           H
ATOM   1944  HA  PHE A 164       0.798 -16.813  21.093  1.00 36.80           H
ATOM   1945  HB2 PHE A 164      -0.579 -15.571  19.573  1.00 39.02           H
ATOM   1946  HB3 PHE A 164      -1.422 -15.093  20.833  1.00 39.02           H
ATOM   1947  HD1 PHE A 164      -0.353 -13.597  22.475  1.00 34.56           H
ATOM   1948  HD2 PHE A 164       1.514 -14.566  19.106  1.00 37.69           H
ATOM   1949  HE1 PHE A 164       1.158 -11.918  22.830  1.00 42.35           H
ATOM   1950  HE2 PHE A 164       3.027 -12.872  19.476  1.00 41.19           H
ATOM   1951  HZ  PHE A 164       2.840 -11.550  21.343  1.00 41.97           H
ATOM   1952  N   ASN A 165       0.786 -16.553  23.535  1.00 39.19           N
ATOM   1953  CA  ASN A 165       0.755 -16.467  25.004  1.00 43.43           C
ATOM   1954  C   ASN A 165       1.407 -15.180  25.476  1.00 37.81           C
ATOM   1955  O   ASN A 165       2.578 -14.929  25.153  1.00 36.10           O
ATOM   1956  CB  ASN A 165       1.472 -17.660  25.637  1.00 39.91           C
ATOM   1957  CG  ASN A 165       0.735 -18.979  25.376  1.00 51.17           C
ATOM   1958  OD1 ASN A 165      -0.476 -19.105  25.669  1.00 54.88           O
ATOM   1959  ND2 ASN A 165       1.446 -19.950  24.772  1.00 57.37           N
ATOM   1960  H   ASN A 165       1.574 -16.689  23.218  1.00 47.37           H
ATOM   1961  HA  ASN A 165      -0.167 -16.471  25.306  1.00 52.46           H
ATOM   1962  HB2 ASN A 165       2.363 -17.732  25.261  1.00 48.24           H
ATOM   1963  HB3 ASN A 165       1.524 -17.527  26.597  1.00 48.24           H
ATOM   1964 HD21 ASN A 165       1.079 -20.709  24.603  1.00 69.19           H
ATOM   1965 HD22 ASN A 165       2.266 -19.811  24.556  1.00 69.19           H
ATOM   1966  N   VAL A 166       0.652 -14.366  26.231  1.00 29.66           N
ATOM   1967  CA  VAL A 166       1.153 -13.055  26.645  1.00 32.89           C
ATOM   1968  C   VAL A 166       1.990 -13.135  27.905  1.00 33.43           C
ATOM   1969  O   VAL A 166       2.719 -12.182  28.231  1.00 32.76           O
ATOM   1970  CB  VAL A 166       0.012 -12.053  26.882  1.00 37.01           C
ATOM   1971  CG1 VAL A 166      -0.891 -11.954  25.677  1.00 40.66           C
ATOM   1972  CG2 VAL A 166      -0.809 -12.485  28.032  1.00 34.80           C
ATOM   1973  H   VAL A 166      -0.140 -14.550  26.510  1.00 35.94           H
ATOM   1974  HA  VAL A 166       1.715 -12.700  25.939  1.00 39.82           H
ATOM   1975  HB  VAL A 166       0.378 -11.175  27.071  1.00 44.75           H
ATOM   1976 HG11 VAL A 166      -1.596 -11.314  25.864  1.00 49.14           H
ATOM   1977 HG12 VAL A 166      -0.368 -11.657  24.915  1.00 49.14           H
ATOM   1978 HG13 VAL A 166      -1.274 -12.826  25.497  1.00 49.14           H
ATOM   1979 HG21 VAL A 166      -1.523 -11.844  28.169  1.00 42.11           H
ATOM   1980 HG22 VAL A 166      -1.181 -13.361  27.843  1.00 42.11           H
ATOM   1981 HG23 VAL A 166      -0.247 -12.528  28.822  1.00 42.11           H
ATOM   1982  N   ILE A 167       1.940 -14.243  28.616  1.00 35.40           N
ATOM   1983  CA  ILE A 167       2.705 -14.357  29.841  1.00 36.26           C
ATOM   1984  C   ILE A 167       4.021 -14.948  29.455  1.00 38.76           C
ATOM   1985  O   ILE A 167       4.081 -16.060  28.928  1.00 33.67           O
ATOM   1986  CB  ILE A 167       2.020 -15.214  30.903  1.00 34.22           C
ATOM   1987  CG1 ILE A 167       0.708 -14.574  31.323  1.00 32.38           C
ATOM   1988  CG2 ILE A 167       2.913 -15.307  32.105  1.00 39.17           C
ATOM   1989  CD1 ILE A 167      -0.248 -15.602  31.878  1.00 52.90           C
ATOM   1990  H   ILE A 167       1.476 -14.939  28.415  1.00 42.83           H
ATOM   1991  HA  ILE A 167       2.859 -13.473  30.211  1.00 43.86           H
ATOM   1992  HB  ILE A 167       1.853 -16.102  30.549  1.00 41.41           H
ATOM   1993 HG12 ILE A 167       0.879 -13.913  32.013  1.00 39.21           H
ATOM   1994 HG13 ILE A 167       0.292 -14.156  30.553  1.00 39.21           H
ATOM   1995 HG21 ILE A 167       2.478 -15.852  32.779  1.00 47.36           H
ATOM   1996 HG22 ILE A 167       3.754 -15.714  31.842  1.00 47.36           H
ATOM   1997 HG23 ILE A 167       3.070 -14.415  32.451  1.00 47.36           H
ATOM   1998 HD11 ILE A 167      -1.072 -15.161  32.136  1.00 63.83           H
ATOM   1999 HD12 ILE A 167      -0.428 -16.267  31.195  1.00 63.83           H
ATOM   2000 HD13 ILE A 167       0.157 -16.025  32.652  1.00 63.83           H
ATOM   2001  N   GLN A 168       5.071 -14.194  29.727  1.00 43.24           N
ATOM   2002  CA  GLN A 168       6.393 -14.563  29.301  1.00 39.87           C
ATOM   2003  C   GLN A 168       7.325 -14.113  30.411  1.00 34.82           C
ATOM   2004  O   GLN A 168       7.226 -12.974  30.856  1.00 42.01           O
ATOM   2005  CB  GLN A 168       6.694 -13.897  27.946  1.00 34.42           C
ATOM   2006  CG  GLN A 168       7.371 -14.838  27.034  1.00 40.60           C
ATOM   2007  CD  GLN A 168       6.434 -15.732  26.293  1.00 34.78           C
ATOM   2008  OE1 GLN A 168       5.230 -15.598  26.371  1.00 34.99           O
ATOM   2009  NE2 GLN A 168       6.988 -16.656  25.562  1.00 43.35           N
ATOM   2010  H   GLN A 168       5.038 -13.454  30.164  1.00 52.24           H
ATOM   2011  HA  GLN A 168       6.456 -15.527  29.203  1.00 48.19           H
ATOM   2012  HB2 GLN A 168       5.862 -13.617  27.534  1.00 41.65           H
ATOM   2013  HB3 GLN A 168       7.275 -13.133  28.085  1.00 41.65           H
ATOM   2014  HG2 GLN A 168       7.876 -14.330  26.379  1.00 49.06           H
ATOM   2015  HG3 GLN A 168       7.971 -15.398  27.550  1.00 49.06           H
ATOM   2016 HE21 GLN A 168       7.844 -16.721  25.528  1.00 52.36           H
ATOM   2017 HE22 GLN A 168       6.496 -17.200  25.113  1.00 52.36           H
ATOM   2018  N   SER A 169       8.196 -14.992  30.873  1.00 39.59           N
ATOM   2019  CA  SER A 169       9.095 -14.670  31.980  1.00 42.42           C
ATOM   2020  C   SER A 169      10.261 -13.786  31.537  1.00 38.30           C
ATOM   2021  O   SER A 169      10.550 -13.684  30.353  1.00 45.37           O
ATOM   2022  CB  SER A 169       9.669 -15.946  32.567  1.00 42.10           C
ATOM   2023  OG  SER A 169      10.875 -16.289  31.894  1.00 50.86           O
ATOM   2024  H   SER A 169       8.292 -15.789  30.564  1.00 47.86           H
ATOM   2025  HA  SER A 169       8.602 -14.205  32.674  1.00 51.25           H
ATOM   2026  HB2 SER A 169       9.858 -15.808  33.509  1.00 50.87           H
ATOM   2027  HB3 SER A 169       9.027 -16.665  32.457  1.00 50.87           H
ATOM   2028  HG  SER A 169      11.194 -16.996  32.218  1.00 61.38           H
ATOM   2029  N   PRO A 170      10.991 -13.178  32.482  1.00 41.99           N
ATOM   2030  CA  PRO A 170      12.178 -12.388  32.089  1.00 45.21           C
ATOM   2031  C   PRO A 170      13.200 -13.146  31.248  1.00 48.13           C
ATOM   2032  O   PRO A 170      13.750 -12.572  30.293  1.00 36.54           O
ATOM   2033  CB  PRO A 170      12.768 -11.969  33.444  1.00 44.49           C
ATOM   2034  CG  PRO A 170      11.570 -11.916  34.359  1.00 44.68           C
ATOM   2035  CD  PRO A 170      10.705 -13.055  33.927  1.00 40.47           C
ATOM   2036  HA  PRO A 170      11.902 -11.594  31.606  1.00 54.60           H
ATOM   2037  HB2 PRO A 170      13.407 -12.633  33.746  1.00 53.73           H
ATOM   2038  HB3 PRO A 170      13.184 -11.096  33.367  1.00 53.73           H
ATOM   2039  HG2 PRO A 170      11.855 -12.031  35.279  1.00 53.96           H
ATOM   2040  HG3 PRO A 170      11.108 -11.071  34.245  1.00 53.96           H
ATOM   2041  HD2 PRO A 170      10.959 -13.867  34.392  1.00 48.92           H
ATOM   2042  HD3 PRO A 170       9.769 -12.841  34.069  1.00 48.92           H
ATOM   2043  N   GLU A 171      13.503 -14.407  31.600  1.00 56.84           N
ATOM   2044  CA  GLU A 171      14.443 -15.186  30.789  1.00 56.67           C
ATOM   2045  C   GLU A 171      13.843 -15.481  29.421  1.00 39.86           C
ATOM   2046  O   GLU A 171      14.518 -15.323  28.408  1.00 36.80           O
ATOM   2047  CB  GLU A 171      14.884 -16.496  31.493  1.00 53.63           C
ATOM   2048  CG  GLU A 171      14.058 -17.002  32.724  1.00 68.86           C
ATOM   2049  CD  GLU A 171      14.515 -16.427  34.093  1.00 67.05           C
ATOM   2050  OE1 GLU A 171      15.703 -16.622  34.481  1.00 61.23           O
ATOM   2051  OE2 GLU A 171      13.671 -15.803  34.791  1.00 58.74           O1-
ATOM   2052  H   GLU A 171      13.185 -14.821  32.284  1.00 68.55           H
ATOM   2053  HA  GLU A 171      15.239 -14.651  30.647  1.00 68.35           H
ATOM   2054  HB2 GLU A 171      14.866 -17.207  30.834  1.00 64.70           H
ATOM   2055  HB3 GLU A 171      15.796 -16.375  31.800  1.00 64.70           H
ATOM   2056  HG2 GLU A 171      13.129 -16.753  32.596  1.00 82.98           H
ATOM   2057  HG3 GLU A 171      14.134 -17.968  32.771  1.00 82.98           H
ATOM   2058  N   GLN A 172      12.565 -15.864  29.365  1.00 40.48           N
ATOM   2059  CA  GLN A 172      11.939 -16.077  28.066  1.00 32.95           C
ATOM   2060  C   GLN A 172      11.998 -14.820  27.195  1.00 43.00           C
ATOM   2061  O   GLN A 172      12.181 -14.903  25.968  1.00 42.94           O
ATOM   2062  CB  GLN A 172      10.504 -16.503  28.260  1.00 35.85           C
ATOM   2063  CG  GLN A 172      10.321 -17.914  28.707  1.00 41.42           C
ATOM   2064  CD  GLN A 172       8.876 -18.215  29.106  1.00 45.32           C
ATOM   2065  OE1 GLN A 172       8.306 -17.584  30.023  1.00 40.82           O
ATOM   2066  NE2 GLN A 172       8.271 -19.174  28.406  1.00 49.14           N
ATOM   2067  H   GLN A 172      12.055 -16.002  30.044  1.00 48.92           H
ATOM   2068  HA  GLN A 172      12.405 -16.790  27.601  1.00 39.88           H
ATOM   2069  HB2 GLN A 172      10.099 -15.929  28.929  1.00 43.37           H
ATOM   2070  HB3 GLN A 172      10.035 -16.400  27.417  1.00 43.37           H
ATOM   2071  HG2 GLN A 172      10.564 -18.511  27.982  1.00 50.05           H
ATOM   2072  HG3 GLN A 172      10.887 -18.079  29.477  1.00 50.05           H
ATOM   2073 HE21 GLN A 172       8.693 -19.579  27.776  1.00 59.32           H
ATOM   2074 HE22 GLN A 172       7.457 -19.388  28.584  1.00 59.32           H
ATOM   2075  N   MET A 173      11.852 -13.644  27.811  1.00 38.39           N
ATOM   2076  CA  MET A 173      11.845 -12.404  27.050  1.00 36.81           C
ATOM   2077  C   MET A 173      13.198 -12.103  26.441  1.00 32.00           C
ATOM   2078  O   MET A 173      13.269 -11.424  25.414  1.00 37.84           O
ATOM   2079  CB  MET A 173      11.411 -11.246  27.947  1.00 38.27           C
ATOM   2080  CG  MET A 173       9.965 -11.282  28.345  1.00 31.47           C
ATOM   2081  SD  MET A 173       9.498  -9.862  29.381  1.00 32.50           S
ATOM   2082  CE  MET A 173       9.578  -8.493  28.222  1.00 40.53           C
ATOM   2083  H   MET A 173      11.757 -13.543  28.660  1.00 46.41           H
ATOM   2084  HA  MET A 173      11.194 -12.483  26.336  1.00 44.52           H
ATOM   2085  HB2 MET A 173      11.941 -11.266  28.760  1.00 46.27           H
ATOM   2086  HB3 MET A 173      11.566 -10.413  27.476  1.00 46.27           H
ATOM   2087  HG2 MET A 173       9.416 -11.266  27.546  1.00 38.12           H
ATOM   2088  HG3 MET A 173       9.795 -12.093  28.850  1.00 38.12           H
ATOM   2089  HE1 MET A 173       9.342  -7.674  28.685  1.00 48.98           H
ATOM   2090  HE2 MET A 173      10.480  -8.428  27.873  1.00 48.98           H
ATOM   2091  HE3 MET A 173       8.953  -8.656  27.498  1.00 48.98           H
ATOM   2092  N   GLN A 174      14.289 -12.540  27.069  1.00 41.01           N
ATOM   2093  CA  GLN A 174      15.607 -12.345  26.462  1.00 37.26           C
ATOM   2094  C   GLN A 174      15.776 -13.196  25.231  1.00 34.07           C
ATOM   2095  O   GLN A 174      16.524 -12.825  24.326  1.00 39.93           O
ATOM   2096  CB  GLN A 174      16.741 -12.712  27.429  1.00 45.26           C
ATOM   2097  CG  GLN A 174      17.309 -11.548  28.214  1.00 64.83           C
ATOM   2098  CD  GLN A 174      18.063 -11.996  29.453  1.00 77.17           C
ATOM   2099  OE1 GLN A 174      18.962 -12.841  29.377  1.00 89.68           O
ATOM   2100  NE2 GLN A 174      17.685 -11.440  30.613  1.00 64.14           N
ATOM   2101  H   GLN A 174      14.296 -12.943  27.828  1.00 49.56           H
ATOM   2102  HA  GLN A 174      15.711 -11.414  26.208  1.00 45.06           H
ATOM   2103  HB2 GLN A 174      16.404 -13.360  28.068  1.00 54.66           H
ATOM   2104  HB3 GLN A 174      17.467 -13.105  26.920  1.00 54.66           H
ATOM   2105  HG2 GLN A 174      17.925 -11.055  27.649  1.00 78.15           H
ATOM   2106  HG3 GLN A 174      16.582 -10.971  28.497  1.00 78.15           H
ATOM   2107 HE21 GLN A 174      17.047 -10.864  30.626  1.00 77.32           H
ATOM   2108 HE22 GLN A 174      18.080 -11.660  31.345  1.00 77.32           H
ATOM   2109  N   VAL A 175      15.163 -14.376  25.221  1.00 36.16           N
ATOM   2110  CA  VAL A 175      15.149 -15.200  24.023  1.00 38.32           C
ATOM   2111  C   VAL A 175      14.286 -14.550  22.945  1.00 37.81           C
ATOM   2112  O   VAL A 175      14.688 -14.458  21.782  1.00 38.17           O
ATOM   2113  CB  VAL A 175      14.664 -16.624  24.361  1.00 37.02           C
ATOM   2114  CG1 VAL A 175      14.516 -17.459  23.087  1.00 33.87           C
ATOM   2115  CG2 VAL A 175      15.654 -17.288  25.318  1.00 34.68           C
ATOM   2116  H   VAL A 175      14.751 -14.719  25.893  1.00 43.74           H
ATOM   2117  HA  VAL A 175      16.054 -15.268  23.679  1.00 46.33           H
ATOM   2118  HB  VAL A 175      13.800 -16.575  24.798  1.00 44.78           H
ATOM   2119 HG11 VAL A 175      14.211 -18.348  23.326  1.00 40.99           H
ATOM   2120 HG12 VAL A 175      13.869 -17.032  22.504  1.00 40.99           H
ATOM   2121 HG13 VAL A 175      15.377 -17.512  22.643  1.00 40.99           H
ATOM   2122 HG21 VAL A 175      15.341 -18.183  25.524  1.00 41.96           H
ATOM   2123 HG22 VAL A 175      16.524 -17.332  24.892  1.00 41.96           H
ATOM   2124 HG23 VAL A 175      15.709 -16.761  26.130  1.00 41.96           H
ATOM   2125  N   LEU A 176      13.086 -14.088  23.307  1.00 39.74           N
ATOM   2126  CA  LEU A 176      12.255 -13.387  22.329  1.00 30.47           C
ATOM   2127  C   LEU A 176      13.037 -12.271  21.656  1.00 29.03           C
ATOM   2128  O   LEU A 176      12.924 -12.067  20.449  1.00 33.38           O
ATOM   2129  CB  LEU A 176      10.993 -12.843  23.009  1.00 35.98           C
ATOM   2130  CG  LEU A 176      10.054 -13.899  23.609  1.00 39.58           C
ATOM   2131  CD1 LEU A 176       8.859 -13.353  24.321  1.00 30.96           C
ATOM   2132  CD2 LEU A 176       9.543 -14.695  22.492  1.00 45.08           C
ATOM   2133  H   LEU A 176      12.739 -14.165  24.090  1.00 48.04           H
ATOM   2134  HA  LEU A 176      11.979 -14.014  21.643  1.00 36.91           H
ATOM   2135  HB2 LEU A 176      11.263 -12.252  23.728  1.00 43.53           H
ATOM   2136  HB3 LEU A 176      10.484 -12.341  22.353  1.00 43.53           H
ATOM   2137  HG  LEU A 176      10.546 -14.479  24.211  1.00 47.84           H
ATOM   2138 HD11 LEU A 176       8.331 -14.092  24.663  1.00 37.50           H
ATOM   2139 HD12 LEU A 176       9.157 -12.792  25.054  1.00 37.50           H
ATOM   2140 HD13 LEU A 176       8.331 -12.830  23.697  1.00 37.50           H
ATOM   2141 HD21 LEU A 176       8.943 -15.374  22.838  1.00 54.44           H
ATOM   2142 HD22 LEU A 176       9.065 -14.111  21.882  1.00 54.44           H
ATOM   2143 HD23 LEU A 176      10.289 -15.113  22.035  1.00 54.44           H
ATOM   2144  N   LEU A 177      13.862 -11.548  22.406  1.00 31.90           N
ATOM   2145  CA  LEU A 177      14.522 -10.407  21.797  1.00 35.80           C
ATOM   2146  C   LEU A 177      15.663 -10.872  20.929  1.00 35.55           C
ATOM   2147  O   LEU A 177      16.019 -10.168  19.978  1.00 36.26           O
ATOM   2148  CB  LEU A 177      15.005  -9.391  22.860  1.00 30.62           C
ATOM   2149  CG  LEU A 177      13.977  -8.665  23.768  1.00 37.08           C
ATOM   2150  CD1 LEU A 177      14.541  -7.317  24.237  1.00 29.46           C
ATOM   2151  CD2 LEU A 177      12.667  -8.418  23.109  1.00 29.09           C
ATOM   2152  H   LEU A 177      14.049 -11.689  23.233  1.00 38.62           H
ATOM   2153  HA  LEU A 177      13.886  -9.951  21.224  1.00 43.31           H
ATOM   2154  HB2 LEU A 177      15.612  -9.860  23.454  1.00 37.09           H
ATOM   2155  HB3 LEU A 177      15.498  -8.698  22.396  1.00 37.09           H
ATOM   2156  HG  LEU A 177      13.816  -9.209  24.555  1.00 44.85           H
ATOM   2157 HD11 LEU A 177      13.884  -6.880  24.802  1.00 35.70           H
ATOM   2158 HD12 LEU A 177      15.357  -7.473  24.737  1.00 35.70           H
ATOM   2159 HD13 LEU A 177      14.728  -6.766  23.461  1.00 35.70           H
ATOM   2160 HD21 LEU A 177      12.080  -7.964  23.734  1.00 35.25           H
ATOM   2161 HD22 LEU A 177      12.808  -7.865  22.325  1.00 35.25           H
ATOM   2162 HD23 LEU A 177      12.279  -9.269  22.850  1.00 35.25           H
ATOM   2163  N   ASP A 178      16.209 -12.058  21.219  1.00 35.39           N
ATOM   2164  CA  ASP A 178      17.261 -12.626  20.387  1.00 34.19           C
ATOM   2165  C   ASP A 178      16.720 -13.021  19.043  1.00 34.30           C
ATOM   2166  O   ASP A 178      17.296 -12.688  18.004  1.00 35.67           O
ATOM   2167  CB  ASP A 178      17.847 -13.862  21.035  1.00 37.62           C
ATOM   2168  CG  ASP A 178      18.938 -13.540  21.970  1.00 47.64           C
ATOM   2169  OD1 ASP A 178      19.757 -12.683  21.569  1.00 52.43           O
ATOM   2170  OD2 ASP A 178      18.972 -14.134  23.079  1.00 46.21           O1-
ATOM   2171  H   ASP A 178      15.986 -12.548  21.890  1.00 42.81           H
ATOM   2172  HA  ASP A 178      17.968 -11.974  20.260  1.00 41.37           H
ATOM   2173  HB2 ASP A 178      17.151 -14.320  21.531  1.00 45.49           H
ATOM   2174  HB3 ASP A 178      18.203 -14.443  20.346  1.00 45.49           H
ATOM   2175  N   GLN A 179      15.634 -13.780  19.062  1.00 30.31           N
ATOM   2176  CA  GLN A 179      15.065 -14.349  17.853  1.00 32.54           C
ATOM   2177  C   GLN A 179      14.346 -13.305  17.012  1.00 34.53           C
ATOM   2178  O   GLN A 179      14.482 -13.298  15.783  1.00 40.84           O
ATOM   2179  CB  GLN A 179      14.118 -15.493  18.241  1.00 33.57           C
ATOM   2180  CG  GLN A 179      14.802 -16.557  19.037  1.00 31.77           C
ATOM   2181  CD  GLN A 179      13.937 -17.758  19.309  1.00 37.63           C
ATOM   2182  OE1 GLN A 179      12.746 -17.758  19.028  1.00 44.12           O
ATOM   2183  NE2 GLN A 179      14.540 -18.796  19.870  1.00 43.19           N
ATOM   2184  H   GLN A 179      15.202 -13.984  19.776  1.00 36.72           H
ATOM   2185  HA  GLN A 179      15.780 -14.723  17.315  1.00 39.40           H
ATOM   2186  HB2 GLN A 179      13.393 -15.136  18.776  1.00 40.63           H
ATOM   2187  HB3 GLN A 179      13.767 -15.900  17.433  1.00 40.63           H
ATOM   2188  HG2 GLN A 179      15.584 -16.859  18.549  1.00 38.47           H
ATOM   2189  HG3 GLN A 179      15.071 -16.185  19.891  1.00 38.47           H
ATOM   2190 HE21 GLN A 179      15.378 -18.757  20.057  1.00 52.18           H
ATOM   2191 HE22 GLN A 179      14.092 -19.509  20.047  1.00 52.18           H
ATOM   2192  N   ALA A 180      13.591 -12.418  17.644  1.00 27.28           N
ATOM   2193  CA  ALA A 180      12.660 -11.549  16.939  1.00 25.72           C
ATOM   2194  C   ALA A 180      13.012 -10.083  17.038  1.00 34.71           C
ATOM   2195  O   ALA A 180      12.583  -9.302  16.175  1.00 34.28           O
ATOM   2196  CB  ALA A 180      11.231 -11.712  17.491  1.00 32.96           C
ATOM   2197  H   ALA A 180      13.599 -12.299  18.495  1.00 33.08           H
ATOM   2198  HA  ALA A 180      12.650 -11.793  16.000  1.00 31.21           H
ATOM   2199  HB1 ALA A 180      10.635 -11.122  17.003  1.00 39.90           H
ATOM   2200  HB2 ALA A 180      10.952 -12.634  17.376  1.00 39.90           H
ATOM   2201  HB3 ALA A 180      11.229 -11.480  18.433  1.00 39.90           H
ATOM   2202  N   GLY A 181      13.766  -9.688  18.064  1.00 32.95           N
ATOM   2203  CA  GLY A 181      14.054  -8.308  18.354  1.00 24.52           C
ATOM   2204  C   GLY A 181      12.972  -7.606  19.146  1.00 27.07           C
ATOM   2205  O   GLY A 181      13.156  -6.432  19.516  1.00 28.26           O
ATOM   2206  H   GLY A 181      14.130 -10.233  18.621  1.00 39.89           H
ATOM   2207  HA2 GLY A 181      14.881  -8.256  18.859  1.00 29.77           H
ATOM   2208  HA3 GLY A 181      14.178  -7.828  17.520  1.00 29.77           H
ATOM   2209  N   CYS A 182      11.847  -8.274  19.399  1.00 27.20           N
ATOM   2210  CA  CYS A 182      10.681  -7.653  20.011  1.00 29.48           C
ATOM   2211  C   CYS A 182       9.823  -8.719  20.680  1.00 28.99           C
ATOM   2212  O   CYS A 182       9.974  -9.908  20.410  1.00 27.64           O
ATOM   2213  CB  CYS A 182       9.866  -6.910  18.960  1.00 29.10           C
ATOM   2214  SG  CYS A 182       9.412  -7.948  17.558  1.00 33.60           S
ATOM   2215  H   CYS A 182      11.737  -9.108  19.220  1.00 32.99           H
ATOM   2216  HA  CYS A 182      10.967  -7.017  20.686  1.00 35.72           H
ATOM   2217  HB2 CYS A 182       9.048  -6.584  19.367  1.00 35.27           H
ATOM   2218  HB3 CYS A 182      10.389  -6.166  18.624  1.00 35.27           H
ATOM   2219  HG  CYS A 182       8.754  -8.871  17.952  1.00 40.67           H
ATOM   2220  N   CYS A 183       8.937  -8.277  21.576  1.00 27.32           N
ATOM   2221  CA  CYS A 183       7.871  -9.115  22.120  1.00 27.54           C
ATOM   2222  C   CYS A 183       6.800  -8.206  22.663  1.00 28.13           C
ATOM   2223  O   CYS A 183       7.014  -7.016  22.902  1.00 28.33           O
ATOM   2224  CB  CYS A 183       8.339 -10.027  23.235  1.00 35.96           C
ATOM   2225  SG  CYS A 183       9.005  -9.133  24.689  1.00 31.68           S
ATOM   2226  H   CYS A 183       8.935  -7.476  21.890  1.00 33.13           H
ATOM   2227  HA  CYS A 183       7.490  -9.659  21.413  1.00 33.39           H
ATOM   2228  HB2 CYS A 183       7.589 -10.565  23.535  1.00 43.50           H
ATOM   2229  HB3 CYS A 183       9.041 -10.604  22.894  1.00 43.50           H
ATOM   2230  HG  CYS A 183       9.348  -9.932  25.516  1.00 38.37           H
ATOM   2231  N   ILE A 184       5.636  -8.779  22.859  1.00 33.64           N
ATOM   2232  CA  ILE A 184       4.550  -8.063  23.479  1.00 33.35           C
ATOM   2233  C   ILE A 184       4.019  -8.955  24.580  1.00 34.62           C
ATOM   2234  O   ILE A 184       3.484 -10.031  24.299  1.00 32.38           O
ATOM   2235  CB  ILE A 184       3.451  -7.710  22.473  1.00 30.97           C
ATOM   2236  CG1 ILE A 184       4.048  -6.870  21.353  1.00 31.56           C
ATOM   2237  CG2 ILE A 184       2.361  -6.922  23.182  1.00 27.96           C
ATOM   2238  CD1 ILE A 184       3.055  -6.484  20.290  1.00 26.86           C
ATOM   2239  H   ILE A 184       5.447  -9.589  22.640  1.00 40.71           H
ATOM   2240  HA  ILE A 184       4.883  -7.243  23.875  1.00 40.36           H
ATOM   2241  HB  ILE A 184       3.075  -8.524  22.103  1.00 37.51           H
ATOM   2242 HG12 ILE A 184       4.408  -6.054  21.733  1.00 38.21           H
ATOM   2243 HG13 ILE A 184       4.757  -7.376  20.927  1.00 38.21           H
ATOM   2244 HG21 ILE A 184       1.666  -6.699  22.542  1.00 33.90           H
ATOM   2245 HG22 ILE A 184       1.992  -7.465  23.896  1.00 33.90           H
ATOM   2246 HG23 ILE A 184       2.746  -6.110  23.548  1.00 33.90           H
ATOM   2247 HD11 ILE A 184       3.506  -5.954  19.615  1.00 32.58           H
ATOM   2248 HD12 ILE A 184       2.692  -7.290  19.890  1.00 32.58           H
ATOM   2249 HD13 ILE A 184       2.343  -5.966  20.697  1.00 32.58           H
ATOM   2250  N   VAL A 185       4.170  -8.521  25.828  1.00 28.74           N
ATOM   2251  CA  VAL A 185       3.810  -9.359  26.955  1.00 30.18           C
ATOM   2252  C   VAL A 185       2.979  -8.538  27.934  1.00 29.63           C
ATOM   2253  O   VAL A 185       2.985  -7.303  27.923  1.00 30.40           O
ATOM   2254  CB  VAL A 185       5.042  -9.935  27.671  1.00 33.40           C
ATOM   2255  CG1 VAL A 185       5.872 -10.760  26.748  1.00 29.99           C
ATOM   2256  CG2 VAL A 185       5.870  -8.800  28.251  1.00 28.95           C
ATOM   2257  H   VAL A 185       4.477  -7.747  26.044  1.00 34.84           H
ATOM   2258  HA  VAL A 185       3.267 -10.099  26.642  1.00 36.56           H
ATOM   2259  HB  VAL A 185       4.750 -10.501  28.402  1.00 40.42           H
ATOM   2260 HG11 VAL A 185       6.637 -11.105  27.236  1.00 36.34           H
ATOM   2261 HG12 VAL A 185       5.335 -11.494  26.412  1.00 36.34           H
ATOM   2262 HG13 VAL A 185       6.172 -10.204  26.012  1.00 36.34           H
ATOM   2263 HG21 VAL A 185       6.645  -9.172  28.700  1.00 35.08           H
ATOM   2264 HG22 VAL A 185       6.154  -8.216  27.530  1.00 35.08           H
ATOM   2265 HG23 VAL A 185       5.326  -8.305  28.884  1.00 35.08           H
ATOM   2266  N   GLY A 186       2.253  -9.251  28.780  1.00 32.56           N
ATOM   2267  CA  GLY A 186       1.440  -8.635  29.803  1.00 38.36           C
ATOM   2268  C   GLY A 186       2.114  -8.678  31.182  1.00 40.20           C
ATOM   2269  O   GLY A 186       3.192  -9.243  31.380  1.00 36.15           O
ATOM   2270  H   GLY A 186       2.217 -10.110  28.779  1.00 39.41           H
ATOM   2271  HA2 GLY A 186       1.273  -7.709  29.570  1.00 46.38           H
ATOM   2272  HA3 GLY A 186       0.589  -9.097  29.861  1.00 46.38           H
ATOM   2273  N   GLN A 187       1.447  -8.051  32.145  1.00 41.48           N
ATOM   2274  CA  GLN A 187       1.915  -8.094  33.515  1.00 39.13           C
ATOM   2275  C   GLN A 187       1.658  -9.467  34.064  1.00 38.56           C
ATOM   2276  O   GLN A 187       0.763 -10.180  33.600  1.00 39.54           O
ATOM   2277  CB  GLN A 187       1.203  -7.062  34.386  1.00 37.42           C
ATOM   2278  CG  GLN A 187      -0.242  -7.018  34.155  1.00 43.63           C
ATOM   2279  CD  GLN A 187      -0.656  -6.040  33.086  1.00 37.62           C
ATOM   2280  OE1 GLN A 187      -1.217  -6.434  32.078  1.00 42.82           O
ATOM   2281  NE2 GLN A 187      -0.444  -4.769  33.329  1.00 31.79           N
ATOM   2282  H   GLN A 187       0.726  -7.598  32.027  1.00 50.12           H
ATOM   2283  HA  GLN A 187       2.869  -7.921  33.542  1.00 47.30           H
ATOM   2284  HB2 GLN A 187       1.350  -7.282  35.319  1.00 45.25           H
ATOM   2285  HB3 GLN A 187       1.563  -6.183  34.191  1.00 45.25           H
ATOM   2286  HG2 GLN A 187      -0.542  -7.900  33.883  1.00 52.70           H
ATOM   2287  HG3 GLN A 187      -0.683  -6.761  34.979  1.00 52.70           H
ATOM   2288 HE21 GLN A 187      -0.084  -4.528  34.072  1.00 38.50           H
ATOM   2289 HE22 GLN A 187      -0.664  -4.177  32.746  1.00 38.50           H
ATOM   2290  N   SER A 188       2.454  -9.846  35.058  1.00 35.79           N
ATOM   2291  CA  SER A 188       2.361 -11.203  35.566  1.00 37.88           C
ATOM   2292  C   SER A 188       2.878 -11.230  37.003  1.00 41.44           C
ATOM   2293  O   SER A 188       3.179 -10.183  37.586  1.00 42.79           O
ATOM   2294  CB  SER A 188       3.141 -12.125  34.637  1.00 32.59           C
ATOM   2295  OG  SER A 188       4.517 -11.860  34.793  1.00 37.57           O
ATOM   2296  H   SER A 188       3.041  -9.350  35.444  1.00 43.29           H
ATOM   2297  HA  SER A 188       1.432 -11.484  35.569  1.00 45.81           H
ATOM   2298  HB2 SER A 188       2.961 -13.049  34.872  1.00 39.46           H
ATOM   2299  HB3 SER A 188       2.881 -11.953  33.718  1.00 39.46           H
ATOM   2300  HG  SER A 188       4.965 -12.359  34.288  1.00 45.43           H
ATOM   2301  N   GLU A 189       2.983 -12.441  37.574  1.00 48.04           N
ATOM   2302  CA  GLU A 189       3.587 -12.606  38.896  1.00 35.30           C
ATOM   2303  C   GLU A 189       4.985 -11.997  38.955  1.00 38.22           C
ATOM   2304  O   GLU A 189       5.367 -11.411  39.967  1.00 43.73           O
ATOM   2305  CB  GLU A 189       3.639 -14.084  39.271  1.00 50.99           C
ATOM   2306  CG  GLU A 189       2.270 -14.797  39.293  1.00 62.36           C
ATOM   2307  CD  GLU A 189       1.746 -15.069  40.703  1.00 69.94           C
ATOM   2308  OE1 GLU A 189       2.549 -14.947  41.659  1.00 73.11           O
ATOM   2309  OE2 GLU A 189       0.538 -15.407  40.856  1.00 66.12           O1-
ATOM   2310  H   GLU A 189       2.714 -13.174  37.215  1.00 58.00           H
ATOM   2311  HA  GLU A 189       3.036 -12.152  39.552  1.00 42.70           H
ATOM   2312  HB2 GLU A 189       4.200 -14.546  38.629  1.00 61.53           H
ATOM   2313  HB3 GLU A 189       4.025 -14.164  40.158  1.00 61.53           H
ATOM   2314  HG2 GLU A 189       1.620 -14.240  38.836  1.00 75.18           H
ATOM   2315  HG3 GLU A 189       2.353 -15.649  38.836  1.00 75.18           H
ATOM   2316  N   GLN A 190       5.759 -12.096  37.883  1.00 43.64           N
ATOM   2317  CA  GLN A 190       7.115 -11.568  37.897  1.00 35.19           C
ATOM   2318  C   GLN A 190       7.267 -10.176  37.286  1.00 35.77           C
ATOM   2319  O   GLN A 190       8.338  -9.573  37.421  1.00 38.75           O
ATOM   2320  CB  GLN A 190       8.049 -12.529  37.156  1.00 38.22           C
ATOM   2321  CG  GLN A 190       8.126 -13.883  37.749  1.00 30.00           C
ATOM   2322  CD  GLN A 190       9.103 -14.798  37.006  1.00 49.57           C
ATOM   2323  OE1 GLN A 190       8.757 -15.393  35.987  1.00 51.78           O
ATOM   2324  NE2 GLN A 190      10.331 -14.934  37.538  1.00 57.43           N
ATOM   2325  H   GLN A 190       5.526 -12.462  37.141  1.00 52.71           H
ATOM   2326  HA  GLN A 190       7.416 -11.517  38.818  1.00 42.58           H
ATOM   2327  HB2 GLN A 190       7.735 -12.625  36.243  1.00 46.21           H
ATOM   2328  HB3 GLN A 190       8.944 -12.156  37.157  1.00 46.21           H
ATOM   2329  HG2 GLN A 190       8.424 -13.809  38.669  1.00 36.35           H
ATOM   2330  HG3 GLN A 190       7.247 -14.292  37.717  1.00 36.35           H
ATOM   2331 HE21 GLN A 190      10.535 -14.516  38.261  1.00 69.27           H
ATOM   2332 HE22 GLN A 190      10.912 -15.438  37.154  1.00 69.27           H
ATOM   2333  N   LEU A 191       6.263  -9.640  36.612  1.00 36.26           N
ATOM   2334  CA  LEU A 191       6.402  -8.315  36.032  1.00 34.24           C
ATOM   2335  C   LEU A 191       5.227  -7.463  36.467  1.00 33.80           C
ATOM   2336  O   LEU A 191       4.087  -7.707  36.058  1.00 31.08           O
ATOM   2337  CB  LEU A 191       6.460  -8.356  34.503  1.00 31.88           C
ATOM   2338  CG  LEU A 191       7.494  -9.258  33.894  1.00 32.92           C
ATOM   2339  CD1 LEU A 191       7.284  -9.349  32.434  1.00 39.27           C
ATOM   2340  CD2 LEU A 191       8.824  -8.727  34.135  1.00 33.40           C
ATOM   2341  H   LEU A 191       5.501 -10.015  36.476  1.00 43.86           H
ATOM   2342  HA  LEU A 191       7.217  -7.904  36.359  1.00 41.43           H
ATOM   2343  HB2 LEU A 191       5.595  -8.648  34.175  1.00 38.60           H
ATOM   2344  HB3 LEU A 191       6.637  -7.458  34.183  1.00 38.60           H
ATOM   2345  HG  LEU A 191       7.431 -10.146  34.279  1.00 39.85           H
ATOM   2346 HD11 LEU A 191       7.958  -9.934  32.054  1.00 47.48           H
ATOM   2347 HD12 LEU A 191       6.400  -9.709  32.264  1.00 47.48           H
ATOM   2348 HD13 LEU A 191       7.360  -8.462  32.048  1.00 47.48           H
ATOM   2349 HD21 LEU A 191       9.478  -9.321  33.736  1.00 40.42           H
ATOM   2350 HD22 LEU A 191       8.889  -7.846  33.736  1.00 40.42           H
ATOM   2351 HD23 LEU A 191       8.971  -8.669  35.093  1.00 40.42           H
ATOM   2352  N   VAL A 192       5.525  -6.442  37.252  1.00 39.19           N
ATOM   2353  CA  VAL A 192       4.554  -5.424  37.635  1.00 34.05           C
ATOM   2354  C   VAL A 192       3.233  -6.099  37.987  1.00 34.72           C
ATOM   2355  O   VAL A 192       2.177  -5.695  37.487  1.00 34.60           O
ATOM   2356  CB  VAL A 192       4.375  -4.371  36.518  1.00 31.72           C
ATOM   2357  CG1 VAL A 192       3.698  -3.156  37.073  1.00 51.55           C
ATOM   2358  CG2 VAL A 192       5.702  -3.957  35.946  1.00 50.44           C
ATOM   2359  H   VAL A 192       6.306  -6.311  37.587  1.00 47.37           H
ATOM   2360  HA  VAL A 192       4.875  -4.966  38.427  1.00 41.21           H
ATOM   2361  HB  VAL A 192       3.827  -4.736  35.805  1.00 38.41           H
ATOM   2362 HG11 VAL A 192       3.591  -2.503  36.364  1.00 62.20           H
ATOM   2363 HG12 VAL A 192       2.830  -3.411  37.423  1.00 62.20           H
ATOM   2364 HG13 VAL A 192       4.246  -2.787  37.784  1.00 62.20           H
ATOM   2365 HG21 VAL A 192       5.554  -3.298  35.250  1.00 60.88           H
ATOM   2366 HG22 VAL A 192       6.245  -3.576  36.654  1.00 60.88           H
ATOM   2367 HG23 VAL A 192       6.143  -4.738  35.575  1.00 60.88           H
ATOM   2368  N   PRO A 193       3.254  -7.139  38.826  1.00 41.14           N
ATOM   2369  CA  PRO A 193       2.004  -7.795  39.237  1.00 38.86           C
ATOM   2370  C   PRO A 193       0.999  -6.838  39.842  1.00 38.55           C
ATOM   2371  O   PRO A 193      -0.202  -6.959  39.581  1.00 42.26           O
ATOM   2372  CB  PRO A 193       2.494  -8.815  40.259  1.00 41.28           C
ATOM   2373  CG  PRO A 193       3.805  -8.256  40.757  1.00 39.75           C
ATOM   2374  CD  PRO A 193       4.417  -7.690  39.537  1.00 42.45           C
ATOM   2375  HA  PRO A 193       1.600  -8.258  38.487  1.00 46.98           H
ATOM   2376  HB2 PRO A 193       1.853  -8.888  40.983  1.00 49.88           H
ATOM   2377  HB3 PRO A 193       2.627  -9.674  39.827  1.00 49.88           H
ATOM   2378  HG2 PRO A 193       3.642  -7.566  41.418  1.00 48.04           H
ATOM   2379  HG3 PRO A 193       4.352  -8.969  41.123  1.00 48.04           H
ATOM   2380  HD2 PRO A 193       5.043  -6.985  39.766  1.00 51.29           H
ATOM   2381  HD3 PRO A 193       4.839  -8.388  39.012  1.00 51.29           H
ATOM   2382  N   ALA A 194       1.471  -5.868  40.628  1.00 41.64           N
ATOM   2383  CA  ALA A 194       0.572  -4.896  41.239  1.00 37.96           C
ATOM   2384  C   ALA A 194      -0.081  -3.985  40.220  1.00 39.16           C
ATOM   2385  O   ALA A 194      -1.158  -3.452  40.485  1.00 36.86           O
ATOM   2386  CB  ALA A 194       1.319  -4.042  42.250  1.00 46.29           C
ATOM   2387  H   ALA A 194       2.301  -5.753  40.820  1.00 50.31           H
ATOM   2388  HA  ALA A 194      -0.131  -5.371  41.710  1.00 45.90           H
ATOM   2389  HB1 ALA A 194       0.701  -3.405  42.642  1.00 55.90           H
ATOM   2390  HB2 ALA A 194       1.684  -4.617  42.941  1.00 55.90           H
ATOM   2391  HB3 ALA A 194       2.036  -3.571  41.797  1.00 55.90           H
ATOM   2392  N   ASP A 195       0.541  -3.739  39.074  1.00 40.10           N
ATOM   2393  CA  ASP A 195      -0.196  -2.934  38.110  1.00 30.99           C
ATOM   2394  C   ASP A 195      -1.268  -3.745  37.430  1.00 31.61           C
ATOM   2395  O   ASP A 195      -2.308  -3.215  37.063  1.00 31.99           O
ATOM   2396  CB  ASP A 195       0.701  -2.343  37.053  1.00 35.03           C
ATOM   2397  CG  ASP A 195      -0.084  -1.719  35.991  1.00 40.59           C
ATOM   2398  OD1 ASP A 195      -0.277  -2.408  34.955  1.00 42.62           O
ATOM   2399  OD2 ASP A 195      -0.559  -0.571  36.190  1.00 42.73           O1-
ATOM   2400  H   ASP A 195       1.326  -4.002  38.841  1.00 48.46           H
ATOM   2401  HA  ASP A 195      -0.627  -2.202  38.578  1.00 37.53           H
ATOM   2402  HB2 ASP A 195       1.266  -1.664  37.454  1.00 42.39           H
ATOM   2403  HB3 ASP A 195       1.242  -3.045  36.661  1.00 42.39           H
ATOM   2404  N   GLY A 196      -1.065  -5.039  37.271  1.00 37.26           N
ATOM   2405  CA  GLY A 196      -2.133  -5.852  36.737  1.00 33.95           C
ATOM   2406  C   GLY A 196      -3.347  -5.903  37.624  1.00 33.74           C
ATOM   2407  O   GLY A 196      -4.472  -6.013  37.127  1.00 39.30           O
ATOM   2408  H   GLY A 196      -0.339  -5.460  37.459  1.00 45.06           H
ATOM   2409  HA2 GLY A 196      -2.402  -5.499  35.874  1.00 41.08           H
ATOM   2410  HA3 GLY A 196      -1.812  -6.758  36.609  1.00 41.08           H
ATOM   2411  N   ILE A 197      -3.161  -5.848  38.939  1.00 38.56           N
ATOM   2412  CA  ILE A 197      -4.330  -5.945  39.819  1.00 34.61           C
ATOM   2413  C   ILE A 197      -5.073  -4.613  39.867  1.00 36.82           C
ATOM   2414  O   ILE A 197      -6.296  -4.558  39.706  1.00 38.06           O
ATOM   2415  CB  ILE A 197      -3.919  -6.430  41.227  1.00 36.46           C
ATOM   2416  CG1 ILE A 197      -3.310  -7.830  41.151  1.00 40.67           C
ATOM   2417  CG2 ILE A 197      -5.120  -6.495  42.170  1.00 37.52           C
ATOM   2418  CD1 ILE A 197      -2.458  -8.197  42.360  1.00 40.37           C
ATOM   2419  H   ILE A 197      -2.404  -5.758  39.338  1.00 46.62           H
ATOM   2420  HA  ILE A 197      -4.938  -6.605  39.450  1.00 41.88           H
ATOM   2421  HB  ILE A 197      -3.262  -5.818  41.593  1.00 44.09           H
ATOM   2422 HG12 ILE A 197      -4.028  -8.480  41.086  1.00 49.15           H
ATOM   2423 HG13 ILE A 197      -2.746  -7.883  40.364  1.00 49.15           H
ATOM   2424 HG21 ILE A 197      -4.821  -6.802  43.040  1.00 45.37           H
ATOM   2425 HG22 ILE A 197      -5.508  -5.609  42.247  1.00 45.37           H
ATOM   2426 HG23 ILE A 197      -5.773  -7.113  41.807  1.00 45.37           H
ATOM   2427 HD11 ILE A 197      -2.109  -9.093  42.240  1.00 48.79           H
ATOM   2428 HD12 ILE A 197      -1.727  -7.563  42.435  1.00 48.79           H
ATOM   2429 HD13 ILE A 197      -3.010  -8.161  43.157  1.00 48.79           H
ATOM   2430  N   LEU A 198      -4.340  -3.514  40.036  1.00 34.88           N
ATOM   2431  CA  LEU A 198      -4.959  -2.197  40.038  1.00 32.61           C
ATOM   2432  C   LEU A 198      -5.582  -1.869  38.685  1.00 30.62           C
ATOM   2433  O   LEU A 198      -6.634  -1.229  38.625  1.00 39.00           O
ATOM   2434  CB  LEU A 198      -3.907  -1.143  40.393  1.00 35.17           C
ATOM   2435  CG  LEU A 198      -3.618  -0.789  41.853  1.00 36.09           C
ATOM   2436  CD1 LEU A 198      -3.232  -1.977  42.545  1.00 50.64           C
ATOM   2437  CD2 LEU A 198      -2.454   0.199  41.911  1.00 26.28           C
ATOM   2438  H   LEU A 198      -3.487  -3.506  40.151  1.00 42.20           H
ATOM   2439  HA  LEU A 198      -5.657  -2.170  40.711  1.00 39.48           H
ATOM   2440  HB2 LEU A 198      -3.065  -1.436  40.012  1.00 42.55           H
ATOM   2441  HB3 LEU A 198      -4.171  -0.316  39.959  1.00 42.55           H
ATOM   2442  HG  LEU A 198      -4.401  -0.401  42.276  1.00 43.65           H
ATOM   2443 HD11 LEU A 198      -3.048  -1.757  43.472  1.00 61.11           H
ATOM   2444 HD12 LEU A 198      -3.956  -2.621  42.495  1.00 61.11           H
ATOM   2445 HD13 LEU A 198      -2.436  -2.341  42.127  1.00 61.11           H
ATOM   2446 HD21 LEU A 198      -2.274   0.420  42.838  1.00 31.88           H
ATOM   2447 HD22 LEU A 198      -1.672  -0.212  41.511  1.00 31.88           H
ATOM   2448 HD23 LEU A 198      -2.696   1.000  41.420  1.00 31.88           H
ATOM   2449  N   TYR A 199      -4.920  -2.270  37.587  1.00 37.56           N
ATOM   2450  CA  TYR A 199      -5.406  -2.028  36.217  1.00 29.40           C
ATOM   2451  C   TYR A 199      -6.779  -2.650  36.033  1.00 30.78           C
ATOM   2452  O   TYR A 199      -7.729  -2.004  35.565  1.00 30.20           O
ATOM   2453  CB  TYR A 199      -4.365  -2.631  35.254  1.00 30.93           C
ATOM   2454  CG  TYR A 199      -4.442  -2.445  33.762  1.00 32.26           C
ATOM   2455  CD1 TYR A 199      -5.412  -3.076  33.000  1.00 31.18           C
ATOM   2456  CD2 TYR A 199      -3.456  -1.722  33.090  1.00 29.53           C
ATOM   2457  CE1 TYR A 199      -5.438  -2.926  31.591  1.00 31.74           C
ATOM   2458  CE2 TYR A 199      -3.475  -1.567  31.674  1.00 27.74           C
ATOM   2459  CZ  TYR A 199      -4.478  -2.176  30.949  1.00 31.57           C
ATOM   2460  OH  TYR A 199      -4.540  -2.077  29.580  1.00 27.67           O
ATOM   2461  H   TYR A 199      -4.171  -2.691  37.611  1.00 45.42           H
ATOM   2462  HA  TYR A 199      -5.469  -1.074  36.053  1.00 35.63           H
ATOM   2463  HB2 TYR A 199      -3.500  -2.284  35.521  1.00 37.46           H
ATOM   2464  HB3 TYR A 199      -4.366  -3.590  35.402  1.00 37.46           H
ATOM   2465  HD1 TYR A 199      -6.071  -3.579  33.421  1.00 37.77           H
ATOM   2466  HD2 TYR A 199      -2.785  -1.306  33.582  1.00 35.78           H
ATOM   2467  HE1 TYR A 199      -6.108  -3.338  31.095  1.00 38.43           H
ATOM   2468  HE2 TYR A 199      -2.821  -1.064  31.245  1.00 33.64           H
ATOM   2469  HH  TYR A 199      -5.196  -2.514  29.290  1.00 33.55           H
ATOM   2470  N   ALA A 200      -6.913  -3.904  36.451  1.00 29.82           N
ATOM   2471  CA  ALA A 200      -8.181  -4.600  36.296  1.00 30.82           C
ATOM   2472  C   ALA A 200      -9.259  -4.019  37.180  1.00 34.66           C
ATOM   2473  O   ALA A 200     -10.439  -4.080  36.825  1.00 39.71           O
ATOM   2474  CB  ALA A 200      -8.004  -6.074  36.636  1.00 27.79           C
ATOM   2475  H   ALA A 200      -6.292  -4.368  36.823  1.00 36.13           H
ATOM   2476  HA  ALA A 200      -8.474  -4.532  35.374  1.00 37.33           H
ATOM   2477  HB1 ALA A 200      -8.855  -6.526  36.529  1.00 33.69           H
ATOM   2478  HB2 ALA A 200      -7.347  -6.459  36.036  1.00 33.69           H
ATOM   2479  HB3 ALA A 200      -7.700  -6.152  37.554  1.00 33.69           H
ATOM   2480  N   ALA A 201      -8.885  -3.497  38.354  1.00 37.58           N
ATOM   2481  CA  ALA A 201      -9.869  -2.936  39.276  1.00 37.88           C
ATOM   2482  C   ALA A 201     -10.349  -1.577  38.796  1.00 39.74           C
ATOM   2483  O   ALA A 201     -11.548  -1.273  38.866  1.00 37.20           O
ATOM   2484  CB  ALA A 201      -9.249  -2.838  40.666  1.00 30.09           C
ATOM   2485  H   ALA A 201      -8.073  -3.457  38.634  1.00 45.45           H
ATOM   2486  HA  ALA A 201     -10.636  -3.529  39.326  1.00 45.80           H
ATOM   2487  HB1 ALA A 201      -9.903  -2.466  41.278  1.00 36.45           H
ATOM   2488  HB2 ALA A 201      -8.989  -3.726  40.959  1.00 36.45           H
ATOM   2489  HB3 ALA A 201      -8.469  -2.262  40.624  1.00 36.45           H
ATOM   2490  N   ARG A 202      -9.424  -0.763  38.271  1.00 32.38           N
ATOM   2491  CA  ARG A 202      -9.791   0.514  37.686  1.00 30.38           C
ATOM   2492  C   ARG A 202     -10.776   0.338  36.548  1.00 27.96           C
ATOM   2493  O   ARG A 202     -11.697   1.141  36.365  1.00 29.23           O
ATOM   2494  CB  ARG A 202      -8.531   1.215  37.198  1.00 33.49           C
ATOM   2495  CG  ARG A 202      -7.535   1.518  38.335  1.00 34.04           C
ATOM   2496  CD  ARG A 202      -6.113   1.851  37.807  1.00 38.07           C
ATOM   2497  NE  ARG A 202      -6.170   2.963  36.862  1.00 31.41           N
ATOM   2498  CZ  ARG A 202      -5.367   3.080  35.818  1.00 38.22           C
ATOM   2499  NH1 ARG A 202      -5.491   4.098  34.978  1.00 39.27           N
ATOM   2500  NH2 ARG A 202      -4.430   2.180  35.622  1.00 38.43           N1+
ATOM   2501  H   ARG A 202      -8.582  -0.935  38.244  1.00 39.20           H
ATOM   2502  HA  ARG A 202     -10.206   1.069  38.365  1.00 36.80           H
ATOM   2503  HB2 ARG A 202      -8.084   0.647  36.552  1.00 40.54           H
ATOM   2504  HB3 ARG A 202      -8.779   2.057  36.785  1.00 40.54           H
ATOM   2505  HG2 ARG A 202      -7.854   2.281  38.841  1.00 41.19           H
ATOM   2506  HG3 ARG A 202      -7.467   0.741  38.912  1.00 41.19           H
ATOM   2507  HD2 ARG A 202      -5.543   2.108  38.549  1.00 46.03           H
ATOM   2508  HD3 ARG A 202      -5.747   1.077  37.350  1.00 46.03           H
ATOM   2509  HE  ARG A 202      -6.682   3.627  37.052  1.00 38.04           H
ATOM   2510 HH11 ARG A 202      -6.097   4.693  35.110  1.00 47.47           H
ATOM   2511 HH12 ARG A 202      -4.952   4.173  34.312  1.00 47.47           H
ATOM   2512 HH21 ARG A 202      -4.353   1.514  36.161  1.00 46.46           H
ATOM   2513 HH22 ARG A 202      -3.899   2.251  34.949  1.00 46.46           H
ATOM   2514  N   ASP A 203     -10.596  -0.702  35.764  1.00 31.84           N
ATOM   2515  CA  ASP A 203     -11.454  -0.891  34.603  1.00 35.17           C
ATOM   2516  C   ASP A 203     -12.928  -0.907  34.980  1.00 39.17           C
ATOM   2517  O   ASP A 203     -13.786  -0.566  34.155  1.00 31.30           O
ATOM   2518  CB  ASP A 203     -11.061  -2.205  33.916  1.00 35.82           C
ATOM   2519  CG  ASP A 203     -11.856  -2.486  32.644  1.00 40.02           C
ATOM   2520  OD1 ASP A 203     -12.409  -1.543  32.034  1.00 41.24           O
ATOM   2521  OD2 ASP A 203     -11.915  -3.683  32.259  1.00 48.28           O1-
ATOM   2522  H   ASP A 203      -9.996  -1.308  35.873  1.00 38.55           H
ATOM   2523  HA  ASP A 203     -11.308  -0.165  33.976  1.00 42.55           H
ATOM   2524  HB2 ASP A 203     -10.121  -2.165  33.678  1.00 43.34           H
ATOM   2525  HB3 ASP A 203     -11.214  -2.938  34.532  1.00 43.34           H
ATOM   2526  N   VAL A 204     -13.251  -1.325  36.206  1.00 39.82           N
ATOM   2527  CA  VAL A 204     -14.638  -1.550  36.600  1.00 37.76           C
ATOM   2528  C   VAL A 204     -15.139  -0.531  37.612  1.00 37.76           C
ATOM   2529  O   VAL A 204     -16.341  -0.533  37.922  1.00 37.00           O
ATOM   2530  CB  VAL A 204     -14.846  -2.992  37.112  1.00 35.40           C
ATOM   2531  CG1 VAL A 204     -14.373  -3.989  36.059  1.00 38.03           C
ATOM   2532  CG2 VAL A 204     -14.084  -3.287  38.384  1.00 35.02           C
ATOM   2533  H   VAL A 204     -12.680  -1.485  36.830  1.00 48.14           H
ATOM   2534  HA  VAL A 204     -15.190  -1.452  35.808  1.00 45.65           H
ATOM   2535  HB  VAL A 204     -15.789  -3.144  37.276  1.00 42.83           H
ATOM   2536 HG11 VAL A 204     -14.509  -4.889  36.393  1.00 45.98           H
ATOM   2537 HG12 VAL A 204     -14.885  -3.856  35.246  1.00 45.98           H
ATOM   2538 HG13 VAL A 204     -13.430  -3.840  35.884  1.00 45.98           H
ATOM   2539 HG21 VAL A 204     -14.258  -4.204  38.649  1.00 42.37           H
ATOM   2540 HG22 VAL A 204     -13.136  -3.163  38.220  1.00 42.37           H
ATOM   2541 HG23 VAL A 204     -14.383  -2.680  39.078  1.00 42.37           H
ATOM   2542  N   THR A 205     -14.295   0.392  38.070  1.00 33.96           N
ATOM   2543  CA  THR A 205     -14.654   1.256  39.181  1.00 32.44           C
ATOM   2544  C   THR A 205     -14.630   2.730  38.846  1.00 36.30           C
ATOM   2545  O   THR A 205     -14.848   3.548  39.739  1.00 41.11           O
ATOM   2546  CB  THR A 205     -13.706   1.012  40.365  1.00 36.00           C
ATOM   2547  OG1 THR A 205     -12.352   1.142  39.926  1.00 39.58           O
ATOM   2548  CG2 THR A 205     -13.883  -0.395  40.909  1.00 37.78           C
ATOM   2549  H   THR A 205     -13.509   0.535  37.751  1.00 41.10           H
ATOM   2550  HA  THR A 205     -15.553   1.034  39.470  1.00 39.28           H
ATOM   2551  HB  THR A 205     -13.888   1.650  41.073  1.00 43.55           H
ATOM   2552  HG1 THR A 205     -12.191   0.580  39.323  1.00 47.84           H
ATOM   2553 HG21 THR A 205     -13.281  -0.539  41.656  1.00 45.68           H
ATOM   2554 HG22 THR A 205     -14.796  -0.521  41.211  1.00 45.68           H
ATOM   2555 HG23 THR A 205     -13.688  -1.045  40.216  1.00 45.68           H
ATOM   2556  N   ALA A 206     -14.372   3.109  37.602  1.00 38.59           N
ATOM   2557  CA  ALA A 206     -14.381   4.522  37.220  1.00 31.78           C
ATOM   2558  C   ALA A 206     -13.193   5.239  37.830  1.00 31.58           C
ATOM   2559  O   ALA A 206     -13.269   6.423  38.179  1.00 31.34           O
ATOM   2560  CB  ALA A 206     -15.681   5.237  37.602  1.00 34.98           C
ATOM   2561  H   ALA A 206     -14.188   2.571  36.957  1.00 46.65           H
ATOM   2562  HA  ALA A 206     -14.292   4.578  36.256  1.00 38.48           H
ATOM   2563  HB1 ALA A 206     -15.624   6.164  37.323  1.00 42.32           H
ATOM   2564  HB2 ALA A 206     -16.424   4.801  37.155  1.00 42.32           H
ATOM   2565  HB3 ALA A 206     -15.797   5.187  38.564  1.00 42.32           H
ATOM   2566  N   THR A 207     -12.076   4.521  37.920  1.00 33.62           N
ATOM   2567  CA  THR A 207     -10.814   5.112  38.332  1.00 34.79           C
ATOM   2568  C   THR A 207      -9.747   4.908  37.258  1.00 35.65           C
ATOM   2569  O   THR A 207      -8.565   4.729  37.576  1.00 34.35           O
ATOM   2570  CB  THR A 207     -10.337   4.533  39.664  1.00 27.98           C
ATOM   2571  OG1 THR A 207     -10.129   3.147  39.514  1.00 30.58           O
ATOM   2572  CG2 THR A 207     -11.353   4.741  40.758  1.00 37.38           C
ATOM   2573  H   THR A 207     -12.026   3.680  37.745  1.00 40.69           H
ATOM   2574  HA  THR A 207     -10.939   6.066  38.450  1.00 42.09           H
ATOM   2575  HB  THR A 207      -9.507   4.960  39.927  1.00 33.92           H
ATOM   2576  HG1 THR A 207     -10.845   2.772  39.287  1.00 37.04           H
ATOM   2577 HG21 THR A 207     -11.025   4.365  41.590  1.00 45.21           H
ATOM   2578 HG22 THR A 207     -11.516   5.689  40.883  1.00 45.21           H
ATOM   2579 HG23 THR A 207     -12.187   4.305  40.523  1.00 45.21           H
ATOM   2580  N   VAL A 208     -10.152   4.902  35.987  1.00 27.15           N
ATOM   2581  CA  VAL A 208      -9.176   4.907  34.899  1.00 36.45           C
ATOM   2582  C   VAL A 208      -8.648   6.322  34.622  1.00 32.70           C
ATOM   2583  O   VAL A 208      -7.443   6.542  34.565  1.00 28.07           O
ATOM   2584  CB  VAL A 208      -9.785   4.283  33.631  1.00 35.72           C
ATOM   2585  CG1 VAL A 208      -8.782   4.359  32.497  1.00 39.51           C
ATOM   2586  CG2 VAL A 208     -10.209   2.847  33.887  1.00 38.30           C
ATOM   2587  H   VAL A 208     -10.973   4.896  35.732  1.00 32.92           H
ATOM   2588  HA  VAL A 208      -8.419   4.359  35.160  1.00 44.09           H
ATOM   2589  HB  VAL A 208     -10.571   4.789  33.374  1.00 43.21           H
ATOM   2590 HG11 VAL A 208      -9.174   3.964  31.703  1.00 47.76           H
ATOM   2591 HG12 VAL A 208      -8.563   5.289  32.331  1.00 47.76           H
ATOM   2592 HG13 VAL A 208      -7.983   3.871  32.750  1.00 47.76           H
ATOM   2593 HG21 VAL A 208     -10.588   2.481  33.073  1.00 46.31           H
ATOM   2594 HG22 VAL A 208      -9.431   2.331  34.151  1.00 46.31           H
ATOM   2595 HG23 VAL A 208     -10.871   2.835  34.596  1.00 46.31           H
ATOM   2596  N   ASP A 209      -9.515   7.318  34.462  1.00 35.50           N
ATOM   2597  CA  ASP A 209      -9.046   8.631  34.007  1.00 29.37           C
ATOM   2598  C   ASP A 209      -8.392   9.430  35.142  1.00 34.54           C
ATOM   2599  O   ASP A 209      -8.727  10.583  35.434  1.00 39.44           O
ATOM   2600  CB  ASP A 209     -10.191   9.399  33.350  1.00 27.20           C
ATOM   2601  CG  ASP A 209     -11.480   9.395  34.173  1.00 39.04           C
ATOM   2602  OD1 ASP A 209     -11.729   8.384  34.871  1.00 36.35           O
ATOM   2603  OD2 ASP A 209     -12.268  10.373  34.086  1.00 36.00           O1-
ATOM   2604  H   ASP A 209     -10.361   7.266  34.606  1.00 42.94           H
ATOM   2605  HA  ASP A 209      -8.368   8.491  33.328  1.00 35.59           H
ATOM   2606  HB2 ASP A 209      -9.919  10.322  33.227  1.00 32.98           H
ATOM   2607  HB3 ASP A 209     -10.386   8.995  32.489  1.00 32.98           H
ATOM   2608  N   SER A 210      -7.396   8.809  35.772  1.00 40.95           N
ATOM   2609  CA  SER A 210      -6.670   9.433  36.878  1.00 35.78           C
ATOM   2610  C   SER A 210      -5.253   9.684  36.427  1.00 40.87           C
ATOM   2611  O   SER A 210      -4.526   8.729  36.133  1.00 36.79           O
ATOM   2612  CB  SER A 210      -6.659   8.557  38.126  1.00 32.93           C
ATOM   2613  OG  SER A 210      -5.672   9.012  39.057  1.00 31.20           O
ATOM   2614  H   SER A 210      -7.120   8.018  35.577  1.00 49.49           H
ATOM   2615  HA  SER A 210      -7.081  10.284  37.099  1.00 43.28           H
ATOM   2616  HB2 SER A 210      -7.532   8.595  38.547  1.00 39.86           H
ATOM   2617  HB3 SER A 210      -6.454   7.644  37.869  1.00 39.86           H
ATOM   2618  HG  SER A 210      -5.674   8.523  39.740  1.00 37.79           H
ATOM   2619  N   LEU A 211      -4.848  10.955  36.404  1.00 40.09           N
ATOM   2620  CA  LEU A 211      -3.514  11.236  35.898  1.00 37.68           C
ATOM   2621  C   LEU A 211      -2.493  10.385  36.646  1.00 39.38           C
ATOM   2622  O   LEU A 211      -1.743   9.625  36.020  1.00 34.19           O
ATOM   2623  CB  LEU A 211      -3.144  12.717  36.007  1.00 36.70           C
ATOM   2624  CG  LEU A 211      -4.014  13.723  35.253  1.00 49.23           C
ATOM   2625  CD1 LEU A 211      -3.349  15.077  35.406  1.00 58.32           C
ATOM   2626  CD2 LEU A 211      -4.219  13.497  33.799  1.00 53.80           C
ATOM   2627  H   LEU A 211      -5.303  11.638  36.662  1.00 48.46           H
ATOM   2628  HA  LEU A 211      -3.477  10.989  34.961  1.00 45.56           H
ATOM   2629  HB2 LEU A 211      -3.173  12.965  36.944  1.00 44.39           H
ATOM   2630  HB3 LEU A 211      -2.238  12.824  35.678  1.00 44.39           H
ATOM   2631  HG  LEU A 211      -4.886  13.766  35.675  1.00 59.42           H
ATOM   2632 HD11 LEU A 211      -3.878  15.742  34.937  1.00 70.34           H
ATOM   2633 HD12 LEU A 211      -3.299  15.299  36.349  1.00 70.34           H
ATOM   2634 HD13 LEU A 211      -2.457  15.036  35.027  1.00 70.34           H
ATOM   2635 HD21 LEU A 211      -4.785  14.201  33.448  1.00 64.90           H
ATOM   2636 HD22 LEU A 211      -3.358  13.510  33.354  1.00 64.90           H
ATOM   2637 HD23 LEU A 211      -4.645  12.634  33.671  1.00 64.90           H
ATOM   2638  N   PRO A 212      -2.424  10.463  37.970  1.00 37.73           N
ATOM   2639  CA  PRO A 212      -1.345   9.731  38.651  1.00 34.77           C
ATOM   2640  C   PRO A 212      -1.428   8.224  38.464  1.00 30.24           C
ATOM   2641  O   PRO A 212      -0.398   7.530  38.473  1.00 27.18           O
ATOM   2642  CB  PRO A 212      -1.503  10.155  40.122  1.00 36.57           C
ATOM   2643  CG  PRO A 212      -2.833  10.880  40.204  1.00 39.09           C
ATOM   2644  CD  PRO A 212      -3.148  11.381  38.871  1.00 34.01           C
ATOM   2645  HA  PRO A 212      -0.484  10.039  38.327  1.00 42.07           H
ATOM   2646  HB2 PRO A 212      -1.508   9.368  40.688  1.00 44.23           H
ATOM   2647  HB3 PRO A 212      -0.775  10.748  40.369  1.00 44.23           H
ATOM   2648  HG2 PRO A 212      -3.517  10.260  40.499  1.00 47.26           H
ATOM   2649  HG3 PRO A 212      -2.757  11.618  40.829  1.00 47.26           H
ATOM   2650  HD2 PRO A 212      -4.102  11.330  38.708  1.00 41.16           H
ATOM   2651  HD3 PRO A 212      -2.818  12.287  38.765  1.00 41.16           H
ATOM   2652  N   LEU A 213      -2.618   7.680  38.285  1.00 30.74           N
ATOM   2653  CA  LEU A 213      -2.716   6.240  38.117  1.00 34.97           C
ATOM   2654  C   LEU A 213      -2.295   5.838  36.717  1.00 34.92           C
ATOM   2655  O   LEU A 213      -1.703   4.770  36.527  1.00 34.58           O
ATOM   2656  CB  LEU A 213      -4.140   5.772  38.405  1.00 36.38           C
ATOM   2657  CG  LEU A 213      -4.683   5.973  39.831  1.00 37.42           C
ATOM   2658  CD1 LEU A 213      -6.081   5.367  39.924  1.00 34.95           C
ATOM   2659  CD2 LEU A 213      -3.780   5.313  40.825  1.00 30.13           C
ATOM   2660  H   LEU A 213      -3.365   8.106  38.257  1.00 37.24           H
ATOM   2661  HA  LEU A 213      -2.122   5.805  38.749  1.00 42.31           H
ATOM   2662  HB2 LEU A 213      -4.737   6.246  37.805  1.00 44.00           H
ATOM   2663  HB3 LEU A 213      -4.186   4.822  38.215  1.00 44.00           H
ATOM   2664  HG  LEU A 213      -4.737   6.920  40.034  1.00 45.25           H
ATOM   2665 HD11 LEU A 213      -6.420   5.495  40.824  1.00 42.28           H
ATOM   2666 HD12 LEU A 213      -6.660   5.810  39.285  1.00 42.28           H
ATOM   2667 HD13 LEU A 213      -6.028   4.419  39.722  1.00 42.28           H
ATOM   2668 HD21 LEU A 213      -4.138   5.450  41.716  1.00 36.50           H
ATOM   2669 HD22 LEU A 213      -3.734   4.364  40.628  1.00 36.50           H
ATOM   2670 HD23 LEU A 213      -2.896   5.708  40.759  1.00 36.50           H
ATOM   2671  N   ILE A 214      -2.612   6.671  35.723  1.00 32.06           N
ATOM   2672  CA  ILE A 214      -2.191   6.404  34.350  1.00 35.85           C
ATOM   2673  C   ILE A 214      -0.671   6.468  34.269  1.00 29.34           C
ATOM   2674  O   ILE A 214       0.006   5.493  33.924  1.00 31.51           O
ATOM   2675  CB  ILE A 214      -2.856   7.415  33.395  1.00 37.99           C
ATOM   2676  CG1 ILE A 214      -4.353   7.192  33.374  1.00 30.72           C
ATOM   2677  CG2 ILE A 214      -2.335   7.284  32.022  1.00 30.82           C
ATOM   2678  CD1 ILE A 214      -5.108   8.153  32.540  1.00 33.60           C
ATOM   2679  H   ILE A 214      -3.068   7.394  35.819  1.00 38.82           H
ATOM   2680  HA  ILE A 214      -2.473   5.512  34.095  1.00 43.37           H
ATOM   2681  HB  ILE A 214      -2.677   8.313  33.715  1.00 45.94           H
ATOM   2682 HG12 ILE A 214      -4.529   6.303  33.030  1.00 37.21           H
ATOM   2683 HG13 ILE A 214      -4.689   7.263  34.281  1.00 37.21           H
ATOM   2684 HG21 ILE A 214      -2.776   7.935  31.454  1.00 37.33           H
ATOM   2685 HG22 ILE A 214      -1.378   7.447  32.031  1.00 37.33           H
ATOM   2686 HG23 ILE A 214      -2.515   6.387  31.701  1.00 37.33           H
ATOM   2687 HD11 ILE A 214      -6.052   7.936  32.585  1.00 40.66           H
ATOM   2688 HD12 ILE A 214      -4.957   9.050  32.877  1.00 40.66           H
ATOM   2689 HD13 ILE A 214      -4.797   8.088  31.623  1.00 40.66           H
ATOM   2690  N   THR A 215      -0.112   7.626  34.617  1.00 33.11           N
ATOM   2691  CA  THR A 215       1.328   7.790  34.725  1.00 29.37           C
ATOM   2692  C   THR A 215       1.977   6.613  35.425  1.00 28.92           C
ATOM   2693  O   THR A 215       2.915   6.006  34.918  1.00 39.48           O
ATOM   2694  CB  THR A 215       1.632   9.083  35.476  1.00 24.56           C
ATOM   2695  OG1 THR A 215       1.150  10.176  34.707  1.00 27.55           O
ATOM   2696  CG2 THR A 215       3.116   9.251  35.678  1.00 29.80           C
ATOM   2697  H   THR A 215      -0.556   8.340  34.797  1.00 40.07           H
ATOM   2698  HA  THR A 215       1.708   7.860  33.835  1.00 35.59           H
ATOM   2699  HB  THR A 215       1.196   9.071  36.342  1.00 29.82           H
ATOM   2700  HG1 THR A 215       1.309  10.899  35.105  1.00 33.41           H
ATOM   2701 HG21 THR A 215       3.293  10.076  36.156  1.00 36.11           H
ATOM   2702 HG22 THR A 215       3.467   8.507  36.191  1.00 36.11           H
ATOM   2703 HG23 THR A 215       3.565   9.282  34.819  1.00 36.11           H
ATOM   2704  N   ALA A 216       1.531   6.288  36.612  1.00 34.31           N
ATOM   2705  CA  ALA A 216       2.236   5.244  37.338  1.00 36.28           C
ATOM   2706  C   ALA A 216       2.051   3.897  36.665  1.00 33.77           C
ATOM   2707  O   ALA A 216       2.931   3.038  36.749  1.00 36.58           O
ATOM   2708  CB  ALA A 216       1.763   5.197  38.798  1.00 31.37           C
ATOM   2709  H   ALA A 216       0.853   6.633  37.013  1.00 41.52           H
ATOM   2710  HA  ALA A 216       3.184   5.449  37.339  1.00 43.89           H
ATOM   2711  HB1 ALA A 216       2.246   4.496  39.263  1.00 37.99           H
ATOM   2712  HB2 ALA A 216       1.942   6.055  39.215  1.00 37.99           H
ATOM   2713  HB3 ALA A 216       0.811   5.012  38.816  1.00 37.99           H
ATOM   2714  N   SER A 217       0.919   3.682  36.003  1.00 29.40           N
ATOM   2715  CA  SER A 217       0.715   2.402  35.343  1.00 28.67           C
ATOM   2716  C   SER A 217       1.577   2.305  34.063  1.00 33.60           C
ATOM   2717  O   SER A 217       2.267   1.307  33.841  1.00 36.30           O
ATOM   2718  CB  SER A 217      -0.777   2.227  35.073  1.00 28.89           C
ATOM   2719  OG  SER A 217      -1.105   0.947  34.565  1.00 32.81           O
ATOM   2720  H   SER A 217       0.273   4.244  35.922  1.00 35.63           H
ATOM   2721  HA  SER A 217       0.994   1.692  35.943  1.00 34.75           H
ATOM   2722  HB2 SER A 217      -1.258   2.361  35.904  1.00 35.02           H
ATOM   2723  HB3 SER A 217      -1.053   2.895  34.427  1.00 35.02           H
ATOM   2724  HG  SER A 217      -0.879   0.353  35.115  1.00 39.72           H
ATOM   2725  N   ILE A 218       1.598   3.350  33.237  1.00 28.92           N
ATOM   2726  CA  ILE A 218       2.448   3.349  32.051  1.00 28.52           C
ATOM   2727  C   ILE A 218       3.910   3.371  32.450  1.00 26.62           C
ATOM   2728  O   ILE A 218       4.671   2.459  32.123  1.00 30.97           O
ATOM   2729  CB  ILE A 218       2.092   4.522  31.123  1.00 29.95           C
ATOM   2730  CG1 ILE A 218       0.694   4.293  30.552  1.00 27.80           C
ATOM   2731  CG2 ILE A 218       3.028   4.617  29.950  1.00 31.06           C
ATOM   2732  CD1 ILE A 218       0.136   5.515  29.762  1.00 29.06           C
ATOM   2733  H   ILE A 218       1.133   4.066  33.341  1.00 35.05           H
ATOM   2734  HA  ILE A 218       2.291   2.528  31.559  1.00 34.57           H
ATOM   2735  HB  ILE A 218       2.109   5.353  31.624  1.00 36.28           H
ATOM   2736 HG12 ILE A 218       0.723   3.536  29.947  1.00 33.71           H
ATOM   2737 HG13 ILE A 218       0.083   4.108  31.283  1.00 33.71           H
ATOM   2738 HG21 ILE A 218       2.764   5.369  29.396  1.00 37.62           H
ATOM   2739 HG22 ILE A 218       3.932   4.748  30.277  1.00 37.62           H
ATOM   2740 HG23 ILE A 218       2.977   3.795  29.438  1.00 37.62           H
ATOM   2741 HD11 ILE A 218      -0.750   5.299  29.431  1.00 35.22           H
ATOM   2742 HD12 ILE A 218       0.090   6.280  30.357  1.00 35.22           H
ATOM   2743 HD13 ILE A 218       0.730   5.708  29.020  1.00 35.22           H
ATOM   2744  N   LEU A 219       4.332   4.393  33.184  1.00 30.46           N
ATOM   2745  CA  LEU A 219       5.748   4.486  33.535  1.00 29.31           C
ATOM   2746  C   LEU A 219       6.247   3.228  34.232  1.00 28.22           C
ATOM   2747  O   LEU A 219       7.343   2.755  33.950  1.00 36.35           O
ATOM   2748  CB  LEU A 219       6.010   5.721  34.396  1.00 29.93           C
ATOM   2749  CG  LEU A 219       6.141   7.077  33.672  1.00 34.00           C
ATOM   2750  CD1 LEU A 219       7.268   7.089  32.613  1.00 47.81           C
ATOM   2751  CD2 LEU A 219       4.896   7.422  32.939  1.00 42.06           C
ATOM   2752  H   LEU A 219       3.837   5.029  33.486  1.00 36.90           H
ATOM   2753  HA  LEU A 219       6.260   4.587  32.718  1.00 35.52           H
ATOM   2754  HB2 LEU A 219       5.279   5.806  35.029  1.00 36.27           H
ATOM   2755  HB3 LEU A 219       6.836   5.578  34.883  1.00 36.27           H
ATOM   2756  HG  LEU A 219       6.320   7.775  34.321  1.00 41.15           H
ATOM   2757 HD11 LEU A 219       7.299   7.964  32.196  1.00 57.72           H
ATOM   2758 HD12 LEU A 219       8.113   6.900  33.050  1.00 57.72           H
ATOM   2759 HD13 LEU A 219       7.080   6.410  31.946  1.00 57.72           H
ATOM   2760 HD21 LEU A 219       5.017   8.277  32.498  1.00 50.82           H
ATOM   2761 HD22 LEU A 219       4.717   6.732  32.281  1.00 50.82           H
ATOM   2762 HD23 LEU A 219       4.163   7.476  33.571  1.00 50.82           H
ATOM   2763  N   SER A 220       5.473   2.646  35.132  1.00 35.50           N
ATOM   2764  CA  SER A 220       6.027   1.499  35.845  1.00 31.24           C
ATOM   2765  C   SER A 220       6.401   0.389  34.872  1.00 40.50           C
ATOM   2766  O   SER A 220       7.461  -0.234  35.010  1.00 35.45           O
ATOM   2767  CB  SER A 220       5.061   0.967  36.912  1.00 31.17           C
ATOM   2768  OG  SER A 220       3.915   0.320  36.389  1.00 33.09           O
ATOM   2769  H   SER A 220       4.671   2.874  35.343  1.00 42.95           H
ATOM   2770  HA  SER A 220       6.838   1.779  36.297  1.00 37.83           H
ATOM   2771  HB2 SER A 220       5.541   0.333  37.469  1.00 37.75           H
ATOM   2772  HB3 SER A 220       4.768   1.714  37.457  1.00 37.75           H
ATOM   2773  HG  SER A 220       3.477   0.854  35.911  1.00 40.06           H
ATOM   2774  N   LYS A 221       5.530   0.115  33.893  1.00 38.29           N
ATOM   2775  CA  LYS A 221       5.802  -0.951  32.941  1.00 35.70           C
ATOM   2776  C   LYS A 221       7.096  -0.676  32.202  1.00 34.85           C
ATOM   2777  O   LYS A 221       7.922  -1.572  32.005  1.00 35.12           O
ATOM   2778  CB  LYS A 221       4.655  -1.063  31.941  1.00 29.50           C
ATOM   2779  CG  LYS A 221       3.460  -1.822  32.425  1.00 36.77           C
ATOM   2780  CD  LYS A 221       2.419  -1.894  31.346  1.00 38.14           C
ATOM   2781  CE  LYS A 221       1.054  -1.901  31.949  1.00 37.15           C
ATOM   2782  NZ  LYS A 221       0.794  -0.586  32.505  1.00 36.92           N1+
ATOM   2783  H   LYS A 221       4.787   0.528  33.766  1.00 46.29           H
ATOM   2784  HA  LYS A 221       5.887  -1.795  33.411  1.00 43.19           H
ATOM   2785  HB2 LYS A 221       4.360  -0.169  31.710  1.00 35.75           H
ATOM   2786  HB3 LYS A 221       4.983  -1.512  31.145  1.00 35.75           H
ATOM   2787  HG2 LYS A 221       3.723  -2.726  32.660  1.00 44.47           H
ATOM   2788  HG3 LYS A 221       3.077  -1.369  33.192  1.00 44.47           H
ATOM   2789  HD2 LYS A 221       2.497  -1.118  30.769  1.00 46.12           H
ATOM   2790  HD3 LYS A 221       2.536  -2.711  30.837  1.00 46.12           H
ATOM   2791  HE2 LYS A 221       0.392  -2.090  31.265  1.00 44.92           H
ATOM   2792  HE3 LYS A 221       1.012  -2.558  32.662  1.00 44.92           H
ATOM   2793  HZ1 LYS A 221      -0.017  -0.566  32.871  1.00 44.65           H
ATOM   2794  HZ2 LYS A 221       1.399  -0.395  33.130  1.00 44.65           H
ATOM   2795  HZ3 LYS A 221       0.837   0.029  31.863  1.00 44.65           H
ATOM   2796  N   LYS A 222       7.266   0.569  31.764  1.00 38.26           N
ATOM   2797  CA  LYS A 222       8.407   0.944  30.947  1.00 34.23           C
ATOM   2798  C   LYS A 222       9.684   1.055  31.770  1.00 36.19           C
ATOM   2799  O   LYS A 222      10.775   0.810  31.241  1.00 41.88           O
ATOM   2800  CB  LYS A 222       8.096   2.250  30.260  1.00 31.67           C
ATOM   2801  CG  LYS A 222       6.769   2.198  29.488  1.00 31.76           C
ATOM   2802  CD  LYS A 222       6.824   1.180  28.346  1.00 32.53           C
ATOM   2803  CE  LYS A 222       5.787   0.107  28.509  1.00 29.04           C
ATOM   2804  NZ  LYS A 222       5.451  -0.496  27.204  1.00 36.38           N1+
ATOM   2805  H   LYS A 222       6.726   1.218  31.929  1.00 46.25           H
ATOM   2806  HA  LYS A 222       8.545   0.268  30.265  1.00 41.42           H
ATOM   2807  HB2 LYS A 222       8.030   2.952  30.925  1.00 38.35           H
ATOM   2808  HB3 LYS A 222       8.804   2.453  29.629  1.00 38.35           H
ATOM   2809  HG2 LYS A 222       6.057   1.938  30.093  1.00 38.46           H
ATOM   2810  HG3 LYS A 222       6.585   3.071  29.108  1.00 38.46           H
ATOM   2811  HD2 LYS A 222       6.660   1.635  27.505  1.00 39.38           H
ATOM   2812  HD3 LYS A 222       7.697   0.759  28.335  1.00 39.38           H
ATOM   2813  HE2 LYS A 222       6.132  -0.589  29.089  1.00 35.19           H
ATOM   2814  HE3 LYS A 222       4.980   0.493  28.885  1.00 35.19           H
ATOM   2815  HZ1 LYS A 222       4.836  -1.130  27.312  1.00 44.00           H
ATOM   2816  HZ2 LYS A 222       5.131   0.127  26.655  1.00 44.00           H
ATOM   2817  HZ3 LYS A 222       6.178  -0.857  26.840  1.00 44.00           H
ATOM   2818  N   LEU A 223       9.580   1.383  33.060  1.00 32.78           N
ATOM   2819  CA  LEU A 223      10.774   1.419  33.899  1.00 36.60           C
ATOM   2820  C   LEU A 223      11.419   0.051  33.983  1.00 40.48           C
ATOM   2821  O   LEU A 223      12.643  -0.069  33.821  1.00 36.75           O
ATOM   2822  CB  LEU A 223      10.465   1.925  35.309  1.00 37.53           C
ATOM   2823  CG  LEU A 223      10.888   3.358  35.669  1.00 43.53           C
ATOM   2824  CD1 LEU A 223      12.111   3.957  34.918  1.00 47.48           C
ATOM   2825  CD2 LEU A 223       9.724   4.269  35.480  1.00 47.00           C
ATOM   2826  H   LEU A 223       8.847   1.584  33.463  1.00 39.69           H
ATOM   2827  HA  LEU A 223      11.417   2.025  33.500  1.00 44.26           H
ATOM   2828  HB2 LEU A 223       9.506   1.872  35.441  1.00 45.38           H
ATOM   2829  HB3 LEU A 223      10.905   1.334  35.940  1.00 45.38           H
ATOM   2830  HG  LEU A 223      11.106   3.373  36.614  1.00 52.58           H
ATOM   2831 HD11 LEU A 223      12.268   4.859  35.239  1.00 57.32           H
ATOM   2832 HD12 LEU A 223      12.889   3.404  35.091  1.00 57.32           H
ATOM   2833 HD13 LEU A 223      11.921   3.972  33.967  1.00 57.32           H
ATOM   2834 HD21 LEU A 223       9.991   5.173  35.707  1.00 56.75           H
ATOM   2835 HD22 LEU A 223       9.441   4.230  34.553  1.00 56.75           H
ATOM   2836 HD23 LEU A 223       9.001   3.981  36.059  1.00 56.75           H
ATOM   2837  N   VAL A 224      10.616  -1.002  34.199  1.00 37.02           N
ATOM   2838  CA  VAL A 224      11.194  -2.336  34.308  1.00 34.49           C
ATOM   2839  C   VAL A 224      11.731  -2.865  32.978  1.00 37.79           C
ATOM   2840  O   VAL A 224      12.405  -3.907  32.958  1.00 40.70           O
ATOM   2841  CB  VAL A 224      10.204  -3.364  34.887  1.00 35.54           C
ATOM   2842  CG1 VAL A 224       9.508  -2.805  36.116  1.00 43.02           C
ATOM   2843  CG2 VAL A 224       9.198  -3.850  33.879  1.00 38.07           C
ATOM   2844  H   VAL A 224       9.761  -0.968  34.282  1.00 44.77           H
ATOM   2845  HA  VAL A 224      11.945  -2.287  34.919  1.00 41.74           H
ATOM   2846  HB  VAL A 224      10.712  -4.138  35.176  1.00 43.00           H
ATOM   2847 HG11 VAL A 224       8.892  -3.471  36.460  1.00 51.97           H
ATOM   2848 HG12 VAL A 224      10.175  -2.593  36.787  1.00 51.97           H
ATOM   2849 HG13 VAL A 224       9.023  -2.003  35.866  1.00 51.97           H
ATOM   2850 HG21 VAL A 224       8.608  -4.491  34.305  1.00 46.03           H
ATOM   2851 HG22 VAL A 224       8.685  -3.093  33.555  1.00 46.03           H
ATOM   2852 HG23 VAL A 224       9.668  -4.271  33.142  1.00 46.03           H
ATOM   2853  N   GLU A 225      11.446  -2.198  31.860  1.00 40.94           N
ATOM   2854  CA  GLU A 225      11.917  -2.640  30.554  1.00 32.93           C
ATOM   2855  C   GLU A 225      13.370  -2.255  30.332  1.00 37.06           C
ATOM   2856  O   GLU A 225      14.008  -2.773  29.412  1.00 41.41           O
ATOM   2857  CB  GLU A 225      11.016  -2.030  29.465  1.00 31.19           C
ATOM   2858  CG  GLU A 225       9.615  -2.604  29.428  1.00 33.00           C
ATOM   2859  CD  GLU A 225       8.772  -2.059  28.323  1.00 28.92           C
ATOM   2860  OE1 GLU A 225       7.586  -2.424  28.245  1.00 31.53           O
ATOM   2861  OE2 GLU A 225       9.290  -1.303  27.498  1.00 31.01           O1-
ATOM   2862  H   GLU A 225      10.976  -1.478  31.835  1.00 49.48           H
ATOM   2863  HA  GLU A 225      11.848  -3.606  30.499  1.00 39.87           H
ATOM   2864  HB2 GLU A 225      10.941  -1.076  29.622  1.00 37.77           H
ATOM   2865  HB3 GLU A 225      11.424  -2.189  28.599  1.00 37.77           H
ATOM   2866  HG2 GLU A 225       9.674  -3.565  29.310  1.00 39.95           H
ATOM   2867  HG3 GLU A 225       9.172  -2.402  30.267  1.00 39.95           H
ATOM   2868  N   GLY A 226      13.898  -1.367  31.166  1.00 38.74           N
ATOM   2869  CA  GLY A 226      15.275  -0.923  31.103  1.00 38.54           C
ATOM   2870  C   GLY A 226      15.574  -0.287  29.776  1.00 34.21           C
ATOM   2871  O   GLY A 226      16.468  -0.745  29.061  1.00 37.09           O
ATOM   2872  H   GLY A 226      13.454  -0.996  31.802  1.00 46.83           H
ATOM   2873  HA2 GLY A 226      15.443  -0.274  31.804  1.00 46.60           H
ATOM   2874  HA3 GLY A 226      15.870  -1.679  31.228  1.00 46.60           H
ATOM   2875  N   LEU A 227      14.829   0.765  29.448  1.00 34.39           N
ATOM   2876  CA  LEU A 227      14.837   1.373  28.131  1.00 33.42           C
ATOM   2877  C   LEU A 227      15.771   2.554  28.108  1.00 37.10           C
ATOM   2878  O   LEU A 227      15.964   3.224  29.118  1.00 45.90           O
ATOM   2879  CB  LEU A 227      13.463   1.882  27.719  1.00 30.30           C
ATOM   2880  CG  LEU A 227      12.341   0.890  27.720  1.00 28.96           C
ATOM   2881  CD1 LEU A 227      11.087   1.691  27.496  1.00 29.57           C
ATOM   2882  CD2 LEU A 227      12.566  -0.094  26.630  1.00 24.15           C
ATOM   2883  H   LEU A 227      14.292   1.154  29.996  1.00 41.61           H
ATOM   2884  HA  LEU A 227      15.139   0.725  27.475  1.00 40.46           H
ATOM   2885  HB2 LEU A 227      13.212   2.597  28.324  1.00 36.71           H
ATOM   2886  HB3 LEU A 227      13.531   2.236  26.818  1.00 36.71           H
ATOM   2887  HG  LEU A 227      12.289   0.430  28.573  1.00 35.10           H
ATOM   2888 HD11 LEU A 227      10.326   1.090  27.488  1.00 35.83           H
ATOM   2889 HD12 LEU A 227      10.993   2.336  28.214  1.00 35.83           H
ATOM   2890 HD13 LEU A 227      11.155   2.151  26.644  1.00 35.83           H
ATOM   2891 HD21 LEU A 227      11.840  -0.737  26.630  1.00 29.32           H
ATOM   2892 HD22 LEU A 227      12.592   0.376  25.781  1.00 29.32           H
ATOM   2893 HD23 LEU A 227      13.410  -0.547  26.783  1.00 29.32           H
ATOM   2894  N   SER A 228      16.297   2.842  26.925  1.00 33.99           N
ATOM   2895  CA  SER A 228      17.011   4.086  26.714  1.00 41.17           C
ATOM   2896  C   SER A 228      16.102   5.203  26.232  1.00 39.20           C
ATOM   2897  O   SER A 228      16.453   6.374  26.392  1.00 45.50           O
ATOM   2898  CB  SER A 228      18.127   3.879  25.697  1.00 44.49           C
ATOM   2899  OG  SER A 228      17.573   3.449  24.478  1.00 41.90           O
ATOM   2900  H   SER A 228      16.253   2.334  26.232  1.00 41.13           H
ATOM   2901  HA  SER A 228      17.413   4.366  27.550  1.00 49.76           H
ATOM   2902  HB2 SER A 228      18.595   4.717  25.559  1.00 53.73           H
ATOM   2903  HB3 SER A 228      18.739   3.202  26.027  1.00 53.73           H
ATOM   2904  HG  SER A 228      17.160   2.726  24.588  1.00 50.63           H
ATOM   2905  N   ALA A 229      14.928   4.879  25.693  1.00 34.36           N
ATOM   2906  CA  ALA A 229      14.047   5.923  25.221  1.00 31.53           C
ATOM   2907  C   ALA A 229      12.654   5.363  25.064  1.00 33.70           C
ATOM   2908  O   ALA A 229      12.471   4.209  24.684  1.00 32.96           O
ATOM   2909  CB  ALA A 229      14.544   6.492  23.908  1.00 32.68           C
ATOM   2910  H   ALA A 229      14.630   4.079  25.594  1.00 41.57           H
ATOM   2911  HA  ALA A 229      14.017   6.640  25.873  1.00 38.18           H
ATOM   2912  HB1 ALA A 229      13.935   7.188  23.615  1.00 39.56           H
ATOM   2913  HB2 ALA A 229      15.431   6.861  24.040  1.00 39.56           H
ATOM   2914  HB3 ALA A 229      14.576   5.781  23.248  1.00 39.56           H
ATOM   2915  N   LEU A 230      11.674   6.210  25.360  1.00 37.03           N
ATOM   2916  CA  LEU A 230      10.286   5.818  25.362  1.00 30.57           C
ATOM   2917  C   LEU A 230       9.492   6.935  24.736  1.00 34.05           C
ATOM   2918  O   LEU A 230       9.742   8.108  25.008  1.00 30.21           O
ATOM   2919  CB  LEU A 230       9.769   5.586  26.794  1.00 35.53           C
ATOM   2920  CG  LEU A 230       8.225   5.578  26.948  1.00 36.44           C
ATOM   2921  CD1 LEU A 230       7.657   4.250  26.580  1.00 30.74           C
ATOM   2922  CD2 LEU A 230       7.727   5.940  28.348  1.00 30.09           C
ATOM   2923  H   LEU A 230      11.799   7.035  25.567  1.00 44.79           H
ATOM   2924  HA  LEU A 230      10.165   5.009  24.841  1.00 37.03           H
ATOM   2925  HB2 LEU A 230      10.097   4.727  27.104  1.00 42.98           H
ATOM   2926  HB3 LEU A 230      10.115   6.290  27.364  1.00 42.98           H
ATOM   2927  HG  LEU A 230       7.854   6.231  26.334  1.00 44.08           H
ATOM   2928 HD11 LEU A 230       6.693   4.278  26.687  1.00 37.23           H
ATOM   2929 HD12 LEU A 230       7.882   4.056  25.657  1.00 37.23           H
ATOM   2930 HD13 LEU A 230       8.035   3.573  27.163  1.00 37.23           H
ATOM   2931 HD21 LEU A 230       6.757   5.911  28.356  1.00 36.46           H
ATOM   2932 HD22 LEU A 230       8.082   5.299  28.984  1.00 36.46           H
ATOM   2933 HD23 LEU A 230       8.033   6.833  28.571  1.00 36.46           H
ATOM   2934  N   VAL A 231       8.517   6.579  23.929  1.00 35.19           N
ATOM   2935  CA  VAL A 231       7.601   7.566  23.386  1.00 32.33           C
ATOM   2936  C   VAL A 231       6.194   7.187  23.797  1.00 32.74           C
ATOM   2937  O   VAL A 231       5.813   6.018  23.712  1.00 33.00           O
ATOM   2938  CB  VAL A 231       7.699   7.645  21.861  1.00 27.53           C
ATOM   2939  CG1 VAL A 231       6.437   8.273  21.279  1.00 21.65           C
ATOM   2940  CG2 VAL A 231       8.917   8.474  21.492  1.00 37.59           C
ATOM   2941  H   VAL A 231       8.359   5.772  23.678  1.00 42.57           H
ATOM   2942  HA  VAL A 231       7.808   8.439  23.754  1.00 39.15           H
ATOM   2943  HB  VAL A 231       7.804   6.754  21.492  1.00 33.38           H
ATOM   2944 HG11 VAL A 231       6.521   8.313  20.314  1.00 26.33           H
ATOM   2945 HG12 VAL A 231       5.672   7.728  21.523  1.00 26.33           H
ATOM   2946 HG13 VAL A 231       6.335   9.167  21.640  1.00 26.33           H
ATOM   2947 HG21 VAL A 231       8.981   8.527  20.526  1.00 45.46           H
ATOM   2948 HG22 VAL A 231       8.817   9.364  21.866  1.00 45.46           H
ATOM   2949 HG23 VAL A 231       9.709   8.049  21.855  1.00 45.46           H
ATOM   2950  N   VAL A 232       5.388   8.173  24.166  1.00 36.09           N
ATOM   2951  CA  VAL A 232       4.047   7.861  24.624  1.00 27.79           C
ATOM   2952  C   VAL A 232       3.041   8.711  23.860  1.00 26.88           C
ATOM   2953  O   VAL A 232       3.172   9.939  23.781  1.00 33.05           O
ATOM   2954  CB  VAL A 232       3.927   8.010  26.144  1.00 37.35           C
ATOM   2955  CG1 VAL A 232       4.384   9.399  26.578  1.00 45.99           C
ATOM   2956  CG2 VAL A 232       2.500   7.651  26.573  1.00 39.87           C
ATOM   2957  H   VAL A 232       5.587   9.009  24.161  1.00 43.66           H
ATOM   2958  HA  VAL A 232       3.860   6.933  24.411  1.00 33.69           H
ATOM   2959  HB  VAL A 232       4.523   7.368  26.561  1.00 45.17           H
ATOM   2960 HG11 VAL A 232       4.300   9.472  27.542  1.00 55.54           H
ATOM   2961 HG12 VAL A 232       5.309   9.523  26.316  1.00 55.54           H
ATOM   2962 HG13 VAL A 232       3.825  10.064  26.146  1.00 55.54           H
ATOM   2963 HG21 VAL A 232       2.427   7.747  27.535  1.00 48.19           H
ATOM   2964 HG22 VAL A 232       1.878   8.251  26.132  1.00 48.19           H
ATOM   2965 HG23 VAL A 232       2.315   6.735  26.315  1.00 48.19           H
ATOM   2966  N   ASP A 233       2.120   8.028  23.193  1.00 27.00           N
ATOM   2967  CA  ASP A 233       1.095   8.620  22.348  1.00 33.13           C
ATOM   2968  C   ASP A 233      -0.067   9.009  23.256  1.00 35.71           C
ATOM   2969  O   ASP A 233      -0.745   8.125  23.794  1.00 34.75           O
ATOM   2970  CB  ASP A 233       0.680   7.587  21.299  1.00 27.40           C
ATOM   2971  CG  ASP A 233      -0.277   8.125  20.273  1.00 34.59           C
ATOM   2972  OD1 ASP A 233      -0.561   9.343  20.288  1.00 42.89           O
ATOM   2973  OD2 ASP A 233      -0.741   7.318  19.433  1.00 37.37           O1-
ATOM   2974  H   ASP A 233       2.068   7.170  23.219  1.00 32.75           H
ATOM   2975  HA  ASP A 233       1.438   9.412  21.905  1.00 40.10           H
ATOM   2976  HB2 ASP A 233       1.472   7.277  20.833  1.00 33.22           H
ATOM   2977  HB3 ASP A 233       0.249   6.842  21.746  1.00 33.22           H
ATOM   2978  N   VAL A 234      -0.265  10.317  23.470  1.00 36.04           N
ATOM   2979  CA  VAL A 234      -1.381  10.852  24.251  1.00 35.59           C
ATOM   2980  C   VAL A 234      -2.435  11.363  23.275  1.00 35.20           C
ATOM   2981  O   VAL A 234      -2.206  12.340  22.555  1.00 34.63           O
ATOM   2982  CB  VAL A 234      -0.919  11.969  25.190  1.00 33.94           C
ATOM   2983  CG1 VAL A 234      -2.080  12.440  26.030  1.00 34.49           C
ATOM   2984  CG2 VAL A 234       0.168  11.484  26.093  1.00 33.14           C
ATOM   2985  H   VAL A 234       0.253  10.930  23.160  1.00 43.59           H
ATOM   2986  HA  VAL A 234      -1.773  10.143  24.784  1.00 43.06           H
ATOM   2987  HB  VAL A 234      -0.584  12.718  24.672  1.00 41.07           H
ATOM   2988 HG11 VAL A 234      -1.777  13.147  26.620  1.00 41.73           H
ATOM   2989 HG12 VAL A 234      -2.777  12.775  25.444  1.00 41.73           H
ATOM   2990 HG13 VAL A 234      -2.416  11.694  26.551  1.00 41.73           H
ATOM   2991 HG21 VAL A 234       0.441  12.209  26.676  1.00 40.11           H
ATOM   2992 HG22 VAL A 234      -0.169  10.743  26.622  1.00 40.11           H
ATOM   2993 HG23 VAL A 234       0.919  11.191  25.553  1.00 40.11           H
ATOM   2994  N   LYS A 235      -3.589  10.712  23.239  1.00 34.81           N
ATOM   2995  CA  LYS A 235      -4.666  11.052  22.308  1.00 45.73           C
ATOM   2996  C   LYS A 235      -5.768  11.827  23.017  1.00 44.53           C
ATOM   2997  O   LYS A 235      -6.035  11.599  24.201  1.00 44.47           O
ATOM   2998  CB  LYS A 235      -5.288   9.798  21.704  1.00 43.31           C
ATOM   2999  CG  LYS A 235      -4.257   8.829  21.202  1.00 48.53           C
ATOM   3000  CD  LYS A 235      -4.836   7.460  20.919  1.00 44.94           C
ATOM   3001  CE  LYS A 235      -4.025   6.731  19.889  1.00 38.06           C
ATOM   3002  NZ  LYS A 235      -3.935   7.466  18.595  1.00 43.82           N1+
ATOM   3003  H   LYS A 235      -3.781  10.052  23.755  1.00 42.12           H
ATOM   3004  HA  LYS A 235      -4.314  11.601  21.590  1.00 55.22           H
ATOM   3005  HB2 LYS A 235      -5.818   9.349  22.381  1.00 52.32           H
ATOM   3006  HB3 LYS A 235      -5.851  10.053  20.956  1.00 52.32           H
ATOM   3007  HG2 LYS A 235      -3.876   9.171  20.378  1.00 58.59           H
ATOM   3008  HG3 LYS A 235      -3.563   8.729  21.872  1.00 58.59           H
ATOM   3009  HD2 LYS A 235      -4.835   6.935  21.735  1.00 54.28           H
ATOM   3010  HD3 LYS A 235      -5.741   7.557  20.582  1.00 54.28           H
ATOM   3011  HE2 LYS A 235      -3.125   6.608  20.227  1.00 46.02           H
ATOM   3012  HE3 LYS A 235      -4.436   5.870  19.716  1.00 46.02           H
ATOM   3013  HZ1 LYS A 235      -3.447   7.000  18.015  1.00 52.93           H
ATOM   3014  HZ2 LYS A 235      -4.750   7.587  18.257  1.00 52.93           H
ATOM   3015  HZ3 LYS A 235      -3.554   8.260  18.722  1.00 52.93           H
ATOM   3016  N   PHE A 236      -6.456  12.692  22.267  1.00 44.92           N
ATOM   3017  CA  PHE A 236      -7.536  13.492  22.837  1.00 47.16           C
ATOM   3018  C   PHE A 236      -8.698  13.649  21.854  1.00 46.21           C
ATOM   3019  O   PHE A 236      -8.514  13.566  20.640  1.00 42.55           O
ATOM   3020  CB  PHE A 236      -7.001  14.845  23.310  1.00 48.31           C
ATOM   3021  CG  PHE A 236      -6.401  15.716  22.219  1.00 47.01           C
ATOM   3022  CD1 PHE A 236      -7.141  16.744  21.626  1.00 44.42           C
ATOM   3023  CD2 PHE A 236      -5.069  15.548  21.826  1.00 50.04           C
ATOM   3024  CE1 PHE A 236      -6.566  17.573  20.620  1.00 57.85           C
ATOM   3025  CE2 PHE A 236      -4.489  16.357  20.815  1.00 52.48           C
ATOM   3026  CZ  PHE A 236      -5.237  17.369  20.215  1.00 50.66           C
ATOM   3027  H   PHE A 236      -6.316  12.832  21.430  1.00 54.25           H
ATOM   3028  HA  PHE A 236      -7.879  13.029  23.617  1.00 56.94           H
ATOM   3029  HB2 PHE A 236      -7.730  15.342  23.713  1.00 58.32           H
ATOM   3030  HB3 PHE A 236      -6.309  14.689  23.972  1.00 58.32           H
ATOM   3031  HD1 PHE A 236      -8.025  16.880  21.883  1.00 53.65           H
ATOM   3032  HD2 PHE A 236      -4.563  14.871  22.213  1.00 60.39           H
ATOM   3033  HE1 PHE A 236      -7.075  18.243  20.223  1.00 69.76           H
ATOM   3034  HE2 PHE A 236      -3.605  16.220  20.560  1.00 63.32           H
ATOM   3035  HZ  PHE A 236      -4.858  17.909  19.559  1.00 61.14           H
ATOM   3036  N   GLY A 237      -9.920  13.793  22.407  1.00 53.33           N
ATOM   3037  CA  GLY A 237     -11.128  14.085  21.637  1.00 44.13           C
ATOM   3038  C   GLY A 237     -11.987  12.942  21.119  1.00 38.14           C
ATOM   3039  O   GLY A 237     -12.964  12.486  21.719  1.00 53.34           O
ATOM   3040  H   GLY A 237     -10.068  13.722  23.251  1.00 64.35           H
ATOM   3041  HA2 GLY A 237     -10.868  14.613  20.865  1.00 53.31           H
ATOM   3042  HA3 GLY A 237     -11.702  14.642  22.185  1.00 53.31           H
ATOM   3043  HC  GLY A 237     -11.781  12.497  20.247  1.00 46.11           H
ATOM   3044  N   ALA A 240     -10.739   9.018  23.256  1.00 60.01           N
ATOM   3045  CA  ALA A 240      -9.523   9.014  24.088  1.00 51.98           C
ATOM   3046  C   ALA A 240      -9.865   9.135  25.591  1.00 65.77           C
ATOM   3047  O   ALA A 240     -10.991   9.540  25.952  1.00 66.01           O
ATOM   3048  CB  ALA A 240      -8.634  10.128  23.682  1.00 48.12           C
ATOM   3049  H1  ALA A 240     -10.494   8.934  22.331  1.00 72.35           H
ATOM   3050  H2  ALA A 240     -11.214   9.841  23.388  1.00 72.35           H
ATOM   3051  HA  ALA A 240      -9.045   8.180  23.951  1.00 62.72           H
ATOM   3052  HB1 ALA A 240      -8.391  10.014  22.750  1.00 58.09           H
ATOM   3053  HB2 ALA A 240      -9.106  10.967  23.800  1.00 58.09           H
ATOM   3054  HB3 ALA A 240      -7.838  10.114  24.236  1.00 58.09           H
ATOM   3055  N   VAL A 241      -8.914   8.807  26.479  1.00 50.70           N
ATOM   3056  CA  VAL A 241      -9.213   8.865  27.914  1.00 54.22           C
ATOM   3057  C   VAL A 241      -9.474  10.302  28.422  1.00 47.02           C
ATOM   3058  O   VAL A 241     -10.134  10.484  29.455  1.00 50.33           O
ATOM   3059  CB  VAL A 241      -8.070   8.166  28.694  1.00 57.90           C
ATOM   3060  CG1 VAL A 241      -8.087   8.541  30.204  1.00 52.25           C
ATOM   3061  CG2 VAL A 241      -8.160   6.644  28.543  1.00 54.22           C
ATOM   3062  H   VAL A 241      -8.115   8.556  26.283  1.00 61.19           H
ATOM   3063  HA  VAL A 241     -10.022   8.356  28.074  1.00 65.42           H
ATOM   3064  HB  VAL A 241      -7.219   8.452  28.327  1.00 69.83           H
ATOM   3065 HG11 VAL A 241      -7.358   8.083  30.650  1.00 63.05           H
ATOM   3066 HG12 VAL A 241      -7.978   9.501  30.291  1.00 63.05           H
ATOM   3067 HG13 VAL A 241      -8.934   8.268  30.587  1.00 63.05           H
ATOM   3068 HG21 VAL A 241      -7.435   6.235  29.040  1.00 65.41           H
ATOM   3069 HG22 VAL A 241      -9.013   6.343  28.892  1.00 65.41           H
ATOM   3070 HG23 VAL A 241      -8.088   6.416  27.603  1.00 65.41           H
ATOM   3071  N   PHE A 242      -8.960  11.336  27.756  1.00 46.95           N
ATOM   3072  CA  PHE A 242      -9.161  12.722  28.181  1.00 44.12           C
ATOM   3073  C   PHE A 242      -9.633  13.576  27.013  1.00 50.91           C
ATOM   3074  O   PHE A 242      -8.842  14.278  26.368  1.00 41.93           O
ATOM   3075  CB  PHE A 242      -7.899  13.287  28.823  1.00 44.48           C
ATOM   3076  CG  PHE A 242      -7.720  12.826  30.245  1.00 58.79           C
ATOM   3077  CD1 PHE A 242      -6.533  12.230  30.660  1.00 49.32           C
ATOM   3078  CD2 PHE A 242      -8.767  12.953  31.165  1.00 46.96           C
ATOM   3079  CE1 PHE A 242      -6.381  11.796  31.959  1.00 48.31           C
ATOM   3080  CE2 PHE A 242      -8.611  12.540  32.459  1.00 40.96           C
ATOM   3081  CZ  PHE A 242      -7.421  11.949  32.866  1.00 50.16           C
ATOM   3082  H   PHE A 242      -8.485  11.259  27.043  1.00 56.68           H
ATOM   3083  HA  PHE A 242      -9.860  12.739  28.853  1.00 53.29           H
ATOM   3084  HB2 PHE A 242      -7.127  12.997  28.313  1.00 53.72           H
ATOM   3085  HB3 PHE A 242      -7.951  14.256  28.825  1.00 53.72           H
ATOM   3086  HD1 PHE A 242      -5.833  12.129  30.056  1.00 59.53           H
ATOM   3087  HD2 PHE A 242      -9.565  13.351  30.903  1.00 56.70           H
ATOM   3088  HE1 PHE A 242      -5.581  11.407  32.230  1.00 58.32           H
ATOM   3089  HE2 PHE A 242      -9.311  12.635  33.063  1.00 49.50           H
ATOM   3090  HZ  PHE A 242      -7.321  11.659  33.744  1.00 60.54           H
ATOM   3091  N   PRO A 243     -10.951  13.582  26.754  1.00 54.16           N
ATOM   3092  CA  PRO A 243     -11.475  14.204  25.534  1.00 61.46           C
ATOM   3093  C   PRO A 243     -10.955  15.613  25.303  1.00 58.30           C
ATOM   3094  O   PRO A 243     -10.939  16.108  24.166  1.00 57.81           O
ATOM   3095  CB  PRO A 243     -12.990  14.198  25.780  1.00 52.80           C
ATOM   3096  CG  PRO A 243     -13.222  13.073  26.676  1.00 54.32           C
ATOM   3097  CD  PRO A 243     -12.024  12.982  27.565  1.00 43.29           C
ATOM   3098  HA  PRO A 243     -11.273  13.654  24.760  1.00 74.10           H
ATOM   3099  HB2 PRO A 243     -13.257  15.031  26.199  1.00 63.71           H
ATOM   3100  HB3 PRO A 243     -13.458  14.070  24.940  1.00 63.71           H
ATOM   3101  HG2 PRO A 243     -14.021  13.238  27.200  1.00 65.53           H
ATOM   3102  HG3 PRO A 243     -13.320  12.261  26.155  1.00 65.53           H
ATOM   3103  HD2 PRO A 243     -12.164  13.497  28.375  1.00 52.30           H
ATOM   3104  HD3 PRO A 243     -11.820  12.055  27.763  1.00 52.30           H
ATOM   3105  N   ASN A 244     -10.534  16.253  26.393  1.00 50.17           N
ATOM   3106  CA  ASN A 244     -10.231  17.676  26.402  1.00 51.50           C
ATOM   3107  C   ASN A 244      -8.749  17.921  26.156  1.00 49.29           C
ATOM   3108  O   ASN A 244      -7.898  17.329  26.829  1.00 52.73           O
ATOM   3109  CB  ASN A 244     -10.652  18.292  27.742  1.00 50.45           C
ATOM   3110  CG  ASN A 244     -12.159  18.184  27.993  1.00 63.70           C
ATOM   3111  OD1 ASN A 244     -12.966  18.189  27.051  1.00 62.06           O
ATOM   3112  ND2 ASN A 244     -12.544  18.104  29.270  1.00 63.62           N
ATOM   3113  H   ASN A 244     -10.414  15.873  27.154  1.00 60.55           H
ATOM   3114  HA  ASN A 244     -10.732  18.114  25.696  1.00 62.14           H
ATOM   3115  HB2 ASN A 244     -10.194  17.829  28.461  1.00 60.89           H
ATOM   3116  HB3 ASN A 244     -10.413  19.232  27.747  1.00 60.89           H
ATOM   3117 HD21 ASN A 244     -13.380  18.042  29.463  1.00 76.69           H
ATOM   3118 HD22 ASN A 244     -11.957  18.114  29.898  1.00 76.69           H
ATOM   3119  N   GLN A 245      -8.444  18.837  25.228  1.00 48.73           N
ATOM   3120  CA  GLN A 245      -7.048  19.136  24.918  1.00 47.53           C
ATOM   3121  C   GLN A 245      -6.265  19.532  26.168  1.00 43.81           C
ATOM   3122  O   GLN A 245      -5.104  19.145  26.321  1.00 40.80           O
ATOM   3123  CB  GLN A 245      -6.971  20.232  23.861  1.00 48.60           C
ATOM   3124  CG  GLN A 245      -5.692  20.180  23.013  1.00 58.23           C
ATOM   3125  CD  GLN A 245      -5.665  21.172  21.830  1.00 56.52           C
ATOM   3126  OE1 GLN A 245      -6.610  21.931  21.601  1.00 62.56           O
ATOM   3127  NE2 GLN A 245      -4.572  21.164  21.089  1.00 56.05           N
ATOM   3128  H   GLN A 245      -9.018  19.289  24.773  1.00 58.82           H
ATOM   3129  HA  GLN A 245      -6.633  18.340  24.550  1.00 57.38           H
ATOM   3130  HB2 GLN A 245      -7.728  20.143  23.262  1.00 58.67           H
ATOM   3131  HB3 GLN A 245      -7.000  21.095  24.302  1.00 58.67           H
ATOM   3132  HG2 GLN A 245      -4.933  20.383  23.583  1.00 70.23           H
ATOM   3133  HG3 GLN A 245      -5.597  19.286  22.649  1.00 70.23           H
ATOM   3134 HE21 GLN A 245      -3.928  20.626  21.278  1.00 67.60           H
ATOM   3135 HE22 GLN A 245      -4.504  21.696  20.417  1.00 67.60           H
ATOM   3136  N   GLU A 246      -6.897  20.243  27.099  1.00 50.05           N
ATOM   3137  CA  GLU A 246      -6.184  20.721  28.279  1.00 43.32           C
ATOM   3138  C   GLU A 246      -5.690  19.574  29.143  1.00 38.68           C
ATOM   3139  O   GLU A 246      -4.546  19.601  29.629  1.00 34.38           O
ATOM   3140  CB  GLU A 246      -7.100  21.635  29.088  1.00 43.17           C
ATOM   3141  H   GLU A 246      -7.729  20.459  27.071  1.00 60.40           H
ATOM   3142  HA  GLU A 246      -5.414  21.239  27.996  1.00 52.33           H
ATOM   3143  HB1 GLU A 246      -7.399  22.365  28.523  1.00 52.15           H
ATOM   3144  HB3 GLU A 246      -6.607  21.984  29.848  1.00 52.15           H
ATOM   3145  N   GLN A 247      -6.546  18.566  29.359  1.00 37.34           N
ATOM   3146  CA  GLN A 247      -6.176  17.424  30.188  1.00 34.96           C
ATOM   3147  C   GLN A 247      -5.105  16.564  29.518  1.00 44.56           C
ATOM   3148  O   GLN A 247      -4.201  16.041  30.187  1.00 35.03           O
ATOM   3149  CB  GLN A 247      -7.408  16.566  30.468  1.00 48.07           C
ATOM   3150  CG  GLN A 247      -8.366  17.135  31.480  1.00 50.40           C
ATOM   3151  CD  GLN A 247      -8.139  16.571  32.860  1.00 61.16           C
ATOM   3152  OE1 GLN A 247      -7.046  16.707  33.445  1.00 63.30           O
ATOM   3153  NE2 GLN A 247      -9.169  15.915  33.392  1.00 57.69           N
ATOM   3154  H   GLN A 247      -7.342  18.524  29.037  1.00 45.15           H
ATOM   3155  HA  GLN A 247      -5.826  17.742  31.035  1.00 42.30           H
ATOM   3156  HB2 GLN A 247      -7.896  16.446  29.638  1.00 58.03           H
ATOM   3157  HB3 GLN A 247      -7.113  15.702  30.798  1.00 58.03           H
ATOM   3158  HG2 GLN A 247      -8.248  18.096  31.524  1.00 60.82           H
ATOM   3159  HG3 GLN A 247      -9.274  16.922  31.213  1.00 60.82           H
ATOM   3160 HE21 GLN A 247      -9.903  15.836  32.951  1.00 69.58           H
ATOM   3161 HE22 GLN A 247      -9.100  15.570  34.177  1.00 69.58           H
ATOM   3162  N   ALA A 248      -5.195  16.389  28.201  1.00 38.93           N
ATOM   3163  CA  ALA A 248      -4.192  15.575  27.522  1.00 39.96           C
ATOM   3164  C   ALA A 248      -2.808  16.197  27.642  1.00 34.67           C
ATOM   3165  O   ALA A 248      -1.833  15.487  27.881  1.00 34.13           O
ATOM   3166  CB  ALA A 248      -4.578  15.363  26.062  1.00 33.98           C
ATOM   3167  H   ALA A 248      -5.806  16.718  27.693  1.00 47.06           H
ATOM   3168  HA  ALA A 248      -4.160  14.704  27.947  1.00 48.30           H
ATOM   3169  HB1 ALA A 248      -3.899  14.820  25.632  1.00 41.12           H
ATOM   3170  HB2 ALA A 248      -5.435  14.910  26.025  1.00 41.12           H
ATOM   3171  HB3 ALA A 248      -4.640  16.226  25.623  1.00 41.12           H
ATOM   3172  N   ARG A 249      -2.703  17.530  27.568  1.00 39.82           N
ATOM   3173  CA  ARG A 249      -1.382  18.146  27.661  1.00 35.46           C
ATOM   3174  C   ARG A 249      -0.802  17.948  29.045  1.00 41.00           C
ATOM   3175  O   ARG A 249       0.400  17.696  29.203  1.00 35.73           O
ATOM   3176  CB  ARG A 249      -1.453  19.641  27.326  1.00 47.13           C
ATOM   3177  CG  ARG A 249      -2.205  20.000  25.991  1.00 54.56           C
ATOM   3178  CD  ARG A 249      -1.995  21.455  25.532  1.00 41.03           C
ATOM   3179  NE  ARG A 249      -0.637  21.550  25.040  1.00 50.03           N
ATOM   3180  CZ  ARG A 249      -0.285  21.460  23.762  1.00 49.70           C
ATOM   3181  NH1 ARG A 249      -1.197  21.336  22.809  1.00 50.07           N
ATOM   3182  NH2 ARG A 249       0.995  21.503  23.436  1.00 56.51           N1+
ATOM   3183  H   ARG A 249      -3.358  18.079  27.468  1.00 48.13           H
ATOM   3184  HA  ARG A 249      -0.788  17.722  27.021  1.00 42.90           H
ATOM   3185  HB2 ARG A 249      -1.912  20.096  28.049  1.00 56.91           H
ATOM   3186  HB3 ARG A 249      -0.548  19.982  27.250  1.00 56.91           H
ATOM   3187  HG2 ARG A 249      -1.885  19.417  25.285  1.00 65.82           H
ATOM   3188  HG3 ARG A 249      -3.157  19.866  26.122  1.00 65.82           H
ATOM   3189  HD2 ARG A 249      -2.610  21.671  24.813  1.00 49.58           H
ATOM   3190  HD3 ARG A 249      -2.105  22.061  26.281  1.00 49.58           H
ATOM   3191  HE  ARG A 249      -0.012  21.674  25.617  1.00 60.38           H
ATOM   3192 HH11 ARG A 249      -2.031  21.292  23.015  1.00 60.44           H
ATOM   3193 HH12 ARG A 249      -0.955  21.288  21.985  1.00 60.44           H
ATOM   3194 HH21 ARG A 249       1.591  21.598  24.049  1.00 68.16           H
ATOM   3195 HH22 ARG A 249       1.230  21.473  22.610  1.00 68.16           H
ATOM   3196  N   GLU A 250      -1.648  18.021  30.062  1.00 41.26           N
ATOM   3197  CA  GLU A 250      -1.154  17.847  31.412  1.00 34.92           C
ATOM   3198  C   GLU A 250      -0.674  16.421  31.620  1.00 39.53           C
ATOM   3199  O   GLU A 250       0.389  16.200  32.208  1.00 41.62           O
ATOM   3200  CB  GLU A 250      -2.257  18.227  32.414  1.00 43.39           C
ATOM   3201  CG  GLU A 250      -1.780  18.436  33.867  1.00 48.40           C
ATOM   3202  CD  GLU A 250      -2.891  18.405  34.924  1.00 51.11           C
ATOM   3203  OE1 GLU A 250      -4.098  18.511  34.587  1.00 50.38           O
ATOM   3204  OE2 GLU A 250      -2.538  18.283  36.117  1.00 51.57           O1-
ATOM   3205  H   GLU A 250      -2.494  18.166  29.998  1.00 49.86           H
ATOM   3206  HA  GLU A 250      -0.401  18.441  31.553  1.00 42.26           H
ATOM   3207  HB2 GLU A 250      -2.667  19.055  32.120  1.00 52.41           H
ATOM   3208  HB3 GLU A 250      -2.921  17.521  32.424  1.00 52.41           H
ATOM   3209  HG2 GLU A 250      -1.147  17.735  34.088  1.00 58.42           H
ATOM   3210  HG3 GLU A 250      -1.343  19.300  33.928  1.00 58.42           H
ATOM   3211  N   LEU A 251      -1.435  15.439  31.148  1.00 35.10           N
ATOM   3212  CA  LEU A 251      -0.962  14.053  31.187  1.00 36.46           C
ATOM   3213  C   LEU A 251       0.388  13.879  30.467  1.00 39.75           C
ATOM   3214  O   LEU A 251       1.290  13.186  30.963  1.00 33.29           O
ATOM   3215  CB  LEU A 251      -2.031  13.148  30.571  1.00 31.93           C
ATOM   3216  CG  LEU A 251      -1.740  11.649  30.532  1.00 34.80           C
ATOM   3217  CD1 LEU A 251      -1.364  11.097  31.881  1.00 36.72           C
ATOM   3218  CD2 LEU A 251      -2.972  10.951  29.977  1.00 32.51           C
ATOM   3219  H   LEU A 251      -2.218  15.542  30.806  1.00 42.47           H
ATOM   3220  HA  LEU A 251      -0.843  13.787  32.112  1.00 44.10           H
ATOM   3221  HB2 LEU A 251      -2.852  13.266  31.074  1.00 38.66           H
ATOM   3222  HB3 LEU A 251      -2.175  13.434  29.655  1.00 38.66           H
ATOM   3223  HG  LEU A 251      -1.003  11.485  29.924  1.00 42.10           H
ATOM   3224 HD11 LEU A 251      -1.192  10.146  31.796  1.00 44.41           H
ATOM   3225 HD12 LEU A 251      -0.568  11.551  32.197  1.00 44.41           H
ATOM   3226 HD13 LEU A 251      -2.098  11.247  32.499  1.00 44.41           H
ATOM   3227 HD21 LEU A 251      -2.806   9.996  29.945  1.00 39.36           H
ATOM   3228 HD22 LEU A 251      -3.728  11.136  30.556  1.00 39.36           H
ATOM   3229 HD23 LEU A 251      -3.149  11.286  29.084  1.00 39.36           H
ATOM   3230  N   ALA A 252       0.558  14.522  29.308  1.00 37.00           N
ATOM   3231  CA  ALA A 252       1.797  14.384  28.554  1.00 29.91           C
ATOM   3232  C   ALA A 252       2.979  14.969  29.303  1.00 33.88           C
ATOM   3233  O   ALA A 252       4.066  14.388  29.300  1.00 33.95           O
ATOM   3234  CB  ALA A 252       1.644  15.059  27.199  1.00 29.71           C
ATOM   3235  H   ALA A 252      -0.025  15.038  28.943  1.00 44.74           H
ATOM   3236  HA  ALA A 252       1.973  13.442  28.404  1.00 36.24           H
ATOM   3237  HB1 ALA A 252       2.473  14.963  26.704  1.00 36.00           H
ATOM   3238  HB2 ALA A 252       0.918  14.635  26.716  1.00 36.00           H
ATOM   3239  HB3 ALA A 252       1.447  15.999  27.335  1.00 36.00           H
ATOM   3240  N   LYS A 253       2.809  16.120  29.945  1.00 35.35           N
ATOM   3241  CA  LYS A 253       3.950  16.659  30.672  1.00 38.37           C
ATOM   3242  C   LYS A 253       4.160  15.958  31.994  1.00 31.74           C
ATOM   3243  O   LYS A 253       5.221  16.105  32.604  1.00 35.48           O
ATOM   3244  CB  LYS A 253       3.813  18.184  30.886  1.00 44.96           C
ATOM   3245  CG  LYS A 253       2.620  18.608  31.645  1.00 48.77           C
ATOM   3246  CD  LYS A 253       2.726  20.111  32.138  1.00 64.51           C
ATOM   3247  CE  LYS A 253       1.662  20.495  33.240  1.00 62.05           C
ATOM   3248  NZ  LYS A 253       0.224  20.762  32.781  1.00 51.79           N1+
ATOM   3249  H   LYS A 253       2.086  16.585  29.977  1.00 42.76           H
ATOM   3250  HA  LYS A 253       4.747  16.513  30.139  1.00 46.40           H
ATOM   3251  HB2 LYS A 253       4.593  18.498  31.369  1.00 54.29           H
ATOM   3252  HB3 LYS A 253       3.773  18.614  30.017  1.00 54.29           H
ATOM   3253  HG2 LYS A 253       1.838  18.532  31.077  1.00 58.87           H
ATOM   3254  HG3 LYS A 253       2.522  18.041  32.426  1.00 58.87           H
ATOM   3255  HD2 LYS A 253       3.608  20.255  32.514  1.00 77.76           H
ATOM   3256  HD3 LYS A 253       2.592  20.699  31.378  1.00 77.76           H
ATOM   3257  HE2 LYS A 253       1.624  19.771  33.884  1.00 74.81           H
ATOM   3258  HE3 LYS A 253       1.971  21.300  33.685  1.00 74.81           H
ATOM   3259  HZ1 LYS A 253      -0.285  20.969  33.482  1.00 62.50           H
ATOM   3260  HZ2 LYS A 253       0.210  21.439  32.204  1.00 62.50           H
ATOM   3261  HZ3 LYS A 253      -0.108  20.037  32.386  1.00 62.50           H
ATOM   3262  N   THR A 254       3.197  15.160  32.423  1.00 38.64           N
ATOM   3263  CA  THR A 254       3.323  14.402  33.661  1.00 35.14           C
ATOM   3264  C   THR A 254       4.006  13.071  33.414  1.00 36.88           C
ATOM   3265  O   THR A 254       4.842  12.637  34.216  1.00 41.20           O
ATOM   3266  CB  THR A 254       1.945  14.182  34.288  1.00 33.25           C
ATOM   3267  OG1 THR A 254       1.363  15.440  34.604  1.00 38.88           O
ATOM   3268  CG2 THR A 254       2.050  13.360  35.551  1.00 34.12           C
ATOM   3269  H   THR A 254       2.452  15.037  32.013  1.00 46.71           H
ATOM   3270  HA  THR A 254       3.863  14.907  34.288  1.00 42.51           H
ATOM   3271  HB  THR A 254       1.375  13.710  33.661  1.00 40.25           H
ATOM   3272  HG1 THR A 254       1.279  15.900  33.906  1.00 47.00           H
ATOM   3273 HG21 THR A 254       1.169  13.230  35.936  1.00 41.30           H
ATOM   3274 HG22 THR A 254       2.438  12.493  35.351  1.00 41.30           H
ATOM   3275 HG23 THR A 254       2.612  13.815  36.197  1.00 41.30           H
ATOM   3276  N   LEU A 255       3.677  12.420  32.305  1.00 36.03           N
ATOM   3277  CA  LEU A 255       4.501  11.313  31.846  1.00 30.50           C
ATOM   3278  C   LEU A 255       5.927  11.778  31.630  1.00 33.99           C
ATOM   3279  O   LEU A 255       6.887  11.174  32.121  1.00 35.69           O
ATOM   3280  CB  LEU A 255       3.915  10.754  30.552  1.00 33.94           C
ATOM   3281  CG  LEU A 255       2.536  10.139  30.700  1.00 31.06           C
ATOM   3282  CD1 LEU A 255       1.799  10.130  29.393  1.00 32.95           C
ATOM   3283  CD2 LEU A 255       2.635   8.754  31.256  1.00 31.33           C
ATOM   3284  H   LEU A 255       2.996  12.596  31.810  1.00 43.58           H
ATOM   3285  HA  LEU A 255       4.503  10.610  32.514  1.00 36.95           H
ATOM   3286  HB2 LEU A 255       3.848  11.473  29.905  1.00 41.07           H
ATOM   3287  HB3 LEU A 255       4.509  10.065  30.214  1.00 41.07           H
ATOM   3288  HG  LEU A 255       2.023  10.673  31.326  1.00 37.61           H
ATOM   3289 HD11 LEU A 255       0.925   9.731  29.527  1.00 39.89           H
ATOM   3290 HD12 LEU A 255       1.702  11.043  29.080  1.00 39.89           H
ATOM   3291 HD13 LEU A 255       2.305   9.611  28.749  1.00 39.89           H
ATOM   3292 HD21 LEU A 255       1.742   8.384  31.340  1.00 37.94           H
ATOM   3293 HD22 LEU A 255       3.163   8.209  30.652  1.00 37.94           H
ATOM   3294 HD23 LEU A 255       3.061   8.793  32.126  1.00 37.94           H
ATOM   3295  N   VAL A 256       6.091  12.864  30.897  1.00 36.35           N
ATOM   3296  CA  VAL A 256       7.436  13.242  30.521  1.00 32.60           C
ATOM   3297  C   VAL A 256       8.226  13.685  31.745  1.00 39.20           C
ATOM   3298  O   VAL A 256       9.417  13.365  31.883  1.00 32.81           O
ATOM   3299  CB  VAL A 256       7.376  14.319  29.438  1.00 39.54           C
ATOM   3300  CG1 VAL A 256       8.750  14.884  29.222  1.00 47.13           C
ATOM   3301  CG2 VAL A 256       6.824  13.713  28.134  1.00 40.23           C
ATOM   3302  H   VAL A 256       5.465  13.382  30.614  1.00 43.97           H
ATOM   3303  HA  VAL A 256       7.884  12.468  30.145  1.00 39.46           H
ATOM   3304  HB  VAL A 256       6.787  15.035  29.722  1.00 47.80           H
ATOM   3305 HG11 VAL A 256       8.706  15.567  28.534  1.00 56.91           H
ATOM   3306 HG12 VAL A 256       9.066  15.272  30.053  1.00 56.91           H
ATOM   3307 HG13 VAL A 256       9.345  14.171  28.943  1.00 56.91           H
ATOM   3308 HG21 VAL A 256       6.790  14.404  27.454  1.00 48.62           H
ATOM   3309 HG22 VAL A 256       7.410  12.995  27.847  1.00 48.62           H
ATOM   3310 HG23 VAL A 256       5.933  13.367  28.300  1.00 48.62           H
ATOM   3311  N   GLY A 257       7.576  14.410  32.662  1.00 45.60           N
ATOM   3312  CA  GLY A 257       8.284  14.923  33.824  1.00 36.46           C
ATOM   3313  C   GLY A 257       8.602  13.831  34.825  1.00 41.18           C
ATOM   3314  O   GLY A 257       9.739  13.717  35.305  1.00 45.07           O
ATOM   3315  H   GLY A 257       6.741  14.613  32.630  1.00 55.07           H
ATOM   3316  HA2 GLY A 257       9.116  15.334  33.541  1.00 44.10           H
ATOM   3317  HA3 GLY A 257       7.741  15.596  34.263  1.00 44.10           H
ATOM   3318  N   VAL A 258       7.606  12.999  35.144  1.00 42.79           N
ATOM   3319  CA  VAL A 258       7.823  11.932  36.119  1.00 37.31           C
ATOM   3320  C   VAL A 258       8.804  10.920  35.573  1.00 33.04           C
ATOM   3321  O   VAL A 258       9.631  10.371  36.314  1.00 40.78           O
ATOM   3322  CB  VAL A 258       6.500  11.249  36.501  1.00 37.50           C
ATOM   3323  CG1 VAL A 258       6.782  10.123  37.479  1.00 37.71           C
ATOM   3324  CG2 VAL A 258       5.486  12.249  37.079  1.00 39.44           C
ATOM   3325  H   VAL A 258       6.812  13.031  34.816  1.00 51.69           H
ATOM   3326  HA  VAL A 258       8.205  12.315  36.925  1.00 45.12           H
ATOM   3327  HB  VAL A 258       6.110  10.858  35.703  1.00 45.35           H
ATOM   3328 HG11 VAL A 258       5.945   9.695  37.717  1.00 45.60           H
ATOM   3329 HG12 VAL A 258       7.375   9.481  37.058  1.00 45.60           H
ATOM   3330 HG13 VAL A 258       7.202  10.492  38.272  1.00 45.60           H
ATOM   3331 HG21 VAL A 258       4.670  11.775  37.304  1.00 47.68           H
ATOM   3332 HG22 VAL A 258       5.863  12.656  37.875  1.00 47.68           H
ATOM   3333 HG23 VAL A 258       5.301  12.930  36.414  1.00 47.68           H
ATOM   3334  N   GLY A 259       8.713  10.633  34.279  1.00 38.15           N
ATOM   3335  CA  GLY A 259       9.667   9.756  33.648  1.00 39.52           C
ATOM   3336  C   GLY A 259      11.079  10.270  33.807  1.00 38.34           C
ATOM   3337  O   GLY A 259      11.952   9.575  34.330  1.00 37.82           O
ATOM   3338  H   GLY A 259       8.106  10.936  33.751  1.00 46.13           H
ATOM   3339  HA2 GLY A 259       9.611   8.873  34.046  1.00 47.77           H
ATOM   3340  HA3 GLY A 259       9.468   9.683  32.701  1.00 47.77           H
ATOM   3341  N   ALA A 260      11.306  11.502  33.354  1.00 37.84           N
ATOM   3342  CA  ALA A 260      12.628  12.102  33.456  1.00 39.67           C
ATOM   3343  C   ALA A 260      13.186  12.029  34.876  1.00 39.64           C
ATOM   3344  O   ALA A 260      14.355  11.690  35.066  1.00 42.48           O
ATOM   3345  CB  ALA A 260      12.560  13.550  32.971  1.00 33.03           C
ATOM   3346  H   ALA A 260      10.714  12.006  32.986  1.00 45.75           H
ATOM   3347  HA  ALA A 260      13.236  11.622  32.873  1.00 47.96           H
ATOM   3348  HB1 ALA A 260      13.442  13.948  33.040  1.00 39.98           H
ATOM   3349  HB2 ALA A 260      12.264  13.559  32.047  1.00 39.98           H
ATOM   3350  HB3 ALA A 260      11.932  14.039  33.525  1.00 39.98           H
ATOM   3351  N   SER A 261      12.365  12.304  35.892  1.00 41.13           N
ATOM   3352  CA  SER A 261      12.873  12.250  37.260  1.00 42.48           C
ATOM   3353  C   SER A 261      13.266  10.847  37.709  1.00 43.01           C
ATOM   3354  O   SER A 261      13.882  10.696  38.774  1.00 41.83           O
ATOM   3355  CB  SER A 261      11.827  12.787  38.222  1.00 41.28           C
ATOM   3356  OG  SER A 261      10.702  11.944  38.228  1.00 49.28           O
ATOM   3357  H   SER A 261      11.535  12.518  35.819  1.00 49.71           H
ATOM   3358  HA  SER A 261      13.659  12.815  37.326  1.00 51.32           H
ATOM   3359  HB2 SER A 261      12.203  12.822  39.116  1.00 49.88           H
ATOM   3360  HB3 SER A 261      11.558  13.675  37.938  1.00 49.88           H
ATOM   3361  HG  SER A 261      10.369  11.904  37.458  1.00 59.49           H
ATOM   3362  N   LEU A 262      12.874   9.816  36.973  1.00 43.47           N
ATOM   3363  CA  LEU A 262      13.251   8.449  37.305  1.00 43.94           C
ATOM   3364  C   LEU A 262      14.282   7.901  36.328  1.00 37.29           C
ATOM   3365  O   LEU A 262      14.420   6.682  36.185  1.00 44.50           O
ATOM   3366  CB  LEU A 262      12.014   7.561  37.340  1.00 37.34           C
ATOM   3367  CG  LEU A 262      11.213   7.760  38.610  1.00 41.77           C
ATOM   3368  CD1 LEU A 262       9.771   7.378  38.361  1.00 38.94           C
ATOM   3369  CD2 LEU A 262      11.821   6.914  39.735  1.00 44.94           C
ATOM   3370  H   LEU A 262      12.383   9.882  36.269  1.00 52.51           H
ATOM   3371  HA  LEU A 262      13.648   8.441  38.190  1.00 53.07           H
ATOM   3372  HB2 LEU A 262      11.444   7.777  36.586  1.00 45.15           H
ATOM   3373  HB3 LEU A 262      12.287   6.631  37.298  1.00 45.15           H
ATOM   3374  HG  LEU A 262      11.246   8.694  38.872  1.00 50.47           H
ATOM   3375 HD11 LEU A 262       9.265   7.508  39.178  1.00 47.07           H
ATOM   3376 HD12 LEU A 262       9.413   7.940  37.656  1.00 47.07           H
ATOM   3377 HD13 LEU A 262       9.734   6.446  38.093  1.00 47.07           H
ATOM   3378 HD21 LEU A 262      11.303   7.047  40.545  1.00 54.28           H
ATOM   3379 HD22 LEU A 262      11.796   5.980  39.476  1.00 54.28           H
ATOM   3380 HD23 LEU A 262      12.739   7.193  39.879  1.00 54.28           H
ATOM   3381  N   GLY A 263      15.010   8.783  35.658  1.00 36.40           N
ATOM   3382  CA  GLY A 263      16.065   8.362  34.755  1.00 40.15           C
ATOM   3383  C   GLY A 263      15.626   7.870  33.380  1.00 44.90           C
ATOM   3384  O   GLY A 263      16.454   7.294  32.657  1.00 38.01           O
ATOM   3385  H   GLY A 263      14.911   9.635  35.710  1.00 44.03           H
ATOM   3386  HA2 GLY A 263      16.671   9.107  34.620  1.00 48.52           H
ATOM   3387  HA3 GLY A 263      16.565   7.646  35.177  1.00 48.52           H
ATOM   3388  N   LEU A 264      14.369   8.096  32.972  1.00 44.68           N
ATOM   3389  CA  LEU A 264      13.855   7.587  31.700  1.00 42.77           C
ATOM   3390  C   LEU A 264      13.646   8.730  30.720  1.00 36.69           C
ATOM   3391  O   LEU A 264      12.875   9.659  30.980  1.00 46.15           O
ATOM   3392  CB  LEU A 264      12.546   6.816  31.891  1.00 46.79           C
ATOM   3393  CG  LEU A 264      11.955   6.120  30.666  1.00 48.23           C
ATOM   3394  CD1 LEU A 264      13.005   5.384  29.810  1.00 42.46           C
ATOM   3395  CD2 LEU A 264      10.895   5.167  31.187  1.00 41.82           C
ATOM   3396  H   LEU A 264      13.791   8.547  33.422  1.00 53.96           H
ATOM   3397  HA  LEU A 264      14.507   6.980  31.317  1.00 51.67           H
ATOM   3398  HB2 LEU A 264      12.696   6.132  32.562  1.00 56.50           H
ATOM   3399  HB3 LEU A 264      11.876   7.438  32.215  1.00 56.50           H
ATOM   3400  HG  LEU A 264      11.517   6.780  30.105  1.00 58.22           H
ATOM   3401 HD11 LEU A 264      12.561   4.968  29.055  1.00 51.30           H
ATOM   3402 HD12 LEU A 264      13.661   6.026  29.497  1.00 51.30           H
ATOM   3403 HD13 LEU A 264      13.437   4.708  30.355  1.00 51.30           H
ATOM   3404 HD21 LEU A 264      10.492   4.702  30.436  1.00 50.53           H
ATOM   3405 HD22 LEU A 264      11.312   4.529  31.787  1.00 50.53           H
ATOM   3406 HD23 LEU A 264      10.219   5.676  31.662  1.00 50.53           H
ATOM   3407  N   ARG A 265      14.313   8.632  29.588  1.00 39.14           N
ATOM   3408  CA  ARG A 265      14.206   9.601  28.517  1.00 32.17           C
ATOM   3409  C   ARG A 265      12.863   9.413  27.820  1.00 36.93           C
ATOM   3410  O   ARG A 265      12.715   8.541  26.953  1.00 36.03           O
ATOM   3411  CB  ARG A 265      15.363   9.396  27.555  1.00 33.59           C
ATOM   3412  CG  ARG A 265      15.335  10.334  26.355  1.00 38.47           C
ATOM   3413  CD  ARG A 265      16.735  10.418  25.721  1.00 42.61           C
ATOM   3414  NE  ARG A 265      16.739  11.193  24.476  1.00 48.17           N
ATOM   3415  CZ  ARG A 265      16.566  12.524  24.397  1.00 58.40           C
ATOM   3416  NH1 ARG A 265      16.578  13.123  23.205  1.00 58.61           N
ATOM   3417  NH2 ARG A 265      16.379  13.270  25.497  1.00 66.34           N1+
ATOM   3418  H   ARG A 265      14.855   7.988  29.410  1.00 47.32           H
ATOM   3419  HA  ARG A 265      14.251  10.500  28.877  1.00 38.95           H
ATOM   3420  HB2 ARG A 265      16.195   9.546  28.030  1.00 40.65           H
ATOM   3421  HB3 ARG A 265      15.335   8.486  27.221  1.00 40.65           H
ATOM   3422  HG2 ARG A 265      14.715   9.994  25.691  1.00 46.51           H
ATOM   3423  HG3 ARG A 265      15.072  11.222  26.643  1.00 46.51           H
ATOM   3424  HD2 ARG A 265      17.340  10.848  26.345  1.00 51.48           H
ATOM   3425  HD3 ARG A 265      17.046   9.522  25.519  1.00 51.48           H
ATOM   3426  HE  ARG A 265      16.861  10.764  23.741  1.00 58.15           H
ATOM   3427 HH11 ARG A 265      16.699  12.659  22.492  1.00 70.68           H
ATOM   3428 HH12 ARG A 265      16.472  13.975  23.151  1.00 70.68           H
ATOM   3429 HH21 ARG A 265      16.365  12.898  26.272  1.00 79.95           H
ATOM   3430 HH22 ARG A 265      16.271  14.121  25.426  1.00 79.95           H
ATOM   3431  N   VAL A 266      11.885  10.245  28.176  1.00 36.60           N
ATOM   3432  CA  VAL A 266      10.541  10.141  27.625  1.00 33.91           C
ATOM   3433  C   VAL A 266      10.219  11.337  26.765  1.00 31.47           C
ATOM   3434  O   VAL A 266      10.750  12.430  26.958  1.00 39.07           O
ATOM   3435  CB  VAL A 266       9.496  10.011  28.720  1.00 36.50           C
ATOM   3436  CG1 VAL A 266       8.103   9.761  28.081  1.00 35.65           C
ATOM   3437  CG2 VAL A 266       9.913   8.891  29.610  1.00 39.30           C
ATOM   3438  H   VAL A 266      11.979  10.886  28.742  1.00 44.26           H
ATOM   3439  HA  VAL A 266      10.491   9.349  27.067  1.00 41.04           H
ATOM   3440  HB  VAL A 266       9.460  10.829  29.240  1.00 44.15           H
ATOM   3441 HG11 VAL A 266       7.443   9.679  28.787  1.00 43.12           H
ATOM   3442 HG12 VAL A 266       7.882  10.509  27.505  1.00 43.12           H
ATOM   3443 HG13 VAL A 266       8.137   8.942  27.562  1.00 43.12           H
ATOM   3444 HG21 VAL A 266       9.258   8.790  30.318  1.00 47.51           H
ATOM   3445 HG22 VAL A 266       9.965   8.075  29.088  1.00 47.51           H
ATOM   3446 HG23 VAL A 266      10.782   9.097  29.990  1.00 47.51           H
ATOM   3447  N   ALA A 267       9.334  11.109  25.797  1.00 32.83           N
ATOM   3448  CA  ALA A 267       8.734  12.165  24.990  1.00 32.46           C
ATOM   3449  C   ALA A 267       7.313  11.750  24.671  1.00 38.48           C
ATOM   3450  O   ALA A 267       6.982  10.560  24.650  1.00 37.99           O
ATOM   3451  CB  ALA A 267       9.462  12.424  23.697  1.00 30.66           C
ATOM   3452  H   ALA A 267       9.058  10.323  25.584  1.00 39.75           H
ATOM   3453  HA  ALA A 267       8.708  12.989  25.501  1.00 39.30           H
ATOM   3454  HB1 ALA A 267       9.009  13.135  23.217  1.00 37.14           H
ATOM   3455  HB2 ALA A 267      10.374  12.689  23.896  1.00 37.14           H
ATOM   3456  HB3 ALA A 267       9.462  11.613  23.166  1.00 37.14           H
ATOM   3457  N   ALA A 268       6.459  12.735  24.461  1.00 42.41           N
ATOM   3458  CA  ALA A 268       5.058  12.447  24.273  1.00 42.02           C
ATOM   3459  C   ALA A 268       4.625  13.089  22.968  1.00 39.52           C
ATOM   3460  O   ALA A 268       5.122  14.154  22.581  1.00 39.99           O
ATOM   3461  CB  ALA A 268       4.228  12.932  25.483  1.00 36.22           C
ATOM   3462  H   ALA A 268       6.665  13.569  24.424  1.00 51.23           H
ATOM   3463  HA  ALA A 268       4.938  11.488  24.191  1.00 50.77           H
ATOM   3464  HB1 ALA A 268       3.293  12.726  25.328  1.00 43.81           H
ATOM   3465  HB2 ALA A 268       4.539  12.478  26.282  1.00 43.81           H
ATOM   3466  HB3 ALA A 268       4.344  13.891  25.581  1.00 43.81           H
ATOM   3467  N   ALA A 269       3.746  12.401  22.267  1.00 34.69           N
ATOM   3468  CA  ALA A 269       3.054  12.978  21.141  1.00 34.65           C
ATOM   3469  C   ALA A 269       1.608  13.165  21.551  1.00 37.97           C
ATOM   3470  O   ALA A 269       1.048  12.315  22.238  1.00 32.69           O
ATOM   3471  CB  ALA A 269       3.149  12.081  19.919  1.00 30.36           C
ATOM   3472  H   ALA A 269       3.532  11.584  22.427  1.00 41.97           H
ATOM   3473  HA  ALA A 269       3.436  13.843  20.926  1.00 41.93           H
ATOM   3474  HB1 ALA A 269       2.674  12.499  19.184  1.00 36.78           H
ATOM   3475  HB2 ALA A 269       4.083  11.963  19.686  1.00 36.78           H
ATOM   3476  HB3 ALA A 269       2.748  11.222  20.127  1.00 36.78           H
ATOM   3477  N   LEU A 270       1.034  14.297  21.170  1.00 32.32           N
ATOM   3478  CA  LEU A 270      -0.381  14.558  21.327  1.00 32.84           C
ATOM   3479  C   LEU A 270      -1.035  14.368  19.979  1.00 30.13           C
ATOM   3480  O   LEU A 270      -0.634  15.014  19.023  1.00 37.60           O
ATOM   3481  CB  LEU A 270      -0.616  15.988  21.814  1.00 43.15           C
ATOM   3482  CG  LEU A 270      -0.361  16.277  23.310  1.00 40.62           C
ATOM   3483  CD1 LEU A 270      -0.190  17.751  23.629  1.00 46.09           C
ATOM   3484  CD2 LEU A 270      -1.505  15.703  24.180  1.00 45.56           C
ATOM   3485  H   LEU A 270       1.462  14.948  20.806  1.00 39.13           H
ATOM   3486  HA  LEU A 270      -0.770  13.936  21.962  1.00 39.76           H
ATOM   3487  HB2 LEU A 270      -0.036  16.577  21.307  1.00 52.12           H
ATOM   3488  HB3 LEU A 270      -1.541  16.219  21.633  1.00 52.12           H
ATOM   3489  HG  LEU A 270       0.457  15.827  23.573  1.00 49.09           H
ATOM   3490 HD11 LEU A 270      -0.035  17.852  24.581  1.00 55.66           H
ATOM   3491 HD12 LEU A 270       0.568  18.095  23.131  1.00 55.66           H
ATOM   3492 HD13 LEU A 270      -0.997  18.224  23.373  1.00 55.66           H
ATOM   3493 HD21 LEU A 270      -1.321  15.898  25.112  1.00 55.02           H
ATOM   3494 HD22 LEU A 270      -2.341  16.117  23.914  1.00 55.02           H
ATOM   3495 HD23 LEU A 270      -1.553  14.744  24.045  1.00 55.02           H
ATOM   3496  N   THR A 271      -2.074  13.547  19.909  1.00 37.82           N
ATOM   3497  CA  THR A 271      -2.747  13.293  18.638  1.00 41.35           C
ATOM   3498  C   THR A 271      -4.252  13.290  18.824  1.00 45.03           C
ATOM   3499  O   THR A 271      -4.783  12.560  19.665  1.00 46.28           O
ATOM   3500  CB  THR A 271      -2.317  11.956  18.025  1.00 42.08           C
ATOM   3501  OG1 THR A 271      -2.857  10.873  18.802  1.00 45.67           O
ATOM   3502  CG2 THR A 271      -0.807  11.859  18.000  1.00 34.86           C
ATOM   3503  H   THR A 271      -2.410  13.126  20.579  1.00 45.73           H
ATOM   3504  HA  THR A 271      -2.521  13.998  18.012  1.00 49.97           H
ATOM   3505  HB  THR A 271      -2.645  11.896  17.114  1.00 50.84           H
ATOM   3506  HG1 THR A 271      -3.696  10.915  18.810  1.00 55.15           H
ATOM   3507 HG21 THR A 271      -0.536  11.012  17.612  1.00 42.18           H
ATOM   3508 HG22 THR A 271      -0.438  12.582  17.469  1.00 42.18           H
ATOM   3509 HG23 THR A 271      -0.457  11.919  18.902  1.00 42.18           H
ATOM   3510  N   ALA A 272      -4.937  14.089  18.019  1.00 62.58           N
ATOM   3511  CA  ALA A 272      -6.391  14.181  18.105  1.00 53.31           C
ATOM   3512  C   ALA A 272      -6.994  12.978  17.392  1.00 47.56           C
ATOM   3513  O   ALA A 272      -6.809  12.792  16.178  1.00 57.55           O
ATOM   3514  CB  ALA A 272      -6.899  15.508  17.523  1.00 50.52           C
ATOM   3515  H   ALA A 272      -4.587  14.589  17.414  1.00 75.44           H
ATOM   3516  HA  ALA A 272      -6.656  14.141  19.037  1.00 64.32           H
ATOM   3517  HB1 ALA A 272      -7.866  15.534  17.596  1.00 60.97           H
ATOM   3518  HB2 ALA A 272      -6.509  16.241  18.024  1.00 60.97           H
ATOM   3519  HB3 ALA A 272      -6.636  15.565  16.591  1.00 60.97           H
ATOM   3520  N   MET A 273      -7.668  12.141  18.180  1.00 53.94           N
ATOM   3521  CA  MET A 273      -8.304  10.900  17.743  1.00 59.56           C
ATOM   3522  C   MET A 273      -9.761  10.915  18.228  1.00 56.94           C
ATOM   3523  O   MET A 273     -10.093  10.210  19.188  1.00 54.77           O
ATOM   3524  CB  MET A 273      -7.576   9.688  18.312  1.00 59.10           C
ATOM   3525  CG  MET A 273      -6.096   9.649  18.021  0.06 51.79           C
ATOM   3526  SD  MET A 273      -5.589   8.884  16.466  0.93 53.50           S
ATOM   3527  CE  MET A 273      -7.006   7.935  15.911  0.52 30.67           C
ATOM   3528  H   MET A 273      -7.775  12.282  19.021  1.00 65.07           H
ATOM   3529  HA  MET A 273      -8.284  10.846  16.775  1.00 71.82           H
ATOM   3530  HB2 MET A 273      -7.686   9.686  19.276  1.00 71.27           H
ATOM   3531  HB3 MET A 273      -7.970   8.885  17.937  1.00 71.27           H
ATOM   3532  HG2 MET A 273      -5.766  10.561  18.012  1.00 62.49           H
ATOM   3533  HG3 MET A 273      -5.660   9.159  18.736  0.48 62.49           H
ATOM   3534  HE1 MET A 273      -6.786   7.500  15.072  0.00 37.15           H
ATOM   3535  HE2 MET A 273      -7.223   7.269  16.582  1.00 37.15           H
ATOM   3536  HE3 MET A 273      -7.758   8.535  15.785  1.00 37.15           H
ATOM   3537  N   ASP A 274     -10.614  11.726  17.584  1.00 51.78           N
ATOM   3538  CA  ASP A 274     -12.061  11.626  17.762  1.00 48.56           C
ATOM   3539  C   ASP A 274     -12.696  10.666  16.769  1.00 43.77           C
ATOM   3540  O   ASP A 274     -13.916  10.465  16.795  1.00 41.12           O
ATOM   3541  CB  ASP A 274     -12.723  13.020  17.666  1.00 55.52           C
ATOM   3542  CG  ASP A 274     -12.296  13.776  16.465  1.00 51.48           C
ATOM   3543  OD1 ASP A 274     -13.011  14.718  16.068  1.00 60.04           O
ATOM   3544  OD2 ASP A 274     -11.245  13.416  15.906  1.00 59.07           O1-
ATOM   3545  H   ASP A 274     -10.373  12.344  17.037  1.00 62.49           H
ATOM   3546  HA  ASP A 274     -12.237  11.281  18.652  1.00 58.62           H
ATOM   3547  HB2 ASP A 274     -13.686  12.910  17.624  1.00 66.97           H
ATOM   3548  HB3 ASP A 274     -12.481  13.539  18.449  1.00 66.97           H
ATOM   3549  N   LYS A 275     -11.891  10.038  15.927  1.00 51.61           N
ATOM   3550  CA  LYS A 275     -12.341   9.064  14.947  1.00 53.92           C
ATOM   3551  C   LYS A 275     -11.441   7.850  15.086  1.00 38.14           C
ATOM   3552  O   LYS A 275     -10.288   7.973  15.512  1.00 48.66           O
ATOM   3553  CB  LYS A 275     -12.304   9.614  13.493  1.00 46.71           C
ATOM   3554  CG  LYS A 275     -10.926   9.954  12.972  1.00 46.12           C
ATOM   3555  CD  LYS A 275     -10.890  11.269  12.150  1.00 58.49           C
ATOM   3556  CE  LYS A 275     -10.609  12.580  13.003  1.00 48.80           C
ATOM   3557  NZ  LYS A 275      -9.453  12.550  13.974  1.00 39.04           N1+
ATOM   3558  H   LYS A 275     -11.041  10.167  15.904  1.00 62.28           H
ATOM   3559  HA  LYS A 275     -13.251   8.798  15.151  1.00 65.05           H
ATOM   3560  HB2 LYS A 275     -12.683   8.945  12.901  1.00 56.40           H
ATOM   3561  HB3 LYS A 275     -12.839  10.422  13.454  1.00 56.40           H
ATOM   3562  HG2 LYS A 275     -10.322  10.057  13.725  1.00 55.69           H
ATOM   3563  HG3 LYS A 275     -10.619   9.235  12.398  1.00 55.69           H
ATOM   3564  HD2 LYS A 275     -10.189  11.197  11.483  1.00 70.53           H
ATOM   3565  HD3 LYS A 275     -11.747  11.383  11.711  1.00 70.53           H
ATOM   3566  HE2 LYS A 275     -10.441  13.308  12.385  1.00 58.91           H
ATOM   3567  HE3 LYS A 275     -11.407  12.778  13.518  1.00 58.91           H
ATOM   3568  HZ1 LYS A 275      -9.389  13.332  14.395  1.00 47.19           H
ATOM   3569  HZ2 LYS A 275      -9.579  11.907  14.577  1.00 47.19           H
ATOM   3570  HZ3 LYS A 275      -8.693  12.393  13.538  1.00 47.19           H
ATOM   3571  N   PRO A 276     -11.945   6.669  14.768  1.00 30.90           N
ATOM   3572  CA  PRO A 276     -11.107   5.482  14.867  1.00 33.05           C
ATOM   3573  C   PRO A 276      -9.977   5.540  13.862  1.00 31.07           C
ATOM   3574  O   PRO A 276     -10.125   6.074  12.763  1.00 24.47           O
ATOM   3575  CB  PRO A 276     -12.069   4.337  14.545  1.00 31.09           C
ATOM   3576  CG  PRO A 276     -13.461   4.960  14.525  1.00 30.24           C
ATOM   3577  CD  PRO A 276     -13.230   6.363  14.122  1.00 29.59           C
ATOM   3578  HA  PRO A 276     -10.753   5.379  15.764  1.00 40.01           H
ATOM   3579  HB2 PRO A 276     -11.850   3.962  13.678  1.00 37.66           H
ATOM   3580  HB3 PRO A 276     -12.009   3.658  15.236  1.00 37.66           H
ATOM   3581  HG2 PRO A 276     -14.017   4.501  13.875  1.00 36.64           H
ATOM   3582  HG3 PRO A 276     -13.855   4.915  15.410  1.00 36.64           H
ATOM   3583  HD2 PRO A 276     -13.152   6.433  13.157  1.00 35.86           H
ATOM   3584  HD3 PRO A 276     -13.931   6.937  14.468  1.00 35.86           H
ATOM   3585  N   LEU A 277      -8.835   4.980  14.270  1.00 26.88           N
ATOM   3586  CA  LEU A 277      -7.699   4.847  13.376  1.00 32.46           C
ATOM   3587  C   LEU A 277      -7.905   3.681  12.434  1.00 31.32           C
ATOM   3588  O   LEU A 277      -8.162   2.552  12.865  1.00 32.15           O
ATOM   3589  CB  LEU A 277      -6.420   4.653  14.178  1.00 25.89           C
ATOM   3590  CG  LEU A 277      -5.087   4.794  13.475  1.00 24.96           C
ATOM   3591  CD1 LEU A 277      -4.797   6.178  12.909  1.00 31.27           C
ATOM   3592  CD2 LEU A 277      -4.001   4.414  14.435  1.00 24.98           C
ATOM   3593  H   LEU A 277      -8.699   4.672  15.061  1.00 32.61           H
ATOM   3594  HA  LEU A 277      -7.609   5.655  12.847  1.00 39.30           H
ATOM   3595  HB2 LEU A 277      -6.424   5.301  14.900  1.00 31.42           H
ATOM   3596  HB3 LEU A 277      -6.442   3.761  14.557  1.00 31.42           H
ATOM   3597  HG  LEU A 277      -5.060   4.164  12.737  1.00 30.30           H
ATOM   3598 HD11 LEU A 277      -3.927   6.167  12.481  1.00 37.87           H
ATOM   3599 HD12 LEU A 277      -5.482   6.403  12.260  1.00 37.87           H
ATOM   3600 HD13 LEU A 277      -4.802   6.822  13.634  1.00 37.87           H
ATOM   3601 HD21 LEU A 277      -3.143   4.501  13.991  1.00 30.32           H
ATOM   3602 HD22 LEU A 277      -4.038   5.004  15.203  1.00 30.32           H
ATOM   3603 HD23 LEU A 277      -4.137   3.495  14.716  1.00 30.32           H
ATOM   3604  N   GLY A 278      -7.757   3.956  11.140  1.00 28.46           N
ATOM   3605  CA  GLY A 278      -7.930   2.949  10.142  1.00 20.60           C
ATOM   3606  C   GLY A 278      -9.386   2.573   9.989  1.00 25.53           C
ATOM   3607  O   GLY A 278     -10.297   3.371  10.205  1.00 29.97           O
ATOM   3608  H   GLY A 278      -7.554   4.731  10.828  1.00 34.49           H
ATOM   3609  HA2 GLY A 278      -7.602   3.274   9.289  1.00 25.07           H
ATOM   3610  HA3 GLY A 278      -7.428   2.156  10.386  1.00 25.07           H
ATOM   3611  N   ARG A 279      -9.614   1.312   9.673  1.00 26.54           N
ATOM   3612  CA  ARG A 279     -10.934   0.892   9.284  1.00 25.39           C
ATOM   3613  C   ARG A 279     -11.512  -0.176  10.178  1.00 28.74           C
ATOM   3614  O   ARG A 279     -12.680  -0.522  10.011  1.00 36.09           O
ATOM   3615  CB  ARG A 279     -10.898   0.421   7.832  1.00 26.58           C
ATOM   3616  CG  ARG A 279     -10.733   1.615   6.883  1.00 31.42           C
ATOM   3617  CD  ARG A 279     -10.759   1.200   5.467  1.00 40.65           C
ATOM   3618  NE  ARG A 279     -11.660   2.081   4.743  1.00 54.96           N
ATOM   3619  CZ  ARG A 279     -12.660   1.665   3.967  1.00 66.16           C
ATOM   3620  NH1 ARG A 279     -13.424   2.571   3.339  1.00 64.19           N
ATOM   3621  NH2 ARG A 279     -12.886   0.350   3.793  1.00 63.81           N1+
ATOM   3622  H   ARG A 279      -9.024   0.687   9.677  1.00 32.19           H
ATOM   3623  HA  ARG A 279     -11.526   1.660   9.328  1.00 30.82           H
ATOM   3624  HB2 ARG A 279     -10.146  -0.178   7.705  1.00 32.25           H
ATOM   3625  HB3 ARG A 279     -11.730  -0.029   7.618  1.00 32.25           H
ATOM   3626  HG2 ARG A 279     -11.459   2.241   7.029  1.00 38.05           H
ATOM   3627  HG3 ARG A 279      -9.881   2.045   7.057  1.00 38.05           H
ATOM   3628  HD2 ARG A 279      -9.871   1.277   5.084  1.00 49.13           H
ATOM   3629  HD3 ARG A 279     -11.088   0.290   5.397  1.00 49.13           H
ATOM   3630  HE  ARG A 279     -11.540   2.929   4.821  1.00 66.30           H
ATOM   3631 HH11 ARG A 279     -13.274   3.410   3.450  1.00 77.37           H
ATOM   3632 HH12 ARG A 279     -14.070   2.312   2.834  1.00 77.37           H
ATOM   3633 HH21 ARG A 279     -12.391  -0.228   4.194  1.00 76.91           H
ATOM   3634 HH22 ARG A 279     -13.531   0.087   3.289  1.00 76.91           H
ATOM   3635  N   CYS A 280     -10.752  -0.678  11.139  1.00 30.33           N
ATOM   3636  CA  CYS A 280     -11.088  -1.909  11.840  1.00 29.03           C
ATOM   3637  C   CYS A 280     -11.028  -1.652  13.332  1.00 26.80           C
ATOM   3638  O   CYS A 280     -10.114  -0.971  13.798  1.00 24.88           O
ATOM   3639  CB  CYS A 280     -10.110  -3.029  11.477  1.00 25.93           C
ATOM   3640  SG  CYS A 280     -10.433  -3.736   9.837  1.00 47.45           S
ATOM   3641  H   CYS A 280     -10.021  -0.316  11.411  1.00 36.74           H
ATOM   3642  HA  CYS A 280     -11.987  -2.189  11.605  1.00 35.18           H
ATOM   3643  HB2 CYS A 280      -9.208  -2.673  11.478  1.00 31.46           H
ATOM   3644  HB3 CYS A 280     -10.187  -3.740  12.131  1.00 31.46           H
ATOM   3645  HG  CYS A 280      -9.632  -4.603   9.621  1.00 57.29           H
ATOM   3646  N   VAL A 281     -11.994  -2.200  14.086  1.00 29.25           N
ATOM   3647  CA  VAL A 281     -12.030  -2.077  15.545  1.00 20.38           C
ATOM   3648  C   VAL A 281     -12.425  -3.439  16.080  1.00 27.73           C
ATOM   3649  O   VAL A 281     -13.481  -3.968  15.723  1.00 26.07           O
ATOM   3650  CB  VAL A 281     -13.025  -1.007  16.020  1.00 27.94           C
ATOM   3651  CG1 VAL A 281     -13.160  -0.970  17.501  1.00 21.45           C
ATOM   3652  CG2 VAL A 281     -12.601   0.390  15.564  1.00 27.84           C
ATOM   3653  H   VAL A 281     -12.649  -2.655  13.765  1.00 35.45           H
ATOM   3654  HA  VAL A 281     -11.148  -1.853  15.879  1.00 24.81           H
ATOM   3655  HB  VAL A 281     -13.899  -1.196  15.642  1.00 33.88           H
ATOM   3656 HG11 VAL A 281     -13.798  -0.280  17.742  1.00 26.08           H
ATOM   3657 HG12 VAL A 281     -13.474  -1.834  17.811  1.00 26.08           H
ATOM   3658 HG13 VAL A 281     -12.295  -0.773  17.892  1.00 26.08           H
ATOM   3659 HG21 VAL A 281     -13.251   1.036  15.881  1.00 33.76           H
ATOM   3660 HG22 VAL A 281     -11.727   0.590  15.934  1.00 33.76           H
ATOM   3661 HG23 VAL A 281     -12.562   0.407  14.595  1.00 33.76           H
ATOM   3662  N   GLY A 282     -11.601  -4.005  16.918  1.00 26.10           N
ATOM   3663  CA  GLY A 282     -11.797  -5.373  17.295  1.00 27.87           C
ATOM   3664  C   GLY A 282     -10.486  -5.951  17.759  1.00 30.42           C
ATOM   3665  O   GLY A 282      -9.593  -5.232  18.212  1.00 39.97           O
ATOM   3666  H   GLY A 282     -10.924  -3.621  17.283  1.00 31.67           H
ATOM   3667  HA2 GLY A 282     -12.443  -5.431  18.016  1.00 33.80           H
ATOM   3668  HA3 GLY A 282     -12.119  -5.885  16.536  1.00 33.80           H
ATOM   3669  N   HIS A 283     -10.385  -7.244  17.612  1.00 24.97           N
ATOM   3670  CA  HIS A 283      -9.207  -7.946  18.088  1.00 29.21           C
ATOM   3671  C   HIS A 283      -8.613  -8.710  16.927  1.00 22.50           C
ATOM   3672  O   HIS A 283      -7.503  -8.416  16.505  1.00 34.34           O
ATOM   3673  CB  HIS A 283      -9.569  -8.875  19.254  1.00 36.09           C
ATOM   3674  CG  HIS A 283     -10.054  -8.144  20.478  1.00 46.03           C
ATOM   3675  ND1 HIS A 283      -9.372  -7.073  21.025  1.00 46.46           N
ATOM   3676  CD2 HIS A 283     -11.150  -8.320  21.253  1.00 34.00           C
ATOM   3677  CE1 HIS A 283     -10.012  -6.629  22.085  1.00 27.37           C
ATOM   3678  NE2 HIS A 283     -11.096  -7.366  22.244  1.00 40.79           N
ATOM   3679  H   HIS A 283     -10.978  -7.746  17.243  1.00 30.31           H
ATOM   3680  HA  HIS A 283      -8.552  -7.302  18.400  1.00 35.40           H
ATOM   3681  HB2 HIS A 283      -8.782  -9.385  19.504  1.00 43.66           H
ATOM   3682  HB3 HIS A 283     -10.274  -9.476  18.967  1.00 43.66           H
ATOM   3683  HD2 HIS A 283     -11.809  -8.965  21.141  1.00 41.15           H
ATOM   3684  HE1 HIS A 283      -9.752  -5.916  22.623  1.00 33.19           H
ATOM   3685  HE2 HIS A 283     -11.678  -7.265  22.868  1.00 49.29           H
ATOM   3686  N   ALA A 284      -9.389  -9.585  16.323  1.00 28.50           N
ATOM   3687  CA  ALA A 284      -8.942 -10.254  15.120  1.00 26.77           C
ATOM   3688  C   ALA A 284      -8.949  -9.296  13.942  1.00 33.58           C
ATOM   3689  O   ALA A 284      -8.136  -9.449  13.013  1.00 31.41           O
ATOM   3690  CB  ALA A 284      -9.839 -11.461  14.842  1.00 28.33           C
ATOM   3691  H   ALA A 284     -10.177  -9.810  16.586  1.00 34.55           H
ATOM   3692  HA  ALA A 284      -8.035 -10.572  15.249  1.00 32.47           H
ATOM   3693  HB1 ALA A 284      -9.532 -11.903  14.035  1.00 34.34           H
ATOM   3694  HB2 ALA A 284      -9.787 -12.072  15.594  1.00 34.34           H
ATOM   3695  HB3 ALA A 284     -10.752 -11.155  14.726  1.00 34.34           H
ATOM   3696  N   LEU A 285      -9.847  -8.299  13.954  1.00 24.67           N
ATOM   3697  CA  LEU A 285      -9.898  -7.390  12.810  1.00 25.18           C
ATOM   3698  C   LEU A 285      -8.720  -6.417  12.784  1.00 23.69           C
ATOM   3699  O   LEU A 285      -8.312  -5.959  11.710  1.00 26.56           O
ATOM   3700  CB  LEU A 285     -11.184  -6.607  12.819  1.00 22.98           C
ATOM   3701  CG  LEU A 285     -12.482  -7.370  12.561  1.00 28.10           C
ATOM   3702  CD1 LEU A 285     -13.607  -6.334  12.671  1.00 29.83           C
ATOM   3703  CD2 LEU A 285     -12.507  -8.100  11.187  1.00 26.80           C
ATOM   3704  H   LEU A 285     -10.409  -8.135  14.584  1.00 29.96           H
ATOM   3705  HA  LEU A 285      -9.872  -7.912  11.993  1.00 30.56           H
ATOM   3706  HB2 LEU A 285     -11.271  -6.186  13.688  1.00 27.92           H
ATOM   3707  HB3 LEU A 285     -11.120  -5.919  12.138  1.00 27.92           H
ATOM   3708  HG  LEU A 285     -12.608  -8.031  13.259  1.00 34.06           H
ATOM   3709 HD11 LEU A 285     -14.457  -6.774  12.513  1.00 36.14           H
ATOM   3710 HD12 LEU A 285     -13.594  -5.947  13.560  1.00 36.14           H
ATOM   3711 HD13 LEU A 285     -13.465  -5.642  12.006  1.00 36.14           H
ATOM   3712 HD21 LEU A 285     -13.355  -8.561  11.090  1.00 32.51           H
ATOM   3713 HD22 LEU A 285     -12.403  -7.445  10.479  1.00 32.51           H
ATOM   3714 HD23 LEU A 285     -11.777  -8.739  11.156  1.00 32.51           H
ATOM   3715  N   GLU A 286      -8.171  -6.091  13.940  1.00 22.80           N
ATOM   3716  CA  GLU A 286      -7.023  -5.215  14.029  1.00 25.36           C
ATOM   3717  C   GLU A 286      -5.703  -5.953  13.785  1.00 24.61           C
ATOM   3718  O   GLU A 286      -4.788  -5.394  13.186  1.00 28.32           O
ATOM   3719  CB  GLU A 286      -7.042  -4.562  15.396  1.00 24.28           C
ATOM   3720  CG  GLU A 286      -8.187  -3.583  15.506  1.00 33.32           C
ATOM   3721  CD  GLU A 286      -8.110  -2.757  16.759  1.00 26.22           C
ATOM   3722  OE1 GLU A 286      -7.000  -2.497  17.247  1.00 31.71           O
ATOM   3723  OE2 GLU A 286      -9.159  -2.402  17.281  1.00 24.44           O1-
ATOM   3724  H   GLU A 286      -8.452  -6.372  14.703  1.00 27.71           H
ATOM   3725  HA  GLU A 286      -7.104  -4.517  13.360  1.00 30.78           H
ATOM   3726  HB2 GLU A 286      -7.155  -5.243  16.077  1.00 29.49           H
ATOM   3727  HB3 GLU A 286      -6.212  -4.080  15.535  1.00 29.49           H
ATOM   3728  HG2 GLU A 286      -8.164  -2.980  14.746  1.00 40.33           H
ATOM   3729  HG3 GLU A 286      -9.024  -4.072  15.518  1.00 40.33           H
ATOM   3730  N   VAL A 287      -5.575  -7.207  14.203  1.00 24.31           N
ATOM   3731  CA  VAL A 287      -4.435  -7.998  13.736  1.00 23.18           C
ATOM   3732  C   VAL A 287      -4.409  -8.020  12.215  1.00 24.60           C
ATOM   3733  O   VAL A 287      -3.374  -7.759  11.590  1.00 27.50           O
ATOM   3734  CB  VAL A 287      -4.486  -9.419  14.304  1.00 28.15           C
ATOM   3735  CG1 VAL A 287      -3.347 -10.254  13.713  1.00 22.31           C
ATOM   3736  CG2 VAL A 287      -4.395  -9.394  15.849  1.00 28.61           C
ATOM   3737  H   VAL A 287      -6.112  -7.614  14.738  1.00 29.52           H
ATOM   3738  HA  VAL A 287      -3.615  -7.582  14.044  1.00 28.16           H
ATOM   3739  HB  VAL A 287      -5.327  -9.833  14.055  1.00 34.13           H
ATOM   3740 HG11 VAL A 287      -3.390 -11.151  14.081  1.00 27.12           H
ATOM   3741 HG12 VAL A 287      -3.446 -10.286  12.749  1.00 27.12           H
ATOM   3742 HG13 VAL A 287      -2.500  -9.841  13.946  1.00 27.12           H
ATOM   3743 HG21 VAL A 287      -4.429 -10.305  16.181  1.00 34.67           H
ATOM   3744 HG22 VAL A 287      -3.558  -8.978  16.109  1.00 34.67           H
ATOM   3745 HG23 VAL A 287      -5.141  -8.885  16.201  1.00 34.67           H
ATOM   3746  N   GLU A 288      -5.567  -8.266  11.598  1.00 28.05           N
ATOM   3747  CA  GLU A 288      -5.652  -8.359  10.137  1.00 27.43           C
ATOM   3748  C   GLU A 288      -5.199  -7.065   9.473  1.00 28.72           C
ATOM   3749  O   GLU A 288      -4.448  -7.076   8.476  1.00 30.27           O
ATOM   3750  CB  GLU A 288      -7.086  -8.746   9.758  1.00 24.32           C
ATOM   3751  CG  GLU A 288      -7.256 -10.272   9.755  1.00 33.58           C
ATOM   3752  CD  GLU A 288      -8.596 -10.792  10.272  1.00 28.55           C
ATOM   3753  OE1 GLU A 288      -8.648 -11.839  10.991  1.00 29.42           O
ATOM   3754  OE2 GLU A 288      -9.599 -10.155   9.931  1.00 31.05           O1-
ATOM   3755  H   GLU A 288      -6.318  -8.383  12.002  1.00 34.01           H
ATOM   3756  HA  GLU A 288      -5.063  -9.069   9.834  1.00 33.27           H
ATOM   3757  HB2 GLU A 288      -7.703  -8.371  10.406  1.00 29.52           H
ATOM   3758  HB3 GLU A 288      -7.286  -8.414   8.869  1.00 29.52           H
ATOM   3759  HG2 GLU A 288      -7.153 -10.590   8.844  1.00 40.65           H
ATOM   3760  HG3 GLU A 288      -6.561 -10.658  10.311  1.00 40.65           H
ATOM   3761  N   GLU A 289      -5.609  -5.936  10.024  1.00 26.57           N
ATOM   3762  CA  GLU A 289      -5.233  -4.662   9.425  1.00 26.40           C
ATOM   3763  C   GLU A 289      -3.778  -4.340   9.714  1.00 24.41           C
ATOM   3764  O   GLU A 289      -3.084  -3.781   8.864  1.00 21.66           O
ATOM   3765  CB  GLU A 289      -6.153  -3.544   9.941  1.00 24.01           C
ATOM   3766  CG  GLU A 289      -5.941  -2.217   9.248  1.00 17.45           C
ATOM   3767  CD  GLU A 289      -7.068  -1.247   9.511  1.00 25.67           C
ATOM   3768  OE1 GLU A 289      -8.000  -1.188   8.684  1.00 37.15           O
ATOM   3769  OE2 GLU A 289      -7.044  -0.539  10.529  1.00 28.68           O1-
ATOM   3770  H   GLU A 289      -6.096  -5.876  10.731  1.00 32.23           H
ATOM   3771  HA  GLU A 289      -5.343  -4.720   8.463  1.00 32.02           H
ATOM   3772  HB2 GLU A 289      -7.075  -3.809   9.802  1.00 29.15           H
ATOM   3773  HB3 GLU A 289      -5.987  -3.415  10.888  1.00 29.15           H
ATOM   3774  HG2 GLU A 289      -5.118  -1.818   9.570  1.00 21.29           H
ATOM   3775  HG3 GLU A 289      -5.888  -2.364   8.290  1.00 21.29           H
ATOM   3776  N   ALA A 290      -3.292  -4.679  10.905  1.00 20.34           N
ATOM   3777  CA  ALA A 290      -1.891  -4.417  11.184  1.00 22.46           C
ATOM   3778  C   ALA A 290      -1.015  -5.174  10.214  1.00 23.99           C
ATOM   3779  O   ALA A 290       0.041  -4.680   9.831  1.00 24.28           O
ATOM   3780  CB  ALA A 290      -1.516  -4.818  12.593  1.00 22.27           C
ATOM   3781  H   ALA A 290      -3.736  -5.047  11.544  1.00 24.76           H
ATOM   3782  HA  ALA A 290      -1.715  -3.469  11.079  1.00 27.30           H
ATOM   3783  HB1 ALA A 290      -0.576  -4.626  12.736  1.00 27.07           H
ATOM   3784  HB2 ALA A 290      -2.056  -4.310  13.219  1.00 27.07           H
ATOM   3785  HB3 ALA A 290      -1.682  -5.767  12.706  1.00 27.07           H
ATOM   3786  N   LEU A 291      -1.440  -6.383   9.818  1.00 21.45           N
ATOM   3787  CA  LEU A 291      -0.703  -7.140   8.815  1.00 20.96           C
ATOM   3788  C   LEU A 291      -0.819  -6.492   7.456  1.00 28.29           C
ATOM   3789  O   LEU A 291       0.080  -6.621   6.620  1.00 28.37           O
ATOM   3790  CB  LEU A 291      -1.232  -8.555   8.740  1.00 18.56           C
ATOM   3791  CG  LEU A 291      -0.945  -9.452   9.940  1.00 21.43           C
ATOM   3792  CD1 LEU A 291      -1.795 -10.629   9.842  1.00 21.80           C
ATOM   3793  CD2 LEU A 291       0.414  -9.890   9.916  1.00 25.48           C
ATOM   3794  H   LEU A 291      -2.145  -6.777  10.114  1.00 26.08           H
ATOM   3795  HA  LEU A 291       0.235  -7.175   9.061  1.00 25.50           H
ATOM   3796  HB2 LEU A 291      -2.196  -8.513   8.637  1.00 22.62           H
ATOM   3797  HB3 LEU A 291      -0.844  -8.983   7.961  1.00 22.62           H
ATOM   3798  HG  LEU A 291      -1.125  -8.985  10.771  1.00 26.06           H
ATOM   3799 HD11 LEU A 291      -1.620 -11.208  10.601  1.00 26.51           H
ATOM   3800 HD12 LEU A 291      -2.723 -10.349   9.846  1.00 26.51           H
ATOM   3801 HD13 LEU A 291      -1.593 -11.096   9.016  1.00 26.51           H
ATOM   3802 HD21 LEU A 291       0.576 -10.458  10.685  1.00 30.93           H
ATOM   3803 HD22 LEU A 291       0.571 -10.387   9.098  1.00 30.93           H
ATOM   3804 HD23 LEU A 291       0.996  -9.114   9.948  1.00 30.93           H
ATOM   3805  N   LEU A 292      -1.952  -5.850   7.193  1.00 27.75           N
ATOM   3806  CA  LEU A 292      -2.138  -5.155   5.924  1.00 28.08           C
ATOM   3807  C   LEU A 292      -1.134  -4.015   5.821  1.00 29.53           C
ATOM   3808  O   LEU A 292      -0.389  -3.893   4.841  1.00 26.72           O
ATOM   3809  CB  LEU A 292      -3.571  -4.627   5.863  1.00 30.29           C
ATOM   3810  CG  LEU A 292      -4.337  -4.362   4.583  1.00 36.15           C
ATOM   3811  CD1 LEU A 292      -4.276  -5.573   3.790  1.00 25.31           C
ATOM   3812  CD2 LEU A 292      -5.830  -3.998   4.908  1.00 31.43           C
ATOM   3813  H   LEU A 292      -2.624  -5.801   7.728  1.00 33.65           H
ATOM   3814  HA  LEU A 292      -1.996  -5.768   5.186  1.00 34.04           H
ATOM   3815  HB2 LEU A 292      -4.116  -5.256   6.362  1.00 36.69           H
ATOM   3816  HB3 LEU A 292      -3.573  -3.784   6.342  1.00 36.69           H
ATOM   3817  HG  LEU A 292      -3.927  -3.634   4.090  1.00 43.73           H
ATOM   3818 HD11 LEU A 292      -4.760  -5.432   2.961  1.00 30.72           H
ATOM   3819 HD12 LEU A 292      -3.347  -5.780   3.600  1.00 30.72           H
ATOM   3820 HD13 LEU A 292      -4.681  -6.299   4.290  1.00 30.72           H
ATOM   3821 HD21 LEU A 292      -6.302  -3.833   4.077  1.00 38.06           H
ATOM   3822 HD22 LEU A 292      -6.240  -4.740   5.380  1.00 38.06           H
ATOM   3823 HD23 LEU A 292      -5.847  -3.202   5.463  1.00 38.06           H
ATOM   3824  N   CYS A 293      -1.061  -3.205   6.878  1.00 31.94           N
ATOM   3825  CA  CYS A 293      -0.010  -2.199   7.020  1.00 28.15           C
ATOM   3826  C   CYS A 293       1.384  -2.803   6.860  1.00 26.16           C
ATOM   3827  O   CYS A 293       2.274  -2.171   6.280  1.00 27.61           O
ATOM   3828  CB  CYS A 293      -0.150  -1.517   8.394  1.00 23.67           C
ATOM   3829  SG  CYS A 293       1.085  -0.215   8.759  1.00 24.57           S
ATOM   3830  H   CYS A 293      -1.617  -3.220   7.534  1.00 38.67           H
ATOM   3831  HA  CYS A 293      -0.125  -1.522   6.335  1.00 34.13           H
ATOM   3832  HB2 CYS A 293      -1.028  -1.108   8.445  1.00 28.75           H
ATOM   3833  HB3 CYS A 293      -0.069  -2.196   9.083  1.00 28.75           H
ATOM   3834  HG  CYS A 293       0.994   0.652   7.935  1.00 29.83           H
ATOM   3835  N   MET A 294       1.613  -4.013   7.381  1.00 25.32           N
ATOM   3836  CA  MET A 294       2.965  -4.579   7.291  1.00 24.36           C
ATOM   3837  C   MET A 294       3.257  -5.218   5.922  1.00 27.35           C
ATOM   3838  O   MET A 294       4.395  -5.656   5.661  1.00 24.52           O
ATOM   3839  CB  MET A 294       3.164  -5.608   8.411  1.00 25.62           C
ATOM   3840  CG  MET A 294       3.562  -4.961   9.749  1.00 31.03           C
ATOM   3841  SD  MET A 294       3.867  -6.144  11.080  1.00 29.77           S
ATOM   3842  CE  MET A 294       2.216  -6.766  11.348  1.00 24.09           C
ATOM   3843  H   MET A 294       1.031  -4.508   7.776  1.00 30.73           H
ATOM   3844  HA  MET A 294       3.605  -3.865   7.437  1.00 29.58           H
ATOM   3845  HB2 MET A 294       2.335  -6.092   8.547  1.00 31.09           H
ATOM   3846  HB3 MET A 294       3.869  -6.222   8.154  1.00 31.09           H
ATOM   3847  HG2 MET A 294       4.374  -4.448   9.617  1.00 37.58           H
ATOM   3848  HG3 MET A 294       2.846  -4.372  10.035  1.00 37.58           H
ATOM   3849  HE1 MET A 294       2.239  -7.428  12.057  1.00 29.26           H
ATOM   3850  HE2 MET A 294       1.638  -6.029  11.601  1.00 29.26           H
ATOM   3851  HE3 MET A 294       1.895  -7.172  10.527  1.00 29.26           H
ATOM   3852  N   ASP A 295       2.244  -5.291   5.055  1.00 26.33           N
ATOM   3853  CA  ASP A 295       2.374  -5.597   3.650  1.00 19.98           C
ATOM   3854  C   ASP A 295       2.682  -4.340   2.834  1.00 24.22           C
ATOM   3855  O   ASP A 295       2.807  -4.417   1.600  1.00 29.21           O
ATOM   3856  CB  ASP A 295       1.076  -6.182   3.089  1.00 19.59           C
ATOM   3857  CG  ASP A 295       0.661  -7.586   3.650  1.00 26.56           C
ATOM   3858  OD1 ASP A 295       1.445  -8.371   4.239  1.00 18.24           O
ATOM   3859  OD2 ASP A 295      -0.539  -7.929   3.424  1.00 24.62           O1-
ATOM   3860  H   ASP A 295       1.426  -5.157   5.285  1.00 31.94           H
ATOM   3861  HA  ASP A 295       3.089  -6.239   3.518  1.00 24.33           H
ATOM   3862  HB2 ASP A 295       0.353  -5.566   3.286  1.00 23.85           H
ATOM   3863  HB3 ASP A 295       1.171  -6.270   2.127  1.00 23.85           H
ATOM   3864  N   GLY A 296       2.762  -3.174   3.479  1.00 26.81           N
ATOM   3865  CA  GLY A 296       2.902  -1.916   2.763  1.00 21.13           C
ATOM   3866  C   GLY A 296       1.622  -1.312   2.234  1.00 25.75           C
ATOM   3867  O   GLY A 296       1.685  -0.263   1.573  1.00 25.38           O
ATOM   3868  H   GLY A 296       2.736  -3.089   4.334  1.00 32.52           H
ATOM   3869  HA2 GLY A 296       3.313  -1.266   3.354  1.00 25.71           H
ATOM   3870  HA3 GLY A 296       3.498  -2.051   2.010  1.00 25.71           H
ATOM   3871  N   ALA A 297       0.464  -1.910   2.519  1.00 25.47           N
ATOM   3872  CA  ALA A 297      -0.830  -1.386   2.160  1.00 22.35           C
ATOM   3873  C   ALA A 297      -1.528  -0.849   3.406  1.00 22.37           C
ATOM   3874  O   ALA A 297      -0.863  -0.403   4.356  1.00 25.07           O
ATOM   3875  CB  ALA A 297      -1.619  -2.483   1.447  1.00 25.26           C
ATOM   3876  H   ALA A 297       0.414  -2.658   2.942  1.00 30.91           H
ATOM   3877  HA  ALA A 297      -0.713  -0.649   1.540  1.00 27.17           H
ATOM   3878  HB1 ALA A 297      -2.491  -2.136   1.202  1.00 30.66           H
ATOM   3879  HB2 ALA A 297      -1.134  -2.753   0.651  1.00 30.66           H
ATOM   3880  HB3 ALA A 297      -1.719  -3.239   2.046  1.00 30.66           H
ATOM   3881  N   GLY A 298      -2.839  -0.889   3.415  1.00 25.84           N
ATOM   3882  CA  GLY A 298      -3.563  -0.537   4.591  1.00 26.97           C
ATOM   3883  C   GLY A 298      -3.950   0.901   4.440  1.00 24.38           C
ATOM   3884  O   GLY A 298      -3.576   1.550   3.462  1.00 26.07           O
ATOM   3885  H   GLY A 298      -3.330  -1.118   2.747  1.00 31.36           H
ATOM   3886  HA2 GLY A 298      -4.361  -1.082   4.677  1.00 32.71           H
ATOM   3887  HA3 GLY A 298      -3.008  -0.644   5.379  1.00 32.71           H
ATOM   3888  N   PRO A 299      -4.732   1.415   5.384  1.00 27.44           N
ATOM   3889  CA  PRO A 299      -5.205   2.802   5.308  1.00 28.05           C
ATOM   3890  C   PRO A 299      -4.104   3.809   5.602  1.00 26.59           C
ATOM   3891  O   PRO A 299      -3.207   3.563   6.420  1.00 25.23           O
ATOM   3892  CB  PRO A 299      -6.286   2.874   6.380  1.00 21.00           C
ATOM   3893  CG  PRO A 299      -6.049   1.770   7.226  1.00 27.09           C
ATOM   3894  CD  PRO A 299      -5.358   0.681   6.493  1.00 20.21           C
ATOM   3895  HA  PRO A 299      -5.594   2.985   4.438  1.00 34.00           H
ATOM   3896  HB2 PRO A 299      -6.202   3.706   6.872  1.00 25.55           H
ATOM   3897  HB3 PRO A 299      -7.161   2.807   5.966  1.00 25.55           H
ATOM   3898  HG2 PRO A 299      -5.499   2.063   7.969  1.00 32.85           H
ATOM   3899  HG3 PRO A 299      -6.901   1.448   7.559  1.00 32.85           H
ATOM   3900  HD2 PRO A 299      -4.683   0.266   7.053  1.00 24.60           H
ATOM   3901  HD3 PRO A 299      -5.998   0.034   6.158  1.00 24.60           H
ATOM   3902  N   PRO A 300      -4.199   4.989   5.003  1.00 27.19           N
ATOM   3903  CA  PRO A 300      -3.124   5.976   5.155  1.00 19.29           C
ATOM   3904  C   PRO A 300      -2.982   6.571   6.541  1.00 23.97           C
ATOM   3905  O   PRO A 300      -1.892   7.051   6.884  1.00 19.83           O
ATOM   3906  CB  PRO A 300      -3.535   7.049   4.152  1.00 24.14           C
ATOM   3907  CG  PRO A 300      -4.376   6.337   3.201  1.00 31.98           C
ATOM   3908  CD  PRO A 300      -5.167   5.400   3.966  1.00 23.00           C
ATOM   3909  HA  PRO A 300      -2.276   5.593   4.883  1.00 23.49           H
ATOM   3910  HB2 PRO A 300      -4.036   7.747   4.602  1.00 29.32           H
ATOM   3911  HB3 PRO A 300      -2.748   7.411   3.715  1.00 29.32           H
ATOM   3912  HG2 PRO A 300      -4.951   6.969   2.742  1.00 38.72           H
ATOM   3913  HG3 PRO A 300      -3.815   5.866   2.565  1.00 38.72           H
ATOM   3914  HD2 PRO A 300      -5.933   5.841   4.366  1.00 27.95           H
ATOM   3915  HD3 PRO A 300      -5.428   4.643   3.419  1.00 27.95           H
ATOM   3916  N   ASP A 301      -4.034   6.613   7.363  1.00 27.03           N
ATOM   3917  CA  ASP A 301      -3.835   7.197   8.691  1.00 26.33           C
ATOM   3918  C   ASP A 301      -3.054   6.253   9.604  1.00 25.73           C
ATOM   3919  O   ASP A 301      -2.182   6.689  10.371  1.00 28.37           O
ATOM   3920  CB  ASP A 301      -5.181   7.616   9.308  1.00 29.69           C
ATOM   3921  CG  ASP A 301      -6.192   6.482   9.434  1.00 27.61           C
ATOM   3922  OD1 ASP A 301      -6.185   5.608   8.581  1.00 19.52           O
ATOM   3923  OD2 ASP A 301      -7.040   6.503  10.370  1.00 32.24           O1-
ATOM   3924  H   ASP A 301      -4.827   6.328   7.191  1.00 32.78           H
ATOM   3925  HA  ASP A 301      -3.303   8.002   8.590  1.00 31.94           H
ATOM   3926  HB2 ASP A 301      -5.019   7.968  10.197  1.00 35.98           H
ATOM   3927  HB3 ASP A 301      -5.577   8.304   8.750  1.00 35.98           H
ATOM   3928  N   LEU A 302      -3.343   4.956   9.545  1.00 25.57           N
ATOM   3929  CA  LEU A 302      -2.558   4.004  10.315  1.00 23.81           C
ATOM   3930  C   LEU A 302      -1.097   4.047   9.910  1.00 23.04           C
ATOM   3931  O   LEU A 302      -0.205   4.113  10.758  1.00 31.39           O
ATOM   3932  CB  LEU A 302      -3.139   2.601  10.096  1.00 26.07           C
ATOM   3933  CG  LEU A 302      -2.300   1.458  10.679  1.00 28.01           C
ATOM   3934  CD1 LEU A 302      -2.151   1.618  12.152  1.00 26.29           C
ATOM   3935  CD2 LEU A 302      -2.969   0.147  10.351  1.00 21.33           C
ATOM   3936  H   LEU A 302      -3.975   4.609   9.077  1.00 31.03           H
ATOM   3937  HA  LEU A 302      -2.622   4.220  11.258  1.00 28.92           H
ATOM   3938  HB2 LEU A 302      -4.016   2.562  10.510  1.00 31.63           H
ATOM   3939  HB3 LEU A 302      -3.223   2.447   9.142  1.00 31.63           H
ATOM   3940  HG  LEU A 302      -1.418   1.464  10.276  1.00 33.96           H
ATOM   3941 HD11 LEU A 302      -1.618   0.885  12.497  1.00 31.90           H
ATOM   3942 HD12 LEU A 302      -1.710   2.463  12.335  1.00 31.90           H
ATOM   3943 HD13 LEU A 302      -3.031   1.609  12.561  1.00 31.90           H
ATOM   3944 HD21 LEU A 302      -2.440  -0.578  10.719  1.00 25.94           H
ATOM   3945 HD22 LEU A 302      -3.857   0.140  10.742  1.00 25.94           H
ATOM   3946 HD23 LEU A 302      -3.030   0.057   9.388  1.00 25.94           H
ATOM   3947  N   ARG A 303      -0.821   3.941   8.613  1.00 27.30           N
ATOM   3948  CA  ARG A 303       0.573   4.069   8.172  1.00 24.53           C
ATOM   3949  C   ARG A 303       1.177   5.366   8.663  1.00 19.55           C
ATOM   3950  O   ARG A 303       2.280   5.364   9.206  1.00 24.81           O
ATOM   3951  CB  ARG A 303       0.694   3.966   6.625  1.00 29.74           C
ATOM   3952  CG  ARG A 303       2.116   3.855   6.098  1.00 24.06           C
ATOM   3953  CD  ARG A 303       2.187   4.069   4.590  1.00 23.21           C
ATOM   3954  NE  ARG A 303       3.547   4.193   4.070  1.00 19.68           N
ATOM   3955  CZ  ARG A 303       4.281   3.177   3.605  1.00 24.75           C
ATOM   3956  NH1 ARG A 303       3.850   1.948   3.660  1.00 26.97           N
ATOM   3957  NH2 ARG A 303       5.494   3.367   3.158  1.00 23.12           N1+
ATOM   3958  H   ARG A 303      -1.394   3.800   7.988  1.00 33.10           H
ATOM   3959  HA  ARG A 303       1.087   3.341   8.555  1.00 29.78           H
ATOM   3960  HB2 ARG A 303       0.211   3.178   6.330  1.00 36.03           H
ATOM   3961  HB3 ARG A 303       0.297   4.758   6.231  1.00 36.03           H
ATOM   3962  HG2 ARG A 303       2.667   4.530   6.525  1.00 29.22           H
ATOM   3963  HG3 ARG A 303       2.460   2.970   6.294  1.00 29.22           H
ATOM   3964  HD2 ARG A 303       1.770   3.313   4.148  1.00 28.20           H
ATOM   3965  HD3 ARG A 303       1.710   4.884   4.368  1.00 28.20           H
ATOM   3966  HE  ARG A 303       3.902   4.977   4.064  1.00 23.96           H
ATOM   3967 HH11 ARG A 303       3.059   1.782   3.953  1.00 32.71           H
ATOM   3968 HH12 ARG A 303       4.343   1.306   3.368  1.00 32.71           H
ATOM   3969 HH21 ARG A 303       5.820   4.162   3.121  1.00 28.09           H
ATOM   3970 HH22 ARG A 303       5.959   2.699   2.881  1.00 28.09           H
ATOM   3971  N   ASP A 304       0.464   6.498   8.518  1.00 30.39           N
ATOM   3972  CA  ASP A 304       1.068   7.780   8.868  1.00 22.15           C
ATOM   3973  C   ASP A 304       1.462   7.850  10.344  1.00 27.85           C
ATOM   3974  O   ASP A 304       2.523   8.383  10.689  1.00 27.71           O
ATOM   3975  CB  ASP A 304       0.120   8.937   8.541  1.00 34.08           C
ATOM   3976  CG  ASP A 304       0.677  10.291   9.041  1.00 40.90           C
ATOM   3977  OD1 ASP A 304       0.292  10.736  10.141  1.00 40.41           O
ATOM   3978  OD2 ASP A 304       1.573  10.862   8.368  1.00 49.24           O1-
ATOM   3979  H   ASP A 304      -0.345   6.543   8.229  1.00 36.81           H
ATOM   3980  HA  ASP A 304       1.873   7.899   8.340  1.00 26.93           H
ATOM   3981  HB2 ASP A 304       0.003   8.993   7.580  1.00 41.24           H
ATOM   3982  HB3 ASP A 304      -0.735   8.782   8.974  1.00 41.24           H
ATOM   3983  N   LEU A 305       0.625   7.340  11.242  1.00 29.37           N
ATOM   3984  CA  LEU A 305       0.977   7.412  12.655  1.00 24.32           C
ATOM   3985  C   LEU A 305       2.065   6.396  12.999  1.00 25.28           C
ATOM   3986  O   LEU A 305       2.989   6.704  13.754  1.00 30.93           O
ATOM   3987  CB  LEU A 305      -0.280   7.200  13.491  1.00 30.17           C
ATOM   3988  CG  LEU A 305      -0.289   7.537  14.981  1.00 36.45           C
ATOM   3989  CD1 LEU A 305       0.023   8.987  15.218  1.00 33.05           C
ATOM   3990  CD2 LEU A 305      -1.656   7.214  15.580  1.00 40.94           C
ATOM   3991  H   LEU A 305      -0.127   6.959  11.068  1.00 35.59           H
ATOM   3992  HA  LEU A 305       1.322   8.298  12.851  1.00 29.53           H
ATOM   3993  HB2 LEU A 305      -0.987   7.728  13.087  1.00 36.55           H
ATOM   3994  HB3 LEU A 305      -0.518   6.262  13.422  1.00 36.55           H
ATOM   3995  HG  LEU A 305       0.379   7.001  15.437  1.00 44.08           H
ATOM   3996 HD11 LEU A 305       0.008   9.162  16.172  1.00 40.01           H
ATOM   3997 HD12 LEU A 305       0.903   9.183  14.859  1.00 40.01           H
ATOM   3998 HD13 LEU A 305      -0.644   9.531  14.771  1.00 40.01           H
ATOM   3999 HD21 LEU A 305      -1.646   7.433  16.525  1.00 49.47           H
ATOM   4000 HD22 LEU A 305      -2.332   7.741  15.125  1.00 49.47           H
ATOM   4001 HD23 LEU A 305      -1.837   6.269  15.460  1.00 49.47           H
ATOM   4002  N   VAL A 306       2.029   5.198  12.410  1.00 25.79           N
ATOM   4003  CA  VAL A 306       3.146   4.263  12.597  1.00 23.66           C
ATOM   4004  C   VAL A 306       4.475   4.951  12.283  1.00 24.54           C
ATOM   4005  O   VAL A 306       5.406   4.934  13.089  1.00 26.50           O
ATOM   4006  CB  VAL A 306       2.942   3.004  11.735  1.00 25.69           C
ATOM   4007  CG1 VAL A 306       4.205   2.141  11.722  1.00 27.15           C
ATOM   4008  CG2 VAL A 306       1.744   2.168  12.243  1.00 20.40           C
ATOM   4009  H   VAL A 306       1.391   4.908  11.911  1.00 31.30           H
ATOM   4010  HA  VAL A 306       3.169   3.985  13.526  1.00 28.73           H
ATOM   4011  HB  VAL A 306       2.754   3.274  10.822  1.00 31.17           H
ATOM   4012 HG11 VAL A 306       4.046   1.358  11.173  1.00 32.93           H
ATOM   4013 HG12 VAL A 306       4.938   2.659  11.356  1.00 32.93           H
ATOM   4014 HG13 VAL A 306       4.411   1.871  12.631  1.00 32.93           H
ATOM   4015 HG21 VAL A 306       1.644   1.386  11.680  1.00 24.82           H
ATOM   4016 HG22 VAL A 306       1.914   1.898  13.159  1.00 24.82           H
ATOM   4017 HG23 VAL A 306       0.941   2.711  12.203  1.00 24.82           H
ATOM   4018  N   THR A 307       4.584   5.579  11.110  1.00 25.83           N
ATOM   4019  CA  THR A 307       5.870   6.164  10.709  1.00 24.55           C
ATOM   4020  C   THR A 307       6.202   7.416  11.518  1.00 25.25           C
ATOM   4021  O   THR A 307       7.354   7.618  11.931  1.00 23.45           O
ATOM   4022  CB  THR A 307       5.855   6.501   9.217  1.00 25.06           C
ATOM   4023  OG1 THR A 307       4.772   7.401   8.925  1.00 26.39           O
ATOM   4024  CG2 THR A 307       5.763   5.194   8.319  1.00 21.07           C
ATOM   4025  H   THR A 307       3.948   5.680  10.541  1.00 31.34           H
ATOM   4026  HA  THR A 307       6.573   5.514  10.862  1.00 29.80           H
ATOM   4027  HB  THR A 307       6.688   6.945   8.996  1.00 30.42           H
ATOM   4028  HG1 THR A 307       4.765   7.585   8.105  1.00 32.01           H
ATOM   4029 HG21 THR A 307       5.755   5.437   7.380  1.00 25.64           H
ATOM   4030 HG22 THR A 307       6.526   4.620   8.490  1.00 25.64           H
ATOM   4031 HG23 THR A 307       4.950   4.706   8.525  1.00 25.64           H
ATOM   4032  N   THR A 308       5.199   8.261  11.765  1.00 31.99           N
ATOM   4033  CA  THR A 308       5.382   9.449  12.615  1.00 26.97           C
ATOM   4034  C   THR A 308       5.900   9.076  14.006  1.00 29.97           C
ATOM   4035  O   THR A 308       6.885   9.656  14.491  1.00 33.28           O
ATOM   4036  CB  THR A 308       4.059  10.224  12.758  1.00 24.18           C
ATOM   4037  OG1 THR A 308       3.701  10.862  11.528  1.00 22.17           O
ATOM   4038  CG2 THR A 308       4.179  11.303  13.772  1.00 28.53           C
ATOM   4039  H   THR A 308       4.402   8.172  11.455  1.00 38.73           H
ATOM   4040  HA  THR A 308       6.032  10.037  12.200  1.00 32.71           H
ATOM   4041  HB  THR A 308       3.352   9.618  13.030  1.00 29.36           H
ATOM   4042  HG1 THR A 308       3.608  10.286  10.923  1.00 26.96           H
ATOM   4043 HG21 THR A 308       3.337  11.780  13.849  1.00 34.58           H
ATOM   4044 HG22 THR A 308       4.405  10.923  14.635  1.00 34.58           H
ATOM   4045 HG23 THR A 308       4.873  11.928  13.511  1.00 34.58           H
ATOM   4046  N   LEU A 309       5.222   8.132  14.678  1.00 29.94           N
ATOM   4047  CA  LEU A 309       5.584   7.727  16.042  1.00 26.47           C
ATOM   4048  C   LEU A 309       6.869   6.897  16.094  1.00 25.02           C
ATOM   4049  O   LEU A 309       7.681   7.069  17.005  1.00 26.35           O
ATOM   4050  CB  LEU A 309       4.432   6.936  16.657  1.00 22.25           C
ATOM   4051  CG  LEU A 309       3.220   7.729  17.128  1.00 36.43           C
ATOM   4052  CD1 LEU A 309       2.338   6.743  17.891  1.00 34.77           C
ATOM   4053  CD2 LEU A 309       3.547   8.882  18.044  1.00 24.81           C
ATOM   4054  H   LEU A 309       4.543   7.709  14.361  1.00 36.27           H
ATOM   4055  HA  LEU A 309       5.721   8.523  16.580  1.00 32.11           H
ATOM   4056  HB2 LEU A 309       4.118   6.299  15.996  1.00 27.05           H
ATOM   4057  HB3 LEU A 309       4.774   6.454  17.426  1.00 27.05           H
ATOM   4058  HG  LEU A 309       2.726   8.064  16.363  1.00 44.06           H
ATOM   4059 HD11 LEU A 309       1.549   7.208  18.211  1.00 42.07           H
ATOM   4060 HD12 LEU A 309       2.079   6.024  17.294  1.00 42.07           H
ATOM   4061 HD13 LEU A 309       2.840   6.387  18.641  1.00 42.07           H
ATOM   4062 HD21 LEU A 309       2.723   9.330  18.294  1.00 30.12           H
ATOM   4063 HD22 LEU A 309       3.991   8.540  18.835  1.00 30.12           H
ATOM   4064 HD23 LEU A 309       4.131   9.500  17.577  1.00 30.12           H
ATOM   4065  N   GLY A 310       7.074   5.977  15.148  1.00 27.03           N
ATOM   4066  CA  GLY A 310       8.345   5.253  15.111  1.00 24.30           C
ATOM   4067  C   GLY A 310       9.509   6.146  14.718  1.00 28.06           C
ATOM   4068  O   GLY A 310      10.604   6.051  15.291  1.00 24.47           O
ATOM   4069  H   GLY A 310       6.511   5.759  14.535  1.00 32.79           H
ATOM   4070  HA2 GLY A 310       8.528   4.877  15.986  1.00 29.51           H
ATOM   4071  HA3 GLY A 310       8.285   4.527  14.470  1.00 29.51           H
ATOM   4072  N   GLY A 311       9.294   7.026  13.738  1.00 28.26           N
ATOM   4073  CA  GLY A 311      10.301   8.006  13.400  1.00 27.21           C
ATOM   4074  C   GLY A 311      10.763   8.781  14.619  1.00 27.71           C
ATOM   4075  O   GLY A 311      11.950   8.786  14.977  1.00 27.83           O
ATOM   4076  H   GLY A 311       8.579   7.069  13.263  1.00 34.26           H
ATOM   4077  HA2 GLY A 311      11.069   7.562  13.007  1.00 33.00           H
ATOM   4078  HA3 GLY A 311       9.941   8.633  12.753  1.00 33.00           H
ATOM   4079  N   ALA A 312       9.818   9.478  15.246  1.00 30.52           N
ATOM   4080  CA  ALA A 312      10.047  10.137  16.535  1.00 27.82           C
ATOM   4081  C   ALA A 312      10.903   9.360  17.516  1.00 25.01           C
ATOM   4082  O   ALA A 312      11.798   9.908  18.172  1.00 25.98           O
ATOM   4083  CB  ALA A 312       8.708  10.378  17.192  1.00 26.39           C
ATOM   4084  H   ALA A 312       9.021   9.586  14.941  1.00 36.97           H
ATOM   4085  HA  ALA A 312      10.468  10.997  16.382  1.00 33.73           H
ATOM   4086  HB1 ALA A 312       8.851  10.814  18.047  1.00 32.02           H
ATOM   4087  HB2 ALA A 312       8.172  10.945  16.616  1.00 32.02           H
ATOM   4088  HB3 ALA A 312       8.264   9.526  17.325  1.00 32.02           H
ATOM   4089  N   LEU A 313      10.601   8.082  17.659  1.00 23.88           N
ATOM   4090  CA  LEU A 313      11.295   7.242  18.625  1.00 27.51           C
ATOM   4091  C   LEU A 313      12.729   6.949  18.187  1.00 26.26           C
ATOM   4092  O   LEU A 313      13.646   6.874  19.012  1.00 24.96           O
ATOM   4093  CB  LEU A 313      10.521   5.946  18.770  1.00 27.79           C
ATOM   4094  CG  LEU A 313      10.418   5.329  20.147  1.00 28.41           C
ATOM   4095  CD1 LEU A 313      10.211   3.893  19.923  1.00 27.70           C
ATOM   4096  CD2 LEU A 313      11.652   5.532  20.966  1.00 30.13           C
ATOM   4097  H   LEU A 313       9.995   7.671  17.207  1.00 29.00           H
ATOM   4098  HA  LEU A 313      11.319   7.687  19.486  1.00 33.36           H
ATOM   4099  HB2 LEU A 313       9.614   6.106  18.465  1.00 33.70           H
ATOM   4100  HB3 LEU A 313      10.936   5.285  18.194  1.00 33.70           H
ATOM   4101  HG  LEU A 313       9.654   5.691  20.622  1.00 34.43           H
ATOM   4102 HD11 LEU A 313      10.138   3.447  20.781  1.00 33.59           H
ATOM   4103 HD12 LEU A 313       9.394   3.768  19.415  1.00 33.59           H
ATOM   4104 HD13 LEU A 313      10.967   3.538  19.429  1.00 33.59           H
ATOM   4105 HD21 LEU A 313      11.527   5.117  21.833  1.00 36.51           H
ATOM   4106 HD22 LEU A 313      12.405   5.125  20.509  1.00 36.51           H
ATOM   4107 HD23 LEU A 313      11.805   6.484  21.074  1.00 36.51           H
ATOM   4108  N   LEU A 314      12.932   6.737  16.894  1.00 34.86           N
ATOM   4109  CA  LEU A 314      14.285   6.570  16.375  1.00 32.21           C
ATOM   4110  C   LEU A 314      15.100   7.836  16.582  1.00 31.47           C
ATOM   4111  O   LEU A 314      16.284   7.778  16.958  1.00 32.07           O
ATOM   4112  CB  LEU A 314      14.220   6.211  14.890  1.00 24.61           C
ATOM   4113  CG  LEU A 314      13.892   4.745  14.529  1.00 26.20           C
ATOM   4114  CD1 LEU A 314      13.785   4.490  13.003  1.00 28.59           C
ATOM   4115  CD2 LEU A 314      14.880   3.740  15.146  1.00 29.01           C
ATOM   4116  H   LEU A 314      12.312   6.686  16.300  1.00 42.17           H
ATOM   4117  HA  LEU A 314      14.723   5.844  16.846  1.00 39.00           H
ATOM   4118  HB2 LEU A 314      13.539   6.765  14.477  1.00 29.88           H
ATOM   4119  HB3 LEU A 314      15.081   6.416  14.493  1.00 29.88           H
ATOM   4120  HG  LEU A 314      13.021   4.542  14.904  1.00 31.79           H
ATOM   4121 HD11 LEU A 314      13.579   3.554  12.853  1.00 34.65           H
ATOM   4122 HD12 LEU A 314      13.079   5.047  12.639  1.00 34.65           H
ATOM   4123 HD13 LEU A 314      14.632   4.713  12.586  1.00 34.65           H
ATOM   4124 HD21 LEU A 314      14.622   2.843  14.884  1.00 35.16           H
ATOM   4125 HD22 LEU A 314      15.773   3.936  14.822  1.00 35.16           H
ATOM   4126 HD23 LEU A 314      14.853   3.824  16.112  1.00 35.16           H
ATOM   4127  N   TRP A 315      14.488   8.993  16.346  1.00 24.74           N
ATOM   4128  CA  TRP A 315      15.200  10.259  16.586  1.00 25.89           C
ATOM   4129  C   TRP A 315      15.587  10.386  18.052  1.00 29.08           C
ATOM   4130  O   TRP A 315      16.755  10.615  18.381  1.00 32.39           O
ATOM   4131  CB  TRP A 315      14.345  11.460  16.151  1.00 32.88           C
ATOM   4132  CG  TRP A 315      14.896  12.768  16.665  1.00 37.35           C
ATOM   4133  CD1 TRP A 315      15.918  13.507  16.130  1.00 27.85           C
ATOM   4134  CD2 TRP A 315      14.462  13.471  17.830  1.00 32.66           C
ATOM   4135  NE1 TRP A 315      16.156  14.617  16.907  1.00 31.90           N
ATOM   4136  CE2 TRP A 315      15.263  14.620  17.951  1.00 34.51           C
ATOM   4137  CE3 TRP A 315      13.471  13.245  18.772  1.00 30.19           C
ATOM   4138  CZ2 TRP A 315      15.094  15.531  18.974  1.00 31.35           C
ATOM   4139  CZ3 TRP A 315      13.315  14.145  19.784  1.00 34.94           C
ATOM   4140  CH2 TRP A 315      14.122  15.269  19.884  1.00 35.16           C
ATOM   4141  H   TRP A 315      13.683   9.079  16.055  1.00 30.03           H
ATOM   4142  HA  TRP A 315      16.015  10.266  16.060  1.00 31.41           H
ATOM   4143  HB2 TRP A 315      14.325  11.502  15.182  1.00 39.80           H
ATOM   4144  HB3 TRP A 315      13.446  11.354  16.499  1.00 39.80           H
ATOM   4145  HD1 TRP A 315      16.404  13.273  15.372  1.00 33.77           H
ATOM   4146  HE1 TRP A 315      16.749  15.220  16.753  1.00 38.63           H
ATOM   4147  HE3 TRP A 315      12.931  12.490  18.721  1.00 36.57           H
ATOM   4148  HZ2 TRP A 315      15.629  16.288  19.042  1.00 37.97           H
ATOM   4149  HZ3 TRP A 315      12.657  13.999  20.425  1.00 42.27           H
ATOM   4150  HH2 TRP A 315      13.984  15.866  20.584  1.00 42.54           H
ATOM   4151  N   LEU A 316      14.618  10.166  18.944  1.00 30.88           N
ATOM   4152  CA  LEU A 316      14.845  10.259  20.381  1.00 29.38           C
ATOM   4153  C   LEU A 316      15.951   9.324  20.828  1.00 29.09           C
ATOM   4154  O   LEU A 316      16.774   9.679  21.665  1.00 34.46           O
ATOM   4155  CB  LEU A 316      13.542   9.907  21.131  1.00 36.66           C
ATOM   4156  CG  LEU A 316      12.955  10.636  22.344  1.00 28.73           C
ATOM   4157  CD1 LEU A 316      12.231   9.668  23.272  1.00 28.21           C
ATOM   4158  CD2 LEU A 316      13.965  11.376  23.103  1.00 36.29           C
ATOM   4159  H   LEU A 316      13.810   9.958  18.734  1.00 37.41           H
ATOM   4160  HA  LEU A 316      15.097  11.166  20.611  1.00 35.60           H
ATOM   4161  HB2 LEU A 316      12.839   9.931  20.463  1.00 44.34           H
ATOM   4162  HB3 LEU A 316      13.643   8.987  21.419  1.00 44.34           H
ATOM   4163  HG  LEU A 316      12.301  11.279  22.028  1.00 34.82           H
ATOM   4164 HD11 LEU A 316      11.874  10.161  24.026  1.00 34.19           H
ATOM   4165 HD12 LEU A 316      11.510   9.242  22.782  1.00 34.19           H
ATOM   4166 HD13 LEU A 316      12.860   8.998  23.582  1.00 34.19           H
ATOM   4167 HD21 LEU A 316      13.537  11.814  23.855  1.00 43.90           H
ATOM   4168 HD22 LEU A 316      14.638  10.754  23.421  1.00 43.90           H
ATOM   4169 HD23 LEU A 316      14.373  12.037  22.523  1.00 43.90           H
ATOM   4170  N   SER A 317      15.941   8.098  20.344  1.00 33.14           N
ATOM   4171  CA  SER A 317      16.952   7.140  20.753  1.00 33.88           C
ATOM   4172  C   SER A 317      18.299   7.345  20.060  1.00 32.31           C
ATOM   4173  O   SER A 317      19.272   6.691  20.438  1.00 43.80           O
ATOM   4174  CB  SER A 317      16.434   5.741  20.455  1.00 34.79           C
ATOM   4175  OG  SER A 317      16.171   5.629  19.033  1.00 35.87           O
ATOM   4176  H   SER A 317      15.365   7.794  19.783  1.00 40.11           H
ATOM   4177  HA  SER A 317      17.091   7.213  21.710  1.00 41.01           H
ATOM   4178  HB2 SER A 317      17.104   5.088  20.710  1.00 42.10           H
ATOM   4179  HB3 SER A 317      15.611   5.591  20.947  1.00 42.10           H
ATOM   4180  HG  SER A 317      15.596   6.196  18.802  1.00 43.39           H
ATOM   4181  N   GLY A 318      18.390   8.203  19.049  1.00 39.09           N
ATOM   4182  CA  GLY A 318      19.667   8.489  18.416  1.00 39.94           C
ATOM   4183  C   GLY A 318      19.971   7.652  17.205  1.00 41.82           C
ATOM   4184  O   GLY A 318      21.137   7.545  16.832  1.00 34.31           O
ATOM   4185  H   GLY A 318      17.725   8.631  18.711  1.00 47.25           H
ATOM   4186  HA2 GLY A 318      19.684   9.421  18.148  1.00 48.28           H
ATOM   4187  HA3 GLY A 318      20.377   8.349  19.062  1.00 48.28           H
ATOM   4188  N   HIS A 319      18.960   7.039  16.585  1.00 45.91           N
ATOM   4189  CA  HIS A 319      19.145   6.229  15.389  1.00 37.36           C
ATOM   4190  C   HIS A 319      18.639   6.912  14.137  1.00 32.55           C
ATOM   4191  O   HIS A 319      18.732   6.343  13.041  1.00 37.70           O
ATOM   4192  CB  HIS A 319      18.468   4.868  15.587  1.00 37.27           C
ATOM   4193  CG  HIS A 319      19.163   4.051  16.619  1.00 35.79           C
ATOM   4194  ND1 HIS A 319      18.700   3.936  17.911  1.00 37.68           N1+
ATOM   4195  CD2 HIS A 319      20.363   3.427  16.592  1.00 43.96           C
ATOM   4196  CE1 HIS A 319      19.553   3.222  18.624  1.00 35.67           C
ATOM   4197  NE2 HIS A 319      20.568   2.894  17.846  1.00 33.98           N
ATOM   4198  H   HIS A 319      18.142   7.082  16.847  1.00 55.44           H
ATOM   4199  HA  HIS A 319      20.094   6.068  15.270  1.00 45.18           H
ATOM   4200  HB2 HIS A 319      18.486   4.378  14.750  1.00 45.07           H
ATOM   4201  HB3 HIS A 319      17.552   5.007  15.875  1.00 45.07           H
ATOM   4202  HD1 HIS A 319      17.960   4.261  18.204  1.00 45.56           H
ATOM   4203  HD2 HIS A 319      20.926   3.343  15.857  1.00 53.10           H
ATOM   4204  HE1 HIS A 319      19.450   2.981  19.516  1.00 43.15           H
ATOM   4205  HE2 HIS A 319      21.249   2.426  18.084  1.00 41.12           H
ATOM   4206  N   ALA A 320      18.138   8.131  14.261  1.00 33.54           N
ATOM   4207  CA  ALA A 320      17.850   8.958  13.103  1.00 39.01           C
ATOM   4208  C   ALA A 320      18.199  10.390  13.485  1.00 33.78           C
ATOM   4209  O   ALA A 320      18.098  10.771  14.654  1.00 35.23           O
ATOM   4210  CB  ALA A 320      16.389   8.790  12.654  1.00 35.04           C
ATOM   4211  H   ALA A 320      17.954   8.505  15.013  1.00 40.59           H
ATOM   4212  HA  ALA A 320      18.425   8.691  12.369  1.00 47.16           H
ATOM   4213  HB1 ALA A 320      16.230   9.354  11.881  1.00 42.39           H
ATOM   4214  HB2 ALA A 320      16.235   7.861  12.423  1.00 42.39           H
ATOM   4215  HB3 ALA A 320      15.803   9.052  13.381  1.00 42.39           H
ATOM   4216  N   GLY A 321      18.693  11.163  12.523  1.00 36.28           N
ATOM   4217  CA  GLY A 321      19.046  12.538  12.827  1.00 40.07           C
ATOM   4218  C   GLY A 321      17.860  13.473  12.780  1.00 34.95           C
ATOM   4219  O   GLY A 321      17.905  14.559  13.366  1.00 36.88           O
ATOM   4220  H   GLY A 321      18.828  10.922  11.708  1.00 43.89           H
ATOM   4221  HA2 GLY A 321      19.435  12.581  13.715  1.00 48.43           H
ATOM   4222  HA3 GLY A 321      19.707  12.849  12.188  1.00 48.43           H
ATOM   4223  N   THR A 322      16.801  13.085  12.066  1.00 36.63           N
ATOM   4224  CA  THR A 322      15.617  13.908  11.903  1.00 29.54           C
ATOM   4225  C   THR A 322      14.385  13.019  11.901  1.00 32.96           C
ATOM   4226  O   THR A 322      14.457  11.822  11.619  1.00 34.63           O
ATOM   4227  CB  THR A 322      15.632  14.712  10.605  1.00 31.52           C
ATOM   4228  OG1 THR A 322      15.482  13.804   9.514  1.00 31.79           O
ATOM   4229  CG2 THR A 322      16.917  15.507  10.492  1.00 30.52           C
ATOM   4230  H   THR A 322      16.751  12.328  11.660  1.00 44.30           H
ATOM   4231  HA  THR A 322      15.548  14.528  12.646  1.00 35.79           H
ATOM   4232  HB  THR A 322      14.889  15.335  10.606  1.00 38.17           H
ATOM   4233  HG1 THR A 322      15.488  14.224   8.787  1.00 38.49           H
ATOM   4234 HG21 THR A 322      16.921  16.015   9.665  1.00 36.97           H
ATOM   4235 HG22 THR A 322      16.994  16.121  11.239  1.00 36.97           H
ATOM   4236 HG23 THR A 322      17.679  14.908  10.497  1.00 36.97           H
ATOM   4237  N   GLN A 323      13.255  13.635  12.265  1.00 33.01           N
ATOM   4238  CA  GLN A 323      11.939  13.012  12.148  1.00 35.67           C
ATOM   4239  C   GLN A 323      11.724  12.366  10.783  1.00 33.97           C
ATOM   4240  O   GLN A 323      11.282  11.216  10.684  1.00 35.78           O
ATOM   4241  CB  GLN A 323      10.883  14.081  12.378  1.00 31.88           C
ATOM   4242  CG  GLN A 323       9.455  13.583  12.210  1.00 38.69           C
ATOM   4243  CD  GLN A 323       9.052  12.611  13.302  1.00 32.29           C
ATOM   4244  OE1 GLN A 323       9.466  12.721  14.469  1.00 27.89           O
ATOM   4245  NE2 GLN A 323       8.217  11.663  12.932  1.00 28.24           N
ATOM   4246  H   GLN A 323      13.228  14.431  12.590  1.00 39.95           H
ATOM   4247  HA  GLN A 323      11.841  12.329  12.831  1.00 43.16           H
ATOM   4248  HB2 GLN A 323      10.974  14.420  13.282  1.00 38.61           H
ATOM   4249  HB3 GLN A 323      11.023  14.800  11.742  1.00 38.61           H
ATOM   4250  HG2 GLN A 323       8.849  14.339  12.241  1.00 46.78           H
ATOM   4251  HG3 GLN A 323       9.376  13.127  11.357  1.00 46.78           H
ATOM   4252 HE21 GLN A 323       7.939  11.628  12.119  1.00 34.23           H
ATOM   4253 HE22 GLN A 323       7.948  11.079  13.504  1.00 34.23           H
ATOM   4254  N   ALA A 324      11.971  13.109   9.708  1.00 30.09           N
ATOM   4255  CA  ALA A 324      11.708  12.540   8.381  1.00 31.39           C
ATOM   4256  C   ALA A 324      12.636  11.370   8.078  1.00 28.95           C
ATOM   4257  O   ALA A 324      12.206  10.359   7.510  1.00 34.25           O
ATOM   4258  CB  ALA A 324      11.849  13.603   7.309  1.00 29.69           C
ATOM   4259  H   ALA A 324      12.278  13.912   9.712  1.00 36.45           H
ATOM   4260  HA  ALA A 324      10.796  12.211   8.356  1.00 38.02           H
ATOM   4261  HB1 ALA A 324      11.670  13.203   6.443  1.00 35.97           H
ATOM   4262  HB2 ALA A 324      11.211  14.313   7.483  1.00 35.97           H
ATOM   4263  HB3 ALA A 324      12.752  13.956   7.331  1.00 35.97           H
ATOM   4264  N   GLN A 325      13.916  11.477   8.439  1.00 30.14           N
ATOM   4265  CA  GLN A 325      14.793  10.320   8.272  1.00 32.84           C
ATOM   4266  C   GLN A 325      14.266   9.141   9.066  1.00 31.11           C
ATOM   4267  O   GLN A 325      14.237   8.018   8.571  1.00 29.64           O
ATOM   4268  CB  GLN A 325      16.225  10.637   8.710  1.00 36.22           C
ATOM   4269  CG  GLN A 325      17.077   9.363   8.918  1.00 35.66           C
ATOM   4270  CD  GLN A 325      18.506   9.645   9.359  1.00 40.56           C
ATOM   4271  OE1 GLN A 325      18.990  10.790   9.307  1.00 41.14           O
ATOM   4272  NE2 GLN A 325      19.181   8.601   9.832  1.00 45.32           N
ATOM   4273  H   GLN A 325      14.287  12.179   8.770  1.00 36.51           H
ATOM   4274  HA  GLN A 325      14.812  10.069   7.335  1.00 39.75           H
ATOM   4275  HB2 GLN A 325      16.653  11.177   8.027  1.00 43.82           H
ATOM   4276  HB3 GLN A 325      16.200  11.122   9.549  1.00 43.82           H
ATOM   4277  HG2 GLN A 325      16.659   8.815   9.601  1.00 43.13           H
ATOM   4278  HG3 GLN A 325      17.116   8.872   8.082  1.00 43.13           H
ATOM   4279 HE21 GLN A 325      18.805   7.829   9.874  1.00 54.73           H
ATOM   4280 HE22 GLN A 325      19.994   8.699  10.097  1.00 54.73           H
ATOM   4281  N   GLY A 326      13.843   9.371  10.308  1.00 33.68           N
ATOM   4282  CA  GLY A 326      13.306   8.277  11.080  1.00 23.82           C
ATOM   4283  C   GLY A 326      12.038   7.736  10.461  1.00 21.21           C
ATOM   4284  O   GLY A 326      11.844   6.526  10.355  1.00 25.14           O
ATOM   4285  H   GLY A 326      13.858  10.132  10.709  1.00 40.76           H
ATOM   4286  HA2 GLY A 326      13.958   7.560  11.128  1.00 28.93           H
ATOM   4287  HA3 GLY A 326      13.108   8.578  11.980  1.00 28.93           H
ATOM   4288  N   ALA A 327      11.191   8.621   9.965  1.00 27.78           N
ATOM   4289  CA  ALA A 327       9.918   8.138   9.461  1.00 28.99           C
ATOM   4290  C   ALA A 327      10.142   7.312   8.217  1.00 21.83           C
ATOM   4291  O   ALA A 327       9.480   6.298   8.011  1.00 27.53           O
ATOM   4292  CB  ALA A 327       8.971   9.311   9.210  1.00 23.54           C
ATOM   4293  H   ALA A 327      11.318   9.469   9.908  1.00 33.69           H
ATOM   4294  HA  ALA A 327       9.511   7.565  10.131  1.00 35.13           H
ATOM   4295  HB1 ALA A 327       8.128   8.969   8.875  1.00 28.59           H
ATOM   4296  HB2 ALA A 327       8.829   9.785  10.045  1.00 28.59           H
ATOM   4297  HB3 ALA A 327       9.372   9.904   8.556  1.00 28.59           H
ATOM   4298  N   ALA A 328      11.095   7.714   7.389  1.00 31.39           N
ATOM   4299  CA  ALA A 328      11.420   6.944   6.197  1.00 20.77           C
ATOM   4300  C   ALA A 328      12.103   5.613   6.521  1.00 24.02           C
ATOM   4301  O   ALA A 328      11.920   4.639   5.784  1.00 31.95           O
ATOM   4302  CB  ALA A 328      12.293   7.806   5.297  1.00 28.91           C
ATOM   4303  H   ALA A 328      11.567   8.426   7.493  1.00 38.02           H
ATOM   4304  HA  ALA A 328      10.600   6.748   5.717  1.00 25.28           H
ATOM   4305  HB1 ALA A 328      12.516   7.302   4.499  1.00 35.04           H
ATOM   4306  HB2 ALA A 328      11.803   8.608   5.057  1.00 35.04           H
ATOM   4307  HB3 ALA A 328      13.102   8.043   5.776  1.00 35.04           H
ATOM   4308  N   ARG A 329      12.896   5.535   7.594  1.00 24.82           N
ATOM   4309  CA  ARG A 329      13.459   4.245   7.988  1.00 21.78           C
ATOM   4310  C   ARG A 329      12.328   3.262   8.325  1.00 29.18           C
ATOM   4311  O   ARG A 329      12.356   2.096   7.910  1.00 27.68           O
ATOM   4312  CB  ARG A 329      14.415   4.406   9.188  1.00 24.35           C
ATOM   4313  CG  ARG A 329      15.880   4.435   8.985  0.38 28.91           C
ATOM   4314  CD  ARG A 329      16.488   3.337   9.807  0.26 25.95           C
ATOM   4315  NE  ARG A 329      16.210   2.052   9.187  0.88 34.09           N
ATOM   4316  CZ  ARG A 329      16.840   0.926   9.463  0.00 29.26           C
ATOM   4317  NH1 ARG A 329      16.494  -0.184   8.828  0.85 33.99           N
ATOM   4318  NH2 ARG A 329      17.811   0.919  10.362  0.31 20.93           N1+
ATOM   4319  H   ARG A 329      13.118   6.197   8.097  1.00 30.13           H
ATOM   4320  HA  ARG A 329      13.966   3.879   7.245  1.00 26.48           H
ATOM   4321  HB2 ARG A 329      14.184   5.238   9.630  1.00 29.56           H
ATOM   4322  HB3 ARG A 329      14.238   3.673   9.798  1.00 29.56           H
ATOM   4323  HG2 ARG A 329      16.087   4.280   8.050  0.00 35.04           H
ATOM   4324  HG3 ARG A 329      16.238   5.286   9.283  1.00 35.04           H
ATOM   4325  HD2 ARG A 329      17.449   3.457   9.852  1.00 31.49           H
ATOM   4326  HD3 ARG A 329      16.100   3.342  10.696  1.00 31.49           H
ATOM   4327  HE  ARG A 329      15.588   2.024   8.594  1.00 41.25           H
ATOM   4328 HH11 ARG A 329      15.862  -0.166   8.245  1.00 41.13           H
ATOM   4329 HH12 ARG A 329      16.900  -0.922   9.000  1.00 41.13           H
ATOM   4330 HH21 ARG A 329      18.027   1.647  10.768  1.00 25.46           H
ATOM   4331 HH22 ARG A 329      18.224   0.187  10.544  0.00 25.46           H
ATOM   4332  N   VAL A 330      11.302   3.732   9.056  1.00 26.62           N
ATOM   4333  CA  VAL A 330      10.181   2.874   9.448  1.00 20.16           C
ATOM   4334  C   VAL A 330       9.323   2.532   8.243  1.00 25.61           C
ATOM   4335  O   VAL A 330       8.860   1.392   8.101  1.00 29.82           O
ATOM   4336  CB  VAL A 330       9.338   3.561  10.542  1.00 26.83           C
ATOM   4337  CG1 VAL A 330       8.039   2.826  10.808  1.00 19.74           C
ATOM   4338  CG2 VAL A 330      10.132   3.706  11.820  1.00 18.57           C
ATOM   4339  H   VAL A 330      11.237   4.543   9.335  1.00 32.30           H
ATOM   4340  HA  VAL A 330      10.529   2.045   9.814  1.00 24.54           H
ATOM   4341  HB  VAL A 330       9.110   4.454  10.238  1.00 32.55           H
ATOM   4342 HG11 VAL A 330       7.547   3.295  11.500  1.00 24.03           H
ATOM   4343 HG12 VAL A 330       7.518   2.800   9.991  1.00 24.03           H
ATOM   4344 HG13 VAL A 330       8.242   1.923  11.100  1.00 24.03           H
ATOM   4345 HG21 VAL A 330       9.578   4.140  12.488  1.00 22.63           H
ATOM   4346 HG22 VAL A 330      10.394   2.825  12.130  1.00 22.63           H
ATOM   4347 HG23 VAL A 330      10.920   4.243  11.643  1.00 22.63           H
ATOM   4348  N   ALA A 331       9.059   3.522   7.381  1.00 27.70           N
ATOM   4349  CA  ALA A 331       8.285   3.277   6.170  1.00 22.37           C
ATOM   4350  C   ALA A 331       8.961   2.214   5.312  1.00 25.13           C
ATOM   4351  O   ALA A 331       8.300   1.341   4.731  1.00 29.88           O
ATOM   4352  CB  ALA A 331       8.118   4.585   5.382  1.00 20.40           C
ATOM   4353  H   ALA A 331       9.317   4.337   7.478  1.00 33.58           H
ATOM   4354  HA  ALA A 331       7.403   2.955   6.414  1.00 27.20           H
ATOM   4355  HB1 ALA A 331       7.602   4.406   4.581  1.00 24.83           H
ATOM   4356  HB2 ALA A 331       7.654   5.231   5.938  1.00 24.83           H
ATOM   4357  HB3 ALA A 331       8.995   4.922   5.143  1.00 24.83           H
ATOM   4358  N   ALA A 332      10.278   2.257   5.234  1.00 24.76           N
ATOM   4359  CA  ALA A 332      11.008   1.241   4.466  1.00 21.82           C
ATOM   4360  C   ALA A 332      10.871  -0.155   5.049  1.00 25.59           C
ATOM   4361  O   ALA A 332      10.901  -1.131   4.306  1.00 26.93           O
ATOM   4362  CB  ALA A 332      12.486   1.574   4.414  1.00 21.48           C
ATOM   4363  H   ALA A 332      10.775   2.851   5.608  1.00 30.06           H
ATOM   4364  HA  ALA A 332      10.669   1.224   3.557  1.00 26.53           H
ATOM   4365  HB1 ALA A 332      12.945   0.890   3.903  1.00 26.13           H
ATOM   4366  HB2 ALA A 332      12.599   2.438   3.989  1.00 26.13           H
ATOM   4367  HB3 ALA A 332      12.834   1.601   5.319  1.00 26.13           H
ATOM   4368  N   ALA A 333      10.735  -0.288   6.360  1.00 26.70           N
ATOM   4369  CA  ALA A 333      10.501  -1.610   6.902  1.00 25.11           C
ATOM   4370  C   ALA A 333       9.095  -2.089   6.566  1.00 26.75           C
ATOM   4371  O   ALA A 333       8.869  -3.294   6.384  1.00 27.81           O
ATOM   4372  CB  ALA A 333      10.770  -1.599   8.425  1.00 25.08           C
ATOM   4373  H   ALA A 333      10.773   0.348   6.937  1.00 32.39           H
ATOM   4374  HA  ALA A 333      11.128  -2.229   6.496  1.00 30.48           H
ATOM   4375  HB1 ALA A 333      10.611  -2.488   8.780  1.00 30.45           H
ATOM   4376  HB2 ALA A 333      11.692  -1.340   8.581  1.00 30.45           H
ATOM   4377  HB3 ALA A 333      10.172  -0.962   8.846  1.00 30.45           H
ATOM   4378  N   LEU A 334       8.131  -1.175   6.476  1.00 28.54           N
ATOM   4379  CA  LEU A 334       6.783  -1.577   6.106  1.00 21.53           C
ATOM   4380  C   LEU A 334       6.684  -2.062   4.674  1.00 28.74           C
ATOM   4381  O   LEU A 334       5.763  -2.818   4.352  1.00 30.79           O
ATOM   4382  CB  LEU A 334       5.844  -0.402   6.276  1.00 21.01           C
ATOM   4383  CG  LEU A 334       5.804   0.116   7.678  1.00 26.54           C
ATOM   4384  CD1 LEU A 334       4.718   1.140   7.670  1.00 26.57           C
ATOM   4385  CD2 LEU A 334       5.470  -0.998   8.647  1.00 27.95           C
ATOM   4386  H   LEU A 334       8.230  -0.334   6.622  1.00 34.60           H
ATOM   4387  HA  LEU A 334       6.488  -2.291   6.692  1.00 26.19           H
ATOM   4388  HB2 LEU A 334       6.135   0.320   5.698  1.00 25.56           H
ATOM   4389  HB3 LEU A 334       4.946  -0.679   6.034  1.00 25.56           H
ATOM   4390  HG  LEU A 334       6.648   0.528   7.921  1.00 32.20           H
ATOM   4391 HD11 LEU A 334       4.637   1.521   8.558  1.00 32.23           H
ATOM   4392 HD12 LEU A 334       4.944   1.834   7.031  1.00 32.23           H
ATOM   4393 HD13 LEU A 334       3.885   0.714   7.415  1.00 32.23           H
ATOM   4394 HD21 LEU A 334       5.450  -0.637   9.547  1.00 33.88           H
ATOM   4395 HD22 LEU A 334       4.602  -1.365   8.418  1.00 33.88           H
ATOM   4396 HD23 LEU A 334       6.149  -1.688   8.581  1.00 33.88           H
ATOM   4397  N   ASP A 335       7.559  -1.576   3.795  1.00 30.32           N
ATOM   4398  CA  ASP A 335       7.485  -1.808   2.349  1.00 27.95           C
ATOM   4399  C   ASP A 335       8.333  -2.971   1.862  1.00 25.59           C
ATOM   4400  O   ASP A 335       7.977  -3.602   0.867  1.00 28.07           O
ATOM   4401  CB  ASP A 335       7.957  -0.562   1.601  1.00 28.58           C
ATOM   4402  CG  ASP A 335       7.068   0.650   1.851  1.00 29.11           C
ATOM   4403  OD1 ASP A 335       5.850   0.469   2.113  1.00 28.32           O
ATOM   4404  OD2 ASP A 335       7.583   1.774   1.729  1.00 30.68           O1-
ATOM   4405  H   ASP A 335       8.231  -1.089   4.020  1.00 36.73           H
ATOM   4406  HA  ASP A 335       6.563  -1.980   2.101  1.00 33.88           H
ATOM   4407  HB2 ASP A 335       8.855  -0.340   1.892  1.00 34.64           H
ATOM   4408  HB3 ASP A 335       7.952  -0.746   0.649  1.00 34.64           H
ATOM   4409  N   ASP A 336       9.433  -3.268   2.542  1.00 22.80           N
ATOM   4410  CA  ASP A 336      10.363  -4.302   2.138  1.00 26.88           C
ATOM   4411  C   ASP A 336      10.114  -5.622   2.827  1.00 26.71           C
ATOM   4412  O   ASP A 336      10.965  -6.510   2.764  1.00 32.45           O
ATOM   4413  CB  ASP A 336      11.813  -3.835   2.414  1.00 25.23           C
ATOM   4414  CG  ASP A 336      12.208  -3.912   3.913  1.00 29.85           C
ATOM   4415  OD1 ASP A 336      11.459  -4.450   4.737  1.00 33.51           O
ATOM   4416  OD2 ASP A 336      13.299  -3.429   4.275  1.00 34.34           O1-
ATOM   4417  H   ASP A 336       9.666  -2.867   3.266  1.00 27.71           H
ATOM   4418  HA  ASP A 336      10.275  -4.445   1.183  1.00 32.60           H
ATOM   4419  HB2 ASP A 336      12.425  -4.399   1.915  1.00 30.62           H
ATOM   4420  HB3 ASP A 336      11.906  -2.913   2.128  1.00 30.62           H
ATOM   4421  N   GLY A 337       8.991  -5.775   3.507  1.00 32.92           N
ATOM   4422  CA  GLY A 337       8.677  -7.039   4.148  1.00 25.14           C
ATOM   4423  C   GLY A 337       9.411  -7.326   5.435  1.00 22.26           C
ATOM   4424  O   GLY A 337       9.063  -8.291   6.122  1.00 24.75           O
ATOM   4425  H   GLY A 337       8.394  -5.164   3.612  1.00 39.85           H
ATOM   4426  HA2 GLY A 337       7.727  -7.064   4.339  1.00 30.51           H
ATOM   4427  HA3 GLY A 337       8.875  -7.759   3.529  1.00 30.51           H
ATOM   4428  N   SER A 338      10.411  -6.532   5.807  1.00 22.19           N
ATOM   4429  CA  SER A 338      11.158  -6.876   7.006  1.00 23.80           C
ATOM   4430  C   SER A 338      10.338  -6.694   8.298  1.00 28.24           C
ATOM   4431  O   SER A 338      10.565  -7.423   9.266  1.00 33.08           O
ATOM   4432  CB  SER A 338      12.440  -6.061   7.044  1.00 20.44           C
ATOM   4433  OG  SER A 338      12.166  -4.704   7.207  1.00 31.97           O
ATOM   4434  H   SER A 338      10.666  -5.819   5.401  1.00 26.98           H
ATOM   4435  HA  SER A 338      11.410  -7.811   6.952  1.00 28.91           H
ATOM   4436  HB2 SER A 338      12.984  -6.364   7.788  1.00 24.87           H
ATOM   4437  HB3 SER A 338      12.919  -6.189   6.211  1.00 24.87           H
ATOM   4438  HG  SER A 338      11.695  -4.428   6.568  1.00 38.71           H
ATOM   4439  N   ALA A 339       9.414  -5.731   8.385  1.00 23.10           N
ATOM   4440  CA  ALA A 339       8.653  -5.639   9.624  1.00 26.41           C
ATOM   4441  C   ALA A 339       7.800  -6.880   9.786  1.00 27.92           C
ATOM   4442  O   ALA A 339       7.744  -7.478  10.873  1.00 25.43           O
ATOM   4443  CB  ALA A 339       7.777  -4.374   9.635  1.00 26.29           C
ATOM   4444  H   ALA A 339       9.220  -5.153   7.778  1.00 28.07           H
ATOM   4445  HA  ALA A 339       9.266  -5.591  10.374  1.00 32.03           H
ATOM   4446  HB1 ALA A 339       7.284  -4.339  10.469  1.00 31.89           H
ATOM   4447  HB2 ALA A 339       8.349  -3.594   9.555  1.00 31.89           H
ATOM   4448  HB3 ALA A 339       7.161  -4.411   8.886  1.00 31.89           H
ATOM   4449  N   LEU A 340       7.162  -7.298   8.684  1.00 28.78           N
ATOM   4450  CA  LEU A 340       6.331  -8.496   8.675  1.00 29.95           C
ATOM   4451  C   LEU A 340       7.118  -9.707   9.139  1.00 26.51           C
ATOM   4452  O   LEU A 340       6.638 -10.498   9.948  1.00 32.50           O
ATOM   4453  CB  LEU A 340       5.782  -8.712   7.257  1.00 24.32           C
ATOM   4454  CG  LEU A 340       4.937  -9.956   7.025  1.00 29.35           C
ATOM   4455  CD1 LEU A 340       3.614  -9.817   7.715  1.00 28.73           C
ATOM   4456  CD2 LEU A 340       4.707 -10.165   5.567  1.00 22.33           C
ATOM   4457  H   LEU A 340       7.198  -6.896   7.925  1.00 34.88           H
ATOM   4458  HA  LEU A 340       5.581  -8.371   9.277  1.00 36.29           H
ATOM   4459  HB2 LEU A 340       5.233  -7.946   7.027  1.00 29.53           H
ATOM   4460  HB3 LEU A 340       6.535  -8.760   6.647  1.00 29.53           H
ATOM   4461  HG  LEU A 340       5.394 -10.733   7.382  1.00 35.57           H
ATOM   4462 HD11 LEU A 340       3.090 -10.618   7.557  1.00 34.83           H
ATOM   4463 HD12 LEU A 340       3.765  -9.703   8.667  1.00 34.83           H
ATOM   4464 HD13 LEU A 340       3.152  -9.042   7.359  1.00 34.83           H
ATOM   4465 HD21 LEU A 340       4.168 -10.961   5.443  1.00 27.14           H
ATOM   4466 HD22 LEU A 340       4.245  -9.392   5.207  1.00 27.14           H
ATOM   4467 HD23 LEU A 340       5.564 -10.273   5.125  1.00 27.14           H
ATOM   4468  N   GLY A 341       8.358  -9.833   8.693  1.00 26.63           N
ATOM   4469  CA  GLY A 341       9.152 -10.986   9.080  1.00 23.06           C
ATOM   4470  C   GLY A 341       9.538 -10.983  10.548  1.00 26.31           C
ATOM   4471  O   GLY A 341       9.623 -12.039  11.182  1.00 30.97           O
ATOM   4472  H   GLY A 341       8.757  -9.275   8.175  1.00 32.31           H
ATOM   4473  HA2 GLY A 341       8.650 -11.796   8.899  1.00 28.02           H
ATOM   4474  HA3 GLY A 341       9.965 -11.007   8.551  1.00 28.02           H
ATOM   4475  N   ARG A 342       9.805  -9.809  11.109  1.00 23.10           N
ATOM   4476  CA  ARG A 342      10.060  -9.780  12.549  1.00 31.25           C
ATOM   4477  C   ARG A 342       8.812 -10.184  13.319  1.00 28.22           C
ATOM   4478  O   ARG A 342       8.903 -10.846  14.365  1.00 28.44           O
ATOM   4479  CB  ARG A 342      10.537  -8.399  13.003  1.00 32.53           C
ATOM   4480  CG  ARG A 342      11.993  -7.974  12.575  1.00 33.92           C
ATOM   4481  CD  ARG A 342      13.067  -8.996  12.945  1.00 27.59           C
ATOM   4482  NE  ARG A 342      13.232  -9.975  11.875  1.00 47.86           N
ATOM   4483  CZ  ARG A 342      13.866 -11.144  11.986  1.00 48.45           C
ATOM   4484  NH1 ARG A 342      13.957 -11.939  10.918  1.00 46.11           N
ATOM   4485  NH2 ARG A 342      14.417 -11.520  13.149  1.00 46.48           N1+
ATOM   4486  H   ARG A 342       9.843  -9.051  10.705  1.00 28.06           H
ATOM   4487  HA  ARG A 342      10.759 -10.420  12.757  1.00 37.85           H
ATOM   4488  HB2 ARG A 342       9.927  -7.735  12.643  1.00 39.38           H
ATOM   4489  HB3 ARG A 342      10.504  -8.371  13.972  1.00 39.38           H
ATOM   4490  HG2 ARG A 342      12.014  -7.857  11.612  1.00 41.05           H
ATOM   4491  HG3 ARG A 342      12.216  -7.138  13.013  1.00 41.05           H
ATOM   4492  HD2 ARG A 342      13.914  -8.542  13.078  1.00 33.46           H
ATOM   4493  HD3 ARG A 342      12.804  -9.465  13.752  1.00 33.46           H
ATOM   4494  HE  ARG A 342      12.892  -9.782  11.109  1.00 57.78           H
ATOM   4495 HH11 ARG A 342      13.602 -11.699  10.172  1.00 55.67           H
ATOM   4496 HH12 ARG A 342      14.359 -12.697  10.979  1.00 55.67           H
ATOM   4497 HH21 ARG A 342      14.363 -11.007  13.836  1.00 56.12           H
ATOM   4498 HH22 ARG A 342      14.822 -12.277  13.208  1.00 56.12           H
ATOM   4499  N   PHE A 343       7.636  -9.861  12.772  1.00 32.53           N
ATOM   4500  CA  PHE A 343       6.363 -10.203  13.424  1.00 29.59           C
ATOM   4501  C   PHE A 343       6.151 -11.710  13.449  1.00 23.63           C
ATOM   4502  O   PHE A 343       5.684 -12.267  14.439  1.00 28.44           O
ATOM   4503  CB  PHE A 343       5.225  -9.489  12.683  1.00 24.05           C
ATOM   4504  CG  PHE A 343       3.890  -9.598  13.310  1.00 24.02           C
ATOM   4505  CD1 PHE A 343       3.648  -9.015  14.530  1.00 29.79           C
ATOM   4506  CD2 PHE A 343       2.851 -10.196  12.636  1.00 25.03           C
ATOM   4507  CE1 PHE A 343       2.398  -9.079  15.109  1.00 31.02           C
ATOM   4508  CE2 PHE A 343       1.615 -10.261  13.183  1.00 28.64           C
ATOM   4509  CZ  PHE A 343       1.371  -9.693  14.427  1.00 29.70           C
ATOM   4510  H   PHE A 343       7.547  -9.444  12.025  1.00 39.38           H
ATOM   4511  HA  PHE A 343       6.377  -9.883  14.339  1.00 35.86           H
ATOM   4512  HB2 PHE A 343       5.442  -8.545  12.624  1.00 29.20           H
ATOM   4513  HB3 PHE A 343       5.158  -9.862  11.790  1.00 29.20           H
ATOM   4514  HD1 PHE A 343       4.343  -8.597  14.985  1.00 36.09           H
ATOM   4515  HD2 PHE A 343       3.004 -10.575  11.801  1.00 30.39           H
ATOM   4516  HE1 PHE A 343       2.246  -8.695  15.942  1.00 37.57           H
ATOM   4517  HE2 PHE A 343       0.926 -10.684  12.723  1.00 34.71           H
ATOM   4518  HZ  PHE A 343       0.525  -9.747  14.807  1.00 35.99           H
ATOM   4519  N   GLU A 344       6.509 -12.390  12.384  1.00 28.12           N
ATOM   4520  CA  GLU A 344       6.386 -13.840  12.352  1.00 29.82           C
ATOM   4521  C   GLU A 344       7.347 -14.506  13.330  1.00 30.90           C
ATOM   4522  O   GLU A 344       6.994 -15.498  13.988  1.00 33.10           O
ATOM   4523  CB  GLU A 344       6.671 -14.312  10.929  1.00 27.31           C
ATOM   4524  CG  GLU A 344       6.255 -15.699  10.607  1.00 36.00           C
ATOM   4525  CD  GLU A 344       7.083 -16.254   9.459  1.00 41.78           C
ATOM   4526  OE1 GLU A 344       7.084 -15.635   8.355  1.00 44.31           O
ATOM   4527  OE2 GLU A 344       7.751 -17.293   9.680  1.00 46.93           O1-
ATOM   4528  H   GLU A 344       6.827 -12.043  11.664  1.00 34.10           H
ATOM   4529  HA  GLU A 344       5.480 -14.095  12.587  1.00 36.13           H
ATOM   4530  HB2 GLU A 344       6.208 -13.722  10.314  1.00 33.11           H
ATOM   4531  HB3 GLU A 344       7.627 -14.253  10.774  1.00 33.11           H
ATOM   4532  HG2 GLU A 344       6.389 -16.265  11.383  1.00 43.55           H
ATOM   4533  HG3 GLU A 344       5.322 -15.704  10.342  1.00 43.55           H
ATOM   4534  N   ARG A 345       8.583 -14.018  13.407  1.00 29.36           N
ATOM   4535  CA  ARG A 345       9.488 -14.479  14.461  1.00 28.24           C
ATOM   4536  C   ARG A 345       8.847 -14.300  15.814  1.00 27.16           C
ATOM   4537  O   ARG A 345       8.814 -15.226  16.635  1.00 33.75           O
ATOM   4538  CB  ARG A 345      10.789 -13.688  14.451  1.00 31.74           C
ATOM   4539  CG  ARG A 345      11.672 -13.775  13.171  1.00 38.14           C
ATOM   4540  CD  ARG A 345      12.414 -15.072  13.096  1.00 34.34           C
ATOM   4541  NE  ARG A 345      11.471 -16.186  12.966  1.00 39.86           N
ATOM   4542  CZ  ARG A 345      10.968 -16.633  11.811  1.00 45.95           C
ATOM   4543  NH1 ARG A 345      10.107 -17.661  11.801  1.00 45.87           N
ATOM   4544  NH2 ARG A 345      11.336 -16.068  10.660  1.00 43.03           N1+
ATOM   4545  H   ARG A 345       8.917 -13.432  12.875  1.00 35.58           H
ATOM   4546  HA  ARG A 345       9.692 -15.418  14.332  1.00 34.23           H
ATOM   4547  HB2 ARG A 345      10.572 -12.752  14.583  1.00 38.44           H
ATOM   4548  HB3 ARG A 345      11.333 -13.996  15.193  1.00 38.44           H
ATOM   4549  HG2 ARG A 345      11.105 -13.705  12.387  1.00 46.11           H
ATOM   4550  HG3 ARG A 345      12.321 -13.055  13.180  1.00 46.11           H
ATOM   4551  HD2 ARG A 345      12.996 -15.068  12.320  1.00 41.56           H
ATOM   4552  HD3 ARG A 345      12.930 -15.198  13.907  1.00 41.56           H
ATOM   4553  HE  ARG A 345      11.223 -16.583  13.687  1.00 48.18           H
ATOM   4554 HH11 ARG A 345       9.870 -18.030  12.540  1.00 55.39           H
ATOM   4555 HH12 ARG A 345       9.789 -17.949  11.055  1.00 55.39           H
ATOM   4556 HH21 ARG A 345      11.889 -15.409  10.661  1.00 51.98           H
ATOM   4557 HH22 ARG A 345      11.015 -16.358   9.916  1.00 51.98           H
ATOM   4558  N   MET A 346       8.339 -13.095  16.067  1.00 29.11           N
ATOM   4559  CA  MET A 346       7.732 -12.806  17.364  1.00 32.26           C
ATOM   4560  C   MET A 346       6.588 -13.757  17.645  1.00 27.21           C
ATOM   4561  O   MET A 346       6.468 -14.292  18.750  1.00 31.13           O
ATOM   4562  CB  MET A 346       7.236 -11.363  17.402  1.00 28.16           C
ATOM   4563  CG  MET A 346       6.802 -10.908  18.766  1.00 24.79           C
ATOM   4564  SD  MET A 346       5.971  -9.312  18.688  1.00 31.16           S
ATOM   4565  CE  MET A 346       4.261  -9.840  18.544  1.00 33.22           C
ATOM   4566  H   MET A 346       8.333 -12.438  15.513  1.00 35.28           H
ATOM   4567  HA  MET A 346       8.404 -12.909  18.056  1.00 39.05           H
ATOM   4568  HB2 MET A 346       7.951 -10.779  17.107  1.00 34.14           H
ATOM   4569  HB3 MET A 346       6.475 -11.279  16.805  1.00 34.14           H
ATOM   4570  HG2 MET A 346       6.183 -11.556  19.139  1.00 30.09           H
ATOM   4571  HG3 MET A 346       7.581 -10.819  19.337  1.00 30.09           H
ATOM   4572  HE1 MET A 346       3.692  -9.056  18.492  1.00 40.21           H
ATOM   4573  HE2 MET A 346       4.163 -10.375  17.741  1.00 40.21           H
ATOM   4574  HE3 MET A 346       4.028 -10.368  19.324  1.00 40.21           H
ATOM   4575  N   LEU A 347       5.699 -13.937  16.668  1.00 32.05           N
ATOM   4576  CA  LEU A 347       4.556 -14.815  16.871  1.00 29.30           C
ATOM   4577  C   LEU A 347       5.016 -16.215  17.246  1.00 31.95           C
ATOM   4578  O   LEU A 347       4.571 -16.774  18.256  1.00 31.04           O
ATOM   4579  CB  LEU A 347       3.701 -14.875  15.608  1.00 24.20           C
ATOM   4580  CG  LEU A 347       2.819 -13.748  15.155  1.00 21.69           C
ATOM   4581  CD1 LEU A 347       1.990 -14.297  14.032  1.00 28.73           C
ATOM   4582  CD2 LEU A 347       1.935 -13.258  16.296  1.00 31.11           C
ATOM   4583  H   LEU A 347       5.736 -13.567  15.893  1.00 38.80           H
ATOM   4584  HA  LEU A 347       4.010 -14.470  17.594  1.00 35.50           H
ATOM   4585  HB2 LEU A 347       4.307 -15.046  14.870  1.00 29.38           H
ATOM   4586  HB3 LEU A 347       3.117 -15.643  15.704  1.00 29.38           H
ATOM   4587  HG  LEU A 347       3.357 -13.011  14.825  1.00 26.37           H
ATOM   4588 HD11 LEU A 347       1.400 -13.599  13.705  1.00 34.82           H
ATOM   4589 HD12 LEU A 347       2.579 -14.593  13.320  1.00 34.82           H
ATOM   4590 HD13 LEU A 347       1.467 -15.045  14.362  1.00 34.82           H
ATOM   4591 HD21 LEU A 347       1.377 -12.532  15.975  1.00 37.68           H
ATOM   4592 HD22 LEU A 347       1.379 -13.992  16.602  1.00 37.68           H
ATOM   4593 HD23 LEU A 347       2.499 -12.947  17.021  1.00 37.68           H
ATOM   4594  N   ALA A 348       5.896 -16.811  16.422  1.00 32.95           N
ATOM   4595  CA  ALA A 348       6.320 -18.193  16.662  1.00 37.25           C
ATOM   4596  C   ALA A 348       7.046 -18.317  17.990  1.00 30.62           C
ATOM   4597  O   ALA A 348       6.830 -19.284  18.739  1.00 36.19           O
ATOM   4598  CB  ALA A 348       7.201 -18.669  15.519  1.00 39.44           C
ATOM   4599  H   ALA A 348       6.253 -16.441  15.733  1.00 39.88           H
ATOM   4600  HA  ALA A 348       5.535 -18.763  16.694  1.00 45.04           H
ATOM   4601  HB1 ALA A 348       7.473 -19.584  15.691  1.00 47.67           H
ATOM   4602  HB2 ALA A 348       6.697 -18.624  14.691  1.00 47.67           H
ATOM   4603  HB3 ALA A 348       7.982 -18.097  15.463  1.00 47.67           H
ATOM   4604  N   ALA A 349       7.890 -17.325  18.306  1.00 26.03           N
ATOM   4605  CA  ALA A 349       8.617 -17.259  19.575  1.00 29.67           C
ATOM   4606  C   ALA A 349       7.748 -17.122  20.830  1.00 36.70           C
ATOM   4607  O   ALA A 349       8.249 -17.413  21.915  1.00 37.92           O
ATOM   4608  CB  ALA A 349       9.585 -16.077  19.524  1.00 28.40           C
ATOM   4609  H   ALA A 349       8.059 -16.663  17.784  1.00 31.59           H
ATOM   4610  HA  ALA A 349       9.145 -18.067  19.671  1.00 35.95           H
ATOM   4611  HB1 ALA A 349      10.069 -16.030  20.363  1.00 34.43           H
ATOM   4612  HB2 ALA A 349      10.206 -16.210  18.791  1.00 34.43           H
ATOM   4613  HB3 ALA A 349       9.079 -15.261  19.387  1.00 34.43           H
ATOM   4614  N   GLN A 350       6.515 -16.601  20.735  1.00 31.04           N
ATOM   4615  CA  GLN A 350       5.576 -16.551  21.850  1.00 26.26           C
ATOM   4616  C   GLN A 350       4.451 -17.574  21.688  1.00 35.27           C
ATOM   4617  O   GLN A 350       3.322 -17.364  22.168  1.00 36.64           O
ATOM   4618  CB  GLN A 350       5.000 -15.133  22.029  1.00 30.91           C
ATOM   4619  CG  GLN A 350       6.078 -14.102  22.500  1.00 37.22           C
ATOM   4620  CD  GLN A 350       5.567 -12.680  22.747  1.00 28.41           C
ATOM   4621  OE1 GLN A 350       6.128 -11.712  22.245  1.00 36.44           O
ATOM   4622  NE2 GLN A 350       4.569 -12.550  23.571  1.00 26.45           N
ATOM   4623  H   GLN A 350       6.197 -16.264  20.010  1.00 37.59           H
ATOM   4624  HA  GLN A 350       6.056 -16.774  22.663  1.00 31.86           H
ATOM   4625  HB2 GLN A 350       4.643 -14.827  21.180  1.00 37.44           H
ATOM   4626  HB3 GLN A 350       4.296 -15.159  22.696  1.00 37.44           H
ATOM   4627  HG2 GLN A 350       6.464 -14.421  23.331  1.00 45.01           H
ATOM   4628  HG3 GLN A 350       6.769 -14.050  21.822  1.00 45.01           H
ATOM   4629 HE21 GLN A 350       4.229 -13.245  23.948  1.00 32.09           H
ATOM   4630 HE22 GLN A 350       4.250 -11.770  23.740  1.00 32.09           H
ATOM   4631  N   GLY A 351       4.737 -18.692  21.012  1.00 34.95           N
ATOM   4632  CA  GLY A 351       3.873 -19.861  21.111  1.00 33.14           C
ATOM   4633  C   GLY A 351       2.905 -20.107  19.973  1.00 33.29           C
ATOM   4634  O   GLY A 351       2.157 -21.091  20.025  1.00 32.54           O
ATOM   4635  H   GLY A 351       5.418 -18.794  20.496  1.00 42.29           H
ATOM   4636  HA2 GLY A 351       4.433 -20.649  21.191  1.00 40.11           H
ATOM   4637  HA3 GLY A 351       3.351 -19.787  21.925  1.00 40.11           H
ATOM   4638  N   VAL A 352       2.868 -19.244  18.960  1.00 38.11           N
ATOM   4639  CA  VAL A 352       2.081 -19.550  17.778  1.00 38.30           C
ATOM   4640  C   VAL A 352       2.768 -20.651  16.994  1.00 33.89           C
ATOM   4641  O   VAL A 352       3.976 -20.591  16.739  1.00 37.96           O
ATOM   4642  CB  VAL A 352       1.888 -18.298  16.926  1.00 33.80           C
ATOM   4643  CG1 VAL A 352       1.164 -18.649  15.660  1.00 33.16           C
ATOM   4644  CG2 VAL A 352       1.085 -17.278  17.739  1.00 32.70           C
ATOM   4645  H   VAL A 352       3.282 -18.490  18.935  1.00 46.07           H
ATOM   4646  HA  VAL A 352       1.207 -19.870  18.049  1.00 46.30           H
ATOM   4647  HB  VAL A 352       2.750 -17.914  16.701  1.00 40.90           H
ATOM   4648 HG11 VAL A 352       1.049 -17.845  15.130  1.00 40.14           H
ATOM   4649 HG12 VAL A 352       1.689 -19.299  15.167  1.00 40.14           H
ATOM   4650 HG13 VAL A 352       0.298 -19.024  15.885  1.00 40.14           H
ATOM   4651 HG21 VAL A 352       0.959 -16.478  17.204  1.00 39.59           H
ATOM   4652 HG22 VAL A 352       0.225 -17.663  17.968  1.00 39.59           H
ATOM   4653 HG23 VAL A 352       1.577 -17.061  18.547  1.00 39.59           H
ATOM   4654  N   ASP A 353       2.011 -21.676  16.639  1.00 35.98           N
ATOM   4655  CA  ASP A 353       2.566 -22.747  15.829  1.00 38.95           C
ATOM   4656  C   ASP A 353       3.291 -22.129  14.643  1.00 39.56           C
ATOM   4657  O   ASP A 353       2.731 -21.248  13.984  1.00 43.79           O
ATOM   4658  CB  ASP A 353       1.451 -23.697  15.357  1.00 42.97           C
ATOM   4659  CG  ASP A 353       1.900 -24.670  14.226  1.00 49.64           C
ATOM   4660  OD1 ASP A 353       2.462 -24.209  13.219  1.00 48.36           O
ATOM   4661  OD2 ASP A 353       1.655 -25.896  14.312  1.00 56.84           O1-
ATOM   4662  H   ASP A 353       1.183 -21.775  16.851  1.00 43.52           H
ATOM   4663  HA  ASP A 353       3.205 -23.255  16.352  1.00 47.09           H
ATOM   4664  HB2 ASP A 353       1.155 -24.232  16.110  1.00 51.91           H
ATOM   4665  HB3 ASP A 353       0.712 -23.168  15.018  1.00 51.91           H
ATOM   4666  N   PRO A 354       4.520 -22.550  14.339  1.00 42.24           N
ATOM   4667  CA  PRO A 354       5.287 -21.857  13.276  1.00 42.39           C
ATOM   4668  C   PRO A 354       4.640 -21.932  11.912  1.00 35.52           C
ATOM   4669  O   PRO A 354       4.827 -21.030  11.086  1.00 38.62           O
ATOM   4670  CB  PRO A 354       6.642 -22.578  13.260  1.00 41.05           C
ATOM   4671  CG  PRO A 354       6.522 -23.758  14.225  1.00 44.57           C
ATOM   4672  CD  PRO A 354       5.105 -23.847  14.725  1.00 42.20           C
ATOM   4673  HA  PRO A 354       5.424 -20.927  13.513  1.00 51.22           H
ATOM   4674  HB2 PRO A 354       6.829 -22.893  12.362  1.00 49.61           H
ATOM   4675  HB3 PRO A 354       7.335 -21.968  13.556  1.00 49.61           H
ATOM   4676  HG2 PRO A 354       6.759 -24.573  13.757  1.00 53.83           H
ATOM   4677  HG3 PRO A 354       7.127 -23.617  14.971  1.00 53.83           H
ATOM   4678  HD2 PRO A 354       4.637 -24.574  14.284  1.00 50.99           H
ATOM   4679  HD3 PRO A 354       5.092 -23.950  15.690  1.00 50.99           H
ATOM   4680  N   GLY A 355       3.927 -23.012  11.624  1.00 40.02           N
ATOM   4681  CA  GLY A 355       3.287 -23.120  10.335  1.00 36.00           C
ATOM   4682  C   GLY A 355       2.180 -22.112  10.225  1.00 26.63           C
ATOM   4683  O   GLY A 355       1.984 -21.512   9.165  1.00 36.89           O
ATOM   4684  H   GLY A 355       3.803 -23.682  12.149  1.00 48.37           H
ATOM   4685  HA2 GLY A 355       3.933 -22.957   9.630  1.00 43.55           H
ATOM   4686  HA3 GLY A 355       2.916 -24.009  10.223  1.00 43.55           H
ATOM   4687  N   LEU A 356       1.452 -21.901  11.331  1.00 35.52           N
ATOM   4688  CA  LEU A 356       0.369 -20.916  11.379  1.00 34.55           C
ATOM   4689  C   LEU A 356       0.904 -19.487  11.249  1.00 25.22           C
ATOM   4690  O   LEU A 356       0.340 -18.687  10.511  1.00 35.10           O
ATOM   4691  CB  LEU A 356      -0.437 -21.084  12.673  1.00 29.51           C
ATOM   4692  CG  LEU A 356      -1.560 -20.041  12.874  1.00 30.80           C
ATOM   4693  CD1 LEU A 356      -2.478 -19.945  11.612  1.00 30.60           C
ATOM   4694  CD2 LEU A 356      -2.436 -20.304  14.128  1.00 32.62           C
ATOM   4695  H   LEU A 356       1.570 -22.322  12.072  1.00 42.98           H
ATOM   4696  HA  LEU A 356      -0.231 -21.076  10.634  1.00 41.81           H
ATOM   4697  HB2 LEU A 356      -0.849 -21.962  12.670  1.00 35.76           H
ATOM   4698  HB3 LEU A 356       0.169 -21.011  13.427  1.00 35.76           H
ATOM   4699  HG  LEU A 356      -1.146 -19.172  12.993  1.00 37.31           H
ATOM   4700 HD11 LEU A 356      -3.168 -19.283  11.774  1.00 37.06           H
ATOM   4701 HD12 LEU A 356      -1.939 -19.681  10.850  1.00 37.06           H
ATOM   4702 HD13 LEU A 356      -2.881 -20.811  11.449  1.00 37.06           H
ATOM   4703 HD21 LEU A 356      -3.116 -19.614  14.188  1.00 39.50           H
ATOM   4704 HD22 LEU A 356      -2.855 -21.175  14.043  1.00 39.50           H
ATOM   4705 HD23 LEU A 356      -1.872 -20.283  14.917  1.00 39.50           H
ATOM   4706  N   ALA A 357       1.974 -19.143  11.963  1.00 24.35           N
ATOM   4707  CA  ALA A 357       2.635 -17.861  11.766  1.00 23.72           C
ATOM   4708  C   ALA A 357       2.974 -17.602  10.308  1.00 32.93           C
ATOM   4709  O   ALA A 357       2.652 -16.526   9.779  1.00 32.09           O
ATOM   4710  CB  ALA A 357       3.907 -17.814  12.594  1.00 28.75           C
ATOM   4711  H   ALA A 357       2.336 -19.637  12.567  1.00 29.57           H
ATOM   4712  HA  ALA A 357       2.049 -17.151  12.071  1.00 28.82           H
ATOM   4713  HB1 ALA A 357       4.341 -16.957  12.456  1.00 34.85           H
ATOM   4714  HB2 ALA A 357       3.679 -17.924  13.530  1.00 34.85           H
ATOM   4715  HB3 ALA A 357       4.495 -18.532  12.310  1.00 34.85           H
ATOM   4716  N   ARG A 358       3.683 -18.551   9.657  1.00 34.77           N
ATOM   4717  CA  ARG A 358       4.042 -18.411   8.237  1.00 32.62           C
ATOM   4718  C   ARG A 358       2.798 -18.166   7.384  1.00 27.51           C
ATOM   4719  O   ARG A 358       2.757 -17.247   6.556  1.00 31.74           O
ATOM   4720  CB  ARG A 358       4.774 -19.664   7.726  1.00 42.35           C
ATOM   4721  CG  ARG A 358       6.332 -19.655   7.697  1.00 52.57           C
ATOM   4722  CD  ARG A 358       6.998 -19.382   6.288  1.00 35.60           C
ATOM   4723  NE  ARG A 358       7.599 -18.060   6.309  1.00 39.87           N
ATOM   4724  CZ  ARG A 358       8.182 -17.449   5.286  1.00 42.39           C
ATOM   4725  NH1 ARG A 358       8.299 -18.036   4.107  1.00 46.51           N
ATOM   4726  NH2 ARG A 358       8.683 -16.238   5.461  1.00 51.77           N1+
ATOM   4727  H   ARG A 358       3.964 -19.279  10.019  1.00 42.07           H
ATOM   4728  HA  ARG A 358       4.635 -17.650   8.132  1.00 39.49           H
ATOM   4729  HB2 ARG A 358       4.509 -20.411   8.285  1.00 51.16           H
ATOM   4730  HB3 ARG A 358       4.478 -19.830   6.818  1.00 51.16           H
ATOM   4731  HG2 ARG A 358       6.644 -18.965   8.303  1.00 63.43           H
ATOM   4732  HG3 ARG A 358       6.647 -20.519   8.003  1.00 63.43           H
ATOM   4733  HD2 ARG A 358       7.691 -20.038   6.119  1.00 43.07           H
ATOM   4734  HD3 ARG A 358       6.321 -19.407   5.593  1.00 43.07           H
ATOM   4735  HE  ARG A 358       7.575 -17.633   7.056  1.00 48.19           H
ATOM   4736 HH11 ARG A 358       7.977 -18.824   3.985  1.00 56.16           H
ATOM   4737 HH12 ARG A 358       8.685 -17.624   3.458  1.00 56.16           H
ATOM   4738 HH21 ARG A 358       8.617 -15.851   6.227  1.00 62.47           H
ATOM   4739 HH22 ARG A 358       9.071 -15.834   4.808  1.00 62.47           H
ATOM   4740  N   ALA A 359       1.768 -18.980   7.578  1.00 25.27           N
ATOM   4741  CA  ALA A 359       0.552 -18.819   6.806  1.00 22.98           C
ATOM   4742  C   ALA A 359      -0.119 -17.479   7.053  1.00 27.48           C
ATOM   4743  O   ALA A 359      -0.803 -16.959   6.155  1.00 25.71           O
ATOM   4744  CB  ALA A 359      -0.410 -19.943   7.145  1.00 22.07           C
ATOM   4745  H   ALA A 359       1.750 -19.627   8.145  1.00 30.67           H
ATOM   4746  HA  ALA A 359       0.765 -18.879   5.862  1.00 27.93           H
ATOM   4747  HB1 ALA A 359      -1.222 -19.830   6.627  1.00 26.83           H
ATOM   4748  HB2 ALA A 359       0.007 -20.791   6.928  1.00 26.83           H
ATOM   4749  HB3 ALA A 359      -0.615 -19.907   8.093  1.00 26.83           H
ATOM   4750  N   LEU A 360       0.028 -16.906   8.261  1.00 31.56           N
ATOM   4751  CA  LEU A 360      -0.655 -15.642   8.524  1.00 29.16           C
ATOM   4752  C   LEU A 360       0.092 -14.501   7.850  1.00 32.69           C
ATOM   4753  O   LEU A 360      -0.523 -13.664   7.189  1.00 33.41           O
ATOM   4754  CB  LEU A 360      -0.787 -15.366  10.025  1.00 28.66           C
ATOM   4755  CG  LEU A 360      -1.905 -16.070  10.766  1.00 33.16           C
ATOM   4756  CD1 LEU A 360      -1.541 -15.944  12.194  1.00 29.32           C
ATOM   4757  CD2 LEU A 360      -3.265 -15.411  10.525  1.00 37.04           C
ATOM   4758  H   LEU A 360       0.495 -17.217   8.913  1.00 38.22           H
ATOM   4759  HA  LEU A 360      -1.548 -15.681   8.146  1.00 35.34           H
ATOM   4760  HB2 LEU A 360       0.044 -15.625  10.452  1.00 34.74           H
ATOM   4761  HB3 LEU A 360      -0.923 -14.413  10.144  1.00 34.74           H
ATOM   4762  HG  LEU A 360      -1.944 -17.007  10.520  1.00 40.13           H
ATOM   4763 HD11 LEU A 360      -2.221 -16.378  12.732  1.00 35.53           H
ATOM   4764 HD12 LEU A 360      -0.682 -16.370  12.339  1.00 35.53           H
ATOM   4765 HD13 LEU A 360      -1.487 -15.003  12.423  1.00 35.53           H
ATOM   4766 HD21 LEU A 360      -3.943 -15.897  11.019  1.00 44.80           H
ATOM   4767 HD22 LEU A 360      -3.228 -14.491  10.830  1.00 44.80           H
ATOM   4768 HD23 LEU A 360      -3.464 -15.437   9.576  1.00 44.80           H
ATOM   4769  N   CYS A 361       1.419 -14.475   7.975  1.00 30.89           N
ATOM   4770  CA  CYS A 361       2.185 -13.374   7.412  1.00 38.32           C
ATOM   4771  C   CYS A 361       2.294 -13.466   5.892  1.00 26.96           C
ATOM   4772  O   CYS A 361       2.291 -12.438   5.215  1.00 35.54           O
ATOM   4773  CB  CYS A 361       3.560 -13.331   8.076  1.00 38.47           C
ATOM   4774  SG  CYS A 361       3.423 -13.037   9.864  1.00 34.77           S
ATOM   4775  H   CYS A 361       1.890 -15.073   8.375  1.00 37.41           H
ATOM   4776  HA  CYS A 361       1.732 -12.542   7.623  1.00 46.33           H
ATOM   4777  HB2 CYS A 361       4.008 -14.181   7.940  1.00 46.51           H
ATOM   4778  HB3 CYS A 361       4.081 -12.611   7.688  1.00 46.51           H
ATOM   4779  HG  CYS A 361       2.783 -13.924  10.358  1.00 42.07           H
ATOM   4780  N   SER A 362       2.389 -14.666   5.335  1.00 26.75           N
ATOM   4781  CA  SER A 362       2.433 -14.847   3.884  1.00 26.35           C
ATOM   4782  C   SER A 362       1.073 -14.907   3.208  1.00 30.75           C
ATOM   4783  O   SER A 362       0.985 -14.704   1.987  1.00 31.06           O
ATOM   4784  CB  SER A 362       3.127 -16.153   3.546  1.00 26.62           C
ATOM   4785  OG  SER A 362       4.452 -16.108   4.042  1.00 37.62           O
ATOM   4786  H   SER A 362       2.429 -15.402   5.778  1.00 32.45           H
ATOM   4787  HA  SER A 362       2.939 -14.121   3.486  1.00 31.97           H
ATOM   4788  HB2 SER A 362       2.651 -16.888   3.963  1.00 32.29           H
ATOM   4789  HB3 SER A 362       3.147 -16.267   2.583  1.00 32.29           H
ATOM   4790  HG  SER A 362       4.851 -16.826   3.863  1.00 45.49           H
ATOM   4791  N   GLY A 363       0.034 -15.269   3.930  1.00 22.97           N
ATOM   4792  CA  GLY A 363      -1.242 -15.433   3.274  1.00 22.24           C
ATOM   4793  C   GLY A 363      -1.745 -14.123   2.753  1.00 24.25           C
ATOM   4794  O   GLY A 363      -1.150 -13.073   2.979  1.00 23.03           O
ATOM   4795  H   GLY A 363       0.038 -15.422   4.776  1.00 27.91           H
ATOM   4796  HA2 GLY A 363      -1.153 -16.052   2.532  1.00 27.04           H
ATOM   4797  HA3 GLY A 363      -1.890 -15.790   3.902  1.00 27.04           H
ATOM   4798  N   SER A 364      -2.854 -14.205   1.996  1.00 21.57           N
ATOM   4799  CA  SER A 364      -3.610 -13.055   1.519  1.00 23.67           C
ATOM   4800  C   SER A 364      -4.540 -12.514   2.612  1.00 25.72           C
ATOM   4801  O   SER A 364      -4.832 -13.208   3.580  1.00 32.16           O
ATOM   4802  CB  SER A 364      -4.442 -13.511   0.333  1.00 27.34           C
ATOM   4803  OG  SER A 364      -5.064 -14.755   0.672  1.00 28.59           O
ATOM   4804  H   SER A 364      -3.192 -14.953   1.740  1.00 26.24           H
ATOM   4805  HA  SER A 364      -3.007 -12.350   1.234  1.00 28.76           H
ATOM   4806  HB2 SER A 364      -5.124 -12.848   0.142  1.00 33.16           H
ATOM   4807  HB3 SER A 364      -3.865 -13.636  -0.437  1.00 33.16           H
ATOM   4808  HG  SER A 364      -5.531 -15.027   0.029  1.00 34.66           H
ATOM   4809  N   PRO A 365      -5.062 -11.293   2.470  1.00 25.63           N
ATOM   4810  CA  PRO A 365      -6.149 -10.881   3.372  1.00 24.12           C
ATOM   4811  C   PRO A 365      -7.183 -11.963   3.612  1.00 28.54           C
ATOM   4812  O   PRO A 365      -7.515 -12.263   4.769  1.00 36.52           O
ATOM   4813  CB  PRO A 365      -6.763  -9.682   2.658  1.00 22.88           C
ATOM   4814  CG  PRO A 365      -5.532  -9.012   2.031  1.00 25.56           C
ATOM   4815  CD  PRO A 365      -4.532 -10.133   1.704  1.00 32.96           C
ATOM   4816  HA  PRO A 365      -5.785 -10.593   4.224  1.00 29.29           H
ATOM   4817  HB2 PRO A 365      -7.385  -9.980   1.977  1.00 27.81           H
ATOM   4818  HB3 PRO A 365      -7.194  -9.096   3.299  1.00 27.81           H
ATOM   4819  HG2 PRO A 365      -5.795  -8.547   1.222  1.00 31.02           H
ATOM   4820  HG3 PRO A 365      -5.145  -8.389   2.667  1.00 31.02           H
ATOM   4821  HD2 PRO A 365      -4.536 -10.325   0.753  1.00 39.90           H
ATOM   4822  HD3 PRO A 365      -3.644  -9.898   2.017  1.00 39.90           H
ATOM   4823  N   ALA A 366      -7.655 -12.591   2.542  1.00 32.06           N
ATOM   4824  CA  ALA A 366      -8.714 -13.578   2.672  1.00 29.30           C
ATOM   4825  C   ALA A 366      -8.232 -14.759   3.473  1.00 29.77           C
ATOM   4826  O   ALA A 366      -8.908 -15.216   4.399  1.00 29.80           O
ATOM   4827  CB  ALA A 366      -9.200 -14.009   1.291  1.00 30.90           C
ATOM   4828  H   ALA A 366      -7.381 -12.464   1.737  1.00 38.82           H
ATOM   4829  HA  ALA A 366      -9.462 -13.180   3.143  1.00 35.51           H
ATOM   4830  HB1 ALA A 366      -9.905 -14.667   1.396  1.00 37.42           H
ATOM   4831  HB2 ALA A 366      -9.539 -13.233   0.819  1.00 37.42           H
ATOM   4832  HB3 ALA A 366      -8.457 -14.396   0.802  1.00 37.42           H
ATOM   4833  N   GLU A 367      -7.044 -15.250   3.160  1.00 26.12           N
ATOM   4834  CA  GLU A 367      -6.532 -16.378   3.922  1.00 26.84           C
ATOM   4835  C   GLU A 367      -6.338 -15.998   5.382  1.00 34.78           C
ATOM   4836  O   GLU A 367      -6.485 -16.842   6.279  1.00 29.91           O
ATOM   4837  CB  GLU A 367      -5.220 -16.877   3.330  1.00 23.87           C
ATOM   4838  CG  GLU A 367      -5.379 -17.666   2.048  1.00 30.83           C
ATOM   4839  CD  GLU A 367      -4.031 -18.104   1.493  1.00 41.17           C
ATOM   4840  OE1 GLU A 367      -3.136 -17.239   1.379  1.00 33.99           O
ATOM   4841  OE2 GLU A 367      -3.855 -19.307   1.201  1.00 39.78           O1-
ATOM   4842  H   GLU A 367      -6.529 -14.963   2.534  1.00 31.69           H
ATOM   4843  HA  GLU A 367      -7.175 -17.104   3.884  1.00 32.55           H
ATOM   4844  HB2 GLU A 367      -4.655 -16.112   3.138  1.00 28.99           H
ATOM   4845  HB3 GLU A 367      -4.785 -17.452   3.978  1.00 28.99           H
ATOM   4846  HG2 GLU A 367      -5.908 -18.459   2.224  1.00 37.34           H
ATOM   4847  HG3 GLU A 367      -5.815 -17.111   1.383  1.00 37.34           H
ATOM   4848  N   ARG A 368      -6.017 -14.735   5.661  1.00 28.07           N
ATOM   4849  CA  ARG A 368      -5.856 -14.374   7.059  1.00 29.25           C
ATOM   4850  C   ARG A 368      -7.196 -14.362   7.772  1.00 26.95           C
ATOM   4851  O   ARG A 368      -7.307 -14.850   8.893  1.00 34.16           O
ATOM   4852  CB  ARG A 368      -5.161 -13.040   7.165  1.00 24.58           C
ATOM   4853  CG  ARG A 368      -3.717 -13.081   6.721  1.00 27.29           C
ATOM   4854  CD  ARG A 368      -3.143 -11.681   6.556  1.00 24.03           C
ATOM   4855  NE  ARG A 368      -1.809 -11.713   5.978  1.00 22.50           N
ATOM   4856  CZ  ARG A 368      -1.219 -10.657   5.410  1.00 20.06           C
ATOM   4857  NH1 ARG A 368      -0.006 -10.733   4.887  1.00 34.48           N
ATOM   4858  NH2 ARG A 368      -1.878  -9.521   5.285  1.00 19.13           N1+
ATOM   4859  H   ARG A 368      -5.893 -14.103   5.092  1.00 34.03           H
ATOM   4860  HA  ARG A 368      -5.296 -15.037   7.492  1.00 35.45           H
ATOM   4861  HB2 ARG A 368      -5.626 -12.398   6.607  1.00 29.85           H
ATOM   4862  HB3 ARG A 368      -5.180 -12.749   8.090  1.00 29.85           H
ATOM   4863  HG2 ARG A 368      -3.190 -13.548   7.388  1.00 33.10           H
ATOM   4864  HG3 ARG A 368      -3.657 -13.536   5.867  1.00 33.10           H
ATOM   4865  HD2 ARG A 368      -3.718 -11.167   5.967  1.00 29.18           H
ATOM   4866  HD3 ARG A 368      -3.087 -11.254   7.426  1.00 29.18           H
ATOM   4867  HE  ARG A 368      -1.417 -12.476   5.914  1.00 27.35           H
ATOM   4868 HH11 ARG A 368       0.441 -11.465   4.943  1.00 41.73           H
ATOM   4869 HH12 ARG A 368       0.345 -10.042   4.513  1.00 41.73           H
ATOM   4870 HH21 ARG A 368      -2.671  -9.446   5.609  1.00 23.30           H
ATOM   4871 HH22 ARG A 368      -1.502  -8.845   4.909  1.00 23.30           H
ATOM   4872  N   ARG A 369      -8.243 -13.876   7.118  1.00 30.97           N
ATOM   4873  CA  ARG A 369      -9.566 -13.865   7.744  1.00 30.98           C
ATOM   4874  C   ARG A 369     -10.100 -15.258   8.097  1.00 32.62           C
ATOM   4875  O   ARG A 369     -10.886 -15.382   9.042  1.00 33.89           O
ATOM   4876  CB  ARG A 369     -10.562 -13.142   6.847  1.00 29.49           C
ATOM   4877  CG  ARG A 369     -10.338 -11.653   6.824  1.00 33.13           C
ATOM   4878  CD  ARG A 369     -11.429 -10.940   6.034  1.00 42.97           C
ATOM   4879  NE  ARG A 369     -11.644 -11.582   4.736  1.00 49.20           N
ATOM   4880  CZ  ARG A 369     -11.133 -11.163   3.585  1.00 42.45           C
ATOM   4881  NH1 ARG A 369     -11.393 -11.863   2.469  1.00 49.48           N
ATOM   4882  NH2 ARG A 369     -10.378 -10.062   3.548  1.00 37.25           N1+
ATOM   4883  H   ARG A 369      -8.220 -13.551   6.322  1.00 37.51           H
ATOM   4884  HA  ARG A 369      -9.505 -13.362   8.572  1.00 37.52           H
ATOM   4885  HB2 ARG A 369     -10.471 -13.474   5.940  1.00 35.73           H
ATOM   4886  HB3 ARG A 369     -11.460 -13.306   7.173  1.00 35.73           H
ATOM   4887  HG2 ARG A 369     -10.347 -11.314   7.732  1.00 40.11           H
ATOM   4888  HG3 ARG A 369      -9.484 -11.464   6.403  1.00 40.11           H
ATOM   4889  HD2 ARG A 369     -12.260 -10.972   6.533  1.00 51.91           H
ATOM   4890  HD3 ARG A 369     -11.164 -10.019   5.879  1.00 51.91           H
ATOM   4891  HE  ARG A 369     -12.140 -12.285   4.718  1.00 59.39           H
ATOM   4892 HH11 ARG A 369     -11.885 -12.567   2.508  1.00 59.72           H
ATOM   4893 HH12 ARG A 369     -11.079 -11.599   1.713  1.00 59.72           H
ATOM   4894 HH21 ARG A 369     -10.216  -9.627   4.273  1.00 45.05           H
ATOM   4895 HH22 ARG A 369     -10.051  -9.789   2.801  1.00 45.05           H
ATOM   4896  N   GLN A 370      -9.732 -16.303   7.353  1.00 35.89           N
ATOM   4897  CA  GLN A 370     -10.136 -17.666   7.709  1.00 34.88           C
ATOM   4898  C   GLN A 370      -9.259 -18.262   8.813  1.00 35.91           C
ATOM   4899  O   GLN A 370      -9.715 -19.139   9.560  1.00 36.47           O
ATOM   4900  CB  GLN A 370     -10.079 -18.601   6.489  1.00 39.99           C
ATOM   4901  CG  GLN A 370     -11.087 -18.312   5.381  1.00 38.52           C
ATOM   4902  CD  GLN A 370     -12.539 -18.457   5.805  1.00 47.11           C
ATOM   4903  OE1 GLN A 370     -12.956 -19.484   6.357  1.00 40.26           O
ATOM   4904  NE2 GLN A 370     -13.329 -17.426   5.511  1.00 45.51           N
ATOM   4905  H   GLN A 370      -9.251 -16.251   6.642  1.00 43.42           H
ATOM   4906  HA  GLN A 370     -11.051 -17.649   8.030  1.00 42.20           H
ATOM   4907  HB2 GLN A 370      -9.194 -18.539   6.098  1.00 48.34           H
ATOM   4908  HB3 GLN A 370     -10.235 -19.509   6.792  1.00 48.34           H
ATOM   4909  HG2 GLN A 370     -10.959 -17.401   5.074  1.00 46.57           H
ATOM   4910  HG3 GLN A 370     -10.930 -18.929   4.650  1.00 46.57           H
ATOM   4911 HE21 GLN A 370     -13.007 -16.738   5.108  1.00 54.96           H
[truncated: 144,706 more chars]
