# Supplementary material for: High-throughput quantum-mechanics/molecular-mechanics (ONIOM) macromolecular crystallographic refinement with PHENIX/DivCon: the impact of mixed Hamiltonian methods on ligand and protein structure
Source: Acta Crystallogr D Struct Biol. 2018 Oct 29;74(Pt 11):1063–77. doi: 10.1107/S2059798318012913 (PMC6213575; doi:10.1107/S2059798318012913)
Supplement: Supplementary file 4 [file d-74-01063-sup4.gz › results_PHENIX/1V0P-H_refine_001.pdb]

REMARK Date 2017-01-10 Time 18:27:50 EST -0500 (1484090870.74 s)
REMARK PHENIX refinement
REMARK 
REMARK ****************** INPUT FILES AND LABELS ******************************
REMARK Reflections:
REMARK   file name      : 1V0P.sf
REMARK   labels         : ['r1v0psf,wavelength_id=1,_refln.intensity_meas,_refln.intensity_sigma']
REMARK R-free flags:
REMARK   file name      : 1V0P.sf
REMARK   label          : r1v0psf,wavelength_id=1,_refln.status
REMARK   test_flag_value: 0
REMARK Model file name(s): 
REMARK   /scratch/oleg/2711108.gondor.quantumbioinc.com/1V0P-H.pdb
REMARK 
REMARK ******************** REFINEMENT SUMMARY: QUICK FACTS *******************
REMARK Start: r_work = 0.2002 r_free = 0.2551 bonds = 0.023 angles = 1.911
REMARK Final: r_work = 0.1860 r_free = 0.2508 bonds = 0.014 angles = 1.269
REMARK ************************************************************************
REMARK 
REMARK ****************** REFINEMENT STATISTICS STEP BY STEP ******************
REMARK leading digit, like 1_, means number of macro-cycle                     
REMARK 0    : statistics at the very beginning when nothing is done yet        
REMARK 1_bss: bulk solvent correction and/or (anisotropic) scaling             
REMARK 1_xyz: refinement of coordinates                                        
REMARK 1_adp: refinement of ADPs (Atomic Displacement Parameters)              
REMARK 1_occ: refinement of occupancies                                        
REMARK ------------------------------------------------------------------------
REMARK  stage       r-work r-free bonds angles b_min b_max b_ave n_water shift
REMARK       0    : 0.3238 0.4494 0.023  1.91  13.4  88.8  38.0 717      0.000
REMARK       1_bss: 0.2002 0.2551 0.023  1.91  13.4  88.8  38.0 717      0.000
REMARK 1_settarget: 0.2002 0.2551 0.023  1.91  13.4  88.8  38.0 717      0.000
REMARK       1_nqh: 0.2002 0.2550 0.023  1.91  13.4  88.8  38.0 717      0.001
REMARK    1_weight: 0.2002 0.2550 0.023  1.91  13.4  88.8  38.0 717      0.001
REMARK    1_checkH: 0.2006 0.2559 0.023  1.91  13.4  88.8  38.0 717      0.459
REMARK    1_xyzrec: 0.1963 0.2598 0.016  1.37  13.4  88.8  38.0 717      0.546
REMARK    1_checkH: 0.1963 0.2599 0.016  1.37  13.4  88.8  38.0 717      0.546
REMARK   1_regHxyz: 0.1967 0.2597 0.016  1.37  13.4  88.8  38.0 717      0.554
REMARK       1_adp: 0.1876 0.2566 0.016  1.37  11.7  88.2  38.3 717      0.554
REMARK   1_regHadp: 0.1873 0.2560 0.016  1.37  11.7  88.2  38.3 717      0.554
REMARK       2_bss: 0.1871 0.2565 0.016  1.37  11.7  88.2  38.3 717      0.554
REMARK 2_settarget: 0.1871 0.2565 0.016  1.37  11.7  88.2  38.3 717      0.554
REMARK 2_updatecdl: 0.1871 0.2565 0.016  1.38  11.7  88.2  38.3 717      0.554
REMARK       2_nqh: 0.1871 0.2565 0.016  1.38  11.7  88.2  38.3 717      0.554
REMARK    2_weight: 0.1871 0.2565 0.016  1.38  11.7  88.2  38.3 717      0.554
REMARK    2_checkH: 0.1871 0.2564 0.016  1.38  11.7  88.2  38.3 717      0.553
REMARK    2_xyzrec: 0.1878 0.2516 0.013  1.24  11.7  88.2  38.3 717      0.547
REMARK    2_checkH: 0.1878 0.2517 0.013  1.24  11.7  88.2  38.3 717      0.547
REMARK   2_regHxyz: 0.1881 0.2517 0.013  1.24  11.7  88.2  38.3 717      0.548
REMARK       2_adp: 0.1874 0.2501 0.013  1.24  12.4  88.1  37.9 717      0.548
REMARK   2_regHadp: 0.1876 0.2502 0.013  1.24  12.4  88.1  37.9 717      0.548
REMARK       3_bss: 0.1877 0.2506 0.013  1.24  12.4  88.1  37.9 717      0.548
REMARK 3_settarget: 0.1877 0.2506 0.013  1.24  12.4  88.1  37.9 717      0.548
REMARK 3_updatecdl: 0.1877 0.2506 0.013  1.25  12.4  88.1  37.9 717      0.548
REMARK       3_nqh: 0.1877 0.2506 0.013  1.25  12.4  88.1  37.9 717      0.548
REMARK    3_weight: 0.1877 0.2506 0.013  1.25  12.4  88.1  37.9 717      0.548
REMARK    3_checkH: 0.1877 0.2506 0.013  1.25  12.4  88.1  37.9 717      0.548
REMARK    3_xyzrec: 0.1857 0.2514 0.014  1.27  12.4  88.1  37.9 717      0.556
REMARK    3_checkH: 0.1857 0.2514 0.014  1.27  12.4  88.1  37.9 717      0.556
REMARK   3_regHxyz: 0.1860 0.2514 0.014  1.27  12.4  88.1  37.9 717      0.556
REMARK       3_adp: 0.1860 0.2513 0.014  1.27  12.3  88.1  37.9 717      0.556
REMARK   3_regHadp: 0.1860 0.2513 0.014  1.27  12.3  88.1  37.9 717      0.556
REMARK         end: 0.1860 0.2508 0.014  1.27  12.3  88.1  37.9 717      0.556
REMARK ------------------------------------------------------------------------
REMARK MODEL CONTENT.
REMARK  ELEMENT        ATOM RECORD COUNT   OCCUPANCY SUM
REMARK        C                     2825         2825.00
REMARK       Cl                        2            2.00
REMARK        H                     4918         4918.00
REMARK        O                      963          963.00
REMARK        N                      733          733.00
REMARK        S                       15           15.00
REMARK      O1-                       70           70.00
REMARK    TOTAL                     9526         9526.00
REMARK -----------------------------------------------------------------------
REMARK r_free_flags.md5.hexdigest b75069688cb086551daf7af58ec78cfd
REMARK 
REMARK IF THIS FILE IS FOR PDB DEPOSITION: REMOVE ALL FROM THIS LINE UP.
REMARK   3
REMARK   3 REFINEMENT.
REMARK   3   PROGRAM     : PHENIX (1.11.1_2575: ???)
REMARK   3   AUTHORS     : Adams,Afonine,Bunkoczi,Burnley,Chen,Dar,Davis,
REMARK   3               : Draizen,Echols,Gildea,Gros,Grosse-Kunstleve,Headd,
REMARK   3               : Hintze,Hung,Ioerger,Liebschner,McCoy,McKee,Moriarty,
REMARK   3               : Oeffner,Poon,Read,Richardson,Richardson,Sacchettini,
REMARK   3               : Sauter,Sobolev,Storoni,Terwilliger,Williams,Zwart
REMARK   3
REMARK   3  REFINEMENT TARGET : ML
REMARK   3  
REMARK   3  DATA USED IN REFINEMENT.
REMARK   3   RESOLUTION RANGE HIGH (ANGSTROMS) : 2.000   
REMARK   3   RESOLUTION RANGE LOW  (ANGSTROMS) : 28.524  
REMARK   3   MIN(FOBS/SIGMA_FOBS)              : 1.36  
REMARK   3   COMPLETENESS FOR RANGE        (%) : 92.81 
REMARK   3   NUMBER OF REFLECTIONS             : 38503     
REMARK   3   NUMBER OF REFLECTIONS (NON-ANOMALOUS) : 38503     
REMARK   3  
REMARK   3  FIT TO DATA USED IN REFINEMENT.
REMARK   3   R VALUE     (WORKING + TEST SET) : 0.1893
REMARK   3   R VALUE            (WORKING SET) : 0.1860
REMARK   3   FREE R VALUE                     : 0.2508
REMARK   3   FREE R VALUE TEST SET SIZE   (%) : 5.11  
REMARK   3   FREE R VALUE TEST SET COUNT      : 1968      
REMARK   3  
REMARK   3  FIT TO DATA USED IN REFINEMENT (IN BINS).
REMARK   3   BIN  RESOLUTION RANGE  COMPL.    NWORK NFREE   RWORK  RFREE  CCWORK CCFREE
REMARK   3     1 28.5265 -  4.8131    0.93     2717   154  0.1859 0.2421   0.923  0.900
REMARK   3     2  4.8131 -  3.8232    0.97     2768   149  0.1573 0.2084   0.935  0.892
REMARK   3     3  3.8232 -  3.3408    0.98     2750   137  0.1720 0.2268   0.924  0.851
REMARK   3     4  3.3408 -  3.0357    0.98     2762   162  0.1944 0.3002   0.901  0.787
REMARK   3     5  3.0357 -  2.8183    0.99     2785   150  0.1939 0.2461   0.902  0.839
REMARK   3     6  2.8183 -  2.6523    0.99     2734   156  0.1915 0.2557   0.913  0.803
REMARK   3     7  2.6523 -  2.5196    0.99     2816   145  0.1892 0.2563   0.918  0.845
REMARK   3     8  2.5196 -  2.4099    0.99     2776   145  0.1825 0.2581   0.923  0.804
REMARK   3     9  2.4099 -  2.3172    0.99     2759   139  0.1868 0.2588   0.917  0.823
REMARK   3    10  2.3172 -  2.2373    1.00     2791   148  0.1950 0.3024   0.903  0.797
REMARK   3    11  2.2373 -  2.1674    0.95     2650   141  0.2144 0.2987   0.886  0.730
REMARK   3    12  2.1674 -  2.1054    0.84     2297   131  0.2295 0.2642   0.871  0.802
REMARK   3    13  2.1054 -  2.0500    0.75     2105   113  0.2398 0.3129   0.853  0.700
REMARK   3    14  2.0500 -  2.0000    0.65     1825    98  0.2636 0.3008   0.836  0.777
REMARK   3  
REMARK   3  BULK SOLVENT MODELLING.
REMARK   3   METHOD USED        : FLAT BULK SOLVENT MODEL
REMARK   3   SOLVENT RADIUS     : 1.11    
REMARK   3   SHRINKAGE RADIUS   : 0.90    
REMARK   3   GRID STEP FACTOR   : 4.00    
REMARK   3  
REMARK   3  ERROR ESTIMATES.
REMARK   3   COORDINATE ERROR (MAXIMUM-LIKELIHOOD BASED)     : 0.26    
REMARK   3   PHASE ERROR (DEGREES, MAXIMUM-LIKELIHOOD BASED) : 26.42   
REMARK   3  
REMARK   3  STRUCTURE FACTORS CALCULATION ALGORITHM : FFT
REMARK   3  
REMARK   3  RESTRAINTS LIBRARY
REMARK   3    GEOSTD + MON.LIB. + CDL v1.2
REMARK   3  
REMARK   3  DEVIATIONS FROM IDEAL VALUES.
REMARK   3                 RMSD     MAX  COUNT
REMARK   3   BOND      :  0.014   0.122   4465
REMARK   3   ANGLE     :  1.269  11.675   6036
REMARK   3   CHIRALITY :  0.066   0.264    667
REMARK   3   PLANARITY :  0.008   0.064    756
REMARK   3   DIHEDRAL  : 16.692 177.044   2667
REMARK   3   MIN NONBONDED DISTANCE : 2.034 
REMARK   3  
REMARK   3  MOLPROBITY STATISTICS.
REMARK   3   ALL-ATOM CLASHSCORE : 6.48
REMARK   3   RAMACHANDRAN PLOT:
REMARK   3     OUTLIERS : 0.38  %
REMARK   3     ALLOWED  : 3.06  %
REMARK   3     FAVORED  : 96.56 %
REMARK   3   ROTAMER OUTLIERS : 6.98 %
REMARK   3   CBETA DEVIATIONS : 0
REMARK   3   PEPTIDE PLANE:
REMARK   3     CIS-PROLINE     : 0
REMARK   3     CIS-GENERAL     : 0
REMARK   3     TWISTED PROLINE : 0
REMARK   3     TWISTED GENERAL : 0
REMARK   3  
REMARK   3  ATOMIC DISPLACEMENT PARAMETERS.
REMARK   3   WILSON B : 29.70
REMARK   3   RMS(B_ISO_OR_EQUIVALENT_BONDED) : 4.28
REMARK   3   ATOMS          NUMBER OF ATOMS
REMARK   3                    ISO.  ANISO. 
REMARK   3    ALL         :   9526       0
REMARK   3    ALL (NO H)  :   4608       0
REMARK   3    SOLVENT     :    239       0
REMARK   3    NON-SOLVENT :   4369       0
REMARK   3    HYDROGENS   :   4918       0
REMARK   3
HELIX    1   1 SER A   45  SER A   52  1               Generated by MOE    8
HELIX    2   2 ILE A   53  GLU A   56  5               Generated by MOE    4
HELIX    3   3 LEU A   86  ASP A   91  1               Generated by MOE    6
HELIX    4   4 SER A   99  ASP A  118  1               Generated by MOE   20
HELIX    5   5 PRO A  128  ASN A  130  5               Generated by MOE    3
HELIX    6   6 LEU A  146  PHE A  150  1               Generated by MOE    5
HELIX    7   7 PRO A  169  LEU A  172  1               Generated by MOE    4
HELIX    8   8 THR A  181  ASN A  196  1               Generated by MOE   16
HELIX    9   9 GLU A  206  LEU A  217  1               Generated by MOE   12
HELIX   10  10 VAL A  228  GLU A  230  5               Generated by MOE    3
HELIX   11  11 TRP A  246  SER A  248  5               Generated by MOE    3
HELIX   12  12 GLU A  255  MET A  264  1               Generated by MOE   10
HELIX   13  13 PRO A  269  GLN A  271  5               Generated by MOE    3
HELIX   14  14 ALA A  275  LEU A  279  1               Generated by MOE    5
HELIX   15  15 ALA A  282  PHE A  284  5               Generated by MOE    3
HELIX   16  16 SER B   45  ILE B   53  1               Generated by MOE    9
HELIX   17  17 LEU B   54  GLU B   56  5               Generated by MOE    3
HELIX   18  18 LEU B   86  VAL B   92  1               Generated by MOE    7
HELIX   19  19 SER B   99  ASP B  118  1               Generated by MOE   20
HELIX   20  20 PRO B  128  ASN B  130  5               Generated by MOE    3
HELIX   21  21 LEU B  146  ALA B  149  1               Generated by MOE    4
HELIX   22  22 PRO B  169  LEU B  172  1               Generated by MOE    4
HELIX   23  23 THR B  181  ASN B  196  1               Generated by MOE   16
HELIX   24  24 GLU B  206  LEU B  217  1               Generated by MOE   12
HELIX   25  25 VAL B  228  GLU B  230  5               Generated by MOE    3
HELIX   26  26 TRP B  246  PHE B  249  1               Generated by MOE    4
HELIX   27  27 GLU B  255  MET B  264  1               Generated by MOE   10
HELIX   28  28 PRO B  269  GLN B  271  5               Generated by MOE    3
HELIX   29  29 ALA B  275  LEU B  279  1               Generated by MOE    5
HELIX   30  30 ALA B  282  PHE B  284  5               Generated by MOE    3
SHEET    1       TYR A   4  GLY A  13                  Generated by MOE
SHEET    2       GLY A  16  ASN A  23                  Generated by MOE
SHEET    3       THR A  28  ILE A  34                  Generated by MOE
SHEET    4       LEU A  65  HIS A  70                  Generated by MOE
SHEET    5       LEU A  75  GLU A  80                  Generated by MOE
SHEET    6       GLN A  84  ASP A  85                  Generated by MOE
SHEET    7       LEU A 131  ILE A 133                  Generated by MOE
SHEET    8       LEU A 139  LYS A 140                  Generated by MOE
SHEET    9       ILE A 141  ILE A 141                  Generated by MOE
SHEET   10       HIS B   5  GLY B  13                  Generated by MOE
SHEET   11       GLY B  16  GLN B  22                  Generated by MOE
SHEET   12       THR B  28  LEU B  31                  Generated by MOE
SHEET   13       LEU B  65  ILE B  69                  Generated by MOE
SHEET   14       VAL B  76  PHE B  79                  Generated by MOE
SHEET   15       GLN B  84  ASP B  85                  Generated by MOE
SHEET   16       LEU B 131  ILE B 133                  Generated by MOE
SHEET   17       LEU B 139  LYS B 140                  Generated by MOE
SHEET   18       ILE B 141  ILE B 141                  Generated by MOE
CRYST1  222.640   44.361   63.762  90.00 103.19  90.00 C 1 2 1
SCALE1      0.004492  0.000000  0.001053        0.00000
SCALE2      0.000000  0.022542  0.000000        0.00000
SCALE3      0.000000  0.000000  0.016108        0.00000
ATOM      1  N   MET A   1      30.843  14.989  46.442  1.00 80.98           N
ATOM      2  CA  MET A   1      31.280  13.622  46.122  1.00 82.44           C
ATOM      3  C   MET A   1      31.334  12.755  47.392  1.00 81.69           C
ATOM      4  O   MET A   1      32.141  11.817  47.483  1.00 78.45           O
ATOM      5  CB  MET A   1      32.654  13.634  45.424  1.00 81.07           C
ATOM      6  CG  MET A   1      33.694  14.542  46.111  1.00 84.56           C
ATOM      7  SD  MET A   1      35.410  14.342  45.574  1.00 80.75           S
ATOM      8  CE  MET A   1      35.710  12.596  45.903  1.00 74.79           C
ATOM      9  H1  MET A   1      30.852  15.523  45.644  1.00 97.18           H
ATOM     10  H2  MET A   1      31.439  15.372  47.090  1.00 97.18           H
ATOM     11  HA  MET A   1      30.641  13.230  45.506  1.00 98.93           H
ATOM     12  HB2 MET A   1      32.540  13.951  44.515  1.00 97.28           H
ATOM     13  HB3 MET A   1      33.009  12.731  45.416  1.00 97.28           H
ATOM     14  HG2 MET A   1      33.669  14.366  47.065  1.00101.47           H
ATOM     15  HG3 MET A   1      33.447  15.466  45.948  1.00101.47           H
ATOM     16  HE1 MET A   1      35.584  12.427  46.850  1.00 89.75           H
ATOM     17  HE2 MET A   1      35.084  12.066  45.386  1.00 89.75           H
ATOM     18  HE3 MET A   1      36.619  12.378  45.645  1.00 89.75           H
ATOM     19  N   GLU A   2      30.471  13.111  48.355  1.00 79.41           N
ATOM     20  CA  GLU A   2      30.250  12.452  49.646  1.00 79.37           C
ATOM     21  C   GLU A   2      31.305  11.421  50.074  1.00 76.70           C
ATOM     22  O   GLU A   2      30.992  10.462  50.790  1.00 76.96           O
ATOM     23  CB  GLU A   2      28.846  11.817  49.612  1.00 76.75           C
ATOM     24  CG  GLU A   2      27.909  12.205  50.781  1.00 80.67           C
ATOM     25  CD  GLU A   2      27.707  13.719  50.942  1.00 78.57           C
ATOM     26  OE1 GLU A   2      27.337  14.389  49.960  1.00 71.35           O
ATOM     27  OE2 GLU A   2      27.923  14.233  52.065  1.00 84.09           O1-
ATOM     28  H   GLU A   2      29.960  13.797  48.267  1.00 95.29           H
ATOM     29  HA  GLU A   2      30.234  13.138  50.332  1.00 95.24           H
ATOM     30  HB2 GLU A   2      28.409  12.084  48.788  1.00 92.10           H
ATOM     31  HB3 GLU A   2      28.946  10.852  49.628  1.00 92.10           H
ATOM     32  HG2 GLU A   2      27.039  11.805  50.629  1.00 96.81           H
ATOM     33  HG3 GLU A   2      28.286  11.867  51.608  1.00 96.81           H
ATOM     34  N   LYS A   3      32.569  11.628  49.709  1.00 73.63           N
ATOM     35  CA  LYS A   3      33.610  10.676  50.074  1.00 69.68           C
ATOM     36  C   LYS A   3      33.287   9.254  49.615  1.00 66.44           C
ATOM     37  O   LYS A   3      32.794   8.426  50.392  1.00 64.24           O
ATOM     38  CB  LYS A   3      33.816  10.717  51.578  1.00 74.92           C
ATOM     39  CG  LYS A   3      34.279  12.086  52.063  1.00 78.30           C
ATOM     40  CD  LYS A   3      33.363  12.650  53.163  1.00 78.86           C
ATOM     41  CE  LYS A   3      34.154  13.415  54.243  1.00 74.94           C
ATOM     42  NZ  LYS A   3      33.382  13.503  55.516  1.00 71.53           N1+
ATOM     43  H   LYS A   3      32.846  12.304  49.254  1.00 88.35           H
ATOM     44  HA  LYS A   3      34.441  10.943  49.652  1.00 83.62           H
ATOM     45  HB2 LYS A   3      32.978  10.509  52.020  1.00 89.90           H
ATOM     46  HB3 LYS A   3      34.493  10.066  51.824  1.00 89.90           H
ATOM     47  HG2 LYS A   3      35.175  12.008  52.426  1.00 93.96           H
ATOM     48  HG3 LYS A   3      34.273  12.706  51.317  1.00 93.96           H
ATOM     49  HD2 LYS A   3      32.727  13.263  52.764  1.00 94.63           H
ATOM     50  HD3 LYS A   3      32.896  11.917  53.595  1.00 94.63           H
ATOM     51  HE2 LYS A   3      34.986  12.950  54.422  1.00 89.93           H
ATOM     52  HE3 LYS A   3      34.332  14.317  53.931  1.00 89.93           H
ATOM     53  HZ1 LYS A   3      33.853  13.947  56.127  1.00 85.83           H
ATOM     54  HZ2 LYS A   3      32.613  13.929  55.377  1.00 85.83           H
ATOM     55  HZ3 LYS A   3      33.209  12.686  55.823  1.00 85.83           H
ATOM     56  N   TYR A   4      33.533   8.997  48.330  1.00 64.93           N
ATOM     57  CA  TYR A   4      33.619   7.668  47.741  1.00 61.26           C
ATOM     58  C   TYR A   4      35.005   7.512  47.121  1.00 53.29           C
ATOM     59  O   TYR A   4      35.633   8.502  46.738  1.00 57.21           O
ATOM     60  CB  TYR A   4      32.536   7.463  46.665  1.00 56.87           C
ATOM     61  CG  TYR A   4      31.143   7.449  47.227  1.00 57.53           C
ATOM     62  CD1 TYR A   4      30.403   8.620  47.327  1.00 56.48           C
ATOM     63  CD2 TYR A   4      30.573   6.271  47.688  1.00 55.95           C
ATOM     64  CE1 TYR A   4      29.139   8.620  47.860  1.00 54.84           C
ATOM     65  CE2 TYR A   4      29.297   6.265  48.226  1.00 54.36           C
ATOM     66  CZ  TYR A   4      28.591   7.447  48.305  1.00 53.24           C
ATOM     67  OH  TYR A   4      27.332   7.461  48.848  1.00 55.40           O
ATOM     68  H   TYR A   4      33.659   9.619  47.750  1.00 77.92           H
ATOM     69  HA  TYR A   4      33.507   6.995  48.431  1.00 73.51           H
ATOM     70  HB2 TYR A   4      32.591   8.186  46.020  1.00 68.25           H
ATOM     71  HB3 TYR A   4      32.688   6.614  46.222  1.00 68.25           H
ATOM     72  HD1 TYR A   4      30.773   9.420  47.029  1.00 67.78           H
ATOM     73  HD2 TYR A   4      31.054   5.477  47.635  1.00 67.14           H
ATOM     74  HE1 TYR A   4      28.658   9.414  47.920  1.00 65.81           H
ATOM     75  HE2 TYR A   4      28.921   5.471  48.533  1.00 65.23           H
ATOM     76  HH  TYR A   4      27.110   6.685  49.081  1.00 66.48           H
ATOM     77  N   HIS A   5      35.492   6.274  47.027  1.00 53.59           N
ATOM     78  CA  HIS A   5      36.795   6.009  46.414  1.00 55.09           C
ATOM     79  C   HIS A   5      36.749   4.751  45.540  1.00 53.44           C
ATOM     80  O   HIS A   5      35.765   4.010  45.523  1.00 51.70           O
ATOM     81  CB  HIS A   5      37.895   5.863  47.481  1.00 61.82           C
ATOM     82  CG  HIS A   5      37.853   4.564  48.231  1.00 67.37           C
ATOM     83  ND1 HIS A   5      38.669   3.492  47.919  1.00 68.08           N
ATOM     84  CD2 HIS A   5      37.100   4.167  49.285  1.00 64.20           C
ATOM     85  CE1 HIS A   5      38.425   2.495  48.752  1.00 64.18           C
ATOM     86  NE2 HIS A   5      37.473   2.876  49.586  1.00 70.34           N
ATOM     87  H   HIS A   5      35.088   5.570  47.310  1.00 64.31           H
ATOM     88  HA  HIS A   5      37.031   6.758  45.844  1.00 66.11           H
ATOM     89  HB2 HIS A   5      37.800   6.580  48.127  1.00 74.18           H
ATOM     90  HB3 HIS A   5      38.761   5.926  47.047  1.00 74.18           H
ATOM     91  HD2 HIS A   5      36.453   4.672  49.722  1.00 77.04           H
ATOM     92  HE1 HIS A   5      38.842   1.664  48.743  1.00 77.01           H
ATOM     93  HE2 HIS A   5      37.141   2.395  50.217  1.00 84.41           H
ATOM     94  N   GLY A   6      37.841   4.507  44.814  1.00 47.89           N
ATOM     95  CA  GLY A   6      37.935   3.366  43.918  1.00 45.54           C
ATOM     96  C   GLY A   6      37.008   3.462  42.727  1.00 45.41           C
ATOM     97  O   GLY A   6      36.465   2.446  42.283  1.00 44.75           O
ATOM     98  H   GLY A   6      38.547   4.997  44.826  1.00 57.47           H
ATOM     99  HA2 GLY A   6      38.845   3.290  43.591  1.00 54.65           H
ATOM    100  HA3 GLY A   6      37.718   2.557  44.407  1.00 54.65           H
ATOM    101  N   LEU A   7      36.811   4.661  42.200  1.00 43.66           N
ATOM    102  CA  LEU A   7      35.864   4.848  41.120  1.00 40.55           C
ATOM    103  C   LEU A   7      36.301   4.063  39.908  1.00 41.29           C
ATOM    104  O   LEU A   7      37.365   4.321  39.322  1.00 35.78           O
ATOM    105  CB  LEU A   7      35.716   6.326  40.778  1.00 43.66           C
ATOM    106  CG  LEU A   7      34.525   7.020  41.449  1.00 40.31           C
ATOM    107  CD1 LEU A   7      34.794   7.215  42.902  1.00 41.16           C
ATOM    108  CD2 LEU A   7      34.196   8.352  40.730  1.00 47.50           C
ATOM    109  H   LEU A   7      37.213   5.379  42.451  1.00 52.39           H
ATOM    110  HA  LEU A   7      34.997   4.515  41.398  1.00 48.66           H
ATOM    111  HB2 LEU A   7      36.521   6.790  41.056  1.00 52.39           H
ATOM    112  HB3 LEU A   7      35.604   6.412  39.819  1.00 52.39           H
ATOM    113  HG  LEU A   7      33.747   6.445  41.370  1.00 48.37           H
ATOM    114 HD11 LEU A   7      34.031   7.655  43.308  1.00 49.39           H
ATOM    115 HD12 LEU A   7      34.937   6.349  43.315  1.00 49.39           H
ATOM    116 HD13 LEU A   7      35.586   7.766  43.004  1.00 49.39           H
ATOM    117 HD21 LEU A   7      33.440   8.771  41.171  1.00 57.00           H
ATOM    118 HD22 LEU A   7      34.970   8.934  40.775  1.00 57.00           H
ATOM    119 HD23 LEU A   7      33.975   8.165  39.804  1.00 57.00           H
ATOM    120  N   GLU A   8      35.470   3.100  39.538  1.00 33.98           N
ATOM    121  CA  GLU A   8      35.729   2.224  38.408  1.00 36.99           C
ATOM    122  C   GLU A   8      34.587   2.414  37.416  1.00 37.00           C
ATOM    123  O   GLU A   8      33.429   2.135  37.742  1.00 34.33           O
ATOM    124  CB  GLU A   8      35.843   0.778  38.902  1.00 35.25           C
ATOM    125  CG  GLU A   8      36.086  -0.233  37.851  1.00 33.91           C
ATOM    126  CD  GLU A   8      36.099  -1.641  38.412  1.00 38.86           C
ATOM    127  OE1 GLU A   8      36.268  -1.821  39.643  1.00 37.49           O
ATOM    128  OE2 GLU A   8      35.932  -2.569  37.604  1.00 44.24           O1-
ATOM    129  H   GLU A   8      34.728   2.929  39.939  1.00 40.78           H
ATOM    130  HA  GLU A   8      36.562   2.476  37.979  1.00 44.38           H
ATOM    131  HB2 GLU A   8      36.580   0.726  39.532  1.00 42.29           H
ATOM    132  HB3 GLU A   8      35.017   0.541  39.350  1.00 42.29           H
ATOM    133  HG2 GLU A   8      35.380  -0.178  37.187  1.00 40.69           H
ATOM    134  HG3 GLU A   8      36.947  -0.063  37.438  1.00 40.69           H
ATOM    135  N   LYS A   9      34.896   2.914  36.226  1.00 31.05           N
ATOM    136  CA  LYS A   9      33.856   3.199  35.254  1.00 39.07           C
ATOM    137  C   LYS A   9      33.254   1.898  34.718  1.00 39.08           C
ATOM    138  O   LYS A   9      33.977   1.043  34.192  1.00 33.46           O
ATOM    139  CB  LYS A   9      34.428   4.049  34.127  1.00 36.91           C
ATOM    140  CG  LYS A   9      33.396   4.409  33.042  1.00 42.77           C
ATOM    141  CD  LYS A   9      33.958   5.498  32.103  1.00 45.43           C
ATOM    142  CE  LYS A   9      33.610   5.241  30.640  1.00 48.83           C
ATOM    143  NZ  LYS A   9      34.291   6.217  29.711  1.00 56.57           N1+
ATOM    144  H   LYS A   9      35.694   3.095  35.961  1.00 37.26           H
ATOM    145  HA  LYS A   9      33.148   3.704  35.684  1.00 46.88           H
ATOM    146  HB2 LYS A   9      34.768   4.877  34.500  1.00 44.30           H
ATOM    147  HB3 LYS A   9      35.149   3.560  33.700  1.00 44.30           H
ATOM    148  HG2 LYS A   9      33.194   3.621  32.513  1.00 51.33           H
ATOM    149  HG3 LYS A   9      32.591   4.751  33.462  1.00 51.33           H
ATOM    150  HD2 LYS A   9      33.586   6.358  32.355  1.00 54.51           H
ATOM    151  HD3 LYS A   9      34.925   5.518  32.184  1.00 54.51           H
ATOM    152  HE2 LYS A   9      33.894   4.346  30.399  1.00 58.59           H
ATOM    153  HE3 LYS A   9      32.651   5.331  30.522  1.00 58.59           H
ATOM    154  HZ1 LYS A   9      34.068   6.040  28.868  1.00 67.88           H
ATOM    155  HZ2 LYS A   9      34.043   7.048  29.908  1.00 67.88           H
ATOM    156  HZ3 LYS A   9      35.175   6.151  29.796  1.00 67.88           H
ATOM    157  N   ILE A  10      31.936   1.715  34.908  1.00 31.49           N
ATOM    158  CA  ILE A  10      31.265   0.544  34.344  1.00 30.79           C
ATOM    159  C   ILE A  10      30.989   0.774  32.875  1.00 29.83           C
ATOM    160  O   ILE A  10      31.082  -0.151  32.068  1.00 33.92           O
ATOM    161  CB  ILE A  10      29.953   0.218  35.109  1.00 28.70           C
ATOM    162  CG1 ILE A  10      30.280  -0.161  36.540  1.00 29.28           C
ATOM    163  CG2 ILE A  10      29.187  -0.927  34.407  1.00 31.59           C
ATOM    164  CD1 ILE A  10      29.116  -0.388  37.413  1.00 26.08           C
ATOM    165  H   ILE A  10      31.424   2.245  35.351  1.00 37.79           H
ATOM    166  HA  ILE A  10      31.854  -0.223  34.421  1.00 36.95           H
ATOM    167  HB  ILE A  10      29.392   1.010  35.117  1.00 34.44           H
ATOM    168 HG12 ILE A  10      30.800  -0.980  36.530  1.00 35.14           H
ATOM    169 HG13 ILE A  10      30.806   0.552  36.935  1.00 35.14           H
ATOM    170 HG21 ILE A  10      28.373  -1.112  34.901  1.00 37.91           H
ATOM    171 HG22 ILE A  10      28.969  -0.653  33.502  1.00 37.91           H
ATOM    172 HG23 ILE A  10      29.749  -1.717  34.387  1.00 37.91           H
ATOM    173 HD11 ILE A  10      29.429  -0.623  38.300  1.00 31.30           H
ATOM    174 HD12 ILE A  10      28.589   0.426  37.452  1.00 31.30           H
ATOM    175 HD13 ILE A  10      28.583  -1.111  37.046  1.00 31.30           H
ATOM    176  N   GLY A  11      30.585   1.986  32.518  1.00 31.12           N
ATOM    177  CA  GLY A  11      30.327   2.322  31.131  1.00 36.71           C
ATOM    178  C   GLY A  11      29.418   3.529  31.049  1.00 33.39           C
ATOM    179  O   GLY A  11      29.105   4.164  32.046  1.00 33.60           O
ATOM    180  H   GLY A  11      30.453   2.634  33.066  1.00 37.35           H
ATOM    181  HA2 GLY A  11      31.161   2.525  30.679  1.00 44.05           H
ATOM    182  HA3 GLY A  11      29.900   1.575  30.684  1.00 44.05           H
ATOM    183  N   GLU A  12      28.984   3.815  29.832  1.00 37.61           N
ATOM    184  CA  GLU A  12      28.168   4.988  29.536  1.00 41.60           C
ATOM    185  C   GLU A  12      26.679   4.609  29.527  1.00 38.11           C
ATOM    186  O   GLU A  12      26.212   3.923  28.616  1.00 41.51           O
ATOM    187  CB  GLU A  12      28.620   5.569  28.198  1.00 47.28           C
ATOM    188  CG  GLU A  12      27.851   6.768  27.746  1.00 48.48           C
ATOM    189  CD  GLU A  12      27.802   7.854  28.802  1.00 57.45           C
ATOM    190  OE1 GLU A  12      28.910   8.188  29.323  1.00 53.82           O
ATOM    191  OE2 GLU A  12      26.653   8.342  29.106  1.00 57.28           O1-
ATOM    192  H   GLU A  12      29.152   3.333  29.140  1.00 45.14           H
ATOM    193  HA  GLU A  12      28.308   5.658  30.222  1.00 49.92           H
ATOM    194  HB2 GLU A  12      29.551   5.829  28.272  1.00 56.74           H
ATOM    195  HB3 GLU A  12      28.525   4.886  27.516  1.00 56.74           H
ATOM    196  HG2 GLU A  12      28.275   7.136  26.955  1.00 58.18           H
ATOM    197  HG3 GLU A  12      26.940   6.503  27.544  1.00 58.18           H
ATOM    198  N   GLY A  13      25.932   5.046  30.543  1.00 40.66           N
ATOM    199  CA  GLY A  13      24.520   4.733  30.628  1.00 36.88           C
ATOM    200  C   GLY A  13      23.648   5.806  30.010  1.00 41.19           C
ATOM    201  O   GLY A  13      24.118   6.818  29.491  1.00 39.14           O
ATOM    202  H   GLY A  13      26.227   5.526  31.193  1.00 48.79           H
ATOM    203  HA2 GLY A  13      24.347   3.896  30.169  1.00 44.26           H
ATOM    204  HA3 GLY A  13      24.267   4.632  31.559  1.00 44.26           H
ATOM    205  N   THR A  14      22.335   5.572  30.099  1.00 36.82           N
ATOM    206  CA  THR A  14      21.360   6.401  29.386  1.00 44.39           C
ATOM    207  C   THR A  14      21.527   7.896  29.664  1.00 39.19           C
ATOM    208  O   THR A  14      21.525   8.712  28.729  1.00 38.48           O
ATOM    209  CB  THR A  14      19.934   5.966  29.751  1.00 35.10           C
ATOM    210  OG1 THR A  14      19.715   4.643  29.261  1.00 37.78           O
ATOM    211  CG2 THR A  14      18.909   6.919  29.115  1.00 35.42           C
ATOM    212  H   THR A  14      21.984   4.940  30.565  1.00 44.19           H
ATOM    213  HA  THR A  14      21.475   6.265  28.433  1.00 53.27           H
ATOM    214  HB  THR A  14      19.821   5.983  30.714  1.00 42.12           H
ATOM    215  HG1 THR A  14      18.938   4.391  29.453  1.00 45.34           H
ATOM    216 HG21 THR A  14      18.009   6.641  29.348  1.00 42.51           H
ATOM    217 HG22 THR A  14      19.052   7.823  29.437  1.00 42.51           H
ATOM    218 HG23 THR A  14      19.002   6.910  28.149  1.00 42.51           H
ATOM    219  N   TYR A  15      21.580   8.283  30.940  1.00 35.74           N
ATOM    220  CA  TYR A  15      21.708   9.685  31.310  1.00 38.07           C
ATOM    221  C   TYR A  15      23.109  10.052  31.801  1.00 37.71           C
ATOM    222  O   TYR A  15      23.292  11.154  32.320  1.00 38.10           O
ATOM    223  CB  TYR A  15      20.681  10.038  32.396  1.00 35.60           C
ATOM    224  CG  TYR A  15      19.253   9.787  31.977  1.00 30.56           C
ATOM    225  CD1 TYR A  15      18.588   8.663  32.393  1.00 30.32           C
ATOM    226  CD2 TYR A  15      18.592  10.669  31.135  1.00 38.04           C
ATOM    227  CE1 TYR A  15      17.280   8.424  32.021  1.00 28.08           C
ATOM    228  CE2 TYR A  15      17.289  10.440  30.749  1.00 35.30           C
ATOM    229  CZ  TYR A  15      16.633   9.316  31.198  1.00 35.75           C
ATOM    230  OH  TYR A  15      15.320   9.072  30.811  1.00 37.38           O
ATOM    231  H   TYR A  15      21.543   7.746  31.611  1.00 42.89           H
ATOM    232  HA  TYR A  15      21.515  10.231  30.532  1.00 45.69           H
ATOM    233  HB2 TYR A  15      20.859   9.500  33.183  1.00 42.72           H
ATOM    234  HB3 TYR A  15      20.765  10.979  32.614  1.00 42.72           H
ATOM    235  HD1 TYR A  15      19.017   8.062  32.958  1.00 36.39           H
ATOM    236  HD2 TYR A  15      19.030  11.434  30.839  1.00 45.65           H
ATOM    237  HE1 TYR A  15      16.840   7.661  32.319  1.00 33.69           H
ATOM    238  HE2 TYR A  15      16.853  11.044  30.193  1.00 42.35           H
ATOM    239  HH  TYR A  15      15.048   9.691  30.313  1.00 44.86           H
ATOM    240  N   GLY A  16      24.088   9.173  31.679  1.00 43.78           N
ATOM    241  CA  GLY A  16      25.410   9.504  32.182  1.00 41.08           C
ATOM    242  C   GLY A  16      26.270   8.284  32.413  1.00 38.98           C
ATOM    243  O   GLY A  16      25.893   7.146  32.132  1.00 34.23           O
ATOM    244  H   GLY A  16      24.019   8.395  31.319  1.00 52.53           H
ATOM    245  HA2 GLY A  16      25.862  10.080  31.545  1.00 49.29           H
ATOM    246  HA3 GLY A  16      25.325   9.982  33.021  1.00 49.29           H
ATOM    247  N   VAL A  17      27.432   8.552  32.946  1.00 33.53           N
ATOM    248  CA  VAL A  17      28.441   7.524  33.125  1.00 32.37           C
ATOM    249  C   VAL A  17      28.257   6.913  34.504  1.00 28.31           C
ATOM    250  O   VAL A  17      27.961   7.604  35.481  1.00 29.67           O
ATOM    251  CB  VAL A  17      29.858   8.102  32.909  1.00 34.81           C
ATOM    252  CG1 VAL A  17      29.986   9.413  33.595  1.00 43.12           C
ATOM    253  CG2 VAL A  17      30.921   7.144  33.419  1.00 32.63           C
ATOM    254  H   VAL A  17      27.673   9.331  33.219  1.00 40.23           H
ATOM    255  HA  VAL A  17      28.300   6.825  32.467  1.00 38.84           H
ATOM    256  HB  VAL A  17      30.005   8.241  31.961  1.00 41.77           H
ATOM    257 HG11 VAL A  17      30.880   9.759  33.449  1.00 51.74           H
ATOM    258 HG12 VAL A  17      29.329  10.025  33.230  1.00 51.74           H
ATOM    259 HG13 VAL A  17      29.830   9.288  34.545  1.00 51.74           H
ATOM    260 HG21 VAL A  17      31.796   7.535  33.269  1.00 39.15           H
ATOM    261 HG22 VAL A  17      30.782   6.995  34.368  1.00 39.15           H
ATOM    262 HG23 VAL A  17      30.846   6.305  32.938  1.00 39.15           H
ATOM    263  N   VAL A  18      28.363   5.590  34.563  1.00 34.08           N
ATOM    264  CA  VAL A  18      28.163   4.824  35.786  1.00 31.37           C
ATOM    265  C   VAL A  18      29.511   4.277  36.235  1.00 23.15           C
ATOM    266  O   VAL A  18      30.275   3.737  35.431  1.00 27.49           O
ATOM    267  CB  VAL A  18      27.115   3.704  35.568  1.00 25.98           C
ATOM    268  CG1 VAL A  18      26.999   2.767  36.754  1.00 25.81           C
ATOM    269  CG2 VAL A  18      25.755   4.328  35.237  1.00 30.97           C
ATOM    270  H   VAL A  18      28.557   5.098  33.885  1.00 40.90           H
ATOM    271  HA  VAL A  18      27.832   5.416  36.480  1.00 37.65           H
ATOM    272  HB  VAL A  18      27.387   3.173  34.803  1.00 31.18           H
ATOM    273 HG11 VAL A  18      26.332   2.091  36.558  1.00 30.97           H
ATOM    274 HG12 VAL A  18      27.860   2.347  36.910  1.00 30.97           H
ATOM    275 HG13 VAL A  18      26.734   3.278  37.535  1.00 30.97           H
ATOM    276 HG21 VAL A  18      25.107   3.619  35.102  1.00 37.17           H
ATOM    277 HG22 VAL A  18      25.479   4.894  35.975  1.00 37.17           H
ATOM    278 HG23 VAL A  18      25.840   4.857  34.428  1.00 37.17           H
ATOM    279  N   TYR A  19      29.760   4.392  37.523  1.00 27.71           N
ATOM    280  CA  TYR A  19      30.970   3.951  38.197  1.00 27.80           C
ATOM    281  C   TYR A  19      30.556   3.037  39.327  1.00 32.72           C
ATOM    282  O   TYR A  19      29.617   3.343  40.065  1.00 28.61           O
ATOM    283  CB  TYR A  19      31.767   5.108  38.817  1.00 35.34           C
ATOM    284  CG  TYR A  19      32.160   6.193  37.854  1.00 38.32           C
ATOM    285  CD1 TYR A  19      31.326   7.277  37.626  1.00 35.89           C
ATOM    286  CD2 TYR A  19      33.370   6.136  37.182  1.00 43.31           C
ATOM    287  CE1 TYR A  19      31.676   8.260  36.742  1.00 42.76           C
ATOM    288  CE2 TYR A  19      33.738   7.118  36.286  1.00 42.03           C
ATOM    289  CZ  TYR A  19      32.896   8.165  36.066  1.00 41.97           C
ATOM    290  OH  TYR A  19      33.280   9.134  35.191  1.00 46.36           O
ATOM    291  H   TYR A  19      29.199   4.749  38.069  1.00 33.26           H
ATOM    292  HA  TYR A  19      31.539   3.462  37.581  1.00 33.36           H
ATOM    293  HB2 TYR A  19      31.229   5.515  39.514  1.00 42.41           H
ATOM    294  HB3 TYR A  19      32.582   4.749  39.203  1.00 42.41           H
ATOM    295  HD1 TYR A  19      30.510   7.328  38.069  1.00 43.07           H
ATOM    296  HD2 TYR A  19      33.937   5.413  37.325  1.00 51.97           H
ATOM    297  HE1 TYR A  19      31.109   8.981  36.590  1.00 51.31           H
ATOM    298  HE2 TYR A  19      34.551   7.066  35.837  1.00 50.44           H
ATOM    299  HH  TYR A  19      34.030   8.945  34.863  1.00 55.63           H
ATOM    300  N   LYS A  20      31.284   1.945  39.472  1.00 26.55           N
ATOM    301  CA  LYS A  20      31.281   1.192  40.704  1.00 26.82           C
ATOM    302  C   LYS A  20      32.208   1.898  41.678  1.00 34.93           C
ATOM    303  O   LYS A  20      33.284   2.376  41.306  1.00 34.85           O
ATOM    304  CB  LYS A  20      31.737  -0.241  40.415  1.00 26.18           C
ATOM    305  CG  LYS A  20      31.857  -1.218  41.569  1.00 30.65           C
ATOM    306  CD  LYS A  20      32.302  -2.581  41.022  1.00 37.33           C
ATOM    307  CE  LYS A  20      32.538  -3.598  42.129  1.00 47.92           C
ATOM    308  NZ  LYS A  20      33.170  -4.897  41.676  1.00 48.95           N1+
ATOM    309  H   LYS A  20      31.793   1.616  38.862  1.00 31.86           H
ATOM    310  HA  LYS A  20      30.386   1.170  41.078  1.00 32.19           H
ATOM    311  HB2 LYS A  20      31.109  -0.629  39.785  1.00 31.42           H
ATOM    312  HB3 LYS A  20      32.611  -0.194  39.997  1.00 31.42           H
ATOM    313  HG2 LYS A  20      32.524  -0.902  42.199  1.00 36.78           H
ATOM    314  HG3 LYS A  20      30.996  -1.322  42.002  1.00 36.78           H
ATOM    315  HD2 LYS A  20      31.613  -2.928  40.435  1.00 44.79           H
ATOM    316  HD3 LYS A  20      33.132  -2.471  40.532  1.00 44.79           H
ATOM    317  HE2 LYS A  20      33.124  -3.203  42.792  1.00 57.51           H
ATOM    318  HE3 LYS A  20      31.684  -3.814  42.537  1.00 57.51           H
ATOM    319  HZ1 LYS A  20      33.277  -5.441  42.371  1.00 58.74           H
ATOM    320  HZ2 LYS A  20      32.648  -5.295  41.075  1.00 58.74           H
ATOM    321  HZ3 LYS A  20      33.964  -4.736  41.308  1.00 58.74           H
ATOM    322  N   ALA A  21      31.789   2.018  42.919  1.00 38.25           N
ATOM    323  CA  ALA A  21      32.700   2.613  43.885  1.00 42.98           C
ATOM    324  C   ALA A  21      32.416   2.038  45.247  1.00 43.56           C
ATOM    325  O   ALA A  21      31.429   1.327  45.456  1.00 43.77           O
ATOM    326  CB  ALA A  21      32.586   4.144  43.922  1.00 41.20           C
ATOM    327  H   ALA A  21      31.021   1.777  43.223  1.00 45.90           H
ATOM    328  HA  ALA A  21      33.611   2.384  43.644  1.00 51.57           H
ATOM    329  HB1 ALA A  21      33.211   4.490  44.578  1.00 49.43           H
ATOM    330  HB2 ALA A  21      32.798   4.497  43.044  1.00 49.43           H
ATOM    331  HB3 ALA A  21      31.680   4.387  44.167  1.00 49.43           H
ATOM    332  N   GLN A  22      33.295   2.368  46.184  1.00 50.18           N
ATOM    333  CA  GLN A  22      33.055   2.101  47.590  1.00 55.73           C
ATOM    334  C   GLN A  22      33.056   3.399  48.383  1.00 54.73           C
ATOM    335  O   GLN A  22      33.756   4.361  48.045  1.00 57.27           O
ATOM    336  CB  GLN A  22      34.094   1.129  48.155  1.00 54.32           C
ATOM    337  CG  GLN A  22      33.593  -0.286  48.115  1.00 53.64           C
ATOM    338  CD  GLN A  22      34.667  -1.268  47.800  1.00 60.51           C
ATOM    339  OE1 GLN A  22      35.617  -1.447  48.577  1.00 59.94           O
ATOM    340  NE2 GLN A  22      34.533  -1.926  46.647  1.00 59.04           N
ATOM    341  H   GLN A  22      34.048   2.753  46.026  1.00 60.22           H
ATOM    342  HA  GLN A  22      32.180   1.693  47.688  1.00 66.88           H
ATOM    343  HB2 GLN A  22      34.904   1.180  47.624  1.00 65.18           H
ATOM    344  HB3 GLN A  22      34.281   1.360  49.079  1.00 65.18           H
ATOM    345  HG2 GLN A  22      33.223  -0.515  48.982  1.00 64.37           H
ATOM    346  HG3 GLN A  22      32.909  -0.360  47.432  1.00 64.37           H
ATOM    347 HE21 GLN A  22      33.857  -1.771  46.139  1.00 70.85           H
ATOM    348 HE22 GLN A  22      35.124  -2.506  46.412  1.00 70.85           H
ATOM    349  N   ASN A  23      32.248   3.423  49.432  1.00 54.51           N
ATOM    350  CA  ASN A  23      32.306   4.521  50.373  1.00 63.22           C
ATOM    351  C   ASN A  23      33.553   4.381  51.248  1.00 65.44           C
ATOM    352  O   ASN A  23      34.395   3.485  51.062  1.00 55.74           O
ATOM    353  CB  ASN A  23      31.028   4.577  51.215  1.00 59.62           C
ATOM    354  CG  ASN A  23      30.776   3.301  52.008  1.00 58.05           C
ATOM    355  OD1 ASN A  23      31.512   2.325  51.915  1.00 58.30           O
ATOM    356  ND2 ASN A  23      29.718   3.313  52.786  1.00 64.87           N
ATOM    357  H   ASN A  23      31.663   2.821  49.617  1.00 65.41           H
ATOM    358  HA  ASN A  23      32.378   5.354  49.881  1.00 75.87           H
ATOM    359  HB2 ASN A  23      31.099   5.312  51.845  1.00 71.55           H
ATOM    360  HB3 ASN A  23      30.270   4.718  50.626  1.00 71.55           H
ATOM    361 HD21 ASN A  23      29.525   2.621  53.259  1.00 77.85           H
ATOM    362 HD22 ASN A  23      29.220   4.013  52.824  1.00 77.85           H
ATOM    363  N   ASN A  24      33.681   5.293  52.212  1.00 70.04           N
ATOM    364  CA  ASN A  24      34.769   5.185  53.173  1.00 71.87           C
ATOM    365  C   ASN A  24      34.543   4.055  54.180  1.00 68.78           C
ATOM    366  O   ASN A  24      35.487   3.691  54.890  1.00 65.87           O
ATOM    367  CB  ASN A  24      34.962   6.529  53.888  1.00 67.55           C
ATOM    368  CG  ASN A  24      36.412   7.010  53.838  1.00 77.18           C
ATOM    369  OD1 ASN A  24      37.307   6.272  53.395  1.00 77.90           O
ATOM    370  ND2 ASN A  24      36.656   8.244  54.296  1.00 75.89           N
ATOM    371  H   ASN A  24      33.161   5.968  52.328  1.00 84.05           H
ATOM    372  HA  ASN A  24      35.588   4.989  52.692  1.00 86.24           H
ATOM    373  HB2 ASN A  24      34.408   7.199  53.458  1.00 81.06           H
ATOM    374  HB3 ASN A  24      34.708   6.434  54.819  1.00 81.06           H
ATOM    375 HD21 ASN A  24      37.457   8.556  54.287  1.00 91.06           H
ATOM    376 HD22 ASN A  24      36.011   8.726  54.599  1.00 91.06           H
ATOM    377  N   TYR A  25      33.339   3.466  54.213  1.00 67.49           N
ATOM    378  CA  TYR A  25      33.004   2.320  55.057  1.00 64.76           C
ATOM    379  C   TYR A  25      33.253   0.993  54.349  1.00 67.45           C
ATOM    380  O   TYR A  25      33.043  -0.067  54.955  1.00 59.30           O
ATOM    381  CB  TYR A  25      31.526   2.351  55.503  1.00 65.86           C
ATOM    382  CG  TYR A  25      30.921   3.693  55.936  1.00 72.41           C
ATOM    383  CD1 TYR A  25      30.977   4.823  55.106  1.00 74.50           C
ATOM    384  CD2 TYR A  25      30.227   3.808  57.153  1.00 73.33           C
ATOM    385  CE1 TYR A  25      30.410   6.032  55.490  1.00 80.01           C
ATOM    386  CE2 TYR A  25      29.652   5.019  57.545  1.00 75.11           C
ATOM    387  CZ  TYR A  25      29.750   6.128  56.703  1.00 79.82           C
ATOM    388  OH  TYR A  25      29.206   7.347  57.047  1.00 74.89           O
ATOM    389  H   TYR A  25      32.676   3.730  53.733  1.00 80.99           H
ATOM    390  HA  TYR A  25      33.557   2.343  55.854  1.00 77.72           H
ATOM    391  HB2 TYR A  25      30.987   2.025  54.765  1.00 79.03           H
ATOM    392  HB3 TYR A  25      31.430   1.745  56.254  1.00 79.03           H
ATOM    393  HD1 TYR A  25      31.423   4.767  54.292  1.00 89.40           H
ATOM    394  HD2 TYR A  25      30.166   3.070  57.716  1.00 88.00           H
ATOM    395  HE1 TYR A  25      30.473   6.774  54.933  1.00 96.01           H
ATOM    396  HE2 TYR A  25      29.210   5.087  58.361  1.00 90.13           H
ATOM    397  HH  TYR A  25      28.831   7.294  57.797  1.00 89.87           H
ATOM    398  N   GLY A  26      33.649   1.038  53.070  1.00 69.13           N
ATOM    399  CA  GLY A  26      34.008  -0.134  52.297  1.00 63.20           C
ATOM    400  C   GLY A  26      32.881  -0.833  51.553  1.00 62.98           C
ATOM    401  O   GLY A  26      33.131  -1.894  50.972  1.00 62.78           O
ATOM    402  H   GLY A  26      33.716   1.769  52.622  1.00 82.95           H
ATOM    403  HA2 GLY A  26      34.677   0.122  51.643  1.00 75.83           H
ATOM    404  HA3 GLY A  26      34.413  -0.784  52.893  1.00 75.83           H
ATOM    405  N   GLU A  27      31.661  -0.286  51.534  1.00 60.38           N
ATOM    406  CA  GLU A  27      30.536  -0.946  50.856  1.00 61.45           C
ATOM    407  C   GLU A  27      30.435  -0.494  49.395  1.00 55.30           C
ATOM    408  O   GLU A  27      30.806   0.631  49.054  1.00 53.93           O
ATOM    409  CB  GLU A  27      29.205  -0.654  51.553  1.00 54.97           C
ATOM    410  CG  GLU A  27      29.306  -0.054  52.933  1.00 58.94           C
ATOM    411  CD  GLU A  27      27.966   0.404  53.460  1.00 66.49           C
ATOM    412  OE1 GLU A  27      27.893   1.535  53.998  1.00 66.30           O
ATOM    413  OE2 GLU A  27      26.981  -0.367  53.330  1.00 73.36           O1-
ATOM    414  H   GLU A  27      31.458   0.464  51.905  1.00 72.46           H
ATOM    415  HA  GLU A  27      30.678  -1.905  50.866  1.00 73.74           H
ATOM    416  HB2 GLU A  27      28.701  -0.034  51.003  1.00 65.97           H
ATOM    417  HB3 GLU A  27      28.713  -1.486  51.634  1.00 65.97           H
ATOM    418  HG2 GLU A  27      29.659  -0.720  53.544  1.00 70.72           H
ATOM    419  HG3 GLU A  27      29.896   0.715  52.902  1.00 70.72           H
ATOM    420  N   THR A  28      29.898  -1.369  48.539  1.00 46.78           N
ATOM    421  CA  THR A  28      29.865  -1.116  47.102  1.00 45.25           C
ATOM    422  C   THR A  28      28.555  -0.487  46.638  1.00 43.75           C
ATOM    423  O   THR A  28      27.459  -0.905  47.035  1.00 36.75           O
ATOM    424  CB  THR A  28      30.131  -2.405  46.336  1.00 44.09           C
ATOM    425  OG1 THR A  28      31.483  -2.792  46.586  1.00 55.45           O
ATOM    426  CG2 THR A  28      29.983  -2.215  44.820  1.00 39.90           C
ATOM    427  H   THR A  28      29.546  -2.119  48.770  1.00 56.13           H
ATOM    428  HA  THR A  28      30.578  -0.496  46.884  1.00 54.30           H
ATOM    429  HB  THR A  28      29.524  -3.101  46.631  1.00 52.91           H
ATOM    430  HG1 THR A  28      31.659  -3.503  46.174  1.00 66.54           H
ATOM    431 HG21 THR A  28      30.158  -3.052  44.362  1.00 47.88           H
ATOM    432 HG22 THR A  28      29.082  -1.922  44.609  1.00 47.88           H
ATOM    433 HG23 THR A  28      30.613  -1.546  44.507  1.00 47.88           H
ATOM    434  N   PHE A  29      28.701   0.523  45.780  1.00 41.48           N
ATOM    435  CA  PHE A  29      27.610   1.299  45.203  1.00 33.49           C
ATOM    436  C   PHE A  29      27.886   1.565  43.732  1.00 35.42           C
ATOM    437  O   PHE A  29      29.010   1.433  43.243  1.00 32.36           O
ATOM    438  CB  PHE A  29      27.413   2.656  45.894  1.00 35.17           C
ATOM    439  CG  PHE A  29      27.061   2.558  47.346  1.00 45.48           C
ATOM    440  CD1 PHE A  29      28.051   2.513  48.319  1.00 46.55           C
ATOM    441  CD2 PHE A  29      25.737   2.513  47.742  1.00 45.96           C
ATOM    442  CE1 PHE A  29      27.722   2.429  49.659  1.00 50.02           C
ATOM    443  CE2 PHE A  29      25.392   2.431  49.094  1.00 46.17           C
ATOM    444  CZ  PHE A  29      26.389   2.388  50.053  1.00 50.77           C
ATOM    445  H   PHE A  29      29.471   0.788  45.504  1.00 49.78           H
ATOM    446  HA  PHE A  29      26.784   0.796  45.274  1.00 40.19           H
ATOM    447  HB2 PHE A  29      28.236   3.164  45.823  1.00 42.20           H
ATOM    448  HB3 PHE A  29      26.694   3.131  45.447  1.00 42.20           H
ATOM    449  HD1 PHE A  29      28.945   2.543  48.067  1.00 55.85           H
ATOM    450  HD2 PHE A  29      25.066   2.545  47.100  1.00 55.15           H
ATOM    451  HE1 PHE A  29      28.396   2.400  50.300  1.00 60.02           H
ATOM    452  HE2 PHE A  29      24.498   2.401  49.347  1.00 55.41           H
ATOM    453  HZ  PHE A  29      26.169   2.329  50.955  1.00 60.92           H
ATOM    454  N   ALA A  30      26.832   1.961  43.041  1.00 27.43           N
ATOM    455  CA  ALA A  30      26.883   2.421  41.666  1.00 28.68           C
ATOM    456  C   ALA A  30      26.607   3.920  41.649  1.00 28.06           C
ATOM    457  O   ALA A  30      25.574   4.369  42.147  1.00 36.56           O
ATOM    458  CB  ALA A  30      25.848   1.680  40.801  1.00 30.48           C
ATOM    459  H   ALA A  30      26.036   1.971  43.366  1.00 32.91           H
ATOM    460  HA  ALA A  30      27.767   2.263  41.299  1.00 34.42           H
ATOM    461  HB1 ALA A  30      25.905   2.008  39.890  1.00 36.57           H
ATOM    462  HB2 ALA A  30      26.041   0.729  40.824  1.00 36.57           H
ATOM    463  HB3 ALA A  30      24.961   1.846  41.158  1.00 36.57           H
ATOM    464  N   LEU A  31      27.490   4.683  41.021  1.00 32.37           N
ATOM    465  CA  LEU A  31      27.361   6.133  40.940  1.00 28.83           C
ATOM    466  C   LEU A  31      27.013   6.498  39.507  1.00 28.78           C
ATOM    467  O   LEU A  31      27.662   6.036  38.572  1.00 38.10           O
ATOM    468  CB  LEU A  31      28.653   6.825  41.387  1.00 33.02           C
ATOM    469  CG  LEU A  31      29.203   6.450  42.772  1.00 38.51           C
ATOM    470  CD1 LEU A  31      30.555   7.142  43.045  1.00 39.70           C
ATOM    471  CD2 LEU A  31      28.205   6.774  43.888  1.00 36.92           C
ATOM    472  H   LEU A  31      28.189   4.379  40.623  1.00 38.84           H
ATOM    473  HA  LEU A  31      26.639   6.426  41.517  1.00 34.59           H
ATOM    474  HB2 LEU A  31      29.345   6.619  40.740  1.00 39.62           H
ATOM    475  HB3 LEU A  31      28.496   7.782  41.392  1.00 39.62           H
ATOM    476  HG  LEU A  31      29.358   5.493  42.791  1.00 46.21           H
ATOM    477 HD11 LEU A  31      30.870   6.883  43.925  1.00 47.64           H
ATOM    478 HD12 LEU A  31      31.194   6.864  42.369  1.00 47.64           H
ATOM    479 HD13 LEU A  31      30.431   8.103  43.008  1.00 47.64           H
ATOM    480 HD21 LEU A  31      28.592   6.521  44.740  1.00 44.30           H
ATOM    481 HD22 LEU A  31      28.018   7.725  43.877  1.00 44.30           H
ATOM    482 HD23 LEU A  31      27.388   6.274  43.734  1.00 44.30           H
ATOM    483  N   LYS A  32      25.981   7.288  39.326  1.00 29.15           N
ATOM    484  CA  LYS A  32      25.621   7.765  38.007  1.00 29.49           C
ATOM    485  C   LYS A  32      25.880   9.263  37.983  1.00 29.40           C
ATOM    486  O   LYS A  32      25.195  10.021  38.671  1.00 31.76           O
ATOM    487  CB  LYS A  32      24.156   7.462  37.677  1.00 32.48           C
ATOM    488  CG  LYS A  32      23.837   7.643  36.232  1.00 37.82           C
ATOM    489  CD  LYS A  32      22.379   7.315  35.977  1.00 36.20           C
ATOM    490  CE  LYS A  32      22.204   6.428  34.746  1.00 46.79           C
ATOM    491  NZ  LYS A  32      21.592   5.148  35.149  1.00 51.29           N1+
ATOM    492  H   LYS A  32      25.466   7.566  39.956  1.00 34.98           H
ATOM    493  HA  LYS A  32      26.184   7.341  37.341  1.00 35.39           H
ATOM    494  HB2 LYS A  32      23.964   6.541  37.913  1.00 38.97           H
ATOM    495  HB3 LYS A  32      23.588   8.061  38.186  1.00 38.97           H
ATOM    496  HG2 LYS A  32      23.995   8.565  35.977  1.00 45.39           H
ATOM    497  HG3 LYS A  32      24.385   7.044  35.701  1.00 45.39           H
ATOM    498  HD2 LYS A  32      22.019   6.843  36.744  1.00 43.45           H
ATOM    499  HD3 LYS A  32      21.888   8.138  35.830  1.00 43.45           H
ATOM    500  HE2 LYS A  32      21.618   6.866  34.109  1.00 56.14           H
ATOM    501  HE3 LYS A  32      23.070   6.247  34.348  1.00 56.14           H
ATOM    502  HZ1 LYS A  32      21.486   4.624  34.437  1.00 61.55           H
ATOM    503  HZ2 LYS A  32      22.115   4.733  35.738  1.00 61.55           H
ATOM    504  HZ3 LYS A  32      20.797   5.295  35.521  1.00 61.55           H
ATOM    505  N   LYS A  33      26.874   9.686  37.201  1.00 32.68           N
ATOM    506  CA  LYS A  33      27.179  11.107  37.043  1.00 35.91           C
ATOM    507  C   LYS A  33      26.363  11.634  35.864  1.00 35.76           C
ATOM    508  O   LYS A  33      26.602  11.263  34.713  1.00 28.59           O
ATOM    509  CB  LYS A  33      28.678  11.339  36.848  1.00 34.03           C
ATOM    510  CG  LYS A  33      28.986  12.846  36.673  1.00 49.56           C
ATOM    511  CD  LYS A  33      30.394  13.191  36.155  1.00 52.10           C
ATOM    512  CE  LYS A  33      30.331  14.452  35.234  1.00 50.95           C
ATOM    513  NZ  LYS A  33      31.694  14.972  34.781  1.00 53.07           N1+
ATOM    514  H   LYS A  33      27.389   9.166  36.749  1.00 39.21           H
ATOM    515  HA  LYS A  33      26.900  11.583  37.841  1.00 43.09           H
ATOM    516  HB2 LYS A  33      29.158  11.018  37.628  1.00 40.84           H
ATOM    517  HB3 LYS A  33      28.976  10.872  36.052  1.00 40.84           H
ATOM    518  HG2 LYS A  33      28.347  13.217  36.044  1.00 59.48           H
ATOM    519  HG3 LYS A  33      28.879  13.282  37.533  1.00 59.48           H
ATOM    520  HD2 LYS A  33      30.977  13.385  36.906  1.00 62.52           H
ATOM    521  HD3 LYS A  33      30.740  12.447  35.638  1.00 62.52           H
ATOM    522  HE2 LYS A  33      29.822  14.231  34.439  1.00 61.14           H
ATOM    523  HE3 LYS A  33      29.889  15.168  35.717  1.00 61.14           H
ATOM    524  HZ1 LYS A  33      31.590  15.688  34.262  1.00 63.69           H
ATOM    525  HZ2 LYS A  33      32.184  15.198  35.489  1.00 63.69           H
ATOM    526  HZ3 LYS A  33      32.123  14.342  34.321  1.00 63.69           H
ATOM    527  N   ILE A  34      25.364  12.465  36.149  1.00 35.34           N
ATOM    528  CA  ILE A  34      24.447  12.882  35.089  1.00 39.69           C
ATOM    529  C   ILE A  34      25.156  13.774  34.071  1.00 41.59           C
ATOM    530  O   ILE A  34      25.756  14.803  34.422  1.00 41.50           O
ATOM    531  CB  ILE A  34      23.224  13.594  35.683  1.00 38.30           C
ATOM    532  CG1 ILE A  34      22.506  12.670  36.701  1.00 33.55           C
ATOM    533  CG2 ILE A  34      22.311  14.002  34.561  1.00 35.60           C
ATOM    534  CD1 ILE A  34      21.960  11.357  36.100  1.00 31.45           C
ATOM    535  H   ILE A  34      25.197  12.795  36.925  1.00 42.41           H
ATOM    536  HA  ILE A  34      24.131  12.093  34.621  1.00 47.63           H
ATOM    537  HB  ILE A  34      23.524  14.393  36.146  1.00 45.96           H
ATOM    538 HG12 ILE A  34      23.133  12.434  37.402  1.00 40.26           H
ATOM    539 HG13 ILE A  34      21.756  13.153  37.083  1.00 40.26           H
ATOM    540 HG21 ILE A  34      21.536  14.453  34.933  1.00 42.72           H
ATOM    541 HG22 ILE A  34      22.789  14.601  33.967  1.00 42.72           H
ATOM    542 HG23 ILE A  34      22.032  13.209  34.078  1.00 42.72           H
ATOM    543 HD11 ILE A  34      21.529  10.844  36.801  1.00 37.74           H
ATOM    544 HD12 ILE A  34      21.318  11.572  35.405  1.00 37.74           H
ATOM    545 HD13 ILE A  34      22.698  10.851  35.724  1.00 37.74           H
ATOM    546  N   ARG A  35      25.074  13.378  32.797  1.00 42.12           N
ATOM    547  CA  ARG A  35      25.597  14.154  31.676  1.00 43.97           C
ATOM    548  C   ARG A  35      24.693  15.362  31.433  1.00 53.96           C
ATOM    549  O   ARG A  35      23.478  15.210  31.263  1.00 53.68           O
ATOM    550  CB  ARG A  35      25.662  13.271  30.423  1.00 47.36           C
ATOM    551  CG  ARG A  35      26.256  13.916  29.176  1.00 54.34           C
ATOM    552  CD  ARG A  35      25.673  13.318  27.898  1.00 58.17           C
ATOM    553  NE  ARG A  35      26.725  12.992  26.936  1.00 69.73           N
ATOM    554  CZ  ARG A  35      26.532  12.784  25.631  1.00 72.52           C
ATOM    555  NH1 ARG A  35      25.314  12.890  25.104  1.00 69.41           N
ATOM    556  NH2 ARG A  35      27.569  12.482  24.844  1.00 70.70           N1+
ATOM    557  H   ARG A  35      24.708  12.639  32.554  1.00 50.54           H
ATOM    558  HA  ARG A  35      26.490  14.470  31.883  1.00 52.76           H
ATOM    559  HB2 ARG A  35      26.200  12.491  30.628  1.00 56.83           H
ATOM    560  HB3 ARG A  35      24.760  12.991  30.201  1.00 56.83           H
ATOM    561  HG2 ARG A  35      26.059  14.866  29.184  1.00 65.21           H
ATOM    562  HG3 ARG A  35      27.215  13.772  29.169  1.00 65.21           H
ATOM    563  HD2 ARG A  35      25.195  12.502  28.115  1.00 69.80           H
ATOM    564  HD3 ARG A  35      25.073  13.960  27.488  1.00 69.80           H
ATOM    565  HE  ARG A  35      27.530  12.929  27.233  1.00 83.67           H
ATOM    566 HH11 ARG A  35      24.643  13.083  25.607  1.00 83.29           H
ATOM    567 HH12 ARG A  35      25.196  12.759  24.263  1.00 83.29           H
ATOM    568 HH21 ARG A  35      28.358  12.418  25.180  1.00 84.84           H
ATOM    569 HH22 ARG A  35      27.448  12.355  24.003  1.00 84.84           H
ATOM    570  N   LEU A  36      25.278  16.559  31.416  1.00 53.80           N
ATOM    571  CA  LEU A  36      24.532  17.804  31.241  1.00 51.14           C
ATOM    572  C   LEU A  36      24.857  18.354  29.871  1.00 50.07           C
ATOM    573  O   LEU A  36      25.985  18.796  29.638  1.00 47.06           O
ATOM    574  CB  LEU A  36      24.916  18.819  32.310  1.00 49.62           C
ATOM    575  CG  LEU A  36      24.619  18.320  33.712  1.00 53.42           C
ATOM    576  CD1 LEU A  36      25.249  19.209  34.747  1.00 54.20           C
ATOM    577  CD2 LEU A  36      23.095  18.228  33.862  1.00 51.77           C
ATOM    578  H   LEU A  36      26.125  16.678  31.507  1.00 64.56           H
ATOM    579  HA  LEU A  36      23.579  17.632  31.296  1.00 61.37           H
ATOM    580  HB2 LEU A  36      25.868  18.999  32.250  1.00 59.54           H
ATOM    581  HB3 LEU A  36      24.413  19.636  32.168  1.00 59.54           H
ATOM    582  HG  LEU A  36      24.987  17.428  33.817  1.00 64.11           H
ATOM    583 HD11 LEU A  36      25.041  18.864  35.629  1.00 65.03           H
ATOM    584 HD12 LEU A  36      26.210  19.218  34.613  1.00 65.03           H
ATOM    585 HD13 LEU A  36      24.893  20.106  34.650  1.00 65.03           H
ATOM    586 HD21 LEU A  36      22.884  17.910  34.753  1.00 62.13           H
ATOM    587 HD22 LEU A  36      22.711  19.108  33.725  1.00 62.13           H
ATOM    588 HD23 LEU A  36      22.750  17.610  33.199  1.00 62.13           H
ATOM    589  N   GLU A  37      23.872  18.388  28.977  1.00 52.16           N
ATOM    590  CA  GLU A  37      24.191  18.825  27.624  1.00 55.86           C
ATOM    591  C   GLU A  37      24.644  20.285  27.604  1.00 56.63           C
ATOM    592  O   GLU A  37      25.588  20.633  26.883  1.00 57.35           O
ATOM    593  CB  GLU A  37      23.010  18.600  26.689  1.00 54.57           C
ATOM    594  CG  GLU A  37      23.435  18.578  25.193  1.00 63.67           C
ATOM    595  CD  GLU A  37      24.864  18.034  24.964  1.00 63.72           C
ATOM    596  OE1 GLU A  37      25.136  16.869  25.348  1.00 65.78           O
ATOM    597  OE2 GLU A  37      25.727  18.779  24.435  1.00 64.16           O1-
ATOM    598  H   GLU A  37      23.051  18.173  29.118  1.00 62.59           H
ATOM    599  HA  GLU A  37      24.928  18.287  27.295  1.00 67.03           H
ATOM    600  HB2 GLU A  37      22.598  17.748  26.898  1.00 65.48           H
ATOM    601  HB3 GLU A  37      22.369  19.319  26.810  1.00 65.48           H
ATOM    602  HG2 GLU A  37      22.820  18.013  24.701  1.00 76.40           H
ATOM    603  HG3 GLU A  37      23.402  19.483  24.845  1.00 76.40           H
ATOM    604  N   LYS A  38      24.033  21.140  28.427  1.00 51.98           N
ATOM    605  CA  LYS A  38      24.428  22.549  28.542  1.00 49.19           C
ATOM    606  C   LYS A  38      24.968  22.783  29.952  1.00 50.57           C
ATOM    607  O   LYS A  38      24.225  23.141  30.866  1.00 50.58           O
ATOM    608  CB  LYS A  38      23.247  23.476  28.221  1.00 50.78           C
ATOM    609  CG  LYS A  38      22.893  23.505  26.734  1.00 53.98           C
ATOM    610  CD  LYS A  38      21.424  23.865  26.473  1.00 46.26           C
ATOM    611  CE  LYS A  38      20.533  22.692  26.749  1.00 42.04           C
ATOM    612  NZ  LYS A  38      19.144  23.093  26.966  1.00 40.88           N1+
ATOM    613  H   LYS A  38      23.376  20.926  28.938  1.00 62.38           H
ATOM    614  HA  LYS A  38      25.139  22.735  27.909  1.00 59.02           H
ATOM    615  HB2 LYS A  38      22.465  23.171  28.709  1.00 60.94           H
ATOM    616  HB3 LYS A  38      23.473  24.380  28.492  1.00 60.94           H
ATOM    617  HG2 LYS A  38      23.447  24.167  26.291  1.00 64.77           H
ATOM    618  HG3 LYS A  38      23.058  22.628  26.354  1.00 64.77           H
ATOM    619  HD2 LYS A  38      21.162  24.594  27.058  1.00 55.51           H
ATOM    620  HD3 LYS A  38      21.314  24.121  25.544  1.00 55.51           H
ATOM    621  HE2 LYS A  38      20.558  22.089  25.990  1.00 50.44           H
ATOM    622  HE3 LYS A  38      20.845  22.238  27.547  1.00 50.44           H
ATOM    623  HZ1 LYS A  38      18.642  22.376  27.127  1.00 49.05           H
ATOM    624  HZ2 LYS A  38      19.092  23.645  27.663  1.00 49.05           H
ATOM    625  HZ3 LYS A  38      18.831  23.509  26.244  1.00 49.05           H
ATOM    626  N   GLU A  39      26.282  22.593  30.113  1.00 52.52           N
ATOM    627  CA  GLU A  39      26.921  22.663  31.434  1.00 53.73           C
ATOM    628  C   GLU A  39      26.517  23.908  32.212  1.00 52.56           C
ATOM    629  O   GLU A  39      26.323  23.852  33.432  1.00 53.20           O
ATOM    630  CB  GLU A  39      28.447  22.619  31.273  1.00 55.24           C
ATOM    631  CG  GLU A  39      29.283  23.517  32.252  1.00 70.11           C
ATOM    632  CD  GLU A  39      30.233  22.723  33.161  1.00 67.77           C
ATOM    633  OE1 GLU A  39      31.075  21.979  32.613  1.00 61.49           O
ATOM    634  OE2 GLU A  39      30.138  22.867  34.407  1.00 62.73           O1-
ATOM    635  H   GLU A  39      26.828  22.422  29.471  1.00 63.02           H
ATOM    636  HA  GLU A  39      26.654  21.889  31.953  1.00 64.47           H
ATOM    637  HB2 GLU A  39      28.738  21.703  31.404  1.00 66.29           H
ATOM    638  HB3 GLU A  39      28.665  22.898  30.370  1.00 66.29           H
ATOM    639  HG2 GLU A  39      29.818  24.134  31.729  1.00 84.13           H
ATOM    640  HG3 GLU A  39      28.672  24.011  32.821  1.00 84.13           H
ATOM    641  N   ASP A  40      26.436  25.050  31.533  1.00 45.71           N
ATOM    642  CA  ASP A  40      26.213  26.321  32.201  1.00 51.24           C
ATOM    643  C   ASP A  40      24.782  26.502  32.699  1.00 45.04           C
ATOM    644  O   ASP A  40      24.538  27.336  33.580  1.00 43.72           O
ATOM    645  CB  ASP A  40      26.602  27.414  31.222  1.00 51.47           C
ATOM    646  CG  ASP A  40      28.101  27.404  30.935  1.00 53.77           C
ATOM    647  OD1 ASP A  40      28.856  27.381  31.928  1.00 54.44           O
ATOM    648  OD2 ASP A  40      28.514  27.365  29.747  1.00 47.08           O1-
ATOM    649  H   ASP A  40      26.507  25.112  30.678  1.00 54.86           H
ATOM    650  HA  ASP A  40      26.804  26.382  32.967  1.00 61.48           H
ATOM    651  HB2 ASP A  40      26.131  27.276  30.386  1.00 61.76           H
ATOM    652  HB3 ASP A  40      26.370  28.278  31.599  1.00 61.76           H
ATOM    653  N   GLU A  41      23.841  25.725  32.182  1.00 50.48           N
ATOM    654  CA  GLU A  41      22.431  25.980  32.470  1.00 47.76           C
ATOM    655  C   GLU A  41      22.104  25.759  33.941  1.00 52.36           C
ATOM    656  O   GLU A  41      21.359  26.548  34.549  1.00 49.98           O
ATOM    657  CB  GLU A  41      21.569  25.089  31.596  1.00 43.04           C
ATOM    658  CG  GLU A  41      20.123  25.162  31.940  1.00 40.79           C
ATOM    659  CD  GLU A  41      19.253  24.851  30.755  1.00 35.62           C
ATOM    660  OE1 GLU A  41      19.784  24.723  29.652  1.00 40.51           O
ATOM    661  OE2 GLU A  41      18.034  24.697  30.909  1.00 40.48           O1-
ATOM    662  H   GLU A  41      23.986  25.050  31.668  1.00 60.58           H
ATOM    663  HA  GLU A  41      22.226  26.903  32.253  1.00 57.31           H
ATOM    664  HB2 GLU A  41      21.671  25.361  30.671  1.00 51.65           H
ATOM    665  HB3 GLU A  41      21.856  24.168  31.704  1.00 51.65           H
ATOM    666  HG2 GLU A  41      19.928  24.517  32.637  1.00 48.94           H
ATOM    667  HG3 GLU A  41      19.913  26.059  32.244  1.00 48.94           H
ATOM    668  N   GLY A  42      22.631  24.688  34.524  1.00 45.17           N
ATOM    669  CA  GLY A  42      22.344  24.373  35.906  1.00 53.06           C
ATOM    670  C   GLY A  42      21.047  23.588  36.041  1.00 47.92           C
ATOM    671  O   GLY A  42      20.198  23.590  35.154  1.00 44.01           O
ATOM    672  H   GLY A  42      23.158  24.130  34.136  1.00 54.20           H
ATOM    673  HA2 GLY A  42      23.067  23.844  36.277  1.00 63.67           H
ATOM    674  HA3 GLY A  42      22.265  25.193  36.418  1.00 63.67           H
ATOM    675  N   ILE A  43      20.888  22.903  37.157  1.00 49.04           N
ATOM    676  CA  ILE A  43      19.753  22.015  37.359  1.00 47.15           C
ATOM    677  C   ILE A  43      18.729  22.723  38.302  1.00 40.54           C
ATOM    678  O   ILE A  43      19.099  22.998  39.438  1.00 38.72           O
ATOM    679  CB  ILE A  43      20.175  20.659  37.913  1.00 51.21           C
ATOM    680  CG1 ILE A  43      21.064  19.989  36.861  1.00 46.49           C
ATOM    681  CG2 ILE A  43      18.963  19.777  38.199  1.00 41.35           C
ATOM    682  CD1 ILE A  43      21.707  18.752  37.327  1.00 50.11           C
ATOM    683  H   ILE A  43      21.430  22.932  37.824  1.00 58.85           H
ATOM    684  HA  ILE A  43      19.317  21.865  36.506  1.00 56.58           H
ATOM    685  HB  ILE A  43      20.682  20.787  38.731  1.00 61.45           H
ATOM    686 HG12 ILE A  43      20.521  19.768  36.088  1.00 55.79           H
ATOM    687 HG13 ILE A  43      21.764  20.608  36.604  1.00 55.79           H
ATOM    688 HG21 ILE A  43      19.269  18.925  38.549  1.00 49.62           H
ATOM    689 HG22 ILE A  43      18.398  20.219  38.851  1.00 49.62           H
ATOM    690 HG23 ILE A  43      18.472  19.639  37.373  1.00 49.62           H
ATOM    691 HD11 ILE A  43      22.250  18.389  36.609  1.00 60.13           H
ATOM    692 HD12 ILE A  43      22.265  18.956  38.093  1.00 60.13           H
ATOM    693 HD13 ILE A  43      21.020  18.114  37.577  1.00 60.13           H
ATOM    694  N   PRO A  44      17.532  22.991  37.841  1.00 37.97           N
ATOM    695  CA  PRO A  44      16.563  23.668  38.721  1.00 40.40           C
ATOM    696  C   PRO A  44      16.177  22.814  39.917  1.00 38.87           C
ATOM    697  O   PRO A  44      16.275  21.587  39.912  1.00 41.00           O
ATOM    698  CB  PRO A  44      15.350  23.901  37.806  1.00 43.88           C
ATOM    699  CG  PRO A  44      15.857  23.673  36.411  1.00 45.22           C
ATOM    700  CD  PRO A  44      16.972  22.717  36.515  1.00 38.93           C
ATOM    701  HA  PRO A  44      16.912  24.521  39.025  1.00 48.48           H
ATOM    702  HB2 PRO A  44      14.650  23.265  38.024  1.00 52.66           H
ATOM    703  HB3 PRO A  44      15.032  24.811  37.911  1.00 52.66           H
ATOM    704  HG2 PRO A  44      15.144  23.304  35.866  1.00 54.26           H
ATOM    705  HG3 PRO A  44      16.166  24.514  36.040  1.00 54.26           H
ATOM    706  HD2 PRO A  44      16.641  21.806  36.470  1.00 46.72           H
ATOM    707  HD3 PRO A  44      17.632  22.891  35.826  1.00 46.72           H
ATOM    708  N   SER A  45      15.685  23.490  40.950  1.00 37.72           N
ATOM    709  CA  SER A  45      15.305  22.785  42.168  1.00 46.61           C
ATOM    710  C   SER A  45      14.127  21.831  41.943  1.00 42.54           C
ATOM    711  O   SER A  45      14.063  20.775  42.574  1.00 42.31           O
ATOM    712  CB  SER A  45      14.972  23.797  43.260  1.00 45.02           C
ATOM    713  OG  SER A  45      13.623  24.178  43.167  1.00 54.58           O
ATOM    714  H   SER A  45      15.563  24.341  40.972  1.00 45.27           H
ATOM    715  HA  SER A  45      16.060  22.257  42.472  1.00 55.94           H
ATOM    716  HB2 SER A  45      15.130  23.393  44.128  1.00 54.02           H
ATOM    717  HB3 SER A  45      15.532  24.581  43.150  1.00 54.02           H
ATOM    718  HG  SER A  45      13.439  24.735  43.768  1.00 65.49           H
ATOM    719  N   THR A  46      13.198  22.164  41.050  1.00 41.76           N
ATOM    720  CA  THR A  46      12.110  21.238  40.755  1.00 39.90           C
ATOM    721  C   THR A  46      12.627  19.908  40.231  1.00 43.66           C
ATOM    722  O   THR A  46      11.997  18.869  40.466  1.00 39.15           O
ATOM    723  CB  THR A  46      11.150  21.870  39.757  1.00 46.19           C
ATOM    724  OG1 THR A  46      10.300  22.784  40.458  1.00 51.09           O
ATOM    725  CG2 THR A  46      10.257  20.808  39.014  1.00 51.52           C
ATOM    726  H   THR A  46      13.174  22.902  40.610  1.00 50.11           H
ATOM    727  HA  THR A  46      11.618  21.064  41.572  1.00 47.88           H
ATOM    728  HB  THR A  46      11.659  22.356  39.089  1.00 55.43           H
ATOM    729  HG1 THR A  46      10.763  23.383  40.824  1.00 61.31           H
ATOM    730 HG21 THR A  46       9.662  21.253  38.389  1.00 61.82           H
ATOM    731 HG22 THR A  46      10.818  20.186  38.525  1.00 61.82           H
ATOM    732 HG23 THR A  46       9.725  20.314  39.657  1.00 61.82           H
ATOM    733  N   THR A  47      13.757  19.918  39.512  1.00 38.71           N
ATOM    734  CA  THR A  47      14.306  18.677  38.981  1.00 35.40           C
ATOM    735  C   THR A  47      14.922  17.862  40.094  1.00 31.56           C
ATOM    736  O   THR A  47      14.772  16.639  40.134  1.00 33.74           O
ATOM    737  CB  THR A  47      15.352  18.959  37.893  1.00 35.94           C
ATOM    738  OG1 THR A  47      14.726  19.560  36.764  1.00 41.14           O
ATOM    739  CG2 THR A  47      16.072  17.685  37.454  1.00 41.81           C
ATOM    740  H   THR A  47      14.215  20.622  39.323  1.00 46.46           H
ATOM    741  HA  THR A  47      13.590  18.156  38.584  1.00 42.48           H
ATOM    742  HB  THR A  47      16.017  19.570  38.247  1.00 43.13           H
ATOM    743  HG1 THR A  47      15.297  19.716  36.168  1.00 49.37           H
ATOM    744 HG21 THR A  47      16.725  17.893  36.768  1.00 50.17           H
ATOM    745 HG22 THR A  47      16.527  17.283  38.210  1.00 50.17           H
ATOM    746 HG23 THR A  47      15.432  17.049  37.097  1.00 50.17           H
ATOM    747  N   ILE A  48      15.658  18.524  40.977  1.00 33.85           N
ATOM    748  CA  ILE A  48      16.221  17.852  42.133  1.00 35.19           C
ATOM    749  C   ILE A  48      15.107  17.230  42.959  1.00 35.79           C
ATOM    750  O   ILE A  48      15.227  16.093  43.420  1.00 34.56           O
ATOM    751  CB  ILE A  48      17.057  18.838  42.970  1.00 41.75           C
ATOM    752  CG1 ILE A  48      18.313  19.292  42.198  1.00 42.15           C
ATOM    753  CG2 ILE A  48      17.393  18.244  44.340  1.00 33.67           C
ATOM    754  CD1 ILE A  48      19.092  18.211  41.585  1.00 41.32           C
ATOM    755  H   ILE A  48      15.845  19.362  40.928  1.00 40.62           H
ATOM    756  HA  ILE A  48      16.807  17.139  41.832  1.00 42.23           H
ATOM    757  HB  ILE A  48      16.510  19.624  43.122  1.00 50.10           H
ATOM    758 HG12 ILE A  48      18.037  19.892  41.487  1.00 50.58           H
ATOM    759 HG13 ILE A  48      18.899  19.763  42.811  1.00 50.58           H
ATOM    760 HG21 ILE A  48      17.918  18.887  44.842  1.00 40.40           H
ATOM    761 HG22 ILE A  48      16.567  18.051  44.811  1.00 40.40           H
ATOM    762 HG23 ILE A  48      17.901  17.428  44.214  1.00 40.40           H
ATOM    763 HD11 ILE A  48      19.856  18.593  41.125  1.00 49.58           H
ATOM    764 HD12 ILE A  48      19.393  17.606  42.281  1.00 49.58           H
ATOM    765 HD13 ILE A  48      18.530  17.735  40.953  1.00 49.58           H
ATOM    766  N   ARG A  49      13.987  17.942  43.106  1.00 36.70           N
ATOM    767  CA  ARG A  49      12.846  17.405  43.849  1.00 35.69           C
ATOM    768  C   ARG A  49      12.285  16.170  43.164  1.00 34.20           C
ATOM    769  O   ARG A  49      12.066  15.141  43.812  1.00 37.75           O
ATOM    770  CB  ARG A  49      11.751  18.475  44.012  1.00 42.80           C
ATOM    771  CG  ARG A  49      12.169  19.604  44.968  1.00 54.16           C
ATOM    772  CD  ARG A  49      11.086  20.670  45.260  1.00 62.02           C
ATOM    773  NE  ARG A  49      11.319  21.942  44.549  1.00 64.49           N
ATOM    774  CZ  ARG A  49      10.557  22.433  43.562  1.00 63.71           C
ATOM    775  NH1 ARG A  49       9.475  21.773  43.119  1.00 58.48           N
ATOM    776  NH2 ARG A  49      10.884  23.600  43.001  1.00 59.64           N1+
ATOM    777  H   ARG A  49      13.864  18.731  42.789  1.00 44.04           H
ATOM    778  HA  ARG A  49      13.142  17.145  44.735  1.00 42.82           H
ATOM    779  HB2 ARG A  49      11.563  18.869  43.146  1.00 51.36           H
ATOM    780  HB3 ARG A  49      10.951  18.058  44.369  1.00 51.36           H
ATOM    781  HG2 ARG A  49      12.423  19.208  45.817  1.00 64.99           H
ATOM    782  HG3 ARG A  49      12.932  20.063  44.585  1.00 64.99           H
ATOM    783  HD2 ARG A  49      10.223  20.326  44.983  1.00 74.43           H
ATOM    784  HD3 ARG A  49      11.077  20.857  46.212  1.00 74.43           H
ATOM    785  HE  ARG A  49      12.001  22.407  44.789  1.00 77.39           H
ATOM    786 HH11 ARG A  49       9.256  21.020  43.472  1.00 70.18           H
ATOM    787 HH12 ARG A  49       9.000  22.104  42.483  1.00 70.18           H
ATOM    788 HH21 ARG A  49      11.575  24.032  43.276  1.00 71.56           H
ATOM    789 HH22 ARG A  49      10.400  23.922  42.366  1.00 71.56           H
ATOM    790  N   GLU A  50      12.100  16.221  41.840  1.00 37.05           N
ATOM    791  CA  GLU A  50      11.520  15.064  41.164  1.00 35.07           C
ATOM    792  C   GLU A  50      12.432  13.841  41.227  1.00 39.80           C
ATOM    793  O   GLU A  50      11.931  12.713  41.230  1.00 38.27           O
ATOM    794  CB  GLU A  50      11.157  15.389  39.707  1.00 41.27           C
ATOM    795  CG  GLU A  50       9.786  16.117  39.490  1.00 45.40           C
ATOM    796  CD  GLU A  50       8.638  15.573  40.358  1.00 57.61           C
ATOM    797  OE1 GLU A  50       8.334  14.364  40.243  1.00 61.02           O
ATOM    798  OE2 GLU A  50       8.034  16.337  41.155  1.00 58.12           O1-
ATOM    799  H   GLU A  50      12.293  16.887  41.331  1.00 44.46           H
ATOM    800  HA  GLU A  50      10.696  14.830  41.619  1.00 42.08           H
ATOM    801  HB2 GLU A  50      11.849  15.960  39.340  1.00 49.52           H
ATOM    802  HB3 GLU A  50      11.125  14.558  39.208  1.00 49.52           H
ATOM    803  HG2 GLU A  50       9.897  17.057  39.701  1.00 54.49           H
ATOM    804  HG3 GLU A  50       9.526  16.018  38.561  1.00 54.49           H
ATOM    805  N   ILE A  51      13.759  14.019  41.280  1.00 31.79           N
ATOM    806  CA  ILE A  51      14.636  12.868  41.415  1.00 27.67           C
ATOM    807  C   ILE A  51      14.574  12.329  42.835  1.00 30.20           C
ATOM    808  O   ILE A  51      14.551  11.114  43.068  1.00 31.92           O
ATOM    809  CB  ILE A  51      16.086  13.243  41.041  1.00 34.66           C
ATOM    810  CG1 ILE A  51      16.187  13.639  39.572  1.00 35.37           C
ATOM    811  CG2 ILE A  51      17.005  12.098  41.388  1.00 23.78           C
ATOM    812  CD1 ILE A  51      17.354  14.556  39.226  1.00 40.13           C
ATOM    813  H   ILE A  51      14.160  14.779  41.240  1.00 38.15           H
ATOM    814  HA  ILE A  51      14.339  12.168  40.813  1.00 33.21           H
ATOM    815  HB  ILE A  51      16.346  14.010  41.576  1.00 41.59           H
ATOM    816 HG12 ILE A  51      16.282  12.832  39.042  1.00 42.45           H
ATOM    817 HG13 ILE A  51      15.370  14.098  39.320  1.00 42.45           H
ATOM    818 HG21 ILE A  51      17.914  12.340  41.151  1.00 28.54           H
ATOM    819 HG22 ILE A  51      16.946  11.925  42.341  1.00 28.54           H
ATOM    820 HG23 ILE A  51      16.730  11.312  40.891  1.00 28.54           H
ATOM    821 HD11 ILE A  51      17.332  14.750  38.276  1.00 48.15           H
ATOM    822 HD12 ILE A  51      17.270  15.379  39.733  1.00 48.15           H
ATOM    823 HD13 ILE A  51      18.184  14.110  39.454  1.00 48.15           H
ATOM    824  N   SER A  52      14.589  13.216  43.803  1.00 28.92           N
ATOM    825  CA  SER A  52      14.738  12.766  45.172  1.00 35.85           C
ATOM    826  C   SER A  52      13.513  12.020  45.654  1.00 37.60           C
ATOM    827  O   SER A  52      13.639  11.136  46.508  1.00 38.80           O
ATOM    828  CB  SER A  52      15.031  13.949  46.076  1.00 40.19           C
ATOM    829  OG  SER A  52      16.162  14.649  45.585  1.00 49.32           O
ATOM    830  H   SER A  52      14.516  14.067  43.703  1.00 34.71           H
ATOM    831  HA  SER A  52      15.494  12.159  45.222  1.00 43.02           H
ATOM    832  HB2 SER A  52      14.265  14.544  46.084  1.00 48.22           H
ATOM    833  HB3 SER A  52      15.217  13.629  46.973  1.00 48.22           H
ATOM    834  HG  SER A  52      16.013  14.925  44.806  1.00 59.18           H
ATOM    835  N   ILE A  53      12.327  12.329  45.113  1.00 35.39           N
ATOM    836  CA  ILE A  53      11.154  11.562  45.518  1.00 41.60           C
ATOM    837  C   ILE A  53      11.341  10.093  45.146  1.00 37.61           C
ATOM    838  O   ILE A  53      10.688   9.222  45.728  1.00 29.30           O
ATOM    839  CB  ILE A  53       9.835  12.142  44.929  1.00 37.93           C
ATOM    840  CG1 ILE A  53       8.595  11.536  45.635  1.00 45.07           C
ATOM    841  CG2 ILE A  53       9.698  11.821  43.476  1.00 40.72           C
ATOM    842  CD1 ILE A  53       7.261  12.334  45.403  1.00 50.00           C
ATOM    843  H   ILE A  53      12.182  12.951  44.536  1.00 42.46           H
ATOM    844  HA  ILE A  53      11.081  11.607  46.484  1.00 49.92           H
ATOM    845  HB  ILE A  53       9.830  13.105  45.045  1.00 45.51           H
ATOM    846 HG12 ILE A  53       8.460  10.634  45.304  1.00 54.08           H
ATOM    847 HG13 ILE A  53       8.763  11.512  46.590  1.00 54.08           H
ATOM    848 HG21 ILE A  53       8.867  12.198  43.147  1.00 48.86           H
ATOM    849 HG22 ILE A  53      10.449  12.205  42.996  1.00 48.86           H
ATOM    850 HG23 ILE A  53       9.692  10.857  43.366  1.00 48.86           H
ATOM    851 HD11 ILE A  53       6.541  11.889  45.877  1.00 60.00           H
ATOM    852 HD12 ILE A  53       7.371  13.237  45.741  1.00 60.00           H
ATOM    853 HD13 ILE A  53       7.068  12.357  44.453  1.00 60.00           H
ATOM    854  N   LEU A  54      12.271   9.786  44.241  1.00 33.08           N
ATOM    855  CA  LEU A  54      12.486   8.402  43.840  1.00 29.03           C
ATOM    856  C   LEU A  54      13.230   7.598  44.905  1.00 31.63           C
ATOM    857  O   LEU A  54      13.306   6.362  44.818  1.00 28.52           O
ATOM    858  CB  LEU A  54      13.212   8.376  42.489  1.00 25.31           C
ATOM    859  CG  LEU A  54      12.502   9.175  41.362  1.00 27.07           C
ATOM    860  CD1 LEU A  54      13.319   9.235  40.093  1.00 30.05           C
ATOM    861  CD2 LEU A  54      11.093   8.685  41.016  1.00 25.11           C
ATOM    862  H   LEU A  54      12.783  10.355  43.849  1.00 39.69           H
ATOM    863  HA  LEU A  54      11.621   7.982  43.713  1.00 34.84           H
ATOM    864  HB2 LEU A  54      14.098   8.755  42.605  1.00 30.38           H
ATOM    865  HB3 LEU A  54      13.287   7.455  42.195  1.00 30.38           H
ATOM    866  HG  LEU A  54      12.406  10.089  41.671  1.00 32.49           H
ATOM    867 HD11 LEU A  54      12.830   9.743  39.426  1.00 36.06           H
ATOM    868 HD12 LEU A  54      14.166   9.668  40.283  1.00 36.06           H
ATOM    869 HD13 LEU A  54      13.473   8.332  39.774  1.00 36.06           H
ATOM    870 HD21 LEU A  54      10.731   9.240  40.307  1.00 30.13           H
ATOM    871 HD22 LEU A  54      11.143   7.762  40.721  1.00 30.13           H
ATOM    872 HD23 LEU A  54      10.533   8.750  41.805  1.00 30.13           H
ATOM    873  N   LYS A  55      13.771   8.266  45.919  1.00 25.64           N
ATOM    874  CA  LYS A  55      14.217   7.547  47.113  1.00 33.04           C
ATOM    875  C   LYS A  55      13.078   6.794  47.796  1.00 28.03           C
ATOM    876  O   LYS A  55      13.329   5.810  48.507  1.00 27.18           O
ATOM    877  CB  LYS A  55      14.844   8.516  48.112  1.00 31.34           C
ATOM    878  CG  LYS A  55      16.247   8.951  47.761  1.00 35.70           C
ATOM    879  CD  LYS A  55      16.914   9.764  48.901  1.00 42.34           C
ATOM    880  CE  LYS A  55      16.371  11.187  48.995  1.00 48.66           C
ATOM    881  NZ  LYS A  55      17.087  12.005  50.085  1.00 53.79           N1+
ATOM    882  H   LYS A  55      13.889   9.118  45.944  1.00 30.77           H
ATOM    883  HA  LYS A  55      14.894   6.900  46.857  1.00 39.64           H
ATOM    884  HB2 LYS A  55      14.292   9.312  48.161  1.00 37.61           H
ATOM    885  HB3 LYS A  55      14.877   8.087  48.982  1.00 37.61           H
ATOM    886  HG2 LYS A  55      16.790   8.165  47.593  1.00 42.84           H
ATOM    887  HG3 LYS A  55      16.216   9.511  46.969  1.00 42.84           H
ATOM    888  HD2 LYS A  55      16.746   9.320  49.747  1.00 50.81           H
ATOM    889  HD3 LYS A  55      17.869   9.816  48.737  1.00 50.81           H
ATOM    890  HE2 LYS A  55      16.502  11.635  48.145  1.00 58.39           H
ATOM    891  HE3 LYS A  55      15.426  11.154  49.214  1.00 58.39           H
ATOM    892  HZ1 LYS A  55      16.751  12.829  50.117  1.00 64.54           H
ATOM    893  HZ2 LYS A  55      16.978  11.617  50.878  1.00 64.54           H
ATOM    894  HZ3 LYS A  55      17.957  12.055  49.905  1.00 64.54           H
ATOM    895  N   GLU A  56      11.834   7.248  47.622  1.00 27.18           N
ATOM    896  CA  GLU A  56      10.680   6.553  48.184  1.00 30.01           C
ATOM    897  C   GLU A  56      10.339   5.234  47.480  1.00 30.78           C
ATOM    898  O   GLU A  56       9.524   4.470  48.004  1.00 34.69           O
ATOM    899  CB  GLU A  56       9.467   7.481  48.149  1.00 36.54           C
ATOM    900  CG  GLU A  56       9.668   8.811  48.814  1.00 40.68           C
ATOM    901  CD  GLU A  56       8.351   9.589  48.940  1.00 53.87           C
ATOM    902  OE1 GLU A  56       7.488   9.473  48.034  1.00 52.92           O
ATOM    903  OE2 GLU A  56       8.176  10.310  49.951  1.00 59.20           O1-
ATOM    904  H   GLU A  56      11.635   7.959  47.180  1.00 32.62           H
ATOM    905  HA  GLU A  56      10.866   6.348  49.114  1.00 36.02           H
ATOM    906  HB2 GLU A  56       9.234   7.649  47.223  1.00 43.85           H
ATOM    907  HB3 GLU A  56       8.728   7.039  48.596  1.00 43.85           H
ATOM    908  HG2 GLU A  56      10.024   8.671  49.705  1.00 48.82           H
ATOM    909  HG3 GLU A  56      10.285   9.342  48.286  1.00 48.82           H
ATOM    910  N   LEU A  57      10.907   4.934  46.317  1.00 27.76           N
ATOM    911  CA  LEU A  57      10.632   3.668  45.638  1.00 29.53           C
ATOM    912  C   LEU A  57      11.468   2.547  46.250  1.00 25.94           C
ATOM    913  O   LEU A  57      12.652   2.363  45.922  1.00 27.01           O
ATOM    914  CB  LEU A  57      10.880   3.792  44.135  1.00 25.48           C
ATOM    915  CG  LEU A  57       9.998   4.813  43.430  1.00 23.43           C
ATOM    916  CD1 LEU A  57      10.415   4.887  41.989  1.00 28.56           C
ATOM    917  CD2 LEU A  57       8.511   4.518  43.511  1.00 23.95           C
ATOM    918  H   LEU A  57      11.457   5.445  45.898  1.00 33.31           H
ATOM    919  HA  LEU A  57       9.697   3.443  45.765  1.00 35.44           H
ATOM    920  HB2 LEU A  57      11.803   4.055  43.994  1.00 30.58           H
ATOM    921  HB3 LEU A  57      10.719   2.930  43.722  1.00 30.58           H
ATOM    922  HG  LEU A  57      10.149   5.684  43.828  1.00 28.11           H
ATOM    923 HD11 LEU A  57       9.857   5.536  41.532  1.00 34.27           H
ATOM    924 HD12 LEU A  57      11.345   5.159  41.943  1.00 34.27           H
ATOM    925 HD13 LEU A  57      10.306   4.012  41.583  1.00 34.27           H
ATOM    926 HD21 LEU A  57       8.026   5.213  43.039  1.00 28.74           H
ATOM    927 HD22 LEU A  57       8.338   3.656  43.101  1.00 28.74           H
ATOM    928 HD23 LEU A  57       8.243   4.502  44.443  1.00 28.74           H
ATOM    929  N   LYS A  58      10.813   1.709  47.049  1.00 26.04           N
ATOM    930  CA  LYS A  58      11.484   0.657  47.807  1.00 23.76           C
ATOM    931  C   LYS A  58      10.750  -0.635  47.524  1.00 22.14           C
ATOM    932  O   LYS A  58       9.637  -0.855  48.013  1.00 25.77           O
ATOM    933  CB  LYS A  58      11.494   0.979  49.307  1.00 30.59           C
ATOM    934  CG  LYS A  58      12.046   2.366  49.598  1.00 33.90           C
ATOM    935  CD  LYS A  58      11.937   2.733  51.051  1.00 37.32           C
ATOM    936  CE  LYS A  58      12.761   3.975  51.329  1.00 41.10           C
ATOM    937  NZ  LYS A  58      12.490   4.514  52.684  1.00 52.25           N1+
ATOM    938  H   LYS A  58       9.962   1.731  47.172  1.00 31.24           H
ATOM    939  HA  LYS A  58      12.400   0.568  47.502  1.00 28.51           H
ATOM    940  HB2 LYS A  58      10.587   0.938  49.646  1.00 36.71           H
ATOM    941  HB3 LYS A  58      12.051   0.331  49.766  1.00 36.71           H
ATOM    942  HG2 LYS A  58      12.983   2.393  49.350  1.00 40.68           H
ATOM    943  HG3 LYS A  58      11.546   3.020  49.084  1.00 40.68           H
ATOM    944  HD2 LYS A  58      11.011   2.921  51.271  1.00 44.78           H
ATOM    945  HD3 LYS A  58      12.277   2.007  51.597  1.00 44.78           H
ATOM    946  HE2 LYS A  58      13.704   3.753  51.273  1.00 49.32           H
ATOM    947  HE3 LYS A  58      12.538   4.660  50.680  1.00 49.32           H
ATOM    948  HZ1 LYS A  58      12.984   5.241  52.826  1.00 62.70           H
ATOM    949  HZ2 LYS A  58      11.630   4.729  52.760  1.00 62.70           H
ATOM    950  HZ3 LYS A  58      12.691   3.903  53.300  1.00 62.70           H
ATOM    951  N   HIS A  59      11.381  -1.469  46.735  1.00 20.66           N
ATOM    952  CA  HIS A  59      10.759  -2.667  46.217  1.00 28.84           C
ATOM    953  C   HIS A  59      11.924  -3.536  45.809  1.00 23.61           C
ATOM    954  O   HIS A  59      12.915  -3.044  45.260  1.00 23.77           O
ATOM    955  CB  HIS A  59       9.823  -2.389  45.016  1.00 17.63           C
ATOM    956  CG  HIS A  59       9.025  -3.578  44.591  1.00 20.10           C
ATOM    957  ND1 HIS A  59       9.507  -4.524  43.720  1.00 21.11           N
ATOM    958  CD2 HIS A  59       7.766  -3.965  44.909  1.00 23.68           C
ATOM    959  CE1 HIS A  59       8.585  -5.448  43.520  1.00 21.02           C
ATOM    960  NE2 HIS A  59       7.523  -5.136  44.234  1.00 21.50           N
ATOM    961  H   HIS A  59      12.194  -1.363  46.475  1.00 24.80           H
ATOM    962  HA  HIS A  59      10.258  -3.113  46.917  1.00 34.61           H
ATOM    963  HB2 HIS A  59      10.360  -2.106  44.259  1.00 21.15           H
ATOM    964  HB3 HIS A  59       9.201  -1.686  45.259  1.00 21.15           H
ATOM    965  HD2 HIS A  59       7.181  -3.526  45.483  1.00 28.42           H
ATOM    966  HE1 HIS A  59       8.673  -6.196  42.974  1.00 25.22           H
ATOM    967  HE2 HIS A  59       6.793  -5.588  44.266  1.00 25.80           H
ATOM    968  N   SER A  60      11.783  -4.819  46.055  1.00 20.91           N
ATOM    969  CA  SER A  60      12.854  -5.708  45.772  1.00 23.78           C
ATOM    970  C   SER A  60      13.202  -5.785  44.286  1.00 26.22           C
ATOM    971  O   SER A  60      14.296  -6.247  43.964  1.00 19.34           O
ATOM    972  CB  SER A  60      12.522  -7.075  46.394  1.00 27.43           C
ATOM    973  OG  SER A  60      11.540  -7.725  45.686  1.00 31.47           O
ATOM    974  H   SER A  60      11.079  -5.189  46.384  1.00 25.09           H
ATOM    975  HA  SER A  60      13.644  -5.376  46.227  1.00 28.54           H
ATOM    976  HB2 SER A  60      13.323  -7.622  46.395  1.00 32.92           H
ATOM    977  HB3 SER A  60      12.215  -6.940  47.304  1.00 32.92           H
ATOM    978  HG  SER A  60      11.374  -8.468  46.041  1.00 37.76           H
ATOM    979  N   ASN A  61      12.351  -5.319  43.363  1.00 24.78           N
ATOM    980  CA  ASN A  61      12.718  -5.361  41.949  1.00 19.45           C
ATOM    981  C   ASN A  61      12.949  -3.984  41.324  1.00 23.16           C
ATOM    982  O   ASN A  61      12.923  -3.872  40.088  1.00 20.80           O
ATOM    983  CB  ASN A  61      11.674  -6.116  41.155  1.00 26.64           C
ATOM    984  CG  ASN A  61      11.483  -7.533  41.663  1.00 19.32           C
ATOM    985  OD1 ASN A  61      10.404  -7.871  42.089  1.00 20.47           O
ATOM    986  ND2 ASN A  61      12.520  -8.361  41.592  1.00 22.56           N
ATOM    987  H   ASN A  61      11.576  -4.983  43.527  1.00 29.73           H
ATOM    988  HA  ASN A  61      13.550  -5.853  41.869  1.00 23.34           H
ATOM    989  HB2 ASN A  61      10.825  -5.653  41.225  1.00 31.97           H
ATOM    990  HB3 ASN A  61      11.953  -6.163  40.227  1.00 31.97           H
ATOM    991 HD21 ASN A  61      12.445  -9.170  41.871  1.00 27.08           H
ATOM    992 HD22 ASN A  61      13.267  -8.086  41.266  1.00 27.08           H
ATOM    993  N   ILE A  62      13.098  -2.942  42.149  1.00 25.46           N
ATOM    994  CA  ILE A  62      13.483  -1.589  41.749  1.00 19.52           C
ATOM    995  C   ILE A  62      14.873  -1.295  42.339  1.00 22.84           C
ATOM    996  O   ILE A  62      15.070  -1.390  43.553  1.00 22.84           O
ATOM    997  CB  ILE A  62      12.463  -0.557  42.253  1.00 20.43           C
ATOM    998  CG1 ILE A  62      11.044  -0.783  41.660  1.00 22.54           C
ATOM    999  CG2 ILE A  62      12.928   0.864  41.979  1.00 21.13           C
ATOM   1000  CD1 ILE A  62      11.019  -1.014  40.141  1.00 17.02           C
ATOM   1001  H   ILE A  62      12.972  -3.005  42.998  1.00 30.55           H
ATOM   1002  HA  ILE A  62      13.534  -1.534  40.782  1.00 23.43           H
ATOM   1003  HB  ILE A  62      12.396  -0.661  43.215  1.00 24.52           H
ATOM   1004 HG12 ILE A  62      10.651  -1.562  42.083  1.00 27.04           H
ATOM   1005 HG13 ILE A  62      10.501  -0.001  41.847  1.00 27.04           H
ATOM   1006 HG21 ILE A  62      12.259   1.484  42.311  1.00 25.35           H
ATOM   1007 HG22 ILE A  62      13.771   1.013  42.434  1.00 25.35           H
ATOM   1008 HG23 ILE A  62      13.041   0.980  41.023  1.00 25.35           H
ATOM   1009 HD11 ILE A  62      10.101  -1.145  39.857  1.00 20.42           H
ATOM   1010 HD12 ILE A  62      11.396  -0.237  39.698  1.00 20.42           H
ATOM   1011 HD13 ILE A  62      11.546  -1.802  39.934  1.00 20.42           H
ATOM   1012  N   VAL A  63      15.821  -0.892  41.492  1.00 25.22           N
ATOM   1013  CA  VAL A  63      17.127  -0.425  41.968  1.00 17.49           C
ATOM   1014  C   VAL A  63      16.947   0.671  43.017  1.00 18.37           C
ATOM   1015  O   VAL A  63      16.304   1.696  42.770  1.00 24.95           O
ATOM   1016  CB  VAL A  63      17.993   0.053  40.801  1.00 25.26           C
ATOM   1017  CG1 VAL A  63      19.375   0.533  41.314  1.00 27.77           C
ATOM   1018  CG2 VAL A  63      18.174  -1.094  39.833  1.00 21.78           C
ATOM   1019  H   VAL A  63      15.734  -0.878  40.636  1.00 30.27           H
ATOM   1020  HA  VAL A  63      17.587  -1.166  42.392  1.00 20.99           H
ATOM   1021  HB  VAL A  63      17.555   0.787  40.342  1.00 30.31           H
ATOM   1022 HG11 VAL A  63      19.906   0.831  40.559  1.00 33.32           H
ATOM   1023 HG12 VAL A  63      19.244   1.266  41.936  1.00 33.32           H
ATOM   1024 HG13 VAL A  63      19.819  -0.205  41.761  1.00 33.32           H
ATOM   1025 HG21 VAL A  63      18.722  -0.796  39.091  1.00 26.13           H
ATOM   1026 HG22 VAL A  63      18.609  -1.828  40.293  1.00 26.13           H
ATOM   1027 HG23 VAL A  63      17.303  -1.374  39.510  1.00 26.13           H
ATOM   1028  N   LYS A  64      17.527   0.472  44.198  1.00 23.05           N
ATOM   1029  CA  LYS A  64      17.383   1.427  45.293  1.00 25.42           C
ATOM   1030  C   LYS A  64      18.261   2.670  45.078  1.00 23.02           C
ATOM   1031  O   LYS A  64      19.444   2.548  44.774  1.00 26.14           O
ATOM   1032  CB  LYS A  64      17.730   0.736  46.620  1.00 24.91           C
ATOM   1033  CG  LYS A  64      17.575   1.637  47.840  1.00 25.82           C
ATOM   1034  CD  LYS A  64      17.867   0.913  49.138  1.00 34.98           C
ATOM   1035  CE  LYS A  64      17.716   1.836  50.358  1.00 34.79           C
ATOM   1036  NZ  LYS A  64      16.340   2.405  50.525  1.00 41.85           N1+
ATOM   1037  H   LYS A  64      18.012  -0.211  44.392  1.00 27.66           H
ATOM   1038  HA  LYS A  64      16.458   1.717  45.339  1.00 30.50           H
ATOM   1039  HB2 LYS A  64      17.143  -0.027  46.738  1.00 29.89           H
ATOM   1040  HB3 LYS A  64      18.652   0.439  46.585  1.00 29.89           H
ATOM   1041  HG2 LYS A  64      18.194   2.380  47.765  1.00 30.98           H
ATOM   1042  HG3 LYS A  64      16.663   1.965  47.877  1.00 30.98           H
ATOM   1043  HD2 LYS A  64      17.245   0.176  49.238  1.00 41.98           H
ATOM   1044  HD3 LYS A  64      18.778   0.582  49.120  1.00 41.98           H
ATOM   1045  HE2 LYS A  64      17.927   1.330  51.159  1.00 41.75           H
ATOM   1046  HE3 LYS A  64      18.334   2.578  50.267  1.00 41.75           H
ATOM   1047  HZ1 LYS A  64      16.312   2.928  51.244  1.00 50.22           H
ATOM   1048  HZ2 LYS A  64      16.121   2.885  49.808  1.00 50.22           H
ATOM   1049  HZ3 LYS A  64      15.749   1.747  50.623  1.00 50.22           H
ATOM   1050  N   LEU A  65      17.664   3.863  45.196  1.00 23.30           N
ATOM   1051  CA  LEU A  65      18.405   5.123  45.146  1.00 30.22           C
ATOM   1052  C   LEU A  65      18.721   5.537  46.576  1.00 28.71           C
ATOM   1053  O   LEU A  65      17.801   5.736  47.389  1.00 29.22           O
ATOM   1054  CB  LEU A  65      17.601   6.206  44.421  1.00 26.16           C
ATOM   1055  CG  LEU A  65      18.088   7.667  44.452  1.00 28.08           C
ATOM   1056  CD1 LEU A  65      19.383   7.790  43.769  1.00 31.98           C
ATOM   1057  CD2 LEU A  65      17.087   8.601  43.836  1.00 28.83           C
ATOM   1058  H   LEU A  65      16.818   3.966  45.308  1.00 27.96           H
ATOM   1059  HA  LEU A  65      19.241   4.990  44.672  1.00 36.26           H
ATOM   1060  HB2 LEU A  65      17.547   5.953  43.486  1.00 31.39           H
ATOM   1061  HB3 LEU A  65      16.706   6.205  44.796  1.00 31.39           H
ATOM   1062  HG  LEU A  65      18.213   7.934  45.376  1.00 33.70           H
ATOM   1063 HD11 LEU A  65      19.670   8.716  43.801  1.00 38.38           H
ATOM   1064 HD12 LEU A  65      20.032   7.227  44.219  1.00 38.38           H
ATOM   1065 HD13 LEU A  65      19.282   7.507  42.847  1.00 38.38           H
ATOM   1066 HD21 LEU A  65      17.433   9.507  43.877  1.00 34.59           H
ATOM   1067 HD22 LEU A  65      16.942   8.344  42.912  1.00 34.59           H
ATOM   1068 HD23 LEU A  65      16.254   8.543  44.330  1.00 34.59           H
ATOM   1069  N   TYR A  66      20.016   5.614  46.908  1.00 27.87           N
ATOM   1070  CA  TYR A  66      20.418   6.001  48.259  1.00 32.84           C
ATOM   1071  C   TYR A  66      20.588   7.500  48.424  1.00 34.27           C
ATOM   1072  O   TYR A  66      20.251   8.036  49.482  1.00 32.15           O
ATOM   1073  CB  TYR A  66      21.738   5.349  48.669  1.00 30.00           C
ATOM   1074  CG  TYR A  66      21.650   3.877  48.913  1.00 33.15           C
ATOM   1075  CD1 TYR A  66      21.861   2.988  47.878  1.00 34.56           C
ATOM   1076  CD2 TYR A  66      21.377   3.367  50.177  1.00 32.14           C
ATOM   1077  CE1 TYR A  66      21.800   1.633  48.083  1.00 35.50           C
ATOM   1078  CE2 TYR A  66      21.295   2.005  50.391  1.00 36.78           C
ATOM   1079  CZ  TYR A  66      21.502   1.140  49.330  1.00 35.99           C
ATOM   1080  OH  TYR A  66      21.442  -0.226  49.474  1.00 41.20           O
ATOM   1081  H   TYR A  66      20.670   5.449  46.374  1.00 33.44           H
ATOM   1082  HA  TYR A  66      19.736   5.709  48.884  1.00 39.41           H
ATOM   1083  HB2 TYR A  66      22.388   5.492  47.964  1.00 36.00           H
ATOM   1084  HB3 TYR A  66      22.049   5.765  49.489  1.00 36.00           H
ATOM   1085  HD1 TYR A  66      22.054   3.313  47.029  1.00 41.47           H
ATOM   1086  HD2 TYR A  66      21.228   3.952  50.884  1.00 38.57           H
ATOM   1087  HE1 TYR A  66      21.933   1.049  47.371  1.00 42.59           H
ATOM   1088  HE2 TYR A  66      21.103   1.672  51.239  1.00 44.13           H
ATOM   1089  HH  TYR A  66      21.254  -0.423  50.269  1.00 49.43           H
ATOM   1090  N   ASP A  67      21.131   8.194  47.428  1.00 33.66           N
ATOM   1091  CA  ASP A  67      21.530   9.576  47.665  1.00 38.86           C
ATOM   1092  C   ASP A  67      21.521  10.358  46.360  1.00 38.06           C
ATOM   1093  O   ASP A  67      21.654   9.803  45.268  1.00 36.40           O
ATOM   1094  CB  ASP A  67      22.934   9.668  48.319  1.00 39.94           C
ATOM   1095  CG  ASP A  67      23.159  11.000  49.050  1.00 47.71           C
ATOM   1096  OD1 ASP A  67      22.159  11.685  49.389  1.00 47.09           O
ATOM   1097  OD2 ASP A  67      24.339  11.368  49.283  1.00 52.98           O1-
ATOM   1098  H   ASP A  67      21.275   7.900  46.633  1.00 40.39           H
ATOM   1099  HA  ASP A  67      20.891   9.990  48.266  1.00 46.63           H
ATOM   1100  HB2 ASP A  67      23.029   8.951  48.965  1.00 47.93           H
ATOM   1101  HB3 ASP A  67      23.610   9.586  47.629  1.00 47.93           H
ATOM   1102  N   VAL A  68      21.395  11.672  46.505  1.00 36.40           N
ATOM   1103  CA  VAL A  68      21.376  12.609  45.401  1.00 36.13           C
ATOM   1104  C   VAL A  68      22.394  13.707  45.703  1.00 37.89           C
ATOM   1105  O   VAL A  68      22.150  14.552  46.567  1.00 38.09           O
ATOM   1106  CB  VAL A  68      19.975  13.186  45.201  1.00 41.45           C
ATOM   1107  CG1 VAL A  68      19.964  14.261  44.119  1.00 37.03           C
ATOM   1108  CG2 VAL A  68      19.011  12.018  44.878  1.00 38.67           C
ATOM   1109  H   VAL A  68      21.315  12.056  47.271  1.00 43.68           H
ATOM   1110  HA  VAL A  68      21.644  12.157  44.586  1.00 43.36           H
ATOM   1111  HB  VAL A  68      19.682  13.594  46.030  1.00 49.74           H
ATOM   1112 HG11 VAL A  68      19.061  14.602  44.022  1.00 44.43           H
ATOM   1113 HG12 VAL A  68      20.561  14.979  44.382  1.00 44.43           H
ATOM   1114 HG13 VAL A  68      20.263  13.871  43.283  1.00 44.43           H
ATOM   1115 HG21 VAL A  68      18.117  12.373  44.749  1.00 46.41           H
ATOM   1116 HG22 VAL A  68      19.311  11.576  44.069  1.00 46.41           H
ATOM   1117 HG23 VAL A  68      19.015  11.392  45.619  1.00 46.41           H
ATOM   1118  N   ILE A  69      23.519  13.710  44.987  1.00 36.08           N
ATOM   1119  CA  ILE A  69      24.643  14.597  45.305  1.00 45.56           C
ATOM   1120  C   ILE A  69      24.733  15.687  44.243  1.00 39.48           C
ATOM   1121  O   ILE A  69      25.072  15.430  43.082  1.00 38.53           O
ATOM   1122  CB  ILE A  69      25.965  13.832  45.430  1.00 40.14           C
ATOM   1123  CG1 ILE A  69      25.828  12.711  46.464  1.00 42.28           C
ATOM   1124  CG2 ILE A  69      27.135  14.830  45.801  1.00 44.27           C
ATOM   1125  CD1 ILE A  69      27.066  11.808  46.534  1.00 51.61           C
ATOM   1126  H   ILE A  69      23.658  13.204  44.306  1.00 43.30           H
ATOM   1127  HA  ILE A  69      24.469  15.027  46.157  1.00 54.67           H
ATOM   1128  HB  ILE A  69      26.167  13.431  44.571  1.00 48.17           H
ATOM   1129 HG12 ILE A  69      25.695  13.105  47.340  1.00 50.73           H
ATOM   1130 HG13 ILE A  69      25.066  12.158  46.230  1.00 50.73           H
ATOM   1131 HG21 ILE A  69      27.963  14.330  45.876  1.00 53.12           H
ATOM   1132 HG22 ILE A  69      27.214  15.498  45.103  1.00 53.12           H
ATOM   1133 HG23 ILE A  69      26.929  15.258  46.647  1.00 53.12           H
ATOM   1134 HD11 ILE A  69      26.917  11.121  47.203  1.00 61.93           H
ATOM   1135 HD12 ILE A  69      27.207  11.399  45.666  1.00 61.93           H
ATOM   1136 HD13 ILE A  69      27.835  12.346  46.776  1.00 61.93           H
ATOM   1137  N   HIS A  70      24.488  16.917  44.680  1.00 42.35           N
ATOM   1138  CA  HIS A  70      24.371  18.094  43.826  1.00 50.15           C
ATOM   1139  C   HIS A  70      25.422  19.103  44.285  1.00 46.03           C
ATOM   1140  O   HIS A  70      25.265  19.710  45.347  1.00 44.22           O
ATOM   1141  CB  HIS A  70      22.952  18.666  43.942  1.00 42.80           C
ATOM   1142  CG  HIS A  70      22.627  19.751  42.955  1.00 52.45           C
ATOM   1143  ND1 HIS A  70      23.278  19.887  41.750  1.00 51.54           N
ATOM   1144  CD2 HIS A  70      21.692  20.733  42.986  1.00 49.28           C
ATOM   1145  CE1 HIS A  70      22.771  20.911  41.085  1.00 47.29           C
ATOM   1146  NE2 HIS A  70      21.814  21.448  41.817  1.00 49.41           N
ATOM   1147  H   HIS A  70      24.381  17.102  45.513  1.00 50.83           H
ATOM   1148  HA  HIS A  70      24.543  17.854  42.902  1.00 60.17           H
ATOM   1149  HB2 HIS A  70      22.839  19.036  44.832  1.00 51.36           H
ATOM   1150  HB3 HIS A  70      22.316  17.946  43.806  1.00 51.36           H
ATOM   1151  HD2 HIS A  70      21.092  20.903  43.676  1.00 59.13           H
ATOM   1152  HE1 HIS A  70      23.050  21.209  40.249  1.00 56.75           H
ATOM   1153  HE2 HIS A  70      21.336  22.127  41.594  1.00 59.30           H
ATOM   1154  N   THR A  71      26.496  19.289  43.502  1.00 57.05           N
ATOM   1155  CA  THR A  71      27.552  20.235  43.903  1.00 59.38           C
ATOM   1156  C   THR A  71      28.159  20.879  42.659  1.00 60.29           C
ATOM   1157  O   THR A  71      28.971  20.251  41.972  1.00 64.11           O
ATOM   1158  CB  THR A  71      28.636  19.557  44.734  1.00 58.27           C
ATOM   1159  OG1 THR A  71      29.337  18.593  43.929  1.00 56.92           O
ATOM   1160  CG2 THR A  71      28.040  18.872  45.971  1.00 61.78           C
ATOM   1161  H   THR A  71      26.635  18.890  42.752  1.00 68.46           H
ATOM   1162  HA  THR A  71      27.157  20.938  44.442  1.00 71.25           H
ATOM   1163  HB  THR A  71      29.266  20.229  45.039  1.00 69.92           H
ATOM   1164  HG1 THR A  71      29.694  18.974  43.271  1.00 68.31           H
ATOM   1165 HG21 THR A  71      28.743  18.447  46.486  1.00 74.13           H
ATOM   1166 HG22 THR A  71      27.592  19.527  46.529  1.00 74.13           H
ATOM   1167 HG23 THR A  71      27.397  18.198  45.699  1.00 74.13           H
ATOM   1168  N   LYS A  72      27.765  22.132  42.387  1.00 57.41           N
ATOM   1169  CA  LYS A  72      28.447  22.998  41.422  1.00 60.64           C
ATOM   1170  C   LYS A  72      28.350  22.527  39.967  1.00 60.26           C
ATOM   1171  O   LYS A  72      29.360  22.121  39.379  1.00 59.11           O
ATOM   1172  CB  LYS A  72      29.932  23.146  41.821  1.00 67.93           C
ATOM   1173  CG  LYS A  72      30.203  24.182  42.957  1.00 68.00           C
ATOM   1174  CD  LYS A  72      31.283  25.215  42.549  1.00 67.82           C
ATOM   1175  CE  LYS A  72      31.328  26.423  43.487  1.00 65.77           C
ATOM   1176  NZ  LYS A  72      31.418  27.712  42.736  1.00 69.97           N1+
ATOM   1177  H   LYS A  72      27.087  22.508  42.759  1.00 68.90           H
ATOM   1178  HA  LYS A  72      28.045  23.880  41.467  1.00 72.77           H
ATOM   1179  HB2 LYS A  72      30.258  22.284  42.126  1.00 81.51           H
ATOM   1180  HB3 LYS A  72      30.436  23.427  41.041  1.00 81.51           H
ATOM   1181  HG2 LYS A  72      29.383  24.662  43.153  1.00 81.60           H
ATOM   1182  HG3 LYS A  72      30.514  23.715  43.748  1.00 81.60           H
ATOM   1183  HD2 LYS A  72      32.153  24.787  42.568  1.00 81.38           H
ATOM   1184  HD3 LYS A  72      31.091  25.537  41.654  1.00 81.38           H
ATOM   1185  HE2 LYS A  72      30.519  26.441  44.022  1.00 78.92           H
ATOM   1186  HE3 LYS A  72      32.107  26.352  44.060  1.00 78.92           H
ATOM   1187  HZ1 LYS A  72      31.443  28.395  43.306  1.00 83.97           H
ATOM   1188  HZ2 LYS A  72      32.157  27.724  42.239  1.00 83.97           H
ATOM   1189  HZ3 LYS A  72      30.710  27.805  42.204  1.00 83.97           H
ATOM   1190  N   LYS A  73      27.159  22.607  39.361  1.00 66.10           N
ATOM   1191  CA  LYS A  73      26.935  22.097  37.996  1.00 64.77           C
ATOM   1192  C   LYS A  73      27.451  20.656  37.843  1.00 64.43           C
ATOM   1193  O   LYS A  73      28.047  20.280  36.828  1.00 65.01           O
ATOM   1194  CB  LYS A  73      27.586  23.024  36.953  1.00 62.67           C
ATOM   1195  CG  LYS A  73      26.955  24.434  36.806  1.00 61.67           C
ATOM   1196  CD  LYS A  73      27.730  25.254  35.740  1.00 67.30           C
ATOM   1197  CE  LYS A  73      27.538  26.796  35.818  1.00 70.64           C
ATOM   1198  NZ  LYS A  73      28.463  27.544  34.889  1.00 63.95           N1+
ATOM   1199  H   LYS A  73      26.458  22.953  39.720  1.00 79.32           H
ATOM   1200  HA  LYS A  73      25.981  22.087  37.823  1.00 77.73           H
ATOM   1201  HB2 LYS A  73      28.517  23.149  37.194  1.00 75.20           H
ATOM   1202  HB3 LYS A  73      27.533  22.593  36.086  1.00 75.20           H
ATOM   1203  HG2 LYS A  73      26.032  24.349  36.519  1.00 74.00           H
ATOM   1204  HG3 LYS A  73      27.006  24.903  37.654  1.00 74.00           H
ATOM   1205  HD2 LYS A  73      28.677  25.073  35.842  1.00 80.76           H
ATOM   1206  HD3 LYS A  73      27.438  24.969  34.860  1.00 80.76           H
ATOM   1207  HE2 LYS A  73      26.625  27.014  35.572  1.00 84.77           H
ATOM   1208  HE3 LYS A  73      27.718  27.092  36.724  1.00 84.77           H
ATOM   1209  HZ1 LYS A  73      28.324  28.420  34.962  1.00 76.74           H
ATOM   1210  HZ2 LYS A  73      29.310  27.368  35.097  1.00 76.74           H
ATOM   1211  HZ3 LYS A  73      28.314  27.297  34.047  1.00 76.74           H
ATOM   1212  N   ARG A  74      27.228  19.840  38.872  1.00 62.69           N
ATOM   1213  CA  ARG A  74      27.625  18.435  38.877  1.00 55.15           C
ATOM   1214  C   ARG A  74      26.567  17.659  39.654  1.00 49.44           C
ATOM   1215  O   ARG A  74      26.253  18.037  40.784  1.00 47.30           O
ATOM   1216  CB  ARG A  74      29.008  18.254  39.522  1.00 55.30           C
ATOM   1217  CG  ARG A  74      30.154  19.016  38.836  1.00 61.34           C
ATOM   1218  CD  ARG A  74      31.230  18.042  38.350  1.00 69.26           C
ATOM   1219  NE  ARG A  74      32.327  18.673  37.595  1.00 71.38           N
ATOM   1220  CZ  ARG A  74      33.467  18.056  37.260  1.00 74.01           C
ATOM   1221  NH1 ARG A  74      33.688  16.793  37.613  1.00 70.20           N
ATOM   1222  NH2 ARG A  74      34.403  18.700  36.564  1.00 74.90           N1+
ATOM   1223  H   ARG A  74      26.837  20.086  39.597  1.00 75.23           H
ATOM   1224  HA  ARG A  74      27.657  18.098  37.968  1.00 66.18           H
ATOM   1225  HB2 ARG A  74      28.962  18.562  40.441  1.00 66.36           H
ATOM   1226  HB3 ARG A  74      29.234  17.311  39.507  1.00 66.36           H
ATOM   1227  HG2 ARG A  74      29.808  19.499  38.069  1.00 73.61           H
ATOM   1228  HG3 ARG A  74      30.559  19.630  39.468  1.00 73.61           H
ATOM   1229  HD2 ARG A  74      31.618  17.599  39.120  1.00 83.11           H
ATOM   1230  HD3 ARG A  74      30.814  17.384  37.770  1.00 83.11           H
ATOM   1231  HE  ARG A  74      32.228  19.492  37.354  1.00 85.65           H
ATOM   1232 HH11 ARG A  74      33.093  16.361  38.059  1.00 84.24           H
ATOM   1233 HH12 ARG A  74      34.425  16.408  37.393  1.00 84.24           H
ATOM   1234 HH21 ARG A  74      34.278  19.518  36.330  1.00 89.88           H
ATOM   1235 HH22 ARG A  74      35.136  18.301  36.356  1.00 89.88           H
ATOM   1236  N   LEU A  75      26.012  16.594  39.061  1.00 47.18           N
ATOM   1237  CA  LEU A  75      24.913  15.841  39.670  1.00 40.82           C
ATOM   1238  C   LEU A  75      25.223  14.349  39.635  1.00 38.85           C
ATOM   1239  O   LEU A  75      25.376  13.763  38.552  1.00 32.50           O
ATOM   1240  CB  LEU A  75      23.581  16.132  38.970  1.00 38.05           C
ATOM   1241  CG  LEU A  75      22.398  15.370  39.552  1.00 37.99           C
ATOM   1242  CD1 LEU A  75      22.091  15.835  40.961  1.00 39.60           C
ATOM   1243  CD2 LEU A  75      21.165  15.489  38.671  1.00 39.68           C
ATOM   1244  H   LEU A  75      26.260  16.286  38.297  1.00 56.61           H
ATOM   1245  HA  LEU A  75      24.826  16.107  40.599  1.00 48.98           H
ATOM   1246  HB2 LEU A  75      23.389  17.080  39.045  1.00 45.66           H
ATOM   1247  HB3 LEU A  75      23.660  15.886  38.035  1.00 45.66           H
ATOM   1248  HG  LEU A  75      22.632  14.430  39.601  1.00 45.59           H
ATOM   1249 HD11 LEU A  75      21.335  15.332  41.301  1.00 47.52           H
ATOM   1250 HD12 LEU A  75      22.869  15.683  41.520  1.00 47.52           H
ATOM   1251 HD13 LEU A  75      21.877  16.781  40.941  1.00 47.52           H
ATOM   1252 HD21 LEU A  75      20.438  14.991  39.078  1.00 47.61           H
ATOM   1253 HD22 LEU A  75      20.923  16.425  38.593  1.00 47.61           H
ATOM   1254 HD23 LEU A  75      21.367  15.124  37.795  1.00 47.61           H
ATOM   1255  N   VAL A  76      25.335  13.745  40.824  1.00 30.25           N
ATOM   1256  CA  VAL A  76      25.658  12.330  40.979  1.00 34.16           C
ATOM   1257  C   VAL A  76      24.550  11.647  41.778  1.00 30.73           C
ATOM   1258  O   VAL A  76      24.173  12.127  42.854  1.00 31.55           O
ATOM   1259  CB  VAL A  76      27.016  12.118  41.682  1.00 34.41           C
ATOM   1260  CG1 VAL A  76      27.282  10.642  41.861  1.00 34.46           C
ATOM   1261  CG2 VAL A  76      28.156  12.740  40.901  1.00 34.30           C
ATOM   1262  H   VAL A  76      25.223  14.150  41.574  1.00 36.30           H
ATOM   1263  HA  VAL A  76      25.701  11.914  40.103  1.00 40.99           H
ATOM   1264  HB  VAL A  76      26.989  12.529  42.560  1.00 41.29           H
ATOM   1265 HG11 VAL A  76      28.137  10.526  42.303  1.00 41.36           H
ATOM   1266 HG12 VAL A  76      26.574  10.257  42.402  1.00 41.36           H
ATOM   1267 HG13 VAL A  76      27.300  10.217  40.989  1.00 41.36           H
ATOM   1268 HG21 VAL A  76      28.987  12.584  41.378  1.00 41.17           H
ATOM   1269 HG22 VAL A  76      28.197  12.332  40.022  1.00 41.17           H
ATOM   1270 HG23 VAL A  76      27.997  13.693  40.817  1.00 41.17           H
ATOM   1271  N   LEU A  77      24.088  10.497  41.288  1.00 28.50           N
ATOM   1272  CA  LEU A  77      23.099   9.679  41.977  1.00 28.56           C
ATOM   1273  C   LEU A  77      23.758   8.405  42.458  1.00 27.21           C
ATOM   1274  O   LEU A  77      24.458   7.739  41.693  1.00 36.01           O
ATOM   1275  CB  LEU A  77      21.909   9.348  41.063  1.00 27.45           C
ATOM   1276  CG  LEU A  77      21.346  10.522  40.270  1.00 27.73           C
ATOM   1277  CD1 LEU A  77      20.223  10.104  39.367  1.00 30.28           C
ATOM   1278  CD2 LEU A  77      20.897  11.581  41.190  1.00 32.25           C
ATOM   1279  H   LEU A  77      24.341  10.163  40.536  1.00 34.20           H
ATOM   1280  HA  LEU A  77      22.766  10.161  42.750  1.00 34.28           H
ATOM   1281  HB2 LEU A  77      22.190   8.674  40.425  1.00 32.94           H
ATOM   1282  HB3 LEU A  77      21.190   8.995  41.611  1.00 32.94           H
ATOM   1283  HG  LEU A  77      22.051  10.890  39.715  1.00 33.28           H
ATOM   1284 HD11 LEU A  77      19.900  10.881  38.886  1.00 36.34           H
ATOM   1285 HD12 LEU A  77      20.553   9.440  38.741  1.00 36.34           H
ATOM   1286 HD13 LEU A  77      19.510   9.726  39.905  1.00 36.34           H
ATOM   1287 HD21 LEU A  77      20.543  12.320  40.670  1.00 38.70           H
ATOM   1288 HD22 LEU A  77      20.208  11.223  41.771  1.00 38.70           H
ATOM   1289 HD23 LEU A  77      21.654  11.881  41.718  1.00 38.70           H
ATOM   1290  N   VAL A  78      23.553   8.093  43.730  1.00 27.23           N
ATOM   1291  CA  VAL A  78      24.138   6.936  44.394  1.00 29.19           C
ATOM   1292  C   VAL A  78      23.092   5.823  44.431  1.00 28.57           C
ATOM   1293  O   VAL A  78      22.073   5.966  45.103  1.00 26.78           O
ATOM   1294  CB  VAL A  78      24.566   7.300  45.824  1.00 35.87           C
ATOM   1295  CG1 VAL A  78      25.322   6.155  46.457  1.00 34.83           C
ATOM   1296  CG2 VAL A  78      25.390   8.566  45.811  1.00 37.81           C
ATOM   1297  H   VAL A  78      23.056   8.560  44.253  1.00 32.68           H
ATOM   1298  HA  VAL A  78      24.913   6.626  43.900  1.00 35.03           H
ATOM   1299  HB  VAL A  78      23.773   7.465  46.357  1.00 43.04           H
ATOM   1300 HG11 VAL A  78      25.581   6.408  47.357  1.00 41.80           H
ATOM   1301 HG12 VAL A  78      24.747   5.374  46.485  1.00 41.80           H
ATOM   1302 HG13 VAL A  78      26.111   5.966  45.926  1.00 41.80           H
ATOM   1303 HG21 VAL A  78      25.652   8.781  46.719  1.00 45.37           H
ATOM   1304 HG22 VAL A  78      26.178   8.424  45.263  1.00 45.37           H
ATOM   1305 HG23 VAL A  78      24.855   9.286  45.441  1.00 45.37           H
ATOM   1306  N   PHE A  79      23.344   4.713  43.747  1.00 28.40           N
ATOM   1307  CA  PHE A  79      22.419   3.588  43.664  1.00 28.97           C
ATOM   1308  C   PHE A  79      23.075   2.327  44.241  1.00 24.58           C
ATOM   1309  O   PHE A  79      24.301   2.263  44.382  1.00 27.14           O
ATOM   1310  CB  PHE A  79      22.030   3.320  42.198  1.00 27.11           C
ATOM   1311  CG  PHE A  79      21.147   4.376  41.539  1.00 26.21           C
ATOM   1312  CD1 PHE A  79      21.682   5.245  40.581  1.00 27.86           C
ATOM   1313  CD2 PHE A  79      19.780   4.401  41.748  1.00 26.36           C
ATOM   1314  CE1 PHE A  79      20.878   6.137  39.917  1.00 25.04           C
ATOM   1315  CE2 PHE A  79      18.969   5.304  41.071  1.00 24.70           C
ATOM   1316  CZ  PHE A  79      19.529   6.176  40.173  1.00 28.99           C
ATOM   1317  H   PHE A  79      24.072   4.583  43.308  1.00 34.08           H
ATOM   1318  HA  PHE A  79      21.616   3.784  44.171  1.00 34.76           H
ATOM   1319  HB2 PHE A  79      22.843   3.254  41.674  1.00 32.53           H
ATOM   1320  HB3 PHE A  79      21.551   2.477  42.159  1.00 32.53           H
ATOM   1321  HD1 PHE A  79      22.594   5.227  40.401  1.00 33.44           H
ATOM   1322  HD2 PHE A  79      19.398   3.811  42.357  1.00 31.63           H
ATOM   1323  HE1 PHE A  79      21.251   6.732  39.307  1.00 30.04           H
ATOM   1324  HE2 PHE A  79      18.056   5.335  41.245  1.00 29.64           H
ATOM   1325  HZ  PHE A  79      18.991   6.791  39.729  1.00 34.79           H
ATOM   1326  N   GLU A  80      22.276   1.288  44.509  1.00 29.15           N
ATOM   1327  CA  GLU A  80      22.855  -0.046  44.712  1.00 22.96           C
ATOM   1328  C   GLU A  80      23.465  -0.532  43.419  1.00 27.88           C
ATOM   1329  O   GLU A  80      23.068  -0.106  42.331  1.00 27.85           O
ATOM   1330  CB  GLU A  80      21.838  -1.081  45.198  1.00 30.30           C
ATOM   1331  CG  GLU A  80      20.626  -1.263  44.315  1.00 34.50           C
ATOM   1332  CD  GLU A  80      19.657  -2.356  44.770  1.00 31.68           C
ATOM   1333  OE1 GLU A  80      20.057  -3.542  44.893  1.00 28.33           O
ATOM   1334  OE2 GLU A  80      18.479  -1.998  44.984  1.00 25.84           O1-
ATOM   1335  H   GLU A  80      21.420   1.325  44.576  1.00 34.98           H
ATOM   1336  HA  GLU A  80      23.561   0.013  45.374  1.00 27.55           H
ATOM   1337  HB2 GLU A  80      22.282  -1.941  45.262  1.00 36.36           H
ATOM   1338  HB3 GLU A  80      21.522  -0.813  46.075  1.00 36.36           H
ATOM   1339  HG2 GLU A  80      20.134  -0.427  44.291  1.00 41.39           H
ATOM   1340  HG3 GLU A  80      20.926  -1.490  43.422  1.00 41.39           H
ATOM   1341  N   HIS A  81      24.447  -1.422  43.561  1.00 21.39           N
ATOM   1342  CA  HIS A  81      25.247  -1.937  42.467  1.00 24.97           C
ATOM   1343  C   HIS A  81      24.764  -3.337  42.140  1.00 26.08           C
ATOM   1344  O   HIS A  81      24.542  -4.141  43.040  1.00 23.89           O
ATOM   1345  CB  HIS A  81      26.737  -1.969  42.851  1.00 29.52           C
ATOM   1346  CG  HIS A  81      27.592  -2.633  41.839  1.00 25.71           C
ATOM   1347  ND1 HIS A  81      27.857  -3.975  41.866  1.00 27.66           N
ATOM   1348  CD2 HIS A  81      28.196  -2.143  40.733  1.00 28.80           C
ATOM   1349  CE1 HIS A  81      28.611  -4.289  40.824  1.00 28.42           C
ATOM   1350  NE2 HIS A  81      28.815  -3.197  40.119  1.00 28.82           N
ATOM   1351  H   HIS A  81      24.672  -1.754  44.322  1.00 25.66           H
ATOM   1352  HA  HIS A  81      25.137  -1.375  41.684  1.00 29.96           H
ATOM   1353  HB2 HIS A  81      26.835  -2.452  43.687  1.00 35.42           H
ATOM   1354  HB3 HIS A  81      27.054  -1.059  42.958  1.00 35.42           H
ATOM   1355  HD2 HIS A  81      28.184  -1.261  40.440  1.00 34.56           H
ATOM   1356  HE1 HIS A  81      28.933  -5.137  40.621  1.00 34.10           H
ATOM   1357  HE2 HIS A  81      29.287  -3.149  39.402  1.00 34.58           H
ATOM   1358  N   LEU A  82      24.599  -3.631  40.865  1.00 22.79           N
ATOM   1359  CA  LEU A  82      24.313  -4.992  40.469  1.00 25.02           C
ATOM   1360  C   LEU A  82      25.339  -5.419  39.454  1.00 26.40           C
ATOM   1361  O   LEU A  82      25.983  -4.596  38.794  1.00 23.68           O
ATOM   1362  CB  LEU A  82      22.886  -5.150  39.896  1.00 27.55           C
ATOM   1363  CG  LEU A  82      21.805  -5.145  40.987  1.00 26.70           C
ATOM   1364  CD1 LEU A  82      21.410  -3.695  41.262  1.00 24.75           C
ATOM   1365  CD2 LEU A  82      20.631  -5.981  40.580  1.00 28.71           C
ATOM   1366  H   LEU A  82      24.646  -3.068  40.217  1.00 27.35           H
ATOM   1367  HA  LEU A  82      24.393  -5.572  41.242  1.00 30.02           H
ATOM   1368  HB2 LEU A  82      22.705  -4.414  39.291  1.00 33.06           H
ATOM   1369  HB3 LEU A  82      22.828  -5.993  39.420  1.00 33.06           H
ATOM   1370  HG  LEU A  82      22.174  -5.518  41.802  1.00 32.04           H
ATOM   1371 HD11 LEU A  82      20.727  -3.680  41.950  1.00 29.70           H
ATOM   1372 HD12 LEU A  82      22.193  -3.207  41.562  1.00 29.70           H
ATOM   1373 HD13 LEU A  82      21.066  -3.301  40.445  1.00 29.70           H
ATOM   1374 HD21 LEU A  82      19.968  -5.958  41.287  1.00 34.45           H
ATOM   1375 HD22 LEU A  82      20.256  -5.620  39.762  1.00 34.45           H
ATOM   1376 HD23 LEU A  82      20.929  -6.893  40.435  1.00 34.45           H
ATOM   1377  N   ASP A  83      25.487  -6.713  39.318  1.00 26.86           N
ATOM   1378  CA  ASP A  83      26.702  -7.137  38.662  1.00 28.93           C
ATOM   1379  C   ASP A  83      26.581  -7.323  37.158  1.00 29.95           C
ATOM   1380  O   ASP A  83      27.616  -7.445  36.494  1.00 25.05           O
ATOM   1381  CB  ASP A  83      27.231  -8.398  39.373  1.00 41.08           C
ATOM   1382  CG  ASP A  83      26.735  -9.655  38.789  1.00 47.39           C
ATOM   1383  OD1 ASP A  83      25.513  -9.817  38.642  1.00 47.32           O
ATOM   1384  OD2 ASP A  83      27.594 -10.521  38.493  1.00 61.89           O1-
ATOM   1385  H   ASP A  83      24.945  -7.330  39.573  1.00 32.23           H
ATOM   1386  HA  ASP A  83      27.366  -6.443  38.800  1.00 34.71           H
ATOM   1387  HB2 ASP A  83      28.199  -8.406  39.318  1.00 49.30           H
ATOM   1388  HB3 ASP A  83      26.954  -8.373  40.303  1.00 49.30           H
ATOM   1389  N   GLN A  84      25.378  -7.248  36.575  1.00 24.41           N
ATOM   1390  CA  GLN A  84      25.201  -7.526  35.160  1.00 25.71           C
ATOM   1391  C   GLN A  84      23.887  -6.892  34.696  1.00 26.73           C
ATOM   1392  O   GLN A  84      23.024  -6.599  35.511  1.00 20.51           O
ATOM   1393  CB  GLN A  84      25.136  -9.035  34.969  1.00 29.51           C
ATOM   1394  CG  GLN A  84      25.556  -9.542  33.689  1.00 32.66           C
ATOM   1395  CD  GLN A  84      25.136 -10.968  33.554  1.00 33.03           C
ATOM   1396  OE1 GLN A  84      24.670 -11.602  34.506  1.00 40.63           O
ATOM   1397  NE2 GLN A  84      25.305 -11.489  32.380  1.00 36.60           N
ATOM   1398  H   GLN A  84      24.651  -7.038  36.984  1.00 29.29           H
ATOM   1399  HA  GLN A  84      25.939  -7.163  34.644  1.00 30.85           H
ATOM   1400  HB2 GLN A  84      25.699  -9.450  35.641  1.00 35.42           H
ATOM   1401  HB3 GLN A  84      24.217  -9.317  35.103  1.00 35.42           H
ATOM   1402  HG2 GLN A  84      25.137  -9.027  32.981  1.00 39.19           H
ATOM   1403  HG3 GLN A  84      26.522  -9.495  33.621  1.00 39.19           H
ATOM   1404 HE21 GLN A  84      25.639 -11.017  31.744  1.00 43.92           H
ATOM   1405 HE22 GLN A  84      25.083 -12.308  32.237  1.00 43.92           H
ATOM   1406  N   ASP A  85      23.736  -6.689  33.390  1.00 28.58           N
ATOM   1407  CA  ASP A  85      22.432  -6.315  32.850  1.00 24.45           C
ATOM   1408  C   ASP A  85      21.940  -7.435  31.945  1.00 23.30           C
ATOM   1409  O   ASP A  85      22.701  -8.311  31.543  1.00 25.84           O
ATOM   1410  CB  ASP A  85      22.491  -4.953  32.139  1.00 26.31           C
ATOM   1411  CG  ASP A  85      23.192  -4.996  30.817  1.00 29.06           C
ATOM   1412  OD1 ASP A  85      23.255  -3.949  30.125  1.00 31.74           O
ATOM   1413  OD2 ASP A  85      23.597  -6.085  30.413  1.00 32.25           O1-
ATOM   1414  H   ASP A  85      24.361  -6.759  32.804  1.00 34.30           H
ATOM   1415  HA  ASP A  85      21.804  -6.235  33.585  1.00 29.34           H
ATOM   1416  HB2 ASP A  85      21.586  -4.641  31.986  1.00 31.57           H
ATOM   1417  HB3 ASP A  85      22.965  -4.324  32.706  1.00 31.57           H
ATOM   1418  N   LEU A  86      20.620  -7.439  31.685  1.00 22.32           N
ATOM   1419  CA  LEU A  86      20.025  -8.509  30.887  1.00 22.42           C
ATOM   1420  C   LEU A  86      20.593  -8.552  29.476  1.00 18.45           C
ATOM   1421  O   LEU A  86      20.628  -9.613  28.849  1.00 20.99           O
ATOM   1422  CB  LEU A  86      18.498  -8.320  30.836  1.00 22.57           C
ATOM   1423  CG  LEU A  86      17.749  -9.319  29.968  1.00 22.91           C
ATOM   1424  CD1 LEU A  86      17.854 -10.719  30.582  1.00 23.91           C
ATOM   1425  CD2 LEU A  86      16.321  -8.895  29.977  1.00 26.44           C
ATOM   1426  H   LEU A  86      20.063  -6.842  31.956  1.00 26.78           H
ATOM   1427  HA  LEU A  86      20.210  -9.361  31.312  1.00 26.91           H
ATOM   1428  HB2 LEU A  86      18.148  -8.397  31.738  1.00 27.08           H
ATOM   1429  HB3 LEU A  86      18.309  -7.434  30.490  1.00 27.08           H
ATOM   1430  HG  LEU A  86      18.092  -9.323  29.061  1.00 27.49           H
ATOM   1431 HD11 LEU A  86      17.374 -11.346  30.020  1.00 28.69           H
ATOM   1432 HD12 LEU A  86      18.790 -10.970  30.635  1.00 28.69           H
ATOM   1433 HD13 LEU A  86      17.465 -10.703  31.470  1.00 28.69           H
ATOM   1434 HD21 LEU A  86      15.806  -9.510  29.432  1.00 31.73           H
ATOM   1435 HD22 LEU A  86      15.994  -8.908  30.891  1.00 31.73           H
ATOM   1436 HD23 LEU A  86      16.256  -7.997  29.616  1.00 31.73           H
ATOM   1437  N   LYS A  87      21.014  -7.414  28.947  1.00 21.12           N
ATOM   1438  CA  LYS A  87      21.625  -7.418  27.628  1.00 23.02           C
ATOM   1439  C   LYS A  87      22.894  -8.282  27.607  1.00 24.41           C
ATOM   1440  O   LYS A  87      23.103  -9.090  26.696  1.00 22.10           O
ATOM   1441  CB  LYS A  87      21.920  -5.980  27.199  1.00 21.00           C
ATOM   1442  CG  LYS A  87      22.571  -5.870  25.812  1.00 26.32           C
ATOM   1443  CD  LYS A  87      22.886  -4.449  25.451  1.00 36.28           C
ATOM   1444  CE  LYS A  87      23.468  -4.321  24.001  1.00 35.68           C
ATOM   1445  NZ  LYS A  87      24.550  -5.296  23.794  1.00 40.89           N1+
ATOM   1446  H   LYS A  87      20.959  -6.641  29.320  1.00 25.34           H
ATOM   1447  HA  LYS A  87      20.998  -7.797  26.992  1.00 27.62           H
ATOM   1448  HB2 LYS A  87      21.087  -5.484  27.175  1.00 25.20           H
ATOM   1449  HB3 LYS A  87      22.524  -5.579  27.843  1.00 25.20           H
ATOM   1450  HG2 LYS A  87      23.400  -6.374  25.808  1.00 31.59           H
ATOM   1451  HG3 LYS A  87      21.962  -6.224  25.145  1.00 31.59           H
ATOM   1452  HD2 LYS A  87      22.074  -3.921  25.498  1.00 43.53           H
ATOM   1453  HD3 LYS A  87      23.546  -4.102  26.072  1.00 43.53           H
ATOM   1454  HE2 LYS A  87      22.766  -4.498  23.355  1.00 42.81           H
ATOM   1455  HE3 LYS A  87      23.828  -3.429  23.874  1.00 42.81           H
ATOM   1456  HZ1 LYS A  87      24.876  -5.218  22.970  1.00 49.06           H
ATOM   1457  HZ2 LYS A  87      25.206  -5.151  24.379  1.00 49.06           H
ATOM   1458  HZ3 LYS A  87      24.240  -6.123  23.906  1.00 49.06           H
ATOM   1459  N   LYS A  88      23.778  -8.082  28.577  1.00 26.25           N
ATOM   1460  CA  LYS A  88      25.025  -8.839  28.614  1.00 24.34           C
ATOM   1461  C   LYS A  88      24.769 -10.334  28.757  1.00 21.10           C
ATOM   1462  O   LYS A  88      25.397 -11.134  28.067  1.00 26.27           O
ATOM   1463  CB  LYS A  88      25.897  -8.326  29.750  1.00 25.55           C
ATOM   1464  CG  LYS A  88      27.283  -9.056  29.849  1.00 34.99           C
ATOM   1465  CD  LYS A  88      28.038  -8.654  31.145  1.00 43.35           C
ATOM   1466  CE  LYS A  88      29.315  -9.482  31.371  1.00 45.40           C
ATOM   1467  NZ  LYS A  88      30.307  -9.182  30.296  1.00 40.62           N1+
ATOM   1468  H   LYS A  88      23.682  -7.519  29.220  1.00 31.50           H
ATOM   1469  HA  LYS A  88      25.504  -8.697  27.783  1.00 29.21           H
ATOM   1470  HB2 LYS A  88      26.067  -7.381  29.613  1.00 30.66           H
ATOM   1471  HB3 LYS A  88      25.429  -8.459  30.590  1.00 30.66           H
ATOM   1472  HG2 LYS A  88      27.140 -10.016  29.865  1.00 41.99           H
ATOM   1473  HG3 LYS A  88      27.831  -8.810  29.088  1.00 41.99           H
ATOM   1474  HD2 LYS A  88      28.292  -7.720  31.086  1.00 52.02           H
ATOM   1475  HD3 LYS A  88      27.453  -8.791  31.907  1.00 52.02           H
ATOM   1476  HE2 LYS A  88      29.707  -9.249  32.228  1.00 54.48           H
ATOM   1477  HE3 LYS A  88      29.101 -10.427  31.340  1.00 54.48           H
ATOM   1478  HZ1 LYS A  88      31.047  -9.659  30.423  1.00 48.75           H
ATOM   1479  HZ2 LYS A  88      29.964  -9.388  29.501  1.00 48.75           H
ATOM   1480  HZ3 LYS A  88      30.515  -8.317  30.306  1.00 48.75           H
ATOM   1481  N   LEU A  89      23.766 -10.716  29.552  1.00 24.18           N
ATOM   1482  CA  LEU A  89      23.357 -12.115  29.669  1.00 18.59           C
ATOM   1483  C   LEU A  89      22.778 -12.672  28.374  1.00 20.73           C
ATOM   1484  O   LEU A  89      23.099 -13.804  27.983  1.00 21.25           O
ATOM   1485  CB  LEU A  89      22.342 -12.248  30.802  1.00 24.25           C
ATOM   1486  CG  LEU A  89      21.854 -13.655  31.101  1.00 24.88           C
ATOM   1487  CD1 LEU A  89      23.040 -14.582  31.439  1.00 34.08           C
ATOM   1488  CD2 LEU A  89      20.891 -13.636  32.277  1.00 25.47           C
ATOM   1489  H   LEU A  89      23.304 -10.178  30.039  1.00 29.01           H
ATOM   1490  HA  LEU A  89      24.132 -12.649  29.901  1.00 22.30           H
ATOM   1491  HB2 LEU A  89      22.746 -11.904  31.614  1.00 29.10           H
ATOM   1492  HB3 LEU A  89      21.564 -11.714  30.578  1.00 29.10           H
ATOM   1493  HG  LEU A  89      21.391 -14.013  30.327  1.00 29.86           H
ATOM   1494 HD11 LEU A  89      22.702 -15.472  31.626  1.00 40.90           H
ATOM   1495 HD12 LEU A  89      23.645 -14.609  30.681  1.00 40.90           H
ATOM   1496 HD13 LEU A  89      23.501 -14.233  32.218  1.00 40.90           H
ATOM   1497 HD21 LEU A  89      20.590 -14.541  32.453  1.00 30.57           H
ATOM   1498 HD22 LEU A  89      21.350 -13.283  33.055  1.00 30.57           H
ATOM   1499 HD23 LEU A  89      20.133 -13.073  32.055  1.00 30.57           H
ATOM   1500  N   LEU A  90      21.835 -11.945  27.733  1.00 24.33           N
ATOM   1501  CA  LEU A  90      21.281 -12.436  26.468  1.00 23.37           C
ATOM   1502  C   LEU A  90      22.346 -12.574  25.396  1.00 20.01           C
ATOM   1503  O   LEU A  90      22.228 -13.440  24.535  1.00 19.48           O
ATOM   1504  CB  LEU A  90      20.190 -11.502  25.914  1.00 21.45           C
ATOM   1505  CG  LEU A  90      18.902 -11.413  26.722  1.00 21.39           C
ATOM   1506  CD1 LEU A  90      17.963 -10.339  26.159  1.00 24.27           C
ATOM   1507  CD2 LEU A  90      18.240 -12.754  26.659  1.00 25.64           C
ATOM   1508  H   LEU A  90      21.515 -11.194  28.004  1.00 29.20           H
ATOM   1509  HA  LEU A  90      20.885 -13.309  26.614  1.00 28.05           H
ATOM   1510  HB2 LEU A  90      20.557 -10.606  25.857  1.00 25.74           H
ATOM   1511  HB3 LEU A  90      19.952 -11.808  25.025  1.00 25.74           H
ATOM   1512  HG  LEU A  90      19.104 -11.204  27.647  1.00 25.67           H
ATOM   1513 HD11 LEU A  90      17.157 -10.311  26.697  1.00 29.13           H
ATOM   1514 HD12 LEU A  90      18.413  -9.480  26.191  1.00 29.13           H
ATOM   1515 HD13 LEU A  90      17.742 -10.563  25.241  1.00 29.13           H
ATOM   1516 HD21 LEU A  90      17.415 -12.723  27.168  1.00 30.76           H
ATOM   1517 HD22 LEU A  90      18.051 -12.969  25.732  1.00 30.76           H
ATOM   1518 HD23 LEU A  90      18.838 -13.419  27.037  1.00 30.76           H
ATOM   1519  N   ASP A  91      23.351 -11.687  25.398  1.00 21.35           N
ATOM   1520  CA  ASP A  91      24.438 -11.763  24.427  1.00 25.07           C
ATOM   1521  C   ASP A  91      25.243 -13.066  24.473  1.00 33.67           C
ATOM   1522  O   ASP A  91      25.929 -13.381  23.495  1.00 26.86           O
ATOM   1523  CB  ASP A  91      25.381 -10.575  24.618  1.00 23.64           C
ATOM   1524  CG  ASP A  91      24.784  -9.249  24.102  1.00 25.72           C
ATOM   1525  OD1 ASP A  91      25.361  -8.199  24.425  1.00 25.95           O
ATOM   1526  OD2 ASP A  91      23.720  -9.241  23.406  1.00 27.46           O1-
ATOM   1527  H   ASP A  91      23.422 -11.035  25.954  1.00 25.62           H
ATOM   1528  HA  ASP A  91      24.057 -11.691  23.537  1.00 30.09           H
ATOM   1529  HB2 ASP A  91      25.570 -10.471  25.564  1.00 28.37           H
ATOM   1530  HB3 ASP A  91      26.204 -10.743  24.132  1.00 28.37           H
ATOM   1531  N   VAL A  92      25.200 -13.834  25.560  1.00 31.29           N
ATOM   1532  CA  VAL A  92      25.912 -15.106  25.556  1.00 32.03           C
ATOM   1533  C   VAL A  92      24.975 -16.291  25.767  1.00 37.24           C
ATOM   1534  O   VAL A  92      25.422 -17.358  26.147  1.00 39.46           O
ATOM   1535  CB  VAL A  92      27.037 -15.095  26.600  1.00 37.69           C
ATOM   1536  CG1 VAL A  92      28.012 -14.045  26.199  1.00 37.90           C
ATOM   1537  CG2 VAL A  92      26.476 -14.845  27.992  1.00 36.10           C
ATOM   1538  H   VAL A  92      24.782 -13.649  26.288  1.00 37.54           H
ATOM   1539  HA  VAL A  92      26.327 -15.219  24.687  1.00 38.44           H
ATOM   1540  HB  VAL A  92      27.489 -15.953  26.598  1.00 45.23           H
ATOM   1541 HG11 VAL A  92      28.734 -14.021  26.847  1.00 45.48           H
ATOM   1542 HG12 VAL A  92      28.363 -14.259  25.320  1.00 45.48           H
ATOM   1543 HG13 VAL A  92      27.560 -13.187  26.175  1.00 45.48           H
ATOM   1544 HG21 VAL A  92      27.206 -14.843  28.630  1.00 43.32           H
ATOM   1545 HG22 VAL A  92      26.026 -13.985  28.000  1.00 43.32           H
ATOM   1546 HG23 VAL A  92      25.847 -15.550  28.210  1.00 43.32           H
ATOM   1547  N   CYS A  93      23.676 -16.112  25.518  1.00 31.64           N
ATOM   1548  CA  CYS A  93      22.686 -17.182  25.622  1.00 36.49           C
ATOM   1549  C   CYS A  93      22.093 -17.468  24.233  1.00 36.82           C
ATOM   1550  O   CYS A  93      21.027 -16.971  23.877  1.00 33.75           O
ATOM   1551  CB  CYS A  93      21.626 -16.784  26.609  1.00 30.96           C
ATOM   1552  SG  CYS A  93      22.094 -16.787  28.375  1.00 33.71           S
ATOM   1553  H   CYS A  93      23.337 -15.358  25.281  1.00 37.96           H
ATOM   1554  HA  CYS A  93      23.116 -17.990  25.943  1.00 43.79           H
ATOM   1555  HB2 CYS A  93      21.334 -15.884  26.392  1.00 37.15           H
ATOM   1556  HB3 CYS A  93      20.878 -17.394  26.511  1.00 37.15           H
ATOM   1557  HG  CYS A  93      23.001 -16.019  28.540  1.00 40.45           H
ATOM   1558  N   GLU A  94      22.772 -18.305  23.450  1.00 35.65           N
ATOM   1559  CA  GLU A  94      22.304 -18.599  22.097  1.00 39.19           C
ATOM   1560  C   GLU A  94      20.846 -19.010  22.093  1.00 37.73           C
ATOM   1561  O   GLU A  94      20.442 -19.913  22.828  1.00 43.36           O
ATOM   1562  CB  GLU A  94      23.105 -19.734  21.475  1.00 47.81           C
ATOM   1563  CG  GLU A  94      22.561 -20.157  20.080  1.00 44.13           C
ATOM   1564  CD  GLU A  94      23.313 -21.318  19.446  1.00 54.72           C
ATOM   1565  OE1 GLU A  94      24.300 -21.833  20.045  1.00 54.06           O
ATOM   1566  OE2 GLU A  94      22.898 -21.724  18.335  1.00 56.88           O1-
ATOM   1567  H   GLU A  94      23.497 -18.710  23.675  1.00 42.78           H
ATOM   1568  HA  GLU A  94      22.404 -17.810  21.541  1.00 47.03           H
ATOM   1569  HB2 GLU A  94      24.026 -19.448  21.364  1.00 57.37           H
ATOM   1570  HB3 GLU A  94      23.066 -20.507  22.059  1.00 57.37           H
ATOM   1571  HG2 GLU A  94      21.633 -20.423  20.176  1.00 52.96           H
ATOM   1572  HG3 GLU A  94      22.625 -19.399  19.478  1.00 52.96           H
ATOM   1573  N   GLY A  95      20.068 -18.392  21.215  1.00 37.65           N
ATOM   1574  CA  GLY A  95      18.716 -18.798  21.042  1.00 35.96           C
ATOM   1575  C   GLY A  95      17.783 -18.261  22.097  1.00 34.98           C
ATOM   1576  O   GLY A  95      16.573 -18.392  21.943  1.00 39.23           O
ATOM   1577  H   GLY A  95      20.313 -17.737  20.715  1.00 45.18           H
ATOM   1578  HA2 GLY A  95      18.401 -18.495  20.176  1.00 43.15           H
ATOM   1579  HA3 GLY A  95      18.669 -19.767  21.060  1.00 43.15           H
ATOM   1580  N   GLY A  96      18.301 -17.607  23.114  1.00 26.92           N
ATOM   1581  CA  GLY A  96      17.512 -17.056  24.188  1.00 28.67           C
ATOM   1582  C   GLY A  96      17.666 -17.852  25.469  1.00 30.85           C
ATOM   1583  O   GLY A  96      18.476 -18.777  25.581  1.00 27.48           O
ATOM   1584  H   GLY A  96      19.144 -17.465  23.207  1.00 32.30           H
ATOM   1585  HA2 GLY A  96      17.788 -16.141  24.357  1.00 34.40           H
ATOM   1586  HA3 GLY A  96      16.576 -17.054  23.935  1.00 34.40           H
ATOM   1587  N   LEU A  97      16.872 -17.453  26.451  1.00 25.16           N
ATOM   1588  CA  LEU A  97      16.869 -18.054  27.763  1.00 30.73           C
ATOM   1589  C   LEU A  97      15.953 -19.260  27.811  1.00 32.00           C
ATOM   1590  O   LEU A  97      14.959 -19.356  27.076  1.00 33.86           O
ATOM   1591  CB  LEU A  97      16.415 -17.047  28.801  1.00 24.21           C
ATOM   1592  CG  LEU A  97      17.163 -15.723  28.829  1.00 33.00           C
ATOM   1593  CD1 LEU A  97      16.463 -14.775  29.759  1.00 27.63           C
ATOM   1594  CD2 LEU A  97      18.604 -15.935  29.297  1.00 29.32           C
ATOM   1595  H   LEU A  97      16.306 -16.810  26.372  1.00 30.19           H
ATOM   1596  HA  LEU A  97      17.767 -18.343  27.988  1.00 36.87           H
ATOM   1597  HB2 LEU A  97      15.480 -16.846  28.641  1.00 29.06           H
ATOM   1598  HB3 LEU A  97      16.511 -17.451  29.678  1.00 29.06           H
ATOM   1599  HG  LEU A  97      17.177 -15.335  27.940  1.00 39.60           H
ATOM   1600 HD11 LEU A  97      16.945 -13.933  29.773  1.00 33.16           H
ATOM   1601 HD12 LEU A  97      15.557 -14.633  29.442  1.00 33.16           H
ATOM   1602 HD13 LEU A  97      16.446 -15.161  30.649  1.00 33.16           H
ATOM   1603 HD21 LEU A  97      19.062 -15.079  29.308  1.00 35.18           H
ATOM   1604 HD22 LEU A  97      18.594 -16.315  30.189  1.00 35.18           H
ATOM   1605 HD23 LEU A  97      19.049 -16.540  28.684  1.00 35.18           H
ATOM   1606  N   GLU A  98      16.260 -20.138  28.760  1.00 30.43           N
ATOM   1607  CA  GLU A  98      15.356 -21.212  29.134  1.00 30.74           C
ATOM   1608  C   GLU A  98      14.018 -20.651  29.593  1.00 31.43           C
ATOM   1609  O   GLU A  98      13.927 -19.576  30.186  1.00 28.87           O
ATOM   1610  CB  GLU A  98      15.957 -22.067  30.247  1.00 37.46           C
ATOM   1611  CG  GLU A  98      17.278 -22.805  29.882  1.00 38.67           C
ATOM   1612  CD  GLU A  98      17.163 -23.625  28.594  1.00 42.10           C
ATOM   1613  OE1 GLU A  98      16.409 -24.622  28.550  1.00 48.43           O
ATOM   1614  OE2 GLU A  98      17.823 -23.265  27.606  1.00 43.81           O1-
ATOM   1615  H   GLU A  98      16.995 -20.131  29.206  1.00 36.52           H
ATOM   1616  HA  GLU A  98      15.199 -21.781  28.365  1.00 36.89           H
ATOM   1617  HB2 GLU A  98      16.143 -21.495  31.008  1.00 44.95           H
ATOM   1618  HB3 GLU A  98      15.308 -22.742  30.501  1.00 44.95           H
ATOM   1619  HG2 GLU A  98      17.982 -22.149  29.757  1.00 46.40           H
ATOM   1620  HG3 GLU A  98      17.512 -23.410  30.603  1.00 46.40           H
ATOM   1621  N   SER A  99      12.966 -21.408  29.330  1.00 28.72           N
ATOM   1622  CA  SER A  99      11.639 -20.907  29.627  1.00 34.15           C
ATOM   1623  C   SER A  99      11.512 -20.542  31.105  1.00 32.27           C
ATOM   1624  O   SER A  99      10.921 -19.514  31.446  1.00 27.64           O
ATOM   1625  CB  SER A  99      10.591 -21.947  29.228  1.00 40.91           C
ATOM   1626  OG  SER A  99      10.884 -23.178  29.868  1.00 43.10           O
ATOM   1627  H   SER A  99      12.992 -22.197  28.989  1.00 34.46           H
ATOM   1628  HA  SER A  99      11.481 -20.105  29.106  1.00 40.98           H
ATOM   1629  HB2 SER A  99       9.714 -21.641  29.508  1.00 49.09           H
ATOM   1630  HB3 SER A  99      10.613 -22.072  28.267  1.00 49.09           H
ATOM   1631  HG  SER A  99      10.312 -23.756  29.655  1.00 51.72           H
ATOM   1632  N   VAL A 100      12.083 -21.359  31.994  1.00 32.02           N
ATOM   1633  CA  VAL A 100      11.886 -21.127  33.409  1.00 23.26           C
ATOM   1634  C   VAL A 100      12.569 -19.833  33.826  1.00 25.70           C
ATOM   1635  O   VAL A 100      12.047 -19.097  34.674  1.00 26.04           O
ATOM   1636  CB  VAL A 100      12.337 -22.360  34.221  1.00 33.18           C
ATOM   1637  CG1 VAL A 100      13.762 -22.819  33.835  1.00 39.69           C
ATOM   1638  CG2 VAL A 100      12.263 -22.093  35.723  1.00 32.67           C
ATOM   1639  H   VAL A 100      12.576 -22.037  31.801  1.00 38.43           H
ATOM   1640  HA  VAL A 100      10.936 -21.013  33.568  1.00 27.91           H
ATOM   1641  HB  VAL A 100      11.733 -23.094  34.025  1.00 39.82           H
ATOM   1642 HG11 VAL A 100      14.000 -23.593  34.370  1.00 47.63           H
ATOM   1643 HG12 VAL A 100      13.775 -23.050  32.893  1.00 47.63           H
ATOM   1644 HG13 VAL A 100      14.384 -22.094  34.007  1.00 47.63           H
ATOM   1645 HG21 VAL A 100      12.553 -22.887  36.199  1.00 39.21           H
ATOM   1646 HG22 VAL A 100      12.843 -21.347  35.940  1.00 39.21           H
ATOM   1647 HG23 VAL A 100      11.347 -21.881  35.960  1.00 39.21           H
ATOM   1648  N   THR A 101      13.700 -19.492  33.192  1.00 31.23           N
ATOM   1649  CA  THR A 101      14.398 -18.249  33.513  1.00 27.29           C
ATOM   1650  C   THR A 101      13.671 -17.025  32.966  1.00 24.00           C
ATOM   1651  O   THR A 101      13.591 -15.999  33.643  1.00 23.00           O
ATOM   1652  CB  THR A 101      15.829 -18.305  32.963  1.00 30.56           C
ATOM   1653  OG1 THR A 101      16.518 -19.355  33.615  1.00 31.38           O
ATOM   1654  CG2 THR A 101      16.596 -17.007  33.216  1.00 23.86           C
ATOM   1655  H   THR A 101      14.077 -19.961  32.578  1.00 37.48           H
ATOM   1656  HA  THR A 101      14.451 -18.159  34.478  1.00 32.75           H
ATOM   1657  HB  THR A 101      15.806 -18.473  32.008  1.00 36.67           H
ATOM   1658  HG1 THR A 101      17.306 -19.403  33.328  1.00 37.66           H
ATOM   1659 HG21 THR A 101      17.494 -17.078  32.856  1.00 28.63           H
ATOM   1660 HG22 THR A 101      16.142 -16.265  32.786  1.00 28.63           H
ATOM   1661 HG23 THR A 101      16.651 -16.835  34.168  1.00 28.63           H
ATOM   1662  N   ALA A 102      13.181 -17.104  31.735  1.00 23.28           N
ATOM   1663  CA  ALA A 102      12.414 -15.995  31.156  1.00 23.64           C
ATOM   1664  C   ALA A 102      11.184 -15.702  31.971  1.00 21.66           C
ATOM   1665  O   ALA A 102      10.895 -14.538  32.254  1.00 21.27           O
ATOM   1666  CB  ALA A 102      12.030 -16.292  29.716  1.00 24.60           C
ATOM   1667  H   ALA A 102      13.276 -17.782  31.213  1.00 27.94           H
ATOM   1668  HA  ALA A 102      12.967 -15.198  31.157  1.00 28.37           H
ATOM   1669  HB1 ALA A 102      11.525 -15.542  29.364  1.00 29.52           H
ATOM   1670  HB2 ALA A 102      12.837 -16.422  29.195  1.00 29.52           H
ATOM   1671  HB3 ALA A 102      11.487 -17.096  29.694  1.00 29.52           H
ATOM   1672  N   LYS A 103      10.493 -16.750  32.439  1.00 21.46           N
ATOM   1673  CA  LYS A 103       9.329 -16.550  33.297  1.00 21.45           C
ATOM   1674  C   LYS A 103       9.722 -15.922  34.615  1.00 22.28           C
ATOM   1675  O   LYS A 103       9.016 -15.069  35.143  1.00 24.79           O
ATOM   1676  CB  LYS A 103       8.618 -17.886  33.534  1.00 23.77           C
ATOM   1677  CG  LYS A 103       7.440 -17.832  34.532  1.00 25.88           C
ATOM   1678  CD  LYS A 103       6.736 -19.216  34.767  1.00 33.38           C
ATOM   1679  CE  LYS A 103       6.134 -19.773  33.489  1.00 33.62           C
ATOM   1680  NZ  LYS A 103       5.289 -20.993  33.686  1.00 41.50           N1+
ATOM   1681  H   LYS A 103      10.678 -17.574  32.274  1.00 25.76           H
ATOM   1682  HA  LYS A 103       8.707 -15.952  32.852  1.00 25.74           H
ATOM   1683  HB2 LYS A 103       8.270 -18.205  32.687  1.00 28.52           H
ATOM   1684  HB3 LYS A 103       9.264 -18.522  33.880  1.00 28.52           H
ATOM   1685  HG2 LYS A 103       7.771 -17.520  35.389  1.00 31.06           H
ATOM   1686  HG3 LYS A 103       6.773 -17.215  34.193  1.00 31.06           H
ATOM   1687  HD2 LYS A 103       7.388 -19.854  35.097  1.00 40.06           H
ATOM   1688  HD3 LYS A 103       6.021 -19.104  35.413  1.00 40.06           H
ATOM   1689  HE2 LYS A 103       5.577 -19.090  33.085  1.00 40.34           H
ATOM   1690  HE3 LYS A 103       6.855 -20.008  32.883  1.00 40.34           H
ATOM   1691  HZ1 LYS A 103       4.967 -21.269  32.903  1.00 49.80           H
ATOM   1692  HZ2 LYS A 103       5.776 -21.645  34.045  1.00 49.80           H
ATOM   1693  HZ3 LYS A 103       4.609 -20.807  34.229  1.00 49.80           H
ATOM   1694  N   SER A 104      10.859 -16.325  35.175  1.00 24.12           N
ATOM   1695  CA  SER A 104      11.263 -15.727  36.434  1.00 22.33           C
ATOM   1696  C   SER A 104      11.553 -14.238  36.241  1.00 17.51           C
ATOM   1697  O   SER A 104      11.151 -13.411  37.055  1.00 19.86           O
ATOM   1698  CB  SER A 104      12.500 -16.453  36.991  1.00 27.15           C
ATOM   1699  OG  SER A 104      12.964 -15.796  38.161  1.00 25.54           O
ATOM   1700  H   SER A 104      11.393 -16.920  34.859  1.00 28.94           H
ATOM   1701  HA  SER A 104      10.543 -15.816  37.077  1.00 26.80           H
ATOM   1702  HB2 SER A 104      12.259 -17.366  37.213  1.00 32.58           H
ATOM   1703  HB3 SER A 104      13.202 -16.446  36.322  1.00 32.58           H
ATOM   1704  HG  SER A 104      13.639 -16.193  38.465  1.00 30.64           H
ATOM   1705  N   PHE A 105      12.309 -13.891  35.195  1.00 17.93           N
ATOM   1706  CA  PHE A 105      12.609 -12.468  34.942  1.00 23.35           C
ATOM   1707  C   PHE A 105      11.343 -11.649  34.612  1.00 19.19           C
ATOM   1708  O   PHE A 105      11.214 -10.492  35.023  1.00 19.22           O
ATOM   1709  CB  PHE A 105      13.581 -12.341  33.798  1.00 18.28           C
ATOM   1710  CG  PHE A 105      15.037 -12.820  34.106  1.00 22.27           C
ATOM   1711  CD1 PHE A 105      15.918 -13.056  33.074  1.00 24.56           C
ATOM   1712  CD2 PHE A 105      15.502 -13.011  35.409  1.00 23.41           C
ATOM   1713  CE1 PHE A 105      17.273 -13.489  33.333  1.00 27.72           C
ATOM   1714  CE2 PHE A 105      16.856 -13.427  35.654  1.00 24.80           C
ATOM   1715  CZ  PHE A 105      17.705 -13.660  34.622  1.00 21.19           C
ATOM   1716  H   PHE A 105      12.652 -14.439  34.628  1.00 21.52           H
ATOM   1717  HA  PHE A 105      13.020 -12.084  35.733  1.00 28.02           H
ATOM   1718  HB2 PHE A 105      13.252 -12.870  33.054  1.00 21.93           H
ATOM   1719  HB3 PHE A 105      13.629 -11.409  33.537  1.00 21.93           H
ATOM   1720  HD1 PHE A 105      15.636 -12.938  32.196  1.00 29.47           H
ATOM   1721  HD2 PHE A 105      14.934 -12.850  36.128  1.00 28.09           H
ATOM   1722  HE1 PHE A 105      17.854 -13.644  32.624  1.00 33.27           H
ATOM   1723  HE2 PHE A 105      17.148 -13.553  36.528  1.00 29.76           H
ATOM   1724  HZ  PHE A 105      18.575 -13.941  34.789  1.00 25.42           H
ATOM   1725  N   LEU A 106      10.463 -12.177  33.762  1.00 22.05           N
ATOM   1726  CA  LEU A 106       9.211 -11.458  33.483  1.00 18.59           C
ATOM   1727  C   LEU A 106       8.397 -11.219  34.749  1.00 17.84           C
ATOM   1728  O   LEU A 106       7.850 -10.129  34.963  1.00 17.04           O
ATOM   1729  CB  LEU A 106       8.406 -12.253  32.461  1.00 23.11           C
ATOM   1730  CG  LEU A 106       7.091 -11.597  31.964  1.00 21.67           C
ATOM   1731  CD1 LEU A 106       7.472 -10.409  31.243  1.00 22.89           C
ATOM   1732  CD2 LEU A 106       6.350 -12.563  31.008  1.00 23.72           C
ATOM   1733  H   LEU A 106      10.557 -12.923  33.345  1.00 26.46           H
ATOM   1734  HA  LEU A 106       9.422 -10.595  33.094  1.00 22.31           H
ATOM   1735  HB2 LEU A 106       8.965 -12.402  31.683  1.00 27.73           H
ATOM   1736  HB3 LEU A 106       8.171 -13.106  32.857  1.00 27.73           H
ATOM   1737  HG  LEU A 106       6.517 -11.361  32.710  1.00 26.01           H
ATOM   1738 HD11 LEU A 106       6.673  -9.969  30.915  1.00 27.47           H
ATOM   1739 HD12 LEU A 106       7.954  -9.817  31.843  1.00 27.47           H
ATOM   1740 HD13 LEU A 106       8.041 -10.661  30.499  1.00 27.47           H
ATOM   1741 HD21 LEU A 106       5.531 -12.140  30.706  1.00 28.46           H
ATOM   1742 HD22 LEU A 106       6.922 -12.757  30.250  1.00 28.46           H
ATOM   1743 HD23 LEU A 106       6.143 -13.382  31.485  1.00 28.46           H
ATOM   1744  N   LEU A 107       8.294 -12.223  35.609  1.00 18.38           N
ATOM   1745  CA  LEU A 107       7.562 -12.037  36.852  1.00 20.74           C
ATOM   1746  C   LEU A 107       8.161 -10.915  37.676  1.00 19.65           C
ATOM   1747  O   LEU A 107       7.454 -10.051  38.195  1.00 18.95           O
ATOM   1748  CB  LEU A 107       7.542 -13.350  37.623  1.00 22.86           C
ATOM   1749  CG  LEU A 107       6.958 -13.330  39.020  1.00 23.95           C
ATOM   1750  CD1 LEU A 107       5.482 -13.049  39.026  1.00 31.47           C
ATOM   1751  CD2 LEU A 107       7.186 -14.693  39.678  1.00 33.95           C
ATOM   1752  H   LEU A 107       8.631 -13.006  35.501  1.00 22.06           H
ATOM   1753  HA  LEU A 107       6.645 -11.798  36.644  1.00 24.89           H
ATOM   1754  HB2 LEU A 107       7.026 -13.992  37.109  1.00 27.43           H
ATOM   1755  HB3 LEU A 107       8.455 -13.666  37.701  1.00 27.43           H
ATOM   1756  HG  LEU A 107       7.405 -12.652  39.551  1.00 28.74           H
ATOM   1757 HD11 LEU A 107       5.165 -13.048  39.943  1.00 37.76           H
ATOM   1758 HD12 LEU A 107       5.325 -12.182  38.621  1.00 37.76           H
ATOM   1759 HD13 LEU A 107       5.028 -13.739  38.519  1.00 37.76           H
ATOM   1760 HD21 LEU A 107       6.811 -14.678  40.573  1.00 40.74           H
ATOM   1761 HD22 LEU A 107       6.747 -15.376  39.147  1.00 40.74           H
ATOM   1762 HD23 LEU A 107       8.139 -14.868  39.721  1.00 40.74           H
ATOM   1763  N   GLN A 108       9.485 -10.892  37.789  1.00 20.18           N
ATOM   1764  CA  GLN A 108      10.114  -9.854  38.592  1.00 22.94           C
ATOM   1765  C   GLN A 108       9.942  -8.482  37.947  1.00 17.14           C
ATOM   1766  O   GLN A 108       9.684  -7.494  38.624  1.00 18.03           O
ATOM   1767  CB  GLN A 108      11.594 -10.193  38.774  1.00 19.66           C
ATOM   1768  CG  GLN A 108      11.806 -11.427  39.644  1.00 23.95           C
ATOM   1769  CD  GLN A 108      13.280 -11.737  39.827  1.00 19.68           C
ATOM   1770  OE1 GLN A 108      13.987 -11.014  40.500  1.00 21.44           O
ATOM   1771  NE2 GLN A 108      13.742 -12.770  39.164  1.00 21.98           N
ATOM   1772  H   GLN A 108      10.027 -11.449  37.421  1.00 24.22           H
ATOM   1773  HA  GLN A 108       9.698  -9.831  39.468  1.00 27.53           H
ATOM   1774  HB2 GLN A 108      11.989 -10.366  37.905  1.00 23.59           H
ATOM   1775  HB3 GLN A 108      12.041  -9.444  39.199  1.00 23.59           H
ATOM   1776  HG2 GLN A 108      11.418 -11.272  40.519  1.00 28.74           H
ATOM   1777  HG3 GLN A 108      11.385 -12.192  39.221  1.00 28.74           H
ATOM   1778 HE21 GLN A 108      13.217 -13.229  38.661  1.00 26.38           H
ATOM   1779 HE22 GLN A 108      14.571 -12.989  39.233  1.00 26.38           H
ATOM   1780  N   LEU A 109      10.052  -8.422  36.639  1.00 16.06           N
ATOM   1781  CA  LEU A 109       9.912  -7.156  35.941  1.00 15.36           C
ATOM   1782  C   LEU A 109       8.503  -6.587  36.117  1.00 17.94           C
ATOM   1783  O   LEU A 109       8.310  -5.399  36.430  1.00 17.27           O
ATOM   1784  CB  LEU A 109      10.216  -7.443  34.475  1.00 13.97           C
ATOM   1785  CG  LEU A 109       9.881  -6.374  33.461  1.00 15.64           C
ATOM   1786  CD1 LEU A 109      10.698  -5.127  33.748  1.00 23.52           C
ATOM   1787  CD2 LEU A 109      10.188  -6.905  32.087  1.00 18.30           C
ATOM   1788  H   LEU A 109      10.207  -9.096  36.128  1.00 19.27           H
ATOM   1789  HA  LEU A 109      10.558  -6.516  36.279  1.00 18.44           H
ATOM   1790  HB2 LEU A 109      11.167  -7.618  34.397  1.00 16.76           H
ATOM   1791  HB3 LEU A 109       9.725  -8.239  34.219  1.00 16.76           H
ATOM   1792  HG  LEU A 109       8.938  -6.153  33.511  1.00 18.77           H
ATOM   1793 HD11 LEU A 109      10.477  -4.447  33.093  1.00 28.22           H
ATOM   1794 HD12 LEU A 109      10.485  -4.809  34.640  1.00 28.22           H
ATOM   1795 HD13 LEU A 109      11.641  -5.347  33.691  1.00 28.22           H
ATOM   1796 HD21 LEU A 109       9.975  -6.223  31.431  1.00 21.96           H
ATOM   1797 HD22 LEU A 109      11.130  -7.128  32.038  1.00 21.96           H
ATOM   1798 HD23 LEU A 109       9.651  -7.697  31.928  1.00 21.96           H
ATOM   1799  N   LEU A 110       7.508  -7.439  35.984  1.00 17.17           N
ATOM   1800  CA  LEU A 110       6.128  -6.961  36.139  1.00 20.16           C
ATOM   1801  C   LEU A 110       5.845  -6.564  37.581  1.00 20.69           C
ATOM   1802  O   LEU A 110       5.123  -5.586  37.843  1.00 19.39           O
ATOM   1803  CB  LEU A 110       5.142  -8.040  35.689  1.00 21.77           C
ATOM   1804  CG  LEU A 110       5.070  -8.268  34.188  1.00 15.22           C
ATOM   1805  CD1 LEU A 110       4.424  -9.618  33.936  1.00 19.64           C
ATOM   1806  CD2 LEU A 110       4.236  -7.134  33.505  1.00 20.20           C
ATOM   1807  H   LEU A 110       7.588  -8.277  35.808  1.00 20.60           H
ATOM   1808  HA  LEU A 110       5.998  -6.179  35.580  1.00 24.19           H
ATOM   1809  HB2 LEU A 110       5.397  -8.880  36.100  1.00 26.13           H
ATOM   1810  HB3 LEU A 110       4.254  -7.789  35.989  1.00 26.13           H
ATOM   1811  HG  LEU A 110       5.964  -8.272  33.812  1.00 18.27           H
ATOM   1812 HD11 LEU A 110       4.375  -9.770  32.980  1.00 23.57           H
ATOM   1813 HD12 LEU A 110       4.962 -10.308  34.354  1.00 23.57           H
ATOM   1814 HD13 LEU A 110       3.532  -9.617  34.318  1.00 23.57           H
ATOM   1815 HD21 LEU A 110       4.203  -7.300  32.549  1.00 24.24           H
ATOM   1816 HD22 LEU A 110       3.339  -7.137  33.873  1.00 24.24           H
ATOM   1817 HD23 LEU A 110       4.663  -6.281  33.678  1.00 24.24           H
ATOM   1818  N   ASN A 111       6.424  -7.287  38.544  1.00 18.22           N
ATOM   1819  CA  ASN A 111       6.223  -6.871  39.926  1.00 19.14           C
ATOM   1820  C   ASN A 111       6.761  -5.467  40.154  1.00 22.78           C
ATOM   1821  O   ASN A 111       6.098  -4.640  40.795  1.00 19.34           O
ATOM   1822  CB  ASN A 111       6.861  -7.872  40.899  1.00 17.30           C
ATOM   1823  CG  ASN A 111       5.853  -8.939  41.344  1.00 28.99           C
ATOM   1824  OD1 ASN A 111       5.055  -8.688  42.184  1.00 28.24           O
ATOM   1825  ND2 ASN A 111       5.877 -10.085  40.731  1.00 28.98           N
ATOM   1826  H   ASN A 111       6.912  -7.986  38.430  1.00 21.86           H
ATOM   1827  HA  ASN A 111       5.270  -6.853  40.108  1.00 22.97           H
ATOM   1828  HB2 ASN A 111       7.602  -8.318  40.459  1.00 20.77           H
ATOM   1829  HB3 ASN A 111       7.173  -7.400  41.686  1.00 20.77           H
ATOM   1830 HD21 ASN A 111       5.325 -10.704  40.957  1.00 34.78           H
ATOM   1831 HD22 ASN A 111       6.445 -10.223  40.100  1.00 34.78           H
ATOM   1832  N   GLY A 112       7.962  -5.176  39.624  1.00 23.56           N
ATOM   1833  CA  GLY A 112       8.558  -3.863  39.856  1.00 18.58           C
ATOM   1834  C   GLY A 112       7.791  -2.768  39.147  1.00 13.63           C
ATOM   1835  O   GLY A 112       7.517  -1.713  39.723  1.00 14.99           O
ATOM   1836  H   GLY A 112       8.435  -5.709  39.141  1.00 28.27           H
ATOM   1837  HA2 GLY A 112       8.563  -3.671  40.807  1.00 22.30           H
ATOM   1838  HA3 GLY A 112       9.472  -3.859  39.534  1.00 22.30           H
ATOM   1839  N   ILE A 113       7.376  -3.032  37.908  1.00 16.96           N
ATOM   1840  CA  ILE A 113       6.484  -2.122  37.197  1.00 21.10           C
ATOM   1841  C   ILE A 113       5.162  -1.907  37.962  1.00 19.76           C
ATOM   1842  O   ILE A 113       4.676  -0.782  38.085  1.00 17.53           O
ATOM   1843  CB  ILE A 113       6.243  -2.635  35.763  1.00 16.87           C
ATOM   1844  CG1 ILE A 113       7.504  -2.545  34.979  1.00 17.59           C
ATOM   1845  CG2 ILE A 113       5.168  -1.806  35.053  1.00 17.52           C
ATOM   1846  CD1 ILE A 113       7.483  -3.311  33.690  1.00 17.08           C
ATOM   1847  H   ILE A 113       7.598  -3.731  37.458  1.00 20.35           H
ATOM   1848  HA  ILE A 113       6.921  -1.259  37.127  1.00 25.31           H
ATOM   1849  HB  ILE A 113       5.958  -3.561  35.801  1.00 20.24           H
ATOM   1850 HG12 ILE A 113       7.673  -1.614  34.767  1.00 21.11           H
ATOM   1851 HG13 ILE A 113       8.231  -2.895  35.518  1.00 21.11           H
ATOM   1852 HG21 ILE A 113       5.042  -2.155  34.156  1.00 21.02           H
ATOM   1853 HG22 ILE A 113       4.339  -1.871  35.552  1.00 21.02           H
ATOM   1854 HG23 ILE A 113       5.458  -0.882  35.011  1.00 21.02           H
ATOM   1855 HD11 ILE A 113       8.336  -3.201  33.243  1.00 20.49           H
ATOM   1856 HD12 ILE A 113       7.328  -4.249  33.883  1.00 20.49           H
ATOM   1857 HD13 ILE A 113       6.769  -2.966  33.130  1.00 20.49           H
ATOM   1858  N   ALA A 114       4.511  -2.976  38.404  1.00 18.69           N
ATOM   1859  CA  ALA A 114       3.220  -2.796  39.090  1.00 18.44           C
ATOM   1860  C   ALA A 114       3.330  -1.838  40.282  1.00 24.06           C
ATOM   1861  O   ALA A 114       2.503  -0.917  40.456  1.00 18.35           O
ATOM   1862  CB  ALA A 114       2.679  -4.157  39.522  1.00 22.34           C
ATOM   1863  H   ALA A 114       4.775  -3.790  38.327  1.00 22.42           H
ATOM   1864  HA  ALA A 114       2.587  -2.413  38.463  1.00 22.13           H
ATOM   1865  HB1 ALA A 114       1.829  -4.029  39.973  1.00 26.80           H
ATOM   1866  HB2 ALA A 114       2.557  -4.711  38.736  1.00 26.80           H
ATOM   1867  HB3 ALA A 114       3.315  -4.572  40.125  1.00 26.80           H
ATOM   1868  N   TYR A 115       4.404  -1.995  41.059  1.00 22.07           N
ATOM   1869  CA  TYR A 115       4.703  -1.145  42.212  1.00 15.14           C
ATOM   1870  C   TYR A 115       4.813   0.329  41.827  1.00 20.21           C
ATOM   1871  O   TYR A 115       4.174   1.202  42.445  1.00 18.99           O
ATOM   1872  CB  TYR A 115       6.010  -1.663  42.847  1.00 21.67           C
ATOM   1873  CG  TYR A 115       6.503  -0.793  43.970  1.00 21.61           C
ATOM   1874  CD1 TYR A 115       6.083  -0.998  45.278  1.00 25.16           C
ATOM   1875  CD2 TYR A 115       7.354   0.255  43.704  1.00 21.99           C
ATOM   1876  CE1 TYR A 115       6.514  -0.166  46.310  1.00 22.48           C
ATOM   1877  CE2 TYR A 115       7.788   1.097  44.708  1.00 23.22           C
ATOM   1878  CZ  TYR A 115       7.366   0.875  46.017  1.00 25.63           C
ATOM   1879  OH  TYR A 115       7.814   1.721  47.001  1.00 24.38           O
ATOM   1880  H   TYR A 115       4.992  -2.609  40.933  1.00 26.48           H
ATOM   1881  HA  TYR A 115       3.993  -1.234  42.867  1.00 18.16           H
ATOM   1882  HB2 TYR A 115       5.857  -2.552  43.203  1.00 26.01           H
ATOM   1883  HB3 TYR A 115       6.701  -1.693  42.167  1.00 26.01           H
ATOM   1884  HD1 TYR A 115       5.502  -1.699  45.468  1.00 30.19           H
ATOM   1885  HD2 TYR A 115       7.630   0.409  42.829  1.00 26.39           H
ATOM   1886  HE1 TYR A 115       6.230  -0.312  47.183  1.00 26.97           H
ATOM   1887  HE2 TYR A 115       8.367   1.799  44.514  1.00 27.87           H
ATOM   1888  HH  TYR A 115       7.492   1.494  47.744  1.00 29.25           H
ATOM   1889  N   CYS A 116       5.629   0.629  40.802  1.00 22.53           N
ATOM   1890  CA  CYS A 116       5.787   2.004  40.320  1.00 19.99           C
ATOM   1891  C   CYS A 116       4.488   2.578  39.747  1.00 16.99           C
ATOM   1892  O   CYS A 116       4.155   3.732  39.997  1.00 17.43           O
ATOM   1893  CB  CYS A 116       6.869   2.037  39.257  1.00 20.52           C
ATOM   1894  SG  CYS A 116       8.523   1.699  40.042  1.00 23.44           S
ATOM   1895  H   CYS A 116       6.101   0.052  40.373  1.00 27.03           H
ATOM   1896  HA  CYS A 116       6.068   2.569  41.056  1.00 23.99           H
ATOM   1897  HB2 CYS A 116       6.696   1.352  38.592  1.00 24.63           H
ATOM   1898  HB3 CYS A 116       6.895   2.915  38.845  1.00 24.63           H
ATOM   1899  HG  CYS A 116       9.371   1.727  39.194  1.00 28.13           H
ATOM   1900  N   HIS A 117       3.853   1.836  38.839  1.00 18.80           N
ATOM   1901  CA  HIS A 117       2.582   2.275  38.267  1.00 23.18           C
ATOM   1902  C   HIS A 117       1.572   2.624  39.354  1.00 21.21           C
ATOM   1903  O   HIS A 117       0.899   3.639  39.247  1.00 18.70           O
ATOM   1904  CB  HIS A 117       2.055   1.225  37.281  1.00 16.38           C
ATOM   1905  CG  HIS A 117       2.788   1.220  35.965  1.00 18.84           C
ATOM   1906  ND1 HIS A 117       2.463   0.372  34.917  1.00 16.41           N
ATOM   1907  CD2 HIS A 117       3.855   1.944  35.536  1.00 17.42           C
ATOM   1908  CE1 HIS A 117       3.265   0.606  33.904  1.00 16.99           C
ATOM   1909  NE2 HIS A 117       4.134   1.543  34.253  1.00 16.76           N
ATOM   1910  H   HIS A 117       4.136   1.081  38.539  1.00 22.56           H
ATOM   1911  HA  HIS A 117       2.745   3.086  37.760  1.00 27.82           H
ATOM   1912  HB2 HIS A 117       1.119   1.407  37.100  1.00 19.66           H
ATOM   1913  HB3 HIS A 117       2.150   0.346  37.678  1.00 19.66           H
ATOM   1914  HD2 HIS A 117       4.306   2.599  36.019  1.00 20.90           H
ATOM   1915  HE1 HIS A 117       3.248   0.162  33.087  1.00 20.39           H
ATOM   1916  HE2 HIS A 117       4.762   1.856  33.756  1.00 20.12           H
ATOM   1917  N   ASP A 118       1.495   1.841  40.435  1.00 23.02           N
ATOM   1918  CA  ASP A 118       0.538   2.163  41.499  1.00 25.03           C
ATOM   1919  C   ASP A 118       0.831   3.526  42.110  1.00 25.45           C
ATOM   1920  O   ASP A 118      -0.085   4.198  42.599  1.00 26.38           O
ATOM   1921  CB  ASP A 118       0.536   1.106  42.605  1.00 20.46           C
ATOM   1922  CG  ASP A 118      -0.363  -0.091  42.289  1.00 26.01           C
ATOM   1923  OD1 ASP A 118      -1.093  -0.034  41.283  1.00 32.09           O
ATOM   1924  OD2 ASP A 118      -0.298  -1.111  43.000  1.00 29.20           O1-
ATOM   1925  H   ASP A 118       1.970   1.138  40.575  1.00 27.62           H
ATOM   1926  HA  ASP A 118      -0.353   2.194  41.118  1.00 30.04           H
ATOM   1927  HB2 ASP A 118       1.440   0.777  42.727  1.00 24.56           H
ATOM   1928  HB3 ASP A 118       0.217   1.511  43.426  1.00 24.56           H
ATOM   1929  N   ARG A 119       2.077   3.974  42.044  1.00 21.54           N
ATOM   1930  CA  ARG A 119       2.472   5.294  42.518  1.00 24.54           C
ATOM   1931  C   ARG A 119       2.538   6.339  41.414  1.00 25.29           C
ATOM   1932  O   ARG A 119       3.040   7.447  41.647  1.00 26.34           O
ATOM   1933  CB  ARG A 119       3.812   5.189  43.215  1.00 21.11           C
ATOM   1934  CG  ARG A 119       3.668   4.384  44.478  1.00 26.86           C
ATOM   1935  CD  ARG A 119       4.972   3.683  44.867  1.00 24.43           C
ATOM   1936  NE  ARG A 119       4.747   2.992  46.128  1.00 33.81           N
ATOM   1937  CZ  ARG A 119       4.058   1.855  46.262  1.00 32.84           C
ATOM   1938  NH1 ARG A 119       3.579   1.224  45.209  1.00 32.80           N
ATOM   1939  NH2 ARG A 119       3.853   1.325  47.461  1.00 38.74           N1+
ATOM   1940  H   ARG A 119       2.730   3.519  41.719  1.00 25.85           H
ATOM   1941  HA  ARG A 119       1.822   5.597  43.171  1.00 29.45           H
ATOM   1942  HB2 ARG A 119       4.447   4.742  42.634  1.00 25.33           H
ATOM   1943  HB3 ARG A 119       4.128   6.076  43.448  1.00 25.33           H
ATOM   1944  HG2 ARG A 119       3.415   4.974  45.204  1.00 32.24           H
ATOM   1945  HG3 ARG A 119       2.988   3.705  44.346  1.00 32.24           H
ATOM   1946  HD2 ARG A 119       5.214   3.033  44.189  1.00 29.31           H
ATOM   1947  HD3 ARG A 119       5.677   4.338  44.988  1.00 29.31           H
ATOM   1948  HE  ARG A 119       5.083   3.340  46.838  1.00 40.58           H
ATOM   1949 HH11 ARG A 119       3.686   1.556  44.423  1.00 39.36           H
ATOM   1950 HH12 ARG A 119       3.146   0.488  45.310  1.00 39.36           H
ATOM   1951 HH21 ARG A 119       4.171   1.710  48.162  1.00 46.48           H
ATOM   1952 HH22 ARG A 119       3.433   0.578  47.535  1.00 46.48           H
ATOM   1953  N   ARG A 120       2.045   6.024  40.218  1.00 24.67           N
ATOM   1954  CA  ARG A 120       2.051   6.973  39.100  1.00 25.26           C
ATOM   1955  C   ARG A 120       3.474   7.343  38.686  1.00 24.10           C
ATOM   1956  O   ARG A 120       3.726   8.466  38.240  1.00 25.66           O
ATOM   1957  CB  ARG A 120       1.279   8.250  39.418  1.00 31.69           C
ATOM   1958  CG  ARG A 120      -0.238   8.040  39.619  1.00 31.82           C
ATOM   1959  CD  ARG A 120      -1.048   9.344  39.365  1.00 39.56           C
ATOM   1960  NE  ARG A 120      -2.487   9.121  39.549  1.00 43.13           N
ATOM   1961  CZ  ARG A 120      -3.155   9.321  40.688  1.00 47.48           C
ATOM   1962  NH1 ARG A 120      -2.538   9.773  41.781  1.00 46.32           N
ATOM   1963  NH2 ARG A 120      -4.466   9.076  40.738  1.00 52.04           N1+
ATOM   1964  H   ARG A 120       1.697   5.262  40.025  1.00 29.60           H
ATOM   1965  HA  ARG A 120       1.623   6.554  38.337  1.00 30.31           H
ATOM   1966  HB2 ARG A 120       1.634   8.633  40.236  1.00 38.03           H
ATOM   1967  HB3 ARG A 120       1.397   8.876  38.686  1.00 38.03           H
ATOM   1968  HG2 ARG A 120      -0.551   7.365  38.997  1.00 38.18           H
ATOM   1969  HG3 ARG A 120      -0.402   7.756  40.531  1.00 38.18           H
ATOM   1970  HD2 ARG A 120      -0.763  10.026  39.993  1.00 47.47           H
ATOM   1971  HD3 ARG A 120      -0.900   9.642  38.454  1.00 47.47           H
ATOM   1972  HE  ARG A 120      -2.935   8.840  38.870  1.00 51.75           H
ATOM   1973 HH11 ARG A 120      -1.694   9.934  41.762  1.00 55.59           H
ATOM   1974 HH12 ARG A 120      -2.985   9.899  42.505  1.00 55.59           H
ATOM   1975 HH21 ARG A 120      -4.877   8.788  40.039  1.00 62.45           H
ATOM   1976 HH22 ARG A 120      -4.901   9.209  41.468  1.00 62.45           H
ATOM   1977  N   VAL A 121       4.408   6.413  38.829  1.00 24.35           N
ATOM   1978  CA  VAL A 121       5.760   6.571  38.294  1.00 21.60           C
ATOM   1979  C   VAL A 121       5.875   5.736  37.014  1.00 20.14           C
ATOM   1980  O   VAL A 121       5.612   4.529  37.018  1.00 21.36           O
ATOM   1981  CB  VAL A 121       6.797   6.188  39.358  1.00 21.79           C
ATOM   1982  CG1 VAL A 121       8.225   6.433  38.860  1.00 19.82           C
ATOM   1983  CG2 VAL A 121       6.522   7.006  40.632  1.00 24.14           C
ATOM   1984  H   VAL A 121       4.284   5.667  39.239  1.00 29.22           H
ATOM   1985  HA  VAL A 121       5.901   7.502  38.059  1.00 25.92           H
ATOM   1986  HB  VAL A 121       6.705   5.247  39.572  1.00 26.15           H
ATOM   1987 HG11 VAL A 121       8.850   6.180  39.558  1.00 23.78           H
ATOM   1988 HG12 VAL A 121       8.379   5.896  38.067  1.00 23.78           H
ATOM   1989 HG13 VAL A 121       8.328   7.374  38.648  1.00 23.78           H
ATOM   1990 HG21 VAL A 121       7.176   6.766  41.308  1.00 28.97           H
ATOM   1991 HG22 VAL A 121       6.593   7.950  40.423  1.00 28.97           H
ATOM   1992 HG23 VAL A 121       5.628   6.803  40.950  1.00 28.97           H
ATOM   1993  N   LEU A 122       6.213   6.382  35.910  1.00 18.94           N
ATOM   1994  CA  LEU A 122       6.418   5.715  34.631  1.00 16.16           C
ATOM   1995  C   LEU A 122       7.901   5.581  34.335  1.00 19.28           C
ATOM   1996  O   LEU A 122       8.754   6.299  34.890  1.00 20.09           O
ATOM   1997  CB  LEU A 122       5.750   6.504  33.502  1.00 22.67           C
ATOM   1998  CG  LEU A 122       4.273   6.826  33.688  1.00 30.53           C
ATOM   1999  CD1 LEU A 122       3.694   7.510  32.467  1.00 28.84           C
ATOM   2000  CD2 LEU A 122       3.449   5.587  34.048  1.00 24.99           C
ATOM   2001  H   LEU A 122       6.333   7.232  35.873  1.00 22.73           H
ATOM   2002  HA  LEU A 122       6.027   4.828  34.660  1.00 19.39           H
ATOM   2003  HB2 LEU A 122       6.218   7.348  33.402  1.00 27.21           H
ATOM   2004  HB3 LEU A 122       5.832   5.992  32.683  1.00 27.21           H
ATOM   2005  HG  LEU A 122       4.192   7.447  34.428  1.00 36.63           H
ATOM   2006 HD11 LEU A 122       2.755   7.697  32.626  1.00 34.60           H
ATOM   2007 HD12 LEU A 122       4.174   8.338  32.312  1.00 34.60           H
ATOM   2008 HD13 LEU A 122       3.789   6.923  31.701  1.00 34.60           H
ATOM   2009 HD21 LEU A 122       2.520   5.847  34.155  1.00 29.99           H
ATOM   2010 HD22 LEU A 122       3.531   4.935  33.335  1.00 29.99           H
ATOM   2011 HD23 LEU A 122       3.786   5.215  34.878  1.00 29.99           H
ATOM   2012  N   HIS A 123       8.216   4.617  33.491  1.00 19.46           N
ATOM   2013  CA  HIS A 123       9.607   4.478  33.056  1.00 18.90           C
ATOM   2014  C   HIS A 123       9.765   5.113  31.678  1.00 19.17           C
ATOM   2015  O   HIS A 123      10.457   6.117  31.533  1.00 23.18           O
ATOM   2016  CB  HIS A 123      10.044   3.020  33.040  1.00 22.06           C
ATOM   2017  CG  HIS A 123      11.530   2.879  32.905  1.00 22.76           C
ATOM   2018  ND1 HIS A 123      12.219   3.412  31.843  1.00 21.28           N
ATOM   2019  CD2 HIS A 123      12.454   2.333  33.720  1.00 21.33           C
ATOM   2020  CE1 HIS A 123      13.514   3.173  31.994  1.00 22.73           C
ATOM   2021  NE2 HIS A 123      13.682   2.519  33.125  1.00 23.21           N
ATOM   2022  H   HIS A 123       7.668   4.043  33.159  1.00 23.35           H
ATOM   2023  HA  HIS A 123      10.181   4.956  33.674  1.00 22.68           H
ATOM   2024  HB2 HIS A 123       9.629   2.572  32.286  1.00 26.47           H
ATOM   2025  HB3 HIS A 123       9.774   2.598  33.870  1.00 26.47           H
ATOM   2026  HD2 HIS A 123      12.292   1.899  34.527  1.00 25.59           H
ATOM   2027  HE1 HIS A 123      14.187   3.421  31.402  1.00 27.28           H
ATOM   2028  HE2 HIS A 123      14.436   2.250  33.439  1.00 27.85           H
ATOM   2029  N   ARG A 124       9.126   4.532  30.662  1.00 21.14           N
ATOM   2030  CA  ARG A 124       9.007   5.000  29.266  1.00 20.74           C
ATOM   2031  C   ARG A 124      10.262   4.689  28.445  1.00 21.70           C
ATOM   2032  O   ARG A 124      10.302   5.034  27.277  1.00 24.59           O
ATOM   2033  CB  ARG A 124       8.704   6.508  29.151  1.00 24.27           C
ATOM   2034  CG  ARG A 124       7.326   6.967  29.690  1.00 28.61           C
ATOM   2035  CD  ARG A 124       7.257   8.534  29.967  1.00 33.34           C
ATOM   2036  NE  ARG A 124       7.547   9.349  28.795  1.00 43.11           N
ATOM   2037  CZ  ARG A 124       8.138  10.548  28.797  1.00 42.27           C
ATOM   2038  NH1 ARG A 124       8.534  11.142  29.917  1.00 38.73           N
ATOM   2039  NH2 ARG A 124       8.347  11.163  27.644  1.00 50.07           N1+
ATOM   2040  H   ARG A 124       8.709   3.787  30.768  1.00 25.37           H
ATOM   2041  HA  ARG A 124       8.269   4.527  28.851  1.00 24.89           H
ATOM   2042  HB2 ARG A 124       9.383   6.994  29.645  1.00 29.13           H
ATOM   2043  HB3 ARG A 124       8.746   6.758  28.215  1.00 29.13           H
ATOM   2044  HG2 ARG A 124       6.643   6.748  29.037  1.00 34.33           H
ATOM   2045  HG3 ARG A 124       7.145   6.507  30.525  1.00 34.33           H
ATOM   2046  HD2 ARG A 124       6.364   8.760  30.271  1.00 40.00           H
ATOM   2047  HD3 ARG A 124       7.905   8.760  30.652  1.00 40.00           H
ATOM   2048  HE  ARG A 124       7.316   9.029  28.031  1.00 51.74           H
ATOM   2049 HH11 ARG A 124       8.410  10.756  30.676  1.00 46.47           H
ATOM   2050 HH12 ARG A 124       8.911  11.914  29.884  1.00 46.47           H
ATOM   2051 HH21 ARG A 124       8.097  10.795  26.908  1.00 60.08           H
ATOM   2052 HH22 ARG A 124       8.723  11.937  27.631  1.00 60.08           H
ATOM   2053  N   ASP A 125      11.274   4.056  29.016  1.00 21.18           N
ATOM   2054  CA  ASP A 125      12.449   3.639  28.269  1.00 20.64           C
ATOM   2055  C   ASP A 125      12.975   2.294  28.756  1.00 21.22           C
ATOM   2056  O   ASP A 125      14.187   2.041  28.766  1.00 19.74           O
ATOM   2057  CB  ASP A 125      13.545   4.688  28.351  1.00 28.77           C
ATOM   2058  CG  ASP A 125      14.653   4.462  27.322  1.00 25.08           C
ATOM   2059  OD1 ASP A 125      14.384   4.091  26.163  1.00 27.17           O
ATOM   2060  OD2 ASP A 125      15.800   4.641  27.703  1.00 34.23           O1-
ATOM   2061  H   ASP A 125      11.304   3.852  29.851  1.00 25.41           H
ATOM   2062  HA  ASP A 125      12.204   3.539  27.335  1.00 24.77           H
ATOM   2063  HB2 ASP A 125      13.158   5.563  28.188  1.00 34.52           H
ATOM   2064  HB3 ASP A 125      13.945   4.660  29.234  1.00 34.52           H
ATOM   2065  N   LEU A 126      12.074   1.378  29.063  1.00 22.48           N
ATOM   2066  CA  LEU A 126      12.480   0.030  29.419  1.00 20.58           C
ATOM   2067  C   LEU A 126      13.246  -0.628  28.281  1.00 24.49           C
ATOM   2068  O   LEU A 126      12.847  -0.579  27.117  1.00 21.67           O
ATOM   2069  CB  LEU A 126      11.251  -0.813  29.784  1.00 18.56           C
ATOM   2070  CG  LEU A 126      10.677  -0.484  31.144  1.00 19.54           C
ATOM   2071  CD1 LEU A 126       9.334  -1.207  31.297  1.00 17.66           C
ATOM   2072  CD2 LEU A 126      11.647  -0.867  32.293  1.00 25.56           C
ATOM   2073  H   LEU A 126      11.224   1.510  29.072  1.00 26.98           H
ATOM   2074  HA  LEU A 126      13.062   0.067  30.194  1.00 24.70           H
ATOM   2075  HB2 LEU A 126      10.558  -0.660  29.123  1.00 22.28           H
ATOM   2076  HB3 LEU A 126      11.503  -1.750  29.786  1.00 22.28           H
ATOM   2077  HG  LEU A 126      10.512   0.470  31.196  1.00 23.45           H
ATOM   2078 HD11 LEU A 126       8.961  -0.999  32.169  1.00 21.19           H
ATOM   2079 HD12 LEU A 126       8.732  -0.905  30.599  1.00 21.19           H
ATOM   2080 HD13 LEU A 126       9.479  -2.163  31.219  1.00 21.19           H
ATOM   2081 HD21 LEU A 126      11.237  -0.638  33.141  1.00 30.68           H
ATOM   2082 HD22 LEU A 126      11.820  -1.821  32.255  1.00 30.68           H
ATOM   2083 HD23 LEU A 126      12.476  -0.375  32.182  1.00 30.68           H
ATOM   2084  N   LYS A 127      14.354  -1.274  28.623  1.00 23.76           N
ATOM   2085  CA  LYS A 127      15.138  -1.990  27.632  1.00 18.08           C
ATOM   2086  C   LYS A 127      16.057  -2.953  28.373  1.00 19.20           C
ATOM   2087  O   LYS A 127      16.254  -2.819  29.599  1.00 18.27           O
ATOM   2088  CB  LYS A 127      15.926  -1.022  26.737  1.00 19.75           C
ATOM   2089  CG  LYS A 127      16.675  -0.010  27.520  1.00 23.20           C
ATOM   2090  CD  LYS A 127      17.314   1.079  26.689  1.00 27.37           C
ATOM   2091  CE  LYS A 127      18.173   2.000  27.586  1.00 31.89           C
ATOM   2092  NZ  LYS A 127      18.023   3.437  27.228  1.00 42.04           N1+
ATOM   2093  H   LYS A 127      14.672  -1.311  29.421  1.00 28.51           H
ATOM   2094  HA  LYS A 127      14.544  -2.510  27.068  1.00 21.69           H
ATOM   2095  HB2 LYS A 127      16.564  -1.527  26.209  1.00 23.69           H
ATOM   2096  HB3 LYS A 127      15.307  -0.554  26.154  1.00 23.69           H
ATOM   2097  HG2 LYS A 127      16.064   0.414  28.143  1.00 27.84           H
ATOM   2098  HG3 LYS A 127      17.381  -0.459  28.011  1.00 27.84           H
ATOM   2099  HD2 LYS A 127      17.888   0.680  26.017  1.00 32.84           H
ATOM   2100  HD3 LYS A 127      16.622   1.615  26.270  1.00 32.84           H
ATOM   2101  HE2 LYS A 127      17.898   1.889  28.510  1.00 38.27           H
ATOM   2102  HE3 LYS A 127      19.107   1.760  27.485  1.00 38.27           H
ATOM   2103  HZ1 LYS A 127      18.529   3.938  27.762  1.00 50.45           H
ATOM   2104  HZ2 LYS A 127      18.274   3.568  26.385  1.00 50.45           H
ATOM   2105  HZ3 LYS A 127      17.173   3.686  27.319  1.00 50.45           H
ATOM   2106  N   PRO A 128      16.623  -3.931  27.675  1.00 20.92           N
ATOM   2107  CA  PRO A 128      17.420  -4.920  28.409  1.00 22.98           C
ATOM   2108  C   PRO A 128      18.582  -4.288  29.183  1.00 21.70           C
ATOM   2109  O   PRO A 128      18.927  -4.802  30.244  1.00 22.25           O
ATOM   2110  CB  PRO A 128      17.889  -5.872  27.301  1.00 25.12           C
ATOM   2111  CG  PRO A 128      16.811  -5.762  26.260  1.00 22.91           C
ATOM   2112  CD  PRO A 128      16.506  -4.295  26.245  1.00 19.95           C
ATOM   2113  HA  PRO A 128      16.855  -5.409  29.029  1.00 27.57           H
ATOM   2114  HB2 PRO A 128      18.743  -5.574  26.949  1.00 30.14           H
ATOM   2115  HB3 PRO A 128      17.950  -6.777  27.645  1.00 30.14           H
ATOM   2116  HG2 PRO A 128      17.148  -6.058  25.400  1.00 27.49           H
ATOM   2117  HG3 PRO A 128      16.035  -6.278  26.529  1.00 27.49           H
ATOM   2118  HD2 PRO A 128      17.162  -3.815  25.717  1.00 23.94           H
ATOM   2119  HD3 PRO A 128      15.603  -4.138  25.926  1.00 23.94           H
ATOM   2120  N   GLN A 129      19.112  -3.142  28.742  1.00 20.26           N
ATOM   2121  CA  GLN A 129      20.215  -2.476  29.426  1.00 27.33           C
ATOM   2122  C   GLN A 129      19.835  -1.915  30.770  1.00 26.44           C
ATOM   2123  O   GLN A 129      20.736  -1.597  31.543  1.00 20.65           O
ATOM   2124  CB  GLN A 129      20.774  -1.303  28.633  1.00 24.87           C
ATOM   2125  CG  GLN A 129      21.528  -1.662  27.420  1.00 35.05           C
ATOM   2126  CD  GLN A 129      20.793  -1.188  26.195  1.00 46.46           C
ATOM   2127  OE1 GLN A 129      20.099  -1.977  25.533  1.00 57.00           O
ATOM   2128  NE2 GLN A 129      20.835   0.132  25.957  1.00 42.29           N
ATOM   2129  H   GLN A 129      18.843  -2.729  28.038  1.00 24.31           H
ATOM   2130  HA  GLN A 129      20.932  -3.115  29.561  1.00 32.80           H
ATOM   2131  HB2 GLN A 129      20.035  -0.737  28.359  1.00 29.84           H
ATOM   2132  HB3 GLN A 129      21.371  -0.799  29.208  1.00 29.84           H
ATOM   2133  HG2 GLN A 129      22.399  -1.236  27.442  1.00 42.06           H
ATOM   2134  HG3 GLN A 129      21.622  -2.626  27.370  1.00 42.06           H
ATOM   2135 HE21 GLN A 129      21.265   0.651  26.491  1.00 50.74           H
ATOM   2136 HE22 GLN A 129      20.433   0.458  25.271  1.00 50.74           H
ATOM   2137  N   ASN A 130      18.543  -1.758  31.085  1.00 19.15           N
ATOM   2138  CA  ASN A 130      18.229  -1.237  32.403  1.00 17.58           C
ATOM   2139  C   ASN A 130      17.442  -2.244  33.231  1.00 14.76           C
ATOM   2140  O   ASN A 130      16.906  -1.920  34.291  1.00 18.11           O
ATOM   2141  CB  ASN A 130      17.592   0.146  32.333  1.00 20.84           C
ATOM   2142  CG  ASN A 130      16.434   0.227  31.423  1.00 22.13           C
ATOM   2143  OD1 ASN A 130      15.709  -0.727  31.279  1.00 25.06           O
ATOM   2144  ND2 ASN A 130      16.167   1.432  30.907  1.00 22.45           N
ATOM   2145  H   ASN A 130      17.870  -1.937  30.580  1.00 22.99           H
ATOM   2146  HA  ASN A 130      19.073  -1.116  32.866  1.00 21.10           H
ATOM   2147  HB2 ASN A 130      17.289   0.395  33.220  1.00 25.01           H
ATOM   2148  HB3 ASN A 130      18.257   0.780  32.022  1.00 25.01           H
ATOM   2149 HD21 ASN A 130      15.502   1.532  30.371  1.00 26.94           H
ATOM   2150 HD22 ASN A 130      16.659   2.107  31.112  1.00 26.94           H
ATOM   2151  N   LEU A 131      17.525  -3.488  32.847  1.00 19.57           N
ATOM   2152  CA  LEU A 131      17.081  -4.605  33.658  1.00 18.53           C
ATOM   2153  C   LEU A 131      18.349  -5.266  34.217  1.00 15.52           C
ATOM   2154  O   LEU A 131      19.007  -6.024  33.527  1.00 18.75           O
ATOM   2155  CB  LEU A 131      16.264  -5.578  32.818  1.00 18.59           C
ATOM   2156  CG  LEU A 131      15.037  -4.966  32.124  1.00 20.10           C
ATOM   2157  CD1 LEU A 131      14.152  -6.071  31.603  1.00 22.07           C
ATOM   2158  CD2 LEU A 131      14.284  -4.112  33.045  1.00 21.59           C
ATOM   2159  H   LEU A 131      17.848  -3.729  32.088  1.00 23.48           H
ATOM   2160  HA  LEU A 131      16.537  -4.287  34.395  1.00 22.23           H
ATOM   2161  HB2 LEU A 131      16.837  -5.946  32.127  1.00 22.30           H
ATOM   2162  HB3 LEU A 131      15.948  -6.292  33.393  1.00 22.30           H
ATOM   2163  HG  LEU A 131      15.327  -4.426  31.373  1.00 24.12           H
ATOM   2164 HD11 LEU A 131      13.380  -5.678  31.167  1.00 26.48           H
ATOM   2165 HD12 LEU A 131      14.655  -6.605  30.968  1.00 26.48           H
ATOM   2166 HD13 LEU A 131      13.866  -6.624  32.347  1.00 26.48           H
ATOM   2167 HD21 LEU A 131      13.519  -3.743  32.578  1.00 25.91           H
ATOM   2168 HD22 LEU A 131      13.987  -4.646  33.798  1.00 25.91           H
ATOM   2169 HD23 LEU A 131      14.861  -3.396  33.354  1.00 25.91           H
ATOM   2170  N   LEU A 132      18.667  -4.964  35.459  1.00 23.01           N
ATOM   2171  CA  LEU A 132      19.907  -5.377  36.088  1.00 26.79           C
ATOM   2172  C   LEU A 132      19.661  -6.676  36.836  1.00 24.34           C
ATOM   2173  O   LEU A 132      18.569  -6.916  37.353  1.00 22.56           O
ATOM   2174  CB  LEU A 132      20.439  -4.268  37.016  1.00 20.23           C
ATOM   2175  CG  LEU A 132      20.563  -2.920  36.310  1.00 19.86           C
ATOM   2176  CD1 LEU A 132      21.161  -1.861  37.237  1.00 20.10           C
ATOM   2177  CD2 LEU A 132      21.375  -2.950  35.077  1.00 23.47           C
ATOM   2178  H   LEU A 132      18.161  -4.503  35.979  1.00 27.61           H
ATOM   2179  HA  LEU A 132      20.573  -5.544  35.402  1.00 32.15           H
ATOM   2180  HB2 LEU A 132      19.829  -4.161  37.762  1.00 24.28           H
ATOM   2181  HB3 LEU A 132      21.318  -4.520  37.338  1.00 24.28           H
ATOM   2182  HG  LEU A 132      19.673  -2.622  36.064  1.00 23.83           H
ATOM   2183 HD11 LEU A 132      21.225  -1.021  36.757  1.00 24.12           H
ATOM   2184 HD12 LEU A 132      20.585  -1.758  38.011  1.00 24.12           H
ATOM   2185 HD13 LEU A 132      22.044  -2.150  37.518  1.00 24.12           H
ATOM   2186 HD21 LEU A 132      21.401  -2.058  34.695  1.00 28.17           H
ATOM   2187 HD22 LEU A 132      22.273  -3.242  35.298  1.00 28.17           H
ATOM   2188 HD23 LEU A 132      20.971  -3.568  34.448  1.00 28.17           H
ATOM   2189  N   ILE A 133      20.677  -7.531  36.851  1.00 20.62           N
ATOM   2190  CA  ILE A 133      20.570  -8.904  37.343  1.00 23.51           C
ATOM   2191  C   ILE A 133      21.758  -9.174  38.272  1.00 29.41           C
ATOM   2192  O   ILE A 133      22.902  -8.887  37.911  1.00 31.25           O
ATOM   2193  CB  ILE A 133      20.548  -9.923  36.195  1.00 24.29           C
ATOM   2194  CG1 ILE A 133      19.378  -9.703  35.245  1.00 33.45           C
ATOM   2195  CG2 ILE A 133      20.369 -11.318  36.734  1.00 33.32           C
ATOM   2196  CD1 ILE A 133      19.827  -9.995  33.878  1.00 36.94           C
ATOM   2197  H   ILE A 133      21.466  -7.333  36.571  1.00 24.74           H
ATOM   2198  HA  ILE A 133      19.752  -9.001  37.855  1.00 28.21           H
ATOM   2199  HB  ILE A 133      21.381  -9.872  35.700  1.00 29.14           H
ATOM   2200 HG12 ILE A 133      18.651 -10.305  35.471  1.00 40.13           H
ATOM   2201 HG13 ILE A 133      19.087  -8.779  35.288  1.00 40.13           H
ATOM   2202 HG21 ILE A 133      20.358 -11.943  35.993  1.00 39.99           H
ATOM   2203 HG22 ILE A 133      21.106 -11.523  37.330  1.00 39.99           H
ATOM   2204 HG23 ILE A 133      19.529 -11.363  37.218  1.00 39.99           H
ATOM   2205 HD11 ILE A 133      19.087  -9.857  33.267  1.00 44.33           H
ATOM   2206 HD12 ILE A 133      20.559  -9.399  33.653  1.00 44.33           H
ATOM   2207 HD13 ILE A 133      20.126 -10.917  33.835  1.00 44.33           H
ATOM   2208  N   ASN A 134      21.488  -9.707  39.459  1.00 31.49           N
ATOM   2209  CA  ASN A 134      22.554 -10.122  40.352  1.00 27.97           C
ATOM   2210  C   ASN A 134      22.784 -11.630  40.246  1.00 34.24           C
ATOM   2211  O   ASN A 134      22.168 -12.329  39.441  1.00 33.19           O
ATOM   2212  CB  ASN A 134      22.258  -9.642  41.777  1.00 25.27           C
ATOM   2213  CG  ASN A 134      21.131 -10.405  42.477  1.00 36.52           C
ATOM   2214  OD1 ASN A 134      20.702 -11.479  42.058  1.00 38.84           O
ATOM   2215  ND2 ASN A 134      20.678  -9.852  43.601  1.00 31.35           N
ATOM   2216  H   ASN A 134      20.696  -9.837  39.768  1.00 37.79           H
ATOM   2217  HA  ASN A 134      23.373  -9.687  40.069  1.00 33.56           H
ATOM   2218  HB2 ASN A 134      23.060  -9.743  42.313  1.00 30.32           H
ATOM   2219  HB3 ASN A 134      22.003  -8.706  41.743  1.00 30.32           H
ATOM   2220 HD21 ASN A 134      20.045 -10.232  44.042  1.00 37.63           H
ATOM   2221 HD22 ASN A 134      21.018  -9.116  43.886  1.00 37.63           H
ATOM   2222  N   ARG A 135      23.705 -12.155  41.064  1.00 40.12           N
ATOM   2223  CA  ARG A 135      24.147 -13.533  40.861  1.00 38.13           C
ATOM   2224  C   ARG A 135      23.176 -14.528  41.463  1.00 35.03           C
ATOM   2225  O   ARG A 135      23.220 -15.713  41.123  1.00 35.98           O
ATOM   2226  CB  ARG A 135      25.568 -13.753  41.444  1.00 41.92           C
ATOM   2227  CG  ARG A 135      26.666 -13.024  40.686  1.00 48.05           C
ATOM   2228  CD  ARG A 135      28.092 -13.396  41.178  1.00 60.63           C
ATOM   2229  NE  ARG A 135      28.406 -12.823  42.491  1.00 67.27           N
ATOM   2230  CZ  ARG A 135      29.599 -12.340  42.855  1.00 67.56           C
ATOM   2231  NH1 ARG A 135      30.622 -12.328  42.005  1.00 67.57           N
ATOM   2232  NH2 ARG A 135      29.767 -11.851  44.080  1.00 66.46           N1+
ATOM   2233  H   ARG A 135      24.076 -11.746  41.723  1.00 48.15           H
ATOM   2234  HA  ARG A 135      24.192 -13.706  39.907  1.00 45.75           H
ATOM   2235  HB2 ARG A 135      25.581 -13.436  42.361  1.00 50.30           H
ATOM   2236  HB3 ARG A 135      25.771 -14.701  41.421  1.00 50.30           H
ATOM   2237  HG2 ARG A 135      26.605 -13.253  39.745  1.00 57.66           H
ATOM   2238  HG3 ARG A 135      26.549 -12.068  40.803  1.00 57.66           H
ATOM   2239  HD2 ARG A 135      28.160 -14.361  41.247  1.00 72.76           H
ATOM   2240  HD3 ARG A 135      28.743 -13.062  40.541  1.00 72.76           H
ATOM   2241  HE  ARG A 135      27.774 -12.796  43.074  1.00 80.73           H
ATOM   2242 HH11 ARG A 135      30.526 -12.642  41.211  1.00 81.08           H
ATOM   2243 HH12 ARG A 135      31.382 -12.011  42.253  1.00 81.08           H
ATOM   2244 HH21 ARG A 135      29.111 -11.850  44.637  1.00 79.75           H
ATOM   2245 HH22 ARG A 135      30.530 -11.533  44.316  1.00 79.75           H
ATOM   2246  N   GLU A 136      22.293 -14.069  42.327  1.00 35.26           N
ATOM   2247  CA  GLU A 136      21.230 -14.901  42.850  1.00 35.62           C
ATOM   2248  C   GLU A 136      20.008 -14.977  41.911  1.00 37.73           C
ATOM   2249  O   GLU A 136      18.985 -15.565  42.284  1.00 37.74           O
ATOM   2250  CB  GLU A 136      20.810 -14.368  44.220  1.00 39.61           C
ATOM   2251  CG  GLU A 136      21.860 -14.468  45.319  1.00 45.34           C
ATOM   2252  CD  GLU A 136      23.055 -13.532  45.152  1.00 52.16           C
ATOM   2253  OE1 GLU A 136      22.968 -12.526  44.388  1.00 49.68           O
ATOM   2254  OE2 GLU A 136      24.095 -13.813  45.802  1.00 57.26           O1-
ATOM   2255  H   GLU A 136      22.288 -13.265  42.632  1.00 42.32           H
ATOM   2256  HA  GLU A 136      21.568 -15.802  42.972  1.00 42.74           H
ATOM   2257  HB2 GLU A 136      20.578 -13.431  44.126  1.00 47.54           H
ATOM   2258  HB3 GLU A 136      20.032 -14.865  44.517  1.00 47.54           H
ATOM   2259  HG2 GLU A 136      21.440 -14.258  46.168  1.00 54.41           H
ATOM   2260  HG3 GLU A 136      22.200 -15.376  45.339  1.00 54.41           H
ATOM   2261  N   GLY A 137      20.080 -14.413  40.715  1.00 36.65           N
ATOM   2262  CA  GLY A 137      18.935 -14.461  39.815  1.00 34.48           C
ATOM   2263  C   GLY A 137      17.881 -13.389  40.044  1.00 30.35           C
ATOM   2264  O   GLY A 137      16.775 -13.502  39.502  1.00 27.07           O
ATOM   2265  H   GLY A 137      20.767 -14.001  40.403  1.00 43.98           H
ATOM   2266  HA2 GLY A 137      19.252 -14.377  38.902  1.00 41.38           H
ATOM   2267  HA3 GLY A 137      18.504 -15.325  39.903  1.00 41.38           H
ATOM   2268  N   GLU A 138      18.177 -12.350  40.826  1.00 32.47           N
ATOM   2269  CA  GLU A 138      17.216 -11.279  41.085  1.00 28.47           C
ATOM   2270  C   GLU A 138      17.337 -10.221  39.998  1.00 29.24           C
ATOM   2271  O   GLU A 138      18.453  -9.811  39.646  1.00 26.67           O
ATOM   2272  CB  GLU A 138      17.491 -10.600  42.419  1.00 35.16           C
ATOM   2273  CG  GLU A 138      16.833 -11.152  43.617  1.00 40.85           C
ATOM   2274  CD  GLU A 138      17.015 -10.219  44.818  1.00 50.23           C
ATOM   2275  OE1 GLU A 138      16.046  -9.479  45.177  1.00 46.79           O
ATOM   2276  OE2 GLU A 138      18.145 -10.217  45.360  1.00 41.91           O1-
ATOM   2277  H   GLU A 138      18.933 -12.243  41.221  1.00 38.96           H
ATOM   2278  HA  GLU A 138      16.312 -11.632  41.087  1.00 34.17           H
ATOM   2279  HB2 GLU A 138      18.447 -10.634  42.580  1.00 42.19           H
ATOM   2280  HB3 GLU A 138      17.214  -9.673  42.346  1.00 42.19           H
ATOM   2281  HG2 GLU A 138      15.883 -11.250  43.447  1.00 49.02           H
ATOM   2282  HG3 GLU A 138      17.228 -12.011  43.835  1.00 49.02           H
ATOM   2283  N   LEU A 139      16.197  -9.768  39.487  1.00 23.78           N
ATOM   2284  CA  LEU A 139      16.155  -8.720  38.467  1.00 22.55           C
ATOM   2285  C   LEU A 139      15.707  -7.434  39.135  1.00 23.41           C
ATOM   2286  O   LEU A 139      14.712  -7.419  39.857  1.00 23.63           O
ATOM   2287  CB  LEU A 139      15.210  -9.091  37.300  1.00 23.89           C
ATOM   2288  CG  LEU A 139      15.030  -8.049  36.179  1.00 19.38           C
ATOM   2289  CD1 LEU A 139      14.738  -8.771  34.868  1.00 17.96           C
ATOM   2290  CD2 LEU A 139      13.957  -6.998  36.458  1.00 23.72           C
ATOM   2291  H   LEU A 139      15.420 -10.055  39.718  1.00 28.54           H
ATOM   2292  HA  LEU A 139      17.046  -8.584  38.108  1.00 27.06           H
ATOM   2293  HB2 LEU A 139      15.547  -9.900  36.886  1.00 28.67           H
ATOM   2294  HB3 LEU A 139      14.330  -9.265  37.670  1.00 28.67           H
ATOM   2295  HG  LEU A 139      15.871  -7.578  36.066  1.00 23.26           H
ATOM   2296 HD11 LEU A 139      14.626  -8.114  34.164  1.00 21.55           H
ATOM   2297 HD12 LEU A 139      15.482  -9.357  34.658  1.00 21.55           H
ATOM   2298 HD13 LEU A 139      13.925  -9.291  34.969  1.00 21.55           H
ATOM   2299 HD21 LEU A 139      13.911  -6.387  35.707  1.00 28.47           H
ATOM   2300 HD22 LEU A 139      13.104  -7.443  36.576  1.00 28.47           H
ATOM   2301 HD23 LEU A 139      14.193  -6.514  37.265  1.00 28.47           H
ATOM   2302  N   LYS A 140      16.419  -6.359  38.889  1.00 22.57           N
ATOM   2303  CA  LYS A 140      15.966  -5.057  39.346  1.00 26.84           C
ATOM   2304  C   LYS A 140      16.000  -4.033  38.213  1.00 23.80           C
ATOM   2305  O   LYS A 140      16.989  -3.941  37.476  1.00 19.05           O
ATOM   2306  CB  LYS A 140      16.849  -4.574  40.503  1.00 24.61           C
ATOM   2307  CG  LYS A 140      16.987  -5.620  41.609  1.00 27.03           C
ATOM   2308  CD  LYS A 140      17.297  -4.951  42.918  1.00 31.14           C
ATOM   2309  CE  LYS A 140      17.846  -5.938  43.920  1.00 30.21           C
ATOM   2310  NZ  LYS A 140      17.861  -5.306  45.268  1.00 32.82           N1+
ATOM   2311  H   LYS A 140      17.166  -6.350  38.461  1.00 27.09           H
ATOM   2312  HA  LYS A 140      15.053  -5.128  39.667  1.00 32.21           H
ATOM   2313  HB2 LYS A 140      17.735  -4.376  40.164  1.00 29.53           H
ATOM   2314  HB3 LYS A 140      16.455  -3.777  40.891  1.00 29.53           H
ATOM   2315  HG2 LYS A 140      16.153  -6.107  41.702  1.00 32.43           H
ATOM   2316  HG3 LYS A 140      17.713  -6.226  41.393  1.00 32.43           H
ATOM   2317  HD2 LYS A 140      17.963  -4.259  42.776  1.00 37.37           H
ATOM   2318  HD3 LYS A 140      16.485  -4.566  43.283  1.00 37.37           H
ATOM   2319  HE2 LYS A 140      17.278  -6.723  43.950  1.00 36.25           H
ATOM   2320  HE3 LYS A 140      18.754  -6.179  43.678  1.00 36.25           H
ATOM   2321  HZ1 LYS A 140      18.182  -5.879  45.868  1.00 39.38           H
ATOM   2322  HZ2 LYS A 140      18.374  -4.579  45.257  1.00 39.38           H
ATOM   2323  HZ3 LYS A 140      17.035  -5.074  45.504  1.00 39.38           H
ATOM   2324  N   ILE A 141      14.964  -3.201  38.156  1.00 23.79           N
ATOM   2325  CA  ILE A 141      14.820  -2.195  37.114  1.00 18.97           C
ATOM   2326  C   ILE A 141      15.557  -0.921  37.517  1.00 21.29           C
ATOM   2327  O   ILE A 141      15.356  -0.378  38.614  1.00 18.53           O
ATOM   2328  CB  ILE A 141      13.314  -1.908  36.839  1.00 16.66           C
ATOM   2329  CG1 ILE A 141      12.552  -3.197  36.555  1.00 12.98           C
ATOM   2330  CG2 ILE A 141      13.160  -0.957  35.666  1.00 14.43           C
ATOM   2331  CD1 ILE A 141      10.997  -2.996  36.661  1.00 22.52           C
ATOM   2332  H   ILE A 141      14.318  -3.202  38.724  1.00 28.55           H
ATOM   2333  HA  ILE A 141      15.218  -2.527  36.295  1.00 22.77           H
ATOM   2334  HB  ILE A 141      12.930  -1.491  37.627  1.00 19.99           H
ATOM   2335 HG12 ILE A 141      12.758  -3.496  35.655  1.00 15.58           H
ATOM   2336 HG13 ILE A 141      12.815  -3.871  37.200  1.00 15.58           H
ATOM   2337 HG21 ILE A 141      12.215  -0.794  35.515  1.00 17.32           H
ATOM   2338 HG22 ILE A 141      13.610  -0.124  35.875  1.00 17.32           H
ATOM   2339 HG23 ILE A 141      13.557  -1.360  34.879  1.00 17.32           H
ATOM   2340 HD11 ILE A 141      10.556  -3.840  36.472  1.00 27.03           H
ATOM   2341 HD12 ILE A 141      10.777  -2.702  37.558  1.00 27.03           H
ATOM   2342 HD13 ILE A 141      10.720  -2.327  36.015  1.00 27.03           H
ATOM   2343  N   ALA A 142      16.349  -0.395  36.584  1.00 19.01           N
ATOM   2344  CA  ALA A 142      17.039   0.885  36.726  1.00 20.07           C
ATOM   2345  C   ALA A 142      16.355   1.983  35.917  1.00 19.89           C
ATOM   2346  O   ALA A 142      15.754   1.716  34.888  1.00 20.59           O
ATOM   2347  CB  ALA A 142      18.482   0.768  36.239  1.00 22.44           C
ATOM   2348  H   ALA A 142      16.508  -0.778  35.831  1.00 22.81           H
ATOM   2349  HA  ALA A 142      17.047   1.148  37.660  1.00 24.08           H
ATOM   2350  HB1 ALA A 142      18.920   1.628  36.342  1.00 26.93           H
ATOM   2351  HB2 ALA A 142      18.940   0.097  36.768  1.00 26.93           H
ATOM   2352  HB3 ALA A 142      18.479   0.508  35.305  1.00 26.93           H
ATOM   2353  N   ASP A 143      16.426   3.212  36.427  1.00 21.64           N
ATOM   2354  CA  ASP A 143      16.057   4.466  35.785  1.00 24.41           C
ATOM   2355  C   ASP A 143      14.545   4.689  35.813  1.00 26.59           C
ATOM   2356  O   ASP A 143      14.088   5.603  35.139  1.00 22.17           O
ATOM   2357  CB  ASP A 143      16.579   4.560  34.334  1.00 20.56           C
ATOM   2358  CG  ASP A 143      18.097   4.711  34.255  1.00 34.40           C
ATOM   2359  OD1 ASP A 143      18.701   5.106  35.265  1.00 37.87           O
ATOM   2360  OD2 ASP A 143      18.664   4.452  33.172  1.00 29.03           O1-
ATOM   2361  H   ASP A 143      16.714   3.348  37.225  1.00 25.97           H
ATOM   2362  HA  ASP A 143      16.464   5.191  36.284  1.00 29.29           H
ATOM   2363  HB2 ASP A 143      16.333   3.753  33.857  1.00 24.67           H
ATOM   2364  HB3 ASP A 143      16.179   5.333  33.905  1.00 24.67           H
ATOM   2365  N   PHE A 144      13.760   3.933  36.594  1.00 23.67           N
ATOM   2366  CA  PHE A 144      12.329   4.252  36.734  1.00 27.69           C
ATOM   2367  C   PHE A 144      12.138   5.653  37.304  1.00 30.73           C
ATOM   2368  O   PHE A 144      12.707   5.995  38.343  1.00 29.97           O
ATOM   2369  CB  PHE A 144      11.609   3.255  37.665  1.00 27.90           C
ATOM   2370  CG  PHE A 144      10.414   2.570  37.059  1.00 19.73           C
ATOM   2371  CD1 PHE A 144      10.442   1.190  36.872  1.00 24.21           C
ATOM   2372  CD2 PHE A 144       9.251   3.253  36.737  1.00 20.22           C
ATOM   2373  CE1 PHE A 144       9.364   0.515  36.346  1.00 23.24           C
ATOM   2374  CE2 PHE A 144       8.154   2.573  36.210  1.00 19.69           C
ATOM   2375  CZ  PHE A 144       8.224   1.208  36.002  1.00 21.84           C
ATOM   2376  H   PHE A 144      14.022   3.248  37.044  1.00 28.41           H
ATOM   2377  HA  PHE A 144      11.906   4.217  35.862  1.00 33.23           H
ATOM   2378  HB2 PHE A 144      12.240   2.567  37.927  1.00 33.48           H
ATOM   2379  HB3 PHE A 144      11.305   3.733  38.452  1.00 33.48           H
ATOM   2380  HD1 PHE A 144      11.212   0.717  37.091  1.00 29.05           H
ATOM   2381  HD2 PHE A 144       9.206   4.173  36.866  1.00 24.27           H
ATOM   2382  HE1 PHE A 144       9.409  -0.404  36.213  1.00 27.89           H
ATOM   2383  HE2 PHE A 144       7.384   3.040  35.979  1.00 23.62           H
ATOM   2384  HZ  PHE A 144       7.492   0.753  35.651  1.00 26.21           H
ATOM   2385  N   GLY A 145      11.329   6.467  36.621  1.00 20.43           N
ATOM   2386  CA  GLY A 145      11.040   7.808  37.060  1.00 21.81           C
ATOM   2387  C   GLY A 145      11.947   8.880  36.501  1.00 24.65           C
ATOM   2388  O   GLY A 145      11.639  10.063  36.648  1.00 21.91           O
ATOM   2389  H   GLY A 145      10.934   6.250  35.889  1.00 24.52           H
ATOM   2390  HA2 GLY A 145      10.129   8.029  36.811  1.00 26.17           H
ATOM   2391  HA3 GLY A 145      11.101   7.841  38.027  1.00 26.17           H
ATOM   2392  N   LEU A 146      13.069   8.513  35.877  1.00 26.74           N
ATOM   2393  CA  LEU A 146      14.009   9.536  35.447  1.00 29.94           C
ATOM   2394  C   LEU A 146      13.562  10.244  34.174  1.00 29.33           C
ATOM   2395  O   LEU A 146      13.968  11.383  33.945  1.00 27.74           O
ATOM   2396  CB  LEU A 146      15.406   8.943  35.240  1.00 26.15           C
ATOM   2397  CG  LEU A 146      16.151   8.558  36.546  1.00 28.76           C
ATOM   2398  CD1 LEU A 146      17.543   8.095  36.210  1.00 29.12           C
ATOM   2399  CD2 LEU A 146      16.232   9.718  37.565  1.00 27.80           C
ATOM   2400  H   LEU A 146      13.300   7.704  35.698  1.00 32.09           H
ATOM   2401  HA  LEU A 146      14.076  10.206  36.145  1.00 35.93           H
ATOM   2402  HB2 LEU A 146      15.324   8.140  34.702  1.00 31.38           H
ATOM   2403  HB3 LEU A 146      15.952   9.594  34.772  1.00 31.38           H
ATOM   2404  HG  LEU A 146      15.685   7.820  36.969  1.00 34.52           H
ATOM   2405 HD11 LEU A 146      18.002   7.857  37.031  1.00 34.95           H
ATOM   2406 HD12 LEU A 146      17.487   7.323  35.626  1.00 34.95           H
ATOM   2407 HD13 LEU A 146      18.016   8.815  35.764  1.00 34.95           H
ATOM   2408 HD21 LEU A 146      16.708   9.412  38.353  1.00 33.36           H
ATOM   2409 HD22 LEU A 146      16.706  10.461  37.160  1.00 33.36           H
ATOM   2410 HD23 LEU A 146      15.333   9.990  37.805  1.00 33.36           H
ATOM   2411  N   ALA A 147      12.760   9.598  33.324  1.00 26.19           N
ATOM   2412  CA  ALA A 147      12.280  10.284  32.127  1.00 32.15           C
ATOM   2413  C   ALA A 147      11.425  11.504  32.490  1.00 29.84           C
ATOM   2414  O   ALA A 147      11.385  12.484  31.742  1.00 32.01           O
ATOM   2415  CB  ALA A 147      11.492   9.308  31.240  1.00 31.92           C
ATOM   2416  H   ALA A 147      12.487   8.788  33.414  1.00 31.42           H
ATOM   2417  HA  ALA A 147      13.044  10.598  31.618  1.00 38.58           H
ATOM   2418  HB1 ALA A 147      11.181   9.779  30.451  1.00 38.30           H
ATOM   2419  HB2 ALA A 147      12.075   8.577  30.981  1.00 38.30           H
ATOM   2420  HB3 ALA A 147      10.735   8.966  31.741  1.00 38.30           H
ATOM   2421  N   ARG A 148      10.728  11.469  33.623  1.00 31.17           N
ATOM   2422  CA  ARG A 148      10.000  12.656  34.053  1.00 34.01           C
ATOM   2423  C   ARG A 148      10.941  13.798  34.429  1.00 31.08           C
ATOM   2424  O   ARG A 148      10.590  14.960  34.254  1.00 36.39           O
ATOM   2425  CB  ARG A 148       9.099  12.327  35.232  1.00 35.05           C
ATOM   2426  CG  ARG A 148       7.938  13.252  35.350  1.00 41.50           C
ATOM   2427  CD  ARG A 148       7.218  13.124  36.711  1.00 45.10           C
ATOM   2428  NE  ARG A 148       6.505  14.357  37.005  1.00 52.39           N
ATOM   2429  CZ  ARG A 148       6.136  14.754  38.217  1.00 57.20           C
ATOM   2430  NH1 ARG A 148       6.384  13.997  39.286  1.00 58.37           N
ATOM   2431  NH2 ARG A 148       5.520  15.922  38.357  1.00 56.51           N1+
ATOM   2432  H   ARG A 148      10.663  10.790  34.146  1.00 37.41           H
ATOM   2433  HA  ARG A 148       9.437  12.961  33.324  1.00 40.81           H
ATOM   2434  HB2 ARG A 148       8.755  11.426  35.124  1.00 42.06           H
ATOM   2435  HB3 ARG A 148       9.616  12.388  36.050  1.00 42.06           H
ATOM   2436  HG2 ARG A 148       8.251  14.166  35.260  1.00 49.80           H
ATOM   2437  HG3 ARG A 148       7.298  13.049  34.650  1.00 49.80           H
ATOM   2438  HD2 ARG A 148       6.577  12.397  36.674  1.00 54.11           H
ATOM   2439  HD3 ARG A 148       7.871  12.969  37.412  1.00 54.11           H
ATOM   2440  HE  ARG A 148       6.307  14.869  36.343  1.00 62.87           H
ATOM   2441 HH11 ARG A 148       6.792  13.246  39.195  1.00 70.05           H
ATOM   2442 HH12 ARG A 148       6.137  14.262  40.066  1.00 70.05           H
ATOM   2443 HH21 ARG A 148       5.355  16.406  37.666  1.00 67.81           H
ATOM   2444 HH22 ARG A 148       5.264  16.182  39.136  1.00 67.81           H
ATOM   2445  N   ALA A 149      12.127  13.491  34.941  1.00 29.07           N
ATOM   2446  CA  ALA A 149      13.098  14.518  35.310  1.00 32.50           C
ATOM   2447  C   ALA A 149      13.908  15.023  34.124  1.00 36.83           C
ATOM   2448  O   ALA A 149      14.188  16.220  34.032  1.00 35.48           O
ATOM   2449  CB  ALA A 149      14.053  13.963  36.354  1.00 38.07           C
ATOM   2450  H   ALA A 149      12.397  12.688  35.085  1.00 34.88           H
ATOM   2451  HA  ALA A 149      12.629  15.273  35.700  1.00 39.00           H
ATOM   2452  HB1 ALA A 149      14.694  14.651  36.593  1.00 45.69           H
ATOM   2453  HB2 ALA A 149      13.546  13.696  37.137  1.00 45.69           H
ATOM   2454  HB3 ALA A 149      14.516  13.195  35.982  1.00 45.69           H
ATOM   2455  N   PHE A 150      14.316  14.119  33.231  1.00 36.13           N
ATOM   2456  CA  PHE A 150      15.253  14.395  32.148  1.00 34.60           C
ATOM   2457  C   PHE A 150      14.677  14.214  30.742  1.00 41.48           C
ATOM   2458  O   PHE A 150      15.374  14.509  29.772  1.00 41.04           O
ATOM   2459  CB  PHE A 150      16.469  13.478  32.255  1.00 34.81           C
ATOM   2460  CG  PHE A 150      17.207  13.577  33.556  1.00 36.10           C
ATOM   2461  CD1 PHE A 150      17.571  12.438  34.233  1.00 35.72           C
ATOM   2462  CD2 PHE A 150      17.560  14.803  34.087  1.00 37.69           C
ATOM   2463  CE1 PHE A 150      18.250  12.519  35.427  1.00 41.55           C
ATOM   2464  CE2 PHE A 150      18.240  14.882  35.287  1.00 39.23           C
ATOM   2465  CZ  PHE A 150      18.593  13.745  35.949  1.00 40.86           C
ATOM   2466  H   PHE A 150      14.049  13.301  33.238  1.00 43.36           H
ATOM   2467  HA  PHE A 150      15.562  15.311  32.227  1.00 41.52           H
ATOM   2468  HB2 PHE A 150      16.175  12.559  32.153  1.00 41.77           H
ATOM   2469  HB3 PHE A 150      17.091  13.703  31.546  1.00 41.77           H
ATOM   2470  HD1 PHE A 150      17.344  11.605  33.888  1.00 42.87           H
ATOM   2471  HD2 PHE A 150      17.323  15.583  33.640  1.00 45.23           H
ATOM   2472  HE1 PHE A 150      18.488  11.741  35.877  1.00 49.86           H
ATOM   2473  HE2 PHE A 150      18.470  15.713  35.636  1.00 47.07           H
ATOM   2474  HZ  PHE A 150      19.052  13.798  36.756  1.00 49.03           H
ATOM   2475  N   GLY A 151      13.459  13.705  30.582  1.00 37.62           N
ATOM   2476  CA  GLY A 151      12.919  13.560  29.230  1.00 37.09           C
ATOM   2477  C   GLY A 151      13.174  12.191  28.636  1.00 41.42           C
ATOM   2478  O   GLY A 151      14.180  11.548  28.977  1.00 42.26           O
ATOM   2479  H   GLY A 151      12.939  13.443  31.215  1.00 45.15           H
ATOM   2480  HA2 GLY A 151      13.323  14.224  28.650  1.00 44.50           H
ATOM   2481  HA3 GLY A 151      11.961  13.712  29.248  1.00 44.50           H
ATOM   2482  HC  GLY A 151      12.544  11.793  27.969  1.00 49.70           H
ATOM   2483  N   ILE A 161      21.678   6.143  17.476  1.00 62.69           N
ATOM   2484  CA  ILE A 161      22.051   6.787  18.732  1.00 60.65           C
ATOM   2485  C   ILE A 161      20.990   6.446  19.779  1.00 61.81           C
ATOM   2486  O   ILE A 161      21.305   6.167  20.950  1.00 60.39           O
ATOM   2487  CB  ILE A 161      22.178   8.337  18.606  1.00 59.35           C
ATOM   2488  CG1 ILE A 161      22.424   8.810  17.169  1.00 63.38           C
ATOM   2489  CG2 ILE A 161      23.288   8.857  19.534  1.00 62.16           C
ATOM   2490  CD1 ILE A 161      21.545   9.987  16.774  1.00 64.25           C
ATOM   2491  H1  ILE A 161      21.421   5.234  17.647  1.00 75.23           H
ATOM   2492  H2  ILE A 161      22.426   6.156  16.875  1.00 75.23           H
ATOM   2493  HA  ILE A 161      22.902   6.434  19.033  1.00 72.79           H
ATOM   2494  HB  ILE A 161      21.341   8.725  18.903  1.00 71.22           H
ATOM   2495 HG12 ILE A 161      22.236   8.079  16.560  1.00 76.06           H
ATOM   2496 HG13 ILE A 161      23.350   9.085  17.081  1.00 76.06           H
ATOM   2497 HG21 ILE A 161      23.067   8.626  20.450  1.00 74.59           H
ATOM   2498 HG22 ILE A 161      24.129   8.444  19.282  1.00 74.59           H
ATOM   2499 HG23 ILE A 161      23.351   9.820  19.440  1.00 74.59           H
ATOM   2500 HD11 ILE A 161      20.614   9.725  16.848  1.00 77.10           H
ATOM   2501 HD12 ILE A 161      21.728  10.731  17.369  1.00 77.10           H
ATOM   2502 HD13 ILE A 161      21.746  10.238  15.859  1.00 77.10           H
ATOM   2503  N   VAL A 162      19.730   6.498  19.337  1.00 55.42           N
ATOM   2504  CA  VAL A 162      18.556   6.339  20.194  1.00 45.29           C
ATOM   2505  C   VAL A 162      17.916   5.007  19.857  1.00 35.33           C
ATOM   2506  O   VAL A 162      17.598   4.735  18.694  1.00 48.35           O
ATOM   2507  CB  VAL A 162      17.576   7.517  20.009  1.00 50.00           C
ATOM   2508  CG1 VAL A 162      16.113   7.111  20.099  1.00 45.91           C
ATOM   2509  CG2 VAL A 162      17.848   8.582  21.026  1.00 54.45           C
ATOM   2510  H   VAL A 162      19.526   6.630  18.512  1.00 66.50           H
ATOM   2511  HA  VAL A 162      18.835   6.317  21.123  1.00 54.35           H
ATOM   2512  HB  VAL A 162      17.720   7.904  19.131  1.00 60.00           H
ATOM   2513 HG11 VAL A 162      15.560   7.897  19.974  1.00 55.09           H
ATOM   2514 HG12 VAL A 162      15.924   6.459  19.407  1.00 55.09           H
ATOM   2515 HG13 VAL A 162      15.947   6.724  20.973  1.00 55.09           H
ATOM   2516 HG21 VAL A 162      17.224   9.312  20.893  1.00 65.34           H
ATOM   2517 HG22 VAL A 162      17.736   8.207  21.914  1.00 65.34           H
ATOM   2518 HG23 VAL A 162      18.758   8.900  20.914  1.00 65.34           H
ATOM   2519  N   THR A 163      17.716   4.173  20.852  1.00 41.24           N
ATOM   2520  CA  THR A 163      17.080   2.894  20.579  1.00 37.60           C
ATOM   2521  C   THR A 163      15.559   3.061  20.633  1.00 28.01           C
ATOM   2522  O   THR A 163      14.988   3.507  21.636  1.00 35.69           O
ATOM   2523  CB  THR A 163      17.571   1.813  21.523  1.00 43.93           C
ATOM   2524  OG1 THR A 163      18.987   1.632  21.331  1.00 53.68           O
ATOM   2525  CG2 THR A 163      16.898   0.524  21.188  1.00 36.00           C
ATOM   2526  H   THR A 163      17.929   4.311  21.673  1.00 49.49           H
ATOM   2527  HA  THR A 163      17.312   2.621  19.678  1.00 45.12           H
ATOM   2528  HB  THR A 163      17.379   2.050  22.443  1.00 52.72           H
ATOM   2529  HG1 THR A 163      19.273   1.034  21.848  1.00 64.41           H
ATOM   2530 HG21 THR A 163      17.206  -0.175  21.786  1.00 43.20           H
ATOM   2531 HG22 THR A 163      15.937   0.618  21.281  1.00 43.20           H
ATOM   2532 HG23 THR A 163      17.104   0.270  20.275  1.00 43.20           H
ATOM   2533  N   LEU A 164      14.930   2.732  19.524  1.00 22.51           N
ATOM   2534  CA  LEU A 164      13.493   2.803  19.309  1.00 26.40           C
ATOM   2535  C   LEU A 164      12.820   1.450  19.471  1.00 16.69           C
ATOM   2536  O   LEU A 164      11.599   1.365  19.403  1.00 19.20           O
ATOM   2537  CB  LEU A 164      13.254   3.342  17.908  1.00 27.82           C
ATOM   2538  CG  LEU A 164      13.842   4.740  17.668  1.00 32.74           C
ATOM   2539  CD1 LEU A 164      13.629   5.156  16.232  1.00 31.60           C
ATOM   2540  CD2 LEU A 164      13.248   5.808  18.605  1.00 25.94           C
ATOM   2541  H   LEU A 164      15.346   2.443  18.829  1.00 27.02           H
ATOM   2542  HA  LEU A 164      13.100   3.420  19.946  1.00 31.68           H
ATOM   2543  HB2 LEU A 164      13.660   2.737  17.267  1.00 33.39           H
ATOM   2544  HB3 LEU A 164      12.298   3.392  17.751  1.00 33.39           H
ATOM   2545  HG  LEU A 164      14.798   4.707  17.827  1.00 39.29           H
ATOM   2546 HD11 LEU A 164      14.006   6.040  16.101  1.00 37.91           H
ATOM   2547 HD12 LEU A 164      14.070   4.517  15.650  1.00 37.91           H
ATOM   2548 HD13 LEU A 164      12.677   5.171  16.047  1.00 37.91           H
ATOM   2549 HD21 LEU A 164      13.657   6.665  18.406  1.00 31.13           H
ATOM   2550 HD22 LEU A 164      12.290   5.857  18.460  1.00 31.13           H
ATOM   2551 HD23 LEU A 164      13.432   5.559  19.524  1.00 31.13           H
ATOM   2552  N   TRP A 165      13.601   0.388  19.688  1.00 18.14           N
ATOM   2553  CA  TRP A 165      13.111  -0.971  19.528  1.00 17.28           C
ATOM   2554  C   TRP A 165      11.984  -1.328  20.497  1.00 17.80           C
ATOM   2555  O   TRP A 165      11.251  -2.286  20.223  1.00 16.89           O
ATOM   2556  CB  TRP A 165      14.230  -1.981  19.732  1.00 16.13           C
ATOM   2557  CG  TRP A 165      15.392  -1.872  18.771  1.00 19.84           C
ATOM   2558  CD1 TRP A 165      15.510  -1.027  17.694  1.00 20.91           C
ATOM   2559  CD2 TRP A 165      16.581  -2.661  18.797  1.00 18.09           C
ATOM   2560  NE1 TRP A 165      16.716  -1.244  17.068  1.00 22.35           N
ATOM   2561  CE2 TRP A 165      17.386  -2.246  17.717  1.00 22.61           C
ATOM   2562  CE3 TRP A 165      17.040  -3.689  19.627  1.00 20.36           C
ATOM   2563  CZ2 TRP A 165      18.639  -2.809  17.459  1.00 23.56           C
ATOM   2564  CZ3 TRP A 165      18.293  -4.237  19.380  1.00 23.80           C
ATOM   2565  CH2 TRP A 165      19.052  -3.823  18.283  1.00 25.30           C
ATOM   2566  H   TRP A 165      14.425   0.435  19.932  1.00 21.76           H
ATOM   2567  HA  TRP A 165      12.773  -1.078  18.625  1.00 20.73           H
ATOM   2568  HB2 TRP A 165      14.583  -1.870  20.628  1.00 19.35           H
ATOM   2569  HB3 TRP A 165      13.859  -2.873  19.639  1.00 19.35           H
ATOM   2570  HD1 TRP A 165      14.877  -0.397  17.435  1.00 25.09           H
ATOM   2571  HE1 TRP A 165      16.998  -0.826  16.372  1.00 26.82           H
ATOM   2572  HE3 TRP A 165      16.530  -3.979  20.348  1.00 24.43           H
ATOM   2573  HZ2 TRP A 165      19.158  -2.526  16.741  1.00 28.28           H
ATOM   2574  HZ3 TRP A 165      18.604  -4.928  19.918  1.00 28.56           H
ATOM   2575  HH2 TRP A 165      19.887  -4.208  18.142  1.00 30.36           H
ATOM   2576  N   TYR A 166      11.889  -0.639  21.638  1.00 18.79           N
ATOM   2577  CA  TYR A 166      10.914  -0.970  22.683  1.00 20.93           C
ATOM   2578  C   TYR A 166       9.773   0.056  22.769  1.00 17.81           C
ATOM   2579  O   TYR A 166       8.968  -0.029  23.687  1.00 16.09           O
ATOM   2580  CB  TYR A 166      11.637  -1.157  24.048  1.00 17.21           C
ATOM   2581  CG  TYR A 166      12.797  -2.153  23.879  1.00 14.79           C
ATOM   2582  CD1 TYR A 166      14.083  -1.715  23.607  1.00 20.40           C
ATOM   2583  CD2 TYR A 166      12.571  -3.508  23.859  1.00 17.01           C
ATOM   2584  CE1 TYR A 166      15.136  -2.625  23.348  1.00 21.89           C
ATOM   2585  CE2 TYR A 166      13.602  -4.413  23.605  1.00 19.71           C
ATOM   2586  CZ  TYR A 166      14.886  -3.960  23.342  1.00 18.94           C
ATOM   2587  OH  TYR A 166      15.931  -4.814  23.086  1.00 18.04           O
ATOM   2588  H   TYR A 166      12.386   0.035  21.833  1.00 22.55           H
ATOM   2589  HA  TYR A 166      10.511  -1.823  22.456  1.00 25.12           H
ATOM   2590  HB2 TYR A 166      11.999  -0.308  24.346  1.00 20.65           H
ATOM   2591  HB3 TYR A 166      11.015  -1.513  24.702  1.00 20.65           H
ATOM   2592  HD1 TYR A 166      14.256  -0.801  23.584  1.00 24.48           H
ATOM   2593  HD2 TYR A 166      11.711  -3.828  24.009  1.00 20.42           H
ATOM   2594  HE1 TYR A 166      15.994  -2.309  23.177  1.00 26.27           H
ATOM   2595  HE2 TYR A 166      13.426  -5.327  23.607  1.00 23.65           H
ATOM   2596  HH  TYR A 166      15.663  -5.610  23.108  1.00 21.65           H
ATOM   2597  N   ARG A 167       9.659   0.990  21.801  1.00 15.85           N
ATOM   2598  CA  ARG A 167       8.670   2.073  21.848  1.00 18.82           C
ATOM   2599  C   ARG A 167       7.356   1.673  21.196  1.00 18.60           C
ATOM   2600  O   ARG A 167       7.332   1.129  20.088  1.00 19.33           O
ATOM   2601  CB  ARG A 167       9.181   3.329  21.152  1.00 23.56           C
ATOM   2602  CG  ARG A 167      10.398   3.876  21.812  1.00 34.62           C
ATOM   2603  CD  ARG A 167      10.467   5.377  21.865  1.00 38.63           C
ATOM   2604  NE  ARG A 167      11.718   5.692  22.545  1.00 44.06           N
ATOM   2605  CZ  ARG A 167      12.486   6.744  22.299  1.00 54.50           C
ATOM   2606  NH1 ARG A 167      12.125   7.643  21.375  1.00 50.57           N
ATOM   2607  NH2 ARG A 167      13.628   6.882  22.984  1.00 47.78           N1+
ATOM   2608  H   ARG A 167      10.155   1.011  21.099  1.00 19.02           H
ATOM   2609  HA  ARG A 167       8.489   2.295  22.775  1.00 22.58           H
ATOM   2610  HB2 ARG A 167       9.406   3.115  20.233  1.00 28.27           H
ATOM   2611  HB3 ARG A 167       8.491   4.010  21.178  1.00 28.27           H
ATOM   2612  HG2 ARG A 167      10.428   3.549  22.724  1.00 41.54           H
ATOM   2613  HG3 ARG A 167      11.178   3.564  21.328  1.00 41.54           H
ATOM   2614  HD2 ARG A 167      10.487   5.746  20.968  1.00 46.36           H
ATOM   2615  HD3 ARG A 167       9.724   5.732  22.378  1.00 46.36           H
ATOM   2616  HE  ARG A 167      11.979   5.149  23.158  1.00 52.87           H
ATOM   2617 HH11 ARG A 167      11.394   7.538  20.935  1.00 60.68           H
ATOM   2618 HH12 ARG A 167      12.625   8.326  21.222  1.00 60.68           H
ATOM   2619 HH21 ARG A 167      13.846   6.300  23.579  1.00 57.33           H
ATOM   2620 HH22 ARG A 167      14.132   7.565  22.846  1.00 57.33           H
ATOM   2621  N   ALA A 168       6.273   1.952  21.898  1.00 19.73           N
ATOM   2622  CA  ALA A 168       4.951   1.594  21.442  1.00 20.45           C
ATOM   2623  C   ALA A 168       4.569   2.382  20.189  1.00 20.93           C
ATOM   2624  O   ALA A 168       4.963   3.542  20.036  1.00 22.65           O
ATOM   2625  CB  ALA A 168       3.954   1.849  22.562  1.00 17.41           C
ATOM   2626  H   ALA A 168       6.281   2.356  22.657  1.00 23.67           H
ATOM   2627  HA  ALA A 168       4.931   0.649  21.225  1.00 24.54           H
ATOM   2628  HB1 ALA A 168       3.066   1.609  22.255  1.00 20.90           H
ATOM   2629  HB2 ALA A 168       4.196   1.308  23.330  1.00 20.90           H
ATOM   2630  HB3 ALA A 168       3.979   2.790  22.799  1.00 20.90           H
ATOM   2631  N   PRO A 169       3.801   1.779  19.277  1.00 15.99           N
ATOM   2632  CA  PRO A 169       3.447   2.498  18.049  1.00 20.50           C
ATOM   2633  C   PRO A 169       2.783   3.841  18.305  1.00 23.83           C
ATOM   2634  O   PRO A 169       3.082   4.790  17.582  1.00 21.90           O
ATOM   2635  CB  PRO A 169       2.511   1.533  17.315  1.00 24.24           C
ATOM   2636  CG  PRO A 169       2.536   0.255  18.052  1.00 20.82           C
ATOM   2637  CD  PRO A 169       3.193   0.438  19.342  1.00 17.56           C
ATOM   2638  HA  PRO A 169       4.240   2.639  17.509  1.00 24.60           H
ATOM   2639  HB2 PRO A 169       1.613   1.900  17.308  1.00 29.08           H
ATOM   2640  HB3 PRO A 169       2.829   1.405  16.408  1.00 29.08           H
ATOM   2641  HG2 PRO A 169       1.624  -0.045  18.188  1.00 24.98           H
ATOM   2642  HG3 PRO A 169       3.022  -0.399  17.526  1.00 24.98           H
ATOM   2643  HD2 PRO A 169       2.539   0.402  20.057  1.00 21.07           H
ATOM   2644  HD3 PRO A 169       3.882  -0.235  19.464  1.00 21.07           H
ATOM   2645  N   ASP A 170       1.936   3.984  19.333  1.00 23.84           N
ATOM   2646  CA  ASP A 170       1.299   5.284  19.503  1.00 23.25           C
ATOM   2647  C   ASP A 170       2.326   6.338  19.887  1.00 23.17           C
ATOM   2648  O   ASP A 170       2.170   7.519  19.548  1.00 25.18           O
ATOM   2649  CB  ASP A 170       0.160   5.242  20.521  1.00 24.93           C
ATOM   2650  CG  ASP A 170       0.602   4.749  21.878  1.00 29.89           C
ATOM   2651  OD1 ASP A 170       1.204   3.657  21.950  1.00 31.05           O
ATOM   2652  OD2 ASP A 170       0.345   5.460  22.860  1.00 34.69           O1-
ATOM   2653  H   ASP A 170       1.726   3.381  19.909  1.00 28.61           H
ATOM   2654  HA  ASP A 170       0.917   5.549  18.652  1.00 27.90           H
ATOM   2655  HB2 ASP A 170      -0.199   6.136  20.629  1.00 29.91           H
ATOM   2656  HB3 ASP A 170      -0.532   4.644  20.196  1.00 29.91           H
ATOM   2657  N   VAL A 171       3.385   5.937  20.578  1.00 23.79           N
ATOM   2658  CA  VAL A 171       4.417   6.884  20.939  1.00 25.72           C
ATOM   2659  C   VAL A 171       5.211   7.254  19.702  1.00 27.19           C
ATOM   2660  O   VAL A 171       5.525   8.425  19.465  1.00 26.86           O
ATOM   2661  CB  VAL A 171       5.303   6.290  22.038  1.00 27.66           C
ATOM   2662  CG1 VAL A 171       6.503   7.145  22.315  1.00 27.13           C
ATOM   2663  CG2 VAL A 171       4.457   6.091  23.321  1.00 29.53           C
ATOM   2664  H   VAL A 171       3.526   5.131  20.844  1.00 28.55           H
ATOM   2665  HA  VAL A 171       4.003   7.690  21.286  1.00 30.87           H
ATOM   2666  HB  VAL A 171       5.618   5.418  21.751  1.00 33.19           H
ATOM   2667 HG11 VAL A 171       7.031   6.729  23.015  1.00 32.55           H
ATOM   2668 HG12 VAL A 171       7.029   7.222  21.504  1.00 32.55           H
ATOM   2669 HG13 VAL A 171       6.206   8.022  22.602  1.00 32.55           H
ATOM   2670 HG21 VAL A 171       5.020   5.714  24.015  1.00 35.44           H
ATOM   2671 HG22 VAL A 171       4.110   6.950  23.606  1.00 35.44           H
ATOM   2672 HG23 VAL A 171       3.724   5.486  23.125  1.00 35.44           H
ATOM   2673  N   LEU A 172       5.475   6.273  18.862  1.00 23.17           N
ATOM   2674  CA  LEU A 172       6.182   6.547  17.624  1.00 22.90           C
ATOM   2675  C   LEU A 172       5.367   7.471  16.711  1.00 31.53           C
ATOM   2676  O   LEU A 172       5.947   8.264  15.969  1.00 29.21           O
ATOM   2677  CB  LEU A 172       6.496   5.222  16.961  1.00 23.35           C
ATOM   2678  CG  LEU A 172       7.525   4.318  17.666  1.00 24.82           C
ATOM   2679  CD1 LEU A 172       7.445   2.976  17.042  1.00 20.88           C
ATOM   2680  CD2 LEU A 172       8.877   4.871  17.539  1.00 25.83           C
ATOM   2681  H   LEU A 172       5.260   5.448  18.981  1.00 27.80           H
ATOM   2682  HA  LEU A 172       7.021   6.989  17.828  1.00 27.48           H
ATOM   2683  HB2 LEU A 172       5.671   4.716  16.891  1.00 28.02           H
ATOM   2684  HB3 LEU A 172       6.837   5.403  16.071  1.00 28.02           H
ATOM   2685  HG  LEU A 172       7.304   4.239  18.608  1.00 29.78           H
ATOM   2686 HD11 LEU A 172       8.086   2.389  17.473  1.00 25.06           H
ATOM   2687 HD12 LEU A 172       6.547   2.627  17.158  1.00 25.06           H
ATOM   2688 HD13 LEU A 172       7.650   3.055  16.097  1.00 25.06           H
ATOM   2689 HD21 LEU A 172       9.502   4.283  17.991  1.00 31.00           H
ATOM   2690 HD22 LEU A 172       9.103   4.937  16.598  1.00 31.00           H
ATOM   2691 HD23 LEU A 172       8.896   5.752  17.947  1.00 31.00           H
ATOM   2692  N   MET A 173       4.027   7.417  16.781  1.00 30.15           N
ATOM   2693  CA  MET A 173       3.168   8.304  15.997  1.00 29.36           C
ATOM   2694  C   MET A 173       2.853   9.627  16.679  1.00 30.19           C
ATOM   2695  O   MET A 173       1.969  10.356  16.219  1.00 33.86           O
ATOM   2696  CB  MET A 173       1.868   7.596  15.643  1.00 23.94           C
ATOM   2697  CG  MET A 173       2.052   6.586  14.531  1.00 25.31           C
ATOM   2698  SD  MET A 173       0.726   5.542  13.965  1.00 29.39           S
ATOM   2699  CE  MET A 173       0.560   4.323  15.244  1.00 28.99           C
ATOM   2700  H   MET A 173       3.593   6.869  17.282  1.00 36.18           H
ATOM   2701  HA  MET A 173       3.623   8.499  15.163  1.00 35.24           H
ATOM   2702  HB2 MET A 173       1.537   7.128  16.425  1.00 28.72           H
ATOM   2703  HB3 MET A 173       1.218   8.254  15.348  1.00 28.72           H
ATOM   2704  HG2 MET A 173       2.356   7.077  13.752  1.00 30.37           H
ATOM   2705  HG3 MET A 173       2.762   5.987  14.810  1.00 30.37           H
ATOM   2706  HE1 MET A 173      -0.153   3.710  15.005  1.00 34.79           H
ATOM   2707  HE2 MET A 173       1.397   3.841  15.331  1.00 34.79           H
ATOM   2708  HE3 MET A 173       0.347   4.769  16.079  1.00 34.79           H
ATOM   2709  N   GLY A 174       3.525   9.956  17.760  1.00 32.18           N
ATOM   2710  CA  GLY A 174       3.421  11.278  18.309  1.00 34.73           C
ATOM   2711  C   GLY A 174       2.571  11.428  19.542  1.00 39.81           C
ATOM   2712  O   GLY A 174       2.332  12.558  19.961  1.00 38.44           O
ATOM   2713  H   GLY A 174       4.049   9.429  18.194  1.00 38.62           H
ATOM   2714  HA2 GLY A 174       4.312  11.593  18.527  1.00 41.68           H
ATOM   2715  HA3 GLY A 174       3.058  11.867  17.629  1.00 41.68           H
ATOM   2716  N   SER A 175       2.129  10.347  20.159  1.00 36.26           N
ATOM   2717  CA  SER A 175       1.372  10.516  21.385  1.00 37.32           C
ATOM   2718  C   SER A 175       2.284  10.988  22.512  1.00 34.37           C
ATOM   2719  O   SER A 175       3.441  10.580  22.615  1.00 39.79           O
ATOM   2720  CB  SER A 175       0.678   9.220  21.763  1.00 39.63           C
ATOM   2721  OG  SER A 175      -0.016   9.429  22.980  1.00 41.44           O
ATOM   2722  H   SER A 175       2.246   9.534  19.902  1.00 43.52           H
ATOM   2723  HA  SER A 175       0.691  11.193  21.247  1.00 44.79           H
ATOM   2724  HB2 SER A 175       0.047   8.976  21.068  1.00 47.55           H
ATOM   2725  HB3 SER A 175       1.339   8.521  21.883  1.00 47.55           H
ATOM   2726  HG  SER A 175      -0.410   8.723  23.211  1.00 49.73           H
ATOM   2727  N   LYS A 176       1.763  11.879  23.348  1.00 40.61           N
ATOM   2728  CA  LYS A 176       2.539  12.482  24.418  1.00 38.50           C
ATOM   2729  C   LYS A 176       1.900  12.351  25.787  1.00 41.93           C
ATOM   2730  O   LYS A 176       2.484  12.823  26.768  1.00 51.37           O
ATOM   2731  CB  LYS A 176       2.764  13.982  24.148  1.00 46.82           C
ATOM   2732  CG  LYS A 176       1.469  14.839  24.190  1.00 54.73           C
ATOM   2733  CD  LYS A 176       1.623  16.117  25.091  1.00 58.89           C
ATOM   2734  CE  LYS A 176       0.906  17.351  24.498  1.00 57.03           C
ATOM   2735  NZ  LYS A 176       0.981  18.580  25.371  1.00 52.46           N1+
ATOM   2736  H   LYS A 176       0.949  12.153  23.313  1.00 48.73           H
ATOM   2737  HA  LYS A 176       3.408  12.053  24.454  1.00 46.20           H
ATOM   2738  HB2 LYS A 176       3.370  14.332  24.819  1.00 56.19           H
ATOM   2739  HB3 LYS A 176       3.156  14.084  23.267  1.00 56.19           H
ATOM   2740  HG2 LYS A 176       1.252  15.130  23.290  1.00 65.67           H
ATOM   2741  HG3 LYS A 176       0.745  14.303  24.550  1.00 65.67           H
ATOM   2742  HD2 LYS A 176       1.239  15.937  25.963  1.00 70.66           H
ATOM   2743  HD3 LYS A 176       2.565  16.330  25.179  1.00 70.66           H
ATOM   2744  HE2 LYS A 176       1.314  17.569  23.645  1.00 68.43           H
ATOM   2745  HE3 LYS A 176      -0.031  17.136  24.369  1.00 68.43           H
ATOM   2746  HZ1 LYS A 176       0.553  19.256  24.981  1.00 62.95           H
ATOM   2747  HZ2 LYS A 176       0.603  18.415  26.160  1.00 62.95           H
ATOM   2748  HZ3 LYS A 176       1.830  18.810  25.499  1.00 62.95           H
ATOM   2749  N   LYS A 177       0.720  11.761  25.888  1.00 41.90           N
ATOM   2750  CA  LYS A 177       0.038  11.699  27.171  1.00 45.57           C
ATOM   2751  C   LYS A 177       0.797  10.820  28.166  1.00 37.81           C
ATOM   2752  O   LYS A 177       1.534   9.904  27.797  1.00 38.59           O
ATOM   2753  CB  LYS A 177      -1.395  11.164  26.989  1.00 42.60           C
ATOM   2754  CG  LYS A 177      -1.475   9.941  26.104  1.00 43.24           C
ATOM   2755  CD  LYS A 177      -2.398   8.802  26.633  1.00 51.19           C
ATOM   2756  CE  LYS A 177      -2.596   7.692  25.533  1.00 52.56           C
ATOM   2757  NZ  LYS A 177      -2.562   6.237  25.954  1.00 38.74           N1+
ATOM   2758  H   LYS A 177       0.296  11.391  25.238  1.00 50.28           H
ATOM   2759  HA  LYS A 177      -0.020  12.593  27.542  1.00 54.69           H
ATOM   2760  HB2 LYS A 177      -1.754  10.926  27.858  1.00 51.12           H
ATOM   2761  HB3 LYS A 177      -1.940  11.859  26.586  1.00 51.12           H
ATOM   2762  HG2 LYS A 177      -1.813  10.210  25.235  1.00 51.89           H
ATOM   2763  HG3 LYS A 177      -0.583   9.572  26.006  1.00 51.89           H
ATOM   2764  HD2 LYS A 177      -1.990   8.392  27.412  1.00 61.43           H
ATOM   2765  HD3 LYS A 177      -3.267   9.169  26.859  1.00 61.43           H
ATOM   2766  HE2 LYS A 177      -3.458   7.842  25.114  1.00 63.07           H
ATOM   2767  HE3 LYS A 177      -1.900   7.808  24.868  1.00 63.07           H
ATOM   2768  HZ1 LYS A 177      -2.686   5.713  25.246  1.00 46.49           H
ATOM   2769  HZ2 LYS A 177      -1.775   6.046  26.322  1.00 46.49           H
ATOM   2770  HZ3 LYS A 177      -3.205   6.077  26.548  1.00 46.49           H
ATOM   2771  N   TYR A 178       0.625  11.141  29.442  1.00 41.62           N
ATOM   2772  CA  TYR A 178       0.945  10.216  30.515  1.00 38.69           C
ATOM   2773  C   TYR A 178       0.192   8.905  30.299  1.00 32.74           C
ATOM   2774  O   TYR A 178      -1.035   8.902  30.165  1.00 40.61           O
ATOM   2775  CB  TYR A 178       0.562  10.845  31.862  1.00 45.68           C
ATOM   2776  CG  TYR A 178       0.465   9.837  33.009  1.00 43.77           C
ATOM   2777  CD1 TYR A 178       1.467   9.742  33.968  1.00 42.83           C
ATOM   2778  CD2 TYR A 178      -0.634   8.986  33.121  1.00 39.29           C
ATOM   2779  CE1 TYR A 178       1.380   8.807  35.010  1.00 39.47           C
ATOM   2780  CE2 TYR A 178      -0.723   8.051  34.131  1.00 42.49           C
ATOM   2781  CZ  TYR A 178       0.280   7.964  35.073  1.00 44.17           C
ATOM   2782  OH  TYR A 178       0.145   7.033  36.065  1.00 40.86           O
ATOM   2783  H   TYR A 178       0.320  11.898  29.714  1.00 49.95           H
ATOM   2784  HA  TYR A 178       1.898  10.032  30.516  1.00 46.43           H
ATOM   2785  HB2 TYR A 178       1.233  11.504  32.102  1.00 54.82           H
ATOM   2786  HB3 TYR A 178      -0.303  11.275  31.771  1.00 54.82           H
ATOM   2787  HD1 TYR A 178       2.208  10.301  33.914  1.00 51.40           H
ATOM   2788  HD2 TYR A 178      -1.308   9.029  32.482  1.00 47.15           H
ATOM   2789  HE1 TYR A 178       2.058   8.744  35.644  1.00 47.37           H
ATOM   2790  HE2 TYR A 178      -1.463   7.490  34.184  1.00 50.99           H
ATOM   2791  HH  TYR A 178       0.805   7.069  36.584  1.00 49.03           H
ATOM   2792  N   SER A 179       0.907   7.782  30.264  1.00 32.23           N
ATOM   2793  CA  SER A 179       0.210   6.509  30.237  1.00 28.65           C
ATOM   2794  C   SER A 179       1.098   5.365  30.699  1.00 23.35           C
ATOM   2795  O   SER A 179       2.205   5.181  30.180  1.00 22.02           O
ATOM   2796  CB  SER A 179      -0.312   6.197  28.827  1.00 29.66           C
ATOM   2797  OG  SER A 179      -1.004   4.976  28.838  1.00 29.61           O
ATOM   2798  H   SER A 179       1.766   7.733  30.255  1.00 38.68           H
ATOM   2799  HA  SER A 179      -0.552   6.555  30.835  1.00 34.38           H
ATOM   2800  HB2 SER A 179      -0.915   6.903  28.546  1.00 35.59           H
ATOM   2801  HB3 SER A 179       0.438   6.133  28.216  1.00 35.59           H
ATOM   2802  HG  SER A 179      -1.291   4.802  28.068  1.00 35.53           H
ATOM   2803  N   THR A 180       0.519   4.502  31.535  1.00 23.98           N
ATOM   2804  CA  THR A 180       1.190   3.285  31.941  1.00 24.93           C
ATOM   2805  C   THR A 180       1.283   2.273  30.810  1.00 23.84           C
ATOM   2806  O   THR A 180       2.089   1.339  30.894  1.00 22.89           O
ATOM   2807  CB  THR A 180       0.454   2.651  33.116  1.00 22.48           C
ATOM   2808  OG1 THR A 180      -0.915   2.403  32.774  1.00 28.62           O
ATOM   2809  CG2 THR A 180       0.519   3.576  34.340  1.00 25.58           C
ATOM   2810  H   THR A 180      -0.262   4.606  31.879  1.00 28.78           H
ATOM   2811  HA  THR A 180       2.091   3.499  32.229  1.00 29.92           H
ATOM   2812  HB  THR A 180       0.882   1.812  33.347  1.00 26.98           H
ATOM   2813  HG1 THR A 180      -0.957   1.882  32.117  1.00 34.34           H
ATOM   2814 HG21 THR A 180       0.050   3.172  35.087  1.00 30.70           H
ATOM   2815 HG22 THR A 180       1.443   3.727  34.593  1.00 30.70           H
ATOM   2816 HG23 THR A 180       0.105   4.429  34.133  1.00 30.70           H
ATOM   2817  N   THR A 181       0.466   2.418  29.775  1.00 20.20           N
ATOM   2818  CA  THR A 181       0.448   1.434  28.703  1.00 18.19           C
ATOM   2819  C   THR A 181       1.800   1.336  28.003  1.00 17.45           C
ATOM   2820  O   THR A 181       2.105   0.334  27.381  1.00 18.08           O
ATOM   2821  CB  THR A 181      -0.612   1.820  27.659  1.00 19.11           C
ATOM   2822  OG1 THR A 181      -0.259   3.066  27.047  1.00 20.89           O
ATOM   2823  CG2 THR A 181      -2.036   1.935  28.309  1.00 17.92           C
ATOM   2824  H   THR A 181      -0.084   3.070  29.670  1.00 24.24           H
ATOM   2825  HA  THR A 181       0.223   0.563  29.065  1.00 21.83           H
ATOM   2826  HB  THR A 181      -0.648   1.132  26.977  1.00 22.94           H
ATOM   2827  HG1 THR A 181      -0.837   3.279  26.476  1.00 25.06           H
ATOM   2828 HG21 THR A 181      -2.689   2.179  27.634  1.00 21.50           H
ATOM   2829 HG22 THR A 181      -2.291   1.086  28.702  1.00 21.50           H
ATOM   2830 HG23 THR A 181      -2.030   2.614  29.002  1.00 21.50           H
ATOM   2831  N   ILE A 182       2.538   2.423  27.985  1.00 16.42           N
ATOM   2832  CA  ILE A 182       3.791   2.498  27.245  1.00 23.06           C
ATOM   2833  C   ILE A 182       4.791   1.462  27.771  1.00 24.24           C
ATOM   2834  O   ILE A 182       5.498   0.795  27.015  1.00 21.50           O
ATOM   2835  CB  ILE A 182       4.315   3.946  27.372  1.00 22.89           C
ATOM   2836  CG1 ILE A 182       3.351   4.879  26.658  1.00 29.73           C
ATOM   2837  CG2 ILE A 182       5.700   4.082  26.888  1.00 28.62           C
ATOM   2838  CD1 ILE A 182       3.611   6.310  26.935  1.00 38.13           C
ATOM   2839  H   ILE A 182       2.336   3.150  28.400  1.00 19.70           H
ATOM   2840  HA  ILE A 182       3.624   2.313  26.307  1.00 27.68           H
ATOM   2841  HB  ILE A 182       4.309   4.180  28.314  1.00 27.47           H
ATOM   2842 HG12 ILE A 182       3.431   4.741  25.701  1.00 35.68           H
ATOM   2843 HG13 ILE A 182       2.447   4.678  26.946  1.00 35.68           H
ATOM   2844 HG21 ILE A 182       5.980   5.005  26.989  1.00 34.34           H
ATOM   2845 HG22 ILE A 182       6.275   3.502  27.410  1.00 34.34           H
ATOM   2846 HG23 ILE A 182       5.733   3.826  25.953  1.00 34.34           H
ATOM   2847 HD11 ILE A 182       2.964   6.847  26.451  1.00 45.76           H
ATOM   2848 HD12 ILE A 182       3.525   6.467  27.888  1.00 45.76           H
ATOM   2849 HD13 ILE A 182       4.509   6.530  26.642  1.00 45.76           H
ATOM   2850  N   ASP A 183       4.839   1.296  29.076  1.00 24.67           N
ATOM   2851  CA  ASP A 183       5.785   0.355  29.637  1.00 21.54           C
ATOM   2852  C   ASP A 183       5.430  -1.079  29.317  1.00 19.84           C
ATOM   2853  O   ASP A 183       6.334  -1.911  29.214  1.00 14.39           O
ATOM   2854  CB  ASP A 183       5.851   0.584  31.139  1.00 19.14           C
ATOM   2855  CG  ASP A 183       6.633   1.823  31.488  1.00 16.99           C
ATOM   2856  OD1 ASP A 183       7.493   2.222  30.656  1.00 18.53           O
ATOM   2857  OD2 ASP A 183       6.352   2.404  32.529  1.00 16.35           O1-
ATOM   2858  H   ASP A 183       4.347   1.705  29.650  1.00 29.61           H
ATOM   2859  HA  ASP A 183       6.664   0.535  29.268  1.00 25.85           H
ATOM   2860  HB2 ASP A 183       4.951   0.686  31.485  1.00 22.97           H
ATOM   2861  HB3 ASP A 183       6.285  -0.176  31.557  1.00 22.97           H
ATOM   2862  N   ILE A 184       4.123  -1.400  29.230  1.00 15.36           N
ATOM   2863  CA  ILE A 184       3.701  -2.781  28.989  1.00 17.43           C
ATOM   2864  C   ILE A 184       4.077  -3.221  27.594  1.00 15.95           C
ATOM   2865  O   ILE A 184       4.392  -4.397  27.385  1.00 14.58           O
ATOM   2866  CB  ILE A 184       2.180  -2.960  29.219  1.00 13.97           C
ATOM   2867  CG1 ILE A 184       1.756  -2.437  30.597  1.00 18.83           C
ATOM   2868  CG2 ILE A 184       1.808  -4.397  29.144  1.00 15.96           C
ATOM   2869  CD1 ILE A 184       2.591  -2.935  31.796  1.00 20.21           C
ATOM   2870  H   ILE A 184       3.476  -0.840  29.308  1.00 18.43           H
ATOM   2871  HA  ILE A 184       4.163  -3.360  29.615  1.00 20.92           H
ATOM   2872  HB  ILE A 184       1.697  -2.472  28.534  1.00 16.77           H
ATOM   2873 HG12 ILE A 184       1.813  -1.469  30.586  1.00 22.59           H
ATOM   2874 HG13 ILE A 184       0.837  -2.704  30.754  1.00 22.59           H
ATOM   2875 HG21 ILE A 184       0.853  -4.484  29.291  1.00 19.15           H
ATOM   2876 HG22 ILE A 184       2.040  -4.738  28.266  1.00 19.15           H
ATOM   2877 HG23 ILE A 184       2.294  -4.885  29.827  1.00 19.15           H
ATOM   2878 HD11 ILE A 184       2.237  -2.544  32.610  1.00 24.26           H
ATOM   2879 HD12 ILE A 184       2.534  -3.902  31.841  1.00 24.26           H
ATOM   2880 HD13 ILE A 184       3.514  -2.663  31.673  1.00 24.26           H
ATOM   2881  N   TRP A 185       3.998  -2.319  26.591  1.00 15.46           N
ATOM   2882  CA  TRP A 185       4.530  -2.660  25.264  1.00 17.19           C
ATOM   2883  C   TRP A 185       6.003  -3.047  25.365  1.00 16.70           C
ATOM   2884  O   TRP A 185       6.450  -4.048  24.781  1.00 18.92           O
ATOM   2885  CB  TRP A 185       4.379  -1.490  24.274  1.00 16.38           C
ATOM   2886  CG  TRP A 185       4.864  -1.805  22.931  1.00 14.66           C
ATOM   2887  CD1 TRP A 185       6.138  -1.617  22.448  1.00 14.62           C
ATOM   2888  CD2 TRP A 185       4.112  -2.326  21.851  1.00 15.68           C
ATOM   2889  NE1 TRP A 185       6.219  -2.038  21.155  1.00 15.93           N
ATOM   2890  CE2 TRP A 185       4.987  -2.471  20.759  1.00 19.07           C
ATOM   2891  CE3 TRP A 185       2.772  -2.689  21.691  1.00 14.09           C
ATOM   2892  CZ2 TRP A 185       4.564  -2.963  19.542  1.00 19.17           C
ATOM   2893  CZ3 TRP A 185       2.375  -3.191  20.532  1.00 17.69           C
ATOM   2894  CH2 TRP A 185       3.247  -3.319  19.460  1.00 15.09           C
ATOM   2895  H   TRP A 185       3.652  -1.534  26.654  1.00 18.56           H
ATOM   2896  HA  TRP A 185       4.042  -3.419  24.910  1.00 20.63           H
ATOM   2897  HB2 TRP A 185       3.441  -1.255  24.206  1.00 19.65           H
ATOM   2898  HB3 TRP A 185       4.886  -0.731  24.604  1.00 19.65           H
ATOM   2899  HD1 TRP A 185       6.853  -1.292  22.947  1.00 17.54           H
ATOM   2900  HE1 TRP A 185       6.924  -2.017  20.664  1.00 19.11           H
ATOM   2901  HE3 TRP A 185       2.178  -2.625  22.404  1.00 16.90           H
ATOM   2902  HZ2 TRP A 185       5.144  -3.054  18.821  1.00 23.00           H
ATOM   2903  HZ3 TRP A 185       1.485  -3.438  20.425  1.00 21.23           H
ATOM   2904  HH2 TRP A 185       2.924  -3.657  18.656  1.00 18.11           H
ATOM   2905  N   SER A 186       6.765  -2.235  26.061  1.00 18.38           N
ATOM   2906  CA  SER A 186       8.180  -2.553  26.212  1.00 21.31           C
ATOM   2907  C   SER A 186       8.353  -3.925  26.818  1.00 14.91           C
ATOM   2908  O   SER A 186       9.185  -4.705  26.354  1.00 17.69           O
ATOM   2909  CB  SER A 186       8.864  -1.503  27.066  1.00 22.10           C
ATOM   2910  OG  SER A 186       8.661  -0.227  26.530  1.00 21.11           O
ATOM   2911  H   SER A 186       6.506  -1.513  26.449  1.00 22.06           H
ATOM   2912  HA  SER A 186       8.601  -2.553  25.338  1.00 25.57           H
ATOM   2913  HB2 SER A 186       8.493  -1.533  27.962  1.00 26.52           H
ATOM   2914  HB3 SER A 186       9.816  -1.688  27.093  1.00 26.52           H
ATOM   2915  HG  SER A 186       8.977  -0.188  25.753  1.00 25.33           H
ATOM   2916  N   VAL A 187       7.539  -4.269  27.829  1.00 15.50           N
ATOM   2917  CA  VAL A 187       7.666  -5.589  28.445  1.00 18.39           C
ATOM   2918  C   VAL A 187       7.441  -6.679  27.414  1.00 22.96           C
ATOM   2919  O   VAL A 187       8.184  -7.679  27.353  1.00 19.22           O
ATOM   2920  CB  VAL A 187       6.685  -5.722  29.615  1.00 21.23           C
ATOM   2921  CG1 VAL A 187       6.628  -7.137  30.145  1.00 17.78           C
ATOM   2922  CG2 VAL A 187       7.100  -4.778  30.673  1.00 19.09           C
ATOM   2923  H   VAL A 187       6.924  -3.769  28.164  1.00 18.59           H
ATOM   2924  HA  VAL A 187       8.565  -5.688  28.795  1.00 22.07           H
ATOM   2925  HB  VAL A 187       5.796  -5.473  29.317  1.00 25.48           H
ATOM   2926 HG11 VAL A 187       5.997  -7.174  30.881  1.00 21.34           H
ATOM   2927 HG12 VAL A 187       6.341  -7.730  29.433  1.00 21.34           H
ATOM   2928 HG13 VAL A 187       7.511  -7.394  30.453  1.00 21.34           H
ATOM   2929 HG21 VAL A 187       6.486  -4.853  31.420  1.00 22.90           H
ATOM   2930 HG22 VAL A 187       7.999  -5.001  30.959  1.00 22.90           H
ATOM   2931 HG23 VAL A 187       7.079  -3.876  30.316  1.00 22.90           H
ATOM   2932  N   GLY A 188       6.403  -6.527  26.585  1.00 19.98           N
ATOM   2933  CA  GLY A 188       6.114  -7.574  25.638  1.00 14.79           C
ATOM   2934  C   GLY A 188       7.274  -7.774  24.656  1.00 17.59           C
ATOM   2935  O   GLY A 188       7.603  -8.898  24.285  1.00 19.29           O
ATOM   2936  H   GLY A 188       5.875  -5.849  26.559  1.00 23.98           H
ATOM   2937  HA2 GLY A 188       5.959  -8.408  26.109  1.00 17.75           H
ATOM   2938  HA3 GLY A 188       5.317  -7.349  25.134  1.00 17.75           H
ATOM   2939  N   CYS A 189       7.925  -6.689  24.282  1.00 17.10           N
ATOM   2940  CA  CYS A 189       9.058  -6.782  23.346  1.00 23.72           C
ATOM   2941  C   CYS A 189      10.251  -7.481  23.997  1.00 18.93           C
ATOM   2942  O   CYS A 189      10.952  -8.278  23.356  1.00 18.48           O
ATOM   2943  CB  CYS A 189       9.501  -5.393  22.915  1.00 21.34           C
ATOM   2944  SG  CYS A 189       8.424  -4.447  21.900  1.00 22.85           S
ATOM   2945  H   CYS A 189       7.743  -5.891  24.545  1.00 20.52           H
ATOM   2946  HA  CYS A 189       8.794  -7.284  22.559  1.00 28.46           H
ATOM   2947  HB2 CYS A 189       9.661  -4.871  23.716  1.00 25.61           H
ATOM   2948  HB3 CYS A 189      10.334  -5.486  22.428  1.00 25.61           H
ATOM   2949  HG  CYS A 189       7.388  -4.277  22.482  1.00 27.42           H
ATOM   2950  N   ILE A 190      10.439  -7.222  25.283  1.00 18.22           N
ATOM   2951  CA  ILE A 190      11.521  -7.815  26.069  1.00 20.94           C
ATOM   2952  C   ILE A 190      11.256  -9.281  26.322  1.00 18.23           C
ATOM   2953  O   ILE A 190      12.164 -10.107  26.255  1.00 17.97           O
ATOM   2954  CB  ILE A 190      11.685  -7.030  27.374  1.00 20.43           C
ATOM   2955  CG1 ILE A 190      12.203  -5.662  27.021  1.00 15.32           C
ATOM   2956  CG2 ILE A 190      12.654  -7.736  28.337  1.00 23.76           C
ATOM   2957  CD1 ILE A 190      12.244  -4.691  28.106  1.00 19.66           C
ATOM   2958  H   ILE A 190       9.940  -6.691  25.739  1.00 21.86           H
ATOM   2959  HA  ILE A 190      12.350  -7.743  25.571  1.00 25.13           H
ATOM   2960  HB  ILE A 190      10.819  -6.942  27.803  1.00 24.52           H
ATOM   2961 HG12 ILE A 190      13.108  -5.756  26.685  1.00 18.39           H
ATOM   2962 HG13 ILE A 190      11.638  -5.292  26.325  1.00 18.39           H
ATOM   2963 HG21 ILE A 190      12.731  -7.210  29.149  1.00 28.51           H
ATOM   2964 HG22 ILE A 190      12.307  -8.617  28.545  1.00 28.51           H
ATOM   2965 HG23 ILE A 190      13.522  -7.814  27.910  1.00 28.51           H
ATOM   2966 HD11 ILE A 190      12.592  -3.852  27.765  1.00 23.59           H
ATOM   2967 HD12 ILE A 190      11.345  -4.562  28.448  1.00 23.59           H
ATOM   2968 HD13 ILE A 190      12.821  -5.028  28.809  1.00 23.59           H
ATOM   2969  N   PHE A 191       9.995  -9.632  26.544  1.00 18.76           N
ATOM   2970  CA  PHE A 191       9.585 -11.025  26.730  1.00 16.90           C
ATOM   2971  C   PHE A 191       9.906 -11.853  25.504  1.00 17.27           C
ATOM   2972  O   PHE A 191      10.580 -12.890  25.593  1.00 22.78           O
ATOM   2973  CB  PHE A 191       8.066 -11.035  27.042  1.00 22.30           C
ATOM   2974  CG  PHE A 191       7.455 -12.367  27.340  1.00 21.64           C
ATOM   2975  CD1 PHE A 191       6.053 -12.467  27.398  1.00 22.96           C
ATOM   2976  CD2 PHE A 191       8.197 -13.473  27.674  1.00 23.78           C
ATOM   2977  CE1 PHE A 191       5.426 -13.631  27.703  1.00 20.82           C
ATOM   2978  CE2 PHE A 191       7.555 -14.687  27.956  1.00 24.52           C
ATOM   2979  CZ  PHE A 191       6.160 -14.751  27.983  1.00 29.02           C
ATOM   2980  H   PHE A 191       9.343  -9.073  26.593  1.00 22.51           H
ATOM   2981  HA  PHE A 191      10.057 -11.403  27.488  1.00 20.28           H
ATOM   2982  HB2 PHE A 191       7.911 -10.468  27.814  1.00 26.76           H
ATOM   2983  HB3 PHE A 191       7.596 -10.668  26.277  1.00 26.76           H
ATOM   2984  HD1 PHE A 191       5.539 -11.717  27.202  1.00 27.55           H
ATOM   2985  HD2 PHE A 191       9.126 -13.434  27.646  1.00 28.53           H
ATOM   2986  HE1 PHE A 191       4.497 -13.671  27.707  1.00 24.98           H
ATOM   2987  HE2 PHE A 191       8.058 -15.441  28.162  1.00 29.43           H
ATOM   2988  HZ  PHE A 191       5.733 -15.551  28.188  1.00 34.83           H
ATOM   2989  N   ALA A 192       9.463 -11.383  24.336  1.00 15.52           N
ATOM   2990  CA  ALA A 192       9.795 -12.022  23.067  1.00 19.28           C
ATOM   2991  C   ALA A 192      11.312 -12.118  22.837  1.00 19.00           C
ATOM   2992  O   ALA A 192      11.799 -13.115  22.309  1.00 20.41           O
ATOM   2993  CB  ALA A 192       9.158 -11.253  21.921  1.00 22.18           C
ATOM   2994  H   ALA A 192       8.964 -10.687  24.254  1.00 18.62           H
ATOM   2995  HA  ALA A 192       9.433 -12.923  23.063  1.00 23.14           H
ATOM   2996  HB1 ALA A 192       9.386 -11.688  21.085  1.00 26.62           H
ATOM   2997  HB2 ALA A 192       8.195 -11.248  22.041  1.00 26.62           H
ATOM   2998  HB3 ALA A 192       9.497 -10.344  21.925  1.00 26.62           H
ATOM   2999  N   GLU A 193      12.050 -11.067  23.163  1.00 18.75           N
ATOM   3000  CA  GLU A 193      13.515 -11.106  23.013  1.00 22.44           C
ATOM   3001  C   GLU A 193      14.141 -12.166  23.912  1.00 20.85           C
ATOM   3002  O   GLU A 193      15.045 -12.881  23.477  1.00 23.35           O
ATOM   3003  CB  GLU A 193      14.112  -9.721  23.284  1.00 17.57           C
ATOM   3004  CG  GLU A 193      15.654  -9.538  23.030  1.00 22.13           C
ATOM   3005  CD  GLU A 193      16.041  -8.057  23.042  1.00 23.38           C
ATOM   3006  OE1 GLU A 193      17.203  -7.682  23.331  1.00 23.73           O
ATOM   3007  OE2 GLU A 193      15.146  -7.232  22.783  1.00 21.44           O1-
ATOM   3008  H   GLU A 193      11.741 -10.326  23.470  1.00 22.50           H
ATOM   3009  HA  GLU A 193      13.725 -11.340  22.095  1.00 26.93           H
ATOM   3010  HB2 GLU A 193      13.653  -9.080  22.719  1.00 21.09           H
ATOM   3011  HB3 GLU A 193      13.948  -9.500  24.214  1.00 21.09           H
ATOM   3012  HG2 GLU A 193      16.151  -9.989  23.730  1.00 26.55           H
ATOM   3013  HG3 GLU A 193      15.884  -9.907  22.163  1.00 26.55           H
ATOM   3014  N   MET A 194      13.647 -12.318  25.145  1.00 26.51           N
ATOM   3015  CA  MET A 194      14.159 -13.362  26.030  1.00 23.14           C
ATOM   3016  C   MET A 194      13.909 -14.774  25.489  1.00 25.92           C
ATOM   3017  O   MET A 194      14.770 -15.647  25.621  1.00 28.46           O
ATOM   3018  CB  MET A 194      13.559 -13.249  27.404  1.00 21.18           C
ATOM   3019  CG  MET A 194      13.897 -12.017  28.137  1.00 23.05           C
ATOM   3020  SD  MET A 194      13.581 -12.075  29.936  1.00 26.27           S
ATOM   3021  CE  MET A 194      11.819 -11.781  30.043  1.00 24.47           C
ATOM   3022  H   MET A 194      13.022 -11.836  25.486  1.00 31.82           H
ATOM   3023  HA  MET A 194      15.117 -13.237  26.122  1.00 27.76           H
ATOM   3024  HB2 MET A 194      12.593 -13.284  27.322  1.00 25.42           H
ATOM   3025  HB3 MET A 194      13.866 -13.999  27.937  1.00 25.42           H
ATOM   3026  HG2 MET A 194      14.842 -11.834  28.012  1.00 27.66           H
ATOM   3027  HG3 MET A 194      13.374 -11.287  27.771  1.00 27.66           H
ATOM   3028  HE1 MET A 194      11.553 -11.793  30.975  1.00 29.37           H
ATOM   3029  HE2 MET A 194      11.619 -10.915  29.653  1.00 29.37           H
ATOM   3030  HE3 MET A 194      11.353 -12.478  29.556  1.00 29.37           H
ATOM   3031  N   VAL A 195      12.766 -15.031  24.856  1.00 22.54           N
ATOM   3032  CA  VAL A 195      12.522 -16.390  24.394  1.00 23.92           C
ATOM   3033  C   VAL A 195      13.075 -16.667  22.995  1.00 28.33           C
ATOM   3034  O   VAL A 195      13.411 -17.818  22.715  1.00 33.00           O
ATOM   3035  CB  VAL A 195      11.042 -16.762  24.471  1.00 29.72           C
ATOM   3036  CG1 VAL A 195      10.573 -16.612  25.898  1.00 33.92           C
ATOM   3037  CG2 VAL A 195      10.263 -15.936  23.586  1.00 26.74           C
ATOM   3038  H   VAL A 195      12.142 -14.463  24.689  1.00 27.05           H
ATOM   3039  HA  VAL A 195      12.989 -16.989  24.997  1.00 28.70           H
ATOM   3040  HB  VAL A 195      10.927 -17.688  24.206  1.00 35.66           H
ATOM   3041 HG11 VAL A 195       9.633 -16.848  25.948  1.00 40.71           H
ATOM   3042 HG12 VAL A 195      11.093 -17.202  26.465  1.00 40.71           H
ATOM   3043 HG13 VAL A 195      10.698 -15.691  26.175  1.00 40.71           H
ATOM   3044 HG21 VAL A 195       9.330 -16.192  23.654  1.00 32.09           H
ATOM   3045 HG22 VAL A 195      10.371 -15.007  23.845  1.00 32.09           H
ATOM   3046 HG23 VAL A 195      10.576 -16.064  22.677  1.00 32.09           H
ATOM   3047  N   ASN A 196      13.223 -15.657  22.135  1.00 23.82           N
ATOM   3048  CA  ASN A 196      13.752 -15.846  20.773  1.00 30.44           C
ATOM   3049  C   ASN A 196      15.269 -15.683  20.665  1.00 25.94           C
ATOM   3050  O   ASN A 196      15.846 -16.129  19.685  1.00 34.33           O
ATOM   3051  CB  ASN A 196      13.130 -14.856  19.783  1.00 26.80           C
ATOM   3052  CG  ASN A 196      11.614 -15.115  19.530  1.00 35.33           C
ATOM   3053  OD1 ASN A 196      11.127 -16.235  19.673  1.00 28.70           O
ATOM   3054  ND2 ASN A 196      10.877 -14.060  19.167  1.00 30.37           N
ATOM   3055  H   ASN A 196      13.022 -14.840  22.316  1.00 28.58           H
ATOM   3056  HA  ASN A 196      13.530 -16.742  20.475  1.00 36.52           H
ATOM   3057  HB2 ASN A 196      13.225 -13.957  20.134  1.00 32.17           H
ATOM   3058  HB3 ASN A 196      13.591 -14.929  18.932  1.00 32.17           H
ATOM   3059 HD21 ASN A 196      10.035 -14.155  19.017  1.00 36.44           H
ATOM   3060 HD22 ASN A 196      11.244 -13.287  19.084  1.00 36.44           H
ATOM   3061  N   GLY A 197      15.901 -15.054  21.645  1.00 29.68           N
ATOM   3062  CA  GLY A 197      17.301 -14.720  21.643  1.00 33.72           C
ATOM   3063  C   GLY A 197      17.486 -13.274  21.221  1.00 41.00           C
ATOM   3064  O   GLY A 197      18.054 -12.455  21.970  1.00 36.72           O
ATOM   3065  H   GLY A 197      15.505 -14.798  22.364  1.00 35.62           H
ATOM   3066  HA2 GLY A 197      17.672 -14.839  22.532  1.00 40.47           H
ATOM   3067  HA3 GLY A 197      17.778 -15.293  21.023  1.00 40.47           H
ATOM   3068  N   THR A 198      16.842 -12.922  19.997  1.00 23.54           N
ATOM   3069  CA  THR A 198      17.002 -11.808  19.072  1.00 25.41           C
ATOM   3070  C   THR A 198      15.895 -10.781  19.258  1.00 29.13           C
ATOM   3071  O   THR A 198      14.748 -11.130  19.618  1.00 21.09           O
ATOM   3072  CB  THR A 198      17.008 -12.360  17.631  1.00 25.29           C
ATOM   3073  OG1 THR A 198      17.490 -11.393  16.707  1.00 28.46           O
ATOM   3074  CG2 THR A 198      15.634 -12.803  17.202  1.00 27.55           C
ATOM   3075  H   THR A 198      16.223 -13.438  19.694  1.00 28.24           H
ATOM   3076  HA  THR A 198      17.853 -11.372  19.236  1.00 30.50           H
ATOM   3077  HB  THR A 198      17.590 -13.135  17.599  1.00 30.35           H
ATOM   3078  HG1 THR A 198      17.000 -10.711  16.724  1.00 34.16           H
ATOM   3079 HG21 THR A 198      15.664 -13.146  16.295  1.00 33.06           H
ATOM   3080 HG22 THR A 198      15.313 -13.503  17.793  1.00 33.06           H
ATOM   3081 HG23 THR A 198      15.019 -12.054  17.236  1.00 33.06           H
ATOM   3082  N   PRO A 199      16.180  -9.493  19.085  1.00 23.10           N
ATOM   3083  CA  PRO A 199      15.123  -8.509  19.341  1.00 22.85           C
ATOM   3084  C   PRO A 199      13.968  -8.658  18.362  1.00 20.56           C
ATOM   3085  O   PRO A 199      14.137  -9.058  17.215  1.00 23.13           O
ATOM   3086  CB  PRO A 199      15.817  -7.162  19.191  1.00 21.65           C
ATOM   3087  CG  PRO A 199      17.167  -7.471  18.488  1.00 26.81           C
ATOM   3088  CD  PRO A 199      17.460  -8.894  18.665  1.00 20.65           C
ATOM   3089  HA  PRO A 199      14.790  -8.599  20.247  1.00 27.42           H
ATOM   3090  HB2 PRO A 199      15.273  -6.573  18.644  1.00 25.98           H
ATOM   3091  HB3 PRO A 199      15.968  -6.773  20.067  1.00 25.98           H
ATOM   3092  HG2 PRO A 199      17.089  -7.261  17.544  1.00 32.17           H
ATOM   3093  HG3 PRO A 199      17.866  -6.933  18.893  1.00 32.17           H
ATOM   3094  HD2 PRO A 199      17.751  -9.282  17.826  1.00 24.78           H
ATOM   3095  HD3 PRO A 199      18.128  -9.014  19.358  1.00 24.78           H
ATOM   3096  N   LEU A 200      12.772  -8.345  18.842  1.00 19.21           N
ATOM   3097  CA  LEU A 200      11.584  -8.592  18.029  1.00 16.82           C
ATOM   3098  C   LEU A 200      11.407  -7.517  16.951  1.00 18.92           C
ATOM   3099  O   LEU A 200      11.152  -7.838  15.796  1.00 19.89           O
ATOM   3100  CB  LEU A 200      10.369  -8.692  18.957  1.00 20.76           C
ATOM   3101  CG  LEU A 200       9.044  -9.001  18.239  1.00 24.64           C
ATOM   3102  CD1 LEU A 200       9.100 -10.359  17.672  1.00 26.05           C
ATOM   3103  CD2 LEU A 200       7.938  -8.946  19.205  1.00 21.92           C
ATOM   3104  H   LEU A 200      12.621  -7.998  19.614  1.00 23.06           H
ATOM   3105  HA  LEU A 200      11.685  -9.446  17.581  1.00 20.18           H
ATOM   3106  HB2 LEU A 200      10.527  -9.401  19.600  1.00 24.91           H
ATOM   3107  HB3 LEU A 200      10.262  -7.847  19.421  1.00 24.91           H
ATOM   3108  HG  LEU A 200       8.886  -8.360  17.528  1.00 29.57           H
ATOM   3109 HD11 LEU A 200       8.263 -10.547  17.221  1.00 31.26           H
ATOM   3110 HD12 LEU A 200       9.835 -10.406  17.040  1.00 31.26           H
ATOM   3111 HD13 LEU A 200       9.240 -10.995  18.391  1.00 31.26           H
ATOM   3112 HD21 LEU A 200       7.107  -9.142  18.744  1.00 26.30           H
ATOM   3113 HD22 LEU A 200       8.093  -9.604  19.900  1.00 26.30           H
ATOM   3114 HD23 LEU A 200       7.900  -8.057  19.592  1.00 26.30           H
ATOM   3115  N   PHE A 201      11.579  -6.243  17.288  1.00 18.38           N
ATOM   3116  CA  PHE A 201      11.400  -5.145  16.340  1.00 14.97           C
ATOM   3117  C   PHE A 201      12.640  -4.235  16.300  1.00 18.84           C
ATOM   3118  O   PHE A 201      12.621  -3.104  16.799  1.00 18.60           O
ATOM   3119  CB  PHE A 201      10.156  -4.324  16.711  1.00 18.51           C
ATOM   3120  CG  PHE A 201       8.892  -5.128  16.877  1.00 14.97           C
ATOM   3121  CD1 PHE A 201       8.193  -5.085  18.084  1.00 22.96           C
ATOM   3122  CD2 PHE A 201       8.371  -5.873  15.857  1.00 22.04           C
ATOM   3123  CE1 PHE A 201       7.014  -5.754  18.247  1.00 21.23           C
ATOM   3124  CE2 PHE A 201       7.129  -6.567  16.042  1.00 18.30           C
ATOM   3125  CZ  PHE A 201       6.508  -6.518  17.235  1.00 22.74           C
ATOM   3126  H   PHE A 201      11.804  -5.983  18.076  1.00 22.06           H
ATOM   3127  HA  PHE A 201      11.266  -5.511  15.452  1.00 17.97           H
ATOM   3128  HB2 PHE A 201      10.326  -3.868  17.550  1.00 22.21           H
ATOM   3129  HB3 PHE A 201       9.998  -3.671  16.012  1.00 22.21           H
ATOM   3130  HD1 PHE A 201       8.526  -4.573  18.785  1.00 27.55           H
ATOM   3131  HD2 PHE A 201       8.805  -5.907  15.036  1.00 26.45           H
ATOM   3132  HE1 PHE A 201       6.575  -5.723  19.066  1.00 25.48           H
ATOM   3133  HE2 PHE A 201       6.781  -7.089  15.356  1.00 21.96           H
ATOM   3134  HZ  PHE A 201       5.708  -6.977  17.358  1.00 27.29           H
ATOM   3135  N   PRO A 202      13.752  -4.709  15.717  1.00 21.55           N
ATOM   3136  CA  PRO A 202      14.974  -3.851  15.708  1.00 21.10           C
ATOM   3137  C   PRO A 202      15.008  -2.832  14.574  1.00 23.04           C
ATOM   3138  O   PRO A 202      15.741  -2.954  13.591  1.00 23.13           O
ATOM   3139  CB  PRO A 202      16.103  -4.888  15.586  1.00 21.04           C
ATOM   3140  CG  PRO A 202      15.489  -5.992  14.769  1.00 23.31           C
ATOM   3141  CD  PRO A 202      13.993  -6.025  15.115  1.00 20.42           C
ATOM   3142  HA  PRO A 202      15.060  -3.386  16.555  1.00 25.32           H
ATOM   3143  HB2 PRO A 202      16.863  -4.497  15.127  1.00 25.25           H
ATOM   3144  HB3 PRO A 202      16.355  -5.208  16.467  1.00 25.25           H
ATOM   3145  HG2 PRO A 202      15.614  -5.801  13.826  1.00 27.98           H
ATOM   3146  HG3 PRO A 202      15.908  -6.835  15.001  1.00 27.98           H
ATOM   3147  HD2 PRO A 202      13.462  -6.130  14.310  1.00 24.50           H
ATOM   3148  HD3 PRO A 202      13.810  -6.729  15.756  1.00 24.50           H
ATOM   3149  N   GLY A 203      14.227  -1.764  14.768  1.00 28.18           N
ATOM   3150  CA  GLY A 203      14.108  -0.700  13.780  1.00 22.10           C
ATOM   3151  C   GLY A 203      15.335   0.203  13.717  1.00 29.62           C
ATOM   3152  O   GLY A 203      16.071   0.373  14.694  1.00 26.63           O
ATOM   3153  H   GLY A 203      13.753  -1.636  15.475  1.00 33.81           H
ATOM   3154  HA2 GLY A 203      13.972  -1.092  12.903  1.00 26.52           H
ATOM   3155  HA3 GLY A 203      13.336  -0.151  13.991  1.00 26.52           H
ATOM   3156  N   VAL A 204      15.552   0.811  12.545  1.00 24.68           N
ATOM   3157  CA  VAL A 204      16.684   1.734  12.356  1.00 30.86           C
ATOM   3158  C   VAL A 204      16.238   3.174  12.249  1.00 30.60           C
ATOM   3159  O   VAL A 204      17.080   4.061  12.172  1.00 31.61           O
ATOM   3160  CB  VAL A 204      17.533   1.345  11.135  1.00 28.36           C
ATOM   3161  CG1 VAL A 204      17.945  -0.133  11.262  1.00 28.31           C
ATOM   3162  CG2 VAL A 204      16.767   1.585   9.832  1.00 26.57           C
ATOM   3163  H   VAL A 204      15.063   0.708  11.845  1.00 29.62           H
ATOM   3164  HA  VAL A 204      17.258   1.670  13.135  1.00 37.03           H
ATOM   3165  HB  VAL A 204      18.338   1.886  11.119  1.00 34.03           H
ATOM   3166 HG11 VAL A 204      18.480  -0.378  10.492  1.00 33.97           H
ATOM   3167 HG12 VAL A 204      18.462  -0.247  12.075  1.00 33.97           H
ATOM   3168 HG13 VAL A 204      17.145  -0.681  11.299  1.00 33.97           H
ATOM   3169 HG21 VAL A 204      17.329   1.330   9.084  1.00 31.89           H
ATOM   3170 HG22 VAL A 204      15.960   1.047   9.838  1.00 31.89           H
ATOM   3171 HG23 VAL A 204      16.538   2.526   9.769  1.00 31.89           H
ATOM   3172  N   SER A 205      14.940   3.436  12.291  1.00 27.57           N
ATOM   3173  CA  SER A 205      14.403   4.787  12.336  1.00 31.78           C
ATOM   3174  C   SER A 205      12.965   4.664  12.809  1.00 27.02           C
ATOM   3175  O   SER A 205      12.432   3.556  12.912  1.00 22.68           O
ATOM   3176  CB  SER A 205      14.460   5.462  10.963  1.00 29.25           C
ATOM   3177  OG  SER A 205      13.523   4.824  10.116  1.00 25.36           O
ATOM   3178  H   SER A 205      14.331   2.828  12.296  1.00 33.08           H
ATOM   3179  HA  SER A 205      14.902   5.322  12.973  1.00 38.13           H
ATOM   3180  HB2 SER A 205      14.229   6.400  11.054  1.00 35.10           H
ATOM   3181  HB3 SER A 205      15.351   5.366  10.591  1.00 35.10           H
ATOM   3182  HG  SER A 205      13.537   5.179   9.354  1.00 30.44           H
ATOM   3183  N   GLU A 206      12.346   5.818  13.094  1.00 26.20           N
ATOM   3184  CA  GLU A 206      10.928   5.851  13.475  1.00 26.07           C
ATOM   3185  C   GLU A 206      10.062   5.195  12.431  1.00 25.48           C
ATOM   3186  O   GLU A 206       9.199   4.375  12.755  1.00 27.00           O
ATOM   3187  CB  GLU A 206      10.442   7.278  13.696  1.00 28.46           C
ATOM   3188  CG  GLU A 206      10.825   7.908  14.994  1.00 40.24           C
ATOM   3189  CD  GLU A 206       9.924   9.097  15.375  1.00 50.90           C
ATOM   3190  OE1 GLU A 206       8.860   9.320  14.725  1.00 46.89           O
ATOM   3191  OE2 GLU A 206      10.285   9.807  16.347  1.00 59.09           O1-
ATOM   3192  H   GLU A 206      12.723   6.590  13.073  1.00 31.44           H
ATOM   3193  HA  GLU A 206      10.815   5.365  14.307  1.00 31.29           H
ATOM   3194  HB2 GLU A 206      10.800   7.835  12.987  1.00 34.15           H
ATOM   3195  HB3 GLU A 206       9.473   7.280  13.649  1.00 34.15           H
ATOM   3196  HG2 GLU A 206      10.759   7.245  15.699  1.00 48.28           H
ATOM   3197  HG3 GLU A 206      11.737   8.233  14.930  1.00 48.28           H
ATOM   3198  N   ALA A 207      10.226   5.582  11.170  1.00 25.26           N
ATOM   3199  CA  ALA A 207       9.394   4.965  10.153  1.00 21.94           C
ATOM   3200  C   ALA A 207       9.688   3.478  10.008  1.00 22.29           C
ATOM   3201  O   ALA A 207       8.770   2.683   9.807  1.00 24.61           O
ATOM   3202  CB  ALA A 207       9.549   5.687   8.823  1.00 23.04           C
ATOM   3203  H   ALA A 207      10.786   6.171  10.889  1.00 30.31           H
ATOM   3204  HA  ALA A 207       8.467   5.052  10.424  1.00 26.33           H
ATOM   3205  HB1 ALA A 207       8.984   5.256   8.162  1.00 27.64           H
ATOM   3206  HB2 ALA A 207       9.282   6.613   8.933  1.00 27.64           H
ATOM   3207  HB3 ALA A 207      10.477   5.641   8.545  1.00 27.64           H
ATOM   3208  N   ASP A 208      10.963   3.067  10.054  1.00 22.86           N
ATOM   3209  CA  ASP A 208      11.225   1.639   9.908  1.00 21.39           C
ATOM   3210  C   ASP A 208      10.729   0.870  11.130  1.00 19.51           C
ATOM   3211  O   ASP A 208      10.307  -0.277  11.020  1.00 20.96           O
ATOM   3212  CB  ASP A 208      12.734   1.398   9.671  1.00 24.30           C
ATOM   3213  CG  ASP A 208      13.086  -0.076   9.511  1.00 22.67           C
ATOM   3214  OD1 ASP A 208      12.604  -0.692   8.557  1.00 31.16           O
ATOM   3215  OD2 ASP A 208      13.873  -0.621  10.320  1.00 24.72           O1-
ATOM   3216  H   ASP A 208      11.654   3.567  10.163  1.00 27.44           H
ATOM   3217  HA  ASP A 208      10.745   1.309   9.133  1.00 25.67           H
ATOM   3218  HB2 ASP A 208      13.003   1.859   8.861  1.00 29.16           H
ATOM   3219  HB3 ASP A 208      13.232   1.743  10.429  1.00 29.16           H
ATOM   3220  N   GLN A 209      10.803   1.479  12.307  1.00 25.26           N
ATOM   3221  CA  GLN A 209      10.353   0.809  13.521  1.00 18.26           C
ATOM   3222  C   GLN A 209       8.850   0.506  13.438  1.00 18.26           C
ATOM   3223  O   GLN A 209       8.412  -0.607  13.726  1.00 20.14           O
ATOM   3224  CB  GLN A 209      10.657   1.699  14.724  1.00 18.82           C
ATOM   3225  CG  GLN A 209      10.265   1.085  16.058  1.00 18.32           C
ATOM   3226  CD  GLN A 209      11.184  -0.070  16.447  1.00 19.57           C
ATOM   3227  OE1 GLN A 209      12.419  -0.052  16.173  1.00 25.68           O
ATOM   3228  NE2 GLN A 209      10.599  -1.096  17.010  1.00 18.23           N
ATOM   3229  H   GLN A 209      11.108   2.274  12.431  1.00 30.31           H
ATOM   3230  HA  GLN A 209      10.832  -0.028  13.627  1.00 21.92           H
ATOM   3231  HB2 GLN A 209      11.611   1.877  14.748  1.00 22.59           H
ATOM   3232  HB3 GLN A 209      10.170   2.532  14.627  1.00 22.59           H
ATOM   3233  HG2 GLN A 209      10.323   1.763  16.750  1.00 21.98           H
ATOM   3234  HG3 GLN A 209       9.359   0.745  15.998  1.00 21.98           H
ATOM   3235 HE21 GLN A 209       9.749  -1.088  17.139  1.00 21.88           H
ATOM   3236 HE22 GLN A 209      11.065  -1.777  17.251  1.00 21.88           H
ATOM   3237  N   LEU A 210       8.060   1.457  12.952  1.00 19.70           N
ATOM   3238  CA  LEU A 210       6.635   1.166  12.749  1.00 17.13           C
ATOM   3239  C   LEU A 210       6.422   0.078  11.727  1.00 23.00           C
ATOM   3240  O   LEU A 210       5.531  -0.781  11.898  1.00 19.94           O
ATOM   3241  CB  LEU A 210       5.884   2.412  12.315  1.00 22.90           C
ATOM   3242  CG  LEU A 210       5.752   3.488  13.364  1.00 24.89           C
ATOM   3243  CD1 LEU A 210       5.385   4.823  12.724  1.00 30.25           C
ATOM   3244  CD2 LEU A 210       4.628   3.098  14.329  1.00 22.69           C
ATOM   3245  H   LEU A 210       8.307   2.252  12.737  1.00 23.64           H
ATOM   3246  HA  LEU A 210       6.254   0.865  13.589  1.00 20.56           H
ATOM   3247  HB2 LEU A 210       6.347   2.801  11.556  1.00 27.49           H
ATOM   3248  HB3 LEU A 210       4.988   2.153  12.049  1.00 27.49           H
ATOM   3249  HG  LEU A 210       6.582   3.583  13.858  1.00 29.87           H
ATOM   3250 HD11 LEU A 210       5.307   5.495  13.419  1.00 36.30           H
ATOM   3251 HD12 LEU A 210       6.081   5.075  12.097  1.00 36.30           H
ATOM   3252 HD13 LEU A 210       4.539   4.728  12.258  1.00 36.30           H
ATOM   3253 HD21 LEU A 210       4.540   3.788  15.005  1.00 27.23           H
ATOM   3254 HD22 LEU A 210       3.800   3.015  13.831  1.00 27.23           H
ATOM   3255 HD23 LEU A 210       4.850   2.251  14.746  1.00 27.23           H
ATOM   3256  N   MET A 211       7.225   0.087  10.648  1.00 25.29           N
ATOM   3257  CA  MET A 211       7.082  -0.947   9.630  1.00 25.07           C
ATOM   3258  C   MET A 211       7.432  -2.326  10.174  1.00 23.33           C
ATOM   3259  O   MET A 211       6.769  -3.321   9.849  1.00 23.40           O
ATOM   3260  CB  MET A 211       7.955  -0.630   8.412  1.00 27.43           C
ATOM   3261  CG  MET A 211       7.365   0.429   7.444  1.00 39.01           C
ATOM   3262  SD  MET A 211       5.650   0.117   6.875  1.00 42.52           S
ATOM   3263  CE  MET A 211       4.766   1.208   7.974  1.00 40.56           C
ATOM   3264  H   MET A 211       7.841   0.667  10.493  1.00 30.34           H
ATOM   3265  HA  MET A 211       6.159  -0.959   9.332  1.00 30.09           H
ATOM   3266  HB2 MET A 211       8.811  -0.297   8.723  1.00 32.92           H
ATOM   3267  HB3 MET A 211       8.087  -1.447   7.906  1.00 32.92           H
ATOM   3268  HG2 MET A 211       7.369   1.290   7.893  1.00 46.81           H
ATOM   3269  HG3 MET A 211       7.929   0.473   6.657  1.00 46.81           H
ATOM   3270  HE1 MET A 211       3.817   1.147   7.783  1.00 48.68           H
ATOM   3271  HE2 MET A 211       4.938   0.939   8.890  1.00 48.68           H
ATOM   3272  HE3 MET A 211       5.075   2.116   7.832  1.00 48.68           H
ATOM   3273  N   ARG A 212       8.459  -2.427  10.998  1.00 23.51           N
ATOM   3274  CA  ARG A 212       8.777  -3.742  11.564  1.00 20.38           C
ATOM   3275  C   ARG A 212       7.642  -4.227  12.439  1.00 22.18           C
ATOM   3276  O   ARG A 212       7.345  -5.416  12.486  1.00 21.88           O
ATOM   3277  CB  ARG A 212      10.065  -3.700  12.378  1.00 25.45           C
ATOM   3278  CG  ARG A 212      11.341  -3.301  11.625  1.00 23.71           C
ATOM   3279  CD  ARG A 212      11.750  -4.313  10.584  1.00 20.74           C
ATOM   3280  NE  ARG A 212      11.835  -5.670  11.061  1.00 24.79           N
ATOM   3281  CZ  ARG A 212      12.966  -6.293  11.380  1.00 27.84           C
ATOM   3282  NH1 ARG A 212      14.121  -5.672  11.249  1.00 16.96           N
ATOM   3283  NH2 ARG A 212      12.949  -7.554  11.795  1.00 32.01           N1+
ATOM   3284  H   ARG A 212       8.974  -1.783  11.243  1.00 28.21           H
ATOM   3285  HA  ARG A 212       8.895  -4.379  10.842  1.00 24.45           H
ATOM   3286  HB2 ARG A 212       9.947  -3.063  13.100  1.00 30.53           H
ATOM   3287  HB3 ARG A 212      10.216  -4.583  12.752  1.00 30.53           H
ATOM   3288  HG2 ARG A 212      11.190  -2.454  11.176  1.00 28.46           H
ATOM   3289  HG3 ARG A 212      12.068  -3.214  12.261  1.00 28.46           H
ATOM   3290  HD2 ARG A 212      11.101  -4.296   9.863  1.00 24.89           H
ATOM   3291  HD3 ARG A 212      12.624  -4.068  10.241  1.00 24.89           H
ATOM   3292  HE  ARG A 212      11.100  -6.110  11.145  1.00 29.75           H
ATOM   3293 HH11 ARG A 212      14.142  -4.857  10.974  1.00 20.35           H
ATOM   3294 HH12 ARG A 212      14.852  -6.076  11.452  1.00 20.35           H
ATOM   3295 HH21 ARG A 212      12.200  -7.968  11.881  1.00 38.41           H
ATOM   3296 HH22 ARG A 212      13.685  -7.950  11.998  1.00 38.41           H
ATOM   3297  N   ILE A 213       7.021  -3.320  13.187  1.00 19.42           N
ATOM   3298  CA  ILE A 213       5.901  -3.712  14.016  1.00 18.80           C
ATOM   3299  C   ILE A 213       4.749  -4.182  13.146  1.00 19.21           C
ATOM   3300  O   ILE A 213       4.215  -5.272  13.341  1.00 21.29           O
ATOM   3301  CB  ILE A 213       5.472  -2.546  14.931  1.00 19.38           C
ATOM   3302  CG1 ILE A 213       6.562  -2.281  15.948  1.00 16.90           C
ATOM   3303  CG2 ILE A 213       4.208  -2.871  15.648  1.00 19.76           C
ATOM   3304  CD1 ILE A 213       6.435  -1.000  16.644  1.00 12.75           C
ATOM   3305  H   ILE A 213       7.229  -2.487  13.229  1.00 23.31           H
ATOM   3306  HA  ILE A 213       6.170  -4.453  14.582  1.00 22.56           H
ATOM   3307  HB  ILE A 213       5.338  -1.750  14.392  1.00 23.26           H
ATOM   3308 HG12 ILE A 213       6.541  -2.983  16.617  1.00 20.28           H
ATOM   3309 HG13 ILE A 213       7.420  -2.286  15.495  1.00 20.28           H
ATOM   3310 HG21 ILE A 213       3.965  -2.121  16.214  1.00 23.71           H
ATOM   3311 HG22 ILE A 213       3.509  -3.035  14.996  1.00 23.71           H
ATOM   3312 HG23 ILE A 213       4.348  -3.663  16.190  1.00 23.71           H
ATOM   3313 HD11 ILE A 213       7.167  -0.909  17.274  1.00 15.30           H
ATOM   3314 HD12 ILE A 213       6.468  -0.282  15.992  1.00 15.30           H
ATOM   3315 HD13 ILE A 213       5.588  -0.980  17.116  1.00 15.30           H
ATOM   3316  N   PHE A 214       4.341  -3.350  12.184  1.00 21.17           N
ATOM   3317  CA  PHE A 214       3.146  -3.644  11.405  1.00 19.22           C
ATOM   3318  C   PHE A 214       3.329  -4.901  10.566  1.00 21.37           C
ATOM   3319  O   PHE A 214       2.382  -5.664  10.346  1.00 20.33           O
ATOM   3320  CB  PHE A 214       2.789  -2.452  10.502  1.00 23.23           C
ATOM   3321  CG  PHE A 214       2.466  -1.161  11.220  1.00 21.63           C
ATOM   3322  CD1 PHE A 214       2.387   0.025  10.495  1.00 23.21           C
ATOM   3323  CD2 PHE A 214       2.186  -1.112  12.565  1.00 18.06           C
ATOM   3324  CE1 PHE A 214       2.079   1.212  11.085  1.00 27.01           C
ATOM   3325  CE2 PHE A 214       1.892   0.095  13.164  1.00 25.81           C
ATOM   3326  CZ  PHE A 214       1.830   1.262  12.424  1.00 23.59           C
ATOM   3327  H   PHE A 214       4.738  -2.618  11.967  1.00 25.41           H
ATOM   3328  HA  PHE A 214       2.404  -3.794  12.011  1.00 23.06           H
ATOM   3329  HB2 PHE A 214       3.540  -2.278   9.914  1.00 27.87           H
ATOM   3330  HB3 PHE A 214       2.013  -2.692   9.972  1.00 27.87           H
ATOM   3331  HD1 PHE A 214       2.559   0.007   9.581  1.00 27.85           H
ATOM   3332  HD2 PHE A 214       2.230  -1.887  13.077  1.00 21.67           H
ATOM   3333  HE1 PHE A 214       2.047   1.990  10.577  1.00 32.41           H
ATOM   3334  HE2 PHE A 214       1.714   0.121  14.077  1.00 30.98           H
ATOM   3335  HZ  PHE A 214       1.621   2.070  12.834  1.00 28.31           H
ATOM   3336  N   ARG A 215       4.546  -5.170  10.128  1.00 23.92           N
ATOM   3337  CA  ARG A 215       4.802  -6.366   9.332  1.00 23.59           C
ATOM   3338  C   ARG A 215       4.554  -7.629  10.133  1.00 22.38           C
ATOM   3339  O   ARG A 215       4.257  -8.681   9.562  1.00 26.62           O
ATOM   3340  CB  ARG A 215       6.262  -6.369   8.816  1.00 28.65           C
ATOM   3341  CG  ARG A 215       6.475  -6.845   7.363  1.00 43.60           C
ATOM   3342  CD  ARG A 215       7.994  -7.039   6.972  1.00 47.62           C
ATOM   3343  NE  ARG A 215       8.456  -8.278   7.578  1.00 52.30           N
ATOM   3344  CZ  ARG A 215       8.977  -8.373   8.801  1.00 46.92           C
ATOM   3345  NH1 ARG A 215       9.166  -7.302   9.565  1.00 55.03           N
ATOM   3346  NH2 ARG A 215       9.310  -9.547   9.270  1.00 43.55           N1+
ATOM   3347  H   ARG A 215       5.240  -4.683  10.274  1.00 28.71           H
ATOM   3348  HA  ARG A 215       4.208  -6.372   8.564  1.00 28.31           H
ATOM   3349  HB2 ARG A 215       6.607  -5.464   8.876  1.00 34.38           H
ATOM   3350  HB3 ARG A 215       6.786  -6.950   9.389  1.00 34.38           H
ATOM   3351  HG2 ARG A 215       6.027  -7.697   7.244  1.00 52.32           H
ATOM   3352  HG3 ARG A 215       6.095  -6.188   6.759  1.00 52.32           H
ATOM   3353  HD2 ARG A 215       8.082  -7.107   6.008  1.00 57.15           H
ATOM   3354  HD3 ARG A 215       8.522  -6.302   7.318  1.00 57.15           H
ATOM   3355  HE  ARG A 215       8.388  -8.999   7.115  1.00 62.76           H
ATOM   3356 HH11 ARG A 215       8.938  -6.524   9.278  1.00 66.03           H
ATOM   3357 HH12 ARG A 215       9.510  -7.388  10.348  1.00 66.03           H
ATOM   3358 HH21 ARG A 215       9.206 -10.249   8.784  1.00 52.26           H
ATOM   3359 HH22 ARG A 215       9.668  -9.612  10.049  1.00 52.26           H
ATOM   3360  N   ILE A 216       4.659  -7.567  11.449  1.00 22.97           N
ATOM   3361  CA  ILE A 216       4.421  -8.750  12.282  1.00 23.59           C
ATOM   3362  C   ILE A 216       2.984  -8.758  12.793  1.00 22.67           C
ATOM   3363  O   ILE A 216       2.288  -9.776  12.735  1.00 24.67           O
ATOM   3364  CB  ILE A 216       5.437  -8.808  13.453  1.00 22.30           C
ATOM   3365  CG1 ILE A 216       6.878  -8.847  12.931  1.00 26.56           C
ATOM   3366  CG2 ILE A 216       5.195  -9.984  14.359  1.00 24.31           C
ATOM   3367  CD1 ILE A 216       7.241 -10.068  12.124  1.00 38.10           C
ATOM   3368  H   ILE A 216       4.865  -6.859  11.890  1.00 27.57           H
ATOM   3369  HA  ILE A 216       4.547  -9.545  11.741  1.00 28.31           H
ATOM   3370  HB  ILE A 216       5.332  -7.999  13.979  1.00 26.76           H
ATOM   3371 HG12 ILE A 216       7.021  -8.072  12.366  1.00 31.87           H
ATOM   3372 HG13 ILE A 216       7.481  -8.811  13.690  1.00 31.87           H
ATOM   3373 HG21 ILE A 216       5.854  -9.974  15.071  1.00 29.17           H
ATOM   3374 HG22 ILE A 216       4.302  -9.916  14.732  1.00 29.17           H
ATOM   3375 HG23 ILE A 216       5.277 -10.801  13.843  1.00 29.17           H
ATOM   3376 HD11 ILE A 216       8.167  -9.997  11.843  1.00 45.73           H
ATOM   3377 HD12 ILE A 216       7.122 -10.858  12.676  1.00 45.73           H
ATOM   3378 HD13 ILE A 216       6.662 -10.117  11.347  1.00 45.73           H
ATOM   3379  N   LEU A 217       2.523  -7.632  13.301  1.00 21.53           N
ATOM   3380  CA  LEU A 217       1.253  -7.594  14.030  1.00 20.30           C
ATOM   3381  C   LEU A 217       0.099  -7.004  13.232  1.00 27.48           C
ATOM   3382  O   LEU A 217      -1.023  -6.938  13.751  1.00 21.37           O
ATOM   3383  CB  LEU A 217       1.411  -6.792  15.300  1.00 22.20           C
ATOM   3384  CG  LEU A 217       2.460  -7.356  16.276  1.00 28.72           C
ATOM   3385  CD1 LEU A 217       2.544  -6.463  17.442  1.00 25.34           C
ATOM   3386  CD2 LEU A 217       2.017  -8.717  16.747  1.00 28.08           C
ATOM   3387  H   LEU A 217       2.920  -6.872  13.242  1.00 25.84           H
ATOM   3388  HA  LEU A 217       1.009  -8.499  14.278  1.00 24.36           H
ATOM   3389  HB2 LEU A 217       1.680  -5.889  15.067  1.00 26.64           H
ATOM   3390  HB3 LEU A 217       0.559  -6.771  15.763  1.00 26.64           H
ATOM   3391  HG  LEU A 217       3.329  -7.422  15.849  1.00 34.46           H
ATOM   3392 HD11 LEU A 217       3.203  -6.813  18.061  1.00 30.40           H
ATOM   3393 HD12 LEU A 217       2.806  -5.578  17.143  1.00 30.40           H
ATOM   3394 HD13 LEU A 217       1.675  -6.423  17.871  1.00 30.40           H
ATOM   3395 HD21 LEU A 217       2.680  -9.070  17.361  1.00 33.70           H
ATOM   3396 HD22 LEU A 217       1.161  -8.633  17.196  1.00 33.70           H
ATOM   3397 HD23 LEU A 217       1.932  -9.304  15.980  1.00 33.70           H
ATOM   3398  N   GLY A 218       0.360  -6.508  12.043  1.00 22.28           N
ATOM   3399  CA  GLY A 218      -0.627  -5.978  11.146  1.00 28.21           C
ATOM   3400  C   GLY A 218      -0.629  -4.476  11.203  1.00 25.28           C
ATOM   3401  O   GLY A 218      -0.323  -3.865  12.224  1.00 24.04           O
ATOM   3402  H   GLY A 218       1.155  -6.468  11.719  1.00 26.73           H
ATOM   3403  HA2 GLY A 218      -0.433  -6.258  10.238  1.00 33.85           H
ATOM   3404  HA3 GLY A 218      -1.507  -6.303  11.394  1.00 33.85           H
ATOM   3405  N   THR A 219      -0.958  -3.873  10.082  1.00 21.12           N
ATOM   3406  CA  THR A 219      -1.163  -2.450  10.050  1.00 27.94           C
ATOM   3407  C   THR A 219      -2.464  -2.099  10.780  1.00 24.89           C
ATOM   3408  O   THR A 219      -3.461  -2.814  10.659  1.00 33.09           O
ATOM   3409  CB  THR A 219      -1.194  -1.997   8.603  1.00 29.97           C
ATOM   3410  OG1 THR A 219       0.045  -2.368   8.016  1.00 24.77           O
ATOM   3411  CG2 THR A 219      -1.415  -0.483   8.465  1.00 27.88           C
ATOM   3412  H   THR A 219      -1.068  -4.267   9.326  1.00 25.34           H
ATOM   3413  HA  THR A 219      -0.427  -2.005  10.498  1.00 33.53           H
ATOM   3414  HB  THR A 219      -1.916  -2.453   8.142  1.00 35.96           H
ATOM   3415  HG1 THR A 219       0.063  -2.132   7.210  1.00 29.72           H
ATOM   3416 HG21 THR A 219      -1.429  -0.235   7.527  1.00 33.45           H
ATOM   3417 HG22 THR A 219      -2.260  -0.233   8.870  1.00 33.45           H
ATOM   3418 HG23 THR A 219      -0.699  -0.002   8.908  1.00 33.45           H
ATOM   3419  N   PRO A 220      -2.452  -1.064  11.598  1.00 28.87           N
ATOM   3420  CA  PRO A 220      -3.659  -0.704  12.334  1.00 34.71           C
ATOM   3421  C   PRO A 220      -4.637  -0.031  11.401  1.00 39.46           C
ATOM   3422  O   PRO A 220      -4.277   0.498  10.343  1.00 30.68           O
ATOM   3423  CB  PRO A 220      -3.168   0.268  13.408  1.00 32.61           C
ATOM   3424  CG  PRO A 220      -1.761   0.621  13.026  1.00 32.78           C
ATOM   3425  CD  PRO A 220      -1.349  -0.133  11.842  1.00 27.85           C
ATOM   3426  HA  PRO A 220      -4.066  -1.482  12.745  1.00 41.66           H
ATOM   3427  HB2 PRO A 220      -3.729   1.060  13.411  1.00 39.14           H
ATOM   3428  HB3 PRO A 220      -3.188  -0.168  14.274  1.00 39.14           H
ATOM   3429  HG2 PRO A 220      -1.719   1.571  12.839  1.00 39.34           H
ATOM   3430  HG3 PRO A 220      -1.175   0.408  13.770  1.00 39.34           H
ATOM   3431  HD2 PRO A 220      -1.241   0.464  11.086  1.00 33.43           H
ATOM   3432  HD3 PRO A 220      -0.532  -0.623  12.025  1.00 33.43           H
ATOM   3433  N   ASN A 221      -5.898  -0.086  11.793  1.00 28.61           N
ATOM   3434  CA  ASN A 221      -6.886   0.694  11.078  1.00 38.08           C
ATOM   3435  C   ASN A 221      -7.984   1.061  12.074  1.00 43.94           C
ATOM   3436  O   ASN A 221      -7.965   0.636  13.238  1.00 33.82           O
ATOM   3437  CB  ASN A 221      -7.364  -0.099   9.857  1.00 30.39           C
ATOM   3438  CG  ASN A 221      -7.963  -1.389  10.241  1.00 34.73           C
ATOM   3439  OD1 ASN A 221      -8.695  -1.466  11.224  1.00 39.92           O
ATOM   3440  ND2 ASN A 221      -7.605  -2.440   9.531  1.00 37.44           N
ATOM   3441  H   ASN A 221      -6.200  -0.552  12.450  1.00 34.33           H
ATOM   3442  HA  ASN A 221      -6.477   1.515  10.763  1.00 45.70           H
ATOM   3443  HB2 ASN A 221      -8.034   0.418   9.384  1.00 36.47           H
ATOM   3444  HB3 ASN A 221      -6.607  -0.277   9.276  1.00 36.47           H
ATOM   3445 HD21 ASN A 221      -7.928  -3.215   9.717  1.00 44.93           H
ATOM   3446 HD22 ASN A 221      -7.048  -2.351   8.881  1.00 44.93           H
ATOM   3447  N   SER A 222      -8.918   1.903  11.627  1.00 40.62           N
ATOM   3448  CA  SER A 222      -9.956   2.399  12.528  1.00 38.75           C
ATOM   3449  C   SER A 222     -10.835   1.293  13.084  1.00 38.21           C
ATOM   3450  O   SER A 222     -11.522   1.519  14.078  1.00 42.89           O
ATOM   3451  CB  SER A 222     -10.810   3.441  11.818  1.00 43.89           C
ATOM   3452  OG  SER A 222     -10.214   4.729  11.993  1.00 44.42           O
ATOM   3453  H   SER A 222      -8.972   2.197  10.821  1.00 48.74           H
ATOM   3454  HA  SER A 222      -9.526   2.836  13.280  1.00 46.50           H
ATOM   3455  HB2 SER A 222     -10.853   3.232  10.871  1.00 52.67           H
ATOM   3456  HB3 SER A 222     -11.701   3.443  12.203  1.00 52.67           H
ATOM   3457  HG  SER A 222     -10.676   5.315  11.606  1.00 53.31           H
ATOM   3458  N   LYS A 223     -10.797   0.098  12.515  1.00 40.00           N
ATOM   3459  CA  LYS A 223     -11.567  -1.010  13.059  1.00 38.65           C
ATOM   3460  C   LYS A 223     -10.821  -1.802  14.130  1.00 38.97           C
ATOM   3461  O   LYS A 223     -11.449  -2.266  15.084  1.00 42.24           O
ATOM   3462  CB  LYS A 223     -11.995  -1.951  11.927  1.00 46.22           C
ATOM   3463  CG  LYS A 223     -13.207  -1.436  11.116  1.00 51.57           C
ATOM   3464  CD  LYS A 223     -14.557  -1.693  11.866  1.00 53.44           C
ATOM   3465  CE  LYS A 223     -15.585  -0.537  11.710  1.00 58.87           C
ATOM   3466  NZ  LYS A 223     -15.134   0.785  12.286  1.00 52.28           N1+
ATOM   3467  H   LYS A 223     -10.336  -0.097  11.816  1.00 48.00           H
ATOM   3468  HA  LYS A 223     -12.373  -0.655  13.466  1.00 46.37           H
ATOM   3469  HB2 LYS A 223     -11.252  -2.060  11.313  1.00 55.47           H
ATOM   3470  HB3 LYS A 223     -12.236  -2.810  12.308  1.00 55.47           H
ATOM   3471  HG2 LYS A 223     -13.115  -0.481  10.975  1.00 61.88           H
ATOM   3472  HG3 LYS A 223     -13.241  -1.898  10.263  1.00 61.88           H
ATOM   3473  HD2 LYS A 223     -14.963  -2.501  11.513  1.00 64.13           H
ATOM   3474  HD3 LYS A 223     -14.374  -1.803  12.812  1.00 64.13           H
ATOM   3475  HE2 LYS A 223     -15.759  -0.401  10.765  1.00 70.64           H
ATOM   3476  HE3 LYS A 223     -16.407  -0.789  12.160  1.00 70.64           H
ATOM   3477  HZ1 LYS A 223     -15.764   1.401  12.165  1.00 62.73           H
ATOM   3478  HZ2 LYS A 223     -14.978   0.699  13.158  1.00 62.73           H
ATOM   3479  HZ3 LYS A 223     -14.386   1.053  11.884  1.00 62.73           H
ATOM   3480  N   ASN A 224      -9.498  -2.003  14.008  1.00 39.58           N
ATOM   3481  CA  ASN A 224      -8.767  -2.716  15.052  1.00 34.65           C
ATOM   3482  C   ASN A 224      -8.125  -1.776  16.065  1.00 28.12           C
ATOM   3483  O   ASN A 224      -7.655  -2.224  17.115  1.00 34.50           O
ATOM   3484  CB  ASN A 224      -7.718  -3.648  14.430  1.00 41.27           C
ATOM   3485  CG  ASN A 224      -6.682  -2.922  13.572  1.00 36.69           C
ATOM   3486  OD1 ASN A 224      -6.370  -1.763  13.779  1.00 33.59           O
ATOM   3487  ND2 ASN A 224      -6.150  -3.632  12.597  1.00 41.55           N
ATOM   3488  H   ASN A 224      -9.017  -1.741  13.345  1.00 47.50           H
ATOM   3489  HA  ASN A 224      -9.396  -3.274  15.536  1.00 41.58           H
ATOM   3490  HB2 ASN A 224      -7.245  -4.106  15.143  1.00 49.53           H
ATOM   3491  HB3 ASN A 224      -8.170  -4.295  13.866  1.00 49.53           H
ATOM   3492 HD21 ASN A 224      -5.561  -3.279  12.080  1.00 49.86           H
ATOM   3493 HD22 ASN A 224      -6.393  -4.448  12.479  1.00 49.86           H
ATOM   3494  N   TRP A 225      -8.147  -0.485  15.797  1.00 29.39           N
ATOM   3495  CA  TRP A 225      -7.624   0.515  16.716  1.00 25.99           C
ATOM   3496  C   TRP A 225      -8.423   1.762  16.458  1.00 28.95           C
ATOM   3497  O   TRP A 225      -8.000   2.667  15.713  1.00 28.26           O
ATOM   3498  CB  TRP A 225      -6.121   0.723  16.507  1.00 27.58           C
ATOM   3499  CG  TRP A 225      -5.468   1.686  17.390  1.00 22.31           C
ATOM   3500  CD1 TRP A 225      -6.039   2.511  18.313  1.00 23.41           C
ATOM   3501  CD2 TRP A 225      -4.050   1.944  17.439  1.00 30.29           C
ATOM   3502  NE1 TRP A 225      -5.069   3.269  18.935  1.00 25.18           N
ATOM   3503  CE2 TRP A 225      -3.835   2.939  18.419  1.00 20.45           C
ATOM   3504  CE3 TRP A 225      -2.959   1.422  16.751  1.00 25.30           C
ATOM   3505  CZ2 TRP A 225      -2.569   3.417  18.727  1.00 22.30           C
ATOM   3506  CZ3 TRP A 225      -1.681   1.915  17.048  1.00 25.33           C
ATOM   3507  CH2 TRP A 225      -1.504   2.900  18.031  1.00 19.54           C
ATOM   3508  H   TRP A 225      -8.468  -0.152  15.072  1.00 35.26           H
ATOM   3509  HA  TRP A 225      -7.775   0.231  17.631  1.00 31.19           H
ATOM   3510  HB2 TRP A 225      -5.677  -0.130  16.634  1.00 33.10           H
ATOM   3511  HB3 TRP A 225      -5.980   1.025  15.597  1.00 33.10           H
ATOM   3512  HD1 TRP A 225      -6.950   2.557  18.496  1.00 28.09           H
ATOM   3513  HE1 TRP A 225      -5.211   3.851  19.553  1.00 30.22           H
ATOM   3514  HE3 TRP A 225      -3.077   0.769  16.099  1.00 30.36           H
ATOM   3515  HZ2 TRP A 225      -2.448   4.077  19.372  1.00 26.76           H
ATOM   3516  HZ3 TRP A 225      -0.940   1.575  16.599  1.00 30.39           H
ATOM   3517  HH2 TRP A 225      -0.646   3.208  18.217  1.00 23.45           H
ATOM   3518  N   PRO A 226      -9.609   1.857  17.064  1.00 29.41           N
ATOM   3519  CA  PRO A 226     -10.445   3.041  16.885  1.00 30.14           C
ATOM   3520  C   PRO A 226      -9.670   4.273  17.258  1.00 34.74           C
ATOM   3521  O   PRO A 226      -8.870   4.251  18.192  1.00 39.70           O
ATOM   3522  CB  PRO A 226     -11.614   2.799  17.851  1.00 32.65           C
ATOM   3523  CG  PRO A 226     -11.737   1.300  17.894  1.00 32.76           C
ATOM   3524  CD  PRO A 226     -10.294   0.808  17.847  1.00 32.75           C
ATOM   3525  HA  PRO A 226     -10.770   3.108  15.973  1.00 36.17           H
ATOM   3526  HB2 PRO A 226     -11.398   3.155  18.727  1.00 39.19           H
ATOM   3527  HB3 PRO A 226     -12.422   3.204  17.499  1.00 39.19           H
ATOM   3528  HG2 PRO A 226     -12.169   1.029  18.720  1.00 39.31           H
ATOM   3529  HG3 PRO A 226     -12.235   0.988  17.123  1.00 39.31           H
ATOM   3530  HD2 PRO A 226      -9.924   0.757  18.742  1.00 39.30           H
ATOM   3531  HD3 PRO A 226     -10.242  -0.046  17.389  1.00 39.30           H
ATOM   3532  N   ASN A 227      -9.910   5.361  16.534  1.00 25.72           N
ATOM   3533  CA  ASN A 227      -9.248   6.614  16.838  1.00 32.39           C
ATOM   3534  C   ASN A 227      -7.733   6.625  16.576  1.00 29.47           C
ATOM   3535  O   ASN A 227      -7.077   7.657  16.849  1.00 34.47           O
ATOM   3536  CB  ASN A 227      -9.500   6.997  18.288  1.00 41.99           C
ATOM   3537  CG  ASN A 227     -10.952   6.826  18.654  1.00 41.11           C
ATOM   3538  OD1 ASN A 227     -11.840   7.051  17.809  1.00 36.31           O
ATOM   3539  ND2 ASN A 227     -11.212   6.369  19.882  1.00 44.56           N
ATOM   3540  H   ASN A 227     -10.450   5.396  15.866  1.00 30.87           H
ATOM   3541  HA  ASN A 227      -9.641   7.306  16.284  1.00 38.86           H
ATOM   3542  HB2 ASN A 227      -8.970   6.426  18.867  1.00 50.38           H
ATOM   3543  HB3 ASN A 227      -9.259   7.927  18.420  1.00 50.38           H
ATOM   3544 HD21 ASN A 227     -12.026   6.255  20.135  1.00 53.47           H
ATOM   3545 HD22 ASN A 227     -10.565   6.187  20.419  1.00 53.47           H
ATOM   3546  N   VAL A 228      -7.156   5.562  16.026  1.00 30.53           N
ATOM   3547  CA  VAL A 228      -5.756   5.666  15.580  1.00 25.19           C
ATOM   3548  C   VAL A 228      -5.536   6.871  14.660  1.00 27.75           C
ATOM   3549  O   VAL A 228      -4.461   7.480  14.667  1.00 25.71           O
ATOM   3550  CB  VAL A 228      -5.312   4.359  14.906  1.00 25.06           C
ATOM   3551  CG1 VAL A 228      -5.862   4.248  13.513  1.00 36.11           C
ATOM   3552  CG2 VAL A 228      -3.767   4.252  14.881  1.00 28.48           C
ATOM   3553  H   VAL A 228      -7.528   4.797  15.901  1.00 36.64           H
ATOM   3554  HA  VAL A 228      -5.196   5.793  16.361  1.00 30.22           H
ATOM   3555  HB  VAL A 228      -5.653   3.611  15.420  1.00 30.07           H
ATOM   3556 HG11 VAL A 228      -5.562   3.413  13.121  1.00 43.34           H
ATOM   3557 HG12 VAL A 228      -6.831   4.264  13.554  1.00 43.34           H
ATOM   3558 HG13 VAL A 228      -5.540   4.996  12.986  1.00 43.34           H
ATOM   3559 HG21 VAL A 228      -3.516   3.419  14.451  1.00 34.17           H
ATOM   3560 HG22 VAL A 228      -3.407   5.003  14.384  1.00 34.17           H
ATOM   3561 HG23 VAL A 228      -3.436   4.267  15.792  1.00 34.17           H
ATOM   3562  N   THR A 229      -6.516   7.212  13.816  1.00 27.94           N
ATOM   3563  CA  THR A 229      -6.318   8.327  12.883  1.00 30.57           C
ATOM   3564  C   THR A 229      -6.103   9.660  13.583  1.00 35.45           C
ATOM   3565  O   THR A 229      -5.743  10.638  12.923  1.00 38.64           O
ATOM   3566  CB  THR A 229      -7.508   8.464  11.951  1.00 34.64           C
ATOM   3567  OG1 THR A 229      -8.655   8.760  12.739  1.00 34.91           O
ATOM   3568  CG2 THR A 229      -7.737   7.166  11.200  1.00 37.82           C
ATOM   3569  H   THR A 229      -7.283   6.827  13.764  1.00 33.52           H
ATOM   3570  HA  THR A 229      -5.535   8.146  12.341  1.00 36.68           H
ATOM   3571  HB  THR A 229      -7.350   9.177  11.312  1.00 41.57           H
ATOM   3572  HG1 THR A 229      -9.330   8.842  12.245  1.00 41.89           H
ATOM   3573 HG21 THR A 229      -8.498   7.256  10.605  1.00 45.38           H
ATOM   3574 HG22 THR A 229      -6.951   6.944  10.675  1.00 45.38           H
ATOM   3575 HG23 THR A 229      -7.911   6.446  11.827  1.00 45.38           H
ATOM   3576  N   GLU A 230      -6.311   9.738  14.889  1.00 31.84           N
ATOM   3577  CA  GLU A 230      -6.082  10.982  15.607  1.00 29.76           C
ATOM   3578  C   GLU A 230      -4.633  11.197  16.022  1.00 30.51           C
ATOM   3579  O   GLU A 230      -4.289  12.282  16.490  1.00 31.86           O
ATOM   3580  CB  GLU A 230      -6.964  11.014  16.849  1.00 37.67           C
ATOM   3581  CG  GLU A 230      -8.457  10.728  16.581  1.00 39.07           C
ATOM   3582  CD  GLU A 230      -9.276  10.616  17.864  1.00 41.36           C
ATOM   3583  OE1 GLU A 230      -8.684  10.380  18.938  1.00 48.44           O
ATOM   3584  OE2 GLU A 230     -10.522  10.746  17.807  1.00 49.89           O1-
ATOM   3585  H   GLU A 230      -6.584   9.087  15.382  1.00 38.21           H
ATOM   3586  HA  GLU A 230      -6.341  11.723  15.038  1.00 35.71           H
ATOM   3587  HB2 GLU A 230      -6.645  10.345  17.475  1.00 45.21           H
ATOM   3588  HB3 GLU A 230      -6.901  11.894  17.252  1.00 45.21           H
ATOM   3589  HG2 GLU A 230      -8.827  11.452  16.051  1.00 46.89           H
ATOM   3590  HG3 GLU A 230      -8.537   9.890  16.100  1.00 46.89           H
ATOM   3591  N   LEU A 231      -3.771  10.223  15.868  1.00 36.63           N
ATOM   3592  CA  LEU A 231      -2.389  10.427  16.268  1.00 28.00           C
ATOM   3593  C   LEU A 231      -1.711  11.396  15.298  1.00 32.59           C
ATOM   3594  O   LEU A 231      -1.977  11.354  14.101  1.00 31.38           O
ATOM   3595  CB  LEU A 231      -1.666   9.077  16.317  1.00 26.18           C
ATOM   3596  CG  LEU A 231      -2.193   8.176  17.434  1.00 26.26           C
ATOM   3597  CD1 LEU A 231      -1.879   6.724  17.253  1.00 28.86           C
ATOM   3598  CD2 LEU A 231      -1.657   8.658  18.748  1.00 29.79           C
ATOM   3599  H   LEU A 231      -3.948   9.447  15.543  1.00 43.95           H
ATOM   3600  HA  LEU A 231      -2.365  10.817  17.156  1.00 33.60           H
ATOM   3601  HB2 LEU A 231      -1.795   8.617  15.473  1.00 31.41           H
ATOM   3602  HB3 LEU A 231      -0.721   9.228  16.473  1.00 31.41           H
ATOM   3603  HG  LEU A 231      -3.159   8.261  17.465  1.00 31.51           H
ATOM   3604 HD11 LEU A 231      -2.247   6.227  18.000  1.00 34.63           H
ATOM   3605 HD12 LEU A 231      -2.276   6.417  16.423  1.00 34.63           H
ATOM   3606 HD13 LEU A 231      -0.917   6.612  17.222  1.00 34.63           H
ATOM   3607 HD21 LEU A 231      -1.992   8.085  19.455  1.00 35.75           H
ATOM   3608 HD22 LEU A 231      -0.688   8.623  18.725  1.00 35.75           H
ATOM   3609 HD23 LEU A 231      -1.952   9.571  18.893  1.00 35.75           H
ATOM   3610  N   PRO A 232      -0.851  12.292  15.793  1.00 30.46           N
ATOM   3611  CA  PRO A 232      -0.288  13.330  14.915  1.00 34.23           C
ATOM   3612  C   PRO A 232       0.521  12.826  13.742  1.00 41.13           C
ATOM   3613  O   PRO A 232       0.583  13.522  12.719  1.00 33.92           O
ATOM   3614  CB  PRO A 232       0.607  14.127  15.857  1.00 36.30           C
ATOM   3615  CG  PRO A 232       0.111  13.849  17.193  1.00 38.84           C
ATOM   3616  CD  PRO A 232      -0.389  12.456  17.172  1.00 33.44           C
ATOM   3617  HA  PRO A 232      -0.995  13.908  14.586  1.00 41.08           H
ATOM   3618  HB2 PRO A 232       1.525  13.829  15.765  1.00 43.56           H
ATOM   3619  HB3 PRO A 232       0.533  15.073  15.655  1.00 43.56           H
ATOM   3620  HG2 PRO A 232       0.835  13.940  17.832  1.00 46.60           H
ATOM   3621  HG3 PRO A 232      -0.608  14.464  17.405  1.00 46.60           H
ATOM   3622  HD2 PRO A 232       0.331  11.835  17.364  1.00 40.13           H
ATOM   3623  HD3 PRO A 232      -1.127  12.351  17.792  1.00 40.13           H
ATOM   3624  N   LYS A 233       1.206  11.685  13.859  1.00 36.80           N
ATOM   3625  CA  LYS A 233       1.988  11.186  12.740  1.00 33.82           C
ATOM   3626  C   LYS A 233       1.379   9.932  12.158  1.00 36.04           C
ATOM   3627  O   LYS A 233       2.056   9.190  11.449  1.00 34.06           O
ATOM   3628  CB  LYS A 233       3.450  10.943  13.137  1.00 33.48           C
ATOM   3629  CG  LYS A 233       4.080  12.062  13.938  1.00 37.35           C
ATOM   3630  CD  LYS A 233       5.633  11.929  13.946  1.00 41.38           C
ATOM   3631  CE  LYS A 233       6.277  12.385  15.248  1.00 45.45           C
ATOM   3632  NZ  LYS A 233       7.127  11.329  15.888  1.00 50.60           N1+
ATOM   3633  H   LYS A 233       1.230  11.193  14.564  1.00 44.16           H
ATOM   3634  HA  LYS A 233       1.987  11.859  12.042  1.00 40.58           H
ATOM   3635  HB2 LYS A 233       3.495  10.136  13.673  1.00 40.18           H
ATOM   3636  HB3 LYS A 233       3.975  10.828  12.330  1.00 40.18           H
ATOM   3637  HG2 LYS A 233       3.847  12.915  13.539  1.00 44.82           H
ATOM   3638  HG3 LYS A 233       3.764  12.020  14.855  1.00 44.82           H
ATOM   3639  HD2 LYS A 233       5.869  10.998  13.808  1.00 49.65           H
ATOM   3640  HD3 LYS A 233       5.997  12.470  13.228  1.00 49.65           H
ATOM   3641  HE2 LYS A 233       6.841  13.154  15.068  1.00 54.54           H
ATOM   3642  HE3 LYS A 233       5.579  12.628  15.876  1.00 54.54           H
ATOM   3643  HZ1 LYS A 233       7.481  11.640  16.643  1.00 60.72           H
ATOM   3644  HZ2 LYS A 233       6.633  10.613  16.074  1.00 60.72           H
ATOM   3645  HZ3 LYS A 233       7.784  11.092  15.336  1.00 60.72           H
ATOM   3646  N   TYR A 234       0.108   9.678  12.430  1.00 27.81           N
ATOM   3647  CA  TYR A 234      -0.563   8.619  11.705  1.00 34.18           C
ATOM   3648  C   TYR A 234      -0.454   8.939  10.228  1.00 41.75           C
ATOM   3649  O   TYR A 234      -0.454  10.106   9.832  1.00 40.39           O
ATOM   3650  CB  TYR A 234      -2.035   8.492  12.115  1.00 34.88           C
ATOM   3651  CG  TYR A 234      -2.816   7.507  11.253  1.00 38.74           C
ATOM   3652  CD1 TYR A 234      -2.680   6.142  11.440  1.00 35.72           C
ATOM   3653  CD2 TYR A 234      -3.677   7.943  10.250  1.00 39.65           C
ATOM   3654  CE1 TYR A 234      -3.361   5.229  10.669  1.00 34.87           C
ATOM   3655  CE2 TYR A 234      -4.369   7.021   9.450  1.00 39.21           C
ATOM   3656  CZ  TYR A 234      -4.192   5.664   9.671  1.00 35.50           C
ATOM   3657  OH  TYR A 234      -4.850   4.713   8.920  1.00 43.09           O
ATOM   3658  H   TYR A 234      -0.374  10.091  13.011  1.00 33.38           H
ATOM   3659  HA  TYR A 234      -0.118   7.774  11.874  1.00 41.02           H
ATOM   3660  HB2 TYR A 234      -2.081   8.184  13.034  1.00 41.85           H
ATOM   3661  HB3 TYR A 234      -2.460   9.360  12.036  1.00 41.85           H
ATOM   3662  HD1 TYR A 234      -2.108   5.832  12.105  1.00 42.86           H
ATOM   3663  HD2 TYR A 234      -3.782   8.855  10.097  1.00 47.58           H
ATOM   3664  HE1 TYR A 234      -3.243   4.318  10.814  1.00 41.85           H
ATOM   3665  HE2 TYR A 234      -4.940   7.317   8.778  1.00 47.05           H
ATOM   3666  HH  TYR A 234      -5.330   5.087   8.340  1.00 51.71           H
ATOM   3667  N   ASP A 235      -0.339   7.898   9.413  1.00 44.71           N
ATOM   3668  CA  ASP A 235      -0.175   8.064   7.976  1.00 40.02           C
ATOM   3669  C   ASP A 235      -1.264   7.259   7.295  1.00 38.31           C
ATOM   3670  O   ASP A 235      -1.297   6.023   7.421  1.00 39.97           O
ATOM   3671  CB  ASP A 235       1.196   7.609   7.494  1.00 43.71           C
ATOM   3672  CG  ASP A 235       1.388   7.858   5.997  1.00 46.88           C
ATOM   3673  OD1 ASP A 235       0.376   7.998   5.251  1.00 47.03           O
ATOM   3674  OD2 ASP A 235       2.555   7.910   5.591  1.00 45.06           O1-
ATOM   3675  H   ASP A 235      -0.354   7.078   9.670  1.00 53.66           H
ATOM   3676  HA  ASP A 235      -0.289   8.998   7.742  1.00 48.03           H
ATOM   3677  HB2 ASP A 235       1.881   8.101   7.973  1.00 52.45           H
ATOM   3678  HB3 ASP A 235       1.291   6.658   7.657  1.00 52.45           H
ATOM   3679  N   PRO A 236      -2.178   7.896   6.560  1.00 47.96           N
ATOM   3680  CA  PRO A 236      -3.221   7.111   5.896  1.00 39.44           C
ATOM   3681  C   PRO A 236      -2.674   6.241   4.781  1.00 40.85           C
ATOM   3682  O   PRO A 236      -3.374   5.314   4.351  1.00 34.40           O
ATOM   3683  CB  PRO A 236      -4.183   8.183   5.371  1.00 39.32           C
ATOM   3684  CG  PRO A 236      -3.830   9.412   6.115  1.00 41.10           C
ATOM   3685  CD  PRO A 236      -2.340   9.322   6.298  1.00 42.76           C
ATOM   3686  HA  PRO A 236      -3.684   6.553   6.541  1.00 47.33           H
ATOM   3687  HB2 PRO A 236      -4.046   8.306   4.419  1.00 47.19           H
ATOM   3688  HB3 PRO A 236      -5.098   7.920   5.556  1.00 47.19           H
ATOM   3689  HG2 PRO A 236      -4.067  10.193   5.591  1.00 49.32           H
ATOM   3690  HG3 PRO A 236      -4.283   9.419   6.972  1.00 49.32           H
ATOM   3691  HD2 PRO A 236      -1.877   9.579   5.485  1.00 51.32           H
ATOM   3692  HD3 PRO A 236      -2.055   9.848   7.062  1.00 51.32           H
ATOM   3693  N   ASN A 237      -1.432   6.467   4.336  1.00 42.29           N
ATOM   3694  CA  ASN A 237      -0.835   5.629   3.300  1.00 43.66           C
ATOM   3695  C   ASN A 237       0.088   4.522   3.823  1.00 40.44           C
ATOM   3696  O   ASN A 237       0.747   3.867   3.012  1.00 42.97           O
ATOM   3697  CB  ASN A 237      -0.087   6.515   2.303  1.00 46.37           C
ATOM   3698  CG  ASN A 237      -0.973   7.615   1.746  1.00 51.65           C
ATOM   3699  OD1 ASN A 237      -2.116   7.350   1.327  1.00 46.04           O
ATOM   3700  ND2 ASN A 237      -0.484   8.867   1.800  1.00 51.86           N
ATOM   3701  H   ASN A 237      -0.920   7.097   4.618  1.00 50.75           H
ATOM   3702  HA  ASN A 237      -1.553   5.195   2.813  1.00 52.39           H
ATOM   3703  HB2 ASN A 237       0.667   6.931   2.750  1.00 55.64           H
ATOM   3704  HB3 ASN A 237       0.222   5.971   1.562  1.00 55.64           H
ATOM   3705 HD21 ASN A 237      -0.949   9.524   1.497  1.00 62.23           H
ATOM   3706 HD22 ASN A 237       0.294   9.011   2.137  1.00 62.23           H
ATOM   3707  N   PHE A 238       0.133   4.257   5.135  1.00 40.98           N
ATOM   3708  CA  PHE A 238       0.910   3.118   5.622  1.00 36.34           C
ATOM   3709  C   PHE A 238       0.677   1.935   4.692  1.00 33.28           C
ATOM   3710  O   PHE A 238      -0.427   1.729   4.206  1.00 32.27           O
ATOM   3711  CB  PHE A 238       0.503   2.715   7.059  1.00 37.00           C
ATOM   3712  CG  PHE A 238       1.040   3.583   8.141  1.00 34.30           C
ATOM   3713  CD1 PHE A 238       2.348   4.036   8.142  1.00 35.57           C
ATOM   3714  CD2 PHE A 238       0.250   3.894   9.219  1.00 40.67           C
ATOM   3715  CE1 PHE A 238       2.818   4.804   9.157  1.00 32.58           C
ATOM   3716  CE2 PHE A 238       0.740   4.689  10.241  1.00 33.04           C
ATOM   3717  CZ  PHE A 238       2.023   5.118  10.218  1.00 36.18           C
ATOM   3718  H   PHE A 238      -0.268   4.709   5.747  1.00 49.17           H
ATOM   3719  HA  PHE A 238       1.854   3.339   5.615  1.00 43.61           H
ATOM   3720  HB2 PHE A 238      -0.464   2.735   7.122  1.00 44.40           H
ATOM   3721  HB3 PHE A 238       0.820   1.813   7.226  1.00 44.40           H
ATOM   3722  HD1 PHE A 238       2.907   3.825   7.429  1.00 42.69           H
ATOM   3723  HD2 PHE A 238      -0.631   3.597   9.246  1.00 48.81           H
ATOM   3724  HE1 PHE A 238       3.697   5.107   9.135  1.00 39.10           H
ATOM   3725  HE2 PHE A 238       0.195   4.901  10.964  1.00 39.65           H
ATOM   3726  HZ  PHE A 238       2.350   5.652  10.905  1.00 43.41           H
ATOM   3727  N   THR A 239       1.726   1.183   4.397  1.00 35.53           N
ATOM   3728  CA  THR A 239       1.519  -0.098   3.734  1.00 35.84           C
ATOM   3729  C   THR A 239       0.650  -0.980   4.598  1.00 32.92           C
ATOM   3730  O   THR A 239       0.762  -0.965   5.822  1.00 32.72           O
ATOM   3731  CB  THR A 239       2.858  -0.787   3.502  1.00 34.31           C
ATOM   3732  OG1 THR A 239       3.658   0.086   2.745  1.00 33.57           O
ATOM   3733  CG2 THR A 239       2.697  -2.079   2.732  1.00 31.99           C
ATOM   3734  H   THR A 239       2.546   1.383   4.563  1.00 42.64           H
ATOM   3735  HA  THR A 239       1.081   0.038   2.879  1.00 43.01           H
ATOM   3736  HB  THR A 239       3.287  -0.977   4.352  1.00 41.18           H
ATOM   3737  HG1 THR A 239       3.771   0.807   3.162  1.00 40.28           H
ATOM   3738 HG21 THR A 239       3.563  -2.496   2.599  1.00 38.38           H
ATOM   3739 HG22 THR A 239       2.126  -2.689   3.224  1.00 38.38           H
ATOM   3740 HG23 THR A 239       2.297  -1.901   1.867  1.00 38.38           H
ATOM   3741  N   VAL A 240      -0.184  -1.792   3.953  1.00 32.15           N
ATOM   3742  CA  VAL A 240      -1.147  -2.632   4.639  1.00 29.74           C
ATOM   3743  C   VAL A 240      -0.585  -4.039   4.702  1.00 33.14           C
ATOM   3744  O   VAL A 240      -0.259  -4.637   3.674  1.00 30.64           O
ATOM   3745  CB  VAL A 240      -2.526  -2.597   3.957  1.00 35.30           C
ATOM   3746  CG1 VAL A 240      -3.459  -3.542   4.624  1.00 32.46           C
ATOM   3747  CG2 VAL A 240      -3.119  -1.207   4.037  1.00 32.54           C
ATOM   3748  H   VAL A 240      -0.207  -1.873   3.097  1.00 38.58           H
ATOM   3749  HA  VAL A 240      -1.254  -2.311   5.548  1.00 35.69           H
ATOM   3750  HB  VAL A 240      -2.440  -2.847   3.024  1.00 42.36           H
ATOM   3751 HG11 VAL A 240      -4.320  -3.503   4.178  1.00 38.95           H
ATOM   3752 HG12 VAL A 240      -3.096  -4.439   4.563  1.00 38.95           H
ATOM   3753 HG13 VAL A 240      -3.556  -3.286   5.554  1.00 38.95           H
ATOM   3754 HG21 VAL A 240      -3.986  -1.208   3.602  1.00 39.04           H
ATOM   3755 HG22 VAL A 240      -3.216  -0.959   4.970  1.00 39.04           H
ATOM   3756 HG23 VAL A 240      -2.524  -0.585   3.589  1.00 39.04           H
ATOM   3757  N   TYR A 241      -0.500  -4.563   5.915  1.00 28.61           N
ATOM   3758  CA  TYR A 241       0.093  -5.847   6.227  1.00 28.63           C
ATOM   3759  C   TYR A 241      -0.934  -6.587   7.042  1.00 22.32           C
ATOM   3760  O   TYR A 241      -1.596  -5.989   7.876  1.00 24.66           O
ATOM   3761  CB  TYR A 241       1.416  -5.739   7.056  1.00 31.50           C
ATOM   3762  CG  TYR A 241       2.614  -5.147   6.330  1.00 27.02           C
ATOM   3763  CD1 TYR A 241       3.081  -3.878   6.626  1.00 31.52           C
ATOM   3764  CD2 TYR A 241       3.271  -5.868   5.329  1.00 31.34           C
ATOM   3765  CE1 TYR A 241       4.198  -3.340   5.944  1.00 32.59           C
ATOM   3766  CE2 TYR A 241       4.388  -5.344   4.660  1.00 29.85           C
ATOM   3767  CZ  TYR A 241       4.826  -4.079   4.976  1.00 32.52           C
ATOM   3768  OH  TYR A 241       5.921  -3.551   4.344  1.00 38.16           O
ATOM   3769  H   TYR A 241      -0.800  -4.163   6.614  1.00 34.33           H
ATOM   3770  HA  TYR A 241       0.268  -6.342   5.411  1.00 34.36           H
ATOM   3771  HB2 TYR A 241       1.245  -5.183   7.832  1.00 37.80           H
ATOM   3772  HB3 TYR A 241       1.667  -6.630   7.348  1.00 37.80           H
ATOM   3773  HD1 TYR A 241       2.658  -3.375   7.285  1.00 37.83           H
ATOM   3774  HD2 TYR A 241       2.977  -6.724   5.119  1.00 37.61           H
ATOM   3775  HE1 TYR A 241       4.510  -2.490   6.157  1.00 39.11           H
ATOM   3776  HE2 TYR A 241       4.818  -5.840   4.001  1.00 35.82           H
ATOM   3777  HH  TYR A 241       6.215  -4.095   3.776  1.00 45.79           H
ATOM   3778  N   GLU A 242      -1.101  -7.840   6.763  1.00 30.51           N
ATOM   3779  CA  GLU A 242      -1.930  -8.697   7.581  1.00 30.28           C
ATOM   3780  C   GLU A 242      -1.129  -9.204   8.789  1.00 34.52           C
ATOM   3781  O   GLU A 242       0.087  -9.370   8.703  1.00 36.85           O
ATOM   3782  CB  GLU A 242      -2.436  -9.882   6.768  1.00 36.34           C
ATOM   3783  CG  GLU A 242      -3.507  -9.524   5.680  1.00 41.52           C
ATOM   3784  CD  GLU A 242      -4.717  -8.775   6.245  1.00 46.75           C
ATOM   3785  OE1 GLU A 242      -5.136  -9.073   7.393  1.00 49.44           O
ATOM   3786  OE2 GLU A 242      -5.249  -7.871   5.555  1.00 51.21           O1-
ATOM   3787  H   GLU A 242      -0.741  -8.238   6.091  1.00 36.62           H
ATOM   3788  HA  GLU A 242      -2.694  -8.196   7.906  1.00 36.34           H
ATOM   3789  HB2 GLU A 242      -1.683 -10.291   6.314  1.00 43.61           H
ATOM   3790  HB3 GLU A 242      -2.838 -10.524   7.375  1.00 43.61           H
ATOM   3791  HG2 GLU A 242      -3.094  -8.960   5.007  1.00 49.82           H
ATOM   3792  HG3 GLU A 242      -3.827 -10.344   5.273  1.00 49.82           H
ATOM   3793  N   PRO A 243      -1.786  -9.435   9.923  1.00 32.45           N
ATOM   3794  CA  PRO A 243      -1.089 -10.021  11.079  1.00 34.79           C
ATOM   3795  C   PRO A 243      -0.599 -11.423  10.798  1.00 37.95           C
ATOM   3796  O   PRO A 243      -1.272 -12.207  10.135  1.00 37.06           O
ATOM   3797  CB  PRO A 243      -2.162 -10.037  12.163  1.00 34.64           C
ATOM   3798  CG  PRO A 243      -3.458  -9.975  11.413  1.00 41.41           C
ATOM   3799  CD  PRO A 243      -3.155  -9.046  10.273  1.00 33.73           C
ATOM   3800  HA  PRO A 243      -0.348  -9.461  11.356  1.00 41.75           H
ATOM   3801  HB2 PRO A 243      -2.099 -10.858  12.676  1.00 41.57           H
ATOM   3802  HB3 PRO A 243      -2.060  -9.262  12.738  1.00 41.57           H
ATOM   3803  HG2 PRO A 243      -3.696 -10.858  11.089  1.00 49.69           H
ATOM   3804  HG3 PRO A 243      -4.154  -9.613  11.983  1.00 49.69           H
ATOM   3805  HD2 PRO A 243      -3.757  -9.207   9.530  1.00 40.48           H
ATOM   3806  HD3 PRO A 243      -3.183  -8.122  10.567  1.00 40.48           H
ATOM   3807  N   LEU A 244       0.602 -11.740  11.309  1.00 37.34           N
ATOM   3808  CA  LEU A 244       1.076 -13.118  11.255  1.00 37.82           C
ATOM   3809  C   LEU A 244       0.570 -13.930  12.453  1.00 40.12           C
ATOM   3810  O   LEU A 244       0.314 -13.381  13.518  1.00 45.66           O
ATOM   3811  CB  LEU A 244       2.602 -13.147  11.242  1.00 39.46           C
ATOM   3812  CG  LEU A 244       3.273 -12.433  10.050  1.00 46.92           C
ATOM   3813  CD1 LEU A 244       4.796 -12.623  10.119  1.00 41.81           C
ATOM   3814  CD2 LEU A 244       2.730 -12.881   8.647  1.00 46.63           C
ATOM   3815  H   LEU A 244       1.144 -11.186  11.682  1.00 44.81           H
ATOM   3816  HA  LEU A 244       0.754 -13.538  10.442  1.00 45.39           H
ATOM   3817  HB2 LEU A 244       2.923 -12.724  12.053  1.00 47.35           H
ATOM   3818  HB3 LEU A 244       2.890 -14.074  11.225  1.00 47.35           H
ATOM   3819  HG  LEU A 244       3.100 -11.482  10.132  1.00 56.31           H
ATOM   3820 HD11 LEU A 244       5.205 -12.169   9.365  1.00 50.17           H
ATOM   3821 HD12 LEU A 244       5.124 -12.245  10.950  1.00 50.17           H
ATOM   3822 HD13 LEU A 244       4.997 -13.571  10.083  1.00 50.17           H
ATOM   3823 HD21 LEU A 244       3.200 -12.389   7.955  1.00 55.95           H
ATOM   3824 HD22 LEU A 244       2.884 -13.832   8.539  1.00 55.95           H
ATOM   3825 HD23 LEU A 244       1.780 -12.691   8.602  1.00 55.95           H
ATOM   3826  N   PRO A 245       0.425 -15.242  12.333  1.00 38.52           N
ATOM   3827  CA  PRO A 245       0.130 -16.052  13.516  1.00 42.93           C
ATOM   3828  C   PRO A 245       1.302 -16.044  14.496  1.00 40.39           C
ATOM   3829  O   PRO A 245       2.466 -16.092  14.094  1.00 39.53           O
ATOM   3830  CB  PRO A 245      -0.119 -17.453  12.933  1.00 37.62           C
ATOM   3831  CG  PRO A 245       0.614 -17.476  11.662  1.00 40.11           C
ATOM   3832  CD  PRO A 245       0.545 -16.070  11.118  1.00 41.13           C
ATOM   3833  HA  PRO A 245      -0.672 -15.734  13.960  1.00 51.52           H
ATOM   3834  HB2 PRO A 245       0.226 -18.126  13.540  1.00 45.15           H
ATOM   3835  HB3 PRO A 245      -1.069 -17.580  12.783  1.00 45.15           H
ATOM   3836  HG2 PRO A 245       1.535 -17.734  11.824  1.00 48.13           H
ATOM   3837  HG3 PRO A 245       0.187 -18.098  11.053  1.00 48.13           H
ATOM   3838  HD2 PRO A 245       1.360 -15.852  10.639  1.00 49.36           H
ATOM   3839  HD3 PRO A 245      -0.238 -15.962  10.556  1.00 49.36           H
ATOM   3840  N   TRP A 246       0.974 -16.004  15.794  1.00 41.52           N
ATOM   3841  CA  TRP A 246       1.979 -15.788  16.843  1.00 37.98           C
ATOM   3842  C   TRP A 246       2.994 -16.917  16.903  1.00 42.16           C
ATOM   3843  O   TRP A 246       4.200 -16.683  17.060  1.00 41.05           O
ATOM   3844  CB  TRP A 246       1.285 -15.661  18.198  1.00 42.84           C
ATOM   3845  CG  TRP A 246       0.365 -14.511  18.285  1.00 39.44           C
ATOM   3846  CD1 TRP A 246      -0.970 -14.499  17.997  1.00 43.03           C
ATOM   3847  CD2 TRP A 246       0.708 -13.190  18.667  1.00 34.79           C
ATOM   3848  NE1 TRP A 246      -1.476 -13.241  18.185  1.00 39.21           N
ATOM   3849  CE2 TRP A 246      -0.459 -12.417  18.589  1.00 38.79           C
ATOM   3850  CE3 TRP A 246       1.897 -12.583  19.078  1.00 39.57           C
ATOM   3851  CZ2 TRP A 246      -0.476 -11.073  18.901  1.00 33.89           C
ATOM   3852  CZ3 TRP A 246       1.878 -11.251  19.381  1.00 38.51           C
ATOM   3853  CH2 TRP A 246       0.705 -10.508  19.297  1.00 35.50           C
ATOM   3854  H   TRP A 246       0.174 -16.100  16.093  1.00 49.82           H
ATOM   3855  HA  TRP A 246       2.454 -14.961  16.666  1.00 45.58           H
ATOM   3856  HB2 TRP A 246       0.770 -16.466  18.362  1.00 51.41           H
ATOM   3857  HB3 TRP A 246       1.959 -15.555  18.886  1.00 51.41           H
ATOM   3858  HD1 TRP A 246      -1.461 -15.235  17.711  1.00 51.64           H
ATOM   3859  HE1 TRP A 246      -2.293 -13.004  18.056  1.00 47.05           H
ATOM   3860  HE3 TRP A 246       2.687 -13.071  19.129  1.00 47.49           H
ATOM   3861  HZ2 TRP A 246      -1.260 -10.575  18.853  1.00 40.67           H
ATOM   3862  HZ3 TRP A 246       2.664 -10.833  19.651  1.00 46.22           H
ATOM   3863  HH2 TRP A 246       0.724  -9.604  19.516  1.00 42.60           H
ATOM   3864  N   GLU A 247       2.518 -18.153  16.795  1.00 40.46           N
ATOM   3865  CA  GLU A 247       3.393 -19.316  16.792  1.00 49.06           C
ATOM   3866  C   GLU A 247       4.515 -19.219  15.750  1.00 43.12           C
ATOM   3867  O   GLU A 247       5.541 -19.891  15.903  1.00 48.79           O
ATOM   3868  CB  GLU A 247       2.550 -20.583  16.550  1.00 48.23           C
ATOM   3869  CG  GLU A 247       1.340 -20.804  17.505  1.00 51.55           C
ATOM   3870  CD  GLU A 247       0.179 -19.783  17.357  1.00 57.33           C
ATOM   3871  OE1 GLU A 247      -0.076 -19.274  16.235  1.00 51.95           O
ATOM   3872  OE2 GLU A 247      -0.464 -19.477  18.391  1.00 59.55           O1-
ATOM   3873  H   GLU A 247       1.683 -18.345  16.721  1.00 48.55           H
ATOM   3874  HA  GLU A 247       3.806 -19.397  17.665  1.00 58.88           H
ATOM   3875  HB2 GLU A 247       2.199 -20.546  15.646  1.00 57.88           H
ATOM   3876  HB3 GLU A 247       3.130 -21.355  16.638  1.00 57.88           H
ATOM   3877  HG2 GLU A 247       0.974 -21.687  17.338  1.00 61.86           H
ATOM   3878  HG3 GLU A 247       1.657 -20.754  18.420  1.00 61.86           H
ATOM   3879  N   SER A 248       4.369 -18.385  14.719  1.00 40.26           N
ATOM   3880  CA  SER A 248       5.319 -18.369  13.607  1.00 43.06           C
ATOM   3881  C   SER A 248       6.513 -17.447  13.815  1.00 46.90           C
ATOM   3882  O   SER A 248       7.497 -17.561  13.078  1.00 45.46           O
ATOM   3883  CB  SER A 248       4.622 -17.942  12.324  1.00 43.79           C
ATOM   3884  OG  SER A 248       4.173 -16.595  12.419  1.00 47.41           O
ATOM   3885  H   SER A 248       3.728 -17.817  14.640  1.00 48.31           H
ATOM   3886  HA  SER A 248       5.659 -19.268  13.475  1.00 51.67           H
ATOM   3887  HB2 SER A 248       5.246 -18.016  11.585  1.00 52.55           H
ATOM   3888  HB3 SER A 248       3.858 -18.520  12.172  1.00 52.55           H
ATOM   3889  HG  SER A 248       3.631 -16.517  13.056  1.00 56.89           H
ATOM   3890  N   PHE A 249       6.440 -16.493  14.739  1.00 46.22           N
ATOM   3891  CA  PHE A 249       7.614 -15.688  15.063  1.00 47.74           C
ATOM   3892  C   PHE A 249       7.952 -15.790  16.546  1.00 40.82           C
ATOM   3893  O   PHE A 249       8.774 -15.030  17.054  1.00 37.29           O
ATOM   3894  CB  PHE A 249       7.410 -14.233  14.629  1.00 39.84           C
ATOM   3895  CG  PHE A 249       6.206 -13.592  15.224  1.00 42.54           C
ATOM   3896  CD1 PHE A 249       6.287 -12.930  16.436  1.00 37.41           C
ATOM   3897  CD2 PHE A 249       4.996 -13.640  14.570  1.00 34.86           C
ATOM   3898  CE1 PHE A 249       5.177 -12.338  16.983  1.00 38.02           C
ATOM   3899  CE2 PHE A 249       3.876 -13.038  15.113  1.00 43.10           C
ATOM   3900  CZ  PHE A 249       3.971 -12.381  16.327  1.00 42.61           C
ATOM   3901  H   PHE A 249       5.733 -16.295  15.187  1.00 55.47           H
ATOM   3902  HA  PHE A 249       8.371 -16.036  14.568  1.00 57.29           H
ATOM   3903  HB2 PHE A 249       8.185 -13.715  14.897  1.00 47.81           H
ATOM   3904  HB3 PHE A 249       7.314 -14.205  13.664  1.00 47.81           H
ATOM   3905  HD1 PHE A 249       7.099 -12.891  16.887  1.00 44.90           H
ATOM   3906  HD2 PHE A 249       4.931 -14.078  13.753  1.00 41.84           H
ATOM   3907  HE1 PHE A 249       5.244 -11.895  17.798  1.00 45.62           H
ATOM   3908  HE2 PHE A 249       3.062 -13.076  14.666  1.00 51.72           H
ATOM   3909  HZ  PHE A 249       3.221 -11.979  16.701  1.00 51.14           H
ATOM   3910  N   LEU A 250       7.316 -16.700  17.259  1.00 44.78           N
ATOM   3911  CA  LEU A 250       7.694 -16.997  18.624  1.00 43.19           C
ATOM   3912  C   LEU A 250       8.075 -18.465  18.700  1.00 44.88           C
ATOM   3913  O   LEU A 250       7.592 -19.298  17.930  1.00 53.98           O
ATOM   3914  CB  LEU A 250       6.568 -16.657  19.596  1.00 39.89           C
ATOM   3915  CG  LEU A 250       6.229 -15.169  19.610  1.00 43.09           C
ATOM   3916  CD1 LEU A 250       4.835 -14.889  20.226  1.00 40.16           C
ATOM   3917  CD2 LEU A 250       7.307 -14.444  20.382  1.00 37.39           C
ATOM   3918  H   LEU A 250       6.653 -17.165  16.971  1.00 53.73           H
ATOM   3919  HA  LEU A 250       8.471 -16.469  18.863  1.00 51.83           H
ATOM   3920  HB2 LEU A 250       5.769 -17.143  19.337  1.00 47.87           H
ATOM   3921  HB3 LEU A 250       6.836 -16.911  20.492  1.00 47.87           H
ATOM   3922  HG  LEU A 250       6.231 -14.833  18.700  1.00 51.70           H
ATOM   3923 HD11 LEU A 250       4.669 -13.933  20.211  1.00 48.19           H
ATOM   3924 HD12 LEU A 250       4.160 -15.350  19.703  1.00 48.19           H
ATOM   3925 HD13 LEU A 250       4.823 -15.213  21.141  1.00 48.19           H
ATOM   3926 HD21 LEU A 250       7.101 -13.497  20.398  1.00 44.86           H
ATOM   3927 HD22 LEU A 250       7.334 -14.792  21.288  1.00 44.86           H
ATOM   3928 HD23 LEU A 250       8.160 -14.591  19.946  1.00 44.86           H
ATOM   3929  N   LYS A 251       9.004 -18.767  19.578  1.00 39.43           N
ATOM   3930  CA  LYS A 251       9.451 -20.127  19.737  1.00 42.20           C
ATOM   3931  C   LYS A 251       9.638 -20.374  21.218  1.00 39.47           C
ATOM   3932  O   LYS A 251       9.877 -19.451  22.005  1.00 39.97           O
ATOM   3933  CB  LYS A 251      10.748 -20.363  18.957  1.00 44.62           C
ATOM   3934  CG  LYS A 251      11.989 -19.905  19.705  1.00 43.23           C
ATOM   3935  CD  LYS A 251      13.277 -20.255  18.978  1.00 50.26           C
ATOM   3936  CE  LYS A 251      14.509 -19.977  19.852  1.00 47.55           C
ATOM   3937  NZ  LYS A 251      15.655 -19.435  19.041  1.00 58.20           N1+
ATOM   3938  H   LYS A 251       9.393 -18.201  20.095  1.00 47.31           H
ATOM   3939  HA  LYS A 251       8.773 -20.735  19.403  1.00 50.64           H
ATOM   3940  HB2 LYS A 251      10.840 -21.312  18.778  1.00 53.54           H
ATOM   3941  HB3 LYS A 251      10.706 -19.872  18.121  1.00 53.54           H
ATOM   3942  HG2 LYS A 251      11.957 -18.942  19.811  1.00 51.87           H
ATOM   3943  HG3 LYS A 251      12.010 -20.334  20.575  1.00 51.87           H
ATOM   3944  HD2 LYS A 251      13.271 -21.199  18.752  1.00 60.31           H
ATOM   3945  HD3 LYS A 251      13.347 -19.718  18.173  1.00 60.31           H
ATOM   3946  HE2 LYS A 251      14.279 -19.321  20.528  1.00 57.06           H
ATOM   3947  HE3 LYS A 251      14.797 -20.803  20.270  1.00 57.06           H
ATOM   3948  HZ1 LYS A 251      16.355 -19.283  19.569  1.00 69.84           H
ATOM   3949  HZ2 LYS A 251      15.888 -20.023  18.414  1.00 69.84           H
ATOM   3950  HZ3 LYS A 251      15.417 -18.673  18.649  1.00 69.84           H
ATOM   3951  N   GLY A 252       9.553 -21.634  21.599  1.00 43.05           N
ATOM   3952  CA  GLY A 252       9.842 -21.947  22.983  1.00 42.49           C
ATOM   3953  C   GLY A 252       8.867 -21.316  23.939  1.00 43.90           C
ATOM   3954  O   GLY A 252       9.210 -21.075  25.109  1.00 46.43           O
ATOM   3955  H   GLY A 252       9.340 -22.301  21.100  1.00 51.66           H
ATOM   3956  HA2 GLY A 252       9.814 -22.908  23.107  1.00 50.99           H
ATOM   3957  HA3 GLY A 252      10.733 -21.635  23.204  1.00 50.99           H
ATOM   3958  N   LEU A 253       7.649 -21.035  23.472  1.00 38.19           N
ATOM   3959  CA  LEU A 253       6.610 -20.491  24.324  1.00 37.00           C
ATOM   3960  C   LEU A 253       5.367 -21.357  24.199  1.00 28.62           C
ATOM   3961  O   LEU A 253       4.875 -21.590  23.095  1.00 33.46           O
ATOM   3962  CB  LEU A 253       6.331 -19.037  23.940  1.00 37.16           C
ATOM   3963  CG  LEU A 253       5.954 -18.058  25.037  1.00 36.54           C
ATOM   3964  CD1 LEU A 253       6.869 -18.157  26.258  1.00 34.95           C
ATOM   3965  CD2 LEU A 253       6.011 -16.639  24.478  1.00 34.82           C
ATOM   3966  H   LEU A 253       7.405 -21.154  22.656  1.00 45.83           H
ATOM   3967  HA  LEU A 253       6.906 -20.513  25.247  1.00 44.40           H
ATOM   3968  HB2 LEU A 253       7.127 -18.685  23.512  1.00 44.60           H
ATOM   3969  HB3 LEU A 253       5.602 -19.034  23.300  1.00 44.60           H
ATOM   3970  HG  LEU A 253       5.044 -18.234  25.324  1.00 43.85           H
ATOM   3971 HD11 LEU A 253       6.581 -17.510  26.922  1.00 41.94           H
ATOM   3972 HD12 LEU A 253       6.813 -19.054  26.623  1.00 41.94           H
ATOM   3973 HD13 LEU A 253       7.781 -17.967  25.985  1.00 41.94           H
ATOM   3974 HD21 LEU A 253       5.770 -16.014  25.180  1.00 41.79           H
ATOM   3975 HD22 LEU A 253       6.912 -16.458  24.169  1.00 41.79           H
ATOM   3976 HD23 LEU A 253       5.386 -16.565  23.740  1.00 41.79           H
ATOM   3977  N   ASP A 254       4.859 -21.822  25.324  1.00 28.65           N
ATOM   3978  CA  ASP A 254       3.631 -22.598  25.324  1.00 37.50           C
ATOM   3979  C   ASP A 254       2.427 -21.680  25.153  1.00 34.37           C
ATOM   3980  O   ASP A 254       2.551 -20.468  24.987  1.00 35.33           O
ATOM   3981  CB  ASP A 254       3.525 -23.439  26.598  1.00 40.31           C
ATOM   3982  CG  ASP A 254       3.145 -22.628  27.836  1.00 51.83           C
ATOM   3983  OD1 ASP A 254       3.072 -23.246  28.928  1.00 57.54           O
ATOM   3984  OD2 ASP A 254       2.903 -21.402  27.743  1.00 47.57           O1-
ATOM   3985  H   ASP A 254       5.205 -21.703  26.103  1.00 34.38           H
ATOM   3986  HA  ASP A 254       3.648 -23.207  24.569  1.00 45.00           H
ATOM   3987  HB2 ASP A 254       2.846 -24.119  26.468  1.00 48.37           H
ATOM   3988  HB3 ASP A 254       4.383 -23.858  26.768  1.00 48.37           H
ATOM   3989  N   GLU A 255       1.238 -22.277  25.229  1.00 36.84           N
ATOM   3990  CA  GLU A 255       0.014 -21.598  24.822  1.00 36.12           C
ATOM   3991  C   GLU A 255      -0.288 -20.400  25.711  1.00 31.56           C
ATOM   3992  O   GLU A 255      -0.646 -19.325  25.217  1.00 29.18           O
ATOM   3993  CB  GLU A 255      -1.154 -22.586  24.851  1.00 41.43           C
ATOM   3994  CG  GLU A 255      -2.451 -22.068  24.220  1.00 52.68           C
ATOM   3995  CD  GLU A 255      -2.475 -22.195  22.682  1.00 65.40           C
ATOM   3996  OE1 GLU A 255      -1.523 -21.697  22.022  1.00 60.56           O
ATOM   3997  OE2 GLU A 255      -3.456 -22.788  22.142  1.00 67.87           O1-
ATOM   3998  H   GLU A 255       1.116 -23.079  25.514  1.00 44.21           H
ATOM   3999  HA  GLU A 255       0.116 -21.279  23.912  1.00 43.35           H
ATOM   4000  HB2 GLU A 255      -0.894 -23.387  24.369  1.00 49.71           H
ATOM   4001  HB3 GLU A 255      -1.347 -22.810  25.775  1.00 49.71           H
ATOM   4002  HG2 GLU A 255      -3.197 -22.577  24.573  1.00 63.22           H
ATOM   4003  HG3 GLU A 255      -2.556 -21.130  24.443  1.00 63.22           H
ATOM   4004  N   SER A 256      -0.133 -20.567  27.018  1.00 29.18           N
ATOM   4005  CA  SER A 256      -0.366 -19.486  27.959  1.00 29.89           C
ATOM   4006  C   SER A 256       0.606 -18.333  27.732  1.00 28.40           C
ATOM   4007  O   SER A 256       0.234 -17.165  27.856  1.00 24.13           O
ATOM   4008  CB  SER A 256      -0.200 -20.014  29.364  1.00 32.12           C
ATOM   4009  OG  SER A 256      -1.446 -20.367  29.875  1.00 44.02           O
ATOM   4010  H   SER A 256       0.108 -21.305  27.387  1.00 35.02           H
ATOM   4011  HA  SER A 256      -1.271 -19.153  27.856  1.00 35.87           H
ATOM   4012  HB2 SER A 256       0.372 -20.797  29.346  1.00 38.55           H
ATOM   4013  HB3 SER A 256       0.191 -19.324  29.922  1.00 38.55           H
ATOM   4014  HG  SER A 256      -1.363 -20.662  30.657  1.00 52.82           H
ATOM   4015  N   GLY A 257       1.866 -18.646  27.453  1.00 28.04           N
ATOM   4016  CA  GLY A 257       2.849 -17.593  27.282  1.00 27.95           C
ATOM   4017  C   GLY A 257       2.572 -16.758  26.049  1.00 25.19           C
ATOM   4018  O   GLY A 257       2.683 -15.530  26.074  1.00 23.43           O
ATOM   4019  H   GLY A 257       2.169 -19.446  27.361  1.00 33.65           H
ATOM   4020  HA2 GLY A 257       2.841 -17.011  28.058  1.00 33.55           H
ATOM   4021  HA3 GLY A 257       3.733 -17.984  27.198  1.00 33.55           H
ATOM   4022  N   ILE A 258       2.189 -17.413  24.961  1.00 23.95           N
ATOM   4023  CA  ILE A 258       1.786 -16.695  23.760  1.00 26.76           C
ATOM   4024  C   ILE A 258       0.568 -15.835  24.050  1.00 22.30           C
ATOM   4025  O   ILE A 258       0.515 -14.643  23.708  1.00 21.75           O
ATOM   4026  CB  ILE A 258       1.529 -17.696  22.629  1.00 26.94           C
ATOM   4027  CG1 ILE A 258       2.864 -18.160  22.099  1.00 33.45           C
ATOM   4028  CG2 ILE A 258       0.633 -17.121  21.544  1.00 33.26           C
ATOM   4029  CD1 ILE A 258       2.823 -19.541  21.648  1.00 35.52           C
ATOM   4030  H   ILE A 258       2.153 -18.270  24.892  1.00 28.74           H
ATOM   4031  HA  ILE A 258       2.508 -16.108  23.485  1.00 32.11           H
ATOM   4032  HB  ILE A 258       1.078 -18.465  23.009  1.00 32.33           H
ATOM   4033 HG12 ILE A 258       3.119 -17.604  21.346  1.00 40.14           H
ATOM   4034 HG13 ILE A 258       3.527 -18.092  22.803  1.00 40.14           H
ATOM   4035 HG21 ILE A 258       0.502 -17.791  20.855  1.00 39.91           H
ATOM   4036 HG22 ILE A 258      -0.221 -16.879  21.936  1.00 39.91           H
ATOM   4037 HG23 ILE A 258       1.058 -16.336  21.166  1.00 39.91           H
ATOM   4038 HD11 ILE A 258       3.700 -19.791  21.318  1.00 42.63           H
ATOM   4039 HD12 ILE A 258       2.575 -20.109  22.394  1.00 42.63           H
ATOM   4040 HD13 ILE A 258       2.166 -19.621  20.938  1.00 42.63           H
ATOM   4041  N   ASP A 259      -0.414 -16.416  24.723  1.00 21.47           N
ATOM   4042  CA  ASP A 259      -1.588 -15.643  25.113  1.00 23.35           C
ATOM   4043  C   ASP A 259      -1.191 -14.390  25.890  1.00 25.06           C
ATOM   4044  O   ASP A 259      -1.651 -13.276  25.580  1.00 18.74           O
ATOM   4045  CB  ASP A 259      -2.537 -16.501  25.940  1.00 26.96           C
ATOM   4046  CG  ASP A 259      -3.829 -15.763  26.257  1.00 26.94           C
ATOM   4047  OD1 ASP A 259      -4.621 -15.648  25.331  1.00 28.69           O
ATOM   4048  OD2 ASP A 259      -3.985 -15.215  27.367  1.00 25.45           O1-
ATOM   4049  H   ASP A 259      -0.428 -17.241  24.964  1.00 25.76           H
ATOM   4050  HA  ASP A 259      -2.060 -15.362  24.313  1.00 28.02           H
ATOM   4051  HB2 ASP A 259      -2.760 -17.302  25.441  1.00 32.35           H
ATOM   4052  HB3 ASP A 259      -2.108 -16.736  26.777  1.00 32.35           H
ATOM   4053  N   LEU A 260      -0.327 -14.551  26.908  1.00 22.12           N
ATOM   4054  CA  LEU A 260       0.084 -13.394  27.704  1.00 23.20           C
ATOM   4055  C   LEU A 260       0.794 -12.386  26.824  1.00 20.62           C
ATOM   4056  O   LEU A 260       0.490 -11.187  26.862  1.00 20.67           O
ATOM   4057  CB  LEU A 260       0.975 -13.809  28.878  1.00 16.84           C
ATOM   4058  CG  LEU A 260       1.566 -12.638  29.692  1.00 21.22           C
ATOM   4059  CD1 LEU A 260       0.493 -11.726  30.214  1.00 17.93           C
ATOM   4060  CD2 LEU A 260       2.356 -13.131  30.831  1.00 23.84           C
ATOM   4061  H   LEU A 260       0.023 -15.300  27.149  1.00 26.54           H
ATOM   4062  HA  LEU A 260      -0.707 -12.967  28.067  1.00 27.85           H
ATOM   4063  HB2 LEU A 260       0.451 -14.354  29.485  1.00 20.20           H
ATOM   4064  HB3 LEU A 260       1.718 -14.329  28.533  1.00 20.20           H
ATOM   4065  HG  LEU A 260       2.152 -12.117  29.121  1.00 25.46           H
ATOM   4066 HD11 LEU A 260       0.907 -11.008  30.717  1.00 21.52           H
ATOM   4067 HD12 LEU A 260      -0.003 -11.362  29.464  1.00 21.52           H
ATOM   4068 HD13 LEU A 260      -0.101 -12.234  30.789  1.00 21.52           H
ATOM   4069 HD21 LEU A 260       2.712 -12.373  31.321  1.00 28.61           H
ATOM   4070 HD22 LEU A 260       1.782 -13.659  31.408  1.00 28.61           H
ATOM   4071 HD23 LEU A 260       3.083 -13.680  30.496  1.00 28.61           H
ATOM   4072  N   LEU A 261       1.658 -12.877  25.940  1.00 23.13           N
ATOM   4073  CA  LEU A 261       2.410 -11.984  25.064  1.00 21.61           C
ATOM   4074  C   LEU A 261       1.486 -11.238  24.087  1.00 23.43           C
ATOM   4075  O   LEU A 261       1.688 -10.045  23.821  1.00 19.61           O
ATOM   4076  CB  LEU A 261       3.481 -12.761  24.314  1.00 21.40           C
ATOM   4077  CG  LEU A 261       4.336 -11.898  23.399  1.00 29.74           C
ATOM   4078  CD1 LEU A 261       4.998 -10.802  24.131  1.00 31.55           C
ATOM   4079  CD2 LEU A 261       5.402 -12.752  22.740  1.00 35.42           C
ATOM   4080  H   LEU A 261       1.827 -13.713  25.828  1.00 27.75           H
ATOM   4081  HA  LEU A 261       2.857 -11.318  25.611  1.00 25.94           H
ATOM   4082  HB2 LEU A 261       4.070 -13.183  24.959  1.00 25.68           H
ATOM   4083  HB3 LEU A 261       3.052 -13.438  23.768  1.00 25.68           H
ATOM   4084  HG  LEU A 261       3.779 -11.512  22.705  1.00 35.69           H
ATOM   4085 HD11 LEU A 261       5.529 -10.282  23.508  1.00 37.85           H
ATOM   4086 HD12 LEU A 261       4.320 -10.240  24.538  1.00 37.85           H
ATOM   4087 HD13 LEU A 261       5.569 -11.181  24.817  1.00 37.85           H
ATOM   4088 HD21 LEU A 261       5.940 -12.192  22.159  1.00 42.50           H
ATOM   4089 HD22 LEU A 261       5.959 -13.148  23.428  1.00 42.50           H
ATOM   4090 HD23 LEU A 261       4.970 -13.449  22.221  1.00 42.50           H
ATOM   4091  N   SER A 262       0.460 -11.912  23.565  1.00 24.51           N
ATOM   4092  CA  SER A 262      -0.495 -11.237  22.690  1.00 25.59           C
ATOM   4093  C   SER A 262      -1.260 -10.135  23.415  1.00 21.16           C
ATOM   4094  O   SER A 262      -1.692  -9.166  22.783  1.00 24.47           O
ATOM   4095  CB  SER A 262      -1.470 -12.237  22.086  1.00 24.67           C
ATOM   4096  OG  SER A 262      -2.361 -12.692  23.060  1.00 25.22           O
ATOM   4097  H   SER A 262       0.297 -12.746  23.700  1.00 29.41           H
ATOM   4098  HA  SER A 262      -0.008 -10.824  21.960  1.00 30.70           H
ATOM   4099  HB2 SER A 262      -1.970 -11.804  21.376  1.00 29.61           H
ATOM   4100  HB3 SER A 262      -0.973 -12.991  21.732  1.00 29.61           H
ATOM   4101  HG  SER A 262      -1.939 -13.068  23.682  1.00 30.26           H
ATOM   4102  N   LYS A 263      -1.402 -10.226  24.720  1.00 17.80           N
ATOM   4103  CA  LYS A 263      -2.112  -9.178  25.442  1.00 16.44           C
ATOM   4104  C   LYS A 263      -1.235  -7.952  25.652  1.00 16.34           C
ATOM   4105  O   LYS A 263      -1.751  -6.839  25.852  1.00 18.02           O
ATOM   4106  CB  LYS A 263      -2.632  -9.644  26.822  1.00 18.75           C
ATOM   4107  CG  LYS A 263      -3.588 -10.869  26.927  1.00 29.94           C
ATOM   4108  CD  LYS A 263      -4.477 -10.979  25.751  1.00 30.09           C
ATOM   4109  CE  LYS A 263      -5.636 -12.019  26.016  1.00 38.05           C
ATOM   4110  NZ  LYS A 263      -6.267 -12.512  24.711  1.00 36.64           N1+
ATOM   4111  H   LYS A 263      -1.106 -10.869  25.209  1.00 21.36           H
ATOM   4112  HA  LYS A 263      -2.879  -8.904  24.915  1.00 19.73           H
ATOM   4113  HB2 LYS A 263      -1.858  -9.852  27.368  1.00 22.49           H
ATOM   4114  HB3 LYS A 263      -3.101  -8.895  27.222  1.00 22.49           H
ATOM   4115  HG2 LYS A 263      -3.061 -11.680  26.985  1.00 35.93           H
ATOM   4116  HG3 LYS A 263      -4.143 -10.773  27.717  1.00 35.93           H
ATOM   4117  HD2 LYS A 263      -4.877 -10.114  25.568  1.00 36.11           H
ATOM   4118  HD3 LYS A 263      -3.963 -11.282  24.986  1.00 36.11           H
ATOM   4119  HE2 LYS A 263      -5.275 -12.786  26.487  1.00 45.66           H
ATOM   4120  HE3 LYS A 263      -6.329 -11.596  26.547  1.00 45.66           H
ATOM   4121  HZ1 LYS A 263      -6.916 -13.095  24.889  1.00 43.97           H
ATOM   4122  HZ2 LYS A 263      -6.611 -11.825  24.261  1.00 43.97           H
ATOM   4123  HZ3 LYS A 263      -5.651 -12.909  24.207  1.00 43.97           H
ATOM   4124  N   MET A 264       0.076  -8.144  25.765  1.00 17.12           N
ATOM   4125  CA  MET A 264       0.952  -7.010  25.963  1.00 14.26           C
ATOM   4126  C   MET A 264       1.210  -6.301  24.656  1.00 14.20           C
ATOM   4127  O   MET A 264       1.396  -5.094  24.621  1.00 16.83           O
ATOM   4128  CB  MET A 264       2.319  -7.459  26.576  1.00 18.49           C
ATOM   4129  CG  MET A 264       2.241  -8.235  27.827  1.00 19.68           C
ATOM   4130  SD  MET A 264       3.852  -9.031  28.272  1.00 23.21           S
ATOM   4131  CE  MET A 264       3.478  -9.470  29.911  1.00 19.84           C
ATOM   4132  H   MET A 264       0.472  -8.907  25.731  1.00 20.55           H
ATOM   4133  HA  MET A 264       0.534  -6.391  26.582  1.00 17.11           H
ATOM   4134  HB2 MET A 264       2.781  -8.009  25.924  1.00 22.19           H
ATOM   4135  HB3 MET A 264       2.847  -6.667  26.760  1.00 22.19           H
ATOM   4136  HG2 MET A 264       1.988  -7.642  28.552  1.00 23.62           H
ATOM   4137  HG3 MET A 264       1.577  -8.935  27.724  1.00 23.62           H
ATOM   4138  HE1 MET A 264       4.247  -9.914  30.301  1.00 23.81           H
ATOM   4139  HE2 MET A 264       3.269  -8.667  30.412  1.00 23.81           H
ATOM   4140  HE3 MET A 264       2.715 -10.069  29.910  1.00 23.81           H
ATOM   4141  N   LEU A 265       1.216  -7.012  23.556  1.00 14.78           N
ATOM   4142  CA  LEU A 265       1.485  -6.376  22.284  1.00 19.02           C
ATOM   4143  C   LEU A 265       0.212  -6.073  21.484  1.00 18.56           C
ATOM   4144  O   LEU A 265       0.253  -6.068  20.249  1.00 20.59           O
ATOM   4145  CB  LEU A 265       2.425  -7.256  21.488  1.00 21.17           C
ATOM   4146  CG  LEU A 265       3.832  -7.414  22.052  1.00 22.28           C
ATOM   4147  CD1 LEU A 265       4.696  -8.260  21.130  1.00 22.63           C
ATOM   4148  CD2 LEU A 265       4.440  -6.075  22.253  1.00 16.42           C
ATOM   4149  H   LEU A 265       1.068  -7.858  23.513  1.00 17.73           H
ATOM   4150  HA  LEU A 265       1.937  -5.533  22.447  1.00 22.83           H
ATOM   4151  HB2 LEU A 265       2.036  -8.143  21.429  1.00 25.40           H
ATOM   4152  HB3 LEU A 265       2.512  -6.882  20.597  1.00 25.40           H
ATOM   4153  HG  LEU A 265       3.783  -7.858  22.913  1.00 26.74           H
ATOM   4154 HD11 LEU A 265       5.582  -8.342  21.516  1.00 27.16           H
ATOM   4155 HD12 LEU A 265       4.293  -9.138  21.037  1.00 27.16           H
ATOM   4156 HD13 LEU A 265       4.751  -7.828  20.264  1.00 27.16           H
ATOM   4157 HD21 LEU A 265       5.335  -6.186  22.612  1.00 19.70           H
ATOM   4158 HD22 LEU A 265       4.480  -5.615  21.400  1.00 19.70           H
ATOM   4159 HD23 LEU A 265       3.894  -5.571  22.876  1.00 19.70           H
ATOM   4160  N   LYS A 266      -0.881  -5.782  22.169  1.00 24.48           N
ATOM   4161  CA  LYS A 266      -2.024  -5.116  21.547  1.00 20.30           C
ATOM   4162  C   LYS A 266      -1.585  -3.737  21.108  1.00 22.54           C
ATOM   4163  O   LYS A 266      -1.006  -2.993  21.886  1.00 20.12           O
ATOM   4164  CB  LYS A 266      -3.199  -4.965  22.512  1.00 22.23           C
ATOM   4165  CG  LYS A 266      -3.886  -6.211  23.059  1.00 23.65           C
ATOM   4166  CD  LYS A 266      -4.612  -6.917  22.029  1.00 30.07           C
ATOM   4167  CE  LYS A 266      -5.683  -7.885  22.579  1.00 30.63           C
ATOM   4168  NZ  LYS A 266      -6.417  -8.561  21.417  1.00 40.08           N1+
ATOM   4169  H   LYS A 266      -0.991  -5.958  23.004  1.00 29.37           H
ATOM   4170  HA  LYS A 266      -2.316  -5.617  20.770  1.00 24.36           H
ATOM   4171  HB2 LYS A 266      -2.884  -4.464  23.281  1.00 26.67           H
ATOM   4172  HB3 LYS A 266      -3.884  -4.448  22.061  1.00 26.67           H
ATOM   4173  HG2 LYS A 266      -3.217  -6.811  23.423  1.00 28.38           H
ATOM   4174  HG3 LYS A 266      -4.516  -5.952  23.750  1.00 28.38           H
ATOM   4175  HD2 LYS A 266      -5.060  -6.270  21.462  1.00 36.08           H
ATOM   4176  HD3 LYS A 266      -3.984  -7.437  21.503  1.00 36.08           H
ATOM   4177  HE2 LYS A 266      -5.257  -8.570  23.117  1.00 36.75           H
ATOM   4178  HE3 LYS A 266      -6.329  -7.389  23.107  1.00 36.75           H
ATOM   4179  HZ1 LYS A 266      -7.034  -9.119  21.732  1.00 48.09           H
ATOM   4180  HZ2 LYS A 266      -6.813  -7.947  20.909  1.00 48.09           H
ATOM   4181  HZ3 LYS A 266      -5.839  -9.020  20.919  1.00 48.09           H
ATOM   4182  N   LEU A 267      -1.907  -3.375  19.870  1.00 20.30           N
ATOM   4183  CA  LEU A 267      -1.547  -2.063  19.363  1.00 17.99           C
ATOM   4184  C   LEU A 267      -2.340  -0.963  20.020  1.00 20.68           C
ATOM   4185  O   LEU A 267      -1.796   0.102  20.326  1.00 21.63           O
ATOM   4186  CB  LEU A 267      -1.757  -2.051  17.859  1.00 21.03           C
ATOM   4187  CG  LEU A 267      -0.820  -3.030  17.153  1.00 28.46           C
ATOM   4188  CD1 LEU A 267      -1.538  -3.644  15.982  1.00 40.90           C
ATOM   4189  CD2 LEU A 267       0.261  -2.278  16.681  1.00 24.19           C
ATOM   4190  H   LEU A 267      -2.331  -3.869  19.309  1.00 24.36           H
ATOM   4191  HA  LEU A 267      -0.607  -1.902  19.538  1.00 21.59           H
ATOM   4192  HB2 LEU A 267      -2.671  -2.309  17.661  1.00 25.23           H
ATOM   4193  HB3 LEU A 267      -1.578  -1.161  17.518  1.00 25.23           H
ATOM   4194  HG  LEU A 267      -0.510  -3.721  17.759  1.00 34.16           H
ATOM   4195 HD11 LEU A 267      -0.941  -4.265  15.536  1.00 49.08           H
ATOM   4196 HD12 LEU A 267      -2.324  -4.113  16.305  1.00 49.08           H
ATOM   4197 HD13 LEU A 267      -1.801  -2.939  15.369  1.00 49.08           H
ATOM   4198 HD21 LEU A 267       0.881  -2.868  16.225  1.00 29.02           H
ATOM   4199 HD22 LEU A 267      -0.069  -1.604  16.066  1.00 29.02           H
ATOM   4200 HD23 LEU A 267       0.701  -1.853  17.433  1.00 29.02           H
ATOM   4201  N   ASP A 268      -3.633  -1.191  20.227  1.00 21.32           N
ATOM   4202  CA  ASP A 268      -4.498  -0.193  20.808  1.00 20.18           C
ATOM   4203  C   ASP A 268      -4.149  -0.117  22.288  1.00 19.97           C
ATOM   4204  O   ASP A 268      -4.328  -1.109  23.004  1.00 20.61           O
ATOM   4205  CB  ASP A 268      -5.947  -0.621  20.609  1.00 22.00           C
ATOM   4206  CG  ASP A 268      -6.946   0.329  21.235  1.00 27.88           C
ATOM   4207  OD1 ASP A 268      -6.565   1.285  21.940  1.00 22.36           O
ATOM   4208  OD2 ASP A 268      -8.140   0.092  20.989  1.00 28.27           O1-
ATOM   4209  H   ASP A 268      -4.031  -1.928  20.034  1.00 25.59           H
ATOM   4210  HA  ASP A 268      -4.353   0.672  20.393  1.00 24.21           H
ATOM   4211  HB2 ASP A 268      -6.134  -0.665  19.658  1.00 26.40           H
ATOM   4212  HB3 ASP A 268      -6.075  -1.495  21.011  1.00 26.40           H
ATOM   4213  N   PRO A 269      -3.671   1.007  22.786  1.00 21.40           N
ATOM   4214  CA  PRO A 269      -3.238   1.041  24.197  1.00 25.02           C
ATOM   4215  C   PRO A 269      -4.385   0.832  25.187  1.00 24.62           C
ATOM   4216  O   PRO A 269      -4.137   0.308  26.282  1.00 21.84           O
ATOM   4217  CB  PRO A 269      -2.573   2.425  24.354  1.00 27.83           C
ATOM   4218  CG  PRO A 269      -2.860   3.215  23.078  1.00 31.15           C
ATOM   4219  CD  PRO A 269      -3.434   2.264  22.047  1.00 23.41           C
ATOM   4220  HA  PRO A 269      -2.568   0.356  24.349  1.00 30.03           H
ATOM   4221  HB2 PRO A 269      -2.954   2.878  25.123  1.00 33.40           H
ATOM   4222  HB3 PRO A 269      -1.617   2.310  24.471  1.00 33.40           H
ATOM   4223  HG2 PRO A 269      -3.500   3.917  23.276  1.00 37.38           H
ATOM   4224  HG3 PRO A 269      -2.033   3.601  22.751  1.00 37.38           H
ATOM   4225  HD2 PRO A 269      -4.271   2.611  21.700  1.00 28.09           H
ATOM   4226  HD3 PRO A 269      -2.793   2.117  21.334  1.00 28.09           H
ATOM   4227  N   ASN A 270      -5.634   1.131  24.802  1.00 21.27           N
ATOM   4228  CA  ASN A 270      -6.758   0.963  25.711  1.00 23.75           C
ATOM   4229  C   ASN A 270      -7.111  -0.496  25.920  1.00 18.36           C
ATOM   4230  O   ASN A 270      -7.804  -0.815  26.873  1.00 23.07           O
ATOM   4231  CB  ASN A 270      -8.011   1.701  25.185  1.00 23.80           C
ATOM   4232  CG  ASN A 270      -7.836   3.195  25.127  1.00 23.81           C
ATOM   4233  OD1 ASN A 270      -6.976   3.765  25.772  1.00 34.44           O
ATOM   4234  ND2 ASN A 270      -8.724   3.851  24.402  1.00 43.58           N
ATOM   4235  H   ASN A 270      -5.849   1.429  24.025  1.00 25.52           H
ATOM   4236  HA  ASN A 270      -6.526   1.342  26.574  1.00 28.50           H
ATOM   4237  HB2 ASN A 270      -8.207   1.389  24.288  1.00 28.56           H
ATOM   4238  HB3 ASN A 270      -8.759   1.511  25.773  1.00 28.56           H
ATOM   4239 HD21 ASN A 270      -8.675   4.707  24.332  1.00 52.30           H
ATOM   4240 HD22 ASN A 270      -9.352   3.423  24.000  1.00 52.30           H
ATOM   4241  N   GLN A 271      -6.702  -1.380  25.036  1.00 16.64           N
ATOM   4242  CA  GLN A 271      -6.920  -2.795  25.218  1.00 14.77           C
ATOM   4243  C   GLN A 271      -5.687  -3.514  25.773  1.00 18.68           C
ATOM   4244  O   GLN A 271      -5.750  -4.720  26.040  1.00 19.06           O
ATOM   4245  CB  GLN A 271      -7.377  -3.408  23.903  1.00 22.86           C
ATOM   4246  CG  GLN A 271      -8.634  -2.689  23.416  1.00 19.74           C
ATOM   4247  CD  GLN A 271      -9.796  -2.932  24.384  1.00 19.29           C
ATOM   4248  OE1 GLN A 271      -9.817  -3.942  25.100  1.00 18.19           O
ATOM   4249  NE2 GLN A 271     -10.746  -2.022  24.413  1.00 20.03           N
ATOM   4250  H   GLN A 271      -6.288  -1.182  24.309  1.00 19.96           H
ATOM   4251  HA  GLN A 271      -7.638  -2.914  25.859  1.00 17.73           H
ATOM   4252  HB2 GLN A 271      -6.682  -3.304  23.234  1.00 27.43           H
ATOM   4253  HB3 GLN A 271      -7.588  -4.345  24.035  1.00 27.43           H
ATOM   4254  HG2 GLN A 271      -8.465  -1.734  23.373  1.00 23.69           H
ATOM   4255  HG3 GLN A 271      -8.884  -3.029  22.543  1.00 23.69           H
ATOM   4256 HE21 GLN A 271     -10.695  -1.332  23.903  1.00 24.03           H
ATOM   4257 HE22 GLN A 271     -11.417  -2.118  24.942  1.00 24.03           H
ATOM   4258  N   ARG A 272      -4.581  -2.813  25.983  1.00 18.78           N
ATOM   4259  CA  ARG A 272      -3.377  -3.514  26.420  1.00 20.75           C
ATOM   4260  C   ARG A 272      -3.496  -3.972  27.869  1.00 17.31           C
ATOM   4261  O   ARG A 272      -3.974  -3.233  28.726  1.00 17.42           O
ATOM   4262  CB  ARG A 272      -2.141  -2.602  26.219  1.00 17.09           C
ATOM   4263  CG  ARG A 272      -0.848  -3.340  26.325  1.00 23.47           C
ATOM   4264  CD  ARG A 272       0.310  -2.486  25.781  1.00 20.01           C
ATOM   4265  NE  ARG A 272       0.130  -2.025  24.387  1.00 19.59           N
ATOM   4266  CZ  ARG A 272       0.364  -0.785  23.963  1.00 17.29           C
ATOM   4267  NH1 ARG A 272       0.843   0.142  24.756  1.00 21.15           N
ATOM   4268  NH2 ARG A 272       0.147  -0.464  22.706  1.00 20.71           N1+
ATOM   4269  H   ARG A 272      -4.498  -1.963  25.884  1.00 22.53           H
ATOM   4270  HA  ARG A 272      -3.256  -4.302  25.868  1.00 24.90           H
ATOM   4271  HB2 ARG A 272      -2.185  -2.202  25.336  1.00 20.51           H
ATOM   4272  HB3 ARG A 272      -2.147  -1.909  26.897  1.00 20.51           H
ATOM   4273  HG2 ARG A 272      -0.668  -3.543  27.256  1.00 28.16           H
ATOM   4274  HG3 ARG A 272      -0.898  -4.157  25.804  1.00 28.16           H
ATOM   4275  HD2 ARG A 272       0.405  -1.699  26.340  1.00 24.02           H
ATOM   4276  HD3 ARG A 272       1.125  -3.011  25.814  1.00 24.02           H
ATOM   4277  HE  ARG A 272      -0.146  -2.600  23.809  1.00 23.50           H
ATOM   4278 HH11 ARG A 272       0.990  -0.035  25.584  1.00 25.39           H
ATOM   4279 HH12 ARG A 272       0.993   0.932  24.452  1.00 25.39           H
ATOM   4280 HH21 ARG A 272      -0.154  -1.053  22.158  1.00 24.85           H
ATOM   4281 HH22 ARG A 272       0.318   0.333  22.430  1.00 24.85           H
ATOM   4282  N   ILE A 273      -2.981  -5.177  28.161  1.00 18.87           N
ATOM   4283  CA  ILE A 273      -3.025  -5.697  29.535  1.00 19.22           C
ATOM   4284  C   ILE A 273      -2.234  -4.784  30.463  1.00 20.11           C
ATOM   4285  O   ILE A 273      -1.193  -4.224  30.074  1.00 16.11           O
ATOM   4286  CB  ILE A 273      -2.481  -7.134  29.600  1.00 15.07           C
ATOM   4287  CG1 ILE A 273      -2.784  -7.816  30.918  1.00 17.07           C
ATOM   4288  CG2 ILE A 273      -0.928  -7.158  29.433  1.00 20.63           C
ATOM   4289  CD1 ILE A 273      -2.551  -9.320  30.870  1.00 17.71           C
ATOM   4290  H   ILE A 273      -2.609  -5.703  27.591  1.00 22.65           H
ATOM   4291  HA  ILE A 273      -3.946  -5.710  29.839  1.00 23.06           H
ATOM   4292  HB  ILE A 273      -2.880  -7.651  28.882  1.00 18.09           H
ATOM   4293 HG12 ILE A 273      -2.209  -7.445  31.605  1.00 20.48           H
ATOM   4294 HG13 ILE A 273      -3.715  -7.664  31.146  1.00 20.48           H
ATOM   4295 HG21 ILE A 273      -0.620  -8.076  29.478  1.00 24.75           H
ATOM   4296 HG22 ILE A 273      -0.697  -6.773  28.573  1.00 24.75           H
ATOM   4297 HG23 ILE A 273      -0.526  -6.638  30.146  1.00 24.75           H
ATOM   4298 HD11 ILE A 273      -2.761  -9.699  31.737  1.00 21.26           H
ATOM   4299 HD12 ILE A 273      -3.126  -9.707  30.191  1.00 21.26           H
ATOM   4300 HD13 ILE A 273      -1.621  -9.488  30.650  1.00 21.26           H
ATOM   4301  N   THR A 274      -2.675  -4.677  31.728  1.00 15.36           N
ATOM   4302  CA  THR A 274      -1.888  -3.915  32.712  1.00 17.72           C
ATOM   4303  C   THR A 274      -0.853  -4.823  33.414  1.00 12.28           C
ATOM   4304  O   THR A 274      -0.902  -6.052  33.339  1.00 12.91           O
ATOM   4305  CB  THR A 274      -2.747  -3.285  33.819  1.00 18.43           C
ATOM   4306  OG1 THR A 274      -3.156  -4.337  34.690  1.00 20.13           O
ATOM   4307  CG2 THR A 274      -4.008  -2.529  33.266  1.00 21.55           C
ATOM   4308  H   THR A 274      -3.401  -5.023  32.033  1.00 18.43           H
ATOM   4309  HA  THR A 274      -1.411  -3.204  32.256  1.00 21.26           H
ATOM   4310  HB  THR A 274      -2.209  -2.650  34.317  1.00 22.11           H
ATOM   4311  HG1 THR A 274      -3.630  -4.029  35.311  1.00 24.16           H
ATOM   4312 HG21 THR A 274      -4.516  -2.150  34.000  1.00 25.85           H
ATOM   4313 HG22 THR A 274      -3.732  -1.814  32.672  1.00 25.85           H
ATOM   4314 HG23 THR A 274      -4.575  -3.145  32.776  1.00 25.85           H
ATOM   4315  N   ALA A 275       0.092  -4.196  34.125  1.00 18.84           N
ATOM   4316  CA  ALA A 275       1.089  -4.995  34.853  1.00 15.13           C
ATOM   4317  C   ALA A 275       0.403  -5.947  35.831  1.00 19.18           C
ATOM   4318  O   ALA A 275       0.670  -7.153  35.839  1.00 19.43           O
ATOM   4319  CB  ALA A 275       2.092  -4.081  35.579  1.00 17.19           C
ATOM   4320  H   ALA A 275       0.178  -3.343  34.201  1.00 22.60           H
ATOM   4321  HA  ALA A 275       1.585  -5.532  34.215  1.00 18.16           H
ATOM   4322  HB1 ALA A 275       2.736  -4.632  36.050  1.00 20.62           H
ATOM   4323  HB2 ALA A 275       2.545  -3.527  34.923  1.00 20.62           H
ATOM   4324  HB3 ALA A 275       1.611  -3.522  36.208  1.00 20.62           H
ATOM   4325  N   LYS A 276      -0.510  -5.423  36.651  1.00 21.59           N
ATOM   4326  CA  LYS A 276      -1.168  -6.250  37.662  1.00 19.96           C
ATOM   4327  C   LYS A 276      -2.036  -7.342  37.054  1.00 22.82           C
ATOM   4328  O   LYS A 276      -2.080  -8.468  37.566  1.00 20.81           O
ATOM   4329  CB  LYS A 276      -2.012  -5.382  38.564  1.00 22.50           C
ATOM   4330  CG  LYS A 276      -1.250  -4.891  39.721  1.00 33.46           C
ATOM   4331  CD  LYS A 276      -2.169  -4.491  40.793  1.00 30.28           C
ATOM   4332  CE  LYS A 276      -1.579  -3.440  41.620  1.00 35.90           C
ATOM   4333  NZ  LYS A 276      -2.728  -2.783  42.312  1.00 30.39           N1+
ATOM   4334  H   LYS A 276      -0.764  -4.601  36.642  1.00 25.90           H
ATOM   4335  HA  LYS A 276      -0.489  -6.677  38.208  1.00 23.95           H
ATOM   4336  HB2 LYS A 276      -2.329  -4.614  38.062  1.00 27.00           H
ATOM   4337  HB3 LYS A 276      -2.763  -5.900  38.894  1.00 27.00           H
ATOM   4338  HG2 LYS A 276      -0.675  -5.597  40.055  1.00 40.15           H
ATOM   4339  HG3 LYS A 276      -0.725  -4.118  39.460  1.00 40.15           H
ATOM   4340  HD2 LYS A 276      -2.989  -4.149  40.403  1.00 36.34           H
ATOM   4341  HD3 LYS A 276      -2.357  -5.256  41.359  1.00 36.34           H
ATOM   4342  HE2 LYS A 276      -0.982  -3.824  42.281  1.00 43.08           H
ATOM   4343  HE3 LYS A 276      -1.123  -2.788  41.065  1.00 43.08           H
ATOM   4344  HZ1 LYS A 276      -2.433  -2.128  42.837  1.00 36.47           H
ATOM   4345  HZ2 LYS A 276      -3.290  -2.443  41.712  1.00 36.47           H
ATOM   4346  HZ3 LYS A 276      -3.163  -3.379  42.811  1.00 36.47           H
ATOM   4347  N   GLN A 277      -2.721  -7.044  35.957  1.00 18.55           N
ATOM   4348  CA  GLN A 277      -3.436  -8.086  35.264  1.00 15.99           C
ATOM   4349  C   GLN A 277      -2.481  -9.139  34.742  1.00 19.84           C
ATOM   4350  O   GLN A 277      -2.779 -10.333  34.805  1.00 19.10           O
ATOM   4351  CB  GLN A 277      -4.266  -7.473  34.128  1.00 20.65           C
ATOM   4352  CG  GLN A 277      -5.440  -6.613  34.564  1.00 19.53           C
ATOM   4353  CD  GLN A 277      -5.953  -5.755  33.445  1.00 21.10           C
ATOM   4354  OE1 GLN A 277      -5.373  -5.698  32.356  1.00 16.78           O
ATOM   4355  NE2 GLN A 277      -7.080  -5.086  33.686  1.00 27.33           N
ATOM   4356  H   GLN A 277      -2.783  -6.262  35.605  1.00 22.26           H
ATOM   4357  HA  GLN A 277      -4.046  -8.516  35.883  1.00 19.18           H
ATOM   4358  HB2 GLN A 277      -3.683  -6.916  33.589  1.00 24.78           H
ATOM   4359  HB3 GLN A 277      -4.620  -8.193  33.584  1.00 24.78           H
ATOM   4360  HG2 GLN A 277      -6.163  -7.188  34.861  1.00 23.43           H
ATOM   4361  HG3 GLN A 277      -5.157  -6.031  35.287  1.00 23.43           H
ATOM   4362 HE21 GLN A 277      -7.469  -5.160  34.449  1.00 32.80           H
ATOM   4363 HE22 GLN A 277      -7.418  -4.579  33.079  1.00 32.80           H
ATOM   4364  N   ALA A 278      -1.333  -8.720  34.194  1.00 19.31           N
ATOM   4365  CA  ALA A 278      -0.417  -9.706  33.673  1.00 15.52           C
ATOM   4366  C   ALA A 278      -0.009 -10.663  34.770  1.00 15.54           C
ATOM   4367  O   ALA A 278       0.187 -11.850  34.517  1.00 18.92           O
ATOM   4368  CB  ALA A 278       0.820  -9.044  33.037  1.00 16.48           C
ATOM   4369  H   ALA A 278      -1.080  -7.901  34.118  1.00 23.18           H
ATOM   4370  HA  ALA A 278      -0.867 -10.219  32.983  1.00 18.63           H
ATOM   4371  HB1 ALA A 278       1.410  -9.737  32.700  1.00 19.78           H
ATOM   4372  HB2 ALA A 278       0.532  -8.471  32.310  1.00 19.78           H
ATOM   4373  HB3 ALA A 278       1.278  -8.519  33.712  1.00 19.78           H
ATOM   4374  N   LEU A 279       0.200 -10.142  35.972  1.00 20.07           N
ATOM   4375  CA  LEU A 279       0.668 -10.966  37.086  1.00 24.82           C
ATOM   4376  C   LEU A 279      -0.354 -12.041  37.463  1.00 32.93           C
ATOM   4377  O   LEU A 279       0.036 -13.078  38.019  1.00 25.00           O
ATOM   4378  CB  LEU A 279       0.998 -10.076  38.297  1.00 21.14           C
ATOM   4379  CG  LEU A 279       2.291  -9.228  38.197  1.00 23.86           C
ATOM   4380  CD1 LEU A 279       2.408  -8.239  39.373  1.00 22.85           C
ATOM   4381  CD2 LEU A 279       3.517 -10.087  38.144  1.00 23.74           C
ATOM   4382  H   LEU A 279       0.078  -9.315  36.172  1.00 24.08           H
ATOM   4383  HA  LEU A 279       1.485 -11.417  36.818  1.00 29.78           H
ATOM   4384  HB2 LEU A 279       0.260  -9.462  38.433  1.00 25.36           H
ATOM   4385  HB3 LEU A 279       1.089 -10.646  39.077  1.00 25.36           H
ATOM   4386  HG  LEU A 279       2.259  -8.709  37.378  1.00 28.63           H
ATOM   4387 HD11 LEU A 279       3.227  -7.728  39.275  1.00 27.42           H
ATOM   4388 HD12 LEU A 279       1.643  -7.644  39.362  1.00 27.42           H
ATOM   4389 HD13 LEU A 279       2.428  -8.739  40.204  1.00 27.42           H
ATOM   4390 HD21 LEU A 279       4.300  -9.516  38.082  1.00 28.49           H
ATOM   4391 HD22 LEU A 279       3.562 -10.623  38.952  1.00 28.49           H
ATOM   4392 HD23 LEU A 279       3.465 -10.664  37.366  1.00 28.49           H
ATOM   4393  N   GLU A 280      -1.661 -11.818  37.162  1.00 18.80           N
ATOM   4394  CA  GLU A 280      -2.743 -12.781  37.415  1.00 18.63           C
ATOM   4395  C   GLU A 280      -2.886 -13.838  36.339  1.00 27.20           C
ATOM   4396  O   GLU A 280      -3.754 -14.711  36.459  1.00 22.46           O
ATOM   4397  CB  GLU A 280      -4.097 -12.045  37.545  1.00 21.31           C
ATOM   4398  CG  GLU A 280      -4.100 -10.978  38.585  1.00 22.79           C
ATOM   4399  CD  GLU A 280      -5.479 -10.456  38.952  1.00 38.45           C
ATOM   4400  OE1 GLU A 280      -6.320 -10.285  38.042  1.00 37.93           O
ATOM   4401  OE2 GLU A 280      -5.701 -10.184  40.159  1.00 46.09           O1-
ATOM   4402  H   GLU A 280      -1.941 -11.090  36.800  1.00 22.55           H
ATOM   4403  HA  GLU A 280      -2.568 -13.233  38.255  1.00 22.36           H
ATOM   4404  HB2 GLU A 280      -4.311 -11.632  36.694  1.00 25.57           H
ATOM   4405  HB3 GLU A 280      -4.782 -12.690  37.779  1.00 25.57           H
ATOM   4406  HG2 GLU A 280      -3.695 -11.331  39.392  1.00 27.35           H
ATOM   4407  HG3 GLU A 280      -3.580 -10.227  38.260  1.00 27.35           H
ATOM   4408  N   HIS A 281      -2.059 -13.810  35.307  1.00 19.88           N
ATOM   4409  CA  HIS A 281      -2.297 -14.617  34.132  1.00 22.42           C
ATOM   4410  C   HIS A 281      -1.913 -16.066  34.394  1.00 27.41           C
ATOM   4411  O   HIS A 281      -1.007 -16.353  35.164  1.00 27.34           O
ATOM   4412  CB  HIS A 281      -1.508 -14.037  32.960  1.00 24.10           C
ATOM   4413  CG  HIS A 281      -1.855 -14.633  31.633  1.00 20.63           C
ATOM   4414  ND1 HIS A 281      -1.401 -15.873  31.234  1.00 25.36           N
ATOM   4415  CD2 HIS A 281      -2.618 -14.166  30.615  1.00 23.84           C
ATOM   4416  CE1 HIS A 281      -1.877 -16.137  30.030  1.00 25.12           C
ATOM   4417  NE2 HIS A 281      -2.598 -15.110  29.628  1.00 23.53           N
ATOM   4418  H   HIS A 281      -1.349 -13.326  35.265  1.00 23.86           H
ATOM   4419  HA  HIS A 281      -3.241 -14.588  33.908  1.00 26.90           H
ATOM   4420  HB2 HIS A 281      -0.563 -14.191  33.114  1.00 28.92           H
ATOM   4421  HB3 HIS A 281      -1.680 -13.084  32.909  1.00 28.92           H
ATOM   4422  HD2 HIS A 281      -3.057 -13.346  30.587  1.00 28.61           H
ATOM   4423  HE1 HIS A 281      -1.710 -16.908  29.538  1.00 30.15           H
ATOM   4424  HE2 HIS A 281      -3.012 -15.054  28.876  1.00 28.23           H
ATOM   4425  N   ALA A 282      -2.641 -16.992  33.764  1.00 24.82           N
ATOM   4426  CA  ALA A 282      -2.317 -18.412  33.926  1.00 27.90           C
ATOM   4427  C   ALA A 282      -0.823 -18.718  33.685  1.00 29.81           C
ATOM   4428  O   ALA A 282      -0.294 -19.684  34.231  1.00 29.73           O
ATOM   4429  CB  ALA A 282      -3.184 -19.248  32.974  1.00 30.44           C
ATOM   4430  H   ALA A 282      -3.311 -16.830  33.250  1.00 29.79           H
ATOM   4431  HA  ALA A 282      -2.531 -18.679  34.833  1.00 33.48           H
ATOM   4432  HB1 ALA A 282      -2.962 -20.186  33.088  1.00 36.53           H
ATOM   4433  HB2 ALA A 282      -4.118 -19.100  33.186  1.00 36.53           H
ATOM   4434  HB3 ALA A 282      -3.004 -18.974  32.061  1.00 36.53           H
ATOM   4435  N   TYR A 283      -0.136 -17.940  32.850  1.00 28.83           N
ATOM   4436  CA  TYR A 283       1.259 -18.253  32.537  1.00 28.65           C
ATOM   4437  C   TYR A 283       2.077 -18.404  33.795  1.00 28.60           C
ATOM   4438  O   TYR A 283       2.975 -19.241  33.842  1.00 27.03           O
ATOM   4439  CB  TYR A 283       1.849 -17.174  31.640  1.00 23.46           C
ATOM   4440  CG  TYR A 283       3.323 -17.272  31.338  1.00 25.97           C
ATOM   4441  CD1 TYR A 283       3.832 -18.246  30.495  1.00 26.75           C
ATOM   4442  CD2 TYR A 283       4.196 -16.346  31.852  1.00 25.10           C
ATOM   4443  CE1 TYR A 283       5.219 -18.307  30.198  1.00 25.96           C
ATOM   4444  CE2 TYR A 283       5.567 -16.397  31.561  1.00 26.42           C
ATOM   4445  CZ  TYR A 283       6.061 -17.370  30.743  1.00 26.71           C
ATOM   4446  OH  TYR A 283       7.437 -17.371  30.490  1.00 31.43           O
ATOM   4447  H   TYR A 283      -0.446 -17.240  32.459  1.00 34.60           H
ATOM   4448  HA  TYR A 283       1.293 -19.094  32.056  1.00 34.39           H
ATOM   4449  HB2 TYR A 283       1.380 -17.197  30.791  1.00 28.15           H
ATOM   4450  HB3 TYR A 283       1.700 -16.314  32.064  1.00 28.15           H
ATOM   4451  HD1 TYR A 283       3.258 -18.879  30.128  1.00 32.10           H
ATOM   4452  HD2 TYR A 283       3.873 -15.676  32.410  1.00 30.12           H
ATOM   4453  HE1 TYR A 283       5.553 -18.972  29.639  1.00 31.16           H
ATOM   4454  HE2 TYR A 283       6.141 -15.765  31.929  1.00 31.70           H
ATOM   4455  HH  TYR A 283       7.805 -16.735  30.898  1.00 37.71           H
ATOM   4456  N   PHE A 284       1.767 -17.632  34.828  1.00 23.43           N
ATOM   4457  CA  PHE A 284       2.558 -17.639  36.034  1.00 31.21           C
ATOM   4458  C   PHE A 284       2.073 -18.623  37.098  1.00 36.37           C
ATOM   4459  O   PHE A 284       2.789 -18.847  38.071  1.00 33.26           O
ATOM   4460  CB  PHE A 284       2.583 -16.244  36.638  1.00 23.30           C
ATOM   4461  CG  PHE A 284       3.298 -15.249  35.801  1.00 27.42           C
ATOM   4462  CD1 PHE A 284       4.677 -15.293  35.677  1.00 22.73           C
ATOM   4463  CD2 PHE A 284       2.607 -14.226  35.178  1.00 26.05           C
ATOM   4464  CE1 PHE A 284       5.359 -14.343  34.917  1.00 22.47           C
ATOM   4465  CE2 PHE A 284       3.280 -13.274  34.406  1.00 23.16           C
ATOM   4466  CZ  PHE A 284       4.666 -13.348  34.281  1.00 24.13           C
ATOM   4467  H   PHE A 284       1.097 -17.093  34.849  1.00 28.12           H
ATOM   4468  HA  PHE A 284       3.470 -17.879  35.805  1.00 37.45           H
ATOM   4469  HB2 PHE A 284       1.670 -15.936  36.753  1.00 27.96           H
ATOM   4470  HB3 PHE A 284       3.028 -16.284  37.499  1.00 27.96           H
ATOM   4471  HD1 PHE A 284       5.154 -15.969  36.103  1.00 27.27           H
ATOM   4472  HD2 PHE A 284       1.682 -14.182  35.258  1.00 31.25           H
ATOM   4473  HE1 PHE A 284       6.284 -14.393  34.831  1.00 26.97           H
ATOM   4474  HE2 PHE A 284       2.807 -12.597  33.980  1.00 27.79           H
ATOM   4475  HZ  PHE A 284       5.122 -12.716  33.772  1.00 28.95           H
ATOM   4476  N   LYS A 285       0.888 -19.198  36.968  1.00 33.46           N
ATOM   4477  CA  LYS A 285       0.515 -20.231  37.921  1.00 41.16           C
ATOM   4478  C   LYS A 285       1.287 -21.511  37.651  1.00 43.66           C
ATOM   4479  O   LYS A 285       1.595 -22.258  38.586  1.00 54.99           O
ATOM   4480  CB  LYS A 285      -0.998 -20.446  37.874  1.00 36.04           C
ATOM   4481  CG  LYS A 285      -1.727 -19.303  38.523  1.00 42.62           C
ATOM   4482  CD  LYS A 285      -3.047 -18.977  37.853  1.00 40.54           C
ATOM   4483  CE  LYS A 285      -3.380 -17.495  38.004  1.00 48.11           C
ATOM   4484  NZ  LYS A 285      -3.272 -17.017  39.427  1.00 53.31           N1+
ATOM   4485  H   LYS A 285       0.303 -19.020  36.363  1.00 40.16           H
ATOM   4486  HA  LYS A 285       0.744 -19.930  38.814  1.00 49.39           H
ATOM   4487  HB2 LYS A 285      -1.286 -20.506  36.950  1.00 43.25           H
ATOM   4488  HB3 LYS A 285      -1.222 -21.261  38.351  1.00 43.25           H
ATOM   4489  HG2 LYS A 285      -1.910 -19.531  39.448  1.00 51.14           H
ATOM   4490  HG3 LYS A 285      -1.169 -18.510  38.482  1.00 51.14           H
ATOM   4491  HD2 LYS A 285      -2.988 -19.183  36.907  1.00 48.65           H
ATOM   4492  HD3 LYS A 285      -3.755 -19.494  38.268  1.00 48.65           H
ATOM   4493  HE2 LYS A 285      -2.763 -16.976  37.465  1.00 57.73           H
ATOM   4494  HE3 LYS A 285      -4.291 -17.344  37.706  1.00 57.73           H
ATOM   4495  HZ1 LYS A 285      -3.473 -16.151  39.473  1.00 63.97           H
ATOM   4496  HZ2 LYS A 285      -3.835 -17.472  39.945  1.00 63.97           H
ATOM   4497  HZ3 LYS A 285      -2.442 -17.137  39.726  1.00 63.97           H
ATOM   4498  N   GLU A 286       1.659 -21.742  36.396  1.00 48.05           N
ATOM   4499  CA  GLU A 286       2.525 -22.864  35.999  1.00 59.12           C
ATOM   4500  C   GLU A 286       3.987 -22.576  36.368  1.00 59.34           C
ATOM   4501  O   GLU A 286       4.599 -21.626  35.849  1.00 53.69           O
ATOM   4502  CB  GLU A 286       2.440 -23.145  34.472  1.00 58.82           C
ATOM   4503  CG  GLU A 286       1.308 -22.433  33.692  1.00 56.87           C
ATOM   4504  CD  GLU A 286       1.370 -22.696  32.185  1.00 62.63           C
ATOM   4505  OE1 GLU A 286       2.431 -23.176  31.715  1.00 63.42           O
ATOM   4506  OE2 GLU A 286       0.364 -22.411  31.483  1.00 59.39           O1-
ATOM   4507  H   GLU A 286       1.419 -21.250  35.732  1.00 57.66           H
ATOM   4508  HA  GLU A 286       2.246 -23.665  36.470  1.00 70.95           H
ATOM   4509  HB2 GLU A 286       2.318 -24.099  34.347  1.00 70.59           H
ATOM   4510  HB3 GLU A 286       3.279 -22.874  34.068  1.00 70.59           H
ATOM   4511  HG2 GLU A 286       1.380 -21.476  33.833  1.00 68.24           H
ATOM   4512  HG3 GLU A 286       0.451 -22.753  34.017  1.00 68.24           H
ATOM   4513  HC  GLU A 286       4.476 -23.153  37.022  1.00 71.21           H
TER
ATOM   4514  N   GLU B   2      11.468  22.170 -11.632  1.00 81.32           N
ATOM   4515  CA  GLU B   2      11.002  23.310 -10.852  1.00 86.06           C
ATOM   4516  C   GLU B   2      11.078  24.584 -11.712  1.00 85.52           C
ATOM   4517  O   GLU B   2      11.139  24.488 -12.937  1.00 83.19           O
ATOM   4518  CB  GLU B   2      11.831  23.426  -9.562  1.00 82.65           C
ATOM   4519  CG  GLU B   2      11.070  23.875  -8.304  1.00 86.25           C
ATOM   4520  CD  GLU B   2       9.591  23.511  -8.313  1.00 88.06           C
ATOM   4521  OE1 GLU B   2       9.254  22.316  -8.135  1.00 87.14           O
ATOM   4522  OE2 GLU B   2       8.773  24.427  -8.529  1.00 84.78           O1-
ATOM   4523  H1  GLU B   2      10.878  22.029 -12.375  1.00 97.59           H
ATOM   4524  H2  GLU B   2      11.479  21.386 -11.078  1.00 97.59           H
ATOM   4525  HA  GLU B   2      10.076  23.168 -10.603  1.00103.27           H
ATOM   4526  HB2 GLU B   2      12.542  24.068  -9.714  1.00 99.18           H
ATOM   4527  HB3 GLU B   2      12.218  22.557  -9.370  1.00 99.18           H
ATOM   4528  HG2 GLU B   2      11.137  24.840  -8.227  1.00103.50           H
ATOM   4529  HG3 GLU B   2      11.474  23.455  -7.529  1.00103.50           H
ATOM   4530  N   LYS B   3      11.076  25.766 -11.089  1.00 84.74           N
ATOM   4531  CA  LYS B   3      11.080  27.025 -11.830  1.00 81.76           C
ATOM   4532  C   LYS B   3      12.500  27.519 -12.133  1.00 82.82           C
ATOM   4533  O   LYS B   3      12.696  28.722 -12.375  1.00 79.10           O
ATOM   4534  CB  LYS B   3      10.297  28.119 -11.081  1.00 80.76           C
ATOM   4535  CG  LYS B   3       9.517  27.708  -9.817  1.00 86.68           C
ATOM   4536  CD  LYS B   3       8.075  28.256  -9.799  1.00 86.74           C
ATOM   4537  CE  LYS B   3       7.032  27.152  -9.943  1.00 83.61           C
ATOM   4538  NZ  LYS B   3       6.305  27.234 -11.231  1.00 83.50           N1+
ATOM   4539  H   LYS B   3      11.071  25.864 -10.235  1.00101.69           H
ATOM   4540  HA  LYS B   3      10.636  26.880 -12.680  1.00 98.11           H
ATOM   4541  HB2 LYS B   3      10.927  28.806 -10.813  1.00 96.91           H
ATOM   4542  HB3 LYS B   3       9.655  28.502 -11.698  1.00 96.91           H
ATOM   4543  HG2 LYS B   3       9.470  26.740  -9.775  1.00104.01           H
ATOM   4544  HG3 LYS B   3       9.977  28.052  -9.035  1.00104.01           H
ATOM   4545  HD2 LYS B   3       7.919  28.710  -8.957  1.00104.09           H
ATOM   4546  HD3 LYS B   3       7.962  28.875 -10.538  1.00104.09           H
ATOM   4547  HE2 LYS B   3       7.473  26.290  -9.900  1.00100.34           H
ATOM   4548  HE3 LYS B   3       6.384  27.232  -9.226  1.00100.34           H
ATOM   4549  HZ1 LYS B   3       5.706  26.579 -11.284  1.00100.20           H
ATOM   4550  HZ2 LYS B   3       5.885  28.016 -11.294  1.00100.20           H
ATOM   4551  HZ3 LYS B   3       6.878  27.158 -11.908  1.00100.20           H
ATOM   4552  N   TYR B   4      13.481  26.614 -12.136  1.00 80.21           N
ATOM   4553  CA  TYR B   4      14.884  26.946 -12.352  1.00 75.06           C
ATOM   4554  C   TYR B   4      15.416  26.058 -13.463  1.00 75.51           C
ATOM   4555  O   TYR B   4      15.446  24.830 -13.318  1.00 75.81           O
ATOM   4556  CB  TYR B   4      15.719  26.750 -11.074  1.00 74.96           C
ATOM   4557  CG  TYR B   4      15.253  27.575  -9.903  1.00 71.17           C
ATOM   4558  CD1 TYR B   4      14.432  27.024  -8.931  1.00 69.51           C
ATOM   4559  CD2 TYR B   4      15.615  28.907  -9.774  1.00 65.74           C
ATOM   4560  CE1 TYR B   4      13.990  27.768  -7.868  1.00 65.38           C
ATOM   4561  CE2 TYR B   4      15.172  29.662  -8.709  1.00 64.48           C
ATOM   4562  CZ  TYR B   4      14.357  29.083  -7.756  1.00 63.98           C
ATOM   4563  OH  TYR B   4      13.903  29.816  -6.683  1.00 63.01           O
ATOM   4564  H   TYR B   4      13.349  25.773 -12.011  1.00 96.25           H
ATOM   4565  HA  TYR B   4      14.960  27.871 -12.633  1.00 90.08           H
ATOM   4566  HB2 TYR B   4      15.677  25.816 -10.814  1.00 89.95           H
ATOM   4567  HB3 TYR B   4      16.639  26.996 -11.262  1.00 89.95           H
ATOM   4568  HD1 TYR B   4      14.176  26.133  -9.003  1.00 83.42           H
ATOM   4569  HD2 TYR B   4      16.161  29.298 -10.418  1.00 78.89           H
ATOM   4570  HE1 TYR B   4      13.440  27.381  -7.225  1.00 78.45           H
ATOM   4571  HE2 TYR B   4      15.422  30.554  -8.632  1.00 77.37           H
ATOM   4572  HH  TYR B   4      14.195  30.602  -6.727  1.00 75.61           H
ATOM   4573  N   HIS B   5      15.829  26.679 -14.560  1.00 78.31           N
ATOM   4574  CA  HIS B   5      16.504  26.018 -15.671  1.00 78.81           C
ATOM   4575  C   HIS B   5      17.966  26.447 -15.710  1.00 72.38           C
ATOM   4576  O   HIS B   5      18.423  27.270 -14.917  1.00 72.09           O
ATOM   4577  CB  HIS B   5      15.812  26.357 -16.992  1.00 73.74           C
ATOM   4578  CG  HIS B   5      15.714  27.826 -17.253  1.00 76.23           C
ATOM   4579  ND1 HIS B   5      16.645  28.513 -18.003  1.00 74.97           N
ATOM   4580  CD2 HIS B   5      14.815  28.748 -16.832  1.00 76.68           C
ATOM   4581  CE1 HIS B   5      16.315  29.791 -18.045  1.00 74.79           C
ATOM   4582  NE2 HIS B   5      15.209  29.961 -17.342  1.00 76.28           N
ATOM   4583  H   HIS B   5      15.724  27.522 -14.689  1.00 93.98           H
ATOM   4584  HA  HIS B   5      16.469  25.057 -15.544  1.00 94.57           H
ATOM   4585  HB2 HIS B   5      14.912  25.997 -16.977  1.00 88.49           H
ATOM   4586  HB3 HIS B   5      16.314  25.958 -17.720  1.00 88.49           H
ATOM   4587  HD2 HIS B   5      14.068  28.588 -16.302  1.00 92.02           H
ATOM   4588  HE1 HIS B   5      16.781  30.459 -18.495  1.00 89.75           H
ATOM   4589  HE2 HIS B   5      14.800  30.708 -17.226  1.00 91.53           H
ATOM   4590  N   GLY B   6      18.703  25.890 -16.662  1.00 75.06           N
ATOM   4591  CA  GLY B   6      20.069  26.316 -16.887  1.00 69.68           C
ATOM   4592  C   GLY B   6      21.061  25.813 -15.866  1.00 70.42           C
ATOM   4593  O   GLY B   6      22.119  26.426 -15.691  1.00 68.38           O
ATOM   4594  H   GLY B   6      18.434  25.265 -17.188  1.00 90.07           H
ATOM   4595  HA2 GLY B   6      20.356  26.008 -17.761  1.00 83.62           H
ATOM   4596  HA3 GLY B   6      20.101  27.286 -16.884  1.00 83.62           H
ATOM   4597  N   LEU B   7      20.755  24.707 -15.190  1.00 71.28           N
ATOM   4598  CA  LEU B   7      21.684  24.136 -14.222  1.00 70.60           C
ATOM   4599  C   LEU B   7      23.077  24.005 -14.815  1.00 66.88           C
ATOM   4600  O   LEU B   7      23.241  23.719 -15.998  1.00 68.50           O
ATOM   4601  CB  LEU B   7      21.201  22.765 -13.756  1.00 70.97           C
ATOM   4602  CG  LEU B   7      20.521  22.754 -12.391  1.00 70.78           C
ATOM   4603  CD1 LEU B   7      19.093  23.258 -12.506  1.00 71.76           C
ATOM   4604  CD2 LEU B   7      20.573  21.356 -11.802  1.00 72.84           C
ATOM   4605  H   LEU B   7      20.018  24.270 -15.274  1.00 85.53           H
ATOM   4606  HA  LEU B   7      21.737  24.718 -13.448  1.00 84.72           H
ATOM   4607  HB2 LEU B   7      20.563  22.426 -14.403  1.00 85.17           H
ATOM   4608  HB3 LEU B   7      21.964  22.169 -13.708  1.00 85.17           H
ATOM   4609  HG  LEU B   7      21.002  23.348 -11.794  1.00 84.94           H
ATOM   4610 HD11 LEU B   7      18.682  23.242 -11.628  1.00 86.11           H
ATOM   4611 HD12 LEU B   7      19.106  24.165 -12.850  1.00 86.11           H
ATOM   4612 HD13 LEU B   7      18.603  22.681 -13.113  1.00 86.11           H
ATOM   4613 HD21 LEU B   7      20.138  21.363 -10.936  1.00 87.41           H
ATOM   4614 HD22 LEU B   7      20.113  20.745 -12.399  1.00 87.41           H
ATOM   4615 HD23 LEU B   7      21.500  21.089 -11.705  1.00 87.41           H
ATOM   4616  N   GLU B   8      24.086  24.201 -13.976  1.00 70.91           N
ATOM   4617  CA  GLU B   8      25.468  24.196 -14.442  1.00 67.00           C
ATOM   4618  C   GLU B   8      26.365  24.091 -13.224  1.00 67.26           C
ATOM   4619  O   GLU B   8      26.312  24.953 -12.337  1.00 65.70           O
ATOM   4620  CB  GLU B   8      25.778  25.457 -15.237  1.00 67.84           C
ATOM   4621  CG  GLU B   8      26.869  25.259 -16.242  1.00 68.19           C
ATOM   4622  CD  GLU B   8      27.287  26.540 -16.914  1.00 70.85           C
ATOM   4623  OE1 GLU B   8      26.406  27.289 -17.387  1.00 70.48           O
ATOM   4624  OE2 GLU B   8      28.511  26.792 -16.972  1.00 73.28           O1-
ATOM   4625  H   GLU B   8      23.998  24.339 -13.132  1.00 85.10           H
ATOM   4626  HA  GLU B   8      25.620  23.424 -15.009  1.00 80.40           H
ATOM   4627  HB2 GLU B   8      24.980  25.735 -15.712  1.00 81.41           H
ATOM   4628  HB3 GLU B   8      26.059  26.155 -14.625  1.00 81.41           H
ATOM   4629  HG2 GLU B   8      27.646  24.887 -15.796  1.00 81.83           H
ATOM   4630  HG3 GLU B   8      26.558  24.648 -16.929  1.00 81.83           H
ATOM   4631  N   LYS B   9      27.187  23.052 -13.185  1.00 64.15           N
ATOM   4632  CA  LYS B   9      27.917  22.723 -11.973  1.00 65.01           C
ATOM   4633  C   LYS B   9      29.045  23.717 -11.747  1.00 66.99           C
ATOM   4634  O   LYS B   9      29.910  23.887 -12.610  1.00 66.11           O
ATOM   4635  CB  LYS B   9      28.479  21.312 -12.061  1.00 64.58           C
ATOM   4636  CG  LYS B   9      28.683  20.686 -10.712  1.00 65.93           C
ATOM   4637  CD  LYS B   9      29.885  19.757 -10.680  1.00 68.37           C
ATOM   4638  CE  LYS B   9      29.496  18.330 -10.310  1.00 70.75           C
ATOM   4639  NZ  LYS B   9      30.556  17.656  -9.529  1.00 73.25           N1+
ATOM   4640  H   LYS B   9      27.339  22.523 -13.846  1.00 76.98           H
ATOM   4641  HA  LYS B   9      27.315  22.766 -11.214  1.00 78.01           H
ATOM   4642  HB2 LYS B   9      27.859  20.755 -12.559  1.00 77.49           H
ATOM   4643  HB3 LYS B   9      29.337  21.340 -12.512  1.00 77.49           H
ATOM   4644  HG2 LYS B   9      28.827  21.387 -10.057  1.00 79.11           H
ATOM   4645  HG3 LYS B   9      27.896  20.169 -10.480  1.00 79.11           H
ATOM   4646  HD2 LYS B   9      30.298  19.739 -11.558  1.00 82.04           H
ATOM   4647  HD3 LYS B   9      30.519  20.078 -10.020  1.00 82.04           H
ATOM   4648  HE2 LYS B   9      28.689  18.349  -9.773  1.00 84.90           H
ATOM   4649  HE3 LYS B   9      29.346  17.820 -11.122  1.00 84.90           H
ATOM   4650  HZ1 LYS B   9      31.308  17.622 -10.004  1.00 87.90           H
ATOM   4651  HZ2 LYS B   9      30.710  18.104  -8.776  1.00 87.90           H
ATOM   4652  HZ3 LYS B   9      30.304  16.827  -9.327  1.00 87.90           H
ATOM   4653  N   ILE B  10      29.028  24.378 -10.589  1.00 70.59           N
ATOM   4654  CA  ILE B  10      30.171  25.166 -10.124  1.00 66.04           C
ATOM   4655  C   ILE B  10      31.174  24.288  -9.406  1.00 61.42           C
ATOM   4656  O   ILE B  10      32.380  24.419  -9.600  1.00 64.92           O
ATOM   4657  CB  ILE B  10      29.693  26.313  -9.211  1.00 67.24           C
ATOM   4658  CG1 ILE B  10      28.986  27.385 -10.034  1.00 67.35           C
ATOM   4659  CG2 ILE B  10      30.878  26.928  -8.433  1.00 62.74           C
ATOM   4660  CD1 ILE B  10      28.053  28.250  -9.224  1.00 61.43           C
ATOM   4661  H   ILE B  10      28.359  24.386 -10.048  1.00 84.71           H
ATOM   4662  HA  ILE B  10      30.614  25.560 -10.891  1.00 79.25           H
ATOM   4663  HB  ILE B  10      29.061  25.952  -8.570  1.00 80.69           H
ATOM   4664 HG12 ILE B  10      29.653  27.963 -10.436  1.00 80.82           H
ATOM   4665 HG13 ILE B  10      28.463  26.953 -10.728  1.00 80.82           H
ATOM   4666 HG21 ILE B  10      30.547  27.645  -7.870  1.00 75.29           H
ATOM   4667 HG22 ILE B  10      31.288  26.239  -7.887  1.00 75.29           H
ATOM   4668 HG23 ILE B  10      31.524  27.276  -9.067  1.00 75.29           H
ATOM   4669 HD11 ILE B  10      27.641  28.904  -9.809  1.00 73.71           H
ATOM   4670 HD12 ILE B  10      27.371  27.688  -8.823  1.00 73.71           H
ATOM   4671 HD13 ILE B  10      28.562  28.699  -8.531  1.00 73.71           H
ATOM   4672  N   GLY B  11      30.695  23.383  -8.556  1.00 60.77           N
ATOM   4673  CA  GLY B  11      31.598  22.481  -7.880  1.00 63.87           C
ATOM   4674  C   GLY B  11      30.888  21.710  -6.789  1.00 62.89           C
ATOM   4675  O   GLY B  11      29.666  21.562  -6.804  1.00 66.61           O
ATOM   4676  H   GLY B  11      29.864  23.277  -8.361  1.00 72.92           H
ATOM   4677  HA2 GLY B  11      31.968  21.849  -8.517  1.00 76.64           H
ATOM   4678  HA3 GLY B  11      32.326  22.984  -7.482  1.00 76.64           H
ATOM   4679  N   GLU B  12      31.689  21.219  -5.851  1.00 62.08           N
ATOM   4680  CA  GLU B  12      31.206  20.510  -4.679  1.00 68.34           C
ATOM   4681  C   GLU B  12      31.582  21.304  -3.434  1.00 68.93           C
ATOM   4682  O   GLU B  12      32.708  21.794  -3.320  1.00 66.66           O
ATOM   4683  CB  GLU B  12      31.792  19.089  -4.606  1.00 70.22           C
ATOM   4684  CG  GLU B  12      31.642  18.278  -5.905  1.00 74.09           C
ATOM   4685  CD  GLU B  12      30.498  17.275  -5.861  1.00 72.28           C
ATOM   4686  OE1 GLU B  12      30.064  16.816  -6.941  1.00 70.18           O
ATOM   4687  OE2 GLU B  12      30.038  16.942  -4.747  1.00 73.62           O1-
ATOM   4688  H   GLU B  12      32.546  21.288  -5.875  1.00 74.50           H
ATOM   4689  HA  GLU B  12      30.239  20.442  -4.719  1.00 82.00           H
ATOM   4690  HB2 GLU B  12      32.739  19.153  -4.405  1.00 84.27           H
ATOM   4691  HB3 GLU B  12      31.340  18.602  -3.900  1.00 84.27           H
ATOM   4692  HG2 GLU B  12      31.474  18.890  -6.639  1.00 88.91           H
ATOM   4693  HG3 GLU B  12      32.463  17.788  -6.065  1.00 88.91           H
ATOM   4694  N   GLY B  13      30.624  21.445  -2.515  1.00 67.98           N
ATOM   4695  CA  GLY B  13      30.832  22.154  -1.268  1.00 63.29           C
ATOM   4696  C   GLY B  13      30.602  21.253  -0.077  1.00 63.58           C
ATOM   4697  O   GLY B  13      30.557  20.029  -0.224  1.00 64.66           O
ATOM   4698  H   GLY B  13      29.829  21.128  -2.601  1.00 81.57           H
ATOM   4699  HA2 GLY B  13      31.741  22.491  -1.232  1.00 75.95           H
ATOM   4700  HA3 GLY B  13      30.220  22.905  -1.213  1.00 75.95           H
ATOM   4701  N   THR B  14      30.418  21.843   1.105  1.00 62.86           N
ATOM   4702  CA  THR B  14      30.449  21.053   2.331  1.00 59.36           C
ATOM   4703  C   THR B  14      29.331  20.022   2.375  1.00 61.53           C
ATOM   4704  O   THR B  14      29.538  18.895   2.841  1.00 65.25           O
ATOM   4705  CB  THR B  14      30.355  21.977   3.533  1.00 59.79           C
ATOM   4706  OG1 THR B  14      31.427  22.917   3.466  1.00 66.96           O
ATOM   4707  CG2 THR B  14      30.433  21.189   4.839  1.00 54.71           C
ATOM   4708  H   THR B  14      30.276  22.683   1.221  1.00 75.43           H
ATOM   4709  HA  THR B  14      31.295  20.580   2.381  1.00 71.23           H
ATOM   4710  HB  THR B  14      29.509  22.451   3.511  1.00 71.74           H
ATOM   4711  HG1 THR B  14      31.393  23.439   4.124  1.00 80.35           H
ATOM   4712 HG21 THR B  14      30.372  21.794   5.595  1.00 65.65           H
ATOM   4713 HG22 THR B  14      29.704  20.551   4.886  1.00 65.65           H
ATOM   4714 HG23 THR B  14      31.275  20.710   4.887  1.00 65.65           H
ATOM   4715  N   TYR B  15      28.133  20.393   1.932  1.00 53.25           N
ATOM   4716  CA  TYR B  15      26.987  19.505   2.039  1.00 56.57           C
ATOM   4717  C   TYR B  15      26.482  19.047   0.681  1.00 56.65           C
ATOM   4718  O   TYR B  15      25.378  18.514   0.583  1.00 58.46           O
ATOM   4719  CB  TYR B  15      25.864  20.177   2.823  1.00 56.04           C
ATOM   4720  CG  TYR B  15      26.300  20.660   4.187  1.00 57.42           C
ATOM   4721  CD1 TYR B  15      26.706  21.965   4.373  1.00 59.22           C
ATOM   4722  CD2 TYR B  15      26.328  19.806   5.283  1.00 56.05           C
ATOM   4723  CE1 TYR B  15      27.112  22.412   5.611  1.00 58.00           C
ATOM   4724  CE2 TYR B  15      26.730  20.254   6.530  1.00 51.47           C
ATOM   4725  CZ  TYR B  15      27.114  21.556   6.675  1.00 49.62           C
ATOM   4726  OH  TYR B  15      27.510  22.013   7.888  1.00 53.96           O
ATOM   4727  H   TYR B  15      27.960  21.152   1.566  1.00 63.90           H
ATOM   4728  HA  TYR B  15      27.255  18.715   2.533  1.00 67.89           H
ATOM   4729  HB2 TYR B  15      25.546  20.944   2.321  1.00 67.25           H
ATOM   4730  HB3 TYR B  15      25.143  19.540   2.947  1.00 67.25           H
ATOM   4731  HD1 TYR B  15      26.700  22.553   3.653  1.00 71.06           H
ATOM   4732  HD2 TYR B  15      26.059  18.921   5.180  1.00 67.26           H
ATOM   4733  HE1 TYR B  15      27.374  23.297   5.724  1.00 69.61           H
ATOM   4734  HE2 TYR B  15      26.738  19.676   7.258  1.00 61.76           H
ATOM   4735  HH  TYR B  15      27.467  21.395   8.456  1.00 64.76           H
ATOM   4736  N   GLY B  16      27.259  19.236  -0.360  1.00 61.06           N
ATOM   4737  CA  GLY B  16      26.910  18.638  -1.626  1.00 63.38           C
ATOM   4738  C   GLY B  16      27.434  19.481  -2.764  1.00 59.66           C
ATOM   4739  O   GLY B  16      28.403  20.217  -2.602  1.00 62.82           O
ATOM   4740  H   GLY B  16      27.984  19.699  -0.363  1.00 73.27           H
ATOM   4741  HA2 GLY B  16      27.295  17.750  -1.689  1.00 76.06           H
ATOM   4742  HA3 GLY B  16      25.946  18.569  -1.704  1.00 76.06           H
ATOM   4743  N   VAL B  17      26.740  19.375  -3.891  1.00 61.23           N
ATOM   4744  CA  VAL B  17      27.214  19.907  -5.160  1.00 59.81           C
ATOM   4745  C   VAL B  17      26.418  21.168  -5.479  1.00 56.92           C
ATOM   4746  O   VAL B  17      25.204  21.237  -5.233  1.00 50.10           O
ATOM   4747  CB  VAL B  17      27.126  18.836  -6.276  1.00 59.60           C
ATOM   4748  CG1 VAL B  17      26.251  17.668  -5.869  1.00 55.18           C
ATOM   4749  CG2 VAL B  17      26.636  19.430  -7.594  1.00 60.23           C
ATOM   4750  H   VAL B  17      25.973  18.991  -3.945  1.00 73.47           H
ATOM   4751  HA  VAL B  17      28.146  20.160  -5.065  1.00 71.77           H
ATOM   4752  HB  VAL B  17      28.017  18.487  -6.432  1.00 71.52           H
ATOM   4753 HG11 VAL B  17      26.225  17.026  -6.595  1.00 66.21           H
ATOM   4754 HG12 VAL B  17      26.626  17.256  -5.075  1.00 66.21           H
ATOM   4755 HG13 VAL B  17      25.357  17.994  -5.682  1.00 66.21           H
ATOM   4756 HG21 VAL B  17      26.597  18.727  -8.261  1.00 72.27           H
ATOM   4757 HG22 VAL B  17      25.754  19.809  -7.460  1.00 72.27           H
ATOM   4758 HG23 VAL B  17      27.255  20.121  -7.877  1.00 72.27           H
ATOM   4759  N   VAL B  18      27.122  22.180  -5.979  1.00 49.19           N
ATOM   4760  CA  VAL B  18      26.569  23.502  -6.228  1.00 53.53           C
ATOM   4761  C   VAL B  18      26.362  23.677  -7.724  1.00 55.14           C
ATOM   4762  O   VAL B  18      27.233  23.319  -8.521  1.00 55.06           O
ATOM   4763  CB  VAL B  18      27.502  24.607  -5.695  1.00 52.67           C
ATOM   4764  CG1 VAL B  18      26.856  25.986  -5.844  1.00 49.36           C
ATOM   4765  CG2 VAL B  18      27.864  24.354  -4.263  1.00 54.82           C
ATOM   4766  H   VAL B  18      27.954  22.118  -6.188  1.00 59.03           H
ATOM   4767  HA  VAL B  18      25.709  23.583  -5.786  1.00 64.23           H
ATOM   4768  HB  VAL B  18      28.321  24.605  -6.214  1.00 63.20           H
ATOM   4769 HG11 VAL B  18      27.464  26.658  -5.501  1.00 59.23           H
ATOM   4770 HG12 VAL B  18      26.676  26.150  -6.783  1.00 59.23           H
ATOM   4771 HG13 VAL B  18      26.026  26.002  -5.341  1.00 59.23           H
ATOM   4772 HG21 VAL B  18      28.450  25.064  -3.956  1.00 65.79           H
ATOM   4773 HG22 VAL B  18      27.054  24.340  -3.730  1.00 65.79           H
ATOM   4774 HG23 VAL B  18      28.318  23.500  -4.199  1.00 65.79           H
ATOM   4775  N   TYR B  19      25.223  24.259  -8.098  1.00 52.21           N
ATOM   4776  CA  TYR B  19      24.948  24.655  -9.472  1.00 53.13           C
ATOM   4777  C   TYR B  19      24.592  26.127  -9.544  1.00 53.85           C
ATOM   4778  O   TYR B  19      24.024  26.687  -8.606  1.00 47.16           O
ATOM   4779  CB  TYR B  19      23.784  23.893 -10.057  1.00 52.90           C
ATOM   4780  CG  TYR B  19      23.920  22.424  -9.900  1.00 59.65           C
ATOM   4781  CD1 TYR B  19      23.508  21.807  -8.743  1.00 56.32           C
ATOM   4782  CD2 TYR B  19      24.473  21.644 -10.903  1.00 62.98           C
ATOM   4783  CE1 TYR B  19      23.619  20.470  -8.590  1.00 57.86           C
ATOM   4784  CE2 TYR B  19      24.595  20.296 -10.752  1.00 58.50           C
ATOM   4785  CZ  TYR B  19      24.168  19.712  -9.591  1.00 59.22           C
ATOM   4786  OH  TYR B  19      24.285  18.357  -9.401  1.00 60.92           O
ATOM   4787  H   TYR B  19      24.580  24.439  -7.557  1.00 62.65           H
ATOM   4788  HA  TYR B  19      25.732  24.497 -10.021  1.00 63.76           H
ATOM   4789  HB2 TYR B  19      22.969  24.169  -9.609  1.00 63.48           H
ATOM   4790  HB3 TYR B  19      23.723  24.089 -11.006  1.00 63.48           H
ATOM   4791  HD1 TYR B  19      23.132  22.316  -8.061  1.00 67.58           H
ATOM   4792  HD2 TYR B  19      24.760  22.046 -11.692  1.00 75.58           H
ATOM   4793  HE1 TYR B  19      23.337  20.067  -7.801  1.00 69.44           H
ATOM   4794  HE2 TYR B  19      24.967  19.779 -11.430  1.00 70.20           H
ATOM   4795  HH  TYR B  19      24.633  18.002 -10.078  1.00 73.11           H
ATOM   4796  N   LYS B  20      24.877  26.746 -10.683  1.00 55.23           N
ATOM   4797  CA  LYS B  20      24.203  27.992 -10.995  1.00 53.51           C
ATOM   4798  C   LYS B  20      23.003  27.697 -11.895  1.00 53.00           C
ATOM   4799  O   LYS B  20      22.961  26.679 -12.586  1.00 54.94           O
ATOM   4800  CB  LYS B  20      25.162  28.998 -11.627  1.00 49.32           C
ATOM   4801  CG  LYS B  20      25.653  28.701 -13.002  1.00 59.73           C
ATOM   4802  CD  LYS B  20      25.766  30.018 -13.791  1.00 61.65           C
ATOM   4803  CE  LYS B  20      26.942  30.049 -14.756  1.00 59.34           C
ATOM   4804  NZ  LYS B  20      27.925  28.959 -14.536  1.00 63.34           N1+
ATOM   4805  H   LYS B  20      25.439  26.474 -11.274  1.00 66.27           H
ATOM   4806  HA  LYS B  20      23.868  28.380 -10.172  1.00 64.21           H
ATOM   4807  HB2 LYS B  20      24.714  29.857 -11.664  1.00 59.18           H
ATOM   4808  HB3 LYS B  20      25.942  29.069 -11.056  1.00 59.18           H
ATOM   4809  HG2 LYS B  20      26.530  28.290 -12.955  1.00 71.68           H
ATOM   4810  HG3 LYS B  20      25.024  28.119 -13.457  1.00 71.68           H
ATOM   4811  HD2 LYS B  20      24.955  30.145 -14.307  1.00 73.99           H
ATOM   4812  HD3 LYS B  20      25.876  30.750 -13.165  1.00 73.99           H
ATOM   4813  HE2 LYS B  20      26.605  29.967 -15.662  1.00 71.20           H
ATOM   4814  HE3 LYS B  20      27.408  30.893 -14.653  1.00 71.20           H
ATOM   4815  HZ1 LYS B  20      28.588  29.025 -15.125  1.00 76.01           H
ATOM   4816  HZ2 LYS B  20      28.261  29.014 -13.714  1.00 76.01           H
ATOM   4817  HZ3 LYS B  20      27.528  28.168 -14.634  1.00 76.01           H
ATOM   4818  N   ALA B  21      22.003  28.570 -11.839  1.00 52.12           N
ATOM   4819  CA  ALA B  21      20.770  28.381 -12.597  1.00 54.17           C
ATOM   4820  C   ALA B  21      20.080  29.724 -12.761  1.00 50.63           C
ATOM   4821  O   ALA B  21      20.447  30.717 -12.134  1.00 49.33           O
ATOM   4822  CB  ALA B  21      19.835  27.379 -11.921  1.00 54.70           C
ATOM   4823  H   ALA B  21      22.013  29.287 -11.364  1.00 62.55           H
ATOM   4824  HA  ALA B  21      20.988  28.043 -13.480  1.00 65.01           H
ATOM   4825  HB1 ALA B  21      19.033  27.285 -12.457  1.00 65.64           H
ATOM   4826  HB2 ALA B  21      20.288  26.524 -11.849  1.00 65.64           H
ATOM   4827  HB3 ALA B  21      19.607  27.708 -11.037  1.00 65.64           H
ATOM   4828  N   GLN B  22      19.057  29.742 -13.605  1.00 58.08           N
ATOM   4829  CA  GLN B  22      18.364  30.977 -13.906  1.00 57.90           C
ATOM   4830  C   GLN B  22      16.888  30.891 -13.562  1.00 54.04           C
ATOM   4831  O   GLN B  22      16.289  29.811 -13.498  1.00 50.44           O
ATOM   4832  CB  GLN B  22      18.518  31.361 -15.374  1.00 59.22           C
ATOM   4833  CG  GLN B  22      19.858  32.018 -15.682  1.00 58.78           C
ATOM   4834  CD  GLN B  22      19.920  32.561 -17.113  1.00 68.78           C
ATOM   4835  OE1 GLN B  22      18.924  33.072 -17.647  1.00 65.50           O
ATOM   4836  NE2 GLN B  22      21.090  32.426 -17.752  1.00 72.23           N
ATOM   4837  H   GLN B  22      18.748  29.052 -14.014  1.00 69.70           H
ATOM   4838  HA  GLN B  22      18.751  31.688 -13.372  1.00 69.48           H
ATOM   4839  HB2 GLN B  22      18.445  30.562 -15.918  1.00 71.07           H
ATOM   4840  HB3 GLN B  22      17.817  31.988 -15.610  1.00 71.07           H
ATOM   4841  HG2 GLN B  22      19.998  32.759 -15.072  1.00 70.53           H
ATOM   4842  HG3 GLN B  22      20.565  31.362 -15.578  1.00 70.53           H
ATOM   4843 HE21 GLN B  22      21.755  32.050 -17.356  1.00 86.68           H
ATOM   4844 HE22 GLN B  22      21.176  32.714 -18.557  1.00 86.68           H
ATOM   4845  N   ASN B  23      16.340  32.074 -13.329  1.00 50.32           N
ATOM   4846  CA  ASN B  23      14.923  32.356 -13.198  1.00 59.46           C
ATOM   4847  C   ASN B  23      14.266  32.456 -14.568  1.00 59.96           C
ATOM   4848  O   ASN B  23      14.924  32.601 -15.603  1.00 53.16           O
ATOM   4849  CB  ASN B  23      14.721  33.697 -12.490  1.00 55.30           C
ATOM   4850  CG  ASN B  23      13.891  33.588 -11.270  1.00 57.62           C
ATOM   4851  OD1 ASN B  23      13.412  32.502 -10.929  1.00 62.56           O
ATOM   4852  ND2 ASN B  23      13.704  34.721 -10.577  1.00 50.42           N
ATOM   4853  H   ASN B  23      16.815  32.785 -13.236  1.00 60.39           H
ATOM   4854  HA  ASN B  23      14.488  31.657 -12.685  1.00 71.35           H
ATOM   4855  HB2 ASN B  23      15.587  34.051 -12.233  1.00 66.36           H
ATOM   4856  HB3 ASN B  23      14.280  34.311 -13.098  1.00 66.36           H
ATOM   4857 HD21 ASN B  23      13.230  34.713  -9.859  1.00 60.51           H
ATOM   4858 HD22 ASN B  23      14.059  35.455 -10.849  1.00 60.51           H
ATOM   4859  N   ASN B  24      12.944  32.472 -14.554  1.00 59.21           N
ATOM   4860  CA  ASN B  24      12.198  32.960 -15.709  1.00 62.71           C
ATOM   4861  C   ASN B  24      12.061  34.476 -15.681  1.00 57.28           C
ATOM   4862  O   ASN B  24      11.028  35.027 -16.058  1.00 60.86           O
ATOM   4863  CB  ASN B  24      10.827  32.292 -15.765  1.00 54.98           C
ATOM   4864  CG  ASN B  24      10.765  31.039 -14.938  1.00 65.76           C
ATOM   4865  OD1 ASN B  24      10.998  31.074 -13.716  1.00 72.79           O
ATOM   4866  ND2 ASN B  24      10.458  29.916 -15.584  1.00 64.38           N
ATOM   4867  H   ASN B  24      12.456  32.209 -13.897  1.00 71.06           H
ATOM   4868  HA  ASN B  24      12.678  32.721 -16.516  1.00 75.25           H
ATOM   4869  HB2 ASN B  24      10.160  32.909 -15.427  1.00 65.98           H
ATOM   4870  HB3 ASN B  24      10.627  32.057 -16.684  1.00 65.98           H
ATOM   4871 HD21 ASN B  24      10.410  29.172 -15.155  1.00 77.26           H
ATOM   4872 HD22 ASN B  24      10.309  29.934 -16.431  1.00 77.26           H
ATOM   4873  N   TYR B  25      13.105  35.160 -15.231  1.00 51.51           N
ATOM   4874  CA  TYR B  25      13.106  36.616 -15.152  1.00 53.31           C
ATOM   4875  C   TYR B  25      14.506  37.172 -15.415  1.00 54.02           C
ATOM   4876  O   TYR B  25      14.779  38.323 -15.047  1.00 52.68           O
ATOM   4877  CB  TYR B  25      12.620  37.108 -13.770  1.00 57.83           C
ATOM   4878  CG  TYR B  25      11.162  36.819 -13.492  1.00 61.20           C
ATOM   4879  CD1 TYR B  25      10.779  35.987 -12.450  1.00 61.48           C
ATOM   4880  CD2 TYR B  25      10.166  37.378 -14.283  1.00 63.97           C
ATOM   4881  CE1 TYR B  25       9.446  35.722 -12.206  1.00 65.41           C
ATOM   4882  CE2 TYR B  25       8.834  37.120 -14.049  1.00 62.57           C
ATOM   4883  CZ  TYR B  25       8.474  36.299 -13.014  1.00 67.37           C
ATOM   4884  OH  TYR B  25       7.138  36.053 -12.805  1.00 66.99           O
ATOM   4885  H   TYR B  25      13.837  34.799 -14.960  1.00 61.82           H
ATOM   4886  HA  TYR B  25      12.508  36.972 -15.828  1.00 63.97           H
ATOM   4887  HB2 TYR B  25      13.145  36.670 -13.082  1.00 69.40           H
ATOM   4888  HB3 TYR B  25      12.747  38.068 -13.719  1.00 69.40           H
ATOM   4889  HD1 TYR B  25      11.429  35.602 -11.908  1.00 73.78           H
ATOM   4890  HD2 TYR B  25      10.405  37.936 -14.988  1.00 76.76           H
[truncated: 366,383 more chars]
