# Supplementary material for: High-throughput quantum-mechanics/molecular-mechanics (ONIOM) macromolecular crystallographic refinement with PHENIX/DivCon: the impact of mixed Hamiltonian methods on ligand and protein structure
Source: Acta Crystallogr D Struct Biol. 2018 Oct 29;74(Pt 11):1063–77. doi: 10.1107/S2059798318012913 (PMC6213575; doi:10.1107/S2059798318012913)
Supplement: Supplementary file 4 [file d-74-01063-sup4.gz › results_PHENIX/1V48-H_refine_001.pdb]

REMARK Date 2017-01-10 Time 18:41:21 EST -0500 (1484091681.30 s)
REMARK PHENIX refinement
REMARK 
REMARK ****************** INPUT FILES AND LABELS ******************************
REMARK Reflections:
REMARK   file name      : 1V48.sf
REMARK   labels         : ['r1v48sf,wavelength_id=1,_refln.F_meas_au,_refln.F_meas_sigma_au']
REMARK R-free flags:
REMARK   file name      : 1V48.sf
REMARK   label          : r1v48sf,wavelength_id=1,_refln.status
REMARK   test_flag_value: 0
REMARK Model file name(s): 
REMARK   /scratch/oleg/2711109.gondor.quantumbioinc.com/1V48-H.pdb
REMARK 
REMARK ******************** REFINEMENT SUMMARY: QUICK FACTS *******************
REMARK Start: r_work = 0.1909 r_free = 0.2396 bonds = 0.012 angles = 1.456
REMARK Final: r_work = 0.1558 r_free = 0.2292 bonds = 0.014 angles = 1.242
REMARK ************************************************************************
REMARK 
REMARK ****************** REFINEMENT STATISTICS STEP BY STEP ******************
REMARK leading digit, like 1_, means number of macro-cycle                     
REMARK 0    : statistics at the very beginning when nothing is done yet        
REMARK 1_bss: bulk solvent correction and/or (anisotropic) scaling             
REMARK 1_xyz: refinement of coordinates                                        
REMARK 1_adp: refinement of ADPs (Atomic Displacement Parameters)              
REMARK 1_occ: refinement of occupancies                                        
REMARK ------------------------------------------------------------------------
REMARK  stage       r-work r-free bonds angles b_min b_max b_ave n_water shift
REMARK       0    : 0.2385 0.2918 0.012  1.46   2.0  58.2  27.6 537      0.000
REMARK       1_bss: 0.1909 0.2396 0.012  1.46   4.2  60.5  29.9 537      0.000
REMARK 1_settarget: 0.1909 0.2396 0.012  1.46   4.2  60.5  29.9 537      0.000
REMARK       1_nqh: 0.1909 0.2396 0.012  1.46   4.2  60.5  29.9 537      0.000
REMARK    1_weight: 0.1909 0.2396 0.012  1.46   4.2  60.5  29.9 537      0.000
REMARK    1_checkH: 0.1908 0.2395 0.012  1.46   4.2  60.5  29.9 537      0.409
REMARK    1_xyzrec: 0.1763 0.2403 0.013  1.15   4.2  60.5  29.9 537      0.478
REMARK    1_checkH: 0.1763 0.2405 0.013  1.15   4.2  60.5  29.9 537      0.478
REMARK   1_regHxyz: 0.1766 0.2402 0.013  1.15   4.2  60.5  29.9 537      0.488
REMARK       1_adp: 0.1652 0.2398 0.013  1.15  13.1  62.7  29.9 537      0.488
REMARK   1_regHadp: 0.1644 0.2391 0.013  1.15  13.1  62.7  29.9 537      0.488
REMARK       1_occ: 0.1639 0.2381 0.013  1.15  13.1  62.7  29.9 537      0.488
REMARK       2_bss: 0.1637 0.2387 0.013  1.15  13.1  62.6  29.9 537      0.488
REMARK 2_settarget: 0.1637 0.2387 0.013  1.15  13.1  62.6  29.9 537      0.488
REMARK 2_updatecdl: 0.1637 0.2387 0.014  1.16  13.1  62.6  29.9 537      0.488
REMARK       2_nqh: 0.1637 0.2387 0.014  1.16  13.1  62.6  29.9 537      0.488
REMARK    2_weight: 0.1637 0.2387 0.014  1.16  13.1  62.6  29.9 537      0.488
REMARK    2_checkH: 0.1637 0.2387 0.014  1.16  13.1  62.6  29.9 537      0.488
REMARK    2_xyzrec: 0.1607 0.2324 0.013  1.15  13.1  62.6  29.9 537      0.498
REMARK    2_checkH: 0.1607 0.2324 0.013  1.15  13.1  62.6  29.9 537      0.497
REMARK   2_regHxyz: 0.1611 0.2323 0.013  1.15  13.1  62.6  29.9 537      0.499
REMARK       2_adp: 0.1595 0.2324 0.013  1.15  11.4  63.8  29.4 537      0.499
REMARK   2_regHadp: 0.1597 0.2325 0.013  1.15  11.4  63.8  29.4 537      0.499
REMARK       2_occ: 0.1597 0.2322 0.013  1.15  11.4  63.8  29.4 537      0.499
REMARK       3_bss: 0.1593 0.2311 0.013  1.15  11.7  64.1  29.7 537      0.499
REMARK 3_settarget: 0.1593 0.2311 0.013  1.15  11.7  64.1  29.7 537      0.499
REMARK 3_updatecdl: 0.1593 0.2311 0.013  1.15  11.7  64.1  29.7 537      0.499
REMARK       3_nqh: 0.1593 0.2311 0.013  1.15  11.7  64.1  29.7 537      0.499
REMARK    3_weight: 0.1593 0.2311 0.013  1.15  11.7  64.1  29.7 537      0.499
REMARK    3_checkH: 0.1593 0.2311 0.013  1.15  11.7  64.1  29.7 537      0.499
REMARK    3_xyzrec: 0.1554 0.2291 0.014  1.24  11.7  64.1  29.7 537      0.515
REMARK    3_checkH: 0.1554 0.2293 0.014  1.24  11.7  64.1  29.7 537      0.515
REMARK   3_regHxyz: 0.1559 0.2293 0.014  1.24  11.7  64.1  29.7 537      0.516
REMARK       3_adp: 0.1559 0.2293 0.014  1.24  11.6  64.1  29.7 537      0.516
REMARK   3_regHadp: 0.1559 0.2293 0.014  1.24  11.6  64.1  29.7 537      0.516
REMARK       3_occ: 0.1558 0.2293 0.014  1.24  11.6  64.1  29.7 537      0.516
REMARK         end: 0.1558 0.2292 0.014  1.24  11.8  64.3  29.9 537      0.516
REMARK ------------------------------------------------------------------------
REMARK MODEL CONTENT.
REMARK  ELEMENT        ATOM RECORD COUNT   OCCUPANCY SUM
REMARK        C                     1305         1304.57
REMARK        F                        2            2.00
REMARK        H                     2371         2368.45
REMARK        O                      526          524.81
REMARK        N                      358          358.00
REMARK        P                        1            1.00
REMARK        S                       15           14.28
REMARK     Zn2+                        1            0.36
REMARK     Mg2+                        1            1.00
REMARK      O1-                       28           28.00
REMARK    TOTAL                     4608         4602.48
REMARK -----------------------------------------------------------------------
REMARK r_free_flags.md5.hexdigest b8dcb30bb00423293116c1a833f05ade
REMARK 
REMARK IF THIS FILE IS FOR PDB DEPOSITION: REMOVE ALL FROM THIS LINE UP.
REMARK   3
REMARK   3 REFINEMENT.
REMARK   3   PROGRAM     : PHENIX (1.11.1_2575: ???)
REMARK   3   AUTHORS     : Adams,Afonine,Bunkoczi,Burnley,Chen,Dar,Davis,
REMARK   3               : Draizen,Echols,Gildea,Gros,Grosse-Kunstleve,Headd,
REMARK   3               : Hintze,Hung,Ioerger,Liebschner,McCoy,McKee,Moriarty,
REMARK   3               : Oeffner,Poon,Read,Richardson,Richardson,Sacchettini,
REMARK   3               : Sauter,Sobolev,Storoni,Terwilliger,Williams,Zwart
REMARK   3
REMARK   3  REFINEMENT TARGET : ML
REMARK   3  
REMARK   3  DATA USED IN REFINEMENT.
REMARK   3   RESOLUTION RANGE HIGH (ANGSTROMS) : 2.202   
REMARK   3   RESOLUTION RANGE LOW  (ANGSTROMS) : 19.867  
REMARK   3   MIN(FOBS/SIGMA_FOBS)              : 1.34  
REMARK   3   COMPLETENESS FOR RANGE        (%) : 99.73 
REMARK   3   NUMBER OF REFLECTIONS             : 13882     
REMARK   3   NUMBER OF REFLECTIONS (NON-ANOMALOUS) : 13882     
REMARK   3  
REMARK   3  FIT TO DATA USED IN REFINEMENT.
REMARK   3   R VALUE     (WORKING + TEST SET) : 0.1633
REMARK   3   R VALUE            (WORKING SET) : 0.1558
REMARK   3   FREE R VALUE                     : 0.2292
REMARK   3   FREE R VALUE TEST SET SIZE   (%) : 10.16 
REMARK   3   FREE R VALUE TEST SET COUNT      : 1410      
REMARK   3  
REMARK   3  FIT TO DATA USED IN REFINEMENT (IN BINS).
REMARK   3   BIN  RESOLUTION RANGE  COMPL.    NWORK NFREE   RWORK  RFREE  CCWORK CCFREE
REMARK   3     1 19.8675 -  4.7258    0.98     1276   153  0.1530 0.2256   0.947  0.885
REMARK   3     2  4.7258 -  3.7594    1.00     1268   152  0.1269 0.1913   0.957  0.900
REMARK   3     3  3.7594 -  3.2866    1.00     1239   145  0.1601 0.2539   0.939  0.854
REMARK   3     4  3.2866 -  2.9872    1.00     1253   135  0.1673 0.2276   0.934  0.852
REMARK   3     5  2.9872 -  2.7737    1.00     1236   139  0.1594 0.2402   0.937  0.806
REMARK   3     6  2.7737 -  2.6105    1.00     1251   144  0.1576 0.2226   0.935  0.865
REMARK   3     7  2.6105 -  2.4800    1.00     1215   140  0.1561 0.2200   0.936  0.845
REMARK   3     8  2.4800 -  2.3723    1.00     1249   130  0.1712 0.2759   0.922  0.773
REMARK   3     9  2.3723 -  2.2811    1.00     1224   143  0.1793 0.2277   0.913  0.853
REMARK   3    10  2.2811 -  2.2025    1.00     1261   129  0.1879 0.2775   0.899  0.755
REMARK   3  
REMARK   3  BULK SOLVENT MODELLING.
REMARK   3   METHOD USED        : FLAT BULK SOLVENT MODEL
REMARK   3   SOLVENT RADIUS     : 1.11    
REMARK   3   SHRINKAGE RADIUS   : 0.90    
REMARK   3   GRID STEP FACTOR   : 4.00    
REMARK   3  
REMARK   3  ERROR ESTIMATES.
REMARK   3   COORDINATE ERROR (MAXIMUM-LIKELIHOOD BASED)     : 0.25    
REMARK   3   PHASE ERROR (DEGREES, MAXIMUM-LIKELIHOOD BASED) : 22.30   
REMARK   3  
REMARK   3  STRUCTURE FACTORS CALCULATION ALGORITHM : FFT
REMARK   3  
REMARK   3  RESTRAINTS LIBRARY
REMARK   3    GEOSTD + MON.LIB. + CDL v1.2
REMARK   3  
REMARK   3  DEVIATIONS FROM IDEAL VALUES.
REMARK   3                 RMSD     MAX  COUNT
REMARK   3   BOND      :  0.014   0.101   2102
REMARK   3   ANGLE     :  1.242  10.134   2849
REMARK   3   CHIRALITY :  0.062   0.183    305
REMARK   3   PLANARITY :  0.007   0.036    371
REMARK   3   DIHEDRAL  : 13.359 172.300   1232
REMARK   3   MIN NONBONDED DISTANCE : 1.683 
REMARK   3  
REMARK   3  MOLPROBITY STATISTICS.
REMARK   3   ALL-ATOM CLASHSCORE : 3.21
REMARK   3   RAMACHANDRAN PLOT:
REMARK   3     OUTLIERS : 0.39  %
REMARK   3     ALLOWED  : 1.96  %
REMARK   3     FAVORED  : 97.65 %
REMARK   3   ROTAMER OUTLIERS : 1.41 %
REMARK   3   CBETA DEVIATIONS : 0
REMARK   3   PEPTIDE PLANE:
REMARK   3     CIS-PROLINE     : 1
REMARK   3     CIS-GENERAL     : 0
REMARK   3     TWISTED PROLINE : 0
REMARK   3     TWISTED GENERAL : 0
REMARK   3  
REMARK   3  ATOMIC DISPLACEMENT PARAMETERS.
REMARK   3   WILSON B : 25.51
REMARK   3   RMS(B_ISO_OR_EQUIVALENT_BONDED) : 4.04
REMARK   3   ATOMS          NUMBER OF ATOMS
REMARK   3                    ISO.  ANISO. 
REMARK   3    ALL         :   4608       0
REMARK   3    ALL (NO H)  :   2237       0
REMARK   3    SOLVENT     :    179       0
REMARK   3    NON-SOLVENT :   2058       0
REMARK   3    HYDROGENS   :   2371       0
REMARK   3
HELIX    1   1 TYR A    7  HIS A   20  1               Generated by MOE   14
HELIX    2   2 GLY A   36  LYS A   41  5               Generated by MOE    6
HELIX    3   3 TYR A   50  GLU A   52  5               Generated by MOE    3
HELIX    4   4 MET A   87  GLU A   89  5               Generated by MOE    3
HELIX    5   5 PHE A   93  VAL A   96  1               Generated by MOE    4
HELIX    6   6 PHE A   98  LEU A  106  1               Generated by MOE    9
HELIX    7   7 LEU A  138  PHE A  141  1               Generated by MOE    4
HELIX    8   8 ARG A  168  GLN A  180  1               Generated by MOE   13
HELIX    9   9 VAL A  203  ASN A  211  1               Generated by MOE    9
HELIX   10  10 VAL A  222  HIS A  230  1               Generated by MOE    9
HELIX   11  11 ALA A  268  LEU A  278  1               Generated by MOE   11
HELIX   12  12 MET A  279  SER A  281  5               Generated by MOE    3
SHEET    1       VAL A  27  CYS A  31                  Generated by MOE
SHEET    2       THR A  43  ASP A  49                  Generated by MOE
SHEET    3       ARG A  67  LEU A  73                  Generated by MOE
SHEET    4       ARG A  76  ALA A  77                  Generated by MOE
SHEET    5       CYS A  78  GLN A  82                  Generated by MOE
SHEET    6       THR A 110  GLY A 119                  Generated by MOE
SHEET    7       ILE A 129  ILE A 129                  Generated by MOE
SHEET    8       MET A 130  ILE A 132                  Generated by MOE
SHEET    9       ARG A 133  ARG A 133                  Generated by MOE
SHEET   10       ASP A 134  ASN A 137                  Generated by MOE
SHEET   11       GLN A 188  MET A 194                  Generated by MOE
SHEET   12       ALA A 216  GLY A 218                  Generated by MOE
SHEET   13       ARG A 234  ILE A 241                  Generated by MOE
SHEET   14       THR A 242  THR A 242                  Generated by MOE
SHEET   15       ASN A 243  LYS A 244                  Generated by MOE
CRYST1   93.183   93.183   93.183  90.00  90.00  90.00 P 21 3
SCALE1      0.010732  0.000000  0.000000        0.00000
SCALE2      0.000000  0.010732  0.000000        0.00000
SCALE3      0.000000  0.000000  0.010732        0.00000
ATOM      1  N   GLN A   2      97.283  35.768  47.665  1.00 57.94           N
ATOM      2  CA  GLN A   2      97.500  34.516  46.924  1.00 63.19           C
ATOM      3  C   GLN A   2      96.516  33.429  47.339  1.00 60.32           C
ATOM      4  O   GLN A   2      96.372  33.126  48.531  1.00 57.13           O
ATOM      5  CB  GLN A   2      98.920  33.984  47.131  1.00 54.49           C
ATOM      6  H1  GLN A   2      97.915  36.428  47.369  1.00 69.50           H
ATOM      7  H2  GLN A   2      97.403  35.609  48.604  1.00 69.50           H
ATOM      8  HA  GLN A   2      97.378  34.685  45.977  1.00 75.79           H
ATOM      9  HB1 GLN A   2      99.555  34.646  46.815  1.00 65.35           H
ATOM     10  HB3 GLN A   2      99.024  33.159  46.631  1.00 65.35           H
ATOM     11  N   ASN A   3      95.859  32.838  46.338  1.00 60.85           N
ATOM     12  CA  ASN A   3      94.917  31.748  46.574  1.00 52.52           C
ATOM     13  C   ASN A   3      95.519  30.695  47.509  1.00 49.43           C
ATOM     14  O   ASN A   3      96.452  29.971  47.138  1.00 62.90           O
ATOM     15  CB  ASN A   3      94.468  31.142  45.232  1.00 55.67           C
ATOM     16  CG  ASN A   3      93.306  30.144  45.391  1.00 52.66           C
ATOM     17  OD1 ASN A   3      92.848  29.900  46.505  1.00 50.50           O
ATOM     18  ND2 ASN A   3      92.839  29.569  44.285  1.00 50.15           N
ATOM     19  H   ASN A   3      95.943  33.053  45.510  1.00 72.99           H
ATOM     20  HA  ASN A   3      94.130  32.110  47.009  1.00 62.99           H
ATOM     21  HB2 ASN A   3      94.172  31.856  44.646  1.00 66.78           H
ATOM     22  HB3 ASN A   3      95.215  30.671  44.831  1.00 66.78           H
ATOM     23 HD21 ASN A   3      92.191  29.006  44.333  1.00 60.14           H
ATOM     24 HD22 ASN A   3      93.186  29.761  43.522  1.00 60.14           H
ATOM     25  N   GLY A   4      95.006  30.617  48.738  1.00 46.90           N
ATOM     26  CA  GLY A   4      95.455  29.632  49.701  1.00 48.40           C
ATOM     27  C   GLY A   4      94.894  28.230  49.496  1.00 48.80           C
ATOM     28  O   GLY A   4      94.984  27.414  50.422  1.00 46.20           O
ATOM     29  H   GLY A   4      94.387  31.135  49.035  1.00 56.25           H
ATOM     30  HA2 GLY A   4      96.423  29.574  49.664  1.00 58.05           H
ATOM     31  HA3 GLY A   4      95.206  29.926  50.591  1.00 58.05           H
ATOM     32  N   TYR A   5      94.325  27.940  48.310  1.00 42.50           N
ATOM     33  CA  TYR A   5      93.730  26.644  47.979  1.00 35.49           C
ATOM     34  C   TYR A   5      94.431  26.023  46.775  1.00 37.80           C
ATOM     35  O   TYR A   5      94.510  26.647  45.712  1.00 39.34           O
ATOM     36  CB  TYR A   5      92.238  26.759  47.636  1.00 36.19           C
ATOM     37  CG  TYR A   5      91.323  27.061  48.791  1.00 33.24           C
ATOM     38  CD1 TYR A   5      91.271  26.222  49.896  1.00 29.29           C
ATOM     39  CD2 TYR A   5      90.517  28.186  48.778  1.00 25.74           C
ATOM     40  CE1 TYR A   5      90.444  26.521  50.985  1.00 30.06           C
ATOM     41  CE2 TYR A   5      89.664  28.469  49.848  1.00 26.74           C
ATOM     42  CZ  TYR A   5      89.623  27.638  50.928  1.00 28.95           C
ATOM     43  OH  TYR A   5      88.766  27.954  51.970  1.00 35.72           O
ATOM     44  H   TYR A   5      94.274  28.504  47.664  1.00 50.97           H
ATOM     45  HA  TYR A   5      93.826  26.043  48.734  1.00 42.55           H
ATOM     46  HB2 TYR A   5      92.128  27.470  46.985  1.00 43.39           H
ATOM     47  HB3 TYR A   5      91.947  25.919  47.248  1.00 43.39           H
ATOM     48  HD1 TYR A   5      91.818  25.470  49.928  1.00 35.11           H
ATOM     49  HD2 TYR A   5      90.532  28.753  48.042  1.00 30.86           H
ATOM     50  HE1 TYR A   5      90.405  25.947  51.715  1.00 36.04           H
ATOM     51  HE2 TYR A   5      89.122  29.225  49.823  1.00 32.06           H
ATOM     52  HH  TYR A   5      88.839  27.385  52.584  1.00 42.84           H
ATOM     53  N   THR A   6      94.877  24.772  46.927  1.00 34.04           N
ATOM     54  CA  THR A   6      95.321  23.967  45.793  1.00 36.71           C
ATOM     55  C   THR A   6      94.115  23.347  45.093  1.00 30.52           C
ATOM     56  O   THR A   6      93.018  23.254  45.650  1.00 25.82           O
ATOM     57  CB  THR A   6      96.262  22.849  46.242  1.00 36.79           C
ATOM     58  OG1 THR A   6      95.544  21.955  47.105  1.00 28.75           O
ATOM     59  CG2 THR A   6      97.513  23.413  46.983  1.00 32.54           C
ATOM     60  H   THR A   6      94.931  24.367  47.684  1.00 40.82           H
ATOM     61  HA  THR A   6      95.791  24.531  45.159  1.00 44.02           H
ATOM     62  HB  THR A   6      96.568  22.360  45.462  1.00 44.12           H
ATOM     63  HG1 THR A   6      96.049  21.334  47.360  1.00 34.47           H
ATOM     64 HG21 THR A   6      98.093  22.684  47.256  1.00 39.01           H
ATOM     65 HG22 THR A   6      98.008  24.005  46.395  1.00 39.01           H
ATOM     66 HG23 THR A   6      97.237  23.908  47.770  1.00 39.01           H
ATOM     67  N   TYR A   7      94.330  22.912  43.853  1.00 31.18           N
ATOM     68  CA  TYR A   7      93.290  22.165  43.155  1.00 30.75           C
ATOM     69  C   TYR A   7      92.813  20.985  43.996  1.00 29.87           C
ATOM     70  O   TYR A   7      91.610  20.726  44.100  1.00 26.62           O
ATOM     71  CB  TYR A   7      93.811  21.677  41.822  1.00 26.58           C
ATOM     72  CG  TYR A   7      92.745  21.087  40.967  1.00 22.22           C
ATOM     73  CD1 TYR A   7      91.868  21.905  40.281  1.00 24.64           C
ATOM     74  CD2 TYR A   7      92.582  19.699  40.857  1.00 26.63           C
ATOM     75  CE1 TYR A   7      90.863  21.382  39.505  1.00 24.02           C
ATOM     76  CE2 TYR A   7      91.582  19.169  40.058  1.00 20.90           C
ATOM     77  CZ  TYR A   7      90.739  20.012  39.387  1.00 19.71           C
ATOM     78  OH  TYR A   7      89.750  19.496  38.596  1.00 25.97           O
ATOM     79  H   TYR A   7      95.052  23.033  43.403  1.00 37.38           H
ATOM     80  HA  TYR A   7      92.532  22.748  42.991  1.00 36.87           H
ATOM     81  HB2 TYR A   7      94.201  22.424  41.342  1.00 31.87           H
ATOM     82  HB3 TYR A   7      94.483  20.994  41.976  1.00 31.87           H
ATOM     83  HD1 TYR A   7      91.955  22.828  40.353  1.00 29.53           H
ATOM     84  HD2 TYR A   7      93.162  19.129  41.308  1.00 31.92           H
ATOM     85  HE1 TYR A   7      90.291  21.947  39.038  1.00 28.80           H
ATOM     86  HE2 TYR A   7      91.484  18.247  39.979  1.00 25.04           H
ATOM     87  HH  TYR A   7      89.780  18.656  38.608  1.00 31.14           H
ATOM     88  N   GLU A   8      93.751  20.272  44.614  1.00 28.14           N
ATOM     89  CA  GLU A   8      93.415  19.106  45.439  1.00 34.75           C
ATOM     90  C   GLU A   8      92.533  19.465  46.639  1.00 25.97           C
ATOM     91  O   GLU A   8      91.748  18.628  47.098  1.00 25.79           O
ATOM     92  CB  GLU A   8      94.711  18.410  45.909  1.00 32.49           C
ATOM     93  CG  GLU A   8      95.526  17.682  44.764  1.00 38.09           C
ATOM     94  CD  GLU A   8      96.209  18.629  43.700  1.00 40.72           C
ATOM     95  OE1 GLU A   8      96.698  19.719  44.096  1.00 35.80           O
ATOM     96  OE2 GLU A   8      96.261  18.270  42.477  1.00 40.79           O1-
ATOM     97  H   GLU A   8      94.594  20.440  44.573  1.00 33.74           H
ATOM     98  HA  GLU A   8      92.923  18.473  44.893  1.00 41.67           H
ATOM     99  HB2 GLU A   8      95.294  19.077  46.305  1.00 38.96           H
ATOM    100  HB3 GLU A   8      94.481  17.743  46.574  1.00 38.96           H
ATOM    101  HG2 GLU A   8      96.228  17.155  45.176  1.00 45.67           H
ATOM    102  HG3 GLU A   8      94.921  17.096  44.284  1.00 45.67           H
ATOM    103  N   ASP A   9      92.653  20.677  47.181  1.00 23.69           N
ATOM    104  CA  ASP A   9      91.764  21.079  48.267  1.00 23.75           C
ATOM    105  C   ASP A   9      90.306  21.073  47.822  1.00 24.40           C
ATOM    106  O   ASP A   9      89.427  20.645  48.580  1.00 24.16           O
ATOM    107  CB  ASP A   9      92.102  22.472  48.791  1.00 26.51           C
ATOM    108  CG  ASP A   9      93.448  22.545  49.518  1.00 32.92           C
ATOM    109  OD1 ASP A   9      93.849  21.606  50.251  1.00 32.67           O
ATOM    110  OD2 ASP A   9      94.089  23.595  49.352  1.00 34.54           O1-
ATOM    111  H   ASP A   9      93.227  21.272  46.943  1.00 28.39           H
ATOM    112  HA  ASP A   9      91.857  20.451  49.000  1.00 28.47           H
ATOM    113  HB2 ASP A   9      92.134  23.089  48.043  1.00 31.79           H
ATOM    114  HB3 ASP A   9      91.412  22.747  49.416  1.00 31.79           H
ATOM    115  N   TYR A  10      90.026  21.551  46.604  1.00 22.45           N
ATOM    116  CA  TYR A  10      88.655  21.566  46.117  1.00 20.05           C
ATOM    117  C   TYR A  10      88.175  20.136  45.915  1.00 26.91           C
ATOM    118  O   TYR A  10      87.083  19.761  46.340  1.00 22.28           O
ATOM    119  CB  TYR A  10      88.550  22.307  44.793  1.00 21.49           C
ATOM    120  CG  TYR A  10      89.031  23.730  44.732  1.00 24.74           C
ATOM    121  CD1 TYR A  10      88.239  24.779  45.173  1.00 24.05           C
ATOM    122  CD2 TYR A  10      90.246  24.046  44.147  1.00 29.68           C
ATOM    123  CE1 TYR A  10      88.668  26.073  45.091  1.00 30.65           C
ATOM    124  CE2 TYR A  10      90.670  25.375  44.040  1.00 26.18           C
ATOM    125  CZ  TYR A  10      89.878  26.369  44.521  1.00 25.82           C
ATOM    126  OH  TYR A  10      90.266  27.681  44.456  1.00 29.82           O
ATOM    127  H   TYR A  10      90.606  21.867  46.053  1.00 26.90           H
ATOM    128  HA  TYR A  10      88.080  22.001  46.765  1.00 24.03           H
ATOM    129  HB2 TYR A  10      89.059  21.809  44.134  1.00 25.75           H
ATOM    130  HB3 TYR A  10      87.616  22.314  44.531  1.00 25.75           H
ATOM    131  HD1 TYR A  10      87.416  24.595  45.565  1.00 28.82           H
ATOM    132  HD2 TYR A  10      90.787  23.365  43.820  1.00 35.58           H
ATOM    133  HE1 TYR A  10      88.127  26.760  45.409  1.00 36.75           H
ATOM    134  HE2 TYR A  10      91.498  25.574  43.666  1.00 31.38           H
ATOM    135  HH  TYR A  10      89.675  28.172  44.795  1.00 35.75           H
ATOM    136  N   GLN A  11      89.008  19.326  45.273  1.00 27.52           N
ATOM    137  CA  GLN A  11      88.743  17.900  45.099  1.00 23.75           C
ATOM    138  C   GLN A  11      88.475  17.193  46.420  1.00 22.08           C
ATOM    139  O   GLN A  11      87.560  16.371  46.516  1.00 28.19           O
ATOM    140  CB  GLN A  11      89.938  17.251  44.404  1.00 21.91           C
ATOM    141  CG  GLN A  11      89.992  17.505  42.924  1.00 25.81           C
ATOM    142  CD  GLN A  11      91.066  16.622  42.277  1.00 32.74           C
ATOM    143  OE1 GLN A  11      92.225  16.608  42.717  1.00 28.71           O
ATOM    144  NE2 GLN A  11      90.672  15.856  41.276  1.00 34.97           N
ATOM    145  H   GLN A  11      89.750  19.583  44.922  1.00 32.99           H
ATOM    146  HA  GLN A  11      87.964  17.788  44.532  1.00 28.47           H
ATOM    147  HB2 GLN A  11      90.754  17.601  44.794  1.00 26.26           H
ATOM    148  HB3 GLN A  11      89.894  16.292  44.538  1.00 26.26           H
ATOM    149  HG2 GLN A  11      89.134  17.289  42.526  1.00 30.95           H
ATOM    150  HG3 GLN A  11      90.218  18.435  42.762  1.00 30.95           H
ATOM    151 HE21 GLN A  11      89.851  15.871  41.020  1.00 41.93           H
ATOM    152 HE22 GLN A  11      91.236  15.342  40.879  1.00 41.93           H
ATOM    153  N   ASP A  12      89.260  17.483  47.447  1.00 20.48           N
ATOM    154  CA  ASP A  12      89.039  16.820  48.731  1.00 23.88           C
ATOM    155  C   ASP A  12      87.673  17.171  49.287  1.00 21.45           C
ATOM    156  O   ASP A  12      86.921  16.297  49.732  1.00 21.34           O
ATOM    157  CB  ASP A  12      90.122  17.222  49.728  1.00 20.12           C
ATOM    158  CG  ASP A  12      91.473  16.579  49.432  1.00 25.45           C
ATOM    159  OD1 ASP A  12      91.556  15.629  48.624  1.00 28.79           O
ATOM    160  OD2 ASP A  12      92.461  17.046  50.004  1.00 27.24           O1-
ATOM    161  H   ASP A  12      89.912  18.044  47.434  1.00 24.54           H
ATOM    162  HA  ASP A  12      89.081  15.859  48.607  1.00 28.62           H
ATOM    163  HB2 ASP A  12      90.235  18.185  49.699  1.00 24.11           H
ATOM    164  HB3 ASP A  12      89.848  16.947  50.617  1.00 24.11           H
ATOM    165  N   THR A  13      87.355  18.459  49.278  1.00 18.00           N
ATOM    166  CA  THR A  13      86.073  18.938  49.769  1.00 19.33           C
ATOM    167  C   THR A  13      84.933  18.310  48.974  1.00 19.51           C
ATOM    168  O   THR A  13      83.964  17.801  49.538  1.00 18.11           O
ATOM    169  CB  THR A  13      86.069  20.471  49.664  1.00 19.74           C
ATOM    170  OG1 THR A  13      87.037  21.022  50.568  1.00 18.72           O
ATOM    171  CG2 THR A  13      84.729  21.048  49.932  1.00 14.66           C
ATOM    172  H   THR A  13      87.872  19.082  48.988  1.00 21.57           H
ATOM    173  HA  THR A  13      85.971  18.692  50.702  1.00 23.17           H
ATOM    174  HB  THR A  13      86.317  20.718  48.760  1.00 23.65           H
ATOM    175  HG1 THR A  13      86.852  20.800  51.357  1.00 22.43           H
ATOM    176 HG21 THR A  13      84.764  22.015  49.857  1.00 17.56           H
ATOM    177 HG22 THR A  13      84.087  20.706  49.291  1.00 17.56           H
ATOM    178 HG23 THR A  13      84.439  20.811  50.827  1.00 17.56           H
ATOM    179  N   ALA A  14      85.066  18.283  47.659  1.00 18.70           N
ATOM    180  CA  ALA A  14      84.013  17.705  46.833  1.00 24.21           C
ATOM    181  C   ALA A  14      83.822  16.209  47.103  1.00 19.41           C
ATOM    182  O   ALA A  14      82.692  15.722  47.141  1.00 17.56           O
ATOM    183  CB  ALA A  14      84.336  17.934  45.367  1.00 21.02           C
ATOM    184  H   ALA A  14      85.742  18.587  47.223  1.00 22.41           H
ATOM    185  HA  ALA A  14      83.176  18.154  47.029  1.00 29.03           H
ATOM    186  HB1 ALA A  14      83.631  17.547  44.825  1.00 25.20           H
ATOM    187  HB2 ALA A  14      84.394  18.888  45.203  1.00 25.20           H
ATOM    188  HB3 ALA A  14      85.183  17.510  45.161  1.00 25.20           H
ATOM    189  N   LYS A  15      84.911  15.454  47.254  1.00 18.25           N
ATOM    190  CA  LYS A  15      84.745  14.036  47.543  1.00 26.09           C
ATOM    191  C   LYS A  15      84.205  13.827  48.937  1.00 22.79           C
ATOM    192  O   LYS A  15      83.399  12.918  49.144  1.00 17.20           O
ATOM    193  CB  LYS A  15      86.061  13.269  47.341  1.00 33.03           C
ATOM    194  CG  LYS A  15      86.348  12.916  45.808  1.00 37.43           C
ATOM    195  CD  LYS A  15      85.155  12.121  45.079  1.00 42.97           C
ATOM    196  CE  LYS A  15      84.668  10.720  45.716  1.00 33.72           C
ATOM    197  NZ  LYS A  15      83.856  10.698  47.083  1.00 31.60           N1+
ATOM    198  H   LYS A  15      85.724  15.727  47.197  1.00 21.88           H
ATOM    199  HA  LYS A  15      84.096  13.670  46.922  1.00 31.27           H
ATOM    200  HB2 LYS A  15      86.795  13.812  47.666  1.00 39.60           H
ATOM    201  HB3 LYS A  15      86.020  12.436  47.837  1.00 39.60           H
ATOM    202  HG2 LYS A  15      86.493  13.742  45.320  1.00 44.89           H
ATOM    203  HG3 LYS A  15      87.143  12.363  45.759  1.00 44.89           H
ATOM    204  HD2 LYS A  15      84.380  12.704  45.056  1.00 51.54           H
ATOM    205  HD3 LYS A  15      85.435  11.934  44.169  1.00 51.54           H
ATOM    206  HE2 LYS A  15      84.107  10.282  45.057  1.00 40.43           H
ATOM    207  HE3 LYS A  15      85.459  10.177  45.859  1.00 40.43           H
ATOM    208  HZ1 LYS A  15      83.659   9.860  47.306  1.00 37.88           H
ATOM    209  HZ2 LYS A  15      84.344  11.063  47.732  1.00 37.88           H
ATOM    210  HZ3 LYS A  15      83.100  11.160  46.994  1.00 37.88           H
ATOM    211  N   TRP A  16      84.584  14.687  49.886  1.00 17.62           N
ATOM    212  CA  TRP A  16      83.931  14.647  51.190  1.00 21.52           C
ATOM    213  C   TRP A  16      82.424  14.720  51.048  1.00 16.50           C
ATOM    214  O   TRP A  16      81.682  13.881  51.565  1.00 19.32           O
ATOM    215  CB  TRP A  16      84.415  15.791  52.079  1.00 22.46           C
ATOM    216  CG  TRP A  16      84.022  15.543  53.490  1.00 20.81           C
ATOM    217  CD1 TRP A  16      84.720  14.808  54.410  1.00 23.87           C
ATOM    218  CD2 TRP A  16      82.824  15.977  54.144  1.00 21.89           C
ATOM    219  NE1 TRP A  16      84.021  14.766  55.613  1.00 28.79           N
ATOM    220  CE2 TRP A  16      82.863  15.485  55.475  1.00 22.64           C
ATOM    221  CE3 TRP A  16      81.719  16.724  53.737  1.00 18.76           C
ATOM    222  CZ2 TRP A  16      81.848  15.729  56.378  1.00 21.96           C
ATOM    223  CZ3 TRP A  16      80.741  16.950  54.604  1.00 22.19           C
ATOM    224  CH2 TRP A  16      80.788  16.458  55.925  1.00 28.60           C
ATOM    225  H   TRP A  16      85.196  15.285  49.802  1.00 21.12           H
ATOM    226  HA  TRP A  16      84.152  13.810  51.629  1.00 25.80           H
ATOM    227  HB2 TRP A  16      85.382  15.850  52.034  1.00 26.92           H
ATOM    228  HB3 TRP A  16      84.009  16.622  51.787  1.00 26.92           H
ATOM    229  HD1 TRP A  16      85.543  14.405  54.257  1.00 28.62           H
ATOM    230  HE1 TRP A  16      84.285  14.376  56.332  1.00 34.52           H
ATOM    231  HE3 TRP A  16      81.666  17.055  52.870  1.00 22.48           H
ATOM    232  HZ2 TRP A  16      81.877  15.398  57.247  1.00 26.32           H
ATOM    233  HZ3 TRP A  16      80.010  17.459  54.338  1.00 26.60           H
ATOM    234  HH2 TRP A  16      80.089  16.652  56.506  1.00 34.29           H
ATOM    235  N   LEU A  17      81.945  15.710  50.323  1.00 18.60           N
ATOM    236  CA  LEU A  17      80.500  15.872  50.205  1.00 19.48           C
ATOM    237  C   LEU A  17      79.854  14.705  49.460  1.00 17.69           C
ATOM    238  O   LEU A  17      78.751  14.258  49.821  1.00 18.11           O
ATOM    239  CB  LEU A  17      80.211  17.181  49.503  1.00 24.47           C
ATOM    240  CG  LEU A  17      80.554  18.460  50.294  1.00 20.26           C
ATOM    241  CD1 LEU A  17      80.614  19.687  49.374  1.00 14.57           C
ATOM    242  CD2 LEU A  17      79.543  18.674  51.358  1.00 17.43           C
ATOM    243  H   LEU A  17      82.415  16.290  49.896  1.00 22.29           H
ATOM    244  HA  LEU A  17      80.113  15.914  51.093  1.00 23.34           H
ATOM    245  HB2 LEU A  17      80.722  17.204  48.679  1.00 29.34           H
ATOM    246  HB3 LEU A  17      79.264  17.213  49.296  1.00 29.34           H
ATOM    247  HG  LEU A  17      81.421  18.353  50.715  1.00 24.28           H
ATOM    248 HD11 LEU A  17      80.832  20.469  49.905  1.00 17.45           H
ATOM    249 HD12 LEU A  17      81.298  19.543  48.701  1.00 17.45           H
ATOM    250 HD13 LEU A  17      79.751  19.805  48.948  1.00 17.45           H
ATOM    251 HD21 LEU A  17      79.768  19.480  51.849  1.00 20.89           H
ATOM    252 HD22 LEU A  17      78.669  18.768  50.949  1.00 20.89           H
ATOM    253 HD23 LEU A  17      79.548  17.910  51.956  1.00 20.89           H
ATOM    254  N   LEU A  18      80.510  14.212  48.401  1.00 16.22           N
ATOM    255  CA  LEU A  18      79.919  13.133  47.622  1.00 20.83           C
ATOM    256  C   LEU A  18      79.768  11.870  48.459  1.00 24.19           C
ATOM    257  O   LEU A  18      78.839  11.091  48.247  1.00 20.39           O
ATOM    258  CB  LEU A  18      80.754  12.856  46.367  1.00 18.62           C
ATOM    259  CG  LEU A  18      80.733  13.956  45.295  1.00 24.26           C
ATOM    260  CD1 LEU A  18      81.871  13.783  44.305  1.00 22.43           C
ATOM    261  CD2 LEU A  18      79.402  14.079  44.549  1.00 22.12           C
ATOM    262  H   LEU A  18      81.278  14.482  48.124  1.00 19.43           H
ATOM    263  HA  LEU A  18      79.033  13.404  47.334  1.00 24.97           H
ATOM    264  HB2 LEU A  18      81.677  12.731  46.636  1.00 22.32           H
ATOM    265  HB3 LEU A  18      80.425  12.043  45.954  1.00 22.32           H
ATOM    266  HG  LEU A  18      80.880  14.804  45.743  1.00 29.08           H
ATOM    267 HD11 LEU A  18      81.826  14.494  43.646  1.00 26.89           H
ATOM    268 HD12 LEU A  18      82.714  13.828  44.782  1.00 26.89           H
ATOM    269 HD13 LEU A  18      81.782  12.921  43.869  1.00 26.89           H
ATOM    270 HD21 LEU A  18      79.472  14.792  43.895  1.00 26.52           H
ATOM    271 HD22 LEU A  18      79.211  13.239  44.104  1.00 26.52           H
ATOM    272 HD23 LEU A  18      78.700  14.283  45.187  1.00 26.52           H
ATOM    273  N   SER A  19      80.616  11.678  49.460  1.00 23.05           N
ATOM    274  CA  SER A  19      80.445  10.495  50.280  1.00 22.49           C
ATOM    275  C   SER A  19      79.565  10.721  51.510  1.00 22.71           C
ATOM    276  O   SER A  19      79.204   9.748  52.179  1.00 22.44           O
ATOM    277  CB  SER A  19      81.810   9.963  50.709  1.00 24.06           C
ATOM    278  OG  SER A  19      82.383  10.861  51.638  1.00 31.37           O
ATOM    279  H   SER A  19      81.270  12.193  49.677  1.00 27.63           H
ATOM    280  HA  SER A  19      80.020   9.808  49.742  1.00 26.95           H
ATOM    281  HB2 SER A  19      81.700   9.095  51.126  1.00 28.84           H
ATOM    282  HB3 SER A  19      82.386   9.894  49.932  1.00 28.84           H
ATOM    283  HG  SER A  19      82.475  11.618  51.287  1.00 37.61           H
ATOM    284  N   HIS A  20      79.194  11.955  51.843  1.00 20.36           N
ATOM    285  CA  HIS A  20      78.317  12.175  52.987  1.00 20.95           C
ATOM    286  C   HIS A  20      76.853  12.392  52.612  1.00 22.00           C
ATOM    287  O   HIS A  20      76.000  12.518  53.506  1.00 20.68           O
ATOM    288  CB  HIS A  20      78.839  13.347  53.819  1.00 24.39           C
ATOM    289  CG  HIS A  20      80.015  12.972  54.637  1.00 23.06           C
ATOM    290  ND1 HIS A  20      81.272  12.842  54.091  1.00 24.36           N
ATOM    291  CD2 HIS A  20      80.114  12.551  55.916  1.00 17.68           C
ATOM    292  CE1 HIS A  20      82.109  12.417  55.014  1.00 16.29           C
ATOM    293  NE2 HIS A  20      81.430  12.230  56.125  1.00 22.32           N
ATOM    294  H   HIS A  20      79.432  12.670  51.430  1.00 24.40           H
ATOM    295  HA  HIS A  20      78.353  11.386  53.550  1.00 25.11           H
ATOM    296  HB2 HIS A  20      78.138  13.648  54.419  1.00 29.23           H
ATOM    297  HB3 HIS A  20      79.101  14.067  53.225  1.00 29.23           H
ATOM    298  HD1 HIS A  20      81.482  13.027  53.278  1.00 29.21           H
ATOM    299  HD2 HIS A  20      79.427  12.509  56.540  1.00 21.18           H
ATOM    300  HE1 HIS A  20      83.022  12.278  54.902  1.00 19.51           H
ATOM    301  N   THR A  21      76.541  12.463  51.335  1.00 18.34           N
ATOM    302  CA  THR A  21      75.165  12.542  50.874  1.00 22.00           C
ATOM    303  C   THR A  21      75.051  11.722  49.603  1.00 22.61           C
ATOM    304  O   THR A  21      75.994  11.649  48.811  1.00 22.90           O
ATOM    305  CB  THR A  21      74.703  14.006  50.611  1.00 22.59           C
ATOM    306  OG1 THR A  21      73.309  14.023  50.304  1.00 23.06           O
ATOM    307  CG2 THR A  21      75.433  14.646  49.435  1.00 21.42           C
ATOM    308  H   THR A  21      77.119  12.467  50.699  1.00 21.97           H
ATOM    309  HA  THR A  21      74.580  12.152  51.542  1.00 26.37           H
ATOM    310  HB  THR A  21      74.865  14.543  51.402  1.00 27.08           H
ATOM    311  HG1 THR A  21      72.870  13.708  50.947  1.00 27.64           H
ATOM    312 HG21 THR A  21      75.117  15.554  49.304  1.00 25.68           H
ATOM    313 HG22 THR A  21      76.387  14.666  49.608  1.00 25.68           H
ATOM    314 HG23 THR A  21      75.269  14.136  48.626  1.00 25.68           H
ATOM    315  N   GLU A  22      73.868  11.149  49.389  1.00 18.85           N
ATOM    316  CA  GLU A  22      73.574  10.549  48.103  1.00 24.27           C
ATOM    317  C   GLU A  22      73.112  11.591  47.087  1.00 21.12           C
ATOM    318  O   GLU A  22      73.100  11.310  45.883  1.00 20.00           O
ATOM    319  CB  GLU A  22      72.525   9.412  48.266  1.00 26.87           C
ATOM    320  CG  GLU A  22      71.045   9.837  48.312  1.00 26.71           C
ATOM    321  CD  GLU A  22      70.675  10.670  49.521  1.00 27.62           C
ATOM    322  OE1 GLU A  22      71.227  10.463  50.640  1.00 24.02           O
ATOM    323  OE2 GLU A  22      69.807  11.556  49.365  1.00 32.04           O1-
ATOM    324  H   GLU A  22      73.231  11.098  49.966  1.00 22.59           H
ATOM    325  HA  GLU A  22      74.387  10.147  47.758  1.00 29.09           H
ATOM    326  HB2 GLU A  22      72.624   8.799  47.521  1.00 32.22           H
ATOM    327  HB3 GLU A  22      72.714   8.942  49.093  1.00 32.22           H
ATOM    328  HG2 GLU A  22      70.847  10.362  47.520  1.00 32.02           H
ATOM    329  HG3 GLU A  22      70.492   9.040  48.323  1.00 32.02           H
ATOM    330  N   GLN A  23      72.780  12.794  47.540  1.00 28.48           N
ATOM    331  CA  GLN A  23      72.328  13.849  46.641  1.00 24.27           C
ATOM    332  C   GLN A  23      73.395  14.170  45.591  1.00 27.74           C
ATOM    333  O   GLN A  23      74.596  14.262  45.894  1.00 19.06           O
ATOM    334  CB  GLN A  23      71.982  15.084  47.457  1.00 19.37           C
ATOM    335  CG  GLN A  23      70.731  14.966  48.357  1.00 26.58           C
ATOM    336  CD  GLN A  23      69.469  14.962  47.537  1.00 34.34           C
ATOM    337  OE1 GLN A  23      69.307  15.770  46.630  1.00 37.20           O
ATOM    338  NE2 GLN A  23      68.579  14.032  47.826  1.00 42.76           N
ATOM    339  H   GLN A  23      72.808  13.027  48.367  1.00 34.15           H
ATOM    340  HA  GLN A  23      71.527  13.554  46.180  1.00 29.09           H
ATOM    341  HB2 GLN A  23      72.735  15.291  48.032  1.00 23.22           H
ATOM    342  HB3 GLN A  23      71.830  15.821  46.845  1.00 23.22           H
ATOM    343  HG2 GLN A  23      70.773  14.135  48.857  1.00 31.86           H
ATOM    344  HG3 GLN A  23      70.699  15.722  48.963  1.00 31.86           H
ATOM    345 HE21 GLN A  23      68.736  13.468  48.456  1.00 51.28           H
ATOM    346 HE22 GLN A  23      67.842  13.990  47.385  1.00 51.28           H
ATOM    347  N   ARG A  24      72.953  14.316  44.330  1.00 27.16           N
ATOM    348  CA  ARG A  24      73.847  14.626  43.214  1.00 19.45           C
ATOM    349  C   ARG A  24      73.306  15.831  42.472  1.00 20.06           C
ATOM    350  O   ARG A  24      72.648  15.695  41.440  1.00 22.61           O
ATOM    351  CB  ARG A  24      74.014  13.431  42.279  1.00 23.64           C
ATOM    352  CG  ARG A  24      74.780  12.265  42.918  1.00 26.08           C
ATOM    353  CD  ARG A  24      76.225  12.647  43.285  1.00 20.89           C
ATOM    354  NE  ARG A  24      76.940  11.553  43.937  1.00 21.74           N
ATOM    355  CZ  ARG A  24      77.020  11.349  45.253  1.00 24.05           C
ATOM    356  NH1 ARG A  24      76.401  12.144  46.143  1.00 23.35           N
ATOM    357  NH2 ARG A  24      77.713  10.315  45.686  1.00 22.96           N1+
ATOM    358  H   ARG A  24      72.128  14.238  44.099  1.00 32.56           H
ATOM    359  HA  ARG A  24      74.722  14.857  43.564  1.00 23.31           H
ATOM    360  HB2 ARG A  24      73.136  13.107  42.024  1.00 28.33           H
ATOM    361  HB3 ARG A  24      74.504  13.714  41.492  1.00 28.33           H
ATOM    362  HG2 ARG A  24      74.325  11.993  43.731  1.00 31.27           H
ATOM    363  HG3 ARG A  24      74.814  11.525  42.291  1.00 31.27           H
ATOM    364  HD2 ARG A  24      76.706  12.882  42.476  1.00 25.04           H
ATOM    365  HD3 ARG A  24      76.209  13.402  43.894  1.00 25.04           H
ATOM    366  HE  ARG A  24      77.346  10.991  43.428  1.00 26.06           H
ATOM    367 HH11 ARG A  24      75.946  12.821  45.871  1.00 27.99           H
ATOM    368 HH12 ARG A  24      76.468  11.981  46.985  1.00 27.99           H
ATOM    369 HH21 ARG A  24      78.109   9.797  45.125  1.00 27.52           H
ATOM    370 HH22 ARG A  24      77.772  10.159  46.530  1.00 27.52           H
ATOM    371  N   PRO A  25      73.568  17.034  42.972  1.00 22.30           N
ATOM    372  CA  PRO A  25      72.865  18.214  42.463  1.00 22.37           C
ATOM    373  C   PRO A  25      73.414  18.657  41.115  1.00 22.01           C
ATOM    374  O   PRO A  25      74.615  18.576  40.859  1.00 20.96           O
ATOM    375  CB  PRO A  25      73.135  19.266  43.550  1.00 24.74           C
ATOM    376  CG  PRO A  25      74.483  18.915  44.003  1.00 26.00           C
ATOM    377  CD  PRO A  25      74.490  17.390  44.057  1.00 23.93           C
ATOM    378  HA  PRO A  25      71.912  18.047  42.395  1.00 26.82           H
ATOM    379  HB2 PRO A  25      73.114  20.156  43.166  1.00 29.66           H
ATOM    380  HB3 PRO A  25      72.489  19.177  44.269  1.00 29.66           H
ATOM    381  HG2 PRO A  25      75.138  19.240  43.366  1.00 31.17           H
ATOM    382  HG3 PRO A  25      74.641  19.291  44.883  1.00 31.17           H
ATOM    383  HD2 PRO A  25      75.379  17.046  43.877  1.00 28.68           H
ATOM    384  HD3 PRO A  25      74.150  17.077  44.910  1.00 28.68           H
ATOM    385  N   GLN A  26      72.529  19.187  40.269  1.00 19.11           N
ATOM    386  CA  GLN A  26      72.930  19.786  39.000  1.00 26.54           C
ATOM    387  C   GLN A  26      72.882  21.304  39.047  1.00 25.76           C
ATOM    388  O   GLN A  26      73.479  21.974  38.191  1.00 20.78           O
ATOM    389  CB  GLN A  26      72.020  19.293  37.867  1.00 27.40           C
ATOM    390  CG  GLN A  26      72.105  17.782  37.586  1.00 32.75           C
ATOM    391  CD  GLN A  26      71.476  17.424  36.215  1.00 47.76           C
ATOM    392  OE1 GLN A  26      70.321  17.763  35.924  1.00 48.51           O
ATOM    393  NE2 GLN A  26      72.255  16.778  35.365  1.00 49.62           N
ATOM    394  H   GLN A  26      71.681  19.210  40.411  1.00 22.90           H
ATOM    395  HA  GLN A  26      73.839  19.519  38.796  1.00 31.81           H
ATOM    396  HB2 GLN A  26      71.100  19.498  38.097  1.00 32.85           H
ATOM    397  HB3 GLN A  26      72.263  19.757  37.050  1.00 32.85           H
ATOM    398  HG2 GLN A  26      73.036  17.510  37.574  1.00 39.27           H
ATOM    399  HG3 GLN A  26      71.623  17.301  38.277  1.00 39.27           H
ATOM    400 HE21 GLN A  26      73.062  16.579  35.586  1.00 59.51           H
ATOM    401 HE22 GLN A  26      71.955  16.555  34.590  1.00 59.51           H
ATOM    402  N   VAL A  27      72.182  21.838  40.032  1.00 21.26           N
ATOM    403  CA  VAL A  27      71.977  23.259  40.206  1.00 23.31           C
ATOM    404  C   VAL A  27      72.504  23.655  41.575  1.00 23.63           C
ATOM    405  O   VAL A  27      72.239  22.981  42.571  1.00 23.37           O
ATOM    406  CB  VAL A  27      70.472  23.600  40.082  1.00 20.74           C
ATOM    407  CG1 VAL A  27      70.256  25.065  40.213  1.00 22.51           C
ATOM    408  CG2 VAL A  27      69.915  23.068  38.742  1.00 30.16           C
ATOM    409  H   VAL A  27      71.798  21.369  40.641  1.00 25.48           H
ATOM    410  HA  VAL A  27      72.466  23.749  39.527  1.00 27.94           H
ATOM    411  HB  VAL A  27      69.991  23.162  40.801  1.00 24.86           H
ATOM    412 HG11 VAL A  27      69.308  25.252  40.132  1.00 26.98           H
ATOM    413 HG12 VAL A  27      70.578  25.355  41.081  1.00 26.98           H
ATOM    414 HG13 VAL A  27      70.745  25.520  39.509  1.00 26.98           H
ATOM    415 HG21 VAL A  27      68.973  23.290  38.682  1.00 36.16           H
ATOM    416 HG22 VAL A  27      70.400  23.483  38.012  1.00 36.16           H
ATOM    417 HG23 VAL A  27      70.031  22.106  38.712  1.00 36.16           H
ATOM    418  N   ALA A  28      73.192  24.771  41.644  1.00 25.38           N
ATOM    419  CA  ALA A  28      73.586  25.330  42.925  1.00 21.78           C
ATOM    420  C   ALA A  28      72.938  26.695  43.078  1.00 24.27           C
ATOM    421  O   ALA A  28      72.798  27.431  42.106  1.00 19.20           O
ATOM    422  CB  ALA A  28      75.089  25.454  43.037  1.00 17.73           C
ATOM    423  H   ALA A  28      73.447  25.231  40.963  1.00 30.43           H
ATOM    424  HA  ALA A  28      73.270  24.756  43.641  1.00 26.10           H
ATOM    425  HB1 ALA A  28      75.312  25.830  43.903  1.00 21.24           H
ATOM    426  HB2 ALA A  28      75.486  24.574  42.946  1.00 21.24           H
ATOM    427  HB3 ALA A  28      75.411  26.037  42.331  1.00 21.24           H
ATOM    428  N   VAL A  29      72.476  27.013  44.283  1.00 19.13           N
ATOM    429  CA  VAL A  29      71.893  28.310  44.545  1.00 19.26           C
ATOM    430  C   VAL A  29      72.697  28.948  45.661  1.00 22.65           C
ATOM    431  O   VAL A  29      73.005  28.285  46.657  1.00 20.35           O
ATOM    432  CB  VAL A  29      70.405  28.193  44.911  1.00 18.98           C
ATOM    433  CG1 VAL A  29      69.787  29.568  45.106  1.00 23.49           C
ATOM    434  CG2 VAL A  29      69.668  27.451  43.833  1.00 28.86           C
ATOM    435  H   VAL A  29      72.492  26.489  44.965  1.00 22.93           H
ATOM    436  HA  VAL A  29      71.971  28.866  43.754  1.00 23.08           H
ATOM    437  HB  VAL A  29      70.315  27.697  45.740  1.00 22.74           H
ATOM    438 HG11 VAL A  29      68.851  29.463  45.335  1.00 28.15           H
ATOM    439 HG12 VAL A  29      70.255  30.024  45.823  1.00 28.15           H
ATOM    440 HG13 VAL A  29      69.872  30.071  44.281  1.00 28.15           H
ATOM    441 HG21 VAL A  29      68.732  27.386  44.078  1.00 34.60           H
ATOM    442 HG22 VAL A  29      69.759  27.937  42.998  1.00 34.60           H
ATOM    443 HG23 VAL A  29      70.050  26.564  43.743  1.00 34.60           H
ATOM    444  N   ILE A  30      73.071  30.215  45.495  1.00 17.29           N
ATOM    445  CA  ILE A  30      73.731  30.966  46.567  1.00 20.30           C
ATOM    446  C   ILE A  30      72.752  32.002  47.078  1.00 19.91           C
ATOM    447  O   ILE A  30      72.385  32.919  46.338  1.00 22.25           O
ATOM    448  CB  ILE A  30      75.037  31.643  46.113  1.00 21.39           C
ATOM    449  CG1 ILE A  30      76.034  30.595  45.626  1.00 23.76           C
ATOM    450  CG2 ILE A  30      75.644  32.436  47.280  1.00 19.85           C
ATOM    451  CD1 ILE A  30      77.367  31.149  45.109  1.00 21.81           C
ATOM    452  H   ILE A  30      72.955  30.664  44.771  1.00 20.72           H
ATOM    453  HA  ILE A  30      73.941  30.362  47.296  1.00 24.33           H
ATOM    454  HB  ILE A  30      74.840  32.253  45.385  1.00 25.64           H
ATOM    455 HG12 ILE A  30      76.234  29.995  46.362  1.00 28.48           H
ATOM    456 HG13 ILE A  30      75.626  30.095  44.902  1.00 28.48           H
ATOM    457 HG21 ILE A  30      76.466  32.857  46.981  1.00 23.78           H
ATOM    458 HG22 ILE A  30      75.011  33.112  47.565  1.00 23.78           H
ATOM    459 HG23 ILE A  30      75.831  31.827  48.011  1.00 23.78           H
ATOM    460 HD11 ILE A  30      77.927  30.409  44.826  1.00 26.14           H
ATOM    461 HD12 ILE A  30      77.194  31.739  44.360  1.00 26.14           H
ATOM    462 HD13 ILE A  30      77.803  31.640  45.824  1.00 26.14           H
ATOM    463  N   CYS A  31      72.335  31.865  48.341  1.00 21.30           N
ATOM    464  CA  CYS A  31      71.447  32.835  48.983  1.00 31.09           C
ATOM    465  C   CYS A  31      72.205  33.721  49.947  1.00 27.11           C
ATOM    466  O   CYS A  31      73.048  33.246  50.719  1.00 24.69           O
ATOM    467  CB  CYS A  31      70.318  32.165  49.748  1.00 29.74           C
ATOM    468  SG  CYS A  31      69.425  31.153  48.650  1.00 34.46           S
ATOM    469  H   CYS A  31      72.556  31.210  48.852  1.00 25.53           H
ATOM    470  HA  CYS A  31      71.053  33.402  48.302  1.00 37.28           H
ATOM    471  HB2 CYS A  31      70.683  31.612  50.456  1.00 35.66           H
ATOM    472  HB3 CYS A  31      69.720  32.838  50.109  1.00 35.66           H
ATOM    473  HG  CYS A  31      68.531  30.621  49.248  1.00 41.32           H
ATOM    474  N   GLY A  32      71.860  34.999  49.925  1.00 37.84           N
ATOM    475  CA  GLY A  32      72.477  35.941  50.826  1.00 43.04           C
ATOM    476  C   GLY A  32      71.665  36.153  52.086  1.00 48.85           C
ATOM    477  O   GLY A  32      71.458  35.220  52.876  1.00 42.48           O
ATOM    478  H   GLY A  32      71.273  35.340  49.398  1.00 45.37           H
ATOM    479  HA2 GLY A  32      73.356  35.618  51.079  1.00 51.61           H
ATOM    480  HA3 GLY A  32      72.580  36.795  50.379  1.00 51.61           H
ATOM    481  N   SER A  33      71.184  37.392  52.251  1.00 52.41           N
ATOM    482  CA  SER A  33      70.514  37.838  53.467  1.00 54.28           C
ATOM    483  C   SER A  33      69.032  38.002  53.151  1.00 53.35           C
ATOM    484  O   SER A  33      68.672  38.759  52.241  1.00 52.78           O
ATOM    485  CB  SER A  33      71.122  39.153  53.998  1.00 56.11           C
ATOM    486  OG  SER A  33      71.191  40.211  53.007  1.00 44.79           O
ATOM    487  H   SER A  33      71.239  38.006  51.651  1.00 62.86           H
ATOM    488  HA  SER A  33      70.607  37.159  54.154  1.00 65.11           H
ATOM    489  HB2 SER A  33      70.578  39.463  54.739  1.00 67.30           H
ATOM    490  HB3 SER A  33      72.021  38.969  54.313  1.00 67.30           H
ATOM    491  HG  SER A  33      71.666  39.967  52.359  1.00 53.72           H
ATOM    492  N   GLY A  34      68.185  37.263  53.878  1.00 50.23           N
ATOM    493  CA  GLY A  34      66.746  37.381  53.773  1.00 50.24           C
ATOM    494  C   GLY A  34      66.059  36.392  52.854  1.00 53.26           C
ATOM    495  O   GLY A  34      64.846  36.518  52.649  1.00 50.22           O
ATOM    496  H   GLY A  34      68.438  36.673  54.450  1.00 60.24           H
ATOM    497  HA2 GLY A  34      66.361  37.277  54.658  1.00 60.26           H
ATOM    498  HA3 GLY A  34      66.530  38.273  53.459  1.00 60.26           H
ATOM    499  N   LEU A  35      66.785  35.403  52.306  1.00 55.48           N
ATOM    500  CA  LEU A  35      66.235  34.443  51.347  1.00 59.13           C
ATOM    501  C   LEU A  35      66.344  33.000  51.846  1.00 54.01           C
ATOM    502  O   LEU A  35      66.401  32.059  51.050  1.00 51.25           O
ATOM    503  CB  LEU A  35      66.929  34.606  49.995  1.00 54.82           C
ATOM    504  CG  LEU A  35      66.918  36.059  49.488  1.00 54.25           C
ATOM    505  CD1 LEU A  35      67.688  36.220  48.191  1.00 53.21           C
ATOM    506  CD2 LEU A  35      65.492  36.560  49.307  1.00 55.65           C
ATOM    507  H   LEU A  35      67.616  35.270  52.481  1.00 66.54           H
ATOM    508  HA  LEU A  35      65.294  34.638  51.219  1.00 70.92           H
ATOM    509  HB2 LEU A  35      67.854  34.326  50.079  1.00 65.76           H
ATOM    510  HB3 LEU A  35      66.474  34.056  49.338  1.00 65.76           H
ATOM    511  HG  LEU A  35      67.344  36.622  50.154  1.00 65.07           H
ATOM    512 HD11 LEU A  35      67.650  37.149  47.915  1.00 63.83           H
ATOM    513 HD12 LEU A  35      68.609  35.954  48.337  1.00 63.83           H
ATOM    514 HD13 LEU A  35      67.284  35.657  47.513  1.00 63.83           H
ATOM    515 HD21 LEU A  35      65.517  37.476  48.988  1.00 66.75           H
ATOM    516 HD22 LEU A  35      65.039  35.997  48.661  1.00 66.75           H
ATOM    517 HD23 LEU A  35      65.032  36.520  50.161  1.00 66.75           H
ATOM    518  N   GLY A  36      66.316  32.816  53.170  1.00 53.32           N
ATOM    519  CA  GLY A  36      66.511  31.510  53.768  1.00 51.59           C
ATOM    520  C   GLY A  36      65.295  30.615  53.771  1.00 57.34           C
ATOM    521  O   GLY A  36      65.432  29.407  53.996  1.00 61.10           O
ATOM    522  H   GLY A  36      66.184  33.444  53.742  1.00 63.96           H
ATOM    523  HA2 GLY A  36      67.218  31.049  53.291  1.00 61.88           H
ATOM    524  HA3 GLY A  36      66.797  31.626  54.688  1.00 61.88           H
ATOM    525  N   GLY A  37      64.105  31.168  53.557  1.00 56.14           N
ATOM    526  CA  GLY A  37      62.945  30.317  53.388  1.00 53.22           C
ATOM    527  C   GLY A  37      62.984  29.481  52.127  1.00 54.88           C
ATOM    528  O   GLY A  37      62.165  28.561  51.979  1.00 49.59           O
ATOM    529  H   GLY A  37      63.949  32.013  53.508  1.00 67.33           H
ATOM    530  HA2 GLY A  37      62.876  29.717  54.147  1.00 63.83           H
ATOM    531  HA3 GLY A  37      62.147  30.867  53.362  1.00 63.83           H
ATOM    532  N   LEU A  38      63.911  29.809  51.214  1.00 53.71           N
ATOM    533  CA  LEU A  38      64.107  29.045  49.991  1.00 52.65           C
ATOM    534  C   LEU A  38      64.636  27.652  50.304  1.00 55.30           C
ATOM    535  O   LEU A  38      64.314  26.689  49.596  1.00 55.59           O
ATOM    536  CB  LEU A  38      65.071  29.802  49.074  1.00 52.17           C
ATOM    537  CG  LEU A  38      64.873  29.711  47.567  1.00 53.95           C
ATOM    538  CD1 LEU A  38      65.900  30.622  46.873  1.00 55.85           C
ATOM    539  CD2 LEU A  38      64.997  28.285  47.081  1.00 53.22           C
ATOM    540  H   LEU A  38      64.442  30.481  51.290  1.00 64.42           H
ATOM    541  HA  LEU A  38      63.258  28.952  49.531  1.00 63.15           H
ATOM    542  HB2 LEU A  38      65.021  30.742  49.306  1.00 62.57           H
ATOM    543  HB3 LEU A  38      65.967  29.479  49.257  1.00 62.57           H
ATOM    544  HG  LEU A  38      63.985  30.031  47.343  1.00 64.71           H
ATOM    545 HD11 LEU A  38      65.774  30.565  45.913  1.00 66.99           H
ATOM    546 HD12 LEU A  38      65.764  31.535  47.171  1.00 66.99           H
ATOM    547 HD13 LEU A  38      66.793  30.327  47.109  1.00 66.99           H
ATOM    548 HD21 LEU A  38      64.865  28.267  46.120  1.00 63.84           H
ATOM    549 HD22 LEU A  38      65.881  27.953  47.300  1.00 63.84           H
ATOM    550 HD23 LEU A  38      64.322  27.743  47.518  1.00 63.84           H
ATOM    551  N   VAL A  39      65.404  27.522  51.390  1.00 53.56           N
ATOM    552  CA  VAL A  39      65.922  26.217  51.804  1.00 60.15           C
ATOM    553  C   VAL A  39      64.822  25.311  52.357  1.00 50.52           C
ATOM    554  O   VAL A  39      64.946  24.080  52.308  1.00 48.62           O
ATOM    555  CB  VAL A  39      67.056  26.410  52.831  1.00 53.68           C
ATOM    556  CG1 VAL A  39      66.633  25.929  54.245  1.00 54.12           C
ATOM    557  CG2 VAL A  39      68.306  25.715  52.348  1.00 51.63           C
ATOM    558  H   VAL A  39      65.639  28.172  51.901  1.00 64.24           H
ATOM    559  HA  VAL A  39      66.301  25.776  51.028  1.00 72.15           H
ATOM    560  HB  VAL A  39      67.255  27.357  52.894  1.00 64.39           H
ATOM    561 HG11 VAL A  39      67.371  26.066  54.858  1.00 64.91           H
ATOM    562 HG12 VAL A  39      65.861  26.441  54.534  1.00 64.91           H
ATOM    563 HG13 VAL A  39      66.408  24.986  54.203  1.00 64.91           H
ATOM    564 HG21 VAL A  39      69.010  25.843  53.002  1.00 61.93           H
ATOM    565 HG22 VAL A  39      68.120  24.769  52.243  1.00 61.93           H
ATOM    566 HG23 VAL A  39      68.570  26.097  51.497  1.00 61.93           H
ATOM    567  N   ASN A  40      63.749  25.890  52.900  1.00 51.68           N
ATOM    568  CA  ASN A  40      62.675  25.137  53.549  1.00 50.18           C
ATOM    569  C   ASN A  40      61.732  24.481  52.560  1.00 49.76           C
ATOM    570  O   ASN A  40      60.906  23.654  52.974  1.00 43.79           O
ATOM    571  CB  ASN A  40      61.854  26.057  54.463  1.00 55.41           C
ATOM    572  CG  ASN A  40      62.698  26.735  55.553  1.00 58.84           C
ATOM    573  OD1 ASN A  40      62.572  27.942  55.785  1.00 64.27           O
ATOM    574  ND2 ASN A  40      63.546  25.957  56.234  1.00 57.54           N
ATOM    575  H   ASN A  40      63.619  26.740  52.905  1.00 61.99           H
ATOM    576  HA  ASN A  40      63.066  24.440  54.098  1.00 60.19           H
ATOM    577  HB2 ASN A  40      61.446  26.753  53.925  1.00 66.46           H
ATOM    578  HB3 ASN A  40      61.166  25.532  54.901  1.00 66.46           H
ATOM    579 HD21 ASN A  40      64.038  26.295  56.853  1.00 69.02           H
ATOM    580 HD22 ASN A  40      63.599  25.118  56.053  1.00 69.02           H
ATOM    581  N   LYS A  41      61.818  24.867  51.281  1.00 51.39           N
ATOM    582  CA  LYS A  41      61.097  24.240  50.184  1.00 45.59           C
ATOM    583  C   LYS A  41      61.783  22.976  49.676  1.00 42.50           C
ATOM    584  O   LYS A  41      61.195  22.255  48.857  1.00 40.32           O
ATOM    585  CB  LYS A  41      60.957  25.249  49.038  1.00 47.60           C
ATOM    586  CG  LYS A  41      60.422  26.631  49.475  1.00 46.86           C
ATOM    587  H   LYS A  41      62.313  25.521  51.023  1.00 61.64           H
ATOM    588  HA  LYS A  41      60.207  24.000  50.485  1.00 54.68           H
ATOM    589  HB2 LYS A  41      60.343  24.889  48.380  1.00 57.09           H
ATOM    590  HB3 LYS A  41      61.829  25.384  48.634  1.00 57.09           H
ATOM    591  HG1 LYS A  41      61.040  27.021  50.113  1.00 56.21           H
ATOM    592  HG3 LYS A  41      60.347  27.201  48.694  1.00 56.21           H
ATOM    593  N   LEU A  42      63.012  22.689  50.115  1.00 44.35           N
ATOM    594  CA  LEU A  42      63.700  21.503  49.617  1.00 43.36           C
ATOM    595  C   LEU A  42      63.066  20.252  50.207  1.00 39.01           C
ATOM    596  O   LEU A  42      62.610  20.246  51.346  1.00 35.22           O
ATOM    597  CB  LEU A  42      65.192  21.533  49.955  1.00 38.83           C
ATOM    598  CG  LEU A  42      66.029  22.624  49.303  1.00 41.00           C
ATOM    599  CD1 LEU A  42      67.304  22.827  50.091  1.00 41.27           C
ATOM    600  CD2 LEU A  42      66.336  22.223  47.891  1.00 38.62           C
ATOM    601  H   LEU A  42      63.456  23.153  50.687  1.00 53.19           H
ATOM    602  HA  LEU A  42      63.608  21.463  48.652  1.00 52.01           H
ATOM    603  HB2 LEU A  42      65.281  21.640  50.915  1.00 46.57           H
ATOM    604  HB3 LEU A  42      65.577  20.682  49.692  1.00 46.57           H
ATOM    605  HG  LEU A  42      65.532  23.457  49.291  1.00 49.17           H
ATOM    606 HD11 LEU A  42      67.829  23.524  49.667  1.00 49.50           H
ATOM    607 HD12 LEU A  42      67.077  23.089  50.997  1.00 49.50           H
ATOM    608 HD13 LEU A  42      67.804  21.996  50.103  1.00 49.50           H
ATOM    609 HD21 LEU A  42      66.869  22.918  47.475  1.00 46.31           H
ATOM    610 HD22 LEU A  42      66.829  21.388  47.901  1.00 46.31           H
ATOM    611 HD23 LEU A  42      65.503  22.110  47.407  1.00 46.31           H
ATOM    612  N   THR A  43      63.018  19.195  49.413  1.00 37.22           N
ATOM    613  CA  THR A  43      62.615  17.895  49.899  1.00 37.44           C
ATOM    614  C   THR A  43      63.817  16.955  49.859  1.00 33.83           C
ATOM    615  O   THR A  43      64.782  17.167  49.107  1.00 26.56           O
ATOM    616  CB  THR A  43      61.446  17.351  49.062  1.00 39.22           C
ATOM    617  OG1 THR A  43      61.859  17.163  47.705  1.00 33.96           O
ATOM    618  CG2 THR A  43      60.275  18.336  49.089  1.00 34.97           C
ATOM    619  H   THR A  43      63.218  19.209  48.576  1.00 44.63           H
ATOM    620  HA  THR A  43      62.320  17.973  50.819  1.00 44.89           H
ATOM    621  HB  THR A  43      61.148  16.506  49.431  1.00 47.03           H
ATOM    622  HG1 THR A  43      61.219  16.866  47.249  1.00 40.72           H
ATOM    623 HG21 THR A  43      59.539  17.990  48.560  1.00 41.93           H
ATOM    624 HG22 THR A  43      59.973  18.467  50.001  1.00 41.93           H
ATOM    625 HG23 THR A  43      60.552  19.191  48.723  1.00 41.93           H
ATOM    626  N   GLN A  44      63.755  15.903  50.679  1.00 26.52           N
ATOM    627  CA  GLN A  44      64.895  15.005  50.833  1.00 34.16           C
ATOM    628  C   GLN A  44      66.141  15.816  51.174  1.00 27.20           C
ATOM    629  O   GLN A  44      67.262  15.513  50.758  1.00 28.21           O
ATOM    630  CB  GLN A  44      65.096  14.155  49.576  1.00 39.27           C
ATOM    631  CG  GLN A  44      63.809  13.508  49.102  1.00 41.93           C
ATOM    632  CD  GLN A  44      64.047  12.343  48.143  1.00 49.39           C
ATOM    633  OE1 GLN A  44      65.104  12.242  47.496  1.00 48.10           O
ATOM    634  NE2 GLN A  44      63.065  11.444  48.064  1.00 50.30           N
ATOM    635  H   GLN A  44      63.069  15.691  51.152  1.00 31.80           H
ATOM    636  HA  GLN A  44      64.722  14.403  51.573  1.00 40.96           H
ATOM    637  HB2 GLN A  44      65.430  14.720  48.862  1.00 47.09           H
ATOM    638  HB3 GLN A  44      65.734  13.451  49.769  1.00 47.09           H
ATOM    639  HG2 GLN A  44      63.325  13.169  49.870  1.00 50.29           H
ATOM    640  HG3 GLN A  44      63.274  14.172  48.639  1.00 50.29           H
ATOM    641 HE21 GLN A  44      62.353  11.542  48.536  1.00 60.33           H
ATOM    642 HE22 GLN A  44      63.144  10.766  47.540  1.00 60.33           H
ATOM    643  N   ALA A  45      65.932  16.842  51.980  1.00 23.02           N
ATOM    644  CA  ALA A  45      66.981  17.779  52.272  1.00 23.94           C
ATOM    645  C   ALA A  45      68.006  17.136  53.161  1.00 25.67           C
ATOM    646  O   ALA A  45      67.687  16.268  53.974  1.00 30.19           O
ATOM    647  CB  ALA A  45      66.432  19.014  52.962  1.00 23.81           C
ATOM    648  H   ALA A  45      65.184  17.013  52.369  1.00 27.59           H
ATOM    649  HA  ALA A  45      67.414  18.051  51.448  1.00 28.70           H
ATOM    650  HB1 ALA A  45      67.163  19.625  53.146  1.00 28.54           H
ATOM    651  HB2 ALA A  45      65.784  19.439  52.379  1.00 28.54           H
ATOM    652  HB3 ALA A  45      66.006  18.748  53.793  1.00 28.54           H
ATOM    653  N   GLN A  46      69.246  17.586  52.997  1.00 21.63           N
ATOM    654  CA  GLN A  46      70.349  17.278  53.887  1.00 19.79           C
ATOM    655  C   GLN A  46      71.170  18.549  54.064  1.00 19.66           C
ATOM    656  O   GLN A  46      71.580  19.169  53.082  1.00 18.91           O
ATOM    657  CB  GLN A  46      71.207  16.148  53.344  1.00 20.51           C
ATOM    658  CG  GLN A  46      72.323  15.776  54.340  1.00 22.87           C
ATOM    659  CD  GLN A  46      73.021  14.502  54.004  1.00 18.72           C
ATOM    660  OE1 GLN A  46      72.765  13.873  52.978  1.00 25.07           O
ATOM    661  NE2 GLN A  46      73.886  14.080  54.888  1.00 24.26           N
ATOM    662  H   GLN A  46      69.477  18.096  52.344  1.00 25.93           H
ATOM    663  HA  GLN A  46      70.002  17.012  54.753  1.00 23.72           H
ATOM    664  HB2 GLN A  46      70.653  15.365  53.199  1.00 24.59           H
ATOM    665  HB3 GLN A  46      71.620  16.429  52.512  1.00 24.59           H
ATOM    666  HG2 GLN A  46      72.985  16.485  54.348  1.00 27.41           H
ATOM    667  HG3 GLN A  46      71.935  15.679  55.224  1.00 27.41           H
ATOM    668 HE21 GLN A  46      74.021  14.532  55.608  1.00 29.08           H
ATOM    669 HE22 GLN A  46      74.321  13.351  54.751  1.00 29.08           H
ATOM    670  N   THR A  47      71.369  18.938  55.312  1.00 19.44           N
ATOM    671  CA  THR A  47      72.114  20.116  55.710  1.00 21.89           C
ATOM    672  C   THR A  47      73.492  19.755  56.259  1.00 29.02           C
ATOM    673  O   THR A  47      73.642  18.836  57.070  1.00 26.68           O
ATOM    674  CB  THR A  47      71.330  20.885  56.765  1.00 23.26           C
ATOM    675  OG1 THR A  47      70.044  21.179  56.249  1.00 28.24           O
ATOM    676  CG2 THR A  47      71.995  22.184  57.074  1.00 24.72           C
ATOM    677  H   THR A  47      71.060  18.504  55.987  1.00 23.30           H
ATOM    678  HA  THR A  47      72.235  20.693  54.939  1.00 26.23           H
ATOM    679  HB  THR A  47      71.254  20.362  57.578  1.00 27.88           H
ATOM    680  HG1 THR A  47      69.595  21.604  56.818  1.00 33.86           H
ATOM    681 HG21 THR A  47      71.487  22.664  57.746  1.00 29.63           H
ATOM    682 HG22 THR A  47      72.891  22.025  57.409  1.00 29.63           H
ATOM    683 HG23 THR A  47      72.049  22.727  56.272  1.00 29.63           H
ATOM    684  N   PHE A  48      74.492  20.491  55.791  1.00 24.63           N
ATOM    685  CA  PHE A  48      75.821  20.531  56.374  1.00 24.07           C
ATOM    686  C   PHE A  48      76.104  21.952  56.848  1.00 22.26           C
ATOM    687  O   PHE A  48      75.948  22.898  56.090  1.00 21.98           O
ATOM    688  CB  PHE A  48      76.875  20.111  55.358  1.00 26.48           C
ATOM    689  CG  PHE A  48      76.748  18.690  54.858  1.00 24.40           C
ATOM    690  CD1 PHE A  48      77.255  17.640  55.590  1.00 28.19           C
ATOM    691  CD2 PHE A  48      76.154  18.420  53.631  1.00 19.28           C
ATOM    692  CE1 PHE A  48      77.180  16.355  55.117  1.00 29.02           C
ATOM    693  CE2 PHE A  48      76.062  17.140  53.154  1.00 23.27           C
ATOM    694  CZ  PHE A  48      76.570  16.101  53.888  1.00 26.53           C
ATOM    695  H   PHE A  48      74.417  20.999  55.101  1.00 29.52           H
ATOM    696  HA  PHE A  48      75.865  19.932  57.136  1.00 28.85           H
ATOM    697  HB2 PHE A  48      76.814  20.699  54.589  1.00 31.75           H
ATOM    698  HB3 PHE A  48      77.751  20.200  55.767  1.00 31.75           H
ATOM    699  HD1 PHE A  48      77.669  17.806  56.406  1.00 33.80           H
ATOM    700  HD2 PHE A  48      75.814  19.122  53.124  1.00 23.10           H
ATOM    701  HE1 PHE A  48      77.518  15.652  55.623  1.00 34.79           H
ATOM    702  HE2 PHE A  48      75.656  16.976  52.333  1.00 27.90           H
ATOM    703  HZ  PHE A  48      76.504  15.229  53.571  1.00 31.81           H
ATOM    704  N   ASP A  49      76.487  22.113  58.104  1.00 30.16           N
ATOM    705  CA  ASP A  49      77.086  23.373  58.517  1.00 27.46           C
ATOM    706  C   ASP A  49      78.402  23.575  57.784  1.00 22.40           C
ATOM    707  O   ASP A  49      79.166  22.632  57.609  1.00 21.83           O
ATOM    708  CB  ASP A  49      77.370  23.384  60.022  1.00 32.64           C
ATOM    709  CG  ASP A  49      76.116  23.384  60.873  1.00 36.61           C
ATOM    710  OD1 ASP A  49      75.011  23.691  60.352  1.00 33.09           O
ATOM    711  OD2 ASP A  49      76.260  23.095  62.095  1.00 45.05           O1-
ATOM    712  H   ASP A  49      76.414  21.523  58.726  1.00 36.16           H
ATOM    713  HA  ASP A  49      76.491  24.109  58.303  1.00 32.92           H
ATOM    714  HB2 ASP A  49      77.885  22.594  60.250  1.00 39.14           H
ATOM    715  HB3 ASP A  49      77.878  24.182  60.239  1.00 39.14           H
ATOM    716  N   TYR A  50      78.699  24.819  57.410  1.00 19.71           N
ATOM    717  CA  TYR A  50      79.969  25.091  56.755  1.00 20.95           C
ATOM    718  C   TYR A  50      81.135  24.604  57.599  1.00 23.07           C
ATOM    719  O   TYR A  50      82.159  24.133  57.061  1.00 19.78           O
ATOM    720  CB  TYR A  50      80.111  26.591  56.466  1.00 20.72           C
ATOM    721  CG  TYR A  50      79.162  27.144  55.433  1.00 21.56           C
ATOM    722  CD1 TYR A  50      78.470  26.300  54.551  1.00 21.82           C
ATOM    723  CD2 TYR A  50      78.922  28.513  55.351  1.00 20.49           C
ATOM    724  CE1 TYR A  50      77.595  26.811  53.616  1.00 24.63           C
ATOM    725  CE2 TYR A  50      78.033  29.029  54.400  1.00 20.97           C
ATOM    726  CZ  TYR A  50      77.384  28.181  53.558  1.00 22.69           C
ATOM    727  OH  TYR A  50      76.525  28.707  52.654  1.00 17.86           O
ATOM    728  H   TYR A  50      78.193  25.505  57.521  1.00 23.62           H
ATOM    729  HA  TYR A  50      79.995  24.619  55.908  1.00 25.11           H
ATOM    730  HB2 TYR A  50      79.960  27.078  57.290  1.00 24.84           H
ATOM    731  HB3 TYR A  50      81.013  26.759  56.151  1.00 24.84           H
ATOM    732  HD1 TYR A  50      78.611  25.381  54.591  1.00 26.15           H
ATOM    733  HD2 TYR A  50      79.365  29.093  55.928  1.00 24.56           H
ATOM    734  HE1 TYR A  50      77.144  26.242  53.035  1.00 29.53           H
ATOM    735  HE2 TYR A  50      77.881  29.945  54.350  1.00 25.14           H
ATOM    736  HH  TYR A  50      76.499  29.543  52.735  1.00 21.40           H
ATOM    737  N   SER A  51      80.992  24.704  58.926  1.00 21.68           N
ATOM    738  CA  SER A  51      82.062  24.330  59.849  1.00 23.52           C
ATOM    739  C   SER A  51      82.372  22.826  59.857  1.00 20.34           C
ATOM    740  O   SER A  51      83.441  22.450  60.345  1.00 19.92           O
ATOM    741  CB  SER A  51      81.713  24.785  61.263  1.00 24.76           C
ATOM    742  OG  SER A  51      80.502  24.203  61.709  1.00 22.09           O
ATOM    743  H   SER A  51      80.279  24.987  59.316  1.00 25.98           H
ATOM    744  HA  SER A  51      82.872  24.793  59.584  1.00 28.19           H
ATOM    745  HB2 SER A  51      82.428  24.522  61.863  1.00 29.68           H
ATOM    746  HB3 SER A  51      81.617  25.751  61.267  1.00 29.68           H
ATOM    747  HG  SER A  51      80.570  23.366  61.713  1.00 26.47           H
ATOM    748  N   GLU A  52      81.494  21.956  59.326  1.00 20.96           N
ATOM    749  CA  GLU A  52      81.797  20.519  59.291  1.00 24.09           C
ATOM    750  C   GLU A  52      82.396  20.077  57.963  1.00 21.67           C
ATOM    751  O   GLU A  52      82.861  18.935  57.865  1.00 20.67           O
ATOM    752  CB  GLU A  52      80.561  19.653  59.620  1.00 31.23           C
ATOM    753  CG  GLU A  52      79.400  19.731  58.720  1.00 31.30           C
ATOM    754  CD  GLU A  52      78.157  18.980  59.298  1.00 33.01           C
ATOM    755  OE1 GLU A  52      78.178  17.732  59.263  1.00 29.97           O
ATOM    756  OE2 GLU A  52      77.191  19.637  59.797  1.00 27.48           O1-
ATOM    757  H   GLU A  52      80.733  22.170  58.988  1.00 25.12           H
ATOM    758  HA  GLU A  52      82.460  20.337  59.975  1.00 28.88           H
ATOM    759  HB2 GLU A  52      80.844  18.725  59.635  1.00 37.44           H
ATOM    760  HB3 GLU A  52      80.250  19.902  60.504  1.00 37.44           H
ATOM    761  HG2 GLU A  52      79.158  20.662  58.592  1.00 37.53           H
ATOM    762  HG3 GLU A  52      79.629  19.325  57.869  1.00 37.53           H
ATOM    763  N   ILE A  53      82.484  20.973  56.982  1.00 26.23           N
ATOM    764  CA  ILE A  53      82.966  20.635  55.648  1.00 20.54           C
ATOM    765  C   ILE A  53      84.453  20.954  55.570  1.00 18.55           C
ATOM    766  O   ILE A  53      84.820  22.131  55.597  1.00 24.25           O
ATOM    767  CB  ILE A  53      82.224  21.377  54.533  1.00 17.42           C
ATOM    768  CG1 ILE A  53      80.714  21.213  54.697  1.00 20.20           C
ATOM    769  CG2 ILE A  53      82.691  20.784  53.240  1.00 16.45           C
ATOM    770  CD1 ILE A  53      79.894  22.028  53.710  1.00 20.40           C
ATOM    771  H   ILE A  53      82.265  21.800  57.068  1.00 31.45           H
ATOM    772  HA  ILE A  53      82.853  19.682  55.502  1.00 24.62           H
ATOM    773  HB  ILE A  53      82.454  22.319  54.561  1.00 20.88           H
ATOM    774 HG12 ILE A  53      80.487  20.278  54.570  1.00 24.21           H
ATOM    775 HG13 ILE A  53      80.465  21.493  55.592  1.00 24.21           H
ATOM    776 HG21 ILE A  53      82.240  21.232  52.507  1.00 19.71           H
ATOM    777 HG22 ILE A  53      83.650  20.908  53.164  1.00 19.71           H
ATOM    778 HG23 ILE A  53      82.477  19.838  53.232  1.00 19.71           H
ATOM    779 HD11 ILE A  53      78.952  21.871  53.878  1.00 24.45           H
ATOM    780 HD12 ILE A  53      80.100  22.969  53.831  1.00 24.45           H
ATOM    781 HD13 ILE A  53      80.121  21.753  52.808  1.00 24.45           H
ATOM    782  N   PRO A  54      85.305  19.977  55.370  1.00 22.79           N
ATOM    783  CA  PRO A  54      86.722  20.287  55.240  1.00 20.96           C
ATOM    784  C   PRO A  54      86.945  21.385  54.199  1.00 18.39           C
ATOM    785  O   PRO A  54      86.294  21.418  53.152  1.00 18.71           O
ATOM    786  CB  PRO A  54      87.318  18.934  54.845  1.00 17.75           C
ATOM    787  CG  PRO A  54      86.417  17.968  55.502  1.00 21.82           C
ATOM    788  CD  PRO A  54      85.061  18.523  55.281  1.00 23.74           C
ATOM    789  HA  PRO A  54      87.090  20.567  56.092  1.00 25.12           H
ATOM    790  HB2 PRO A  54      87.297  18.830  53.880  1.00 21.26           H
ATOM    791  HB3 PRO A  54      88.222  18.856  55.186  1.00 21.26           H
ATOM    792  HG2 PRO A  54      86.506  17.097  55.084  1.00 26.15           H
ATOM    793  HG3 PRO A  54      86.620  17.919  56.449  1.00 26.15           H
ATOM    794  HD2 PRO A  54      84.733  18.285  54.400  1.00 28.45           H
ATOM    795  HD3 PRO A  54      84.455  18.234  55.981  1.00 28.45           H
ATOM    796  N   ASN A  55      87.817  22.332  54.554  1.00 16.91           N
ATOM    797  CA  ASN A  55      88.257  23.489  53.766  1.00 21.93           C
ATOM    798  C   ASN A  55      87.258  24.630  53.580  1.00 20.97           C
ATOM    799  O   ASN A  55      87.645  25.695  53.120  1.00 21.54           O
ATOM    800  CB  ASN A  55      88.733  23.051  52.387  1.00 20.18           C
ATOM    801  CG  ASN A  55      89.995  22.194  52.475  1.00 22.92           C
ATOM    802  OD1 ASN A  55      90.856  22.468  53.295  1.00 21.25           O
ATOM    803  ND2 ASN A  55      90.097  21.161  51.650  1.00 23.10           N
ATOM    804  H   ASN A  55      88.202  22.319  55.323  1.00 20.26           H
ATOM    805  HA  ASN A  55      89.027  23.869  54.217  1.00 26.29           H
ATOM    806  HB2 ASN A  55      88.038  22.526  51.961  1.00 24.18           H
ATOM    807  HB3 ASN A  55      88.935  23.836  51.855  1.00 24.18           H
ATOM    808 HD21 ASN A  55      90.794  20.659  51.674  1.00 27.69           H
ATOM    809 HD22 ASN A  55      89.465  20.993  51.092  1.00 27.69           H
ATOM    810  N   PHE A  56      86.002  24.457  53.941  1.00 20.43           N
ATOM    811  CA  PHE A  56      85.022  25.509  53.703  1.00 25.92           C
ATOM    812  C   PHE A  56      85.372  26.747  54.522  1.00 22.84           C
ATOM    813  O   PHE A  56      85.814  26.616  55.668  1.00 22.93           O
ATOM    814  CB  PHE A  56      83.607  25.029  54.080  1.00 23.87           C
ATOM    815  CG  PHE A  56      82.587  25.224  53.019  1.00 19.73           C
ATOM    816  CD1 PHE A  56      82.469  24.314  51.994  1.00 26.11           C
ATOM    817  CD2 PHE A  56      81.717  26.288  53.065  1.00 25.97           C
ATOM    818  CE1 PHE A  56      81.514  24.467  51.041  1.00 22.12           C
ATOM    819  CE2 PHE A  56      80.750  26.455  52.111  1.00 28.88           C
ATOM    820  CZ  PHE A  56      80.651  25.541  51.085  1.00 27.15           C
ATOM    821  H   PHE A  56      85.689  23.751  54.320  1.00 24.48           H
ATOM    822  HA  PHE A  56      85.026  25.749  52.763  1.00 31.07           H
ATOM    823  HB2 PHE A  56      83.645  24.081  54.281  1.00 28.61           H
ATOM    824  HB3 PHE A  56      83.313  25.518  54.864  1.00 28.61           H
ATOM    825  HD1 PHE A  56      83.045  23.584  51.957  1.00 31.31           H
ATOM    826  HD2 PHE A  56      81.784  26.902  53.761  1.00 31.13           H
ATOM    827  HE1 PHE A  56      81.450  23.851  50.347  1.00 26.51           H
ATOM    828  HE2 PHE A  56      80.173  27.184  52.148  1.00 34.62           H
ATOM    829  HZ  PHE A  56      80.003  25.647  50.425  1.00 32.55           H
ATOM    830  N   PRO A  57      85.161  27.962  53.983  1.00 22.97           N
ATOM    831  CA  PRO A  57      85.394  29.180  54.782  1.00 26.91           C
ATOM    832  C   PRO A  57      84.436  29.277  55.963  1.00 25.31           C
ATOM    833  O   PRO A  57      83.299  28.796  55.917  1.00 24.19           O
ATOM    834  CB  PRO A  57      85.160  30.320  53.778  1.00 23.83           C
ATOM    835  CG  PRO A  57      85.410  29.719  52.487  1.00 25.12           C
ATOM    836  CD  PRO A  57      84.914  28.299  52.570  1.00 23.57           C
ATOM    837  HA  PRO A  57      86.310  29.209  55.101  1.00 32.26           H
ATOM    838  HB2 PRO A  57      84.243  30.632  53.841  1.00 28.56           H
ATOM    839  HB3 PRO A  57      85.784  31.043  53.949  1.00 28.56           H
ATOM    840  HG2 PRO A  57      84.925  30.207  51.804  1.00 30.11           H
ATOM    841  HG3 PRO A  57      86.363  29.734  52.304  1.00 30.11           H
ATOM    842  HD2 PRO A  57      83.966  28.257  52.370  1.00 28.25           H
ATOM    843  HD3 PRO A  57      85.431  27.723  51.986  1.00 28.25           H
ATOM    844  N   GLU A  58      84.885  29.913  57.039  1.00 36.48           N
ATOM    845  CA  GLU A  58      84.066  29.859  58.245  1.00 44.13           C
ATOM    846  C   GLU A  58      83.031  30.974  58.272  1.00 46.09           C
ATOM    847  O   GLU A  58      83.228  32.066  57.728  1.00 44.02           O
ATOM    848  CB  GLU A  58      84.905  29.876  59.533  1.00 42.54           C
ATOM    849  CG  GLU A  58      85.694  31.107  59.835  1.00 49.84           C
ATOM    850  CD  GLU A  58      86.350  31.053  61.244  1.00 53.91           C
ATOM    851  OE1 GLU A  58      87.313  31.843  61.493  1.00 51.42           O
ATOM    852  OE2 GLU A  58      85.917  30.212  62.092  1.00 48.02           O1-
ATOM    853  H   GLU A  58      85.618  30.358  57.100  1.00 43.75           H
ATOM    854  HA  GLU A  58      83.578  29.021  58.237  1.00 52.93           H
ATOM    855  HB2 GLU A  58      84.305  29.734  60.282  1.00 51.02           H
ATOM    856  HB3 GLU A  58      85.536  29.140  59.488  1.00 51.02           H
ATOM    857  HG2 GLU A  58      86.401  31.202  59.177  1.00 59.77           H
ATOM    858  HG3 GLU A  58      85.105  31.877  59.806  1.00 59.77           H
ATOM    859  N   SER A  59      81.886  30.636  58.857  1.00 50.70           N
ATOM    860  CA  SER A  59      80.848  31.570  59.216  1.00 54.40           C
ATOM    861  C   SER A  59      80.270  32.194  57.968  1.00 51.17           C
ATOM    862  O   SER A  59      79.104  31.925  57.666  1.00 57.22           O
ATOM    863  CB  SER A  59      81.389  32.624  60.200  1.00 47.53           C
ATOM    864  OG  SER A  59      80.339  33.471  60.633  1.00 63.81           O
ATOM    865  H   SER A  59      81.687  29.824  59.063  1.00 60.81           H
ATOM    866  HA  SER A  59      80.135  31.088  59.663  1.00 65.25           H
ATOM    867  HB2 SER A  59      82.066  33.157  59.755  1.00 57.01           H
ATOM    868  HB3 SER A  59      81.772  32.173  60.969  1.00 57.01           H
ATOM    869  HG  SER A  59      80.636  34.045  61.170  1.00 76.54           H
ATOM    870  HC  SER A  59      80.819  32.802  57.394  1.00 61.38           H
ATOM    871  N   GLY A  66      75.654  29.509  59.008  1.00 26.40           N
ATOM    872  CA  GLY A  66      75.928  29.279  57.586  1.00 25.25           C
ATOM    873  C   GLY A  66      75.875  27.799  57.187  1.00 22.93           C
ATOM    874  O   GLY A  66      76.526  26.996  57.818  1.00 19.71           O
ATOM    875  H1  GLY A  66      75.587  30.453  59.172  1.00 31.65           H
ATOM    876  H2  GLY A  66      76.368  29.142  59.535  1.00 31.65           H
ATOM    877  HA2 GLY A  66      76.810  29.620  57.371  1.00 30.27           H
ATOM    878  HA3 GLY A  66      75.277  29.761  57.052  1.00 30.27           H
ATOM    879  N   ARG A  67      75.093  27.402  56.182  1.00 25.68           N
ATOM    880  CA  ARG A  67      75.070  25.982  55.831  1.00 24.30           C
ATOM    881  C   ARG A  67      74.793  25.718  54.364  1.00 21.46           C
ATOM    882  O   ARG A  67      74.231  26.528  53.639  1.00 21.51           O
ATOM    883  CB  ARG A  67      74.058  25.190  56.653  1.00 33.42           C
ATOM    884  CG  ARG A  67      72.721  25.894  56.912  1.00 40.44           C
ATOM    885  CD  ARG A  67      72.279  25.404  58.274  1.00 45.86           C
ATOM    886  NE  ARG A  67      71.051  25.962  58.810  1.00 56.15           N
ATOM    887  CZ  ARG A  67      70.609  25.679  60.040  1.00 57.60           C
ATOM    888  NH1 ARG A  67      71.302  24.846  60.829  1.00 50.47           N
ATOM    889  NH2 ARG A  67      69.482  26.219  60.493  1.00 58.91           N1+
ATOM    890  H   ARG A  67      74.587  27.909  55.706  1.00 30.79           H
ATOM    891  HA  ARG A  67      75.945  25.612  56.025  1.00 29.12           H
ATOM    892  HB2 ARG A  67      73.865  24.362  56.186  1.00 40.07           H
ATOM    893  HB3 ARG A  67      74.454  24.989  57.515  1.00 40.07           H
ATOM    894  HG2 ARG A  67      72.843  26.856  56.939  1.00 48.50           H
ATOM    895  HG3 ARG A  67      72.065  25.635  56.246  1.00 48.50           H
ATOM    896  HD2 ARG A  67      72.158  24.443  58.223  1.00 55.00           H
ATOM    897  HD3 ARG A  67      72.985  25.603  58.910  1.00 55.00           H
ATOM    898  HE  ARG A  67      70.704  26.636  58.403  1.00 67.35           H
ATOM    899 HH11 ARG A  67      72.033  24.493  60.545  1.00 60.53           H
ATOM    900 HH12 ARG A  67      71.015  24.664  61.619  1.00 60.53           H
ATOM    901 HH21 ARG A  67      69.031  26.754  59.993  1.00 70.66           H
ATOM    902 HH22 ARG A  67      69.202  26.031  61.284  1.00 70.66           H
ATOM    903  N   LEU A  68      75.197  24.525  53.972  1.00 20.35           N
ATOM    904  CA  LEU A  68      75.034  24.002  52.642  1.00 19.44           C
ATOM    905  C   LEU A  68      73.890  22.995  52.696  1.00 21.67           C
ATOM    906  O   LEU A  68      73.955  22.037  53.453  1.00 20.68           O
ATOM    907  CB  LEU A  68      76.341  23.350  52.183  1.00 19.13           C
ATOM    908  CG  LEU A  68      76.467  23.178  50.701  1.00 19.56           C
ATOM    909  CD1 LEU A  68      76.578  24.560  50.100  1.00 21.23           C
ATOM    910  CD2 LEU A  68      77.701  22.276  50.378  1.00 22.19           C
ATOM    911  H   LEU A  68      75.592  23.971  54.497  1.00 24.39           H
ATOM    912  HA  LEU A  68      74.801  24.716  52.028  1.00 23.30           H
ATOM    913  HB2 LEU A  68      77.083  23.901  52.478  1.00 22.93           H
ATOM    914  HB3 LEU A  68      76.407  22.470  52.587  1.00 22.93           H
ATOM    915  HG  LEU A  68      75.669  22.750  50.353  1.00 23.44           H
ATOM    916 HD11 LEU A  68      76.661  24.479  49.137  1.00 25.44           H
ATOM    917 HD12 LEU A  68      75.781  25.065  50.322  1.00 25.44           H
ATOM    918 HD13 LEU A  68      77.362  25.000  50.464  1.00 25.44           H
ATOM    919 HD21 LEU A  68      77.772  22.171  49.416  1.00 26.59           H
ATOM    920 HD22 LEU A  68      78.501  22.700  50.725  1.00 26.59           H
ATOM    921 HD23 LEU A  68      77.577  21.410  50.797  1.00 26.59           H
ATOM    922  N   VAL A  69      72.845  23.209  51.906  1.00 20.23           N
ATOM    923  CA  VAL A  69      71.684  22.338  51.952  1.00 16.11           C
ATOM    924  C   VAL A  69      71.492  21.688  50.597  1.00 19.78           C
ATOM    925  O   VAL A  69      71.277  22.372  49.595  1.00 19.08           O
ATOM    926  CB  VAL A  69      70.418  23.072  52.392  1.00 19.01           C
ATOM    927  CG1 VAL A  69      69.308  22.033  52.722  1.00 24.90           C
ATOM    928  CG2 VAL A  69      70.760  23.918  53.576  1.00 22.77           C
ATOM    929  H   VAL A  69      72.785  23.851  51.337  1.00 24.24           H
ATOM    930  HA  VAL A  69      71.853  21.632  52.596  1.00 19.30           H
ATOM    931  HB  VAL A  69      70.106  23.647  51.676  1.00 22.78           H
ATOM    932 HG11 VAL A  69      68.507  22.504  53.000  1.00 29.84           H
ATOM    933 HG12 VAL A  69      69.123  21.506  51.929  1.00 29.84           H
ATOM    934 HG13 VAL A  69      69.619  21.457  53.438  1.00 29.84           H
ATOM    935 HG21 VAL A  69      69.965  24.390  53.867  1.00 27.29           H
ATOM    936 HG22 VAL A  69      71.084  23.345  54.289  1.00 27.29           H
ATOM    937 HG23 VAL A  69      71.448  24.553  53.322  1.00 27.29           H
ATOM    938  N   PHE A  70      71.572  20.367  50.583  1.00 18.42           N
ATOM    939  CA  PHE A  70      71.259  19.528  49.435  1.00 16.86           C
ATOM    940  C   PHE A  70      69.809  19.121  49.489  1.00 21.79           C
ATOM    941  O   PHE A  70      69.232  18.955  50.559  1.00 28.34           O
ATOM    942  CB  PHE A  70      72.099  18.265  49.426  1.00 22.62           C
ATOM    943  CG  PHE A  70      73.551  18.508  49.262  1.00 16.18           C
ATOM    944  CD1 PHE A  70      74.320  18.916  50.330  1.00 19.29           C
ATOM    945  CD2 PHE A  70      74.159  18.342  48.024  1.00 18.37           C
ATOM    946  CE1 PHE A  70      75.683  19.160  50.177  1.00 20.76           C
ATOM    947  CE2 PHE A  70      75.525  18.559  47.884  1.00 17.13           C
ATOM    948  CZ  PHE A  70      76.265  18.985  48.974  1.00 24.11           C
ATOM    949  H   PHE A  70      71.821  19.909  51.266  1.00 22.07           H
ATOM    950  HA  PHE A  70      71.418  20.018  48.613  1.00 20.20           H
ATOM    951  HB2 PHE A  70      71.971  17.799  50.268  1.00 27.11           H
ATOM    952  HB3 PHE A  70      71.808  17.702  48.692  1.00 27.11           H
ATOM    953  HD1 PHE A  70      73.922  19.042  51.161  1.00 23.12           H
ATOM    954  HD2 PHE A  70      73.657  18.058  47.295  1.00 22.01           H
ATOM    955  HE1 PHE A  70      76.193  19.433  50.906  1.00 24.88           H
ATOM    956  HE2 PHE A  70      75.933  18.451  47.056  1.00 20.53           H
ATOM    957  HZ  PHE A  70      77.177  19.139  48.878  1.00 28.90           H
ATOM    958  N   GLY A  71      69.218  18.933  48.331  1.00 29.53           N
ATOM    959  CA  GLY A  71      67.802  18.647  48.296  1.00 31.82           C
ATOM    960  C   GLY A  71      67.237  18.804  46.906  1.00 26.70           C
ATOM    961  O   GLY A  71      67.932  19.123  45.948  1.00 26.82           O
ATOM    962  H   GLY A  71      69.604  18.963  47.563  1.00 35.41           H
ATOM    963  HA2 GLY A  71      67.646  17.737  48.593  1.00 38.15           H
ATOM    964  HA3 GLY A  71      67.333  19.253  48.892  1.00 38.15           H
ATOM    965  N   ILE A  72      65.962  18.475  46.810  1.00 30.26           N
ATOM    966  CA  ILE A  72      65.234  18.535  45.551  1.00 34.60           C
ATOM    967  C   ILE A  72      64.279  19.710  45.645  1.00 32.81           C
ATOM    968  O   ILE A  72      63.455  19.775  46.566  1.00 28.64           O
ATOM    969  CB  ILE A  72      64.482  17.231  45.246  1.00 34.53           C
ATOM    970  CG1 ILE A  72      65.494  16.105  44.967  1.00 32.72           C
ATOM    971  CG2 ILE A  72      63.544  17.449  44.063  1.00 37.40           C
ATOM    972  CD1 ILE A  72      64.887  14.733  44.826  1.00 46.47           C
ATOM    973  H   ILE A  72      65.484  18.207  47.472  1.00 36.28           H
ATOM    974  HA  ILE A  72      65.857  18.705  44.827  1.00 41.49           H
ATOM    975  HB  ILE A  72      63.953  16.988  46.022  1.00 41.41           H
ATOM    976 HG12 ILE A  72      65.961  16.306  44.141  1.00 39.24           H
ATOM    977 HG13 ILE A  72      66.129  16.071  45.700  1.00 39.24           H
ATOM    978 HG21 ILE A  72      63.074  16.622  43.877  1.00 44.85           H
ATOM    979 HG22 ILE A  72      62.910  18.147  44.289  1.00 44.85           H
ATOM    980 HG23 ILE A  72      64.067  17.714  43.291  1.00 44.85           H
ATOM    981 HD11 ILE A  72      65.594  14.092  44.653  1.00 55.74           H
ATOM    982 HD12 ILE A  72      64.427  14.505  45.649  1.00 55.74           H
ATOM    983 HD13 ILE A  72      64.259  14.741  44.086  1.00 55.74           H
ATOM    984  N   LEU A  73      64.425  20.651  44.712  1.00 30.51           N
ATOM    985  CA  LEU A  73      63.587  21.843  44.609  1.00 35.23           C
ATOM    986  C   LEU A  73      62.837  21.784  43.274  1.00 39.26           C
ATOM    987  O   LEU A  73      63.452  21.846  42.197  1.00 32.08           O
ATOM    988  CB  LEU A  73      64.459  23.094  44.737  1.00 32.96           C
ATOM    989  CG  LEU A  73      63.762  24.464  44.815  1.00 32.78           C
ATOM    990  CD1 LEU A  73      62.973  24.631  46.103  1.00 38.13           C
ATOM    991  CD2 LEU A  73      64.771  25.549  44.706  1.00 28.40           C
ATOM    992  H   LEU A  73      65.030  20.616  44.102  1.00 36.58           H
ATOM    993  HA  LEU A  73      62.937  21.846  45.328  1.00 42.25           H
ATOM    994  HB2 LEU A  73      64.992  23.004  45.542  1.00 39.52           H
ATOM    995  HB3 LEU A  73      65.050  23.124  43.969  1.00 39.52           H
ATOM    996  HG  LEU A  73      63.145  24.550  44.071  1.00 39.30           H
ATOM    997 HD11 LEU A  73      62.555  25.506  46.105  1.00 45.72           H
ATOM    998 HD12 LEU A  73      62.295  23.939  46.149  1.00 45.72           H
ATOM    999 HD13 LEU A  73      63.579  24.551  46.856  1.00 45.72           H
ATOM   1000 HD21 LEU A  73      64.319  26.406  44.756  1.00 34.04           H
ATOM   1001 HD22 LEU A  73      65.405  25.465  45.435  1.00 34.04           H
ATOM   1002 HD23 LEU A  73      65.230  25.467  43.855  1.00 34.04           H
ATOM   1003  N   ASN A  74      61.512  21.624  43.341  1.00 39.77           N
ATOM   1004  CA  ASN A  74      60.653  21.618  42.150  1.00 36.30           C
ATOM   1005  C   ASN A  74      61.195  20.647  41.105  1.00 36.05           C
ATOM   1006  O   ASN A  74      61.409  20.990  39.937  1.00 40.98           O
ATOM   1007  CB  ASN A  74      60.502  23.034  41.576  1.00 41.04           C
ATOM   1008  CG  ASN A  74      59.358  23.153  40.521  1.00 41.36           C
ATOM   1009  OD1 ASN A  74      58.359  22.438  40.581  1.00 43.63           O
ATOM   1010  ND2 ASN A  74      59.520  24.061  39.562  1.00 40.21           N
ATOM   1011  H   ASN A  74      61.080  21.516  44.076  1.00 47.70           H
ATOM   1012  HA  ASN A  74      59.769  21.310  42.407  1.00 43.53           H
ATOM   1013  HB2 ASN A  74      60.304  23.648  42.300  1.00 49.21           H
ATOM   1014  HB3 ASN A  74      61.333  23.289  41.144  1.00 49.21           H
ATOM   1015 HD21 ASN A  74      58.916  24.162  38.958  1.00 48.22           H
ATOM   1016 HD22 ASN A  74      60.230  24.547  39.545  1.00 48.22           H
ATOM   1017  N   GLY A  75      61.468  19.428  41.563  1.00 40.14           N
ATOM   1018  CA  GLY A  75      61.954  18.349  40.729  1.00 40.14           C
ATOM   1019  C   GLY A  75      63.421  18.404  40.342  1.00 41.58           C
ATOM   1020  O   GLY A  75      63.904  17.499  39.650  1.00 44.98           O
ATOM   1021  H   GLY A  75      61.373  19.201  42.387  1.00 48.13           H
ATOM   1022  HA2 GLY A  75      61.804  17.510  41.192  1.00 48.14           H
ATOM   1023  HA3 GLY A  75      61.435  18.333  39.911  1.00 48.14           H
ATOM   1024  N   ARG A  76      64.146  19.429  40.724  1.00 41.63           N
ATOM   1025  CA  ARG A  76      65.541  19.532  40.347  1.00 38.89           C
ATOM   1026  C   ARG A  76      66.424  19.325  41.567  1.00 36.88           C
ATOM   1027  O   ARG A  76      66.226  19.967  42.605  1.00 30.48           O
ATOM   1028  CB  ARG A  76      65.807  20.884  39.698  1.00 37.92           C
ATOM   1029  CG  ARG A  76      66.873  20.810  38.684  1.00 49.78           C
ATOM   1030  CD  ARG A  76      66.412  20.209  37.333  1.00 51.08           C
ATOM   1031  NE  ARG A  76      67.598  19.781  36.577  1.00 52.36           N
ATOM   1032  CZ  ARG A  76      68.494  20.614  36.046  1.00 54.73           C
ATOM   1033  NH1 ARG A  76      68.323  21.921  36.162  1.00 56.17           N
ATOM   1034  NH2 ARG A  76      69.565  20.157  35.391  1.00 57.78           N1+
ATOM   1035  H   ARG A  76      63.858  20.082  41.204  1.00 49.93           H
ATOM   1036  HA  ARG A  76      65.750  18.839  39.701  1.00 46.64           H
ATOM   1037  HB2 ARG A  76      64.997  21.192  39.263  1.00 45.47           H
ATOM   1038  HB3 ARG A  76      66.081  21.516  40.380  1.00 45.47           H
ATOM   1039  HG2 ARG A  76      67.203  21.706  38.513  1.00 59.70           H
ATOM   1040  HG3 ARG A  76      67.591  20.255  39.026  1.00 59.70           H
ATOM   1041  HD2 ARG A  76      65.847  19.437  37.492  1.00 61.27           H
ATOM   1042  HD3 ARG A  76      65.940  20.882  36.818  1.00 61.27           H
ATOM   1043  HE  ARG A  76      67.722  18.936  36.470  1.00 62.81           H
ATOM   1044 HH11 ARG A  76      67.642  22.230  36.587  1.00 67.38           H
ATOM   1045 HH12 ARG A  76      68.896  22.462  35.818  1.00 67.38           H
ATOM   1046 HH21 ARG A  76      69.685  19.311  35.301  1.00 69.30           H
ATOM   1047 HH22 ARG A  76      70.125  20.710  35.044  1.00 69.30           H
ATOM   1048  N   ALA A  77      67.410  18.446  41.426  1.00 38.10           N
ATOM   1049  CA  ALA A  77      68.385  18.230  42.488  1.00 32.85           C
ATOM   1050  C   ALA A  77      69.331  19.421  42.575  1.00 30.46           C
ATOM   1051  O   ALA A  77      69.989  19.793  41.598  1.00 29.31           O
ATOM   1052  CB  ALA A  77      69.168  16.954  42.231  1.00 30.22           C
ATOM   1053  H   ALA A  77      67.537  17.964  40.726  1.00 45.69           H
ATOM   1054  HA  ALA A  77      67.923  18.141  43.336  1.00 39.39           H
ATOM   1055  HB1 ALA A  77      69.810  16.828  42.947  1.00 36.23           H
ATOM   1056  HB2 ALA A  77      68.551  16.206  42.203  1.00 36.23           H
ATOM   1057  HB3 ALA A  77      69.630  17.034  41.382  1.00 36.23           H
ATOM   1058  N   CYS A  78      69.395  20.033  43.747  1.00 27.57           N
ATOM   1059  CA  CYS A  78      70.196  21.230  43.863  1.00 28.49           C
ATOM   1060  C   CYS A  78      70.879  21.280  45.220  1.00 27.15           C
ATOM   1061  O   CYS A  78      70.618  20.472  46.127  1.00 24.44           O
ATOM   1062  CB  CYS A  78      69.366  22.490  43.583  1.00 38.14           C
ATOM   1063  SG  CYS A  78      68.597  23.178  44.950  1.00 49.39           S
ATOM   1064  H   CYS A  78      68.997  19.783  44.467  1.00 33.06           H
ATOM   1065  HA  CYS A  78      70.895  21.193  43.192  1.00 34.16           H
ATOM   1066  HB2 CYS A  78      69.951  23.167  43.206  1.00 45.74           H
ATOM   1067  HB3 CYS A  78      68.674  22.266  42.941  1.00 45.74           H
ATOM   1068  HG  CYS A  78      67.983  24.150  44.605  1.00 59.24           H
ATOM   1069  N   VAL A  79      71.847  22.181  45.289  1.00 22.66           N
ATOM   1070  CA  VAL A  79      72.620  22.456  46.480  1.00 25.90           C
ATOM   1071  C   VAL A  79      72.603  23.961  46.693  1.00 22.59           C
ATOM   1072  O   VAL A  79      72.781  24.740  45.751  1.00 23.58           O
ATOM   1073  CB  VAL A  79      74.057  21.900  46.381  1.00 24.83           C
ATOM   1074  CG1 VAL A  79      74.824  22.500  45.153  1.00 26.50           C
ATOM   1075  CG2 VAL A  79      74.814  22.148  47.695  1.00 23.64           C
ATOM   1076  H   VAL A  79      72.082  22.668  44.620  1.00 27.16           H
ATOM   1077  HA  VAL A  79      72.188  22.039  47.242  1.00 31.05           H
ATOM   1078  HB  VAL A  79      74.006  20.940  46.252  1.00 29.76           H
ATOM   1079 HG11 VAL A  79      75.719  22.126  45.127  1.00 31.77           H
ATOM   1080 HG12 VAL A  79      74.347  22.271  44.340  1.00 31.77           H
ATOM   1081 HG13 VAL A  79      74.870  23.464  45.249  1.00 31.77           H
ATOM   1082 HG21 VAL A  79      75.712  21.793  47.613  1.00 28.33           H
ATOM   1083 HG22 VAL A  79      74.849  23.103  47.864  1.00 28.33           H
ATOM   1084 HG23 VAL A  79      74.345  21.702  48.418  1.00 28.33           H
ATOM   1085  N   MET A  80      72.397  24.357  47.940  1.00 21.77           N
ATOM   1086  CA  MET A  80      72.072  25.716  48.312  1.00 21.73           C
ATOM   1087  C   MET A  80      73.021  26.218  49.388  1.00 19.35           C
ATOM   1088  O   MET A  80      73.149  25.595  50.450  1.00 19.19           O
ATOM   1089  CB  MET A  80      70.655  25.737  48.809  1.00 26.45           C
ATOM   1090  CG  MET A  80      70.039  27.064  48.858  1.00 41.78           C
ATOM   1091  SD  MET A  80      68.258  26.858  49.063  1.00 57.03           S
ATOM   1092  CE  MET A  80      67.805  25.947  47.607  1.00 37.96           C
ATOM   1093  H   MET A  80      72.444  23.827  48.616  1.00 26.09           H
ATOM   1094  HA  MET A  80      72.133  26.289  47.532  1.00 26.04           H
ATOM   1095  HB2 MET A  80      70.114  25.184  48.223  1.00 31.70           H
ATOM   1096  HB3 MET A  80      70.637  25.372  49.707  1.00 31.70           H
ATOM   1097  HG2 MET A  80      70.386  27.561  49.616  1.00 50.11           H
ATOM   1098  HG3 MET A  80      70.206  27.537  48.028  1.00 50.11           H
ATOM   1099  HE1 MET A  80      66.849  25.782  47.623  1.00 45.52           H
ATOM   1100  HE2 MET A  80      68.039  26.468  46.823  1.00 45.52           H
ATOM   1101  HE3 MET A  80      68.286  25.104  47.600  1.00 45.52           H
ATOM   1102  N   MET A  81      73.659  27.349  49.123  1.00 19.96           N
ATOM   1103  CA  MET A  81      74.339  28.125  50.159  1.00 22.09           C
ATOM   1104  C   MET A  81      73.330  29.001  50.865  1.00 21.09           C
ATOM   1105  O   MET A  81      72.707  29.875  50.256  1.00 19.52           O
ATOM   1106  CB  MET A  81      75.460  28.973  49.584  1.00 20.87           C
ATOM   1107  CG  MET A  81      76.703  28.173  49.344  1.00 22.60           C
ATOM   1108  SD  MET A  81      78.032  29.107  48.563  1.00 21.63           S
ATOM   1109  CE  MET A  81      78.588  30.131  49.937  1.00 26.53           C
ATOM   1110  H   MET A  81      73.715  27.696  48.339  1.00 23.92           H
ATOM   1111  HA  MET A  81      74.729  27.514  50.803  1.00 26.48           H
ATOM   1112  HB2 MET A  81      75.173  29.348  48.737  1.00 25.01           H
ATOM   1113  HB3 MET A  81      75.674  29.683  50.209  1.00 25.01           H
ATOM   1114  HG2 MET A  81      77.033  27.844  50.195  1.00 27.09           H
ATOM   1115  HG3 MET A  81      76.486  27.426  48.764  1.00 27.09           H
ATOM   1116  HE1 MET A  81      79.319  30.692  49.636  1.00 31.80           H
ATOM   1117  HE2 MET A  81      77.849  30.682  50.238  1.00 31.80           H
ATOM   1118  HE3 MET A  81      78.887  29.555  50.658  1.00 31.80           H
ATOM   1119  N   GLN A  82      73.145  28.713  52.141  1.00 21.88           N
ATOM   1120  CA  GLN A  82      72.358  29.521  53.069  1.00 23.26           C
ATOM   1121  C   GLN A  82      73.335  30.343  53.882  1.00 21.41           C
ATOM   1122  O   GLN A  82      73.891  29.867  54.870  1.00 26.58           O
ATOM   1123  CB  GLN A  82      71.535  28.626  53.977  1.00 30.73           C
ATOM   1124  CG  GLN A  82      70.304  28.106  53.320  1.00 43.39           C
ATOM   1125  CD  GLN A  82      69.324  29.216  53.137  1.00 50.47           C
ATOM   1126  OE1 GLN A  82      69.146  30.037  54.053  1.00 52.78           O
ATOM   1127  NE2 GLN A  82      68.693  29.282  51.962  1.00 50.15           N
ATOM   1128  H   GLN A  82      73.484  28.017  52.516  1.00 26.22           H
ATOM   1129  HA  GLN A  82      71.766  30.115  52.580  1.00 27.88           H
ATOM   1130  HB2 GLN A  82      72.075  27.867  54.244  1.00 36.85           H
ATOM   1131  HB3 GLN A  82      71.265  29.133  54.759  1.00 36.85           H
ATOM   1132  HG2 GLN A  82      70.528  27.745  52.448  1.00 52.04           H
ATOM   1133  HG3 GLN A  82      69.900  27.425  53.879  1.00 52.04           H
ATOM   1134 HE21 GLN A  82      68.860  28.700  51.351  1.00 60.15           H
ATOM   1135 HE22 GLN A  82      68.120  29.906  51.816  1.00 60.15           H
ATOM   1136  N   GLY A  83      73.566  31.570  53.461  1.00 26.04           N
ATOM   1137  CA  GLY A  83      74.700  32.328  53.952  1.00 18.63           C
ATOM   1138  C   GLY A  83      75.829  32.290  52.947  1.00 22.16           C
ATOM   1139  O   GLY A  83      76.182  31.223  52.434  1.00 22.57           O
ATOM   1140  H   GLY A  83      73.080  31.990  52.889  1.00 31.22           H
ATOM   1141  HA2 GLY A  83      74.441  33.251  54.100  1.00 22.32           H
ATOM   1142  HA3 GLY A  83      75.012  31.951  54.790  1.00 22.32           H
ATOM   1143  N   ARG A  84      76.369  33.452  52.619  1.00 15.34           N
ATOM   1144  CA  ARG A  84      77.440  33.553  51.669  1.00 24.60           C
ATOM   1145  C   ARG A  84      78.581  34.321  52.321  1.00 23.13           C
ATOM   1146  O   ARG A  84      78.486  34.767  53.462  1.00 20.17           O
ATOM   1147  CB  ARG A  84      76.953  34.210  50.369  1.00 19.48           C
ATOM   1148  CG  ARG A  84      76.405  35.612  50.538  1.00 22.64           C
ATOM   1149  CD  ARG A  84      77.008  36.499  49.471  1.00 20.35           C
ATOM   1150  NE  ARG A  84      76.663  36.019  48.149  1.00 19.42           N
ATOM   1151  CZ  ARG A  84      75.511  36.247  47.551  1.00 19.80           C
ATOM   1152  NH1 ARG A  84      74.587  36.961  48.172  1.00 21.68           N
ATOM   1153  NH2 ARG A  84      75.286  35.731  46.340  1.00 19.61           N1+
ATOM   1154  H   ARG A  84      76.121  34.208  52.945  1.00 18.38           H
ATOM   1155  HA  ARG A  84      77.760  32.662  51.454  1.00 29.49           H
ATOM   1156  HB2 ARG A  84      77.696  34.258  49.748  1.00 23.35           H
ATOM   1157  HB3 ARG A  84      76.247  33.662  49.991  1.00 23.35           H
ATOM   1158  HG2 ARG A  84      75.441  35.603  50.430  1.00 27.14           H
ATOM   1159  HG3 ARG A  84      76.652  35.959  51.409  1.00 27.14           H
ATOM   1160  HD2 ARG A  84      76.664  37.401  49.569  1.00 24.38           H
ATOM   1161  HD3 ARG A  84      77.974  36.495  49.555  1.00 24.38           H
ATOM   1162  HE  ARG A  84      77.249  35.553  47.725  1.00 23.27           H
ATOM   1163 HH11 ARG A  84      74.743  37.278  48.956  1.00 25.99           H
ATOM   1164 HH12 ARG A  84      73.832  37.114  47.789  1.00 25.99           H
ATOM   1165 HH21 ARG A  84      75.897  35.270  45.948  1.00 23.50           H
ATOM   1166 HH22 ARG A  84      74.539  35.880  45.941  1.00 23.50           H
ATOM   1167  N   PHE A  85      79.673  34.466  51.593  1.00 21.37           N
ATOM   1168  CA  PHE A  85      80.829  35.188  52.088  1.00 21.21           C
ATOM   1169  C   PHE A  85      80.953  36.535  51.381  1.00 21.20           C
ATOM   1170  O   PHE A  85      80.451  36.727  50.263  1.00 20.97           O
ATOM   1171  CB  PHE A  85      82.085  34.326  51.920  1.00 18.63           C
ATOM   1172  CG  PHE A  85      81.930  32.941  52.498  1.00 19.48           C
ATOM   1173  CD1 PHE A  85      81.751  32.778  53.865  1.00 20.62           C
ATOM   1174  CD2 PHE A  85      81.891  31.813  51.680  1.00 19.03           C
ATOM   1175  CE1 PHE A  85      81.569  31.520  54.410  1.00 27.23           C
ATOM   1176  CE2 PHE A  85      81.689  30.549  52.222  1.00 19.86           C
ATOM   1177  CZ  PHE A  85      81.543  30.402  53.590  1.00 25.05           C
ATOM   1178  H   PHE A  85      79.771  34.152  50.798  1.00 25.61           H
ATOM   1179  HA  PHE A  85      80.710  35.359  53.035  1.00 25.42           H
ATOM   1180  HB2 PHE A  85      82.281  34.235  50.974  1.00 22.33           H
ATOM   1181  HB3 PHE A  85      82.827  34.758  52.372  1.00 22.33           H
ATOM   1182  HD1 PHE A  85      81.767  33.522  54.422  1.00 24.71           H
ATOM   1183  HD2 PHE A  85      81.987  31.909  50.760  1.00 22.81           H
ATOM   1184  HE1 PHE A  85      81.464  31.424  55.329  1.00 32.65           H
ATOM   1185  HE2 PHE A  85      81.682  29.801  51.669  1.00 23.80           H
ATOM   1186  HZ  PHE A  85      81.423  29.557  53.958  1.00 30.04           H
ATOM   1187  N   HIS A  86      81.573  37.477  52.076  1.00 15.93           N
ATOM   1188  CA  HIS A  86      81.693  38.844  51.594  1.00 17.88           C
ATOM   1189  C   HIS A  86      83.089  39.371  51.765  1.00 14.29           C
ATOM   1190  O   HIS A  86      83.726  39.152  52.791  1.00 23.20           O
ATOM   1191  CB  HIS A  86      80.766  39.786  52.330  1.00 20.04           C
ATOM   1192  CG  HIS A  86      79.331  39.380  52.256  1.00 21.31           C
ATOM   1193  ND1 HIS A  86      78.762  38.502  53.150  1.00 22.46           N
ATOM   1194  CD2 HIS A  86      78.372  39.677  51.351  1.00 21.86           C
ATOM   1195  CE1 HIS A  86      77.492  38.322  52.834  1.00 21.10           C
ATOM   1196  NE2 HIS A  86      77.236  39.013  51.736  1.00 21.48           N
ATOM   1197  H   HIS A  86      81.938  37.348  52.843  1.00 19.08           H
ATOM   1198  HA  HIS A  86      81.470  38.872  50.651  1.00 21.43           H
ATOM   1199  HB2 HIS A  86      80.846  40.672  51.944  1.00 24.02           H
ATOM   1200  HB3 HIS A  86      81.021  39.810  53.266  1.00 24.02           H
ATOM   1201  HD1 HIS A  86      79.159  38.158  53.831  1.00 26.92           H
ATOM   1202  HD2 HIS A  86      78.460  40.245  50.619  1.00 26.21           H
ATOM   1203  HE1 HIS A  86      76.890  37.778  53.287  1.00 25.29           H
ATOM   1204  N   MET A  87      83.524  40.134  50.774  1.00 16.44           N
ATOM   1205  CA  MET A  87      84.752  40.886  50.912  1.00 19.64           C
ATOM   1206  C   MET A  87      84.731  41.736  52.178  1.00 16.42           C
ATOM   1207  O   MET A  87      85.733  41.822  52.888  1.00 17.51           O
ATOM   1208  CB  MET A  87      84.959  41.735  49.658  1.00 19.36           C
ATOM   1209  CG  MET A  87      85.808  42.974  49.851  1.00 22.81           C
ATOM   1210  SD  MET A  87      86.214  43.848  48.288  1.00 24.31           S
ATOM   1211  CE  MET A  87      87.719  42.980  47.768  1.00 26.42           C
ATOM   1212  H   MET A  87      83.127  40.232  50.018  1.00 19.69           H
ATOM   1213  HA  MET A  87      85.492  40.262  50.971  1.00 23.53           H
ATOM   1214  HB2 MET A  87      85.391  41.187  48.983  1.00 23.20           H
ATOM   1215  HB3 MET A  87      84.091  42.023  49.334  1.00 23.20           H
ATOM   1216  HG2 MET A  87      85.329  43.595  50.422  1.00 27.34           H
ATOM   1217  HG3 MET A  87      86.644  42.718  50.273  1.00 27.34           H
ATOM   1218  HE1 MET A  87      88.033  43.364  46.934  1.00 31.67           H
ATOM   1219  HE2 MET A  87      88.396  43.083  48.455  1.00 31.67           H
ATOM   1220  HE3 MET A  87      87.514  42.040  47.644  1.00 31.67           H
ATOM   1221  N   TYR A  88      83.597  42.361  52.497  1.00 19.20           N
ATOM   1222  CA  TYR A  88      83.613  43.310  53.610  1.00 22.75           C
ATOM   1223  C   TYR A  88      83.894  42.647  54.957  1.00 19.85           C
ATOM   1224  O   TYR A  88      84.224  43.349  55.915  1.00 20.14           O
ATOM   1225  CB  TYR A  88      82.299  44.101  53.687  1.00 19.28           C
ATOM   1226  CG  TYR A  88      81.073  43.293  53.989  1.00 19.63           C
ATOM   1227  CD1 TYR A  88      80.889  42.692  55.226  1.00 22.73           C
ATOM   1228  CD2 TYR A  88      80.072  43.171  53.055  1.00 21.17           C
ATOM   1229  CE1 TYR A  88      79.749  41.959  55.507  1.00 17.73           C
ATOM   1230  CE2 TYR A  88      78.930  42.458  53.326  1.00 19.66           C
ATOM   1231  CZ  TYR A  88      78.781  41.845  54.536  1.00 21.39           C
ATOM   1232  OH  TYR A  88      77.626  41.155  54.782  1.00 27.49           O
ATOM   1233  H   TYR A  88      82.838  42.260  52.105  1.00 23.01           H
ATOM   1234  HA  TYR A  88      84.325  43.950  53.451  1.00 27.28           H
ATOM   1235  HB2 TYR A  88      82.385  44.770  54.385  1.00 23.10           H
ATOM   1236  HB3 TYR A  88      82.155  44.540  52.835  1.00 23.10           H
ATOM   1237  HD1 TYR A  88      81.554  42.766  55.871  1.00 27.25           H
ATOM   1238  HD2 TYR A  88      80.171  43.577  52.224  1.00 25.38           H
ATOM   1239  HE1 TYR A  88      79.639  41.553  56.336  1.00 21.25           H
ATOM   1240  HE2 TYR A  88      78.267  42.376  52.679  1.00 23.56           H
ATOM   1241  HH  TYR A  88      77.635  40.850  55.565  1.00 32.96           H
ATOM   1242  N   GLU A  89      83.781  41.320  55.050  1.00 19.53           N
ATOM   1243  CA  GLU A  89      84.098  40.594  56.274  1.00 23.05           C
ATOM   1244  C   GLU A  89      85.590  40.289  56.399  1.00 20.52           C
ATOM   1245  O   GLU A  89      86.026  39.805  57.446  1.00 26.01           O
ATOM   1246  CB  GLU A  89      83.294  39.265  56.361  1.00 23.96           C
ATOM   1247  CG  GLU A  89      81.754  39.337  56.243  1.00 28.07           C
ATOM   1248  CD  GLU A  89      81.054  37.932  56.277  1.00 40.89           C
ATOM   1249  OE1 GLU A  89      81.008  37.292  57.377  1.00 54.25           O
ATOM   1250  OE2 GLU A  89      80.557  37.450  55.219  1.00 33.62           O1-
ATOM   1251  H   GLU A  89      83.519  40.813  54.406  1.00 23.40           H
ATOM   1252  HA  GLU A  89      83.845  41.142  57.034  1.00 27.63           H
ATOM   1253  HB2 GLU A  89      83.603  38.682  55.650  1.00 28.72           H
ATOM   1254  HB3 GLU A  89      83.492  38.852  57.216  1.00 28.72           H
ATOM   1255  HG2 GLU A  89      81.408  39.860  56.984  1.00 33.65           H
ATOM   1256  HG3 GLU A  89      81.524  39.764  55.403  1.00 33.65           H
ATOM   1257  N   GLY A  90      86.382  40.549  55.366  1.00 25.00           N
ATOM   1258  CA  GLY A  90      87.809  40.287  55.374  1.00 19.62           C
ATOM   1259  C   GLY A  90      88.241  39.169  54.473  1.00 24.41           C
ATOM   1260  O   GLY A  90      89.441  38.972  54.312  1.00 23.54           O
ATOM   1261  H   GLY A  90      86.104  40.888  54.627  1.00 29.97           H
ATOM   1262  HA2 GLY A  90      88.279  41.091  55.103  1.00 23.51           H
ATOM   1263  HA3 GLY A  90      88.084  40.068  56.278  1.00 23.51           H
ATOM   1264  N   TYR A  91      87.324  38.405  53.900  1.00 25.60           N
ATOM   1265  CA  TYR A  91      87.758  37.281  53.086  1.00 27.24           C
ATOM   1266  C   TYR A  91      88.314  37.812  51.775  1.00 25.62           C
ATOM   1267  O   TYR A  91      87.706  38.692  51.158  1.00 21.74           O
ATOM   1268  CB  TYR A  91      86.623  36.306  52.773  1.00 26.65           C
ATOM   1269  CG  TYR A  91      85.826  35.738  53.911  1.00 29.24           C
ATOM   1270  CD1 TYR A  91      84.550  36.210  54.188  1.00 30.09           C
ATOM   1271  CD2 TYR A  91      86.300  34.669  54.656  1.00 33.31           C
ATOM   1272  CE1 TYR A  91      83.786  35.667  55.194  1.00 34.64           C
ATOM   1273  CE2 TYR A  91      85.536  34.110  55.681  1.00 33.14           C
ATOM   1274  CZ  TYR A  91      84.279  34.619  55.940  1.00 37.12           C
ATOM   1275  OH  TYR A  91      83.492  34.108  56.952  1.00 43.13           O
ATOM   1276  H   TYR A  91      86.473  38.509  53.963  1.00 30.68           H
ATOM   1277  HA  TYR A  91      88.461  36.799  53.547  1.00 32.65           H
ATOM   1278  HB2 TYR A  91      85.994  36.761  52.191  1.00 31.95           H
ATOM   1279  HB3 TYR A  91      87.004  35.552  52.295  1.00 31.95           H
ATOM   1280  HD1 TYR A  91      84.207  36.915  53.687  1.00 36.07           H
ATOM   1281  HD2 TYR A  91      87.146  34.325  54.477  1.00 39.95           H
ATOM   1282  HE1 TYR A  91      82.941  36.011  55.374  1.00 41.54           H
ATOM   1283  HE2 TYR A  91      85.871  33.405  56.186  1.00 39.74           H
ATOM   1284  HH  TYR A  91      83.891  33.478  57.337  1.00 51.72           H
ATOM   1285  N   PRO A  92      89.431  37.280  51.297  1.00 22.95           N
ATOM   1286  CA  PRO A  92      89.792  37.510  49.901  1.00 14.88           C
ATOM   1287  C   PRO A  92      88.839  36.739  48.995  1.00 19.37           C
ATOM   1288  O   PRO A  92      88.171  35.799  49.425  1.00 18.44           O
ATOM   1289  CB  PRO A  92      91.204  36.959  49.798  1.00 19.71           C
ATOM   1290  CG  PRO A  92      91.561  36.477  51.114  1.00 23.27           C
ATOM   1291  CD  PRO A  92      90.309  36.270  51.893  1.00 25.20           C
ATOM   1292  HA  PRO A  92      89.780  38.455  49.683  1.00 17.83           H
ATOM   1293  HB2 PRO A  92      91.220  36.232  49.156  1.00 23.62           H
ATOM   1294  HB3 PRO A  92      91.807  37.667  49.522  1.00 23.62           H
ATOM   1295  HG2 PRO A  92      92.041  35.638  51.025  1.00 27.89           H
ATOM   1296  HG3 PRO A  92      92.121  37.137  51.552  1.00 27.89           H
ATOM   1297  HD2 PRO A  92      89.956  35.378  51.747  1.00 30.21           H
ATOM   1298  HD3 PRO A  92      90.455  36.453  52.834  1.00 30.21           H
ATOM   1299  N   PHE A  93      88.808  37.099  47.708  1.00 19.12           N
ATOM   1300  CA  PHE A  93      87.785  36.496  46.861  1.00 25.58           C
ATOM   1301  C   PHE A  93      88.011  35.014  46.623  1.00 21.83           C
ATOM   1302  O   PHE A  93      87.046  34.326  46.296  1.00 17.78           O
ATOM   1303  CB  PHE A  93      87.675  37.205  45.513  1.00 24.97           C
ATOM   1304  CG  PHE A  93      86.931  38.528  45.594  1.00 28.14           C
ATOM   1305  CD1 PHE A  93      85.740  38.630  46.319  1.00 22.11           C
ATOM   1306  CD2 PHE A  93      87.422  39.667  44.938  1.00 26.64           C
ATOM   1307  CE1 PHE A  93      85.089  39.823  46.417  1.00 26.44           C
ATOM   1308  CE2 PHE A  93      86.785  40.863  45.022  1.00 24.56           C
ATOM   1309  CZ  PHE A  93      85.611  40.964  45.763  1.00 29.88           C
ATOM   1310  H   PHE A  93      89.337  37.658  47.322  1.00 22.91           H
ATOM   1311  HA  PHE A  93      86.929  36.589  47.307  1.00 30.67           H
ATOM   1312  HB2 PHE A  93      88.567  37.384  45.177  1.00 29.93           H
ATOM   1313  HB3 PHE A  93      87.197  36.631  44.893  1.00 29.93           H
ATOM   1314  HD1 PHE A  93      85.407  37.884  46.764  1.00 26.50           H
ATOM   1315  HD2 PHE A  93      88.216  39.608  44.457  1.00 31.94           H
ATOM   1316  HE1 PHE A  93      84.299  39.884  46.905  1.00 31.69           H
ATOM   1317  HE2 PHE A  93      87.128  41.609  44.585  1.00 29.44           H
ATOM   1318  HZ  PHE A  93      85.159  41.775  45.811  1.00 35.82           H
ATOM   1319  N   TRP A  94      89.237  34.511  46.799  1.00 22.30           N
ATOM   1320  CA  TRP A  94      89.482  33.076  46.663  1.00 24.02           C
ATOM   1321  C   TRP A  94      88.877  32.269  47.796  1.00 20.06           C
ATOM   1322  O   TRP A  94      88.608  31.083  47.614  1.00 21.20           O
ATOM   1323  CB  TRP A  94      90.977  32.763  46.561  1.00 25.03           C
ATOM   1324  CG  TRP A  94      91.880  33.254  47.665  1.00 31.44           C
ATOM   1325  CD1 TRP A  94      92.618  34.419  47.681  1.00 29.58           C
ATOM   1326  CD2 TRP A  94      92.219  32.558  48.862  1.00 35.71           C
ATOM   1327  NE1 TRP A  94      93.361  34.493  48.819  1.00 26.22           N
ATOM   1328  CE2 TRP A  94      93.134  33.373  49.575  1.00 37.89           C
ATOM   1329  CE3 TRP A  94      91.832  31.335  49.412  1.00 31.06           C
ATOM   1330  CZ2 TRP A  94      93.664  33.001  50.820  1.00 27.07           C
ATOM   1331  CZ3 TRP A  94      92.348  30.973  50.651  1.00 40.40           C
ATOM   1332  CH2 TRP A  94      93.267  31.808  51.341  1.00 34.24           C
ATOM   1333  H   TRP A  94      89.935  34.974  46.994  1.00 26.73           H
ATOM   1334  HA  TRP A  94      89.067  32.774  45.840  1.00 28.80           H
ATOM   1335  HB2 TRP A  94      91.077  31.799  46.521  1.00 30.01           H
ATOM   1336  HB3 TRP A  94      91.306  33.149  45.734  1.00 30.01           H
ATOM   1337  HD1 TRP A  94      92.608  35.063  47.010  1.00 35.46           H
ATOM   1338  HE1 TRP A  94      93.875  35.147  49.037  1.00 31.44           H
ATOM   1339  HE3 TRP A  94      91.227  30.785  48.970  1.00 37.24           H
ATOM   1340  HZ2 TRP A  94      94.264  33.550  51.272  1.00 32.46           H
ATOM   1341  HZ3 TRP A  94      92.095  30.162  51.030  1.00 48.45           H
ATOM   1342  HH2 TRP A  94      93.600  31.537  52.166  1.00 41.05           H
ATOM   1343  N   LYS A  95      88.604  32.889  48.942  1.00 22.33           N
ATOM   1344  CA  LYS A  95      87.740  32.250  49.912  1.00 22.15           C
ATOM   1345  C   LYS A  95      86.261  32.480  49.585  1.00 19.31           C
ATOM   1346  O   LYS A  95      85.445  31.561  49.681  1.00 17.48           O
ATOM   1347  CB  LYS A  95      88.066  32.772  51.313  1.00 23.31           C
ATOM   1348  CG  LYS A  95      89.316  32.197  51.917  1.00 29.59           C
ATOM   1349  CD  LYS A  95      89.337  32.475  53.421  1.00 35.05           C
ATOM   1350  CE  LYS A  95      90.618  31.931  54.083  1.00 42.84           C
ATOM   1351  NZ  LYS A  95      90.742  32.360  55.515  1.00 41.43           N1+
ATOM   1352  H   LYS A  95      88.902  33.663  49.172  1.00 26.77           H
ATOM   1353  HA  LYS A  95      87.905  31.294  49.901  1.00 26.55           H
ATOM   1354  HB2 LYS A  95      88.178  33.734  51.267  1.00 27.94           H
ATOM   1355  HB3 LYS A  95      87.328  32.556  51.903  1.00 27.94           H
ATOM   1356  HG2 LYS A  95      89.332  31.237  51.779  1.00 35.48           H
ATOM   1357  HG3 LYS A  95      90.094  32.613  51.514  1.00 35.48           H
ATOM   1358  HD2 LYS A  95      89.301  33.433  53.569  1.00 42.03           H
ATOM   1359  HD3 LYS A  95      88.574  32.043  53.836  1.00 42.03           H
ATOM   1360  HE2 LYS A  95      90.602  30.962  54.058  1.00 51.37           H
ATOM   1361  HE3 LYS A  95      91.391  32.265  53.601  1.00 51.37           H
ATOM   1362  HZ1 LYS A  95      91.490  32.031  55.868  1.00 49.69           H
ATOM   1363  HZ2 LYS A  95      90.765  33.248  55.566  1.00 49.69           H
ATOM   1364  HZ3 LYS A  95      90.046  32.061  55.983  1.00 49.69           H
ATOM   1365  N   VAL A  96      85.885  33.699  49.202  1.00 20.49           N
ATOM   1366  CA  VAL A  96      84.480  33.969  48.909  1.00 15.02           C
ATOM   1367  C   VAL A  96      83.948  32.987  47.882  1.00 17.80           C
ATOM   1368  O   VAL A  96      82.795  32.555  47.958  1.00 17.86           O
ATOM   1369  CB  VAL A  96      84.278  35.426  48.432  1.00 17.77           C
ATOM   1370  CG1 VAL A  96      82.803  35.652  47.929  1.00 21.90           C
ATOM   1371  CG2 VAL A  96      84.562  36.377  49.545  1.00 22.75           C
ATOM   1372  H   VAL A  96      86.411  34.373  49.106  1.00 24.56           H
ATOM   1373  HA  VAL A  96      83.966  33.852  49.723  1.00 18.00           H
ATOM   1374  HB  VAL A  96      84.886  35.616  47.700  1.00 21.30           H
ATOM   1375 HG11 VAL A  96      82.707  36.572  47.637  1.00 26.25           H
ATOM   1376 HG12 VAL A  96      82.626  35.049  47.189  1.00 26.25           H
ATOM   1377 HG13 VAL A  96      82.190  35.470  48.658  1.00 26.25           H
ATOM   1378 HG21 VAL A  96      84.430  37.284  49.226  1.00 27.27           H
ATOM   1379 HG22 VAL A  96      83.957  36.193  50.280  1.00 27.27           H
ATOM   1380 HG23 VAL A  96      85.480  36.258  49.834  1.00 27.27           H
ATOM   1381  N   THR A  97      84.760  32.645  46.890  1.00 17.90           N
ATOM   1382  CA  THR A  97      84.268  31.895  45.758  1.00 16.38           C
ATOM   1383  C   THR A  97      84.649  30.432  45.825  1.00 17.62           C
ATOM   1384  O   THR A  97      84.390  29.698  44.867  1.00 16.03           O
ATOM   1385  CB  THR A  97      84.777  32.503  44.464  1.00 14.91           C
ATOM   1386  OG1 THR A  97      86.195  32.521  44.463  1.00 18.18           O
ATOM   1387  CG2 THR A  97      84.323  33.902  44.352  1.00 19.30           C
ATOM   1388  H   THR A  97      85.598  32.837  46.854  1.00 21.45           H
ATOM   1389  HA  THR A  97      83.300  31.947  45.748  1.00 19.63           H
ATOM   1390  HB  THR A  97      84.447  31.999  43.704  1.00 17.86           H
ATOM   1391  HG1 THR A  97      86.477  32.978  45.109  1.00 21.79           H
ATOM   1392 HG21 THR A  97      84.649  34.290  43.525  1.00 23.13           H
ATOM   1393 HG22 THR A  97      83.354  33.938  44.357  1.00 23.13           H
ATOM   1394 HG23 THR A  97      84.662  34.421  45.099  1.00 23.13           H
ATOM   1395  N   PHE A  98      85.289  30.008  46.917  1.00 20.60           N
ATOM   1396  CA  PHE A  98      85.644  28.602  47.105  1.00 21.23           C
ATOM   1397  C   PHE A  98      84.477  27.680  46.816  1.00 18.09           C
ATOM   1398  O   PHE A  98      84.659  26.715  46.065  1.00 18.09           O
ATOM   1399  CB  PHE A  98      86.177  28.341  48.526  1.00 21.33           C
ATOM   1400  CG  PHE A  98      86.399  26.851  48.847  1.00 17.83           C
ATOM   1401  CD1 PHE A  98      87.547  26.227  48.452  1.00 15.29           C
ATOM   1402  CD2 PHE A  98      85.456  26.099  49.558  1.00 16.87           C
ATOM   1403  CE1 PHE A  98      87.783  24.874  48.747  1.00 20.84           C
ATOM   1404  CE2 PHE A  98      85.709  24.764  49.880  1.00 17.52           C
ATOM   1405  CZ  PHE A  98      86.864  24.157  49.464  1.00 16.87           C
ATOM   1406  H   PHE A  98      85.530  30.519  47.566  1.00 24.69           H
ATOM   1407  HA  PHE A  98      86.353  28.378  46.482  1.00 25.45           H
ATOM   1408  HB2 PHE A  98      87.028  28.796  48.629  1.00 25.57           H
ATOM   1409  HB3 PHE A  98      85.539  28.690  49.168  1.00 25.57           H
ATOM   1410  HD1 PHE A  98      88.185  26.707  47.975  1.00 18.32           H
ATOM   1411  HD2 PHE A  98      84.675  26.505  49.857  1.00 20.21           H
ATOM   1412  HE1 PHE A  98      88.573  24.469  48.470  1.00 24.98           H
ATOM   1413  HE2 PHE A  98      85.073  24.273  50.348  1.00 21.00           H
ATOM   1414  HZ  PHE A  98      87.016  23.259  49.655  1.00 20.21           H
ATOM   1415  N   PRO A  99      83.275  27.922  47.326  1.00 14.04           N
ATOM   1416  CA  PRO A  99      82.190  26.963  47.064  1.00 17.16           C
ATOM   1417  C   PRO A  99      81.890  26.765  45.591  1.00 13.61           C
ATOM   1418  O   PRO A  99      81.536  25.648  45.182  1.00 15.02           O
ATOM   1419  CB  PRO A  99      81.002  27.580  47.820  1.00 13.91           C
ATOM   1420  CG  PRO A  99      81.683  28.447  48.914  1.00 17.21           C
ATOM   1421  CD  PRO A  99      82.836  29.026  48.189  1.00 16.16           C
ATOM   1422  HA  PRO A  99      82.405  26.104  47.460  1.00 20.57           H
ATOM   1423  HB2 PRO A  99      80.475  28.129  47.219  1.00 16.66           H
ATOM   1424  HB3 PRO A  99      80.462  26.879  48.218  1.00 16.66           H
ATOM   1425  HG2 PRO A  99      81.076  29.140  49.218  1.00 20.62           H
ATOM   1426  HG3 PRO A  99      81.976  27.887  49.650  1.00 20.62           H
ATOM   1427  HD2 PRO A  99      82.554  29.784  47.653  1.00 19.37           H
ATOM   1428  HD3 PRO A  99      83.540  29.270  48.811  1.00 19.37           H
ATOM   1429  N   VAL A 100      82.015  27.802  44.768  1.00 16.10           N
ATOM   1430  CA  VAL A 100      81.642  27.670  43.350  1.00 17.29           C
ATOM   1431  C   VAL A 100      82.499  26.612  42.675  1.00 18.69           C
ATOM   1432  O   VAL A 100      82.000  25.760  41.917  1.00 21.42           O
ATOM   1433  CB  VAL A 100      81.746  29.035  42.637  1.00 12.97           C
ATOM   1434  CG1 VAL A 100      81.406  28.917  41.153  1.00 15.34           C
ATOM   1435  CG2 VAL A 100      80.818  30.043  43.300  1.00 17.23           C
ATOM   1436  H   VAL A 100      82.306  28.579  44.994  1.00 19.29           H
ATOM   1437  HA  VAL A 100      80.718  27.379  43.297  1.00 20.72           H
ATOM   1438  HB  VAL A 100      82.654  29.366  42.714  1.00 15.54           H
ATOM   1439 HG11 VAL A 100      81.482  29.792  40.741  1.00 18.38           H
ATOM   1440 HG12 VAL A 100      82.027  28.299  40.736  1.00 18.38           H
ATOM   1441 HG13 VAL A 100      80.499  28.586  41.062  1.00 18.38           H
ATOM   1442 HG21 VAL A 100      80.895  30.893  42.840  1.00 20.65           H
ATOM   1443 HG22 VAL A 100      79.906  29.717  43.242  1.00 20.65           H
ATOM   1444 HG23 VAL A 100      81.075  30.145  44.230  1.00 20.65           H
ATOM   1445  N   ARG A 101      83.795  26.613  42.970  1.00 19.67           N
ATOM   1446  CA  ARG A 101      84.661  25.618  42.371  1.00 22.52           C
ATOM   1447  C   ARG A 101      84.373  24.221  42.895  1.00 24.31           C
ATOM   1448  O   ARG A 101      84.435  23.251  42.132  1.00 20.20           O
ATOM   1449  CB  ARG A 101      86.102  26.018  42.594  1.00 26.85           C
ATOM   1450  CG  ARG A 101      86.540  27.013  41.474  1.00 26.23           C
ATOM   1451  CD  ARG A 101      87.837  27.655  41.741  1.00 20.28           C
ATOM   1452  NE  ARG A 101      88.198  28.498  40.633  1.00 27.32           N
ATOM   1453  CZ  ARG A 101      89.375  29.084  40.488  1.00 35.28           C
ATOM   1454  NH1 ARG A 101      90.351  28.949  41.420  1.00 37.56           N
ATOM   1455  NH2 ARG A 101      89.552  29.816  39.409  1.00 31.45           N1+
ATOM   1456  H   ARG A 101      84.186  27.167  43.500  1.00 23.57           H
ATOM   1457  HA  ARG A 101      84.505  25.608  41.413  1.00 26.99           H
ATOM   1458  HB2 ARG A 101      86.190  26.459  43.454  1.00 32.19           H
ATOM   1459  HB3 ARG A 101      86.670  25.233  42.551  1.00 32.19           H
ATOM   1460  HG2 ARG A 101      86.612  26.531  40.636  1.00 31.45           H
ATOM   1461  HG3 ARG A 101      85.872  27.713  41.397  1.00 31.45           H
ATOM   1462  HD2 ARG A 101      87.772  28.202  42.539  1.00 24.30           H
ATOM   1463  HD3 ARG A 101      88.521  26.975  41.848  1.00 24.30           H
ATOM   1464  HE  ARG A 101      87.607  28.631  40.022  1.00 32.75           H
ATOM   1465 HH11 ARG A 101      90.216  28.464  42.117  1.00 45.04           H
ATOM   1466 HH12 ARG A 101      91.108  29.341  41.309  1.00 45.04           H
ATOM   1467 HH21 ARG A 101      88.918  29.894  38.833  1.00 37.71           H
ATOM   1468 HH22 ARG A 101      90.301  30.221  39.282  1.00 37.71           H
ATOM   1469  N   VAL A 102      84.028  24.103  44.172  1.00 24.48           N
ATOM   1470  CA  VAL A 102      83.547  22.838  44.696  1.00 20.09           C
ATOM   1471  C   VAL A 102      82.317  22.384  43.930  1.00 18.22           C
ATOM   1472  O   VAL A 102      82.197  21.209  43.567  1.00 22.90           O
ATOM   1473  CB  VAL A 102      83.253  22.956  46.200  1.00 15.74           C
ATOM   1474  CG1 VAL A 102      82.488  21.760  46.643  1.00 17.07           C
ATOM   1475  CG2 VAL A 102      84.546  23.078  46.957  1.00 18.55           C
ATOM   1476  H   VAL A 102      84.065  24.739  44.750  1.00 29.34           H
ATOM   1477  HA  VAL A 102      84.237  22.166  44.579  1.00 24.08           H
ATOM   1478  HB  VAL A 102      82.718  23.748  46.368  1.00 18.86           H
ATOM   1479 HG11 VAL A 102      82.304  21.837  47.592  1.00 20.46           H
ATOM   1480 HG12 VAL A 102      81.656  21.716  46.147  1.00 20.46           H
ATOM   1481 HG13 VAL A 102      83.018  20.966  46.472  1.00 20.46           H
ATOM   1482 HG21 VAL A 102      84.351  23.152  47.904  1.00 22.23           H
ATOM   1483 HG22 VAL A 102      85.085  22.288  46.790  1.00 22.23           H
ATOM   1484 HG23 VAL A 102      85.016  23.870  46.653  1.00 22.23           H
ATOM   1485  N   PHE A 103      81.376  23.300  43.681  1.00 20.79           N
ATOM   1486  CA  PHE A 103      80.156  22.910  42.971  1.00 20.18           C
ATOM   1487  C   PHE A 103      80.495  22.301  41.627  1.00 21.39           C
ATOM   1488  O   PHE A 103      79.897  21.307  41.207  1.00 17.81           O
ATOM   1489  CB  PHE A 103      79.225  24.115  42.748  1.00 21.91           C
ATOM   1490  CG  PHE A 103      78.711  24.746  44.017  1.00 19.70           C
ATOM   1491  CD1 PHE A 103      78.599  24.005  45.173  1.00 21.36           C
ATOM   1492  CD2 PHE A 103      78.328  26.088  44.047  1.00 18.59           C
ATOM   1493  CE1 PHE A 103      78.118  24.561  46.310  1.00 19.31           C
ATOM   1494  CE2 PHE A 103      77.861  26.648  45.212  1.00 24.55           C
ATOM   1495  CZ  PHE A 103      77.748  25.888  46.332  1.00 21.04           C
ATOM   1496  H   PHE A 103      81.416  24.129  43.906  1.00 24.92           H
ATOM   1497  HA  PHE A 103      79.678  22.248  43.495  1.00 24.18           H
ATOM   1498  HB2 PHE A 103      79.711  24.796  42.257  1.00 26.26           H
ATOM   1499  HB3 PHE A 103      78.458  23.824  42.232  1.00 26.26           H
ATOM   1500  HD1 PHE A 103      78.840  23.107  45.167  1.00 25.61           H
ATOM   1501  HD2 PHE A 103      78.400  26.607  43.279  1.00 22.28           H
ATOM   1502  HE1 PHE A 103      78.050  24.048  47.084  1.00 23.14           H
ATOM   1503  HE2 PHE A 103      77.604  27.541  45.228  1.00 29.43           H
ATOM   1504  HZ  PHE A 103      77.430  26.267  47.119  1.00 25.22           H
ATOM   1505  N   ARG A 104      81.450  22.900  40.932  1.00 21.32           N
ATOM   1506  CA  ARG A 104      81.850  22.374  39.651  1.00 24.63           C
ATOM   1507  C   ARG A 104      82.397  20.960  39.815  1.00 27.99           C
ATOM   1508  O   ARG A 104      82.095  20.070  39.018  1.00 24.98           O
ATOM   1509  CB  ARG A 104      82.862  23.341  39.031  1.00 27.48           C
ATOM   1510  CG  ARG A 104      83.691  22.807  37.856  1.00 33.10           C
ATOM   1511  CD  ARG A 104      82.898  22.791  36.557  1.00 31.43           C
ATOM   1512  NE  ARG A 104      83.576  21.883  35.625  1.00 36.86           N
ATOM   1513  CZ  ARG A 104      84.667  22.148  34.893  1.00 41.97           C
ATOM   1514  NH1 ARG A 104      85.289  23.353  34.900  1.00 35.84           N
ATOM   1515  NH2 ARG A 104      85.140  21.174  34.118  1.00 41.50           N1+
ATOM   1516  H   ARG A 104      81.875  23.605  41.181  1.00 25.55           H
ATOM   1517  HA  ARG A 104      81.076  22.333  39.068  1.00 29.53           H
ATOM   1518  HB2 ARG A 104      82.380  24.120  38.712  1.00 32.95           H
ATOM   1519  HB3 ARG A 104      83.486  23.612  39.723  1.00 32.95           H
ATOM   1520  HG2 ARG A 104      84.467  23.376  37.729  1.00 39.69           H
ATOM   1521  HG3 ARG A 104      83.971  21.899  38.051  1.00 39.69           H
ATOM   1522  HD2 ARG A 104      82.001  22.461  36.722  1.00 37.68           H
ATOM   1523  HD3 ARG A 104      82.876  23.680  36.171  1.00 37.68           H
ATOM   1524  HE  ARG A 104      83.237  21.097  35.540  1.00 44.20           H
ATOM   1525 HH11 ARG A 104      84.993  23.986  35.400  1.00 42.97           H
ATOM   1526 HH12 ARG A 104      85.984  23.481  34.410  1.00 42.97           H
ATOM   1527 HH21 ARG A 104      84.749  20.409  34.102  1.00 49.76           H
ATOM   1528 HH22 ARG A 104      85.832  21.313  33.626  1.00 49.76           H
ATOM   1529  N   LEU A 105      83.171  20.717  40.869  1.00 24.77           N
ATOM   1530  CA  LEU A 105      83.737  19.394  41.049  1.00 21.83           C
ATOM   1531  C   LEU A 105      82.700  18.379  41.490  1.00 23.89           C
ATOM   1532  O   LEU A 105      82.956  17.178  41.365  1.00 28.02           O
ATOM   1533  CB  LEU A 105      84.887  19.458  42.032  1.00 26.90           C
ATOM   1534  CG  LEU A 105      86.128  20.178  41.485  1.00 27.31           C
ATOM   1535  CD1 LEU A 105      87.237  20.133  42.506  1.00 33.26           C
ATOM   1536  CD2 LEU A 105      86.621  19.567  40.185  1.00 26.80           C
ATOM   1537  H   LEU A 105      83.377  21.288  41.479  1.00 29.69           H
ATOM   1538  HA  LEU A 105      84.095  19.094  40.199  1.00 26.17           H
ATOM   1539  HB2 LEU A 105      84.594  19.932  42.826  1.00 32.25           H
ATOM   1540  HB3 LEU A 105      85.148  18.554  42.268  1.00 32.25           H
ATOM   1541  HG  LEU A 105      85.909  21.108  41.318  1.00 32.75           H
ATOM   1542 HD11 LEU A 105      88.014  20.591  42.149  1.00 39.88           H
ATOM   1543 HD12 LEU A 105      86.937  20.574  43.317  1.00 39.88           H
ATOM   1544 HD13 LEU A 105      87.455  19.207  42.694  1.00 39.88           H
ATOM   1545 HD21 LEU A 105      87.402  20.056  39.883  1.00 32.13           H
ATOM   1546 HD22 LEU A 105      86.851  18.638  40.341  1.00 32.13           H
ATOM   1547 HD23 LEU A 105      85.916  19.627  39.521  1.00 32.13           H
ATOM   1548  N   LEU A 106      81.522  18.830  41.935  1.00 15.98           N
ATOM   1549  CA  LEU A 106      80.420  17.945  42.284  1.00 21.62           C
ATOM   1550  C   LEU A 106      79.558  17.589  41.096  1.00 19.25           C
ATOM   1551  O   LEU A 106      78.694  16.739  41.237  1.00 21.78           O
ATOM   1552  CB  LEU A 106      79.485  18.581  43.327  1.00 22.84           C
ATOM   1553  CG  LEU A 106      79.992  18.963  44.721  1.00 24.66           C
ATOM   1554  CD1 LEU A 106      78.895  19.724  45.356  1.00 24.66           C
ATOM   1555  CD2 LEU A 106      80.409  17.768  45.595  1.00 19.64           C
ATOM   1556  H   LEU A 106      81.340  19.663  42.044  1.00 19.14           H
ATOM   1557  HA  LEU A 106      80.777  17.123  42.657  1.00 25.91           H
ATOM   1558  HB2 LEU A 106      79.132  19.396  42.936  1.00 27.38           H
ATOM   1559  HB3 LEU A 106      78.750  17.964  43.467  1.00 27.38           H
ATOM   1560  HG  LEU A 106      80.756  19.553  44.631  1.00 29.56           H
ATOM   1561 HD11 LEU A 106      79.171  19.990  46.247  1.00 29.57           H
ATOM   1562 HD12 LEU A 106      78.705  20.510  44.820  1.00 29.57           H
ATOM   1563 HD13 LEU A 106      78.108  19.160  45.407  1.00 29.57           H
ATOM   1564 HD21 LEU A 106      80.715  18.097  46.454  1.00 23.53           H
ATOM   1565 HD22 LEU A 106      79.644  17.184  45.717  1.00 23.53           H
ATOM   1566 HD23 LEU A 106      81.125  17.287  45.150  1.00 23.53           H
ATOM   1567  N   GLY A 107      79.729  18.253  39.960  1.00 24.31           N
ATOM   1568  CA  GLY A 107      78.898  18.011  38.794  1.00 25.98           C
ATOM   1569  C   GLY A 107      77.803  19.005  38.575  1.00 22.25           C
ATOM   1570  O   GLY A 107      76.963  18.784  37.709  1.00 25.15           O
ATOM   1571  H   GLY A 107      80.330  18.857  39.840  1.00 29.14           H
ATOM   1572  HA2 GLY A 107      79.460  18.009  38.004  1.00 31.14           H
ATOM   1573  HA3 GLY A 107      78.493  17.134  38.876  1.00 31.14           H
ATOM   1574  N   VAL A 108      77.796  20.107  39.324  1.00 26.12           N
ATOM   1575  CA  VAL A 108      76.847  21.178  39.097  1.00 27.17           C
ATOM   1576  C   VAL A 108      77.135  21.808  37.744  1.00 21.72           C
ATOM   1577  O   VAL A 108      78.291  21.977  37.361  1.00 24.56           O
ATOM   1578  CB  VAL A 108      76.935  22.214  40.230  1.00 20.60           C
ATOM   1579  CG1 VAL A 108      76.157  23.484  39.875  1.00 20.42           C
ATOM   1580  CG2 VAL A 108      76.439  21.590  41.567  1.00 22.09           C
ATOM   1581  H   VAL A 108      78.338  20.253  39.975  1.00 31.31           H
ATOM   1582  HA  VAL A 108      75.948  20.815  39.081  1.00 32.57           H
ATOM   1583  HB  VAL A 108      77.864  22.464  40.350  1.00 24.69           H
ATOM   1584 HG11 VAL A 108      76.232  24.115  40.608  1.00 24.47           H
ATOM   1585 HG12 VAL A 108      76.532  23.869  39.067  1.00 24.47           H
ATOM   1586 HG13 VAL A 108      75.226  23.254  39.730  1.00 24.47           H
ATOM   1587 HG21 VAL A 108      76.501  22.256  42.269  1.00 26.48           H
ATOM   1588 HG22 VAL A 108      75.517  21.306  41.460  1.00 26.48           H
ATOM   1589 HG23 VAL A 108      76.997  20.827  41.785  1.00 26.48           H
ATOM   1590  N   GLU A 109      76.074  22.185  37.031  1.00 24.64           N
ATOM   1591  CA  GLU A 109      76.181  22.839  35.734  1.00 27.63           C
ATOM   1592  C   GLU A 109      75.613  24.234  35.724  1.00 25.83           C
ATOM   1593  O   GLU A 109      75.987  25.022  34.853  1.00 28.34           O
ATOM   1594  CB  GLU A 109      75.447  22.019  34.656  1.00 30.68           C
ATOM   1595  CG  GLU A 109      75.843  20.552  34.666  1.00 36.14           C
ATOM   1596  CD  GLU A 109      74.955  19.671  33.781  1.00 42.83           C
ATOM   1597  OE1 GLU A 109      74.756  20.025  32.611  1.00 44.73           O
ATOM   1598  OE2 GLU A 109      74.457  18.633  34.260  1.00 47.20           O1-
ATOM   1599  H   GLU A 109      75.261  22.068  37.287  1.00 29.54           H
ATOM   1600  HA  GLU A 109      77.116  22.894  35.485  1.00 33.12           H
ATOM   1601  HB2 GLU A 109      74.491  22.073  34.814  1.00 36.78           H
ATOM   1602  HB3 GLU A 109      75.660  22.382  33.782  1.00 36.78           H
ATOM   1603  HG2 GLU A 109      76.755  20.471  34.346  1.00 43.34           H
ATOM   1604  HG3 GLU A 109      75.782  20.217  35.574  1.00 43.34           H
ATOM   1605  N   THR A 110      74.718  24.555  36.646  1.00 21.60           N
ATOM   1606  CA  THR A 110      74.056  25.840  36.681  1.00 23.84           C
ATOM   1607  C   THR A 110      74.212  26.429  38.074  1.00 24.89           C
ATOM   1608  O   THR A 110      74.043  25.739  39.087  1.00 21.35           O
ATOM   1609  CB  THR A 110      72.543  25.702  36.292  1.00 25.43           C
ATOM   1610  OG1 THR A 110      72.409  25.176  34.968  1.00 29.66           O
ATOM   1611  CG2 THR A 110      71.808  27.049  36.296  1.00 24.62           C
ATOM   1612  H   THR A 110      74.473  24.027  37.279  1.00 25.89           H
ATOM   1613  HA  THR A 110      74.481  26.438  36.047  1.00 28.58           H
ATOM   1614  HB  THR A 110      72.100  25.110  36.920  1.00 30.48           H
ATOM   1615  HG1 THR A 110      72.768  24.418  34.923  1.00 35.56           H
ATOM   1616 HG21 THR A 110      70.878  26.919  36.051  1.00 29.51           H
ATOM   1617 HG22 THR A 110      71.849  27.446  37.180  1.00 29.51           H
ATOM   1618 HG23 THR A 110      72.221  27.653  35.659  1.00 29.51           H
ATOM   1619  N   LEU A 111      74.520  27.713  38.115  1.00 23.69           N
ATOM   1620  CA  LEU A 111      74.578  28.464  39.353  1.00 20.87           C
ATOM   1621  C   LEU A 111      73.489  29.516  39.342  1.00 20.90           C
ATOM   1622  O   LEU A 111      73.422  30.333  38.423  1.00 21.90           O
ATOM   1623  CB  LEU A 111      75.955  29.108  39.537  1.00 22.46           C
ATOM   1624  CG  LEU A 111      76.076  30.046  40.740  1.00 28.60           C
ATOM   1625  CD1 LEU A 111      75.909  29.278  42.052  1.00 24.80           C
ATOM   1626  CD2 LEU A 111      77.434  30.826  40.701  1.00 23.79           C
ATOM   1627  H   LEU A 111      74.704  28.184  37.419  1.00 28.40           H
ATOM   1628  HA  LEU A 111      74.418  27.866  40.100  1.00 25.01           H
ATOM   1629  HB2 LEU A 111      76.612  28.403  39.649  1.00 26.92           H
ATOM   1630  HB3 LEU A 111      76.163  29.623  38.742  1.00 26.92           H
ATOM   1631  HG  LEU A 111      75.362  30.701  40.693  1.00 34.29           H
ATOM   1632 HD11 LEU A 111      75.990  29.898  42.794  1.00 29.73           H
ATOM   1633 HD12 LEU A 111      75.033  28.860  42.064  1.00 29.73           H
ATOM   1634 HD13 LEU A 111      76.600  28.599  42.111  1.00 29.73           H
ATOM   1635 HD21 LEU A 111      77.484  31.411  41.473  1.00 28.52           H
ATOM   1636 HD22 LEU A 111      78.165  30.188  40.721  1.00 28.52           H
ATOM   1637 HD23 LEU A 111      77.473  31.350  39.885  1.00 28.52           H
ATOM   1638  N   VAL A 112      72.663  29.520  40.379  1.00 23.93           N
ATOM   1639  CA  VAL A 112      71.736  30.607  40.627  1.00 17.86           C
ATOM   1640  C   VAL A 112      72.291  31.460  41.756  1.00 21.77           C
ATOM   1641  O   VAL A 112      72.690  30.933  42.803  1.00 23.76           O
ATOM   1642  CB  VAL A 112      70.334  30.082  40.968  1.00 31.28           C
ATOM   1643  CG1 VAL A 112      69.378  31.256  41.111  1.00 25.35           C
ATOM   1644  CG2 VAL A 112      69.856  29.068  39.897  1.00 26.11           C
ATOM   1645  H   VAL A 112      72.622  28.890  40.963  1.00 28.68           H
ATOM   1646  HA  VAL A 112      71.669  31.159  39.833  1.00 21.41           H
ATOM   1647  HB  VAL A 112      70.370  29.621  41.821  1.00 37.51           H
ATOM   1648 HG11 VAL A 112      68.495  30.919  41.326  1.00 30.39           H
ATOM   1649 HG12 VAL A 112      69.694  31.835  41.822  1.00 30.39           H
ATOM   1650 HG13 VAL A 112      69.352  31.745  40.274  1.00 30.39           H
ATOM   1651 HG21 VAL A 112      68.970  28.752  40.135  1.00 31.31           H
ATOM   1652 HG22 VAL A 112      69.829  29.509  39.034  1.00 31.31           H
ATOM   1653 HG23 VAL A 112      70.477  28.323  39.869  1.00 31.31           H
ATOM   1654  N   VAL A 113      72.372  32.771  41.528  1.00 23.86           N
ATOM   1655  CA  VAL A 113      72.857  33.719  42.524  1.00 27.62           C
ATOM   1656  C   VAL A 113      71.726  34.676  42.819  1.00 23.80           C
ATOM   1657  O   VAL A 113      71.012  35.100  41.910  1.00 23.66           O
ATOM   1658  CB  VAL A 113      74.116  34.510  42.090  1.00 23.22           C
ATOM   1659  CG1 VAL A 113      75.277  33.555  41.800  1.00 27.58           C
ATOM   1660  CG2 VAL A 113      73.809  35.427  40.865  1.00 20.99           C
ATOM   1661  H   VAL A 113      72.145  33.141  40.786  1.00 28.60           H
ATOM   1662  HA  VAL A 113      73.069  33.240  43.341  1.00 33.11           H
ATOM   1663  HB  VAL A 113      74.387  35.084  42.823  1.00 27.84           H
ATOM   1664 HG11 VAL A 113      76.052  34.072  41.531  1.00 33.07           H
ATOM   1665 HG12 VAL A 113      75.478  33.050  42.604  1.00 33.07           H
ATOM   1666 HG13 VAL A 113      75.018  32.951  41.087  1.00 33.07           H
ATOM   1667 HG21 VAL A 113      74.616  35.906  40.621  1.00 25.15           H
ATOM   1668 HG22 VAL A 113      73.514  34.875  40.124  1.00 25.15           H
ATOM   1669 HG23 VAL A 113      73.112  36.056  41.109  1.00 25.15           H
ATOM   1670  N   THR A 114      71.601  35.037  44.085  1.00 17.63           N
ATOM   1671  CA  THR A 114      70.583  35.938  44.566  1.00 20.32           C
ATOM   1672  C   THR A 114      71.256  36.841  45.569  1.00 23.04           C
ATOM   1673  O   THR A 114      72.300  36.507  46.132  1.00 20.67           O
ATOM   1674  CB  THR A 114      69.411  35.205  45.208  1.00 22.93           C
ATOM   1675  OG1 THR A 114      69.837  34.659  46.448  1.00 21.26           O
ATOM   1676  CG2 THR A 114      68.918  34.093  44.295  1.00 27.36           C
ATOM   1677  H   THR A 114      72.123  34.757  44.708  1.00 21.13           H
ATOM   1678  HA  THR A 114      70.250  36.478  43.832  1.00 24.35           H
ATOM   1679  HB  THR A 114      68.683  35.827  45.360  1.00 27.49           H
ATOM   1680  HG1 THR A 114      70.470  34.121  46.323  1.00 25.49           H
ATOM   1681 HG21 THR A 114      68.173  33.631  44.709  1.00 32.81           H
ATOM   1682 HG22 THR A 114      68.627  34.464  43.448  1.00 32.81           H
ATOM   1683 HG23 THR A 114      69.632  33.457  44.132  1.00 32.81           H
ATOM   1684  N   ASN A 115      70.665  38.010  45.763  1.00 23.67           N
ATOM   1685  CA  ASN A 115      71.252  38.990  46.654  1.00 20.51           C
ATOM   1686  C   ASN A 115      70.214  40.031  46.995  1.00 22.16           C
ATOM   1687  O   ASN A 115      69.200  40.177  46.311  1.00 21.00           O
ATOM   1688  CB  ASN A 115      72.491  39.666  46.043  1.00 18.44           C
ATOM   1689  CG  ASN A 115      72.189  40.472  44.781  1.00 24.48           C
ATOM   1690  OD1 ASN A 115      71.305  41.347  44.745  1.00 20.31           O
ATOM   1691  ND2 ASN A 115      72.965  40.207  43.752  1.00 17.73           N
ATOM   1692  H   ASN A 115      69.929  38.258  45.393  1.00 28.38           H
ATOM   1693  HA  ASN A 115      71.522  38.551  47.476  1.00 24.58           H
ATOM   1694  HB2 ASN A 115      72.872  40.271  46.698  1.00 22.10           H
ATOM   1695  HB3 ASN A 115      73.138  38.982  45.811  1.00 22.10           H
ATOM   1696 HD21 ASN A 115      72.851  40.624  43.008  1.00 21.25           H
ATOM   1697 HD22 ASN A 115      73.586  39.616  43.822  1.00 21.25           H
ATOM   1698  N   ALA A 116      70.470  40.747  48.076  1.00 20.70           N
ATOM   1699  CA  ALA A 116      69.702  41.943  48.382  1.00 19.42           C
ATOM   1700  C   ALA A 116      70.511  43.127  47.877  1.00 23.31           C
ATOM   1701  O   ALA A 116      71.746  43.108  47.960  1.00 23.03           O
ATOM   1702  CB  ALA A 116      69.428  42.085  49.879  1.00 19.20           C
ATOM   1703  H   ALA A 116      71.083  40.563  48.651  1.00 24.81           H
ATOM   1704  HA  ALA A 116      68.855  41.919  47.910  1.00 23.28           H
ATOM   1705  HB1 ALA A 116      68.915  42.895  50.031  1.00 23.01           H
ATOM   1706  HB2 ALA A 116      68.925  41.313  50.182  1.00 23.01           H
ATOM   1707  HB3 ALA A 116      70.274  42.136  50.352  1.00 23.01           H
ATOM   1708  N   ALA A 117      69.818  44.141  47.350  1.00 21.52           N
ATOM   1709  CA  ALA A 117      70.491  45.277  46.716  1.00 24.63           C
ATOM   1710  C   ALA A 117      69.724  46.576  46.919  1.00 25.41           C
ATOM   1711  O   ALA A 117      68.517  46.579  47.202  1.00 25.24           O
ATOM   1712  CB  ALA A 117      70.656  45.077  45.218  1.00 16.18           C
ATOM   1713  H   ALA A 117      68.960  44.195  47.346  1.00 25.80           H
ATOM   1714  HA  ALA A 117      71.373  45.382  47.107  1.00 29.52           H
ATOM   1715  HB1 ALA A 117      71.105  45.851  44.844  1.00 19.38           H
ATOM   1716  HB2 ALA A 117      71.187  44.280  45.062  1.00 19.38           H
ATOM   1717  HB3 ALA A 117      69.780  44.975  44.815  1.00 19.38           H
ATOM   1718  N   GLY A 118      70.455  47.678  46.729  1.00 22.58           N
ATOM   1719  CA  GLY A 118      69.875  49.013  46.708  1.00 19.69           C
ATOM   1720  C   GLY A 118      69.480  49.441  45.314  1.00 21.10           C
ATOM   1721  O   GLY A 118      70.268  49.343  44.367  1.00 23.75           O
ATOM   1722  H   GLY A 118      71.307  47.672  46.608  1.00 27.07           H
ATOM   1723  HA2 GLY A 118      69.086  49.032  47.272  1.00 23.59           H
ATOM   1724  HA3 GLY A 118      70.518  49.651  47.056  1.00 23.59           H
ATOM   1725  N   GLY A 119      68.254  49.944  45.187  1.00 23.65           N
ATOM   1726  CA  GLY A 119      67.748  50.327  43.898  1.00 27.95           C
ATOM   1727  C   GLY A 119      68.285  51.684  43.496  1.00 25.14           C
ATOM   1728  O   GLY A 119      68.019  52.672  44.180  1.00 24.65           O
ATOM   1729  H   GLY A 119      67.705  50.069  45.837  1.00 28.34           H
ATOM   1730  HA2 GLY A 119      68.017  49.674  43.232  1.00 33.51           H
ATOM   1731  HA3 GLY A 119      66.780  50.368  43.923  1.00 33.51           H
ATOM   1732  N   LEU A 120      69.066  51.731  42.419  1.00 21.45           N
ATOM   1733  CA  LEU A 120      69.572  52.972  41.832  1.00 27.61           C
ATOM   1734  C   LEU A 120      68.658  53.510  40.738  1.00 27.23           C
ATOM   1735  O   LEU A 120      68.571  54.729  40.548  1.00 28.40           O
ATOM   1736  CB  LEU A 120      70.958  52.759  41.224  1.00 23.77           C
ATOM   1737  CG  LEU A 120      72.072  52.361  42.197  1.00 23.25           C
ATOM   1738  CD1 LEU A 120      73.347  52.088  41.437  1.00 19.44           C
ATOM   1739  CD2 LEU A 120      72.294  53.483  43.200  1.00 22.18           C
ATOM   1740  H   LEU A 120      69.326  51.029  41.995  1.00 25.71           H
ATOM   1741  HA  LEU A 120      69.644  53.646  42.526  1.00 33.10           H
ATOM   1742  HB2 LEU A 120      70.894  52.057  40.558  1.00 28.49           H
ATOM   1743  HB3 LEU A 120      71.232  53.585  40.795  1.00 28.49           H
ATOM   1744  HG  LEU A 120      71.817  51.558  42.678  1.00 27.86           H
ATOM   1745 HD11 LEU A 120      74.042  51.838  42.065  1.00 23.29           H
ATOM   1746 HD12 LEU A 120      73.191  51.365  40.810  1.00 23.29           H
ATOM   1747 HD13 LEU A 120      73.607  52.891  40.958  1.00 23.29           H
ATOM   1748 HD21 LEU A 120      73.000  53.223  43.812  1.00 26.59           H
ATOM   1749 HD22 LEU A 120      72.550  54.287  42.722  1.00 26.59           H
ATOM   1750 HD23 LEU A 120      71.471  53.636  43.689  1.00 26.59           H
ATOM   1751  N   ASN A 121      68.014  52.618  40.004  1.00 23.15           N
ATOM   1752  CA  ASN A 121      67.057  52.973  38.979  1.00 26.96           C
ATOM   1753  C   ASN A 121      65.825  53.605  39.632  1.00 32.13           C
ATOM   1754  O   ASN A 121      65.184  52.952  40.468  1.00 27.31           O
ATOM   1755  CB  ASN A 121      66.700  51.712  38.197  1.00 33.18           C
ATOM   1756  CG  ASN A 121      65.784  51.972  36.990  1.00 30.19           C
ATOM   1757  OD1 ASN A 121      64.912  52.827  37.033  1.00 35.21           O
ATOM   1758  ND2 ASN A 121      65.972  51.202  35.936  1.00 27.07           N
ATOM   1759  H   ASN A 121      68.121  51.769  40.088  1.00 27.75           H
ATOM   1760  HA  ASN A 121      67.452  53.617  38.370  1.00 32.32           H
ATOM   1761  HB2 ASN A 121      67.517  51.306  37.867  1.00 39.79           H
ATOM   1762  HB3 ASN A 121      66.243  51.095  38.790  1.00 39.79           H
ATOM   1763 HD21 ASN A 121      65.485  51.307  35.234  1.00 32.46           H
ATOM   1764 HD22 ASN A 121      66.581  50.595  35.949  1.00 32.46           H
ATOM   1765  N   PRO A 122      65.472  54.862  39.307  1.00 32.72           N
ATOM   1766  CA  PRO A 122      64.311  55.509  39.953  1.00 33.48           C
ATOM   1767  C   PRO A 122      62.989  54.771  39.772  1.00 36.71           C
ATOM   1768  O   PRO A 122      62.131  54.858  40.659  1.00 35.69           O
ATOM   1769  CB  PRO A 122      64.262  56.877  39.270  1.00 35.48           C
ATOM   1770  CG  PRO A 122      65.597  57.099  38.765  1.00 33.66           C
ATOM   1771  CD  PRO A 122      66.088  55.759  38.327  1.00 31.50           C
ATOM   1772  HA  PRO A 122      64.480  55.632  40.900  1.00 40.14           H
ATOM   1773  HB2 PRO A 122      63.620  56.857  38.543  1.00 42.54           H
ATOM   1774  HB3 PRO A 122      64.024  57.557  39.919  1.00 42.54           H
ATOM   1775  HG2 PRO A 122      65.564  57.713  38.015  1.00 40.36           H
ATOM   1776  HG3 PRO A 122      66.158  57.454  39.473  1.00 40.36           H
ATOM   1777  HD2 PRO A 122      65.771  55.556  37.433  1.00 37.77           H
ATOM   1778  HD3 PRO A 122      67.055  55.715  38.385  1.00 37.77           H
ATOM   1779  N   ASN A 123      62.809  54.044  38.657  1.00 38.51           N
ATOM   1780  CA  ASN A 123      61.599  53.262  38.378  1.00 34.59           C
ATOM   1781  C   ASN A 123      61.453  52.006  39.227  1.00 32.28           C
ATOM   1782  O   ASN A 123      60.405  51.357  39.126  1.00 34.23           O
ATOM   1783  CB  ASN A 123      61.563  52.835  36.912  1.00 38.77           C
ATOM   1784  CG  ASN A 123      61.495  54.003  35.989  1.00 37.19           C
ATOM   1785  OD1 ASN A 123      60.869  55.012  36.308  1.00 38.07           O
ATOM   1786  ND2 ASN A 123      62.175  53.901  34.853  1.00 41.82           N
ATOM   1787  H   ASN A 123      63.394  53.990  38.030  1.00 46.18           H
ATOM   1788  HA  ASN A 123      60.823  53.821  38.542  1.00 41.47           H
ATOM   1789  HB2 ASN A 123      62.368  52.334  36.707  1.00 46.49           H
ATOM   1790  HB3 ASN A 123      60.779  52.284  36.761  1.00 46.49           H
ATOM   1791 HD21 ASN A 123      62.167  54.549  34.287  1.00 50.15           H
ATOM   1792 HD22 ASN A 123      62.623  53.187  34.682  1.00 50.15           H
ATOM   1793  N   PHE A 124      62.468  51.633  40.017  1.00 34.72           N
ATOM   1794  CA  PHE A 124      62.392  50.465  40.895  1.00 38.89           C
ATOM   1795  C   PHE A 124      61.591  50.827  42.138  1.00 30.74           C
ATOM   1796  O   PHE A 124      61.521  51.988  42.555  1.00 30.31           O
ATOM   1797  CB  PHE A 124      63.791  49.955  41.335  1.00 31.67           C
ATOM   1798  CG  PHE A 124      64.578  49.194  40.274  1.00 25.47           C
ATOM   1799  CD1 PHE A 124      64.120  49.040  38.975  1.00 27.16           C
ATOM   1800  CD2 PHE A 124      65.789  48.616  40.606  1.00 22.68           C
ATOM   1801  CE1 PHE A 124      64.865  48.361  38.041  1.00 26.85           C
ATOM   1802  CE2 PHE A 124      66.523  47.930  39.678  1.00 24.94           C
ATOM   1803  CZ  PHE A 124      66.078  47.806  38.401  1.00 25.64           C
ATOM   1804  H   PHE A 124      63.220  52.048  40.060  1.00 41.63           H
ATOM   1805  HA  PHE A 124      61.935  49.745  40.434  1.00 46.64           H
ATOM   1806  HB2 PHE A 124      64.326  50.719  41.601  1.00 37.98           H
ATOM   1807  HB3 PHE A 124      63.676  49.361  42.093  1.00 37.98           H
ATOM   1808  HD1 PHE A 124      63.311  49.424  38.725  1.00 32.56           H
ATOM   1809  HD2 PHE A 124      66.115  48.703  41.473  1.00 27.18           H
ATOM   1810  HE1 PHE A 124      64.551  48.269  37.171  1.00 32.19           H
ATOM   1811  HE2 PHE A 124      67.339  47.557  39.921  1.00 29.90           H
ATOM   1812  HZ  PHE A 124      66.578  47.332  37.776  1.00 30.73           H
ATOM   1813  N   GLU A 125      60.977  49.817  42.711  1.00 26.32           N
ATOM   1814  CA  GLU A 125      60.236  49.954  43.948  1.00 32.18           C
ATOM   1815  C   GLU A 125      60.732  48.895  44.912  1.00 29.67           C
ATOM   1816  O   GLU A 125      61.206  47.836  44.499  1.00 29.93           O
ATOM   1817  CB  GLU A 125      58.707  49.813  43.696  1.00 36.59           C
ATOM   1818  CG  GLU A 125      58.090  50.972  42.921  1.00 34.62           C
ATOM   1819  CD  GLU A 125      58.254  52.276  43.686  1.00 46.92           C
ATOM   1820  OE1 GLU A 125      58.040  52.246  44.933  1.00 46.26           O
ATOM   1821  OE2 GLU A 125      58.625  53.312  43.062  1.00 48.43           O1-
ATOM   1822  H   GLU A 125      60.973  49.018  42.395  1.00 31.55           H
ATOM   1823  HA  GLU A 125      60.406  50.827  44.334  1.00 38.59           H
ATOM   1824  HB2 GLU A 125      58.549  49.001  43.188  1.00 43.87           H
ATOM   1825  HB3 GLU A 125      58.255  49.756  44.552  1.00 43.87           H
ATOM   1826  HG2 GLU A 125      58.536  51.061  42.064  1.00 41.52           H
ATOM   1827  HG3 GLU A 125      57.143  50.808  42.795  1.00 41.52           H
ATOM   1828  N   VAL A 126      60.662  49.218  46.197  1.00 32.02           N
ATOM   1829  CA  VAL A 126      60.903  48.238  47.247  1.00 30.07           C
ATOM   1830  C   VAL A 126      60.163  46.943  46.949  1.00 37.71           C
ATOM   1831  O   VAL A 126      59.019  46.943  46.475  1.00 33.69           O
ATOM   1832  CB  VAL A 126      60.463  48.787  48.614  1.00 33.90           C
ATOM   1833  CG1 VAL A 126      60.654  47.707  49.765  1.00 34.08           C
ATOM   1834  CG2 VAL A 126      61.229  50.011  48.925  1.00 36.45           C
ATOM   1835  H   VAL A 126      60.475  50.005  46.489  1.00 38.39           H
ATOM   1836  HA  VAL A 126      61.852  48.042  47.290  1.00 36.06           H
ATOM   1837  HB  VAL A 126      59.523  49.022  48.574  1.00 40.65           H
ATOM   1838 HG11 VAL A 126      60.366  48.091  50.608  1.00 40.87           H
ATOM   1839 HG12 VAL A 126      60.117  46.927  49.556  1.00 40.87           H
ATOM   1840 HG13 VAL A 126      61.591  47.462  49.815  1.00 40.87           H
ATOM   1841 HG21 VAL A 126      60.945  50.350  49.789  1.00 43.71           H
ATOM   1842 HG22 VAL A 126      62.174  49.794  48.950  1.00 43.71           H
ATOM   1843 HG23 VAL A 126      61.059  50.674  48.237  1.00 43.71           H
ATOM   1844  N   GLY A 127      60.806  45.824  47.288  1.00 35.30           N
ATOM   1845  CA  GLY A 127      60.279  44.511  47.000  1.00 32.25           C
ATOM   1846  C   GLY A 127      60.421  44.073  45.569  1.00 28.45           C
ATOM   1847  O   GLY A 127      60.098  42.922  45.268  1.00 26.80           O
ATOM   1848  H   GLY A 127      61.564  45.810  47.695  1.00 42.33           H
ATOM   1849  HA2 GLY A 127      60.733  43.860  47.558  1.00 38.67           H
ATOM   1850  HA3 GLY A 127      59.336  44.494  47.225  1.00 38.67           H
ATOM   1851  N   ASP A 128      60.913  44.933  44.672  1.00 30.52           N
ATOM   1852  CA  ASP A 128      61.089  44.521  43.289  1.00 25.20           C
ATOM   1853  C   ASP A 128      62.058  43.355  43.215  1.00 25.11           C
ATOM   1854  O   ASP A 128      62.930  43.186  44.068  1.00 30.20           O
ATOM   1855  CB  ASP A 128      61.631  45.660  42.408  1.00 31.55           C
ATOM   1856  CG  ASP A 128      60.532  46.480  41.720  1.00 32.88           C
ATOM   1857  OD1 ASP A 128      59.445  45.932  41.401  1.00 33.89           O
ATOM   1858  OD2 ASP A 128      60.782  47.679  41.459  1.00 35.21           O1-
ATOM   1859  H   ASP A 128      61.146  45.744  44.840  1.00 36.60           H
ATOM   1860  HA  ASP A 128      60.236  44.233  42.928  1.00 30.21           H
ATOM   1861  HB2 ASP A 128      62.151  46.264  42.961  1.00 37.82           H
ATOM   1862  HB3 ASP A 128      62.195  45.280  41.716  1.00 37.82           H
ATOM   1863  N   ILE A 129      61.918  42.572  42.167  1.00 26.03           N
ATOM   1864  CA  ILE A 129      62.882  41.543  41.813  1.00 29.06           C
ATOM   1865  C   ILE A 129      63.466  41.964  40.475  1.00 27.30           C
ATOM   1866  O   ILE A 129      62.717  42.128  39.508  1.00 31.91           O
ATOM   1867  CB  ILE A 129      62.252  40.147  41.726  1.00 30.13           C
ATOM   1868  CG1 ILE A 129      61.865  39.646  43.114  1.00 30.15           C
ATOM   1869  CG2 ILE A 129      63.224  39.172  41.076  1.00 26.52           C
ATOM   1870  CD1 ILE A 129      60.988  38.460  43.096  1.00 36.77           C
ATOM   1871  H   ILE A 129      61.252  42.616  41.625  1.00 31.21           H
ATOM   1872  HA  ILE A 129      63.594  41.521  42.471  1.00 34.84           H
ATOM   1873  HB  ILE A 129      61.452  40.200  41.180  1.00 36.13           H
ATOM   1874 HG12 ILE A 129      62.672  39.410  43.598  1.00 36.15           H
ATOM   1875 HG13 ILE A 129      61.396  40.354  43.583  1.00 36.15           H
ATOM   1876 HG21 ILE A 129      62.808  38.297  41.030  1.00 31.79           H
ATOM   1877 HG22 ILE A 129      63.436  39.486  40.183  1.00 31.79           H
ATOM   1878 HG23 ILE A 129      64.031  39.128  41.612  1.00 31.79           H
ATOM   1879 HD11 ILE A 129      60.786  38.202  44.009  1.00 44.09           H
ATOM   1880 HD12 ILE A 129      60.168  38.681  42.626  1.00 44.09           H
ATOM   1881 HD13 ILE A 129      61.445  37.736  42.641  1.00 44.09           H
ATOM   1882  N   MET A 130      64.796  42.153  40.435  1.00 24.11           N
ATOM   1883  CA  MET A 130      65.544  42.494  39.237  1.00 24.48           C
ATOM   1884  C   MET A 130      66.358  41.287  38.781  1.00 30.65           C
ATOM   1885  O   MET A 130      67.351  40.893  39.427  1.00 24.66           O
ATOM   1886  CB  MET A 130      66.461  43.684  39.479  1.00 21.39           C
ATOM   1887  CG  MET A 130      67.248  44.137  38.246  1.00 31.01           C
ATOM   1888  SD  MET A 130      68.667  45.227  38.600  1.00 24.61           S
ATOM   1889  CE  MET A 130      69.859  43.982  39.138  1.00 24.73           C
ATOM   1890  H   MET A 130      65.299  42.083  41.129  1.00 28.90           H
ATOM   1891  HA  MET A 130      64.920  42.736  38.534  1.00 29.34           H
ATOM   1892  HB2 MET A 130      65.923  44.434  39.777  1.00 25.64           H
ATOM   1893  HB3 MET A 130      67.102  43.447  40.167  1.00 25.64           H
ATOM   1894  HG2 MET A 130      67.589  43.350  37.791  1.00 37.19           H
ATOM   1895  HG3 MET A 130      66.647  44.619  37.656  1.00 37.19           H
ATOM   1896  HE1 MET A 130      70.692  44.421  39.368  1.00 29.64           H
ATOM   1897  HE2 MET A 130      69.503  43.519  39.912  1.00 29.64           H
ATOM   1898  HE3 MET A 130      70.005  43.352  38.414  1.00 29.64           H
ATOM   1899  N   LEU A 131      65.949  40.730  37.654  1.00 21.92           N
ATOM   1900  CA  LEU A 131      66.789  39.825  36.902  1.00 23.11           C
ATOM   1901  C   LEU A 131      68.095  40.546  36.583  1.00 23.78           C
ATOM   1902  O   LEU A 131      68.091  41.680  36.109  1.00 24.22           O
ATOM   1903  CB  LEU A 131      66.047  39.404  35.633  1.00 30.61           C
ATOM   1904  CG  LEU A 131      66.764  38.447  34.672  1.00 28.63           C
ATOM   1905  CD1 LEU A 131      66.922  37.107  35.325  1.00 22.29           C
ATOM   1906  CD2 LEU A 131      65.978  38.378  33.345  1.00 31.50           C
ATOM   1907  H   LEU A 131      65.177  40.863  37.301  1.00 26.28           H
ATOM   1908  HA  LEU A 131      66.984  39.036  37.431  1.00 27.70           H
ATOM   1909  HB2 LEU A 131      65.221  38.972  35.900  1.00 36.70           H
ATOM   1910  HB3 LEU A 131      65.837  40.206  35.130  1.00 36.70           H
ATOM   1911  HG  LEU A 131      67.649  38.795  34.480  1.00 34.32           H
ATOM   1912 HD11 LEU A 131      67.376  36.509  34.711  1.00 26.71           H
ATOM   1913 HD12 LEU A 131      67.447  37.211  36.135  1.00 26.71           H
ATOM   1914 HD13 LEU A 131      66.045  36.756  35.542  1.00 26.71           H
ATOM   1915 HD21 LEU A 131      66.434  37.772  32.740  1.00 37.77           H
ATOM   1916 HD22 LEU A 131      65.082  38.054  33.526  1.00 37.77           H
ATOM   1917 HD23 LEU A 131      65.937  39.266  32.956  1.00 37.77           H
ATOM   1918  N   ILE A 132      69.212  39.904  36.878  1.00 23.34           N
ATOM   1919  CA  ILE A 132      70.521  40.501  36.626  1.00 24.70           C
ATOM   1920  C   ILE A 132      70.852  40.246  35.163  1.00 23.14           C
ATOM   1921  O   ILE A 132      71.019  39.092  34.744  1.00 19.32           O
ATOM   1922  CB  ILE A 132      71.606  39.925  37.547  1.00 22.39           C
ATOM   1923  CG1 ILE A 132      71.248  40.191  39.003  1.00 20.82           C
ATOM   1924  CG2 ILE A 132      72.955  40.522  37.196  1.00 18.17           C
ATOM   1925  CD1 ILE A 132      72.141  39.519  40.017  1.00 23.51           C
ATOM   1926  H   ILE A 132      69.245  39.118  37.227  1.00 27.98           H
ATOM   1927  HA  ILE A 132      70.473  41.459  36.769  1.00 29.61           H
ATOM   1928  HB  ILE A 132      71.649  38.965  37.411  1.00 26.84           H
ATOM   1929 HG12 ILE A 132      71.295  41.147  39.162  1.00 24.96           H
ATOM   1930 HG13 ILE A 132      70.343  39.880  39.160  1.00 24.96           H
ATOM   1931 HG21 ILE A 132      73.629  40.149  37.786  1.00 21.77           H
ATOM   1932 HG22 ILE A 132      73.165  40.306  36.274  1.00 21.77           H
ATOM   1933 HG23 ILE A 132      72.913  41.485  37.309  1.00 21.77           H
ATOM   1934 HD11 ILE A 132      71.834  39.748  40.908  1.00 28.19           H
ATOM   1935 HD12 ILE A 132      72.097  38.559  39.888  1.00 28.19           H
ATOM   1936 HD13 ILE A 132      73.051  39.829  39.890  1.00 28.19           H
ATOM   1937  N   ARG A 133      70.939  41.323  34.383  1.00 20.71           N
ATOM   1938  CA  ARG A 133      71.311  41.183  32.985  1.00 24.70           C
ATOM   1939  C   ARG A 133      72.818  41.348  32.785  1.00 21.78           C
ATOM   1940  O   ARG A 133      73.390  40.773  31.846  1.00 18.61           O
ATOM   1941  CB  ARG A 133      70.562  42.203  32.118  1.00 28.27           C
ATOM   1942  CG  ARG A 133      70.454  41.667  30.695  1.00 33.02           C
ATOM   1943  CD  ARG A 133      70.818  42.627  29.659  1.00 43.26           C
ATOM   1944  NE  ARG A 133      70.927  41.985  28.321  1.00 48.36           N
ATOM   1945  CZ  ARG A 133      71.850  41.077  27.963  1.00 44.74           C
ATOM   1946  NH1 ARG A 133      72.775  40.652  28.830  1.00 39.36           N
ATOM   1947  NH2 ARG A 133      71.864  40.589  26.723  1.00 42.70           N1+
ATOM   1948  H   ARG A 133      70.789  42.131  34.638  1.00 24.82           H
ATOM   1949  HA  ARG A 133      71.064  40.296  32.681  1.00 29.61           H
ATOM   1950  HB2 ARG A 133      69.668  42.338  32.469  1.00 33.89           H
ATOM   1951  HB3 ARG A 133      71.053  43.040  32.099  1.00 33.89           H
ATOM   1952  HG2 ARG A 133      71.043  40.901  30.606  1.00 39.59           H
ATOM   1953  HG3 ARG A 133      69.537  41.394  30.535  1.00 39.59           H
ATOM   1954  HD2 ARG A 133      70.136  43.315  29.610  1.00 51.88           H
ATOM   1955  HD3 ARG A 133      71.677  43.021  29.877  1.00 51.88           H
ATOM   1956  HE  ARG A 133      70.351  42.216  27.725  1.00 58.00           H
ATOM   1957 HH11 ARG A 133      72.786  40.960  29.632  1.00 47.20           H
ATOM   1958 HH12 ARG A 133      73.357  40.068  28.585  1.00 47.20           H
ATOM   1959 HH21 ARG A 133      71.275  40.847  26.153  1.00 51.20           H
ATOM   1960 HH22 ARG A 133      72.451  40.001  26.499  1.00 51.20           H
ATOM   1961  N   ASP A 134      73.460  42.091  33.681  1.00 20.27           N
ATOM   1962  CA  ASP A 134      74.867  42.454  33.559  1.00 17.91           C
ATOM   1963  C   ASP A 134      75.373  42.911  34.916  1.00 20.51           C
ATOM   1964  O   ASP A 134      74.603  43.118  35.853  1.00 17.74           O
ATOM   1965  CB  ASP A 134      75.022  43.575  32.531  1.00 20.41           C
ATOM   1966  CG  ASP A 134      76.344  43.537  31.809  1.00 23.48           C
ATOM   1967  OD1 ASP A 134      77.251  42.744  32.148  1.00 24.73           O
ATOM   1968  OD2 ASP A 134      76.471  44.341  30.886  1.00 24.11           O1-
ATOM   1969  H   ASP A 134      73.089  42.406  34.390  1.00 24.29           H
ATOM   1970  HA  ASP A 134      75.384  41.686  33.270  1.00 21.47           H
ATOM   1971  HB2 ASP A 134      74.317  43.493  31.868  1.00 24.46           H
ATOM   1972  HB3 ASP A 134      74.952  44.429  32.984  1.00 24.46           H
ATOM   1973  N   HIS A 135      76.682  43.066  35.014  1.00 15.50           N
ATOM   1974  CA  HIS A 135      77.246  43.610  36.223  1.00 18.61           C
ATOM   1975  C   HIS A 135      78.385  44.544  35.897  1.00 13.31           C
ATOM   1976  O   HIS A 135      78.912  44.573  34.789  1.00 17.89           O
ATOM   1977  CB  HIS A 135      77.695  42.522  37.213  1.00 19.28           C
ATOM   1978  CG  HIS A 135      78.863  41.694  36.783  1.00 18.06           C
ATOM   1979  ND1 HIS A 135      78.800  40.321  36.755  1.00 15.98           N
ATOM   1980  CD2 HIS A 135      80.119  42.024  36.402  1.00 14.30           C
ATOM   1981  CE1 HIS A 135      79.957  39.843  36.343  1.00 20.74           C
ATOM   1982  NE2 HIS A 135      80.781  40.853  36.152  1.00 16.55           N
ATOM   1983  H   HIS A 135      77.254  42.866  34.403  1.00 18.57           H
ATOM   1984  HA  HIS A 135      76.561  44.136  36.666  1.00 22.31           H
ATOM   1985  HB2 HIS A 135      76.951  41.918  37.362  1.00 23.10           H
ATOM   1986  HB3 HIS A 135      77.936  42.950  38.049  1.00 23.10           H
ATOM   1987  HD2 HIS A 135      80.470  42.883  36.336  1.00 17.12           H
ATOM   1988  HE1 HIS A 135      80.168  38.943  36.243  1.00 24.86           H
ATOM   1989  HE2 HIS A 135      81.594  40.789  35.879  1.00 19.83           H
ATOM   1990  N   ILE A 136      78.744  45.311  36.908  1.00 17.20           N
ATOM   1991  CA  ILE A 136      79.932  46.150  36.926  1.00 17.25           C
ATOM   1992  C   ILE A 136      80.725  45.705  38.141  1.00 15.45           C
ATOM   1993  O   ILE A 136      80.219  45.735  39.270  1.00 15.34           O
ATOM   1994  CB  ILE A 136      79.584  47.646  37.016  1.00 17.43           C
ATOM   1995  CG1 ILE A 136      78.687  48.065  35.831  1.00 20.32           C
ATOM   1996  CG2 ILE A 136      80.870  48.501  37.149  1.00 18.76           C
ATOM   1997  CD1 ILE A 136      78.022  49.489  35.969  1.00 19.24           C
ATOM   1998  H   ILE A 136      78.290  45.366  37.636  1.00 20.61           H
ATOM   1999  HA  ILE A 136      80.461  45.995  36.128  1.00 20.67           H
ATOM   2000  HB  ILE A 136      79.068  47.773  37.827  1.00 20.88           H
ATOM   2001 HG12 ILE A 136      79.225  48.070  35.024  1.00 24.35           H
ATOM   2002 HG13 ILE A 136      77.972  47.416  35.741  1.00 24.35           H
ATOM   2003 HG21 ILE A 136      80.621  49.437  37.204  1.00 22.48           H
ATOM   2004 HG22 ILE A 136      81.343  48.236  37.954  1.00 22.48           H
ATOM   2005 HG23 ILE A 136      81.430  48.352  36.371  1.00 22.48           H
ATOM   2006 HD11 ILE A 136      77.481  49.662  35.182  1.00 23.06           H
ATOM   2007 HD12 ILE A 136      77.465  49.502  36.763  1.00 23.06           H
ATOM   2008 HD13 ILE A 136      78.721  50.157  36.044  1.00 23.06           H
ATOM   2009  N   ASN A 137      81.961  45.332  37.932  1.00 17.36           N
ATOM   2010  CA  ASN A 137      82.768  44.807  39.019  1.00 16.56           C
ATOM   2011  C   ASN A 137      83.832  45.819  39.417  1.00 14.78           C
ATOM   2012  O   ASN A 137      84.963  45.766  38.931  1.00 13.90           O
ATOM   2013  CB  ASN A 137      83.397  43.480  38.612  1.00 17.93           C
ATOM   2014  CG  ASN A 137      84.180  42.861  39.754  1.00 21.76           C
ATOM   2015  OD1 ASN A 137      84.011  43.227  40.918  1.00 21.54           O
ATOM   2016  ND2 ASN A 137      85.037  41.949  39.429  1.00 21.76           N
ATOM   2017  H   ASN A 137      82.364  45.369  37.173  1.00 20.80           H
ATOM   2018  HA  ASN A 137      82.200  44.648  39.789  1.00 19.84           H
ATOM   2019  HB2 ASN A 137      82.697  42.860  38.352  1.00 21.48           H
ATOM   2020  HB3 ASN A 137      84.005  43.628  37.871  1.00 21.48           H
ATOM   2021 HD21 ASN A 137      85.508  41.565  40.037  1.00 26.09           H
ATOM   2022 HD22 ASN A 137      85.135  41.726  38.604  1.00 26.09           H
ATOM   2023  N   LEU A 138      83.471  46.732  40.325  1.00 20.53           N
ATOM   2024  CA  LEU A 138      84.410  47.780  40.735  1.00 17.97           C
ATOM   2025  C   LEU A 138      85.667  47.229  41.386  1.00 19.30           C
ATOM   2026  O   LEU A 138      86.771  47.614  40.972  1.00 19.31           O
ATOM   2027  CB  LEU A 138      83.716  48.780  41.647  1.00 19.84           C
ATOM   2028  CG  LEU A 138      82.555  49.483  40.930  1.00 21.45           C
ATOM   2029  CD1 LEU A 138      81.948  50.534  41.857  1.00 25.14           C
ATOM   2030  CD2 LEU A 138      82.982  50.126  39.656  1.00 19.84           C
ATOM   2031  H   LEU A 138      82.703  46.766  40.711  1.00 24.60           H
ATOM   2032  HA  LEU A 138      84.688  48.263  39.940  1.00 21.54           H
ATOM   2033  HB2 LEU A 138      83.360  48.314  42.419  1.00 23.78           H
ATOM   2034  HB3 LEU A 138      84.354  49.455  41.926  1.00 23.78           H
ATOM   2035  HG  LEU A 138      81.868  48.830  40.722  1.00 25.70           H
ATOM   2036 HD11 LEU A 138      81.215  50.974  41.399  1.00 30.14           H
ATOM   2037 HD12 LEU A 138      81.621  50.096  42.659  1.00 30.14           H
ATOM   2038 HD13 LEU A 138      82.631  51.182  42.089  1.00 30.14           H
ATOM   2039 HD21 LEU A 138      82.215  50.554  39.245  1.00 23.78           H
ATOM   2040 HD22 LEU A 138      83.665  50.787  39.850  1.00 23.78           H
ATOM   2041 HD23 LEU A 138      83.339  49.446  39.063  1.00 23.78           H
ATOM   2042  N   PRO A 139      85.600  46.326  42.357  1.00 19.60           N
ATOM   2043  CA  PRO A 139      86.862  45.743  42.863  1.00 25.60           C
ATOM   2044  C   PRO A 139      87.698  45.088  41.766  1.00 20.20           C
ATOM   2045  O   PRO A 139      88.924  45.168  41.804  1.00 20.78           O
ATOM   2046  CB  PRO A 139      86.389  44.738  43.924  1.00 21.03           C
ATOM   2047  CG  PRO A 139      85.005  45.159  44.279  1.00 26.76           C
ATOM   2048  CD  PRO A 139      84.426  45.741  43.004  1.00 18.12           C
ATOM   2049  HA  PRO A 139      87.393  46.430  43.295  1.00 30.69           H
ATOM   2050  HB2 PRO A 139      86.389  43.843  43.550  1.00 25.21           H
ATOM   2051  HB3 PRO A 139      86.970  44.785  44.700  1.00 25.21           H
ATOM   2052  HG2 PRO A 139      84.492  44.387  44.567  1.00 32.08           H
ATOM   2053  HG3 PRO A 139      85.037  45.830  44.979  1.00 32.08           H
ATOM   2054  HD2 PRO A 139      84.047  45.039  42.451  1.00 21.71           H
ATOM   2055  HD3 PRO A 139      83.773  46.428  43.209  1.00 21.71           H
ATOM   2056  N   GLY A 140      87.081  44.484  40.759  1.00 19.47           N
ATOM   2057  CA  GLY A 140      87.860  43.930  39.669  1.00 21.57           C
ATOM   2058  C   GLY A 140      88.682  44.963  38.901  1.00 21.18           C
ATOM   2059  O   GLY A 140      89.700  44.632  38.307  1.00 26.73           O
ATOM   2060  H   GLY A 140      86.230  44.385  40.685  1.00 23.34           H
ATOM   2061  HA2 GLY A 140      88.469  43.262  40.022  1.00 25.85           H
ATOM   2062  HA3 GLY A 140      87.263  43.493  39.042  1.00 25.85           H
ATOM   2063  N   PHE A 141      88.252  46.212  38.879  1.00 20.79           N
ATOM   2064  CA  PHE A 141      89.043  47.220  38.170  1.00 24.18           C
ATOM   2065  C   PHE A 141      90.410  47.420  38.796  1.00 26.38           C
ATOM   2066  O   PHE A 141      91.353  47.767  38.083  1.00 20.89           O
ATOM   2067  CB  PHE A 141      88.308  48.548  38.133  1.00 24.98           C
ATOM   2068  CG  PHE A 141      87.114  48.546  37.224  1.00 28.64           C
ATOM   2069  CD1 PHE A 141      86.965  47.565  36.242  1.00 29.02           C
ATOM   2070  CD2 PHE A 141      86.141  49.509  37.349  1.00 22.54           C
ATOM   2071  CE1 PHE A 141      85.876  47.580  35.407  1.00 28.45           C
ATOM   2072  CE2 PHE A 141      85.059  49.516  36.507  1.00 23.04           C
ATOM   2073  CZ  PHE A 141      84.925  48.576  35.545  1.00 23.83           C
ATOM   2074  H   PHE A 141      87.533  46.501  39.251  1.00 24.92           H
ATOM   2075  HA  PHE A 141      89.175  46.927  37.255  1.00 28.98           H
ATOM   2076  HB2 PHE A 141      88.000  48.762  39.028  1.00 29.94           H
ATOM   2077  HB3 PHE A 141      88.918  49.235  37.821  1.00 29.94           H
ATOM   2078  HD1 PHE A 141      87.615  46.907  36.143  1.00 34.80           H
ATOM   2079  HD2 PHE A 141      86.228  50.172  37.996  1.00 27.02           H
ATOM   2080  HE1 PHE A 141      85.781  46.930  34.749  1.00 34.11           H
ATOM   2081  HE2 PHE A 141      84.411  50.176  36.598  1.00 27.62           H
ATOM   2082  HZ  PHE A 141      84.178  48.584  34.990  1.00 28.56           H
ATOM   2083  N   SER A 142      90.533  47.247  40.120  1.00 26.06           N
ATOM   2084  CA  SER A 142      91.800  47.430  40.824  1.00 24.02           C
ATOM   2085  C   SER A 142      92.530  46.115  41.005  1.00 25.89           C
ATOM   2086  O   SER A 142      93.553  46.082  41.682  1.00 31.20           O
ATOM   2087  CB  SER A 142      91.584  48.082  42.201  0.95 18.30           C
ATOM   2088  OG  SER A 142      90.948  47.133  43.033  0.44 27.23           O
ATOM   2089  H   SER A 142      89.883  47.020  40.636  1.00 31.24           H
ATOM   2090  HA  SER A 142      92.368  48.017  40.302  1.00 28.80           H
ATOM   2091  HB2 SER A 142      92.441  48.327  42.583  1.00 21.93           H
ATOM   2092  HB3 SER A 142      91.017  48.863  42.105  1.00 21.93           H
ATOM   2093  HG  SER A 142      90.210  46.909  42.701  0.77 32.65           H
ATOM   2094  N   GLY A 143      92.003  45.025  40.444  1.00 24.23           N
ATOM   2095  CA  GLY A 143      92.653  43.743  40.474  1.00 22.15           C
ATOM   2096  C   GLY A 143      92.219  42.807  41.569  1.00 31.66           C
ATOM   2097  O   GLY A 143      92.702  41.661  41.594  1.00 26.03           O
ATOM   2098  H   GLY A 143      91.249  45.016  40.031  1.00 29.05           H
ATOM   2099  HA2 GLY A 143      92.499  43.297  39.626  1.00 26.55           H
ATOM   2100  HA3 GLY A 143      93.609  43.882  40.566  1.00 26.55           H
ATOM   2101  N   GLU A 144      91.391  43.275  42.513  1.00 29.50           N
ATOM   2102  CA  GLU A 144      90.713  42.412  43.478  1.00 31.28           C
ATOM   2103  C   GLU A 144      89.757  41.519  42.673  1.00 30.68           C
ATOM   2104  O   GLU A 144      88.578  41.823  42.475  1.00 30.11           O
ATOM   2105  CB  GLU A 144      89.958  43.243  44.520  1.00 30.62           C
ATOM   2106  CG  GLU A 144      90.793  43.971  45.555  1.00 39.86           C
ATOM   2107  CD  GLU A 144      91.235  43.064  46.722  1.00 48.59           C
ATOM   2108  OE1 GLU A 144      90.590  42.006  46.982  1.00 43.87           O
ATOM   2109  OE2 GLU A 144      92.231  43.423  47.390  1.00 53.96           O1-
ATOM   2110  H   GLU A 144      91.205  44.108  42.612  1.00 35.36           H
ATOM   2111  HA  GLU A 144      91.361  41.851  43.932  1.00 37.50           H
ATOM   2112  HB2 GLU A 144      89.436  43.913  44.052  1.00 36.71           H
ATOM   2113  HB3 GLU A 144      89.360  42.651  45.002  1.00 36.71           H
ATOM   2114  HG2 GLU A 144      91.591  44.319  45.127  1.00 47.80           H
ATOM   2115  HG3 GLU A 144      90.270  44.700  45.924  1.00 47.80           H
ATOM   2116  N   ASN A 145      90.289  40.404  42.187  1.00 27.95           N
ATOM   2117  CA  ASN A 145      89.617  39.543  41.234  1.00 29.07           C
ATOM   2118  C   ASN A 145      89.784  38.118  41.735  1.00 26.13           C
ATOM   2119  O   ASN A 145      90.902  37.728  42.064  1.00 26.68           O
ATOM   2120  CB  ASN A 145      90.234  39.687  39.844  1.00 26.60           C
ATOM   2121  CG  ASN A 145      89.418  39.007  38.777  1.00 26.00           C
ATOM   2122  OD1 ASN A 145      89.075  37.808  38.842  1.00 21.61           O
ATOM   2123  ND2 ASN A 145      89.052  39.790  37.812  1.00 20.42           N
ATOM   2124  H   ASN A 145      91.069  40.117  42.407  1.00 33.51           H
ATOM   2125  HA  ASN A 145      88.673  39.760  41.191  1.00 34.86           H
ATOM   2126  HB2 ASN A 145      90.295  40.629  39.621  1.00 31.89           H
ATOM   2127  HB3 ASN A 145      91.118  39.287  39.847  1.00 31.89           H
ATOM   2128 HD21 ASN A 145      88.583  39.480  37.161  1.00 24.47           H
ATOM   2129 HD22 ASN A 145      89.279  40.619  37.821  1.00 24.47           H
ATOM   2130  N   PRO A 146      88.724  37.303  41.793  1.00 29.43           N
ATOM   2131  CA  PRO A 146      88.915  35.914  42.241  1.00 28.93           C
ATOM   2132  C   PRO A 146      89.765  35.099  41.324  1.00 18.77           C
ATOM   2133  O   PRO A 146      90.237  34.048  41.741  1.00 27.03           O
ATOM   2134  CB  PRO A 146      87.489  35.355  42.295  1.00 27.73           C
ATOM   2135  CG  PRO A 146      86.778  36.157  41.353  1.00 26.25           C
ATOM   2136  CD  PRO A 146      87.319  37.541  41.446  1.00 26.02           C
ATOM   2137  HA  PRO A 146      89.299  35.898  43.132  1.00 34.69           H
ATOM   2138  HB2 PRO A 146      87.488  34.423  42.028  1.00 33.24           H
ATOM   2139  HB3 PRO A 146      87.125  35.462  43.188  1.00 33.24           H
ATOM   2140  HG2 PRO A 146      86.916  35.802  40.461  1.00 31.46           H
ATOM   2141  HG3 PRO A 146      85.833  36.150  41.575  1.00 31.46           H
ATOM   2142  HD2 PRO A 146      87.251  37.993  40.590  1.00 31.20           H
ATOM   2143  HD3 PRO A 146      86.873  38.036  42.151  1.00 31.20           H
ATOM   2144  N   LEU A 147      89.963  35.537  40.089  1.00 25.12           N
ATOM   2145  CA  LEU A 147      90.820  34.850  39.138  1.00 26.06           C
ATOM   2146  C   LEU A 147      92.263  35.321  39.210  1.00 24.63           C
ATOM   2147  O   LEU A 147      93.108  34.756  38.510  1.00 21.39           O
ATOM   2148  CB  LEU A 147      90.290  35.045  37.706  1.00 24.51           C
ATOM   2149  CG  LEU A 147      88.792  34.718  37.492  1.00 25.21           C
ATOM   2150  CD1 LEU A 147      88.419  34.863  36.027  1.00 23.74           C
ATOM   2151  CD2 LEU A 147      88.499  33.346  37.951  1.00 23.76           C
ATOM   2152  H   LEU A 147      89.601  36.249  39.771  1.00 30.12           H
ATOM   2153  HA  LEU A 147      90.807  33.900  39.334  1.00 31.24           H
ATOM   2154  HB2 LEU A 147      90.423  35.972  37.454  1.00 29.39           H
ATOM   2155  HB3 LEU A 147      90.800  34.472  37.111  1.00 29.39           H
ATOM   2156  HG  LEU A 147      88.251  35.335  38.008  1.00 30.22           H
ATOM   2157 HD11 LEU A 147      87.479  34.653  35.919  1.00 28.45           H
ATOM   2158 HD12 LEU A 147      88.590  35.776  35.747  1.00 28.45           H
ATOM   2159 HD13 LEU A 147      88.958  34.250  35.502  1.00 28.45           H
ATOM   2160 HD21 LEU A 147      87.557  33.161  37.809  1.00 28.48           H
ATOM   2161 HD22 LEU A 147      89.040  32.721  37.444  1.00 28.48           H
ATOM   2162 HD23 LEU A 147      88.711  33.278  38.895  1.00 28.48           H
ATOM   2163  N   ARG A 148      92.562  36.329  40.039  1.00 25.87           N
ATOM   2164  CA  ARG A 148      93.940  36.811  40.185  1.00 25.45           C
ATOM   2165  C   ARG A 148      94.851  35.668  40.614  1.00 23.59           C
ATOM   2166  O   ARG A 148      94.524  34.900  41.526  1.00 24.46           O
ATOM   2167  CB  ARG A 148      94.022  37.951  41.220  1.00 20.80           C
ATOM   2168  CG  ARG A 148      95.337  38.707  41.157  1.00 27.57           C
ATOM   2169  CD  ARG A 148      95.493  39.754  42.245  1.00 24.05           C
ATOM   2170  NE  ARG A 148      96.715  40.469  41.977  1.00 27.28           N
ATOM   2171  CZ  ARG A 148      97.295  41.324  42.804  1.00 28.28           C
ATOM   2172  NH1 ARG A 148      96.745  41.588  43.983  1.00 32.37           N
ATOM   2173  NH2 ARG A 148      98.423  41.915  42.431  1.00 26.97           N1+
ATOM   2174  H   ARG A 148      91.989  36.748  40.524  1.00 31.01           H
ATOM   2175  HA  ARG A 148      94.255  37.149  39.332  1.00 30.51           H
ATOM   2176  HB2 ARG A 148      93.305  38.582  41.051  1.00 24.92           H
ATOM   2177  HB3 ARG A 148      93.933  37.577  42.110  1.00 24.92           H
ATOM   2178  HG2 ARG A 148      96.066  38.073  41.249  1.00 33.06           H
ATOM   2179  HG3 ARG A 148      95.398  39.157  40.301  1.00 33.06           H
ATOM   2180  HD2 ARG A 148      94.749  40.376  42.218  1.00 28.83           H
ATOM   2181  HD3 ARG A 148      95.560  39.326  43.113  1.00 28.83           H
ATOM   2182  HE  ARG A 148      97.097  40.329  41.219  1.00 32.71           H
ATOM   2183 HH11 ARG A 148      96.013  41.199  44.213  1.00 38.81           H
ATOM   2184 HH12 ARG A 148      97.122  42.145  44.519  1.00 38.81           H
ATOM   2185 HH21 ARG A 148      98.768  41.737  41.663  1.00 32.34           H
ATOM   2186 HH22 ARG A 148      98.810  42.474  42.957  1.00 32.34           H
ATOM   2187  N   GLY A 149      96.027  35.576  39.986  1.00 21.94           N
ATOM   2188  CA  GLY A 149      96.939  34.491  40.276  1.00 19.70           C
ATOM   2189  C   GLY A 149      97.130  33.573  39.089  1.00 23.09           C
ATOM   2190  O   GLY A 149      96.601  33.818  38.000  1.00 22.03           O
ATOM   2191  H   GLY A 149      96.311  36.131  39.394  1.00 26.30           H
ATOM   2192  HA2 GLY A 149      97.803  34.852  40.528  1.00 23.61           H
ATOM   2193  HA3 GLY A 149      96.596  33.968  41.017  1.00 23.61           H
ATOM   2194  N   PRO A 150      97.932  32.522  39.265  1.00 25.14           N
ATOM   2195  CA  PRO A 150      98.113  31.538  38.187  1.00 23.30           C
ATOM   2196  C   PRO A 150      96.776  30.991  37.718  1.00 23.49           C
ATOM   2197  O   PRO A 150      95.887  30.715  38.515  1.00 28.26           O
ATOM   2198  CB  PRO A 150      98.956  30.445  38.847  1.00 25.47           C
ATOM   2199  CG  PRO A 150      99.639  31.146  40.015  1.00 28.77           C
ATOM   2200  CD  PRO A 150      98.673  32.165  40.485  1.00 24.82           C
ATOM   2201  HA  PRO A 150      98.596  31.924  37.440  1.00 27.93           H
ATOM   2202  HB2 PRO A 150      98.381  29.731  39.162  1.00 30.53           H
ATOM   2203  HB3 PRO A 150      99.611  30.109  38.215  1.00 30.53           H
ATOM   2204  HG2 PRO A 150      99.826  30.502  40.716  1.00 34.49           H
ATOM   2205  HG3 PRO A 150     100.458  31.566  39.708  1.00 34.49           H
ATOM   2206  HD2 PRO A 150      98.074  31.784  41.146  1.00 29.75           H
ATOM   2207  HD3 PRO A 150      99.142  32.939  40.835  1.00 29.75           H
ATOM   2208  N   ASN A 151      96.618  30.827  36.418  1.00 24.26           N
ATOM   2209  CA  ASN A 151      95.401  30.187  35.952  1.00 24.05           C
ATOM   2210  C   ASN A 151      95.492  28.667  36.046  1.00 26.73           C
ATOM   2211  O   ASN A 151      96.499  28.061  35.668  1.00 23.46           O
ATOM   2212  CB  ASN A 151      95.080  30.557  34.526  1.00 24.57           C
ATOM   2213  CG  ASN A 151      93.738  30.006  34.100  1.00 25.93           C
ATOM   2214  OD1 ASN A 151      92.703  30.409  34.627  1.00 21.41           O
ATOM   2215  ND2 ASN A 151      93.749  29.085  33.140  1.00 26.25           N
ATOM   2216  H   ASN A 151      97.173  31.066  35.806  1.00 29.08           H
ATOM   2217  HA  ASN A 151      94.662  30.476  36.509  1.00 28.83           H
ATOM   2218  HB2 ASN A 151      95.052  31.523  34.445  1.00 29.46           H
ATOM   2219  HB3 ASN A 151      95.760  30.190  33.939  1.00 29.46           H
ATOM   2220 HD21 ASN A 151      93.010  28.743  32.864  1.00 31.47           H
ATOM   2221 HD22 ASN A 151      94.495  28.832  32.795  1.00 31.47           H
ATOM   2222  N   GLU A 152      94.393  28.058  36.498  1.00 22.24           N
ATOM   2223  CA  GLU A 152      94.257  26.608  36.620  1.00 27.65           C
ATOM   2224  C   GLU A 152      93.390  26.094  35.466  1.00 25.76           C
ATOM   2225  O   GLU A 152      92.151  26.195  35.483  1.00 20.05           O
ATOM   2226  CB  GLU A 152      93.677  26.234  37.982  1.00 28.09           C
ATOM   2227  CG  GLU A 152      93.360  24.732  38.094  1.00 29.58           C
ATOM   2228  CD  GLU A 152      94.574  23.880  37.785  1.00 27.69           C
ATOM   2229  OE1 GLU A 152      95.496  23.843  38.614  1.00 30.75           O
ATOM   2230  OE2 GLU A 152      94.620  23.273  36.715  1.00 32.16           O1-
ATOM   2231  H   GLU A 152      93.689  28.482  36.749  1.00 26.66           H
ATOM   2232  HA  GLU A 152      95.134  26.199  36.543  1.00 33.15           H
ATOM   2233  HB2 GLU A 152      94.319  26.459  38.673  1.00 33.67           H
ATOM   2234  HB3 GLU A 152      92.853  26.727  38.121  1.00 33.67           H
ATOM   2235  HG2 GLU A 152      93.071  24.533  38.998  1.00 35.47           H
ATOM   2236  HG3 GLU A 152      92.661  24.505  37.461  1.00 35.47           H
ATOM   2237  N   GLU A 153      94.057  25.532  34.457  1.00 29.64           N
ATOM   2238  CA  GLU A 153      93.373  25.142  33.235  1.00 28.47           C
ATOM   2239  C   GLU A 153      92.341  24.052  33.471  1.00 27.54           C
ATOM   2240  O   GLU A 153      91.430  23.912  32.651  1.00 26.96           O
ATOM   2241  CB  GLU A 153      94.386  24.687  32.181  1.00 32.09           C
ATOM   2242  CG  GLU A 153      94.929  25.845  31.350  1.00 46.44           C
ATOM   2243  CD  GLU A 153      96.172  25.496  30.497  1.00 56.26           C
ATOM   2244  OE1 GLU A 153      96.078  24.591  29.619  1.00 48.69           O
ATOM   2245  OE2 GLU A 153      97.237  26.158  30.699  1.00 59.25           O1-
ATOM   2246  H   GLU A 153      94.902  25.368  34.460  1.00 35.53           H
ATOM   2247  HA  GLU A 153      92.908  25.916  32.881  1.00 34.13           H
ATOM   2248  HB2 GLU A 153      95.134  24.259  32.626  1.00 38.48           H
ATOM   2249  HB3 GLU A 153      93.955  24.061  31.578  1.00 38.48           H
ATOM   2250  HG2 GLU A 153      94.233  26.147  30.746  1.00 55.70           H
ATOM   2251  HG3 GLU A 153      95.177  26.567  31.949  1.00 55.70           H
ATOM   2252  N   ARG A 154      92.441  23.291  34.570  1.00 22.08           N
ATOM   2253  CA  ARG A 154      91.413  22.290  34.848  1.00 23.16           C
ATOM   2254  C   ARG A 154      90.098  22.944  35.215  1.00 24.81           C
ATOM   2255  O   ARG A 154      89.054  22.286  35.160  1.00 22.27           O
ATOM   2256  CB  ARG A 154      91.838  21.346  35.964  1.00 24.73           C
ATOM   2257  CG  ARG A 154      92.795  20.259  35.518  1.00 26.54           C
ATOM   2258  CD  ARG A 154      93.443  19.499  36.695  1.00 22.38           C
ATOM   2259  NE  ARG A 154      94.374  20.358  37.398  1.00 26.16           N
ATOM   2260  CZ  ARG A 154      95.167  19.954  38.374  1.00 26.16           C
ATOM   2261  NH1 ARG A 154      95.162  18.673  38.755  1.00 28.68           N
ATOM   2262  NH2 ARG A 154      95.965  20.834  38.957  1.00 27.83           N1+
ATOM   2263  H   ARG A 154      93.075  23.335  35.150  1.00 26.46           H
ATOM   2264  HA  ARG A 154      91.268  21.760  34.049  1.00 27.76           H
ATOM   2265  HB2 ARG A 154      92.278  21.861  36.658  1.00 29.64           H
ATOM   2266  HB3 ARG A 154      91.048  20.914  36.325  1.00 29.64           H
ATOM   2267  HG2 ARG A 154      92.310  19.615  34.978  1.00 31.82           H
ATOM   2268  HG3 ARG A 154      93.506  20.661  34.995  1.00 31.82           H
ATOM   2269  HD2 ARG A 154      92.754  19.217  37.317  1.00 26.83           H
ATOM   2270  HD3 ARG A 154      93.929  18.731  36.356  1.00 26.83           H
ATOM   2271  HE  ARG A 154      94.412  21.185  37.165  1.00 31.36           H
ATOM   2272 HH11 ARG A 154      94.635  18.112  38.371  1.00 34.39           H
ATOM   2273 HH12 ARG A 154      95.682  18.411  39.388  1.00 34.39           H
ATOM   2274 HH21 ARG A 154      95.963  21.654  38.698  1.00 33.37           H
ATOM   2275 HH22 ARG A 154      96.494  20.583  39.587  1.00 33.37           H
ATOM   2276  N   PHE A 155      90.121  24.249  35.511  1.00 27.56           N
ATOM   2277  CA  PHE A 155      88.902  25.027  35.696  1.00 27.46           C
ATOM   2278  C   PHE A 155      88.515  25.775  34.431  1.00 23.18           C
ATOM   2279  O   PHE A 155      87.388  25.657  33.959  1.00 24.16           O
ATOM   2280  CB  PHE A 155      89.070  26.008  36.876  1.00 25.89           C
ATOM   2281  CG  PHE A 155      89.027  25.349  38.227  1.00 23.42           C
ATOM   2282  CD1 PHE A 155      87.992  24.490  38.562  1.00 26.79           C
ATOM   2283  CD2 PHE A 155      90.017  25.573  39.151  1.00 22.35           C
ATOM   2284  CE1 PHE A 155      87.934  23.880  39.798  1.00 20.05           C
ATOM   2285  CE2 PHE A 155      89.962  24.988  40.405  1.00 29.06           C
ATOM   2286  CZ  PHE A 155      88.920  24.116  40.719  1.00 25.55           C
ATOM   2287  H   PHE A 155      90.842  24.707  35.610  1.00 33.04           H
ATOM   2288  HA  PHE A 155      88.176  24.422  35.916  1.00 32.92           H
ATOM   2289  HB2 PHE A 155      89.927  26.455  36.791  1.00 31.04           H
ATOM   2290  HB3 PHE A 155      88.354  26.662  36.843  1.00 31.04           H
ATOM   2291  HD1 PHE A 155      87.319  24.325  37.941  1.00 32.11           H
ATOM   2292  HD2 PHE A 155      90.714  26.155  38.946  1.00 26.78           H
ATOM   2293  HE1 PHE A 155      87.230  23.308  40.004  1.00 24.03           H
ATOM   2294  HE2 PHE A 155      90.640  25.145  41.022  1.00 34.84           H
ATOM   2295  HZ  PHE A 155      88.886  23.710  41.555  1.00 30.63           H
ATOM   2296  N   GLY A 156      89.418  26.573  33.883  1.00 27.05           N
ATOM   2297  CA  GLY A 156      89.029  27.437  32.787  1.00 27.86           C
ATOM   2298  C   GLY A 156      90.223  28.136  32.171  1.00 24.32           C
ATOM   2299  O   GLY A 156      91.375  27.793  32.449  1.00 20.01           O
ATOM   2300  H   GLY A 156      90.243  26.632  34.121  1.00 32.43           H
ATOM   2301  HA2 GLY A 156      88.589  26.912  32.100  1.00 33.41           H
ATOM   2302  HA3 GLY A 156      88.408  28.110  33.108  1.00 33.41           H
ATOM   2303  N   VAL A 157      89.927  29.132  31.334  1.00 24.62           N
ATOM   2304  CA  VAL A 157      90.957  29.797  30.525  1.00 28.03           C
ATOM   2305  C   VAL A 157      91.493  31.039  31.247  1.00 24.41           C
ATOM   2306  O   VAL A 157      90.857  31.605  32.138  1.00 20.21           O
ATOM   2307  CB  VAL A 157      90.435  30.157  29.105  1.00 26.57           C
ATOM   2308  CG1 VAL A 157      89.968  28.889  28.342  1.00 20.58           C
ATOM   2309  CG2 VAL A 157      89.332  31.242  29.138  1.00 19.53           C
ATOM   2310  H   VAL A 157      89.135  29.444  31.214  1.00 29.51           H
ATOM   2311  HA  VAL A 157      91.701  29.184  30.414  1.00 33.61           H
ATOM   2312  HB  VAL A 157      91.177  30.528  28.602  1.00 31.86           H
ATOM   2313 HG11 VAL A 157      89.650  29.148  27.464  1.00 24.66           H
ATOM   2314 HG12 VAL A 157      90.717  28.278  28.257  1.00 24.66           H
ATOM   2315 HG13 VAL A 157      89.252  28.466  28.842  1.00 24.66           H
ATOM   2316 HG21 VAL A 157      89.044  31.427  28.230  1.00 23.41           H
ATOM   2317 HG22 VAL A 157      88.584  30.915  29.662  1.00 23.41           H
ATOM   2318 HG23 VAL A 157      89.693  32.047  29.542  1.00 23.41           H
ATOM   2319  N   ARG A 158      92.686  31.474  30.837  1.00 22.92           N
ATOM   2320  CA  ARG A 158      93.357  32.605  31.492  1.00 24.50           C
ATOM   2321  C   ARG A 158      92.508  33.866  31.449  1.00 22.38           C
ATOM   2322  O   ARG A 158      92.368  34.548  32.470  1.00 21.86           O
ATOM   2323  CB  ARG A 158      94.726  32.860  30.844  1.00 23.74           C
ATOM   2324  CG  ARG A 158      95.438  34.152  31.226  1.00 23.86           C
ATOM   2325  CD  ARG A 158      96.074  34.102  32.593  1.00 22.81           C
ATOM   2326  NE  ARG A 158      95.115  34.171  33.693  1.00 26.61           N
ATOM   2327  CZ  ARG A 158      95.471  34.224  34.975  1.00 21.20           C
ATOM   2328  NH1 ARG A 158      96.744  34.208  35.314  1.00 22.19           N
ATOM   2329  NH2 ARG A 158      94.556  34.277  35.920  1.00 24.17           N1+
ATOM   2330  H   ARG A 158      93.129  31.134  30.183  1.00 27.48           H
ATOM   2331  HA  ARG A 158      93.507  32.381  32.424  1.00 29.37           H
ATOM   2332  HB2 ARG A 158      95.315  32.127  31.084  1.00 28.46           H
ATOM   2333  HB3 ARG A 158      94.607  32.872  29.882  1.00 28.46           H
ATOM   2334  HG2 ARG A 158      96.137  34.329  30.577  1.00 28.60           H
ATOM   2335  HG3 ARG A 158      94.794  34.878  31.223  1.00 28.60           H
ATOM   2336  HD2 ARG A 158      96.564  33.269  32.679  1.00 27.34           H
ATOM   2337  HD3 ARG A 158      96.683  34.852  32.682  1.00 27.34           H
ATOM   2338  HE  ARG A 158      94.289  34.313  33.498  1.00 31.90           H
ATOM   2339 HH11 ARG A 158      97.351  34.170  34.706  1.00 26.59           H
ATOM   2340 HH12 ARG A 158      96.969  34.241  36.144  1.00 26.59           H
ATOM   2341 HH21 ARG A 158      93.722  34.287  35.710  1.00 28.98           H
ATOM   2342 HH22 ARG A 158      94.792  34.311  36.746  1.00 28.98           H
ATOM   2343  N   PHE A 159      91.885  34.159  30.291  1.00 21.40           N
ATOM   2344  CA  PHE A 159      91.226  35.436  30.016  1.00 22.65           C
ATOM   2345  C   PHE A 159      89.759  35.213  29.668  1.00 23.45           C
ATOM   2346  O   PHE A 159      89.330  35.488  28.538  1.00 20.92           O
ATOM   2347  CB  PHE A 159      91.890  36.187  28.854  1.00 22.73           C
ATOM   2348  CG  PHE A 159      93.352  36.452  29.021  1.00 22.44           C
ATOM   2349  CD1 PHE A 159      93.799  37.439  29.890  1.00 23.08           C
ATOM   2350  CD2 PHE A 159      94.279  35.771  28.252  1.00 21.71           C
ATOM   2351  CE1 PHE A 159      95.119  37.726  30.008  1.00 23.85           C
ATOM   2352  CE2 PHE A 159      95.640  36.054  28.379  1.00 24.64           C
ATOM   2353  CZ  PHE A 159      96.050  37.034  29.250  1.00 24.56           C
ATOM   2354  H   PHE A 159      91.833  33.608  29.633  1.00 25.65           H
ATOM   2355  HA  PHE A 159      91.271  35.997  30.806  1.00 27.14           H
ATOM   2356  HB2 PHE A 159      91.778  35.663  28.046  1.00 27.24           H
ATOM   2357  HB3 PHE A 159      91.448  37.044  28.749  1.00 27.24           H
ATOM   2358  HD1 PHE A 159      93.181  37.917  30.396  1.00 27.67           H
ATOM   2359  HD2 PHE A 159      93.996  35.115  27.657  1.00 26.02           H
ATOM   2360  HE1 PHE A 159      95.401  38.381  30.605  1.00 28.59           H
ATOM   2361  HE2 PHE A 159      96.264  35.588  27.870  1.00 29.54           H
ATOM   2362  HZ  PHE A 159      96.956  37.220  29.345  1.00 29.44           H
ATOM   2363  N   PRO A 160      88.952  34.775  30.618  1.00 21.43           N
ATOM   2364  CA  PRO A 160      87.572  34.439  30.277  1.00 21.95           C
ATOM   2365  C   PRO A 160      86.758  35.673  30.005  1.00 24.06           C
ATOM   2366  O   PRO A 160      86.866  36.687  30.715  1.00 21.43           O
ATOM   2367  CB  PRO A 160      87.064  33.714  31.529  1.00 23.15           C
ATOM   2368  CG  PRO A 160      87.868  34.355  32.671  1.00 18.21           C
ATOM   2369  CD  PRO A 160      89.250  34.490  32.033  1.00 20.31           C
ATOM   2370  HA  PRO A 160      87.538  33.843  29.513  1.00 26.30           H
ATOM   2371  HB2 PRO A 160      86.114  33.874  31.641  1.00 27.75           H
ATOM   2372  HB3 PRO A 160      87.252  32.765  31.461  1.00 27.75           H
ATOM   2373  HG2 PRO A 160      87.498  35.222  32.899  1.00 21.82           H
ATOM   2374  HG3 PRO A 160      87.890  33.764  33.440  1.00 21.82           H
ATOM   2375  HD2 PRO A 160      89.735  35.230  32.431  1.00 24.34           H
ATOM   2376  HD3 PRO A 160      89.742  33.658  32.113  1.00 24.34           H
ATOM   2377  N   ALA A 161      85.880  35.538  29.014  1.00 19.88           N
ATOM   2378  CA  ALA A 161      84.910  36.572  28.701  1.00 20.46           C
ATOM   2379  C   ALA A 161      83.803  36.621  29.759  1.00 18.27           C
ATOM   2380  O   ALA A 161      83.353  35.603  30.270  1.00 19.70           O
ATOM   2381  CB  ALA A 161      84.319  36.317  27.311  1.00 24.19           C
ATOM   2382  H   ALA A 161      85.829  34.847  28.504  1.00 23.82           H
ATOM   2383  HA  ALA A 161      85.355  37.434  28.688  1.00 24.52           H
ATOM   2384  HB1 ALA A 161      83.673  37.012  27.111  1.00 29.00           H
ATOM   2385  HB2 ALA A 161      85.035  36.331  26.657  1.00 29.00           H
ATOM   2386  HB3 ALA A 161      83.884  35.449  27.308  1.00 29.00           H
ATOM   2387  N   MET A 162      83.385  37.823  30.095  1.00 22.93           N
ATOM   2388  CA  MET A 162      82.320  38.057  31.039  1.00 20.65           C
ATOM   2389  C   MET A 162      81.095  38.748  30.423  1.00 19.05           C
ATOM   2390  O   MET A 162      80.066  38.886  31.106  1.00 21.37           O
ATOM   2391  CB  MET A 162      82.896  38.887  32.207  1.00 23.22           C
ATOM   2392  CG  MET A 162      82.509  38.465  33.614  1.00 26.86           C
ATOM   2393  SD  MET A 162      82.558  36.696  33.945  1.00 23.62           S
ATOM   2394  CE  MET A 162      84.232  36.193  33.714  1.00 23.28           C
ATOM   2395  H   MET A 162      83.719  38.548  29.774  1.00 27.49           H
ATOM   2396  HA  MET A 162      82.038  37.202  31.401  1.00 24.75           H
ATOM   2397  HB2 MET A 162      83.864  38.850  32.155  1.00 27.83           H
ATOM   2398  HB3 MET A 162      82.607  39.806  32.095  1.00 27.83           H
ATOM   2399  HG2 MET A 162      83.114  38.894  34.239  1.00 32.20           H
ATOM   2400  HG3 MET A 162      81.602  38.766  33.784  1.00 32.20           H
ATOM   2401  HE1 MET A 162      84.301  35.241  33.885  1.00 27.90           H
ATOM   2402  HE2 MET A 162      84.496  36.386  32.801  1.00 27.90           H
ATOM   2403  HE3 MET A 162      84.796  36.682  34.333  1.00 27.90           H
ATOM   2404  N   SER A 163      81.170  39.150  29.147  1.00 20.97           N
ATOM   2405  CA  SER A 163      80.076  39.863  28.477  1.00 25.39           C
ATOM   2406  C   SER A 163      78.806  39.011  28.382  1.00 26.38           C
ATOM   2407  O   SER A 163      77.703  39.556  28.350  1.00 23.98           O
ATOM   2408  CB  SER A 163      80.513  40.294  27.071  1.00 23.71           C
ATOM   2409  OG  SER A 163      80.705  39.152  26.238  1.00 30.58           O
ATOM   2410  H   SER A 163      81.854  39.019  28.643  1.00 25.13           H
ATOM   2411  HA  SER A 163      79.863  40.663  28.984  1.00 30.44           H
ATOM   2412  HB2 SER A 163      79.825  40.857  26.684  1.00 28.42           H
ATOM   2413  HB3 SER A 163      81.348  40.784  27.135  1.00 28.42           H
ATOM   2414  HG  SER A 163      80.945  39.394  25.470  1.00 36.66           H
ATOM   2415  N   ASP A 164      78.936  37.682  28.334  1.00 25.27           N
ATOM   2416  CA  ASP A 164      77.794  36.783  28.221  1.00 26.98           C
ATOM   2417  C   ASP A 164      77.522  36.046  29.542  1.00 27.75           C
ATOM   2418  O   ASP A 164      76.980  34.948  29.537  1.00 23.79           O
ATOM   2419  CB  ASP A 164      78.010  35.775  27.073  1.00 19.48           C
ATOM   2420  CG  ASP A 164      79.320  34.979  27.215  1.00 34.20           C
ATOM   2421  OD1 ASP A 164      80.149  35.284  28.106  1.00 28.15           O
ATOM   2422  OD2 ASP A 164      79.529  34.038  26.425  1.00 32.83           O1-
ATOM   2423  H   ASP A 164      79.692  37.273  28.367  1.00 30.30           H
ATOM   2424  HA  ASP A 164      77.006  37.307  28.008  1.00 32.34           H
ATOM   2425  HB2 ASP A 164      77.275  35.142  27.065  1.00 23.34           H
ATOM   2426  HB3 ASP A 164      78.042  36.257  26.231  1.00 23.34           H
ATOM   2427  N   ALA A 165      77.837  36.663  30.687  1.00 32.31           N
ATOM   2428  CA  ALA A 165      77.855  35.913  31.948  1.00 31.38           C
ATOM   2429  C   ALA A 165      76.453  35.463  32.369  1.00 28.55           C
ATOM   2430  O   ALA A 165      76.293  34.363  32.898  1.00 24.53           O
ATOM   2431  CB  ALA A 165      78.504  36.741  33.057  1.00 28.42           C
ATOM   2432  H   ALA A 165      78.040  37.496  30.761  1.00 38.74           H
ATOM   2433  HA  ALA A 165      78.393  35.116  31.825  1.00 37.63           H
ATOM   2434  HB1 ALA A 165      78.504  36.224  33.878  1.00 34.07           H
ATOM   2435  HB2 ALA A 165      79.415  36.954  32.800  1.00 34.07           H
ATOM   2436  HB3 ALA A 165      77.996  37.558  33.180  1.00 34.07           H
ATOM   2437  N   TYR A 166      75.428  36.285  32.148  1.00 22.98           N
ATOM   2438  CA  TYR A 166      74.081  35.959  32.617  1.00 26.11           C
ATOM   2439  C   TYR A 166      73.313  35.314  31.453  1.00 32.66           C
ATOM   2440  O   TYR A 166      72.857  35.996  30.523  1.00 23.70           O
ATOM   2441  CB  TYR A 166      73.394  37.194  33.193  1.00 23.04           C
ATOM   2442  CG  TYR A 166      74.161  37.719  34.368  1.00 26.52           C
ATOM   2443  CD1 TYR A 166      75.184  38.669  34.191  1.00 20.92           C
ATOM   2444  CD2 TYR A 166      73.908  37.241  35.656  1.00 26.40           C
ATOM   2445  CE1 TYR A 166      75.919  39.123  35.258  1.00 17.87           C
ATOM   2446  CE2 TYR A 166      74.634  37.708  36.744  1.00 23.17           C
ATOM   2447  CZ  TYR A 166      75.642  38.633  36.527  1.00 25.13           C
ATOM   2448  OH  TYR A 166      76.388  39.074  37.569  1.00 22.20           O
ATOM   2449  H   TYR A 166      75.485  37.034  31.730  1.00 27.55           H
ATOM   2450  HA  TYR A 166      74.148  35.302  33.327  1.00 31.30           H
ATOM   2451  HB2 TYR A 166      73.356  37.888  32.516  1.00 27.62           H
ATOM   2452  HB3 TYR A 166      72.501  36.959  33.489  1.00 27.62           H
ATOM   2453  HD1 TYR A 166      75.374  38.983  33.337  1.00 25.07           H
ATOM   2454  HD2 TYR A 166      73.237  36.611  35.788  1.00 31.65           H
ATOM   2455  HE1 TYR A 166      76.597  39.747  35.132  1.00 21.41           H
ATOM   2456  HE2 TYR A 166      74.468  37.381  37.599  1.00 27.77           H
ATOM   2457  HH  TYR A 166      76.961  39.624  37.299  1.00 26.61           H
ATOM   2458  N   ASP A 167      73.243  33.978  31.494  1.00 26.78           N
ATOM   2459  CA  ASP A 167      72.678  33.149  30.435  1.00 31.60           C
ATOM   2460  C   ASP A 167      71.407  33.750  29.841  1.00 30.49           C
ATOM   2461  O   ASP A 167      70.426  34.023  30.555  1.00 27.54           O
ATOM   2462  CB  ASP A 167      72.384  31.748  30.972  1.00 29.86           C
ATOM   2463  CG  ASP A 167      71.956  30.814  29.876  1.00 30.74           C
ATOM   2464  OD1 ASP A 167      72.850  30.303  29.174  1.00 31.10           O
ATOM   2465  OD2 ASP A 167      70.727  30.656  29.668  1.00 30.08           O1-
ATOM   2466  H   ASP A 167      73.532  33.515  32.158  1.00 32.10           H
ATOM   2467  HA  ASP A 167      73.329  33.065  29.721  1.00 37.89           H
ATOM   2468  HB2 ASP A 167      73.186  31.388  31.381  1.00 35.80           H
ATOM   2469  HB3 ASP A 167      71.668  31.799  31.624  1.00 35.80           H
ATOM   2470  N   ARG A 168      71.425  33.965  28.527  1.00 28.40           N
ATOM   2471  CA  ARG A 168      70.277  34.599  27.867  1.00 32.98           C
ATOM   2472  C   ARG A 168      69.046  33.688  27.904  1.00 32.58           C
ATOM   2473  O   ARG A 168      67.938  34.132  28.238  1.00 26.29           O
ATOM   2474  CB  ARG A 168      70.629  34.981  26.422  1.00 38.38           C
ATOM   2475  CG  ARG A 168      69.427  35.563  25.602  1.00 47.96           C
ATOM   2476  CD  ARG A 168      69.680  35.582  24.090  1.00 50.07           C
ATOM   2477  NE  ARG A 168      70.061  34.256  23.598  1.00 57.76           N
ATOM   2478  CZ  ARG A 168      70.736  34.034  22.468  1.00 61.74           C
ATOM   2479  NH1 ARG A 168      71.109  35.069  21.694  1.00 61.90           N
ATOM   2480  NH2 ARG A 168      71.042  32.773  22.123  1.00 58.70           N1+
ATOM   2481  H   ARG A 168      72.074  33.759  28.001  1.00 34.05           H
ATOM   2482  HA  ARG A 168      70.055  35.415  28.343  1.00 39.55           H
ATOM   2483  HB2 ARG A 168      71.328  35.653  26.439  1.00 46.03           H
ATOM   2484  HB3 ARG A 168      70.947  34.190  25.960  1.00 46.03           H
ATOM   2485  HG2 ARG A 168      68.641  35.019  25.766  1.00 57.52           H
ATOM   2486  HG3 ARG A 168      69.264  36.475  25.889  1.00 57.52           H
ATOM   2487  HD2 ARG A 168      68.870  35.856  23.633  1.00 60.05           H
ATOM   2488  HD3 ARG A 168      70.402  36.199  23.893  1.00 60.05           H
ATOM   2489  HE  ARG A 168      69.834  33.573  24.069  1.00 69.28           H
ATOM   2490 HH11 ARG A 168      70.911  35.873  21.927  1.00 74.25           H
ATOM   2491 HH12 ARG A 168      71.543  34.926  20.966  1.00 74.25           H
ATOM   2492 HH21 ARG A 168      70.798  32.118  22.624  1.00 70.41           H
ATOM   2493 HH22 ARG A 168      71.473  32.619  21.395  1.00 70.41           H
ATOM   2494  N   ASP A 169      69.225  32.401  27.580  1.00 31.50           N
ATOM   2495  CA  ASP A 169      68.087  31.487  27.587  1.00 33.51           C
ATOM   2496  C   ASP A 169      67.412  31.475  28.955  1.00 35.66           C
ATOM   2497  O   ASP A 169      66.183  31.471  29.030  1.00 36.03           O
ATOM   2498  CB  ASP A 169      68.513  30.067  27.191  1.00 40.08           C
ATOM   2499  CG  ASP A 169      68.976  29.951  25.725  1.00 47.04           C
ATOM   2500  OD1 ASP A 169      68.689  30.869  24.914  1.00 48.92           O
ATOM   2501  OD2 ASP A 169      69.653  28.927  25.387  1.00 48.16           O1-
ATOM   2502  H   ASP A 169      69.975  32.044  27.358  1.00 37.77           H
ATOM   2503  HA  ASP A 169      67.436  31.794  26.937  1.00 40.19           H
ATOM   2504  HB2 ASP A 169      69.249  29.791  27.759  1.00 48.07           H
ATOM   2505  HB3 ASP A 169      67.759  29.469  27.313  1.00 48.07           H
ATOM   2506  N   MET A 170      68.196  31.478  30.054  1.00 32.39           N
ATOM   2507  CA  MET A 170      67.581  31.469  31.384  1.00 32.64           C
ATOM   2508  C   MET A 170      66.889  32.785  31.681  1.00 24.96           C
ATOM   2509  O   MET A 170      65.837  32.802  32.325  1.00 22.76           O
ATOM   2510  CB  MET A 170      68.613  31.155  32.480  1.00 30.40           C
ATOM   2511  CG  MET A 170      68.988  29.653  32.588  1.00 29.66           C
ATOM   2512  SD  MET A 170      67.517  28.551  32.463  0.65 24.63           S
ATOM   2513  CE  MET A 170      66.502  29.085  33.847  0.90 26.35           C
ATOM   2514  H   MET A 170      69.056  31.485  30.051  1.00 38.84           H
ATOM   2515  HA  MET A 170      66.915  30.764  31.406  1.00 39.14           H
ATOM   2516  HB2 MET A 170      69.426  31.650  32.292  1.00 36.45           H
ATOM   2517  HB3 MET A 170      68.251  31.432  33.336  1.00 36.45           H
ATOM   2518  HG2 MET A 170      69.596  29.425  31.867  1.00 35.56           H
ATOM   2519  HG3 MET A 170      69.412  29.493  33.445  1.00 35.56           H
ATOM   2520  HE1 MET A 170      65.691  28.554  33.866  1.00 31.59           H
ATOM   2521  HE2 MET A 170      67.000  28.959  34.670  0.00 31.59           H
ATOM   2522  HE3 MET A 170      66.282  30.022  33.733  1.00 31.59           H
ATOM   2523  N   ARG A 171      67.444  33.897  31.197  1.00 32.78           N
ATOM   2524  CA  ARG A 171      66.764  35.182  31.340  1.00 33.64           C
ATOM   2525  C   ARG A 171      65.431  35.209  30.592  1.00 31.31           C
ATOM   2526  O   ARG A 171      64.477  35.830  31.059  1.00 27.75           O
ATOM   2527  CB  ARG A 171      67.675  36.309  30.850  1.00 32.74           C
ATOM   2528  CG  ARG A 171      68.857  36.622  31.853  1.00 36.01           C
ATOM   2529  CD  ARG A 171      69.656  37.905  31.512  1.00 33.83           C
ATOM   2530  NE  ARG A 171      70.460  37.691  30.316  1.00 37.02           N
ATOM   2531  CZ  ARG A 171      70.166  38.129  29.093  1.00 41.82           C
ATOM   2532  NH1 ARG A 171      69.091  38.875  28.865  1.00 39.62           N
ATOM   2533  NH2 ARG A 171      70.970  37.816  28.080  1.00 44.13           N1+
ATOM   2534  H   ARG A 171      68.201  33.934  30.790  1.00 39.30           H
ATOM   2535  HA  ARG A 171      66.580  35.335  32.280  1.00 40.34           H
ATOM   2536  HB2 ARG A 171      68.064  36.053  29.999  1.00 39.26           H
ATOM   2537  HB3 ARG A 171      67.150  37.117  30.745  1.00 39.26           H
ATOM   2538  HG2 ARG A 171      68.488  36.731  32.743  1.00 43.18           H
ATOM   2539  HG3 ARG A 171      69.478  35.876  31.845  1.00 43.18           H
ATOM   2540  HD2 ARG A 171      69.041  38.636  31.344  1.00 40.56           H
ATOM   2541  HD3 ARG A 171      70.250  38.123  32.248  1.00 40.56           H
ATOM   2542  HE  ARG A 171      71.187  37.242  30.408  1.00 44.40           H
ATOM   2543 HH11 ARG A 171      68.559  39.072  29.512  1.00 47.52           H
ATOM   2544 HH12 ARG A 171      68.922  39.155  28.070  1.00 47.52           H
ATOM   2545 HH21 ARG A 171      71.674  37.343  28.220  1.00 52.92           H
ATOM   2546 HH22 ARG A 171      70.801  38.112  27.290  1.00 52.92           H
ATOM   2547  N   GLN A 172      65.361  34.580  29.410  1.00 33.39           N
ATOM   2548  CA  GLN A 172      64.090  34.459  28.684  1.00 33.60           C
ATOM   2549  C   GLN A 172      63.091  33.610  29.453  1.00 30.90           C
ATOM   2550  O   GLN A 172      61.919  33.974  29.554  1.00 30.21           O
ATOM   2551  CB  GLN A 172      64.300  33.861  27.275  1.00 36.20           C
ATOM   2552  CG  GLN A 172      64.820  34.871  26.204  1.00 43.95           C
ATOM   2553  CD  GLN A 172      65.400  34.207  24.920  1.00 45.65           C
ATOM   2554  OE1 GLN A 172      66.220  34.815  24.218  1.00 40.71           O
ATOM   2555  NE2 GLN A 172      64.984  32.974  24.629  1.00 42.91           N
ATOM   2556  H   GLN A 172      66.032  34.219  29.010  1.00 40.03           H
ATOM   2557  HA  GLN A 172      63.707  35.343  28.576  1.00 40.29           H
ATOM   2558  HB2 GLN A 172      64.948  33.141  27.338  1.00 43.41           H
ATOM   2559  HB3 GLN A 172      63.453  33.509  26.959  1.00 43.41           H
ATOM   2560  HG2 GLN A 172      64.085  35.442  25.933  1.00 52.71           H
ATOM   2561  HG3 GLN A 172      65.523  35.409  26.600  1.00 52.71           H
ATOM   2562 HE21 GLN A 172      64.418  32.579  25.141  1.00 51.46           H
ATOM   2563 HE22 GLN A 172      65.282  32.575  23.928  1.00 51.46           H
ATOM   2564  N   LYS A 173      63.525  32.459  29.979  1.00 28.80           N
ATOM   2565  CA  LYS A 173      62.640  31.641  30.806  1.00 28.63           C
ATOM   2566  C   LYS A 173      62.165  32.405  32.031  1.00 31.48           C
ATOM   2567  O   LYS A 173      61.012  32.252  32.452  1.00 29.17           O
ATOM   2568  CB  LYS A 173      63.337  30.365  31.283  1.00 39.81           C
ATOM   2569  CG  LYS A 173      63.962  29.475  30.205  1.00 41.58           C
ATOM   2570  CD  LYS A 173      62.937  28.697  29.398  1.00 45.57           C
ATOM   2571  CE  LYS A 173      63.648  27.598  28.545  1.00 50.91           C
ATOM   2572  NZ  LYS A 173      64.913  28.125  27.863  1.00 52.97           N1+
ATOM   2573  H   LYS A 173      64.315  32.136  29.873  1.00 34.53           H
ATOM   2574  HA  LYS A 173      61.862  31.387  30.285  1.00 34.32           H
ATOM   2575  HB2 LYS A 173      64.048  30.619  31.892  1.00 47.74           H
ATOM   2576  HB3 LYS A 173      62.687  29.825  31.759  1.00 47.74           H
ATOM   2577  HG2 LYS A 173      64.464  30.032  29.590  1.00 49.87           H
ATOM   2578  HG3 LYS A 173      64.554  28.835  30.630  1.00 49.87           H
ATOM   2579  HD2 LYS A 173      62.311  28.264  29.999  1.00 54.65           H
ATOM   2580  HD3 LYS A 173      62.472  29.300  28.797  1.00 54.65           H
ATOM   2581  HE2 LYS A 173      63.902  26.861  29.123  1.00 61.06           H
ATOM   2582  HE3 LYS A 173      63.040  27.287  27.856  1.00 61.06           H
ATOM   2583  HZ1 LYS A 173      65.294  27.477  27.386  1.00 63.54           H
ATOM   2584  HZ2 LYS A 173      64.707  28.800  27.321  1.00 63.54           H
ATOM   2585  HZ3 LYS A 173      65.491  28.412  28.475  1.00 63.54           H
ATOM   2586  N   ALA A 174      63.071  33.156  32.678  1.00 32.68           N
ATOM   2587  CA  ALA A 174      62.692  33.976  33.824  1.00 29.79           C
ATOM   2588  C   ALA A 174      61.513  34.896  33.489  1.00 32.79           C
ATOM   2589  O   ALA A 174      60.534  34.964  34.236  1.00 30.65           O
ATOM   2590  CB  ALA A 174      63.902  34.787  34.292  1.00 30.39           C
ATOM   2591  H   ALA A 174      63.904  33.204  32.469  1.00 39.19           H
ATOM   2592  HA  ALA A 174      62.421  33.395  34.552  1.00 35.72           H
ATOM   2593  HB1 ALA A 174      63.643  35.329  35.053  1.00 36.44           H
ATOM   2594  HB2 ALA A 174      64.612  34.177  34.545  1.00 36.44           H
ATOM   2595  HB3 ALA A 174      64.199  35.357  33.565  1.00 36.44           H
ATOM   2596  N   HIS A 175      61.611  35.649  32.391  1.00 25.83           N
ATOM   2597  CA  HIS A 175      60.523  36.558  32.022  1.00 33.20           C
ATOM   2598  C   HIS A 175      59.221  35.805  31.741  1.00 33.13           C
ATOM   2599  O   HIS A 175      58.156  36.179  32.247  1.00 31.58           O
ATOM   2600  CB  HIS A 175      60.932  37.392  30.802  1.00 35.19           C
ATOM   2601  CG  HIS A 175      61.669  38.633  31.168  1.00 27.47           C
ATOM   2602  ND1 HIS A 175      61.127  39.586  32.000  1.00 31.22           N1+
ATOM   2603  CD2 HIS A 175      62.910  39.063  30.857  1.00 32.79           C
ATOM   2604  CE1 HIS A 175      61.985  40.578  32.146  1.00 29.35           C
ATOM   2605  NE2 HIS A 175      63.084  40.275  31.484  1.00 33.55           N
ATOM   2606  H   HIS A 175      62.281  35.652  31.852  1.00 30.97           H
ATOM   2607  HA  HIS A 175      60.362  37.168  32.759  1.00 39.81           H
ATOM   2608  HB2 HIS A 175      60.134  37.650  30.315  1.00 42.19           H
ATOM   2609  HB3 HIS A 175      61.509  36.858  30.234  1.00 42.19           H
ATOM   2610  HD1 HIS A 175      60.336  39.559  32.337  1.00 37.44           H
ATOM   2611  HD2 HIS A 175      63.527  38.627  30.314  1.00 39.32           H
ATOM   2612  HE1 HIS A 175      61.854  41.339  32.664  1.00 35.19           H
ATOM   2613  HE2 HIS A 175      63.789  40.765  31.436  1.00 40.23           H
ATOM   2614  N   SER A 176      59.290  34.741  30.931  1.00 35.24           N
ATOM   2615  CA  SER A 176      58.084  33.985  30.588  1.00 38.48           C
ATOM   2616  C   SER A 176      57.493  33.291  31.814  1.00 32.40           C
ATOM   2617  O   SER A 176      56.268  33.260  31.980  1.00 38.67           O
ATOM   2618  CB  SER A 176      58.369  32.982  29.446  1.00 31.16           C
ATOM   2619  OG  SER A 176      59.239  31.935  29.807  1.00 38.08           O
ATOM   2620  H   SER A 176      60.013  34.443  30.573  1.00 42.26           H
ATOM   2621  HA  SER A 176      57.417  34.609  30.262  1.00 46.14           H
ATOM   2622  HB2 SER A 176      57.525  32.595  29.163  1.00 37.36           H
ATOM   2623  HB3 SER A 176      58.765  33.467  28.706  1.00 37.36           H
ATOM   2624  HG  SER A 176      59.981  32.247  30.047  1.00 45.67           H
ATOM   2625  N   THR A 177      58.340  32.754  32.704  1.00 35.63           N
ATOM   2626  CA  THR A 177      57.848  32.166  33.955  1.00 36.84           C
ATOM   2627  C   THR A 177      57.174  33.209  34.834  1.00 36.00           C
ATOM   2628  O   THR A 177      56.140  32.935  35.456  1.00 35.29           O
ATOM   2629  CB  THR A 177      58.997  31.485  34.713  1.00 35.43           C
ATOM   2630  OG1 THR A 177      59.448  30.336  33.978  1.00 29.41           O
ATOM   2631  CG2 THR A 177      58.562  31.024  36.063  1.00 34.37           C
ATOM   2632  H   THR A 177      59.194  32.719  32.607  1.00 42.73           H
ATOM   2633  HA  THR A 177      57.189  31.486  33.742  1.00 44.18           H
ATOM   2634  HB  THR A 177      59.731  32.110  34.822  1.00 42.49           H
ATOM   2635  HG1 THR A 177      59.720  30.569  33.218  1.00 35.26           H
ATOM   2636 HG21 THR A 177      59.303  30.598  36.522  1.00 41.21           H
ATOM   2637 HG22 THR A 177      58.257  31.780  36.589  1.00 41.21           H
ATOM   2638 HG23 THR A 177      57.836  30.386  35.977  1.00 41.21           H
ATOM   2639  N   TRP A 178      57.743  34.411  34.899  1.00 32.11           N
ATOM   2640  CA  TRP A 178      57.135  35.481  35.681  1.00 34.24           C
ATOM   2641  C   TRP A 178      55.760  35.841  35.127  1.00 44.52           C
ATOM   2642  O   TRP A 178      54.850  36.230  35.880  1.00 41.34           O
ATOM   2643  CB  TRP A 178      58.041  36.708  35.654  1.00 32.61           C
ATOM   2644  CG  TRP A 178      57.595  37.861  36.493  1.00 33.78           C
ATOM   2645  CD1 TRP A 178      56.824  38.897  36.111  1.00 34.54           C
ATOM   2646  CD2 TRP A 178      57.934  38.088  37.873  1.00 36.52           C
ATOM   2647  NE1 TRP A 178      56.648  39.776  37.167  1.00 36.52           N
ATOM   2648  CE2 TRP A 178      57.324  39.295  38.257  1.00 38.71           C
ATOM   2649  CE3 TRP A 178      58.692  37.378  38.819  1.00 35.79           C
ATOM   2650  CZ2 TRP A 178      57.455  39.821  39.536  1.00 35.78           C
ATOM   2651  CZ3 TRP A 178      58.814  37.901  40.092  1.00 38.22           C
ATOM   2652  CH2 TRP A 178      58.196  39.112  40.440  1.00 33.63           C
ATOM   2653  H   TRP A 178      58.475  34.630  34.502  1.00 38.51           H
ATOM   2654  HA  TRP A 178      57.032  35.193  36.601  1.00 41.05           H
ATOM   2655  HB2 TRP A 178      58.921  36.445  35.965  1.00 39.11           H
ATOM   2656  HB3 TRP A 178      58.102  37.023  34.738  1.00 39.11           H
ATOM   2657  HD1 TRP A 178      56.468  39.010  35.259  1.00 41.42           H
ATOM   2658  HE1 TRP A 178      56.194  40.505  37.142  1.00 43.80           H
ATOM   2659  HE3 TRP A 178      59.112  36.581  38.590  1.00 42.92           H
ATOM   2660  HZ2 TRP A 178      57.035  40.616  39.775  1.00 42.91           H
ATOM   2661  HZ3 TRP A 178      59.318  37.445  40.728  1.00 45.83           H
ATOM   2662  HH2 TRP A 178      58.289  39.438  41.306  1.00 40.33           H
ATOM   2663  N   LYS A 179      55.602  35.739  33.801  1.00 37.20           N
ATOM   2664  CA  LYS A 179      54.314  36.044  33.178  1.00 46.54           C
ATOM   2665  C   LYS A 179      53.256  35.010  33.566  1.00 36.92           C
ATOM   2666  O   LYS A 179      52.096  35.351  33.810  1.00 39.17           O
ATOM   2667  CB  LYS A 179      54.476  36.138  31.646  1.00 39.00           C
ATOM   2668  CG  LYS A 179      55.179  37.408  31.195  1.00 36.03           C
ATOM   2669  CD  LYS A 179      55.278  37.488  29.691  1.00 42.24           C
ATOM   2670  CE  LYS A 179      55.920  38.809  29.249  1.00 46.31           C
ATOM   2671  NZ  LYS A 179      57.378  38.869  29.548  1.00 48.60           N1+
ATOM   2672  H   LYS A 179      56.218  35.498  33.250  1.00 44.61           H
ATOM   2673  HA  LYS A 179      54.011  36.909  33.496  1.00 55.82           H
ATOM   2674  HB2 LYS A 179      55.000  35.382  31.338  1.00 46.77           H
ATOM   2675  HB3 LYS A 179      53.597  36.121  31.235  1.00 46.77           H
ATOM   2676  HG2 LYS A 179      54.678  38.179  31.507  1.00 43.20           H
ATOM   2677  HG3 LYS A 179      56.078  37.423  31.559  1.00 43.20           H
ATOM   2678  HD2 LYS A 179      55.828  36.758  29.367  1.00 50.65           H
ATOM   2679  HD3 LYS A 179      54.389  37.437  29.307  1.00 50.65           H
ATOM   2680  HE2 LYS A 179      55.805  38.912  28.292  1.00 55.54           H
ATOM   2681  HE3 LYS A 179      55.488  39.542  29.716  1.00 55.54           H
ATOM   2682  HZ1 LYS A 179      57.712  39.649  29.278  1.00 58.28           H
ATOM   2683  HZ2 LYS A 179      57.513  38.785  30.424  1.00 58.28           H
ATOM   2684  HZ3 LYS A 179      57.802  38.211  29.126  1.00 58.28           H
ATOM   2685  N   GLN A 180      53.648  33.749  33.664  1.00 38.84           N
ATOM   2686  CA  GLN A 180      52.734  32.711  34.113  1.00 44.93           C
ATOM   2687  C   GLN A 180      52.356  32.881  35.579  1.00 42.06           C
ATOM   2688  O   GLN A 180      51.332  32.333  35.999  1.00 36.13           O
ATOM   2689  CB  GLN A 180      53.370  31.323  33.906  1.00 42.81           C
ATOM   2690  CG  GLN A 180      53.769  31.027  32.470  1.00 41.08           C
ATOM   2691  CD  GLN A 180      54.437  29.680  32.293  1.00 39.35           C
ATOM   2692  OE1 GLN A 180      55.355  29.340  33.027  1.00 49.09           O
ATOM   2693  NE2 GLN A 180      54.009  28.927  31.291  1.00 38.42           N
ATOM   2694  H   GLN A 180      54.438  33.467  33.476  1.00 46.58           H
ATOM   2695  HA  GLN A 180      51.922  32.753  33.585  1.00 53.89           H
ATOM   2696  HB2 GLN A 180      54.169  31.262  34.452  1.00 51.35           H
ATOM   2697  HB3 GLN A 180      52.733  30.645  34.181  1.00 51.35           H
ATOM   2698  HG2 GLN A 180      52.974  31.039  31.915  1.00 49.26           H
ATOM   2699  HG3 GLN A 180      54.391  31.708  32.170  1.00 49.26           H
ATOM   2700 HE21 GLN A 180      53.380  29.211  30.778  1.00 46.07           H
ATOM   2701 HE22 GLN A 180      54.360  28.154  31.154  1.00 46.07           H
ATOM   2702  N   MET A 181      53.195  33.565  36.372  1.00 42.12           N
ATOM   2703  CA  MET A 181      52.863  33.823  37.770  1.00 51.16           C
ATOM   2704  C   MET A 181      51.749  34.848  37.912  1.00 49.86           C
ATOM   2705  O   MET A 181      51.170  34.975  38.993  1.00 52.26           O
ATOM   2706  CB  MET A 181      54.098  34.305  38.528  1.00 46.88           C
ATOM   2707  CG  MET A 181      55.188  33.215  38.691  1.00 49.59           C
ATOM   2708  SD  MET A 181      56.675  33.862  39.504  1.00 46.85           S
ATOM   2709  CE  MET A 181      56.197  33.984  41.246  1.00 49.01           C
ATOM   2710  H   MET A 181      53.953  33.885  36.123  1.00 50.52           H
ATOM   2711  HA  MET A 181      52.574  32.992  38.178  1.00 61.36           H
ATOM   2712  HB2 MET A 181      54.491  35.050  38.046  1.00 56.23           H
ATOM   2713  HB3 MET A 181      53.829  34.592  39.415  1.00 56.23           H
ATOM   2714  HG2 MET A 181      54.837  32.492  39.233  1.00 59.48           H
ATOM   2715  HG3 MET A 181      55.441  32.885  37.815  1.00 59.48           H
ATOM   2716  HE1 MET A 181      56.948  34.327  41.756  1.00 58.78           H
ATOM   2717  HE2 MET A 181      55.442  34.587  41.324  1.00 58.78           H
ATOM   2718  HE3 MET A 181      55.953  33.103  41.569  1.00 58.78           H
ATOM   2719  N   GLY A 182      51.439  35.583  36.850  1.00 48.66           N
ATOM   2720  CA  GLY A 182      50.373  36.556  36.929  1.00 51.47           C
ATOM   2721  C   GLY A 182      50.638  37.708  37.874  1.00 54.33           C
ATOM   2722  O   GLY A 182      49.689  38.276  38.416  1.00 55.30           O
ATOM   2723  H   GLY A 182      51.828  35.535  36.085  1.00 58.36           H
ATOM   2724  HA2 GLY A 182      50.215  36.923  36.045  1.00 61.73           H
ATOM   2725  HA3 GLY A 182      49.561  36.111  37.219  1.00 61.73           H
ATOM   2726  N   GLU A 183      51.908  38.077  38.069  1.00 58.35           N
ATOM   2727  CA  GLU A 183      52.274  39.183  38.949  1.00 50.99           C
ATOM   2728  C   GLU A 183      51.834  40.529  38.363  1.00 52.78           C
ATOM   2729  O   GLU A 183      51.960  40.777  37.161  1.00 47.71           O
ATOM   2730  CB  GLU A 183      53.793  39.162  39.178  1.00 49.17           C
ATOM   2731  CG  GLU A 183      54.306  37.959  39.982  1.00 53.58           C
ATOM   2732  CD  GLU A 183      53.924  38.036  41.462  1.00 51.76           C
ATOM   2733  OE1 GLU A 183      53.734  36.983  42.095  1.00 56.51           O
ATOM   2734  OE2 GLU A 183      53.823  39.154  41.999  1.00 51.35           O1-
ATOM   2735  H   GLU A 183      52.582  37.695  37.697  1.00 69.98           H
ATOM   2736  HA  GLU A 183      51.836  39.067  39.806  1.00 61.15           H
ATOM   2737  HB2 GLU A 183      54.235  39.149  38.315  1.00 58.97           H
ATOM   2738  HB3 GLU A 183      54.043  39.965  39.660  1.00 58.97           H
ATOM   2739  HG2 GLU A 183      53.925  37.146  39.615  1.00 64.26           H
ATOM   2740  HG3 GLU A 183      55.274  37.928  39.923  1.00 64.26           H
ATOM   2741  N   GLN A 184      51.310  41.408  39.229  1.00 58.68           N
ATOM   2742  CA  GLN A 184      50.967  42.765  38.801  1.00 56.33           C
ATOM   2743  C   GLN A 184      52.219  43.556  38.449  1.00 55.54           C
ATOM   2744  O   GLN A 184      52.261  44.243  37.420  1.00 54.11           O
ATOM   2745  CB  GLN A 184      50.175  43.498  39.889  1.00 51.94           C
ATOM   2746  H   GLN A 184      51.147  41.243  40.057  1.00 70.39           H
ATOM   2747  HA  GLN A 184      50.410  42.715  38.008  1.00 67.57           H
ATOM   2748  HB1 GLN A 184      49.360  43.004  40.073  1.00 62.30           H
ATOM   2749  HB3 GLN A 184      49.959  44.390  39.576  1.00 62.30           H
ATOM   2750  N   ARG A 185      53.255  43.469  39.290  1.00 54.42           N
ATOM   2751  CA  ARG A 185      54.515  44.160  39.020  1.00 47.57           C
ATOM   2752  C   ARG A 185      55.353  43.384  38.019  1.00 41.25           C
ATOM   2753  O   ARG A 185      55.528  42.171  38.148  1.00 43.15           O
ATOM   2754  CB  ARG A 185      55.328  44.367  40.304  1.00 46.26           C
ATOM   2755  CG  ARG A 185      55.015  45.635  41.038  1.00 50.75           C
ATOM   2756  CD  ARG A 185      55.438  46.898  40.232  1.00 54.46           C
ATOM   2757  NE  ARG A 185      56.850  47.265  40.366  1.00 50.18           N
ATOM   2758  CZ  ARG A 185      57.386  48.360  39.831  1.00 44.65           C
ATOM   2759  NH1 ARG A 185      56.658  49.185  39.086  1.00 51.98           N
ATOM   2760  NH2 ARG A 185      58.651  48.640  40.033  1.00 40.71           N1+
ATOM   2761  H   ARG A 185      53.251  43.017  40.022  1.00 65.27           H
ATOM   2762  HA  ARG A 185      54.323  45.032  38.641  1.00 57.05           H
ATOM   2763  HB2 ARG A 185      55.151  43.627  40.905  1.00 55.48           H
ATOM   2764  HB3 ARG A 185      56.270  44.384  40.075  1.00 55.48           H
ATOM   2765  HG2 ARG A 185      54.060  45.683  41.196  1.00 60.87           H
ATOM   2766  HG3 ARG A 185      55.494  45.640  41.881  1.00 60.87           H
ATOM   2767  HD2 ARG A 185      55.265  46.738  39.291  1.00 65.32           H
ATOM   2768  HD3 ARG A 185      54.909  47.652  40.538  1.00 65.32           H
ATOM   2769  HE  ARG A 185      57.379  46.699  40.739  1.00 60.19           H
ATOM   2770 HH11 ARG A 185      55.824  49.023  38.954  1.00 62.35           H
ATOM   2771 HH12 ARG A 185      57.019  49.886  38.742  1.00 62.35           H
ATOM   2772 HH21 ARG A 185      59.138  48.110  40.504  1.00 48.82           H
ATOM   2773 HH22 ARG A 185      59.000  49.337  39.671  1.00 48.82           H
ATOM   2774  N   GLU A 186      55.889  44.100  37.037  1.00 43.75           N
ATOM   2775  CA  GLU A 186      56.774  43.493  36.061  1.00 46.65           C
ATOM   2776  C   GLU A 186      58.053  43.001  36.740  1.00 42.15           C
ATOM   2777  O   GLU A 186      58.462  43.488  37.805  1.00 30.99           O
ATOM   2778  CB  GLU A 186      57.115  44.488  34.939  1.00 45.89           C
ATOM   2779  CG  GLU A 186      56.044  44.658  33.809  1.00 47.50           C
ATOM   2780  CD  GLU A 186      54.883  45.594  34.182  1.00 61.03           C
ATOM   2781  OE1 GLU A 186      53.884  45.680  33.386  1.00 58.97           O
ATOM   2782  OE2 GLU A 186      54.978  46.248  35.262  1.00 57.90           O1-
ATOM   2783  H   GLU A 186      55.754  44.941  36.916  1.00 52.47           H
ATOM   2784  HA  GLU A 186      56.331  42.728  35.662  1.00 55.95           H
ATOM   2785  HB2 GLU A 186      57.251  45.361  35.338  1.00 55.03           H
ATOM   2786  HB3 GLU A 186      57.937  44.197  34.514  1.00 55.03           H
ATOM   2787  HG2 GLU A 186      56.477  45.023  33.021  1.00 56.97           H
ATOM   2788  HG3 GLU A 186      55.668  43.788  33.602  1.00 56.97           H
ATOM   2789  N   LEU A 187      58.652  41.986  36.127  1.00 35.84           N
ATOM   2790  CA  LEU A 187      59.961  41.532  36.543  1.00 35.81           C
ATOM   2791  C   LEU A 187      60.961  42.577  36.083  1.00 33.79           C
ATOM   2792  O   LEU A 187      61.084  42.832  34.884  1.00 31.86           O
ATOM   2793  CB  LEU A 187      60.281  40.174  35.921  1.00 40.29           C
ATOM   2794  CG  LEU A 187      61.686  39.597  36.166  1.00 33.57           C
ATOM   2795  CD1 LEU A 187      61.905  39.376  37.646  1.00 34.75           C
ATOM   2796  CD2 LEU A 187      61.921  38.273  35.378  1.00 33.09           C
ATOM   2797  H   LEU A 187      58.318  41.547  35.467  1.00 42.98           H
ATOM   2798  HA  LEU A 187      59.998  41.457  37.510  1.00 42.94           H
ATOM   2799  HB2 LEU A 187      59.644  39.529  36.266  1.00 48.32           H
ATOM   2800  HB3 LEU A 187      60.168  40.250  34.961  1.00 48.32           H
ATOM   2801  HG  LEU A 187      62.345  40.241  35.863  1.00 40.25           H
ATOM   2802 HD11 LEU A 187      62.794  39.013  37.783  1.00 41.67           H
ATOM   2803 HD12 LEU A 187      61.820  40.225  38.108  1.00 41.67           H
ATOM   2804 HD13 LEU A 187      61.238  38.753  37.974  1.00 41.67           H
ATOM   2805 HD21 LEU A 187      62.816  37.950  35.564  1.00 39.68           H
ATOM   2806 HD22 LEU A 187      61.266  37.617  35.662  1.00 39.68           H
ATOM   2807 HD23 LEU A 187      61.823  38.449  34.429  1.00 39.68           H
ATOM   2808  N   GLN A 188      61.649  43.213  37.017  1.00 29.92           N
ATOM   2809  CA  GLN A 188      62.672  44.165  36.607  1.00 28.87           C
ATOM   2810  C   GLN A 188      63.903  43.429  36.023  1.00 31.61           C
ATOM   2811  O   GLN A 188      64.054  42.206  36.130  1.00 30.48           O
ATOM   2812  CB  GLN A 188      63.027  45.039  37.791  1.00 30.12           C
ATOM   2813  CG  GLN A 188      61.789  45.579  38.469  1.00 32.51           C
ATOM   2814  CD  GLN A 188      60.985  46.531  37.546  1.00 37.12           C
ATOM   2815  OE1 GLN A 188      61.554  47.307  36.763  1.00 35.29           O
ATOM   2816  NE2 GLN A 188      59.666  46.451  37.633  1.00 41.43           N
ATOM   2817  H   GLN A 188      61.550  43.118  37.866  1.00 35.87           H
ATOM   2818  HA  GLN A 188      62.310  44.736  35.912  1.00 34.61           H
ATOM   2819  HB2 GLN A 188      63.524  44.514  38.439  1.00 36.12           H
ATOM   2820  HB3 GLN A 188      63.560  45.790  37.487  1.00 36.12           H
ATOM   2821  HG2 GLN A 188      61.212  44.838  38.714  1.00 38.98           H
ATOM   2822  HG3 GLN A 188      62.050  46.075  39.260  1.00 38.98           H
ATOM   2823 HE21 GLN A 188      59.304  45.894  38.179  1.00 49.68           H
ATOM   2824 HE22 GLN A 188      59.172  46.956  37.144  1.00 49.68           H
ATOM   2825  N   GLU A 189      64.763  44.189  35.355  1.00 24.27           N
ATOM   2826  CA  GLU A 189      65.954  43.679  34.705  1.00 28.31           C
ATOM   2827  C   GLU A 189      66.971  44.815  34.728  1.00 30.60           C
ATOM   2828  O   GLU A 189      66.593  45.959  34.496  1.00 32.61           O
ATOM   2829  CB  GLU A 189      65.632  43.241  33.271  1.00 28.30           C
ATOM   2830  CG  GLU A 189      66.770  42.596  32.496  1.00 39.99           C
ATOM   2831  CD  GLU A 189      66.324  42.104  31.106  1.00 40.93           C
ATOM   2832  OE1 GLU A 189      65.204  41.603  30.987  1.00 37.57           O
ATOM   2833  OE2 GLU A 189      67.092  42.227  30.126  1.00 51.01           O1-
ATOM   2834  H   GLU A 189      64.669  45.039  35.263  1.00 29.10           H
ATOM   2835  HA  GLU A 189      66.308  42.923  35.199  1.00 33.94           H
ATOM   2836  HB2 GLU A 189      64.905  42.599  33.305  1.00 33.92           H
ATOM   2837  HB3 GLU A 189      65.348  44.022  32.771  1.00 33.92           H
ATOM   2838  HG2 GLU A 189      67.479  43.246  32.373  1.00 47.96           H
ATOM   2839  HG3 GLU A 189      67.100  41.832  32.994  1.00 47.96           H
ATOM   2840  N   GLY A 190      68.238  44.530  35.022  1.00 24.25           N
ATOM   2841  CA  GLY A 190      69.233  45.593  34.931  1.00 25.11           C
ATOM   2842  C   GLY A 190      70.638  45.159  35.306  1.00 21.07           C
ATOM   2843  O   GLY A 190      70.984  43.966  35.330  1.00 18.21           O
ATOM   2844  H   GLY A 190      68.537  43.762  35.266  1.00 29.07           H
ATOM   2845  HA2 GLY A 190      69.255  45.931  34.022  1.00 30.10           H
ATOM   2846  HA3 GLY A 190      68.975  46.320  35.519  1.00 30.10           H
ATOM   2847  N   THR A 191      71.452  46.176  35.568  1.00 19.47           N
ATOM   2848  CA  THR A 191      72.884  46.011  35.790  1.00 20.89           C
ATOM   2849  C   THR A 191      73.118  46.105  37.287  1.00 19.29           C
ATOM   2850  O   THR A 191      72.710  47.083  37.921  1.00 20.90           O
ATOM   2851  CB  THR A 191      73.713  47.072  35.038  1.00 21.06           C
ATOM   2852  OG1 THR A 191      73.581  46.854  33.635  1.00 22.60           O
ATOM   2853  CG2 THR A 191      75.187  47.001  35.392  1.00 18.07           C
ATOM   2854  H   THR A 191      71.190  46.993  35.624  1.00 23.34           H
ATOM   2855  HA  THR A 191      73.160  45.131  35.489  1.00 25.03           H
ATOM   2856  HB  THR A 191      73.385  47.957  35.260  1.00 25.24           H
ATOM   2857  HG1 THR A 191      72.775  46.918  33.409  1.00 27.09           H
ATOM   2858 HG21 THR A 191      75.678  47.679  34.903  1.00 21.65           H
ATOM   2859 HG22 THR A 191      75.306  47.149  36.344  1.00 21.65           H
ATOM   2860 HG23 THR A 191      75.541  46.128  35.163  1.00 21.65           H
ATOM   2861  N   TYR A 192      73.757  45.090  37.853  1.00 22.00           N
ATOM   2862  CA  TYR A 192      74.179  45.130  39.248  1.00 17.37           C
ATOM   2863  C   TYR A 192      75.638  45.583  39.343  1.00 20.13           C
ATOM   2864  O   TYR A 192      76.528  45.004  38.701  1.00 16.80           O
ATOM   2865  CB  TYR A 192      73.999  43.746  39.859  1.00 21.20           C
ATOM   2866  CG  TYR A 192      74.460  43.521  41.257  1.00 18.87           C
ATOM   2867  CD1 TYR A 192      73.599  43.708  42.332  1.00 21.45           C
ATOM   2868  CD2 TYR A 192      75.736  43.050  41.506  1.00 21.23           C
ATOM   2869  CE1 TYR A 192      74.009  43.460  43.633  1.00 23.48           C
ATOM   2870  CE2 TYR A 192      76.167  42.796  42.797  1.00 16.66           C
ATOM   2871  CZ  TYR A 192      75.298  42.993  43.862  1.00 21.26           C
ATOM   2872  OH  TYR A 192      75.707  42.746  45.154  1.00 17.27           O
ATOM   2873  H   TYR A 192      73.961  44.359  37.447  1.00 26.37           H
ATOM   2874  HA  TYR A 192      73.627  45.759  39.738  1.00 20.82           H
ATOM   2875  HB2 TYR A 192      73.053  43.534  39.838  1.00 25.41           H
ATOM   2876  HB3 TYR A 192      74.476  43.112  39.301  1.00 25.41           H
ATOM   2877  HD1 TYR A 192      72.734  44.010  42.177  1.00 25.71           H
ATOM   2878  HD2 TYR A 192      76.317  42.908  40.794  1.00 25.44           H
ATOM   2879  HE1 TYR A 192      73.425  43.596  44.343  1.00 28.15           H
ATOM   2880  HE2 TYR A 192      77.031  42.486  42.949  1.00 19.96           H
ATOM   2881  HH  TYR A 192      75.084  42.919  45.690  1.00 20.70           H
ATOM   2882  N   VAL A 193      75.901  46.567  40.190  1.00 18.81           N
ATOM   2883  CA  VAL A 193      77.272  46.973  40.479  1.00 19.89           C
ATOM   2884  C   VAL A 193      77.673  46.450  41.856  1.00 20.63           C
ATOM   2885  O   VAL A 193      76.978  46.666  42.854  1.00 16.18           O
ATOM   2886  CB  VAL A 193      77.431  48.495  40.395  1.00 17.28           C
ATOM   2887  CG1 VAL A 193      76.516  49.160  41.380  1.00 15.43           C
ATOM   2888  CG2 VAL A 193      78.966  48.901  40.602  1.00 17.90           C
ATOM   2889  H   VAL A 193      75.304  47.018  40.613  1.00 22.54           H
ATOM   2890  HA  VAL A 193      77.864  46.574  39.823  1.00 23.84           H
ATOM   2891  HB  VAL A 193      77.167  48.785  39.508  1.00 20.70           H
ATOM   2892 HG11 VAL A 193      76.628  50.121  41.315  1.00 18.49           H
ATOM   2893 HG12 VAL A 193      75.600  48.918  41.172  1.00 18.49           H
ATOM   2894 HG13 VAL A 193      76.743  48.859  42.274  1.00 18.49           H
ATOM   2895 HG21 VAL A 193      79.047  49.866  40.545  1.00 21.45           H
ATOM   2896 HG22 VAL A 193      79.259  48.594  41.474  1.00 21.45           H
ATOM   2897 HG23 VAL A 193      79.499  48.482  39.907  1.00 21.45           H
ATOM   2898  N   MET A 194      78.808  45.794  41.926  1.00 17.11           N
ATOM   2899  CA  MET A 194      79.365  45.401  43.210  1.00 22.43           C
ATOM   2900  C   MET A 194      80.404  46.423  43.684  1.00 27.83           C
ATOM   2901  O   MET A 194      81.301  46.845  42.915  1.00 15.78           O
ATOM   2902  CB  MET A 194      79.962  44.007  43.130  1.00 16.44           C
ATOM   2903  CG  MET A 194      80.245  43.364  44.499  1.00 29.04           C
ATOM   2904  SD  MET A 194      81.989  43.424  44.894  1.00 33.51           S
ATOM   2905  CE  MET A 194      82.107  42.370  46.347  1.00 28.06           C
ATOM   2906  H   MET A 194      79.282  45.561  41.247  1.00 20.50           H
ATOM   2907  HA  MET A 194      78.646  45.372  43.860  1.00 26.88           H
ATOM   2908  HB2 MET A 194      79.343  43.430  42.656  1.00 19.69           H
ATOM   2909  HB3 MET A 194      80.801  44.054  42.647  1.00 19.69           H
ATOM   2910  HG2 MET A 194      79.760  43.847  45.187  1.00 34.81           H
ATOM   2911  HG3 MET A 194      79.969  42.435  44.481  1.00 34.81           H
ATOM   2912  HE1 MET A 194      83.031  42.340  46.641  1.00 33.65           H
ATOM   2913  HE2 MET A 194      81.548  42.738  47.050  1.00 33.65           H
ATOM   2914  HE3 MET A 194      81.803  41.479  46.116  1.00 33.65           H
ATOM   2915  N   LEU A 195      80.250  46.807  44.955  1.00 16.74           N
ATOM   2916  CA  LEU A 195      81.203  47.538  45.787  1.00 21.72           C
ATOM   2917  C   LEU A 195      81.605  46.701  47.010  1.00 19.32           C
ATOM   2918  O   LEU A 195      80.847  45.849  47.492  1.00 18.52           O
ATOM   2919  CB  LEU A 195      80.598  48.836  46.326  1.00 25.86           C
ATOM   2920  CG  LEU A 195      80.461  50.038  45.416  1.00 26.96           C
ATOM   2921  CD1 LEU A 195      79.478  49.782  44.284  1.00 28.69           C
ATOM   2922  CD2 LEU A 195      79.962  51.155  46.254  1.00 30.31           C
ATOM   2923  H   LEU A 195      79.529  46.633  45.391  1.00 20.05           H
ATOM   2924  HA  LEU A 195      81.998  47.750  45.273  1.00 26.03           H
ATOM   2925  HB2 LEU A 195      79.705  48.631  46.646  1.00 31.00           H
ATOM   2926  HB3 LEU A 195      81.140  49.121  47.078  1.00 31.00           H
ATOM   2927  HG  LEU A 195      81.324  50.278  45.044  1.00 32.32           H
ATOM   2928 HD11 LEU A 195      79.422  50.575  43.729  1.00 34.40           H
ATOM   2929 HD12 LEU A 195      79.792  49.030  43.757  1.00 34.40           H
ATOM   2930 HD13 LEU A 195      78.607  49.580  44.661  1.00 34.40           H
ATOM   2931 HD21 LEU A 195      79.863  51.944  45.700  1.00 36.34           H
ATOM   2932 HD22 LEU A 195      79.105  50.906  46.634  1.00 36.34           H
ATOM   2933 HD23 LEU A 195      80.601  51.326  46.964  1.00 36.34           H
ATOM   2934  N   GLY A 196      82.751  47.041  47.595  1.00 20.96           N
ATOM   2935  CA  GLY A 196      83.253  46.262  48.720  1.00 19.50           C
ATOM   2936  C   GLY A 196      82.388  46.362  49.968  1.00 19.81           C
ATOM   2937  O   GLY A 196      82.102  45.358  50.628  1.00 21.30           O
ATOM   2938  H   GLY A 196      83.248  47.704  47.365  1.00 25.12           H
ATOM   2939  HA2 GLY A 196      83.307  45.329  48.462  1.00 23.37           H
ATOM   2940  HA3 GLY A 196      84.146  46.567  48.945  1.00 23.37           H
ATOM   2941  N   GLY A 197      81.974  47.563  50.314  1.00 18.95           N
ATOM   2942  CA  GLY A 197      81.313  47.778  51.572  1.00 19.93           C
ATOM   2943  C   GLY A 197      82.307  47.777  52.714  1.00 17.72           C
ATOM   2944  O   GLY A 197      83.505  47.742  52.509  1.00 17.34           O
ATOM   2945  H   GLY A 197      82.065  48.271  49.835  1.00 22.71           H
ATOM   2946  HA2 GLY A 197      80.853  48.632  51.559  1.00 23.88           H
ATOM   2947  HA3 GLY A 197      80.662  47.075  51.724  1.00 23.88           H
ATOM   2948  N   PRO A 198      81.818  47.747  53.951  1.00 19.50           N
ATOM   2949  CA  PRO A 198      80.429  47.533  54.369  1.00 17.07           C
ATOM   2950  C   PRO A 198      79.567  48.775  54.578  1.00 21.77           C
ATOM   2951  O   PRO A 198      78.382  48.591  54.887  1.00 20.98           O
ATOM   2952  CB  PRO A 198      80.599  46.827  55.694  1.00 17.64           C
ATOM   2953  CG  PRO A 198      81.875  47.446  56.279  1.00 21.12           C
ATOM   2954  CD  PRO A 198      82.762  47.665  55.070  1.00 20.55           C
ATOM   2955  HA  PRO A 198      79.982  46.938  53.747  1.00 20.45           H
ATOM   2956  HB2 PRO A 198      79.834  47.005  56.264  1.00 21.13           H
ATOM   2957  HB3 PRO A 198      80.711  45.874  55.549  1.00 21.13           H
ATOM   2958  HG2 PRO A 198      81.665  48.288  56.712  1.00 25.31           H
ATOM   2959  HG3 PRO A 198      82.286  46.828  56.903  1.00 25.31           H
ATOM   2960  HD2 PRO A 198      83.252  48.498  55.159  1.00 24.63           H
ATOM   2961  HD3 PRO A 198      83.361  46.912  54.951  1.00 24.63           H
ATOM   2962  N   ASN A 199      80.125  49.984  54.523  1.00 22.11           N
ATOM   2963  CA  ASN A 199      79.280  51.161  54.702  1.00 18.45           C
ATOM   2964  C   ASN A 199      78.364  51.300  53.496  1.00 16.86           C
ATOM   2965  O   ASN A 199      78.685  50.851  52.388  1.00 21.30           O
ATOM   2966  CB  ASN A 199      80.096  52.461  54.877  1.00 19.15           C
ATOM   2967  CG  ASN A 199      80.869  52.836  53.649  1.00 16.09           C
ATOM   2968  OD1 ASN A 199      81.976  52.359  53.419  1.00 18.22           O
ATOM   2969  ND2 ASN A 199      80.277  53.665  52.822  1.00 18.36           N
ATOM   2970  H   ASN A 199      80.959  50.146  54.388  1.00 26.50           H
ATOM   2971  HA  ASN A 199      78.728  51.041  55.490  1.00 22.11           H
ATOM   2972  HB2 ASN A 199      79.488  53.189  55.082  1.00 22.95           H
ATOM   2973  HB3 ASN A 199      80.727  52.341  55.603  1.00 22.95           H
ATOM   2974 HD21 ASN A 199      80.676  53.913  52.102  1.00 22.00           H
ATOM   2975 HD22 ASN A 199      79.489  53.960  53.000  1.00 22.00           H
ATOM   2976  N   PHE A 200      77.225  51.937  53.711  1.00 16.72           N
ATOM   2977  CA  PHE A 200      76.365  52.301  52.609  1.00 22.42           C
ATOM   2978  C   PHE A 200      76.875  53.610  51.983  1.00 22.73           C
ATOM   2979  O   PHE A 200      77.628  54.371  52.605  1.00 14.67           O
ATOM   2980  CB  PHE A 200      74.914  52.419  53.089  1.00 22.88           C
ATOM   2981  CG  PHE A 200      74.153  51.099  53.136  1.00 27.20           C
ATOM   2982  CD1 PHE A 200      74.718  49.941  53.634  1.00 36.30           C
ATOM   2983  CD2 PHE A 200      72.847  51.033  52.684  1.00 39.59           C
ATOM   2984  CE1 PHE A 200      73.986  48.726  53.685  1.00 31.74           C
ATOM   2985  CE2 PHE A 200      72.124  49.832  52.735  1.00 41.33           C
ATOM   2986  CZ  PHE A 200      72.713  48.681  53.250  1.00 31.38           C
ATOM   2987  H   PHE A 200      76.930  52.168  54.486  1.00 20.03           H
ATOM   2988  HA  PHE A 200      76.404  51.607  51.932  1.00 26.87           H
ATOM   2989  HB2 PHE A 200      74.914  52.790  53.986  1.00 27.42           H
ATOM   2990  HB3 PHE A 200      74.436  53.013  52.490  1.00 27.42           H
ATOM   2991  HD1 PHE A 200      75.593  49.959  53.949  1.00 43.53           H
ATOM   2992  HD2 PHE A 200      72.440  51.799  52.348  1.00 47.48           H
ATOM   2993  HE1 PHE A 200      74.386  47.959  54.025  1.00 38.06           H
ATOM   2994  HE2 PHE A 200      71.247  49.806  52.428  1.00 49.56           H
ATOM   2995  HZ  PHE A 200      72.238  47.882  53.274  1.00 37.63           H
ATOM   2996  N   GLU A 201      76.434  53.879  50.746  1.00 24.21           N
ATOM   2997  CA  GLU A 201      77.045  54.908  49.910  1.00 20.87           C
ATOM   2998  C   GLU A 201      76.544  56.305  50.238  1.00 19.12           C
ATOM   2999  O   GLU A 201      75.457  56.509  50.763  1.00 16.66           O
ATOM   3000  CB  GLU A 201      76.767  54.660  48.445  1.00 17.80           C
ATOM   3001  CG  GLU A 201      77.427  53.477  47.865  1.00 21.09           C
ATOM   3002  CD  GLU A 201      76.758  52.160  48.242  1.00 23.00           C
ATOM   3003  OE1 GLU A 201      75.520  52.085  48.409  1.00 20.53           O
ATOM   3004  OE2 GLU A 201      77.487  51.166  48.370  1.00 23.57           O1-
ATOM   3005  H   GLU A 201      75.776  53.473  50.370  1.00 29.03           H
ATOM   3006  HA  GLU A 201      78.006  54.893  50.041  1.00 25.02           H
ATOM   3007  HB2 GLU A 201      75.811  54.545  48.330  1.00 21.33           H
ATOM   3008  HB3 GLU A 201      77.063  55.435  47.942  1.00 21.33           H
ATOM   3009  HG2 GLU A 201      77.413  53.552  46.898  1.00 25.27           H
ATOM   3010  HG3 GLU A 201      78.345  53.444  48.179  1.00 25.27           H
ATOM   3011  N   THR A 202      77.379  57.266  49.938  1.00 18.25           N
ATOM   3012  CA  THR A 202      76.975  58.644  49.976  1.00 19.83           C
ATOM   3013  C   THR A 202      76.092  58.962  48.764  1.00 21.93           C
ATOM   3014  O   THR A 202      75.959  58.174  47.801  1.00 19.76           O
ATOM   3015  CB  THR A 202      78.193  59.578  49.977  1.00 16.39           C
ATOM   3016  OG1 THR A 202      78.840  59.471  48.718  1.00 18.31           O
ATOM   3017  CG2 THR A 202      79.178  59.254  51.076  1.00 20.94           C
ATOM   3018  H   THR A 202      78.198  57.145  49.705  1.00 21.87           H
ATOM   3019  HA  THR A 202      76.461  58.808  50.782  1.00 23.77           H
ATOM   3020  HB  THR A 202      77.892  60.491  50.102  1.00 19.63           H
ATOM   3021  HG1 THR A 202      79.511  59.975  48.697  1.00 21.94           H
ATOM   3022 HG21 THR A 202      79.929  59.867  51.039  1.00 25.09           H
ATOM   3023 HG22 THR A 202      78.747  59.336  51.941  1.00 25.09           H
ATOM   3024 HG23 THR A 202      79.505  58.347  50.971  1.00 25.09           H
ATOM   3025  N   VAL A 203      75.493  60.143  48.830  1.00 20.71           N
ATOM   3026  CA  VAL A 203      74.718  60.674  47.713  1.00 22.86           C
ATOM   3027  C   VAL A 203      75.605  60.803  46.482  1.00 22.81           C
ATOM   3028  O   VAL A 203      75.278  60.308  45.397  1.00 17.88           O
ATOM   3029  CB  VAL A 203      74.072  62.024  48.113  1.00 23.92           C
ATOM   3030  CG1 VAL A 203      73.429  62.742  46.872  1.00 27.05           C
ATOM   3031  CG2 VAL A 203      73.001  61.788  49.142  1.00 24.27           C
ATOM   3032  H   VAL A 203      75.520  60.661  49.516  1.00 24.82           H
ATOM   3033  HA  VAL A 203      74.004  60.053  47.502  1.00 27.40           H
ATOM   3034  HB  VAL A 203      74.746  62.608  48.495  1.00 28.68           H
ATOM   3035 HG11 VAL A 203      73.036  63.581  47.162  1.00 32.43           H
ATOM   3036 HG12 VAL A 203      74.120  62.911  46.213  1.00 32.43           H
ATOM   3037 HG13 VAL A 203      72.744  62.168  46.496  1.00 32.43           H
ATOM   3038 HG21 VAL A 203      72.604  62.639  49.385  1.00 29.09           H
ATOM   3039 HG22 VAL A 203      72.326  61.203  48.765  1.00 29.09           H
ATOM   3040 HG23 VAL A 203      73.401  61.374  49.923  1.00 29.09           H
ATOM   3041  N   ALA A 204      76.768  61.435  46.642  1.00 23.36           N
ATOM   3042  CA  ALA A 204      77.689  61.574  45.521  1.00 22.64           C
ATOM   3043  C   ALA A 204      78.071  60.211  44.930  1.00 15.43           C
ATOM   3044  O   ALA A 204      78.171  60.058  43.713  1.00 19.26           O
ATOM   3045  CB  ALA A 204      78.909  62.345  45.998  1.00 18.98           C
ATOM   3046  H   ALA A 204      77.041  61.786  47.378  1.00 28.00           H
ATOM   3047  HA  ALA A 204      77.261  62.093  44.823  1.00 27.14           H
ATOM   3048  HB1 ALA A 204      79.529  62.443  45.258  1.00 22.74           H
ATOM   3049  HB2 ALA A 204      78.627  63.219  46.311  1.00 22.74           H
ATOM   3050  HB3 ALA A 204      79.330  61.854  46.721  1.00 22.74           H
ATOM   3051  N   GLU A 205      78.280  59.203  45.766  1.00 20.37           N
ATOM   3052  CA  GLU A 205      78.626  57.884  45.252  1.00 17.39           C
ATOM   3053  C   GLU A 205      77.424  57.258  44.555  1.00 16.78           C
ATOM   3054  O   GLU A 205      77.548  56.722  43.451  1.00 17.57           O
ATOM   3055  CB  GLU A 205      79.137  57.002  46.390  1.00 18.57           C
ATOM   3056  CG  GLU A 205      80.427  57.526  47.016  1.00 18.21           C
ATOM   3057  CD  GLU A 205      80.778  56.873  48.332  1.00 18.75           C
ATOM   3058  OE1 GLU A 205      79.929  56.110  48.850  1.00 16.47           O
ATOM   3059  OE2 GLU A 205      81.881  57.180  48.883  1.00 18.65           O1-
ATOM   3060  H   GLU A 205      78.229  59.254  46.623  1.00 24.42           H
ATOM   3061  HA  GLU A 205      79.338  57.975  44.599  1.00 20.84           H
ATOM   3062  HB2 GLU A 205      78.462  56.963  47.086  1.00 22.25           H
ATOM   3063  HB3 GLU A 205      79.311  56.112  46.046  1.00 22.25           H
ATOM   3064  HG2 GLU A 205      81.160  57.365  46.401  1.00 21.82           H
ATOM   3065  HG3 GLU A 205      80.334  58.479  47.174  1.00 21.82           H
ATOM   3066  N   CYS A 206      76.242  57.366  45.177  1.00 18.37           N
ATOM   3067  CA  CYS A 206      74.990  56.855  44.598  1.00 22.42           C
ATOM   3068  C   CYS A 206      74.772  57.408  43.195  1.00 18.84           C
ATOM   3069  O   CYS A 206      74.468  56.663  42.250  1.00 20.65           O
ATOM   3070  CB  CYS A 206      73.777  57.216  45.509  0.73 15.50           C
ATOM   3071  SG  CYS A 206      73.714  56.250  46.992  0.63 16.33           S
ATOM   3072  H   CYS A 206      76.138  57.737  45.946  1.00 22.01           H
ATOM   3073  HA  CYS A 206      75.042  55.888  44.536  1.00 26.87           H
ATOM   3074  HB2 CYS A 206      73.840  58.150  45.763  1.00 18.56           H
ATOM   3075  HB3 CYS A 206      72.956  57.061  45.016  1.00 18.56           H
ATOM   3076  HG  CYS A 206      74.718  56.437  47.623  0.93 19.56           H
ATOM   3077  N   ARG A 207      74.948  58.720  43.048  1.00 14.91           N
ATOM   3078  CA  ARG A 207      74.802  59.371  41.753  1.00 20.44           C
ATOM   3079  C   ARG A 207      75.846  58.869  40.783  1.00 26.11           C
ATOM   3080  O   ARG A 207      75.541  58.553  39.631  1.00 21.94           O
ATOM   3081  CB  ARG A 207      74.946  60.871  41.914  1.00 21.66           C
ATOM   3082  CG  ARG A 207      73.809  61.522  42.703  1.00 25.68           C
ATOM   3083  CD  ARG A 207      74.141  63.000  42.943  1.00 25.75           C
ATOM   3084  NE  ARG A 207      73.019  63.746  43.524  1.00 34.11           N
ATOM   3085  CZ  ARG A 207      73.126  65.014  43.918  1.00 37.03           C
ATOM   3086  NH1 ARG A 207      74.291  65.630  43.781  1.00 31.19           N
ATOM   3087  NH2 ARG A 207      72.085  65.673  44.427  1.00 36.05           N1+
ATOM   3088  H   ARG A 207      75.154  59.257  43.687  1.00 17.87           H
ATOM   3089  HA  ARG A 207      73.923  59.180  41.389  1.00 24.50           H
ATOM   3090  HB2 ARG A 207      75.775  61.056  42.383  1.00 25.96           H
ATOM   3091  HB3 ARG A 207      74.968  61.279  41.035  1.00 25.96           H
ATOM   3092  HG2 ARG A 207      72.985  61.467  42.194  1.00 30.79           H
ATOM   3093  HG3 ARG A 207      73.712  61.082  43.561  1.00 30.79           H
ATOM   3094  HD2 ARG A 207      74.890  63.060  43.556  1.00 30.86           H
ATOM   3095  HD3 ARG A 207      74.370  63.414  42.096  1.00 30.86           H
ATOM   3096  HE  ARG A 207      72.330  63.301  43.781  1.00 40.90           H
ATOM   3097 HH11 ARG A 207      74.963  65.210  43.447  1.00 37.40           H
ATOM   3098 HH12 ARG A 207      74.377  66.449  44.030  1.00 37.40           H
ATOM   3099 HH21 ARG A 207      71.328  65.276  44.518  1.00 43.23           H
ATOM   3100 HH22 ARG A 207      72.175  66.490  44.679  1.00 43.23           H
ATOM   3101  N   LEU A 208      77.090  58.795  41.248  1.00 20.22           N
ATOM   3102  CA  LEU A 208      78.174  58.304  40.411  1.00 20.50           C
ATOM   3103  C   LEU A 208      77.807  56.939  39.849  1.00 17.65           C
ATOM   3104  O   LEU A 208      77.922  56.688  38.656  1.00 18.29           O
ATOM   3105  CB  LEU A 208      79.431  58.247  41.291  1.00 24.03           C
ATOM   3106  CG  LEU A 208      80.768  57.705  40.897  1.00 30.42           C
ATOM   3107  CD1 LEU A 208      81.763  58.274  41.958  1.00 29.95           C
ATOM   3108  CD2 LEU A 208      80.804  56.208  40.833  1.00 25.27           C
ATOM   3109  H   LEU A 208      77.330  59.023  42.042  1.00 24.24           H
ATOM   3110  HA  LEU A 208      78.331  58.917  39.676  1.00 24.57           H
ATOM   3111  HB2 LEU A 208      79.603  59.161  41.568  1.00 28.81           H
ATOM   3112  HB3 LEU A 208      79.180  57.742  42.081  1.00 28.81           H
ATOM   3113  HG  LEU A 208      81.014  58.056  40.027  1.00 36.47           H
ATOM   3114 HD11 LEU A 208      82.656  57.955  41.754  1.00 35.91           H
ATOM   3115 HD12 LEU A 208      81.741  59.243  41.923  1.00 35.91           H
ATOM   3116 HD13 LEU A 208      81.494  57.967  42.838  1.00 35.91           H
ATOM   3117 HD21 LEU A 208      81.695  55.926  40.573  1.00 30.29           H
ATOM   3118 HD22 LEU A 208      80.585  55.850  41.707  1.00 30.29           H
ATOM   3119 HD23 LEU A 208      80.156  55.905  40.178  1.00 30.29           H
ATOM   3120  N   LEU A 209      77.354  56.047  40.723  1.00 19.40           N
ATOM   3121  CA  LEU A 209      77.052  54.678  40.326  1.00 22.26           C
ATOM   3122  C   LEU A 209      75.945  54.639  39.302  1.00 22.88           C
ATOM   3123  O   LEU A 209      76.018  53.879  38.333  1.00 22.19           O
ATOM   3124  CB  LEU A 209      76.653  53.851  41.545  1.00 16.62           C
ATOM   3125  CG  LEU A 209      77.777  53.717  42.573  1.00 19.15           C
ATOM   3126  CD1 LEU A 209      77.259  53.015  43.789  1.00 23.23           C
ATOM   3127  CD2 LEU A 209      78.978  53.034  41.978  1.00 15.61           C
ATOM   3128  H   LEU A 209      77.212  56.211  41.555  1.00 23.24           H
ATOM   3129  HA  LEU A 209      77.843  54.277  39.934  1.00 26.68           H
ATOM   3130  HB2 LEU A 209      75.899  54.278  41.981  1.00 19.91           H
ATOM   3131  HB3 LEU A 209      76.406  52.960  41.253  1.00 19.91           H
ATOM   3132  HG  LEU A 209      78.053  54.606  42.845  1.00 22.94           H
ATOM   3133 HD11 LEU A 209      77.978  52.934  44.436  1.00 27.84           H
ATOM   3134 HD12 LEU A 209      76.532  53.534  44.166  1.00 27.84           H
ATOM   3135 HD13 LEU A 209      76.942  52.135  43.534  1.00 27.84           H
ATOM   3136 HD21 LEU A 209      79.669  52.965  42.655  1.00 18.70           H
ATOM   3137 HD22 LEU A 209      78.720  52.149  41.676  1.00 18.70           H
ATOM   3138 HD23 LEU A 209      79.300  53.559  41.228  1.00 18.70           H
ATOM   3139  N   ARG A 210      74.909  55.441  39.512  1.00 25.32           N
ATOM   3140  CA  ARG A 210      73.817  55.494  38.562  1.00 23.42           C
ATOM   3141  C   ARG A 210      74.318  55.979  37.207  1.00 27.50           C
ATOM   3142  O   ARG A 210      73.947  55.428  36.163  1.00 27.21           O
ATOM   3143  CB  ARG A 210      72.720  56.400  39.120  1.00 28.87           C
ATOM   3144  CG  ARG A 210      71.457  56.551  38.228  1.00 33.59           C
ATOM   3145  CD  ARG A 210      70.942  55.177  37.788  1.00 32.21           C
ATOM   3146  NE  ARG A 210      69.836  55.206  36.835  1.00 39.90           N
ATOM   3147  CZ  ARG A 210      69.337  54.133  36.216  1.00 38.12           C
ATOM   3148  NH1 ARG A 210      69.846  52.901  36.421  1.00 29.55           N
ATOM   3149  NH2 ARG A 210      68.320  54.294  35.371  1.00 39.40           N1+
ATOM   3150  H   ARG A 210      74.818  55.960  40.192  1.00 30.35           H
ATOM   3151  HA  ARG A 210      73.448  54.604  38.448  1.00 28.08           H
ATOM   3152  HB2 ARG A 210      72.432  56.042  39.974  1.00 34.62           H
ATOM   3153  HB3 ARG A 210      73.091  57.287  39.250  1.00 34.62           H
ATOM   3154  HG2 ARG A 210      70.756  56.994  38.732  1.00 40.28           H
ATOM   3155  HG3 ARG A 210      71.680  57.064  37.436  1.00 40.28           H
ATOM   3156  HD2 ARG A 210      71.673  54.693  37.372  1.00 38.63           H
ATOM   3157  HD3 ARG A 210      70.639  54.695  38.573  1.00 38.63           H
ATOM   3158  HE  ARG A 210      69.480  55.969  36.660  1.00 47.84           H
ATOM   3159 HH11 ARG A 210      70.502  52.793  36.967  1.00 35.43           H
ATOM   3160 HH12 ARG A 210      69.511  52.224  36.011  1.00 35.43           H
ATOM   3161 HH21 ARG A 210      67.994  55.078  35.235  1.00 47.25           H
ATOM   3162 HH22 ARG A 210      67.990  53.614  34.961  1.00 47.25           H
ATOM   3163  N   ASN A 211      75.194  56.991  37.201  1.00 22.48           N
ATOM   3164  CA  ASN A 211      75.763  57.476  35.940  1.00 30.09           C
ATOM   3165  C   ASN A 211      76.706  56.491  35.267  1.00 26.64           C
ATOM   3166  O   ASN A 211      76.925  56.608  34.061  1.00 25.21           O
ATOM   3167  CB  ASN A 211      76.471  58.797  36.163  1.00 31.61           C
ATOM   3168  CG  ASN A 211      75.478  59.931  36.210  1.00 39.88           C
ATOM   3169  OD1 ASN A 211      74.269  59.678  36.295  1.00 43.85           O
ATOM   3170  ND2 ASN A 211      75.953  61.168  36.144  1.00 45.79           N
ATOM   3171  H   ASN A 211      75.470  57.406  37.901  1.00 26.94           H
ATOM   3172  HA  ASN A 211      75.034  57.641  35.322  1.00 36.08           H
ATOM   3173  HB2 ASN A 211      76.946  58.770  37.008  1.00 37.90           H
ATOM   3174  HB3 ASN A 211      77.088  58.960  35.433  1.00 37.90           H
ATOM   3175 HD21 ASN A 211      75.414  61.837  36.168  1.00 54.92           H
ATOM   3176 HD22 ASN A 211      76.800  61.300  36.076  1.00 54.92           H
ATOM   3177  N   LEU A 212      77.245  55.521  35.999  1.00 24.34           N
ATOM   3178  CA  LEU A 212      77.940  54.413  35.365  1.00 23.26           C
ATOM   3179  C   LEU A 212      76.998  53.434  34.692  1.00 26.44           C
ATOM   3180  O   LEU A 212      77.470  52.462  34.078  1.00 26.50           O
ATOM   3181  CB  LEU A 212      78.772  53.672  36.391  1.00 21.65           C
ATOM   3182  CG  LEU A 212      79.846  54.440  37.183  1.00 29.29           C
ATOM   3183  CD1 LEU A 212      80.553  53.473  38.191  1.00 27.38           C
ATOM   3184  CD2 LEU A 212      80.854  55.126  36.271  1.00 27.67           C
ATOM   3185  H   LEU A 212      77.221  55.483  36.858  1.00 29.18           H
ATOM   3186  HA  LEU A 212      78.541  54.763  34.688  1.00 27.89           H
ATOM   3187  HB2 LEU A 212      78.163  53.292  37.044  1.00 25.95           H
ATOM   3188  HB3 LEU A 212      79.229  52.949  35.932  1.00 25.95           H
ATOM   3189  HG  LEU A 212      79.407  55.132  37.703  1.00 35.12           H
ATOM   3190 HD11 LEU A 212      81.226  53.968  38.684  1.00 32.82           H
ATOM   3191 HD12 LEU A 212      79.890  53.116  38.803  1.00 32.82           H
ATOM   3192 HD13 LEU A 212      80.969  52.750  37.696  1.00 32.82           H
ATOM   3193 HD21 LEU A 212      81.505  55.594  36.816  1.00 33.17           H
ATOM   3194 HD22 LEU A 212      81.296  54.454  35.729  1.00 33.17           H
ATOM   3195 HD23 LEU A 212      80.386  55.755  35.701  1.00 33.17           H
ATOM   3196  N   GLY A 213      75.690  53.627  34.814  1.00 20.73           N
ATOM   3197  CA  GLY A 213      74.773  52.703  34.199  1.00 23.42           C
ATOM   3198  C   GLY A 213      74.290  51.594  35.105  1.00 25.69           C
ATOM   3199  O   GLY A 213      73.648  50.664  34.619  1.00 23.92           O
ATOM   3200  H   GLY A 213      75.320  54.275  35.241  1.00 24.84           H
ATOM   3201  HA2 GLY A 213      73.997  53.192  33.884  1.00 28.07           H
ATOM   3202  HA3 GLY A 213      75.204  52.296  33.431  1.00 28.07           H
ATOM   3203  N   ALA A 214      74.563  51.664  36.402  1.00 24.93           N
ATOM   3204  CA  ALA A 214      74.086  50.628  37.307  1.00 20.75           C
ATOM   3205  C   ALA A 214      72.635  50.877  37.702  1.00 20.70           C
ATOM   3206  O   ALA A 214      72.252  51.998  38.036  1.00 20.30           O
ATOM   3207  CB  ALA A 214      74.955  50.555  38.565  1.00 23.40           C
ATOM   3208  H   ALA A 214      75.015  52.291  36.779  1.00 29.89           H
ATOM   3209  HA  ALA A 214      74.133  49.769  36.858  1.00 24.87           H
ATOM   3210  HB1 ALA A 214      74.612  49.857  39.145  1.00 28.04           H
ATOM   3211  HB2 ALA A 214      75.868  50.352  38.307  1.00 28.04           H
ATOM   3212  HB3 ALA A 214      74.922  51.410  39.021  1.00 28.04           H
ATOM   3213  N   ASP A 215      71.880  49.794  37.798  1.00 18.27           N
ATOM   3214  CA  ASP A 215      70.493  49.814  38.256  1.00 25.23           C
ATOM   3215  C   ASP A 215      70.336  49.411  39.700  1.00 24.30           C
ATOM   3216  O   ASP A 215      69.369  49.824  40.353  1.00 24.51           O
ATOM   3217  CB  ASP A 215      69.639  48.878  37.389  1.00 25.57           C
ATOM   3218  CG  ASP A 215      69.620  49.309  35.948  1.00 18.78           C
ATOM   3219  OD1 ASP A 215      68.993  50.348  35.682  1.00 26.18           O
ATOM   3220  OD2 ASP A 215      70.282  48.653  35.119  1.00 18.78           O1-
ATOM   3221  H   ASP A 215      72.157  49.005  37.597  1.00 21.89           H
ATOM   3222  HA  ASP A 215      70.144  50.713  38.158  1.00 30.25           H
ATOM   3223  HB2 ASP A 215      70.004  47.981  37.432  1.00 30.66           H
ATOM   3224  HB3 ASP A 215      68.726  48.883  37.718  1.00 30.66           H
ATOM   3225  N   ALA A 216      71.253  48.604  40.208  1.00 20.48           N
ATOM   3226  CA  ALA A 216      71.195  48.202  41.598  1.00 22.76           C
ATOM   3227  C   ALA A 216      72.615  48.073  42.120  1.00 18.63           C
ATOM   3228  O   ALA A 216      73.528  47.773  41.359  1.00 15.34           O
ATOM   3229  CB  ALA A 216      70.414  46.894  41.749  1.00 21.73           C
ATOM   3230  H   ALA A 216      71.916  48.276  39.769  1.00 24.55           H
ATOM   3231  HA  ALA A 216      70.742  48.889  42.113  1.00 27.28           H
ATOM   3232  HB1 ALA A 216      70.390  46.647  42.687  1.00 26.05           H
ATOM   3233  HB2 ALA A 216      69.512  47.025  41.417  1.00 26.05           H
ATOM   3234  HB3 ALA A 216      70.858  46.201  41.236  1.00 26.05           H
ATOM   3235  N   VAL A 217      72.775  48.232  43.433  1.00 19.66           N
ATOM   3236  CA  VAL A 217      74.080  48.203  44.070  1.00 17.18           C
ATOM   3237  C   VAL A 217      74.076  47.227  45.250  1.00 25.25           C
ATOM   3238  O   VAL A 217      73.097  47.112  45.995  1.00 19.30           O
ATOM   3239  CB  VAL A 217      74.509  49.614  44.512  1.00 21.55           C
ATOM   3240  CG1 VAL A 217      73.459  50.298  45.396  1.00 23.48           C
ATOM   3241  CG2 VAL A 217      75.837  49.552  45.221  1.00 26.91           C
ATOM   3242  H   VAL A 217      72.126  48.360  43.983  1.00 23.56           H
ATOM   3243  HA  VAL A 217      74.733  47.885  43.427  1.00 20.58           H
ATOM   3244  HB  VAL A 217      74.626  50.162  43.720  1.00 25.83           H
ATOM   3245 HG11 VAL A 217      73.781  51.179  45.643  1.00 28.15           H
ATOM   3246 HG12 VAL A 217      72.630  50.376  44.898  1.00 28.15           H
ATOM   3247 HG13 VAL A 217      73.319  49.761  46.192  1.00 28.15           H
ATOM   3248 HG21 VAL A 217      76.092  50.447  45.492  1.00 32.26           H
ATOM   3249 HG22 VAL A 217      75.752  48.981  46.001  1.00 32.26           H
ATOM   3250 HG23 VAL A 217      76.502  49.187  44.615  1.00 32.26           H
ATOM   3251  N   GLY A 218      75.176  46.510  45.401  1.00 19.61           N
ATOM   3252  CA  GLY A 218      75.296  45.547  46.463  1.00 22.94           C
ATOM   3253  C   GLY A 218      76.744  45.173  46.690  1.00 21.99           C
ATOM   3254  O   GLY A 218      77.658  45.834  46.193  1.00 20.05           O
ATOM   3255  H   GLY A 218      75.870  46.568  44.895  1.00 23.50           H
ATOM   3256  HA2 GLY A 218      74.936  45.917  47.284  1.00 27.49           H
ATOM   3257  HA3 GLY A 218      74.798  44.746  46.237  1.00 27.49           H
ATOM   3258  N   MET A 219      76.938  44.111  47.478  1.00 16.75           N
ATOM   3259  CA  MET A 219      78.241  43.810  48.066  1.00 19.90           C
ATOM   3260  C   MET A 219      78.639  42.349  47.863  1.00 19.15           C
ATOM   3261  O   MET A 219      79.444  41.821  48.635  1.00 21.36           O
ATOM   3262  CB  MET A 219      78.249  44.154  49.566  1.00 19.46           C
ATOM   3263  CG  MET A 219      77.938  45.607  49.895  1.00 24.41           C
ATOM   3264  SD  MET A 219      77.899  45.945  51.683  1.00 20.85           S
ATOM   3265  CE  MET A 219      77.431  47.657  51.638  1.00 23.93           C
ATOM   3266  H   MET A 219      76.324  43.547  47.688  1.00 20.06           H
ATOM   3267  HA  MET A 219      78.906  44.370  47.637  1.00 23.85           H
ATOM   3268  HB2 MET A 219      77.586  43.604  50.012  1.00 23.32           H
ATOM   3269  HB3 MET A 219      79.129  43.955  49.923  1.00 23.32           H
ATOM   3270  HG2 MET A 219      78.620  46.172  49.500  1.00 29.26           H
ATOM   3271  HG3 MET A 219      77.069  45.833  49.530  1.00 29.26           H
ATOM   3272  HE1 MET A 219      77.368  47.991  52.546  1.00 28.69           H
ATOM   3273  HE2 MET A 219      78.105  48.156  51.149  1.00 28.69           H
ATOM   3274  HE3 MET A 219      76.573  47.738  51.194  1.00 28.69           H
ATOM   3275  N   SER A 220      78.100  41.687  46.845  1.00 18.81           N
ATOM   3276  CA  SER A 220      78.340  40.261  46.689  1.00 21.72           C
ATOM   3277  C   SER A 220      78.231  39.891  45.216  1.00 17.11           C
ATOM   3278  O   SER A 220      78.171  40.767  44.344  1.00 18.64           O
ATOM   3279  CB  SER A 220      77.324  39.473  47.530  1.00 22.38           C
ATOM   3280  OG  SER A 220      76.052  39.568  46.913  1.00 16.44           O
ATOM   3281  H   SER A 220      77.598  42.035  46.240  1.00 22.55           H
ATOM   3282  HA  SER A 220      79.234  40.045  46.998  1.00 26.03           H
ATOM   3283  HB2 SER A 220      77.594  38.542  47.572  1.00 26.83           H
ATOM   3284  HB3 SER A 220      77.280  39.853  48.421  1.00 26.83           H
ATOM   3285  HG  SER A 220      75.815  40.372  46.866  1.00 19.70           H
ATOM   3286  N   THR A 221      78.165  38.593  44.957  1.00 15.51           N
ATOM   3287  CA  THR A 221      77.561  38.008  43.762  1.00 17.73           C
ATOM   3288  C   THR A 221      78.518  38.043  42.587  1.00 17.22           C
ATOM   3289  O   THR A 221      78.844  36.997  42.021  1.00 21.79           O
ATOM   3290  CB  THR A 221      76.241  38.702  43.401  1.00 18.88           C
ATOM   3291  OG1 THR A 221      75.304  38.459  44.444  1.00 17.63           O
ATOM   3292  CG2 THR A 221      75.672  38.145  42.095  1.00 24.96           C
ATOM   3293  H   THR A 221      78.482  37.997  45.489  1.00 18.58           H
ATOM   3294  HA  THR A 221      77.360  37.077  43.946  1.00 21.25           H
ATOM   3295  HB  THR A 221      76.385  39.656  43.300  1.00 22.62           H
ATOM   3296  HG1 THR A 221      75.596  38.766  45.169  1.00 21.13           H
ATOM   3297 HG21 THR A 221      74.839  38.592  41.880  1.00 29.93           H
ATOM   3298 HG22 THR A 221      76.302  38.286  41.372  1.00 29.93           H
ATOM   3299 HG23 THR A 221      75.505  37.194  42.186  1.00 29.93           H
ATOM   3300  N   VAL A 222      79.010  39.216  42.247  1.00 17.02           N
ATOM   3301  CA  VAL A 222      79.899  39.335  41.094  1.00 18.06           C
ATOM   3302  C   VAL A 222      81.091  38.376  41.145  1.00 18.50           C
ATOM   3303  O   VAL A 222      81.385  37.747  40.122  1.00 11.80           O
ATOM   3304  CB  VAL A 222      80.319  40.797  40.903  1.00 19.25           C
ATOM   3305  CG1 VAL A 222      81.396  40.916  39.808  1.00 20.07           C
ATOM   3306  CG2 VAL A 222      79.046  41.631  40.528  1.00 18.94           C
ATOM   3307  H   VAL A 222      78.851  39.955  42.657  1.00 20.39           H
ATOM   3308  HA  VAL A 222      79.387  39.091  40.307  1.00 21.64           H
ATOM   3309  HB  VAL A 222      80.682  41.143  41.733  1.00 23.06           H
ATOM   3310 HG11 VAL A 222      81.642  41.849  39.708  1.00 24.06           H
ATOM   3311 HG12 VAL A 222      82.171  40.395  40.070  1.00 24.06           H
ATOM   3312 HG13 VAL A 222      81.036  40.577  38.973  1.00 24.06           H
ATOM   3313 HG21 VAL A 222      79.302  42.558  40.405  1.00 22.69           H
ATOM   3314 HG22 VAL A 222      78.669  41.279  39.707  1.00 22.69           H
ATOM   3315 HG23 VAL A 222      78.399  41.558  41.247  1.00 22.69           H
ATOM   3316  N   PRO A 223      81.821  38.231  42.268  1.00 18.27           N
ATOM   3317  CA  PRO A 223      82.952  37.279  42.259  1.00 20.51           C
ATOM   3318  C   PRO A 223      82.514  35.831  42.085  1.00 17.19           C
ATOM   3319  O   PRO A 223      83.200  35.057  41.409  1.00 16.81           O
ATOM   3320  CB  PRO A 223      83.641  37.524  43.615  1.00 18.35           C
ATOM   3321  CG  PRO A 223      82.598  38.105  44.474  1.00 24.86           C
ATOM   3322  CD  PRO A 223      81.696  38.921  43.571  1.00 21.96           C
ATOM   3323  HA  PRO A 223      83.570  37.508  41.547  1.00 24.58           H
ATOM   3324  HB2 PRO A 223      83.955  36.681  43.979  1.00 21.99           H
ATOM   3325  HB3 PRO A 223      84.378  38.145  43.501  1.00 21.99           H
ATOM   3326  HG2 PRO A 223      82.096  37.392  44.899  1.00 29.80           H
ATOM   3327  HG3 PRO A 223      83.011  38.674  45.143  1.00 29.80           H
ATOM   3328  HD2 PRO A 223      80.780  38.888  43.886  1.00 26.32           H
ATOM   3329  HD3 PRO A 223      82.019  39.833  43.504  1.00 26.32           H
ATOM   3330  N   GLU A 224      81.358  35.469  42.641  1.00 15.29           N
ATOM   3331  CA  GLU A 224      80.805  34.140  42.432  1.00 12.09           C
ATOM   3332  C   GLU A 224      80.506  33.907  40.952  1.00 13.18           C
ATOM   3333  O   GLU A 224      80.857  32.862  40.404  1.00 12.30           O
ATOM   3334  CB  GLU A 224      79.553  33.939  43.319  1.00 15.03           C
ATOM   3335  CG  GLU A 224      79.887  34.080  44.789  1.00 17.67           C
ATOM   3336  CD  GLU A 224      78.776  34.661  45.641  1.00 22.74           C
ATOM   3337  OE1 GLU A 224      77.748  35.045  45.080  1.00 23.66           O
ATOM   3338  OE2 GLU A 224      78.903  34.688  46.885  1.00 21.47           O1-
ATOM   3339  H   GLU A 224      80.877  35.977  43.142  1.00 18.32           H
ATOM   3340  HA  GLU A 224      81.465  33.484  42.704  1.00 14.47           H
ATOM   3341  HB2 GLU A 224      78.889  34.609  43.092  1.00 18.01           H
ATOM   3342  HB3 GLU A 224      79.197  33.049  43.172  1.00 18.01           H
ATOM   3343  HG2 GLU A 224      80.099  33.202  45.143  1.00 21.17           H
ATOM   3344  HG3 GLU A 224      80.658  34.661  44.877  1.00 21.17           H
ATOM   3345  N   VAL A 225      79.931  34.895  40.276  1.00 15.08           N
ATOM   3346  CA  VAL A 225      79.586  34.775  38.859  1.00 17.17           C
ATOM   3347  C   VAL A 225      80.845  34.634  38.015  1.00 14.46           C
ATOM   3348  O   VAL A 225      80.932  33.778  37.111  1.00 16.26           O
ATOM   3349  CB  VAL A 225      78.747  36.010  38.449  1.00 17.37           C
ATOM   3350  CG1 VAL A 225      78.664  36.154  36.979  1.00 19.17           C
ATOM   3351  CG2 VAL A 225      77.356  35.951  39.097  1.00 18.35           C
ATOM   3352  H   VAL A 225      79.726  35.657  40.618  1.00 18.06           H
ATOM   3353  HA  VAL A 225      79.043  33.982  38.729  1.00 20.57           H
ATOM   3354  HB  VAL A 225      79.189  36.803  38.791  1.00 20.81           H
ATOM   3355 HG11 VAL A 225      78.132  36.937  36.769  1.00 22.97           H
ATOM   3356 HG12 VAL A 225      79.560  36.257  36.622  1.00 22.97           H
ATOM   3357 HG13 VAL A 225      78.248  35.361  36.607  1.00 22.97           H
ATOM   3358 HG21 VAL A 225      76.849  36.732  38.828  1.00 21.99           H
ATOM   3359 HG22 VAL A 225      76.905  35.144  38.802  1.00 21.99           H
ATOM   3360 HG23 VAL A 225      77.459  35.939  40.062  1.00 21.99           H
ATOM   3361  N   ILE A 226      81.850  35.464  38.293  1.00 19.31           N
ATOM   3362  CA  ILE A 226      83.110  35.387  37.536  1.00 20.00           C
ATOM   3363  C   ILE A 226      83.700  33.984  37.644  1.00 16.16           C
ATOM   3364  O   ILE A 226      84.081  33.368  36.641  1.00 18.65           O
ATOM   3365  CB  ILE A 226      84.096  36.466  38.012  1.00 20.51           C
ATOM   3366  CG1 ILE A 226      83.597  37.843  37.548  1.00 22.19           C
ATOM   3367  CG2 ILE A 226      85.520  36.177  37.496  1.00 21.21           C
ATOM   3368  CD1 ILE A 226      84.383  39.066  38.117  1.00 22.24           C
ATOM   3369  H   ILE A 226      81.834  36.071  38.902  1.00 23.14           H
ATOM   3370  HA  ILE A 226      82.920  35.555  36.600  1.00 23.97           H
ATOM   3371  HB  ILE A 226      84.115  36.458  38.982  1.00 24.58           H
ATOM   3372 HG12 ILE A 226      83.659  37.881  36.581  1.00 26.60           H
ATOM   3373 HG13 ILE A 226      82.671  37.941  37.818  1.00 26.60           H
ATOM   3374 HG21 ILE A 226      86.117  36.873  37.812  1.00 25.42           H
ATOM   3375 HG22 ILE A 226      85.809  35.315  37.833  1.00 25.42           H
ATOM   3376 HG23 ILE A 226      85.508  36.166  36.526  1.00 25.42           H
ATOM   3377 HD11 ILE A 226      83.993  39.882  37.767  1.00 26.66           H
ATOM   3378 HD12 ILE A 226      84.321  39.058  39.085  1.00 26.66           H
ATOM   3379 HD13 ILE A 226      85.312  38.998  37.844  1.00 26.66           H
ATOM   3380  N   VAL A 227      83.749  33.432  38.861  1.00 17.77           N
ATOM   3381  CA  VAL A 227      84.361  32.114  39.013  1.00 19.30           C
ATOM   3382  C   VAL A 227      83.504  31.038  38.351  1.00 17.25           C
ATOM   3383  O   VAL A 227      84.036  30.107  37.743  1.00 16.10           O
ATOM   3384  CB  VAL A 227      84.628  31.788  40.490  1.00 15.76           C
ATOM   3385  CG1 VAL A 227      85.109  30.318  40.657  1.00 18.33           C
ATOM   3386  CG2 VAL A 227      85.728  32.696  41.004  1.00 14.92           C
ATOM   3387  H   VAL A 227      83.447  33.785  39.585  1.00 21.29           H
ATOM   3388  HA  VAL A 227      85.218  32.121  38.559  1.00 23.13           H
ATOM   3389  HB  VAL A 227      83.826  31.926  41.017  1.00 18.88           H
ATOM   3390 HG11 VAL A 227      85.269  30.143  41.598  1.00 21.96           H
ATOM   3391 HG12 VAL A 227      84.421  29.721  40.322  1.00 21.96           H
ATOM   3392 HG13 VAL A 227      85.928  30.195  40.153  1.00 21.96           H
ATOM   3393 HG21 VAL A 227      85.897  32.490  41.937  1.00 17.88           H
ATOM   3394 HG22 VAL A 227      86.531  32.545  40.481  1.00 17.88           H
ATOM   3395 HG23 VAL A 227      85.443  33.619  40.915  1.00 17.88           H
ATOM   3396  N   ALA A 228      82.171  31.169  38.428  1.00 14.33           N
ATOM   3397  CA  ALA A 228      81.283  30.210  37.799  1.00 16.59           C
ATOM   3398  C   ALA A 228      81.475  30.212  36.276  1.00 18.18           C
ATOM   3399  O   ALA A 228      81.615  29.164  35.649  1.00 14.84           O
ATOM   3400  CB  ALA A 228      79.839  30.550  38.173  1.00 17.88           C
ATOM   3401  H   ALA A 228      81.766  31.806  38.841  1.00 17.16           H
ATOM   3402  HA  ALA A 228      81.484  29.320  38.130  1.00 19.88           H
ATOM   3403  HB1 ALA A 228      79.244  29.909  37.752  1.00 21.43           H
ATOM   3404  HB2 ALA A 228      79.744  30.506  39.137  1.00 21.43           H
ATOM   3405  HB3 ALA A 228      79.635  31.446  37.861  1.00 21.43           H
ATOM   3406  N   ARG A 229      81.499  31.396  35.681  1.00 21.22           N
ATOM   3407  CA  ARG A 229      81.720  31.520  34.245  1.00 19.40           C
ATOM   3408  C   ARG A 229      83.078  30.969  33.858  1.00 20.59           C
ATOM   3409  O   ARG A 229      83.192  30.250  32.862  1.00 20.17           O
ATOM   3410  CB  ARG A 229      81.553  32.990  33.837  1.00 17.78           C
ATOM   3411  CG  ARG A 229      80.116  33.505  33.899  1.00 24.54           C
ATOM   3412  CD  ARG A 229      79.156  32.571  33.100  1.00 19.77           C
ATOM   3413  NE  ARG A 229      79.557  32.499  31.696  1.00 25.47           N
ATOM   3414  CZ  ARG A 229      79.384  31.447  30.891  1.00 24.95           C
ATOM   3415  NH1 ARG A 229      78.796  30.321  31.300  1.00 26.35           N
ATOM   3416  NH2 ARG A 229      79.780  31.543  29.647  1.00 29.19           N1+
ATOM   3417  H   ARG A 229      81.390  32.147  36.086  1.00 25.43           H
ATOM   3418  HA  ARG A 229      81.045  31.003  33.777  1.00 23.25           H
ATOM   3419  HB2 ARG A 229      82.088  33.539  34.431  1.00 21.31           H
ATOM   3420  HB3 ARG A 229      81.865  33.097  32.925  1.00 21.31           H
ATOM   3421  HG2 ARG A 229      79.822  33.529  34.823  1.00 29.42           H
ATOM   3422  HG3 ARG A 229      80.075  34.392  33.508  1.00 29.42           H
ATOM   3423  HD2 ARG A 229      79.190  31.676  33.475  1.00 23.70           H
ATOM   3424  HD3 ARG A 229      78.253  32.922  33.144  1.00 23.70           H
ATOM   3425  HE  ARG A 229      79.936  33.194  31.360  1.00 30.54           H
ATOM   3426 HH11 ARG A 229      78.524  30.249  32.113  1.00 31.59           H
ATOM   3427 HH12 ARG A 229      78.698  29.664  30.754  1.00 31.59           H
ATOM   3428 HH21 ARG A 229      80.160  32.264  29.371  1.00 35.00           H
ATOM   3429 HH22 ARG A 229      79.681  30.878  29.112  1.00 35.00           H
ATOM   3430  N   HIS A 230      84.089  31.168  34.706  1.00 17.69           N
ATOM   3431  CA  HIS A 230      85.420  30.645  34.386  1.00 21.90           C
ATOM   3432  C   HIS A 230      85.430  29.131  34.314  1.00 21.21           C
ATOM   3433  O   HIS A 230      86.112  28.545  33.462  1.00 19.20           O
ATOM   3434  CB  HIS A 230      86.436  31.126  35.432  1.00 20.75           C
ATOM   3435  CG  HIS A 230      87.837  30.589  35.259  1.00 19.80           C
ATOM   3436  ND1 HIS A 230      88.424  29.738  36.170  1.00 19.04           N
ATOM   3437  CD2 HIS A 230      88.805  30.878  34.348  1.00 18.13           C
ATOM   3438  CE1 HIS A 230      89.670  29.489  35.805  1.00 20.09           C
ATOM   3439  NE2 HIS A 230      89.932  30.186  34.713  1.00 15.97           N
ATOM   3440  H   HIS A 230      84.035  31.592  35.452  1.00 21.19           H
ATOM   3441  HA  HIS A 230      85.695  30.988  33.521  1.00 26.25           H
ATOM   3442  HB2 HIS A 230      86.126  30.855  36.310  1.00 24.87           H
ATOM   3443  HB3 HIS A 230      86.487  32.094  35.390  1.00 24.87           H
ATOM   3444  HD2 HIS A 230      88.721  31.446  33.616  1.00 21.72           H
ATOM   3445  HE1 HIS A 230      90.265  28.928  36.249  1.00 24.07           H
ATOM   3446  HE2 HIS A 230      90.674  30.173  34.278  1.00 19.13           H
ATOM   3447  N   CYS A 231      84.721  28.466  35.227  1.00 24.39           N
ATOM   3448  CA  CYS A 231      84.751  27.014  35.234  1.00 20.16           C
ATOM   3449  C   CYS A 231      83.568  26.427  34.491  1.00 21.04           C
ATOM   3450  O   CYS A 231      83.287  25.241  34.645  1.00 19.58           O
ATOM   3451  CB  CYS A 231      84.849  26.471  36.674  1.00 34.39           C
ATOM   3452  SG  CYS A 231      83.466  26.695  37.690  1.00 34.91           S
ATOM   3453  H   CYS A 231      84.229  28.825  35.835  1.00 29.24           H
ATOM   3454  HA  CYS A 231      85.551  26.728  34.766  1.00 24.16           H
ATOM   3455  HB2 CYS A 231      85.017  25.516  36.625  1.00 41.24           H
ATOM   3456  HB3 CYS A 231      85.599  26.905  37.110  1.00 41.24           H
ATOM   3457  HG  CYS A 231      83.244  27.870  37.795  1.00 41.86           H
ATOM   3458  N   GLY A 232      82.914  27.219  33.641  1.00 20.73           N
ATOM   3459  CA  GLY A 232      81.954  26.708  32.690  1.00 21.87           C
ATOM   3460  C   GLY A 232      80.519  26.607  33.151  1.00 26.15           C
ATOM   3461  O   GLY A 232      79.702  26.034  32.435  1.00 26.00           O
ATOM   3462  H   GLY A 232      83.018  28.071  33.602  1.00 24.84           H
ATOM   3463  HA2 GLY A 232      81.968  27.276  31.904  1.00 26.21           H
ATOM   3464  HA3 GLY A 232      82.235  25.821  32.416  1.00 26.21           H
ATOM   3465  N   LEU A 233      80.167  27.134  34.308  1.00 22.05           N
ATOM   3466  CA  LEU A 233      78.786  27.006  34.733  1.00 21.11           C
ATOM   3467  C   LEU A 233      77.921  28.008  33.992  1.00 25.92           C
ATOM   3468  O   LEU A 233      78.349  29.131  33.679  1.00 24.19           O
ATOM   3469  CB  LEU A 233      78.627  27.231  36.254  1.00 24.43           C
ATOM   3470  CG  LEU A 233      79.455  26.349  37.206  1.00 23.08           C
ATOM   3471  CD1 LEU A 233      79.246  26.726  38.655  1.00 26.44           C
ATOM   3472  CD2 LEU A 233      79.044  24.915  37.010  1.00 34.05           C
ATOM   3473  H   LEU A 233      80.686  27.556  34.849  1.00 26.43           H
ATOM   3474  HA  LEU A 233      78.468  26.114  34.522  1.00 25.30           H
ATOM   3475  HB2 LEU A 233      78.865  28.152  36.446  1.00 29.28           H
ATOM   3476  HB3 LEU A 233      77.695  27.092  36.480  1.00 29.28           H
ATOM   3477  HG  LEU A 233      80.398  26.434  36.995  1.00 27.67           H
ATOM   3478 HD11 LEU A 233      79.786  26.145  39.213  1.00 31.70           H
ATOM   3479 HD12 LEU A 233      79.514  27.650  38.782  1.00 31.70           H
ATOM   3480 HD13 LEU A 233      78.308  26.620  38.876  1.00 31.70           H
ATOM   3481 HD21 LEU A 233      79.562  24.354  37.608  1.00 40.83           H
ATOM   3482 HD22 LEU A 233      78.099  24.828  37.211  1.00 40.83           H
ATOM   3483 HD23 LEU A 233      79.212  24.662  36.089  1.00 40.83           H
ATOM   3484  N   ARG A 234      76.676  27.603  33.770  1.00 21.21           N
ATOM   3485  CA  ARG A 234      75.620  28.499  33.330  1.00 20.70           C
ATOM   3486  C   ARG A 234      75.140  29.299  34.536  1.00 22.76           C
ATOM   3487  O   ARG A 234      74.947  28.744  35.613  1.00 26.27           O
ATOM   3488  CB  ARG A 234      74.483  27.680  32.731  1.00 27.00           C
ATOM   3489  CG  ARG A 234      73.198  28.458  32.474  1.00 38.78           C
ATOM   3490  CD  ARG A 234      71.979  27.518  32.264  1.00 40.75           C
ATOM   3491  NE  ARG A 234      72.113  26.617  31.109  1.00 40.31           N
ATOM   3492  CZ  ARG A 234      72.616  25.387  31.149  1.00 37.37           C
ATOM   3493  NH1 ARG A 234      73.046  24.860  32.275  1.00 41.08           N
ATOM   3494  NH2 ARG A 234      72.672  24.660  30.054  1.00 42.28           N1+
ATOM   3495  H   ARG A 234      76.414  26.790  33.871  1.00 25.43           H
ATOM   3496  HA  ARG A 234      75.960  29.110  32.658  1.00 24.81           H
ATOM   3497  HB2 ARG A 234      74.779  27.315  31.883  1.00 32.37           H
ATOM   3498  HB3 ARG A 234      74.270  26.956  33.340  1.00 32.37           H
ATOM   3499  HG2 ARG A 234      73.012  29.027  33.237  1.00 46.51           H
ATOM   3500  HG3 ARG A 234      73.306  28.996  31.674  1.00 46.51           H
ATOM   3501  HD2 ARG A 234      71.868  26.969  33.057  1.00 48.87           H
ATOM   3502  HD3 ARG A 234      71.187  28.060  32.127  1.00 48.87           H
ATOM   3503  HE  ARG A 234      71.844  26.909  30.347  1.00 48.35           H
ATOM   3504 HH11 ARG A 234      73.013  25.316  33.004  1.00 49.27           H
ATOM   3505 HH12 ARG A 234      73.367  24.063  32.282  1.00 49.27           H
ATOM   3506 HH21 ARG A 234      72.396  24.985  29.307  1.00 50.71           H
ATOM   3507 HH22 ARG A 234      73.000  23.865  30.081  1.00 50.71           H
ATOM   3508  N   VAL A 235      74.973  30.597  34.374  1.00 19.88           N
ATOM   3509  CA  VAL A 235      74.627  31.482  35.479  1.00 17.57           C
ATOM   3510  C   VAL A 235      73.350  32.219  35.176  1.00 24.62           C
ATOM   3511  O   VAL A 235      73.155  32.692  34.054  1.00 25.96           O
ATOM   3512  CB  VAL A 235      75.733  32.521  35.776  1.00 20.62           C
ATOM   3513  CG1 VAL A 235      75.287  33.446  36.930  1.00 19.54           C
ATOM   3514  CG2 VAL A 235      77.026  31.838  36.108  1.00 16.33           C
ATOM   3515  H   VAL A 235      75.055  31.002  33.620  1.00 23.82           H
ATOM   3516  HA  VAL A 235      74.487  30.952  36.280  1.00 21.06           H
ATOM   3517  HB  VAL A 235      75.875  33.068  34.988  1.00 24.72           H
ATOM   3518 HG11 VAL A 235      75.989  34.092  37.106  1.00 23.41           H
ATOM   3519 HG12 VAL A 235      74.473  33.904  36.670  1.00 23.41           H
ATOM   3520 HG13 VAL A 235      75.125  32.908  37.721  1.00 23.41           H
ATOM   3521 HG21 VAL A 235      77.701  32.511  36.289  1.00 19.56           H
ATOM   3522 HG22 VAL A 235      76.896  31.280  36.891  1.00 19.56           H
ATOM   3523 HG23 VAL A 235      77.297  31.292  35.353  1.00 19.56           H
ATOM   3524  N   PHE A 236      72.512  32.365  36.196  1.00 19.81           N
ATOM   3525  CA  PHE A 236      71.554  33.452  36.215  1.00 27.18           C
ATOM   3526  C   PHE A 236      71.386  33.934  37.646  1.00 25.28           C
ATOM   3527  O   PHE A 236      71.839  33.292  38.581  1.00 24.45           O
ATOM   3528  CB  PHE A 236      70.221  33.054  35.549  1.00 38.07           C
ATOM   3529  CG  PHE A 236      69.437  31.952  36.209  1.00 29.05           C
ATOM   3530  CD1 PHE A 236      68.295  32.259  36.922  1.00 29.09           C
ATOM   3531  CD2 PHE A 236      69.743  30.603  35.988  1.00 33.34           C
ATOM   3532  CE1 PHE A 236      67.512  31.258  37.477  1.00 35.56           C
ATOM   3533  CE2 PHE A 236      68.948  29.581  36.552  1.00 37.81           C
ATOM   3534  CZ  PHE A 236      67.839  29.906  37.289  1.00 34.38           C
ATOM   3535  H   PHE A 236      72.480  31.849  36.883  1.00 23.74           H
ATOM   3536  HA  PHE A 236      71.921  34.190  35.704  1.00 32.58           H
ATOM   3537  HB2 PHE A 236      69.649  33.838  35.526  1.00 45.65           H
ATOM   3538  HB3 PHE A 236      70.410  32.769  34.642  1.00 45.65           H
ATOM   3539  HD1 PHE A 236      68.062  33.149  37.055  1.00 34.88           H
ATOM   3540  HD2 PHE A 236      70.493  30.377  35.486  1.00 39.97           H
ATOM   3541  HE1 PHE A 236      66.763  31.485  37.980  1.00 42.64           H
ATOM   3542  HE2 PHE A 236      69.176  28.688  36.424  1.00 45.35           H
ATOM   3543  HZ  PHE A 236      67.317  29.238  37.672  1.00 41.23           H
ATOM   3544  N   GLY A 237      70.790  35.107  37.817  1.00 27.06           N
ATOM   3545  CA  GLY A 237      70.583  35.571  39.165  1.00 23.34           C
ATOM   3546  C   GLY A 237      69.561  36.685  39.290  1.00 26.20           C
ATOM   3547  O   GLY A 237      69.028  37.199  38.301  1.00 25.28           O
ATOM   3548  H   GLY A 237      70.509  35.629  37.194  1.00 32.44           H
ATOM   3549  HA2 GLY A 237      70.287  34.828  39.714  1.00 27.97           H
ATOM   3550  HA3 GLY A 237      71.425  35.893  39.522  1.00 27.97           H
ATOM   3551  N   PHE A 238      69.334  37.078  40.545  1.00 24.53           N
ATOM   3552  CA  PHE A 238      68.312  38.049  40.907  1.00 23.04           C
ATOM   3553  C   PHE A 238      68.770  38.890  42.090  1.00 20.09           C
ATOM   3554  O   PHE A 238      69.474  38.426  42.986  1.00 25.06           O
ATOM   3555  CB  PHE A 238      66.968  37.367  41.264  1.00 30.16           C
ATOM   3556  CG  PHE A 238      66.445  36.472  40.179  1.00 34.29           C
ATOM   3557  CD1 PHE A 238      66.835  35.151  40.115  1.00 32.56           C
ATOM   3558  CD2 PHE A 238      65.579  36.970  39.190  1.00 31.58           C
ATOM   3559  CE1 PHE A 238      66.375  34.311  39.082  1.00 36.51           C
ATOM   3560  CE2 PHE A 238      65.119  36.152  38.151  1.00 33.82           C
ATOM   3561  CZ  PHE A 238      65.522  34.809  38.106  1.00 38.15           C
ATOM   3562  H   PHE A 238      69.776  36.783  41.221  1.00 29.41           H
ATOM   3563  HA  PHE A 238      68.159  38.644  40.156  1.00 27.61           H
ATOM   3564  HB2 PHE A 238      67.092  36.827  42.061  1.00 36.17           H
ATOM   3565  HB3 PHE A 238      66.302  38.052  41.431  1.00 36.17           H
ATOM   3566  HD1 PHE A 238      67.413  34.812  40.760  1.00 39.04           H
ATOM   3567  HD2 PHE A 238      65.321  37.863  39.218  1.00 37.87           H
ATOM   3568  HE1 PHE A 238      66.643  33.421  39.054  1.00 43.78           H
ATOM   3569  HE2 PHE A 238      64.541  36.492  37.506  1.00 40.55           H
ATOM   3570  HZ  PHE A 238      65.212  34.252  37.429  1.00 45.74           H
ATOM   3571  N   SER A 239      68.397  40.150  42.039  1.00 19.03           N
ATOM   3572  CA  SER A 239      68.510  41.085  43.120  1.00 17.42           C
ATOM   3573  C   SER A 239      67.118  41.378  43.642  1.00 22.53           C
ATOM   3574  O   SER A 239      66.205  41.672  42.856  1.00 24.16           O
ATOM   3575  CB  SER A 239      69.160  42.369  42.638  1.00 19.37           C
ATOM   3576  OG  SER A 239      70.524  42.182  42.347  1.00 21.32           O
ATOM   3577  H   SER A 239      68.052  40.503  41.335  1.00 22.81           H
ATOM   3578  HA  SER A 239      69.045  40.707  43.836  1.00 20.87           H
ATOM   3579  HB2 SER A 239      68.706  42.666  41.834  1.00 23.22           H
ATOM   3580  HB3 SER A 239      69.077  43.042  43.331  1.00 23.22           H
ATOM   3581  HG  SER A 239      70.932  41.925  43.035  1.00 25.55           H
ATOM   3582  N   LEU A 240      66.974  41.303  44.953  1.00 21.56           N
ATOM   3583  CA  LEU A 240      65.818  41.799  45.681  1.00 25.12           C
ATOM   3584  C   LEU A 240      66.109  43.233  46.073  1.00 23.98           C
ATOM   3585  O   LEU A 240      67.036  43.478  46.845  1.00 24.28           O
ATOM   3586  CB  LEU A 240      65.563  40.960  46.935  1.00 26.74           C
ATOM   3587  CG  LEU A 240      64.403  41.381  47.853  1.00 31.06           C
ATOM   3588  CD1 LEU A 240      63.091  41.169  47.126  1.00 28.89           C
ATOM   3589  CD2 LEU A 240      64.466  40.627  49.243  1.00 31.32           C
ATOM   3590  H   LEU A 240      67.565  40.951  45.470  1.00 25.85           H
ATOM   3591  HA  LEU A 240      65.030  41.776  45.115  1.00 30.11           H
ATOM   3592  HB2 LEU A 240      65.385  40.049  46.655  1.00 32.06           H
ATOM   3593  HB3 LEU A 240      66.370  40.974  47.474  1.00 32.06           H
ATOM   3594  HG  LEU A 240      64.485  42.331  48.034  1.00 37.24           H
ATOM   3595 HD11 LEU A 240      62.362  41.436  47.707  1.00 34.64           H
ATOM   3596 HD12 LEU A 240      63.086  41.709  46.320  1.00 34.64           H
ATOM   3597 HD13 LEU A 240      63.006  40.230  46.897  1.00 34.64           H
ATOM   3598 HD21 LEU A 240      63.721  40.917  49.793  1.00 37.56           H
ATOM   3599 HD22 LEU A 240      64.408  39.671  49.086  1.00 37.56           H
ATOM   3600 HD23 LEU A 240      65.304  40.841  49.681  1.00 37.56           H
ATOM   3601  N   ILE A 241      65.324  44.164  45.547  1.00 24.78           N
ATOM   3602  CA  ILE A 241      65.457  45.590  45.849  1.00 30.18           C
ATOM   3603  C   ILE A 241      64.802  45.837  47.202  1.00 27.06           C
ATOM   3604  O   ILE A 241      63.583  45.973  47.298  1.00 28.16           O
ATOM   3605  CB  ILE A 241      64.842  46.460  44.751  1.00 34.50           C
ATOM   3606  CG1 ILE A 241      65.323  45.986  43.373  1.00 27.79           C
ATOM   3607  CG2 ILE A 241      65.186  47.923  44.980  1.00 30.62           C
ATOM   3608  CD1 ILE A 241      66.829  46.006  43.204  1.00 28.10           C
ATOM   3609  H   ILE A 241      64.687  43.992  44.995  1.00 29.70           H
ATOM   3610  HA  ILE A 241      66.398  45.814  45.922  1.00 36.19           H
ATOM   3611  HB  ILE A 241      63.878  46.363  44.788  1.00 41.37           H
ATOM   3612 HG12 ILE A 241      65.021  45.075  43.234  1.00 33.32           H
ATOM   3613 HG13 ILE A 241      64.941  46.565  42.694  1.00 33.32           H
ATOM   3614 HG21 ILE A 241      64.786  48.455  44.274  1.00 36.71           H
ATOM   3615 HG22 ILE A 241      64.834  48.198  45.841  1.00 36.71           H
ATOM   3616 HG23 ILE A 241      66.150  48.026  44.968  1.00 36.71           H
ATOM   3617 HD11 ILE A 241      67.051  45.695  42.312  1.00 33.68           H
ATOM   3618 HD12 ILE A 241      67.149  46.913  43.326  1.00 33.68           H
ATOM   3619 HD13 ILE A 241      67.229  45.421  43.867  1.00 33.68           H
ATOM   3620  N   THR A 242      65.618  45.938  48.246  1.00 30.14           N
ATOM   3621  CA  THR A 242      65.116  46.116  49.606  1.00 35.26           C
ATOM   3622  C   THR A 242      64.944  47.581  50.000  1.00 34.71           C
ATOM   3623  O   THR A 242      64.318  47.865  51.022  1.00 36.44           O
ATOM   3624  CB  THR A 242      66.052  45.454  50.607  1.00 25.96           C
ATOM   3625  OG1 THR A 242      67.360  45.994  50.434  1.00 31.47           O
ATOM   3626  CG2 THR A 242      66.117  43.970  50.381  1.00 33.12           C
ATOM   3627  H   THR A 242      66.476  45.907  48.194  1.00 36.14           H
ATOM   3628  HA  THR A 242      64.250  45.685  49.678  1.00 42.28           H
ATOM   3629  HB  THR A 242      65.742  45.622  51.510  1.00 31.12           H
ATOM   3630  HG1 THR A 242      67.891  45.639  50.980  1.00 37.74           H
ATOM   3631 HG21 THR A 242      66.717  43.563  51.025  1.00 39.72           H
ATOM   3632 HG22 THR A 242      65.235  43.580  50.481  1.00 39.72           H
ATOM   3633 HG23 THR A 242      66.444  43.785  49.486  1.00 39.72           H
ATOM   3634  N   ASN A 243      65.500  48.512  49.244  1.00 34.27           N
ATOM   3635  CA  ASN A 243      65.217  49.914  49.484  1.00 32.72           C
ATOM   3636  C   ASN A 243      65.525  50.669  48.208  1.00 33.27           C
ATOM   3637  O   ASN A 243      66.294  50.198  47.362  1.00 30.53           O
ATOM   3638  CB  ASN A 243      66.024  50.459  50.665  1.00 37.08           C
ATOM   3639  CG  ASN A 243      67.491  50.487  50.385  1.00 33.24           C
ATOM   3640  OD1 ASN A 243      68.035  51.507  49.984  1.00 30.82           O
ATOM   3641  ND2 ASN A 243      68.148  49.363  50.585  1.00 36.52           N
ATOM   3642  H   ASN A 243      66.039  48.360  48.591  1.00 41.10           H
ATOM   3643  HA  ASN A 243      64.274  50.022  49.683  1.00 39.23           H
ATOM   3644  HB2 ASN A 243      65.736  51.365  50.855  1.00 44.46           H
ATOM   3645  HB3 ASN A 243      65.876  49.893  51.439  1.00 44.46           H
ATOM   3646 HD21 ASN A 243      68.995  49.327  50.439  1.00 43.79           H
ATOM   3647 HD22 ASN A 243      67.730  48.664  50.863  1.00 43.79           H
ATOM   3648  N   LYS A 244      64.863  51.811  48.057  1.00 32.24           N
ATOM   3649  CA  LYS A 244      65.170  52.754  46.992  1.00 35.26           C
ATOM   3650  C   LYS A 244      66.255  53.664  47.523  1.00 30.91           C
ATOM   3651  O   LYS A 244      66.083  54.289  48.569  1.00 38.08           O
ATOM   3652  CB  LYS A 244      63.947  53.576  46.572  1.00 34.74           C
ATOM   3653  CG  LYS A 244      62.844  52.795  45.872  1.00 41.16           C
ATOM   3654  CD  LYS A 244      61.519  53.587  45.832  1.00 42.96           C
ATOM   3655  CE  LYS A 244      61.624  54.822  44.932  1.00 36.43           C
ATOM   3656  NZ  LYS A 244      61.951  54.443  43.511  1.00 44.43           N1+
ATOM   3657  H   LYS A 244      64.221  52.065  48.569  1.00 38.66           H
ATOM   3658  HA  LYS A 244      65.509  52.278  46.218  1.00 42.28           H
ATOM   3659  HB2 LYS A 244      63.560  53.978  47.365  1.00 41.66           H
ATOM   3660  HB3 LYS A 244      64.239  54.274  45.965  1.00 41.66           H
ATOM   3661  HG2 LYS A 244      63.115  52.610  44.958  1.00 49.36           H
ATOM   3662  HG3 LYS A 244      62.688  51.965  46.349  1.00 49.36           H
ATOM   3663  HD2 LYS A 244      60.816  53.016  45.484  1.00 51.52           H
ATOM   3664  HD3 LYS A 244      61.297  53.883  46.729  1.00 51.52           H
ATOM   3665  HE2 LYS A 244      60.776  55.293  44.934  1.00 43.68           H
ATOM   3666  HE3 LYS A 244      62.329  55.400  45.263  1.00 43.68           H
ATOM   3667  HZ1 LYS A 244      62.007  55.174  43.007  1.00 53.29           H
ATOM   3668  HZ2 LYS A 244      62.729  54.011  43.483  1.00 53.29           H
ATOM   3669  HZ3 LYS A 244      61.315  53.914  43.184  1.00 53.29           H
ATOM   3670  N   VAL A 245      67.389  53.692  46.840  1.00 31.18           N
ATOM   3671  CA  VAL A 245      68.488  54.541  47.274  1.00 36.02           C
ATOM   3672  C   VAL A 245      68.098  55.998  47.059  1.00 30.65           C
ATOM   3673  O   VAL A 245      67.512  56.347  46.028  1.00 30.83           O
ATOM   3674  CB  VAL A 245      69.762  54.163  46.498  1.00 37.47           C
ATOM   3675  CG1 VAL A 245      70.884  54.909  47.007  1.00 31.02           C
ATOM   3676  CG2 VAL A 245      70.040  52.643  46.612  1.00 31.26           C
ATOM   3677  H   VAL A 245      67.547  53.235  46.129  1.00 37.38           H
ATOM   3678  HA  VAL A 245      68.650  54.402  48.220  1.00 43.19           H
ATOM   3679  HB  VAL A 245      69.647  54.384  45.561  1.00 44.93           H
ATOM   3680 HG11 VAL A 245      71.679  54.661  46.510  1.00 37.19           H
ATOM   3681 HG12 VAL A 245      70.707  55.857  46.899  1.00 37.19           H
ATOM   3682 HG13 VAL A 245      71.002  54.700  47.947  1.00 37.19           H
ATOM   3683 HG21 VAL A 245      70.846  52.432  46.116  1.00 37.48           H
ATOM   3684 HG22 VAL A 245      70.157  52.413  47.547  1.00 37.48           H
ATOM   3685 HG23 VAL A 245      69.287  52.156  46.242  1.00 37.48           H
ATOM   3686  N   ILE A 246      68.423  56.851  48.027  1.00 35.72           N
ATOM   3687  CA  ILE A 246      68.206  58.295  47.905  1.00 43.06           C
ATOM   3688  C   ILE A 246      69.318  58.907  47.056  1.00 34.94           C
ATOM   3689  O   ILE A 246      70.507  58.813  47.390  1.00 30.66           O
ATOM   3690  CB  ILE A 246      68.129  58.973  49.286  1.00 44.19           C
ATOM   3691  CG1 ILE A 246      66.974  58.414  50.131  1.00 41.14           C
ATOM   3692  CG2 ILE A 246      67.945  60.494  49.151  1.00 44.81           C
ATOM   3693  CD1 ILE A 246      65.593  58.612  49.562  1.00 41.70           C
ATOM   3694  H   ILE A 246      68.777  56.617  48.775  1.00 42.84           H
ATOM   3695  HA  ILE A 246      67.363  58.448  47.450  1.00 51.64           H
ATOM   3696  HB  ILE A 246      68.961  58.805  49.755  1.00 53.00           H
ATOM   3697 HG12 ILE A 246      67.109  57.460  50.241  1.00 49.34           H
ATOM   3698 HG13 ILE A 246      66.995  58.846  51.000  1.00 49.34           H
ATOM   3699 HG21 ILE A 246      67.901  60.886  50.038  1.00 53.74           H
ATOM   3700 HG22 ILE A 246      68.699  60.861  48.664  1.00 53.74           H
ATOM   3701 HG23 ILE A 246      67.122  60.671  48.670  1.00 53.74           H
ATOM   3702 HD11 ILE A 246      64.943  58.226  50.170  1.00 50.01           H
ATOM   3703 HD12 ILE A 246      65.427  59.562  49.460  1.00 50.01           H
ATOM   3704 HD13 ILE A 246      65.541  58.172  48.699  1.00 50.01           H
ATOM   3705  N   MET A 247      68.920  59.577  45.976  1.00 34.40           N
ATOM   3706  CA  MET A 247      69.829  60.075  44.969  1.00 32.36           C
ATOM   3707  C   MET A 247      70.140  61.558  45.138  1.00 32.77           C
ATOM   3708  O   MET A 247      70.920  62.101  44.352  1.00 31.48           O
ATOM   3709  CB  MET A 247      69.249  59.840  43.564  1.00 35.71           C
ATOM   3710  CG  MET A 247      68.942  58.386  43.204  1.00 38.48           C
ATOM   3711  SD  MET A 247      70.377  57.300  43.403  1.00 41.38           S
ATOM   3712  CE  MET A 247      71.538  58.117  42.369  1.00 31.61           C
ATOM   3713  H   MET A 247      68.096  59.757  45.807  1.00 41.25           H
ATOM   3714  HA  MET A 247      70.659  59.578  45.030  1.00 38.80           H
ATOM   3715  HB2 MET A 247      68.420  60.338  43.488  1.00 42.82           H
ATOM   3716  HB3 MET A 247      69.886  60.171  42.911  1.00 42.82           H
ATOM   3717  HG2 MET A 247      68.235  58.059  43.783  1.00 46.15           H
ATOM   3718  HG3 MET A 247      68.659  58.342  42.277  1.00 46.15           H
ATOM   3719  HE1 MET A 247      72.375  57.627  42.385  1.00 37.90           H
ATOM   3720  HE2 MET A 247      71.189  58.148  41.465  1.00 37.90           H
ATOM   3721  HE3 MET A 247      71.677  59.018  42.701  1.00 37.90           H
ATOM   3722  N   ASP A 248      69.570  62.218  46.139  1.00 34.51           N
ATOM   3723  CA  ASP A 248      69.697  63.666  46.295  1.00 38.61           C
ATOM   3724  C   ASP A 248      69.811  63.998  47.775  1.00 29.28           C
ATOM   3725  O   ASP A 248      69.472  63.193  48.629  1.00 33.14           O
ATOM   3726  CB  ASP A 248      68.495  64.436  45.674  1.00 37.82           C
ATOM   3727  CG  ASP A 248      68.338  64.203  44.174  1.00 41.70           C
ATOM   3728  OD1 ASP A 248      69.299  64.470  43.404  1.00 39.77           O
ATOM   3729  OD2 ASP A 248      67.247  63.757  43.753  1.00 48.48           O1-
ATOM   3730  H   ASP A 248      69.096  61.846  46.752  1.00 41.38           H
ATOM   3731  HA  ASP A 248      70.507  63.964  45.853  1.00 46.30           H
ATOM   3732  HB2 ASP A 248      67.678  64.145  46.108  1.00 45.35           H
ATOM   3733  HB3 ASP A 248      68.624  65.387  45.816  1.00 45.35           H
ATOM   3734  N   TYR A 249      70.305  65.197  48.071  1.00 35.39           N
ATOM   3735  CA  TYR A 249      70.414  65.667  49.450  1.00 43.98           C
ATOM   3736  C   TYR A 249      69.057  66.121  49.991  1.00 41.10           C
ATOM   3737  O   TYR A 249      68.148  66.464  49.239  1.00 37.95           O
ATOM   3738  CB  TYR A 249      71.405  66.826  49.550  1.00 37.81           C
ATOM   3739  CG  TYR A 249      72.777  66.450  49.047  1.00 34.70           C
ATOM   3740  CD1 TYR A 249      73.201  66.840  47.787  1.00 33.59           C
ATOM   3741  CD2 TYR A 249      73.637  65.677  49.815  1.00 33.75           C
ATOM   3742  CE1 TYR A 249      74.432  66.498  47.321  1.00 32.65           C
ATOM   3743  CE2 TYR A 249      74.886  65.316  49.339  1.00 31.75           C
ATOM   3744  CZ  TYR A 249      75.261  65.723  48.102  1.00 28.33           C
ATOM   3745  OH  TYR A 249      76.476  65.383  47.635  1.00 29.79           O
ATOM   3746  H   TYR A 249      70.586  65.762  47.487  1.00 42.43           H
ATOM   3747  HA  TYR A 249      70.737  64.943  50.010  1.00 52.74           H
ATOM   3748  HB2 TYR A 249      71.081  67.568  49.016  1.00 45.35           H
ATOM   3749  HB3 TYR A 249      71.488  67.095  50.479  1.00 45.35           H
ATOM   3750  HD1 TYR A 249      72.639  67.357  47.256  1.00 40.27           H
ATOM   3751  HD2 TYR A 249      73.369  65.395  50.660  1.00 40.46           H
ATOM   3752  HE1 TYR A 249      74.704  66.767  46.473  1.00 39.15           H
ATOM   3753  HE2 TYR A 249      75.459  64.801  49.859  1.00 38.07           H
ATOM   3754  HH  TYR A 249      76.881  64.913  48.202  1.00 35.72           H
ATOM   3755  N   GLU A 250      68.949  66.128  51.316  1.00 46.09           N
ATOM   3756  CA  GLU A 250      67.734  66.541  52.021  1.00 51.09           C
ATOM   3757  C   GLU A 250      67.754  68.044  52.275  1.00 50.75           C
ATOM   3758  O   GLU A 250      67.296  68.821  51.438  1.00 50.28           O
ATOM   3759  CB  GLU A 250      67.594  65.787  53.343  1.00 44.48           C
ATOM   3760  H   GLU A 250      69.583  65.891  51.845  1.00 55.27           H
ATOM   3761  HA  GLU A 250      66.961  66.336  51.472  1.00 61.28           H
ATOM   3762  HB1 GLU A 250      68.319  66.048  53.933  1.00 53.35           H
ATOM   3763  HB3 GLU A 250      66.741  66.011  53.746  1.00 53.35           H
ATOM   3764  HC  GLU A 250      68.142  68.419  53.117  1.00 60.87           H
ATOM   3765  N   ALA A 267      58.930  40.717  50.119  1.00 56.97           N
ATOM   3766  CA  ALA A 267      59.003  40.222  48.745  1.00 53.53           C
ATOM   3767  C   ALA A 267      60.000  39.069  48.637  1.00 52.38           C
ATOM   3768  O   ALA A 267      60.092  38.380  47.605  1.00 43.53           O
ATOM   3769  CB  ALA A 267      59.386  41.333  47.805  1.00 49.94           C
ATOM   3770  H1  ALA A 267      58.612  40.017  50.694  1.00 68.33           H
ATOM   3771  H2  ALA A 267      58.328  41.463  50.159  1.00 68.33           H
ATOM   3772  HA  ALA A 267      58.130  39.892  48.480  1.00 64.20           H
ATOM   3773  HB1 ALA A 267      58.718  42.034  47.858  1.00 59.89           H
ATOM   3774  HB2 ALA A 267      60.253  41.681  48.066  1.00 59.89           H
ATOM   3775  HB3 ALA A 267      59.427  40.982  46.902  1.00 59.89           H
ATOM   3776  N   ALA A 268      60.753  38.863  49.718  1.00 50.39           N
ATOM   3777  CA  ALA A 268      61.662  37.728  49.766  1.00 48.72           C
ATOM   3778  C   ALA A 268      60.918  36.420  49.487  1.00 46.66           C
ATOM   3779  O   ALA A 268      61.446  35.527  48.803  1.00 44.86           O
ATOM   3780  CB  ALA A 268      62.371  37.710  51.122  1.00 46.64           C
ATOM   3781  H   ALA A 268      60.754  39.357  50.422  1.00 60.43           H
ATOM   3782  HA  ALA A 268      62.337  37.838  49.079  1.00 58.43           H
ATOM   3783  HB1 ALA A 268      62.976  36.952  51.152  1.00 55.94           H
ATOM   3784  HB2 ALA A 268      62.869  38.536  51.229  1.00 55.94           H
ATOM   3785  HB3 ALA A 268      61.707  37.630  51.825  1.00 55.94           H
ATOM   3786  N   GLN A 269      59.671  36.305  49.963  1.00 49.47           N
ATOM   3787  CA  GLN A 269      58.893  35.094  49.709  1.00 51.49           C
ATOM   3788  C   GLN A 269      58.586  34.934  48.218  1.00 44.97           C
ATOM   3789  O   GLN A 269      58.692  33.826  47.680  1.00 39.37           O
ATOM   3790  CB  GLN A 269      57.602  35.095  50.538  1.00 47.69           C
ATOM   3791  H   GLN A 269      59.263  36.904  50.427  1.00 59.33           H
ATOM   3792  HA  GLN A 269      59.418  34.326  49.984  1.00 61.75           H
ATOM   3793  HB1 GLN A 269      57.830  35.182  51.477  1.00 57.20           H
ATOM   3794  HB3 GLN A 269      57.129  34.261  50.387  1.00 57.20           H
ATOM   3795  N   LYS A 270      58.213  36.021  47.529  1.00 44.87           N
ATOM   3796  CA  LYS A 270      57.967  35.929  46.088  1.00 47.01           C
ATOM   3797  C   LYS A 270      59.229  35.529  45.325  1.00 39.90           C
ATOM   3798  O   LYS A 270      59.151  34.791  44.337  1.00 39.24           O
ATOM   3799  CB  LYS A 270      57.421  37.247  45.542  1.00 41.45           C
ATOM   3800  CG  LYS A 270      57.075  37.177  44.068  1.00 43.86           C
ATOM   3801  CD  LYS A 270      56.710  38.551  43.520  1.00 50.76           C
ATOM   3802  H   LYS A 270      58.097  36.804  47.866  1.00 53.82           H
ATOM   3803  HA  LYS A 270      57.298  35.245  45.930  1.00 56.39           H
ATOM   3804  HB2 LYS A 270      58.090  37.939  45.660  1.00 49.71           H
ATOM   3805  HB3 LYS A 270      56.614  37.480  46.029  1.00 49.71           H
ATOM   3806  HG2 LYS A 270      56.314  36.588  43.945  1.00 52.60           H
ATOM   3807  HG3 LYS A 270      57.841  36.846  43.574  1.00 52.60           H
ATOM   3808  HD1 LYS A 270      55.971  38.911  44.035  1.00 60.88           H
ATOM   3809  HD3 LYS A 270      57.481  39.135  43.592  1.00 60.88           H
ATOM   3810  N   LEU A 271      60.398  36.035  45.742  1.00 42.83           N
ATOM   3811  CA  LEU A 271      61.656  35.584  45.138  1.00 47.11           C
ATOM   3812  C   LEU A 271      61.856  34.083  45.344  1.00 45.74           C
ATOM   3813  O   LEU A 271      62.235  33.359  44.409  1.00 40.66           O
ATOM   3814  CB  LEU A 271      62.850  36.364  45.713  1.00 42.45           C
ATOM   3815  CG  LEU A 271      64.232  35.936  45.214  1.00 36.01           C
ATOM   3816  CD1 LEU A 271      64.251  35.793  43.678  1.00 42.85           C
ATOM   3817  CD2 LEU A 271      65.275  36.929  45.633  1.00 39.53           C
ATOM   3818  H   LEU A 271      60.488  36.627  46.359  1.00 51.36           H
ATOM   3819  HA  LEU A 271      61.623  35.751  44.183  1.00 56.50           H
ATOM   3820  HB2 LEU A 271      62.739  37.301  45.488  1.00 50.91           H
ATOM   3821  HB3 LEU A 271      62.846  36.261  46.677  1.00 50.91           H
ATOM   3822  HG  LEU A 271      64.459  35.076  45.601  1.00 43.19           H
ATOM   3823 HD11 LEU A 271      65.139  35.522  43.398  1.00 51.39           H
ATOM   3824 HD12 LEU A 271      63.601  35.122  43.415  1.00 51.39           H
ATOM   3825 HD13 LEU A 271      64.024  36.648  43.279  1.00 51.39           H
ATOM   3826 HD21 LEU A 271      66.139  36.636  45.305  1.00 47.40           H
ATOM   3827 HD22 LEU A 271      65.055  37.796  45.256  1.00 47.40           H
ATOM   3828 HD23 LEU A 271      65.289  36.983  46.601  1.00 47.40           H
ATOM   3829  N   GLU A 272      61.616  33.601  46.569  1.00 45.52           N
ATOM   3830  CA  GLU A 272      61.741  32.177  46.859  1.00 43.09           C
ATOM   3831  C   GLU A 272      60.836  31.336  45.959  1.00 43.13           C
ATOM   3832  O   GLU A 272      61.259  30.302  45.429  1.00 47.22           O
ATOM   3833  CB  GLU A 272      61.427  31.935  48.331  1.00 47.37           C
ATOM   3834  CG  GLU A 272      62.378  32.626  49.269  1.00 51.39           C
ATOM   3835  CD  GLU A 272      61.933  32.523  50.721  1.00 53.49           C
ATOM   3836  OE1 GLU A 272      61.147  31.602  51.048  1.00 52.97           O
ATOM   3837  OE2 GLU A 272      62.385  33.352  51.529  1.00 53.27           O1-
ATOM   3838  H   GLU A 272      61.379  34.079  47.243  1.00 54.59           H
ATOM   3839  HA  GLU A 272      62.658  31.902  46.700  1.00 51.68           H
ATOM   3840  HB2 GLU A 272      60.533  32.263  48.518  1.00 56.81           H
ATOM   3841  HB3 GLU A 272      61.472  30.983  48.509  1.00 56.81           H
ATOM   3842  HG2 GLU A 272      63.254  32.217  49.192  1.00 61.63           H
ATOM   3843  HG3 GLU A 272      62.428  33.566  49.035  1.00 61.63           H
ATOM   3844  N   GLN A 273      59.581  31.762  45.773  1.00 44.24           N
ATOM   3845  CA  GLN A 273      58.688  31.045  44.860  1.00 44.18           C
ATOM   3846  C   GLN A 273      59.179  31.123  43.422  1.00 46.48           C
ATOM   3847  O   GLN A 273      59.114  30.134  42.683  1.00 37.81           O
ATOM   3848  CB  GLN A 273      57.279  31.609  44.915  1.00 46.46           C
ATOM   3849  CG  GLN A 273      56.667  31.711  46.280  1.00 50.85           C
ATOM   3850  CD  GLN A 273      55.624  32.820  46.296  1.00 59.09           C
ATOM   3851  OE1 GLN A 273      55.548  33.602  47.257  1.00 56.80           O
ATOM   3852  NE2 GLN A 273      54.839  32.924  45.195  1.00 54.77           N
ATOM   3853  H   GLN A 273      59.230  32.447  46.156  1.00 53.05           H
ATOM   3854  HA  GLN A 273      58.652  30.110  45.117  1.00 52.98           H
ATOM   3855  HB2 GLN A 273      57.293  32.502  44.537  1.00 55.72           H
ATOM   3856  HB3 GLN A 273      56.702  31.042  44.381  1.00 55.72           H
ATOM   3857  HG2 GLN A 273      56.232  30.873  46.505  1.00 60.98           H
ATOM   3858  HG3 GLN A 273      57.355  31.923  46.930  1.00 60.98           H
ATOM   3859 HE21 GLN A 273      54.946  32.380  44.537  1.00 65.69           H
ATOM   3860 HE22 GLN A 273      54.235  33.534  45.154  1.00 65.69           H
ATOM   3861  N   PHE A 274      59.637  32.307  42.996  1.00 45.36           N
ATOM   3862  CA  PHE A 274      60.111  32.475  41.627  1.00 43.06           C
ATOM   3863  C   PHE A 274      61.288  31.538  41.336  1.00 42.35           C
ATOM   3864  O   PHE A 274      61.283  30.823  40.327  1.00 36.23           O
ATOM   3865  CB  PHE A 274      60.474  33.958  41.391  1.00 39.52           C
ATOM   3866  CG  PHE A 274      60.728  34.316  39.956  1.00 39.47           C
ATOM   3867  CD1 PHE A 274      61.624  35.328  39.633  1.00 34.66           C
ATOM   3868  CD2 PHE A 274      60.069  33.657  38.922  1.00 45.04           C
ATOM   3869  CE1 PHE A 274      61.860  35.669  38.316  1.00 40.61           C
ATOM   3870  CE2 PHE A 274      60.314  33.987  37.570  1.00 38.83           C
ATOM   3871  CZ  PHE A 274      61.200  34.986  37.272  1.00 40.21           C
ATOM   3872  H   PHE A 274      59.681  33.018  43.478  1.00 54.41           H
ATOM   3873  HA  PHE A 274      59.392  32.246  41.018  1.00 51.64           H
ATOM   3874  HB2 PHE A 274      59.742  34.511  41.707  1.00 47.39           H
ATOM   3875  HB3 PHE A 274      61.278  34.165  41.892  1.00 47.39           H
ATOM   3876  HD1 PHE A 274      62.069  35.783  40.311  1.00 41.56           H
ATOM   3877  HD2 PHE A 274      59.470  32.975  39.124  1.00 54.02           H
ATOM   3878  HE1 PHE A 274      62.466  36.345  38.115  1.00 48.70           H
ATOM   3879  HE2 PHE A 274      59.868  33.537  36.890  1.00 46.56           H
ATOM   3880  HZ  PHE A 274      61.362  35.217  36.386  1.00 48.22           H
ATOM   3881  N   VAL A 275      62.303  31.509  42.218  1.00 40.80           N
ATOM   3882  CA  VAL A 275      63.461  30.644  41.979  1.00 39.90           C
ATOM   3883  C   VAL A 275      63.035  29.180  41.990  1.00 38.74           C
ATOM   3884  O   VAL A 275      63.549  28.363  41.223  1.00 31.40           O
ATOM   3885  CB  VAL A 275      64.570  30.886  43.024  1.00 44.61           C
ATOM   3886  CG1 VAL A 275      65.732  29.829  42.840  1.00 36.95           C
ATOM   3887  CG2 VAL A 275      65.080  32.345  42.980  1.00 40.60           C
ATOM   3888  H   VAL A 275      62.340  31.970  42.943  1.00 48.93           H
ATOM   3889  HA  VAL A 275      63.827  30.843  41.103  1.00 47.85           H
ATOM   3890  HB  VAL A 275      64.190  30.742  43.905  1.00 53.50           H
ATOM   3891 HG11 VAL A 275      66.418  29.997  43.505  1.00 44.31           H
ATOM   3892 HG12 VAL A 275      65.369  28.937  42.957  1.00 44.31           H
ATOM   3893 HG13 VAL A 275      66.104  29.921  41.949  1.00 44.31           H
ATOM   3894 HG21 VAL A 275      65.774  32.456  43.649  1.00 48.69           H
ATOM   3895 HG22 VAL A 275      65.439  32.527  42.098  1.00 48.69           H
ATOM   3896 HG23 VAL A 275      64.340  32.944  43.167  1.00 48.69           H
ATOM   3897  N   SER A 276      62.122  28.820  42.891  1.00 38.21           N
ATOM   3898  CA  SER A 276      61.611  27.451  42.929  1.00 45.15           C
ATOM   3899  C   SER A 276      61.004  27.050  41.583  1.00 41.98           C
ATOM   3900  O   SER A 276      61.332  25.990  41.038  1.00 40.50           O
ATOM   3901  CB  SER A 276      60.587  27.306  44.055  1.00 40.55           C
ATOM   3902  OG  SER A 276      60.091  25.987  44.057  1.00 50.98           O
ATOM   3903  H   SER A 276      61.785  29.343  43.485  1.00 45.82           H
ATOM   3904  HA  SER A 276      62.346  26.846  43.116  1.00 54.15           H
ATOM   3905  HB2 SER A 276      61.016  27.490  44.905  1.00 48.63           H
ATOM   3906  HB3 SER A 276      59.855  27.924  43.906  1.00 48.63           H
ATOM   3907  HG  SER A 276      59.527  25.893  44.672  1.00 61.15           H
ATOM   3908  N   LEU A 277      60.154  27.915  41.008  1.00 41.33           N
ATOM   3909  CA  LEU A 277      59.478  27.601  39.742  1.00 40.84           C
ATOM   3910  C   LEU A 277      60.455  27.436  38.584  1.00 38.42           C
ATOM   3911  O   LEU A 277      60.245  26.584  37.712  1.00 30.63           O
ATOM   3912  CB  LEU A 277      58.485  28.694  39.371  1.00 40.68           C
ATOM   3913  CG  LEU A 277      57.426  29.086  40.385  1.00 49.80           C
ATOM   3914  CD1 LEU A 277      56.399  29.995  39.683  1.00 46.58           C
ATOM   3915  CD2 LEU A 277      56.789  27.863  41.053  1.00 48.90           C
ATOM   3916  H   LEU A 277      59.953  28.686  41.330  1.00 49.57           H
ATOM   3917  HA  LEU A 277      58.988  26.770  39.842  1.00 48.98           H
ATOM   3918  HB2 LEU A 277      58.991  29.497  39.170  1.00 48.79           H
ATOM   3919  HB3 LEU A 277      58.016  28.409  38.572  1.00 48.79           H
ATOM   3920  HG  LEU A 277      57.849  29.610  41.083  1.00 59.73           H
ATOM   3921 HD11 LEU A 277      55.716  30.252  40.322  1.00 55.86           H
ATOM   3922 HD12 LEU A 277      56.854  30.784  39.349  1.00 55.86           H
ATOM   3923 HD13 LEU A 277      55.998  29.507  38.947  1.00 55.86           H
ATOM   3924 HD21 LEU A 277      56.122  28.164  41.690  1.00 58.65           H
ATOM   3925 HD22 LEU A 277      56.373  27.313  40.372  1.00 58.65           H
ATOM   3926 HD23 LEU A 277      57.480  27.358  41.511  1.00 58.65           H
ATOM   3927  N   LEU A 278      61.508  28.267  38.548  1.00 38.10           N
ATOM   3928  CA  LEU A 278      62.475  28.279  37.453  1.00 39.53           C
ATOM   3929  C   LEU A 278      63.293  27.004  37.353  1.00 41.98           C
ATOM   3930  O   LEU A 278      63.829  26.714  36.272  1.00 43.97           O
ATOM   3931  CB  LEU A 278      63.432  29.461  37.598  1.00 39.45           C
ATOM   3932  CG  LEU A 278      62.767  30.812  37.402  1.00 35.61           C
ATOM   3933  CD1 LEU A 278      63.724  31.879  37.781  1.00 41.44           C
ATOM   3934  CD2 LEU A 278      62.319  30.953  35.952  1.00 41.03           C
ATOM   3935  H   LEU A 278      61.682  28.843  39.163  1.00 45.68           H
ATOM   3936  HA  LEU A 278      61.995  28.388  36.617  1.00 47.41           H
ATOM   3937  HB2 LEU A 278      63.816  29.446  38.488  1.00 47.31           H
ATOM   3938  HB3 LEU A 278      64.135  29.378  36.935  1.00 47.31           H
ATOM   3939  HG  LEU A 278      61.987  30.878  37.975  1.00 42.70           H
ATOM   3940 HD11 LEU A 278      63.299  32.742  37.656  1.00 49.70           H
ATOM   3941 HD12 LEU A 278      63.972  31.764  38.711  1.00 49.70           H
ATOM   3942 HD13 LEU A 278      64.510  31.812  37.217  1.00 49.70           H
ATOM   3943 HD21 LEU A 278      61.896  31.818  35.836  1.00 49.21           H
ATOM   3944 HD22 LEU A 278      63.095  30.884  35.374  1.00 49.21           H
ATOM   3945 HD23 LEU A 278      61.689  30.246  35.747  1.00 49.21           H
ATOM   3946  N   MET A 279      63.420  26.252  38.448  1.00 36.11           N
ATOM   3947  CA  MET A 279      64.061  24.945  38.367  1.00 36.65           C
ATOM   3948  C   MET A 279      63.558  24.170  37.157  1.00 41.66           C
ATOM   3949  O   MET A 279      64.353  23.594  36.403  1.00 47.12           O
ATOM   3950  CB  MET A 279      63.811  24.150  39.657  1.00 40.53           C
ATOM   3951  CG  MET A 279      64.492  24.727  40.892  1.00 43.10           C
ATOM   3952  SD  MET A 279      66.300  24.883  40.684  1.00 33.33           S
ATOM   3953  CE  MET A 279      66.624  26.477  41.409  1.00 39.31           C
ATOM   3954  H   MET A 279      63.150  26.473  39.234  1.00 43.30           H
ATOM   3955  HA  MET A 279      65.018  25.073  38.279  1.00 43.95           H
ATOM   3956  HB2 MET A 279      62.857  24.128  39.829  1.00 48.61           H
ATOM   3957  HB3 MET A 279      64.142  23.246  39.533  1.00 48.61           H
ATOM   3958  HG2 MET A 279      64.132  25.611  41.068  1.00 51.69           H
ATOM   3959  HG3 MET A 279      64.325  24.143  41.648  1.00 51.69           H
ATOM   3960  HE1 MET A 279      67.574  26.663  41.350  1.00 47.15           H
ATOM   3961  HE2 MET A 279      66.124  27.151  40.923  1.00 47.15           H
ATOM   3962  HE3 MET A 279      66.346  26.463  42.338  1.00 47.15           H
ATOM   3963  N   ALA A 280      62.238  24.172  36.939  1.00 44.87           N
ATOM   3964  CA  ALA A 280      61.643  23.382  35.857  1.00 45.50           C
ATOM   3965  C   ALA A 280      62.046  23.898  34.474  1.00 46.66           C
ATOM   3966  O   ALA A 280      61.953  23.151  33.483  1.00 48.38           O
ATOM   3967  CB  ALA A 280      60.110  23.372  35.995  1.00 38.96           C
ATOM   3968  H   ALA A 280      61.668  24.620  37.402  1.00 53.82           H
ATOM   3969  HA  ALA A 280      61.953  22.466  35.933  1.00 54.57           H
ATOM   3970  HB1 ALA A 280      59.732  22.846  35.273  1.00 46.72           H
ATOM   3971  HB2 ALA A 280      59.873  22.980  36.850  1.00 46.72           H
ATOM   3972  HB3 ALA A 280      59.784  24.284  35.947  1.00 46.72           H
ATOM   3973  N   SER A 281      62.479  25.155  34.390  1.00 49.11           N
ATOM   3974  CA  SER A 281      62.912  25.758  33.138  1.00 51.26           C
ATOM   3975  C   SER A 281      64.410  25.632  32.903  1.00 46.37           C
ATOM   3976  O   SER A 281      64.870  25.958  31.808  1.00 49.47           O
ATOM   3977  CB  SER A 281      62.515  27.243  33.098  1.00 47.34           C
ATOM   3978  OG  SER A 281      61.126  27.394  32.790  1.00 52.92           O
ATOM   3979  H   SER A 281      62.531  25.688  35.063  1.00 58.90           H
ATOM   3980  HA  SER A 281      62.460  25.311  32.405  1.00 61.48           H
ATOM   3981  HB2 SER A 281      62.691  27.640  33.965  1.00 56.78           H
ATOM   3982  HB3 SER A 281      63.040  27.691  32.416  1.00 56.78           H
ATOM   3983  HG  SER A 281      60.923  28.209  32.771  1.00 63.47           H
ATOM   3984  N   ILE A 282      65.178  25.193  33.894  1.00 47.26           N
ATOM   3985  CA  ILE A 282      66.615  24.972  33.674  1.00 54.42           C
ATOM   3986  C   ILE A 282      66.803  23.711  32.834  1.00 53.94           C
ATOM   3987  O   ILE A 282      66.244  22.653  33.178  1.00 50.66           O
ATOM   3988  CB  ILE A 282      67.369  24.857  35.012  1.00 49.51           C
ATOM   3989  CG1 ILE A 282      67.247  26.148  35.814  1.00 49.63           C
ATOM   3990  CG2 ILE A 282      68.866  24.549  34.733  1.00 51.61           C
ATOM   3991  CD1 ILE A 282      67.967  26.152  37.156  1.00 47.32           C
ATOM   3992  H   ILE A 282      64.904  25.017  34.690  1.00 56.68           H
ATOM   3993  HA  ILE A 282      66.983  25.723  33.182  1.00 65.27           H
ATOM   3994  HB  ILE A 282      66.987  24.129  35.527  1.00 59.39           H
ATOM   3995 HG12 ILE A 282      67.613  26.875  35.285  1.00 59.52           H
ATOM   3996 HG13 ILE A 282      66.307  26.315  35.988  1.00 59.52           H
ATOM   3997 HG21 ILE A 282      69.335  24.477  35.579  1.00 61.90           H
ATOM   3998 HG22 ILE A 282      68.930  23.712  34.247  1.00 61.90           H
ATOM   3999 HG23 ILE A 282      69.243  25.269  34.205  1.00 61.90           H
ATOM   4000 HD11 ILE A 282      67.829  27.011  37.585  1.00 56.75           H
ATOM   4001 HD12 ILE A 282      67.605  25.443  37.710  1.00 56.75           H
ATOM   4002 HD13 ILE A 282      68.914  26.005  37.006  1.00 56.75           H
ATOM   4003  N   PRO A 283      67.574  23.756  31.743  1.00 53.26           N
ATOM   4004  CA  PRO A 283      67.764  22.545  30.936  1.00 57.74           C
ATOM   4005  C   PRO A 283      68.451  21.444  31.736  1.00 60.09           C
ATOM   4006  O   PRO A 283      69.220  21.709  32.665  1.00 57.88           O
ATOM   4007  CB  PRO A 283      68.629  23.031  29.758  1.00 51.69           C
ATOM   4008  CG  PRO A 283      69.193  24.325  30.188  1.00 48.39           C
ATOM   4009  CD  PRO A 283      68.228  24.928  31.129  1.00 48.04           C
ATOM   4010  HA  PRO A 283      66.912  22.222  30.602  1.00 69.26           H
ATOM   4011  HB2 PRO A 283      69.336  22.390  29.587  1.00 62.00           H
ATOM   4012  HB3 PRO A 283      68.073  23.145  28.971  1.00 62.00           H
ATOM   4013  HG2 PRO A 283      70.044  24.174  30.629  1.00 58.04           H
ATOM   4014  HG3 PRO A 283      69.311  24.898  29.414  1.00 58.04           H
ATOM   4015  HD2 PRO A 283      68.692  25.449  31.803  1.00 57.62           H
ATOM   4016  HD3 PRO A 283      67.578  25.465  30.649  1.00 57.62           H
ATOM   4017  N   VAL A 284      68.137  20.194  31.384  1.00 59.46           N
ATOM   4018  CA  VAL A 284      68.755  19.030  32.028  1.00 63.19           C
ATOM   4019  C   VAL A 284      69.874  18.461  31.136  1.00 61.89           C
ATOM   4020  O   VAL A 284      71.006  18.234  31.590  1.00 60.71           O
ATOM   4021  CB  VAL A 284      67.687  17.931  32.368  1.00 64.26           C
ATOM   4022  CG1 VAL A 284      68.322  16.796  33.215  1.00 61.18           C
ATOM   4023  CG2 VAL A 284      66.458  18.542  33.098  1.00 61.79           C
ATOM   4024  H   VAL A 284      67.566  19.992  30.773  1.00 71.33           H
ATOM   4025  HA  VAL A 284      69.160  19.315  32.863  1.00 75.80           H
ATOM   4026  HB  VAL A 284      67.371  17.538  31.539  1.00 77.08           H
ATOM   4027 HG11 VAL A 284      67.858  16.739  34.064  1.00 73.38           H
ATOM   4028 HG12 VAL A 284      69.259  17.000  33.362  1.00 73.38           H
ATOM   4029 HG13 VAL A 284      68.237  15.959  32.733  1.00 73.38           H
ATOM   4030 HG21 VAL A 284      66.755  18.955  33.924  1.00 74.12           H
ATOM   4031 HG22 VAL A 284      65.822  17.836  33.290  1.00 74.12           H
ATOM   4032 HG23 VAL A 284      66.050  19.208  32.523  1.00 74.12           H
ATOM   4033  HC  VAL A 284      69.713  18.271  30.168  1.00 74.23           H
TER
HETATM 4034 ZN    ZN A 301      81.810  11.432  57.557  0.36 22.53          Zn2+
HETATM 4035 MG    MG A 302      86.439  24.430  58.775  1.00 23.09          Mg2+
HETATM 4036  C10 HA1 A 290      72.677  45.167  50.303  1.00 25.19           C
HETATM 4037  C11 HA1 A 290      73.500  44.922  51.566  1.00 23.16           C
HETATM 4038  C12 HA1 A 290      74.431  43.734  51.419  1.00 26.61           C
HETATM 4039  C13 HA1 A 290      73.688  42.455  50.978  1.00 24.93           C
HETATM 4040  C14 HA1 A 290      74.527  41.234  51.074  1.00 30.11           C
HETATM 4041  C2  HA1 A 290      74.932  48.650  48.951  1.00 26.23           C
HETATM 4042  C4  HA1 A 290      73.111  47.572  49.663  1.00 21.89           C
HETATM 4043  C5  HA1 A 290      72.282  48.662  49.654  1.00 24.04           C
HETATM 4044  C6  HA1 A 290      72.797  49.926  49.257  1.00 20.81           C
HETATM 4045  C8  HA1 A 290      71.062  47.079  50.338  1.00 28.95           C
HETATM 4046  F15 HA1 A 290      74.649  40.879  52.379  1.00 26.93           F
HETATM 4047  F16 HA1 A 290      75.764  41.445  50.574  1.00 28.84           F
HETATM 4048  N1  HA1 A 290      74.140  49.815  48.906  1.00 21.38           N
HETATM 4049  N2  HA1 A 290      76.256  48.817  48.552  1.00 22.70           N
HETATM 4050  N3  HA1 A 290      74.417  47.499  49.330  1.00 23.05           N
HETATM 4051  N7  HA1 A 290      71.013  48.367  50.053  1.00 30.49           N
HETATM 4052  N9  HA1 A 290      72.312  46.561  50.113  1.00 30.67           N
HETATM 4053  O1P HA1 A 290      72.367  39.861  50.265  1.00 31.73           O1-
HETATM 4054  O2P HA1 A 290      74.369  40.287  48.677  1.00 27.16           O
HETATM 4055  O3P HA1 A 290      74.643  38.527  50.397  1.00 22.54           O
HETATM 4056  O6  HA1 A 290      72.128  50.958  49.197  1.00 25.17           O
HETATM 4057  P   HA1 A 290      73.854  39.889  50.110  1.00 23.07           P1+
HETATM 4058  H2P HA1 A 290      73.837  40.898  48.122  1.00 32.56           H
HETATM 4059  H3P HA1 A 290      75.015  38.363  51.290  1.00 27.02           H
HETATM 4060  H8  HA1 A 290      70.236  46.476  50.692  1.00 34.71           H
HETATM 4061  HN1 HA1 A 290      74.600  50.667  48.597  1.00 25.63           H
HETATM 4062 H101 HA1 A 290      73.229  44.850  49.411  1.00 30.20           H
HETATM 4063 H102 HA1 A 290      71.742  44.597  50.327  1.00 30.20           H
HETATM 4064 H111 HA1 A 290      72.837  44.772  52.427  1.00 27.76           H
HETATM 4065 H112 HA1 A 290      74.104  45.811  51.791  1.00 27.76           H
HETATM 4066 H121 HA1 A 290      74.919  43.556  52.385  1.00 31.91           H
HETATM 4067 H122 HA1 A 290      75.226  43.973  50.701  1.00 31.91           H
HETATM 4068 H131 HA1 A 290      73.350  42.564  49.942  1.00 29.88           H
HETATM 4069 H132 HA1 A 290      72.794  42.324  51.598  1.00 29.88           H
HETATM 4070 HN21 HA1 A 290      76.923  48.055  48.612  1.00 27.20           H
HETATM 4071 HN22 HA1 A 290      76.591  49.702  48.187  1.00 27.20           H
HETATM 4072  O   HOH A 404      80.103  33.404  48.914  1.00 19.40           O
HETATM 4073  H1  HOH A 404      80.884  33.188  48.694  1.00 23.25           H
HETATM 4074  H2  HOH A 404      79.788  33.855  48.279  1.00 23.25           H
HETATM 4075  O   HOH A 405      85.930  41.516  36.891  1.00 17.08           O
HETATM 4076  H1  HOH A 405      86.634  41.914  36.664  1.00 20.46           H
HETATM 4077  H2  HOH A 405      85.516  41.330  36.184  1.00 20.46           H
HETATM 4078  O   HOH A 406      75.664  31.853  32.057  1.00 22.50           O
HETATM 4079  H1  HOH A 406      75.970  31.784  31.277  1.00 26.96           H
HETATM 4080  H2  HOH A 406      75.657  32.672  32.244  1.00 26.96           H
HETATM 4081  O   HOH A 407      75.292  38.987  30.641  1.00 23.26           O
HETATM 4082  H1  HOH A 407      75.812  39.612  30.430  1.00 27.89           H
HETATM 4083  H2  HOH A 407      74.663  39.332  31.079  1.00 27.89           H
HETATM 4084  O   HOH A 408      80.871  53.890  49.770  1.00 20.51           O
HETATM 4085  H1  HOH A 408      80.474  53.239  50.123  1.00 24.58           H
HETATM 4086  H2  HOH A 408      80.336  54.229  49.218  1.00 24.58           H
HETATM 4087  O   HOH A 409      81.884  42.635  50.130  1.00 22.01           O
HETATM 4088  H1  HOH A 409      81.216  42.622  49.621  1.00 26.38           H
HETATM 4089  H2  HOH A 409      82.019  43.439  50.333  1.00 26.38           H
HETATM 4090  O   HOH A 411      80.755  34.956  30.522  1.00 23.74           O
HETATM 4091  H1  HOH A 411      80.665  35.480  29.872  1.00 28.46           H
HETATM 4092  H2  HOH A 411      81.536  35.062  30.813  1.00 28.46           H
HETATM 4093  O   HOH A 412      88.492  29.424  45.432  1.00 23.35           O
HETATM 4094  H1  HOH A 412      88.565  29.686  46.227  1.00 27.98           H
HETATM 4095  H2  HOH A 412      87.802  29.788  45.120  1.00 27.98           H
HETATM 4096  O   HOH A 413      89.435  43.887  35.604  1.00 18.14           O
HETATM 4097  H1  HOH A 413      89.322  44.108  34.802  1.00 21.74           H
HETATM 4098  H2  HOH A 413      89.811  44.535  35.984  1.00 21.74           H
HETATM 4099  O   HOH A 414      85.415  24.155  60.628  1.00 19.58           O
HETATM 4100  H1  HOH A 414      84.991  23.468  60.395  1.00 23.46           H
HETATM 4101  H2  HOH A 414      84.956  24.535  61.220  1.00 23.46           H
HETATM 4102  O   HOH A 417      86.573  44.358  36.743  1.00 22.24           O
HETATM 4103  H1  HOH A 417      87.199  44.717  36.314  1.00 26.65           H
HETATM 4104  H2  HOH A 417      86.178  44.973  37.158  1.00 26.65           H
HETATM 4105  O   HOH A 418      76.227  16.359  41.495  1.00 24.60           O
HETATM 4106  H1  HOH A 418      76.959  16.499  41.882  1.00 29.49           H
HETATM 4107  H2  HOH A 418      75.769  17.057  41.582  1.00 29.49           H
HETATM 4108  O   HOH A 419      79.634  51.559  49.725  1.00 17.66           O
HETATM 4109  H1  HOH A 419      79.187  51.093  49.189  1.00 21.16           H
HETATM 4110  H2  HOH A 419      79.364  51.368  50.497  1.00 21.16           H
HETATM 4111  O   HOH A 420      81.998  56.368  51.493  1.00 24.89           O
HETATM 4112  H1  HOH A 420      81.161  56.337  51.433  1.00 29.84           H
HETATM 4113  H2  HOH A 420      82.290  56.562  50.730  1.00 29.84           H
HETATM 4114  O   HOH A 422      92.416  39.370  44.358  1.00 27.20           O
HETATM 4115  H1  HOH A 422      92.492  38.661  43.914  1.00 32.60           H
HETATM 4116  H2  HOH A 422      92.917  39.292  45.028  1.00 32.60           H
HETATM 4117  O   HOH A 423      88.201  30.701  56.573  1.00 23.42           O
HETATM 4118  H1  HOH A 423      88.295  30.191  55.912  1.00 28.07           H
HETATM 4119  H2  HOH A 423      87.771  30.270  57.153  1.00 28.07           H
HETATM 4120  O   HOH A 424      77.734  42.236  29.267  1.00 24.43           O
HETATM 4121  H1  HOH A 424      77.644  41.681  29.892  1.00 29.29           H
HETATM 4122  H2  HOH A 424      77.043  42.712  29.263  1.00 29.29           H
HETATM 4123  O   HOH A 425      77.577  40.002  31.770  1.00 21.14           O
HETATM 4124  H1  HOH A 425      78.405  39.921  31.650  1.00 25.34           H
HETATM 4125  H2  HOH A 425      77.458  40.746  32.142  1.00 25.34           H
HETATM 4126  O   HOH A 426      96.852  25.009  34.380  1.00 35.79           O
HETATM 4127  H1  HOH A 426      97.436  24.702  34.901  1.00 42.92           H
HETATM 4128  H2  HOH A 426      97.259  25.305  33.707  1.00 42.92           H
HETATM 4129  O   HOH A 428      66.417  48.625  34.402  1.00 38.34           O
HETATM 4130  H1  HOH A 428      66.315  47.815  34.205  1.00 45.98           H
HETATM 4131  H2  HOH A 428      67.204  48.829  34.189  1.00 45.98           H
HETATM 4132  O   HOH A 429      92.415  29.484  37.867  1.00 23.96           O
HETATM 4133  H1  HOH A 429      92.434  30.324  37.862  1.00 28.73           H
HETATM 4134  H2  HOH A 429      92.731  29.239  38.605  1.00 28.73           H
HETATM 4135  O   HOH A 431      87.347  24.804  56.999  1.00 23.67           O
HETATM 4136  H1  HOH A 431      88.108  24.641  56.682  1.00 28.37           H
HETATM 4137  H2  HOH A 431      87.130  25.569  56.727  1.00 28.37           H
HETATM 4138  O   HOH A 432      92.375  32.746  27.557  1.00 22.63           O
HETATM 4139  H1  HOH A 432      93.054  32.370  27.235  1.00 27.13           H
HETATM 4140  H2  HOH A 432      91.806  32.790  26.940  1.00 27.13           H
HETATM 4141  O   HOH A 433      65.638  14.986  54.917  1.00 31.97           O
HETATM 4142  H1  HOH A 433      66.063  15.491  54.397  1.00 38.33           H
HETATM 4143  H2  HOH A 433      65.668  15.341  55.678  1.00 38.33           H
HETATM 4144  O   HOH A 434      67.706  44.856  30.264  1.00 40.58           O
HETATM 4145  H1  HOH A 434      67.036  45.305  30.032  1.00 48.67           H
HETATM 4146  H2  HOH A 434      67.702  44.156  29.800  1.00 48.67           H
HETATM 4147  O   HOH A 435      80.119  37.504  47.658  1.00 25.56           O
HETATM 4148  H1  HOH A 435      79.730  36.805  47.400  1.00 30.64           H
HETATM 4149  H2  HOH A 435      80.438  37.337  48.417  1.00 30.64           H
HETATM 4150  O   HOH A 436      70.993  17.543  45.481  1.00 21.96           O
HETATM 4151  H1  HOH A 436      70.326  17.088  45.712  1.00 26.32           H
HETATM 4152  H2  HOH A 436      70.742  18.344  45.454  1.00 26.32           H
HETATM 4153  O   HOH A 437      92.092  19.088  51.975  1.00 28.39           O
HETATM 4154  H1  HOH A 437      92.628  19.632  51.626  1.00 34.03           H
HETATM 4155  H2  HOH A 437      92.178  18.363  51.560  1.00 34.03           H
HETATM 4156  O   HOH A 438      71.565  30.974  26.570  1.00 33.12           O
HETATM 4157  H1  HOH A 438      71.683  30.203  26.258  1.00 39.71           H
HETATM 4158  H2  HOH A 438      72.178  31.106  27.128  1.00 39.71           H
HETATM 4159  O   HOH A 439      83.924  41.622  42.808  1.00 27.87           O
HETATM 4160  H1  HOH A 439      83.516  41.568  43.540  1.00 33.41           H
HETATM 4161  H2  HOH A 439      83.379  41.931  42.248  1.00 33.41           H
HETATM 4162  O   HOH A 440      94.040  41.607  44.195  1.00 34.65           O
HETATM 4163  H1  HOH A 440      93.765  41.961  44.905  1.00 41.55           H
HETATM 4164  H2  HOH A 440      93.476  41.023  43.980  1.00 41.55           H
HETATM 4165  O   HOH A 441      74.466  55.910  53.195  1.00 24.14           O
HETATM 4166  H1  HOH A 441      73.888  56.405  53.551  1.00 28.94           H
HETATM 4167  H2  HOH A 441      74.631  56.234  52.438  1.00 28.94           H
HETATM 4168  O   HOH A 442      76.590  12.661  56.256  1.00 23.57           O
HETATM 4169  H1  HOH A 442      76.423  12.558  55.439  1.00 28.26           H
HETATM 4170  H2  HOH A 442      76.000  12.241  56.680  1.00 28.26           H
HETATM 4171  O   HOH A 443      96.691  36.142  44.207  1.00 49.53           O
HETATM 4172  H1  HOH A 443      96.374  36.432  44.929  1.00 59.40           H
HETATM 4173  H2  HOH A 443      96.051  35.808  43.777  1.00 59.40           H
HETATM 4174  O   HOH A 444      77.730  53.659  30.834  1.00 30.47           O
HETATM 4175  H1  HOH A 444      78.191  53.094  30.417  1.00 36.54           H
HETATM 4176  H2  HOH A 444      77.568  53.330  31.590  1.00 36.54           H
HETATM 4177  O   HOH A 445      72.165  54.890  53.783  1.00 28.26           O
HETATM 4178  H1  HOH A 445      72.931  54.548  53.764  1.00 33.88           H
HETATM 4179  H2  HOH A 445      71.894  54.838  54.576  1.00 33.88           H
HETATM 4180  O   HOH A 446      92.048  33.078  34.929  1.00 20.62           O
HETATM 4181  H1  HOH A 446      91.664  33.541  34.342  1.00 24.71           H
HETATM 4182  H2  HOH A 446      91.988  32.277  34.685  1.00 24.71           H
HETATM 4183  O   HOH A 447      93.274  31.435  55.314  1.00 42.98           O
HETATM 4184  H1  HOH A 447      93.970  31.894  55.417  1.00 51.55           H
HETATM 4185  H2  HOH A 447      93.522  30.639  55.214  1.00 51.55           H
HETATM 4186  O   HOH A 449      63.164  52.473  50.136  1.00 39.06           O
HETATM 4187  H1  HOH A 449      63.544  53.121  50.511  1.00 46.85           H
HETATM 4188  H2  HOH A 449      62.367  52.473  50.400  1.00 46.85           H
HETATM 4189  O   HOH A 450      87.107  29.707  31.208  1.00 23.25           O
HETATM 4190  H1  HOH A 450      86.535  29.717  30.594  1.00 27.87           H
HETATM 4191  H2  HOH A 450      86.802  29.216  31.817  1.00 27.87           H
HETATM 4192  O   HOH A 451      70.442  36.378  35.268  1.00 23.92           O
HETATM 4193  H1  HOH A 451      70.713  37.165  35.153  1.00 28.68           H
HETATM 4194  H2  HOH A 451      69.603  36.402  35.230  1.00 28.68           H
HETATM 4195  O   HOH A 454      73.963  16.020  57.219  1.00 30.71           O
HETATM 4196  H1  HOH A 454      73.968  16.807  56.923  1.00 36.82           H
HETATM 4197  H2  HOH A 454      74.188  16.064  58.027  1.00 36.82           H
HETATM 4198  O   HOH A 456      72.738  55.624  49.834  1.00 34.72           O
HETATM 4199  H1  HOH A 456      72.947  55.336  49.073  1.00 41.64           H
HETATM 4200  H2  HOH A 456      73.425  55.990  50.151  1.00 41.64           H
HETATM 4201  O   HOH A 458      92.078  24.696  53.669  1.00 38.28           O
HETATM 4202  H1  HOH A 458      92.893  24.873  53.570  1.00 45.91           H
HETATM 4203  H2  HOH A 458      91.937  23.970  53.271  1.00 45.91           H
HETATM 4204  O   HOH A 459      61.537  43.786  50.290  1.00 34.45           O
HETATM 4205  H1  HOH A 459      61.958  44.351  50.747  1.00 41.31           H
HETATM 4206  H2  HOH A 459      60.788  43.685  50.657  1.00 41.31           H
HETATM 4207  O   HOH A 460      96.723  23.422  42.722  1.00 38.05           O
HETATM 4208  H1  HOH A 460      96.926  22.858  42.134  1.00 45.63           H
HETATM 4209  H2  HOH A 460      97.392  23.920  42.822  1.00 45.63           H
HETATM 4210  O   HOH A 463      84.532  24.251  57.545  1.00 24.06           O
HETATM 4211  H1  HOH A 463      83.883  24.782  57.494  1.00 28.84           H
HETATM 4212  H2  HOH A 463      84.557  23.826  56.821  1.00 28.84           H
HETATM 4213  O   HOH A 465      58.707  44.351  50.459  1.00 49.24           O
HETATM 4214  H1  HOH A 465      58.321  44.142  49.743  1.00 59.06           H
HETATM 4215  H2  HOH A 465      58.180  44.850  50.882  1.00 59.06           H
HETATM 4216  O   HOH A 466      64.720  53.434  43.169  1.00 39.44           O
HETATM 4217  H1  HOH A 466      65.444  53.414  43.594  1.00 47.30           H
HETATM 4218  H2  HOH A 466      64.907  53.283  42.364  1.00 47.30           H
HETATM 4219  O   HOH A 467      94.343  29.467  29.274  1.00 37.76           O
HETATM 4220  H1  HOH A 467      93.974  29.081  28.626  1.00 45.28           H
HETATM 4221  H2  HOH A 467      94.629  28.864  29.785  1.00 45.28           H
HETATM 4222  O   HOH A 468      68.155  52.051  33.090  1.00 45.81           O
HETATM 4223  H1  HOH A 468      68.292  51.807  32.298  1.00 54.95           H
HETATM 4224  H2  HOH A 468      68.358  51.401  33.583  1.00 54.95           H
HETATM 4225  O   HOH A 470      77.165  24.180  32.260  1.00 35.54           O
HETATM 4226  H1  HOH A 470      77.944  24.488  32.320  1.00 42.61           H
HETATM 4227  H2  HOH A 470      76.749  24.438  32.942  1.00 42.61           H
HETATM 4228  O   HOH A 471      58.179  39.067  32.499  1.00 36.59           O
HETATM 4229  H1  HOH A 471      58.348  38.259  32.651  1.00 43.87           H
HETATM 4230  H2  HOH A 471      57.431  39.228  32.847  1.00 43.87           H
HETATM 4231  O   HOH A 472      90.992  36.605  45.147  1.00 24.78           O
HETATM 4232  H1  HOH A 472      91.115  37.160  44.528  1.00 29.70           H
HETATM 4233  H2  HOH A 472      91.571  36.005  45.054  1.00 29.70           H
HETATM 4234  O   HOH A 473      78.466  62.252  42.347  1.00 26.88           O
HETATM 4235  H1  HOH A 473      79.092  62.011  41.840  1.00 32.23           H
HETATM 4236  H2  HOH A 473      78.027  61.561  42.535  1.00 32.23           H
HETATM 4237  O   HOH A 474      75.577  30.509  29.428  1.00 24.18           O
HETATM 4238  H1  HOH A 474      74.740  30.463  29.490  1.00 28.99           H
HETATM 4239  H2  HOH A 474      75.745  30.925  28.718  1.00 28.99           H
HETATM 4240  O   HOH A 475      74.297  42.645  47.363  1.00 21.06           O
HETATM 4241  H1  HOH A 475      73.543  42.804  47.028  1.00 25.24           H
HETATM 4242  H2  HOH A 475      74.362  43.121  48.052  1.00 25.24           H
HETATM 4243  O   HOH A 476      93.621  26.069  42.328  1.00 35.37           O
HETATM 4244  H1  HOH A 476      93.961  26.195  43.086  1.00 42.42           H
HETATM 4245  H2  HOH A 476      94.251  25.879  41.807  1.00 42.42           H
HETATM 4246  O   HOH A 477      95.455  24.956  40.646  1.00 34.25           O
HETATM 4247  H1  HOH A 477      96.032  24.756  41.222  1.00 41.07           H
HETATM 4248  H2  HOH A 477      95.868  25.103  39.929  1.00 41.07           H
HETATM 4249  O   HOH A 478      69.989  67.386  46.006  1.00 36.62           O
HETATM 4250  H1  HOH A 478      69.891  67.759  45.259  1.00 43.91           H
HETATM 4251  H2  HOH A 478      69.575  67.854  46.567  1.00 43.91           H
HETATM 4252  O   HOH A 479      71.089  65.261  52.923  1.00 41.96           O
HETATM 4253  H1  HOH A 479      70.980  64.526  53.314  1.00 50.32           H
HETATM 4254  H2  HOH A 479      71.487  65.767  53.463  1.00 50.32           H
HETATM 4255  O   HOH A 480      98.538  25.344  43.909  1.00 43.23           O
HETATM 4256  H1  HOH A 480      98.790  26.048  43.526  1.00 51.85           H
HETATM 4257  H2  HOH A 480      98.934  25.317  44.650  1.00 51.85           H
HETATM 4258  O   HOH A 483      98.113  30.998  31.636  1.00 27.64           O
HETATM 4259  H1  HOH A 483      97.555  30.571  32.097  1.00 33.13           H
HETATM 4260  H2  HOH A 483      98.763  30.482  31.503  1.00 33.13           H
HETATM 4261  O   HOH A 484      57.424  40.949  33.624  1.00 34.90           O
HETATM 4262  H1  HOH A 484      56.633  41.169  33.801  1.00 41.85           H
HETATM 4263  H2  HOH A 484      57.671  41.430  32.981  1.00 41.85           H
HETATM 4264  O   HOH A 485      81.665  39.914  48.265  1.00 25.87           O
HETATM 4265  H1  HOH A 485      80.997  40.387  48.453  1.00 31.02           H
HETATM 4266  H2  HOH A 485      81.378  39.238  47.857  1.00 31.02           H
HETATM 4267  O   HOH A 487      79.705  58.427  36.983  1.00 32.37           O
HETATM 4268  H1  HOH A 487      80.250  58.082  36.445  1.00 38.81           H
HETATM 4269  H2  HOH A 487      79.311  57.794  37.369  1.00 38.81           H
HETATM 4270  O   HOH A 488      86.909  28.978  38.307  1.00 30.84           O
HETATM 4271  H1  HOH A 488      87.252  28.283  37.984  1.00 36.97           H
HETATM 4272  H2  HOH A 488      86.076  28.891  38.240  1.00 36.97           H
HETATM 4273  O   HOH A 489      62.721  46.150  51.939  1.00 48.46           O
HETATM 4274  H1  HOH A 489      62.357  46.139  52.696  1.00 58.12           H
HETATM 4275  H2  HOH A 489      62.888  46.954  51.761  1.00 58.12           H
HETATM 4276  O   HOH A 491      63.576  46.932  34.980  1.00 31.81           O
HETATM 4277  H1  HOH A 491      63.285  47.396  35.617  1.00 38.14           H
HETATM 4278  H2  HOH A 491      63.506  47.402  34.287  1.00 38.14           H
HETATM 4279  O   HOH A 492      71.972  45.662  31.896  1.00 26.60           O
HETATM 4280  H1  HOH A 492      72.582  45.158  32.178  1.00 31.89           H
HETATM 4281  H2  HOH A 492      72.220  45.945  31.145  1.00 31.89           H
HETATM 4282  O   HOH A 493      51.155  37.763  33.479  1.00 35.39           O
HETATM 4283  H1  HOH A 493      51.161  36.928  33.569  1.00 42.44           H
HETATM 4284  H2  HOH A 493      51.600  38.079  34.118  1.00 42.44           H
HETATM 4285  O   HOH A 494      89.028  25.466  29.746  1.00 33.31           O
HETATM 4286  H1  HOH A 494      88.315  25.663  29.348  1.00 39.94           H
HETATM 4287  H2  HOH A 494      89.536  25.117  29.177  1.00 39.94           H
HETATM 4288  O   HOH A 495      60.951  35.690  27.469  1.00 41.48           O
HETATM 4289  H1  HOH A 495      61.367  35.150  27.960  1.00 49.75           H
HETATM 4290  H2  HOH A 495      60.375  35.243  27.051  1.00 49.75           H
HETATM 4291  O   HOH A 497      89.295  29.086  54.814  1.00 40.97           O
HETATM 4292  H1  HOH A 497      89.353  29.051  53.977  1.00 49.13           H
HETATM 4293  H2  HOH A 497      88.943  28.365  55.063  1.00 49.13           H
HETATM 4294  O   HOH A 498      56.716  43.595  47.789  1.00 44.18           O
HETATM 4295  H1  HOH A 498      56.650  43.379  46.980  1.00 52.99           H
HETATM 4296  H2  HOH A 498      56.384  44.363  47.864  1.00 52.99           H
HETATM 4297  O   HOH A 499      96.960  20.036  48.665  1.00 37.15           O
HETATM 4298  H1  HOH A 499      96.294  20.239  49.135  1.00 44.55           H
HETATM 4299  H2  HOH A 499      96.795  19.289  48.318  1.00 44.55           H
HETATM 4300  O   HOH A 500      68.781  25.547  56.991  1.00 39.58           O
HETATM 4301  H1  HOH A 500      69.196  24.868  56.723  1.00 47.46           H
HETATM 4302  H2  HOH A 500      67.988  25.307  57.129  1.00 47.46           H
HETATM 4303  O   HOH A 501      94.539  25.127  51.746  1.00 46.81           O
HETATM 4304  H1  HOH A 501      94.753  25.906  51.516  1.00 56.14           H
HETATM 4305  H2  HOH A 501      94.487  24.671  51.042  1.00 56.14           H
HETATM 4306  O   HOH A 504      98.374  27.042  37.676  1.00 37.16           O
HETATM 4307  H1  HOH A 504      99.034  26.589  37.421  1.00 44.56           H
HETATM 4308  H2  HOH A 504      97.927  27.226  36.989  1.00 44.56           H
HETATM 4309  O   HOH A 505      73.124  53.471  48.749  1.00 39.08           O
HETATM 4310  H1  HOH A 505      72.696  53.052  49.337  1.00 46.86           H
HETATM 4311  H2  HOH A 505      73.763  52.978  48.516  1.00 46.86           H
HETATM 4312  O   HOH A 506      96.329  28.915  31.513  1.00 33.84           O
HETATM 4313  H1  HOH A 506      96.763  28.214  31.673  1.00 40.58           H
HETATM 4314  H2  HOH A 506      96.615  29.216  30.782  1.00 40.58           H
HETATM 4315  O   HOH A 507      81.466  15.622  60.252  1.00 32.49           O
HETATM 4316  H1  HOH A 507      81.807  15.105  60.820  1.00 38.96           H
HETATM 4317  H2  HOH A 507      81.863  16.358  60.324  1.00 38.96           H
HETATM 4318  O   HOH A 510      93.227  28.565  40.836  1.00 42.37           O
HETATM 4319  H1  HOH A 510      93.507  27.852  41.181  1.00 50.82           H
HETATM 4320  H2  HOH A 510      93.904  29.019  40.634  1.00 50.82           H
HETATM 4321  O   HOH A 511      90.418  39.277  46.688  1.00 29.28           O
HETATM 4322  H1  HOH A 511      91.049  39.132  46.153  1.00 35.10           H
HETATM 4323  H2  HOH A 511      90.404  40.105  46.828  1.00 35.10           H
HETATM 4324  O   HOH A 512      96.264  30.356  28.241  1.00 45.07           O
HETATM 4325  H1  HOH A 512      95.519  30.664  28.476  1.00 54.06           H
HETATM 4326  H2  HOH A 512      96.110  29.761  27.668  1.00 54.06           H
HETATM 4327  O   HOH A 513      60.849  31.708  26.889  1.00 56.65           O
HETATM 4328  H1  HOH A 513      60.494  31.790  26.132  1.00 67.94           H
HETATM 4329  H2  HOH A 513      60.242  31.471  27.418  1.00 67.94           H
HETATM 4330  O   HOH A 515      86.445  40.577  41.816  1.00 27.35           O
HETATM 4331  H1  HOH A 515      86.800  41.323  41.970  1.00 32.79           H
HETATM 4332  H2  HOH A 515      85.831  40.479  42.381  1.00 32.79           H
HETATM 4333  O   HOH A 516      76.022  16.056  59.255  1.00 39.01           O
HETATM 4334  H1  HOH A 516      76.397  16.798  59.375  1.00 46.78           H
HETATM 4335  H2  HOH A 516      76.615  15.524  58.989  1.00 46.78           H
HETATM 4336  O   HOH A 517      98.703  31.348  34.456  1.00 29.96           O
HETATM 4337  H1  HOH A 517      98.612  30.712  33.914  1.00 35.92           H
HETATM 4338  H2  HOH A 517      99.525  31.515  34.499  1.00 35.92           H
HETATM 4339  O   HOH A 518      70.393  51.962  50.771  1.00 27.19           O
HETATM 4340  H1  HOH A 518      69.775  52.089  50.216  1.00 32.60           H
HETATM 4341  H2  HOH A 518      71.116  52.015  50.347  1.00 32.60           H
HETATM 4342  O   HOH A 522      63.591  51.310  34.232  1.00 34.40           O
HETATM 4343  H1  HOH A 522      63.578  50.612  34.699  1.00 41.25           H
HETATM 4344  H2  HOH A 522      63.044  51.194  33.605  1.00 41.25           H
HETATM 4345  O   HOH A 523      88.842  38.300  58.508  1.00 47.41           O
HETATM 4346  H1  HOH A 523      88.069  38.454  58.219  1.00 56.86           H
HETATM 4347  H2  HOH A 523      88.817  38.412  59.340  1.00 56.86           H
HETATM 4348  O   HOH A 524      87.745  21.033  37.661  1.00 33.80           O
HETATM 4349  H1  HOH A 524      86.978  21.319  37.847  1.00 40.53           H
HETATM 4350  H2  HOH A 524      88.012  21.471  36.996  1.00 40.53           H
HETATM 4351  O   HOH A 525      76.372   8.866  42.782  1.00 39.75           O
HETATM 4352  H1  HOH A 525      75.603   8.887  43.118  1.00 47.67           H
HETATM 4353  H2  HOH A 525      76.416   8.166  42.320  1.00 47.67           H
HETATM 4354  O   HOH A 526      85.537  34.036  60.521  1.00 45.52           O
HETATM 4355  H1  HOH A 526      85.679  34.831  60.291  1.00 54.59           H
HETATM 4356  H2  HOH A 526      86.211  33.785  60.955  1.00 54.59           H
HETATM 4357  O   HOH A 527      59.274  32.444  53.148  1.00 46.27           O
HETATM 4358  H1  HOH A 527      59.552  33.204  53.374  1.00 55.49           H
HETATM 4359  H2  HOH A 527      59.808  32.154  52.568  1.00 55.49           H
HETATM 4360  O   HOH A 528      73.961  19.369  60.047  1.00 37.76           O
HETATM 4361  H1  HOH A 528      74.730  19.288  60.374  1.00 45.28           H
HETATM 4362  H2  HOH A 528      73.987  19.031  59.279  1.00 45.28           H
HETATM 4363  O   HOH A 529      89.320  17.043  38.476  1.00 41.53           O
HETATM 4364  H1  HOH A 529      88.860  16.488  38.908  1.00 49.81           H
HETATM 4365  H2  HOH A 529      89.203  16.873  37.662  1.00 49.81           H
HETATM 4366  O   HOH A 530      73.103  60.114  38.725  1.00 28.78           O
HETATM 4367  H1  HOH A 530      73.670  59.650  38.314  1.00 34.50           H
HETATM 4368  H2  HOH A 530      73.048  60.847  38.319  1.00 34.50           H
HETATM 4369  O   HOH A 531      74.263   8.740  44.839  1.00 34.41           O
HETATM 4370  H1  HOH A 531      73.834   9.456  44.933  1.00 41.27           H
HETATM 4371  H2  HOH A 531      73.750   8.117  45.071  1.00 41.27           H
HETATM 4372  O   HOH A 534      70.979  11.104  44.090  1.00 33.98           O
HETATM 4373  H1  HOH A 534      71.271  11.869  43.903  1.00 40.74           H
HETATM 4374  H2  HOH A 534      71.599  10.696  44.483  1.00 40.74           H
HETATM 4375  O   HOH A 535      94.112  44.416  43.770  1.00 42.59           O
HETATM 4376  H1  HOH A 535      94.031  45.065  43.243  1.00 51.08           H
HETATM 4377  H2  HOH A 535      93.993  44.717  44.546  1.00 51.08           H
HETATM 4378  O   HOH A 536      96.303  21.781  34.625  1.00 37.91           O
HETATM 4379  H1  HOH A 536      96.615  22.459  34.239  1.00 45.46           H
HETATM 4380  H2  HOH A 536      95.811  22.061  35.245  1.00 45.46           H
HETATM 4381  O   HOH A 539      80.883  21.694  62.788  1.00 32.91           O
HETATM 4382  H1  HOH A 539      81.620  21.616  62.392  1.00 39.46           H
HETATM 4383  H2  HOH A 539      80.420  21.026  62.575  1.00 39.46           H
HETATM 4384  O   HOH A 540      85.604  45.745  52.123  1.00 24.07           O
HETATM 4385  H1  HOH A 540      84.979  46.268  52.328  1.00 28.85           H
HETATM 4386  H2  HOH A 540      86.307  46.065  52.453  1.00 28.85           H
HETATM 4387  O   HOH A 541      70.872  34.603  33.226  1.00 39.93           O
HETATM 4388  H1  HOH A 541      71.664  34.492  33.482  1.00 47.89           H
HETATM 4389  H2  HOH A 541      70.746  34.073  32.586  1.00 47.89           H
HETATM 4390  O   HOH A 542      70.255  27.925  29.415  1.00 39.19           O
HETATM 4391  H1  HOH A 542      70.149  28.742  29.577  1.00 47.00           H
HETATM 4392  H2  HOH A 542      70.174  27.829  28.585  1.00 47.00           H
HETATM 4393  O   HOH A 547      86.008  33.080  27.525  1.00 32.88           O
HETATM 4394  H1  HOH A 547      85.288  33.106  27.094  1.00 39.43           H
HETATM 4395  H2  HOH A 547      86.614  32.893  26.975  1.00 39.43           H
HETATM 4396  O   HOH A 548      94.052  15.294  51.519  1.00 49.00           O
HETATM 4397  H1  HOH A 548      93.667  15.939  51.142  1.00 58.77           H
HETATM 4398  H2  HOH A 548      94.191  14.714  50.928  1.00 58.77           H
HETATM 4399  O   HOH A 550      83.481  32.907  29.958  1.00 37.89           O
HETATM 4400  H1  HOH A 550      82.821  32.825  29.445  1.00 45.44           H
HETATM 4401  H2  HOH A 550      83.634  33.730  30.027  1.00 45.44           H
HETATM 4402  O   HOH A 552      66.659  55.524  43.727  1.00 41.04           O
HETATM 4403  H1  HOH A 552      67.458  55.265  43.719  1.00 49.21           H
HETATM 4404  H2  HOH A 552      66.477  55.724  44.522  1.00 49.21           H
HETATM 4405  O   HOH A 553      85.564  11.464  52.389  1.00 38.61           O
HETATM 4406  H1  HOH A 553      85.896  10.711  52.222  1.00 46.30           H
HETATM 4407  H2  HOH A 553      86.156  12.035  52.217  1.00 46.30           H
HETATM 4408  O   HOH A 554      79.132   7.878  47.971  1.00 32.88           O
HETATM 4409  H1  HOH A 554      78.298   7.828  47.886  1.00 39.43           H
HETATM 4410  H2  HOH A 554      79.464   7.323  47.435  1.00 39.43           H
HETATM 4411  O   HOH A 556      69.508  44.891  52.364  1.00 40.13           O
HETATM 4412  H1  HOH A 556      69.026  45.469  52.738  1.00 48.13           H
HETATM 4413  H2  HOH A 556      69.907  44.475  52.975  1.00 48.13           H
HETATM 4414  O   HOH A 558      78.913  55.610  32.241  1.00 32.73           O
HETATM 4415  H1  HOH A 558      78.441  55.296  31.621  1.00 39.25           H
HETATM 4416  H2  HOH A 558      78.401  56.057  32.734  1.00 39.25           H
HETATM 4417  O   HOH A 559      57.717  46.061  44.194  1.00 37.85           O
HETATM 4418  H1  HOH A 559      58.127  46.295  43.500  1.00 45.39           H
HETATM 4419  H2  HOH A 559      58.164  46.342  44.847  1.00 45.39           H
HETATM 4420  O   HOH A 561      81.812   9.031  54.347  1.00 30.67           O
HETATM 4421  H1  HOH A 561      81.001   9.165  54.177  1.00 36.77           H
HETATM 4422  H2  HOH A 561      82.254   9.457  53.774  1.00 36.77           H
HETATM 4423  O   HOH A 562      65.956  50.234  54.425  1.00 50.76           O
HETATM 4424  H1  HOH A 562      66.107  51.037  54.233  1.00 60.88           H
HETATM 4425  H2  HOH A 562      66.695  49.836  54.405  1.00 60.88           H
HETATM 4426  O   HOH A 566      55.911  48.873  43.054  1.00 50.45           O
HETATM 4427  H1  HOH A 566      56.093  48.079  43.261  1.00 60.50           H
HETATM 4428  H2  HOH A 566      55.763  49.283  43.772  1.00 60.50           H
HETATM 4429  O   HOH A 567      73.640  37.638  28.560  1.00 40.65           O
HETATM 4430  H1  HOH A 567      74.358  38.074  28.527  1.00 48.74           H
HETATM 4431  H2  HOH A 567      73.746  37.040  29.140  1.00 48.74           H
HETATM 4432  O   HOH A 569      92.878  35.224  43.803  1.00 33.45           O
HETATM 4433  H1  HOH A 569      92.249  35.128  43.254  1.00 40.10           H
HETATM 4434  H2  HOH A 569      93.577  34.960  43.419  1.00 40.10           H
HETATM 4435  O   HOH A 570      96.580  22.754  51.077  1.00 53.04           O
HETATM 4436  H1  HOH A 570      96.077  22.429  50.488  1.00 63.61           H
HETATM 4437  H2  HOH A 570      96.328  23.546  51.201  1.00 63.61           H
HETATM 4438  O   HOH A 571      70.364  59.361  51.299  1.00 40.84           O
HETATM 4439  H1  HOH A 571      71.130  59.283  50.964  1.00 48.98           H
HETATM 4440  H2  HOH A 571      70.245  58.692  51.792  1.00 48.98           H
HETATM 4441  O   HOH A 572      69.371  42.923  26.680  1.00 40.11           O
HETATM 4442  H1  HOH A 572      68.545  42.910  26.835  1.00 48.11           H
HETATM 4443  H2  HOH A 572      69.523  43.618  26.232  1.00 48.11           H
HETATM 4444  O   HOH A 573      57.943  52.106  38.165  1.00 50.22           O
HETATM 4445  H1  HOH A 573      57.775  52.891  38.415  1.00 60.24           H
HETATM 4446  H2  HOH A 573      58.715  51.923  38.442  1.00 60.24           H
HETATM 4447  O   HOH A 575      74.295  36.944  26.418  1.00 42.62           O
HETATM 4448  H1  HOH A 575      73.940  36.671  25.707  1.00 51.11           H
HETATM 4449  H2  HOH A 575      74.056  36.416  27.026  1.00 51.11           H
HETATM 4450  O   HOH A 576      88.042  30.776  43.315  1.00 35.19           O
HETATM 4451  H1  HOH A 576      88.604  31.347  43.063  1.00 42.20           H
HETATM 4452  H2  HOH A 576      87.317  31.184  43.433  1.00 42.20           H
HETATM 4453  O   HOH A 577      80.615  12.579  59.160  0.38 26.96           O
HETATM 4454  H1  HOH A 577      80.163  13.216  58.850  0.38 32.32           H
HETATM 4455  H2  HOH A 577      80.473  12.562  59.988  0.38 32.32           H
HETATM 4456  O   HOH A 578      85.949  26.440  58.930  1.00 27.11           O
HETATM 4457  H1  HOH A 578      85.756  26.803  59.663  1.00 32.50           H
HETATM 4458  H2  HOH A 578      85.647  26.939  58.325  1.00 32.50           H
HETATM 4459  O   HOH A 582      61.195  49.794  35.437  1.00 46.30           O
HETATM 4460  H1  HOH A 582      61.321  49.086  35.870  1.00 55.53           H
HETATM 4461  H2  HOH A 582      60.365  49.913  35.401  1.00 55.53           H
HETATM 4462  O   HOH A 584      66.999  53.182  52.464  1.00 45.61           O
HETATM 4463  H1  HOH A 584      67.423  53.827  52.795  1.00 54.70           H
HETATM 4464  H2  HOH A 584      67.278  53.087  51.677  1.00 54.70           H
HETATM 4465  O   HOH A 585      65.900  60.008  45.051  1.00 46.24           O
HETATM 4466  H1  HOH A 585      66.014  60.836  44.968  1.00 55.45           H
HETATM 4467  H2  HOH A 585      65.187  59.819  44.650  1.00 55.45           H
HETATM 4468  O   HOH A 586      93.544  32.143  39.064  1.00 28.00           O
HETATM 4469  H1  HOH A 586      93.646  32.906  38.727  1.00 33.57           H
HETATM 4470  H2  HOH A 586      94.290  31.758  39.024  1.00 33.57           H
HETATM 4471  O   HOH A 587      70.729  11.738  52.742  1.00 25.50           O
HETATM 4472  H1  HOH A 587      70.984  12.530  52.855  1.00 30.57           H
HETATM 4473  H2  HOH A 587      71.308  11.363  52.262  1.00 30.57           H
HETATM 4474  O   HOH A 588      68.334  12.972  51.511  1.00 30.72           O
HETATM 4475  H1  HOH A 588      68.182  13.706  51.131  1.00 36.83           H
HETATM 4476  H2  HOH A 588      68.811  12.521  50.987  1.00 36.83           H
HETATM 4477  O   HOH A 604      81.177  19.469  36.359  1.00 35.38           O
HETATM 4478  H1  HOH A 604      81.225  20.273  36.118  1.00 42.42           H
HETATM 4479  H2  HOH A 604      81.520  19.424  37.124  1.00 42.42           H
HETATM 4480  O   HOH A 605      65.616  58.494  42.502  1.00 47.02           O
HETATM 4481  H1  HOH A 605      65.756  57.674  42.613  1.00 56.40           H
HETATM 4482  H2  HOH A 605      66.142  58.902  43.016  1.00 56.40           H
HETATM 4483  O   HOH A 607      71.164  54.729  51.419  1.00 35.82           O
HETATM 4484  H1  HOH A 607      71.934  54.902  51.707  1.00 42.96           H
HETATM 4485  H2  HOH A 607      71.072  55.154  50.701  1.00 42.96           H
HETATM 4486  O   HOH A 608      87.577  50.179  41.855  1.00 38.90           O
HETATM 4487  H1  HOH A 608      87.643  49.399  41.550  1.00 46.65           H
HETATM 4488  H2  HOH A 608      87.468  50.107  42.684  1.00 46.65           H
HETATM 4489  O   HOH A 609      51.178  38.355  31.093  1.00 34.72           O
HETATM 4490  H1  HOH A 609      51.424  38.999  31.574  1.00 41.64           H
HETATM 4491  H2  HOH A 609      50.971  37.729  31.613  1.00 41.64           H
HETATM 4492  O   HOH A 610      71.794  22.655  35.395  1.00 38.21           O
HETATM 4493  H1  HOH A 610      72.041  22.147  34.773  1.00 45.82           H
HETATM 4494  H2  HOH A 610      72.174  22.385  36.094  1.00 45.82           H
HETATM 4495  O   HOH A 611      53.417  38.832  35.356  1.00 42.10           O
HETATM 4496  H1  HOH A 611      53.695  38.221  35.860  1.00 50.49           H
HETATM 4497  H2  HOH A 611      52.805  39.230  35.771  1.00 50.49           H
HETATM 4498  O   HOH A 612      73.980  34.026  27.021  1.00 32.69           O
HETATM 4499  H1  HOH A 612      74.451  33.340  27.137  1.00 39.19           H
HETATM 4500  H2  HOH A 612      74.219  34.364  26.291  1.00 39.19           H
HETATM 4501  O   HOH A 613      97.232  27.208  40.145  1.00 41.11           O
HETATM 4502  H1  HOH A 613      97.336  27.024  39.332  1.00 49.30           H
HETATM 4503  H2  HOH A 613      96.406  27.181  40.296  1.00 49.30           H
HETATM 4504  O   HOH A 614      66.847  39.592  29.286  1.00 41.39           O
HETATM 4505  H1  HOH A 614      66.277  39.558  28.670  1.00 49.64           H
HETATM 4506  H2  HOH A 614      66.422  39.581  30.010  1.00 49.64           H
HETATM 4507  O   HOH A 615      87.969  14.491  51.425  1.00 38.03           O
HETATM 4508  H1  HOH A 615      88.676  14.576  50.980  1.00 45.60           H
HETATM 4509  H2  HOH A 615      87.383  14.954  51.041  1.00 45.60           H
HETATM 4510  O   HOH A 618      70.729  63.433  41.066  1.00 49.84           O
HETATM 4511  H1  HOH A 618      70.400  63.681  41.797  1.00 59.77           H
HETATM 4512  H2  HOH A 618      70.121  63.500  40.490  1.00 59.77           H
HETATM 4513  O   HOH A 619      70.192  13.658  43.795  1.00 29.88           O
HETATM 4514  H1  HOH A 619      69.727  13.185  43.280  1.00 35.82           H
HETATM 4515  H2  HOH A 619      69.664  14.004  44.349  1.00 35.82           H
HETATM 4516  O   HOH A 621      85.420  30.789  29.579  1.00 37.50           O
HETATM 4517  H1  HOH A 621      84.777  31.327  29.619  1.00 44.97           H
HETATM 4518  H2  HOH A 621      85.515  30.585  28.770  1.00 44.97           H
HETATM 4519  O   HOH A 622      68.949  28.788  22.197  1.00 50.84           O
HETATM 4520  H1  HOH A 622      68.617  28.979  22.944  1.00 60.98           H
HETATM 4521  H2  HOH A 622      69.595  28.272  22.344  1.00 60.98           H
HETATM 4522  O   HOH A 625      71.293  60.190  39.761  1.00 42.04           O
HETATM 4523  H1  HOH A 625      70.960  60.797  40.236  1.00 50.41           H
HETATM 4524  H2  HOH A 625      71.951  59.885  40.183  1.00 50.41           H
HETATM 4525  O   HOH A 627      64.645  38.148  27.684  1.00 46.91           O
HETATM 4526  H1  HOH A 627      65.125  37.534  28.000  1.00 56.26           H
HETATM 4527  H2  HOH A 627      64.444  37.920  26.901  1.00 56.26           H
HETATM 4528  O   HOH A 628      63.854  50.178  52.910  1.00 44.66           O
HETATM 4529  H1  HOH A 628      64.151  50.077  53.689  1.00 53.56           H
HETATM 4530  H2  HOH A 628      63.779  49.410  52.577  1.00 53.56           H
HETATM 4531  O   HOH A 629      98.680  27.863  42.467  1.00 51.36           O
HETATM 4532  H1  HOH A 629      98.227  27.600  41.810  1.00 61.60           H
HETATM 4533  H2  HOH A 629      98.160  28.300  42.961  1.00 61.60           H
HETATM 4534  O   HOH A 630      71.869  57.994  49.517  1.00 35.03           O
HETATM 4535  H1  HOH A 630      71.322  58.383  49.013  1.00 42.00           H
HETATM 4536  H2  HOH A 630      71.727  57.170  49.440  1.00 42.00           H
HETATM 4537  O   HOH A 633      76.949   8.747  48.755  1.00 33.72           O
HETATM 4538  H1  HOH A 633      76.872   9.567  48.920  1.00 40.43           H
HETATM 4539  H2  HOH A 633      76.645   8.336  49.422  1.00 40.43           H
HETATM 4540  O   HOH A 634      97.678  21.000  41.895  1.00 42.25           O
HETATM 4541  H1  HOH A 634      98.047  21.118  42.641  1.00 50.67           H
HETATM 4542  H2  HOH A 634      96.888  20.760  42.051  1.00 50.67           H
HETATM 4543  O   HOH A 636      89.738  25.915  56.656  1.00 39.92           O
HETATM 4544  H1  HOH A 636      90.494  26.019  57.008  1.00 47.88           H
HETATM 4545  H2  HOH A 636      89.683  26.474  56.031  1.00 47.88           H
HETATM 4546  O   HOH A 637      69.618  46.564  31.162  1.00 40.87           O
HETATM 4547  H1  HOH A 637      69.024  46.018  30.927  1.00 49.01           H
HETATM 4548  H2  HOH A 637      70.167  46.138  31.633  1.00 49.01           H
HETATM 4549  O   HOH A 638      72.467  56.052  33.486  1.00 46.96           O
HETATM 4550  H1  HOH A 638      73.112  56.340  33.031  1.00 56.32           H
HETATM 4551  H2  HOH A 638      72.700  56.095  34.292  1.00 56.32           H
HETATM 4552  O   HOH A 639      73.004  21.895  60.622  1.00 44.78           O
HETATM 4553  H1  HOH A 639      73.263  22.481  60.079  1.00 53.70           H
HETATM 4554  H2  HOH A 639      73.452  21.202  60.465  1.00 53.70           H
HETATM 4555  O   HOH A 640      88.101  27.975  58.097  1.00 41.54           O
HETATM 4556  H1  HOH A 640      88.479  28.567  58.557  1.00 49.81           H
HETATM 4557  H2  HOH A 640      88.700  27.442  57.847  1.00 49.81           H
HETATM 4558  O   HOH A 642      75.247   7.524  47.032  1.00 32.71           O
HETATM 4559  H1  HOH A 642      75.939   7.615  47.500  1.00 39.23           H
HETATM 4560  H2  HOH A 642      75.467   7.694  46.239  1.00 39.23           H
HETATM 4561  O   HOH A 643      76.047  32.895  27.961  1.00 35.03           O
HETATM 4562  H1  HOH A 643      76.201  33.576  28.427  1.00 42.01           H
HETATM 4563  H2  HOH A 643      76.697  32.808  27.435  1.00 42.01           H
HETATM 4564  O   HOH A 645      74.123  37.959  53.091  1.00 27.79           O
HETATM 4565  H1  HOH A 645      74.119  38.699  53.490  1.00 33.32           H
HETATM 4566  H2  HOH A 645      74.028  37.366  53.679  1.00 33.32           H
HETATM 4567  O   HOH A 646      74.893  39.648  54.874  1.00 34.56           O
HETATM 4568  H1  HOH A 646      74.608  40.424  55.022  1.00 41.44           H
HETATM 4569  H2  HOH A 646      75.384  39.442  55.524  1.00 41.44           H
HETATM 4570  O   HOH A 647      84.562  27.796  29.936  1.00 47.94           O
HETATM 4571  H1  HOH A 647      84.988  27.102  29.731  1.00 57.50           H
HETATM 4572  H2  HOH A 647      85.054  28.449  29.744  1.00 57.50           H
HETATM 4573  O   HOH A 648      85.607  26.062  31.822  1.00 34.13           O
HETATM 4574  H1  HOH A 648      85.431  26.883  31.794  1.00 40.92           H
HETATM 4575  H2  HOH A 648      86.154  25.952  32.449  1.00 40.92           H
HETATM 4576  O   HOH A 649      83.641  18.417  34.615  1.00 40.30           O
HETATM 4577  H1  HOH A 649      83.080  18.810  35.101  1.00 48.32           H
HETATM 4578  H2  HOH A 649      83.214  18.075  33.978  1.00 48.32           H
HETATM 4579  O   HOH A 650      53.912  41.321  34.124  1.00 45.08           O
HETATM 4580  H1  HOH A 650      53.404  41.979  34.006  1.00 54.07           H
HETATM 4581  H2  HOH A 650      53.625  40.909  34.797  1.00 54.07           H
HETATM 4582  O   HOH A 651      77.113  64.626  42.954  1.00 34.01           O
HETATM 4583  H1  HOH A 651      77.704  64.029  42.954  1.00 40.78           H
HETATM 4584  H2  HOH A 651      77.352  65.204  42.392  1.00 40.78           H
HETATM 4585  O   HOH A 652      99.280  33.969  34.996  1.00 37.72           O
HETATM 4586  H1  HOH A 652      99.870  33.965  34.397  1.00 45.23           H
HETATM 4587  H2  HOH A 652      99.681  34.040  35.731  1.00 45.23           H
HETATM 4588  O   HOH A 653      79.522  15.537  58.956  1.00 35.56           O
HETATM 4589  H1  HOH A 653      80.183  16.056  58.992  1.00 42.64           H
HETATM 4590  H2  HOH A 653      78.854  16.009  58.766  1.00 42.64           H
HETATM 4591  O   HOH A 655      71.429  53.023  55.497  1.00 35.89           O
HETATM 4592  H1  HOH A 655      71.908  52.348  55.644  1.00 43.04           H
HETATM 4593  H2  HOH A 655      70.987  52.860  54.801  1.00 43.04           H
HETATM 4594  O   HOH A 656      74.938  39.472  27.423  1.00 42.65           O
HETATM 4595  H1  HOH A 656      75.311  39.470  26.670  1.00 51.15           H
HETATM 4596  H2  HOH A 656      75.490  39.795  27.967  1.00 51.15           H
HETATM 4597  O   HOH A 657      68.874  48.466  53.168  1.00 43.02           O
HETATM 4598  H1  HOH A 657      68.789  49.301  53.151  1.00 51.59           H
HETATM 4599  H2  HOH A 657      69.202  48.270  53.916  1.00 51.59           H
HETATM 4600  O   HOH A 658      80.097  21.438  35.228  1.00 33.20           O
HETATM 4601  H1  HOH A 658      79.719  20.874  34.733  1.00 39.80           H
HETATM 4602  H2  HOH A 658      79.501  21.769  35.718  1.00 39.80           H
HETATM 4603  O   HOH A 659      91.059  25.331  30.405  1.00 40.44           O
HETATM 4604  H1  HOH A 659      91.526  25.944  30.740  1.00 48.49           H
HETATM 4605  H2  HOH A 659      91.214  24.637  30.852  1.00 48.49           H
HETATM 4606  O   HOH A 660      83.394  26.779  57.972  1.00 28.17           O
HETATM 4607  H1  HOH A 660      83.190  26.927  57.171  1.00 33.78           H
HETATM 4608  H2  HOH A 660      82.681  26.820  58.415  1.00 33.78           H
TER
END
