# Supplementary material for: High-throughput quantum-mechanics/molecular-mechanics (ONIOM) macromolecular crystallographic refinement with PHENIX/DivCon: the impact of mixed Hamiltonian methods on ligand and protein structure
Source: Acta Crystallogr D Struct Biol. 2018 Oct 29;74(Pt 11):1063–77. doi: 10.1107/S2059798318012913 (PMC6213575; doi:10.1107/S2059798318012913)
Supplement: Supplementary file 4 [file d-74-01063-sup4.gz › results_PHENIX/1V4S-H_refine_001.pdb]

REMARK Date 2017-01-10 Time 18:38:12 EST -0500 (1484091492.28 s)
REMARK PHENIX refinement
REMARK 
REMARK ****************** INPUT FILES AND LABELS ******************************
REMARK Reflections:
REMARK   file name      : 1V4S.sf
REMARK   labels         : ['r1v4ssf,wavelength_id=1,_refln.F_meas_au,_refln.F_meas_sigma_au']
REMARK R-free flags:
REMARK   file name      : 1V4S.sf
REMARK   label          : r1v4ssf,wavelength_id=1,_refln.status
REMARK   test_flag_value: 0
REMARK Model file name(s): 
REMARK   /scratch/oleg/2711110.gondor.quantumbioinc.com/1V4S-H.pdb
REMARK 
REMARK ******************** REFINEMENT SUMMARY: QUICK FACTS *******************
REMARK Start: r_work = 0.2309 r_free = 0.2627 bonds = 0.009 angles = 1.453
REMARK Final: r_work = 0.2031 r_free = 0.2544 bonds = 0.015 angles = 1.295
REMARK ************************************************************************
REMARK 
REMARK ****************** REFINEMENT STATISTICS STEP BY STEP ******************
REMARK leading digit, like 1_, means number of macro-cycle                     
REMARK 0    : statistics at the very beginning when nothing is done yet        
REMARK 1_bss: bulk solvent correction and/or (anisotropic) scaling             
REMARK 1_xyz: refinement of coordinates                                        
REMARK 1_adp: refinement of ADPs (Atomic Displacement Parameters)              
REMARK 1_occ: refinement of occupancies                                        
REMARK ------------------------------------------------------------------------
REMARK  stage       r-work r-free bonds angles b_min b_max b_ave n_water shift
REMARK       0    : 0.3664 0.3623 0.009  1.45  14.7 104.6  47.6 447      0.000
REMARK       1_bss: 0.2309 0.2627 0.009  1.45  14.7 104.6  47.6 447      0.000
REMARK 1_settarget: 0.2309 0.2627 0.009  1.45  14.7 104.6  47.6 447      0.000
REMARK       1_nqh: 0.2308 0.2629 0.009  1.45  14.7 104.6  47.6 447      0.004
REMARK    1_weight: 0.2308 0.2629 0.009  1.45  14.7 104.6  47.6 447      0.004
REMARK    1_checkH: 0.2310 0.2620 0.009  1.45  14.7 104.6  47.6 447      0.468
REMARK    1_xyzrec: 0.2191 0.2624 0.014  1.21  14.7 104.6  47.6 447      0.539
REMARK    1_checkH: 0.2192 0.2626 0.014  1.21  14.7 104.6  47.6 447      0.539
REMARK   1_regHxyz: 0.2195 0.2623 0.014  1.21  14.7 104.6  47.6 447      0.544
REMARK       1_adp: 0.2115 0.2626 0.014  1.21  18.0 105.1  47.8 447      0.544
REMARK   1_regHadp: 0.2108 0.2633 0.014  1.21  18.0 105.1  47.8 447      0.544
REMARK       2_bss: 0.2109 0.2633 0.014  1.21  18.0 105.1  47.8 447      0.544
REMARK 2_settarget: 0.2109 0.2633 0.014  1.21  18.0 105.1  47.8 447      0.544
REMARK 2_updatecdl: 0.2109 0.2633 0.014  1.22  18.0 105.1  47.8 447      0.544
REMARK       2_nqh: 0.2109 0.2633 0.014  1.22  18.0 105.1  47.8 447      0.544
REMARK    2_weight: 0.2109 0.2633 0.014  1.22  18.0 105.1  47.8 447      0.544
REMARK    2_checkH: 0.2109 0.2633 0.014  1.22  18.0 105.1  47.8 447      0.544
REMARK    2_xyzrec: 0.2088 0.2577 0.014  1.22  18.0 105.1  47.8 447      0.558
REMARK    2_checkH: 0.2088 0.2576 0.014  1.22  18.0 105.1  47.8 447      0.558
REMARK   2_regHxyz: 0.2091 0.2577 0.014  1.22  18.0 105.1  47.8 447      0.559
REMARK       2_adp: 0.2069 0.2569 0.014  1.22  13.7 105.8  47.5 447      0.559
REMARK   2_regHadp: 0.2070 0.2570 0.014  1.22  13.7 105.8  47.5 447      0.559
REMARK       3_bss: 0.2066 0.2566 0.014  1.22  13.7 105.8  47.5 447      0.559
REMARK 3_settarget: 0.2066 0.2566 0.014  1.22  13.7 105.8  47.5 447      0.559
REMARK 3_updatecdl: 0.2066 0.2566 0.014  1.23  13.7 105.8  47.5 447      0.559
REMARK       3_nqh: 0.2066 0.2566 0.014  1.23  13.7 105.8  47.5 447      0.559
REMARK    3_weight: 0.2066 0.2566 0.014  1.23  13.7 105.8  47.5 447      0.559
REMARK    3_checkH: 0.2066 0.2565 0.014  1.23  13.7 105.8  47.5 447      0.559
REMARK    3_xyzrec: 0.2027 0.2543 0.015  1.29  13.7 105.8  47.5 447      0.575
REMARK    3_checkH: 0.2027 0.2542 0.015  1.29  13.7 105.8  47.5 447      0.575
REMARK   3_regHxyz: 0.2031 0.2542 0.015  1.29  13.7 105.8  47.5 447      0.575
REMARK       3_adp: 0.2031 0.2542 0.015  1.29  13.6 105.8  47.5 447      0.575
REMARK   3_regHadp: 0.2031 0.2543 0.015  1.29  13.6 105.8  47.5 447      0.575
REMARK         end: 0.2031 0.2544 0.015  1.29  13.6 105.8  47.5 447      0.575
REMARK ------------------------------------------------------------------------
REMARK MODEL CONTENT.
REMARK  ELEMENT        ATOM RECORD COUNT   OCCUPANCY SUM
REMARK        C                     2198         2198.00
REMARK        F                        1            1.00
REMARK        H                     3768         3768.00
REMARK        O                      769          769.00
REMARK        N                      614          614.00
REMARK        S                       34           34.00
REMARK      O1-                       73           73.00
REMARK     Na1+                        1            1.00
REMARK    TOTAL                     7458         7458.00
REMARK -----------------------------------------------------------------------
REMARK r_free_flags.md5.hexdigest 27ba5dda7450de4caaf400048dadff44
REMARK 
REMARK IF THIS FILE IS FOR PDB DEPOSITION: REMOVE ALL FROM THIS LINE UP.
REMARK   3
REMARK   3 REFINEMENT.
REMARK   3   PROGRAM     : PHENIX (1.11.1_2575: ???)
REMARK   3   AUTHORS     : Adams,Afonine,Bunkoczi,Burnley,Chen,Dar,Davis,
REMARK   3               : Draizen,Echols,Gildea,Gros,Grosse-Kunstleve,Headd,
REMARK   3               : Hintze,Hung,Ioerger,Liebschner,McCoy,McKee,Moriarty,
REMARK   3               : Oeffner,Poon,Read,Richardson,Richardson,Sacchettini,
REMARK   3               : Sauter,Sobolev,Storoni,Terwilliger,Williams,Zwart
REMARK   3
REMARK   3  REFINEMENT TARGET : ML
REMARK   3  
REMARK   3  DATA USED IN REFINEMENT.
REMARK   3   RESOLUTION RANGE HIGH (ANGSTROMS) : 2.300   
REMARK   3   RESOLUTION RANGE LOW  (ANGSTROMS) : 42.416  
REMARK   3   MIN(FOBS/SIGMA_FOBS)              : 1.39  
REMARK   3   COMPLETENESS FOR RANGE        (%) : 98.59 
REMARK   3   NUMBER OF REFLECTIONS             : 27825     
REMARK   3   NUMBER OF REFLECTIONS (NON-ANOMALOUS) : 27825     
REMARK   3  
REMARK   3  FIT TO DATA USED IN REFINEMENT.
REMARK   3   R VALUE     (WORKING + TEST SET) : 0.2066
REMARK   3   R VALUE            (WORKING SET) : 0.2031
REMARK   3   FREE R VALUE                     : 0.2544
REMARK   3   FREE R VALUE TEST SET SIZE   (%) : 6.89  
REMARK   3   FREE R VALUE TEST SET COUNT      : 1918      
REMARK   3  
REMARK   3  FIT TO DATA USED IN REFINEMENT (IN BINS).
REMARK   3   BIN  RESOLUTION RANGE  COMPL.    NWORK NFREE   RWORK  RFREE  CCWORK CCFREE
REMARK   3     1 42.4234 -  5.5396    0.96     2040   143  0.1740 0.1850   0.940  0.930
REMARK   3     2  5.5396 -  4.3984    0.98     1898   154  0.1596 0.2157   0.944  0.911
REMARK   3     3  4.3984 -  3.8428    0.98     1868   140  0.1687 0.2089   0.940  0.882
REMARK   3     4  3.8428 -  3.4916    1.00     1889   131  0.2018 0.2651   0.903  0.857
REMARK   3     5  3.4916 -  3.2415    1.00     1864   154  0.2261 0.2927   0.884  0.800
REMARK   3     6  3.2415 -  3.0504    1.00     1865   129  0.2406 0.3308   0.871  0.722
REMARK   3     7  3.0504 -  2.8977    1.00     1858   127  0.2428 0.3040   0.859  0.770
REMARK   3     8  2.8977 -  2.7716    1.00     1846   129  0.2507 0.3050   0.847  0.742
REMARK   3     9  2.7716 -  2.6649    1.00     1834   126  0.2290 0.2751   0.886  0.817
REMARK   3    10  2.6649 -  2.5730    1.00     1849   127  0.2250 0.3141   0.897  0.775
REMARK   3    11  2.5730 -  2.4925    0.99     1808   147  0.2220 0.2760   0.879  0.851
REMARK   3    12  2.4925 -  2.4213    0.98     1790   136  0.2229 0.2793   0.896  0.801
REMARK   3    13  2.4213 -  2.3575    0.96     1746   151  0.2380 0.3278   0.877  0.774
REMARK   3    14  2.3575 -  2.3000    0.96     1752   124  0.2558 0.3145   0.857  0.773
REMARK   3  
REMARK   3  BULK SOLVENT MODELLING.
REMARK   3   METHOD USED        : FLAT BULK SOLVENT MODEL
REMARK   3   SOLVENT RADIUS     : 1.11    
REMARK   3   SHRINKAGE RADIUS   : 0.90    
REMARK   3   GRID STEP FACTOR   : 4.00    
REMARK   3  
REMARK   3  ERROR ESTIMATES.
REMARK   3   COORDINATE ERROR (MAXIMUM-LIKELIHOOD BASED)     : 0.29    
REMARK   3   PHASE ERROR (DEGREES, MAXIMUM-LIKELIHOOD BASED) : 25.81   
REMARK   3  
REMARK   3  STRUCTURE FACTORS CALCULATION ALGORITHM : FFT
REMARK   3  
REMARK   3  RESTRAINTS LIBRARY
REMARK   3    GEOSTD + MON.LIB. + CDL v1.2
REMARK   3  
REMARK   3  DEVIATIONS FROM IDEAL VALUES.
REMARK   3                 RMSD     MAX  COUNT
REMARK   3   BOND      :  0.015   0.149   3595
REMARK   3   ANGLE     :  1.295  10.020   4835
REMARK   3   CHIRALITY :  0.059   0.243    533
REMARK   3   PLANARITY :  0.007   0.036    632
REMARK   3   DIHEDRAL  : 17.356 178.609   2169
REMARK   3   MIN NONBONDED DISTANCE : 1.779 
REMARK   3  
REMARK   3  MOLPROBITY STATISTICS.
REMARK   3   ALL-ATOM CLASHSCORE : 6.71
REMARK   3   RAMACHANDRAN PLOT:
REMARK   3     OUTLIERS : 0.67  %
REMARK   3     ALLOWED  : 5.83  %
REMARK   3     FAVORED  : 93.50 %
REMARK   3   ROTAMER OUTLIERS : 4.69 %
REMARK   3   CBETA DEVIATIONS : 0
REMARK   3   PEPTIDE PLANE:
REMARK   3     CIS-PROLINE     : 0
REMARK   3     CIS-GENERAL     : 0
REMARK   3     TWISTED PROLINE : 0
REMARK   3     TWISTED GENERAL : 0
REMARK   3  
REMARK   3  ATOMIC DISPLACEMENT PARAMETERS.
REMARK   3   WILSON B : 36.44
REMARK   3   RMS(B_ISO_OR_EQUIVALENT_BONDED) : 4.55
REMARK   3   ATOMS          NUMBER OF ATOMS
REMARK   3                    ISO.  ANISO. 
REMARK   3    ALL         :   7458       0
REMARK   3    ALL (NO H)  :   3690       0
REMARK   3    SOLVENT     :    149       0
REMARK   3    NON-SOLVENT :   3541       0
REMARK   3    HYDROGENS   :   3768       0
REMARK   3
HELIX    1   1 LEU A   15  LEU A   20  1               Generated by MOE    6
HELIX    2   2 ALA A   21  PHE A   23  5               Generated by MOE    3
HELIX    3   3 GLU A   27  LEU A   45  1               Generated by MOE   19
HELIX    4   4 ALA A  119  ASP A  135  1               Generated by MOE   17
HELIX    5   5 VAL A  181  ILE A  189  1               Generated by MOE    9
HELIX    6   6 ASP A  205  TYR A  214  1               Generated by MOE   10
HELIX    7   7 MET A  238  ASN A  240  5               Generated by MOE    3
HELIX    8   8 TRP A  257  ALA A  259  5               Generated by MOE    3
HELIX    9   9 GLU A  272  GLU A  279  1               Generated by MOE    8
HELIX   10  10 LEU A  288  ILE A  293  1               Generated by MOE    6
HELIX   11  11 MET A  298  ASP A  311  1               Generated by MOE   14
HELIX   12  12 PHE A  316  GLY A  318  5               Generated by MOE    3
HELIX   13  13 GLN A  323  ARG A  325  5               Generated by MOE    3
HELIX   14  14 THR A  332  VAL A  338  1               Generated by MOE    7
HELIX   15  15 LYS A  346  THR A  354  1               Generated by MOE    9
HELIX   16  16 THR A  361  ARG A  394  1               Generated by MOE   34
HELIX   17  17 SER A  411  LEU A  415  1               Generated by MOE    5
HELIX   18  18 PHE A  419  LEU A  430  1               Generated by MOE   12
HELIX   19  19 GLY A  444  ALA A  460  1               Generated by MOE   17
SHEET    1       LEU A  58  ARG A  63                  Generated by MOE
SHEET    2       GLY A  72  PHE A  74                  Generated by MOE
SHEET    3       LEU A  75  LEU A  79                  Generated by MOE
SHEET    4       ASN A  83  VAL A  91                  Generated by MOE
SHEET    5       SER A 100  SER A 109                  Generated by MOE
SHEET    6       PRO A 145  PHE A 150                  Generated by MOE
SHEET    7       VAL A 154  ASP A 158                  Generated by MOE
SHEET    8       LYS A 161  LEU A 164                  Generated by MOE
SHEET    9       ASP A 198  VAL A 199                  Generated by MOE
SHEET   10       VAL A 200  VAL A 200                  Generated by MOE
SHEET   11       ALA A 201  VAL A 203                  Generated by MOE
SHEET   12       CYS A 220  CYS A 220                  Generated by MOE
SHEET   13       GLU A 221  GLU A 221                  Generated by MOE
SHEET   14       VAL A 222  ILE A 225                  Generated by MOE
SHEET   15       VAL A 226  VAL A 226                  Generated by MOE
SHEET   16       CYS A 230  GLU A 237                  Generated by MOE
SHEET   17       ARG A 250  ASN A 254                  Generated by MOE
SHEET   18       MET A 402  ASP A 409                  Generated by MOE
SHEET   19       CYS A 434  GLU A 440                  Generated by MOE
CRYST1   79.855   79.855  322.221  90.00  90.00 120.00 P 65 2 2
SCALE1      0.012523  0.007230  0.000000        0.00000
SCALE2      0.000000  0.014460  0.000000        0.00000
SCALE3      0.000000  0.000000  0.003103        0.00000
ATOM      1  N   THR A  14      24.896 -32.679  78.776  1.00 52.05           N
ATOM      2  CA  THR A  14      25.303 -32.559  77.381  1.00 47.99           C
ATOM      3  C   THR A  14      24.090 -32.288  76.517  1.00 53.46           C
ATOM      4  O   THR A  14      24.239 -31.741  75.445  1.00 53.07           O
ATOM      5  CB  THR A  14      26.020 -33.811  76.833  1.00 51.06           C
ATOM      6  OG1 THR A  14      27.418 -33.545  76.665  1.00 55.67           O
ATOM      7  CG2 THR A  14      25.485 -34.248  75.462  1.00 50.75           C
ATOM      8  H1  THR A  14      24.459 -31.870  79.053  1.00 62.46           H
ATOM      9  H2  THR A  14      25.671 -32.827  79.324  1.00 62.46           H
ATOM     10  HA  THR A  14      25.907 -31.806  77.293  1.00 57.59           H
ATOM     11  HB  THR A  14      25.904 -34.546  77.454  1.00 61.27           H
ATOM     12  HG1 THR A  14      27.806 -34.227  76.367  1.00 66.80           H
ATOM     13 HG21 THR A  14      24.540 -34.458  75.527  1.00 60.90           H
ATOM     14 HG22 THR A  14      25.607 -33.535  74.816  1.00 60.90           H
ATOM     15 HG23 THR A  14      25.962 -35.036  75.156  1.00 60.90           H
ATOM     16  N   LEU A  15      22.874 -32.637  76.945  1.00 49.24           N
ATOM     17  CA  LEU A  15      21.717 -32.236  76.142  1.00 44.47           C
ATOM     18  C   LEU A  15      21.634 -30.712  76.098  1.00 49.70           C
ATOM     19  O   LEU A  15      21.375 -30.108  75.045  1.00 41.63           O
ATOM     20  CB  LEU A  15      20.421 -32.825  76.702  1.00 59.41           C
ATOM     21  CG  LEU A  15      20.346 -34.235  77.358  1.00 66.68           C
ATOM     22  CD1 LEU A  15      20.988 -34.389  78.822  1.00 53.18           C
ATOM     23  CD2 LEU A  15      18.866 -34.713  77.366  1.00 61.51           C
ATOM     24  H   LEU A  15      22.697 -33.082  77.659  1.00 59.09           H
ATOM     25  HA  LEU A  15      21.831 -32.560  75.235  1.00 53.37           H
ATOM     26  HB2 LEU A  15      20.099 -32.204  77.374  1.00 71.30           H
ATOM     27  HB3 LEU A  15      19.782 -32.839  75.972  1.00 71.30           H
ATOM     28  HG  LEU A  15      20.830 -34.848  76.782  1.00 80.02           H
ATOM     29 HD11 LEU A  15      20.879 -35.306  79.119  1.00 63.82           H
ATOM     30 HD12 LEU A  15      21.931 -34.165  78.778  1.00 63.82           H
ATOM     31 HD13 LEU A  15      20.533 -33.787  79.431  1.00 63.82           H
ATOM     32 HD21 LEU A  15      18.821 -35.592  77.775  1.00 73.82           H
ATOM     33 HD22 LEU A  15      18.334 -34.083  77.876  1.00 73.82           H
ATOM     34 HD23 LEU A  15      18.544 -34.756  76.452  1.00 73.82           H
ATOM     35  N   VAL A  16      21.916 -30.071  77.236  1.00 48.64           N
ATOM     36  CA  VAL A  16      21.971 -28.622  77.272  1.00 45.57           C
ATOM     37  C   VAL A  16      23.167 -28.104  76.481  1.00 38.88           C
ATOM     38  O   VAL A  16      23.051 -27.118  75.752  1.00 33.59           O
ATOM     39  CB  VAL A  16      21.996 -28.124  78.726  1.00 48.72           C
ATOM     40  CG1 VAL A  16      22.374 -26.631  78.792  1.00 41.41           C
ATOM     41  CG2 VAL A  16      20.633 -28.350  79.348  1.00 47.65           C
ATOM     42  H   VAL A  16      22.077 -30.454  77.989  1.00 58.37           H
ATOM     43  HA  VAL A  16      21.169 -28.271  76.855  1.00 54.68           H
ATOM     44  HB  VAL A  16      22.652 -28.630  79.230  1.00 58.46           H
ATOM     45 HG11 VAL A  16      22.381 -26.348  79.720  1.00 49.69           H
ATOM     46 HG12 VAL A  16      23.254 -26.510  78.402  1.00 49.69           H
ATOM     47 HG13 VAL A  16      21.718 -26.117  78.295  1.00 49.69           H
ATOM     48 HG21 VAL A  16      20.649 -28.035  80.266  1.00 57.18           H
ATOM     49 HG22 VAL A  16      19.969 -27.856  78.841  1.00 57.18           H
ATOM     50 HG23 VAL A  16      20.429 -29.298  79.327  1.00 57.18           H
ATOM     51  N   GLU A  17      24.330 -28.740  76.618  1.00 38.73           N
ATOM     52  CA  GLU A  17      25.521 -28.231  75.946  1.00 46.65           C
ATOM     53  C   GLU A  17      25.438 -28.408  74.432  1.00 48.81           C
ATOM     54  O   GLU A  17      26.092 -27.658  73.694  1.00 38.00           O
ATOM     55  CB  GLU A  17      26.782 -28.901  76.504  1.00 46.29           C
ATOM     56  CG  GLU A  17      27.137 -28.466  77.978  1.00 51.18           C
ATOM     57  CD  GLU A  17      27.520 -26.963  78.162  1.00 47.86           C
ATOM     58  OE1 GLU A  17      28.126 -26.374  77.245  1.00 47.37           O
ATOM     59  OE2 GLU A  17      27.239 -26.375  79.242  1.00 49.23           O1-
ATOM     60  H   GLU A  17      24.454 -29.452  77.083  1.00 46.47           H
ATOM     61  HA  GLU A  17      25.592 -27.280  76.124  1.00 55.98           H
ATOM     62  HB2 GLU A  17      26.652 -29.862  76.502  1.00 55.55           H
ATOM     63  HB3 GLU A  17      27.535 -28.670  75.937  1.00 55.55           H
ATOM     64  HG2 GLU A  17      26.369 -28.642  78.543  1.00 61.41           H
ATOM     65  HG3 GLU A  17      27.890 -28.997  78.282  1.00 61.41           H
ATOM     66  N   GLN A  18      24.612 -29.345  73.962  1.00 42.61           N
ATOM     67  CA  GLN A  18      24.390 -29.493  72.538  1.00 44.68           C
ATOM     68  C   GLN A  18      23.567 -28.330  72.005  1.00 43.41           C
ATOM     69  O   GLN A  18      23.800 -27.854  70.890  1.00 40.43           O
ATOM     70  CB  GLN A  18      23.698 -30.844  72.239  1.00 55.19           C
ATOM     71  CG  GLN A  18      24.597 -32.129  72.430  1.00 60.45           C
ATOM     72  CD  GLN A  18      23.811 -33.486  72.395  1.00 62.63           C
ATOM     73  OE1 GLN A  18      24.039 -34.377  73.230  1.00 52.00           O
ATOM     74  NE2 GLN A  18      22.922 -33.641  71.402  1.00 62.18           N
ATOM     75  H   GLN A  18      24.173 -29.901  74.450  1.00 51.13           H
ATOM     76  HA  GLN A  18      25.247 -29.488  72.083  1.00 53.62           H
ATOM     77  HB2 GLN A  18      22.933 -30.934  72.828  1.00 66.23           H
ATOM     78  HB3 GLN A  18      23.396 -30.836  71.317  1.00 66.23           H
ATOM     79  HG2 GLN A  18      25.258 -32.153  71.721  1.00 72.54           H
ATOM     80  HG3 GLN A  18      25.042 -32.070  73.290  1.00 72.54           H
ATOM     81 HE21 GLN A  18      22.807 -33.012  70.826  1.00 74.61           H
ATOM     82 HE22 GLN A  18      22.468 -34.368  71.341  1.00 74.61           H
ATOM     83  N   ILE A  19      22.605 -27.842  72.777  1.00 41.78           N
ATOM     84  CA  ILE A  19      21.883 -26.655  72.327  1.00 39.10           C
ATOM     85  C   ILE A  19      22.814 -25.442  72.318  1.00 40.80           C
ATOM     86  O   ILE A  19      22.931 -24.736  71.303  1.00 39.15           O
ATOM     87  CB  ILE A  19      20.627 -26.437  73.187  1.00 37.61           C
ATOM     88  CG1 ILE A  19      19.614 -27.540  72.871  1.00 44.54           C
ATOM     89  CG2 ILE A  19      19.997 -25.132  72.916  1.00 38.92           C
ATOM     90  CD1 ILE A  19      18.324 -27.504  73.690  1.00 44.58           C
ATOM     91  H   ILE A  19      22.356 -28.162  73.536  1.00 50.14           H
ATOM     92  HA  ILE A  19      21.588 -26.801  71.415  1.00 46.92           H
ATOM     93  HB  ILE A  19      20.870 -26.486  74.125  1.00 45.13           H
ATOM     94 HG12 ILE A  19      19.366 -27.470  71.936  1.00 53.45           H
ATOM     95 HG13 ILE A  19      20.035 -28.399  73.030  1.00 53.45           H
ATOM     96 HG21 ILE A  19      19.212 -25.038  73.478  1.00 46.70           H
ATOM     97 HG22 ILE A  19      20.634 -24.427  73.115  1.00 46.70           H
ATOM     98 HG23 ILE A  19      19.742 -25.093  71.981  1.00 46.70           H
ATOM     99 HD11 ILE A  19      17.754 -28.239  73.414  1.00 53.50           H
ATOM    100 HD12 ILE A  19      18.545 -27.591  74.631  1.00 53.50           H
ATOM    101 HD13 ILE A  19      17.874 -26.659  73.532  1.00 53.50           H
ATOM    102  N   LEU A  20      23.554 -25.237  73.413  1.00 30.89           N
ATOM    103  CA  LEU A  20      24.416 -24.075  73.533  1.00 37.14           C
ATOM    104  C   LEU A  20      25.532 -24.104  72.516  1.00 35.49           C
ATOM    105  O   LEU A  20      26.088 -23.052  72.171  1.00 31.99           O
ATOM    106  CB  LEU A  20      25.027 -24.005  74.932  1.00 32.32           C
ATOM    107  CG  LEU A  20      24.057 -23.905  76.074  1.00 33.31           C
ATOM    108  CD1 LEU A  20      24.767 -23.720  77.459  1.00 28.87           C
ATOM    109  CD2 LEU A  20      23.156 -22.757  75.771  1.00 33.92           C
ATOM    110  H   LEU A  20      23.569 -25.760  74.096  1.00 37.06           H
ATOM    111  HA  LEU A  20      23.893 -23.271  73.388  1.00 44.56           H
ATOM    112  HB2 LEU A  20      25.557 -24.805  75.073  1.00 38.79           H
ATOM    113  HB3 LEU A  20      25.603 -23.225  74.974  1.00 38.79           H
ATOM    114  HG  LEU A  20      23.521 -24.712  76.111  1.00 39.97           H
ATOM    115 HD11 LEU A  20      24.093 -23.662  78.154  1.00 34.64           H
ATOM    116 HD12 LEU A  20      25.345 -24.482  77.621  1.00 34.64           H
ATOM    117 HD13 LEU A  20      25.292 -22.904  77.438  1.00 34.64           H
ATOM    118 HD21 LEU A  20      22.513 -22.663  76.491  1.00 40.71           H
ATOM    119 HD22 LEU A  20      23.688 -21.950  75.694  1.00 40.71           H
ATOM    120 HD23 LEU A  20      22.694 -22.930  74.936  1.00 40.71           H
ATOM    121  N   ALA A  21      25.923 -25.290  72.089  1.00 29.93           N
ATOM    122  CA  ALA A  21      27.031 -25.400  71.173  1.00 32.19           C
ATOM    123  C   ALA A  21      26.665 -24.876  69.795  1.00 32.52           C
ATOM    124  O   ALA A  21      27.558 -24.573  69.009  1.00 31.28           O
ATOM    125  CB  ALA A  21      27.492 -26.845  71.063  1.00 36.68           C
ATOM    126  H   ALA A  21      25.564 -26.039  72.313  1.00 35.92           H
ATOM    127  HA  ALA A  21      27.773 -24.872  71.509  1.00 38.63           H
ATOM    128  HB1 ALA A  21      28.237 -26.892  70.443  1.00 44.02           H
ATOM    129  HB2 ALA A  21      27.771 -27.155  71.939  1.00 44.02           H
ATOM    130  HB3 ALA A  21      26.756 -27.387  70.738  1.00 44.02           H
ATOM    131  N   GLU A  22      25.383 -24.737  69.502  1.00 34.71           N
ATOM    132  CA  GLU A  22      24.950 -24.068  68.289  1.00 32.26           C
ATOM    133  C   GLU A  22      25.446 -22.614  68.186  1.00 38.10           C
ATOM    134  O   GLU A  22      25.352 -22.030  67.109  1.00 35.72           O
ATOM    135  CB  GLU A  22      23.429 -24.124  68.236  1.00 36.31           C
ATOM    136  CG  GLU A  22      22.839 -23.793  66.917  1.00 56.56           C
ATOM    137  CD  GLU A  22      21.346 -24.148  66.782  1.00 54.39           C
ATOM    138  OE1 GLU A  22      20.867 -24.285  65.614  1.00 59.16           O
ATOM    139  OE2 GLU A  22      20.669 -24.263  67.817  1.00 50.92           O1-
ATOM    140  H   GLU A  22      24.739 -25.023  69.995  1.00 41.65           H
ATOM    141  HA  GLU A  22      25.294 -24.554  67.523  1.00 38.71           H
ATOM    142  HB2 GLU A  22      23.145 -25.023  68.466  1.00 43.58           H
ATOM    143  HB3 GLU A  22      23.073 -23.495  68.882  1.00 43.58           H
ATOM    144  HG2 GLU A  22      22.929 -22.839  66.767  1.00 67.88           H
ATOM    145  HG3 GLU A  22      23.321 -24.280  66.230  1.00 67.88           H
ATOM    146  N   PHE A  23      25.959 -22.008  69.273  1.00 32.66           N
ATOM    147  CA  PHE A  23      26.478 -20.641  69.266  1.00 30.37           C
ATOM    148  C   PHE A  23      27.947 -20.573  68.906  1.00 29.01           C
ATOM    149  O   PHE A  23      28.454 -19.488  68.621  1.00 32.49           O
ATOM    150  CB  PHE A  23      26.260 -19.946  70.647  1.00 31.68           C
ATOM    151  CG  PHE A  23      24.866 -19.448  70.852  1.00 27.56           C
ATOM    152  CD1 PHE A  23      23.877 -20.275  71.334  1.00 25.98           C
ATOM    153  CD2 PHE A  23      24.532 -18.157  70.518  1.00 27.84           C
ATOM    154  CE1 PHE A  23      22.567 -19.821  71.494  1.00 28.70           C
ATOM    155  CE2 PHE A  23      23.229 -17.697  70.703  1.00 33.64           C
ATOM    156  CZ  PHE A  23      22.244 -18.551  71.174  1.00 29.30           C
ATOM    157  H   PHE A  23      26.015 -22.386  70.044  1.00 39.19           H
ATOM    158  HA  PHE A  23      25.990 -20.131  68.601  1.00 36.45           H
ATOM    159  HB2 PHE A  23      26.456 -20.583  71.352  1.00 38.02           H
ATOM    160  HB3 PHE A  23      26.860 -19.187  70.713  1.00 38.02           H
ATOM    161  HD1 PHE A  23      24.084 -21.156  71.547  1.00 31.18           H
ATOM    162  HD2 PHE A  23      25.184 -17.580  70.192  1.00 33.41           H
ATOM    163  HE1 PHE A  23      21.915 -20.395  71.827  1.00 34.43           H
ATOM    164  HE2 PHE A  23      23.012 -16.821  70.475  1.00 40.37           H
ATOM    165  HZ  PHE A  23      21.375 -18.244  71.296  1.00 35.16           H
ATOM    166  N   GLN A  24      28.640 -21.694  68.898  1.00 29.31           N
ATOM    167  CA  GLN A  24      30.068 -21.693  68.616  1.00 31.76           C
ATOM    168  C   GLN A  24      30.370 -21.170  67.211  1.00 30.33           C
ATOM    169  O   GLN A  24      29.569 -21.288  66.275  1.00 28.14           O
ATOM    170  CB  GLN A  24      30.626 -23.110  68.749  1.00 37.81           C
ATOM    171  CG  GLN A  24      30.924 -23.588  70.186  1.00 39.71           C
ATOM    172  CD  GLN A  24      31.310 -25.055  70.203  1.00 43.21           C
ATOM    173  OE1 GLN A  24      31.817 -25.565  69.219  1.00 46.47           O
ATOM    174  NE2 GLN A  24      31.018 -25.747  71.294  1.00 42.82           N
ATOM    175  H   GLN A  24      28.311 -22.474  69.053  1.00 35.18           H
ATOM    176  HA  GLN A  24      30.522 -21.124  69.257  1.00 38.11           H
ATOM    177  HB2 GLN A  24      29.983 -23.728  68.366  1.00 45.37           H
ATOM    178  HB3 GLN A  24      31.456 -23.159  68.250  1.00 45.37           H
ATOM    179  HG2 GLN A  24      31.662 -23.074  70.549  1.00 47.65           H
ATOM    180  HG3 GLN A  24      30.132 -23.474  70.734  1.00 47.65           H
ATOM    181 HE21 GLN A  24      30.626 -25.362  71.955  1.00 51.38           H
ATOM    182 HE22 GLN A  24      31.221 -26.582  71.341  1.00 51.38           H
ATOM    183  N   LEU A  25      31.558 -20.592  67.064  1.00 31.54           N
ATOM    184  CA  LEU A  25      32.058 -20.188  65.764  1.00 30.33           C
ATOM    185  C   LEU A  25      33.513 -20.591  65.705  1.00 32.47           C
ATOM    186  O   LEU A  25      34.317 -20.098  66.490  1.00 33.15           O
ATOM    187  CB  LEU A  25      31.917 -18.684  65.530  1.00 31.57           C
ATOM    188  CG  LEU A  25      30.469 -18.189  65.509  1.00 32.29           C
ATOM    189  CD1 LEU A  25      30.375 -16.647  65.738  1.00 35.39           C
ATOM    190  CD2 LEU A  25      29.785 -18.593  64.251  1.00 32.00           C
ATOM    191  H   LEU A  25      32.097 -20.424  67.713  1.00 37.84           H
ATOM    192  HA  LEU A  25      31.575 -20.659  65.067  1.00 36.39           H
ATOM    193  HB2 LEU A  25      32.381 -18.213  66.239  1.00 37.88           H
ATOM    194  HB3 LEU A  25      32.317 -18.463  64.674  1.00 37.88           H
ATOM    195  HG  LEU A  25      29.996 -18.615  66.241  1.00 38.75           H
ATOM    196 HD11 LEU A  25      29.442 -16.381  65.717  1.00 42.47           H
ATOM    197 HD12 LEU A  25      30.761 -16.432  66.601  1.00 42.47           H
ATOM    198 HD13 LEU A  25      30.864 -16.193  65.034  1.00 42.47           H
ATOM    199 HD21 LEU A  25      28.872 -18.265  64.269  1.00 38.40           H
ATOM    200 HD22 LEU A  25      30.259 -18.210  63.496  1.00 38.40           H
ATOM    201 HD23 LEU A  25      29.788 -19.561  64.187  1.00 38.40           H
ATOM    202  N   GLN A  26      33.847 -21.479  64.773  1.00 33.71           N
ATOM    203  CA  GLN A  26      35.226 -21.866  64.553  1.00 33.48           C
ATOM    204  C   GLN A  26      35.992 -20.703  63.925  1.00 30.28           C
ATOM    205  O   GLN A  26      35.410 -19.758  63.393  1.00 27.50           O
ATOM    206  CB  GLN A  26      35.272 -23.114  63.659  1.00 39.91           C
ATOM    207  CG  GLN A  26      35.181 -24.441  64.394  1.00 48.61           C
ATOM    208  CD  GLN A  26      33.993 -24.497  65.323  1.00 54.46           C
ATOM    209  OE1 GLN A  26      34.134 -24.446  66.555  1.00 48.49           O
ATOM    210  NE2 GLN A  26      32.795 -24.605  64.734  1.00 59.78           N
ATOM    211  H   GLN A  26      33.285 -21.871  64.254  1.00 40.45           H
ATOM    212  HA  GLN A  26      35.640 -22.083  65.403  1.00 40.18           H
ATOM    213  HB2 GLN A  26      34.530 -23.073  63.036  1.00 47.89           H
ATOM    214  HB3 GLN A  26      36.108 -23.109  63.168  1.00 47.89           H
ATOM    215  HG2 GLN A  26      35.092 -25.158  63.746  1.00 58.33           H
ATOM    216  HG3 GLN A  26      35.984 -24.568  64.923  1.00 58.33           H
ATOM    217 HE21 GLN A  26      32.739 -24.639  63.876  1.00 71.73           H
ATOM    218 HE22 GLN A  26      32.082 -24.641  65.213  1.00 71.73           H
ATOM    219  N   GLU A  27      37.314 -20.783  63.998  1.00 27.50           N
ATOM    220  CA  GLU A  27      38.147 -19.750  63.416  1.00 32.08           C
ATOM    221  C   GLU A  27      37.823 -19.557  61.948  1.00 39.82           C
ATOM    222  O   GLU A  27      37.760 -18.421  61.455  1.00 34.69           O
ATOM    223  CB  GLU A  27      39.610 -20.101  63.608  1.00 32.15           C
ATOM    224  CG  GLU A  27      40.577 -19.216  62.865  1.00 49.51           C
ATOM    225  CD  GLU A  27      41.602 -18.590  63.775  1.00 60.34           C
ATOM    226  OE1 GLU A  27      41.179 -17.799  64.663  1.00 61.45           O
ATOM    227  OE2 GLU A  27      42.813 -18.907  63.603  1.00 59.95           O1-
ATOM    228  H   GLU A  27      37.748 -21.422  64.377  1.00 33.00           H
ATOM    229  HA  GLU A  27      37.977 -18.912  63.874  1.00 38.49           H
ATOM    230  HB2 GLU A  27      39.821 -20.038  64.553  1.00 38.59           H
ATOM    231  HB3 GLU A  27      39.752 -21.011  63.303  1.00 38.59           H
ATOM    232  HG2 GLU A  27      41.047 -19.746  62.202  1.00 59.41           H
ATOM    233  HG3 GLU A  27      40.084 -18.502  62.431  1.00 59.41           H
ATOM    234  N   GLU A  28      37.536 -20.647  61.247  1.00 39.38           N
ATOM    235  CA  GLU A  28      37.276 -20.541  59.823  1.00 35.86           C
ATOM    236  C   GLU A  28      35.969 -19.817  59.557  1.00 33.46           C
ATOM    237  O   GLU A  28      35.864 -19.089  58.568  1.00 33.86           O
ATOM    238  CB  GLU A  28      37.258 -21.935  59.201  1.00 39.73           C
ATOM    239  CG  GLU A  28      38.006 -22.088  57.895  1.00 45.60           C
ATOM    240  CD  GLU A  28      39.314 -21.272  57.798  1.00 49.73           C
ATOM    241  OE1 GLU A  28      40.273 -21.419  58.634  1.00 48.29           O
ATOM    242  OE2 GLU A  28      39.331 -20.439  56.861  1.00 45.61           O1-
ATOM    243  H   GLU A  28      37.487 -21.443  61.567  1.00 47.25           H
ATOM    244  HA  GLU A  28      37.991 -20.034  59.407  1.00 43.03           H
ATOM    245  HB2 GLU A  28      37.651 -22.557  59.833  1.00 47.67           H
ATOM    246  HB3 GLU A  28      36.335 -22.184  59.036  1.00 47.67           H
ATOM    247  HG2 GLU A  28      38.234 -23.024  57.777  1.00 54.72           H
ATOM    248  HG3 GLU A  28      37.427 -21.801  57.171  1.00 54.72           H
ATOM    249  N   ASP A  29      34.954 -20.045  60.397  1.00 29.61           N
ATOM    250  CA  ASP A  29      33.737 -19.251  60.330  1.00 31.33           C
ATOM    251  C   ASP A  29      34.071 -17.765  60.472  1.00 31.96           C
ATOM    252  O   ASP A  29      33.547 -16.927  59.737  1.00 24.67           O
ATOM    253  CB  ASP A  29      32.749 -19.660  61.428  1.00 36.66           C
ATOM    254  CG  ASP A  29      32.256 -21.125  61.334  1.00 33.34           C
ATOM    255  OD1 ASP A  29      31.963 -21.618  60.233  1.00 34.04           O
ATOM    256  OD2 ASP A  29      32.113 -21.773  62.406  1.00 36.75           O1-
ATOM    257  H   ASP A  29      34.950 -20.649  61.009  1.00 35.53           H
ATOM    258  HA  ASP A  29      33.312 -19.387  59.469  1.00 37.60           H
ATOM    259  HB2 ASP A  29      33.180 -19.550  62.290  1.00 43.99           H
ATOM    260  HB3 ASP A  29      31.971 -19.084  61.375  1.00 43.99           H
ATOM    261  N   LEU A  30      34.987 -17.427  61.385  1.00 30.28           N
ATOM    262  CA  LEU A  30      35.271 -16.027  61.651  1.00 29.08           C
ATOM    263  C   LEU A  30      36.052 -15.406  60.494  1.00 32.50           C
ATOM    264  O   LEU A  30      35.803 -14.253  60.140  1.00 28.31           O
ATOM    265  CB  LEU A  30      36.035 -15.862  62.971  1.00 21.93           C
ATOM    266  CG  LEU A  30      35.344 -16.233  64.305  1.00 21.88           C
ATOM    267  CD1 LEU A  30      36.235 -15.846  65.434  1.00 28.00           C
ATOM    268  CD2 LEU A  30      33.962 -15.632  64.492  1.00 25.64           C
ATOM    269  H   LEU A  30      35.446 -17.983  61.854  1.00 36.34           H
ATOM    270  HA  LEU A  30      34.431 -15.548  61.733  1.00 34.89           H
ATOM    271  HB2 LEU A  30      36.837 -16.405  62.914  1.00 26.31           H
ATOM    272  HB3 LEU A  30      36.294 -14.930  63.043  1.00 26.31           H
ATOM    273  HG  LEU A  30      35.243 -17.197  64.336  1.00 26.26           H
ATOM    274 HD11 LEU A  30      35.803 -16.078  66.271  1.00 33.60           H
ATOM    275 HD12 LEU A  30      37.075 -16.324  65.351  1.00 33.60           H
ATOM    276 HD13 LEU A  30      36.394 -14.890  65.397  1.00 33.60           H
ATOM    277 HD21 LEU A  30      33.608 -15.916  65.350  1.00 30.77           H
ATOM    278 HD22 LEU A  30      34.033 -14.665  64.467  1.00 30.77           H
ATOM    279 HD23 LEU A  30      33.385 -15.940  63.777  1.00 30.77           H
ATOM    280  N   LYS A  31      37.032 -16.127  59.935  1.00 25.35           N
ATOM    281  CA  LYS A  31      37.744 -15.637  58.763  1.00 25.83           C
ATOM    282  C   LYS A  31      36.779 -15.412  57.607  1.00 29.22           C
ATOM    283  O   LYS A  31      36.915 -14.458  56.849  1.00 31.53           O
ATOM    284  CB  LYS A  31      38.829 -16.618  58.384  1.00 29.53           C
ATOM    285  CG  LYS A  31      39.971 -16.627  59.396  1.00 38.67           C
ATOM    286  CD  LYS A  31      41.112 -17.582  58.957  1.00 42.44           C
ATOM    287  CE  LYS A  31      42.279 -17.585  59.942  1.00 50.06           C
ATOM    288  NZ  LYS A  31      43.422 -18.442  59.482  1.00 58.88           N1+
ATOM    289  H   LYS A  31      37.297 -16.895  60.217  1.00 30.42           H
ATOM    290  HA  LYS A  31      38.163 -14.788  58.976  1.00 30.99           H
ATOM    291  HB2 LYS A  31      38.452 -17.511  58.346  1.00 35.43           H
ATOM    292  HB3 LYS A  31      39.193 -16.371  57.519  1.00 35.43           H
ATOM    293  HG2 LYS A  31      40.338 -15.732  59.473  1.00 46.41           H
ATOM    294  HG3 LYS A  31      39.636 -16.928  60.255  1.00 46.41           H
ATOM    295  HD2 LYS A  31      40.764 -18.486  58.899  1.00 50.93           H
ATOM    296  HD3 LYS A  31      41.448 -17.299  58.092  1.00 50.93           H
ATOM    297  HE2 LYS A  31      42.607 -16.678  60.046  1.00 60.08           H
ATOM    298  HE3 LYS A  31      41.972 -17.928  60.795  1.00 60.08           H
ATOM    299  HZ1 LYS A  31      44.081 -18.417  60.081  1.00 70.65           H
ATOM    300  HZ2 LYS A  31      43.151 -19.284  59.384  1.00 70.65           H
ATOM    301  HZ3 LYS A  31      43.730 -18.144  58.701  1.00 70.65           H
ATOM    302  N   LYS A  32      35.756 -16.249  57.503  1.00 29.98           N
ATOM    303  CA  LYS A  32      34.775 -16.105  56.436  1.00 37.11           C
ATOM    304  C   LYS A  32      33.912 -14.858  56.643  1.00 37.67           C
ATOM    305  O   LYS A  32      33.702 -14.087  55.693  1.00 34.82           O
ATOM    306  CB  LYS A  32      33.909 -17.371  56.352  1.00 30.61           C
ATOM    307  CG  LYS A  32      32.937 -17.372  55.219  1.00 33.95           C
ATOM    308  CD  LYS A  32      32.206 -18.710  55.056  1.00 44.31           C
ATOM    309  CE  LYS A  32      31.171 -18.644  53.898  1.00 49.30           C
ATOM    310  NZ  LYS A  32      30.708 -20.012  53.455  1.00 49.49           N1+
ATOM    311  H   LYS A  32      35.607 -16.908  58.035  1.00 35.97           H
ATOM    312  HA  LYS A  32      35.242 -16.007  55.592  1.00 44.53           H
ATOM    313  HB2 LYS A  32      34.491 -18.140  56.242  1.00 36.73           H
ATOM    314  HB3 LYS A  32      33.404 -17.458  57.175  1.00 36.73           H
ATOM    315  HG2 LYS A  32      32.270 -16.684  55.375  1.00 40.74           H
ATOM    316  HG3 LYS A  32      33.414 -17.190  54.394  1.00 40.74           H
ATOM    317  HD2 LYS A  32      32.850 -19.405  54.850  1.00 53.17           H
ATOM    318  HD3 LYS A  32      31.733 -18.920  55.876  1.00 53.17           H
ATOM    319  HE2 LYS A  32      30.394 -18.145  54.196  1.00 59.16           H
ATOM    320  HE3 LYS A  32      31.577 -18.202  53.136  1.00 59.16           H
ATOM    321  HZ1 LYS A  32      30.119 -19.934  52.793  1.00 59.39           H
ATOM    322  HZ2 LYS A  32      31.403 -20.490  53.169  1.00 59.39           H
ATOM    323  HZ3 LYS A  32      30.325 -20.438  54.136  1.00 59.39           H
ATOM    324  N   VAL A  33      33.375 -14.663  57.867  1.00 30.35           N
ATOM    325  CA  VAL A  33      32.640 -13.439  58.207  1.00 28.55           C
ATOM    326  C   VAL A  33      33.523 -12.234  57.929  1.00 24.68           C
ATOM    327  O   VAL A  33      33.093 -11.264  57.309  1.00 20.67           O
ATOM    328  CB  VAL A  33      32.172 -13.460  59.688  1.00 30.31           C
ATOM    329  CG1 VAL A  33      31.545 -12.145  60.108  1.00 29.58           C
ATOM    330  CG2 VAL A  33      31.110 -14.510  59.947  1.00 33.45           C
ATOM    331  H   VAL A  33      33.427 -15.229  58.513  1.00 36.42           H
ATOM    332  HA  VAL A  33      31.854 -13.374  57.643  1.00 34.26           H
ATOM    333  HB  VAL A  33      32.930 -13.639  60.266  1.00 36.37           H
ATOM    334 HG11 VAL A  33      31.270 -12.209  61.036  1.00 35.50           H
ATOM    335 HG12 VAL A  33      32.200 -11.437  60.005  1.00 35.50           H
ATOM    336 HG13 VAL A  33      30.775 -11.969  59.546  1.00 35.50           H
ATOM    337 HG21 VAL A  33      30.857 -14.478  60.883  1.00 40.13           H
ATOM    338 HG22 VAL A  33      30.340 -14.323  59.388  1.00 40.13           H
ATOM    339 HG23 VAL A  33      31.472 -15.384  59.731  1.00 40.13           H
ATOM    340  N   MET A  34      34.794 -12.332  58.297  1.00 23.57           N
ATOM    341  CA  MET A  34      35.726 -11.223  58.140  1.00 24.36           C
ATOM    342  C   MET A  34      35.921 -10.878  56.671  1.00 29.24           C
ATOM    343  O   MET A  34      35.893  -9.707  56.291  1.00 27.51           O
ATOM    344  CB  MET A  34      37.069 -11.588  58.762  1.00 20.10           C
ATOM    345  CG  MET A  34      38.099 -10.535  58.643  1.00 22.42           C
ATOM    346  SD  MET A  34      39.768 -11.117  59.062  1.00 33.51           S
ATOM    347  CE  MET A  34      40.028 -12.368  57.765  1.00 34.94           C
ATOM    348  H   MET A  34      35.144 -13.036  58.644  1.00 28.28           H
ATOM    349  HA  MET A  34      35.378 -10.447  58.606  1.00 29.23           H
ATOM    350  HB2 MET A  34      36.936 -11.765  59.707  1.00 24.12           H
ATOM    351  HB3 MET A  34      37.408 -12.384  58.324  1.00 24.12           H
ATOM    352  HG2 MET A  34      38.116 -10.213  57.728  1.00 26.90           H
ATOM    353  HG3 MET A  34      37.876  -9.807  59.245  1.00 26.90           H
ATOM    354  HE1 MET A  34      40.905 -12.764  57.880  1.00 41.93           H
ATOM    355  HE2 MET A  34      39.343 -13.051  57.844  1.00 41.93           H
ATOM    356  HE3 MET A  34      39.969 -11.939  56.897  1.00 41.93           H
ATOM    357  N   ARG A  35      36.177 -11.888  55.835  1.00 30.05           N
ATOM    358  CA  ARG A  35      36.333 -11.623  54.407  1.00 32.97           C
ATOM    359  C   ARG A  35      35.080 -11.006  53.842  1.00 29.98           C
ATOM    360  O   ARG A  35      35.148 -10.108  52.999  1.00 31.79           O
ATOM    361  CB  ARG A  35      36.652 -12.905  53.624  1.00 33.32           C
ATOM    362  CG  ARG A  35      38.029 -13.465  53.932  1.00 36.27           C
ATOM    363  CD  ARG A  35      38.353 -14.669  53.104  1.00 44.79           C
ATOM    364  NE  ARG A  35      38.907 -15.718  53.945  1.00 51.41           N
ATOM    365  CZ  ARG A  35      38.245 -16.795  54.326  1.00 46.15           C
ATOM    366  NH1 ARG A  35      36.988 -17.005  53.926  1.00 44.43           N
ATOM    367  NH2 ARG A  35      38.869 -17.663  55.094  1.00 50.61           N1+
ATOM    368  H   ARG A  35      36.263 -12.713  56.064  1.00 36.06           H
ATOM    369  HA  ARG A  35      37.064 -10.999  54.276  1.00 39.56           H
ATOM    370  HB2 ARG A  35      35.997 -13.583  53.851  1.00 39.99           H
ATOM    371  HB3 ARG A  35      36.613 -12.712  52.675  1.00 39.99           H
ATOM    372  HG2 ARG A  35      38.696 -12.785  53.748  1.00 43.53           H
ATOM    373  HG3 ARG A  35      38.065 -13.723  54.866  1.00 43.53           H
ATOM    374  HD2 ARG A  35      37.544 -15.003  52.686  1.00 53.75           H
ATOM    375  HD3 ARG A  35      39.011 -14.433  52.431  1.00 53.75           H
ATOM    376  HE  ARG A  35      39.720 -15.632  54.212  1.00 61.69           H
ATOM    377 HH11 ARG A  35      36.594 -16.429  53.424  1.00 53.32           H
ATOM    378 HH12 ARG A  35      36.570 -17.713  54.178  1.00 53.32           H
ATOM    379 HH21 ARG A  35      39.680 -17.516  55.339  1.00 60.74           H
ATOM    380 HH22 ARG A  35      38.465 -18.377  55.351  1.00 60.74           H
ATOM    381  N   ARG A  36      33.918 -11.499  54.268  1.00 28.53           N
ATOM    382  CA  ARG A  36      32.688 -10.998  53.685  1.00 31.70           C
ATOM    383  C   ARG A  36      32.439  -9.548  54.088  1.00 34.27           C
ATOM    384  O   ARG A  36      31.969  -8.748  53.268  1.00 28.34           O
ATOM    385  CB  ARG A  36      31.544 -11.913  54.079  1.00 27.03           C
ATOM    386  CG  ARG A  36      30.222 -11.628  53.401  1.00 33.94           C
ATOM    387  CD  ARG A  36      30.357 -11.397  51.830  1.00 33.21           C
ATOM    388  NE  ARG A  36      29.051 -11.233  51.199  1.00 39.00           N
ATOM    389  CZ  ARG A  36      28.180 -12.229  50.970  1.00 43.98           C
ATOM    390  NH1 ARG A  36      28.483 -13.488  51.308  1.00 44.49           N
ATOM    391  NH2 ARG A  36      26.997 -11.965  50.393  1.00 45.92           N1+
ATOM    392  H   ARG A  36      33.820 -12.103  54.873  1.00 34.24           H
ATOM    393  HA  ARG A  36      32.768 -11.026  52.719  1.00 38.04           H
ATOM    394  HB2 ARG A  36      31.792 -12.825  53.863  1.00 32.44           H
ATOM    395  HB3 ARG A  36      31.403 -11.834  55.036  1.00 32.44           H
ATOM    396  HG2 ARG A  36      29.628 -12.382  53.542  1.00 40.72           H
ATOM    397  HG3 ARG A  36      29.836 -10.827  53.789  1.00 40.72           H
ATOM    398  HD2 ARG A  36      30.876 -10.593  51.668  1.00 39.85           H
ATOM    399  HD3 ARG A  36      30.794 -12.165  51.430  1.00 39.85           H
ATOM    400  HE  ARG A  36      28.822 -10.440  50.956  1.00 46.80           H
ATOM    401 HH11 ARG A  36      29.238 -13.663  51.680  1.00 53.39           H
ATOM    402 HH12 ARG A  36      27.922 -14.121  51.156  1.00 53.39           H
ATOM    403 HH21 ARG A  36      26.798 -11.158  50.170  1.00 55.10           H
ATOM    404 HH22 ARG A  36      26.441 -12.603  50.240  1.00 55.10           H
ATOM    405  N   MET A  37      32.840  -9.171  55.299  1.00 30.33           N
ATOM    406  CA  MET A  37      32.699  -7.789  55.703  1.00 33.75           C
ATOM    407  C   MET A  37      33.585  -6.877  54.863  1.00 26.47           C
ATOM    408  O   MET A  37      33.157  -5.796  54.480  1.00 28.78           O
ATOM    409  CB  MET A  37      33.049  -7.636  57.170  1.00 21.95           C
ATOM    410  CG  MET A  37      33.072  -6.165  57.687  1.00 25.29           C
ATOM    411  SD  MET A  37      31.404  -5.556  57.943  1.00 31.24           S
ATOM    412  CE  MET A  37      31.173  -6.330  59.594  1.00 28.78           C
ATOM    413  H   MET A  37      33.188  -9.689  55.891  1.00 36.40           H
ATOM    414  HA  MET A  37      31.774  -7.520  55.588  1.00 40.50           H
ATOM    415  HB2 MET A  37      32.394  -8.122  57.696  1.00 26.34           H
ATOM    416  HB3 MET A  37      33.930  -8.014  57.318  1.00 26.34           H
ATOM    417  HG2 MET A  37      33.545  -6.129  58.533  1.00 30.35           H
ATOM    418  HG3 MET A  37      33.508  -5.599  57.031  1.00 30.35           H
ATOM    419  HE1 MET A  37      30.288  -6.110  59.924  1.00 34.54           H
ATOM    420  HE2 MET A  37      31.264  -7.292  59.507  1.00 34.54           H
ATOM    421  HE3 MET A  37      31.847  -5.987  60.201  1.00 34.54           H
ATOM    422  N   GLN A  38      34.855  -7.251  54.675  1.00 28.23           N
ATOM    423  CA  GLN A  38      35.782  -6.488  53.843  1.00 29.83           C
ATOM    424  C   GLN A  38      35.257  -6.325  52.426  1.00 33.51           C
ATOM    425  O   GLN A  38      35.510  -5.301  51.780  1.00 31.09           O
ATOM    426  CB  GLN A  38      37.141  -7.179  53.739  1.00 27.65           C
ATOM    427  CG  GLN A  38      37.986  -7.009  54.904  1.00 32.45           C
ATOM    428  CD  GLN A  38      39.236  -7.847  54.850  1.00 32.56           C
ATOM    429  OE1 GLN A  38      39.302  -8.938  55.409  1.00 41.43           O
ATOM    430  NE2 GLN A  38      40.238  -7.335  54.213  1.00 39.80           N
ATOM    431  H   GLN A  38      35.205  -7.954  55.025  1.00 33.88           H
ATOM    432  HA  GLN A  38      35.912  -5.607  54.227  1.00 35.79           H
ATOM    433  HB2 GLN A  38      36.997  -8.130  53.615  1.00 33.18           H
ATOM    434  HB3 GLN A  38      37.616  -6.817  52.975  1.00 33.18           H
ATOM    435  HG2 GLN A  38      38.252  -6.079  54.968  1.00 38.94           H
ATOM    436  HG3 GLN A  38      37.488  -7.267  55.695  1.00 38.94           H
ATOM    437 HE21 GLN A  38      40.166  -6.558  53.851  1.00 47.76           H
ATOM    438 HE22 GLN A  38      40.977  -7.771  54.152  1.00 47.76           H
ATOM    439  N   LYS A  39      34.562  -7.345  51.934  1.00 30.80           N
ATOM    440  CA  LYS A  39      33.944  -7.308  50.613  1.00 31.51           C
ATOM    441  C   LYS A  39      32.743  -6.369  50.587  1.00 29.92           C
ATOM    442  O   LYS A  39      32.549  -5.616  49.629  1.00 30.74           O
ATOM    443  CB  LYS A  39      33.531  -8.725  50.215  1.00 30.43           C
ATOM    444  CG  LYS A  39      33.776  -9.119  48.746  1.00 47.13           C
ATOM    445  CD  LYS A  39      32.988  -8.205  47.751  1.00 51.07           C
ATOM    446  CE  LYS A  39      33.230  -8.563  46.262  1.00 58.31           C
ATOM    447  NZ  LYS A  39      32.462  -7.686  45.264  1.00 51.20           N1+
ATOM    448  H   LYS A  39      34.431  -8.084  52.354  1.00 36.97           H
ATOM    449  HA  LYS A  39      34.592  -6.988  49.966  1.00 37.82           H
ATOM    450  HB2 LYS A  39      34.024  -9.351  50.768  1.00 36.51           H
ATOM    451  HB3 LYS A  39      32.581  -8.824  50.386  1.00 36.51           H
ATOM    452  HG2 LYS A  39      34.722  -9.036  48.548  1.00 56.56           H
ATOM    453  HG3 LYS A  39      33.486 -10.034  48.610  1.00 56.56           H
ATOM    454  HD2 LYS A  39      32.039  -8.294  47.928  1.00 61.28           H
ATOM    455  HD3 LYS A  39      33.264  -7.285  47.885  1.00 61.28           H
ATOM    456  HE2 LYS A  39      34.176  -8.467  46.069  1.00 69.97           H
ATOM    457  HE3 LYS A  39      32.959  -9.482  46.115  1.00 69.97           H
ATOM    458  HZ1 LYS A  39      32.644  -7.942  44.431  1.00 61.44           H
ATOM    459  HZ2 LYS A  39      31.586  -7.761  45.404  1.00 61.44           H
ATOM    460  HZ3 LYS A  39      32.698  -6.834  45.362  1.00 61.44           H
ATOM    461  N   GLU A  40      31.914  -6.399  51.614  1.00 28.77           N
ATOM    462  CA  GLU A  40      30.815  -5.451  51.641  1.00 30.54           C
ATOM    463  C   GLU A  40      31.313  -4.041  51.859  1.00 29.68           C
ATOM    464  O   GLU A  40      30.729  -3.090  51.346  1.00 32.67           O
ATOM    465  CB  GLU A  40      29.812  -5.808  52.718  1.00 33.95           C
ATOM    466  CG  GLU A  40      29.217  -7.146  52.515  1.00 32.23           C
ATOM    467  CD  GLU A  40      28.618  -7.307  51.104  1.00 40.02           C
ATOM    468  OE1 GLU A  40      28.109  -6.312  50.547  1.00 39.00           O
ATOM    469  OE2 GLU A  40      28.652  -8.429  50.567  1.00 37.73           O1-
ATOM    470  H   GLU A  40      31.960  -6.935  52.285  1.00 34.52           H
ATOM    471  HA  GLU A  40      30.357  -5.477  50.786  1.00 36.65           H
ATOM    472  HB2 GLU A  40      30.258  -5.805  53.579  1.00 40.74           H
ATOM    473  HB3 GLU A  40      29.094  -5.156  52.711  1.00 40.74           H
ATOM    474  HG2 GLU A  40      29.905  -7.821  52.630  1.00 38.68           H
ATOM    475  HG3 GLU A  40      28.507  -7.279  53.161  1.00 38.68           H
ATOM    476  N   MET A  41      32.379  -3.885  52.615  1.00 30.01           N
ATOM    477  CA  MET A  41      32.930  -2.561  52.817  1.00 32.05           C
ATOM    478  C   MET A  41      33.359  -1.973  51.476  1.00 35.83           C
ATOM    479  O   MET A  41      33.037  -0.827  51.151  1.00 32.13           O
ATOM    480  CB  MET A  41      34.112  -2.635  53.759  1.00 28.01           C
ATOM    481  CG  MET A  41      33.723  -2.917  55.279  1.00 34.75           C
ATOM    482  SD  MET A  41      35.247  -2.985  56.210  1.00 33.55           S
ATOM    483  CE  MET A  41      35.740  -1.260  56.226  1.00 42.72           C
ATOM    484  H   MET A  41      32.799  -4.518  53.018  1.00 36.01           H
ATOM    485  HA  MET A  41      32.256  -1.990  53.217  1.00 38.46           H
ATOM    486  HB2 MET A  41      34.698  -3.351  53.466  1.00 33.61           H
ATOM    487  HB3 MET A  41      34.587  -1.790  53.728  1.00 33.61           H
ATOM    488  HG2 MET A  41      33.174  -2.195  55.622  1.00 41.71           H
ATOM    489  HG3 MET A  41      33.268  -3.770  55.354  1.00 41.71           H
ATOM    490  HE1 MET A  41      36.573  -1.175  56.716  1.00 51.26           H
ATOM    491  HE2 MET A  41      35.860  -0.958  55.313  1.00 51.26           H
ATOM    492  HE3 MET A  41      35.047  -0.738  56.660  1.00 51.26           H
ATOM    493  N   ASP A  42      34.084  -2.761  50.687  1.00 33.91           N
ATOM    494  CA  ASP A  42      34.524  -2.316  49.362  1.00 39.32           C
ATOM    495  C   ASP A  42      33.334  -1.975  48.460  1.00 37.85           C
ATOM    496  O   ASP A  42      33.362  -0.971  47.733  1.00 35.82           O
ATOM    497  CB  ASP A  42      35.395  -3.395  48.736  1.00 43.65           C
ATOM    498  CG  ASP A  42      36.134  -2.911  47.527  1.00 48.45           C
ATOM    499  OD1 ASP A  42      37.104  -2.139  47.734  1.00 48.51           O
ATOM    500  OD2 ASP A  42      35.728  -3.291  46.387  1.00 42.67           O1-
ATOM    501  H   ASP A  42      34.335  -3.557  50.893  1.00 40.69           H
ATOM    502  HA  ASP A  42      35.063  -1.515  49.461  1.00 47.18           H
ATOM    503  HB2 ASP A  42      36.049  -3.692  49.389  1.00 52.38           H
ATOM    504  HB3 ASP A  42      34.833  -4.139  48.467  1.00 52.38           H
ATOM    505  N   ARG A  43      32.255  -2.761  48.540  1.00 36.12           N
ATOM    506  CA  ARG A  43      31.053  -2.458  47.768  1.00 26.26           C
ATOM    507  C   ARG A  43      30.404  -1.148  48.197  1.00 37.34           C
ATOM    508  O   ARG A  43      29.904  -0.387  47.355  1.00 38.67           O
ATOM    509  CB  ARG A  43      30.035  -3.582  47.897  1.00 28.13           C
ATOM    510  CG  ARG A  43      30.379  -4.810  47.051  1.00 34.28           C
ATOM    511  CD  ARG A  43      29.708  -6.145  47.547  1.00 34.57           C
ATOM    512  NE  ARG A  43      28.292  -6.008  47.859  1.00 30.05           N
ATOM    513  CZ  ARG A  43      27.331  -5.784  46.960  1.00 40.07           C
ATOM    514  NH1 ARG A  43      27.629  -5.675  45.672  1.00 42.96           N
ATOM    515  NH2 ARG A  43      26.064  -5.663  47.342  1.00 36.42           N1+
ATOM    516  H   ARG A  43      32.197  -3.467  49.028  1.00 43.34           H
ATOM    517  HA  ARG A  43      31.293  -2.379  46.832  1.00 31.51           H
ATOM    518  HB2 ARG A  43      29.991  -3.861  48.825  1.00 33.76           H
ATOM    519  HB3 ARG A  43      29.168  -3.255  47.610  1.00 33.76           H
ATOM    520  HG2 ARG A  43      30.084  -4.653  46.140  1.00 41.14           H
ATOM    521  HG3 ARG A  43      31.340  -4.939  47.067  1.00 41.14           H
ATOM    522  HD2 ARG A  43      29.796  -6.816  46.852  1.00 41.49           H
ATOM    523  HD3 ARG A  43      30.162  -6.443  48.351  1.00 41.49           H
ATOM    524  HE  ARG A  43      28.058  -6.075  48.684  1.00 36.06           H
ATOM    525 HH11 ARG A  43      28.445  -5.748  45.411  1.00 51.55           H
ATOM    526 HH12 ARG A  43      27.005  -5.531  45.097  1.00 51.55           H
ATOM    527 HH21 ARG A  43      25.858  -5.733  48.174  1.00 43.71           H
ATOM    528 HH22 ARG A  43      25.450  -5.522  46.757  1.00 43.71           H
ATOM    529  N   GLY A  44      30.374  -0.864  49.499  1.00 27.20           N
ATOM    530  CA  GLY A  44      29.726   0.348  49.920  1.00 28.56           C
ATOM    531  C   GLY A  44      30.462   1.584  49.470  1.00 35.34           C
ATOM    532  O   GLY A  44      29.872   2.667  49.417  1.00 29.70           O
ATOM    533  H   GLY A  44      30.710  -1.345  50.128  1.00 32.65           H
ATOM    534  HA2 GLY A  44      28.827   0.377  49.557  1.00 34.27           H
ATOM    535  HA3 GLY A  44      29.667   0.362  50.888  1.00 34.27           H
ATOM    536  N   LEU A  45      31.732   1.439  49.126  1.00 30.30           N
ATOM    537  CA  LEU A  45      32.520   2.602  48.796  1.00 33.30           C
ATOM    538  C   LEU A  45      32.423   2.958  47.323  1.00 31.49           C
ATOM    539  O   LEU A  45      32.642   4.111  46.984  1.00 31.26           O
ATOM    540  CB  LEU A  45      33.977   2.374  49.137  1.00 23.31           C
ATOM    541  CG  LEU A  45      34.404   2.532  50.580  1.00 29.29           C
ATOM    542  CD1 LEU A  45      35.742   1.941  50.796  1.00 33.26           C
ATOM    543  CD2 LEU A  45      34.397   4.029  50.983  1.00 30.77           C
ATOM    544  H   LEU A  45      32.152   0.690  49.078  1.00 36.36           H
ATOM    545  HA  LEU A  45      32.202   3.359  49.312  1.00 39.96           H
ATOM    546  HB2 LEU A  45      34.207   1.469  48.872  1.00 27.97           H
ATOM    547  HB3 LEU A  45      34.506   2.999  48.617  1.00 27.97           H
ATOM    548  HG  LEU A  45      33.773   2.064  51.150  1.00 35.15           H
ATOM    549 HD11 LEU A  45      35.990   2.056  51.726  1.00 39.91           H
ATOM    550 HD12 LEU A  45      35.709   0.997  50.575  1.00 39.91           H
ATOM    551 HD13 LEU A  45      36.382   2.393  50.224  1.00 39.91           H
ATOM    552 HD21 LEU A  45      34.673   4.108  51.910  1.00 36.93           H
ATOM    553 HD22 LEU A  45      35.014   4.513  50.412  1.00 36.93           H
ATOM    554 HD23 LEU A  45      33.499   4.381  50.874  1.00 36.93           H
ATOM    555  N   ARG A  46      32.097   1.989  46.461  1.00 34.12           N
ATOM    556  CA  ARG A  46      32.160   2.157  45.012  1.00 36.74           C
ATOM    557  C   ARG A  46      30.851   2.758  44.516  1.00 35.41           C
ATOM    558  O   ARG A  46      29.761   2.318  44.896  1.00 31.02           O
ATOM    559  CB  ARG A  46      32.373   0.823  44.277  1.00 33.67           C
ATOM    560  CG  ARG A  46      33.551  -0.035  44.703  1.00 36.76           C
ATOM    561  CD  ARG A  46      34.773   0.260  43.979  1.00 42.66           C
ATOM    562  NE  ARG A  46      35.863  -0.640  44.402  1.00 55.51           N
ATOM    563  CZ  ARG A  46      37.127  -0.583  43.960  1.00 51.06           C
ATOM    564  NH1 ARG A  46      37.491   0.317  43.051  1.00 52.36           N
ATOM    565  NH2 ARG A  46      38.039  -1.427  44.429  1.00 51.09           N1+
ATOM    566  H   ARG A  46      31.830   1.208  46.702  1.00 40.95           H
ATOM    567  HA  ARG A  46      32.885   2.758  44.783  1.00 44.09           H
ATOM    568  HB2 ARG A  46      31.574   0.285  44.395  1.00 40.41           H
ATOM    569  HB3 ARG A  46      32.490   1.016  43.334  1.00 40.41           H
ATOM    570  HG2 ARG A  46      33.721   0.112  45.646  1.00 44.11           H
ATOM    571  HG3 ARG A  46      33.332  -0.967  44.549  1.00 44.11           H
ATOM    572  HD2 ARG A  46      34.624   0.133  43.029  1.00 51.19           H
ATOM    573  HD3 ARG A  46      35.043   1.174  44.160  1.00 51.19           H
ATOM    574  HE  ARG A  46      35.673  -1.249  44.979  1.00 66.61           H
ATOM    575 HH11 ARG A  46      36.914   0.875  42.743  1.00 62.83           H
ATOM    576 HH12 ARG A  46      38.304   0.342  42.772  1.00 62.83           H
ATOM    577 HH21 ARG A  46      37.818  -2.018  45.013  1.00 61.31           H
ATOM    578 HH22 ARG A  46      38.847  -1.394  44.134  1.00 61.31           H
ATOM    579  N   LEU A  47      30.958   3.745  43.641  1.00 36.31           N
ATOM    580  CA  LEU A  47      29.748   4.389  43.144  1.00 35.94           C
ATOM    581  C   LEU A  47      28.750   3.370  42.633  1.00 32.99           C
ATOM    582  O   LEU A  47      27.546   3.478  42.888  1.00 34.92           O
ATOM    583  CB  LEU A  47      30.103   5.369  42.032  1.00 36.19           C
ATOM    584  CG  LEU A  47      28.893   6.127  41.459  1.00 34.84           C
ATOM    585  CD1 LEU A  47      28.336   7.131  42.471  1.00 30.16           C
ATOM    586  CD2 LEU A  47      29.291   6.794  40.108  1.00 31.57           C
ATOM    587  H   LEU A  47      31.695   4.056  43.325  1.00 43.58           H
ATOM    588  HA  LEU A  47      29.331   4.886  43.865  1.00 43.13           H
ATOM    589  HB2 LEU A  47      30.725   6.026  42.383  1.00 43.43           H
ATOM    590  HB3 LEU A  47      30.518   4.880  41.305  1.00 43.43           H
ATOM    591  HG  LEU A  47      28.191   5.485  41.270  1.00 41.80           H
ATOM    592 HD11 LEU A  47      27.577   7.588  42.076  1.00 36.19           H
ATOM    593 HD12 LEU A  47      28.057   6.653  43.268  1.00 36.19           H
ATOM    594 HD13 LEU A  47      29.029   7.771  42.694  1.00 36.19           H
ATOM    595 HD21 LEU A  47      28.524   7.269  39.753  1.00 37.88           H
ATOM    596 HD22 LEU A  47      30.021   7.413  40.266  1.00 37.88           H
ATOM    597 HD23 LEU A  47      29.571   6.104  39.486  1.00 37.88           H
ATOM    598  N   GLU A  48      29.233   2.371  41.906  1.00 30.95           N
ATOM    599  CA  GLU A  48      28.339   1.434  41.243  1.00 34.83           C
ATOM    600  C   GLU A  48      27.677   0.420  42.171  1.00 39.17           C
ATOM    601  O   GLU A  48      26.759  -0.271  41.715  1.00 39.11           O
ATOM    602  CB  GLU A  48      29.072   0.677  40.142  1.00 35.34           C
ATOM    603  CG  GLU A  48      30.263  -0.226  40.524  1.00 31.62           C
ATOM    604  CD  GLU A  48      31.586   0.483  40.530  1.00 36.99           C
ATOM    605  OE1 GLU A  48      32.630  -0.217  40.442  1.00 44.01           O
ATOM    606  OE2 GLU A  48      31.604   1.739  40.643  1.00 32.46           O1-
ATOM    607  H   GLU A  48      30.069   2.214  41.781  1.00 37.13           H
ATOM    608  HA  GLU A  48      27.629   1.941  40.820  1.00 41.80           H
ATOM    609  HB2 GLU A  48      28.425   0.110  39.694  1.00 42.40           H
ATOM    610  HB3 GLU A  48      29.409   1.330  39.509  1.00 42.40           H
ATOM    611  HG2 GLU A  48      30.114  -0.580  41.415  1.00 37.94           H
ATOM    612  HG3 GLU A  48      30.320  -0.954  39.886  1.00 37.94           H
ATOM    613  N   THR A  49      28.101   0.282  43.439  1.00 40.13           N
ATOM    614  CA  THR A  49      27.360  -0.591  44.350  1.00 36.52           C
ATOM    615  C   THR A  49      26.959   0.104  45.630  1.00 39.25           C
ATOM    616  O   THR A  49      26.305  -0.528  46.469  1.00 44.73           O
ATOM    617  CB  THR A  49      28.158  -1.870  44.649  1.00 32.15           C
ATOM    618  OG1 THR A  49      29.533  -1.580  44.883  1.00 32.42           O
ATOM    619  CG2 THR A  49      28.124  -2.820  43.449  1.00 32.48           C
ATOM    620  H   THR A  49      28.788   0.670  43.781  1.00 48.15           H
ATOM    621  HA  THR A  49      26.541  -0.863  43.906  1.00 43.82           H
ATOM    622  HB  THR A  49      27.780  -2.323  45.420  1.00 38.59           H
ATOM    623  HG1 THR A  49      29.609  -1.062  45.540  1.00 38.90           H
ATOM    624 HG21 THR A  49      28.629  -3.623  43.648  1.00 38.98           H
ATOM    625 HG22 THR A  49      27.207  -3.066  43.248  1.00 38.98           H
ATOM    626 HG23 THR A  49      28.512  -2.387  42.673  1.00 38.98           H
ATOM    627  N   HIS A  50      27.264   1.403  45.778  1.00 35.20           N
ATOM    628  CA  HIS A  50      27.025   2.073  47.060  1.00 41.38           C
ATOM    629  C   HIS A  50      25.562   2.043  47.450  1.00 43.72           C
ATOM    630  O   HIS A  50      25.259   2.081  48.653  1.00 39.96           O
ATOM    631  CB  HIS A  50      27.530   3.537  47.063  1.00 38.68           C
ATOM    632  CG  HIS A  50      26.598   4.542  46.425  1.00 45.86           C
ATOM    633  ND1 HIS A  50      26.553   4.777  45.057  1.00 47.83           N
ATOM    634  CD2 HIS A  50      25.728   5.427  46.983  1.00 52.84           C
ATOM    635  CE1 HIS A  50      25.658   5.721  44.802  1.00 45.73           C
ATOM    636  NE2 HIS A  50      25.150   6.144  45.951  1.00 50.00           N
ATOM    637  H   HIS A  50      27.602   1.905  45.167  1.00 42.24           H
ATOM    638  HA  HIS A  50      27.517   1.598  47.748  1.00 49.65           H
ATOM    639  HB2 HIS A  50      28.371   3.574  46.582  1.00 46.42           H
ATOM    640  HB3 HIS A  50      27.670   3.813  47.983  1.00 46.42           H
ATOM    641  HD1 HIS A  50      27.009   4.352  44.464  1.00 57.40           H
ATOM    642  HD2 HIS A  50      25.540   5.519  47.889  1.00 63.41           H
ATOM    643  HE1 HIS A  50      25.440   6.049  43.959  1.00 54.88           H
ATOM    644  N   GLU A  51      24.662   1.893  46.472  1.00 39.66           N
ATOM    645  CA  GLU A  51      23.246   2.148  46.693  1.00 41.63           C
ATOM    646  C   GLU A  51      22.519   0.909  47.219  1.00 43.42           C
ATOM    647  O   GLU A  51      21.610   1.032  48.052  1.00 45.57           O
ATOM    648  CB  GLU A  51      22.621   2.659  45.376  1.00 44.54           C
ATOM    649  CG  GLU A  51      21.101   2.899  45.418  1.00 46.10           C
ATOM    650  CD  GLU A  51      20.524   3.725  44.209  1.00 51.48           C
ATOM    651  OE1 GLU A  51      20.868   3.470  43.037  1.00 41.94           O
ATOM    652  OE2 GLU A  51      19.698   4.630  44.449  1.00 56.54           O1-
ATOM    653  H   GLU A  51      24.852   1.644  45.672  1.00 47.59           H
ATOM    654  HA  GLU A  51      23.155   2.849  47.357  1.00 49.96           H
ATOM    655  HB2 GLU A  51      23.042   3.501  45.143  1.00 53.45           H
ATOM    656  HB3 GLU A  51      22.794   2.006  44.680  1.00 53.45           H
ATOM    657  HG2 GLU A  51      20.653   2.039  45.424  1.00 55.32           H
ATOM    658  HG3 GLU A  51      20.887   3.383  46.231  1.00 55.32           H
ATOM    659  N   GLU A  52      22.898  -0.284  46.747  1.00 42.06           N
ATOM    660  CA  GLU A  52      22.390  -1.560  47.250  1.00 48.34           C
ATOM    661  C   GLU A  52      23.272  -2.228  48.326  1.00 39.57           C
ATOM    662  O   GLU A  52      22.994  -3.364  48.707  1.00 43.47           O
ATOM    663  CB  GLU A  52      22.246  -2.543  46.089  1.00 42.06           C
ATOM    664  CG  GLU A  52      23.609  -2.852  45.359  1.00 54.98           C
ATOM    665  CD  GLU A  52      23.743  -2.169  43.939  1.00 66.08           C
ATOM    666  OE1 GLU A  52      23.319  -0.973  43.747  1.00 49.20           O
ATOM    667  OE2 GLU A  52      24.292  -2.860  43.025  1.00 58.61           O1-
ATOM    668  H   GLU A  52      23.470  -0.378  46.112  1.00 50.47           H
ATOM    669  HA  GLU A  52      21.510  -1.419  47.632  1.00 58.01           H
ATOM    670  HB2 GLU A  52      21.892  -3.380  46.428  1.00 50.47           H
ATOM    671  HB3 GLU A  52      21.636  -2.168  45.434  1.00 50.47           H
ATOM    672  HG2 GLU A  52      24.339  -2.533  45.912  1.00 65.97           H
ATOM    673  HG3 GLU A  52      23.686  -3.811  45.235  1.00 65.97           H
ATOM    674  N   ALA A  53      24.374  -1.612  48.729  1.00 35.42           N
ATOM    675  CA  ALA A  53      25.315  -2.245  49.642  1.00 37.37           C
ATOM    676  C   ALA A  53      24.698  -2.328  51.036  1.00 36.88           C
ATOM    677  O   ALA A  53      24.123  -1.353  51.530  1.00 35.56           O
ATOM    678  CB  ALA A  53      26.609  -1.446  49.693  1.00 33.24           C
ATOM    679  H   ALA A  53      24.603  -0.820  48.486  1.00 42.51           H
ATOM    680  HA  ALA A  53      25.515  -3.144  49.336  1.00 44.85           H
ATOM    681  HB1 ALA A  53      27.224  -1.880  50.305  1.00 39.89           H
ATOM    682  HB2 ALA A  53      26.995  -1.414  48.803  1.00 39.89           H
ATOM    683  HB3 ALA A  53      26.413  -0.548  50.002  1.00 39.89           H
ATOM    684  N   SER A  54      24.791  -3.492  51.664  1.00 32.91           N
ATOM    685  CA  SER A  54      24.309  -3.597  53.044  1.00 35.13           C
ATOM    686  C   SER A  54      25.164  -2.758  53.993  1.00 23.39           C
ATOM    687  O   SER A  54      24.646  -2.145  54.933  1.00 28.63           O
ATOM    688  CB  SER A  54      24.295  -5.059  53.457  1.00 27.07           C
ATOM    689  OG  SER A  54      25.578  -5.581  53.279  1.00 38.16           O
ATOM    690  H   SER A  54      25.117  -4.216  51.332  1.00 39.49           H
ATOM    691  HA  SER A  54      23.398  -3.264  53.087  1.00 42.16           H
ATOM    692  HB2 SER A  54      24.045  -5.129  54.392  1.00 32.48           H
ATOM    693  HB3 SER A  54      23.668  -5.547  52.901  1.00 32.48           H
ATOM    694  HG  SER A  54      25.593  -6.391  53.502  1.00 45.80           H
ATOM    695  N   VAL A  55      26.451  -2.646  53.724  1.00 25.26           N
ATOM    696  CA  VAL A  55      27.359  -1.865  54.556  1.00 29.84           C
ATOM    697  C   VAL A  55      27.572  -0.521  53.850  1.00 35.19           C
ATOM    698  O   VAL A  55      28.315  -0.424  52.865  1.00 24.84           O
ATOM    699  CB  VAL A  55      28.683  -2.607  54.797  1.00 25.55           C
ATOM    700  CG1 VAL A  55      29.638  -1.773  55.629  1.00 27.36           C
ATOM    701  CG2 VAL A  55      28.430  -3.977  55.440  1.00 30.52           C
ATOM    702  H   VAL A  55      26.836  -3.020  53.051  1.00 30.31           H
ATOM    703  HA  VAL A  55      26.943  -1.696  55.415  1.00 35.81           H
ATOM    704  HB  VAL A  55      29.107  -2.763  53.938  1.00 30.66           H
ATOM    705 HG11 VAL A  55      30.460  -2.271  55.760  1.00 32.84           H
ATOM    706 HG12 VAL A  55      29.824  -0.945  55.160  1.00 32.84           H
ATOM    707 HG13 VAL A  55      29.225  -1.583  56.486  1.00 32.84           H
ATOM    708 HG21 VAL A  55      29.280  -4.421  55.580  1.00 36.62           H
ATOM    709 HG22 VAL A  55      27.979  -3.848  56.289  1.00 36.62           H
ATOM    710 HG23 VAL A  55      27.873  -4.505  54.847  1.00 36.62           H
ATOM    711  N   LYS A  56      26.981   0.542  54.391  1.00 40.08           N
ATOM    712  CA  LYS A  56      26.795   1.729  53.573  1.00 34.64           C
ATOM    713  C   LYS A  56      28.072   2.535  53.394  1.00 29.43           C
ATOM    714  O   LYS A  56      28.223   3.199  52.366  1.00 33.94           O
ATOM    715  CB  LYS A  56      25.683   2.574  54.160  1.00 33.71           C
ATOM    716  CG  LYS A  56      24.280   1.994  53.829  1.00 27.32           C
ATOM    717  CD  LYS A  56      23.172   2.749  54.607  1.00 28.42           C
ATOM    718  CE  LYS A  56      23.349   2.733  56.154  1.00 34.36           C
ATOM    719  NZ  LYS A  56      22.906   1.415  56.735  1.00 40.69           N1+
ATOM    720  H   LYS A  56      26.691   0.599  55.199  1.00 48.09           H
ATOM    721  HA  LYS A  56      26.507   1.447  52.690  1.00 41.57           H
ATOM    722  HB2 LYS A  56      25.780   2.602  55.124  1.00 40.46           H
ATOM    723  HB3 LYS A  56      25.735   3.470  53.791  1.00 40.46           H
ATOM    724  HG2 LYS A  56      24.107   2.090  52.880  1.00 32.79           H
ATOM    725  HG3 LYS A  56      24.249   1.059  54.085  1.00 32.79           H
ATOM    726  HD2 LYS A  56      23.167   3.675  54.320  1.00 34.10           H
ATOM    727  HD3 LYS A  56      22.316   2.339  54.404  1.00 34.10           H
ATOM    728  HE2 LYS A  56      24.286   2.864  56.371  1.00 41.23           H
ATOM    729  HE3 LYS A  56      22.810   3.438  56.546  1.00 41.23           H
ATOM    730  HZ1 LYS A  56      23.013   1.420  57.619  1.00 48.83           H
ATOM    731  HZ2 LYS A  56      22.047   1.274  56.549  1.00 48.83           H
ATOM    732  HZ3 LYS A  56      23.389   0.752  56.390  1.00 48.83           H
ATOM    733  N   MET A  57      29.027   2.465  54.317  1.00 22.91           N
ATOM    734  CA  MET A  57      30.296   3.171  54.130  1.00 21.02           C
ATOM    735  C   MET A  57      30.044   4.670  53.909  1.00 32.36           C
ATOM    736  O   MET A  57      30.566   5.290  52.983  1.00 26.20           O
ATOM    737  CB  MET A  57      31.096   2.565  52.968  1.00 26.03           C
ATOM    738  CG  MET A  57      31.368   1.059  53.131  1.00 33.97           C
ATOM    739  SD  MET A  57      32.337   0.642  54.619  1.00 27.96           S
ATOM    740  CE  MET A  57      34.037   1.110  54.142  1.00 23.61           C
ATOM    741  H   MET A  57      28.969   2.021  55.051  1.00 27.49           H
ATOM    742  HA  MET A  57      30.827   3.065  54.935  1.00 25.22           H
ATOM    743  HB2 MET A  57      30.597   2.690  52.145  1.00 31.23           H
ATOM    744  HB3 MET A  57      31.951   3.018  52.906  1.00 31.23           H
ATOM    745  HG2 MET A  57      30.520   0.592  53.190  1.00 40.76           H
ATOM    746  HG3 MET A  57      31.863   0.745  52.358  1.00 40.76           H
ATOM    747  HE1 MET A  57      34.636   0.922  54.882  1.00 28.33           H
ATOM    748  HE2 MET A  57      34.300   0.593  53.364  1.00 28.33           H
ATOM    749  HE3 MET A  57      34.057   2.057  53.932  1.00 28.33           H
ATOM    750  N   LEU A  58      29.250   5.249  54.801  1.00 30.22           N
ATOM    751  CA  LEU A  58      28.826   6.633  54.705  1.00 26.79           C
ATOM    752  C   LEU A  58      29.967   7.604  54.933  1.00 27.10           C
ATOM    753  O   LEU A  58      30.497   7.687  56.048  1.00 26.83           O
ATOM    754  CB  LEU A  58      27.712   6.901  55.689  1.00 23.04           C
ATOM    755  CG  LEU A  58      26.487   6.053  55.349  1.00 32.05           C
ATOM    756  CD1 LEU A  58      25.389   6.165  56.378  1.00 31.38           C
ATOM    757  CD2 LEU A  58      25.916   6.465  53.966  1.00 36.23           C
ATOM    758  H   LEU A  58      28.935   4.844  55.491  1.00 36.27           H
ATOM    759  HA  LEU A  58      28.478   6.791  53.814  1.00 32.15           H
ATOM    760  HB2 LEU A  58      28.008   6.670  56.584  1.00 27.64           H
ATOM    761  HB3 LEU A  58      27.460   7.837  55.645  1.00 27.64           H
ATOM    762  HG  LEU A  58      26.753   5.121  55.297  1.00 38.46           H
ATOM    763 HD11 LEU A  58      24.644   5.607  56.107  1.00 37.66           H
ATOM    764 HD12 LEU A  58      25.730   5.869  57.237  1.00 37.66           H
ATOM    765 HD13 LEU A  58      25.105   7.091  56.437  1.00 37.66           H
ATOM    766 HD21 LEU A  58      25.140   5.917  53.769  1.00 43.47           H
ATOM    767 HD22 LEU A  58      25.661   7.401  53.997  1.00 43.47           H
ATOM    768 HD23 LEU A  58      26.598   6.330  53.290  1.00 43.47           H
ATOM    769  N   PRO A  59      30.330   8.399  53.935  1.00 25.49           N
ATOM    770  CA  PRO A  59      31.303   9.476  54.155  1.00 29.86           C
ATOM    771  C   PRO A  59      30.839  10.464  55.209  1.00 24.50           C
ATOM    772  O   PRO A  59      29.682  10.881  55.213  1.00 33.57           O
ATOM    773  CB  PRO A  59      31.400  10.145  52.768  1.00 33.63           C
ATOM    774  CG  PRO A  59      30.801   9.141  51.787  1.00 30.70           C
ATOM    775  CD  PRO A  59      29.764   8.409  52.563  1.00 31.15           C
ATOM    776  HA  PRO A  59      32.167   9.112  54.403  1.00 35.83           H
ATOM    777  HB2 PRO A  59      30.888  10.969  52.768  1.00 40.35           H
ATOM    778  HB3 PRO A  59      32.330  10.319  52.555  1.00 40.35           H
ATOM    779  HG2 PRO A  59      30.401   9.612  51.039  1.00 36.84           H
ATOM    780  HG3 PRO A  59      31.492   8.533  51.479  1.00 36.84           H
ATOM    781  HD2 PRO A  59      28.922   8.891  52.546  1.00 37.38           H
ATOM    782  HD3 PRO A  59      29.665   7.503  52.230  1.00 37.38           H
ATOM    783  N   THR A  60      31.753  10.855  56.099  1.00 28.83           N
ATOM    784  CA  THR A  60      31.386  11.696  57.242  1.00 32.23           C
ATOM    785  C   THR A  60      31.776  13.184  57.104  1.00 38.37           C
ATOM    786  O   THR A  60      31.382  14.003  57.957  1.00 29.80           O
ATOM    787  CB  THR A  60      32.039  11.181  58.536  1.00 25.49           C
ATOM    788  OG1 THR A  60      33.444  11.478  58.553  1.00 23.27           O
ATOM    789  CG2 THR A  60      31.795   9.665  58.784  1.00 35.44           C
ATOM    790  H   THR A  60      32.587  10.650  56.064  1.00 34.59           H
ATOM    791  HA  THR A  60      30.424  11.654  57.361  1.00 38.67           H
ATOM    792  HB  THR A  60      31.630  11.653  59.278  1.00 30.59           H
ATOM    793  HG1 THR A  60      33.823  11.111  57.899  1.00 27.92           H
ATOM    794 HG21 THR A  60      32.226   9.390  59.608  1.00 42.53           H
ATOM    795 HG22 THR A  60      30.843   9.489  58.852  1.00 42.53           H
ATOM    796 HG23 THR A  60      32.159   9.146  58.050  1.00 42.53           H
ATOM    797  N   TYR A  61      32.618  13.535  56.133  1.00 29.67           N
ATOM    798  CA  TYR A  61      33.146  14.872  55.909  1.00 38.44           C
ATOM    799  C   TYR A  61      34.098  15.279  57.001  1.00 36.95           C
ATOM    800  O   TYR A  61      34.697  16.355  56.907  1.00 37.74           O
ATOM    801  CB  TYR A  61      32.040  15.919  55.716  1.00 35.46           C
ATOM    802  CG  TYR A  61      31.483  15.727  54.309  1.00 38.36           C
ATOM    803  CD1 TYR A  61      32.130  16.252  53.205  1.00 40.69           C
ATOM    804  CD2 TYR A  61      30.356  14.940  54.084  1.00 40.53           C
ATOM    805  CE1 TYR A  61      31.625  16.024  51.878  1.00 35.12           C
ATOM    806  CE2 TYR A  61      29.874  14.698  52.796  1.00 34.25           C
ATOM    807  CZ  TYR A  61      30.504  15.261  51.711  1.00 32.91           C
ATOM    808  OH  TYR A  61      30.020  15.034  50.449  1.00 43.83           O
ATOM    809  H   TYR A  61      32.913  12.971  55.555  1.00 35.60           H
ATOM    810  HA  TYR A  61      33.658  14.853  55.086  1.00 46.13           H
ATOM    811  HB2 TYR A  61      31.330  15.776  56.361  1.00 42.55           H
ATOM    812  HB3 TYR A  61      32.409  16.812  55.792  1.00 42.55           H
ATOM    813  HD1 TYR A  61      32.891  16.774  53.324  1.00 48.82           H
ATOM    814  HD2 TYR A  61      29.921  14.555  54.810  1.00 48.63           H
ATOM    815  HE1 TYR A  61      32.055  16.395  51.142  1.00 42.14           H
ATOM    816  HE2 TYR A  61      29.107  14.186  52.675  1.00 41.10           H
ATOM    817  HH  TYR A  61      29.332  14.553  50.488  1.00 52.60           H
ATOM    818  N   VAL A  62      34.320  14.431  58.002  1.00 37.31           N
ATOM    819  CA  VAL A  62      35.422  14.653  58.927  1.00 33.75           C
ATOM    820  C   VAL A  62      36.691  14.284  58.179  1.00 41.15           C
ATOM    821  O   VAL A  62      36.860  13.128  57.788  1.00 41.75           O
ATOM    822  CB  VAL A  62      35.256  13.827  60.201  1.00 37.79           C
ATOM    823  CG1 VAL A  62      36.408  14.045  61.120  1.00 32.56           C
ATOM    824  CG2 VAL A  62      33.963  14.194  60.884  1.00 36.74           C
ATOM    825  H   VAL A  62      33.851  13.729  58.165  1.00 44.77           H
ATOM    826  HA  VAL A  62      35.464  15.591  59.167  1.00 40.51           H
ATOM    827  HB  VAL A  62      35.223  12.885  59.971  1.00 45.35           H
ATOM    828 HG11 VAL A  62      36.279  13.511  61.919  1.00 39.07           H
ATOM    829 HG12 VAL A  62      37.225  13.777  60.671  1.00 39.07           H
ATOM    830 HG13 VAL A  62      36.452  14.986  61.353  1.00 39.07           H
ATOM    831 HG21 VAL A  62      33.871  13.663  61.690  1.00 44.09           H
ATOM    832 HG22 VAL A  62      33.982  15.137  61.109  1.00 44.09           H
ATOM    833 HG23 VAL A  62      33.226  14.012  60.281  1.00 44.09           H
ATOM    834  N   ARG A  63      37.557  15.258  57.925  1.00 38.66           N
ATOM    835  CA  ARG A  63      38.671  15.029  57.022  1.00 50.56           C
ATOM    836  C   ARG A  63      39.957  15.016  57.806  1.00 45.74           C
ATOM    837  O   ARG A  63      40.050  15.600  58.879  1.00 45.31           O
ATOM    838  CB  ARG A  63      38.792  16.096  55.921  1.00 47.19           C
ATOM    839  CG  ARG A  63      37.722  16.034  54.864  1.00 52.06           C
ATOM    840  CD  ARG A  63      37.689  17.336  54.090  1.00 54.49           C
ATOM    841  NE  ARG A  63      36.501  17.411  53.255  1.00 57.75           N
ATOM    842  CZ  ARG A  63      36.426  16.993  51.992  1.00 50.59           C
ATOM    843  NH1 ARG A  63      37.474  16.450  51.364  1.00 39.46           N
ATOM    844  NH2 ARG A  63      35.275  17.128  51.367  1.00 48.02           N1+
ATOM    845  H   ARG A  63      37.521  16.049  58.259  1.00 46.39           H
ATOM    846  HA  ARG A  63      38.565  14.164  56.596  1.00 60.67           H
ATOM    847  HB2 ARG A  63      38.747  16.973  56.333  1.00 56.62           H
ATOM    848  HB3 ARG A  63      39.648  15.988  55.478  1.00 56.62           H
ATOM    849  HG2 ARG A  63      37.915  15.311  54.246  1.00 62.48           H
ATOM    850  HG3 ARG A  63      36.857  15.902  55.283  1.00 62.48           H
ATOM    851  HD2 ARG A  63      37.674  18.081  54.712  1.00 65.39           H
ATOM    852  HD3 ARG A  63      38.470  17.390  53.517  1.00 65.39           H
ATOM    853  HE  ARG A  63      35.792  17.751  53.603  1.00 69.30           H
ATOM    854 HH11 ARG A  63      38.224  16.363  51.776  1.00 47.35           H
ATOM    855 HH12 ARG A  63      37.398  16.188  50.549  1.00 47.35           H
ATOM    856 HH21 ARG A  63      34.603  17.477  51.773  1.00 57.63           H
ATOM    857 HH22 ARG A  63      35.196  16.867  50.551  1.00 57.63           H
ATOM    858  N   SER A  64      40.965  14.434  57.184  1.00 45.88           N
ATOM    859  CA  SER A  64      42.260  14.279  57.822  1.00 55.00           C
ATOM    860  C   SER A  64      42.809  15.602  58.311  1.00 62.79           C
ATOM    861  O   SER A  64      42.948  16.562  57.543  1.00 62.28           O
ATOM    862  CB  SER A  64      43.265  13.655  56.874  1.00 58.69           C
ATOM    863  OG  SER A  64      44.367  13.248  57.644  1.00 62.26           O
ATOM    864  H   SER A  64      40.926  14.117  56.386  1.00 55.05           H
ATOM    865  HA  SER A  64      42.166  13.691  58.588  1.00 66.00           H
ATOM    866  HB2 SER A  64      42.868  12.885  56.438  1.00 70.43           H
ATOM    867  HB3 SER A  64      43.548  14.313  56.219  1.00 70.43           H
ATOM    868  HG  SER A  64      44.948  12.896  57.149  1.00 74.71           H
ATOM    869  N   THR A  65      43.192  15.587  59.601  1.00 78.06           N
ATOM    870  CA  THR A  65      43.532  16.692  60.500  1.00 82.81           C
ATOM    871  C   THR A  65      43.970  17.921  59.691  1.00 87.00           C
ATOM    872  O   THR A  65      45.171  18.157  59.481  1.00 84.17           O
ATOM    873  CB  THR A  65      44.571  16.181  61.534  1.00 76.67           C
ATOM    874  OG1 THR A  65      44.937  17.225  62.453  1.00 77.83           O
ATOM    875  CG2 THR A  65      45.819  15.552  60.848  1.00 80.36           C
ATOM    876  H   THR A  65      43.268  14.840  60.019  1.00 93.68           H
ATOM    877  HA  THR A  65      42.735  16.941  60.993  1.00 99.37           H
ATOM    878  HB  THR A  65      44.150  15.473  62.047  1.00 92.01           H
ATOM    879  HG1 THR A  65      45.499  16.937  63.007  1.00 93.40           H
ATOM    880 HG21 THR A  65      46.447  15.243  61.520  1.00 96.43           H
ATOM    881 HG22 THR A  65      45.551  14.799  60.298  1.00 96.43           H
ATOM    882 HG23 THR A  65      46.257  16.212  60.287  1.00 96.43           H
ATOM    883  N   PRO A  66      42.978  18.725  59.181  1.00 88.54           N
ATOM    884  CA  PRO A  66      43.258  19.972  58.431  1.00 88.00           C
ATOM    885  C   PRO A  66      43.528  21.141  59.380  1.00 92.03           C
ATOM    886  O   PRO A  66      42.704  22.064  59.560  1.00 91.39           O
ATOM    887  CB  PRO A  66      41.974  20.143  57.605  1.00 87.67           C
ATOM    888  CG  PRO A  66      40.881  19.645  58.552  1.00 85.85           C
ATOM    889  CD  PRO A  66      41.517  18.484  59.302  1.00 82.58           C
ATOM    890  HA  PRO A  66      44.015  19.852  57.837  1.00105.59           H
ATOM    891  HB2 PRO A  66      41.843  21.078  57.383  1.00105.21           H
ATOM    892  HB3 PRO A  66      42.018  19.596  56.805  1.00105.21           H
ATOM    893  HG2 PRO A  66      40.630  20.354  59.164  1.00103.02           H
ATOM    894  HG3 PRO A  66      40.115  19.345  58.039  1.00103.02           H
ATOM    895  HD2 PRO A  66      41.250  18.501  60.235  1.00 99.10           H
ATOM    896  HD3 PRO A  66      41.280  17.643  58.882  1.00 99.10           H
ATOM    897  N   GLU A  67      44.712  21.102  60.010  1.00 92.00           N
ATOM    898  CA  GLU A  67      45.081  21.972  61.132  1.00 92.76           C
ATOM    899  C   GLU A  67      44.463  23.376  61.069  1.00 91.24           C
ATOM    900  O   GLU A  67      44.231  23.931  59.987  1.00 88.35           O
ATOM    901  CB  GLU A  67      46.614  22.064  61.225  1.00 91.84           C
ATOM    902  CG  GLU A  67      47.146  22.713  62.511  1.00 89.74           C
ATOM    903  CD  GLU A  67      46.735  21.971  63.788  1.00 91.79           C
ATOM    904  OE1 GLU A  67      45.600  22.178  64.293  1.00 89.54           O
ATOM    905  OE2 GLU A  67      47.558  21.175  64.292  1.00 89.97           O1-
ATOM    906  H   GLU A  67      45.340  20.555  59.794  1.00110.40           H
ATOM    907  HA  GLU A  67      44.768  21.558  61.952  1.00111.31           H
ATOM    908  HB2 GLU A  67      46.981  21.167  61.176  1.00110.20           H
ATOM    909  HB3 GLU A  67      46.938  22.588  60.476  1.00110.20           H
ATOM    910  HG2 GLU A  67      48.115  22.730  62.476  1.00107.69           H
ATOM    911  HG3 GLU A  67      46.802  23.618  62.569  1.00107.69           H
ATOM    912  N   GLY A  68      44.191  23.955  62.237  1.00 89.48           N
ATOM    913  CA  GLY A  68      43.446  25.192  62.316  1.00 84.62           C
ATOM    914  C   GLY A  68      42.231  25.017  63.200  1.00 85.68           C
ATOM    915  O   GLY A  68      41.117  24.819  62.696  1.00 80.89           O
ATOM    916  H   GLY A  68      44.432  23.642  63.001  1.00107.38           H
ATOM    917  HA2 GLY A  68      44.007  25.892  62.687  1.00101.54           H
ATOM    918  HA3 GLY A  68      43.155  25.459  61.430  1.00101.54           H
ATOM    919  N   SER A  69      42.434  25.074  64.519  1.00 78.83           N
ATOM    920  CA  SER A  69      41.357  24.904  65.485  1.00 76.35           C
ATOM    921  C   SER A  69      41.020  26.211  66.191  1.00 73.16           C
ATOM    922  O   SER A  69      41.908  26.896  66.709  1.00 69.47           O
ATOM    923  CB  SER A  69      41.720  23.852  66.533  1.00 77.72           C
ATOM    924  OG  SER A  69      40.690  23.780  67.513  1.00 77.11           O
ATOM    925  H   SER A  69      43.202  25.214  64.880  1.00 94.59           H
ATOM    926  HA  SER A  69      40.562  24.601  65.020  1.00 91.61           H
ATOM    927  HB2 SER A  69      41.812  22.988  66.101  1.00 93.26           H
ATOM    928  HB3 SER A  69      42.554  24.102  66.962  1.00 93.26           H
ATOM    929  HG  SER A  69      40.884  23.204  68.092  1.00 92.53           H
ATOM    930  N   GLU A  70      39.730  26.520  66.245  1.00 67.57           N
ATOM    931  CA  GLU A  70      39.239  27.613  67.068  1.00 69.73           C
ATOM    932  C   GLU A  70      39.081  27.123  68.509  1.00 71.24           C
ATOM    933  O   GLU A  70      38.508  26.056  68.749  1.00 68.65           O
ATOM    934  CB  GLU A  70      37.904  28.129  66.516  1.00 70.87           C
ATOM    935  CG  GLU A  70      37.836  29.660  66.289  1.00 81.46           C
ATOM    936  CD  GLU A  70      38.814  30.162  65.198  1.00 85.80           C
ATOM    937  OE1 GLU A  70      38.557  29.921  63.994  1.00 87.96           O
ATOM    938  OE2 GLU A  70      39.845  30.797  65.533  1.00 83.38           O1-
ATOM    939  H   GLU A  70      39.115  26.106  65.810  1.00 81.08           H
ATOM    940  HA  GLU A  70      39.880  28.341  67.058  1.00 83.68           H
ATOM    941  HB2 GLU A  70      37.736  27.699  65.663  1.00 85.05           H
ATOM    942  HB3 GLU A  70      37.200  27.895  67.142  1.00 85.05           H
ATOM    943  HG2 GLU A  70      36.936  29.897  66.015  1.00 97.75           H
ATOM    944  HG3 GLU A  70      38.058  30.111  67.119  1.00 97.75           H
ATOM    945  N   VAL A  71      39.603  27.884  69.473  1.00 68.33           N
ATOM    946  CA  VAL A  71      39.458  27.493  70.874  1.00 63.84           C
ATOM    947  C   VAL A  71      38.189  28.116  71.444  1.00 58.81           C
ATOM    948  O   VAL A  71      37.474  28.858  70.756  1.00 61.41           O
ATOM    949  CB  VAL A  71      40.691  27.865  71.719  1.00 55.14           C
ATOM    950  CG1 VAL A  71      41.926  27.118  71.228  1.00 59.66           C
ATOM    951  CG2 VAL A  71      40.920  29.356  71.701  1.00 58.79           C
ATOM    952  H   VAL A  71      40.036  28.616  69.345  1.00 82.00           H
ATOM    953  HA  VAL A  71      39.355  26.530  70.916  1.00 76.61           H
ATOM    954  HB  VAL A  71      40.531  27.600  72.639  1.00 66.17           H
ATOM    955 HG11 VAL A  71      42.685  27.370  71.776  1.00 71.60           H
ATOM    956 HG12 VAL A  71      41.767  26.164  71.300  1.00 71.60           H
ATOM    957 HG13 VAL A  71      42.092  27.357  70.303  1.00 71.60           H
ATOM    958 HG21 VAL A  71      41.700  29.562  72.239  1.00 70.55           H
ATOM    959 HG22 VAL A  71      41.064  29.642  70.785  1.00 70.55           H
ATOM    960 HG23 VAL A  71      40.139  29.799  72.067  1.00 70.55           H
ATOM    961  N   GLY A  72      37.877  27.778  72.686  1.00 54.55           N
ATOM    962  CA  GLY A  72      36.684  28.277  73.325  1.00 56.70           C
ATOM    963  C   GLY A  72      35.797  27.179  73.881  1.00 58.01           C
ATOM    964  O   GLY A  72      36.174  26.005  73.955  1.00 60.59           O
ATOM    965  H   GLY A  72      38.348  27.256  73.181  1.00 65.46           H
ATOM    966  HA2 GLY A  72      36.933  28.866  74.054  1.00 68.03           H
ATOM    967  HA3 GLY A  72      36.167  28.789  72.683  1.00 68.03           H
ATOM    968  N   ASP A  73      34.590  27.575  74.277  1.00 49.40           N
ATOM    969  CA  ASP A  73      33.615  26.689  74.889  1.00 51.19           C
ATOM    970  C   ASP A  73      32.580  26.277  73.866  1.00 53.76           C
ATOM    971  O   ASP A  73      31.964  27.134  73.221  1.00 56.87           O
ATOM    972  CB  ASP A  73      32.894  27.367  76.059  1.00 60.46           C
ATOM    973  CG  ASP A  73      33.764  27.543  77.267  1.00 62.54           C
ATOM    974  OD1 ASP A  73      35.013  27.633  77.119  1.00 61.17           O
ATOM    975  OD2 ASP A  73      33.168  27.568  78.365  1.00 65.38           O1-
ATOM    976  H   ASP A  73      34.307  28.383  74.196  1.00 59.28           H
ATOM    977  HA  ASP A  73      34.060  25.892  75.218  1.00 61.43           H
ATOM    978  HB2 ASP A  73      32.594  28.246  75.778  1.00 72.56           H
ATOM    979  HB3 ASP A  73      32.132  26.824  76.317  1.00 72.56           H
ATOM    980  N   PHE A  74      32.357  24.974  73.742  1.00 53.37           N
ATOM    981  CA  PHE A  74      31.337  24.471  72.838  1.00 45.74           C
ATOM    982  C   PHE A  74      30.277  23.738  73.623  1.00 39.75           C
ATOM    983  O   PHE A  74      30.517  23.240  74.718  1.00 49.14           O
ATOM    984  CB  PHE A  74      31.924  23.539  71.799  1.00 44.89           C
ATOM    985  CG  PHE A  74      33.018  24.150  70.993  1.00 48.34           C
ATOM    986  CD1 PHE A  74      34.248  24.434  71.565  1.00 54.66           C
ATOM    987  CD2 PHE A  74      32.821  24.431  69.657  1.00 46.39           C
ATOM    988  CE1 PHE A  74      35.279  25.002  70.807  1.00 57.06           C
ATOM    989  CE2 PHE A  74      33.832  24.985  68.893  1.00 52.94           C
ATOM    990  CZ  PHE A  74      35.066  25.278  69.466  1.00 52.75           C
ATOM    991  H   PHE A  74      32.783  24.362  74.170  1.00 64.04           H
ATOM    992  HA  PHE A  74      30.917  25.215  72.379  1.00 54.89           H
ATOM    993  HB2 PHE A  74      32.286  22.759  72.248  1.00 53.87           H
ATOM    994  HB3 PHE A  74      31.220  23.269  71.188  1.00 53.87           H
ATOM    995  HD1 PHE A  74      34.389  24.248  72.465  1.00 65.59           H
ATOM    996  HD2 PHE A  74      32.000  24.238  69.264  1.00 55.67           H
ATOM    997  HE1 PHE A  74      36.100  25.191  71.200  1.00 68.47           H
ATOM    998  HE2 PHE A  74      33.683  25.172  67.994  1.00 63.52           H
ATOM    999  HZ  PHE A  74      35.743  25.655  68.952  1.00 63.30           H
ATOM   1000  N   LEU A  75      29.103  23.694  73.047  1.00 43.05           N
ATOM   1001  CA  LEU A  75      28.031  22.859  73.526  1.00 42.63           C
ATOM   1002  C   LEU A  75      28.018  21.588  72.682  1.00 53.64           C
ATOM   1003  O   LEU A  75      28.214  21.646  71.456  1.00 47.16           O
ATOM   1004  CB  LEU A  75      26.705  23.596  73.417  1.00 40.19           C
ATOM   1005  CG  LEU A  75      25.479  22.946  74.077  1.00 47.33           C
ATOM   1006  CD1 LEU A  75      25.471  23.220  75.613  1.00 43.17           C
ATOM   1007  CD2 LEU A  75      24.122  23.365  73.462  1.00 49.73           C
ATOM   1008  H   LEU A  75      28.894  24.155  72.351  1.00 51.66           H
ATOM   1009  HA  LEU A  75      28.185  22.621  74.453  1.00 51.16           H
ATOM   1010  HB2 LEU A  75      26.814  24.472  73.819  1.00 48.23           H
ATOM   1011  HB3 LEU A  75      26.497  23.703  72.475  1.00 48.23           H
ATOM   1012  HG  LEU A  75      25.555  21.986  73.963  1.00 56.80           H
ATOM   1013 HD11 LEU A  75      24.689  22.799  76.004  1.00 51.80           H
ATOM   1014 HD12 LEU A  75      26.278  22.848  76.003  1.00 51.80           H
ATOM   1015 HD13 LEU A  75      25.442  24.178  75.762  1.00 51.80           H
ATOM   1016 HD21 LEU A  75      23.408  22.911  73.935  1.00 59.68           H
ATOM   1017 HD22 LEU A  75      24.020  24.326  73.549  1.00 59.68           H
ATOM   1018 HD23 LEU A  75      24.110  23.114  72.525  1.00 59.68           H
ATOM   1019  N   SER A  76      27.806  20.441  73.353  1.00 51.32           N
ATOM   1020  CA  SER A  76      27.693  19.129  72.716  1.00 45.36           C
ATOM   1021  C   SER A  76      26.342  18.515  73.039  1.00 39.33           C
ATOM   1022  O   SER A  76      25.979  18.394  74.210  1.00 43.97           O
ATOM   1023  CB  SER A  76      28.818  18.221  73.186  1.00 45.40           C
ATOM   1024  OG  SER A  76      30.054  18.607  72.613  1.00 46.21           O
ATOM   1025  H   SER A  76      27.724  20.404  74.208  1.00 61.58           H
ATOM   1026  HA  SER A  76      27.762  19.230  71.753  1.00 54.43           H
ATOM   1027  HB2 SER A  76      28.887  18.278  74.152  1.00 54.48           H
ATOM   1028  HB3 SER A  76      28.619  17.309  72.921  1.00 54.48           H
ATOM   1029  HG  SER A  76      30.666  18.098  72.881  1.00 55.45           H
ATOM   1030  N   LEU A  77      25.574  18.182  72.015  1.00 36.39           N
ATOM   1031  CA  LEU A  77      24.401  17.339  72.197  1.00 43.67           C
ATOM   1032  C   LEU A  77      24.756  15.885  71.893  1.00 46.65           C
ATOM   1033  O   LEU A  77      25.655  15.592  71.098  1.00 44.53           O
ATOM   1034  CB  LEU A  77      23.223  17.757  71.306  1.00 47.68           C
ATOM   1035  CG  LEU A  77      22.707  19.187  71.421  1.00 49.99           C
ATOM   1036  CD1 LEU A  77      21.503  19.419  70.494  1.00 54.60           C
ATOM   1037  CD2 LEU A  77      22.335  19.479  72.833  1.00 57.81           C
ATOM   1038  H   LEU A  77      25.708  18.430  71.202  1.00 43.66           H
ATOM   1039  HA  LEU A  77      24.113  17.393  73.121  1.00 52.40           H
ATOM   1040  HB2 LEU A  77      23.488  17.626  70.382  1.00 57.22           H
ATOM   1041  HB3 LEU A  77      22.476  17.171  71.506  1.00 57.22           H
ATOM   1042  HG  LEU A  77      23.411  19.801  71.161  1.00 59.99           H
ATOM   1043 HD11 LEU A  77      21.202  20.336  70.592  1.00 65.52           H
ATOM   1044 HD12 LEU A  77      21.776  19.256  69.577  1.00 65.52           H
ATOM   1045 HD13 LEU A  77      20.792  18.808  70.742  1.00 65.52           H
ATOM   1046 HD21 LEU A  77      22.009  20.391  72.891  1.00 69.37           H
ATOM   1047 HD22 LEU A  77      21.641  18.861  73.111  1.00 69.37           H
ATOM   1048 HD23 LEU A  77      23.118  19.372  73.395  1.00 69.37           H
ATOM   1049  N   ASP A  78      24.013  14.974  72.511  1.00 47.43           N
ATOM   1050  CA  ASP A  78      24.200  13.554  72.272  1.00 45.92           C
ATOM   1051  C   ASP A  78      22.856  12.852  72.317  1.00 42.04           C
ATOM   1052  O   ASP A  78      22.262  12.693  73.383  1.00 50.23           O
ATOM   1053  CB  ASP A  78      25.147  12.947  73.294  1.00 48.89           C
ATOM   1054  CG  ASP A  78      25.587  11.545  72.898  1.00 49.51           C
ATOM   1055  OD1 ASP A  78      24.683  10.733  72.599  1.00 43.96           O
ATOM   1056  OD2 ASP A  78      26.823  11.294  72.837  1.00 49.66           O1-
ATOM   1057  H   ASP A  78      23.392  15.157  73.077  1.00 56.92           H
ATOM   1058  HA  ASP A  78      24.582  13.425  71.390  1.00 55.11           H
ATOM   1059  HB2 ASP A  78      25.938  13.504  73.366  1.00 58.67           H
ATOM   1060  HB3 ASP A  78      24.698  12.892  74.152  1.00 58.67           H
ATOM   1061  N   LEU A  79      22.416  12.377  71.177  1.00 41.70           N
ATOM   1062  CA  LEU A  79      21.182  11.622  71.058  1.00 45.16           C
ATOM   1063  C   LEU A  79      21.495  10.285  70.414  1.00 47.58           C
ATOM   1064  O   LEU A  79      22.254  10.227  69.441  1.00 40.63           O
ATOM   1065  CB  LEU A  79      20.149  12.347  70.197  1.00 43.51           C
ATOM   1066  CG  LEU A  79      18.895  11.499  70.006  1.00 44.99           C
ATOM   1067  CD1 LEU A  79      18.130  11.495  71.303  1.00 50.99           C
ATOM   1068  CD2 LEU A  79      18.060  12.002  68.897  1.00 40.06           C
ATOM   1069  H   LEU A  79      22.825  12.479  70.428  1.00 50.04           H
ATOM   1070  HA  LEU A  79      20.804  11.466  71.938  1.00 54.19           H
ATOM   1071  HB2 LEU A  79      19.893  13.175  70.632  1.00 52.21           H
ATOM   1072  HB3 LEU A  79      20.530  12.529  69.324  1.00 52.21           H
ATOM   1073  HG  LEU A  79      19.154  10.587  69.802  1.00 53.99           H
ATOM   1074 HD11 LEU A  79      17.329  10.958  71.195  1.00 61.19           H
ATOM   1075 HD12 LEU A  79      18.691  11.117  71.998  1.00 61.19           H
ATOM   1076 HD13 LEU A  79      17.890  12.407  71.530  1.00 61.19           H
ATOM   1077 HD21 LEU A  79      17.277  11.437  68.811  1.00 48.07           H
ATOM   1078 HD22 LEU A  79      17.791  12.913  69.094  1.00 48.07           H
ATOM   1079 HD23 LEU A  79      18.578  11.980  68.077  1.00 48.07           H
ATOM   1080  N   GLY A  80      20.894   9.217  70.935  1.00 50.07           N
ATOM   1081  CA  GLY A  80      21.159   7.919  70.367  1.00 51.27           C
ATOM   1082  C   GLY A  80      21.103   6.835  71.401  1.00 54.03           C
ATOM   1083  O   GLY A  80      20.636   5.729  71.126  1.00 61.74           O
ATOM   1084  H   GLY A  80      20.346   9.223  71.598  1.00 60.09           H
ATOM   1085  HA2 GLY A  80      20.503   7.725  69.679  1.00 61.52           H
ATOM   1086  HA3 GLY A  80      22.041   7.915  69.963  1.00 61.52           H
ATOM   1087  N   GLY A  81      21.625   7.115  72.582  1.00 60.16           N
ATOM   1088  CA  GLY A  81      21.236   6.328  73.723  1.00 67.63           C
ATOM   1089  C   GLY A  81      19.770   6.582  74.041  1.00 73.98           C
ATOM   1090  O   GLY A  81      19.107   7.446  73.449  1.00 76.75           O
ATOM   1091  H   GLY A  81      22.193   7.740  72.743  1.00 72.19           H
ATOM   1092  HA2 GLY A  81      21.360   5.384  73.535  1.00 81.16           H
ATOM   1093  HA3 GLY A  81      21.773   6.570  74.493  1.00 81.16           H
ATOM   1094  N   THR A  82      19.238   5.798  74.985  1.00 76.42           N
ATOM   1095  CA  THR A  82      17.921   6.091  75.550  1.00 74.49           C
ATOM   1096  C   THR A  82      18.000   7.175  76.634  1.00 71.37           C
ATOM   1097  O   THR A  82      17.111   7.303  77.482  1.00 74.75           O
ATOM   1098  CB  THR A  82      17.283   4.816  76.101  1.00 77.25           C
ATOM   1099  OG1 THR A  82      18.217   4.156  76.967  1.00 72.79           O
ATOM   1100  CG2 THR A  82      16.843   3.874  74.932  1.00 75.70           C
ATOM   1101  H   THR A  82      19.617   5.099  75.312  1.00 91.71           H
ATOM   1102  HA  THR A  82      17.348   6.424  74.842  1.00 89.38           H
ATOM   1103  HB  THR A  82      16.492   5.053  76.610  1.00 92.70           H
ATOM   1104  HG1 THR A  82      17.876   3.453  77.276  1.00 87.35           H
ATOM   1105 HG21 THR A  82      16.439   3.068  75.290  1.00 90.84           H
ATOM   1106 HG22 THR A  82      16.197   4.327  74.367  1.00 90.84           H
ATOM   1107 HG23 THR A  82      17.614   3.630  74.396  1.00 90.84           H
ATOM   1108  N   ASN A  83      19.073   7.961  76.598  1.00 70.80           N
ATOM   1109  CA  ASN A  83      19.289   9.064  77.522  1.00 71.82           C
ATOM   1110  C   ASN A  83      19.898  10.215  76.722  1.00 68.72           C
ATOM   1111  O   ASN A  83      21.090  10.196  76.405  1.00 67.04           O
ATOM   1112  CB  ASN A  83      20.182   8.614  78.668  1.00 70.57           C
ATOM   1113  CG  ASN A  83      19.839   9.299  79.956  1.00 70.85           C
ATOM   1114  OD1 ASN A  83      18.836  10.004  80.035  1.00 78.26           O
ATOM   1115  ND2 ASN A  83      20.641   9.072  80.993  1.00 69.51           N
ATOM   1116  H   ASN A  83      19.710   7.867  76.028  1.00 84.96           H
ATOM   1117  HA  ASN A  83      18.439   9.355  77.887  1.00 86.18           H
ATOM   1118  HB2 ASN A  83      20.076   7.658  78.796  1.00 84.68           H
ATOM   1119  HB3 ASN A  83      21.105   8.821  78.452  1.00 84.68           H
ATOM   1120 HD21 ASN A  83      20.480   9.445  81.751  1.00 83.41           H
ATOM   1121 HD22 ASN A  83      21.320   8.552  80.906  1.00 83.41           H
ATOM   1122  N   PHE A  84      19.065  11.188  76.360  1.00 66.26           N
ATOM   1123  CA  PHE A  84      19.555  12.395  75.708  1.00 57.94           C
ATOM   1124  C   PHE A  84      20.401  13.210  76.668  1.00 57.09           C
ATOM   1125  O   PHE A  84      20.005  13.437  77.812  1.00 62.26           O
ATOM   1126  CB  PHE A  84      18.387  13.234  75.218  1.00 58.53           C
ATOM   1127  CG  PHE A  84      18.807  14.502  74.562  1.00 62.84           C
ATOM   1128  CD1 PHE A  84      18.497  15.718  75.124  1.00 61.40           C
ATOM   1129  CD2 PHE A  84      19.527  14.478  73.376  1.00 66.13           C
ATOM   1130  CE1 PHE A  84      18.886  16.889  74.513  1.00 66.76           C
ATOM   1131  CE2 PHE A  84      19.918  15.653  72.753  1.00 64.12           C
ATOM   1132  CZ  PHE A  84      19.602  16.860  73.324  1.00 65.61           C
ATOM   1133  H   PHE A  84      18.214  11.173  76.482  1.00 79.51           H
ATOM   1134  HA  PHE A  84      20.102  12.152  74.944  1.00 69.53           H
ATOM   1135  HB2 PHE A  84      17.879  12.718  74.573  1.00 70.23           H
ATOM   1136  HB3 PHE A  84      17.825  13.461  75.975  1.00 70.23           H
ATOM   1137  HD1 PHE A  84      18.017  15.750  75.920  1.00 73.68           H
ATOM   1138  HD2 PHE A  84      19.740  13.661  72.987  1.00 79.36           H
ATOM   1139  HE1 PHE A  84      18.669  17.706  74.902  1.00 80.11           H
ATOM   1140  HE2 PHE A  84      20.399  15.623  71.958  1.00 76.94           H
ATOM   1141  HZ  PHE A  84      19.863  17.654  72.916  1.00 78.74           H
ATOM   1142  N   ARG A  85      21.556  13.675  76.199  1.00 53.83           N
ATOM   1143  CA  ARG A  85      22.554  14.298  77.068  1.00 56.07           C
ATOM   1144  C   ARG A  85      23.031  15.603  76.457  1.00 54.07           C
ATOM   1145  O   ARG A  85      23.260  15.684  75.249  1.00 51.20           O
ATOM   1146  CB  ARG A  85      23.794  13.422  77.304  1.00 58.10           C
ATOM   1147  CG  ARG A  85      23.538  11.970  77.758  1.00 61.55           C
ATOM   1148  CD  ARG A  85      24.835  11.321  78.235  1.00 60.86           C
ATOM   1149  NE  ARG A  85      25.899  11.336  77.221  1.00 58.76           N
ATOM   1150  CZ  ARG A  85      27.059  11.988  77.330  1.00 57.50           C
ATOM   1151  NH1 ARG A  85      27.340  12.719  78.410  1.00 52.57           N
ATOM   1152  NH2 ARG A  85      27.942  11.913  76.331  1.00 62.08           N1+
ATOM   1153  H   ARG A  85      21.788  13.643  75.372  1.00 64.60           H
ATOM   1154  HA  ARG A  85      22.151  14.493  77.928  1.00 67.29           H
ATOM   1155  HB2 ARG A  85      24.297  13.380  76.476  1.00 69.72           H
ATOM   1156  HB3 ARG A  85      24.337  13.845  77.987  1.00 69.72           H
ATOM   1157  HG2 ARG A  85      22.905  11.968  78.493  1.00 73.86           H
ATOM   1158  HG3 ARG A  85      23.193  11.454  77.012  1.00 73.86           H
ATOM   1159  HD2 ARG A  85      25.159  11.801  79.014  1.00 73.03           H
ATOM   1160  HD3 ARG A  85      24.657  10.396  78.467  1.00 73.03           H
ATOM   1161  HE  ARG A  85      25.762  10.889  76.499  1.00 70.52           H
ATOM   1162 HH11 ARG A  85      26.774  12.769  79.055  1.00 63.09           H
ATOM   1163 HH12 ARG A  85      28.091  13.135  78.464  1.00 63.09           H
ATOM   1164 HH21 ARG A  85      27.763  11.446  75.632  1.00 74.49           H
ATOM   1165 HH22 ARG A  85      28.691  12.332  76.387  1.00 74.49           H
ATOM   1166  N   VAL A  86      23.193  16.611  77.315  1.00 52.95           N
ATOM   1167  CA  VAL A  86      23.570  17.964  76.927  1.00 51.40           C
ATOM   1168  C   VAL A  86      24.703  18.384  77.841  1.00 42.43           C
ATOM   1169  O   VAL A  86      24.572  18.293  79.064  1.00 45.82           O
ATOM   1170  CB  VAL A  86      22.384  18.957  77.041  1.00 55.52           C
ATOM   1171  CG1 VAL A  86      22.769  20.353  76.551  1.00 55.45           C
ATOM   1172  CG2 VAL A  86      21.126  18.451  76.297  1.00 57.13           C
ATOM   1173  H   VAL A  86      23.084  16.527  78.164  1.00 63.54           H
ATOM   1174  HA  VAL A  86      23.891  17.966  76.011  1.00 61.68           H
ATOM   1175  HB  VAL A  86      22.148  19.039  77.978  1.00 66.62           H
ATOM   1176 HG11 VAL A  86      22.003  20.941  76.639  1.00 66.54           H
ATOM   1177 HG12 VAL A  86      23.504  20.685  77.090  1.00 66.54           H
ATOM   1178 HG13 VAL A  86      23.039  20.298  75.621  1.00 66.54           H
ATOM   1179 HG21 VAL A  86      20.416  19.104  76.398  1.00 68.56           H
ATOM   1180 HG22 VAL A  86      21.340  18.336  75.358  1.00 68.56           H
ATOM   1181 HG23 VAL A  86      20.853  17.603  76.681  1.00 68.56           H
ATOM   1182  N   MET A  87      25.813  18.830  77.259  1.00 45.92           N
ATOM   1183  CA  MET A  87      26.968  19.214  78.051  1.00 51.05           C
ATOM   1184  C   MET A  87      27.703  20.347  77.378  1.00 48.24           C
ATOM   1185  O   MET A  87      27.525  20.619  76.198  1.00 49.02           O
ATOM   1186  CB  MET A  87      27.939  18.041  78.275  1.00 57.28           C
ATOM   1187  CG  MET A  87      28.612  17.454  77.055  1.00 60.93           C
ATOM   1188  SD  MET A  87      28.869  15.621  77.184  1.00 55.73           S
ATOM   1189  CE  MET A  87      27.872  15.072  75.747  1.00 46.27           C
ATOM   1190  H   MET A  87      25.920  18.919  76.410  1.00 55.10           H
ATOM   1191  HA  MET A  87      26.662  19.515  78.922  1.00 61.26           H
ATOM   1192  HB2 MET A  87      28.642  18.343  78.871  1.00 68.74           H
ATOM   1193  HB3 MET A  87      27.447  17.322  78.702  1.00 68.74           H
ATOM   1194  HG2 MET A  87      28.059  17.625  76.277  1.00 73.11           H
ATOM   1195  HG3 MET A  87      29.481  17.871  76.943  1.00 73.11           H
ATOM   1196  HE1 MET A  87      27.913  14.105  75.686  1.00 55.52           H
ATOM   1197  HE2 MET A  87      26.953  15.357  75.874  1.00 55.52           H
ATOM   1198  HE3 MET A  87      28.234  15.471  74.941  1.00 55.52           H
ATOM   1199  N   LEU A  88      28.568  20.972  78.155  1.00 47.86           N
ATOM   1200  CA  LEU A  88      29.410  22.061  77.710  1.00 50.83           C
ATOM   1201  C   LEU A  88      30.851  21.600  77.824  1.00 48.61           C
ATOM   1202  O   LEU A  88      31.241  21.025  78.840  1.00 51.08           O
ATOM   1203  CB  LEU A  88      29.152  23.312  78.571  1.00 52.99           C
ATOM   1204  CG  LEU A  88      29.999  24.557  78.281  1.00 57.98           C
ATOM   1205  CD1 LEU A  88      29.595  25.146  76.946  1.00 55.99           C
ATOM   1206  CD2 LEU A  88      29.913  25.625  79.405  1.00 56.96           C
ATOM   1207  H   LEU A  88      28.689  20.772  78.982  1.00 57.43           H
ATOM   1208  HA  LEU A  88      29.218  22.271  76.782  1.00 60.99           H
ATOM   1209  HB2 LEU A  88      28.223  23.568  78.458  1.00 63.58           H
ATOM   1210  HB3 LEU A  88      29.305  23.074  79.499  1.00 63.58           H
ATOM   1211  HG  LEU A  88      30.928  24.286  78.209  1.00 69.57           H
ATOM   1212 HD11 LEU A  88      30.135  25.932  76.772  1.00 67.18           H
ATOM   1213 HD12 LEU A  88      29.740  24.484  76.253  1.00 67.18           H
ATOM   1214 HD13 LEU A  88      28.657  25.390  76.981  1.00 67.18           H
ATOM   1215 HD21 LEU A  88      30.467  26.383  79.164  1.00 68.36           H
ATOM   1216 HD22 LEU A  88      28.989  25.906  79.502  1.00 68.36           H
ATOM   1217 HD23 LEU A  88      30.228  25.234  80.235  1.00 68.36           H
ATOM   1218  N   VAL A  89      31.643  21.827  76.790  1.00 49.33           N
ATOM   1219  CA  VAL A  89      33.001  21.305  76.778  1.00 55.11           C
ATOM   1220  C   VAL A  89      33.929  22.405  76.314  1.00 49.96           C
ATOM   1221  O   VAL A  89      33.596  23.172  75.407  1.00 53.78           O
ATOM   1222  CB  VAL A  89      33.131  20.010  75.905  1.00 47.25           C
ATOM   1223  CG1 VAL A  89      32.000  19.886  74.900  1.00 54.45           C
ATOM   1224  CG2 VAL A  89      34.506  19.882  75.237  1.00 38.95           C
ATOM   1225  H   VAL A  89      31.424  22.275  76.090  1.00 59.19           H
ATOM   1226  HA  VAL A  89      33.252  21.072  77.685  1.00 66.13           H
ATOM   1227  HB  VAL A  89      33.048  19.251  76.503  1.00 56.70           H
ATOM   1228 HG11 VAL A  89      32.123  19.073  74.385  1.00 65.34           H
ATOM   1229 HG12 VAL A  89      31.156  19.852  75.377  1.00 65.34           H
ATOM   1230 HG13 VAL A  89      32.016  20.657  74.311  1.00 65.34           H
ATOM   1231 HG21 VAL A  89      34.528  19.066  74.713  1.00 46.75           H
ATOM   1232 HG22 VAL A  89      34.650  20.650  74.661  1.00 46.75           H
ATOM   1233 HG23 VAL A  89      35.189  19.852  75.925  1.00 46.75           H
ATOM   1234  N   LYS A  90      35.085  22.484  76.952  1.00 51.79           N
ATOM   1235  CA  LYS A  90      36.037  23.560  76.740  1.00 57.42           C
ATOM   1236  C   LYS A  90      37.228  23.042  75.947  1.00 53.35           C
ATOM   1237  O   LYS A  90      37.923  22.117  76.378  1.00 51.95           O
ATOM   1238  CB  LYS A  90      36.490  24.148  78.085  1.00 58.59           C
ATOM   1239  CG  LYS A  90      37.608  25.222  77.985  1.00 60.12           C
ATOM   1240  CD  LYS A  90      38.079  25.806  79.368  1.00 61.08           C
ATOM   1241  CE  LYS A  90      36.920  26.332  80.212  1.00 60.61           C
ATOM   1242  NZ  LYS A  90      36.080  27.338  79.487  1.00 62.09           N1+
ATOM   1243  H   LYS A  90      35.349  21.905  77.531  1.00 62.15           H
ATOM   1244  HA  LYS A  90      35.613  24.266  76.227  1.00 68.90           H
ATOM   1245  HB2 LYS A  90      35.725  24.561  78.515  1.00 70.31           H
ATOM   1246  HB3 LYS A  90      36.825  23.427  78.640  1.00 70.31           H
ATOM   1247  HG2 LYS A  90      38.382  24.825  77.555  1.00 72.14           H
ATOM   1248  HG3 LYS A  90      37.281  25.962  77.449  1.00 72.14           H
ATOM   1249  HD2 LYS A  90      38.524  25.107  79.871  1.00 73.29           H
ATOM   1250  HD3 LYS A  90      38.691  26.542  79.208  1.00 73.29           H
ATOM   1251  HE2 LYS A  90      36.349  25.589  80.462  1.00 72.73           H
ATOM   1252  HE3 LYS A  90      37.277  26.757  81.008  1.00 72.73           H
ATOM   1253  HZ1 LYS A  90      35.418  27.617  80.013  1.00 74.51           H
ATOM   1254  HZ2 LYS A  90      36.578  28.037  79.252  1.00 74.51           H
ATOM   1255  HZ3 LYS A  90      35.732  26.971  78.754  1.00 74.51           H
ATOM   1256  N   VAL A  91      37.471  23.662  74.801  1.00 60.61           N
ATOM   1257  CA  VAL A  91      38.544  23.288  73.890  1.00 57.37           C
ATOM   1258  C   VAL A  91      39.636  24.338  73.985  1.00 52.01           C
ATOM   1259  O   VAL A  91      39.350  25.537  74.011  1.00 63.64           O
ATOM   1260  CB  VAL A  91      38.012  23.163  72.447  1.00 53.52           C
ATOM   1261  CG1 VAL A  91      39.084  22.668  71.519  1.00 49.69           C
ATOM   1262  CG2 VAL A  91      36.806  22.233  72.418  1.00 52.89           C
ATOM   1263  H   VAL A  91      37.009  24.330  74.519  1.00 72.73           H
ATOM   1264  HA  VAL A  91      38.914  22.432  74.157  1.00 68.85           H
ATOM   1265  HB  VAL A  91      37.726  24.037  72.137  1.00 64.22           H
ATOM   1266 HG11 VAL A  91      38.719  22.600  70.623  1.00 59.63           H
ATOM   1267 HG12 VAL A  91      39.824  23.295  71.529  1.00 59.63           H
ATOM   1268 HG13 VAL A  91      39.384  21.796  71.821  1.00 59.63           H
ATOM   1269 HG21 VAL A  91      36.482  22.164  71.507  1.00 63.46           H
ATOM   1270 HG22 VAL A  91      37.074  21.359  72.742  1.00 63.46           H
ATOM   1271 HG23 VAL A  91      36.112  22.599  72.989  1.00 63.46           H
ATOM   1272  N   GLY A  92      40.875  23.901  74.004  1.00 49.09           N
ATOM   1273  CA  GLY A  92      41.980  24.813  74.063  1.00 52.35           C
ATOM   1274  C   GLY A  92      43.111  24.183  73.327  1.00 53.91           C
ATOM   1275  O   GLY A  92      42.876  23.257  72.567  1.00 53.75           O
ATOM   1276  H   GLY A  92      41.101  23.071  73.983  1.00 58.90           H
ATOM   1277  HA2 GLY A  92      41.748  25.656  73.641  1.00 62.81           H
ATOM   1278  HA3 GLY A  92      42.241  24.973  74.984  1.00 62.81           H
ATOM   1279  N   GLU A  93      44.325  24.644  73.544  1.00 58.70           N
ATOM   1280  CA  GLU A  93      45.425  24.364  72.637  1.00 63.27           C
ATOM   1281  C   GLU A  93      46.586  23.735  73.383  1.00 73.11           C
ATOM   1282  O   GLU A  93      47.333  24.432  74.083  1.00 71.02           O
ATOM   1283  CB  GLU A  93      45.860  25.645  71.963  1.00 71.33           C
ATOM   1284  CG  GLU A  93      47.006  25.470  71.007  1.00 74.89           C
ATOM   1285  CD  GLU A  93      47.364  26.777  70.305  1.00 82.54           C
ATOM   1286  OE1 GLU A  93      46.416  27.518  69.918  1.00 81.04           O
ATOM   1287  OE2 GLU A  93      48.584  27.065  70.157  1.00 83.77           O1-
ATOM   1288  H   GLU A  93      44.544  25.129  74.219  1.00 70.43           H
ATOM   1289  HA  GLU A  93      45.129  23.744  71.953  1.00 75.93           H
ATOM   1290  HB2 GLU A  93      45.110  26.005  71.464  1.00 85.60           H
ATOM   1291  HB3 GLU A  93      46.136  26.278  72.644  1.00 85.60           H
ATOM   1292  HG2 GLU A  93      47.787  25.165  71.497  1.00 89.87           H
ATOM   1293  HG3 GLU A  93      46.761  24.819  70.330  1.00 89.87           H
ATOM   1294  N   GLY A  94      46.746  22.422  73.200  1.00 76.16           N
ATOM   1295  CA  GLY A  94      47.786  21.661  73.864  1.00 72.88           C
ATOM   1296  C   GLY A  94      49.129  21.731  73.169  1.00 75.87           C
ATOM   1297  O   GLY A  94      49.555  22.775  72.655  1.00 80.97           O
ATOM   1298  H   GLY A  94      46.249  21.947  72.683  1.00 91.39           H
ATOM   1299  HA2 GLY A  94      47.895  21.993  74.768  1.00 87.45           H
ATOM   1300  HA3 GLY A  94      47.518  20.730  73.912  1.00 87.45           H
ATOM   1301  N   GLU A  95      49.842  20.607  73.232  1.00 71.70           N
ATOM   1302  CA  GLU A  95      51.039  20.397  72.431  1.00 76.57           C
ATOM   1303  C   GLU A  95      50.774  19.390  71.326  1.00 78.02           C
ATOM   1304  O   GLU A  95      51.000  19.666  70.143  1.00 82.33           O
ATOM   1305  CB  GLU A  95      52.178  19.891  73.303  1.00 78.08           C
ATOM   1306  CG  GLU A  95      52.545  20.821  74.402  1.00 79.63           C
ATOM   1307  CD  GLU A  95      53.687  20.268  75.187  1.00 76.02           C
ATOM   1308  OE1 GLU A  95      54.820  20.138  74.653  1.00 74.92           O
ATOM   1309  OE2 GLU A  95      53.428  19.924  76.346  1.00 79.93           O1-
ATOM   1310  H   GLU A  95      49.646  19.943  73.742  1.00 86.04           H
ATOM   1311  HA  GLU A  95      51.309  21.236  72.026  1.00 91.89           H
ATOM   1312  HB2 GLU A  95      51.915  19.047  73.702  1.00 93.70           H
ATOM   1313  HB3 GLU A  95      52.963  19.762  72.748  1.00 93.70           H
ATOM   1314  HG2 GLU A  95      52.814  21.675  74.028  1.00 95.55           H
ATOM   1315  HG3 GLU A  95      51.788  20.934  74.998  1.00 95.55           H
ATOM   1316  N   GLU A  96      50.327  18.199  71.716  1.00 80.26           N
ATOM   1317  CA  GLU A  96      49.835  17.206  70.763  1.00 88.82           C
ATOM   1318  C   GLU A  96      49.014  17.872  69.656  1.00 83.54           C
ATOM   1319  O   GLU A  96      49.265  17.694  68.457  1.00 69.39           O
ATOM   1320  CB  GLU A  96      48.998  16.160  71.533  1.00 84.44           C
ATOM   1321  CG  GLU A  96      47.867  16.782  72.429  1.00 79.91           C
ATOM   1322  CD  GLU A  96      47.558  15.972  73.690  1.00 85.38           C
ATOM   1323  OE1 GLU A  96      48.513  15.376  74.243  1.00 84.76           O
ATOM   1324  OE2 GLU A  96      46.373  15.952  74.125  1.00 80.87           O1-
ATOM   1325  H   GLU A  96      50.299  17.938  72.535  1.00 96.31           H
ATOM   1326  HA  GLU A  96      50.589  16.753  70.353  1.00106.58           H
ATOM   1327  HB2 GLU A  96      48.576  15.566  70.893  1.00101.33           H
ATOM   1328  HB3 GLU A  96      49.589  15.653  72.112  1.00101.33           H
ATOM   1329  HG2 GLU A  96      48.142  17.669  72.707  1.00 95.89           H
ATOM   1330  HG3 GLU A  96      47.052  16.839  71.906  1.00 95.89           H
ATOM   1331  N   GLY A  97      48.072  18.699  70.082  1.00 79.35           N
ATOM   1332  CA  GLY A  97      46.999  19.230  69.290  1.00 67.17           C
ATOM   1333  C   GLY A  97      46.123  19.917  70.315  1.00 66.06           C
ATOM   1334  O   GLY A  97      46.639  20.540  71.243  1.00 68.17           O
ATOM   1335  H   GLY A  97      48.043  18.982  70.893  1.00 95.22           H
ATOM   1336  HA2 GLY A  97      47.325  19.873  68.641  1.00 80.60           H
ATOM   1337  HA3 GLY A  97      46.505  18.522  68.847  1.00 80.60           H
ATOM   1338  N   GLN A  98      44.816  19.788  70.207  1.00 63.64           N
ATOM   1339  CA  GLN A  98      43.949  20.422  71.180  1.00 60.65           C
ATOM   1340  C   GLN A  98      43.729  19.518  72.397  1.00 65.55           C
ATOM   1341  O   GLN A  98      43.834  18.283  72.325  1.00 63.27           O
ATOM   1342  CB  GLN A  98      42.616  20.783  70.533  1.00 60.10           C
ATOM   1343  CG  GLN A  98      42.754  21.767  69.379  1.00 68.72           C
ATOM   1344  CD  GLN A  98      42.943  21.086  68.039  1.00 72.10           C
ATOM   1345  OE1 GLN A  98      41.964  20.657  67.397  1.00 71.60           O
ATOM   1346  NE2 GLN A  98      44.211  20.983  67.599  1.00 70.23           N
ATOM   1347  H   GLN A  98      44.409  19.346  69.591  1.00 76.36           H
ATOM   1348  HA  GLN A  98      44.366  21.242  71.487  1.00 72.77           H
ATOM   1349  HB2 GLN A  98      42.205  19.975  70.188  1.00 72.12           H
ATOM   1350  HB3 GLN A  98      42.042  21.187  71.202  1.00 72.12           H
ATOM   1351  HG2 GLN A  98      41.951  22.308  69.329  1.00 82.46           H
ATOM   1352  HG3 GLN A  98      43.525  22.333  69.538  1.00 82.46           H
ATOM   1353 HE21 GLN A  98      44.857  21.294  68.073  1.00 84.27           H
ATOM   1354 HE22 GLN A  98      44.375  20.605  66.844  1.00 84.27           H
ATOM   1355  N   TRP A  99      43.458  20.155  73.530  1.00 56.60           N
ATOM   1356  CA  TRP A  99      42.878  19.470  74.667  1.00 52.07           C
ATOM   1357  C   TRP A  99      41.390  19.788  74.745  1.00 48.61           C
ATOM   1358  O   TRP A  99      40.871  20.644  74.040  1.00 46.18           O
ATOM   1359  CB  TRP A  99      43.607  19.837  75.955  1.00 55.16           C
ATOM   1360  CG  TRP A  99      43.711  21.334  76.304  1.00 60.04           C
ATOM   1361  CD1 TRP A  99      44.832  22.130  76.224  1.00 55.10           C
ATOM   1362  CD2 TRP A  99      42.666  22.169  76.817  1.00 53.23           C
ATOM   1363  NE1 TRP A  99      44.537  23.395  76.646  1.00 57.59           N
ATOM   1364  CE2 TRP A  99      43.214  23.448  77.011  1.00 57.82           C
ATOM   1365  CE3 TRP A  99      41.314  21.963  77.112  1.00 54.37           C
ATOM   1366  CZ2 TRP A  99      42.460  24.509  77.498  1.00 56.94           C
ATOM   1367  CZ3 TRP A  99      40.566  23.020  77.596  1.00 56.35           C
ATOM   1368  CH2 TRP A  99      41.140  24.272  77.789  1.00 59.82           C
ATOM   1369  H   TRP A  99      43.604  20.992  73.662  1.00 67.92           H
ATOM   1370  HA  TRP A  99      42.971  18.513  74.537  1.00 62.48           H
ATOM   1371  HB2 TRP A  99      43.151  19.404  76.693  1.00 66.19           H
ATOM   1372  HB3 TRP A  99      44.513  19.495  75.896  1.00 66.19           H
ATOM   1373  HD1 TRP A  99      45.668  21.845  75.933  1.00 66.12           H
ATOM   1374  HE1 TRP A  99      45.090  24.052  76.676  1.00 69.11           H
ATOM   1375  HE3 TRP A  99      40.928  21.126  76.994  1.00 65.25           H
ATOM   1376  HZ2 TRP A  99      42.836  25.351  77.621  1.00 68.33           H
ATOM   1377  HZ3 TRP A  99      39.668  22.890  77.802  1.00 67.62           H
ATOM   1378  HH2 TRP A  99      40.613  24.969  78.108  1.00 71.79           H
ATOM   1379  N   SER A 100      40.692  19.055  75.590  1.00 45.83           N
ATOM   1380  CA  SER A 100      39.251  19.191  75.684  1.00 45.20           C
ATOM   1381  C   SER A 100      38.864  18.658  77.045  1.00 41.56           C
ATOM   1382  O   SER A 100      39.635  17.928  77.662  1.00 43.50           O
ATOM   1383  CB  SER A 100      38.539  18.442  74.558  1.00 50.59           C
ATOM   1384  OG  SER A 100      39.249  17.270  74.154  1.00 41.20           O
ATOM   1385  H   SER A 100      41.028  18.469  76.123  1.00 54.99           H
ATOM   1386  HA  SER A 100      39.008  20.128  75.636  1.00 54.24           H
ATOM   1387  HB2 SER A 100      37.658  18.181  74.867  1.00 60.71           H
ATOM   1388  HB3 SER A 100      38.456  19.034  73.794  1.00 60.71           H
ATOM   1389  HG  SER A 100      38.835  16.882  73.536  1.00 49.44           H
ATOM   1390  N   VAL A 101      37.682  19.056  77.523  1.00 45.67           N
ATOM   1391  CA  VAL A 101      37.233  18.688  78.864  1.00 43.22           C
ATOM   1392  C   VAL A 101      35.794  19.108  79.106  1.00 46.27           C
ATOM   1393  O   VAL A 101      35.406  20.251  78.847  1.00 47.79           O
ATOM   1394  CB  VAL A 101      38.128  19.280  79.957  1.00 50.72           C
ATOM   1395  CG1 VAL A 101      38.124  20.761  79.853  1.00 54.55           C
ATOM   1396  CG2 VAL A 101      37.641  18.815  81.363  1.00 48.05           C
ATOM   1397  H   VAL A 101      37.122  19.541  77.088  1.00 54.80           H
ATOM   1398  HA  VAL A 101      37.272  17.722  78.946  1.00 51.87           H
ATOM   1399  HB  VAL A 101      39.038  18.969  79.831  1.00 60.86           H
ATOM   1400 HG11 VAL A 101      38.692  21.128  80.548  1.00 65.46           H
ATOM   1401 HG12 VAL A 101      38.461  21.017  78.980  1.00 65.46           H
ATOM   1402 HG13 VAL A 101      37.215  21.082  79.964  1.00 65.46           H
ATOM   1403 HG21 VAL A 101      38.219  19.200  82.040  1.00 57.66           H
ATOM   1404 HG22 VAL A 101      36.729  19.116  81.497  1.00 57.66           H
ATOM   1405 HG23 VAL A 101      37.680  17.847  81.406  1.00 57.66           H
ATOM   1406  N   LYS A 102      35.007  18.172  79.619  1.00 41.96           N
ATOM   1407  CA  LYS A 102      33.623  18.415  79.969  1.00 47.53           C
ATOM   1408  C   LYS A 102      33.629  19.242  81.243  1.00 49.72           C
ATOM   1409  O   LYS A 102      34.385  18.942  82.169  1.00 57.02           O
ATOM   1410  CB  LYS A 102      32.894  17.084  80.178  1.00 46.10           C
ATOM   1411  CG  LYS A 102      31.394  17.156  80.372  1.00 49.29           C
ATOM   1412  CD  LYS A 102      30.878  16.162  81.436  1.00 59.99           C
ATOM   1413  CE  LYS A 102      30.986  14.674  81.021  1.00 56.93           C
ATOM   1414  NZ  LYS A 102      30.164  13.651  81.767  1.00 57.77           N1+
ATOM   1415  H   LYS A 102      35.263  17.366  79.776  1.00 50.35           H
ATOM   1416  HA  LYS A 102      33.182  18.915  79.265  1.00 57.03           H
ATOM   1417  HB2 LYS A 102      33.056  16.524  79.402  1.00 55.32           H
ATOM   1418  HB3 LYS A 102      33.265  16.656  80.965  1.00 55.32           H
ATOM   1419  HG2 LYS A 102      31.156  18.052  80.659  1.00 59.15           H
ATOM   1420  HG3 LYS A 102      30.957  16.950  79.532  1.00 59.15           H
ATOM   1421  HD2 LYS A 102      31.394  16.280  82.249  1.00 71.98           H
ATOM   1422  HD3 LYS A 102      29.943  16.352  81.611  1.00 71.98           H
ATOM   1423  HE2 LYS A 102      30.733  14.609  80.087  1.00 68.31           H
ATOM   1424  HE3 LYS A 102      31.914  14.409  81.114  1.00 68.31           H
ATOM   1425  HZ1 LYS A 102      30.315  12.839  81.435  1.00 69.32           H
ATOM   1426  HZ2 LYS A 102      30.383  13.656  82.630  1.00 69.32           H
ATOM   1427  HZ3 LYS A 102      29.298  13.840  81.687  1.00 69.32           H
ATOM   1428  N   THR A 103      32.830  20.302  81.275  1.00 52.56           N
ATOM   1429  CA  THR A 103      32.745  21.187  82.428  1.00 49.28           C
ATOM   1430  C   THR A 103      31.376  21.145  83.061  1.00 49.74           C
ATOM   1431  O   THR A 103      31.265  21.131  84.284  1.00 57.24           O
ATOM   1432  CB  THR A 103      33.057  22.629  82.033  1.00 48.37           C
ATOM   1433  OG1 THR A 103      32.044  23.094  81.148  1.00 49.19           O
ATOM   1434  CG2 THR A 103      34.377  22.758  81.354  1.00 42.02           C
ATOM   1435  H   THR A 103      32.315  20.533  80.626  1.00 63.08           H
ATOM   1436  HA  THR A 103      33.395  20.908  83.092  1.00 59.14           H
ATOM   1437  HB  THR A 103      33.068  23.184  82.828  1.00 58.04           H
ATOM   1438  HG1 THR A 103      32.203  23.888  80.922  1.00 59.03           H
ATOM   1439 HG21 THR A 103      34.540  23.685  81.119  1.00 50.43           H
ATOM   1440 HG22 THR A 103      35.084  22.453  81.945  1.00 50.43           H
ATOM   1441 HG23 THR A 103      34.388  22.221  80.546  1.00 50.43           H
ATOM   1442  N   LYS A 104      30.336  21.043  82.243  1.00 50.87           N
ATOM   1443  CA  LYS A 104      28.966  20.995  82.728  1.00 56.55           C
ATOM   1444  C   LYS A 104      28.196  19.972  81.905  1.00 52.74           C
ATOM   1445  O   LYS A 104      28.502  19.761  80.735  1.00 54.45           O
ATOM   1446  CB  LYS A 104      28.317  22.404  82.646  1.00 63.05           C
ATOM   1447  CG  LYS A 104      28.912  23.433  83.659  1.00 66.82           C
ATOM   1448  CD  LYS A 104      28.236  24.838  83.617  1.00 70.45           C
ATOM   1449  CE  LYS A 104      28.512  25.670  84.915  1.00 71.84           C
ATOM   1450  NZ  LYS A 104      27.980  25.091  86.223  1.00 68.22           N1+
ATOM   1451  H   LYS A 104      30.400  21.000  81.386  1.00 61.04           H
ATOM   1452  HA  LYS A 104      28.962  20.709  83.655  1.00 67.86           H
ATOM   1453  HB2 LYS A 104      28.450  22.758  81.752  1.00 75.66           H
ATOM   1454  HB3 LYS A 104      27.368  22.322  82.829  1.00 75.66           H
ATOM   1455  HG2 LYS A 104      28.806  23.082  84.557  1.00 80.19           H
ATOM   1456  HG3 LYS A 104      29.854  23.553  83.463  1.00 80.19           H
ATOM   1457  HD2 LYS A 104      28.584  25.336  82.861  1.00 84.54           H
ATOM   1458  HD3 LYS A 104      27.276  24.727  83.529  1.00 84.54           H
ATOM   1459  HE2 LYS A 104      29.472  25.767  85.013  1.00 86.21           H
ATOM   1460  HE3 LYS A 104      28.111  26.546  84.804  1.00 86.21           H
ATOM   1461  HZ1 LYS A 104      28.185  25.631  86.900  1.00 81.86           H
ATOM   1462  HZ2 LYS A 104      27.095  25.004  86.180  1.00 81.86           H
ATOM   1463  HZ3 LYS A 104      28.341  24.291  86.371  1.00 81.86           H
ATOM   1464  N   HIS A 105      27.203  19.328  82.517  1.00 50.18           N
ATOM   1465  CA  HIS A 105      26.471  18.270  81.834  1.00 51.64           C
ATOM   1466  C   HIS A 105      25.135  18.029  82.512  1.00 51.85           C
ATOM   1467  O   HIS A 105      24.907  18.434  83.645  1.00 57.70           O
ATOM   1468  CB  HIS A 105      27.274  16.964  81.787  1.00 58.84           C
ATOM   1469  CG  HIS A 105      27.540  16.341  83.130  1.00 60.30           C
ATOM   1470  ND1 HIS A 105      28.709  16.557  83.840  1.00 55.39           N
ATOM   1471  CD2 HIS A 105      26.808  15.468  83.865  1.00 56.52           C
ATOM   1472  CE1 HIS A 105      28.671  15.868  84.967  1.00 55.46           C
ATOM   1473  NE2 HIS A 105      27.530  15.200  85.008  1.00 62.34           N
ATOM   1474  H   HIS A 105      26.937  19.484  83.320  1.00 60.22           H
ATOM   1475  HA  HIS A 105      26.297  18.547  80.920  1.00 61.97           H
ATOM   1476  HB2 HIS A 105      28.132  17.142  81.371  1.00 70.60           H
ATOM   1477  HB3 HIS A 105      26.782  16.317  81.256  1.00 70.60           H
ATOM   1478  HD2 HIS A 105      25.970  15.129  83.648  1.00 67.83           H
ATOM   1479  HE1 HIS A 105      29.334  15.854  85.619  1.00 66.55           H
ATOM   1480  HE2 HIS A 105      27.281  14.679  85.645  1.00 74.81           H
ATOM   1481  N   GLN A 106      24.272  17.308  81.809  1.00 54.59           N
ATOM   1482  CA  GLN A 106      22.900  17.094  82.227  1.00 57.98           C
ATOM   1483  C   GLN A 106      22.293  16.036  81.317  1.00 58.20           C
ATOM   1484  O   GLN A 106      22.560  16.033  80.119  1.00 62.98           O
ATOM   1485  CB  GLN A 106      22.095  18.404  82.154  1.00 59.53           C
ATOM   1486  CG  GLN A 106      20.728  18.328  82.800  1.00 67.05           C
ATOM   1487  CD  GLN A 106      20.807  18.544  84.277  1.00 68.33           C
ATOM   1488  OE1 GLN A 106      21.242  19.610  84.741  1.00 68.43           O
ATOM   1489  NE2 GLN A 106      20.414  17.529  85.038  1.00 68.24           N
ATOM   1490  H   GLN A 106      24.466  16.923  81.065  1.00 65.51           H
ATOM   1491  HA  GLN A 106      22.882  16.767  83.141  1.00 69.57           H
ATOM   1492  HB2 GLN A 106      22.596  19.102  82.603  1.00 71.43           H
ATOM   1493  HB3 GLN A 106      21.968  18.639  81.221  1.00 71.43           H
ATOM   1494  HG2 GLN A 106      20.157  19.014  82.422  1.00 80.46           H
ATOM   1495  HG3 GLN A 106      20.347  17.450  82.641  1.00 80.46           H
ATOM   1496 HE21 GLN A 106      20.136  16.801  84.674  1.00 81.88           H
ATOM   1497 HE22 GLN A 106      20.439  17.600  85.895  1.00 81.88           H
ATOM   1498  N   MET A 107      21.481  15.155  81.880  1.00 61.17           N
ATOM   1499  CA  MET A 107      20.857  14.072  81.143  1.00 59.64           C
ATOM   1500  C   MET A 107      19.351  14.200  81.261  1.00 64.89           C
ATOM   1501  O   MET A 107      18.841  14.580  82.319  1.00 66.22           O
ATOM   1502  CB  MET A 107      21.277  12.703  81.692  1.00 66.55           C
ATOM   1503  CG  MET A 107      22.765  12.467  81.788  1.00 69.23           C
ATOM   1504  SD  MET A 107      23.055  10.778  82.345  1.00 73.65           S
ATOM   1505  CE  MET A 107      23.466   9.922  80.843  1.00 71.87           C
ATOM   1506  H   MET A 107      21.270  15.166  82.714  1.00 73.40           H
ATOM   1507  HA  MET A 107      21.115  14.123  80.210  1.00 71.57           H
ATOM   1508  HB2 MET A 107      20.910  12.605  82.584  1.00 79.86           H
ATOM   1509  HB3 MET A 107      20.911  12.016  81.114  1.00 79.86           H
ATOM   1510  HG2 MET A 107      23.173  12.582  80.915  1.00 83.07           H
ATOM   1511  HG3 MET A 107      23.154  13.079  82.433  1.00 83.07           H
ATOM   1512  HE1 MET A 107      23.640   8.990  81.049  1.00 86.24           H
ATOM   1513  HE2 MET A 107      22.720   9.990  80.227  1.00 86.24           H
ATOM   1514  HE3 MET A 107      24.256  10.329  80.454  1.00 86.24           H
ATOM   1515  N   TYR A 108      18.643  13.853  80.186  1.00 61.42           N
ATOM   1516  CA  TYR A 108      17.191  13.913  80.147  1.00 61.22           C
ATOM   1517  C   TYR A 108      16.688  12.606  79.573  1.00 63.36           C
ATOM   1518  O   TYR A 108      16.973  12.271  78.422  1.00 71.25           O
ATOM   1519  CB  TYR A 108      16.686  15.096  79.312  1.00 66.38           C
ATOM   1520  CG  TYR A 108      17.315  16.431  79.686  1.00 66.80           C
ATOM   1521  CD1 TYR A 108      18.635  16.711  79.359  1.00 65.78           C
ATOM   1522  CD2 TYR A 108      16.589  17.413  80.363  1.00 66.67           C
ATOM   1523  CE1 TYR A 108      19.219  17.903  79.696  1.00 68.35           C
ATOM   1524  CE2 TYR A 108      17.176  18.627  80.715  1.00 65.50           C
ATOM   1525  CZ  TYR A 108      18.493  18.862  80.372  1.00 68.20           C
ATOM   1526  OH  TYR A 108      19.125  20.040  80.691  1.00 63.71           O
ATOM   1527  H   TYR A 108      18.994  13.574  79.452  1.00 73.71           H
ATOM   1528  HA  TYR A 108      16.847  14.005  81.049  1.00 73.46           H
ATOM   1529  HB2 TYR A 108      16.885  14.926  78.378  1.00 79.66           H
ATOM   1530  HB3 TYR A 108      15.727  15.176  79.434  1.00 79.66           H
ATOM   1531  HD1 TYR A 108      19.137  16.071  78.908  1.00 78.93           H
ATOM   1532  HD2 TYR A 108      15.704  17.249  80.597  1.00 80.00           H
ATOM   1533  HE1 TYR A 108      20.106  18.066  79.470  1.00 82.03           H
ATOM   1534  HE2 TYR A 108      16.685  19.273  81.169  1.00 78.60           H
ATOM   1535  HH  TYR A 108      18.596  20.549  81.098  1.00 76.46           H
ATOM   1536  N   SER A 109      15.963  11.858  80.379  1.00 72.52           N
ATOM   1537  CA  SER A 109      15.347  10.645  79.895  1.00 72.57           C
ATOM   1538  C   SER A 109      14.413  10.966  78.743  1.00 75.90           C
ATOM   1539  O   SER A 109      13.955  12.094  78.559  1.00 75.30           O
ATOM   1540  CB  SER A 109      14.596   9.962  81.028  1.00 78.88           C
ATOM   1541  OG  SER A 109      15.461   9.809  82.157  1.00 81.89           O
ATOM   1542  H   SER A 109      15.813  12.031  81.208  1.00 87.02           H
ATOM   1543  HA  SER A 109      16.033  10.039  79.574  1.00 87.08           H
ATOM   1544  HB2 SER A 109      13.835  10.508  81.281  1.00 94.65           H
ATOM   1545  HB3 SER A 109      14.298   9.088  80.733  1.00 94.65           H
ATOM   1546  HG  SER A 109      15.050   9.433  82.785  1.00 98.27           H
ATOM   1547  N   ILE A 110      14.128   9.943  77.940  1.00 82.25           N
ATOM   1548  CA  ILE A 110      13.433  10.122  76.685  1.00 88.66           C
ATOM   1549  C   ILE A 110      11.943   9.779  76.924  1.00 88.62           C
ATOM   1550  O   ILE A 110      11.645   8.607  77.171  1.00 86.60           O
ATOM   1551  CB  ILE A 110      14.030   9.251  75.576  1.00 88.33           C
ATOM   1552  CG1 ILE A 110      15.517   9.611  75.372  1.00 82.70           C
ATOM   1553  CG2 ILE A 110      13.213   9.403  74.289  1.00 89.65           C
ATOM   1554  CD1 ILE A 110      16.208   8.790  74.283  1.00 86.81           C
ATOM   1555  H   ILE A 110      14.333   9.125  78.110  1.00 98.70           H
ATOM   1556  HA  ILE A 110      13.494  11.051  76.412  1.00106.40           H
ATOM   1557  HB  ILE A 110      13.979   8.325  75.859  1.00105.99           H
ATOM   1558 HG12 ILE A 110      15.580  10.546  75.123  1.00 99.25           H
ATOM   1559 HG13 ILE A 110      15.992   9.459  76.204  1.00 99.25           H
ATOM   1560 HG21 ILE A 110      13.604   8.846  73.599  1.00107.59           H
ATOM   1561 HG22 ILE A 110      12.299   9.125  74.461  1.00107.59           H
ATOM   1562 HG23 ILE A 110      13.229  10.333  74.013  1.00107.59           H
ATOM   1563 HD11 ILE A 110      17.133   9.073  74.215  1.00104.18           H
ATOM   1564 HD12 ILE A 110      16.165   7.851  74.522  1.00104.18           H
ATOM   1565 HD13 ILE A 110      15.753   8.939  73.440  1.00104.18           H
ATOM   1566  N   PRO A 111      11.047  10.747  76.860  1.00 93.04           N
ATOM   1567  CA  PRO A 111       9.633  10.439  77.127  1.00 94.12           C
ATOM   1568  C   PRO A 111       9.029   9.543  76.059  1.00 94.95           C
ATOM   1569  O   PRO A 111       9.567   9.356  74.969  1.00 97.33           O
ATOM   1570  CB  PRO A 111       8.970  11.819  77.132  1.00 95.49           C
ATOM   1571  CG  PRO A 111      10.055  12.748  77.500  1.00 92.23           C
ATOM   1572  CD  PRO A 111      11.266  12.199  76.801  1.00 94.46           C
ATOM   1573  HA  PRO A 111       9.531  10.025  77.998  1.00112.95           H
ATOM   1574  HB2 PRO A 111       8.626  12.022  76.248  1.00114.59           H
ATOM   1575  HB3 PRO A 111       8.259  11.840  77.792  1.00114.59           H
ATOM   1576  HG2 PRO A 111       9.847  13.640  77.181  1.00110.68           H
ATOM   1577  HG3 PRO A 111      10.179  12.744  78.462  1.00110.68           H
ATOM   1578  HD2 PRO A 111      11.293  12.501  75.880  1.00113.35           H
ATOM   1579  HD3 PRO A 111      12.074  12.440  77.281  1.00113.35           H
ATOM   1580  N   GLU A 112       7.865   8.998  76.401  1.00 96.71           N
ATOM   1581  CA  GLU A 112       7.100   8.129  75.519  1.00 99.04           C
ATOM   1582  C   GLU A 112       6.570   8.891  74.305  1.00103.15           C
ATOM   1583  O   GLU A 112       6.933   8.587  73.160  1.00100.47           O
ATOM   1584  CB  GLU A 112       5.942   7.505  76.302  1.00 99.86           C
ATOM   1585  CG  GLU A 112       4.819   6.967  75.440  1.00101.71           C
ATOM   1586  CD  GLU A 112       5.334   6.065  74.328  1.00104.64           C
ATOM   1587  OE1 GLU A 112       6.166   5.176  74.627  1.00104.26           O
ATOM   1588  OE2 GLU A 112       4.928   6.258  73.156  1.00102.28           O1-
ATOM   1589  H   GLU A 112       7.488   9.123  77.164  1.00116.05           H
ATOM   1590  HA  GLU A 112       7.672   7.413  75.202  1.00118.85           H
ATOM   1591  HB2 GLU A 112       6.286   6.769  76.831  1.00119.84           H
ATOM   1592  HB3 GLU A 112       5.565   8.180  76.888  1.00119.84           H
ATOM   1593  HG2 GLU A 112       4.214   6.449  75.993  1.00122.05           H
ATOM   1594  HG3 GLU A 112       4.347   7.709  75.032  1.00122.05           H
ATOM   1595  N   ASP A 113       5.683   9.866  74.548  1.00105.78           N
ATOM   1596  CA  ASP A 113       5.116  10.679  73.475  1.00103.21           C
ATOM   1597  C   ASP A 113       6.191  11.336  72.623  1.00101.16           C
ATOM   1598  O   ASP A 113       5.893  11.768  71.505  1.00 98.94           O
ATOM   1599  CB  ASP A 113       4.173  11.746  74.060  1.00101.56           C
ATOM   1600  CG  ASP A 113       4.801  12.528  75.207  1.00100.75           C
ATOM   1601  OD1 ASP A 113       5.161  11.914  76.234  1.00 98.15           O
ATOM   1602  OD2 ASP A 113       4.933  13.761  75.080  1.00 97.45           O1-
ATOM   1603  H   ASP A 113       5.395  10.074  75.332  1.00126.94           H
ATOM   1604  HA  ASP A 113       4.590  10.105  72.896  1.00123.85           H
ATOM   1605  HB2 ASP A 113       3.938  12.376  73.361  1.00121.87           H
ATOM   1606  HB3 ASP A 113       3.374  11.311  74.396  1.00121.87           H
ATOM   1607  N   ALA A 114       7.426  11.414  73.120  1.00102.88           N
ATOM   1608  CA  ALA A 114       8.541  11.925  72.337  1.00101.29           C
ATOM   1609  C   ALA A 114       9.030  10.919  71.304  1.00100.71           C
ATOM   1610  O   ALA A 114       9.659  11.317  70.318  1.00 96.46           O
ATOM   1611  CB  ALA A 114       9.682  12.319  73.279  1.00 99.05           C
ATOM   1612  H   ALA A 114       7.642  11.173  73.917  1.00123.46           H
ATOM   1613  HA  ALA A 114       8.254  12.723  71.865  1.00121.55           H
ATOM   1614  HB1 ALA A 114      10.422  12.659  72.752  1.00118.85           H
ATOM   1615  HB2 ALA A 114       9.366  13.005  73.888  1.00118.85           H
ATOM   1616  HB3 ALA A 114       9.963  11.537  73.778  1.00118.85           H
ATOM   1617  N   MET A 115       8.740   9.633  71.501  1.00102.07           N
ATOM   1618  CA  MET A 115       9.143   8.586  70.574  1.00100.82           C
ATOM   1619  C   MET A 115       8.024   8.224  69.601  1.00 99.42           C
ATOM   1620  O   MET A 115       8.254   8.228  68.391  1.00 99.90           O
ATOM   1621  CB  MET A 115       9.592   7.335  71.343  1.00103.56           C
ATOM   1622  CG  MET A 115      10.736   7.553  72.341  1.00103.23           C
ATOM   1623  SD  MET A 115      12.418   7.447  71.667  1.00 98.14           S
ATOM   1624  CE  MET A 115      12.681   5.677  71.669  1.00 95.86           C
ATOM   1625  H   MET A 115       8.302   9.340  72.181  1.00122.49           H
ATOM   1626  HA  MET A 115       9.904   8.903  70.063  1.00120.98           H
ATOM   1627  HB2 MET A 115       8.834   6.991  71.840  1.00124.27           H
ATOM   1628  HB3 MET A 115       9.888   6.670  70.702  1.00124.27           H
ATOM   1629  HG2 MET A 115      10.636   8.436  72.730  1.00123.88           H
ATOM   1630  HG3 MET A 115      10.662   6.883  73.039  1.00123.88           H
ATOM   1631  HE1 MET A 115      13.567   5.489  71.322  1.00115.04           H
ATOM   1632  HE2 MET A 115      12.604   5.348  72.578  1.00115.04           H
ATOM   1633  HE3 MET A 115      12.010   5.258  71.107  1.00115.04           H
ATOM   1634  N   THR A 116       6.809   7.915  70.089  1.00101.84           N
ATOM   1635  CA  THR A 116       5.708   7.599  69.169  1.00102.07           C
ATOM   1636  C   THR A 116       5.261   8.827  68.395  1.00 99.00           C
ATOM   1637  O   THR A 116       4.551   8.693  67.393  1.00 95.56           O
ATOM   1638  CB  THR A 116       4.491   7.007  69.909  1.00102.61           C
ATOM   1639  OG1 THR A 116       4.894   5.870  70.681  1.00101.20           O
ATOM   1640  CG2 THR A 116       3.360   6.573  68.925  1.00 96.86           C
ATOM   1641  H   THR A 116       6.604   7.883  70.923  1.00122.20           H
ATOM   1642  HA  THR A 116       6.016   6.939  68.528  1.00122.48           H
ATOM   1643  HB  THR A 116       4.127   7.679  70.506  1.00123.13           H
ATOM   1644  HG1 THR A 116       5.473   6.096  71.245  1.00121.44           H
ATOM   1645 HG21 THR A 116       2.612   6.206  69.421  1.00116.23           H
ATOM   1646 HG22 THR A 116       3.054   7.339  68.414  1.00116.23           H
ATOM   1647 HG23 THR A 116       3.694   5.899  68.313  1.00116.23           H
ATOM   1648  N   GLY A 117       5.661  10.015  68.838  1.00 99.01           N
ATOM   1649  CA  GLY A 117       5.194  11.234  68.223  1.00 98.18           C
ATOM   1650  C   GLY A 117       5.724  11.423  66.823  1.00 95.88           C
ATOM   1651  O   GLY A 117       5.736  10.495  66.006  1.00 93.89           O
ATOM   1652  H   GLY A 117       6.204  10.134  69.495  1.00118.81           H
ATOM   1653  HA2 GLY A 117       4.225  11.224  68.184  1.00117.81           H
ATOM   1654  HA3 GLY A 117       5.471  11.992  68.760  1.00117.81           H
ATOM   1655  N   THR A 118       6.168  12.637  66.541  1.00 94.61           N
ATOM   1656  CA  THR A 118       6.695  12.988  65.241  1.00 94.48           C
ATOM   1657  C   THR A 118       8.103  13.514  65.442  1.00 92.65           C
ATOM   1658  O   THR A 118       8.497  13.887  66.555  1.00 88.93           O
ATOM   1659  CB  THR A 118       5.834  14.041  64.524  1.00 90.42           C
ATOM   1660  OG1 THR A 118       5.946  15.299  65.193  1.00 89.83           O
ATOM   1661  CG2 THR A 118       4.389  13.610  64.481  1.00 92.04           C
ATOM   1662  H   THR A 118       6.173  13.288  67.103  1.00113.53           H
ATOM   1663  HA  THR A 118       6.738  12.195  64.684  1.00113.37           H
ATOM   1664  HB  THR A 118       6.147  14.138  63.611  1.00108.50           H
ATOM   1665  HG1 THR A 118       5.476  15.875  64.803  1.00107.79           H
ATOM   1666 HG21 THR A 118       3.856  14.282  64.027  1.00110.45           H
ATOM   1667 HG22 THR A 118       4.308  12.769  64.005  1.00110.45           H
ATOM   1668 HG23 THR A 118       4.050  13.496  65.383  1.00110.45           H
ATOM   1669  N   ALA A 119       8.859  13.511  64.343  1.00 88.80           N
ATOM   1670  CA  ALA A 119      10.171  14.140  64.336  1.00 87.33           C
ATOM   1671  C   ALA A 119      10.090  15.536  64.913  1.00 86.29           C
ATOM   1672  O   ALA A 119      10.955  15.957  65.693  1.00 83.46           O
ATOM   1673  CB  ALA A 119      10.706  14.185  62.910  1.00 84.15           C
ATOM   1674  H   ALA A 119       8.634  13.153  63.594  1.00106.56           H
ATOM   1675  HA  ALA A 119      10.783  13.618  64.878  1.00104.80           H
ATOM   1676  HB1 ALA A 119      11.580  14.605  62.914  1.00100.98           H
ATOM   1677  HB2 ALA A 119      10.776  13.279  62.571  1.00100.98           H
ATOM   1678  HB3 ALA A 119      10.095  14.698  62.359  1.00100.98           H
ATOM   1679  N   GLU A 120       9.027  16.253  64.562  1.00 89.53           N
ATOM   1680  CA  GLU A 120       8.846  17.616  65.036  1.00 90.63           C
ATOM   1681  C   GLU A 120       8.816  17.644  66.562  1.00 86.89           C
ATOM   1682  O   GLU A 120       9.605  18.352  67.202  1.00 85.99           O
ATOM   1683  CB  GLU A 120       7.557  18.208  64.439  1.00 92.44           C
ATOM   1684  CG  GLU A 120       7.137  17.703  63.033  1.00 85.08           C
ATOM   1685  CD  GLU A 120       8.194  17.885  61.972  1.00 82.29           C
ATOM   1686  OE1 GLU A 120       8.940  18.881  62.055  1.00 79.15           O
ATOM   1687  OE2 GLU A 120       8.274  17.036  61.056  1.00 81.23           O1-
ATOM   1688  H   GLU A 120       8.397  15.971  64.049  1.00107.43           H
ATOM   1689  HA  GLU A 120       9.593  18.158  64.738  1.00108.76           H
ATOM   1690  HB2 GLU A 120       6.825  18.009  65.044  1.00110.93           H
ATOM   1691  HB3 GLU A 120       7.667  19.169  64.376  1.00110.93           H
ATOM   1692  HG2 GLU A 120       6.936  16.755  63.089  1.00102.10           H
ATOM   1693  HG3 GLU A 120       6.347  18.189  62.750  1.00102.10           H
ATOM   1694  N   MET A 121       7.928  16.845  67.166  1.00 87.62           N
ATOM   1695  CA  MET A 121       7.850  16.786  68.625  1.00 86.77           C
ATOM   1696  C   MET A 121       9.185  16.368  69.225  1.00 86.53           C
ATOM   1697  O   MET A 121       9.654  16.963  70.203  1.00 87.41           O
ATOM   1698  CB  MET A 121       6.755  15.811  69.068  1.00 86.12           C
ATOM   1699  CG  MET A 121       5.327  16.263  68.827  1.00 81.18           C
ATOM   1700  SD  MET A 121       4.177  15.013  69.426  1.00 77.08           S
ATOM   1701  CE  MET A 121       3.635  14.317  67.884  1.00 75.61           C
ATOM   1702  H   MET A 121       7.368  16.336  66.758  1.00105.14           H
ATOM   1703  HA  MET A 121       7.618  17.666  68.961  1.00104.12           H
ATOM   1704  HB2 MET A 121       6.878  14.976  68.591  1.00103.34           H
ATOM   1705  HB3 MET A 121       6.852  15.656  70.021  1.00103.34           H
ATOM   1706  HG2 MET A 121       5.162  17.090  69.306  1.00 97.42           H
ATOM   1707  HG3 MET A 121       5.181  16.385  67.876  1.00 97.42           H
ATOM   1708  HE1 MET A 121       2.994  13.611  68.065  1.00 90.73           H
ATOM   1709  HE2 MET A 121       3.220  15.013  67.352  1.00 90.73           H
ATOM   1710  HE3 MET A 121       4.403  13.955  67.415  1.00 90.73           H
ATOM   1711  N   LEU A 122       9.809  15.330  68.655  1.00 86.51           N
ATOM   1712  CA  LEU A 122      11.067  14.820  69.192  1.00 83.55           C
ATOM   1713  C   LEU A 122      12.063  15.950  69.410  1.00 79.95           C
ATOM   1714  O   LEU A 122      12.584  16.133  70.513  1.00 79.93           O
ATOM   1715  CB  LEU A 122      11.657  13.767  68.249  1.00 87.45           C
ATOM   1716  CG  LEU A 122      12.934  13.067  68.735  1.00 83.44           C
ATOM   1717  CD1 LEU A 122      12.604  12.277  69.962  1.00 84.94           C
ATOM   1718  CD2 LEU A 122      13.523  12.144  67.699  1.00 77.22           C
ATOM   1719  H   LEU A 122       9.524  14.910  67.961  1.00103.81           H
ATOM   1720  HA  LEU A 122      10.898  14.397  70.048  1.00100.26           H
ATOM   1721  HB2 LEU A 122      10.988  13.080  68.102  1.00104.94           H
ATOM   1722  HB3 LEU A 122      11.867  14.197  67.405  1.00104.94           H
ATOM   1723  HG  LEU A 122      13.599  13.733  68.969  1.00100.12           H
ATOM   1724 HD11 LEU A 122      13.407  11.831  70.275  1.00101.93           H
ATOM   1725 HD12 LEU A 122      12.272  12.879  70.645  1.00101.93           H
ATOM   1726 HD13 LEU A 122      11.926  11.620  69.741  1.00101.93           H
ATOM   1727 HD21 LEU A 122      14.323  11.733  68.062  1.00 92.66           H
ATOM   1728 HD22 LEU A 122      12.871  11.462  67.477  1.00 92.66           H
ATOM   1729 HD23 LEU A 122      13.746  12.660  66.908  1.00 92.66           H
ATOM   1730  N   PHE A 123      12.342  16.720  68.358  1.00 82.11           N
ATOM   1731  CA  PHE A 123      13.286  17.824  68.469  1.00 80.72           C
ATOM   1732  C   PHE A 123      12.687  19.036  69.157  1.00 79.41           C
ATOM   1733  O   PHE A 123      13.442  19.909  69.602  1.00 79.05           O
ATOM   1734  CB  PHE A 123      13.810  18.221  67.089  1.00 82.39           C
ATOM   1735  CG  PHE A 123      14.925  17.353  66.600  1.00 80.36           C
ATOM   1736  CD1 PHE A 123      14.654  16.125  66.032  1.00 78.14           C
ATOM   1737  CD2 PHE A 123      16.245  17.761  66.717  1.00 76.27           C
ATOM   1738  CE1 PHE A 123      15.666  15.325  65.593  1.00 73.40           C
ATOM   1739  CE2 PHE A 123      17.265  16.954  66.272  1.00 77.54           C
ATOM   1740  CZ  PHE A 123      16.973  15.733  65.709  1.00 75.01           C
ATOM   1741  H   PHE A 123      11.999  16.622  67.575  1.00 98.54           H
ATOM   1742  HA  PHE A 123      14.045  17.531  68.998  1.00 96.87           H
ATOM   1743  HB2 PHE A 123      13.083  18.161  66.450  1.00 98.87           H
ATOM   1744  HB3 PHE A 123      14.138  19.133  67.130  1.00 98.87           H
ATOM   1745  HD1 PHE A 123      13.773  15.839  65.951  1.00 93.77           H
ATOM   1746  HD2 PHE A 123      16.442  18.585  67.100  1.00 91.52           H
ATOM   1747  HE1 PHE A 123      15.471  14.500  65.210  1.00 88.08           H
ATOM   1748  HE2 PHE A 123      18.149  17.233  66.351  1.00 93.05           H
ATOM   1749  HZ  PHE A 123      17.661  15.186  65.404  1.00 90.02           H
ATOM   1750  N   ASP A 124      11.356  19.113  69.248  1.00 83.06           N
ATOM   1751  CA  ASP A 124      10.734  20.037  70.191  1.00 86.04           C
ATOM   1752  C   ASP A 124      11.227  19.753  71.606  1.00 79.76           C
ATOM   1753  O   ASP A 124      11.928  20.573  72.216  1.00 75.66           O
ATOM   1754  CB  ASP A 124       9.205  19.930  70.110  1.00 82.02           C
ATOM   1755  CG  ASP A 124       8.600  20.899  69.113  1.00 79.61           C
ATOM   1756  OD1 ASP A 124       7.498  20.610  68.607  1.00 76.57           O
ATOM   1757  OD2 ASP A 124       9.240  21.937  68.827  1.00 79.26           O1-
ATOM   1758  H   ASP A 124      10.803  18.648  68.782  1.00 99.67           H
ATOM   1759  HA  ASP A 124      10.986  20.945  69.960  1.00103.25           H
ATOM   1760  HB2 ASP A 124       8.965  19.031  69.837  1.00 98.43           H
ATOM   1761  HB3 ASP A 124       8.828  20.124  70.982  1.00 98.43           H
ATOM   1762  N   TYR A 125      10.901  18.565  72.125  1.00 77.56           N
ATOM   1763  CA  TYR A 125      11.379  18.168  73.446  1.00 85.81           C
ATOM   1764  C   TYR A 125      12.874  18.434  73.621  1.00 84.18           C
ATOM   1765  O   TYR A 125      13.310  18.892  74.682  1.00 81.29           O
ATOM   1766  CB  TYR A 125      11.069  16.691  73.684  1.00 86.12           C
ATOM   1767  CG  TYR A 125      11.551  16.177  75.026  1.00 89.60           C
ATOM   1768  CD1 TYR A 125      12.817  15.622  75.166  1.00 90.15           C
ATOM   1769  CD2 TYR A 125      10.744  16.254  76.156  1.00 94.03           C
ATOM   1770  CE1 TYR A 125      13.272  15.146  76.389  1.00 90.25           C
ATOM   1771  CE2 TYR A 125      11.192  15.784  77.397  1.00 96.44           C
ATOM   1772  CZ  TYR A 125      12.461  15.225  77.502  1.00 94.58           C
ATOM   1773  OH  TYR A 125      12.916  14.750  78.720  1.00 93.22           O
ATOM   1774  H   TYR A 125      10.409  17.978  71.734  1.00 93.07           H
ATOM   1775  HA  TYR A 125      10.905  18.683  74.118  1.00102.98           H
ATOM   1776  HB2 TYR A 125      10.109  16.561  73.644  1.00103.34           H
ATOM   1777  HB3 TYR A 125      11.501  16.165  72.992  1.00103.34           H
ATOM   1778  HD1 TYR A 125      13.370  15.561  74.421  1.00108.18           H
ATOM   1779  HD2 TYR A 125       9.894  16.625  76.087  1.00112.84           H
ATOM   1780  HE1 TYR A 125      14.122  14.775  76.458  1.00108.30           H
ATOM   1781  HE2 TYR A 125      10.641  15.837  78.144  1.00115.73           H
ATOM   1782  HH  TYR A 125      13.694  14.444  78.637  1.00111.86           H
ATOM   1783  N   ILE A 126      13.678  18.147  72.596  1.00 82.84           N
ATOM   1784  CA  ILE A 126      15.119  18.367  72.694  1.00 79.24           C
ATOM   1785  C   ILE A 126      15.417  19.817  73.047  1.00 79.96           C
ATOM   1786  O   ILE A 126      16.215  20.101  73.947  1.00 73.63           O
ATOM   1787  CB  ILE A 126      15.808  17.954  71.384  1.00 74.92           C
ATOM   1788  CG1 ILE A 126      15.771  16.441  71.264  1.00 72.74           C
ATOM   1789  CG2 ILE A 126      17.230  18.480  71.337  1.00 74.38           C
ATOM   1790  CD1 ILE A 126      16.487  15.891  70.064  1.00 76.06           C
ATOM   1791  H   ILE A 126      13.417  17.828  71.841  1.00 99.41           H
ATOM   1792  HA  ILE A 126      15.473  17.809  73.405  1.00 95.09           H
ATOM   1793  HB  ILE A 126      15.313  18.335  70.642  1.00 89.90           H
ATOM   1794 HG12 ILE A 126      16.185  16.058  72.053  1.00 87.29           H
ATOM   1795 HG13 ILE A 126      14.846  16.157  71.209  1.00 87.29           H
ATOM   1796 HG21 ILE A 126      17.640  18.206  70.501  1.00 89.25           H
ATOM   1797 HG22 ILE A 126      17.210  19.448  71.393  1.00 89.25           H
ATOM   1798 HG23 ILE A 126      17.727  18.115  72.085  1.00 89.25           H
ATOM   1799 HD11 ILE A 126      16.412  14.924  70.068  1.00 91.27           H
ATOM   1800 HD12 ILE A 126      16.079  16.251  69.261  1.00 91.27           H
ATOM   1801 HD13 ILE A 126      17.420  16.152  70.107  1.00 91.27           H
ATOM   1802  N   SER A 127      14.805  20.756  72.317  1.00 83.70           N
ATOM   1803  CA  SER A 127      15.018  22.178  72.594  1.00 85.22           C
ATOM   1804  C   SER A 127      14.630  22.530  74.024  1.00 83.33           C
ATOM   1805  O   SER A 127      15.318  23.319  74.688  1.00 78.55           O
ATOM   1806  CB  SER A 127      14.221  23.024  71.609  1.00 84.46           C
ATOM   1807  OG  SER A 127      14.690  22.817  70.297  1.00 83.26           O
ATOM   1808  H   SER A 127      14.269  20.597  71.665  1.00100.44           H
ATOM   1809  HA  SER A 127      15.958  22.386  72.477  1.00102.26           H
ATOM   1810  HB2 SER A 127      13.286  22.770  71.656  1.00101.36           H
ATOM   1811  HB3 SER A 127      14.323  23.961  71.840  1.00101.36           H
ATOM   1812  HG  SER A 127      14.609  22.008  70.087  1.00 99.92           H
ATOM   1813  N   GLU A 128      13.527  21.953  74.513  1.00 85.11           N
ATOM   1814  CA  GLU A 128      13.158  22.114  75.919  1.00 85.45           C
ATOM   1815  C   GLU A 128      14.307  21.707  76.844  1.00 85.01           C
ATOM   1816  O   GLU A 128      14.560  22.371  77.857  1.00 87.08           O
ATOM   1817  CB  GLU A 128      11.897  21.301  76.231  1.00 82.54           C
ATOM   1818  CG  GLU A 128      11.370  21.447  77.654  1.00 85.97           C
ATOM   1819  CD  GLU A 128      10.480  20.278  78.052  1.00 91.26           C
ATOM   1820  OE1 GLU A 128       9.541  19.968  77.287  1.00 93.03           O
ATOM   1821  OE2 GLU A 128      10.731  19.653  79.110  1.00 86.87           O1-
ATOM   1822  H   GLU A 128      12.983  21.469  74.056  1.00102.14           H
ATOM   1823  HA  GLU A 128      12.959  23.048  76.086  1.00102.53           H
ATOM   1824  HB2 GLU A 128      11.192  21.584  75.628  1.00 99.05           H
ATOM   1825  HB3 GLU A 128      12.092  20.362  76.086  1.00 99.05           H
ATOM   1826  HG2 GLU A 128      12.119  21.480  78.270  1.00103.17           H
ATOM   1827  HG3 GLU A 128      10.848  22.261  77.719  1.00103.17           H
ATOM   1828  N   CYS A 129      15.018  20.623  76.513  1.00 85.31           N
ATOM   1829  CA  CYS A 129      16.129  20.188  77.356  1.00 78.59           C
ATOM   1830  C   CYS A 129      17.336  21.100  77.188  1.00 78.25           C
ATOM   1831  O   CYS A 129      18.047  21.383  78.158  1.00 73.64           O
ATOM   1832  CB  CYS A 129      16.505  18.751  77.025  1.00 77.40           C
ATOM   1833  SG  CYS A 129      15.123  17.586  77.031  1.00 76.08           S
ATOM   1834  H   CYS A 129      14.879  20.134  75.820  1.00102.38           H
ATOM   1835  HA  CYS A 129      15.853  20.222  78.286  1.00 94.31           H
ATOM   1836  HB2 CYS A 129      16.901  18.732  76.140  1.00 92.88           H
ATOM   1837  HB3 CYS A 129      17.152  18.443  77.679  1.00 92.88           H
ATOM   1838  HG  CYS A 129      14.315  17.934  76.216  1.00 91.30           H
ATOM   1839  N   ILE A 130      17.596  21.566  75.965  1.00 80.83           N
ATOM   1840  CA  ILE A 130      18.720  22.478  75.773  1.00 83.07           C
ATOM   1841  C   ILE A 130      18.485  23.739  76.580  1.00 80.93           C
ATOM   1842  O   ILE A 130      19.400  24.288  77.201  1.00 79.34           O
ATOM   1843  CB  ILE A 130      18.937  22.804  74.283  1.00 78.41           C
ATOM   1844  CG1 ILE A 130      18.920  21.522  73.443  1.00 75.65           C
ATOM   1845  CG2 ILE A 130      20.261  23.553  74.133  1.00 75.90           C
ATOM   1846  CD1 ILE A 130      19.010  21.709  71.952  1.00 79.66           C
ATOM   1847  H   ILE A 130      17.152  21.376  75.253  1.00 96.99           H
ATOM   1848  HA  ILE A 130      19.527  22.056  76.107  1.00 99.68           H
ATOM   1849  HB  ILE A 130      18.218  23.382  73.983  1.00 94.09           H
ATOM   1850 HG12 ILE A 130      19.672  20.972  73.711  1.00 90.78           H
ATOM   1851 HG13 ILE A 130      18.093  21.049  73.625  1.00 90.78           H
ATOM   1852 HG21 ILE A 130      20.402  23.761  73.196  1.00 91.08           H
ATOM   1853 HG22 ILE A 130      20.221  24.372  74.652  1.00 91.08           H
ATOM   1854 HG23 ILE A 130      20.980  22.990  74.460  1.00 91.08           H
ATOM   1855 HD11 ILE A 130      18.990  20.839  71.523  1.00 95.60           H
ATOM   1856 HD12 ILE A 130      18.255  22.242  71.655  1.00 95.60           H
ATOM   1857 HD13 ILE A 130      19.840  22.164  71.740  1.00 95.60           H
ATOM   1858  N   SER A 131      17.247  24.208  76.593  1.00 80.83           N
ATOM   1859  CA  SER A 131      16.921  25.428  77.317  1.00 86.87           C
ATOM   1860  C   SER A 131      17.075  25.234  78.825  1.00 82.57           C
ATOM   1861  O   SER A 131      17.816  25.970  79.488  1.00 79.01           O
ATOM   1862  CB  SER A 131      15.499  25.857  76.946  1.00 90.26           C
ATOM   1863  OG  SER A 131      14.624  24.737  76.890  1.00 88.96           O
ATOM   1864  H   SER A 131      16.579  23.842  76.194  1.00 96.99           H
ATOM   1865  HA  SER A 131      17.528  26.132  77.042  1.00104.24           H
ATOM   1866  HB2 SER A 131      15.172  26.478  77.615  1.00108.31           H
ATOM   1867  HB3 SER A 131      15.516  26.286  76.076  1.00108.31           H
ATOM   1868  HG  SER A 131      14.599  24.355  77.638  1.00106.75           H
ATOM   1869  N   ASP A 132      16.373  24.239  79.376  1.00 81.57           N
ATOM   1870  CA  ASP A 132      16.514  23.843  80.776  1.00 80.19           C
ATOM   1871  C   ASP A 132      17.984  23.803  81.195  1.00 78.40           C
ATOM   1872  O   ASP A 132      18.368  24.362  82.229  1.00 81.81           O
ATOM   1873  CB  ASP A 132      15.824  22.471  80.943  1.00 83.58           C
ATOM   1874  CG  ASP A 132      15.761  21.976  82.378  1.00 82.89           C
ATOM   1875  OD1 ASP A 132      14.859  21.146  82.639  1.00 81.13           O
ATOM   1876  OD2 ASP A 132      16.588  22.388  83.220  1.00 85.09           O1-
ATOM   1877  H   ASP A 132      15.796  23.769  78.945  1.00 97.88           H
ATOM   1878  HA  ASP A 132      16.055  24.485  81.339  1.00 96.22           H
ATOM   1879  HB2 ASP A 132      14.915  22.538  80.614  1.00100.29           H
ATOM   1880  HB3 ASP A 132      16.312  21.812  80.425  1.00100.29           H
ATOM   1881  N   PHE A 133      18.828  23.161  80.382  1.00 79.84           N
ATOM   1882  CA  PHE A 133      20.252  23.125  80.685  1.00 79.87           C
ATOM   1883  C   PHE A 133      20.829  24.529  80.731  1.00 78.22           C
ATOM   1884  O   PHE A 133      21.753  24.808  81.495  1.00 76.28           O
ATOM   1885  CB  PHE A 133      21.014  22.296  79.644  1.00 75.31           C
ATOM   1886  CG  PHE A 133      22.510  22.408  79.777  1.00 72.16           C
ATOM   1887  CD1 PHE A 133      23.202  21.636  80.695  1.00 72.93           C
ATOM   1888  CD2 PHE A 133      23.225  23.302  79.009  1.00 70.61           C
ATOM   1889  CE1 PHE A 133      24.582  21.760  80.821  1.00 68.39           C
ATOM   1890  CE2 PHE A 133      24.597  23.419  79.144  1.00 67.44           C
ATOM   1891  CZ  PHE A 133      25.267  22.655  80.044  1.00 64.74           C
ATOM   1892  H   PHE A 133      18.602  22.748  79.663  1.00 95.81           H
ATOM   1893  HA  PHE A 133      20.383  22.715  81.554  1.00 95.85           H
ATOM   1894  HB2 PHE A 133      20.774  21.362  79.749  1.00 90.37           H
ATOM   1895  HB3 PHE A 133      20.770  22.603  78.757  1.00 90.37           H
ATOM   1896  HD1 PHE A 133      22.742  21.029  81.228  1.00 87.52           H
ATOM   1897  HD2 PHE A 133      22.779  23.835  78.391  1.00 84.74           H
ATOM   1898  HE1 PHE A 133      25.040  21.235  81.436  1.00 82.07           H
ATOM   1899  HE2 PHE A 133      25.064  24.024  78.614  1.00 80.92           H
ATOM   1900  HZ  PHE A 133      26.190  22.733  80.126  1.00 77.68           H
ATOM   1901  N   LEU A 134      20.327  25.419  79.895  1.00 80.08           N
ATOM   1902  CA  LEU A 134      20.919  26.743  79.828  1.00 81.74           C
ATOM   1903  C   LEU A 134      20.464  27.626  80.983  1.00 79.53           C
ATOM   1904  O   LEU A 134      21.267  28.361  81.568  1.00 77.70           O
ATOM   1905  CB  LEU A 134      20.566  27.361  78.491  1.00 82.47           C
ATOM   1906  CG  LEU A 134      21.227  26.654  77.316  1.00 77.64           C
ATOM   1907  CD1 LEU A 134      20.606  27.103  75.994  1.00 80.65           C
ATOM   1908  CD2 LEU A 134      22.722  26.920  77.358  1.00 72.58           C
ATOM   1909  H   LEU A 134      19.660  25.288  79.367  1.00 96.10           H
ATOM   1910  HA  LEU A 134      21.885  26.660  79.876  1.00 98.09           H
ATOM   1911  HB2 LEU A 134      19.606  27.314  78.366  1.00 98.97           H
ATOM   1912  HB3 LEU A 134      20.857  28.286  78.485  1.00 98.97           H
ATOM   1913  HG  LEU A 134      21.089  25.698  77.404  1.00 93.17           H
ATOM   1914 HD11 LEU A 134      21.045  26.638  75.265  1.00 96.78           H
ATOM   1915 HD12 LEU A 134      19.660  26.889  76.001  1.00 96.78           H
ATOM   1916 HD13 LEU A 134      20.728  28.061  75.897  1.00 96.78           H
ATOM   1917 HD21 LEU A 134      23.143  26.469  76.610  1.00 87.10           H
ATOM   1918 HD22 LEU A 134      22.874  27.876  77.298  1.00 87.10           H
ATOM   1919 HD23 LEU A 134      23.079  26.579  78.193  1.00 87.10           H
ATOM   1920  N   ASP A 135      19.179  27.576  81.309  1.00 81.26           N
ATOM   1921  CA  ASP A 135      18.705  28.221  82.523  1.00 78.87           C
ATOM   1922  C   ASP A 135      19.511  27.750  83.718  1.00 82.43           C
ATOM   1923  O   ASP A 135      20.271  28.524  84.308  1.00 84.93           O
ATOM   1924  CB  ASP A 135      17.225  27.921  82.712  1.00 76.52           C
ATOM   1925  CG  ASP A 135      16.363  28.715  81.773  1.00 76.77           C
ATOM   1926  OD1 ASP A 135      16.746  29.870  81.470  1.00 82.00           O
ATOM   1927  OD2 ASP A 135      15.319  28.195  81.337  1.00 75.50           O1-
ATOM   1928  H   ASP A 135      18.568  27.180  80.851  1.00 97.51           H
ATOM   1929  HA  ASP A 135      18.813  29.181  82.440  1.00 94.65           H
ATOM   1930  HB2 ASP A 135      17.067  26.979  82.543  1.00 91.82           H
ATOM   1931  HB3 ASP A 135      16.968  28.146  83.620  1.00 91.82           H
ATOM   1932  N   LYS A 136      19.417  26.452  84.036  1.00 80.77           N
ATOM   1933  CA  LYS A 136      20.019  25.894  85.245  1.00 82.56           C
ATOM   1934  C   LYS A 136      21.521  26.164  85.371  1.00 83.81           C
ATOM   1935  O   LYS A 136      22.087  25.881  86.432  1.00 82.49           O
ATOM   1936  CB  LYS A 136      19.755  24.384  85.315  1.00 80.40           C
ATOM   1937  CG  LYS A 136      18.289  24.008  85.535  1.00 81.59           C
ATOM   1938  CD  LYS A 136      18.094  22.526  85.796  1.00 81.47           C
ATOM   1939  CE  LYS A 136      16.628  22.178  86.007  1.00 82.13           C
ATOM   1940  NZ  LYS A 136      16.024  22.916  87.124  1.00 83.55           N1+
ATOM   1941  H   LYS A 136      19.002  25.870  83.558  1.00 96.93           H
ATOM   1942  HA  LYS A 136      19.589  26.299  86.014  1.00 99.07           H
ATOM   1943  HB2 LYS A 136      20.040  23.980  84.481  1.00 96.47           H
ATOM   1944  HB3 LYS A 136      20.267  24.012  86.050  1.00 96.47           H
ATOM   1945  HG2 LYS A 136      17.949  24.494  86.303  1.00 97.91           H
ATOM   1946  HG3 LYS A 136      17.780  24.242  84.743  1.00 97.91           H
ATOM   1947  HD2 LYS A 136      18.419  22.022  85.033  1.00 97.77           H
ATOM   1948  HD3 LYS A 136      18.583  22.276  86.595  1.00 97.77           H
ATOM   1949  HE2 LYS A 136      16.133  22.394  85.202  1.00 98.56           H
ATOM   1950  HE3 LYS A 136      16.553  21.230  86.198  1.00 98.56           H
ATOM   1951  HZ1 LYS A 136      15.169  22.685  87.214  1.00100.26           H
ATOM   1952  HZ2 LYS A 136      16.455  22.730  87.880  1.00100.26           H
ATOM   1953  HZ3 LYS A 136      16.072  23.791  86.972  1.00100.26           H
ATOM   1954  N   HIS A 137      22.180  26.723  84.348  1.00 84.46           N
ATOM   1955  CA  HIS A 137      23.617  26.989  84.407  1.00 85.42           C
ATOM   1956  C   HIS A 137      23.911  28.449  84.084  1.00 85.74           C
ATOM   1957  O   HIS A 137      25.008  28.778  83.621  1.00 82.09           O
ATOM   1958  CB  HIS A 137      24.381  26.054  83.463  1.00 86.42           C
ATOM   1959  CG  HIS A 137      24.108  24.592  83.699  1.00 84.28           C
ATOM   1960  ND1 HIS A 137      25.100  23.693  84.018  1.00 78.92           N
ATOM   1961  CD2 HIS A 137      22.953  23.879  83.675  1.00 86.25           C
ATOM   1962  CE1 HIS A 137      24.572  22.491  84.176  1.00 79.31           C
ATOM   1963  NE2 HIS A 137      23.271  22.574  83.968  1.00 83.00           N
ATOM   1964  H   HIS A 137      21.812  26.957  83.607  1.00101.35           H
ATOM   1965  HA  HIS A 137      23.929  26.817  85.309  1.00102.50           H
ATOM   1966  HB2 HIS A 137      25.332  26.200  83.581  1.00103.70           H
ATOM   1967  HB3 HIS A 137      24.128  26.258  82.549  1.00103.70           H
ATOM   1968  HD2 HIS A 137      22.105  24.210  83.487  1.00103.50           H
ATOM   1969  HE1 HIS A 137      25.039  21.717  84.391  1.00 95.17           H
ATOM   1970  HE2 HIS A 137      22.713  21.921  84.015  1.00 99.60           H
ATOM   1971  N   GLN A 138      22.924  29.323  84.336  1.00 89.66           N
ATOM   1972  CA  GLN A 138      23.014  30.761  84.103  1.00 88.97           C
ATOM   1973  C   GLN A 138      23.843  30.972  82.860  1.00 91.02           C
ATOM   1974  O   GLN A 138      24.988  31.439  82.921  1.00 89.40           O
ATOM   1975  CB  GLN A 138      23.613  31.514  85.295  1.00 90.44           C
ATOM   1976  CG  GLN A 138      22.754  31.471  86.557  1.00 93.77           C
ATOM   1977  CD  GLN A 138      22.846  30.133  87.266  1.00 95.06           C
ATOM   1978  OE1 GLN A 138      23.944  29.621  87.501  1.00 94.50           O
ATOM   1979  NE2 GLN A 138      21.693  29.549  87.591  1.00 94.25           N
ATOM   1980  H   GLN A 138      22.162  29.087  84.658  1.00107.60           H
ATOM   1981  HA  GLN A 138      22.125  31.113  83.938  1.00106.76           H
ATOM   1982  HB2 GLN A 138      24.474  31.122  85.511  1.00108.53           H
ATOM   1983  HB3 GLN A 138      23.729  32.445  85.049  1.00108.53           H
ATOM   1984  HG2 GLN A 138      23.054  32.159  87.170  1.00112.52           H
ATOM   1985  HG3 GLN A 138      21.826  31.621  86.315  1.00112.52           H
ATOM   1986 HE21 GLN A 138      20.948  29.931  87.398  1.00113.09           H
ATOM   1987 HE22 GLN A 138      21.695  28.789  87.994  1.00113.09           H
ATOM   1988  N   MET A 139      23.281  30.561  81.750  1.00 89.53           N
ATOM   1989  CA  MET A 139      23.996  30.636  80.490  1.00 90.35           C
ATOM   1990  C   MET A 139      23.056  30.758  79.304  1.00 90.16           C
ATOM   1991  O   MET A 139      23.541  30.887  78.175  1.00 89.17           O
ATOM   1992  CB  MET A 139      24.909  29.405  80.344  1.00 92.22           C
ATOM   1993  CG  MET A 139      26.203  29.695  79.575  1.00 94.61           C
ATOM   1994  SD  MET A 139      27.480  28.425  79.757  1.00 86.99           S
ATOM   1995  CE  MET A 139      28.364  28.995  81.225  1.00 90.33           C
ATOM   1996  H   MET A 139      22.488  30.233  81.692  1.00107.43           H
ATOM   1997  HA  MET A 139      24.567  31.420  80.509  1.00108.42           H
ATOM   1998  HB2 MET A 139      25.152  29.087  81.227  1.00110.66           H
ATOM   1999  HB3 MET A 139      24.427  28.712  79.865  1.00110.66           H
ATOM   2000  HG2 MET A 139      25.994  29.770  78.631  1.00113.53           H
ATOM   2001  HG3 MET A 139      26.573  30.533  79.895  1.00113.53           H
ATOM   2002  HE1 MET A 139      29.085  28.376  81.419  1.00108.39           H
ATOM   2003  HE2 MET A 139      28.723  29.879  81.053  1.00108.39           H
ATOM   2004  HE3 MET A 139      27.746  29.029  81.972  1.00108.39           H
ATOM   2005  N   LYS A 140      21.737  30.779  79.519  1.00 88.52           N
ATOM   2006  CA  LYS A 140      20.789  30.918  78.417  1.00 89.55           C
ATOM   2007  C   LYS A 140      21.065  32.135  77.548  1.00 88.54           C
ATOM   2008  O   LYS A 140      20.605  32.185  76.400  1.00 82.81           O
ATOM   2009  CB  LYS A 140      19.374  30.987  78.979  1.00 88.45           C
ATOM   2010  CG  LYS A 140      18.328  31.368  77.943  1.00 89.02           C
ATOM   2011  CD  LYS A 140      16.929  31.210  78.501  1.00 89.00           C
ATOM   2012  CE  LYS A 140      16.575  29.753  78.679  1.00 88.51           C
ATOM   2013  NZ  LYS A 140      16.771  28.987  77.441  1.00 91.20           N1+
ATOM   2014  H   LYS A 140      21.369  30.713  80.293  1.00106.23           H
ATOM   2015  HA  LYS A 140      20.847  30.131  77.852  1.00107.47           H
ATOM   2016  HB2 LYS A 140      19.136  30.117  79.336  1.00106.14           H
ATOM   2017  HB3 LYS A 140      19.349  31.651  79.685  1.00106.14           H
ATOM   2018  HG2 LYS A 140      18.452  32.296  77.687  1.00106.83           H
ATOM   2019  HG3 LYS A 140      18.415  30.790  77.169  1.00106.83           H
ATOM   2020  HD2 LYS A 140      16.878  31.645  79.367  1.00106.80           H
ATOM   2021  HD3 LYS A 140      16.291  31.607  77.887  1.00106.80           H
ATOM   2022  HE2 LYS A 140      17.142  29.368  79.365  1.00106.21           H
ATOM   2023  HE3 LYS A 140      15.643  29.680  78.936  1.00106.21           H
ATOM   2024  HZ1 LYS A 140      16.555  28.134  77.574  1.00109.44           H
ATOM   2025  HZ2 LYS A 140      16.256  29.318  76.794  1.00109.44           H
ATOM   2026  HZ3 LYS A 140      17.622  29.034  77.185  1.00109.44           H
ATOM   2027  N   HIS A 141      21.812  33.106  78.074  1.00 94.73           N
ATOM   2028  CA  HIS A 141      22.097  34.372  77.409  1.00 94.56           C
ATOM   2029  C   HIS A 141      23.330  34.316  76.491  1.00 93.24           C
ATOM   2030  O   HIS A 141      23.993  35.344  76.298  1.00 93.43           O
ATOM   2031  CB  HIS A 141      22.261  35.468  78.472  1.00 89.82           C
ATOM   2032  CG  HIS A 141      23.425  35.263  79.404  1.00 89.56           C
ATOM   2033  ND1 HIS A 141      23.390  34.372  80.456  1.00 87.24           N
ATOM   2034  CD2 HIS A 141      24.645  35.855  79.454  1.00 87.19           C
ATOM   2035  CE1 HIS A 141      24.544  34.415  81.102  1.00 90.11           C
ATOM   2036  NE2 HIS A 141      25.322  35.309  80.517  1.00 84.30           N
ATOM   2037  H   HIS A 141      22.179  33.048  78.849  1.00113.68           H
ATOM   2038  HA  HIS A 141      21.334  34.610  76.859  1.00113.48           H
ATOM   2039  HB2 HIS A 141      21.455  35.502  79.011  1.00107.78           H
ATOM   2040  HB3 HIS A 141      22.390  36.319  78.024  1.00107.78           H
ATOM   2041  HD2 HIS A 141      24.966  36.507  78.873  1.00104.62           H
ATOM   2042  HE1 HIS A 141      24.768  33.904  81.847  1.00108.14           H
ATOM   2043  HE2 HIS A 141      26.122  35.512  80.760  1.00101.16           H
ATOM   2044  N   LYS A 142      23.665  33.156  75.915  1.00 93.25           N
ATOM   2045  CA  LYS A 142      24.871  33.048  75.098  1.00 92.44           C
ATOM   2046  C   LYS A 142      24.594  32.247  73.827  1.00 87.87           C
ATOM   2047  O   LYS A 142      23.679  31.421  73.769  1.00 88.20           O
ATOM   2048  CB  LYS A 142      26.034  32.436  75.907  1.00 87.71           C
ATOM   2049  CG  LYS A 142      26.487  33.325  77.051  1.00 91.37           C
ATOM   2050  CD  LYS A 142      27.594  32.689  77.870  1.00 93.77           C
ATOM   2051  CE  LYS A 142      27.890  33.497  79.131  1.00 94.17           C
ATOM   2052  NZ  LYS A 142      28.762  32.739  80.069  1.00 91.49           N1+
ATOM   2053  H   LYS A 142      23.215  32.427  75.983  1.00111.90           H
ATOM   2054  HA  LYS A 142      25.141  33.940  74.828  1.00110.92           H
ATOM   2055  HB2 LYS A 142      25.746  31.589  76.281  1.00105.25           H
ATOM   2056  HB3 LYS A 142      26.791  32.298  75.317  1.00105.25           H
ATOM   2057  HG2 LYS A 142      26.820  34.162  76.691  1.00109.64           H
ATOM   2058  HG3 LYS A 142      25.734  33.492  77.641  1.00109.64           H
ATOM   2059  HD2 LYS A 142      27.323  31.797  78.137  1.00112.52           H
ATOM   2060  HD3 LYS A 142      28.403  32.650  77.337  1.00112.52           H
ATOM   2061  HE2 LYS A 142      28.347  34.317  78.886  1.00113.01           H
ATOM   2062  HE3 LYS A 142      27.057  33.699  79.585  1.00113.01           H
ATOM   2063  HZ1 LYS A 142      28.923  33.226  80.796  1.00109.79           H
ATOM   2064  HZ2 LYS A 142      28.363  31.981  80.311  1.00109.79           H
ATOM   2065  HZ3 LYS A 142      29.536  32.544  79.675  1.00109.79           H
ATOM   2066  N   LYS A 143      25.379  32.545  72.792  1.00 85.66           N
ATOM   2067  CA  LYS A 143      25.348  31.849  71.508  1.00 83.65           C
ATOM   2068  C   LYS A 143      26.733  31.251  71.354  1.00 86.28           C
ATOM   2069  O   LYS A 143      27.729  31.991  71.280  1.00 83.64           O
ATOM   2070  CB  LYS A 143      25.018  32.796  70.350  1.00 82.45           C
ATOM   2071  CG  LYS A 143      25.151  32.215  68.939  1.00 80.85           C
ATOM   2072  CD  LYS A 143      24.876  33.291  67.880  1.00 79.90           C
ATOM   2073  CE  LYS A 143      25.355  32.895  66.484  1.00 82.91           C
ATOM   2074  NZ  LYS A 143      24.597  31.737  65.935  1.00 84.20           N1+
ATOM   2075  H   LYS A 143      25.963  33.176  72.814  1.00102.80           H
ATOM   2076  HA  LYS A 143      24.693  31.134  71.531  1.00100.39           H
ATOM   2077  HB2 LYS A 143      24.101  33.094  70.454  1.00 98.94           H
ATOM   2078  HB3 LYS A 143      25.613  33.560  70.404  1.00 98.94           H
ATOM   2079  HG2 LYS A 143      26.053  31.882  68.811  1.00 97.02           H
ATOM   2080  HG3 LYS A 143      24.506  31.499  68.824  1.00 97.02           H
ATOM   2081  HD2 LYS A 143      23.920  33.450  67.834  1.00 95.88           H
ATOM   2082  HD3 LYS A 143      25.335  34.107  68.134  1.00 95.88           H
ATOM   2083  HE2 LYS A 143      25.235  33.646  65.882  1.00 99.49           H
ATOM   2084  HE3 LYS A 143      26.292  32.649  66.528  1.00 99.49           H
ATOM   2085  HZ1 LYS A 143      24.900  31.533  65.124  1.00101.04           H
ATOM   2086  HZ2 LYS A 143      24.695  31.030  66.467  1.00101.04           H
ATOM   2087  HZ3 LYS A 143      23.732  31.939  65.879  1.00101.04           H
ATOM   2088  N   LEU A 144      26.799  29.922  71.372  1.00 84.69           N
ATOM   2089  CA  LEU A 144      28.053  29.193  71.256  1.00 82.26           C
ATOM   2090  C   LEU A 144      27.967  28.190  70.116  1.00 70.43           C
ATOM   2091  O   LEU A 144      26.873  27.889  69.620  1.00 71.18           O
ATOM   2092  CB  LEU A 144      28.407  28.464  72.565  1.00 79.23           C
ATOM   2093  CG  LEU A 144      29.314  29.230  73.540  1.00 83.97           C
ATOM   2094  CD1 LEU A 144      28.747  30.620  74.021  1.00 88.62           C
ATOM   2095  CD2 LEU A 144      29.615  28.333  74.733  1.00 80.11           C
ATOM   2096  H   LEU A 144      26.112  29.411  71.453  1.00101.62           H
ATOM   2097  HA  LEU A 144      28.767  29.818  71.056  1.00 98.71           H
ATOM   2098  HB2 LEU A 144      27.583  28.263  73.035  1.00 95.07           H
ATOM   2099  HB3 LEU A 144      28.859  27.636  72.340  1.00 95.07           H
ATOM   2100  HG  LEU A 144      30.157  29.405  73.093  1.00100.76           H
ATOM   2101 HD11 LEU A 144      29.384  31.027  74.629  1.00106.35           H
ATOM   2102 HD12 LEU A 144      28.616  31.192  73.248  1.00106.35           H
ATOM   2103 HD13 LEU A 144      27.902  30.477  74.474  1.00106.35           H
ATOM   2104 HD21 LEU A 144      30.187  28.813  75.352  1.00 96.13           H
ATOM   2105 HD22 LEU A 144      28.780  28.098  75.169  1.00 96.13           H
ATOM   2106 HD23 LEU A 144      30.063  27.532  74.420  1.00 96.13           H
ATOM   2107  N   PRO A 145      29.101  27.677  69.651  1.00 64.39           N
ATOM   2108  CA  PRO A 145      29.049  26.640  68.618  1.00 68.68           C
ATOM   2109  C   PRO A 145      28.455  25.355  69.179  1.00 63.40           C
ATOM   2110  O   PRO A 145      28.704  24.981  70.324  1.00 55.75           O
ATOM   2111  CB  PRO A 145      30.515  26.458  68.218  1.00 70.96           C
ATOM   2112  CG  PRO A 145      31.234  27.693  68.737  1.00 68.50           C
ATOM   2113  CD  PRO A 145      30.482  28.092  69.963  1.00 62.42           C
ATOM   2114  HA  PRO A 145      28.532  26.939  67.853  1.00 82.42           H
ATOM   2115  HB2 PRO A 145      30.869  25.656  68.633  1.00 85.15           H
ATOM   2116  HB3 PRO A 145      30.585  26.402  67.252  1.00 85.15           H
ATOM   2117  HG2 PRO A 145      32.153  27.469  68.955  1.00 82.20           H
ATOM   2118  HG3 PRO A 145      31.201  28.396  68.069  1.00 82.20           H
ATOM   2119  HD2 PRO A 145      30.815  27.612  70.737  1.00 74.91           H
ATOM   2120  HD3 PRO A 145      30.528  29.053  70.092  1.00 74.91           H
ATOM   2121  N   LEU A 146      27.652  24.688  68.365  1.00 62.98           N
ATOM   2122  CA  LEU A 146      27.018  23.445  68.752  1.00 60.04           C
ATOM   2123  C   LEU A 146      27.571  22.308  67.897  1.00 62.16           C
ATOM   2124  O   LEU A 146      27.569  22.388  66.659  1.00 50.56           O
ATOM   2125  CB  LEU A 146      25.505  23.530  68.616  1.00 61.34           C
ATOM   2126  CG  LEU A 146      24.811  22.203  68.866  1.00 58.77           C
ATOM   2127  CD1 LEU A 146      25.272  21.723  70.172  1.00 65.94           C
ATOM   2128  CD2 LEU A 146      23.326  22.357  68.928  1.00 67.27           C
ATOM   2129  H   LEU A 146      27.457  24.943  67.567  1.00 75.58           H
ATOM   2130  HA  LEU A 146      27.228  23.255  69.680  1.00 72.05           H
ATOM   2131  HB2 LEU A 146      25.166  24.171  69.260  1.00 73.61           H
ATOM   2132  HB3 LEU A 146      25.285  23.818  67.716  1.00 73.61           H
ATOM   2133  HG  LEU A 146      25.046  21.558  68.181  1.00 70.53           H
ATOM   2134 HD11 LEU A 146      24.846  20.873  70.364  1.00 79.13           H
ATOM   2135 HD12 LEU A 146      26.235  21.612  70.146  1.00 79.13           H
ATOM   2136 HD13 LEU A 146      25.032  22.374  70.850  1.00 79.13           H
ATOM   2137 HD21 LEU A 146      22.925  21.488  69.089  1.00 80.73           H
ATOM   2138 HD22 LEU A 146      23.102  22.964  69.651  1.00 80.73           H
ATOM   2139 HD23 LEU A 146      23.011  22.716  68.084  1.00 80.73           H
ATOM   2140  N   GLY A 147      28.079  21.271  68.579  1.00 69.02           N
ATOM   2141  CA  GLY A 147      28.441  19.978  68.005  1.00 57.90           C
ATOM   2142  C   GLY A 147      27.415  18.925  68.397  1.00 42.19           C
ATOM   2143  O   GLY A 147      27.173  18.708  69.581  1.00 50.30           O
ATOM   2144  H   GLY A 147      28.229  21.304  69.425  1.00 82.83           H
ATOM   2145  HA2 GLY A 147      28.472  20.043  67.038  1.00 69.48           H
ATOM   2146  HA3 GLY A 147      29.313  19.704  68.331  1.00 69.48           H
ATOM   2147  N   PHE A 148      26.798  18.267  67.425  1.00 38.65           N
ATOM   2148  CA  PHE A 148      25.724  17.305  67.657  1.00 37.29           C
ATOM   2149  C   PHE A 148      26.236  15.881  67.378  1.00 44.81           C
ATOM   2150  O   PHE A 148      26.519  15.537  66.221  1.00 42.82           O
ATOM   2151  CB  PHE A 148      24.562  17.652  66.747  1.00 37.56           C
ATOM   2152  CG  PHE A 148      23.332  16.848  66.978  1.00 40.44           C
ATOM   2153  CD1 PHE A 148      22.320  16.864  66.043  1.00 33.31           C
ATOM   2154  CD2 PHE A 148      23.166  16.111  68.117  1.00 37.24           C
ATOM   2155  CE1 PHE A 148      21.162  16.156  66.249  1.00 41.36           C
ATOM   2156  CE2 PHE A 148      22.025  15.424  68.319  1.00 34.07           C
ATOM   2157  CZ  PHE A 148      21.017  15.440  67.374  1.00 39.65           C
ATOM   2158  H   PHE A 148      26.991  18.363  66.593  1.00 46.38           H
ATOM   2159  HA  PHE A 148      25.427  17.357  68.579  1.00 44.75           H
ATOM   2160  HB2 PHE A 148      24.333  18.585  66.880  1.00 45.08           H
ATOM   2161  HB3 PHE A 148      24.836  17.511  65.827  1.00 45.08           H
ATOM   2162  HD1 PHE A 148      22.419  17.368  65.267  1.00 39.97           H
ATOM   2163  HD2 PHE A 148      23.834  16.099  68.764  1.00 44.69           H
ATOM   2164  HE1 PHE A 148      20.486  16.169  65.610  1.00 49.63           H
ATOM   2165  HE2 PHE A 148      21.923  14.920  69.094  1.00 40.88           H
ATOM   2166  HZ  PHE A 148      20.239  14.950  67.516  1.00 47.58           H
ATOM   2167  N   THR A 149      26.365  15.049  68.418  1.00 44.84           N
ATOM   2168  CA  THR A 149      26.580  13.614  68.219  1.00 37.23           C
ATOM   2169  C   THR A 149      25.234  12.928  68.056  1.00 36.90           C
ATOM   2170  O   THR A 149      24.425  12.913  68.982  1.00 33.79           O
ATOM   2171  CB  THR A 149      27.334  12.979  69.373  1.00 35.05           C
ATOM   2172  OG1 THR A 149      28.648  13.553  69.474  1.00 35.45           O
ATOM   2173  CG2 THR A 149      27.439  11.464  69.159  1.00 39.54           C
ATOM   2174  H   THR A 149      26.330  15.291  69.243  1.00 53.80           H
ATOM   2175  HA  THR A 149      27.093  13.477  67.407  1.00 44.67           H
ATOM   2176  HB  THR A 149      26.849  13.138  70.199  1.00 42.05           H
ATOM   2177  HG1 THR A 149      29.066  13.202  70.113  1.00 42.55           H
ATOM   2178 HG21 THR A 149      27.921  11.058  69.897  1.00 47.45           H
ATOM   2179 HG22 THR A 149      26.553  11.074  69.109  1.00 47.45           H
ATOM   2180 HG23 THR A 149      27.913  11.278  68.334  1.00 47.45           H
ATOM   2181  N   PHE A 150      25.023  12.318  66.897  1.00 32.75           N
ATOM   2182  CA  PHE A 150      23.722  11.801  66.497  1.00 36.02           C
ATOM   2183  C   PHE A 150      23.972  10.379  66.010  1.00 39.79           C
ATOM   2184  O   PHE A 150      24.510  10.196  64.914  1.00 39.98           O
ATOM   2185  CB  PHE A 150      23.099  12.661  65.385  1.00 34.19           C
ATOM   2186  CG  PHE A 150      21.794  12.121  64.844  1.00 27.26           C
ATOM   2187  CD1 PHE A 150      21.724  11.573  63.578  1.00 31.01           C
ATOM   2188  CD2 PHE A 150      20.628  12.225  65.589  1.00 35.74           C
ATOM   2189  CE1 PHE A 150      20.504  11.097  63.056  1.00 40.72           C
ATOM   2190  CE2 PHE A 150      19.413  11.764  65.107  1.00 30.95           C
ATOM   2191  CZ  PHE A 150      19.339  11.195  63.830  1.00 38.06           C
ATOM   2192  H   PHE A 150      25.637  12.189  66.308  1.00 39.30           H
ATOM   2193  HA  PHE A 150      23.122  11.777  67.258  1.00 43.23           H
ATOM   2194  HB2 PHE A 150      22.928  13.548  65.737  1.00 41.03           H
ATOM   2195  HB3 PHE A 150      23.725  12.716  64.646  1.00 41.03           H
ATOM   2196  HD1 PHE A 150      22.497  11.509  63.064  1.00 37.21           H
ATOM   2197  HD2 PHE A 150      20.665  12.602  66.439  1.00 42.89           H
ATOM   2198  HE1 PHE A 150      20.473  10.719  62.207  1.00 48.86           H
ATOM   2199  HE2 PHE A 150      18.648  11.835  65.630  1.00 37.14           H
ATOM   2200  HZ  PHE A 150      18.527  10.881  63.502  1.00 45.67           H
ATOM   2201  N   SER A 151      23.565   9.387  66.798  1.00 41.41           N
ATOM   2202  CA  SER A 151      24.073   8.014  66.669  1.00 31.80           C
ATOM   2203  C   SER A 151      23.179   7.178  65.764  1.00 27.11           C
ATOM   2204  O   SER A 151      22.586   6.210  66.202  1.00 32.86           O
ATOM   2205  CB  SER A 151      24.166   7.349  68.043  1.00 38.26           C
ATOM   2206  OG  SER A 151      25.053   8.028  68.892  1.00 46.77           O
ATOM   2207  H   SER A 151      22.985   9.481  67.426  1.00 49.69           H
ATOM   2208  HA  SER A 151      24.962   8.037  66.281  1.00 38.16           H
ATOM   2209  HB2 SER A 151      23.285   7.346  68.449  1.00 45.92           H
ATOM   2210  HB3 SER A 151      24.478   6.438  67.928  1.00 45.92           H
ATOM   2211  HG  SER A 151      25.086   7.644  69.638  1.00 56.12           H
ATOM   2212  N   PHE A 152      23.054   7.574  64.505  1.00 31.02           N
ATOM   2213  CA  PHE A 152      22.194   6.865  63.564  1.00 31.77           C
ATOM   2214  C   PHE A 152      22.769   7.024  62.171  1.00 29.48           C
ATOM   2215  O   PHE A 152      23.610   7.899  61.926  1.00 32.25           O
ATOM   2216  CB  PHE A 152      20.744   7.373  63.615  1.00 38.34           C
ATOM   2217  CG  PHE A 152      20.145   7.329  64.979  1.00 36.93           C
ATOM   2218  CD1 PHE A 152      20.296   8.397  65.867  1.00 30.04           C
ATOM   2219  CD2 PHE A 152      19.427   6.221  65.372  1.00 36.99           C
ATOM   2220  CE1 PHE A 152      19.727   8.358  67.129  1.00 41.67           C
ATOM   2221  CE2 PHE A 152      18.857   6.153  66.661  1.00 39.35           C
ATOM   2222  CZ  PHE A 152      19.011   7.222  67.540  1.00 45.29           C
ATOM   2223  H   PHE A 152      23.458   8.255  64.168  1.00 37.23           H
ATOM   2224  HA  PHE A 152      22.191   5.921  63.785  1.00 38.12           H
ATOM   2225  HB2 PHE A 152      20.724   8.293  63.310  1.00 46.01           H
ATOM   2226  HB3 PHE A 152      20.199   6.821  63.032  1.00 46.01           H
ATOM   2227  HD1 PHE A 152      20.774   9.150  65.602  1.00 36.05           H
ATOM   2228  HD2 PHE A 152      19.329   5.505  64.787  1.00 44.39           H
ATOM   2229  HE1 PHE A 152      19.839   9.073  67.713  1.00 50.00           H
ATOM   2230  HE2 PHE A 152      18.374   5.401  66.919  1.00 47.21           H
ATOM   2231  HZ  PHE A 152      18.629   7.189  68.387  1.00 54.35           H
ATOM   2232  N   PRO A 153      22.390   6.166  61.243  1.00 27.93           N
ATOM   2233  CA  PRO A 153      22.966   6.269  59.895  1.00 38.34           C
ATOM   2234  C   PRO A 153      22.515   7.558  59.215  1.00 40.20           C
ATOM   2235  O   PRO A 153      21.315   7.827  59.089  1.00 41.60           O
ATOM   2236  CB  PRO A 153      22.442   5.017  59.193  1.00 29.89           C
ATOM   2237  CG  PRO A 153      21.187   4.715  59.884  1.00 34.30           C
ATOM   2238  CD  PRO A 153      21.339   5.141  61.322  1.00 29.36           C
ATOM   2239  HA  PRO A 153      23.934   6.241  59.934  1.00 46.00           H
ATOM   2240  HB2 PRO A 153      22.283   5.207  58.256  1.00 35.87           H
ATOM   2241  HB3 PRO A 153      23.077   4.291  59.297  1.00 35.87           H
ATOM   2242  HG2 PRO A 153      20.465   5.207  59.464  1.00 41.17           H
ATOM   2243  HG3 PRO A 153      21.016   3.762  59.834  1.00 41.17           H
ATOM   2244  HD2 PRO A 153      20.512   5.527  61.652  1.00 35.24           H
ATOM   2245  HD3 PRO A 153      21.631   4.395  61.869  1.00 35.24           H
ATOM   2246  N   VAL A 154      23.490   8.373  58.814  1.00 39.66           N
ATOM   2247  CA  VAL A 154      23.231   9.650  58.151  1.00 43.51           C
ATOM   2248  C   VAL A 154      24.029   9.746  56.851  1.00 40.66           C
ATOM   2249  O   VAL A 154      25.249   9.529  56.846  1.00 36.39           O
ATOM   2250  CB  VAL A 154      23.582  10.839  59.056  1.00 38.96           C
ATOM   2251  CG1 VAL A 154      23.456  12.130  58.267  1.00 47.40           C
ATOM   2252  CG2 VAL A 154      22.640  10.855  60.201  1.00 39.82           C
ATOM   2253  H   VAL A 154      24.327   8.205  58.918  1.00 47.59           H
ATOM   2254  HA  VAL A 154      22.288   9.707  57.930  1.00 52.22           H
ATOM   2255  HB  VAL A 154      24.489  10.753  59.389  1.00 46.75           H
ATOM   2256 HG11 VAL A 154      23.680  12.876  58.846  1.00 56.88           H
ATOM   2257 HG12 VAL A 154      24.067  12.100  57.514  1.00 56.88           H
ATOM   2258 HG13 VAL A 154      22.544  12.218  57.950  1.00 56.88           H
ATOM   2259 HG21 VAL A 154      22.857  11.605  60.778  1.00 47.78           H
ATOM   2260 HG22 VAL A 154      21.736  10.948  59.864  1.00 47.78           H
ATOM   2261 HG23 VAL A 154      22.727  10.023  60.693  1.00 47.78           H
ATOM   2262  N   ARG A 155      23.349  10.131  55.764  1.00 41.96           N
ATOM   2263  CA  ARG A 155      24.017  10.491  54.506  1.00 45.74           C
ATOM   2264  C   ARG A 155      24.344  11.978  54.491  1.00 41.75           C
ATOM   2265  O   ARG A 155      23.457  12.813  54.331  1.00 46.86           O
ATOM   2266  CB  ARG A 155      23.164  10.139  53.301  1.00 45.55           C
ATOM   2267  CG  ARG A 155      23.768  10.662  52.003  1.00 52.72           C
ATOM   2268  CD  ARG A 155      23.402   9.775  50.897  1.00 53.59           C
ATOM   2269  NE  ARG A 155      24.288   8.608  50.882  1.00 64.36           N
ATOM   2270  CZ  ARG A 155      23.889   7.353  50.668  1.00 62.12           C
ATOM   2271  NH1 ARG A 155      22.599   7.067  50.483  1.00 65.50           N
ATOM   2272  NH2 ARG A 155      24.785   6.376  50.658  1.00 62.47           N1+
ATOM   2273  H   ARG A 155      22.492  10.192  55.730  1.00 50.35           H
ATOM   2274  HA  ARG A 155      24.850   9.999  54.439  1.00 54.88           H
ATOM   2275  HB2 ARG A 155      23.091   9.175  53.233  1.00 54.67           H
ATOM   2276  HB3 ARG A 155      22.285  10.535  53.406  1.00 54.67           H
ATOM   2277  HG2 ARG A 155      23.422  11.549  51.817  1.00 63.26           H
ATOM   2278  HG3 ARG A 155      24.735  10.681  52.078  1.00 63.26           H
ATOM   2279  HD2 ARG A 155      22.489   9.468  51.015  1.00 64.30           H
ATOM   2280  HD3 ARG A 155      23.498  10.247  50.055  1.00 64.30           H
ATOM   2281  HE  ARG A 155      25.126   8.742  51.021  1.00 77.23           H
ATOM   2282 HH11 ARG A 155      22.014   7.698  50.485  1.00 78.60           H
ATOM   2283 HH12 ARG A 155      22.354   6.253  50.352  1.00 78.60           H
ATOM   2284 HH21 ARG A 155      25.617   6.554  50.785  1.00 74.97           H
ATOM   2285 HH22 ARG A 155      24.533   5.563  50.533  1.00 74.97           H
ATOM   2286  N   HIS A 156      25.626  12.292  54.641  1.00 44.68           N
ATOM   2287  CA  HIS A 156      26.102  13.661  54.752  1.00 46.28           C
ATOM   2288  C   HIS A 156      26.261  14.276  53.364  1.00 48.63           C
ATOM   2289  O   HIS A 156      26.778  13.640  52.436  1.00 38.86           O
ATOM   2290  CB  HIS A 156      27.457  13.724  55.475  1.00 44.68           C
ATOM   2291  CG  HIS A 156      27.362  13.535  56.950  1.00 47.53           C
ATOM   2292  ND1 HIS A 156      26.446  12.683  57.529  1.00 53.99           N
ATOM   2293  CD2 HIS A 156      28.065  14.082  57.966  1.00 48.58           C
ATOM   2294  CE1 HIS A 156      26.578  12.722  58.841  1.00 47.87           C
ATOM   2295  NE2 HIS A 156      27.559  13.558  59.133  1.00 52.92           N
ATOM   2296  H   HIS A 156      26.257  11.709  54.682  1.00 53.62           H
ATOM   2297  HA  HIS A 156      25.459  14.189  55.252  1.00 55.54           H
ATOM   2298  HB2 HIS A 156      27.858  14.593  55.313  1.00 53.62           H
ATOM   2299  HB3 HIS A 156      28.032  13.026  55.123  1.00 53.62           H
ATOM   2300  HD2 HIS A 156      28.757  14.698  57.891  1.00 58.30           H
ATOM   2301  HE1 HIS A 156      26.078  12.233  59.454  1.00 57.44           H
ATOM   2302  HE2 HIS A 156      27.835  13.747  59.925  1.00 63.50           H
ATOM   2303  N   GLU A 157      25.780  15.510  53.222  1.00 51.22           N
ATOM   2304  CA  GLU A 157      26.231  16.375  52.146  1.00 48.93           C
ATOM   2305  C   GLU A 157      27.425  17.181  52.621  1.00 38.79           C
ATOM   2306  O   GLU A 157      28.352  17.432  51.854  1.00 36.94           O
ATOM   2307  CB  GLU A 157      25.074  17.269  51.668  1.00 48.45           C
ATOM   2308  CG  GLU A 157      25.471  18.225  50.490  1.00 62.03           C
ATOM   2309  CD  GLU A 157      24.432  19.325  50.178  1.00 61.80           C
ATOM   2310  OE1 GLU A 157      23.328  18.980  49.697  1.00 64.03           O
ATOM   2311  OE2 GLU A 157      24.729  20.532  50.402  1.00 62.35           O1-
ATOM   2312  H   GLU A 157      25.191  15.866  53.738  1.00 61.46           H
ATOM   2313  HA  GLU A 157      26.516  15.827  51.398  1.00 58.71           H
ATOM   2314  HB2 GLU A 157      24.347  16.704  51.361  1.00 58.14           H
ATOM   2315  HB3 GLU A 157      24.775  17.818  52.409  1.00 58.14           H
ATOM   2316  HG2 GLU A 157      26.306  18.665  50.716  1.00 74.44           H
ATOM   2317  HG3 GLU A 157      25.588  17.695  49.686  1.00 74.44           H
ATOM   2318  N   ASP A 158      27.481  17.491  53.908  1.00 40.39           N
ATOM   2319  CA  ASP A 158      28.620  18.197  54.456  1.00 38.06           C
ATOM   2320  C   ASP A 158      28.657  17.953  55.960  1.00 44.04           C
ATOM   2321  O   ASP A 158      27.755  17.327  56.534  1.00 42.74           O
ATOM   2322  CB  ASP A 158      28.515  19.678  54.124  1.00 44.74           C
ATOM   2323  CG  ASP A 158      29.803  20.419  54.336  1.00 49.53           C
ATOM   2324  OD1 ASP A 158      29.910  21.542  53.812  1.00 62.09           O
ATOM   2325  OD2 ASP A 158      30.712  19.890  55.004  1.00 50.64           O1-
ATOM   2326  H   ASP A 158      26.871  17.302  54.484  1.00 48.47           H
ATOM   2327  HA  ASP A 158      29.437  17.850  54.066  1.00 45.67           H
ATOM   2328  HB2 ASP A 158      28.264  19.774  53.192  1.00 53.69           H
ATOM   2329  HB3 ASP A 158      27.840  20.081  54.693  1.00 53.69           H
ATOM   2330  N   ILE A 159      29.703  18.485  56.600  1.00 44.73           N
ATOM   2331  CA  ILE A 159      29.919  18.274  58.027  1.00 43.23           C
ATOM   2332  C   ILE A 159      28.728  18.739  58.846  1.00 48.29           C
ATOM   2333  O   ILE A 159      28.503  18.242  59.963  1.00 41.25           O
ATOM   2334  CB  ILE A 159      31.214  18.974  58.469  1.00 44.25           C
ATOM   2335  CG1 ILE A 159      31.552  18.596  59.881  1.00 44.25           C
ATOM   2336  CG2 ILE A 159      31.051  20.473  58.484  1.00 50.99           C
ATOM   2337  CD1 ILE A 159      31.812  17.155  60.078  1.00 50.73           C
ATOM   2338  H   ILE A 159      30.303  18.973  56.225  1.00 53.68           H
ATOM   2339  HA  ILE A 159      30.030  17.323  58.186  1.00 51.88           H
ATOM   2340  HB  ILE A 159      31.942  18.727  57.878  1.00 53.09           H
ATOM   2341 HG12 ILE A 159      32.349  19.079  60.149  1.00 53.10           H
ATOM   2342 HG13 ILE A 159      30.810  18.844  60.455  1.00 53.10           H
ATOM   2343 HG21 ILE A 159      31.885  20.878  58.767  1.00 61.18           H
ATOM   2344 HG22 ILE A 159      30.823  20.774  57.591  1.00 61.18           H
ATOM   2345 HG23 ILE A 159      30.342  20.707  59.104  1.00 61.18           H
ATOM   2346 HD11 ILE A 159      32.021  16.998  61.012  1.00 60.87           H
ATOM   2347 HD12 ILE A 159      31.019  16.655  59.827  1.00 60.87           H
ATOM   2348 HD13 ILE A 159      32.561  16.891  59.521  1.00 60.87           H
ATOM   2349  N   ASP A 160      27.956  19.715  58.338  1.00 45.78           N
ATOM   2350  CA  ASP A 160      26.816  20.239  59.090  1.00 41.51           C
ATOM   2351  C   ASP A 160      25.503  19.988  58.377  1.00 43.77           C
ATOM   2352  O   ASP A 160      24.497  20.641  58.671  1.00 47.78           O
ATOM   2353  CB  ASP A 160      26.975  21.731  59.427  1.00 47.35           C
ATOM   2354  CG  ASP A 160      27.455  22.572  58.258  1.00 50.11           C
ATOM   2355  OD1 ASP A 160      28.214  23.536  58.539  1.00 54.89           O
ATOM   2356  OD2 ASP A 160      27.107  22.277  57.090  1.00 48.26           O1-
ATOM   2357  H   ASP A 160      28.075  20.082  57.570  1.00 54.93           H
ATOM   2358  HA  ASP A 160      26.773  19.764  59.934  1.00 49.81           H
ATOM   2359  HB2 ASP A 160      26.116  22.081  59.712  1.00 56.82           H
ATOM   2360  HB3 ASP A 160      27.622  21.823  60.144  1.00 56.82           H
ATOM   2361  N   LYS A 161      25.472  19.016  57.481  1.00 40.42           N
ATOM   2362  CA  LYS A 161      24.222  18.689  56.829  1.00 44.14           C
ATOM   2363  C   LYS A 161      24.251  17.227  56.398  1.00 45.21           C
ATOM   2364  O   LYS A 161      25.234  16.779  55.804  1.00 38.63           O
ATOM   2365  CB  LYS A 161      24.020  19.623  55.629  1.00 41.22           C
ATOM   2366  CG  LYS A 161      22.832  19.248  54.761  1.00 44.43           C
ATOM   2367  CD  LYS A 161      22.699  20.138  53.500  1.00 51.63           C
ATOM   2368  CE  LYS A 161      21.362  19.877  52.851  1.00 46.58           C
ATOM   2369  NZ  LYS A 161      21.293  20.304  51.461  1.00 46.02           N1+
ATOM   2370  H   LYS A 161      26.146  18.540  57.238  1.00 48.50           H
ATOM   2371  HA  LYS A 161      23.487  18.816  57.449  1.00 52.97           H
ATOM   2372  HB2 LYS A 161      23.877  20.525  55.955  1.00 49.46           H
ATOM   2373  HB3 LYS A 161      24.815  19.595  55.073  1.00 49.46           H
ATOM   2374  HG2 LYS A 161      22.932  18.328  54.469  1.00 53.31           H
ATOM   2375  HG3 LYS A 161      22.019  19.343  55.282  1.00 53.31           H
ATOM   2376  HD2 LYS A 161      22.745  21.073  53.752  1.00 61.95           H
ATOM   2377  HD3 LYS A 161      23.401  19.917  52.868  1.00 61.95           H
ATOM   2378  HE2 LYS A 161      21.182  18.924  52.877  1.00 55.90           H
ATOM   2379  HE3 LYS A 161      20.677  20.355  53.343  1.00 55.90           H
ATOM   2380  HZ1 LYS A 161      20.486  20.128  51.129  1.00 55.23           H
ATOM   2381  HZ2 LYS A 161      21.444  21.180  51.404  1.00 55.23           H
ATOM   2382  HZ3 LYS A 161      21.905  19.873  50.980  1.00 55.23           H
ATOM   2383  N   GLY A 162      23.184  16.494  56.704  1.00 36.69           N
ATOM   2384  CA  GLY A 162      23.001  15.158  56.190  1.00 45.31           C
ATOM   2385  C   GLY A 162      21.642  14.620  56.590  1.00 41.50           C
ATOM   2386  O   GLY A 162      21.079  15.071  57.590  1.00 42.12           O
ATOM   2387  H   GLY A 162      22.546  16.759  57.216  1.00 44.03           H
ATOM   2388  HA2 GLY A 162      23.063  15.165  55.222  1.00 54.37           H
ATOM   2389  HA3 GLY A 162      23.688  14.571  56.544  1.00 54.37           H
ATOM   2390  N   ILE A 163      21.105  13.668  55.835  1.00 39.36           N
ATOM   2391  CA  ILE A 163      19.752  13.164  56.058  1.00 43.13           C
ATOM   2392  C   ILE A 163      19.840  11.839  56.797  1.00 49.88           C
ATOM   2393  O   ILE A 163      20.796  11.065  56.633  1.00 41.37           O
ATOM   2394  CB  ILE A 163      18.946  12.992  54.746  1.00 46.82           C
ATOM   2395  CG1 ILE A 163      19.546  11.885  53.889  1.00 48.27           C
ATOM   2396  CG2 ILE A 163      18.926  14.299  53.948  1.00 50.66           C
ATOM   2397  CD1 ILE A 163      18.775  11.557  52.590  1.00 54.82           C
ATOM   2398  H   ILE A 163      21.509  13.291  55.176  1.00 47.23           H
ATOM   2399  HA  ILE A 163      19.272  13.790  56.623  1.00 51.75           H
ATOM   2400  HB  ILE A 163      18.033  12.751  54.970  1.00 56.19           H
ATOM   2401 HG12 ILE A 163      20.445  12.147  53.636  1.00 57.92           H
ATOM   2402 HG13 ILE A 163      19.582  11.073  54.419  1.00 57.92           H
ATOM   2403 HG21 ILE A 163      18.416  14.163  53.134  1.00 60.80           H
ATOM   2404 HG22 ILE A 163      18.511  14.991  54.487  1.00 60.80           H
ATOM   2405 HG23 ILE A 163      19.837  14.549  53.730  1.00 60.80           H
ATOM   2406 HD11 ILE A 163      19.236  10.844  52.121  1.00 65.78           H
ATOM   2407 HD12 ILE A 163      17.876  11.274  52.820  1.00 65.78           H
ATOM   2408 HD13 ILE A 163      18.740  12.351  52.034  1.00 65.78           H
ATOM   2409  N   LEU A 164      18.814  11.574  57.604  1.00 52.54           N
ATOM   2410  CA  LEU A 164      18.675  10.313  58.308  1.00 47.35           C
ATOM   2411  C   LEU A 164      18.183   9.280  57.324  1.00 47.19           C
ATOM   2412  O   LEU A 164      17.138   9.463  56.701  1.00 47.13           O
ATOM   2413  CB  LEU A 164      17.687  10.428  59.463  1.00 51.46           C
ATOM   2414  CG  LEU A 164      17.191   9.118  60.113  1.00 51.73           C
ATOM   2415  CD1 LEU A 164      18.325   8.489  60.915  1.00 43.24           C
ATOM   2416  CD2 LEU A 164      15.954   9.353  61.013  1.00 53.82           C
ATOM   2417  H   LEU A 164      18.174  12.126  57.761  1.00 63.05           H
ATOM   2418  HA  LEU A 164      19.536  10.032  58.656  1.00 56.83           H
ATOM   2419  HB2 LEU A 164      18.106  10.951  60.165  1.00 61.75           H
ATOM   2420  HB3 LEU A 164      16.903  10.899  59.141  1.00 61.75           H
ATOM   2421  HG  LEU A 164      16.938   8.495  59.414  1.00 62.07           H
ATOM   2422 HD11 LEU A 164      18.006   7.667  61.321  1.00 51.89           H
ATOM   2423 HD12 LEU A 164      19.066   8.299  60.319  1.00 51.89           H
ATOM   2424 HD13 LEU A 164      18.606   9.111  61.605  1.00 51.89           H
ATOM   2425 HD21 LEU A 164      15.679   8.507  61.398  1.00 64.58           H
ATOM   2426 HD22 LEU A 164      16.191   9.976  61.717  1.00 64.58           H
ATOM   2427 HD23 LEU A 164      15.237   9.721  60.473  1.00 64.58           H
ATOM   2428  N   LEU A 165      18.916   8.182  57.209  1.00 50.96           N
ATOM   2429  CA  LEU A 165      18.531   7.155  56.263  1.00 47.77           C
ATOM   2430  C   LEU A 165      17.407   6.312  56.828  1.00 43.65           C
ATOM   2431  O   LEU A 165      16.442   6.012  56.126  1.00 46.88           O
ATOM   2432  CB  LEU A 165      19.751   6.309  55.914  1.00 36.63           C
ATOM   2433  CG  LEU A 165      20.824   7.092  55.192  1.00 43.55           C
ATOM   2434  CD1 LEU A 165      22.070   6.262  54.977  1.00 46.20           C
ATOM   2435  CD2 LEU A 165      20.280   7.558  53.831  1.00 50.49           C
ATOM   2436  H   LEU A 165      19.628   8.011  57.660  1.00 61.15           H
ATOM   2437  HA  LEU A 165      18.212   7.576  55.449  1.00 57.32           H
ATOM   2438  HB2 LEU A 165      20.136   5.958  56.732  1.00 43.95           H
ATOM   2439  HB3 LEU A 165      19.474   5.579  55.338  1.00 43.95           H
ATOM   2440  HG  LEU A 165      21.061   7.875  55.713  1.00 52.26           H
ATOM   2441 HD11 LEU A 165      22.731   6.800  54.513  1.00 55.44           H
ATOM   2442 HD12 LEU A 165      22.416   5.985  55.840  1.00 55.44           H
ATOM   2443 HD13 LEU A 165      21.843   5.484  54.445  1.00 55.44           H
ATOM   2444 HD21 LEU A 165      20.970   8.060  53.370  1.00 60.59           H
ATOM   2445 HD22 LEU A 165      20.031   6.780  53.308  1.00 60.59           H
ATOM   2446 HD23 LEU A 165      19.503   8.120  53.977  1.00 60.59           H
ATOM   2447  N   ASN A 166      17.500   5.965  58.104  1.00 44.77           N
ATOM   2448  CA  ASN A 166      16.453   5.217  58.790  1.00 44.28           C
ATOM   2449  C   ASN A 166      16.849   5.066  60.249  1.00 46.98           C
ATOM   2450  O   ASN A 166      18.042   5.064  60.581  1.00 47.81           O
ATOM   2451  CB  ASN A 166      16.241   3.850  58.141  1.00 50.83           C
ATOM   2452  CG  ASN A 166      17.505   3.015  58.131  1.00 53.35           C
ATOM   2453  OD1 ASN A 166      17.858   2.437  59.160  1.00 54.74           O
ATOM   2454  ND2 ASN A 166      18.216   2.966  56.988  1.00 47.53           N
ATOM   2455  H   ASN A 166      18.173   6.155  58.605  1.00 53.72           H
ATOM   2456  HA  ASN A 166      15.620   5.711  58.747  1.00 53.13           H
ATOM   2457  HB2 ASN A 166      15.563   3.365  58.638  1.00 60.99           H
ATOM   2458  HB3 ASN A 166      15.955   3.975  57.223  1.00 60.99           H
ATOM   2459 HD21 ASN A 166      18.938   2.501  56.950  1.00 57.03           H
ATOM   2460 HD22 ASN A 166      17.947   3.401  56.296  1.00 57.03           H
ATOM   2461  N   TRP A 167      15.867   4.989  61.140  1.00 53.64           N
ATOM   2462  CA  TRP A 167      16.179   4.835  62.552  1.00 46.71           C
ATOM   2463  C   TRP A 167      16.691   3.408  62.832  1.00 41.48           C
ATOM   2464  O   TRP A 167      16.454   2.462  62.069  1.00 46.82           O
ATOM   2465  CB  TRP A 167      14.944   5.115  63.415  1.00 55.80           C
ATOM   2466  CG  TRP A 167      14.435   6.550  63.551  1.00 57.27           C
ATOM   2467  CD1 TRP A 167      13.226   7.021  63.120  1.00 53.51           C
ATOM   2468  CD2 TRP A 167      15.081   7.657  64.206  1.00 54.37           C
ATOM   2469  NE1 TRP A 167      13.090   8.344  63.453  1.00 52.45           N
ATOM   2470  CE2 TRP A 167      14.210   8.760  64.119  1.00 50.28           C
ATOM   2471  CE3 TRP A 167      16.306   7.823  64.848  1.00 50.66           C
ATOM   2472  CZ2 TRP A 167      14.520  10.003  64.662  1.00 44.38           C
ATOM   2473  CZ3 TRP A 167      16.621   9.078  65.370  1.00 51.24           C
ATOM   2474  CH2 TRP A 167      15.732  10.147  65.265  1.00 45.76           C
ATOM   2475  H   TRP A 167      15.028   5.023  60.956  1.00 64.37           H
ATOM   2476  HA  TRP A 167      16.874   5.464  62.799  1.00 56.05           H
ATOM   2477  HB2 TRP A 167      14.210   4.593  63.054  1.00 66.96           H
ATOM   2478  HB3 TRP A 167      15.137   4.803  64.313  1.00 66.96           H
ATOM   2479  HD1 TRP A 167      12.586   6.515  62.673  1.00 64.22           H
ATOM   2480  HE1 TRP A 167      12.406   8.834  63.274  1.00 62.94           H
ATOM   2481  HE3 TRP A 167      16.902   7.113  64.926  1.00 60.79           H
ATOM   2482  HZ2 TRP A 167      13.938  10.723  64.575  1.00 53.25           H
ATOM   2483  HZ3 TRP A 167      17.435   9.201  65.804  1.00 61.49           H
ATOM   2484  HH2 TRP A 167      15.967  10.972  65.625  1.00 54.91           H
ATOM   2485  N   THR A 168      17.416   3.264  63.939  1.00 42.65           N
ATOM   2486  CA  THR A 168      17.874   1.963  64.435  1.00 40.94           C
ATOM   2487  C   THR A 168      17.688   1.930  65.957  1.00 43.47           C
ATOM   2488  O   THR A 168      17.338   2.938  66.582  1.00 41.93           O
ATOM   2489  CB  THR A 168      19.349   1.721  64.069  1.00 33.31           C
ATOM   2490  OG1 THR A 168      20.141   2.774  64.632  1.00 31.21           O
ATOM   2491  CG2 THR A 168      19.602   1.667  62.529  1.00 32.31           C
ATOM   2492  H   THR A 168      17.662   3.922  64.435  1.00 51.18           H
ATOM   2493  HA  THR A 168      17.338   1.258  64.041  1.00 49.13           H
ATOM   2494  HB  THR A 168      19.633   0.874  64.449  1.00 39.97           H
ATOM   2495  HG1 THR A 168      20.951   2.656  64.442  1.00 37.45           H
ATOM   2496 HG21 THR A 168      20.543   1.512  62.353  1.00 38.78           H
ATOM   2497 HG22 THR A 168      19.085   0.948  62.133  1.00 38.78           H
ATOM   2498 HG23 THR A 168      19.338   2.506  62.121  1.00 38.78           H
ATOM   2499  N   LYS A 169      17.952   0.772  66.573  1.00 43.86           N
ATOM   2500  CA  LYS A 169      17.999   0.656  68.035  1.00 42.12           C
ATOM   2501  C   LYS A 169      16.647   0.951  68.694  1.00 43.63           C
ATOM   2502  O   LYS A 169      16.594   1.228  69.891  1.00 50.75           O
ATOM   2503  CB  LYS A 169      19.065   1.576  68.624  1.00 35.34           C
ATOM   2504  CG  LYS A 169      20.470   1.216  68.214  1.00 32.90           C
ATOM   2505  CD  LYS A 169      21.484   2.167  68.801  1.00 26.69           C
ATOM   2506  CE  LYS A 169      21.474   3.496  68.090  1.00 31.66           C
ATOM   2507  NZ  LYS A 169      22.613   4.280  68.546  1.00 36.13           N1+
ATOM   2508  H   LYS A 169      18.109   0.034  66.161  1.00 52.63           H
ATOM   2509  HA  LYS A 169      18.241  -0.255  68.263  1.00 50.54           H
ATOM   2510  HB2 LYS A 169      18.892   2.484  68.329  1.00 42.41           H
ATOM   2511  HB3 LYS A 169      19.017   1.531  69.592  1.00 42.41           H
ATOM   2512  HG2 LYS A 169      20.675   0.322  68.528  1.00 39.48           H
ATOM   2513  HG3 LYS A 169      20.541   1.256  67.247  1.00 39.48           H
ATOM   2514  HD2 LYS A 169      21.275   2.321  69.736  1.00 32.02           H
ATOM   2515  HD3 LYS A 169      22.371   1.783  68.714  1.00 32.02           H
ATOM   2516  HE2 LYS A 169      21.553   3.358  67.133  1.00 37.99           H
ATOM   2517  HE3 LYS A 169      20.659   3.977  68.303  1.00 37.99           H
ATOM   2518  HZ1 LYS A 169      22.623   5.069  68.136  1.00 43.36           H
ATOM   2519  HZ2 LYS A 169      22.560   4.411  69.425  1.00 43.36           H
ATOM   2520  HZ3 LYS A 169      23.370   3.849  68.364  1.00 43.36           H
ATOM   2521  N   GLY A 170      15.562   0.944  67.913  1.00 43.13           N
ATOM   2522  CA  GLY A 170      14.212   1.047  68.417  1.00 52.68           C
ATOM   2523  C   GLY A 170      13.551   2.405  68.278  1.00 54.43           C
ATOM   2524  O   GLY A 170      12.331   2.480  68.409  1.00 58.97           O
ATOM   2525  H   GLY A 170      15.597   0.879  67.056  1.00 51.75           H
ATOM   2526  HA2 GLY A 170      13.657   0.400  67.952  1.00 63.22           H
ATOM   2527  HA3 GLY A 170      14.213   0.814  69.358  1.00 63.22           H
ATOM   2528  N   PHE A 171      14.312   3.482  68.082  1.00 56.18           N
ATOM   2529  CA  PHE A 171      13.706   4.795  67.878  1.00 61.64           C
ATOM   2530  C   PHE A 171      12.740   4.731  66.700  1.00 61.63           C
ATOM   2531  O   PHE A 171      12.921   3.948  65.765  1.00 57.26           O
ATOM   2532  CB  PHE A 171      14.771   5.867  67.627  1.00 57.44           C
ATOM   2533  CG  PHE A 171      15.521   6.278  68.846  1.00 60.32           C
ATOM   2534  CD1 PHE A 171      16.181   5.343  69.634  1.00 66.98           C
ATOM   2535  CD2 PHE A 171      15.572   7.604  69.218  1.00 61.69           C
ATOM   2536  CE1 PHE A 171      16.876   5.738  70.787  1.00 72.57           C
ATOM   2537  CE2 PHE A 171      16.267   8.001  70.364  1.00 69.54           C
ATOM   2538  CZ  PHE A 171      16.917   7.069  71.147  1.00 68.43           C
ATOM   2539  H   PHE A 171      15.172   3.479  68.064  1.00 67.42           H
ATOM   2540  HA  PHE A 171      13.204   5.043  68.670  1.00 73.97           H
ATOM   2541  HB2 PHE A 171      15.414   5.523  66.987  1.00 68.93           H
ATOM   2542  HB3 PHE A 171      14.339   6.657  67.266  1.00 68.93           H
ATOM   2543  HD1 PHE A 171      16.153   4.444  69.399  1.00 80.38           H
ATOM   2544  HD2 PHE A 171      15.135   8.242  68.701  1.00 74.03           H
ATOM   2545  HE1 PHE A 171      17.314   5.103  71.307  1.00 87.08           H
ATOM   2546  HE2 PHE A 171      16.291   8.900  70.601  1.00 83.45           H
ATOM   2547  HZ  PHE A 171      17.381   7.336  71.907  1.00 82.11           H
ATOM   2548  N   LYS A 172      11.684   5.541  66.757  1.00 63.69           N
ATOM   2549  CA  LYS A 172      10.695   5.507  65.682  1.00 71.54           C
ATOM   2550  C   LYS A 172       9.856   6.778  65.670  1.00 72.40           C
ATOM   2551  O   LYS A 172       8.626   6.711  65.750  1.00 77.14           O
ATOM   2552  CB  LYS A 172       9.772   4.275  65.806  1.00 74.03           C
ATOM   2553  CG  LYS A 172       8.940   3.994  64.522  1.00 76.48           C
ATOM   2554  CD  LYS A 172       7.937   2.797  64.644  1.00 79.61           C
ATOM   2555  CE  LYS A 172       7.037   2.651  63.353  1.00 79.78           C
ATOM   2556  NZ  LYS A 172       5.923   1.613  63.454  1.00 77.38           N1+
ATOM   2557  H   LYS A 172      11.520   6.103  67.387  1.00 76.42           H
ATOM   2558  HA  LYS A 172      11.159   5.448  64.832  1.00 85.85           H
ATOM   2559  HB2 LYS A 172      10.317   3.492  65.986  1.00 88.84           H
ATOM   2560  HB3 LYS A 172       9.152   4.420  66.538  1.00 88.84           H
ATOM   2561  HG2 LYS A 172       8.425   4.787  64.306  1.00 91.78           H
ATOM   2562  HG3 LYS A 172       9.550   3.793  63.795  1.00 91.78           H
ATOM   2563  HD2 LYS A 172       8.437   1.973  64.760  1.00 95.53           H
ATOM   2564  HD3 LYS A 172       7.355   2.945  65.405  1.00 95.53           H
ATOM   2565  HE2 LYS A 172       6.622   3.508  63.168  1.00 95.73           H
ATOM   2566  HE3 LYS A 172       7.604   2.398  62.608  1.00 95.73           H
ATOM   2567  HZ1 LYS A 172       5.461   1.589  62.693  1.00 92.86           H
ATOM   2568  HZ2 LYS A 172       6.270   0.809  63.608  1.00 92.86           H
ATOM   2569  HZ3 LYS A 172       5.371   1.823  64.120  1.00 92.86           H
ATOM   2570  N   ALA A 173      10.493   7.939  65.576  1.00 66.42           N
ATOM   2571  CA  ALA A 173       9.746   9.177  65.408  1.00 70.99           C
ATOM   2572  C   ALA A 173       9.428   9.349  63.920  1.00 71.59           C
ATOM   2573  O   ALA A 173      10.327   9.254  63.081  1.00 69.93           O
ATOM   2574  CB  ALA A 173      10.549  10.352  65.968  1.00 68.36           C
ATOM   2575  H   ALA A 173      11.347   8.037  65.606  1.00 79.70           H
ATOM   2576  HA  ALA A 173       8.909   9.118  65.895  1.00 85.19           H
ATOM   2577  HB1 ALA A 173      10.039  11.168  65.849  1.00 82.04           H
ATOM   2578  HB2 ALA A 173      10.714  10.199  66.912  1.00 82.04           H
ATOM   2579  HB3 ALA A 173      11.391  10.414  65.491  1.00 82.04           H
ATOM   2580  N   SER A 174       8.154   9.562  63.578  1.00 75.06           N
ATOM   2581  CA  SER A 174       7.801   9.681  62.168  1.00 68.27           C
ATOM   2582  C   SER A 174       8.235  11.038  61.636  1.00 66.76           C
ATOM   2583  O   SER A 174       8.561  11.960  62.389  1.00 72.52           O
ATOM   2584  CB  SER A 174       6.304   9.508  61.947  1.00 67.15           C
ATOM   2585  OG  SER A 174       5.608  10.530  62.622  1.00 70.90           O
ATOM   2586  H   SER A 174       7.497   9.638  64.128  1.00 90.07           H
ATOM   2587  HA  SER A 174       8.264   8.994  61.663  1.00 81.92           H
ATOM   2588  HB2 SER A 174       6.112   9.562  60.998  1.00 80.58           H
ATOM   2589  HB3 SER A 174       6.027   8.646  62.297  1.00 80.58           H
ATOM   2590  HG  SER A 174       4.781  10.440  62.505  1.00 85.08           H
ATOM   2591  N   GLY A 175       8.247  11.152  60.314  1.00 66.84           N
ATOM   2592  CA  GLY A 175       8.656  12.401  59.704  1.00 69.34           C
ATOM   2593  C   GLY A 175      10.122  12.743  59.849  1.00 70.49           C
ATOM   2594  O   GLY A 175      10.501  13.891  59.601  1.00 69.38           O
ATOM   2595  H   GLY A 175       8.027  10.532  59.760  1.00 80.21           H
ATOM   2596  HA2 GLY A 175       8.451  12.368  58.757  1.00 83.21           H
ATOM   2597  HA3 GLY A 175       8.142  13.124  60.097  1.00 83.21           H
ATOM   2598  N   ALA A 176      10.959  11.785  60.249  1.00 72.05           N
ATOM   2599  CA  ALA A 176      12.399  11.981  60.365  1.00 62.72           C
ATOM   2600  C   ALA A 176      13.156  11.455  59.153  1.00 59.34           C
ATOM   2601  O   ALA A 176      13.907  12.187  58.505  1.00 65.73           O
ATOM   2602  CB  ALA A 176      12.887  11.280  61.625  1.00 63.34           C
ATOM   2603  H   ALA A 176      10.706  10.992  60.465  1.00 86.46           H
ATOM   2604  HA  ALA A 176      12.587  12.928  60.452  1.00 75.26           H
ATOM   2605  HB1 ALA A 176      13.846  11.408  61.705  1.00 76.00           H
ATOM   2606  HB2 ALA A 176      12.437  11.664  62.394  1.00 76.00           H
ATOM   2607  HB3 ALA A 176      12.684  10.334  61.559  1.00 76.00           H
ATOM   2608  N   GLU A 177      12.941  10.200  58.818  1.00 59.83           N
ATOM   2609  CA  GLU A 177      13.682   9.559  57.752  1.00 59.69           C
ATOM   2610  C   GLU A 177      13.594  10.379  56.470  1.00 61.79           C
ATOM   2611  O   GLU A 177      12.504  10.695  55.988  1.00 62.27           O
ATOM   2612  CB  GLU A 177      13.137   8.129  57.561  1.00 59.24           C
ATOM   2613  CG  GLU A 177      13.182   7.271  58.885  1.00 65.88           C
ATOM   2614  CD  GLU A 177      12.715   5.810  58.742  1.00 66.13           C
ATOM   2615  OE1 GLU A 177      13.241   4.939  59.487  1.00 64.72           O
ATOM   2616  OE2 GLU A 177      11.829   5.532  57.902  1.00 64.42           O1-
ATOM   2617  H   GLU A 177      12.363   9.689  59.198  1.00 71.80           H
ATOM   2618  HA  GLU A 177      14.616   9.495  58.007  1.00 71.62           H
ATOM   2619  HB2 GLU A 177      12.214   8.180  57.269  1.00 71.09           H
ATOM   2620  HB3 GLU A 177      13.672   7.675  56.892  1.00 71.09           H
ATOM   2621  HG2 GLU A 177      14.097   7.253  59.209  1.00 79.05           H
ATOM   2622  HG3 GLU A 177      12.613   7.695  59.546  1.00 79.05           H
ATOM   2623  N   GLY A 178      14.756  10.754  55.944  1.00 65.19           N
ATOM   2624  CA  GLY A 178      14.867  11.418  54.661  1.00 59.46           C
ATOM   2625  C   GLY A 178      15.113  12.910  54.747  1.00 59.22           C
ATOM   2626  O   GLY A 178      15.374  13.528  53.713  1.00 64.90           O
ATOM   2627  H   GLY A 178      15.515  10.627  56.328  1.00 78.23           H
ATOM   2628  HA2 GLY A 178      15.598  11.021  54.162  1.00 71.35           H
ATOM   2629  HA3 GLY A 178      14.048  11.277  54.160  1.00 71.35           H
ATOM   2630  N   ASN A 179      15.049  13.501  55.941  1.00 58.10           N
ATOM   2631  CA  ASN A 179      15.156  14.936  56.131  1.00 57.21           C
ATOM   2632  C   ASN A 179      16.485  15.298  56.778  1.00 57.45           C
ATOM   2633  O   ASN A 179      17.133  14.469  57.416  1.00 58.42           O
ATOM   2634  CB  ASN A 179      13.990  15.449  56.976  1.00 58.14           C
ATOM   2635  CG  ASN A 179      12.634  15.124  56.345  1.00 62.56           C
ATOM   2636  OD1 ASN A 179      12.503  15.072  55.117  1.00 64.76           O
ATOM   2637  ND2 ASN A 179      11.635  14.852  57.183  1.00 61.61           N
ATOM   2638  H   ASN A 179      14.940  13.070  56.677  1.00 69.72           H
ATOM   2639  HA  ASN A 179      15.115  15.373  55.266  1.00 68.65           H
ATOM   2640  HB2 ASN A 179      14.024  15.032  57.851  1.00 69.77           H
ATOM   2641  HB3 ASN A 179      14.059  16.413  57.063  1.00 69.77           H
ATOM   2642 HD21 ASN A 179      10.855  14.664  56.875  1.00 73.93           H
ATOM   2643 HD22 ASN A 179      11.771  14.865  58.032  1.00 73.93           H
ATOM   2644  N   ASN A 180      16.895  16.554  56.574  1.00 57.27           N
ATOM   2645  CA  ASN A 180      18.156  17.062  57.100  1.00 54.41           C
ATOM   2646  C   ASN A 180      18.051  17.148  58.614  1.00 58.29           C
ATOM   2647  O   ASN A 180      17.332  17.995  59.145  1.00 62.38           O
ATOM   2648  CB  ASN A 180      18.474  18.424  56.501  1.00 50.57           C
ATOM   2649  CG  ASN A 180      19.784  19.001  56.999  1.00 57.44           C
ATOM   2650  OD1 ASN A 180      20.441  18.441  57.886  1.00 57.60           O
ATOM   2651  ND2 ASN A 180      20.164  20.155  56.446  1.00 58.12           N
ATOM   2652  H   ASN A 180      16.449  17.137  56.126  1.00 68.72           H
ATOM   2653  HA  ASN A 180      18.873  16.450  56.874  1.00 65.29           H
ATOM   2654  HB2 ASN A 180      18.532  18.338  55.537  1.00 60.68           H
ATOM   2655  HB3 ASN A 180      17.766  19.045  56.736  1.00 60.68           H
ATOM   2656 HD21 ASN A 180      20.899  20.527  56.691  1.00 69.75           H
ATOM   2657 HD22 ASN A 180      19.674  20.525  55.844  1.00 69.75           H
ATOM   2658  N   VAL A 181      18.777  16.268  59.303  1.00 55.27           N
ATOM   2659  CA  VAL A 181      18.736  16.206  60.765  1.00 56.37           C
ATOM   2660  C   VAL A 181      19.124  17.546  61.376  1.00 51.87           C
ATOM   2661  O   VAL A 181      18.524  18.008  62.352  1.00 52.14           O
ATOM   2662  CB  VAL A 181      19.661  15.075  61.259  1.00 54.23           C
ATOM   2663  CG1 VAL A 181      19.821  15.116  62.765  1.00 46.81           C
ATOM   2664  CG2 VAL A 181      19.140  13.699  60.760  1.00 49.41           C
ATOM   2665  H   VAL A 181      19.305  15.692  58.945  1.00 66.32           H
ATOM   2666  HA  VAL A 181      17.832  15.998  61.047  1.00 67.65           H
ATOM   2667  HB  VAL A 181      20.540  15.209  60.872  1.00 65.07           H
ATOM   2668 HG11 VAL A 181      20.406  14.394  63.040  1.00 56.17           H
ATOM   2669 HG12 VAL A 181      20.207  15.970  63.018  1.00 56.17           H
ATOM   2670 HG13 VAL A 181      18.949  15.012  63.178  1.00 56.17           H
ATOM   2671 HG21 VAL A 181      19.734  13.003  61.081  1.00 59.29           H
ATOM   2672 HG22 VAL A 181      18.245  13.557  61.106  1.00 59.29           H
ATOM   2673 HG23 VAL A 181      19.125  13.701  59.790  1.00 59.29           H
ATOM   2674  N   VAL A 182      20.186  18.146  60.865  1.00 54.44           N
ATOM   2675  CA  VAL A 182      20.539  19.485  61.293  1.00 55.12           C
ATOM   2676  C   VAL A 182      19.343  20.399  61.098  1.00 63.49           C
ATOM   2677  O   VAL A 182      19.012  21.219  61.962  1.00 64.41           O
ATOM   2678  CB  VAL A 182      21.764  19.978  60.508  1.00 57.62           C
ATOM   2679  CG1 VAL A 182      22.222  21.295  61.037  1.00 57.13           C
ATOM   2680  CG2 VAL A 182      22.884  18.982  60.611  1.00 58.29           C
ATOM   2681  H   VAL A 182      20.711  17.805  60.276  1.00 65.32           H
ATOM   2682  HA  VAL A 182      20.764  19.474  62.236  1.00 66.14           H
ATOM   2683  HB  VAL A 182      21.530  20.085  59.573  1.00 69.14           H
ATOM   2684 HG11 VAL A 182      22.995  21.587  60.528  1.00 68.56           H
ATOM   2685 HG12 VAL A 182      21.503  21.939  60.946  1.00 68.56           H
ATOM   2686 HG13 VAL A 182      22.460  21.193  61.972  1.00 68.56           H
ATOM   2687 HG21 VAL A 182      23.646  19.311  60.109  1.00 69.95           H
ATOM   2688 HG22 VAL A 182      23.124  18.872  61.544  1.00 69.95           H
ATOM   2689 HG23 VAL A 182      22.587  18.134  60.243  1.00 69.95           H
ATOM   2690  N   GLY A 183      18.650  20.237  59.971  1.00 58.63           N
ATOM   2691  CA  GLY A 183      17.488  21.064  59.707  1.00 63.86           C
ATOM   2692  C   GLY A 183      16.416  20.916  60.764  1.00 65.31           C
ATOM   2693  O   GLY A 183      15.862  21.905  61.242  1.00 67.45           O
ATOM   2694  H   GLY A 183      18.832  19.663  59.357  1.00 70.36           H
ATOM   2695  HA2 GLY A 183      17.757  21.995  59.671  1.00 76.64           H
ATOM   2696  HA3 GLY A 183      17.108  20.820  58.849  1.00 76.64           H
ATOM   2697  N   LEU A 184      16.096  19.678  61.134  1.00 63.59           N
ATOM   2698  CA  LEU A 184      15.107  19.469  62.178  1.00 63.29           C
ATOM   2699  C   LEU A 184      15.552  20.093  63.494  1.00 68.74           C
ATOM   2700  O   LEU A 184      14.723  20.604  64.255  1.00 72.82           O
ATOM   2701  CB  LEU A 184      14.848  17.985  62.355  1.00 65.44           C
ATOM   2702  CG  LEU A 184      14.369  17.233  61.104  1.00 70.46           C
ATOM   2703  CD1 LEU A 184      13.965  15.806  61.469  1.00 66.83           C
ATOM   2704  CD2 LEU A 184      13.212  17.926  60.404  1.00 71.29           C
ATOM   2705  H   LEU A 184      16.430  18.959  60.802  1.00 76.31           H
ATOM   2706  HA  LEU A 184      14.274  19.890  61.914  1.00 75.94           H
ATOM   2707  HB2 LEU A 184      15.671  17.564  62.648  1.00 78.53           H
ATOM   2708  HB3 LEU A 184      14.168  17.873  63.038  1.00 78.53           H
ATOM   2709  HG  LEU A 184      15.104  17.179  60.474  1.00 84.56           H
ATOM   2710 HD11 LEU A 184      13.666  15.349  60.668  1.00 80.19           H
ATOM   2711 HD12 LEU A 184      14.733  15.348  61.846  1.00 80.19           H
ATOM   2712 HD13 LEU A 184      13.247  15.839  62.120  1.00 80.19           H
ATOM   2713 HD21 LEU A 184      12.957  17.405  59.626  1.00 85.54           H
ATOM   2714 HD22 LEU A 184      12.464  17.991  61.019  1.00 85.54           H
ATOM   2715 HD23 LEU A 184      13.494  18.813  60.130  1.00 85.54           H
ATOM   2716  N   LEU A 185      16.851  20.059  63.789  1.00 64.12           N
ATOM   2717  CA  LEU A 185      17.330  20.702  65.005  1.00 69.57           C
ATOM   2718  C   LEU A 185      17.063  22.203  64.958  1.00 72.38           C
ATOM   2719  O   LEU A 185      16.449  22.767  65.870  1.00 72.31           O
ATOM   2720  CB  LEU A 185      18.821  20.423  65.221  1.00 66.62           C
ATOM   2721  CG  LEU A 185      19.406  21.002  66.521  1.00 62.22           C
ATOM   2722  CD1 LEU A 185      18.768  20.326  67.692  1.00 62.37           C
ATOM   2723  CD2 LEU A 185      20.920  20.879  66.627  1.00 59.77           C
ATOM   2724  H   LEU A 185      17.460  19.680  63.314  1.00 76.95           H
ATOM   2725  HA  LEU A 185      16.847  20.338  65.763  1.00 83.48           H
ATOM   2726  HB2 LEU A 185      18.956  19.463  65.241  1.00 79.94           H
ATOM   2727  HB3 LEU A 185      19.318  20.806  64.480  1.00 79.94           H
ATOM   2728  HG  LEU A 185      19.183  21.945  66.568  1.00 74.66           H
ATOM   2729 HD11 LEU A 185      19.139  20.693  68.509  1.00 74.85           H
ATOM   2730 HD12 LEU A 185      17.811  20.482  67.663  1.00 74.85           H
ATOM   2731 HD13 LEU A 185      18.950  19.374  67.644  1.00 74.85           H
ATOM   2732 HD21 LEU A 185      21.209  21.264  67.469  1.00 71.72           H
ATOM   2733 HD22 LEU A 185      21.164  19.941  66.591  1.00 71.72           H
ATOM   2734 HD23 LEU A 185      21.328  21.356  65.888  1.00 71.72           H
ATOM   2735  N   ARG A 186      17.522  22.876  63.904  1.00 70.70           N
ATOM   2736  CA  ARG A 186      17.292  24.313  63.816  1.00 75.69           C
ATOM   2737  C   ARG A 186      15.795  24.622  63.810  1.00 76.83           C
ATOM   2738  O   ARG A 186      15.303  25.393  64.643  1.00 75.75           O
ATOM   2739  CB  ARG A 186      17.998  24.870  62.584  1.00 75.06           C
ATOM   2740  CG  ARG A 186      19.525  24.871  62.724  1.00 74.08           C
ATOM   2741  CD  ARG A 186      20.204  24.956  61.364  1.00 70.85           C
ATOM   2742  NE  ARG A 186      21.662  25.001  61.488  1.00 72.93           N
ATOM   2743  CZ  ARG A 186      22.519  24.962  60.465  1.00 73.69           C
ATOM   2744  NH1 ARG A 186      22.065  24.866  59.216  1.00 70.18           N
ATOM   2745  NH2 ARG A 186      23.838  25.018  60.692  1.00 74.00           N1+
ATOM   2746  H   ARG A 186      17.957  22.534  63.245  1.00 84.84           H
ATOM   2747  HA  ARG A 186      17.679  24.740  64.597  1.00 90.83           H
ATOM   2748  HB2 ARG A 186      17.767  24.326  61.815  1.00 90.07           H
ATOM   2749  HB3 ARG A 186      17.709  25.785  62.442  1.00 90.07           H
ATOM   2750  HG2 ARG A 186      19.798  25.640  63.249  1.00 88.89           H
ATOM   2751  HG3 ARG A 186      19.808  24.050  63.156  1.00 88.89           H
ATOM   2752  HD2 ARG A 186      19.968  24.174  60.841  1.00 85.01           H
ATOM   2753  HD3 ARG A 186      19.912  25.763  60.912  1.00 85.01           H
ATOM   2754  HE  ARG A 186      21.992  25.057  62.280  1.00 87.51           H
ATOM   2755 HH11 ARG A 186      21.219  24.832  59.068  1.00 84.22           H
ATOM   2756 HH12 ARG A 186      22.618  24.840  58.559  1.00 84.22           H
ATOM   2757 HH21 ARG A 186      24.134  25.078  61.498  1.00 88.80           H
ATOM   2758 HH22 ARG A 186      24.390  24.989  60.033  1.00 88.80           H
ATOM   2759  N   ASP A 187      15.040  23.954  62.935  1.00 77.16           N
ATOM   2760  CA  ASP A 187      13.596  24.176  62.852  1.00 76.37           C
ATOM   2761  C   ASP A 187      12.919  24.189  64.225  1.00 81.50           C
ATOM   2762  O   ASP A 187      11.861  24.809  64.376  1.00 85.07           O
ATOM   2763  CB  ASP A 187      12.953  23.113  61.950  1.00 72.89           C
ATOM   2764  CG  ASP A 187      13.178  23.382  60.458  1.00 70.77           C
ATOM   2765  OD1 ASP A 187      14.004  24.261  60.114  1.00 66.53           O
ATOM   2766  OD2 ASP A 187      12.526  22.714  59.626  1.00 70.87           O1-
ATOM   2767  H   ASP A 187      15.339  23.369  62.381  1.00 92.59           H
ATOM   2768  HA  ASP A 187      13.441  25.042  62.442  1.00 91.65           H
ATOM   2769  HB2 ASP A 187      13.336  22.247  62.159  1.00 87.47           H
ATOM   2770  HB3 ASP A 187      11.996  23.099  62.110  1.00 87.47           H
ATOM   2771  N   ALA A 188      13.500  23.526  65.235  1.00 81.37           N
ATOM   2772  CA  ALA A 188      12.919  23.500  66.578  1.00 82.58           C
ATOM   2773  C   ALA A 188      13.568  24.492  67.530  1.00 83.47           C
ATOM   2774  O   ALA A 188      12.884  25.026  68.414  1.00 84.28           O
ATOM   2775  CB  ALA A 188      13.020  22.095  67.184  1.00 83.27           C
ATOM   2776  H   ALA A 188      14.234  23.083  65.164  1.00 97.64           H
ATOM   2777  HA  ALA A 188      11.978  23.726  66.513  1.00 99.09           H
ATOM   2778  HB1 ALA A 188      12.628  22.106  68.071  1.00 99.92           H
ATOM   2779  HB2 ALA A 188      12.539  21.472  66.617  1.00 99.92           H
ATOM   2780  HB3 ALA A 188      13.954  21.841  67.237  1.00 99.92           H
ATOM   2781  N   ILE A 189      14.873  24.731  67.380  1.00 82.50           N
ATOM   2782  CA  ILE A 189      15.538  25.789  68.134  1.00 84.96           C
ATOM   2783  C   ILE A 189      14.899  27.138  67.835  1.00 91.45           C
ATOM   2784  O   ILE A 189      14.945  28.055  68.666  1.00 92.89           O
ATOM   2785  CB  ILE A 189      17.047  25.798  67.815  1.00 87.63           C
ATOM   2786  CG1 ILE A 189      17.731  24.590  68.474  1.00 87.40           C
ATOM   2787  CG2 ILE A 189      17.694  27.114  68.249  1.00 86.45           C
ATOM   2788  CD1 ILE A 189      19.256  24.515  68.275  1.00 86.00           C
ATOM   2789  H   ILE A 189      15.391  24.295  66.851  1.00 99.00           H
ATOM   2790  HA  ILE A 189      15.434  25.613  69.082  1.00101.95           H
ATOM   2791  HB  ILE A 189      17.151  25.715  66.854  1.00105.16           H
ATOM   2792 HG12 ILE A 189      17.562  24.623  69.429  1.00104.88           H
ATOM   2793 HG13 ILE A 189      17.348  23.779  68.104  1.00104.88           H
ATOM   2794 HG21 ILE A 189      18.640  27.086  68.034  1.00103.74           H
ATOM   2795 HG22 ILE A 189      17.268  27.846  67.776  1.00103.74           H
ATOM   2796 HG23 ILE A 189      17.575  27.223  69.205  1.00103.74           H
ATOM   2797 HD11 ILE A 189      19.594  23.724  68.724  1.00103.20           H
ATOM   2798 HD12 ILE A 189      19.448  24.464  67.326  1.00103.20           H
ATOM   2799 HD13 ILE A 189      19.662  25.310  68.654  1.00103.20           H
ATOM   2800  N   LYS A 190      14.302  27.290  66.648  1.00 94.22           N
ATOM   2801  CA  LYS A 190      13.649  28.537  66.268  1.00 90.94           C
ATOM   2802  C   LYS A 190      12.188  28.595  66.699  1.00 91.85           C
ATOM   2803  O   LYS A 190      11.643  29.693  66.826  1.00 94.72           O
ATOM   2804  CB  LYS A 190      13.774  28.752  64.757  1.00 89.50           C
ATOM   2805  CG  LYS A 190      15.195  29.214  64.325  1.00 95.53           C
ATOM   2806  CD  LYS A 190      16.317  28.279  64.867  1.00 96.21           C
ATOM   2807  CE  LYS A 190      17.686  28.455  64.186  1.00 95.56           C
ATOM   2808  NZ  LYS A 190      18.675  27.383  64.612  1.00 88.70           N1+
ATOM   2809  H   LYS A 190      14.264  26.679  66.044  1.00113.07           H
ATOM   2810  HA  LYS A 190      14.110  29.270  66.705  1.00109.13           H
ATOM   2811  HB2 LYS A 190      13.580  27.917  64.303  1.00107.40           H
ATOM   2812  HB3 LYS A 190      13.141  29.434  64.482  1.00107.40           H
ATOM   2813  HG2 LYS A 190      15.247  29.216  63.357  1.00114.63           H
ATOM   2814  HG3 LYS A 190      15.356  30.107  64.669  1.00114.63           H
ATOM   2815  HD2 LYS A 190      16.435  28.453  65.813  1.00115.45           H
ATOM   2816  HD3 LYS A 190      16.041  27.358  64.737  1.00115.45           H
ATOM   2817  HE2 LYS A 190      17.574  28.397  63.225  1.00114.67           H
ATOM   2818  HE3 LYS A 190      18.054  29.319  64.429  1.00114.67           H
ATOM   2819  HZ1 LYS A 190      19.455  27.510  64.204  1.00106.45           H
ATOM   2820  HZ2 LYS A 190      18.800  27.417  65.493  1.00106.45           H
ATOM   2821  HZ3 LYS A 190      18.363  26.578  64.396  1.00106.45           H
ATOM   2822  N   ARG A 191      11.553  27.458  66.983  1.00 89.83           N
ATOM   2823  CA  ARG A 191      10.310  27.460  67.739  1.00 91.04           C
ATOM   2824  C   ARG A 191      10.548  27.730  69.220  1.00 91.30           C
ATOM   2825  O   ARG A 191       9.775  27.275  70.067  1.00 90.64           O
ATOM   2826  CB  ARG A 191       9.578  26.129  67.592  1.00 93.43           C
ATOM   2827  CG  ARG A 191       9.562  25.532  66.200  1.00 89.05           C
ATOM   2828  CD  ARG A 191       9.292  24.020  66.291  1.00 90.08           C
ATOM   2829  NE  ARG A 191       9.751  23.275  65.122  1.00 88.57           N
ATOM   2830  CZ  ARG A 191       9.927  21.955  65.091  1.00 90.34           C
ATOM   2831  NH1 ARG A 191       9.691  21.220  66.166  1.00 94.49           N
ATOM   2832  NH2 ARG A 191      10.347  21.359  63.986  1.00 91.99           N1+
ATOM   2833  H   ARG A 191      11.824  26.676  66.748  1.00107.79           H
ATOM   2834  HA  ARG A 191       9.733  28.160  67.395  1.00109.24           H
ATOM   2835  HB2 ARG A 191       9.999  25.482  68.179  1.00112.11           H
ATOM   2836  HB3 ARG A 191       8.655  26.257  67.862  1.00112.11           H
ATOM   2837  HG2 ARG A 191       8.855  25.941  65.677  1.00106.86           H
ATOM   2838  HG3 ARG A 191      10.423  25.668  65.776  1.00106.86           H
ATOM   2839  HD2 ARG A 191       9.752  23.666  67.068  1.00108.10           H
ATOM   2840  HD3 ARG A 191       8.337  23.876  66.379  1.00108.10           H
ATOM   2841  HE  ARG A 191       9.920  23.718  64.405  1.00106.29           H
ATOM   2842 HH11 ARG A 191       9.418  21.593  66.891  1.00113.39           H
ATOM   2843 HH12 ARG A 191       9.808  20.368  66.139  1.00113.39           H
ATOM   2844 HH21 ARG A 191      10.505  21.825  63.280  1.00110.38           H
ATOM   2845 HH22 ARG A 191      10.460  20.507  63.973  1.00110.38           H
ATOM   2846  N   ARG A 192      11.639  28.406  69.551  1.00 90.73           N
ATOM   2847  CA  ARG A 192      11.902  28.825  70.915  1.00 96.68           C
ATOM   2848  C   ARG A 192      12.191  30.316  70.950  1.00 97.58           C
ATOM   2849  O   ARG A 192      11.466  31.083  71.590  1.00 96.92           O
ATOM   2850  CB  ARG A 192      13.087  28.052  71.499  1.00 96.11           C
ATOM   2851  CG  ARG A 192      12.833  26.590  71.625  1.00 97.36           C
ATOM   2852  CD  ARG A 192      11.910  26.327  72.768  1.00 97.36           C
ATOM   2853  NE  ARG A 192      11.531  24.927  72.833  1.00 96.95           N
ATOM   2854  CZ  ARG A 192      10.896  24.383  73.862  1.00 97.91           C
ATOM   2855  NH1 ARG A 192      10.581  25.119  74.918  1.00 94.63           N
ATOM   2856  NH2 ARG A 192      10.585  23.098  73.843  1.00 99.80           N1+
ATOM   2857  H   ARG A 192      12.250  28.638  68.993  1.00108.88           H
ATOM   2858  HA  ARG A 192      11.121  28.650  71.464  1.00116.01           H
ATOM   2859  HB2 ARG A 192      13.856  28.172  70.921  1.00115.33           H
ATOM   2860  HB3 ARG A 192      13.282  28.398  72.384  1.00115.33           H
ATOM   2861  HG2 ARG A 192      12.419  26.261  70.812  1.00116.83           H
ATOM   2862  HG3 ARG A 192      13.670  26.128  71.791  1.00116.83           H
ATOM   2863  HD2 ARG A 192      12.353  26.561  73.599  1.00116.83           H
ATOM   2864  HD3 ARG A 192      11.104  26.855  72.657  1.00116.83           H
ATOM   2865  HE  ARG A 192      11.634  24.449  72.125  1.00116.34           H
ATOM   2866 HH11 ARG A 192      10.782  25.955  74.934  1.00113.56           H
ATOM   2867 HH12 ARG A 192      10.171  24.762  75.584  1.00113.56           H
ATOM   2868 HH21 ARG A 192      10.789  22.616  73.161  1.00119.76           H
ATOM   2869 HH22 ARG A 192      10.176  22.745  74.512  1.00119.76           H
ATOM   2870  N   GLY A 193      13.279  30.735  70.308  1.00 98.79           N
ATOM   2871  CA  GLY A 193      13.780  32.088  70.484  1.00 98.86           C
ATOM   2872  C   GLY A 193      14.407  32.262  71.853  1.00 98.56           C
ATOM   2873  O   GLY A 193      15.301  33.093  72.045  1.00 93.79           O
ATOM   2874  H   GLY A 193      13.743  30.253  69.767  1.00118.55           H
ATOM   2875  HA2 GLY A 193      14.448  32.281  69.807  1.00118.63           H
ATOM   2876  HA3 GLY A 193      13.051  32.722  70.392  1.00118.63           H
ATOM   2877  N   ASP A 194      13.922  31.461  72.808  1.00 97.89           N
ATOM   2878  CA  ASP A 194      14.520  31.343  74.127  1.00 92.69           C
ATOM   2879  C   ASP A 194      16.046  31.302  74.059  1.00 97.29           C
ATOM   2880  O   ASP A 194      16.723  31.840  74.945  1.00 99.27           O
ATOM   2881  CB  ASP A 194      13.956  30.081  74.785  1.00 96.97           C
ATOM   2882  CG  ASP A 194      13.793  30.220  76.284  1.00102.12           C
ATOM   2883  OD1 ASP A 194      13.250  31.259  76.728  1.00100.51           O
ATOM   2884  OD2 ASP A 194      14.172  29.278  77.017  1.00102.65           O1-
ATOM   2885  H   ASP A 194      13.227  30.965  72.705  1.00117.47           H
ATOM   2886  HA  ASP A 194      14.261  32.108  74.665  1.00111.23           H
ATOM   2887  HB2 ASP A 194      13.083  29.891  74.406  1.00116.37           H
ATOM   2888  HB3 ASP A 194      14.559  29.341  74.617  1.00116.37           H
ATOM   2889  N   PHE A 195      16.606  30.682  73.018  1.00 98.15           N
ATOM   2890  CA  PHE A 195      18.054  30.540  72.881  1.00 94.53           C
ATOM   2891  C   PHE A 195      18.414  30.440  71.402  1.00 92.02           C
ATOM   2892  O   PHE A 195      17.552  30.255  70.539  1.00 91.06           O
ATOM   2893  CB  PHE A 195      18.577  29.318  73.657  1.00 97.86           C
ATOM   2894  CG  PHE A 195      18.043  27.975  73.168  1.00 95.42           C
ATOM   2895  CD1 PHE A 195      18.543  27.387  72.021  1.00 92.49           C
ATOM   2896  CD2 PHE A 195      17.071  27.289  73.891  1.00 92.82           C
ATOM   2897  CE1 PHE A 195      18.070  26.169  71.600  1.00 94.63           C
ATOM   2898  CE2 PHE A 195      16.599  26.066  73.468  1.00 91.36           C
ATOM   2899  CZ  PHE A 195      17.095  25.505  72.328  1.00 92.00           C
ATOM   2900  H   PHE A 195      16.161  30.331  72.371  1.00117.78           H
ATOM   2901  HA  PHE A 195      18.484  31.331  73.242  1.00113.43           H
ATOM   2902  HB2 PHE A 195      19.544  29.294  73.581  1.00117.43           H
ATOM   2903  HB3 PHE A 195      18.326  29.413  74.589  1.00117.43           H
ATOM   2904  HD1 PHE A 195      19.197  27.824  71.525  1.00110.98           H
ATOM   2905  HD2 PHE A 195      16.730  27.666  74.670  1.00111.38           H
ATOM   2906  HE1 PHE A 195      18.407  25.786  70.822  1.00113.55           H
ATOM   2907  HE2 PHE A 195      15.944  25.624  73.958  1.00109.63           H
ATOM   2908  HZ  PHE A 195      16.776  24.681  72.038  1.00110.40           H
ATOM   2909  N   GLU A 196      19.712  30.556  71.121  1.00 92.26           N
ATOM   2910  CA  GLU A 196      20.205  30.509  69.746  1.00 90.91           C
ATOM   2911  C   GLU A 196      21.596  29.874  69.727  1.00 90.43           C
ATOM   2912  O   GLU A 196      22.522  30.377  70.381  1.00 85.64           O
ATOM   2913  CB  GLU A 196      20.224  31.918  69.122  1.00 89.51           C
ATOM   2914  CG  GLU A 196      18.820  32.492  68.741  1.00 90.02           C
ATOM   2915  CD  GLU A 196      18.862  33.916  68.131  1.00 90.58           C
ATOM   2916  OE1 GLU A 196      19.424  34.837  68.761  1.00 90.46           O
ATOM   2917  OE2 GLU A 196      18.323  34.125  67.022  1.00 89.09           O1-
ATOM   2918  H   GLU A 196      20.329  30.662  71.711  1.00110.72           H
ATOM   2919  HA  GLU A 196      19.613  29.953  69.216  1.00109.10           H
ATOM   2920  HB2 GLU A 196      20.628  32.531  69.756  1.00107.41           H
ATOM   2921  HB3 GLU A 196      20.758  31.890  68.312  1.00107.41           H
ATOM   2922  HG2 GLU A 196      18.409  31.903  68.088  1.00108.02           H
ATOM   2923  HG3 GLU A 196      18.271  32.528  69.540  1.00108.02           H
ATOM   2924  N   MET A 197      21.732  28.759  68.988  1.00 87.94           N
ATOM   2925  CA  MET A 197      22.995  28.048  68.822  1.00 82.88           C
ATOM   2926  C   MET A 197      23.391  28.001  67.350  1.00 70.84           C
ATOM   2927  O   MET A 197      22.554  28.046  66.446  1.00 67.16           O
ATOM   2928  CB  MET A 197      22.925  26.597  69.368  1.00 82.06           C
ATOM   2929  CG  MET A 197      22.569  26.425  70.840  1.00 74.32           C
ATOM   2930  SD  MET A 197      23.672  27.342  71.904  1.00 79.92           S
ATOM   2931  CE  MET A 197      25.243  26.590  71.643  1.00 77.97           C
ATOM   2932  H   MET A 197      21.081  28.391  68.564  1.00105.52           H
ATOM   2933  HA  MET A 197      23.685  28.517  69.317  1.00 99.46           H
ATOM   2934  HB2 MET A 197      22.257  26.114  68.855  1.00 98.48           H
ATOM   2935  HB3 MET A 197      23.791  26.183  69.234  1.00 98.48           H
ATOM   2936  HG2 MET A 197      21.666  26.747  70.989  1.00 89.19           H
ATOM   2937  HG3 MET A 197      22.632  25.486  71.075  1.00 89.19           H
ATOM   2938  HE1 MET A 197      25.903  27.039  72.194  1.00 93.56           H
ATOM   2939  HE2 MET A 197      25.188  25.653  71.889  1.00 93.56           H
ATOM   2940  HE3 MET A 197      25.481  26.673  70.706  1.00 93.56           H
ATOM   2941  N   ASP A 198      24.689  27.845  67.126  1.00 73.56           N
ATOM   2942  CA  ASP A 198      25.283  27.784  65.791  1.00 71.76           C
ATOM   2943  C   ASP A 198      25.788  26.350  65.526  1.00 68.91           C
ATOM   2944  O   ASP A 198      26.933  26.018  65.842  1.00 65.68           O
ATOM   2945  CB  ASP A 198      26.418  28.837  65.711  1.00 70.92           C
ATOM   2946  CG  ASP A 198      26.758  29.236  64.293  1.00 75.49           C
ATOM   2947  OD1 ASP A 198      27.416  30.295  64.105  1.00 76.16           O
ATOM   2948  OD2 ASP A 198      26.350  28.497  63.365  1.00 77.81           O1-
ATOM   2949  H   ASP A 198      25.270  27.770  67.756  1.00 88.28           H
ATOM   2950  HA  ASP A 198      24.612  28.003  65.126  1.00 86.11           H
ATOM   2951  HB2 ASP A 198      26.142  29.635  66.189  1.00 85.11           H
ATOM   2952  HB3 ASP A 198      27.218  28.469  66.118  1.00 85.11           H
ATOM   2953  N   VAL A 199      24.935  25.498  64.947  1.00 65.05           N
ATOM   2954  CA  VAL A 199      25.269  24.099  64.664  1.00 59.13           C
ATOM   2955  C   VAL A 199      26.389  23.969  63.634  1.00 58.54           C
ATOM   2956  O   VAL A 199      26.155  24.023  62.420  1.00 56.13           O
ATOM   2957  CB  VAL A 199      24.026  23.332  64.186  1.00 59.90           C
ATOM   2958  CG1 VAL A 199      24.361  21.874  64.012  1.00 61.92           C
ATOM   2959  CG2 VAL A 199      22.878  23.511  65.161  1.00 56.13           C
ATOM   2960  H   VAL A 199      24.139  25.713  64.704  1.00 78.06           H
ATOM   2961  HA  VAL A 199      25.574  23.681  65.485  1.00 70.95           H
ATOM   2962  HB  VAL A 199      23.748  23.683  63.326  1.00 71.88           H
ATOM   2963 HG11 VAL A 199      23.568  21.403  63.710  1.00 74.31           H
ATOM   2964 HG12 VAL A 199      25.067  21.789  63.353  1.00 74.31           H
ATOM   2965 HG13 VAL A 199      24.656  21.514  64.863  1.00 74.31           H
ATOM   2966 HG21 VAL A 199      22.109  23.018  64.836  1.00 67.35           H
ATOM   2967 HG22 VAL A 199      23.146  23.172  66.029  1.00 67.35           H
ATOM   2968 HG23 VAL A 199      22.663  24.454  65.226  1.00 67.35           H
ATOM   2969  N   VAL A 200      27.610  23.737  64.113  1.00 56.65           N
ATOM   2970  CA  VAL A 200      28.776  23.699  63.237  1.00 52.93           C
ATOM   2971  C   VAL A 200      29.094  22.286  62.735  1.00 53.46           C
ATOM   2972  O   VAL A 200      29.772  22.140  61.709  1.00 51.96           O
ATOM   2973  CB  VAL A 200      29.980  24.312  63.991  1.00 60.74           C
ATOM   2974  CG1 VAL A 200      31.305  23.992  63.329  1.00 65.92           C
ATOM   2975  CG2 VAL A 200      29.857  25.852  64.107  1.00 66.46           C
ATOM   2976  H   VAL A 200      27.789  23.600  64.943  1.00 67.98           H
ATOM   2977  HA  VAL A 200      28.600  24.254  62.461  1.00 63.52           H
ATOM   2978  HB  VAL A 200      30.003  23.949  64.890  1.00 72.89           H
ATOM   2979 HG11 VAL A 200      32.020  24.400  63.842  1.00 79.10           H
ATOM   2980 HG12 VAL A 200      31.421  23.030  63.306  1.00 79.10           H
ATOM   2981 HG13 VAL A 200      31.300  24.348  62.427  1.00 79.10           H
ATOM   2982 HG21 VAL A 200      30.629  26.195  64.585  1.00 79.75           H
ATOM   2983 HG22 VAL A 200      29.823  26.234  63.216  1.00 79.75           H
ATOM   2984 HG23 VAL A 200      29.045  26.068  64.591  1.00 79.75           H
ATOM   2985  N   ALA A 201      28.652  21.238  63.438  1.00 60.34           N
ATOM   2986  CA  ALA A 201      29.069  19.876  63.108  1.00 50.24           C
ATOM   2987  C   ALA A 201      28.091  18.866  63.667  1.00 40.28           C
ATOM   2988  O   ALA A 201      27.577  19.026  64.766  1.00 48.20           O
ATOM   2989  CB  ALA A 201      30.464  19.560  63.632  1.00 42.63           C
ATOM   2990  H   ALA A 201      28.113  21.291  64.106  1.00 72.41           H
ATOM   2991  HA  ALA A 201      29.084  19.777  62.143  1.00 60.29           H
ATOM   2992  HB1 ALA A 201      30.693  18.650  63.389  1.00 51.15           H
ATOM   2993  HB2 ALA A 201      31.097  20.179  63.237  1.00 51.15           H
ATOM   2994  HB3 ALA A 201      30.467  19.656  64.598  1.00 51.15           H
ATOM   2995  N   MET A 202      27.838  17.840  62.878  1.00 45.47           N
ATOM   2996  CA  MET A 202      27.030  16.697  63.266  1.00 43.97           C
ATOM   2997  C   MET A 202      27.862  15.453  62.991  1.00 42.46           C
ATOM   2998  O   MET A 202      28.331  15.262  61.859  1.00 36.28           O
ATOM   2999  CB  MET A 202      25.721  16.626  62.493  1.00 34.89           C
ATOM   3000  CG  MET A 202      24.809  15.552  62.981  1.00 35.62           C
ATOM   3001  SD  MET A 202      23.377  15.100  62.015  1.00 46.89           S
ATOM   3002  CE  MET A 202      24.064  15.148  60.394  1.00 43.51           C
ATOM   3003  H   MET A 202      28.137  17.779  62.074  1.00 54.56           H
ATOM   3004  HA  MET A 202      26.827  16.750  64.213  1.00 52.77           H
ATOM   3005  HB2 MET A 202      25.258  17.474  62.580  1.00 41.87           H
ATOM   3006  HB3 MET A 202      25.916  16.451  61.559  1.00 41.87           H
ATOM   3007  HG2 MET A 202      25.337  14.745  63.085  1.00 42.74           H
ATOM   3008  HG3 MET A 202      24.479  15.823  63.852  1.00 42.74           H
ATOM   3009  HE1 MET A 202      23.374  14.916  59.752  1.00 52.21           H
ATOM   3010  HE2 MET A 202      24.393  16.043  60.217  1.00 52.21           H
ATOM   3011  HE3 MET A 202      24.793  14.510  60.342  1.00 52.21           H
ATOM   3012  N   VAL A 203      28.056  14.619  64.028  1.00 43.94           N
ATOM   3013  CA  VAL A 203      28.875  13.415  63.919  1.00 38.68           C
ATOM   3014  C   VAL A 203      28.176  12.198  64.514  1.00 36.97           C
ATOM   3015  O   VAL A 203      27.230  12.286  65.313  1.00 38.10           O
ATOM   3016  CB  VAL A 203      30.258  13.580  64.578  1.00 37.04           C
ATOM   3017  CG1 VAL A 203      31.113  14.694  63.857  1.00 35.97           C
ATOM   3018  CG2 VAL A 203      30.086  13.841  66.033  1.00 41.32           C
ATOM   3019  H   VAL A 203      27.718  14.736  64.810  1.00 52.72           H
ATOM   3020  HA  VAL A 203      29.023  13.233  62.977  1.00 46.42           H
ATOM   3021  HB  VAL A 203      30.740  12.743  64.489  1.00 44.45           H
ATOM   3022 HG11 VAL A 203      31.973  14.767  64.300  1.00 43.17           H
ATOM   3023 HG12 VAL A 203      31.239  14.443  62.929  1.00 43.17           H
ATOM   3024 HG13 VAL A 203      30.639  15.539  63.911  1.00 43.17           H
ATOM   3025 HG21 VAL A 203      30.961  13.943  66.440  1.00 49.59           H
ATOM   3026 HG22 VAL A 203      29.570  14.653  66.149  1.00 49.59           H
ATOM   3027 HG23 VAL A 203      29.620  13.091  66.434  1.00 49.59           H
ATOM   3028  N   ASN A 204      28.698  11.037  64.121  1.00 39.02           N
ATOM   3029  CA  ASN A 204      28.277   9.750  64.642  1.00 31.38           C
ATOM   3030  C   ASN A 204      29.063   9.459  65.921  1.00 25.24           C
ATOM   3031  O   ASN A 204      30.137  10.030  66.153  1.00 31.58           O
ATOM   3032  CB  ASN A 204      28.468   8.707  63.540  1.00 33.41           C
ATOM   3033  CG  ASN A 204      27.958   7.331  63.925  1.00 31.61           C
ATOM   3034  OD1 ASN A 204      28.750   6.467  64.291  1.00 29.38           O
ATOM   3035  ND2 ASN A 204      26.646   7.116  63.818  1.00 28.62           N
ATOM   3036  H   ASN A 204      29.321  10.974  63.531  1.00 46.82           H
ATOM   3037  HA  ASN A 204      27.334   9.787  64.866  1.00 37.66           H
ATOM   3038  HB2 ASN A 204      27.986   8.993  62.748  1.00 40.09           H
ATOM   3039  HB3 ASN A 204      29.414   8.630  63.341  1.00 40.09           H
ATOM   3040 HD21 ASN A 204      26.318   6.349  64.026  1.00 34.34           H
ATOM   3041 HD22 ASN A 204      26.129   7.745  63.540  1.00 34.34           H
ATOM   3042  N   ASP A 205      28.503   8.602  66.797  1.00 30.44           N
ATOM   3043  CA  ASP A 205      29.211   8.318  68.054  1.00 23.22           C
ATOM   3044  C   ASP A 205      30.539   7.579  67.825  1.00 26.07           C
ATOM   3045  O   ASP A 205      31.511   7.849  68.541  1.00 25.47           O
ATOM   3046  CB  ASP A 205      28.297   7.592  69.058  1.00 27.63           C
ATOM   3047  CG  ASP A 205      27.584   6.415  68.484  1.00 33.37           C
ATOM   3048  OD1 ASP A 205      27.049   5.588  69.305  1.00 29.44           O
ATOM   3049  OD2 ASP A 205      27.573   6.303  67.230  1.00 30.96           O1-
ATOM   3050  H   ASP A 205      27.753   8.194  66.693  1.00 36.53           H
ATOM   3051  HA  ASP A 205      29.439   9.170  68.458  1.00 27.86           H
ATOM   3052  HB2 ASP A 205      28.837   7.277  69.801  1.00 33.16           H
ATOM   3053  HB3 ASP A 205      27.628   8.216  69.379  1.00 33.16           H
ATOM   3054  N   THR A 206      30.646   6.729  66.789  1.00 23.57           N
ATOM   3055  CA  THR A 206      31.940   6.145  66.454  1.00 21.78           C
ATOM   3056  C   THR A 206      32.961   7.234  66.192  1.00 24.27           C
ATOM   3057  O   THR A 206      34.060   7.246  66.766  1.00 24.67           O
ATOM   3058  CB  THR A 206      31.834   5.234  65.211  1.00 27.79           C
ATOM   3059  OG1 THR A 206      31.339   5.991  64.081  1.00 28.26           O
ATOM   3060  CG2 THR A 206      30.945   4.035  65.487  1.00 17.44           C
ATOM   3061  H   THR A 206      29.997   6.485  66.280  1.00 28.28           H
ATOM   3062  HA  THR A 206      32.252   5.609  67.200  1.00 26.14           H
ATOM   3063  HB  THR A 206      32.719   4.900  64.996  1.00 33.35           H
ATOM   3064  HG1 THR A 206      30.579   6.303  64.255  1.00 33.91           H
ATOM   3065 HG21 THR A 206      30.890   3.474  64.697  1.00 20.93           H
ATOM   3066 HG22 THR A 206      31.309   3.513  66.218  1.00 20.93           H
ATOM   3067 HG23 THR A 206      30.052   4.332  65.725  1.00 20.93           H
ATOM   3068  N   VAL A 207      32.590   8.169  65.323  1.00 20.80           N
ATOM   3069  CA  VAL A 207      33.477   9.259  64.909  1.00 25.40           C
ATOM   3070  C   VAL A 207      33.894  10.116  66.119  1.00 20.45           C
ATOM   3071  O   VAL A 207      35.068  10.462  66.294  1.00 27.18           O
ATOM   3072  CB  VAL A 207      32.772  10.102  63.816  1.00 28.96           C
ATOM   3073  CG1 VAL A 207      33.552  11.354  63.460  1.00 30.07           C
ATOM   3074  CG2 VAL A 207      32.515   9.265  62.575  1.00 25.19           C
ATOM   3075  H   VAL A 207      31.815   8.197  64.951  1.00 24.96           H
ATOM   3076  HA  VAL A 207      34.282   8.880  64.521  1.00 30.48           H
ATOM   3077  HB  VAL A 207      31.910  10.385  64.158  1.00 34.75           H
ATOM   3078 HG11 VAL A 207      33.069  11.842  62.776  1.00 36.08           H
ATOM   3079 HG12 VAL A 207      33.646  11.903  64.255  1.00 36.08           H
ATOM   3080 HG13 VAL A 207      34.427  11.097  63.130  1.00 36.08           H
ATOM   3081 HG21 VAL A 207      32.074   9.816  61.909  1.00 30.23           H
ATOM   3082 HG22 VAL A 207      33.363   8.944  62.230  1.00 30.23           H
ATOM   3083 HG23 VAL A 207      31.948   8.515  62.812  1.00 30.23           H
ATOM   3084  N   ALA A 208      32.940  10.484  66.960  1.00 22.72           N
ATOM   3085  CA  ALA A 208      33.295  11.271  68.134  1.00 27.20           C
ATOM   3086  C   ALA A 208      34.289  10.531  69.025  1.00 34.40           C
ATOM   3087  O   ALA A 208      35.272  11.120  69.509  1.00 27.25           O
ATOM   3088  CB  ALA A 208      32.016  11.645  68.881  1.00 31.76           C
ATOM   3089  H   ALA A 208      32.104  10.300  66.881  1.00 27.26           H
ATOM   3090  HA  ALA A 208      33.718  12.094  67.841  1.00 32.64           H
ATOM   3091  HB1 ALA A 208      32.249  12.169  69.663  1.00 38.11           H
ATOM   3092  HB2 ALA A 208      31.447  12.165  68.292  1.00 38.11           H
ATOM   3093  HB3 ALA A 208      31.559  10.833  69.151  1.00 38.11           H
ATOM   3094  N   THR A 209      34.067   9.226  69.241  1.00 29.89           N
ATOM   3095  CA  THR A 209      35.009   8.461  70.059  1.00 27.15           C
ATOM   3096  C   THR A 209      36.374   8.424  69.396  1.00 23.34           C
ATOM   3097  O   THR A 209      37.400   8.638  70.050  1.00 28.36           O
ATOM   3098  CB  THR A 209      34.445   7.051  70.289  1.00 38.41           C
ATOM   3099  OG1 THR A 209      33.326   7.120  71.173  1.00 38.93           O
ATOM   3100  CG2 THR A 209      35.443   6.124  70.862  1.00 33.68           C
ATOM   3101  H   THR A 209      33.400   8.777  68.936  1.00 35.86           H
ATOM   3102  HA  THR A 209      35.104   8.893  70.923  1.00 32.58           H
ATOM   3103  HB  THR A 209      34.153   6.687  69.439  1.00 46.09           H
ATOM   3104  HG1 THR A 209      32.727   7.605  70.840  1.00 46.72           H
ATOM   3105 HG21 THR A 209      35.047   5.248  70.990  1.00 40.41           H
ATOM   3106 HG22 THR A 209      36.201   6.042  70.262  1.00 40.41           H
ATOM   3107 HG23 THR A 209      35.753   6.458  71.718  1.00 40.41           H
ATOM   3108  N   MET A 210      36.411   8.220  68.075  1.00 31.07           N
ATOM   3109  CA  MET A 210      37.704   8.171  67.399  1.00 26.43           C
ATOM   3110  C   MET A 210      38.459   9.493  67.550  1.00 30.25           C
ATOM   3111  O   MET A 210      39.656   9.507  67.868  1.00 33.42           O
ATOM   3112  CB  MET A 210      37.529   7.827  65.932  1.00 24.99           C
ATOM   3113  CG  MET A 210      38.885   7.774  65.132  1.00 23.51           C
ATOM   3114  SD  MET A 210      38.604   7.763  63.321  1.00 32.62           S
ATOM   3115  CE  MET A 210      38.096   9.498  63.128  1.00 38.02           C
ATOM   3116  H   MET A 210      35.727   8.111  67.566  1.00 37.28           H
ATOM   3117  HA  MET A 210      38.235   7.466  67.802  1.00 31.72           H
ATOM   3118  HB2 MET A 210      37.108   6.956  65.862  1.00 29.98           H
ATOM   3119  HB3 MET A 210      36.966   8.500  65.518  1.00 29.98           H
ATOM   3120  HG2 MET A 210      39.417   8.555  65.351  1.00 28.21           H
ATOM   3121  HG3 MET A 210      39.365   6.965  65.369  1.00 28.21           H
ATOM   3122  HE1 MET A 210      37.902   9.668  62.193  1.00 45.62           H
ATOM   3123  HE2 MET A 210      37.303   9.656  63.665  1.00 45.62           H
ATOM   3124  HE3 MET A 210      38.817  10.073  63.427  1.00 45.62           H
ATOM   3125  N   ILE A 211      37.773  10.621  67.351  1.00 33.48           N
ATOM   3126  CA  ILE A 211      38.450  11.922  67.405  1.00 36.31           C
ATOM   3127  C   ILE A 211      38.997  12.167  68.818  1.00 27.88           C
ATOM   3128  O   ILE A 211      40.182  12.483  69.016  1.00 33.48           O
ATOM   3129  CB  ILE A 211      37.473  13.036  66.927  1.00 36.99           C
ATOM   3130  CG1 ILE A 211      37.070  12.827  65.442  1.00 22.12           C
ATOM   3131  CG2 ILE A 211      38.092  14.452  67.093  1.00 38.11           C
ATOM   3132  CD1 ILE A 211      38.226  13.048  64.453  1.00 33.74           C
ATOM   3133  H   ILE A 211      36.930  10.662  67.187  1.00 40.18           H
ATOM   3134  HA  ILE A 211      39.203  11.907  66.795  1.00 43.58           H
ATOM   3135  HB  ILE A 211      36.670  12.990  67.469  1.00 44.39           H
ATOM   3136 HG12 ILE A 211      36.753  11.917  65.329  1.00 26.55           H
ATOM   3137 HG13 ILE A 211      36.363  13.452  65.218  1.00 26.55           H
ATOM   3138 HG21 ILE A 211      37.453  15.113  66.784  1.00 45.73           H
ATOM   3139 HG22 ILE A 211      38.295  14.599  68.030  1.00 45.73           H
ATOM   3140 HG23 ILE A 211      38.904  14.505  66.565  1.00 45.73           H
ATOM   3141 HD11 ILE A 211      37.902  12.901  63.551  1.00 40.49           H
ATOM   3142 HD12 ILE A 211      38.549  13.958  64.545  1.00 40.49           H
ATOM   3143 HD13 ILE A 211      38.939  12.422  64.656  1.00 40.49           H
ATOM   3144  N   SER A 212      38.171  11.933  69.823  1.00 31.36           N
ATOM   3145  CA  SER A 212      38.611  12.190  71.194  1.00 37.19           C
ATOM   3146  C   SER A 212      39.821  11.348  71.569  1.00 35.41           C
ATOM   3147  O   SER A 212      40.693  11.810  72.307  1.00 48.15           O
ATOM   3148  CB  SER A 212      37.455  11.953  72.153  1.00 37.87           C
ATOM   3149  OG  SER A 212      37.193  10.561  72.340  1.00 47.53           O
ATOM   3150  H   SER A 212      37.369  11.632  69.749  1.00 37.64           H
ATOM   3151  HA  SER A 212      38.868  13.123  71.267  1.00 44.63           H
ATOM   3152  HB2 SER A 212      37.675  12.348  73.011  1.00 45.45           H
ATOM   3153  HB3 SER A 212      36.659  12.375  71.792  1.00 45.45           H
ATOM   3154  HG  SER A 212      36.997  10.204  71.605  1.00 57.04           H
ATOM   3155  N   CYS A 213      39.921  10.135  71.059  1.00 33.19           N
ATOM   3156  CA  CYS A 213      41.076   9.316  71.403  1.00 38.67           C
ATOM   3157  C   CYS A 213      42.300   9.691  70.591  1.00 47.44           C
ATOM   3158  O   CYS A 213      43.436   9.478  71.048  1.00 35.22           O
ATOM   3159  CB  CYS A 213      40.749   7.833  71.182  1.00 39.73           C
ATOM   3160  SG  CYS A 213      39.486   7.174  72.289  1.00 37.09           S
ATOM   3161  H   CYS A 213      39.355   9.767  70.526  1.00 39.83           H
ATOM   3162  HA  CYS A 213      41.286   9.443  72.341  1.00 46.40           H
ATOM   3163  HB2 CYS A 213      40.433   7.716  70.273  1.00 47.67           H
ATOM   3164  HB3 CYS A 213      41.558   7.314  71.316  1.00 47.67           H
ATOM   3165  HG  CYS A 213      38.468   7.789  72.130  1.00 44.51           H
ATOM   3166  N   TYR A 214      42.079  10.221  69.375  1.00 48.16           N
ATOM   3167  CA  TYR A 214      43.191  10.677  68.534  1.00 43.61           C
ATOM   3168  C   TYR A 214      44.122  11.609  69.296  1.00 37.75           C
ATOM   3169  O   TYR A 214      45.340  11.439  69.277  1.00 42.24           O
ATOM   3170  CB  TYR A 214      42.674  11.393  67.266  1.00 50.59           C
ATOM   3171  CG  TYR A 214      43.780  12.091  66.507  1.00 44.39           C
ATOM   3172  CD1 TYR A 214      44.503  11.420  65.551  1.00 46.11           C
ATOM   3173  CD2 TYR A 214      44.126  13.420  66.785  1.00 46.63           C
ATOM   3174  CE1 TYR A 214      45.527  12.042  64.880  1.00 49.57           C
ATOM   3175  CE2 TYR A 214      45.139  14.043  66.109  1.00 47.71           C
ATOM   3176  CZ  TYR A 214      45.832  13.351  65.162  1.00 45.75           C
ATOM   3177  OH  TYR A 214      46.853  13.945  64.481  1.00 62.53           O
ATOM   3178  H   TYR A 214      41.302  10.325  69.021  1.00 57.79           H
ATOM   3179  HA  TYR A 214      43.708   9.906  68.251  1.00 52.33           H
ATOM   3180  HB2 TYR A 214      42.270  10.738  66.675  1.00 60.71           H
ATOM   3181  HB3 TYR A 214      42.018  12.059  67.523  1.00 60.71           H
ATOM   3182  HD1 TYR A 214      44.299  10.533  65.359  1.00 55.33           H
ATOM   3183  HD2 TYR A 214      43.651  13.890  67.431  1.00 55.95           H
ATOM   3184  HE1 TYR A 214      46.006  11.581  64.229  1.00 59.48           H
ATOM   3185  HE2 TYR A 214      45.356  14.928  66.298  1.00 57.25           H
ATOM   3186  HH  TYR A 214      46.945  14.740  64.737  1.00 75.04           H
ATOM   3187  N   TYR A 215      43.573  12.618  69.952  1.00 42.17           N
ATOM   3188  CA  TYR A 215      44.430  13.560  70.667  1.00 46.68           C
ATOM   3189  C   TYR A 215      45.225  12.894  71.756  1.00 50.50           C
ATOM   3190  O   TYR A 215      46.294  13.397  72.124  1.00 55.79           O
ATOM   3191  CB  TYR A 215      43.578  14.706  71.199  1.00 50.21           C
ATOM   3192  CG  TYR A 215      43.147  15.545  70.000  1.00 59.80           C
ATOM   3193  CD1 TYR A 215      41.868  15.436  69.444  1.00 56.40           C
ATOM   3194  CD2 TYR A 215      44.074  16.367  69.361  1.00 61.98           C
ATOM   3195  CE1 TYR A 215      41.512  16.176  68.308  1.00 62.14           C
ATOM   3196  CE2 TYR A 215      43.743  17.098  68.242  1.00 64.09           C
ATOM   3197  CZ  TYR A 215      42.471  17.011  67.713  1.00 64.71           C
ATOM   3198  OH  TYR A 215      42.209  17.788  66.604  1.00 58.24           O
ATOM   3199  H   TYR A 215      42.730  12.781  70.001  1.00 50.61           H
ATOM   3200  HA  TYR A 215      45.063  13.937  70.036  1.00 56.02           H
ATOM   3201  HB2 TYR A 215      42.789  14.358  71.643  1.00 60.26           H
ATOM   3202  HB3 TYR A 215      44.102  15.259  71.801  1.00 60.26           H
ATOM   3203  HD1 TYR A 215      41.240  14.879  69.844  1.00 67.68           H
ATOM   3204  HD2 TYR A 215      44.935  16.433  69.706  1.00 74.37           H
ATOM   3205  HE1 TYR A 215      40.653  16.117  67.956  1.00 74.57           H
ATOM   3206  HE2 TYR A 215      44.373  17.657  67.849  1.00 76.90           H
ATOM   3207  HH  TYR A 215      42.896  18.220  66.387  1.00 69.88           H
ATOM   3208  N   GLU A 216      44.746  11.753  72.242  1.00 47.65           N
ATOM   3209  CA  GLU A 216      45.533  10.932  73.149  1.00 44.52           C
ATOM   3210  C   GLU A 216      46.570  10.142  72.385  1.00 42.61           C
ATOM   3211  O   GLU A 216      47.726  10.083  72.800  1.00 41.54           O
ATOM   3212  CB  GLU A 216      44.619   9.981  73.930  1.00 47.21           C
ATOM   3213  CG  GLU A 216      45.023   9.715  75.321  1.00 56.31           C
ATOM   3214  CD  GLU A 216      45.086  11.001  76.130  1.00 66.40           C
ATOM   3215  OE1 GLU A 216      44.474  12.015  75.680  1.00 60.17           O
ATOM   3216  OE2 GLU A 216      45.752  10.994  77.200  1.00 68.06           O1-
ATOM   3217  H   GLU A 216      43.968  11.434  72.061  1.00 57.18           H
ATOM   3218  HA  GLU A 216      45.992  11.504  73.784  1.00 53.42           H
ATOM   3219  HB2 GLU A 216      43.728  10.363  73.955  1.00 56.65           H
ATOM   3220  HB3 GLU A 216      44.593   9.130  73.466  1.00 56.65           H
ATOM   3221  HG2 GLU A 216      44.376   9.124  75.736  1.00 67.57           H
ATOM   3222  HG3 GLU A 216      45.903   9.307  75.327  1.00 67.57           H
ATOM   3223  N   ASP A 217      46.176   9.542  71.253  1.00 43.83           N
ATOM   3224  CA  ASP A 217      47.062   8.660  70.475  1.00 43.46           C
ATOM   3225  C   ASP A 217      46.841   8.916  68.979  1.00 39.89           C
ATOM   3226  O   ASP A 217      45.843   8.474  68.389  1.00 34.61           O
ATOM   3227  CB  ASP A 217      46.814   7.199  70.860  1.00 37.21           C
ATOM   3228  CG  ASP A 217      47.765   6.209  70.203  1.00 35.75           C
ATOM   3229  OD1 ASP A 217      48.541   6.520  69.284  1.00 42.48           O
ATOM   3230  OD2 ASP A 217      47.730   5.044  70.618  1.00 46.48           O1-
ATOM   3231  H   ASP A 217      45.392   9.632  70.911  1.00 52.60           H
ATOM   3232  HA  ASP A 217      47.985   8.873  70.684  1.00 52.15           H
ATOM   3233  HB2 ASP A 217      46.912   7.109  71.820  1.00 44.65           H
ATOM   3234  HB3 ASP A 217      45.911   6.958  70.599  1.00 44.65           H
ATOM   3235  N   HIS A 218      47.810   9.604  68.362  1.00 46.14           N
ATOM   3236  CA  HIS A 218      47.679  10.008  66.966  1.00 47.62           C
ATOM   3237  C   HIS A 218      47.544   8.814  66.029  1.00 41.14           C
ATOM   3238  O   HIS A 218      47.026   8.973  64.921  1.00 41.25           O
ATOM   3239  CB  HIS A 218      48.860  10.891  66.575  1.00 44.89           C
ATOM   3240  CG  HIS A 218      48.784  12.269  67.158  1.00 52.74           C
ATOM   3241  ND1 HIS A 218      49.394  13.362  66.579  1.00 58.98           N
ATOM   3242  CD2 HIS A 218      48.156  12.734  68.264  1.00 56.53           C
ATOM   3243  CE1 HIS A 218      49.145  14.440  67.305  1.00 60.49           C
ATOM   3244  NE2 HIS A 218      48.397  14.085  68.334  1.00 64.17           N
ATOM   3245  H   HIS A 218      48.548   9.847  68.732  1.00 55.36           H
ATOM   3246  HA  HIS A 218      46.874  10.541  66.875  1.00 57.15           H
ATOM   3247  HB2 HIS A 218      48.883  10.976  65.609  1.00 53.86           H
ATOM   3248  HB3 HIS A 218      49.679  10.478  66.891  1.00 53.86           H
ATOM   3249  HD2 HIS A 218      47.654  12.232  68.866  1.00 67.84           H
ATOM   3250  HE1 HIS A 218      49.449  15.300  67.124  1.00 72.59           H
ATOM   3251  HE2 HIS A 218      48.110  14.614  68.948  1.00 77.00           H
ATOM   3252  N   GLN A 219      47.913   7.614  66.473  1.00 39.67           N
ATOM   3253  CA  GLN A 219      47.654   6.406  65.694  1.00 40.99           C
ATOM   3254  C   GLN A 219      46.203   5.922  65.764  1.00 33.98           C
ATOM   3255  O   GLN A 219      45.871   4.920  65.114  1.00 30.55           O
ATOM   3256  CB  GLN A 219      48.567   5.265  66.152  1.00 45.89           C
ATOM   3257  CG  GLN A 219      50.050   5.535  66.020  1.00 47.19           C
ATOM   3258  CD  GLN A 219      50.626   5.084  64.683  1.00 65.25           C
ATOM   3259  OE1 GLN A 219      50.089   5.397  63.584  1.00 65.89           O
ATOM   3260  NE2 GLN A 219      51.737   4.319  64.765  1.00 64.37           N
ATOM   3261  H   GLN A 219      48.314   7.473  67.221  1.00 47.60           H
ATOM   3262  HA  GLN A 219      47.857   6.589  64.763  1.00 49.18           H
ATOM   3263  HB2 GLN A 219      48.386   5.082  67.087  1.00 55.06           H
ATOM   3264  HB3 GLN A 219      48.365   4.478  65.622  1.00 55.06           H
ATOM   3265  HG2 GLN A 219      50.205   6.489  66.105  1.00 56.63           H
ATOM   3266  HG3 GLN A 219      50.520   5.060  66.723  1.00 56.63           H
ATOM   3267 HE21 GLN A 219      52.066   4.121  65.535  1.00 77.24           H
ATOM   3268 HE22 GLN A 219      52.114   4.030  64.049  1.00 77.24           H
ATOM   3269  N   CYS A 220      45.332   6.543  66.549  1.00 33.17           N
ATOM   3270  CA  CYS A 220      43.945   6.085  66.561  1.00 32.52           C
ATOM   3271  C   CYS A 220      43.275   6.518  65.279  1.00 32.50           C
ATOM   3272  O   CYS A 220      43.030   7.710  65.057  1.00 32.53           O
ATOM   3273  CB  CYS A 220      43.161   6.602  67.759  1.00 24.58           C
ATOM   3274  SG  CYS A 220      41.409   6.234  67.722  1.00 30.23           S
ATOM   3275  H   CYS A 220      45.507   7.207  67.067  1.00 39.81           H
ATOM   3276  HA  CYS A 220      43.933   5.116  66.592  1.00 39.03           H
ATOM   3277  HB2 CYS A 220      43.528   6.204  68.564  1.00 29.50           H
ATOM   3278  HB3 CYS A 220      43.258   7.567  67.800  1.00 29.50           H
ATOM   3279  HG  CYS A 220      41.261   5.044  67.691  1.00 36.28           H
ATOM   3280  N   GLU A 221      42.948   5.540  64.452  1.00 28.16           N
ATOM   3281  CA  GLU A 221      42.302   5.796  63.179  1.00 32.38           C
ATOM   3282  C   GLU A 221      41.019   4.996  63.052  1.00 23.28           C
ATOM   3283  O   GLU A 221      40.473   4.882  61.948  1.00 24.13           O
ATOM   3284  CB  GLU A 221      43.253   5.478  62.023  1.00 29.40           C
ATOM   3285  CG  GLU A 221      44.535   6.391  61.923  1.00 40.28           C
ATOM   3286  CD  GLU A 221      45.259   6.270  60.526  1.00 36.95           C
ATOM   3287  OE1 GLU A 221      44.598   5.934  59.541  1.00 41.57           O
ATOM   3288  OE2 GLU A 221      46.474   6.488  60.383  1.00 45.67           O1-
ATOM   3289  H   GLU A 221      43.093   4.707  64.607  1.00 33.79           H
ATOM   3290  HA  GLU A 221      42.073   6.737  63.126  1.00 38.86           H
ATOM   3291  HB2 GLU A 221      43.556   4.562  62.119  1.00 35.28           H
ATOM   3292  HB3 GLU A 221      42.765   5.572  61.190  1.00 35.28           H
ATOM   3293  HG2 GLU A 221      44.274   7.317  62.047  1.00 48.33           H
ATOM   3294  HG3 GLU A 221      45.165   6.128  62.612  1.00 48.33           H
ATOM   3295  N   VAL A 222      40.522   4.443  64.150  1.00 25.86           N
ATOM   3296  CA  VAL A 222      39.295   3.643  64.144  1.00 26.85           C
ATOM   3297  C   VAL A 222      38.531   4.021  65.381  1.00 27.18           C
ATOM   3298  O   VAL A 222      39.125   4.222  66.434  1.00 24.49           O
ATOM   3299  CB  VAL A 222      39.548   2.115  64.165  1.00 24.30           C
ATOM   3300  CG1 VAL A 222      38.261   1.365  64.111  1.00 23.83           C
ATOM   3301  CG2 VAL A 222      40.433   1.660  63.021  1.00 24.41           C
ATOM   3302  H   VAL A 222      40.882   4.515  64.928  1.00 31.03           H
ATOM   3303  HA  VAL A 222      38.761   3.863  63.365  1.00 32.22           H
ATOM   3304  HB  VAL A 222      39.992   1.883  64.995  1.00 29.16           H
ATOM   3305 HG11 VAL A 222      38.450   0.413  64.126  1.00 28.60           H
ATOM   3306 HG12 VAL A 222      37.722   1.607  64.880  1.00 28.60           H
ATOM   3307 HG13 VAL A 222      37.794   1.597  63.293  1.00 28.60           H
ATOM   3308 HG21 VAL A 222      40.558   0.700  63.081  1.00 29.29           H
ATOM   3309 HG22 VAL A 222      40.004   1.886  62.181  1.00 29.29           H
ATOM   3310 HG23 VAL A 222      41.290   2.111  63.086  1.00 29.29           H
ATOM   3311  N   GLY A 223      37.229   4.084  65.252  1.00 26.97           N
ATOM   3312  CA  GLY A 223      36.356   4.282  66.384  1.00 27.16           C
ATOM   3313  C   GLY A 223      35.324   3.187  66.336  1.00 27.17           C
ATOM   3314  O   GLY A 223      34.847   2.824  65.265  1.00 25.27           O
ATOM   3315  H   GLY A 223      36.815   4.014  64.502  1.00 32.36           H
ATOM   3316  HA2 GLY A 223      36.854   4.222  67.214  1.00 32.59           H
ATOM   3317  HA3 GLY A 223      35.917   5.145  66.329  1.00 32.59           H
ATOM   3318  N   MET A 224      35.029   2.610  67.508  1.00 23.48           N
ATOM   3319  CA  MET A 224      34.107   1.489  67.597  1.00 30.78           C
ATOM   3320  C   MET A 224      33.188   1.626  68.811  1.00 24.21           C
ATOM   3321  O   MET A 224      33.606   1.996  69.906  1.00 23.32           O
ATOM   3322  CB  MET A 224      34.886   0.149  67.647  1.00 22.49           C
ATOM   3323  CG  MET A 224      33.973  -1.064  67.486  1.00 29.87           C
ATOM   3324  SD  MET A 224      34.784  -2.694  67.729  1.00 24.57           S
ATOM   3325  CE  MET A 224      35.269  -2.487  69.428  1.00 25.42           C
ATOM   3326  H   MET A 224      35.356   2.855  68.265  1.00 28.18           H
ATOM   3327  HA  MET A 224      33.559   1.478  66.797  1.00 36.93           H
ATOM   3328  HB2 MET A 224      35.536   0.133  66.928  1.00 26.99           H
ATOM   3329  HB3 MET A 224      35.335   0.075  68.504  1.00 26.99           H
ATOM   3330  HG2 MET A 224      33.254  -0.996  68.134  1.00 35.84           H
ATOM   3331  HG3 MET A 224      33.603  -1.053  66.589  1.00 35.84           H
ATOM   3332  HE1 MET A 224      35.728  -3.289  69.724  1.00 30.50           H
ATOM   3333  HE2 MET A 224      35.861  -1.722  69.496  1.00 30.50           H
ATOM   3334  HE3 MET A 224      34.476  -2.341  69.967  1.00 30.50           H
ATOM   3335  N   ILE A 225      31.918   1.340  68.584  1.00 21.92           N
ATOM   3336  CA  ILE A 225      30.926   1.334  69.632  1.00 20.78           C
ATOM   3337  C   ILE A 225      30.390  -0.097  69.781  1.00 24.62           C
ATOM   3338  O   ILE A 225      29.897  -0.684  68.809  1.00 26.16           O
ATOM   3339  CB  ILE A 225      29.766   2.313  69.326  1.00 31.72           C
ATOM   3340  CG1 ILE A 225      30.267   3.765  69.155  1.00 30.36           C
ATOM   3341  CG2 ILE A 225      28.706   2.304  70.429  1.00 26.62           C
ATOM   3342  CD1 ILE A 225      30.871   4.353  70.419  1.00 26.86           C
ATOM   3343  H   ILE A 225      31.602   1.142  67.809  1.00 26.31           H
ATOM   3344  HA  ILE A 225      31.338   1.597  70.470  1.00 24.93           H
ATOM   3345  HB  ILE A 225      29.345   2.036  68.497  1.00 38.06           H
ATOM   3346 HG12 ILE A 225      30.948   3.783  68.464  1.00 36.43           H
ATOM   3347 HG13 ILE A 225      29.519   4.326  68.894  1.00 36.43           H
ATOM   3348 HG21 ILE A 225      28.002   2.929  70.196  1.00 31.94           H
ATOM   3349 HG22 ILE A 225      28.341   1.408  70.509  1.00 31.94           H
ATOM   3350 HG23 ILE A 225      29.120   2.568  71.266  1.00 31.94           H
ATOM   3351 HD11 ILE A 225      31.161   5.261  70.237  1.00 32.23           H
ATOM   3352 HD12 ILE A 225      30.199   4.354  71.119  1.00 32.23           H
ATOM   3353 HD13 ILE A 225      31.628   3.811  70.689  1.00 32.23           H
ATOM   3354  N   VAL A 226      30.449  -0.636  71.004  1.00 23.73           N
ATOM   3355  CA  VAL A 226      29.710  -1.842  71.374  1.00 23.12           C
ATOM   3356  C   VAL A 226      28.868  -1.502  72.611  1.00 20.47           C
ATOM   3357  O   VAL A 226      29.282  -1.699  73.749  1.00 21.06           O
ATOM   3358  CB  VAL A 226      30.639  -3.030  71.625  1.00 21.45           C
ATOM   3359  CG1 VAL A 226      29.863  -4.314  71.742  1.00 26.18           C
ATOM   3360  CG2 VAL A 226      31.646  -3.149  70.471  1.00 21.02           C
ATOM   3361  H   VAL A 226      30.920  -0.312  71.646  1.00 28.47           H
ATOM   3362  HA  VAL A 226      29.107  -2.078  70.653  1.00 27.74           H
ATOM   3363  HB  VAL A 226      31.130  -2.890  72.450  1.00 25.74           H
ATOM   3364 HG11 VAL A 226      30.482  -5.043  71.900  1.00 31.42           H
ATOM   3365 HG12 VAL A 226      29.241  -4.240  72.482  1.00 31.42           H
ATOM   3366 HG13 VAL A 226      29.377  -4.465  70.916  1.00 31.42           H
ATOM   3367 HG21 VAL A 226      32.230  -3.905  70.639  1.00 25.22           H
ATOM   3368 HG22 VAL A 226      31.160  -3.284  69.642  1.00 25.22           H
ATOM   3369 HG23 VAL A 226      32.167  -2.333  70.422  1.00 25.22           H
ATOM   3370  N   GLY A 227      27.655  -1.022  72.389  1.00 30.49           N
ATOM   3371  CA  GLY A 227      26.762  -0.627  73.469  1.00 25.78           C
ATOM   3372  C   GLY A 227      25.373  -1.123  73.181  1.00 24.84           C
ATOM   3373  O   GLY A 227      25.193  -2.294  72.845  1.00 30.43           O
ATOM   3374  H   GLY A 227      27.318  -0.912  71.606  1.00 36.59           H
ATOM   3375  HA2 GLY A 227      27.066  -1.007  74.308  1.00 30.94           H
ATOM   3376  HA3 GLY A 227      26.742   0.340  73.547  1.00 30.94           H
ATOM   3377  N   THR A 228      24.384  -0.235  73.225  1.00 21.92           N
ATOM   3378  CA  THR A 228      23.050  -0.608  72.767  1.00 27.22           C
ATOM   3379  C   THR A 228      23.093  -1.105  71.334  1.00 25.26           C
ATOM   3380  O   THR A 228      22.427  -2.087  70.963  1.00 27.38           O
ATOM   3381  CB  THR A 228      22.128   0.609  72.912  1.00 26.68           C
ATOM   3382  OG1 THR A 228      22.015   0.901  74.287  1.00 34.63           O
ATOM   3383  CG2 THR A 228      20.759   0.383  72.443  1.00 27.65           C
ATOM   3384  H   THR A 228      24.457   0.574  73.509  1.00 26.30           H
ATOM   3385  HA  THR A 228      22.705  -1.321  73.327  1.00 32.66           H
ATOM   3386  HB  THR A 228      22.504   1.369  72.441  1.00 32.02           H
ATOM   3387  HG1 THR A 228      21.513   1.566  74.398  1.00 41.55           H
ATOM   3388 HG21 THR A 228      20.231   1.189  72.563  1.00 33.19           H
ATOM   3389 HG22 THR A 228      20.765   0.148  71.502  1.00 33.19           H
ATOM   3390 HG23 THR A 228      20.351  -0.338  72.946  1.00 33.19           H
ATOM   3391  N   GLY A 229      23.898  -0.443  70.514  1.00 26.51           N
ATOM   3392  CA  GLY A 229      24.057  -0.797  69.126  1.00 25.68           C
ATOM   3393  C   GLY A 229      25.526  -1.055  68.911  1.00 26.19           C
ATOM   3394  O   GLY A 229      26.330  -0.948  69.848  1.00 22.79           O
ATOM   3395  H   GLY A 229      24.373   0.233  70.752  1.00 31.82           H
ATOM   3396  HA2 GLY A 229      23.552  -1.598  68.918  1.00 30.82           H
ATOM   3397  HA3 GLY A 229      23.767  -0.070  68.553  1.00 30.82           H
ATOM   3398  N   CYS A 230      25.867  -1.418  67.670  1.00 27.15           N
ATOM   3399  CA  CYS A 230      27.260  -1.736  67.376  1.00 25.93           C
ATOM   3400  C   CYS A 230      27.651  -1.194  66.005  1.00 17.59           C
ATOM   3401  O   CYS A 230      26.924  -1.373  65.028  1.00 21.38           O
ATOM   3402  CB  CYS A 230      27.472  -3.261  67.476  1.00 17.35           C
ATOM   3403  SG  CYS A 230      29.166  -3.869  67.182  1.00 25.33           S
ATOM   3404  H   CYS A 230      25.327  -1.487  67.004  1.00 32.58           H
ATOM   3405  HA  CYS A 230      27.827  -1.311  68.038  1.00 31.12           H
ATOM   3406  HB2 CYS A 230      27.216  -3.545  68.367  1.00 20.82           H
ATOM   3407  HB3 CYS A 230      26.896  -3.691  66.824  1.00 20.82           H
ATOM   3408  HG  CYS A 230      29.904  -3.377  67.990  1.00 30.40           H
ATOM   3409  N   ASN A 231      28.792  -0.527  65.934  1.00 26.89           N
ATOM   3410  CA  ASN A 231      29.191   0.123  64.687  1.00 25.60           C
ATOM   3411  C   ASN A 231      30.648   0.534  64.807  1.00 21.59           C
ATOM   3412  O   ASN A 231      31.214   0.582  65.906  1.00 22.73           O
ATOM   3413  CB  ASN A 231      28.293   1.340  64.418  1.00 29.89           C
ATOM   3414  CG  ASN A 231      28.541   2.020  63.041  1.00 29.68           C
ATOM   3415  OD1 ASN A 231      29.002   1.411  62.068  1.00 24.06           O
ATOM   3416  ND2 ASN A 231      28.200   3.309  62.981  1.00 31.66           N
ATOM   3417  H   ASN A 231      29.350  -0.433  66.582  1.00 32.27           H
ATOM   3418  HA  ASN A 231      29.102  -0.500  63.949  1.00 30.72           H
ATOM   3419  HB2 ASN A 231      27.366   1.056  64.444  1.00 35.86           H
ATOM   3420  HB3 ASN A 231      28.452   2.004  65.107  1.00 35.86           H
ATOM   3421 HD21 ASN A 231      28.310   3.750  62.251  1.00 38.00           H
ATOM   3422 HD22 ASN A 231      27.872   3.700  63.674  1.00 38.00           H
ATOM   3423  N   ALA A 232      31.242   0.826  63.665  1.00 18.46           N
ATOM   3424  CA  ALA A 232      32.594   1.324  63.626  1.00 23.29           C
ATOM   3425  C   ALA A 232      32.757   2.382  62.530  1.00 28.52           C
ATOM   3426  O   ALA A 232      32.000   2.423  61.559  1.00 29.15           O
ATOM   3427  CB  ALA A 232      33.554   0.170  63.363  1.00 20.21           C
ATOM   3428  H   ALA A 232      30.876   0.741  62.891  1.00 22.15           H
ATOM   3429  HA  ALA A 232      32.818   1.726  64.480  1.00 27.95           H
ATOM   3430  HB1 ALA A 232      34.461   0.514  63.338  1.00 24.25           H
ATOM   3431  HB2 ALA A 232      33.466  -0.482  64.076  1.00 24.25           H
ATOM   3432  HB3 ALA A 232      33.331  -0.238  62.511  1.00 24.25           H
ATOM   3433  N   CYS A 233      33.815   3.175  62.670  1.00 21.58           N
ATOM   3434  CA  CYS A 233      34.253   4.142  61.666  1.00 27.34           C
ATOM   3435  C   CYS A 233      35.760   4.037  61.598  1.00 25.40           C
ATOM   3436  O   CYS A 233      36.384   3.500  62.514  1.00 23.50           O
ATOM   3437  CB  CYS A 233      33.865   5.598  62.008  1.00 25.41           C
ATOM   3438  SG  CYS A 233      34.866   6.272  63.406  1.00 26.55           S
ATOM   3439  H   CYS A 233      34.316   3.171  63.369  1.00 25.89           H
ATOM   3440  HA  CYS A 233      33.881   3.911  60.801  1.00 32.81           H
ATOM   3441  HB2 CYS A 233      34.016   6.158  61.230  1.00 30.49           H
ATOM   3442  HB3 CYS A 233      32.930   5.627  62.264  1.00 30.49           H
ATOM   3443  HG  CYS A 233      36.027   6.250  63.102  1.00 31.86           H
ATOM   3444  N   TYR A 234      36.348   4.537  60.496  1.00 26.75           N
ATOM   3445  CA  TYR A 234      37.802   4.441  60.249  1.00 23.89           C
ATOM   3446  C   TYR A 234      38.224   5.485  59.194  1.00 27.10           C
ATOM   3447  O   TYR A 234      37.403   6.021  58.445  1.00 25.13           O
ATOM   3448  CB  TYR A 234      38.226   3.022  59.766  1.00 24.45           C
ATOM   3449  CG  TYR A 234      37.798   2.788  58.320  1.00 16.20           C
ATOM   3450  CD1 TYR A 234      38.698   2.856  57.297  1.00 25.46           C
ATOM   3451  CD2 TYR A 234      36.485   2.649  57.994  1.00 23.68           C
ATOM   3452  CE1 TYR A 234      38.299   2.718  55.964  1.00 25.16           C
ATOM   3453  CE2 TYR A 234      36.075   2.508  56.694  1.00 21.35           C
ATOM   3454  CZ  TYR A 234      36.985   2.562  55.678  1.00 29.33           C
ATOM   3455  OH  TYR A 234      36.577   2.442  54.365  1.00 26.27           O
ATOM   3456  H   TYR A 234      35.921   4.941  59.868  1.00 32.11           H
ATOM   3457  HA  TYR A 234      38.277   4.634  61.072  1.00 28.66           H
ATOM   3458  HB2 TYR A 234      39.192   2.941  59.816  1.00 29.34           H
ATOM   3459  HB3 TYR A 234      37.801   2.352  60.323  1.00 29.34           H
ATOM   3460  HD1 TYR A 234      39.599   2.978  57.491  1.00 30.55           H
ATOM   3461  HD2 TYR A 234      35.851   2.626  58.674  1.00 28.42           H
ATOM   3462  HE1 TYR A 234      38.928   2.754  55.279  1.00 30.19           H
ATOM   3463  HE2 TYR A 234      35.171   2.402  56.502  1.00 25.62           H
ATOM   3464  HH  TYR A 234      37.242   2.482  53.853  1.00 31.52           H
ATOM   3465  N   MET A 235      39.520   5.757  59.151  1.00 26.22           N
ATOM   3466  CA  MET A 235      40.100   6.718  58.219  1.00 28.08           C
ATOM   3467  C   MET A 235      40.386   6.054  56.878  1.00 29.13           C
ATOM   3468  O   MET A 235      41.214   5.149  56.794  1.00 30.12           O
ATOM   3469  CB  MET A 235      41.393   7.302  58.809  1.00 30.96           C
ATOM   3470  CG  MET A 235      41.217   8.218  60.038  1.00 32.69           C
ATOM   3471  SD  MET A 235      39.911   9.494  59.783  1.00 35.00           S
ATOM   3472  CE  MET A 235      40.810  10.543  58.621  1.00 42.37           C
ATOM   3473  H   MET A 235      40.102   5.389  59.667  1.00 31.46           H
ATOM   3474  HA  MET A 235      39.474   7.447  58.085  1.00 33.70           H
ATOM   3475  HB2 MET A 235      41.967   6.566  59.076  1.00 37.16           H
ATOM   3476  HB3 MET A 235      41.835   7.822  58.120  1.00 37.16           H
ATOM   3477  HG2 MET A 235      40.965   7.678  60.804  1.00 39.23           H
ATOM   3478  HG3 MET A 235      42.054   8.676  60.215  1.00 39.23           H
ATOM   3479  HE1 MET A 235      40.247  11.293  58.372  1.00 50.84           H
ATOM   3480  HE2 MET A 235      41.620  10.864  59.047  1.00 50.84           H
ATOM   3481  HE3 MET A 235      41.034  10.022  57.834  1.00 50.84           H
ATOM   3482  N   GLU A 236      39.744   6.543  55.822  1.00 31.62           N
ATOM   3483  CA  GLU A 236      39.875   6.008  54.481  1.00 30.72           C
ATOM   3484  C   GLU A 236      40.590   7.010  53.589  1.00 35.96           C
ATOM   3485  O   GLU A 236      40.510   8.225  53.797  1.00 30.03           O
ATOM   3486  CB  GLU A 236      38.505   5.702  53.876  1.00 30.53           C
ATOM   3487  CG  GLU A 236      38.580   5.172  52.449  1.00 33.18           C
ATOM   3488  CD  GLU A 236      39.348   3.878  52.379  1.00 29.24           C
ATOM   3489  OE1 GLU A 236      40.576   3.957  52.223  1.00 31.07           O
ATOM   3490  OE2 GLU A 236      38.726   2.784  52.522  1.00 29.44           O1-
ATOM   3491  H   GLU A 236      39.207   7.213  55.866  1.00 37.95           H
ATOM   3492  HA  GLU A 236      40.393   5.188  54.505  1.00 36.86           H
ATOM   3493  HB2 GLU A 236      38.064   5.031  54.420  1.00 36.64           H
ATOM   3494  HB3 GLU A 236      37.978   6.516  53.864  1.00 36.64           H
ATOM   3495  HG2 GLU A 236      37.682   5.011  52.120  1.00 39.82           H
ATOM   3496  HG3 GLU A 236      39.030   5.823  51.889  1.00 39.82           H
ATOM   3497  N   GLU A 237      41.286   6.473  52.591  1.00 37.49           N
ATOM   3498  CA  GLU A 237      41.954   7.281  51.580  1.00 38.89           C
ATOM   3499  C   GLU A 237      40.901   7.909  50.654  1.00 35.78           C
ATOM   3500  O   GLU A 237      39.965   7.228  50.225  1.00 35.65           O
ATOM   3501  CB  GLU A 237      42.929   6.400  50.800  1.00 40.23           C
ATOM   3502  CG  GLU A 237      43.780   5.457  51.686  1.00 38.51           C
ATOM   3503  CD  GLU A 237      44.419   6.198  52.830  1.00 48.70           C
ATOM   3504  OE1 GLU A 237      44.533   5.660  53.972  1.00 53.41           O
ATOM   3505  OE2 GLU A 237      44.794   7.357  52.587  1.00 50.68           O1-
ATOM   3506  H   GLU A 237      41.387   5.626  52.478  1.00 44.98           H
ATOM   3507  HA  GLU A 237      42.454   7.993  52.009  1.00 46.66           H
ATOM   3508  HB2 GLU A 237      42.425   5.849  50.182  1.00 48.28           H
ATOM   3509  HB3 GLU A 237      43.539   6.972  50.308  1.00 48.28           H
ATOM   3510  HG2 GLU A 237      43.210   4.764  52.054  1.00 46.21           H
ATOM   3511  HG3 GLU A 237      44.484   5.062  51.148  1.00 46.21           H
ATOM   3512  N   MET A 238      41.029   9.220  50.376  1.00 34.93           N
ATOM   3513  CA  MET A 238      39.982   9.926  49.620  1.00 40.03           C
ATOM   3514  C   MET A 238      39.786   9.353  48.235  1.00 30.42           C
ATOM   3515  O   MET A 238      38.670   9.392  47.700  1.00 28.88           O
ATOM   3516  CB  MET A 238      40.306  11.406  49.501  1.00 41.30           C
ATOM   3517  CG  MET A 238      39.745  12.244  50.647  1.00 43.33           C
ATOM   3518  SD  MET A 238      37.923  12.161  50.760  1.00 42.38           S
ATOM   3519  CE  MET A 238      37.289  13.076  49.356  1.00 46.38           C
ATOM   3520  H   MET A 238      41.696   9.710  50.608  1.00 41.92           H
ATOM   3521  HA  MET A 238      39.147   9.847  50.107  1.00 48.04           H
ATOM   3522  HB2 MET A 238      41.269  11.518  49.494  1.00 49.56           H
ATOM   3523  HB3 MET A 238      39.929  11.744  48.673  1.00 49.56           H
ATOM   3524  HG2 MET A 238      40.112  11.920  51.484  1.00 51.99           H
ATOM   3525  HG3 MET A 238      39.995  13.171  50.512  1.00 51.99           H
ATOM   3526  HE1 MET A 238      36.319  13.056  49.379  1.00 55.65           H
ATOM   3527  HE2 MET A 238      37.603  13.992  49.409  1.00 55.65           H
ATOM   3528  HE3 MET A 238      37.609  12.661  48.540  1.00 55.65           H
ATOM   3529  N   GLN A 239      40.838   8.804  47.638  1.00 32.27           N
ATOM   3530  CA  GLN A 239      40.662   8.156  46.342  1.00 35.64           C
ATOM   3531  C   GLN A 239      39.733   6.954  46.401  1.00 36.12           C
ATOM   3532  O   GLN A 239      39.251   6.520  45.355  1.00 35.98           O
ATOM   3533  CB  GLN A 239      42.005   7.705  45.778  1.00 38.74           C
ATOM   3534  CG  GLN A 239      42.772   6.729  46.665  1.00 45.54           C
ATOM   3535  CD  GLN A 239      43.793   7.425  47.572  1.00 53.65           C
ATOM   3536  OE1 GLN A 239      43.521   8.482  48.198  1.00 50.20           O
ATOM   3537  NE2 GLN A 239      44.992   6.843  47.627  1.00 54.78           N
ATOM   3538  H   GLN A 239      41.640   8.792  47.949  1.00 38.72           H
ATOM   3539  HA  GLN A 239      40.279   8.796  45.722  1.00 42.77           H
ATOM   3540  HB2 GLN A 239      41.852   7.269  44.925  1.00 46.49           H
ATOM   3541  HB3 GLN A 239      42.565   8.487  45.649  1.00 46.49           H
ATOM   3542  HG2 GLN A 239      42.142   6.256  47.231  1.00 54.65           H
ATOM   3543  HG3 GLN A 239      43.250   6.100  46.102  1.00 54.65           H
ATOM   3544 HE21 GLN A 239      45.145   6.129  47.173  1.00 65.73           H
ATOM   3545 HE22 GLN A 239      45.612   7.183  48.118  1.00 65.73           H
ATOM   3546  N   ASN A 240      39.518   6.349  47.578  1.00 36.36           N
ATOM   3547  CA  ASN A 240      38.593   5.225  47.666  1.00 29.54           C
ATOM   3548  C   ASN A 240      37.200   5.677  48.041  1.00 31.46           C
ATOM   3549  O   ASN A 240      36.251   4.900  47.908  1.00 34.16           O
ATOM   3550  CB  ASN A 240      39.098   4.167  48.673  1.00 36.34           C
ATOM   3551  CG  ASN A 240      40.541   3.706  48.362  1.00 37.91           C
ATOM   3552  OD1 ASN A 240      40.954   3.686  47.202  1.00 35.60           O
ATOM   3553  ND2 ASN A 240      41.309   3.362  49.392  1.00 35.40           N
ATOM   3554  H   ASN A 240      39.889   6.570  48.322  1.00 43.63           H
ATOM   3555  HA  ASN A 240      38.539   4.800  46.795  1.00 35.45           H
ATOM   3556  HB2 ASN A 240      39.089   4.548  49.565  1.00 43.61           H
ATOM   3557  HB3 ASN A 240      38.519   3.390  48.636  1.00 43.61           H
ATOM   3558 HD21 ASN A 240      42.117   3.101  49.258  1.00 42.48           H
ATOM   3559 HD22 ASN A 240      40.997   3.402  50.193  1.00 42.48           H
ATOM   3560  N   VAL A 241      37.053   6.909  48.516  1.00 32.10           N
ATOM   3561  CA  VAL A 241      35.731   7.454  48.811  1.00 30.25           C
ATOM   3562  C   VAL A 241      35.198   8.000  47.498  1.00 33.51           C
ATOM   3563  O   VAL A 241      35.288   9.182  47.182  1.00 36.40           O
ATOM   3564  CB  VAL A 241      35.771   8.510  49.922  1.00 26.89           C
ATOM   3565  CG1 VAL A 241      34.353   8.867  50.284  1.00 33.47           C
ATOM   3566  CG2 VAL A 241      36.538   8.037  51.103  1.00 31.39           C
ATOM   3567  H   VAL A 241      37.701   7.451  48.676  1.00 38.52           H
ATOM   3568  HA  VAL A 241      35.147   6.735  49.099  1.00 36.30           H
ATOM   3569  HB  VAL A 241      36.204   9.309  49.583  1.00 32.27           H
ATOM   3570 HG11 VAL A 241      34.366   9.535  50.987  1.00 40.17           H
ATOM   3571 HG12 VAL A 241      33.907   9.221  49.498  1.00 40.17           H
ATOM   3572 HG13 VAL A 241      33.896   8.069  50.593  1.00 40.17           H
ATOM   3573 HG21 VAL A 241      36.537   8.733  51.779  1.00 37.67           H
ATOM   3574 HG22 VAL A 241      36.117   7.236  51.453  1.00 37.67           H
ATOM   3575 HG23 VAL A 241      37.448   7.841  50.831  1.00 37.67           H
ATOM   3576  N   GLU A 242      34.578   7.127  46.724  1.00 35.07           N
ATOM   3577  CA  GLU A 242      34.138   7.557  45.403  1.00 35.05           C
ATOM   3578  C   GLU A 242      32.901   8.455  45.452  1.00 37.75           C
ATOM   3579  O   GLU A 242      32.592   9.120  44.459  1.00 35.25           O
ATOM   3580  CB  GLU A 242      33.835   6.357  44.497  1.00 27.20           C
ATOM   3581  CG  GLU A 242      35.039   5.512  44.176  1.00 32.97           C
ATOM   3582  CD  GLU A 242      34.768   4.443  43.143  1.00 32.30           C
ATOM   3583  OE1 GLU A 242      33.591   4.233  42.763  1.00 32.30           O
ATOM   3584  OE2 GLU A 242      35.746   3.770  42.766  1.00 40.02           O1-
ATOM   3585  H   GLU A 242      34.404   6.310  46.926  1.00 42.09           H
ATOM   3586  HA  GLU A 242      34.853   8.065  44.989  1.00 42.06           H
ATOM   3587  HB2 GLU A 242      33.184   5.789  44.940  1.00 32.64           H
ATOM   3588  HB3 GLU A 242      33.470   6.683  43.660  1.00 32.64           H
ATOM   3589  HG2 GLU A 242      35.742   6.086  43.833  1.00 39.57           H
ATOM   3590  HG3 GLU A 242      35.339   5.073  44.987  1.00 39.57           H
ATOM   3591  N   LEU A 243      32.160   8.440  46.545  1.00 32.36           N
ATOM   3592  CA  LEU A 243      30.991   9.283  46.750  1.00 38.83           C
ATOM   3593  C   LEU A 243      31.342  10.710  47.159  1.00 35.69           C
ATOM   3594  O   LEU A 243      30.442  11.509  47.423  1.00 39.06           O
ATOM   3595  CB  LEU A 243      30.110   8.648  47.826  1.00 32.21           C
ATOM   3596  CG  LEU A 243      29.176   7.557  47.293  1.00 39.82           C
ATOM   3597  CD1 LEU A 243      28.001   8.124  46.524  1.00 41.51           C
ATOM   3598  CD2 LEU A 243      29.964   6.577  46.422  1.00 41.04           C
ATOM   3599  H   LEU A 243      32.321   7.924  47.214  1.00 38.83           H
ATOM   3600  HA  LEU A 243      30.480   9.323  45.927  1.00 46.60           H
ATOM   3601  HB2 LEU A 243      30.680   8.246  48.500  1.00 38.66           H
ATOM   3602  HB3 LEU A 243      29.561   9.338  48.228  1.00 38.66           H
ATOM   3603  HG  LEU A 243      28.821   7.059  48.046  1.00 47.78           H
ATOM   3604 HD11 LEU A 243      27.446   7.393  46.211  1.00 49.81           H
ATOM   3605 HD12 LEU A 243      27.489   8.701  47.112  1.00 49.81           H
ATOM   3606 HD13 LEU A 243      28.334   8.633  45.769  1.00 49.81           H
ATOM   3607 HD21 LEU A 243      29.361   5.893  46.092  1.00 49.25           H
ATOM   3608 HD22 LEU A 243      30.356   7.061  45.678  1.00 49.25           H
ATOM   3609 HD23 LEU A 243      30.664   6.171  46.958  1.00 49.25           H
ATOM   3610  N   VAL A 244      32.612  11.034  47.293  1.00 37.00           N
ATOM   3611  CA  VAL A 244      33.025  12.401  47.502  1.00 32.87           C
ATOM   3612  C   VAL A 244      34.087  12.679  46.462  1.00 42.35           C
ATOM   3613  O   VAL A 244      35.090  11.956  46.383  1.00 36.71           O
ATOM   3614  CB  VAL A 244      33.549  12.666  48.919  1.00 37.62           C
ATOM   3615  CG1 VAL A 244      33.845  14.140  49.103  1.00 36.58           C
ATOM   3616  CG2 VAL A 244      32.524  12.238  49.992  1.00 38.48           C
ATOM   3617  H   VAL A 244      33.263  10.471  47.267  1.00 44.40           H
ATOM   3618  HA  VAL A 244      32.274  12.993  47.338  1.00 39.45           H
ATOM   3619  HB  VAL A 244      34.369  12.167  49.059  1.00 45.15           H
ATOM   3620 HG11 VAL A 244      34.175  14.285  50.004  1.00 43.90           H
ATOM   3621 HG12 VAL A 244      34.516  14.410  48.457  1.00 43.90           H
ATOM   3622 HG13 VAL A 244      33.028  14.645  48.964  1.00 43.90           H
ATOM   3623 HG21 VAL A 244      32.892  12.421  50.871  1.00 46.17           H
ATOM   3624 HG22 VAL A 244      31.705  12.742  49.865  1.00 46.17           H
ATOM   3625 HG23 VAL A 244      32.346  11.289  49.898  1.00 46.17           H
ATOM   3626  N   GLU A 245      33.834  13.688  45.629  1.00 47.88           N
ATOM   3627  CA  GLU A 245      34.806  14.143  44.652  1.00 37.76           C
ATOM   3628  C   GLU A 245      36.087  14.555  45.357  1.00 35.26           C
ATOM   3629  O   GLU A 245      36.054  15.271  46.354  1.00 42.41           O
ATOM   3630  CB  GLU A 245      34.239  15.329  43.885  1.00 47.36           C
ATOM   3631  CG  GLU A 245      34.919  15.514  42.574  1.00 51.29           C
ATOM   3632  CD  GLU A 245      34.471  16.771  41.856  1.00 49.35           C
ATOM   3633  OE1 GLU A 245      33.403  17.331  42.216  1.00 47.77           O
ATOM   3634  OE2 GLU A 245      35.213  17.173  40.926  1.00 56.34           O1-
ATOM   3635  H   GLU A 245      33.095  14.127  45.614  1.00 57.46           H
ATOM   3636  HA  GLU A 245      35.006  13.429  44.027  1.00 45.31           H
ATOM   3637  HB2 GLU A 245      33.295  15.181  43.719  1.00 56.84           H
ATOM   3638  HB3 GLU A 245      34.365  16.137  44.408  1.00 56.84           H
ATOM   3639  HG2 GLU A 245      35.876  15.576  42.719  1.00 61.55           H
ATOM   3640  HG3 GLU A 245      34.718  14.755  42.004  1.00 61.55           H
ATOM   3641  N   GLY A 246      37.204  14.074  44.856  1.00 36.84           N
ATOM   3642  CA  GLY A 246      38.493  14.358  45.435  1.00 35.13           C
ATOM   3643  C   GLY A 246      39.284  13.074  45.555  1.00 45.47           C
ATOM   3644  O   GLY A 246      38.750  12.003  45.845  1.00 48.32           O
ATOM   3645  H   GLY A 246      37.241  13.567  44.163  1.00 44.21           H
ATOM   3646  HA2 GLY A 246      38.981  14.980  44.873  1.00 42.16           H
ATOM   3647  HA3 GLY A 246      38.384  14.746  46.318  1.00 42.16           H
ATOM   3648  N   ASP A 247      40.568  13.158  45.358  1.00 46.04           N
ATOM   3649  CA  ASP A 247      41.424  12.020  45.579  1.00 41.92           C
ATOM   3650  C   ASP A 247      42.507  12.301  46.594  1.00 44.75           C
ATOM   3651  O   ASP A 247      43.343  11.429  46.843  1.00 48.06           O
ATOM   3652  CB  ASP A 247      42.089  11.579  44.269  1.00 45.33           C
ATOM   3653  CG  ASP A 247      41.160  10.820  43.367  1.00 53.31           C
ATOM   3654  OD1 ASP A 247      41.655  10.300  42.339  1.00 57.62           O
ATOM   3655  OD2 ASP A 247      39.945  10.749  43.676  1.00 59.31           O1-
ATOM   3656  H   ASP A 247      40.978  13.867  45.094  1.00 55.25           H
ATOM   3657  HA  ASP A 247      40.888  11.282  45.908  1.00 50.30           H
ATOM   3658  HB2 ASP A 247      42.394  12.365  43.790  1.00 54.39           H
ATOM   3659  HB3 ASP A 247      42.842  11.004  44.476  1.00 54.39           H
ATOM   3660  N   GLU A 248      42.560  13.491  47.158  1.00 51.06           N
ATOM   3661  CA  GLU A 248      43.689  13.851  47.997  1.00 56.70           C
ATOM   3662  C   GLU A 248      43.233  13.846  49.435  1.00 45.33           C
ATOM   3663  O   GLU A 248      42.090  14.194  49.725  1.00 39.63           O
ATOM   3664  CB  GLU A 248      44.277  15.222  47.624  1.00 56.68           C
ATOM   3665  CG  GLU A 248      45.802  15.212  47.445  1.00 65.12           C
ATOM   3666  CD  GLU A 248      46.335  13.974  46.660  1.00 73.48           C
ATOM   3667  OE1 GLU A 248      46.761  12.985  47.321  1.00 76.47           O
ATOM   3668  OE2 GLU A 248      46.313  13.980  45.397  1.00 69.58           O1-
ATOM   3669  H   GLU A 248      41.963  14.105  47.073  1.00 61.27           H
ATOM   3670  HA  GLU A 248      44.387  13.184  47.897  1.00 68.03           H
ATOM   3671  HB2 GLU A 248      43.882  15.514  46.788  1.00 68.02           H
ATOM   3672  HB3 GLU A 248      44.065  15.855  48.327  1.00 68.02           H
ATOM   3673  HG2 GLU A 248      46.065  16.008  46.957  1.00 78.15           H
ATOM   3674  HG3 GLU A 248      46.220  15.210  48.320  1.00 78.15           H
ATOM   3675  N   GLY A 249      44.121  13.418  50.323  1.00 46.13           N
ATOM   3676  CA  GLY A 249      43.790  13.414  51.721  1.00 46.08           C
ATOM   3677  C   GLY A 249      43.039  12.166  52.157  1.00 42.91           C
ATOM   3678  O   GLY A 249      42.989  11.123  51.486  1.00 43.28           O
ATOM   3679  H   GLY A 249      44.909  13.130  50.136  1.00 55.35           H
ATOM   3680  HA2 GLY A 249      44.605  13.477  52.243  1.00 55.29           H
ATOM   3681  HA3 GLY A 249      43.239  14.186  51.922  1.00 55.29           H
ATOM   3682  N   ARG A 250      42.419  12.302  53.320  1.00 44.53           N
ATOM   3683  CA  ARG A 250      41.686  11.204  53.932  1.00 41.53           C
ATOM   3684  C   ARG A 250      40.447  11.748  54.608  1.00 36.34           C
ATOM   3685  O   ARG A 250      40.437  12.867  55.128  1.00 38.01           O
ATOM   3686  CB  ARG A 250      42.533  10.456  54.930  1.00 40.33           C
ATOM   3687  CG  ARG A 250      44.022  10.423  54.559  1.00 47.28           C
ATOM   3688  CD  ARG A 250      44.862   9.872  55.673  1.00 46.79           C
ATOM   3689  NE  ARG A 250      44.612   8.452  55.886  1.00 45.18           N
ATOM   3690  CZ  ARG A 250      44.998   7.788  56.963  1.00 42.08           C
ATOM   3691  NH1 ARG A 250      45.651   8.408  57.952  1.00 50.44           N
ATOM   3692  NH2 ARG A 250      44.725   6.497  57.058  1.00 52.02           N1+
ATOM   3693  H   ARG A 250      42.408  13.028  53.781  1.00 53.44           H
ATOM   3694  HA  ARG A 250      41.408  10.581  53.243  1.00 49.84           H
ATOM   3695  HB2 ARG A 250      42.451  10.885  55.796  1.00 48.39           H
ATOM   3696  HB3 ARG A 250      42.219   9.540  54.985  1.00 48.39           H
ATOM   3697  HG2 ARG A 250      44.144   9.860  53.780  1.00 56.73           H
ATOM   3698  HG3 ARG A 250      44.324  11.326  54.371  1.00 56.73           H
ATOM   3699  HD2 ARG A 250      45.799   9.985  55.451  1.00 56.14           H
ATOM   3700  HD3 ARG A 250      44.652  10.343  56.494  1.00 56.14           H
ATOM   3701  HE  ARG A 250      44.122   8.039  55.313  1.00 54.22           H
ATOM   3702 HH11 ARG A 250      45.829   9.247  57.889  1.00 60.52           H
ATOM   3703 HH12 ARG A 250      45.896   7.967  58.648  1.00 60.52           H
ATOM   3704 HH21 ARG A 250      44.303   6.100  56.423  1.00 62.43           H
ATOM   3705 HH22 ARG A 250      44.968   6.056  57.755  1.00 62.43           H
ATOM   3706  N   MET A 251      39.391  10.946  54.549  1.00 34.09           N
ATOM   3707  CA  MET A 251      38.148  11.225  55.223  1.00 32.21           C
ATOM   3708  C   MET A 251      37.736  10.019  56.076  1.00 35.30           C
ATOM   3709  O   MET A 251      37.956   8.863  55.702  1.00 30.73           O
ATOM   3710  CB  MET A 251      37.058  11.557  54.212  1.00 33.37           C
ATOM   3711  CG  MET A 251      35.736  11.950  54.840  1.00 30.24           C
ATOM   3712  SD  MET A 251      34.418  12.149  53.621  1.00 37.61           S
ATOM   3713  CE  MET A 251      35.124  13.659  52.908  1.00 36.80           C
ATOM   3714  H   MET A 251      39.379  10.209  54.107  1.00 40.90           H
ATOM   3715  HA  MET A 251      38.267  11.996  55.800  1.00 38.65           H
ATOM   3716  HB2 MET A 251      37.357  12.298  53.662  1.00 40.05           H
ATOM   3717  HB3 MET A 251      36.901  10.777  53.656  1.00 40.05           H
ATOM   3718  HG2 MET A 251      35.465  11.260  55.465  1.00 36.29           H
ATOM   3719  HG3 MET A 251      35.846  12.795  55.304  1.00 36.29           H
ATOM   3720  HE1 MET A 251      34.550  13.968  52.190  1.00 44.16           H
ATOM   3721  HE2 MET A 251      35.182  14.337  53.600  1.00 44.16           H
ATOM   3722  HE3 MET A 251      36.009  13.462  52.564  1.00 44.16           H
ATOM   3723  N   CYS A 252      37.102  10.302  57.217  1.00 30.30           N
ATOM   3724  CA  CYS A 252      36.566   9.259  58.069  1.00 29.18           C
ATOM   3725  C   CYS A 252      35.275   8.753  57.470  1.00 30.10           C
ATOM   3726  O   CYS A 252      34.416   9.539  57.058  1.00 31.20           O
ATOM   3727  CB  CYS A 252      36.350   9.770  59.500  1.00 32.98           C
ATOM   3728  SG  CYS A 252      35.580   8.515  60.707  1.00 29.94           S
ATOM   3729  H   CYS A 252      36.971  11.099  57.514  1.00 36.36           H
ATOM   3730  HA  CYS A 252      37.194   8.520  58.103  1.00 35.02           H
ATOM   3731  HB2 CYS A 252      37.208  10.036  59.865  1.00 39.58           H
ATOM   3732  HB3 CYS A 252      35.760  10.540  59.466  1.00 39.58           H
ATOM   3733  HG  CYS A 252      35.463   9.030  61.784  1.00 35.92           H
ATOM   3734  N   VAL A 253      35.167   7.438  57.369  1.00 28.99           N
ATOM   3735  CA  VAL A 253      33.966   6.785  56.862  1.00 23.58           C
ATOM   3736  C   VAL A 253      33.245   6.072  57.992  1.00 28.20           C
ATOM   3737  O   VAL A 253      33.861   5.399  58.825  1.00 30.59           O
ATOM   3738  CB  VAL A 253      34.303   5.770  55.768  1.00 28.39           C
ATOM   3739  CG1 VAL A 253      33.053   4.952  55.395  1.00 30.34           C
ATOM   3740  CG2 VAL A 253      34.939   6.469  54.567  1.00 27.20           C
ATOM   3741  H   VAL A 253      35.788   6.888  57.593  1.00 34.78           H
ATOM   3742  HA  VAL A 253      33.368   7.452  56.488  1.00 28.30           H
ATOM   3743  HB  VAL A 253      34.959   5.149  56.121  1.00 34.07           H
ATOM   3744 HG11 VAL A 253      33.288   4.316  54.701  1.00 36.41           H
ATOM   3745 HG12 VAL A 253      32.737   4.482  56.182  1.00 36.41           H
ATOM   3746 HG13 VAL A 253      32.366   5.556  55.071  1.00 36.41           H
ATOM   3747 HG21 VAL A 253      35.144   5.806  53.889  1.00 32.64           H
ATOM   3748 HG22 VAL A 253      34.314   7.122  54.214  1.00 32.64           H
ATOM   3749 HG23 VAL A 253      35.754   6.911  54.854  1.00 32.64           H
ATOM   3750  N   ASN A 254      31.937   6.132  57.941  1.00 28.49           N
ATOM   3751  CA  ASN A 254      31.067   5.537  58.919  1.00 26.60           C
ATOM   3752  C   ASN A 254      30.469   4.283  58.299  1.00 29.96           C
ATOM   3753  O   ASN A 254      29.512   4.380  57.525  1.00 25.56           O
ATOM   3754  CB  ASN A 254      29.951   6.473  59.339  1.00 23.23           C
ATOM   3755  CG  ASN A 254      28.941   5.773  60.188  1.00 29.81           C
ATOM   3756  OD1 ASN A 254      29.188   4.638  60.603  1.00 28.05           O
ATOM   3757  ND2 ASN A 254      27.784   6.396  60.419  1.00 26.73           N
ATOM   3758  H   ASN A 254      31.509   6.535  57.313  1.00 34.19           H
ATOM   3759  HA  ASN A 254      31.578   5.286  59.705  1.00 31.91           H
ATOM   3760  HB2 ASN A 254      30.325   7.205  59.854  1.00 27.87           H
ATOM   3761  HB3 ASN A 254      29.503   6.811  58.549  1.00 27.87           H
ATOM   3762 HD21 ASN A 254      27.182   6.019  60.903  1.00 32.08           H
ATOM   3763 HD22 ASN A 254      27.640   7.175  60.083  1.00 32.08           H
ATOM   3764  N   THR A 255      30.982   3.099  58.704  1.00 24.14           N
ATOM   3765  CA  THR A 255      30.645   1.858  57.989  1.00 27.23           C
ATOM   3766  C   THR A 255      29.169   1.547  58.096  1.00 23.25           C
ATOM   3767  O   THR A 255      28.569   1.003  57.153  1.00 26.38           O
ATOM   3768  CB  THR A 255      31.433   0.642  58.528  1.00 24.79           C
ATOM   3769  OG1 THR A 255      30.976   0.268  59.853  1.00 22.87           O
ATOM   3770  CG2 THR A 255      32.857   0.911  58.566  1.00 21.88           C
ATOM   3771  H   THR A 255      31.514   2.996  59.372  1.00 28.97           H
ATOM   3772  HA  THR A 255      30.862   1.965  57.050  1.00 32.67           H
ATOM   3773  HB  THR A 255      31.292  -0.108  57.929  1.00 29.75           H
ATOM   3774  HG1 THR A 255      31.082   0.909  60.385  1.00 27.44           H
ATOM   3775 HG21 THR A 255      33.332   0.137  58.906  1.00 26.25           H
ATOM   3776 HG22 THR A 255      33.180   1.112  57.673  1.00 26.25           H
ATOM   3777 HG23 THR A 255      33.036   1.670  59.144  1.00 26.25           H
ATOM   3778  N   GLU A 256      28.579   1.838  59.271  1.00 24.71           N
ATOM   3779  CA  GLU A 256      27.262   1.313  59.642  1.00 24.79           C
ATOM   3780  C   GLU A 256      27.235  -0.202  59.487  1.00 27.08           C
ATOM   3781  O   GLU A 256      26.311  -0.786  58.910  1.00 25.88           O
ATOM   3782  CB  GLU A 256      26.150   1.975  58.833  1.00 26.62           C
ATOM   3783  CG  GLU A 256      25.911   3.415  59.224  1.00 28.54           C
ATOM   3784  CD  GLU A 256      25.252   3.602  60.611  1.00 31.96           C
ATOM   3785  OE1 GLU A 256      24.445   2.755  61.047  1.00 28.63           O
ATOM   3786  OE2 GLU A 256      25.505   4.644  61.230  1.00 27.41           O1-
ATOM   3787  H   GLU A 256      28.930   2.342  59.872  1.00 29.66           H
ATOM   3788  HA  GLU A 256      27.102   1.514  60.578  1.00 29.74           H
ATOM   3789  HB2 GLU A 256      26.390   1.956  57.893  1.00 31.94           H
ATOM   3790  HB3 GLU A 256      25.324   1.486  58.974  1.00 31.94           H
ATOM   3791  HG2 GLU A 256      26.763   3.878  59.239  1.00 34.24           H
ATOM   3792  HG3 GLU A 256      25.329   3.823  58.564  1.00 34.24           H
ATOM   3793  N   TRP A 257      28.286  -0.852  59.983  1.00 25.11           N
ATOM   3794  CA  TRP A 257      28.361  -2.300  59.804  1.00 25.75           C
ATOM   3795  C   TRP A 257      27.257  -3.064  60.514  1.00 24.15           C
ATOM   3796  O   TRP A 257      27.154  -4.291  60.361  1.00 23.48           O
ATOM   3797  CB  TRP A 257      29.724  -2.827  60.251  1.00 23.90           C
ATOM   3798  CG  TRP A 257      30.099  -2.887  61.741  1.00 16.96           C
ATOM   3799  CD1 TRP A 257      29.290  -2.871  62.828  1.00 22.38           C
ATOM   3800  CD2 TRP A 257      31.429  -3.002  62.228  1.00 18.16           C
ATOM   3801  NE1 TRP A 257      30.048  -2.999  63.997  1.00 20.98           N
ATOM   3802  CE2 TRP A 257      31.365  -3.095  63.635  1.00 17.39           C
ATOM   3803  CE3 TRP A 257      32.674  -3.095  61.595  1.00 17.48           C
ATOM   3804  CZ2 TRP A 257      32.498  -3.205  64.413  1.00 17.65           C
ATOM   3805  CZ3 TRP A 257      33.773  -3.195  62.334  1.00 18.29           C
ATOM   3806  CH2 TRP A 257      33.693  -3.256  63.769  1.00 16.07           C
ATOM   3807  H   TRP A 257      28.942  -0.496  60.409  1.00 30.13           H
ATOM   3808  HA  TRP A 257      28.276  -2.491  58.857  1.00 30.90           H
ATOM   3809  HB2 TRP A 257      29.806  -3.733  59.914  1.00 28.68           H
ATOM   3810  HB3 TRP A 257      30.398  -2.277  59.823  1.00 28.68           H
ATOM   3811  HD1 TRP A 257      28.362  -2.815  62.800  1.00 26.86           H
ATOM   3812  HE1 TRP A 257      29.742  -3.007  64.801  1.00 25.18           H
ATOM   3813  HE3 TRP A 257      32.733  -3.055  60.668  1.00 20.97           H
ATOM   3814  HZ2 TRP A 257      32.447  -3.237  65.342  1.00 21.18           H
ATOM   3815  HZ3 TRP A 257      34.603  -3.249  61.918  1.00 21.95           H
ATOM   3816  HH2 TRP A 257      34.475  -3.340  64.265  1.00 19.29           H
ATOM   3817  N   GLY A 258      26.431  -2.371  61.304  1.00 23.49           N
ATOM   3818  CA  GLY A 258      25.320  -3.054  61.953  1.00 21.05           C
ATOM   3819  C   GLY A 258      24.360  -3.690  60.972  1.00 29.27           C
ATOM   3820  O   GLY A 258      23.705  -4.696  61.279  1.00 28.58           O
ATOM   3821  H   GLY A 258      26.493  -1.531  61.475  1.00 28.19           H
ATOM   3822  HA2 GLY A 258      25.666  -3.748  62.535  1.00 25.26           H
ATOM   3823  HA3 GLY A 258      24.826  -2.419  62.495  1.00 25.26           H
ATOM   3824  N   ALA A 259      24.276  -3.144  59.763  1.00 26.60           N
ATOM   3825  CA  ALA A 259      23.399  -3.724  58.769  1.00 26.25           C
ATOM   3826  C   ALA A 259      24.109  -4.765  57.910  1.00 26.45           C
ATOM   3827  O   ALA A 259      23.534  -5.233  56.918  1.00 29.32           O
ATOM   3828  CB  ALA A 259      22.783  -2.611  57.918  1.00 31.29           C
ATOM   3829  H   ALA A 259      24.710  -2.450  59.501  1.00 31.92           H
ATOM   3830  HA  ALA A 259      22.673  -4.175  59.227  1.00 31.50           H
ATOM   3831  HB1 ALA A 259      22.198  -3.008  57.255  1.00 37.54           H
ATOM   3832  HB2 ALA A 259      22.277  -2.017  58.494  1.00 37.54           H
ATOM   3833  HB3 ALA A 259      23.495  -2.119  57.479  1.00 37.54           H
ATOM   3834  N   PHE A 260      25.359  -5.110  58.228  1.00 26.13           N
ATOM   3835  CA  PHE A 260      25.965  -6.280  57.602  1.00 27.21           C
ATOM   3836  C   PHE A 260      25.052  -7.471  57.839  1.00 31.11           C
ATOM   3837  O   PHE A 260      24.481  -7.616  58.927  1.00 27.20           O
ATOM   3838  CB  PHE A 260      27.337  -6.515  58.196  1.00 28.26           C
ATOM   3839  CG  PHE A 260      28.080  -7.676  57.620  1.00 31.89           C
ATOM   3840  CD1 PHE A 260      28.510  -7.672  56.316  1.00 33.87           C
ATOM   3841  CD2 PHE A 260      28.436  -8.745  58.410  1.00 39.93           C
ATOM   3842  CE1 PHE A 260      29.192  -8.727  55.805  1.00 28.86           C
ATOM   3843  CE2 PHE A 260      29.167  -9.793  57.871  1.00 35.93           C
ATOM   3844  CZ  PHE A 260      29.527  -9.769  56.575  1.00 33.15           C
ATOM   3845  H   PHE A 260      25.862  -4.695  58.788  1.00 31.36           H
ATOM   3846  HA  PHE A 260      26.055  -6.137  56.646  1.00 32.65           H
ATOM   3847  HB2 PHE A 260      27.876  -5.721  58.051  1.00 33.91           H
ATOM   3848  HB3 PHE A 260      27.239  -6.673  59.148  1.00 33.91           H
ATOM   3849  HD1 PHE A 260      28.282  -6.961  55.761  1.00 40.64           H
ATOM   3850  HD2 PHE A 260      28.183  -8.766  59.305  1.00 47.92           H
ATOM   3851  HE1 PHE A 260      29.460  -8.710  54.914  1.00 34.63           H
ATOM   3852  HE2 PHE A 260      29.387 -10.526  58.400  1.00 43.11           H
ATOM   3853  HZ  PHE A 260      30.008 -10.479  56.213  1.00 39.77           H
ATOM   3854  N   GLY A 261      24.881  -8.298  56.810  1.00 27.00           N
ATOM   3855  CA  GLY A 261      23.947  -9.403  56.837  1.00 26.62           C
ATOM   3856  C   GLY A 261      22.568  -9.077  56.324  1.00 26.68           C
ATOM   3857  O   GLY A 261      21.787  -9.986  56.053  1.00 33.37           O
ATOM   3858  H   GLY A 261      25.311  -8.232  56.068  1.00 32.40           H
ATOM   3859  HA2 GLY A 261      24.302 -10.129  56.299  1.00 31.94           H
ATOM   3860  HA3 GLY A 261      23.860  -9.721  57.749  1.00 31.94           H
ATOM   3861  N   ASP A 262      22.225  -7.809  56.202  1.00 32.28           N
ATOM   3862  CA  ASP A 262      20.899  -7.445  55.716  1.00 37.68           C
ATOM   3863  C   ASP A 262      20.641  -7.850  54.264  1.00 34.72           C
ATOM   3864  O   ASP A 262      19.495  -7.753  53.827  1.00 36.16           O
ATOM   3865  CB  ASP A 262      20.679  -5.923  55.873  1.00 36.07           C
ATOM   3866  CG  ASP A 262      20.610  -5.504  57.322  1.00 35.69           C
ATOM   3867  OD1 ASP A 262      20.930  -6.366  58.157  1.00 36.19           O
ATOM   3868  OD2 ASP A 262      20.247  -4.350  57.637  1.00 33.55           O1-
ATOM   3869  H   ASP A 262      22.733  -7.142  56.392  1.00 38.74           H
ATOM   3870  HA  ASP A 262      20.237  -7.893  56.265  1.00 45.22           H
ATOM   3871  HB2 ASP A 262      21.417  -5.450  55.457  1.00 43.28           H
ATOM   3872  HB3 ASP A 262      19.843  -5.676  55.447  1.00 43.28           H
ATOM   3873  N   SER A 263      21.659  -8.298  53.517  1.00 33.93           N
ATOM   3874  CA  SER A 263      21.480  -8.889  52.194  1.00 38.47           C
ATOM   3875  C   SER A 263      21.809 -10.372  52.183  1.00 37.33           C
ATOM   3876  O   SER A 263      22.204 -10.902  51.142  1.00 33.06           O
ATOM   3877  CB  SER A 263      22.361  -8.199  51.139  1.00 37.13           C
ATOM   3878  OG  SER A 263      22.057  -6.838  51.020  1.00 41.06           O
ATOM   3879  H   SER A 263      22.481  -8.266  53.766  1.00 40.71           H
ATOM   3880  HA  SER A 263      20.554  -8.786  51.925  1.00 46.17           H
ATOM   3881  HB2 SER A 263      23.291  -8.290  51.400  1.00 44.55           H
ATOM   3882  HB3 SER A 263      22.217  -8.628  50.282  1.00 44.55           H
ATOM   3883  HG  SER A 263      22.550  -6.484  50.440  1.00 49.28           H
ATOM   3884  N   GLY A 264      21.696 -11.032  53.329  1.00 37.43           N
ATOM   3885  CA  GLY A 264      21.945 -12.448  53.424  1.00 34.96           C
ATOM   3886  C   GLY A 264      23.381 -12.853  53.686  1.00 35.56           C
ATOM   3887  O   GLY A 264      23.691 -14.046  53.602  1.00 37.77           O
ATOM   3888  H   GLY A 264      21.473 -10.668  54.076  1.00 44.91           H
ATOM   3889  HA2 GLY A 264      21.401 -12.812  54.140  1.00 41.95           H
ATOM   3890  HA3 GLY A 264      21.666 -12.869  52.596  1.00 41.95           H
ATOM   3891  N   GLU A 265      24.282 -11.903  53.948  1.00 35.14           N
ATOM   3892  CA  GLU A 265      25.685 -12.245  54.187  1.00 35.84           C
ATOM   3893  C   GLU A 265      25.901 -13.185  55.380  1.00 39.15           C
ATOM   3894  O   GLU A 265      26.958 -13.841  55.448  1.00 32.94           O
ATOM   3895  CB  GLU A 265      26.498 -10.980  54.426  1.00 30.35           C
ATOM   3896  CG  GLU A 265      26.506 -10.009  53.281  1.00 40.60           C
ATOM   3897  CD  GLU A 265      25.320  -9.057  53.252  1.00 38.38           C
ATOM   3898  OE1 GLU A 265      24.499  -9.023  54.152  1.00 33.50           O
ATOM   3899  OE2 GLU A 265      25.168  -8.322  52.262  1.00 56.42           O1-
ATOM   3900  H   GLU A 265      24.108 -11.062  53.993  1.00 42.16           H
ATOM   3901  HA  GLU A 265      26.039 -12.681  53.396  1.00 43.01           H
ATOM   3902  HB2 GLU A 265      26.134 -10.520  55.198  1.00 36.42           H
ATOM   3903  HB3 GLU A 265      27.418 -11.234  54.602  1.00 36.42           H
ATOM   3904  HG2 GLU A 265      27.312  -9.473  53.334  1.00 48.72           H
ATOM   3905  HG3 GLU A 265      26.501 -10.509  52.450  1.00 48.72           H
ATOM   3906  N   LEU A 266      24.947 -13.256  56.321  1.00 29.84           N
ATOM   3907  CA  LEU A 266      25.131 -14.012  57.550  1.00 34.54           C
ATOM   3908  C   LEU A 266      24.143 -15.170  57.662  1.00 35.89           C
ATOM   3909  O   LEU A 266      24.109 -15.841  58.706  1.00 37.52           O
ATOM   3910  CB  LEU A 266      25.009 -13.083  58.770  1.00 27.26           C
ATOM   3911  CG  LEU A 266      26.052 -11.997  58.983  1.00 35.95           C
ATOM   3912  CD1 LEU A 266      25.591 -11.066  60.045  1.00 31.45           C
ATOM   3913  CD2 LEU A 266      27.325 -12.564  59.410  1.00 34.28           C
ATOM   3914  H   LEU A 266      24.182 -12.868  56.263  1.00 35.81           H
ATOM   3915  HA  LEU A 266      26.025 -14.387  57.553  1.00 41.44           H
ATOM   3916  HB2 LEU A 266      24.150 -12.636  58.713  1.00 32.71           H
ATOM   3917  HB3 LEU A 266      25.021 -13.639  59.564  1.00 32.71           H
ATOM   3918  HG  LEU A 266      26.187 -11.498  58.162  1.00 43.15           H
ATOM   3919 HD11 LEU A 266      26.261 -10.378  60.174  1.00 37.74           H
ATOM   3920 HD12 LEU A 266      24.752 -10.664  59.769  1.00 37.74           H
ATOM   3921 HD13 LEU A 266      25.464 -11.564  60.867  1.00 37.74           H
ATOM   3922 HD21 LEU A 266      27.964 -11.846  59.536  1.00 41.14           H
ATOM   3923 HD22 LEU A 266      27.194 -13.041  60.244  1.00 41.14           H
ATOM   3924 HD23 LEU A 266      27.643 -13.174  58.726  1.00 41.14           H
ATOM   3925  N   ASP A 267      23.354 -15.438  56.614  1.00 34.20           N
ATOM   3926  CA  ASP A 267      22.235 -16.369  56.757  1.00 40.88           C
ATOM   3927  C   ASP A 267      22.683 -17.752  57.237  1.00 37.01           C
ATOM   3928  O   ASP A 267      21.928 -18.441  57.937  1.00 39.02           O
ATOM   3929  CB  ASP A 267      21.465 -16.540  55.440  1.00 40.89           C
ATOM   3930  CG  ASP A 267      20.621 -15.308  55.025  1.00 44.42           C
ATOM   3931  OD1 ASP A 267      20.348 -15.234  53.798  1.00 49.77           O
ATOM   3932  OD2 ASP A 267      20.207 -14.436  55.844  1.00 42.99           O1-
ATOM   3933  H   ASP A 267      23.444 -15.100  55.828  1.00 41.04           H
ATOM   3934  HA  ASP A 267      21.617 -16.013  57.415  1.00 49.06           H
ATOM   3935  HB2 ASP A 267      22.102 -16.714  54.729  1.00 49.07           H
ATOM   3936  HB3 ASP A 267      20.861 -17.294  55.529  1.00 49.07           H
ATOM   3937  N   GLU A 268      23.888 -18.180  56.886  1.00 33.26           N
ATOM   3938  CA  GLU A 268      24.335 -19.498  57.319  1.00 37.48           C
ATOM   3939  C   GLU A 268      24.646 -19.571  58.819  1.00 42.02           C
ATOM   3940  O   GLU A 268      24.804 -20.672  59.357  1.00 39.78           O
ATOM   3941  CB  GLU A 268      25.558 -19.911  56.479  1.00 37.30           C
ATOM   3942  CG  GLU A 268      26.897 -19.443  56.971  1.00 42.64           C
ATOM   3943  CD  GLU A 268      28.000 -19.518  55.877  1.00 51.50           C
ATOM   3944  OE1 GLU A 268      28.027 -18.627  54.979  1.00 50.36           O
ATOM   3945  OE2 GLU A 268      28.851 -20.450  55.939  1.00 52.63           O1-
ATOM   3946  H   GLU A 268      24.454 -17.741  56.409  1.00 39.91           H
ATOM   3947  HA  GLU A 268      23.628 -20.137  57.137  1.00 44.97           H
ATOM   3948  HB2 GLU A 268      25.588 -20.880  56.443  1.00 44.76           H
ATOM   3949  HB3 GLU A 268      25.443 -19.560  55.582  1.00 44.76           H
ATOM   3950  HG2 GLU A 268      26.822 -18.520  57.259  1.00 51.16           H
ATOM   3951  HG3 GLU A 268      27.173 -20.002  57.714  1.00 51.16           H
ATOM   3952  N   PHE A 269      24.756 -18.438  59.504  1.00 38.68           N
ATOM   3953  CA  PHE A 269      25.065 -18.442  60.923  1.00 41.37           C
ATOM   3954  C   PHE A 269      23.875 -18.098  61.792  1.00 35.12           C
ATOM   3955  O   PHE A 269      23.899 -18.385  62.988  1.00 36.91           O
ATOM   3956  CB  PHE A 269      26.197 -17.455  61.196  1.00 36.20           C
ATOM   3957  CG  PHE A 269      27.412 -17.714  60.380  1.00 34.59           C
ATOM   3958  CD1 PHE A 269      28.171 -18.857  60.602  1.00 38.12           C
ATOM   3959  CD2 PHE A 269      27.805 -16.834  59.391  1.00 37.30           C
ATOM   3960  CE1 PHE A 269      29.303 -19.117  59.848  1.00 35.14           C
ATOM   3961  CE2 PHE A 269      28.943 -17.076  58.641  1.00 34.30           C
ATOM   3962  CZ  PHE A 269      29.695 -18.232  58.875  1.00 37.64           C
ATOM   3963  H   PHE A 269      24.655 -17.653  59.167  1.00 46.42           H
ATOM   3964  HA  PHE A 269      25.373 -19.327  61.176  1.00 49.65           H
ATOM   3965  HB2 PHE A 269      25.887 -16.558  60.994  1.00 43.44           H
ATOM   3966  HB3 PHE A 269      26.447 -17.515  62.131  1.00 43.44           H
ATOM   3967  HD1 PHE A 269      27.912 -19.459  61.262  1.00 45.75           H
ATOM   3968  HD2 PHE A 269      27.308 -16.063  59.237  1.00 44.76           H
ATOM   3969  HE1 PHE A 269      29.803 -19.884  60.009  1.00 42.17           H
ATOM   3970  HE2 PHE A 269      29.200 -16.477  57.977  1.00 41.16           H
ATOM   3971  HZ  PHE A 269      30.456 -18.403  58.368  1.00 45.17           H
ATOM   3972  N   LEU A 270      22.824 -17.547  61.216  1.00 34.93           N
ATOM   3973  CA  LEU A 270      21.682 -17.155  62.007  1.00 38.76           C
ATOM   3974  C   LEU A 270      21.001 -18.367  62.613  1.00 39.86           C
ATOM   3975  O   LEU A 270      20.747 -19.362  61.939  1.00 42.08           O
ATOM   3976  CB  LEU A 270      20.693 -16.375  61.158  1.00 37.54           C
ATOM   3977  CG  LEU A 270      21.261 -15.076  60.575  1.00 37.00           C
ATOM   3978  CD1 LEU A 270      20.288 -14.482  59.522  1.00 43.62           C
ATOM   3979  CD2 LEU A 270      21.588 -14.030  61.622  1.00 31.66           C
ATOM   3980  H   LEU A 270      22.749 -17.390  60.373  1.00 41.92           H
ATOM   3981  HA  LEU A 270      21.978 -16.581  62.731  1.00 46.51           H
ATOM   3982  HB2 LEU A 270      20.410 -16.933  60.417  1.00 45.05           H
ATOM   3983  HB3 LEU A 270      19.927 -16.143  61.706  1.00 45.05           H
ATOM   3984  HG  LEU A 270      22.087 -15.288  60.114  1.00 44.40           H
ATOM   3985 HD11 LEU A 270      20.669 -13.663  59.169  1.00 52.34           H
ATOM   3986 HD12 LEU A 270      20.166 -15.126  58.807  1.00 52.34           H
ATOM   3987 HD13 LEU A 270      19.438 -14.295  59.949  1.00 52.34           H
ATOM   3988 HD21 LEU A 270      21.940 -13.241  61.180  1.00 37.99           H
ATOM   3989 HD22 LEU A 270      20.778 -13.805  62.106  1.00 37.99           H
ATOM   3990 HD23 LEU A 270      22.250 -14.391  62.232  1.00 37.99           H
ATOM   3991  N   LEU A 271      20.684 -18.249  63.896  1.00 37.38           N
ATOM   3992  CA  LEU A 271      19.970 -19.253  64.664  1.00 34.25           C
ATOM   3993  C   LEU A 271      18.490 -18.885  64.790  1.00 40.80           C
ATOM   3994  O   LEU A 271      18.058 -17.770  64.462  1.00 33.83           O
ATOM   3995  CB  LEU A 271      20.617 -19.376  66.048  1.00 37.26           C
ATOM   3996  CG  LEU A 271      21.866 -20.246  66.235  1.00 36.36           C
ATOM   3997  CD1 LEU A 271      22.828 -20.289  65.101  1.00 43.03           C
ATOM   3998  CD2 LEU A 271      22.589 -19.830  67.535  1.00 38.26           C
ATOM   3999  H   LEU A 271      20.885 -17.557  64.365  1.00 44.86           H
ATOM   4000  HA  LEU A 271      20.036 -20.111  64.217  1.00 41.09           H
ATOM   4001  HB2 LEU A 271      20.859 -18.482  66.336  1.00 44.72           H
ATOM   4002  HB3 LEU A 271      19.945 -19.726  66.653  1.00 44.72           H
ATOM   4003  HG  LEU A 271      21.564 -21.158  66.369  1.00 43.63           H
ATOM   4004 HD11 LEU A 271      23.570 -20.867  65.337  1.00 51.64           H
ATOM   4005 HD12 LEU A 271      22.375 -20.635  64.316  1.00 51.64           H
ATOM   4006 HD13 LEU A 271      23.150 -19.390  64.927  1.00 51.64           H
ATOM   4007 HD21 LEU A 271      23.377 -20.384  67.649  1.00 45.91           H
ATOM   4008 HD22 LEU A 271      22.845 -18.897  67.469  1.00 45.91           H
ATOM   4009 HD23 LEU A 271      21.986 -19.956  68.285  1.00 45.91           H
ATOM   4010  N   GLU A 272      17.716 -19.844  65.319  1.00 38.83           N
ATOM   4011  CA  GLU A 272      16.306 -19.598  65.624  1.00 39.94           C
ATOM   4012  C   GLU A 272      16.127 -18.389  66.534  1.00 39.70           C
ATOM   4013  O   GLU A 272      15.190 -17.600  66.359  1.00 41.77           O
ATOM   4014  CB  GLU A 272      15.677 -20.845  66.258  1.00 43.49           C
ATOM   4015  CG  GLU A 272      16.290 -21.263  67.625  1.00 49.68           C
ATOM   4016  CD  GLU A 272      15.735 -22.595  68.191  1.00 51.20           C
ATOM   4017  OE1 GLU A 272      16.229 -23.680  67.788  1.00 54.79           O
ATOM   4018  OE2 GLU A 272      14.809 -22.545  69.043  1.00 45.49           O1-
ATOM   4019  H   GLU A 272      17.985 -20.639  65.507  1.00 46.60           H
ATOM   4020  HA  GLU A 272      15.835 -19.417  64.795  1.00 47.92           H
ATOM   4021  HB2 GLU A 272      14.732 -20.675  66.401  1.00 52.19           H
ATOM   4022  HB3 GLU A 272      15.785 -21.590  65.648  1.00 52.19           H
ATOM   4023  HG2 GLU A 272      17.249 -21.365  67.517  1.00 59.62           H
ATOM   4024  HG3 GLU A 272      16.106 -20.567  68.274  1.00 59.62           H
ATOM   4025  N   TYR A 273      17.016 -18.210  67.513  1.00 40.60           N
ATOM   4026  CA  TYR A 273      16.842 -17.072  68.407  1.00 34.23           C
ATOM   4027  C   TYR A 273      17.070 -15.763  67.655  1.00 32.16           C
ATOM   4028  O   TYR A 273      16.440 -14.734  67.958  1.00 33.18           O
ATOM   4029  CB  TYR A 273      17.789 -17.210  69.610  1.00 38.09           C
ATOM   4030  CG  TYR A 273      18.002 -18.645  70.025  1.00 35.83           C
ATOM   4031  CD1 TYR A 273      19.133 -19.353  69.614  1.00 30.62           C
ATOM   4032  CD2 TYR A 273      17.054 -19.306  70.802  1.00 32.21           C
ATOM   4033  CE1 TYR A 273      19.310 -20.681  69.962  1.00 37.26           C
ATOM   4034  CE2 TYR A 273      17.229 -20.645  71.160  1.00 33.38           C
ATOM   4035  CZ  TYR A 273      18.348 -21.313  70.746  1.00 37.82           C
ATOM   4036  OH  TYR A 273      18.485 -22.612  71.075  1.00 41.29           O
ATOM   4037  H   TYR A 273      17.697 -18.710  67.675  1.00 48.71           H
ATOM   4038  HA  TYR A 273      15.932 -17.069  68.742  1.00 41.08           H
ATOM   4039  HB2 TYR A 273      18.653 -16.834  69.377  1.00 45.70           H
ATOM   4040  HB3 TYR A 273      17.412 -16.732  70.365  1.00 45.70           H
ATOM   4041  HD1 TYR A 273      19.771 -18.929  69.087  1.00 36.75           H
ATOM   4042  HD2 TYR A 273      16.290 -18.853  71.079  1.00 38.65           H
ATOM   4043  HE1 TYR A 273      20.065 -21.144  69.681  1.00 44.71           H
ATOM   4044  HE2 TYR A 273      16.588 -21.080  71.675  1.00 40.05           H
ATOM   4045  HH  TYR A 273      17.836 -22.859  71.547  1.00 49.55           H
ATOM   4046  N   ASP A 274      17.947 -15.783  66.659  1.00 39.31           N
ATOM   4047  CA  ASP A 274      18.206 -14.559  65.910  1.00 38.79           C
ATOM   4048  C   ASP A 274      16.998 -14.187  65.075  1.00 35.17           C
ATOM   4049  O   ASP A 274      16.583 -13.025  65.062  1.00 33.20           O
ATOM   4050  CB  ASP A 274      19.455 -14.751  65.067  1.00 31.07           C
ATOM   4051  CG  ASP A 274      20.650 -15.086  65.911  1.00 33.89           C
ATOM   4052  OD1 ASP A 274      20.898 -14.333  66.882  1.00 27.52           O
ATOM   4053  OD2 ASP A 274      21.347 -16.076  65.605  1.00 33.60           O1-
ATOM   4054  H   ASP A 274      18.394 -16.471  66.401  1.00 47.17           H
ATOM   4055  HA  ASP A 274      18.374 -13.836  66.534  1.00 46.54           H
ATOM   4056  HB2 ASP A 274      19.311 -15.481  64.444  1.00 37.28           H
ATOM   4057  HB3 ASP A 274      19.644 -13.931  64.585  1.00 37.28           H
ATOM   4058  N   ARG A 275      16.369 -15.171  64.432  1.00 38.60           N
ATOM   4059  CA  ARG A 275      15.217 -14.849  63.597  1.00 41.35           C
ATOM   4060  C   ARG A 275      14.055 -14.365  64.449  1.00 40.60           C
ATOM   4061  O   ARG A 275      13.323 -13.453  64.055  1.00 38.99           O
ATOM   4062  CB  ARG A 275      14.831 -16.060  62.748  1.00 43.99           C
ATOM   4063  CG  ARG A 275      15.999 -16.550  61.884  1.00 45.17           C
ATOM   4064  CD  ARG A 275      15.680 -17.879  61.218  1.00 55.65           C
ATOM   4065  NE  ARG A 275      16.867 -18.626  60.724  1.00 63.28           N
ATOM   4066  CZ  ARG A 275      17.553 -18.365  59.595  1.00 63.60           C
ATOM   4067  NH1 ARG A 275      18.592 -19.128  59.241  1.00 61.90           N
ATOM   4068  NH2 ARG A 275      17.236 -17.328  58.822  1.00 63.64           N1+
ATOM   4069  H   ARG A 275      16.581 -16.004  64.461  1.00 46.32           H
ATOM   4070  HA  ARG A 275      15.461 -14.131  62.993  1.00 49.62           H
ATOM   4071  HB2 ARG A 275      14.561 -16.786  63.332  1.00 52.79           H
ATOM   4072  HB3 ARG A 275      14.100 -15.815  62.159  1.00 52.79           H
ATOM   4073  HG2 ARG A 275      16.179 -15.897  61.189  1.00 54.20           H
ATOM   4074  HG3 ARG A 275      16.782 -16.670  62.443  1.00 54.20           H
ATOM   4075  HD2 ARG A 275      15.223 -18.445  61.860  1.00 66.78           H
ATOM   4076  HD3 ARG A 275      15.100 -17.713  60.458  1.00 66.78           H
ATOM   4077  HE  ARG A 275      17.140 -19.285  61.204  1.00 75.94           H
ATOM   4078 HH11 ARG A 275      18.822 -19.796  59.731  1.00 74.29           H
ATOM   4079 HH12 ARG A 275      19.037 -18.945  58.528  1.00 74.29           H
ATOM   4080 HH21 ARG A 275      16.569 -16.827  59.028  1.00 76.36           H
ATOM   4081 HH22 ARG A 275      17.689 -17.170  58.108  1.00 76.36           H
ATOM   4082  N   LEU A 276      13.892 -14.934  65.634  1.00 37.92           N
ATOM   4083  CA  LEU A 276      12.859 -14.457  66.552  1.00 43.69           C
ATOM   4084  C   LEU A 276      13.109 -13.025  67.021  1.00 39.24           C
ATOM   4085  O   LEU A 276      12.181 -12.204  67.063  1.00 40.91           O
ATOM   4086  CB  LEU A 276      12.778 -15.395  67.754  1.00 45.41           C
ATOM   4087  CG  LEU A 276      12.251 -16.788  67.464  1.00 52.01           C
ATOM   4088  CD1 LEU A 276      12.707 -17.862  68.508  1.00 50.09           C
ATOM   4089  CD2 LEU A 276      10.743 -16.635  67.410  1.00 48.32           C
ATOM   4090  H   LEU A 276      14.359 -15.591  65.932  1.00 45.50           H
ATOM   4091  HA  LEU A 276      12.002 -14.477  66.098  1.00 52.43           H
ATOM   4092  HB2 LEU A 276      13.668 -15.493  68.127  1.00 54.49           H
ATOM   4093  HB3 LEU A 276      12.192 -14.995  68.416  1.00 54.49           H
ATOM   4094  HG  LEU A 276      12.558 -17.068  66.588  1.00 62.41           H
ATOM   4095 HD11 LEU A 276      12.334 -18.722  68.258  1.00 60.11           H
ATOM   4096 HD12 LEU A 276      13.676 -17.909  68.509  1.00 60.11           H
ATOM   4097 HD13 LEU A 276      12.387 -17.604  69.386  1.00 60.11           H
ATOM   4098 HD21 LEU A 276      10.345 -17.500  67.225  1.00 57.98           H
ATOM   4099 HD22 LEU A 276      10.429 -16.301  68.265  1.00 57.98           H
ATOM   4100 HD23 LEU A 276      10.515 -16.009  66.705  1.00 57.98           H
ATOM   4101  N   VAL A 277      14.328 -12.718  67.461  1.00 35.71           N
ATOM   4102  CA  VAL A 277      14.602 -11.338  67.858  1.00 38.41           C
ATOM   4103  C   VAL A 277      14.311 -10.399  66.693  1.00 38.84           C
ATOM   4104  O   VAL A 277      13.749  -9.315  66.870  1.00 43.97           O
ATOM   4105  CB  VAL A 277      16.060 -11.202  68.338  1.00 42.36           C
ATOM   4106  CG1 VAL A 277      16.481  -9.751  68.364  1.00 47.62           C
ATOM   4107  CG2 VAL A 277      16.269 -11.856  69.734  1.00 41.18           C
ATOM   4108  H   VAL A 277      14.988 -13.264  67.538  1.00 42.86           H
ATOM   4109  HA  VAL A 277      14.018 -11.097  68.594  1.00 46.09           H
ATOM   4110  HB  VAL A 277      16.637 -11.663  67.709  1.00 50.83           H
ATOM   4111 HG11 VAL A 277      17.400  -9.695  68.669  1.00 57.14           H
ATOM   4112 HG12 VAL A 277      16.406  -9.385  67.469  1.00 57.14           H
ATOM   4113 HG13 VAL A 277      15.900  -9.265  68.971  1.00 57.14           H
ATOM   4114 HG21 VAL A 277      17.196 -11.748  69.998  1.00 49.41           H
ATOM   4115 HG22 VAL A 277      15.688 -11.419  70.377  1.00 49.41           H
ATOM   4116 HG23 VAL A 277      16.048 -12.799  69.677  1.00 49.41           H
ATOM   4117  N   ASP A 278      14.743 -10.778  65.494  1.00 37.97           N
ATOM   4118  CA  ASP A 278      14.602  -9.900  64.332  1.00 41.17           C
ATOM   4119  C   ASP A 278      13.131  -9.680  64.009  1.00 38.16           C
ATOM   4120  O   ASP A 278      12.693  -8.539  63.848  1.00 36.82           O
ATOM   4121  CB  ASP A 278      15.343 -10.491  63.115  1.00 38.16           C
ATOM   4122  CG  ASP A 278      15.216  -9.624  61.882  1.00 37.56           C
ATOM   4123  OD1 ASP A 278      15.220  -8.373  62.025  1.00 37.68           O
ATOM   4124  OD2 ASP A 278      15.131 -10.197  60.783  1.00 37.91           O1-
ATOM   4125  H   ASP A 278      15.120 -11.533  65.325  1.00 45.56           H
ATOM   4126  HA  ASP A 278      14.998  -9.038  64.536  1.00 49.40           H
ATOM   4127  HB2 ASP A 278      16.286 -10.574  63.328  1.00 45.80           H
ATOM   4128  HB3 ASP A 278      14.970 -11.362  62.909  1.00 45.80           H
ATOM   4129  N   GLU A 279      12.348 -10.771  63.953  1.00 41.98           N
ATOM   4130  CA  GLU A 279      10.914 -10.696  63.650  1.00 47.53           C
ATOM   4131  C   GLU A 279      10.141  -9.804  64.622  1.00 48.58           C
ATOM   4132  O   GLU A 279       9.139  -9.187  64.228  1.00 43.89           O
ATOM   4133  CB  GLU A 279      10.292 -12.101  63.651  1.00 52.82           C
ATOM   4134  CG  GLU A 279      10.694 -13.027  62.453  1.00 55.85           C
ATOM   4135  CD  GLU A 279      10.270 -14.486  62.681  1.00 63.43           C
ATOM   4136  OE1 GLU A 279       9.960 -14.809  63.853  1.00 62.91           O
ATOM   4137  OE2 GLU A 279      10.255 -15.300  61.721  1.00 67.85           O1-
ATOM   4138  H   GLU A 279      12.630 -11.572  64.089  1.00 50.37           H
ATOM   4139  HA  GLU A 279      10.805 -10.325  62.760  1.00 57.03           H
ATOM   4140  HB2 GLU A 279      10.557 -12.552  64.468  1.00 63.38           H
ATOM   4141  HB3 GLU A 279       9.326 -12.007  63.633  1.00 63.38           H
ATOM   4142  HG2 GLU A 279      10.261 -12.709  61.646  1.00 67.02           H
ATOM   4143  HG3 GLU A 279      11.658 -13.006  62.345  1.00 67.02           H
ATOM   4144  N   SER A 280      10.558  -9.732  65.885  1.00 40.03           N
ATOM   4145  CA  SER A 280       9.819  -8.973  66.881  1.00 44.95           C
ATOM   4146  C   SER A 280      10.378  -7.584  67.091  1.00 49.57           C
ATOM   4147  O   SER A 280       9.826  -6.805  67.893  1.00 42.16           O
ATOM   4148  CB  SER A 280       9.805  -9.746  68.197  1.00 55.85           C
ATOM   4149  OG  SER A 280       9.164 -10.993  67.953  1.00 58.41           O
ATOM   4150  H   SER A 280      11.266 -10.115  66.188  1.00 48.04           H
ATOM   4151  HA  SER A 280       8.900  -8.879  66.583  1.00 53.94           H
ATOM   4152  HB2 SER A 280      10.715  -9.899  68.495  1.00 67.03           H
ATOM   4153  HB3 SER A 280       9.306  -9.248  68.863  1.00 67.03           H
ATOM   4154  HG  SER A 280       9.139 -11.446  68.660  1.00 70.09           H
ATOM   4155  N   SER A 281      11.462  -7.263  66.394  1.00 48.17           N
ATOM   4156  CA  SER A 281      12.097  -5.974  66.567  1.00 47.99           C
ATOM   4157  C   SER A 281      11.306  -4.910  65.817  1.00 41.10           C
ATOM   4158  O   SER A 281      10.451  -5.201  64.984  1.00 43.62           O
ATOM   4159  CB  SER A 281      13.539  -6.032  66.067  1.00 48.04           C
ATOM   4160  OG  SER A 281      13.533  -6.188  64.647  1.00 46.14           O
ATOM   4161  H   SER A 281      11.844  -7.774  65.817  1.00 57.80           H
ATOM   4162  HA  SER A 281      12.108  -5.743  67.509  1.00 57.59           H
ATOM   4163  HB2 SER A 281      13.992  -5.207  66.298  1.00 57.65           H
ATOM   4164  HB3 SER A 281      13.989  -6.790  66.472  1.00 57.65           H
ATOM   4165  HG  SER A 281      13.136  -6.898  64.438  1.00 55.36           H
ATOM   4166  N   ALA A 282      11.593  -3.662  66.149  1.00 44.85           N
ATOM   4167  CA  ALA A 282      11.063  -2.500  65.462  1.00 41.92           C
ATOM   4168  C   ALA A 282      11.633  -2.326  64.064  1.00 50.26           C
ATOM   4169  O   ALA A 282      11.238  -1.375  63.377  1.00 53.49           O
ATOM   4170  CB  ALA A 282      11.345  -1.250  66.291  1.00 44.95           C
ATOM   4171  H   ALA A 282      12.116  -3.456  66.800  1.00 53.82           H
ATOM   4172  HA  ALA A 282      10.101  -2.594  65.381  1.00 50.31           H
ATOM   4173  HB1 ALA A 282      10.989  -0.476  65.827  1.00 53.93           H
ATOM   4174  HB2 ALA A 282      10.917  -1.343  67.157  1.00 53.93           H
ATOM   4175  HB3 ALA A 282      12.304  -1.156  66.404  1.00 53.93           H
ATOM   4176  N   ASN A 283      12.533  -3.197  63.617  1.00 45.72           N
ATOM   4177  CA  ASN A 283      13.129  -3.012  62.302  1.00 36.58           C
ATOM   4178  C   ASN A 283      13.427  -4.362  61.668  1.00 36.51           C
ATOM   4179  O   ASN A 283      14.550  -4.640  61.258  1.00 35.76           O
ATOM   4180  CB  ASN A 283      14.370  -2.119  62.389  1.00 35.81           C
ATOM   4181  CG  ASN A 283      15.426  -2.614  63.355  1.00 39.07           C
ATOM   4182  OD1 ASN A 283      15.177  -3.401  64.295  1.00 41.87           O
ATOM   4183  ND2 ASN A 283      16.637  -2.129  63.130  1.00 35.67           N
ATOM   4184  H   ASN A 283      12.810  -3.889  64.046  1.00 54.87           H
ATOM   4185  HA  ASN A 283      12.485  -2.561  61.734  1.00 43.89           H
ATOM   4186  HB2 ASN A 283      14.777  -2.065  61.510  1.00 42.97           H
ATOM   4187  HB3 ASN A 283      14.097  -1.235  62.678  1.00 42.97           H
ATOM   4188 HD21 ASN A 283      17.293  -2.361  63.634  1.00 42.81           H
ATOM   4189 HD22 ASN A 283      16.767  -1.583  62.478  1.00 42.81           H
ATOM   4190  N   PRO A 284      12.404  -5.193  61.528  1.00 38.41           N
ATOM   4191  CA  PRO A 284      12.556  -6.506  60.897  1.00 39.15           C
ATOM   4192  C   PRO A 284      13.350  -6.478  59.613  1.00 37.29           C
ATOM   4193  O   PRO A 284      13.029  -5.735  58.699  1.00 43.99           O
ATOM   4194  CB  PRO A 284      11.110  -6.912  60.613  1.00 43.33           C
ATOM   4195  CG  PRO A 284      10.323  -6.221  61.689  1.00 46.27           C
ATOM   4196  CD  PRO A 284      11.003  -4.906  61.879  1.00 45.21           C
ATOM   4197  HA  PRO A 284      12.956  -7.138  61.514  1.00 46.98           H
ATOM   4198  HB2 PRO A 284      10.845  -6.597  59.734  1.00 52.00           H
ATOM   4199  HB3 PRO A 284      11.018  -7.875  60.680  1.00 52.00           H
ATOM   4200  HG2 PRO A 284       9.407  -6.096  61.395  1.00 55.52           H
ATOM   4201  HG3 PRO A 284      10.354  -6.745  62.505  1.00 55.52           H
ATOM   4202  HD2 PRO A 284      10.632  -4.243  61.276  1.00 54.25           H
ATOM   4203  HD3 PRO A 284      10.937  -4.622  62.804  1.00 54.25           H
ATOM   4204  N   GLY A 285      14.333  -7.371  59.519  1.00 38.61           N
ATOM   4205  CA  GLY A 285      15.208  -7.483  58.381  1.00 34.28           C
ATOM   4206  C   GLY A 285      16.366  -6.511  58.341  1.00 32.14           C
ATOM   4207  O   GLY A 285      17.230  -6.657  57.471  1.00 36.64           O
ATOM   4208  H   GLY A 285      14.510  -7.944  60.135  1.00 46.33           H
ATOM   4209  HA2 GLY A 285      15.575  -8.381  58.358  1.00 41.14           H
ATOM   4210  HA3 GLY A 285      14.686  -7.355  57.573  1.00 41.14           H
ATOM   4211  N   GLN A 286      16.442  -5.566  59.268  1.00 32.09           N
ATOM   4212  CA  GLN A 286      17.521  -4.593  59.324  1.00 32.77           C
ATOM   4213  C   GLN A 286      18.387  -4.755  60.570  1.00 36.09           C
ATOM   4214  O   GLN A 286      17.930  -5.181  61.637  1.00 33.04           O
ATOM   4215  CB  GLN A 286      16.958  -3.177  59.324  1.00 40.76           C
ATOM   4216  CG  GLN A 286      16.052  -2.854  58.134  1.00 47.79           C
ATOM   4217  CD  GLN A 286      15.694  -1.367  58.139  1.00 58.63           C
ATOM   4218  OE1 GLN A 286      14.839  -0.910  58.927  1.00 55.38           O
ATOM   4219  NE2 GLN A 286      16.410  -0.585  57.307  1.00 54.77           N
ATOM   4220  H   GLN A 286      15.861  -5.467  59.894  1.00 38.51           H
ATOM   4221  HA  GLN A 286      18.087  -4.697  58.543  1.00 39.32           H
ATOM   4222  HB2 GLN A 286      16.438  -3.050  60.133  1.00 48.91           H
ATOM   4223  HB3 GLN A 286      17.697  -2.549  59.309  1.00 48.91           H
ATOM   4224  HG2 GLN A 286      16.516  -3.058  57.307  1.00 57.34           H
ATOM   4225  HG3 GLN A 286      15.232  -3.369  58.201  1.00 57.34           H
ATOM   4226 HE21 GLN A 286      17.025  -0.931  56.815  1.00 65.73           H
ATOM   4227 HE22 GLN A 286      16.252   0.259  57.268  1.00 65.73           H
ATOM   4228  N   GLN A 287      19.647  -4.382  60.401  1.00 34.77           N
ATOM   4229  CA  GLN A 287      20.650  -4.344  61.461  1.00 35.92           C
ATOM   4230  C   GLN A 287      20.998  -5.740  61.981  1.00 31.54           C
ATOM   4231  O   GLN A 287      21.232  -5.908  63.167  1.00 25.20           O
ATOM   4232  CB  GLN A 287      20.193  -3.452  62.623  1.00 36.28           C
ATOM   4233  CG  GLN A 287      19.927  -1.997  62.266  1.00 31.71           C
ATOM   4234  CD  GLN A 287      21.170  -1.269  61.729  1.00 33.38           C
ATOM   4235  OE1 GLN A 287      21.288  -1.001  60.519  1.00 34.03           O
ATOM   4236  NE2 GLN A 287      22.113  -0.998  62.612  1.00 28.34           N
ATOM   4237  H   GLN A 287      19.962  -4.134  59.640  1.00 41.73           H
ATOM   4238  HA  GLN A 287      21.463  -3.957  61.100  1.00 43.10           H
ATOM   4239  HB2 GLN A 287      19.371  -3.818  62.984  1.00 43.54           H
ATOM   4240  HB3 GLN A 287      20.880  -3.463  63.307  1.00 43.54           H
ATOM   4241  HG2 GLN A 287      19.241  -1.961  61.582  1.00 38.06           H
ATOM   4242  HG3 GLN A 287      19.627  -1.528  63.061  1.00 38.06           H
ATOM   4243 HE21 GLN A 287      22.010  -1.228  63.434  1.00 34.01           H
ATOM   4244 HE22 GLN A 287      22.829  -0.592  62.365  1.00 34.01           H
ATOM   4245  N   LEU A 288      21.108  -6.729  61.092  1.00 32.43           N
ATOM   4246  CA  LEU A 288      21.146  -8.119  61.560  1.00 27.46           C
ATOM   4247  C   LEU A 288      22.457  -8.443  62.253  1.00 30.81           C
ATOM   4248  O   LEU A 288      22.476  -9.197  63.239  1.00 28.34           O
ATOM   4249  CB  LEU A 288      20.942  -9.102  60.417  1.00 30.18           C
ATOM   4250  CG  LEU A 288      19.582  -9.098  59.690  1.00 33.91           C
ATOM   4251  CD1 LEU A 288      19.349 -10.428  58.932  1.00 31.17           C
ATOM   4252  CD2 LEU A 288      18.440  -8.831  60.641  1.00 31.21           C
ATOM   4253  H   LEU A 288      21.161  -6.629  60.240  1.00 38.92           H
ATOM   4254  HA  LEU A 288      20.430  -8.254  62.200  1.00 32.95           H
ATOM   4255  HB2 LEU A 288      21.620  -8.924  59.747  1.00 36.22           H
ATOM   4256  HB3 LEU A 288      21.072  -9.997  60.768  1.00 36.22           H
ATOM   4257  HG  LEU A 288      19.587  -8.385  59.033  1.00 40.69           H
ATOM   4258 HD11 LEU A 288      18.487 -10.391  58.488  1.00 37.41           H
ATOM   4259 HD12 LEU A 288      20.054 -10.545  58.276  1.00 37.41           H
ATOM   4260 HD13 LEU A 288      19.363 -11.160  59.567  1.00 37.41           H
ATOM   4261 HD21 LEU A 288      17.608  -8.838  60.144  1.00 37.46           H
ATOM   4262 HD22 LEU A 288      18.427  -9.524  61.320  1.00 37.46           H
ATOM   4263 HD23 LEU A 288      18.572  -7.964  61.055  1.00 37.46           H
ATOM   4264  N   TYR A 289      23.566  -7.899  61.757  1.00 27.60           N
ATOM   4265  CA  TYR A 289      24.827  -8.114  62.440  1.00 24.66           C
ATOM   4266  C   TYR A 289      24.810  -7.463  63.814  1.00 25.56           C
ATOM   4267  O   TYR A 289      25.296  -8.043  64.794  1.00 25.69           O
ATOM   4268  CB  TYR A 289      25.954  -7.584  61.599  1.00 26.08           C
ATOM   4269  CG  TYR A 289      27.353  -7.666  62.147  1.00 21.80           C
ATOM   4270  CD1 TYR A 289      28.037  -8.873  62.220  1.00 21.86           C
ATOM   4271  CD2 TYR A 289      28.017  -6.531  62.515  1.00 19.33           C
ATOM   4272  CE1 TYR A 289      29.335  -8.906  62.624  1.00 19.29           C
ATOM   4273  CE2 TYR A 289      29.298  -6.559  62.930  1.00 22.58           C
ATOM   4274  CZ  TYR A 289      29.970  -7.757  62.991  1.00 22.13           C
ATOM   4275  OH  TYR A 289      31.296  -7.756  63.414  1.00 23.09           O
ATOM   4276  H   TYR A 289      23.611  -7.415  61.047  1.00 33.12           H
ATOM   4277  HA  TYR A 289      24.964  -9.067  62.561  1.00 29.59           H
ATOM   4278  HB2 TYR A 289      25.951  -8.070  60.760  1.00 31.30           H
ATOM   4279  HB3 TYR A 289      25.776  -6.647  61.422  1.00 31.30           H
ATOM   4280  HD1 TYR A 289      27.619  -9.657  61.949  1.00 26.23           H
ATOM   4281  HD2 TYR A 289      27.580  -5.713  62.454  1.00 23.20           H
ATOM   4282  HE1 TYR A 289      29.784  -9.719  62.672  1.00 23.15           H
ATOM   4283  HE2 TYR A 289      29.727  -5.770  63.173  1.00 27.10           H
ATOM   4284  HH  TYR A 289      31.603  -8.537  63.400  1.00 27.70           H
ATOM   4285  N   GLU A 290      24.174  -6.301  63.918  1.00 28.48           N
ATOM   4286  CA  GLU A 290      24.075  -5.627  65.199  1.00 28.18           C
ATOM   4287  C   GLU A 290      23.226  -6.413  66.196  1.00 27.28           C
ATOM   4288  O   GLU A 290      23.505  -6.390  67.398  1.00 25.78           O
ATOM   4289  CB  GLU A 290      23.489  -4.269  64.953  1.00 25.31           C
ATOM   4290  CG  GLU A 290      23.075  -3.552  66.192  1.00 27.69           C
ATOM   4291  CD  GLU A 290      22.762  -2.145  65.891  1.00 24.77           C
ATOM   4292  OE1 GLU A 290      23.603  -1.295  66.221  1.00 30.19           O
ATOM   4293  OE2 GLU A 290      21.667  -1.924  65.345  1.00 29.05           O1-
ATOM   4294  H   GLU A 290      23.795  -5.888  63.266  1.00 34.17           H
ATOM   4295  HA  GLU A 290      24.963  -5.515  65.574  1.00 33.82           H
ATOM   4296  HB2 GLU A 290      24.150  -3.721  64.502  1.00 30.37           H
ATOM   4297  HB3 GLU A 290      22.704  -4.366  64.391  1.00 30.37           H
ATOM   4298  HG2 GLU A 290      22.281  -3.972  66.558  1.00 33.23           H
ATOM   4299  HG3 GLU A 290      23.799  -3.575  66.836  1.00 33.23           H
ATOM   4300  N   LYS A 291      22.199  -7.120  65.709  1.00 24.41           N
ATOM   4301  CA  LYS A 291      21.353  -7.944  66.553  1.00 29.60           C
ATOM   4302  C   LYS A 291      22.086  -9.149  67.114  1.00 25.78           C
ATOM   4303  O   LYS A 291      21.573  -9.799  68.040  1.00 28.81           O
ATOM   4304  CB  LYS A 291      20.137  -8.352  65.743  1.00 30.44           C
ATOM   4305  CG  LYS A 291      19.161  -7.205  65.615  1.00 36.60           C
ATOM   4306  CD  LYS A 291      18.075  -7.474  64.546  1.00 34.49           C
ATOM   4307  CE  LYS A 291      17.011  -6.320  64.574  1.00 39.30           C
ATOM   4308  NZ  LYS A 291      16.165  -6.281  63.354  1.00 38.10           N1+
ATOM   4309  H   LYS A 291      21.976  -7.134  64.879  1.00 29.30           H
ATOM   4310  HA  LYS A 291      21.045  -7.411  67.302  1.00 35.51           H
ATOM   4311  HB2 LYS A 291      20.417  -8.615  64.853  1.00 36.53           H
ATOM   4312  HB3 LYS A 291      19.687  -9.088  66.187  1.00 36.53           H
ATOM   4313  HG2 LYS A 291      18.718  -7.068  66.467  1.00 43.91           H
ATOM   4314  HG3 LYS A 291      19.644  -6.404  65.358  1.00 43.91           H
ATOM   4315  HD2 LYS A 291      18.482  -7.499  63.666  1.00 41.39           H
ATOM   4316  HD3 LYS A 291      17.628  -8.313  64.739  1.00 41.39           H
ATOM   4317  HE2 LYS A 291      16.428  -6.447  65.339  1.00 47.17           H
ATOM   4318  HE3 LYS A 291      17.471  -5.469  64.647  1.00 47.17           H
ATOM   4319  HZ1 LYS A 291      15.578  -5.615  63.412  1.00 45.71           H
ATOM   4320  HZ2 LYS A 291      16.674  -6.157  62.635  1.00 45.71           H
ATOM   4321  HZ3 LYS A 291      15.723  -7.049  63.266  1.00 45.71           H
ATOM   4322  N   LEU A 292      23.268  -9.461  66.576  1.00 27.13           N
ATOM   4323  CA  LEU A 292      24.094 -10.495  67.158  1.00 27.43           C
ATOM   4324  C   LEU A 292      24.931  -9.999  68.323  1.00 24.46           C
ATOM   4325  O   LEU A 292      25.443 -10.817  69.078  1.00 22.18           O
ATOM   4326  CB  LEU A 292      25.015 -11.080  66.109  1.00 26.43           C
ATOM   4327  CG  LEU A 292      24.331 -11.704  64.879  1.00 30.82           C
ATOM   4328  CD1 LEU A 292      25.367 -12.172  63.843  1.00 24.00           C
ATOM   4329  CD2 LEU A 292      23.368 -12.837  65.222  1.00 27.22           C
ATOM   4330  H   LEU A 292      23.604  -9.086  65.879  1.00 32.55           H
ATOM   4331  HA  LEU A 292      23.522 -11.207  67.483  1.00 32.92           H
ATOM   4332  HB2 LEU A 292      25.598 -10.374  65.787  1.00 31.71           H
ATOM   4333  HB3 LEU A 292      25.550 -11.774  66.525  1.00 31.71           H
ATOM   4334  HG  LEU A 292      23.804 -11.011  64.453  1.00 36.98           H
ATOM   4335 HD11 LEU A 292      24.902 -12.559  63.085  1.00 28.80           H
ATOM   4336 HD12 LEU A 292      25.892 -11.408  63.555  1.00 28.80           H
ATOM   4337 HD13 LEU A 292      25.944 -12.836  64.252  1.00 28.80           H
ATOM   4338 HD21 LEU A 292      22.979 -13.179  64.401  1.00 32.66           H
ATOM   4339 HD22 LEU A 292      23.858 -13.542  65.674  1.00 32.66           H
ATOM   4340 HD23 LEU A 292      22.671 -12.494  65.802  1.00 32.66           H
ATOM   4341  N   ILE A 293      25.102  -8.690  68.478  1.00 25.79           N
ATOM   4342  CA  ILE A 293      26.166  -8.156  69.333  1.00 22.06           C
ATOM   4343  C   ILE A 293      25.595  -7.177  70.345  1.00 23.42           C
ATOM   4344  O   ILE A 293      25.937  -7.229  71.530  1.00 23.32           O
ATOM   4345  CB  ILE A 293      27.263  -7.498  68.464  1.00 28.10           C
ATOM   4346  CG1 ILE A 293      27.976  -8.570  67.626  1.00 27.20           C
ATOM   4347  CG2 ILE A 293      28.284  -6.761  69.307  1.00 23.80           C
ATOM   4348  CD1 ILE A 293      28.675  -8.070  66.301  1.00 28.21           C
ATOM   4349  H   ILE A 293      24.618  -8.087  68.101  1.00 30.95           H
ATOM   4350  HA  ILE A 293      26.572  -8.888  69.823  1.00 26.47           H
ATOM   4351  HB  ILE A 293      26.842  -6.864  67.863  1.00 33.71           H
ATOM   4352 HG12 ILE A 293      28.662  -8.980  68.177  1.00 32.64           H
ATOM   4353 HG13 ILE A 293      27.323  -9.242  67.372  1.00 32.64           H
ATOM   4354 HG21 ILE A 293      28.949  -6.366  68.722  1.00 28.57           H
ATOM   4355 HG22 ILE A 293      27.833  -6.067  69.813  1.00 28.57           H
ATOM   4356 HG23 ILE A 293      28.707  -7.390  69.912  1.00 28.57           H
ATOM   4357 HD11 ILE A 293      29.089  -8.828  65.858  1.00 33.85           H
ATOM   4358 HD12 ILE A 293      28.006  -7.673  65.722  1.00 33.85           H
ATOM   4359 HD13 ILE A 293      29.349  -7.411  66.529  1.00 33.85           H
ATOM   4360  N   GLY A 294      24.726  -6.275  69.882  1.00 31.83           N
ATOM   4361  CA  GLY A 294      24.377  -5.096  70.674  1.00 26.39           C
ATOM   4362  C   GLY A 294      23.556  -5.404  71.921  1.00 28.52           C
ATOM   4363  O   GLY A 294      22.753  -6.334  71.957  1.00 25.26           O
ATOM   4364  H   GLY A 294      24.329  -6.323  69.121  1.00 38.19           H
ATOM   4365  HA2 GLY A 294      25.192  -4.648  70.952  1.00 31.66           H
ATOM   4366  HA3 GLY A 294      23.868  -4.482  70.121  1.00 31.66           H
ATOM   4367  N   GLY A 295      23.735  -4.566  72.951  1.00 29.46           N
ATOM   4368  CA  GLY A 295      22.982  -4.728  74.207  1.00 35.00           C
ATOM   4369  C   GLY A 295      21.483  -4.469  74.104  1.00 32.29           C
ATOM   4370  O   GLY A 295      20.758  -4.756  75.055  1.00 31.38           O
ATOM   4371  H   GLY A 295      24.280  -3.901  72.950  1.00 35.35           H
ATOM   4372  HA2 GLY A 295      23.106  -5.634  74.531  1.00 42.00           H
ATOM   4373  HA3 GLY A 295      23.345  -4.121  74.870  1.00 42.00           H
ATOM   4374  N   LYS A 296      21.001  -3.904  73.004  1.00 31.37           N
ATOM   4375  CA  LYS A 296      19.553  -3.849  72.799  1.00 32.55           C
ATOM   4376  C   LYS A 296      18.970  -5.248  72.637  1.00 34.88           C
ATOM   4377  O   LYS A 296      17.816  -5.482  73.019  1.00 40.51           O
ATOM   4378  CB  LYS A 296      19.241  -2.952  71.589  1.00 36.18           C
ATOM   4379  CG  LYS A 296      17.772  -2.886  71.147  1.00 38.23           C
ATOM   4380  CD  LYS A 296      16.975  -2.005  72.076  1.00 43.52           C
ATOM   4381  CE  LYS A 296      15.590  -1.795  71.524  1.00 46.22           C
ATOM   4382  NZ  LYS A 296      14.681  -1.155  72.529  1.00 47.75           N1+
ATOM   4383  H   LYS A 296      21.472  -3.553  72.376  1.00 37.64           H
ATOM   4384  HA  LYS A 296      19.142  -3.446  73.580  1.00 39.06           H
ATOM   4385  HB2 LYS A 296      19.519  -2.047  71.802  1.00 43.42           H
ATOM   4386  HB3 LYS A 296      19.755  -3.275  70.832  1.00 43.42           H
ATOM   4387  HG2 LYS A 296      17.721  -2.514  70.253  1.00 45.87           H
ATOM   4388  HG3 LYS A 296      17.389  -3.777  71.166  1.00 45.87           H
ATOM   4389  HD2 LYS A 296      16.900  -2.431  72.944  1.00 52.22           H
ATOM   4390  HD3 LYS A 296      17.409  -1.141  72.157  1.00 52.22           H
ATOM   4391  HE2 LYS A 296      15.640  -1.214  70.748  1.00 55.46           H
ATOM   4392  HE3 LYS A 296      15.211  -2.653  71.277  1.00 55.46           H
ATOM   4393  HZ1 LYS A 296      13.871  -1.042  72.178  1.00 57.29           H
ATOM   4394  HZ2 LYS A 296      14.614  -1.671  73.251  1.00 57.29           H
ATOM   4395  HZ3 LYS A 296      15.004  -0.361  72.770  1.00 57.29           H
ATOM   4396  N   TYR A 297      19.767  -6.197  72.121  1.00 27.63           N
ATOM   4397  CA  TYR A 297      19.305  -7.546  71.816  1.00 28.26           C
ATOM   4398  C   TYR A 297      19.927  -8.669  72.667  1.00 29.65           C
ATOM   4399  O   TYR A 297      19.379  -9.771  72.694  1.00 30.45           O
ATOM   4400  CB  TYR A 297      19.553  -7.825  70.325  1.00 35.94           C
ATOM   4401  CG  TYR A 297      19.111  -6.638  69.524  1.00 38.17           C
ATOM   4402  CD1 TYR A 297      20.036  -5.699  69.087  1.00 32.64           C
ATOM   4403  CD2 TYR A 297      17.757  -6.418  69.271  1.00 33.27           C
ATOM   4404  CE1 TYR A 297      19.635  -4.572  68.394  1.00 41.93           C
ATOM   4405  CE2 TYR A 297      17.335  -5.300  68.594  1.00 37.90           C
ATOM   4406  CZ  TYR A 297      18.285  -4.381  68.131  1.00 43.91           C
ATOM   4407  OH  TYR A 297      17.903  -3.251  67.445  1.00 37.63           O
ATOM   4408  H   TYR A 297      20.597  -6.072  71.936  1.00 33.15           H
ATOM   4409  HA  TYR A 297      18.347  -7.576  71.960  1.00 33.91           H
ATOM   4410  HB2 TYR A 297      20.500  -7.970  70.171  1.00 43.13           H
ATOM   4411  HB3 TYR A 297      19.038  -8.598  70.046  1.00 43.13           H
ATOM   4412  HD1 TYR A 297      20.939  -5.831  69.262  1.00 39.17           H
ATOM   4413  HD2 TYR A 297      17.129  -7.031  69.578  1.00 39.93           H
ATOM   4414  HE1 TYR A 297      20.265  -3.957  68.093  1.00 50.31           H
ATOM   4415  HE2 TYR A 297      16.431  -5.171  68.416  1.00 45.48           H
ATOM   4416  HH  TYR A 297      17.068  -3.244  67.346  1.00 45.16           H
ATOM   4417  N   MET A 298      21.036  -8.434  73.360  1.00 26.79           N
ATOM   4418  CA  MET A 298      21.785  -9.542  73.946  1.00 28.34           C
ATOM   4419  C   MET A 298      20.968 -10.271  75.019  1.00 32.18           C
ATOM   4420  O   MET A 298      20.894 -11.506  75.043  1.00 27.18           O
ATOM   4421  CB  MET A 298      23.073  -8.996  74.533  1.00 31.41           C
ATOM   4422  CG  MET A 298      23.939 -10.029  75.147  1.00 25.75           C
ATOM   4423  SD  MET A 298      25.497  -9.428  75.828  1.00 31.11           S
ATOM   4424  CE  MET A 298      26.470  -9.196  74.320  1.00 33.32           C
ATOM   4425  H   MET A 298      21.373  -7.656  73.504  1.00 32.15           H
ATOM   4426  HA  MET A 298      22.018 -10.171  73.246  1.00 34.01           H
ATOM   4427  HB2 MET A 298      23.580  -8.566  73.826  1.00 37.69           H
ATOM   4428  HB3 MET A 298      22.853  -8.347  75.220  1.00 37.69           H
ATOM   4429  HG2 MET A 298      23.449 -10.451  75.870  1.00 30.90           H
ATOM   4430  HG3 MET A 298      24.153 -10.691  74.471  1.00 30.90           H
ATOM   4431  HE1 MET A 298      27.350  -8.867  74.560  1.00 39.99           H
ATOM   4432  HE2 MET A 298      26.548 -10.047  73.861  1.00 39.99           H
ATOM   4433  HE3 MET A 298      26.020  -8.553  73.750  1.00 39.99           H
ATOM   4434  N   GLY A 299      20.335  -9.519  75.913  1.00 27.33           N
ATOM   4435  CA  GLY A 299      19.522 -10.149  76.946  1.00 33.60           C
ATOM   4436  C   GLY A 299      18.301 -10.835  76.378  1.00 35.28           C
ATOM   4437  O   GLY A 299      17.914 -11.925  76.818  1.00 34.38           O
ATOM   4438  H   GLY A 299      20.358  -8.659  75.944  1.00 32.80           H
ATOM   4439  HA2 GLY A 299      20.054 -10.809  77.417  1.00 40.32           H
ATOM   4440  HA3 GLY A 299      19.230  -9.477  77.582  1.00 40.32           H
ATOM   4441  N   GLU A 300      17.657 -10.199  75.409  1.00 30.36           N
ATOM   4442  CA  GLU A 300      16.570 -10.872  74.713  1.00 33.75           C
ATOM   4443  C   GLU A 300      17.015 -12.197  74.103  1.00 30.06           C
ATOM   4444  O   GLU A 300      16.270 -13.179  74.147  1.00 35.24           O
ATOM   4445  CB  GLU A 300      15.992  -9.947  73.648  1.00 28.10           C
ATOM   4446  CG  GLU A 300      14.778 -10.543  72.927  1.00 35.10           C
ATOM   4447  CD  GLU A 300      13.565 -10.646  73.818  1.00 33.45           C
ATOM   4448  OE1 GLU A 300      12.555 -11.167  73.335  1.00 37.16           O
ATOM   4449  OE2 GLU A 300      13.629 -10.210  74.984  1.00 39.63           O1-
ATOM   4450  H   GLU A 300      17.824  -9.399  75.140  1.00 36.43           H
ATOM   4451  HA  GLU A 300      15.865 -11.064  75.351  1.00 40.50           H
ATOM   4452  HB2 GLU A 300      15.712  -9.119  74.068  1.00 33.72           H
ATOM   4453  HB3 GLU A 300      16.675  -9.767  72.983  1.00 33.72           H
ATOM   4454  HG2 GLU A 300      14.549  -9.978  72.172  1.00 42.12           H
ATOM   4455  HG3 GLU A 300      15.000 -11.436  72.618  1.00 42.12           H
ATOM   4456  N   LEU A 301      18.221 -12.267  73.533  1.00 34.95           N
ATOM   4457  CA  LEU A 301      18.668 -13.538  72.964  1.00 29.33           C
ATOM   4458  C   LEU A 301      18.787 -14.608  74.051  1.00 29.34           C
ATOM   4459  O   LEU A 301      18.335 -15.743  73.869  1.00 30.82           O
ATOM   4460  CB  LEU A 301      19.999 -13.356  72.244  1.00 24.70           C
ATOM   4461  CG  LEU A 301      20.072 -12.686  70.867  1.00 25.50           C
ATOM   4462  CD1 LEU A 301      21.508 -12.363  70.571  1.00 25.73           C
ATOM   4463  CD2 LEU A 301      19.529 -13.608  69.775  1.00 29.25           C
ATOM   4464  H   LEU A 301      18.780 -11.617  73.465  1.00 41.94           H
ATOM   4465  HA  LEU A 301      18.014 -13.842  72.315  1.00 35.19           H
ATOM   4466  HB2 LEU A 301      20.572 -12.836  72.828  1.00 29.64           H
ATOM   4467  HB3 LEU A 301      20.389 -14.238  72.136  1.00 29.64           H
ATOM   4468  HG  LEU A 301      19.557 -11.863  70.871  1.00 30.61           H
ATOM   4469 HD11 LEU A 301      21.562 -11.938  69.701  1.00 30.87           H
ATOM   4470 HD12 LEU A 301      21.843 -11.762  71.255  1.00 30.87           H
ATOM   4471 HD13 LEU A 301      22.022 -13.185  70.571  1.00 30.87           H
ATOM   4472 HD21 LEU A 301      19.590 -13.153  68.920  1.00 35.10           H
ATOM   4473 HD22 LEU A 301      20.059 -14.420  69.756  1.00 35.10           H
ATOM   4474 HD23 LEU A 301      18.604 -13.820  69.972  1.00 35.10           H
ATOM   4475  N   VAL A 302      19.425 -14.270  75.178  1.00 29.63           N
ATOM   4476  CA  VAL A 302      19.506 -15.197  76.309  1.00 32.66           C
ATOM   4477  C   VAL A 302      18.116 -15.621  76.758  1.00 33.32           C
ATOM   4478  O   VAL A 302      17.875 -16.790  77.073  1.00 31.15           O
ATOM   4479  CB  VAL A 302      20.283 -14.569  77.483  1.00 26.48           C
ATOM   4480  CG1 VAL A 302      20.120 -15.442  78.771  1.00 27.52           C
ATOM   4481  CG2 VAL A 302      21.762 -14.372  77.104  1.00 31.41           C
ATOM   4482  H   VAL A 302      19.816 -13.516  75.310  1.00 35.55           H
ATOM   4483  HA  VAL A 302      19.984 -15.993  76.028  1.00 39.19           H
ATOM   4484  HB  VAL A 302      19.908 -13.694  77.671  1.00 31.77           H
ATOM   4485 HG11 VAL A 302      20.615 -15.030  79.496  1.00 33.02           H
ATOM   4486 HG12 VAL A 302      19.178 -15.493  78.999  1.00 33.02           H
ATOM   4487 HG13 VAL A 302      20.467 -16.330  78.595  1.00 33.02           H
ATOM   4488 HG21 VAL A 302      22.230 -13.976  77.855  1.00 37.69           H
ATOM   4489 HG22 VAL A 302      22.150 -15.235  76.889  1.00 37.69           H
ATOM   4490 HG23 VAL A 302      21.814 -13.784  76.334  1.00 37.69           H
ATOM   4491  N   ARG A 303      17.185 -14.683  76.806  1.00 30.47           N
ATOM   4492  CA  ARG A 303      15.831 -15.033  77.213  1.00 37.00           C
ATOM   4493  C   ARG A 303      15.260 -16.126  76.329  1.00 39.55           C
ATOM   4494  O   ARG A 303      14.614 -17.060  76.823  1.00 35.18           O
ATOM   4495  CB  ARG A 303      14.912 -13.805  77.175  1.00 37.34           C
ATOM   4496  CG  ARG A 303      13.545 -14.058  77.838  1.00 32.58           C
ATOM   4497  CD  ARG A 303      12.647 -12.806  77.833  1.00 35.09           C
ATOM   4498  NE  ARG A 303      12.042 -12.554  76.533  1.00 47.02           N
ATOM   4499  CZ  ARG A 303      10.977 -13.184  76.037  1.00 46.80           C
ATOM   4500  NH1 ARG A 303      10.340 -14.126  76.710  1.00 46.85           N
ATOM   4501  NH2 ARG A 303      10.539 -12.859  74.846  1.00 45.49           N1+
ATOM   4502  H   ARG A 303      17.304 -13.853  76.613  1.00 36.57           H
ATOM   4503  HA  ARG A 303      15.851 -15.365  78.124  1.00 44.40           H
ATOM   4504  HB2 ARG A 303      15.342 -13.074  77.646  1.00 44.81           H
ATOM   4505  HB3 ARG A 303      14.755 -13.557  76.251  1.00 44.81           H
ATOM   4506  HG2 ARG A 303      13.084 -14.761  77.355  1.00 39.09           H
ATOM   4507  HG3 ARG A 303      13.685 -14.324  78.760  1.00 39.09           H
ATOM   4508  HD2 ARG A 303      11.933 -12.927  78.478  1.00 42.10           H
ATOM   4509  HD3 ARG A 303      13.181 -12.032  78.070  1.00 42.10           H
ATOM   4510  HE  ARG A 303      12.403 -11.947  76.043  1.00 56.42           H
ATOM   4511 HH11 ARG A 303      10.613 -14.354  77.493  1.00 56.22           H
ATOM   4512 HH12 ARG A 303       9.655 -14.513  76.363  1.00 56.22           H
ATOM   4513 HH21 ARG A 303      10.939 -12.247  74.394  1.00 54.59           H
ATOM   4514 HH22 ARG A 303       9.851 -13.256  74.518  1.00 54.59           H
ATOM   4515  N   LEU A 304      15.442 -15.996  75.009  1.00 38.11           N
ATOM   4516  CA  LEU A 304      14.913 -16.988  74.086  1.00 33.09           C
ATOM   4517  C   LEU A 304      15.633 -18.323  74.245  1.00 36.24           C
ATOM   4518  O   LEU A 304      15.031 -19.399  74.120  1.00 37.89           O
ATOM   4519  CB  LEU A 304      15.055 -16.453  72.664  1.00 39.02           C
ATOM   4520  CG  LEU A 304      13.894 -15.640  72.078  1.00 40.66           C
ATOM   4521  CD1 LEU A 304      13.321 -14.664  72.990  1.00 42.62           C
ATOM   4522  CD2 LEU A 304      14.422 -14.920  70.859  1.00 45.20           C
ATOM   4523  H   LEU A 304      15.864 -15.348  74.633  1.00 45.73           H
ATOM   4524  HA  LEU A 304      13.970 -17.126  74.268  1.00 39.71           H
ATOM   4525  HB2 LEU A 304      15.839 -15.882  72.638  1.00 46.82           H
ATOM   4526  HB3 LEU A 304      15.195 -17.209  72.074  1.00 46.82           H
ATOM   4527  HG  LEU A 304      13.190 -16.244  71.795  1.00 48.80           H
ATOM   4528 HD11 LEU A 304      12.598 -14.199  72.541  1.00 51.15           H
ATOM   4529 HD12 LEU A 304      12.982 -15.126  73.773  1.00 51.15           H
ATOM   4530 HD13 LEU A 304      14.010 -14.033  73.250  1.00 51.15           H
ATOM   4531 HD21 LEU A 304      13.705 -14.396  70.467  1.00 54.24           H
ATOM   4532 HD22 LEU A 304      15.149 -14.337  71.127  1.00 54.24           H
ATOM   4533 HD23 LEU A 304      14.741 -15.575  70.219  1.00 54.24           H
ATOM   4534  N   VAL A 305      16.931 -18.279  74.487  1.00 34.97           N
ATOM   4535  CA  VAL A 305      17.660 -19.514  74.762  1.00 34.46           C
ATOM   4536  C   VAL A 305      17.140 -20.163  76.030  1.00 40.39           C
ATOM   4537  O   VAL A 305      17.075 -21.396  76.136  1.00 35.89           O
ATOM   4538  CB  VAL A 305      19.165 -19.237  74.879  1.00 28.60           C
ATOM   4539  CG1 VAL A 305      19.907 -20.476  75.459  1.00 27.11           C
ATOM   4540  CG2 VAL A 305      19.726 -18.812  73.534  1.00 30.74           C
ATOM   4541  H   VAL A 305      17.410 -17.564  74.499  1.00 41.96           H
ATOM   4542  HA  VAL A 305      17.523 -20.134  74.028  1.00 41.35           H
ATOM   4543  HB  VAL A 305      19.296 -18.501  75.497  1.00 34.32           H
ATOM   4544 HG11 VAL A 305      20.854 -20.275  75.523  1.00 32.53           H
ATOM   4545 HG12 VAL A 305      19.551 -20.674  76.339  1.00 32.53           H
ATOM   4546 HG13 VAL A 305      19.769 -21.232  74.868  1.00 32.53           H
ATOM   4547 HG21 VAL A 305      20.677 -18.641  73.628  1.00 36.89           H
ATOM   4548 HG22 VAL A 305      19.580 -19.524  72.892  1.00 36.89           H
ATOM   4549 HG23 VAL A 305      19.273 -18.005  73.243  1.00 36.89           H
ATOM   4550  N   LEU A 306      16.790 -19.348  77.028  1.00 34.30           N
ATOM   4551  CA  LEU A 306      16.308 -19.932  78.274  1.00 37.74           C
ATOM   4552  C   LEU A 306      14.936 -20.558  78.066  1.00 41.13           C
ATOM   4553  O   LEU A 306      14.678 -21.680  78.516  1.00 31.92           O
ATOM   4554  CB  LEU A 306      16.258 -18.872  79.371  1.00 30.23           C
ATOM   4555  CG  LEU A 306      17.589 -18.330  79.867  1.00 32.04           C
ATOM   4556  CD1 LEU A 306      17.319 -17.467  81.041  1.00 35.85           C
ATOM   4557  CD2 LEU A 306      18.594 -19.400  80.221  1.00 30.68           C
ATOM   4558  H   LEU A 306      16.821 -18.489  77.009  1.00 41.16           H
ATOM   4559  HA  LEU A 306      16.919 -20.630  78.555  1.00 45.28           H
ATOM   4560  HB2 LEU A 306      15.748 -18.117  79.039  1.00 36.27           H
ATOM   4561  HB3 LEU A 306      15.802 -19.253  80.138  1.00 36.27           H
ATOM   4562  HG  LEU A 306      17.978 -17.775  79.173  1.00 38.45           H
ATOM   4563 HD11 LEU A 306      18.159 -17.112  81.371  1.00 43.02           H
ATOM   4564 HD12 LEU A 306      16.735 -16.741  80.771  1.00 43.02           H
ATOM   4565 HD13 LEU A 306      16.890 -17.998  81.731  1.00 43.02           H
ATOM   4566 HD21 LEU A 306      19.411 -18.976  80.526  1.00 36.81           H
ATOM   4567 HD22 LEU A 306      18.226 -19.957  80.925  1.00 36.81           H
ATOM   4568 HD23 LEU A 306      18.773 -19.937  79.433  1.00 36.81           H
ATOM   4569  N   LEU A 307      14.069 -19.869  77.325  1.00 42.62           N
ATOM   4570  CA  LEU A 307      12.745 -20.400  77.044  1.00 40.94           C
ATOM   4571  C   LEU A 307      12.803 -21.684  76.227  1.00 44.47           C
ATOM   4572  O   LEU A 307      11.945 -22.556  76.384  1.00 47.13           O
ATOM   4573  CB  LEU A 307      11.932 -19.352  76.306  1.00 36.40           C
ATOM   4574  CG  LEU A 307      10.868 -18.581  77.062  1.00 46.79           C
ATOM   4575  CD1 LEU A 307      11.233 -18.351  78.501  1.00 47.65           C
ATOM   4576  CD2 LEU A 307      10.630 -17.222  76.368  1.00 45.59           C
ATOM   4577  H   LEU A 307      14.225 -19.098  76.978  1.00 51.15           H
ATOM   4578  HA  LEU A 307      12.297 -20.595  77.882  1.00 49.12           H
ATOM   4579  HB2 LEU A 307      12.552 -18.696  75.950  1.00 43.68           H
ATOM   4580  HB3 LEU A 307      11.485 -19.794  75.567  1.00 43.68           H
ATOM   4581  HG  LEU A 307      10.037 -19.081  77.038  1.00 56.15           H
ATOM   4582 HD11 LEU A 307      10.519 -17.856  78.932  1.00 57.18           H
ATOM   4583 HD12 LEU A 307      11.350 -19.210  78.937  1.00 57.18           H
ATOM   4584 HD13 LEU A 307      12.058 -17.844  78.540  1.00 57.18           H
ATOM   4585 HD21 LEU A 307       9.948 -16.734  76.856  1.00 54.71           H
ATOM   4586 HD22 LEU A 307      11.459 -16.719  76.365  1.00 54.71           H
ATOM   4587 HD23 LEU A 307      10.335 -17.380  75.457  1.00 54.71           H
ATOM   4588  N   ARG A 308      13.775 -21.828  75.337  1.00 38.89           N
ATOM   4589  CA  ARG A 308      13.861 -23.099  74.639  1.00 40.48           C
ATOM   4590  C   ARG A 308      14.257 -24.195  75.600  1.00 46.37           C
ATOM   4591  O   ARG A 308      13.835 -25.346  75.447  1.00 45.81           O
ATOM   4592  CB  ARG A 308      14.869 -23.082  73.503  1.00 39.35           C
ATOM   4593  CG  ARG A 308      14.980 -24.505  72.906  1.00 47.62           C
ATOM   4594  CD  ARG A 308      15.860 -24.683  71.752  1.00 53.36           C
ATOM   4595  NE  ARG A 308      15.996 -26.106  71.434  1.00 56.12           N
ATOM   4596  CZ  ARG A 308      16.808 -26.559  70.481  1.00 52.78           C
ATOM   4597  NH1 ARG A 308      17.501 -25.687  69.751  1.00 58.52           N
ATOM   4598  NH2 ARG A 308      16.931 -27.869  70.253  1.00 53.46           N1+
ATOM   4599  H   ARG A 308      14.366 -21.240  75.127  1.00 46.67           H
ATOM   4600  HA  ARG A 308      12.992 -23.319  74.269  1.00 48.58           H
ATOM   4601  HB2 ARG A 308      14.570 -22.475  72.808  1.00 47.22           H
ATOM   4602  HB3 ARG A 308      15.739 -22.817  73.840  1.00 47.22           H
ATOM   4603  HG2 ARG A 308      15.301 -25.099  73.602  1.00 57.15           H
ATOM   4604  HG3 ARG A 308      14.093 -24.786  72.632  1.00 57.15           H
ATOM   4605  HD2 ARG A 308      15.482 -24.230  70.982  1.00 64.03           H
ATOM   4606  HD3 ARG A 308      16.739 -24.328  71.957  1.00 64.03           H
ATOM   4607  HE  ARG A 308      15.410 -26.648  71.754  1.00 67.34           H
ATOM   4608 HH11 ARG A 308      17.430 -24.844  69.906  1.00 70.22           H
ATOM   4609 HH12 ARG A 308      18.024 -25.967  69.129  1.00 70.22           H
ATOM   4610 HH21 ARG A 308      16.476 -28.431  70.719  1.00 64.15           H
ATOM   4611 HH22 ARG A 308      17.445 -28.149  69.623  1.00 64.15           H
ATOM   4612  N   LEU A 309      15.136 -23.864  76.546  1.00 44.14           N
ATOM   4613  CA  LEU A 309      15.582 -24.844  77.522  1.00 45.84           C
ATOM   4614  C   LEU A 309      14.443 -25.271  78.446  1.00 40.92           C
ATOM   4615  O   LEU A 309      14.396 -26.431  78.845  1.00 40.42           O
ATOM   4616  CB  LEU A 309      16.779 -24.281  78.296  1.00 43.59           C
ATOM   4617  CG  LEU A 309      18.189 -24.687  77.848  1.00 35.02           C
ATOM   4618  CD1 LEU A 309      18.336 -25.181  76.490  1.00 41.44           C
ATOM   4619  CD2 LEU A 309      19.101 -23.498  78.035  1.00 37.22           C
ATOM   4620  H   LEU A 309      15.484 -23.083  76.641  1.00 52.96           H
ATOM   4621  HA  LEU A 309      15.886 -25.635  77.049  1.00 55.00           H
ATOM   4622  HB2 LEU A 309      16.736 -23.313  78.247  1.00 52.31           H
ATOM   4623  HB3 LEU A 309      16.689 -24.554  79.223  1.00 52.31           H
ATOM   4624  HG  LEU A 309      18.504 -25.386  78.441  1.00 42.03           H
ATOM   4625 HD11 LEU A 309      19.268 -25.401  76.334  1.00 49.73           H
ATOM   4626 HD12 LEU A 309      17.786 -25.972  76.382  1.00 49.73           H
ATOM   4627 HD13 LEU A 309      18.050 -24.491  75.871  1.00 49.73           H
ATOM   4628 HD21 LEU A 309      19.997 -23.741  77.755  1.00 44.66           H
ATOM   4629 HD22 LEU A 309      18.774 -22.761  77.495  1.00 44.66           H
ATOM   4630 HD23 LEU A 309      19.103 -23.247  78.972  1.00 44.66           H
ATOM   4631  N   VAL A 310      13.484 -24.387  78.729  1.00 41.99           N
ATOM   4632  CA  VAL A 310      12.357 -24.787  79.564  1.00 46.21           C
ATOM   4633  C   VAL A 310      11.412 -25.705  78.784  1.00 50.02           C
ATOM   4634  O   VAL A 310      10.874 -26.674  79.339  1.00 44.78           O
ATOM   4635  CB  VAL A 310      11.608 -23.560  80.156  1.00 44.58           C
ATOM   4636  CG1 VAL A 310      12.555 -22.534  80.777  1.00 41.74           C
ATOM   4637  CG2 VAL A 310      10.790 -22.868  79.158  1.00 56.64           C
ATOM   4638  H   VAL A 310      13.463 -23.572  78.457  1.00 50.39           H
ATOM   4639  HA  VAL A 310      12.702 -25.300  80.312  1.00 55.45           H
ATOM   4640  HB  VAL A 310      11.014 -23.871  80.856  1.00 53.49           H
ATOM   4641 HG11 VAL A 310      12.033 -21.795  81.127  1.00 50.09           H
ATOM   4642 HG12 VAL A 310      13.053 -22.957  81.494  1.00 50.09           H
ATOM   4643 HG13 VAL A 310      13.165 -22.213  80.094  1.00 50.09           H
ATOM   4644 HG21 VAL A 310      10.348 -22.115  79.581  1.00 67.96           H
ATOM   4645 HG22 VAL A 310      11.364 -22.555  78.441  1.00 67.96           H
ATOM   4646 HG23 VAL A 310      10.130 -23.486  78.808  1.00 67.96           H
ATOM   4647  N   ASP A 311      11.184 -25.414  77.493  1.00 50.80           N
ATOM   4648  CA  ASP A 311      10.221 -26.186  76.709  1.00 49.06           C
ATOM   4649  C   ASP A 311      10.762 -27.558  76.382  1.00 47.85           C
ATOM   4650  O   ASP A 311       9.983 -28.466  76.088  1.00 62.56           O
ATOM   4651  CB  ASP A 311       9.847 -25.482  75.397  1.00 51.37           C
ATOM   4652  CG  ASP A 311       9.232 -24.079  75.604  1.00 63.07           C
ATOM   4653  OD1 ASP A 311       8.813 -23.717  76.744  1.00 61.52           O
ATOM   4654  OD2 ASP A 311       9.163 -23.329  74.594  1.00 63.15           O1-
ATOM   4655  H   ASP A 311      11.571 -24.782  77.057  1.00 60.96           H
ATOM   4656  HA  ASP A 311       9.411 -26.299  77.230  1.00 58.87           H
ATOM   4657  HB2 ASP A 311      10.646 -25.379  74.857  1.00 61.65           H
ATOM   4658  HB3 ASP A 311       9.197 -26.025  74.924  1.00 61.65           H
ATOM   4659  N   GLU A 312      12.069 -27.712  76.396  1.00 42.43           N
ATOM   4660  CA  GLU A 312      12.720 -29.006  76.314  1.00 45.49           C
ATOM   4661  C   GLU A 312      12.785 -29.677  77.669  1.00 47.80           C
ATOM   4662  O   GLU A 312      13.385 -30.744  77.788  1.00 47.57           O
ATOM   4663  CB  GLU A 312      14.145 -28.858  75.782  1.00 51.56           C
ATOM   4664  CG  GLU A 312      14.255 -28.158  74.431  1.00 56.75           C
ATOM   4665  CD  GLU A 312      14.146 -29.089  73.289  1.00 56.75           C
ATOM   4666  OE1 GLU A 312      14.223 -30.311  73.535  1.00 59.68           O
ATOM   4667  OE2 GLU A 312      14.001 -28.591  72.154  1.00 65.02           O1-
ATOM   4668  H   GLU A 312      12.624 -27.057  76.454  1.00 50.92           H
ATOM   4669  HA  GLU A 312      12.224 -29.580  75.710  1.00 54.59           H
ATOM   4670  HB2 GLU A 312      14.662 -28.344  76.422  1.00 61.87           H
ATOM   4671  HB3 GLU A 312      14.533 -29.743  75.687  1.00 61.87           H
ATOM   4672  HG2 GLU A 312      13.540 -27.507  74.355  1.00 68.10           H
ATOM   4673  HG3 GLU A 312      15.115 -27.714  74.375  1.00 68.10           H
ATOM   4674  N   ASN A 313      12.249 -29.030  78.696  1.00 45.58           N
ATOM   4675  CA  ASN A 313      12.159 -29.594  80.029  1.00 55.55           C
ATOM   4676  C   ASN A 313      13.536 -29.744  80.693  1.00 53.78           C
ATOM   4677  O   ASN A 313      13.749 -30.659  81.493  1.00 51.40           O
ATOM   4678  CB  ASN A 313      11.411 -30.932  79.977  1.00 54.60           C
ATOM   4679  CG  ASN A 313      10.742 -31.251  81.263  1.00 58.70           C
ATOM   4680  OD1 ASN A 313       9.745 -30.614  81.627  1.00 64.37           O
ATOM   4681  ND2 ASN A 313      11.279 -32.245  81.980  1.00 65.27           N
ATOM   4682  H   ASN A 313      11.921 -28.237  78.639  1.00 54.70           H
ATOM   4683  HA  ASN A 313      11.636 -28.991  80.581  1.00 66.66           H
ATOM   4684  HB2 ASN A 313      10.731 -30.890  79.286  1.00 65.53           H
ATOM   4685  HB3 ASN A 313      12.042 -31.642  79.781  1.00 65.53           H
ATOM   4686 HD21 ASN A 313      10.930 -32.470  82.733  1.00 78.32           H
ATOM   4687 HD22 ASN A 313      11.974 -32.660  81.688  1.00 78.32           H
ATOM   4688  N   LEU A 314      14.465 -28.827  80.391  1.00 52.26           N
ATOM   4689  CA  LEU A 314      15.830 -28.868  80.906  1.00 45.96           C
ATOM   4690  C   LEU A 314      16.136 -27.737  81.879  1.00 40.48           C
ATOM   4691  O   LEU A 314      17.246 -27.687  82.415  1.00 37.24           O
ATOM   4692  CB  LEU A 314      16.839 -28.829  79.740  1.00 44.13           C
ATOM   4693  CG  LEU A 314      16.763 -29.892  78.638  1.00 50.81           C
ATOM   4694  CD1 LEU A 314      17.609 -29.456  77.412  1.00 43.05           C
ATOM   4695  CD2 LEU A 314      17.221 -31.293  79.143  1.00 52.76           C
ATOM   4696  H   LEU A 314      14.319 -28.155  79.874  1.00 62.71           H
ATOM   4697  HA  LEU A 314      15.958 -29.705  81.379  1.00 55.15           H
ATOM   4698  HB2 LEU A 314      16.746 -27.969  79.301  1.00 52.95           H
ATOM   4699  HB3 LEU A 314      17.729 -28.890  80.121  1.00 52.95           H
ATOM   4700  HG  LEU A 314      15.841 -29.971  78.347  1.00 60.97           H
ATOM   4701 HD11 LEU A 314      17.548 -30.140  76.727  1.00 51.67           H
ATOM   4702 HD12 LEU A 314      17.262 -28.616  77.072  1.00 51.67           H
ATOM   4703 HD13 LEU A 314      18.532 -29.345  77.688  1.00 51.67           H
ATOM   4704 HD21 LEU A 314      17.155 -31.928  78.412  1.00 63.31           H
ATOM   4705 HD22 LEU A 314      18.139 -31.234  79.448  1.00 63.31           H
ATOM   4706 HD23 LEU A 314      16.646 -31.568  79.874  1.00 63.31           H
ATOM   4707  N   LEU A 315      15.199 -26.827  82.128  1.00 41.05           N
ATOM   4708  CA  LEU A 315      15.476 -25.667  82.969  1.00 45.38           C
ATOM   4709  C   LEU A 315      14.224 -25.317  83.754  1.00 43.28           C
ATOM   4710  O   LEU A 315      13.130 -25.284  83.189  1.00 39.32           O
ATOM   4711  CB  LEU A 315      15.884 -24.428  82.141  1.00 41.38           C
ATOM   4712  CG  LEU A 315      17.153 -23.626  82.416  1.00 43.20           C
ATOM   4713  CD1 LEU A 315      16.968 -22.211  81.819  1.00 46.29           C
ATOM   4714  CD2 LEU A 315      17.544 -23.506  83.857  1.00 35.20           C
ATOM   4715  H   LEU A 315      14.396 -26.858  81.822  1.00 49.26           H
ATOM   4716  HA  LEU A 315      16.189 -25.876  83.593  1.00 54.46           H
ATOM   4717  HB2 LEU A 315      15.950 -24.718  81.218  1.00 49.65           H
ATOM   4718  HB3 LEU A 315      15.153 -23.794  82.208  1.00 49.65           H
ATOM   4719  HG  LEU A 315      17.891 -24.047  81.947  1.00 51.85           H
ATOM   4720 HD11 LEU A 315      17.770 -21.691  81.987  1.00 55.55           H
ATOM   4721 HD12 LEU A 315      16.818 -22.288  80.864  1.00 55.55           H
ATOM   4722 HD13 LEU A 315      16.205 -21.788  82.242  1.00 55.55           H
ATOM   4723 HD21 LEU A 315      18.357 -22.982  83.921  1.00 42.24           H
ATOM   4724 HD22 LEU A 315      16.828 -23.067  84.342  1.00 42.24           H
ATOM   4725 HD23 LEU A 315      17.692 -24.394  84.218  1.00 42.24           H
ATOM   4726  N   PHE A 316      14.378 -25.037  85.051  1.00 44.91           N
ATOM   4727  CA  PHE A 316      13.237 -24.626  85.863  1.00 47.49           C
ATOM   4728  C   PHE A 316      12.116 -25.681  85.856  1.00 46.51           C
ATOM   4729  O   PHE A 316      10.935 -25.341  85.965  1.00 48.74           O
ATOM   4730  CB  PHE A 316      12.700 -23.271  85.377  1.00 47.48           C
ATOM   4731  CG  PHE A 316      13.761 -22.218  85.193  1.00 46.54           C
ATOM   4732  CD1 PHE A 316      14.836 -22.119  86.070  1.00 41.92           C
ATOM   4733  CD2 PHE A 316      13.681 -21.326  84.138  1.00 47.17           C
ATOM   4734  CE1 PHE A 316      15.792 -21.170  85.897  1.00 38.06           C
ATOM   4735  CE2 PHE A 316      14.638 -20.369  83.961  1.00 48.21           C
ATOM   4736  CZ  PHE A 316      15.705 -20.290  84.831  1.00 45.50           C
ATOM   4737  H   PHE A 316      15.124 -25.077  85.477  1.00 53.90           H
ATOM   4738  HA  PHE A 316      13.532 -24.515  86.780  1.00 56.98           H
ATOM   4739  HB2 PHE A 316      12.260 -23.399  84.522  1.00 56.98           H
ATOM   4740  HB3 PHE A 316      12.063 -22.938  86.027  1.00 56.98           H
ATOM   4741  HD1 PHE A 316      14.903 -22.713  86.782  1.00 50.30           H
ATOM   4742  HD2 PHE A 316      12.969 -21.380  83.543  1.00 56.60           H
ATOM   4743  HE1 PHE A 316      16.508 -21.116  86.489  1.00 45.67           H
ATOM   4744  HE2 PHE A 316      14.576 -19.777  83.247  1.00 57.86           H
ATOM   4745  HZ  PHE A 316      16.354 -19.634  84.713  1.00 54.60           H
ATOM   4746  N   HIS A 317      12.447 -26.969  85.707  1.00 44.89           N
ATOM   4747  CA  HIS A 317      11.442 -28.034  85.721  1.00 55.73           C
ATOM   4748  C   HIS A 317      10.491 -27.942  84.552  1.00 54.66           C
ATOM   4749  O   HIS A 317       9.413 -28.535  84.588  1.00 51.73           O
ATOM   4750  CB  HIS A 317      10.624 -28.023  87.030  1.00 60.18           C
ATOM   4751  CG  HIS A 317      11.481 -27.952  88.247  1.00 62.60           C
ATOM   4752  ND1 HIS A 317      12.333 -28.979  88.603  1.00 61.32           N
ATOM   4753  CD2 HIS A 317      11.687 -26.956  89.141  1.00 66.74           C
ATOM   4754  CE1 HIS A 317      12.996 -28.634  89.691  1.00 68.49           C
ATOM   4755  NE2 HIS A 317      12.624 -27.412  90.038  1.00 76.10           N
ATOM   4756  H   HIS A 317      13.252 -27.251  85.594  1.00 53.87           H
ATOM   4757  HA  HIS A 317      11.896 -28.889  85.665  1.00 66.88           H
ATOM   4758  HB2 HIS A 317      10.098 -28.836  87.081  1.00 72.21           H
ATOM   4759  HB3 HIS A 317      10.039 -27.249  87.030  1.00 72.21           H
ATOM   4760  HD2 HIS A 317      11.260 -26.130  89.157  1.00 80.09           H
ATOM   4761  HE1 HIS A 317      13.620 -29.160  90.137  1.00 82.19           H
ATOM   4762  HE2 HIS A 317      12.919 -26.974  90.717  1.00 91.32           H
ATOM   4763  N   GLY A 318      10.861 -27.200  83.519  1.00 48.42           N
ATOM   4764  CA  GLY A 318       9.961 -27.014  82.404  1.00 48.62           C
ATOM   4765  C   GLY A 318       8.864 -26.012  82.646  1.00 44.93           C
ATOM   4766  O   GLY A 318       7.863 -26.035  81.936  1.00 48.45           O
ATOM   4767  H   GLY A 318      11.618 -26.799  83.443  1.00 58.10           H
ATOM   4768  HA2 GLY A 318      10.470 -26.720  81.633  1.00 58.34           H
ATOM   4769  HA3 GLY A 318       9.548 -27.864  82.186  1.00 58.34           H
ATOM   4770  N   GLU A 319       9.040 -25.108  83.602  1.00 49.00           N
ATOM   4771  CA  GLU A 319       7.989 -24.193  84.024  1.00 53.74           C
ATOM   4772  C   GLU A 319       8.537 -22.774  83.995  1.00 51.25           C
ATOM   4773  O   GLU A 319       9.358 -22.388  84.835  1.00 52.73           O
ATOM   4774  CB  GLU A 319       7.498 -24.563  85.415  1.00 61.20           C
ATOM   4775  CG  GLU A 319       6.118 -24.054  85.788  1.00 67.32           C
ATOM   4776  CD  GLU A 319       5.586 -24.744  87.076  1.00 74.03           C
ATOM   4777  OE1 GLU A 319       6.193 -24.562  88.174  1.00 64.85           O
ATOM   4778  OE2 GLU A 319       4.575 -25.497  86.973  1.00 75.53           O1-
ATOM   4779  H   GLU A 319       9.777 -25.004  84.032  1.00 58.79           H
ATOM   4780  HA  GLU A 319       7.243 -24.248  83.407  1.00 64.48           H
ATOM   4781  HB2 GLU A 319       7.479 -25.530  85.485  1.00 73.44           H
ATOM   4782  HB3 GLU A 319       8.124 -24.205  86.065  1.00 73.44           H
ATOM   4783  HG2 GLU A 319       6.162 -23.099  85.951  1.00 80.78           H
ATOM   4784  HG3 GLU A 319       5.500 -24.243  85.065  1.00 80.78           H
ATOM   4785  N   ALA A 320       8.070 -22.003  83.045  1.00 54.29           N
ATOM   4786  CA  ALA A 320       8.552 -20.661  82.861  1.00 54.92           C
ATOM   4787  C   ALA A 320       7.691 -19.701  83.647  1.00 57.08           C
ATOM   4788  O   ALA A 320       6.472 -19.857  83.725  1.00 62.90           O
ATOM   4789  CB  ALA A 320       8.526 -20.300  81.379  1.00 53.76           C
ATOM   4790  H   ALA A 320       7.463 -22.238  82.483  1.00 65.15           H
ATOM   4791  HA  ALA A 320       9.465 -20.594  83.181  1.00 65.90           H
ATOM   4792  HB1 ALA A 320       8.853 -19.394  81.270  1.00 64.51           H
ATOM   4793  HB2 ALA A 320       9.095 -20.918  80.894  1.00 64.51           H
ATOM   4794  HB3 ALA A 320       7.614 -20.365  81.055  1.00 64.51           H
ATOM   4795  N   SER A 321       8.335 -18.694  84.207  1.00 53.75           N
ATOM   4796  CA  SER A 321       7.652 -17.626  84.895  1.00 47.31           C
ATOM   4797  C   SER A 321       6.854 -16.737  83.946  1.00 59.68           C
ATOM   4798  O   SER A 321       7.084 -16.686  82.731  1.00 57.62           O
ATOM   4799  CB  SER A 321       8.663 -16.762  85.611  1.00 52.49           C
ATOM   4800  OG  SER A 321       8.083 -15.535  85.944  1.00 61.04           O
ATOM   4801  H   SER A 321       9.190 -18.608  84.198  1.00 64.50           H
ATOM   4802  HA  SER A 321       7.045 -18.000  85.553  1.00 56.78           H
ATOM   4803  HB2 SER A 321       8.949 -17.211  86.422  1.00 62.99           H
ATOM   4804  HB3 SER A 321       9.422 -16.608  85.028  1.00 62.99           H
ATOM   4805  HG  SER A 321       8.642 -15.051  86.343  1.00 73.24           H
ATOM   4806  N   GLU A 322       5.939 -15.975  84.549  1.00 63.14           N
ATOM   4807  CA  GLU A 322       5.177 -14.962  83.825  1.00 62.10           C
ATOM   4808  C   GLU A 322       6.102 -13.905  83.238  1.00 60.12           C
ATOM   4809  O   GLU A 322       6.023 -13.573  82.049  1.00 57.44           O
ATOM   4810  CB  GLU A 322       4.176 -14.320  84.784  1.00 65.67           C
ATOM   4811  CG  GLU A 322       3.143 -13.432  84.159  1.00 70.62           C
ATOM   4812  CD  GLU A 322       1.916 -14.209  83.691  1.00 78.23           C
ATOM   4813  OE1 GLU A 322       1.227 -14.819  84.559  1.00 75.09           O
ATOM   4814  OE2 GLU A 322       1.654 -14.220  82.462  1.00 81.65           O1-
ATOM   4815  H   GLU A 322       5.741 -16.028  85.385  1.00 75.77           H
ATOM   4816  HA  GLU A 322       4.686 -15.381  83.100  1.00 74.52           H
ATOM   4817  HB2 GLU A 322       3.705 -15.028  85.251  1.00 78.80           H
ATOM   4818  HB3 GLU A 322       4.669 -13.784  85.425  1.00 78.80           H
ATOM   4819  HG2 GLU A 322       2.853 -12.775  84.810  1.00 84.75           H
ATOM   4820  HG3 GLU A 322       3.530 -12.988  83.388  1.00 84.75           H
ATOM   4821  N   GLN A 323       6.992 -13.364  84.070  1.00 62.26           N
ATOM   4822  CA  GLN A 323       7.971 -12.396  83.600  1.00 57.96           C
ATOM   4823  C   GLN A 323       8.903 -12.996  82.560  1.00 55.73           C
ATOM   4824  O   GLN A 323       9.248 -12.343  81.567  1.00 56.35           O
ATOM   4825  CB  GLN A 323       8.771 -11.873  84.782  1.00 57.39           C
ATOM   4826  CG  GLN A 323       7.969 -10.956  85.644  1.00 55.57           C
ATOM   4827  CD  GLN A 323       8.717 -10.517  86.864  1.00 61.71           C
ATOM   4828  OE1 GLN A 323       9.664  -9.716  86.790  1.00 62.43           O
ATOM   4829  NE2 GLN A 323       8.305 -11.046  88.017  1.00 61.13           N
ATOM   4830  H   GLN A 323       7.047 -13.544  84.910  1.00 74.71           H
ATOM   4831  HA  GLN A 323       7.508 -11.647  83.194  1.00 69.55           H
ATOM   4832  HB2 GLN A 323       9.061 -12.622  85.325  1.00 68.87           H
ATOM   4833  HB3 GLN A 323       9.540 -11.382  84.452  1.00 68.87           H
ATOM   4834  HG2 GLN A 323       7.734 -10.165  85.134  1.00 66.69           H
ATOM   4835  HG3 GLN A 323       7.165 -11.415  85.934  1.00 66.69           H
ATOM   4836 HE21 GLN A 323       7.648 -11.601  88.026  1.00 73.35           H
ATOM   4837 HE22 GLN A 323       8.696 -10.832  88.753  1.00 73.35           H
ATOM   4838  N   LEU A 324       9.323 -14.238  82.758  1.00 51.84           N
ATOM   4839  CA  LEU A 324      10.296 -14.795  81.839  1.00 51.18           C
ATOM   4840  C   LEU A 324       9.750 -14.839  80.431  1.00 49.32           C
ATOM   4841  O   LEU A 324      10.540 -14.848  79.482  1.00 45.22           O
ATOM   4842  CB  LEU A 324      10.742 -16.188  82.269  1.00 49.28           C
ATOM   4843  CG  LEU A 324      11.847 -16.819  81.412  1.00 48.45           C
ATOM   4844  CD1 LEU A 324      13.127 -16.018  81.473  1.00 42.48           C
ATOM   4845  CD2 LEU A 324      12.155 -18.254  81.793  1.00 47.84           C
ATOM   4846  H   LEU A 324       9.071 -14.760  83.393  1.00 62.21           H
ATOM   4847  HA  LEU A 324      11.079 -14.223  81.834  1.00 61.41           H
ATOM   4848  HB2 LEU A 324      11.074 -16.137  83.179  1.00 59.14           H
ATOM   4849  HB3 LEU A 324       9.975 -16.780  82.236  1.00 59.14           H
ATOM   4850  HG  LEU A 324      11.551 -16.822  80.488  1.00 58.14           H
ATOM   4851 HD11 LEU A 324      13.796 -16.451  80.920  1.00 50.98           H
ATOM   4852 HD12 LEU A 324      12.954 -15.122  81.145  1.00 50.98           H
ATOM   4853 HD13 LEU A 324      13.432 -15.981  82.393  1.00 50.98           H
ATOM   4854 HD21 LEU A 324      12.858 -18.590  81.216  1.00 57.40           H
ATOM   4855 HD22 LEU A 324      12.446 -18.279  82.718  1.00 57.40           H
ATOM   4856 HD23 LEU A 324      11.353 -18.789  81.684  1.00 57.40           H
ATOM   4857  N   ARG A 325       8.421 -14.870  80.274  1.00 54.46           N
ATOM   4858  CA  ARG A 325       7.777 -14.987  78.965  1.00 52.19           C
ATOM   4859  C   ARG A 325       7.440 -13.644  78.352  1.00 45.32           C
ATOM   4860  O   ARG A 325       6.806 -13.606  77.306  1.00 51.34           O
ATOM   4861  CB  ARG A 325       6.487 -15.817  79.045  1.00 50.79           C
ATOM   4862  CG  ARG A 325       6.569 -17.035  79.966  1.00 62.90           C
ATOM   4863  CD  ARG A 325       5.959 -18.363  79.395  1.00 61.78           C
ATOM   4864  NE  ARG A 325       6.818 -19.030  78.406  1.00 63.04           N
ATOM   4865  CZ  ARG A 325       6.960 -20.353  78.260  1.00 64.25           C
ATOM   4866  NH1 ARG A 325       6.323 -21.198  79.064  1.00 66.77           N
ATOM   4867  NH2 ARG A 325       7.757 -20.837  77.299  1.00 60.68           N1+
ATOM   4868  H   ARG A 325       7.863 -14.824  80.926  1.00 65.35           H
ATOM   4869  HA  ARG A 325       8.384 -15.443  78.361  1.00 62.63           H
ATOM   4870  HB2 ARG A 325       5.773 -15.248  79.374  1.00 60.94           H
ATOM   4871  HB3 ARG A 325       6.267 -16.135  78.156  1.00 60.94           H
ATOM   4872  HG2 ARG A 325       7.503 -17.207  80.164  1.00 75.48           H
ATOM   4873  HG3 ARG A 325       6.098 -16.830  80.789  1.00 75.48           H
ATOM   4874  HD2 ARG A 325       5.814 -18.981  80.128  1.00 74.13           H
ATOM   4875  HD3 ARG A 325       5.114 -18.159  78.964  1.00 74.13           H
ATOM   4876  HE  ARG A 325       7.268 -18.526  77.874  1.00 75.65           H
ATOM   4877 HH11 ARG A 325       5.803 -20.897  79.680  1.00 80.12           H
ATOM   4878 HH12 ARG A 325       6.425 -22.046  78.964  1.00 80.12           H
ATOM   4879 HH21 ARG A 325       8.180 -20.299  76.778  1.00 72.82           H
ATOM   4880 HH22 ARG A 325       7.859 -21.687  77.213  1.00 72.82           H
ATOM   4881  N   THR A 326       7.813 -12.553  78.984  1.00 45.35           N
ATOM   4882  CA  THR A 326       7.548 -11.230  78.459  1.00 50.45           C
ATOM   4883  C   THR A 326       8.837 -10.657  77.864  1.00 54.81           C
ATOM   4884  O   THR A 326       9.903 -10.694  78.505  1.00 50.44           O
ATOM   4885  CB  THR A 326       7.014 -10.326  79.568  1.00 54.82           C
ATOM   4886  OG1 THR A 326       8.078 -10.025  80.458  1.00 62.19           O
ATOM   4887  CG2 THR A 326       5.947 -11.039  80.376  1.00 48.18           C
ATOM   4888  H   THR A 326       8.230 -12.551  79.736  1.00 54.42           H
ATOM   4889  HA  THR A 326       6.881 -11.285  77.756  1.00 60.54           H
ATOM   4890  HB  THR A 326       6.644  -9.511  79.194  1.00 65.79           H
ATOM   4891  HG1 THR A 326       8.382 -10.733  80.792  1.00 74.63           H
ATOM   4892 HG21 THR A 326       5.616 -10.456  81.076  1.00 57.81           H
ATOM   4893 HG22 THR A 326       5.208 -11.291  79.800  1.00 57.81           H
ATOM   4894 HG23 THR A 326       6.318 -11.839  80.781  1.00 57.81           H
ATOM   4895  N   ARG A 327       8.729 -10.128  76.645  1.00 47.40           N
ATOM   4896  CA  ARG A 327       9.893  -9.656  75.929  1.00 50.21           C
ATOM   4897  C   ARG A 327      10.583  -8.582  76.711  1.00 44.41           C
ATOM   4898  O   ARG A 327       9.946  -7.759  77.360  1.00 54.03           O
ATOM   4899  CB  ARG A 327       9.531  -9.061  74.569  1.00 59.43           C
[truncated: 202,248 more chars]
